# Supplementary material for: A computational model of spatio-temporal cardiac intracellular calcium handling with realistic structure and spatial flux distribution from sarcoplasmic reticulum and t-tubule reconstructions
Source: PLoS Comput Biol. 2017 Aug 31;13(8):e1005714. doi: 10.1371/journal.pcbi.1005714 (PMC5597258; doi:10.1371/journal.pcbi.1005714)
Supplement: S1 Code — Code provided in C/C++ and includes the structural datasets used in this study. Documentation is provided on use of and updating the code. Updates may also be available on Michael Colman’s website, http://www.physicsoftheheart.com and github repository: https://github.com/michaelcolman/CODE---PLOS-Comp-Biol-2017-Model-SR. (ZIP) [file pcbi.1005714.s001.zip › PLOS_SR_Clean/Spatial_diff_out/Ca_output_0200.vtk]

# vtk DataFile Version 3.0
vtk output
ASCII
DATASET STRUCTURED_POINTS
DIMENSIONS 26 26 52
SPACING 1 1 1
ORIGIN 0 0 0
POINT_DATA 35152
SCALARS ImageFile float 1
LOOKUP_TABLE default
-100 -100 -100 -100 -100 -100 -100 -100 -100 -100 -100 -100 -100 -100 -100 -100 -100 -100 -100 -100 -100 -100 -100 -100 -100 -100 
-100 -100 -100 -100 -100 -100 -100 -100 -100 -100 -100 -100 -100 -100 -100 -100 -100 -100 -100 -100 -100 -100 -100 -100 -100 -100 
-100 -100 -100 -100 -100 -100 -100 -100 -100 -100 -100 -100 -100 -100 -100 -100 -100 -100 -100 -100 -100 -100 -100 -100 -100 -100 
-100 -100 -100 -100 -100 -100 -100 -100 -100 -100 -100 -100 -100 -100 -100 -100 -100 -100 -100 -100 -100 -100 -100 -100 -100 -100 
-100 -100 -100 -100 -100 -100 -100 -100 -100 -100 -100 -100 -100 -100 -100 -100 -100 -100 -100 -100 -100 -100 -100 -100 -100 -100 
-100 -100 -100 -100 -100 -100 -100 -100 -100 -100 -100 -100 -100 -100 -100 -100 -100 -100 -100 -100 -100 -100 -100 -100 -100 -100 
-100 -100 -100 -100 -100 -100 -100 -100 -100 -100 -100 -100 -100 -100 -100 -100 -100 -100 -100 -100 -100 -100 -100 -100 -100 -100 
-100 -100 -100 -100 -100 -100 -100 -100 -100 -100 -100 -100 -100 -100 -100 -100 -100 -100 -100 -100 -100 -100 -100 -100 -100 -100 
-100 -100 -100 -100 -100 -100 -100 -100 -100 -100 -100 -100 -100 -100 -100 -100 -100 -100 -100 -100 -100 -100 -100 -100 -100 -100 
-100 -100 -100 -100 -100 -100 -100 -100 -100 -100 -100 -100 -100 -100 -100 -100 -100 -100 -100 -100 -100 -100 -100 -100 -100 -100 
-100 -100 -100 -100 -100 -100 -100 -100 -100 -100 -100 -100 -100 -100 -100 -100 -100 -100 -100 -100 -100 -100 -100 -100 -100 -100 
-100 -100 -100 -100 -100 -100 -100 -100 -100 -100 -100 -100 -100 -100 -100 -100 -100 -100 -100 -100 -100 -100 -100 -100 -100 -100 
-100 -100 -100 -100 -100 -100 -100 -100 -100 -100 -100 -100 -100 -100 -100 -100 -100 -100 -100 -100 -100 -100 -100 -100 -100 -100 
-100 -100 -100 -100 -100 -100 -100 -100 -100 -100 -100 -100 -100 -100 -100 -100 -100 -100 -100 -100 -100 -100 -100 -100 -100 -100 
-100 -100 -100 -100 -100 -100 -100 -100 -100 -100 -100 -100 -100 -100 -100 -100 -100 -100 -100 -100 -100 -100 -100 -100 -100 -100 
-100 -100 -100 -100 -100 -100 -100 -100 -100 -100 -100 -100 -100 -100 -100 -100 -100 -100 -100 -100 -100 -100 -100 -100 -100 -100 
-100 -100 -100 -100 -100 -100 -100 -100 -100 -100 -100 -100 -100 -100 -100 -100 -100 -100 -100 -100 -100 -100 -100 -100 -100 -100 
-100 -100 -100 -100 -100 -100 -100 -100 -100 -100 -100 -100 -100 -100 -100 -100 -100 -100 -100 -100 -100 -100 -100 -100 -100 -100 
-100 -100 -100 -100 -100 -100 -100 -100 -100 -100 -100 -100 -100 -100 -100 -100 -100 -100 -100 -100 -100 -100 -100 -100 -100 -100 
-100 -100 -100 -100 -100 -100 -100 -100 -100 -100 -100 -100 -100 -100 -100 -100 -100 -100 -100 -100 -100 -100 -100 -100 -100 -100 
-100 -100 -100 -100 -100 -100 -100 -100 -100 -100 -100 -100 -100 -100 -100 -100 -100 -100 -100 -100 -100 -100 -100 -100 -100 -100 
-100 -100 -100 -100 -100 -100 -100 -100 -100 -100 -100 -100 -100 -100 -100 -100 -100 -100 -100 -100 -100 -100 -100 -100 -100 -100 
-100 -100 -100 -100 -100 -100 -100 -100 -100 -100 -100 -100 -100 -100 -100 -100 -100 -100 -100 -100 -100 -100 -100 -100 -100 -100 
-100 -100 -100 -100 -100 -100 -100 -100 -100 -100 -100 -100 -100 -100 -100 -100 -100 -100 -100 -100 -100 -100 -100 -100 -100 -100 
-100 -100 -100 -100 -100 -100 -100 -100 -100 -100 -100 -100 -100 -100 -100 -100 -100 -100 -100 -100 -100 -100 -100 -100 -100 -100 
-100 -100 -100 -100 -100 -100 -100 -100 -100 -100 -100 -100 -100 -100 -100 -100 -100 -100 -100 -100 -100 -100 -100 -100 -100 -100 
-100 -100 -100 -100 -100 -100 -100 -100 -100 -100 -100 -100 -100 -100 -100 -100 -100 -100 -100 -100 -100 -100 -100 -100 -100 -100 
-100 -100 -100 -100 -100 -100 -100 -100 -100 -100 -100 -100 -100 -100 -100 -100 -100 -100 -100 -100 -100 -100 -100 -100 -100 -100 
-100 -100 -100 -100 -100 -100 -100 -100 -100 -100 -100 -100 -100 -100 -100 -100 -100 -100 -100 -100 -100 -100 -100 -100 -100 -100 
-100 -100 -100 -100 -100 -100 -100 -100 -100 -100 -100 -100 -100 -100 -100 -100 -100 -100 -100 -100 -100 -100 -100 -100 -100 -100 
-100 -100 -100 -100 -100 -100 -100 -100 -100 -100 -100 -100 -100 -100 -100 -100 -100 -100 -100 -100 -100 -100 -100 -100 -100 -100 
-100 -100 -100 -100 -100 -100 -100 -100 -100 -100 -100 -100 -100 -100 -100 -100 -100 -100 -100 -100 -100 -100 -100 -100 -100 -100 
-100 -100 -100 -100 -100 -100 -100 -100 -100 -100 -100 -100 -100 -100 -100 -100 -100 -100 -100 -100 -100 -100 -100 -100 -100 -100 
-100 -100 -100 -100 -100 -100 -100 -100 -100 -100 -100 -100 -100 -100 -100 -100 -100 -100 -100 -100 -100 -100 -100 -100 -100 -100 
-100 -100 -100 -100 -100 -100 -100 -100 -100 -100 -100 -100 -100 -100 -100 -100 -100 -100 -100 -100 -100 -100 -100 -100 -100 -100 
-100 -100 -100 -100 -100 -100 -100 -100 -100 -100 -100 -100 -100 -100 -100 -100 -100 -100 -100 -100 -100 -100 -100 -100 -100 -100 
-100 -100 -100 -100 -100 -100 -100 -100 -100 -100 -100 -100 -100 -100 -100 -100 -100 -100 -100 -100 -100 -100 -100 -100 -100 -100 
-100 -100 -100 -100 -100 -100 -100 -100 -100 -100 -100 -100 -100 -100 -100 -100 -100 -100 -100 -100 -100 -100 -100 -100 -100 -100 
-100 -100 -100 -100 -100 -100 -100 -100 -100 -100 -100 -100 -100 -100 -100 -100 -100 -100 -100 -100 -100 -100 -100 -100 -100 -100 
-100 -100 -100 -100 -100 -100 -100 -100 -100 -100 -100 -100 -100 -100 -100 -100 -100 -100 -100 -100 -100 -100 -100 -100 -100 -100 
-100 -100 -100 -100 -100 -100 -100 -100 -100 -100 -100 -100 -100 -100 -100 -100 -100 -100 -100 -100 -100 -100 -100 -100 -100 -100 
-100 -100 -100 -100 -100 -100 -100 -100 -100 -100 -100 -100 -100 -100 -100 -100 -100 -100 -100 -100 -100 -100 -100 -100 -100 -100 
-100 -100 -100 -100 -100 -100 -100 -100 -100 -100 -100 -100 -100 -100 -100 -100 -100 -100 -100 -100 -100 -100 -100 -100 -100 -100 
-100 -100 -100 -100 -100 -100 -100 -100 -100 -100 -100 -100 -100 -100 -100 -100 -100 -100 -100 -100 -100 -100 -100 -100 -100 -100 
-100 -100 -100 -100 -100 -100 -100 -100 -100 -100 -100 -100 -100 -100 -100 -100 -100 -100 -100 -100 -100 -100 -100 -100 -100 -100 
-100 -100 -100 -100 -100 -100 -100 -100 -100 -100 -100 -100 -100 -100 -100 -100 -100 -100 -100 -100 -100 -100 -100 -100 -100 -100 
-100 -100 -100 -100 -100 -100 -100 -100 -100 -100 -100 -100 -100 -100 -100 -100 -100 -100 -100 -100 -100 -100 -100 -100 -100 -100 
-100 -100 -100 -100 -100 -100 -100 -100 -100 -100 -100 -100 -100 -100 -100 -100 -100 -100 -100 -100 -100 -100 -100 -100 -100 -100 
-100 -100 -100 -100 -100 -100 -100 -100 -100 -100 -100 -100 -100 -100 -100 -100 -100 -100 -100 -100 -100 -100 -100 -100 -100 -100 
-100 -100 -100 -100 -100 -100 -100 -100 -100 -100 -100 -100 -100 -100 -100 -100 -100 -100 -100 -100 -100 -100 -100 -100 -100 -100 
-100 -100 -100 -100 -100 -100 -100 -100 -100 -100 -100 -100 -100 -100 -100 -100 -100 -100 -100 -100 -100 -100 -100 -100 -100 -100 
-100 -100 -100 -100 -100 -100 -100 -100 -100 -100 -100 -100 -100 -100 -100 -100 -100 -100 -100 -100 -100 -100 -100 -100 -100 -100 
-100 -100 -100 -100 -100 -100 -100 -100 -100 -100 -100 -100 -100 -100 -100 -100 -100 -100 -100 -100 -100 -100 -100 -100 -100 -100 
-100 -100 -100 -100 -100 -100 -100 -100 -100 -100 -100 -100 -100 -100 -100 -100 -100 -100 -100 -100 -100 -100 -100 -100 -100 -100 
-100 -100 0.296528 0.292622 0.285305 0.276091 0.265920 0.256528 0.248386 0.242299 0.237860 0.234686 0.232219 0.230526 0.229322 0.228473 0.227784 0.227239 0.226828 0.226642 0.226754 0.227114 0.227555 0.227576 0.227292 -100 
-100 -100 0.302996 0.299085 0.291753 0.282506 0.272279 0.262806 0.254590 0.248492 0.244105 0.240809 0.238049 0.236144 0.234817 0.233898 0.233162 0.232583 0.232156 0.231990 0.232192 0.232730 0.233435 0.233480 0.233016 -100 
-100 -100 0.315140 0.311227 0.303885 0.294601 0.284280 0.274628 0.266194 0.259994 0.255658 0.252129 0.248839 0.246595 0.245079 0.244047 0.243210 0.242542 0.242040 0.241842 0.242120 0.242884 0.244220 0.244252 0.243186 -100 
-100 -100 0.330571 0.326677 0.319368 0.310102 0.299710 0.289740 0.280766 0.274023 0.269229 0.265380 0.261894 0.259549 0.257978 0.256858 0.255875 0.255040 0.254351 0.253945 0.253993 0.254528 0.255664 0.255558 0.254423 -100 
-100 -100 0.347988 0.344147 0.336968 0.327875 0.317585 0.307175 0.297183 0.289377 0.283565 0.279319 0.275997 0.273839 0.272399 0.271227 0.270016 0.268914 0.267905 0.267112 0.266602 0.266439 0.266517 0.266148 0.265485 -100 
-100 -100 0.364742 0.360978 0.354016 0.345314 0.335444 0.324562 0.313207 0.304117 0.297295 0.292615 0.289358 0.287397 0.286175 0.284942 0.283392 0.281947 0.280578 0.279365 0.278309 0.277497 0.276884 0.276231 0.275657 -100 
-100 -100 0.380238 0.376511 0.369747 0.361516 0.352460 0.341115 0.327997 0.317587 0.309838 0.304741 0.301445 0.299646 0.298757 0.297443 0.295382 0.293559 0.291853 0.290302 0.288825 0.287556 0.286474 0.285600 0.285029 -100 
-100 -100 0.392815 0.388919 0.381849 0.373239 0.363762 0.351992 0.338449 0.327636 0.319529 0.314182 0.310733 0.308824 0.307839 0.306430 0.304271 0.302341 0.300517 0.298832 0.297201 0.295772 0.294541 0.293571 0.292961 -100 
-100 -100 0.402667 0.398395 0.390502 0.380662 0.369522 0.357372 0.344718 0.334411 0.326475 0.321055 0.317382 0.315125 0.313634 0.312135 0.310298 0.308551 0.306833 0.305228 0.303707 0.302414 0.301319 0.300380 0.299723 -100 
-100 -100 0.409188 0.404533 0.395871 0.384955 0.372643 0.360204 0.348130 0.338318 0.330624 0.325202 0.321350 0.318809 0.316992 0.315433 0.313803 0.312253 0.310720 0.309323 0.308085 0.307144 0.306405 0.305585 0.304849 -100 
-100 -100 0.412416 0.407487 0.398282 0.386680 0.373675 0.361075 0.349359 0.339911 0.332455 0.327061 0.323066 0.320324 0.318314 0.316738 0.315264 0.313902 0.312582 0.311432 0.310531 0.310005 0.309753 0.309072 0.308176 -100 
-100 -100 0.411861 0.406844 0.397463 0.385634 0.372432 0.359859 0.348408 0.339276 0.332076 0.326731 0.322600 0.319700 0.317595 0.316046 0.314705 0.313512 0.312371 0.311396 0.310666 0.310289 0.310153 0.309546 0.308685 -100 
-100 -100 0.407339 0.402407 0.393165 0.381485 0.368452 0.356124 0.345052 0.336366 0.329601 0.324334 0.319953 0.316830 0.314632 0.313131 0.311933 0.310906 0.309922 0.309043 0.308308 0.307796 0.307396 0.306785 0.306149 -100 
-100 -100 0.399108 0.394360 0.385439 0.374141 0.361510 0.349619 0.339094 0.331100 0.325047 0.319894 0.315054 0.311557 0.309218 0.307765 0.306716 0.305864 0.305033 0.304235 0.303470 0.302809 0.302200 0.301559 0.301041 -100 
-100 -100 0.386754 0.382217 0.373684 0.362867 0.350782 0.339456 0.329621 0.322476 0.317368 0.312380 0.306962 0.303046 0.300570 0.299189 0.298318 0.297665 0.297014 0.296322 0.295568 0.294830 0.294109 0.293443 0.292972 -100 
-100 -100 0.370764 0.366402 0.358198 0.347850 0.336313 0.325526 0.316181 0.309444 0.304666 0.299899 0.294626 0.290846 0.288534 0.287350 0.286708 0.286285 0.285835 0.285280 0.284590 0.283864 0.283144 0.282468 0.281981 -100 
-100 -100 0.350488 0.346219 0.338209 0.328264 0.317282 0.307019 0.298026 0.291308 0.286299 0.281821 0.277407 0.274285 0.272415 0.271533 0.271165 0.270993 0.270769 0.270378 0.269813 0.269206 0.268641 0.267973 0.267370 -100 
-100 -100 0.327383 0.323097 0.315072 0.305442 0.295022 0.285380 0.276897 0.270447 0.265514 0.261388 0.257632 0.255026 0.253506 0.252881 0.252748 0.252802 0.252789 0.252573 0.252191 0.251846 0.251665 0.251028 0.250151 -100 
-100 -100 0.301230 0.296872 0.288657 0.279322 0.269541 0.260644 0.252889 0.247009 0.242510 0.238797 0.235480 0.233189 0.231905 0.231462 0.231510 0.231740 0.231906 0.231860 0.231715 0.231772 0.232284 0.231706 0.230314 -100 
-100 -100 0.273198 0.269121 0.261433 0.252807 0.243841 0.235760 0.228747 0.223460 0.219427 0.216153 0.213269 0.211306 0.210243 0.209941 0.210097 0.210424 0.210685 0.210721 0.210640 0.210738 0.211293 0.210763 0.209410 -100 
-100 -100 0.245045 0.241564 0.235093 0.227504 0.219478 0.212185 0.205837 0.201009 0.197330 0.194482 0.192138 0.190596 0.189793 0.189612 0.189820 0.190172 0.190450 0.190487 0.190312 0.190113 0.190059 0.189566 0.188811 -100 
-100 -100 0.223822 0.220777 0.215123 0.208302 0.200963 0.194263 0.188403 0.183912 0.180489 0.177981 0.176070 0.174870 0.174263 0.174156 0.174370 0.174702 0.174963 0.174991 0.174774 0.174430 0.174091 0.173639 0.173199 -100 
-100 -100 0.211955 0.209126 0.203883 0.197454 0.190490 0.184113 0.178532 0.174241 0.170977 0.168663 0.166991 0.165973 0.165469 0.165393 0.165599 0.165906 0.166146 0.166167 0.165941 0.165555 0.165120 0.164697 0.164389 -100 
-100 -100 -100 -100 -100 -100 -100 -100 -100 -100 -100 -100 -100 -100 -100 -100 -100 -100 -100 -100 -100 -100 -100 -100 -100 -100 
-100 -100 -100 -100 -100 -100 -100 -100 -100 -100 -100 -100 -100 -100 -100 -100 -100 -100 -100 -100 -100 -100 -100 -100 -100 -100 
-100 -100 -100 -100 -100 -100 -100 -100 -100 -100 -100 -100 -100 -100 -100 -100 -100 -100 -100 -100 -100 -100 -100 -100 -100 -100 
-100 -100 0.302697 0.298767 0.291404 0.282126 0.271884 0.262432 0.254267 0.248228 0.243893 0.240632 0.237888 0.235984 0.234651 0.233729 0.233004 0.232454 0.232077 0.231978 0.232259 0.232878 0.233659 0.233759 0.233324 -100 
-100 -100 0.309211 0.305279 0.297907 0.288608 0.278326 0.268814 0.260629 0.254714 0.250660 0.247276 0.244007 0.241754 0.240244 0.239235 0.238453 0.237867 0.237480 0.237425 0.237865 0.238821 0.240193 0.240337 0.239454 -100 
-100 -100 0.321447 0.317522 0.310160 0.300856 0.290524 0.280867 0.272539 0.266757 0.263192 0.259572 0.255322 0.252480 0.250692 0.249541 0.248641 0.247959 0.247503 0.247450 0.248098 0.249631 0.252684 0.252836 0.250395 -100 
-100 -100 0.337017 0.333130 0.325851 0.316651 0.306352 0.296381 0.287411 0.281006 0.276930 0.272975 0.268543 0.265620 0.263807 0.262572 0.261503 0.260637 0.259980 0.259708 0.260108 0.261394 0.264236 0.264240 0.261720 -100 
-100 -100 0.354628 0.350838 0.343805 0.335003 0.325119 0.314673 0.304260 0.296302 0.290640 0.286250 0.282450 0.280029 0.278547 0.277297 0.275923 0.274741 0.273725 0.272999 0.272667 0.272858 0.273548 0.273244 0.272150 -100 
-100 -100 0.371627 0.367988 0.361396 0.353471 0.344767 0.333821 0.321194 0.311294 0.304136 0.299248 0.295806 0.293877 0.292944 0.291663 0.289705 0.288051 0.286609 0.285396 0.284397 0.283714 0.283311 0.282680 0.281962 -100 
-100 -100 0.387404 0.383895 0.377814 0.371126 0.364765 0.353343 0.337364 0.325292 0.316782 0.311397 0.308082 0.306639 0.306650 0.305301 0.302264 0.299972 0.298095 0.296488 0.294992 0.293746 0.292714 0.291838 0.291217 -100 
-100 -100 0.400235 0.396549 0.390150 0.383068 0.376268 0.364406 0.347986 0.335479 0.326570 0.320927 0.317483 0.315947 0.315866 0.314424 0.311283 0.308878 0.306875 0.305129 0.303472 0.302056 0.300859 0.299885 0.299237 -100 
-100 -100 0.410309 0.406136 0.398572 0.389469 0.379454 0.367193 0.353190 0.341946 0.333505 0.327854 0.324114 0.321968 0.320798 0.319252 0.316993 0.315019 0.313209 0.311585 0.310094 0.308889 0.307919 0.306996 0.306262 -100 
-100 -100 0.417034 0.412384 0.403796 0.393099 0.381123 0.368562 0.355909 0.345649 0.337673 0.332071 0.328099 0.325517 0.323739 0.322114 0.320307 0.318652 0.317084 0.315720 0.314604 0.313907 0.313510 0.312743 0.311807 -100 
-100 -100 0.420401 0.415421 0.406150 0.394518 0.381515 0.368791 0.356827 0.347178 0.339576 0.334030 0.329862 0.326986 0.324893 0.323230 0.321655 0.320234 0.318910 0.317841 0.317172 0.317107 0.317600 0.317010 0.315618 -100 
-100 -100 0.419854 0.414766 0.405269 0.393324 0.380023 0.367342 0.355782 0.346596 0.339368 0.333880 0.329486 0.326357 0.324094 0.322433 0.321005 0.319763 0.318627 0.317746 0.317264 0.317368 0.317994 0.317490 0.316138 -100 
-100 -100 0.415206 0.410203 0.400842 0.389038 0.375898 0.363504 0.352446 0.343908 0.337341 0.331932 0.327067 0.323530 0.321068 0.319416 0.318125 0.317049 0.316064 0.315256 0.314696 0.314485 0.314479 0.313957 0.313138 -100 
-100 -100 0.406766 0.401955 0.392927 0.381520 0.368811 0.356928 0.346604 0.339124 0.333745 0.328452 0.322655 0.318380 0.315600 0.313931 0.312772 0.311867 0.311028 0.310277 0.309628 0.309146 0.308744 0.308173 0.307601 -100 
-100 -100 0.394194 0.389591 0.380945 0.370026 0.357892 0.346654 0.337241 0.331089 0.327337 0.322218 0.315165 0.309995 0.306862 0.305194 0.304197 0.303489 0.302828 0.302170 0.301498 0.300882 0.300294 0.299684 0.299199 -100 
-100 -100 0.378074 0.373614 0.365237 0.354751 0.343149 0.332447 0.323530 0.317806 0.314417 0.309525 0.302595 0.297550 0.294582 0.293120 0.292360 0.291890 0.291434 0.290911 0.290299 0.289696 0.289125 0.288497 0.287965 -100 
-100 -100 0.357966 0.353495 0.345110 0.334902 0.323778 0.313508 0.304736 0.298597 0.294349 0.289749 0.284323 0.280383 0.278067 0.276989 0.276537 0.276336 0.276120 0.275773 0.275317 0.274924 0.274671 0.274049 0.273255 -100 
-100 -100 0.335644 0.330919 0.322034 0.311867 0.301177 0.291435 0.283022 0.276863 0.272301 0.268061 0.263700 0.260571 0.258750 0.257989 0.257803 0.257850 0.257864 0.257723 0.257544 0.257673 0.258271 0.257691 0.256225 -100 
-100 -100 0.310989 0.305816 0.295864 0.285567 0.275348 0.266280 0.258525 0.252843 0.248593 0.244777 0.240990 0.238273 0.236744 0.236196 0.236211 0.236452 0.236671 0.236747 0.236966 0.237953 0.240185 0.239683 0.236882 -100 
-100 -100 0.282533 0.277643 0.268206 0.258614 0.249200 0.240929 0.233882 0.228735 0.224893 0.221524 0.218246 0.215926 0.214662 0.214282 0.214422 0.214770 0.215086 0.215241 0.215509 0.216514 0.218783 0.218319 0.215539 -100 
-100 -100 0.252040 0.248128 0.240795 0.232659 0.224326 0.216862 0.210439 0.205651 0.202053 0.199118 0.196506 0.194730 0.193801 0.193576 0.193784 0.194158 0.194476 0.194578 0.194569 0.194779 0.195449 0.194985 0.193638 -100 
-100 -100 0.229385 0.226137 0.220098 0.212981 0.205427 0.198568 0.192594 0.188057 0.184618 0.182027 0.179958 0.178631 0.177959 0.177834 0.178058 0.178414 0.178705 0.178767 0.178613 0.178407 0.178307 0.177863 0.177227 -100 
-100 -100 0.216903 0.213962 0.208515 0.201891 0.194752 0.188220 0.182508 0.178127 0.174800 0.172404 0.170632 0.169538 0.168999 0.168918 0.169137 0.169469 0.169735 0.169778 0.169576 0.169235 0.168871 0.168449 0.168081 -100 
-100 -100 -100 -100 -100 -100 -100 -100 -100 -100 -100 -100 -100 -100 -100 -100 -100 -100 -100 -100 -100 -100 -100 -100 -100 -100 
-100 -100 -100 -100 -100 -100 -100 -100 -100 -100 -100 -100 -100 -100 -100 -100 -100 -100 -100 -100 -100 -100 -100 -100 -100 -100 
-100 -100 -100 -100 -100 -100 -100 -100 -100 -100 -100 -100 -100 -100 -100 -100 -100 -100 -100 -100 -100 -100 -100 -100 -100 -100 
-100 -100 0.314279 0.310299 0.302834 0.293421 0.283017 0.273413 0.265152 0.259145 0.254980 0.251559 0.248322 0.246087 0.244563 0.243534 0.242738 0.242166 0.241821 0.241824 0.242343 0.243349 0.244908 0.245102 0.244124 -100 
-100 -100 0.320880 0.316902 0.309438 0.300019 0.289598 0.279970 0.271780 0.266150 0.262713 0.259171 0.254961 0.252129 0.250343 0.249198 0.248327 0.247711 0.247363 0.247447 0.248257 0.249951 0.253154 0.253413 0.251030 -100 
-100 -100 0.333294 0.329336 0.321910 0.312532 0.302134 0.292422 0.284232 0.279194 0.277136 0.273362 0.267267 0.263371 0.261152 0.259817 0.258787 0.258061 0.257660 0.257822 0.259262 0.262647 0.272593 0.272892 0.264092 -100 
-100 -100 0.349121 0.345230 0.337958 0.328808 0.318626 0.308606 0.299595 0.293804 0.291137 0.287010 0.280773 0.276834 0.274648 0.273241 0.271999 0.271067 0.270451 0.270379 0.271545 0.274657 0.284352 0.284489 0.275613 -100 
-100 -100 0.367099 0.363362 0.356522 0.348141 0.339020 0.328469 0.317158 0.308944 0.303591 0.298965 0.294294 0.291449 0.289994 0.288636 0.286923 0.285598 0.284567 0.283922 0.283864 0.284691 0.287111 0.286869 0.284259 -100 
-100 -100 0.384532 0.381057 0.375024 0.368383 0.362118 0.351030 0.335686 0.324361 0.316645 0.311419 0.307663 0.305871 0.305699 0.304358 0.301477 0.299424 0.297872 0.296645 0.295696 0.295187 0.295319 0.294690 0.293474 -100 
-100 -100 0.400817 0.397636 0.392754 0.389024 0.389364 0.377819 0.354759 0.339442 0.329526 0.323666 0.320376 0.319789 0.322079 0.320695 0.315281 0.311990 0.309817 0.308106 0.306503 0.305228 0.304259 0.303351 0.302602 -100 
-100 -100 0.414081 0.410717 0.405502 0.401358 0.401200 0.389202 0.365717 0.349922 0.339540 0.333407 0.330022 0.329356 0.331536 0.330051 0.324543 0.321129 0.318820 0.316965 0.315192 0.313732 0.312553 0.311549 0.310814 -100 
-100 -100 0.424524 0.420491 0.413444 0.405581 0.397939 0.385483 0.368681 0.355821 0.346534 0.340495 0.336629 0.334719 0.334321 0.332699 0.329495 0.327092 0.325144 0.323483 0.321992 0.320874 0.320097 0.319177 0.318271 -100 
-100 -100 0.431572 0.426931 0.418463 0.408117 0.396820 0.384047 0.370280 0.359281 0.350829 0.344911 0.340697 0.338026 0.336364 0.334620 0.332441 0.330604 0.328982 0.327653 0.326689 0.326347 0.326602 0.325892 0.324472 -100 
-100 -100 0.435162 0.430118 0.420761 0.409088 0.396103 0.383166 0.370758 0.360777 0.352931 0.347103 0.342588 0.339456 0.337225 0.335402 0.333612 0.332078 0.330734 0.329772 0.329463 0.330215 0.332421 0.331949 0.329194 -100 
-100 -100 0.434657 0.429479 0.419824 0.407711 0.394250 0.381374 0.369594 0.360284 0.352979 0.347221 0.342344 0.338819 0.336291 0.334432 0.332816 0.331472 0.330320 0.329563 0.329474 0.330430 0.332803 0.332442 0.329740 -100 
-100 -100 0.429873 0.424770 0.415231 0.403233 0.389906 0.377363 0.366257 0.357867 0.351558 0.345879 0.340199 0.336002 0.333111 0.331204 0.329733 0.328557 0.327550 0.326830 0.326526 0.326786 0.327538 0.327142 0.325871 -100 
-100 -100 0.421170 0.416254 0.407039 0.395443 0.382573 0.370631 0.360514 0.353717 0.349338 0.343781 0.336427 0.330956 0.327491 0.325481 0.324125 0.323118 0.322251 0.321562 0.321085 0.320879 0.320841 0.320378 0.319680 -100 
-100 -100 0.408278 0.403553 0.394679 0.383563 0.371300 0.360115 0.351238 0.346519 0.345683 0.340315 0.329805 0.322687 0.318532 0.316422 0.315209 0.314399 0.313709 0.313100 0.312561 0.312143 0.311786 0.311271 0.310753 -100 
-100 -100 0.391897 0.387262 0.378550 0.367808 0.356052 0.345393 0.337011 0.332741 0.332309 0.327183 0.316775 0.309774 0.305792 0.303907 0.302951 0.302394 0.301918 0.301447 0.300964 0.300572 0.300271 0.299729 0.299109 -100 
-100 -100 0.371997 0.367178 0.358096 0.347435 0.336043 0.325674 0.317092 0.311684 0.308545 0.303715 0.296684 0.291537 0.288564 0.287195 0.286604 0.286349 0.286141 0.285863 0.285591 0.285574 0.285934 0.285391 0.284195 -100 
-100 -100 0.351119 0.345620 0.335075 0.323981 0.312827 0.302844 0.294362 0.288454 0.284328 0.279869 0.274602 0.270752 0.268517 0.267566 0.267290 0.267319 0.267387 0.267366 0.267534 0.268530 0.270747 0.270259 0.267506 -100 
-100 -100 0.329788 0.323065 0.309451 0.297358 0.286367 0.276929 0.268958 0.263344 0.259290 0.255271 0.250840 0.247582 0.245745 0.245062 0.245027 0.245291 0.245629 0.245920 0.246814 0.249659 0.255852 0.255480 0.249285 -100 
-100 -100 0.300614 0.294164 0.280982 0.269566 0.259356 0.250691 0.243383 0.238232 0.234498 0.230947 0.227146 0.224385 0.222877 0.222405 0.222522 0.222908 0.223348 0.223716 0.224645 0.227495 0.233793 0.233448 0.227172 -100 
-100 -100 0.265117 0.260429 0.251385 0.242286 0.233423 0.225617 0.218930 0.214052 0.210449 0.207348 0.204376 0.202309 0.201229 0.200953 0.201157 0.201565 0.201960 0.202172 0.202459 0.203456 0.205716 0.205304 0.202605 -100 
-100 -100 0.239692 0.236092 0.229317 0.221688 0.213749 0.206577 0.200327 0.195620 0.192077 0.189332 0.187038 0.185546 0.184793 0.184649 0.184885 0.185275 0.185618 0.185736 0.185694 0.185752 0.186177 0.185749 0.184669 -100 
-100 -100 0.226039 0.222905 0.217084 0.210118 0.202653 0.195821 0.189827 0.185238 0.181756 0.179214 0.177286 0.176089 0.175504 0.175420 0.175659 0.176024 0.176332 0.176410 0.176252 0.175993 0.175780 0.175362 0.174867 -100 
-100 -100 -100 -100 -100 -100 -100 -100 -100 -100 -100 -100 -100 -100 -100 -100 -100 -100 -100 -100 -100 -100 -100 -100 -100 -100 
-100 -100 -100 -100 -100 -100 -100 -100 -100 -100 -100 -100 -100 -100 -100 -100 -100 -100 -100 -100 -100 -100 -100 -100 -100 -100 
-100 -100 -100 -100 -100 -100 -100 -100 -100 -100 -100 -100 -100 -100 -100 -100 -100 -100 -100 -100 -100 -100 -100 -100 -100 -100 
-100 -100 0.329004 0.324944 0.317324 0.307693 0.297017 0.287115 0.278544 0.272247 0.267822 0.264203 0.260833 0.258523 0.256961 0.255868 0.254981 0.254346 0.253969 0.253958 0.254466 0.255462 0.257019 0.257218 0.256245 -100 
-100 -100 0.335725 0.331668 0.324050 0.314414 0.303723 0.293799 0.285302 0.279380 0.275677 0.271944 0.267626 0.264753 0.262973 0.261771 0.260775 0.260073 0.259680 0.259740 0.260525 0.262197 0.265389 0.265644 0.263256 -100 
-100 -100 0.348372 0.344340 0.336763 0.327169 0.316501 0.306499 0.298002 0.292665 0.290309 0.286354 0.280207 0.276328 0.274188 0.272809 0.271603 0.270756 0.270294 0.270421 0.271813 0.275153 0.285050 0.285332 0.276533 -100 
-100 -100 0.364524 0.360568 0.353146 0.343781 0.333326 0.323026 0.313714 0.307623 0.304649 0.300344 0.294050 0.290125 0.288015 0.286585 0.285194 0.284166 0.283503 0.283399 0.284489 0.287519 0.297126 0.297232 0.288350 -100 
-100 -100 0.382936 0.379125 0.372133 0.363537 0.354144 0.343311 0.331710 0.323206 0.317576 0.312744 0.307948 0.305053 0.303611 0.302239 0.300480 0.299158 0.298162 0.297485 0.297301 0.297994 0.300306 0.300001 0.297359 -100 
-100 -100 0.400849 0.397296 0.391106 0.384243 0.377691 0.366321 0.350706 0.339097 0.331107 0.325650 0.321718 0.319819 0.319605 0.318265 0.315432 0.313490 0.312079 0.310828 0.309675 0.308966 0.308942 0.308223 0.306967 -100 
-100 -100 0.417643 0.414384 0.409338 0.405366 0.405344 0.393520 0.370266 0.354682 0.344489 0.338375 0.334865 0.334119 0.336297 0.334920 0.329647 0.326567 0.324699 0.322972 0.321018 0.319465 0.318296 0.317280 0.316485 -100 
-100 -100 0.431403 0.427970 0.422596 0.418212 0.417687 0.405418 0.381745 0.365685 0.355017 0.348611 0.344962 0.344088 0.346106 0.344608 0.339228 0.336015 0.334001 0.332137 0.330021 0.328291 0.326914 0.325818 0.325043 -100 
-100 -100 0.442321 0.438219 0.431028 0.422956 0.415036 0.402311 0.385255 0.372128 0.362566 0.356223 0.352033 0.349863 0.349289 0.347586 0.344389 0.342072 0.340252 0.338572 0.336898 0.335609 0.334703 0.333718 0.332788 -100 
-100 -100 0.449741 0.445037 0.436441 0.425906 0.414365 0.401334 0.387312 0.376069 0.367379 0.361135 0.356520 0.353529 0.351650 0.349754 0.347469 0.345604 0.344001 0.342645 0.341590 0.341162 0.341351 0.340615 0.339195 -100 
-100 -100 0.453581 0.448479 0.439003 0.427154 0.413941 0.400757 0.388106 0.377920 0.369914 0.363745 0.358723 0.355212 0.352748 0.350713 0.348696 0.347034 0.345631 0.344640 0.344301 0.345031 0.347211 0.346754 0.344036 -100 
-100 -100 0.453194 0.447957 0.438174 0.425879 0.412183 0.399056 0.387020 0.377488 0.370002 0.363895 0.358498 0.354574 0.351784 0.349688 0.347807 0.346293 0.345046 0.344274 0.344201 0.345190 0.347581 0.347274 0.344625 -100 
-100 -100 0.448432 0.443242 0.433536 0.421331 0.407757 0.394930 0.383516 0.374831 0.368231 0.362186 0.356068 0.351500 0.348324 0.346173 0.344473 0.343138 0.342049 0.341326 0.341078 0.341428 0.342271 0.341951 0.340723 -100 
-100 -100 0.439624 0.434582 0.425136 0.413293 0.400155 0.387899 0.377417 0.370253 0.365498 0.359572 0.351855 0.346053 0.342314 0.340073 0.338516 0.337369 0.336436 0.335762 0.335374 0.335303 0.335402 0.335033 0.334378 -100 
-100 -100 0.426473 0.421578 0.412381 0.400978 0.388439 0.376910 0.367599 0.362439 0.361152 0.355425 0.344631 0.337246 0.332850 0.330539 0.329153 0.328222 0.327480 0.326902 0.326468 0.326206 0.326005 0.325595 0.325117 -100 
-100 -100 0.409460 0.404652 0.395609 0.384579 0.372548 0.361533 0.352670 0.347914 0.347003 0.341539 0.330896 0.323680 0.319499 0.317459 0.316359 0.315702 0.315186 0.314754 0.314361 0.314106 0.313941 0.313503 0.312918 -100 
-100 -100 0.388641 0.383661 0.374312 0.363414 0.351786 0.341038 0.331917 0.325983 0.322377 0.317222 0.309978 0.304668 0.301567 0.300083 0.299384 0.299065 0.298862 0.298604 0.298356 0.298417 0.298870 0.298396 0.297227 -100 
-100 -100 0.366859 0.361199 0.350417 0.339146 0.327837 0.317448 0.308297 0.301765 0.297144 0.292372 0.286934 0.283001 0.280717 0.279706 0.279364 0.279385 0.279532 0.279513 0.279595 0.280574 0.282809 0.282353 0.279623 -100 
-100 -100 0.344563 0.337673 0.323852 0.311644 0.300619 0.290750 0.281932 0.275574 0.270974 0.266656 0.262110 0.258842 0.257025 0.256338 0.256286 0.256620 0.257163 0.257446 0.258096 0.260805 0.266896 0.266524 0.260391 -100 
-100 -100 0.314265 0.307654 0.294256 0.282703 0.272430 0.263334 0.255188 0.249309 0.245045 0.241233 0.237349 0.234607 0.233140 0.232699 0.232823 0.233292 0.233935 0.234305 0.234986 0.237683 0.243851 0.243502 0.237286 -100 
-100 -100 0.277566 0.272716 0.263421 0.254098 0.245022 0.236789 0.229457 0.224007 0.219984 0.216653 0.213597 0.211535 0.210493 0.210239 0.210448 0.210901 0.211398 0.211614 0.211786 0.212712 0.214926 0.214506 0.211814 -100 
-100 -100 0.251151 0.247401 0.240372 0.232462 0.224217 0.216630 0.209873 0.204723 0.200847 0.197901 0.195513 0.194001 0.193266 0.193138 0.193385 0.193805 0.194204 0.194334 0.194254 0.194285 0.194695 0.194264 0.193183 -100 
-100 -100 0.236955 0.233679 0.227604 0.220331 0.212516 0.205280 0.198847 0.193879 0.190108 0.187381 0.185352 0.184121 0.183540 0.183468 0.183723 0.184117 0.184464 0.184561 0.184397 0.184132 0.183918 0.183500 0.183003 -100 
-100 -100 -100 -100 -100 -100 -100 -100 -100 -100 -100 -100 -100 -100 -100 -100 -100 -100 -100 -100 -100 -100 -100 -100 -100 -100 
-100 -100 -100 -100 -100 -100 -100 -100 -100 -100 -100 -100 -100 -100 -100 -100 -100 -100 -100 -100 -100 -100 -100 -100 -100 -100 
-100 -100 -100 -100 -100 -100 -100 -100 -100 -100 -100 -100 -100 -100 -100 -100 -100 -100 -100 -100 -100 -100 -100 -100 -100 -100 
-100 -100 0.345658 0.341487 0.333645 0.323709 0.312640 0.302296 0.293192 0.286282 0.281170 0.277338 0.274235 0.272177 0.270812 0.269715 0.268660 0.267879 0.267376 0.267208 0.267418 0.267968 0.268693 0.268787 0.268371 -100 
-100 -100 0.352532 0.348360 0.340510 0.330554 0.319447 0.309048 0.299923 0.293135 0.288300 0.284371 0.280824 0.278562 0.277214 0.276048 0.274781 0.273854 0.273285 0.273123 0.273442 0.274274 0.275545 0.275654 0.274779 -100 
-100 -100 0.365481 0.361318 0.353479 0.343519 0.332364 0.321827 0.312564 0.305902 0.301529 0.297399 0.293012 0.290387 0.289101 0.287829 0.286174 0.284992 0.284284 0.284069 0.284509 0.285825 0.288686 0.288755 0.286309 -100 
-100 -100 0.382033 0.377911 0.370151 0.360291 0.349168 0.338330 0.328444 0.321167 0.316279 0.311805 0.307221 0.304508 0.303202 0.301890 0.300147 0.298871 0.298041 0.297598 0.297689 0.298648 0.301201 0.301064 0.298511 -100 
-100 -100 0.400896 0.396862 0.389335 0.379857 0.369132 0.357832 0.346545 0.337749 0.331299 0.326324 0.322187 0.319717 0.318411 0.317133 0.315538 0.314335 0.313474 0.312616 0.311783 0.311489 0.311779 0.311259 0.310083 -100 
-100 -100 0.419277 0.415383 0.408275 0.399636 0.390048 0.378256 0.364818 0.354119 0.346177 0.340631 0.336688 0.334482 0.333489 0.332231 0.330425 0.329185 0.328379 0.327079 0.325219 0.323813 0.322864 0.321937 0.321097 -100 
-100 -100 0.436557 0.432786 0.426163 0.418712 0.411371 0.399112 0.382434 0.369617 0.360330 0.354217 0.350251 0.348354 0.348127 0.346830 0.344251 0.342835 0.342556 0.340890 0.337648 0.335320 0.333558 0.332319 0.331545 -100 
-100 -100 0.450847 0.446910 0.439984 0.432154 0.424383 0.411700 0.394601 0.381368 0.371681 0.365238 0.360995 0.358849 0.358393 0.356919 0.354198 0.352647 0.352234 0.350434 0.347050 0.344582 0.342685 0.341373 0.340584 -100 
-100 -100 0.462297 0.457899 0.449869 0.440105 0.429253 0.416199 0.401464 0.389509 0.380344 0.373812 0.369063 0.366135 0.364478 0.362698 0.360459 0.358840 0.357641 0.355947 0.353660 0.351830 0.350414 0.349268 0.348450 -100 
-100 -100 0.470099 0.465254 0.456262 0.444989 0.432273 0.418963 0.405601 0.394731 0.386218 0.379672 0.374385 0.370826 0.368463 0.366381 0.364182 0.362446 0.360999 0.359538 0.358038 0.357023 0.356391 0.355527 0.354575 -100 
-100 -100 0.474222 0.469064 0.459425 0.447271 0.433593 0.420160 0.407556 0.397491 0.389818 0.383282 0.377279 0.373215 0.370725 0.368411 0.365784 0.363902 0.362360 0.361173 0.360363 0.360201 0.360635 0.360067 0.358733 -100 
-100 -100 0.474078 0.468791 0.458893 0.446413 0.432435 0.419020 0.406762 0.397101 0.389746 0.383228 0.376960 0.372597 0.369872 0.367471 0.364867 0.363032 0.361573 0.360596 0.360121 0.360303 0.361026 0.360647 0.359398 -100 
-100 -100 0.469582 0.464295 0.454384 0.441956 0.428088 0.414860 0.402885 0.393541 0.386256 0.379777 0.373491 0.368848 0.365615 0.363231 0.361150 0.359557 0.358300 0.357459 0.357045 0.357086 0.357350 0.357037 0.356332 -100 
-100 -100 0.461024 0.455787 0.445948 0.433769 0.420269 0.407441 0.395983 0.387428 0.380992 0.374617 0.367681 0.362443 0.358899 0.356555 0.354744 0.353401 0.352346 0.351629 0.351234 0.351146 0.351150 0.350851 0.350399 -100 
-100 -100 0.448107 0.442886 0.432955 0.421095 0.408237 0.395952 0.385050 0.377573 0.372509 0.366326 0.358383 0.352430 0.348618 0.346364 0.344837 0.343764 0.342947 0.342368 0.342002 0.341850 0.341738 0.341431 0.341059 -100 
-100 -100 0.430201 0.425095 0.415405 0.403996 0.391708 0.379899 0.369324 0.362116 0.357326 0.351415 0.343746 0.338087 0.334586 0.332653 0.331458 0.330700 0.330161 0.329721 0.329348 0.329149 0.329011 0.328660 0.328227 -100 
-100 -100 0.407030 0.402022 0.392720 0.381822 0.370091 0.358672 0.348116 0.340317 0.334646 0.329073 0.323008 0.318638 0.315991 0.314589 0.313823 0.313466 0.313331 0.313025 0.312553 0.312341 0.312351 0.311918 0.311195 -100 
-100 -100 0.382051 0.376815 0.367154 0.356573 0.345658 0.334696 0.323981 0.315780 0.309647 0.304462 0.299611 0.296289 0.294380 0.293469 0.293115 0.293235 0.293677 0.293519 0.292847 0.292782 0.293390 0.292880 0.291460 -100 
-100 -100 0.354837 0.349106 0.338360 0.327944 0.318137 0.307774 0.296905 0.288685 0.282658 0.277915 0.273798 0.271109 0.269717 0.269187 0.269228 0.269897 0.271189 0.271206 0.270179 0.270490 0.272411 0.271862 0.269116 -100 
-100 -100 0.323098 0.317646 0.307393 0.297627 0.288574 0.278989 0.268851 0.261231 0.255689 0.251481 0.247961 0.245756 0.244713 0.244429 0.244655 0.245469 0.246879 0.246978 0.245977 0.246263 0.248165 0.247620 0.244878 -100 
-100 -100 0.288596 0.284184 0.276081 0.267419 0.258703 0.249966 0.241345 0.234702 0.229778 0.226144 0.223297 0.221583 0.220823 0.220678 0.220921 0.221510 0.222325 0.222408 0.221820 0.221677 0.222171 0.221656 0.220304 -100 
-100 -100 0.262853 0.259161 0.252371 0.244491 0.236128 0.228049 0.220453 0.214537 0.210067 0.206883 0.204553 0.203202 0.202614 0.202547 0.202805 0.203271 0.203787 0.203871 0.203511 0.203171 0.203002 0.202539 0.201897 -100 
-100 -100 0.248675 0.245318 0.239126 0.231630 0.223493 0.215775 0.208717 0.203194 0.198993 0.196059 0.194006 0.192834 0.192325 0.192288 0.192551 0.192965 0.193360 0.193451 0.193202 0.192822 0.192442 0.192018 0.191648 -100 
-100 -100 -100 -100 -100 -100 -100 -100 -100 -100 -100 -100 -100 -100 -100 -100 -100 -100 -100 -100 -100 -100 -100 -100 -100 -100 
-100 -100 -100 -100 -100 -100 -100 -100 -100 -100 -100 -100 -100 -100 -100 -100 -100 -100 -100 -100 -100 -100 -100 -100 -100 -100 
-100 -100 -100 -100 -100 -100 -100 -100 -100 -100 -100 -100 -100 -100 -100 -100 -100 -100 -100 -100 -100 -100 -100 -100 -100 -100 
-100 -100 0.361817 0.357507 0.349395 0.339093 0.327577 0.316735 0.307071 0.299563 0.293873 0.289835 0.286934 0.285198 0.284170 0.283076 0.281710 0.280665 0.279965 0.279587 0.279482 0.279605 0.279834 0.279783 0.279530 -100 
-100 -100 0.368871 0.364552 0.356417 0.346077 0.334500 0.323573 0.313824 0.306281 0.300619 0.296521 0.293536 0.291971 0.291330 0.290201 0.288349 0.286966 0.286106 0.285660 0.285545 0.285729 0.286104 0.286029 0.285607 -100 
-100 -100 0.382156 0.377827 0.369667 0.359273 0.347590 0.336483 0.326514 0.318839 0.313177 0.308931 0.305751 0.304448 0.304532 0.303350 0.300613 0.298681 0.297553 0.296951 0.296735 0.296947 0.297719 0.297548 0.296577 -100 
-100 -100 0.399127 0.394807 0.386657 0.376247 0.364466 0.353060 0.342605 0.334429 0.328322 0.323744 0.320342 0.318915 0.318939 0.317736 0.315000 0.313075 0.311929 0.311110 0.310473 0.310266 0.310687 0.310287 0.309202 -100 
-100 -100 0.418445 0.414159 0.406090 0.395777 0.384021 0.372205 0.360878 0.351778 0.344746 0.339653 0.336002 0.334087 0.333315 0.332136 0.330295 0.329027 0.328342 0.327250 0.325635 0.324471 0.323731 0.322956 0.322197 -100 
-100 -100 0.437296 0.433054 0.425122 0.415061 0.403563 0.391306 0.378836 0.368638 0.360685 0.355042 0.351091 0.348807 0.347614 0.346466 0.345199 0.344663 0.344968 0.343569 0.340380 0.338026 0.336349 0.335157 0.334389 -100 
-100 -100 0.455056 0.450825 0.443007 0.433254 0.422315 0.409621 0.395699 0.384394 0.375606 0.369444 0.365155 0.362638 0.361371 0.360216 0.359204 0.359621 0.362658 0.360990 0.354505 0.350649 0.348085 0.346538 0.345704 -100 
-100 -100 0.469849 0.465472 0.457386 0.447292 0.435966 0.422883 0.408587 0.396941 0.387836 0.381305 0.376585 0.373671 0.372063 0.370675 0.369513 0.369808 0.372729 0.370941 0.364328 0.360360 0.357702 0.356099 0.355244 -100 
-100 -100 0.481772 0.477094 0.468354 0.457286 0.444641 0.431246 0.417672 0.406523 0.397733 0.390992 0.385620 0.382076 0.379828 0.377981 0.376268 0.375392 0.375349 0.373602 0.370054 0.367388 0.365413 0.364057 0.363255 -100 
-100 -100 0.489921 0.484941 0.475599 0.463699 0.450153 0.436567 0.423579 0.413159 0.405202 0.398348 0.392009 0.387808 0.385185 0.382886 0.380474 0.378782 0.377590 0.375983 0.373853 0.372214 0.370979 0.369956 0.369196 -100 
-100 -100 0.494308 0.489099 0.479312 0.466876 0.452813 0.439165 0.426698 0.417234 0.411016 0.404123 0.396077 0.391164 0.389043 0.386382 0.382545 0.380202 0.378460 0.377035 0.375767 0.374945 0.374477 0.373781 0.372987 -100 
-100 -100 0.494461 0.489125 0.479103 0.466436 0.452195 0.438526 0.426192 0.416901 0.410819 0.403904 0.395683 0.390569 0.388276 0.385505 0.381592 0.379178 0.377406 0.376188 0.375361 0.374990 0.374898 0.374437 0.373746 -100 
-100 -100 0.490443 0.485018 0.474814 0.462115 0.447952 0.434319 0.421844 0.412070 0.404632 0.397717 0.390761 0.385874 0.382655 0.379996 0.377328 0.375340 0.373843 0.372847 0.372267 0.372070 0.372018 0.371700 0.371245 -100 
-100 -100 0.482637 0.477070 0.466529 0.453878 0.440012 0.426583 0.414140 0.404369 0.396693 0.389863 0.383268 0.378393 0.375007 0.372524 0.370378 0.368769 0.367550 0.366762 0.366352 0.366267 0.366257 0.366025 0.365688 -100 
-100 -100 0.471049 0.465182 0.453633 0.441031 0.428001 0.414916 0.402261 0.392751 0.385426 0.378781 0.372153 0.367237 0.363869 0.361626 0.359911 0.358654 0.357739 0.357143 0.356831 0.356801 0.356814 0.356613 0.356317 -100 
-100 -100 0.452360 0.446621 0.435367 0.423302 0.410935 0.398286 0.385778 0.376354 0.369160 0.362797 0.356588 0.352100 0.349136 0.347281 0.345963 0.345093 0.344546 0.344093 0.343697 0.343561 0.343501 0.343252 0.342919 -100 
-100 -100 0.426275 0.421006 0.411235 0.400225 0.388561 0.376407 0.364132 0.354404 0.346928 0.340913 0.335693 0.332124 0.329903 0.328584 0.327757 0.327435 0.327539 0.327177 0.326315 0.325819 0.325577 0.325187 0.324715 -100 
-100 -100 0.398879 0.393711 0.384381 0.374471 0.364488 0.352866 0.339826 0.329503 0.321784 0.316130 0.311766 0.309069 0.307579 0.306808 0.306527 0.307042 0.308386 0.308090 0.306123 0.304971 0.304548 0.303969 0.303214 -100 
-100 -100 0.369233 0.363899 0.354341 0.345645 0.338308 0.327327 0.312726 0.301687 0.293905 0.288641 0.284940 0.282904 0.282023 0.281741 0.282090 0.283811 0.287323 0.287109 0.283170 0.281103 0.280631 0.279872 0.278646 -100 
-100 -100 0.336049 0.330995 0.321945 0.313888 0.307321 0.297138 0.283316 0.272996 0.265831 0.261145 0.257999 0.256417 0.255882 0.255850 0.256388 0.258250 0.261903 0.261774 0.257850 0.255770 0.255262 0.254497 0.253286 -100 
-100 -100 0.300976 0.296687 0.289033 0.281050 0.273248 0.263940 0.253279 0.244972 0.238973 0.234997 0.232384 0.231094 0.230688 0.230695 0.231041 0.232038 0.233765 0.233718 0.231846 0.230616 0.230045 0.229425 0.228719 -100 
-100 -100 0.274542 0.270801 0.264013 0.256180 0.247883 0.239277 0.230583 0.223714 0.218591 0.215162 0.212919 0.211781 0.211387 0.211397 0.211671 0.212248 0.213048 0.213080 0.212286 0.211571 0.211040 0.210544 0.210124 -100 
-100 -100 0.259886 0.256410 0.250037 0.242330 0.233934 0.225714 0.217940 0.211785 0.207137 0.204004 0.201956 0.200884 0.200478 0.200483 0.200742 0.201181 0.201660 0.201738 0.201358 0.200864 0.200379 0.199955 0.199659 -100 
-100 -100 -100 -100 -100 -100 -100 -100 -100 -100 -100 -100 -100 -100 -100 -100 -100 -100 -100 -100 -100 -100 -100 -100 -100 -100 
-100 -100 -100 -100 -100 -100 -100 -100 -100 -100 -100 -100 -100 -100 -100 -100 -100 -100 -100 -100 -100 -100 -100 -100 -100 -100 
-100 -100 -100 -100 -100 -100 -100 -100 -100 -100 -100 -100 -100 -100 -100 -100 -100 -100 -100 -100 -100 -100 -100 -100 -100 -100 
-100 -100 0.377111 0.372624 0.364173 0.353444 0.341422 0.330059 0.319837 0.311796 0.305628 0.301383 0.298584 0.297148 0.296554 0.295437 0.293594 0.292199 0.291258 0.290673 0.290296 0.290097 0.289972 0.289788 0.289592 -100 
-100 -100 0.384391 0.379881 0.371382 0.360589 0.348483 0.337016 0.326679 0.318537 0.312308 0.308048 0.305402 0.304507 0.304826 0.303693 0.300888 0.298866 0.297636 0.296916 0.296447 0.296197 0.296053 0.295821 0.295556 -100 
-100 -100 0.398078 0.393537 0.384965 0.374070 0.361812 0.350140 0.339551 0.331184 0.324796 0.320463 0.318046 0.318072 0.320375 0.319218 0.314351 0.311266 0.309572 0.308595 0.307861 0.307429 0.307201 0.306841 0.306406 -100 
-100 -100 0.415470 0.410920 0.402313 0.391334 0.378904 0.366939 0.355943 0.347146 0.340357 0.335704 0.333050 0.332920 0.335116 0.333950 0.329166 0.326187 0.324637 0.323451 0.322150 0.321226 0.320606 0.320001 0.319447 -100 
-100 -100 0.435209 0.430666 0.422068 0.411049 0.398469 0.386132 0.374541 0.365113 0.357679 0.352462 0.349096 0.347754 0.347825 0.346685 0.344180 0.342713 0.342605 0.341265 0.338417 0.336468 0.335035 0.334044 0.333414 -100 
-100 -100 0.454481 0.449940 0.441350 0.430317 0.417634 0.404894 0.392622 0.382495 0.374414 0.368631 0.364641 0.362412 0.361364 0.360293 0.359259 0.359642 0.362742 0.361201 0.354869 0.351160 0.348726 0.347277 0.346502 -100 
-100 -100 0.472693 0.468116 0.459474 0.448388 0.435627 0.422485 0.409488 0.398717 0.390076 0.383783 0.379236 0.376438 0.374867 0.373899 0.374226 0.377829 0.391048 0.389312 0.372491 0.365343 0.361430 0.359503 0.358569 -100 
-100 -100 0.487934 0.483239 0.474371 0.462986 0.449877 0.436384 0.423061 0.412022 0.403165 0.396470 0.391318 0.387978 0.385967 0.384720 0.384889 0.388389 0.401476 0.399634 0.382729 0.375486 0.371506 0.369538 0.368583 -100 
-100 -100 0.500282 0.495387 0.486126 0.474222 0.460518 0.446765 0.433588 0.422835 0.414483 0.407495 0.401308 0.397267 0.394977 0.393050 0.391375 0.391475 0.394264 0.392418 0.385781 0.381836 0.379227 0.377660 0.376818 -100 
-100 -100 0.508726 0.503627 0.493989 0.481618 0.467472 0.453602 0.440797 0.430954 0.424359 0.417198 0.409004 0.404043 0.401963 0.399413 0.395884 0.394131 0.393590 0.391817 0.388574 0.386320 0.384657 0.383496 0.382765 -100 
-100 -100 0.513343 0.508076 0.498124 0.485426 0.471029 0.457199 0.445087 0.437106 0.435819 0.428623 0.415379 0.409352 0.412703 0.409624 0.399115 0.395633 0.393423 0.391745 0.390016 0.388787 0.387939 0.387147 0.386470 -100 
-100 -100 0.513772 0.508367 0.498155 0.485268 0.470768 0.456890 0.444763 0.436807 0.435535 0.428292 0.414927 0.408757 0.411968 0.408764 0.398106 0.394439 0.392021 0.390549 0.389436 0.388771 0.388376 0.387861 0.387302 -100 
-100 -100 0.510453 0.504827 0.494084 0.481049 0.466677 0.452660 0.439694 0.429940 0.423411 0.416099 0.407499 0.402079 0.399545 0.396581 0.392491 0.389949 0.388122 0.386956 0.386237 0.385910 0.385736 0.385417 0.385044 -100 
-100 -100 0.504206 0.498113 0.486094 0.472812 0.458921 0.444928 0.431265 0.420677 0.412490 0.405247 0.398323 0.393458 0.390368 0.387699 0.384889 0.382943 0.381495 0.380605 0.380156 0.380081 0.380098 0.379916 0.379633 -100 
-100 -100 0.497430 0.490234 0.474127 0.460377 0.449429 0.435596 0.418969 0.407778 0.399012 0.391945 0.385738 0.381253 0.378109 0.375793 0.373811 0.372332 0.371287 0.370634 0.370322 0.370373 0.370493 0.370379 0.370131 -100 
-100 -100 0.478040 0.470971 0.455152 0.442020 0.431862 0.418438 0.401755 0.390464 0.381670 0.374902 0.369275 0.365338 0.362653 0.360789 0.359303 0.358313 0.357781 0.357285 0.356770 0.356648 0.356662 0.356503 0.356235 -100 
-100 -100 0.445881 0.440065 0.428827 0.417548 0.406524 0.393699 0.379232 0.367860 0.359072 0.352663 0.347809 0.344673 0.342709 0.341422 0.340552 0.340374 0.340979 0.340552 0.339028 0.338192 0.337795 0.337444 0.337096 -100 
-100 -100 0.416316 0.410860 0.400963 0.391705 0.383551 0.371317 0.355041 0.342482 0.333353 0.327254 0.323128 0.320829 0.319647 0.319003 0.318929 0.320271 0.323453 0.323048 0.318959 0.316575 0.315475 0.314826 0.314339 -100 
-100 -100 0.389046 0.383389 0.370615 0.363818 0.361126 0.349581 0.328866 0.314198 0.304547 0.298734 0.295249 0.293670 0.293202 0.293207 0.294239 0.298120 0.306288 0.305922 0.296893 0.291986 0.289919 0.288928 0.288249 -100 
-100 -100 0.354371 0.349004 0.336857 0.330723 0.328926 0.318199 0.298190 0.284301 0.275351 0.270156 0.267218 0.266081 0.265965 0.266233 0.267466 0.271514 0.279959 0.279688 0.270553 0.265618 0.263504 0.262503 0.261838 -100 
-100 -100 0.313715 0.309249 0.301365 0.294111 0.288100 0.278259 0.264642 0.254419 0.247356 0.243052 0.240582 0.239607 0.239492 0.239657 0.240251 0.242105 0.245766 0.245634 0.241587 0.239129 0.237858 0.237144 0.236690 -100 
-100 -100 0.285537 0.281650 0.274630 0.266852 0.258900 0.249802 0.239752 0.231912 0.226177 0.222532 0.220346 0.219380 0.219153 0.219232 0.219562 0.220377 0.221780 0.221779 0.220280 0.219174 0.218414 0.217905 0.217588 -100 
-100 -100 0.270015 0.266394 0.259776 0.251860 0.243282 0.234594 0.226068 0.219323 0.214276 0.210978 0.208937 0.207953 0.207641 0.207678 0.207934 0.208419 0.209059 0.209131 0.208564 0.207974 0.207445 0.207040 0.206791 -100 
-100 -100 -100 -100 -100 -100 -100 -100 -100 -100 -100 -100 -100 -100 -100 -100 -100 -100 -100 -100 -100 -100 -100 -100 -100 -100 
-100 -100 -100 -100 -100 -100 -100 -100 -100 -100 -100 -100 -100 -100 -100 -100 -100 -100 -100 -100 -100 -100 -100 -100 -100 -100 
-100 -100 -100 -100 -100 -100 -100 -100 -100 -100 -100 -100 -100 -100 -100 -100 -100 -100 -100 -100 -100 -100 -100 -100 -100 -100 
-100 -100 0.390273 0.385562 0.376702 0.365487 0.352947 0.341074 0.330355 0.321854 0.315289 0.310782 0.307850 0.306341 0.305689 0.304505 0.302580 0.301094 0.300052 0.299350 0.298822 0.298446 0.298147 0.297874 0.297668 -100 
-100 -100 0.397874 0.393108 0.384142 0.372819 0.360166 0.348174 0.337325 0.328701 0.322045 0.317528 0.314787 0.313848 0.314119 0.312921 0.310030 0.307905 0.306559 0.305707 0.305064 0.304604 0.304242 0.303914 0.303664 -100 
-100 -100 0.412084 0.407240 0.398114 0.386620 0.373771 0.361559 0.350449 0.341574 0.334712 0.330131 0.327681 0.327698 0.329953 0.328729 0.323776 0.320571 0.318741 0.317612 0.316674 0.315982 0.315446 0.314987 0.314635 -100 
-100 -100 0.429859 0.425005 0.415826 0.404218 0.391167 0.378676 0.367200 0.357935 0.350694 0.345811 0.343123 0.342979 0.345111 0.343865 0.338969 0.335843 0.334134 0.332796 0.331293 0.330115 0.329190 0.328500 0.328037 -100 
-100 -100 0.449815 0.444992 0.435867 0.424220 0.410995 0.398162 0.386209 0.376441 0.368676 0.363242 0.359780 0.358380 0.358373 0.357113 0.354439 0.352789 0.352515 0.351024 0.348008 0.345873 0.344253 0.343192 0.342588 -100 
-100 -100 0.469321 0.464520 0.455418 0.443710 0.430299 0.417103 0.404646 0.394351 0.386065 0.380090 0.375959 0.373636 0.372483 0.371252 0.370000 0.370163 0.373088 0.371401 0.364928 0.361088 0.358541 0.357044 0.356273 -100 
-100 -100 0.487831 0.483005 0.473840 0.462000 0.448362 0.434797 0.421839 0.411070 0.402334 0.395873 0.391144 0.388215 0.386492 0.385335 0.385425 0.388785 0.401786 0.399909 0.382994 0.375745 0.371763 0.369805 0.368866 -100 
-100 -100 0.503388 0.498481 0.489143 0.477051 0.463095 0.449205 0.435934 0.424902 0.415943 0.409062 0.403689 0.400174 0.397973 0.396521 0.396442 0.399694 0.412554 0.410580 0.393595 0.386267 0.382234 0.380249 0.379284 -100 
-100 -100 0.516029 0.510976 0.501372 0.488946 0.474625 0.460483 0.447165 0.436271 0.427715 0.420470 0.414012 0.409747 0.407251 0.405101 0.403169 0.403033 0.405641 0.403664 0.396924 0.392911 0.390281 0.388691 0.387816 -100 
-100 -100 0.524649 0.519453 0.509592 0.496867 0.482273 0.468024 0.454936 0.444821 0.437925 0.430441 0.421925 0.416687 0.414374 0.411595 0.407822 0.405855 0.405145 0.403245 0.399909 0.397607 0.395972 0.394784 0.393966 -100 
-100 -100 0.529319 0.523999 0.513910 0.500965 0.486219 0.472015 0.459533 0.451187 0.449508 0.441951 0.428385 0.422067 0.425196 0.421892 0.411133 0.407448 0.405071 0.403272 0.401469 0.400242 0.399579 0.398761 0.397845 -100 
-100 -100 0.529684 0.524249 0.513934 0.500842 0.486019 0.471761 0.459205 0.450811 0.449086 0.441479 0.427824 0.421401 0.424414 0.421007 0.410109 0.406239 0.403646 0.402057 0.400873 0.400212 0.400002 0.399472 0.398680 -100 
-100 -100 0.526181 0.520514 0.509659 0.496413 0.481715 0.467281 0.453822 0.443550 0.436524 0.428861 0.420054 0.414485 0.411811 0.408673 0.404368 0.401621 0.399615 0.398320 0.397517 0.397154 0.397024 0.396696 0.396248 -100 
-100 -100 0.519557 0.513405 0.501247 0.487728 0.473490 0.459041 0.444812 0.433602 0.424827 0.417271 0.410310 0.405464 0.402342 0.399545 0.396528 0.394360 0.392722 0.391702 0.391174 0.391066 0.391095 0.390921 0.390625 -100 
-100 -100 0.512130 0.504863 0.488615 0.474610 0.463303 0.448988 0.431732 0.419823 0.410371 0.403042 0.396991 0.392701 0.389636 0.387241 0.385055 0.383342 0.382098 0.381321 0.380948 0.380984 0.381119 0.381037 0.380811 -100 
-100 -100 0.491824 0.484696 0.468747 0.455367 0.444852 0.430963 0.413667 0.401676 0.392217 0.385239 0.379832 0.376148 0.373579 0.371663 0.369981 0.368757 0.368025 0.367426 0.366877 0.366765 0.366807 0.366707 0.366486 -100 
-100 -100 0.458488 0.452638 0.441307 0.429823 0.418474 0.405224 0.390228 0.378277 0.368972 0.362388 0.357687 0.354753 0.352890 0.351547 0.350491 0.350096 0.350526 0.350014 0.348479 0.347671 0.347313 0.347036 0.346765 -100 
-100 -100 0.427526 0.422087 0.412194 0.402803 0.394363 0.381749 0.365019 0.351976 0.342439 0.336198 0.332184 0.330051 0.328957 0.328260 0.328017 0.329166 0.332193 0.331723 0.327640 0.325275 0.324180 0.323618 0.323261 -100 
-100 -100 0.398793 0.393215 0.380541 0.373678 0.370703 0.358812 0.337723 0.322629 0.312630 0.306707 0.303333 0.301917 0.301541 0.301510 0.302394 0.306101 0.314102 0.313689 0.304697 0.299775 0.297630 0.296733 0.296267 -100 
-100 -100 0.363043 0.357753 0.345695 0.339478 0.337390 0.326335 0.305980 0.291709 0.282450 0.277175 0.274342 0.273353 0.273316 0.273570 0.274684 0.278587 0.286886 0.286596 0.277513 0.272572 0.270379 0.269479 0.269026 -100 
-100 -100 0.321787 0.317313 0.309391 0.301966 0.295661 0.285480 0.271510 0.260958 0.253650 0.249268 0.246863 0.245992 0.245940 0.246089 0.246594 0.248346 0.251933 0.251800 0.247802 0.245392 0.244144 0.243520 0.243185 -100 
-100 -100 0.293197 0.289239 0.282072 0.274046 0.265766 0.256318 0.245933 0.237810 0.231876 0.228155 0.225993 0.225087 0.224900 0.224966 0.225234 0.225979 0.227340 0.227351 0.225911 0.224884 0.224193 0.223761 0.223511 -100 
-100 -100 0.277440 0.273717 0.266899 0.258694 0.249767 0.240724 0.231873 0.224869 0.219645 0.216270 0.214230 0.213282 0.212996 0.213024 0.213235 0.213670 0.214285 0.214376 0.213871 0.213366 0.212918 0.212580 0.212375 -100 
-100 -100 -100 -100 -100 -100 -100 -100 -100 -100 -100 -100 -100 -100 -100 -100 -100 -100 -100 -100 -100 -100 -100 -100 -100 -100 
-100 -100 -100 -100 -100 -100 -100 -100 -100 -100 -100 -100 -100 -100 -100 -100 -100 -100 -100 -100 -100 -100 -100 -100 -100 -100 
-100 -100 -100 -100 -100 -100 -100 -100 -100 -100 -100 -100 -100 -100 -100 -100 -100 -100 -100 -100 -100 -100 -100 -100 -100 -100 
-100 -100 0.401896 0.396883 0.387470 0.375678 0.362570 0.350196 0.339006 0.330095 0.323154 0.318328 0.315053 0.313119 0.311922 0.310625 0.309001 0.307679 0.306668 0.305930 0.305345 0.304907 0.304540 0.304218 0.303988 -100 
-100 -100 0.410063 0.404909 0.395238 0.383234 0.369963 0.357449 0.346120 0.337080 0.330032 0.325159 0.321964 0.320320 0.319564 0.318239 0.316109 0.314410 0.313195 0.312338 0.311658 0.311147 0.310725 0.310355 0.310089 -100 
-100 -100 0.425170 0.419812 0.409748 0.397422 0.383881 0.371121 0.359527 0.350233 0.342962 0.337966 0.334856 0.333651 0.333683 0.332302 0.329248 0.326939 0.325390 0.324305 0.323389 0.322681 0.322100 0.321613 0.321270 -100 
-100 -100 0.443298 0.437921 0.427803 0.415360 0.401621 0.388589 0.376656 0.367002 0.359385 0.354099 0.350768 0.349428 0.349373 0.347916 0.344778 0.342394 0.340771 0.339448 0.338115 0.337011 0.336106 0.335413 0.334970 -100 
-100 -100 0.462998 0.457786 0.447953 0.435613 0.421762 0.408445 0.396107 0.386023 0.377967 0.372237 0.368376 0.366359 0.365393 0.363847 0.361462 0.359621 0.358412 0.356843 0.354684 0.352905 0.351470 0.350470 0.349896 -100 
-100 -100 0.482348 0.477263 0.467630 0.455339 0.441346 0.427721 0.414967 0.404447 0.395967 0.389793 0.385445 0.382913 0.381402 0.379771 0.377830 0.376587 0.376316 0.374461 0.370835 0.368079 0.366010 0.364668 0.363952 -100 
-100 -100 0.500912 0.495861 0.486263 0.473894 0.459683 0.445725 0.432562 0.421649 0.412898 0.406298 0.401359 0.398443 0.396635 0.394898 0.393216 0.392859 0.395283 0.393169 0.386311 0.382175 0.379406 0.377763 0.376914 -100 
-100 -100 0.516620 0.511526 0.501827 0.489268 0.474782 0.460503 0.447007 0.435780 0.426717 0.419682 0.414181 0.410736 0.408482 0.406449 0.404585 0.404092 0.406397 0.404176 0.397229 0.393043 0.390268 0.388594 0.387686 -100 
-100 -100 0.529376 0.524188 0.514310 0.501508 0.486730 0.472184 0.458478 0.447121 0.437854 0.430388 0.424192 0.419988 0.417098 0.414571 0.412076 0.410447 0.409822 0.407667 0.403829 0.401005 0.399072 0.397644 0.396641 -100 
-100 -100 0.538014 0.532727 0.522670 0.509648 0.494648 0.479946 0.466231 0.455093 0.446306 0.438514 0.431192 0.426170 0.422822 0.419828 0.416681 0.414332 0.412609 0.410619 0.408244 0.406552 0.405679 0.404573 0.403290 -100 
-100 -100 0.542544 0.537173 0.526965 0.513785 0.498651 0.483900 0.470360 0.459852 0.452540 0.444576 0.435489 0.429693 0.426832 0.423488 0.418953 0.416012 0.413774 0.411997 0.410623 0.410069 0.411147 0.410371 0.407924 -100 
-100 -100 0.542517 0.537076 0.526745 0.513478 0.498286 0.483476 0.469858 0.459276 0.451900 0.443884 0.434737 0.428868 0.425926 0.422529 0.417948 0.414946 0.412671 0.411098 0.410169 0.410075 0.411545 0.411021 0.408687 -100 
-100 -100 0.537923 0.532376 0.521841 0.508529 0.493387 0.478509 0.464522 0.453159 0.444168 0.436206 0.428691 0.423421 0.419801 0.416628 0.413322 0.410716 0.408680 0.407294 0.406489 0.406274 0.406633 0.406283 0.405339 -100 
-100 -100 0.528981 0.523244 0.512297 0.498953 0.484028 0.469221 0.455015 0.443264 0.433646 0.425889 0.419358 0.414692 0.411285 0.408444 0.405666 0.403386 0.401584 0.400398 0.399761 0.399603 0.399734 0.399521 0.399045 -100 
-100 -100 0.515452 0.509384 0.497377 0.484024 0.469882 0.455317 0.440668 0.428795 0.419079 0.411654 0.405839 0.401774 0.398792 0.396351 0.394013 0.392040 0.390512 0.389531 0.389032 0.388963 0.389046 0.388930 0.388678 -100 
-100 -100 0.494014 0.488098 0.476431 0.463647 0.450194 0.436099 0.421637 0.409897 0.400385 0.393381 0.388181 0.384727 0.382284 0.380301 0.378376 0.376789 0.375642 0.374850 0.374336 0.374228 0.374266 0.374170 0.373973 -100 
-100 -100 0.464196 0.458859 0.448881 0.437309 0.424681 0.411232 0.397282 0.385679 0.376455 0.369918 0.365371 0.362588 0.360781 0.359320 0.357915 0.356920 0.356483 0.355849 0.354931 0.354490 0.354316 0.354138 0.353938 -100 
-100 -100 0.432399 0.427364 0.418210 0.408006 0.397230 0.384468 0.369977 0.358118 0.349057 0.342983 0.339084 0.337003 0.335860 0.334950 0.334134 0.334040 0.334912 0.334400 0.332390 0.331208 0.330650 0.330322 0.330086 -100 
-100 -100 0.397882 0.392932 0.384092 0.375404 0.367424 0.355414 0.339518 0.327118 0.318203 0.312610 0.309343 0.307904 0.307380 0.306997 0.306870 0.308050 0.311138 0.310746 0.306734 0.304425 0.303365 0.302868 0.302583 -100 
-100 -100 0.361529 0.356829 0.348450 0.340358 0.333133 0.321956 0.306935 0.295404 0.287262 0.282310 0.279559 0.278515 0.278315 0.278221 0.278361 0.279773 0.283086 0.282844 0.278894 0.276610 0.275533 0.275031 0.274755 -100 
-100 -100 0.325062 0.320820 0.313209 0.304819 0.296200 0.285878 0.274104 0.264780 0.258004 0.253790 0.251421 0.250501 0.250332 0.250290 0.250340 0.251006 0.252517 0.252443 0.250669 0.249515 0.248873 0.248507 0.248289 -100 
-100 -100 0.297624 0.293705 0.286542 0.278012 0.268753 0.259106 0.249380 0.241652 0.235905 0.232243 0.230094 0.229160 0.228907 0.228879 0.228952 0.229305 0.229973 0.230036 0.229408 0.228905 0.228533 0.228264 0.228091 -100 
-100 -100 0.282355 0.278592 0.271642 0.263094 0.253654 0.244378 0.235613 0.228677 0.223481 0.220112 0.218075 0.217116 0.216797 0.216774 0.216892 0.217174 0.217573 0.217707 0.217513 0.217266 0.217012 0.216790 0.216641 -100 
-100 -100 -100 -100 -100 -100 -100 -100 -100 -100 -100 -100 -100 -100 -100 -100 -100 -100 -100 -100 -100 -100 -100 -100 -100 -100 
-100 -100 -100 -100 -100 -100 -100 -100 -100 -100 -100 -100 -100 -100 -100 -100 -100 -100 -100 -100 -100 -100 -100 -100 -100 -100 
-100 -100 -100 -100 -100 -100 -100 -100 -100 -100 -100 -100 -100 -100 -100 -100 -100 -100 -100 -100 -100 -100 -100 -100 -100 -100 
-100 -100 0.411611 0.406210 0.396108 0.383661 0.369993 0.357157 0.345567 0.336310 0.329049 0.323915 0.320300 0.317962 0.316322 0.314876 0.313384 0.312141 0.311128 0.310367 0.309773 0.309339 0.308972 0.308626 0.308368 -100 
-100 -100 0.420753 0.415034 0.404354 0.391485 0.377560 0.364552 0.352818 0.343433 0.336065 0.330859 0.327236 0.324991 0.323501 0.322009 0.320267 0.318813 0.317662 0.316808 0.316145 0.315671 0.315281 0.314903 0.314607 -100 
-100 -100 0.437367 0.431179 0.419615 0.406111 0.391780 0.378484 0.366482 0.356853 0.349269 0.343907 0.340234 0.338112 0.336880 0.335295 0.333088 0.331272 0.329866 0.328817 0.327969 0.327354 0.326858 0.326389 0.326017 -100 
-100 -100 0.455777 0.449570 0.437961 0.424343 0.409820 0.396263 0.383946 0.373989 0.366094 0.360466 0.356598 0.354383 0.353100 0.351383 0.348943 0.346889 0.345267 0.343947 0.342754 0.341813 0.341047 0.340403 0.339948 -100 
-100 -100 0.474497 0.468725 0.457899 0.444704 0.430217 0.416448 0.403782 0.393454 0.385198 0.379224 0.375026 0.372564 0.370998 0.369118 0.366619 0.364438 0.362692 0.361020 0.359231 0.357755 0.356538 0.355635 0.355080 -100 
-100 -100 0.493138 0.487704 0.477453 0.464559 0.450053 0.436045 0.423031 0.412353 0.403804 0.397497 0.392980 0.390414 0.388823 0.386762 0.383927 0.381482 0.379675 0.377597 0.375010 0.372889 0.371188 0.370008 0.369341 -100 
-100 -100 0.511451 0.506159 0.496130 0.483290 0.468636 0.454344 0.440983 0.430012 0.421452 0.414801 0.409667 0.406990 0.405467 0.403200 0.399901 0.397239 0.395895 0.393464 0.389634 0.386849 0.384734 0.383330 0.382541 -100 
-100 -100 0.527105 0.521827 0.511796 0.498844 0.483960 0.469359 0.455651 0.444333 0.435412 0.428326 0.422683 0.419527 0.417597 0.415049 0.411560 0.408749 0.407270 0.404729 0.400827 0.398031 0.395988 0.394549 0.393628 -100 
-100 -100 0.539794 0.534471 0.524339 0.511213 0.496075 0.481188 0.467167 0.455510 0.445939 0.438346 0.432246 0.428225 0.425413 0.422509 0.419081 0.416193 0.413991 0.411610 0.408886 0.406885 0.405758 0.404487 0.403129 -100 
-100 -100 0.548294 0.542913 0.532668 0.519379 0.504044 0.488964 0.474791 0.463031 0.453343 0.445338 0.438473 0.433587 0.430028 0.426801 0.423407 0.420562 0.418229 0.416149 0.414347 0.413568 0.414372 0.413374 0.410782 -100 
-100 -100 0.552574 0.547145 0.536809 0.523409 0.507952 0.492774 0.478578 0.466930 0.457572 0.449334 0.441662 0.436182 0.432479 0.429040 0.425280 0.422403 0.420058 0.418345 0.417638 0.418865 0.424548 0.423867 0.417288 -100 
-100 -100 0.552110 0.546654 0.536269 0.522832 0.507337 0.492102 0.477822 0.466085 0.456649 0.448364 0.440659 0.435126 0.431365 0.427937 0.424251 0.421445 0.419182 0.417673 0.417306 0.418895 0.424896 0.424428 0.417950 -100 
-100 -100 0.546682 0.541204 0.530782 0.517382 0.501962 0.486722 0.472281 0.460247 0.450293 0.442136 0.435161 0.430067 0.426268 0.423068 0.419942 0.417326 0.415190 0.413727 0.413041 0.413379 0.415165 0.414799 0.412508 -100 
-100 -100 0.536289 0.530788 0.520319 0.507039 0.491839 0.476739 0.462285 0.450157 0.440093 0.432232 0.425946 0.421470 0.418105 0.415242 0.412399 0.409941 0.407925 0.406554 0.405812 0.405689 0.406146 0.405875 0.404981 -100 
-100 -100 0.520224 0.514694 0.504065 0.491016 0.476347 0.461571 0.447162 0.435156 0.425258 0.417820 0.412219 0.408412 0.405601 0.403138 0.400593 0.398322 0.396488 0.395266 0.394592 0.394388 0.394427 0.394247 0.393903 -100 
-100 -100 0.497779 0.492419 0.482143 0.469623 0.455579 0.441328 0.427295 0.415613 0.406081 0.399135 0.394148 0.390957 0.388692 0.386664 0.384471 0.382508 0.380972 0.379957 0.379375 0.379198 0.379187 0.379069 0.378872 -100 
-100 -100 0.468283 0.463265 0.453837 0.442157 0.428920 0.415356 0.401904 0.390636 0.381579 0.375165 0.370788 0.368179 0.366460 0.364900 0.363174 0.361678 0.360634 0.359855 0.359252 0.359032 0.358979 0.358874 0.358722 -100 
-100 -100 0.435388 0.430630 0.421804 0.411055 0.398996 0.386189 0.373025 0.362093 0.353506 0.347645 0.343864 0.341841 0.340666 0.339573 0.338312 0.337376 0.337007 0.336451 0.335604 0.335205 0.335067 0.334939 0.334787 -100 
-100 -100 0.398957 0.394384 0.385985 0.376201 0.365630 0.353637 0.340571 0.329964 0.321905 0.316629 0.313446 0.311972 0.311317 0.310656 0.309862 0.309566 0.310129 0.309776 0.308388 0.307683 0.307413 0.307244 0.307072 -100 
-100 -100 0.362098 0.357747 0.349774 0.340565 0.330724 0.319569 0.307407 0.297675 0.290394 0.285747 0.283049 0.281933 0.281576 0.281208 0.280724 0.280724 0.281546 0.281380 0.280103 0.279447 0.279186 0.279021 0.278857 -100 
-100 -100 0.326761 0.322682 0.315192 0.306170 0.296269 0.285912 0.275460 0.267075 0.260789 0.256759 0.254415 0.253430 0.253140 0.252926 0.252646 0.252641 0.253069 0.253072 0.252556 0.252276 0.252143 0.252018 0.251887 -100 
-100 -100 0.300182 0.296301 0.289109 0.280223 0.270368 0.260620 0.251346 0.243990 0.238456 0.234879 0.232742 0.231770 0.231445 0.231318 0.231231 0.231311 0.231599 0.231721 0.231606 0.231529 0.231455 0.231347 0.231237 -100 
-100 -100 0.285319 0.281538 0.274498 0.265698 0.255911 0.246495 0.237834 0.231019 0.225901 0.222568 0.220537 0.219560 0.219200 0.219115 0.219142 0.219295 0.219556 0.219737 0.219783 0.219779 0.219722 0.219619 0.219521 -100 
-100 -100 -100 -100 -100 -100 -100 -100 -100 -100 -100 -100 -100 -100 -100 -100 -100 -100 -100 -100 -100 -100 -100 -100 -100 -100 
-100 -100 -100 -100 -100 -100 -100 -100 -100 -100 -100 -100 -100 -100 -100 -100 -100 -100 -100 -100 -100 -100 -100 -100 -100 -100 
-100 -100 -100 -100 -100 -100 -100 -100 -100 -100 -100 -100 -100 -100 -100 -100 -100 -100 -100 -100 -100 -100 -100 -100 -100 -100 
-100 -100 0.419766 0.413961 0.403116 0.390030 0.375848 0.362624 0.350704 0.341172 0.333644 0.328227 0.324280 0.321608 0.319632 0.318003 0.316459 0.315160 0.314082 0.313278 0.312678 0.312265 0.311919 0.311559 0.311265 -100 
-100 -100 0.430129 0.423773 0.411916 0.398131 0.383572 0.370139 0.358077 0.348432 0.340818 0.335323 0.331320 0.328651 0.326700 0.325006 0.323294 0.321836 0.320636 0.319751 0.319108 0.318693 0.318365 0.317987 0.317649 -100 
-100 -100 0.448677 0.441495 0.428068 0.413218 0.398064 0.384292 0.371969 0.362113 0.354335 0.348679 0.344538 0.341853 0.339940 0.338117 0.336081 0.334321 0.332877 0.331811 0.331023 0.330524 0.330151 0.329708 0.329291 -100 
-100 -100 0.467326 0.460125 0.446658 0.431689 0.416339 0.402316 0.389701 0.379552 0.371508 0.365614 0.361292 0.358548 0.356612 0.354614 0.352220 0.350095 0.348330 0.346966 0.345869 0.345086 0.344479 0.343889 0.343403 -100 
-100 -100 0.484652 0.478223 0.466201 0.452059 0.436924 0.422758 0.409845 0.399382 0.391144 0.384972 0.380344 0.377588 0.375696 0.373477 0.370564 0.367925 0.365734 0.363937 0.362327 0.361059 0.360031 0.359209 0.358654 -100 
-100 -100 0.502374 0.496524 0.485527 0.471973 0.456950 0.442608 0.429413 0.418711 0.410457 0.404037 0.399050 0.396447 0.394894 0.392431 0.388644 0.385218 0.382497 0.380195 0.377995 0.376194 0.374743 0.373674 0.373029 -100 
-100 -100 0.520367 0.514767 0.504194 0.490824 0.475722 0.461143 0.447780 0.437045 0.433938 0.427226 0.416704 0.414084 0.412853 0.410122 0.405302 0.401053 0.397914 0.395175 0.392382 0.390164 0.388460 0.387205 0.386405 -100 
-100 -100 0.535853 0.530328 0.519857 0.506453 0.491161 0.476287 0.462573 0.451475 0.448043 0.440902 0.429849 0.426779 0.425163 0.422171 0.417179 0.412784 0.409509 0.406661 0.403818 0.401656 0.400210 0.398915 0.397799 -100 
-100 -100 0.548273 0.542764 0.532297 0.518801 0.503300 0.488124 0.473901 0.462157 0.452791 0.445110 0.438677 0.434749 0.432072 0.428825 0.424484 0.420616 0.417501 0.414914 0.412738 0.411462 0.411934 0.410767 0.408137 -100 
-100 -100 0.556440 0.550930 0.540441 0.526859 0.511199 0.495817 0.481351 0.469307 0.459388 0.451233 0.444298 0.439425 0.435769 0.432306 0.428502 0.425165 0.422388 0.420259 0.419121 0.419955 0.425299 0.424394 0.417704 -100 
-100 -100 0.560335 0.554825 0.544323 0.530691 0.514938 0.499443 0.484859 0.472714 0.462585 0.454163 0.446839 0.441398 0.437260 0.433686 0.430116 0.427091 0.424643 0.423136 0.424112 0.429889 0.453362 0.452817 0.429358 -100 
-100 -100 0.559430 0.553934 0.543449 0.529828 0.514062 0.498517 0.483843 0.471589 0.461355 0.452898 0.445580 0.440112 0.435935 0.432434 0.429046 0.426193 0.423899 0.422599 0.423852 0.429920 0.453651 0.453287 0.429920 -100 
-100 -100 0.553355 0.547890 0.537468 0.523942 0.508270 0.492751 0.478004 0.465611 0.455226 0.446944 0.440133 0.435115 0.431252 0.428005 0.424857 0.422116 0.419840 0.418339 0.418065 0.419780 0.425913 0.425541 0.419116 -100 
-100 -100 0.542052 0.536645 0.526340 0.513014 0.497579 0.482237 0.467568 0.455196 0.444889 0.436967 0.430812 0.426485 0.423193 0.420302 0.417327 0.414654 0.412417 0.410878 0.410143 0.410301 0.412026 0.411693 0.409471 -100 
-100 -100 0.524615 0.519306 0.509181 0.496190 0.481196 0.466230 0.451841 0.439712 0.429707 0.422279 0.416845 0.413266 0.410643 0.408158 0.405373 0.402804 0.400676 0.399229 0.398398 0.398114 0.398276 0.398028 0.397422 -100 
-100 -100 0.501367 0.496248 0.486494 0.474021 0.459632 0.445239 0.431348 0.419667 0.410128 0.403241 0.398429 0.395467 0.393387 0.391321 0.388852 0.386550 0.384683 0.383464 0.382778 0.382526 0.382505 0.382359 0.382101 -100 
-100 -100 0.471508 0.466650 0.457455 0.445678 0.432102 0.418444 0.405219 0.394134 0.385199 0.378881 0.374631 0.372167 0.370538 0.368895 0.366883 0.365012 0.363573 0.362664 0.362184 0.362081 0.362133 0.362079 0.361935 -100 
-100 -100 0.437716 0.433107 0.424431 0.413415 0.400775 0.387940 0.375384 0.364954 0.356679 0.350960 0.347245 0.345262 0.344075 0.342839 0.341242 0.339814 0.338842 0.338249 0.337931 0.337980 0.338170 0.338191 0.338062 -100 
-100 -100 0.400087 0.395703 0.387515 0.377262 0.365697 0.353735 0.341839 0.332123 0.324594 0.319512 0.316336 0.314820 0.314072 0.313211 0.311987 0.310975 0.310500 0.310186 0.309938 0.310083 0.310411 0.310482 0.310314 -100 
-100 -100 0.362800 0.358627 0.350845 0.341162 0.330325 0.319210 0.308231 0.299393 0.292641 0.288181 0.285468 0.284279 0.283808 0.283245 0.282362 0.281689 0.281510 0.281420 0.281316 0.281535 0.281892 0.281981 0.281823 -100 
-100 -100 0.327908 0.323922 0.316483 0.307161 0.296703 0.286344 0.276505 0.268634 0.262667 0.258751 0.256394 0.255350 0.254969 0.254617 0.254094 0.253725 0.253684 0.253758 0.253869 0.254129 0.254408 0.254475 0.254379 -100 
-100 -100 0.301746 0.297891 0.290680 0.281603 0.271445 0.261644 0.252603 0.245470 0.240085 0.236561 0.234414 0.233404 0.233017 0.232803 0.232576 0.232477 0.232572 0.232747 0.232945 0.233173 0.233359 0.233386 0.233314 -100 
-100 -100 0.287113 0.283325 0.276232 0.267283 0.257294 0.247793 0.239190 0.232455 0.227395 0.224080 0.222042 0.221041 0.220640 0.220496 0.220434 0.220487 0.220665 0.220887 0.221107 0.221296 0.221414 0.221411 0.221350 -100 
-100 -100 -100 -100 -100 -100 -100 -100 -100 -100 -100 -100 -100 -100 -100 -100 -100 -100 -100 -100 -100 -100 -100 -100 -100 -100 
-100 -100 -100 -100 -100 -100 -100 -100 -100 -100 -100 -100 -100 -100 -100 -100 -100 -100 -100 -100 -100 -100 -100 -100 -100 -100 
-100 -100 -100 -100 -100 -100 -100 -100 -100 -100 -100 -100 -100 -100 -100 -100 -100 -100 -100 -100 -100 -100 -100 -100 -100 -100 
-100 -100 0.424815 0.418903 0.407863 0.394540 0.380109 0.366661 0.354550 0.344857 0.337169 0.331508 0.327242 0.324286 0.322065 0.320227 0.318489 0.317024 0.315822 0.314945 0.314317 0.313906 0.313564 0.313182 0.312856 -100 
-100 -100 0.435300 0.428827 0.416760 0.402722 0.387907 0.374257 0.362030 0.352275 0.344566 0.338837 0.334468 0.331477 0.329249 0.327324 0.325403 0.323757 0.322417 0.321459 0.320802 0.320415 0.320117 0.319730 0.319358 -100 
-100 -100 0.454077 0.446759 0.433093 0.417959 0.402532 0.388552 0.376110 0.366228 0.358503 0.352628 0.347993 0.344909 0.342656 0.340571 0.338306 0.336335 0.334730 0.333591 0.332810 0.332373 0.332064 0.331632 0.331181 -100 
-100 -100 0.473074 0.465705 0.451940 0.436631 0.420969 0.406736 0.394020 0.383877 0.375918 0.369821 0.364986 0.361810 0.359499 0.357218 0.354571 0.352212 0.350266 0.348832 0.347751 0.347043 0.346510 0.345951 0.345441 -100 
-100 -100 0.490928 0.484258 0.471826 0.457253 0.441755 0.427350 0.414326 0.403861 0.395654 0.389277 0.384203 0.381026 0.378761 0.376234 0.373040 0.370153 0.367776 0.365897 0.364299 0.363097 0.362143 0.361352 0.360787 -100 
-100 -100 0.509273 0.503091 0.491541 0.477436 0.461979 0.447372 0.434080 0.423418 0.415245 0.408621 0.403137 0.400063 0.398108 0.395315 0.391236 0.387565 0.384653 0.382263 0.380067 0.378311 0.376919 0.375881 0.375239 -100 
-100 -100 0.527776 0.521771 0.510524 0.496501 0.480905 0.466048 0.452621 0.442009 0.439152 0.432241 0.421061 0.417884 0.416205 0.413133 0.408020 0.403527 0.400138 0.397305 0.394560 0.392370 0.390708 0.389481 0.388689 -100 
-100 -100 0.543261 0.537345 0.526214 0.512167 0.496382 0.481233 0.467448 0.456465 0.453271 0.445949 0.434265 0.430665 0.428626 0.425321 0.420051 0.415419 0.411888 0.408940 0.406125 0.403959 0.402525 0.401248 0.400139 -100 
-100 -100 0.555185 0.549370 0.538386 0.524370 0.508447 0.493002 0.478658 0.466924 0.457613 0.449763 0.442927 0.438624 0.435640 0.432132 0.427535 0.423445 0.420138 0.417427 0.415186 0.413865 0.414314 0.413136 0.410497 -100 
-100 -100 0.562718 0.557003 0.546159 0.532197 0.516198 0.500565 0.485946 0.473837 0.463876 0.455573 0.448385 0.443284 0.439445 0.435780 0.431729 0.428164 0.425193 0.422919 0.421673 0.422424 0.427709 0.426762 0.420046 -100 
-100 -100 0.566053 0.560416 0.549683 0.535776 0.519747 0.504023 0.489271 0.477017 0.466796 0.458253 0.450781 0.445234 0.441008 0.437287 0.433486 0.430222 0.427570 0.425898 0.426729 0.432384 0.455755 0.455142 0.431647 -100 
-100 -100 0.564690 0.559122 0.548484 0.534653 0.518645 0.502888 0.488038 0.475650 0.465300 0.456747 0.449347 0.443845 0.439641 0.436044 0.432449 0.429364 0.426861 0.425386 0.426468 0.432380 0.455973 0.455528 0.432119 -100 
-100 -100 0.558185 0.552677 0.542160 0.528468 0.512582 0.496854 0.481923 0.469384 0.458877 0.450513 0.443665 0.438658 0.434828 0.431515 0.428181 0.425237 0.422763 0.421076 0.420612 0.422145 0.428127 0.427659 0.421188 -100 
-100 -100 0.546381 0.540967 0.530628 0.517176 0.501542 0.486000 0.471156 0.458634 0.448211 0.440228 0.434078 0.429817 0.426611 0.423678 0.420518 0.417649 0.415216 0.413488 0.412557 0.412527 0.414094 0.413666 0.411405 -100 
-100 -100 0.528308 0.523038 0.512972 0.499897 0.484712 0.469570 0.455052 0.442799 0.432698 0.425236 0.419849 0.416390 0.413944 0.411427 0.408385 0.405592 0.403257 0.401632 0.400630 0.400184 0.400213 0.399889 0.399253 -100 
-100 -100 0.504501 0.499444 0.489776 0.477236 0.462669 0.448141 0.434178 0.422429 0.412832 0.405933 0.401161 0.398297 0.396367 0.394262 0.391535 0.389007 0.386934 0.385581 0.384801 0.384473 0.384393 0.384218 0.383936 -100 
-100 -100 0.474135 0.469329 0.460187 0.448339 0.434614 0.420868 0.407650 0.396601 0.387695 0.381368 0.377087 0.374620 0.373005 0.371284 0.369081 0.367007 0.365379 0.364401 0.363974 0.363967 0.364129 0.364104 0.363918 -100 
-100 -100 0.439663 0.435123 0.426516 0.415429 0.402641 0.389779 0.377369 0.367136 0.359024 0.353307 0.349458 0.347354 0.346071 0.344712 0.342928 0.341278 0.340087 0.339504 0.339455 0.339846 0.340387 0.340512 0.340282 -100 
-100 -100 0.401309 0.397026 0.388956 0.378637 0.366961 0.355028 0.343373 0.334018 0.326807 0.321742 0.318307 0.316559 0.315629 0.314609 0.313180 0.311894 0.311109 0.310877 0.311153 0.311909 0.312883 0.313122 0.312723 -100 
-100 -100 0.363623 0.359558 0.351897 0.342154 0.331206 0.320138 0.309417 0.300944 0.294508 0.290071 0.287092 0.285658 0.284986 0.284275 0.283208 0.282285 0.281815 0.281835 0.282274 0.283115 0.284123 0.284396 0.284013 -100 
-100 -100 0.328734 0.324811 0.317433 0.308059 0.297489 0.287143 0.277483 0.269829 0.264038 0.260123 0.257602 0.256392 0.255869 0.255402 0.254752 0.254234 0.254050 0.254205 0.254647 0.255307 0.255984 0.256187 0.256003 -100 
-100 -100 0.302660 0.298830 0.291635 0.282509 0.272268 0.262443 0.253465 0.246419 0.241100 0.237559 0.235319 0.234210 0.233732 0.233439 0.233131 0.232948 0.232980 0.233207 0.233587 0.234041 0.234447 0.234564 0.234470 -100 
-100 -100 0.288085 0.284303 0.277200 0.268201 0.258135 0.248590 0.239990 0.233275 0.228227 0.224888 0.222789 0.221723 0.221260 0.221060 0.220942 0.220941 0.221088 0.221345 0.221674 0.222002 0.222252 0.222313 0.222255 -100 
-100 -100 -100 -100 -100 -100 -100 -100 -100 -100 -100 -100 -100 -100 -100 -100 -100 -100 -100 -100 -100 -100 -100 -100 -100 -100 
-100 -100 -100 -100 -100 -100 -100 -100 -100 -100 -100 -100 -100 -100 -100 -100 -100 -100 -100 -100 -100 -100 -100 -100 -100 -100 
-100 -100 -100 -100 -100 -100 -100 -100 -100 -100 -100 -100 -100 -100 -100 -100 -100 -100 -100 -100 -100 -100 -100 -100 -100 -100 
-100 -100 0.427341 0.421607 0.410897 0.397725 0.383293 0.369784 0.357634 0.347945 0.340295 0.334441 0.329779 0.326556 0.324151 0.322075 0.320000 0.318257 0.316867 0.315893 0.315228 0.314821 0.314491 0.314090 0.313727 -100 
-100 -100 0.436878 0.430792 0.419450 0.405806 0.391094 0.377439 0.365246 0.355626 0.348177 0.342279 0.337355 0.334052 0.331661 0.329471 0.327114 0.325110 0.323538 0.322470 0.321784 0.321424 0.321162 0.320764 0.320353 -100 
-100 -100 0.454267 0.447640 0.435300 0.420918 0.405747 0.391839 0.379572 0.370086 0.363246 0.357228 0.351489 0.347934 0.345539 0.343142 0.340276 0.337861 0.335984 0.334721 0.333916 0.333529 0.333281 0.332846 0.332357 -100 
-100 -100 0.473832 0.467060 0.454469 0.439791 0.424316 0.410124 0.397597 0.387899 0.380879 0.374623 0.368600 0.364846 0.362300 0.359689 0.356518 0.353805 0.351665 0.350124 0.349002 0.348330 0.347858 0.347290 0.346743 -100 
-100 -100 0.494278 0.487717 0.475537 0.460972 0.445332 0.430838 0.417902 0.407724 0.399862 0.393273 0.387421 0.383539 0.380749 0.377924 0.374595 0.371695 0.369370 0.367459 0.365748 0.364501 0.363546 0.362736 0.362140 -100 
-100 -100 0.515023 0.508489 0.496387 0.481704 0.465798 0.450982 0.437748 0.427373 0.419402 0.412483 0.406126 0.401963 0.399057 0.395987 0.392263 0.389096 0.386640 0.384306 0.381826 0.379857 0.378359 0.377273 0.376608 -100 
-100 -100 0.535129 0.528472 0.516153 0.501166 0.484905 0.469764 0.456334 0.446051 0.438838 0.431588 0.423856 0.419192 0.416168 0.412835 0.408605 0.405166 0.402680 0.399974 0.396696 0.394060 0.392115 0.390794 0.390028 -100 
-100 -100 0.550813 0.544199 0.531921 0.516857 0.500380 0.484925 0.471124 0.460464 0.452861 0.445207 0.437055 0.432004 0.428669 0.425120 0.420739 0.417172 0.414547 0.411697 0.408282 0.405547 0.403590 0.402191 0.401285 -100 
-100 -100 0.561764 0.555420 0.543560 0.528744 0.512251 0.496534 0.482208 0.470735 0.461605 0.453497 0.445886 0.440598 0.436787 0.433074 0.428860 0.425303 0.422444 0.419699 0.416862 0.414732 0.413543 0.412233 0.410851 -100 
-100 -100 0.568140 0.562090 0.550679 0.536179 0.519765 0.503919 0.489311 0.477421 0.467715 0.459266 0.451519 0.445919 0.441777 0.437934 0.433768 0.430207 0.427253 0.424739 0.422639 0.421608 0.422230 0.421106 0.418444 -100 
-100 -100 0.570571 0.564736 0.553663 0.539411 0.523097 0.507219 0.492536 0.480580 0.471140 0.462537 0.454228 0.448464 0.444367 0.440481 0.436113 0.432468 0.429500 0.427282 0.426129 0.426979 0.432359 0.431470 0.424777 -100 
-100 -100 0.568666 0.562967 0.552109 0.538036 0.521813 0.505919 0.491120 0.478989 0.469390 0.460803 0.452677 0.447100 0.443161 0.439423 0.435189 0.431639 0.428748 0.426690 0.425792 0.426902 0.432505 0.431773 0.425159 -100 
-100 -100 0.561793 0.556197 0.545520 0.531634 0.515549 0.499671 0.484689 0.472220 0.461918 0.453511 0.446424 0.441420 0.437784 0.434383 0.430629 0.427353 0.424603 0.422572 0.421299 0.421087 0.422407 0.421748 0.419321 -100 
-100 -100 0.549711 0.544228 0.533763 0.520139 0.504314 0.488607 0.473652 0.461083 0.450685 0.442642 0.436381 0.432172 0.429214 0.426228 0.422684 0.419571 0.416938 0.414992 0.413653 0.412959 0.412935 0.412375 0.411362 -100 
-100 -100 0.531317 0.525995 0.515843 0.502625 0.487267 0.471961 0.457306 0.444955 0.434791 0.427261 0.421858 0.418570 0.416681 0.414122 0.410429 0.407336 0.404820 0.403048 0.401854 0.401167 0.400813 0.400398 0.399954 -100 
-100 -100 0.507164 0.502069 0.492350 0.479712 0.465029 0.450359 0.436261 0.424425 0.414775 0.407789 0.402961 0.400215 0.398795 0.396631 0.393284 0.390492 0.388281 0.386836 0.385984 0.385611 0.385478 0.385251 0.384950 -100 
-100 -100 0.476354 0.471546 0.462414 0.450553 0.436898 0.423068 0.409653 0.398572 0.389687 0.383253 0.378741 0.376145 0.374588 0.372781 0.370320 0.368124 0.366425 0.365443 0.365112 0.365295 0.365743 0.365734 0.365345 -100 
-100 -100 0.441366 0.436869 0.428364 0.417398 0.404941 0.392068 0.379380 0.369222 0.361325 0.355484 0.351145 0.348677 0.347205 0.345712 0.343788 0.342058 0.340825 0.340328 0.340590 0.341526 0.342832 0.343048 0.342337 -100 
-100 -100 0.402499 0.398306 0.390519 0.380572 0.370424 0.358540 0.345610 0.336382 0.329677 0.324466 0.320110 0.317743 0.316445 0.315240 0.313704 0.312348 0.311533 0.311472 0.312339 0.314095 0.316909 0.317304 0.315565 -100 
-100 -100 0.364461 0.360485 0.353116 0.343755 0.334328 0.323319 0.311366 0.303037 0.297127 0.292542 0.288642 0.286593 0.285552 0.284652 0.283492 0.282513 0.282031 0.282223 0.283252 0.285092 0.287941 0.288365 0.286649 -100 
-100 -100 0.329357 0.325498 0.318262 0.309060 0.298858 0.288551 0.278677 0.271132 0.265580 0.261553 0.258548 0.256963 0.256194 0.255596 0.254880 0.254322 0.254135 0.254404 0.255181 0.256396 0.257852 0.258159 0.257509 -100 
-100 -100 0.303183 0.299391 0.292275 0.283227 0.273145 0.263328 0.254240 0.247217 0.241959 0.238331 0.235842 0.234530 0.233902 0.233525 0.233168 0.232960 0.232990 0.233279 0.233828 0.234539 0.235295 0.235468 0.235187 -100 
-100 -100 0.288564 0.284803 0.277736 0.268769 0.258733 0.249177 0.240538 0.233810 0.228753 0.225342 0.223103 0.221912 0.221350 0.221090 0.220936 0.220917 0.221063 0.221353 0.221766 0.222216 0.222606 0.222698 0.222583 -100 
-100 -100 -100 -100 -100 -100 -100 -100 -100 -100 -100 -100 -100 -100 -100 -100 -100 -100 -100 -100 -100 -100 -100 -100 -100 -100 
-100 -100 -100 -100 -100 -100 -100 -100 -100 -100 -100 -100 -100 -100 -100 -100 -100 -100 -100 -100 -100 -100 -100 -100 -100 -100 
-100 -100 -100 -100 -100 -100 -100 -100 -100 -100 -100 -100 -100 -100 -100 -100 -100 -100 -100 -100 -100 -100 -100 -100 -100 -100 
-100 -100 0.428972 0.423393 0.412957 0.399939 0.385554 0.372065 0.359997 0.350494 0.343147 0.337167 0.332013 0.328543 0.326057 0.323751 0.321244 0.319143 0.317539 0.316473 0.315797 0.315444 0.315181 0.314778 0.314364 -100 
-100 -100 0.437843 0.432059 0.421264 0.407944 0.393358 0.379783 0.367802 0.358649 0.352071 0.346085 0.340206 0.336539 0.334146 0.331686 0.328690 0.326182 0.324325 0.323142 0.322457 0.322191 0.322039 0.321649 0.321172 -100 
-100 -100 0.454341 0.448218 0.436811 0.422982 0.408036 0.394298 0.382495 0.374116 0.369890 0.363826 0.355520 0.351191 0.348965 0.346232 0.342307 0.339197 0.336963 0.335565 0.334761 0.334501 0.334405 0.333986 0.333414 -100 
-100 -100 0.474586 0.468199 0.456348 0.442058 0.426708 0.412648 0.400610 0.392101 0.387804 0.381486 0.372743 0.368058 0.365567 0.362618 0.358494 0.355226 0.352857 0.351210 0.350032 0.349437 0.349088 0.348524 0.347893 -100 
-100 -100 0.497482 0.490831 0.478560 0.463774 0.447926 0.433398 0.420768 0.411355 0.404797 0.398060 0.390653 0.385834 0.382630 0.379530 0.375952 0.373073 0.370957 0.369032 0.367071 0.365700 0.364735 0.363890 0.363223 -100 
-100 -100 0.520888 0.513752 0.500695 0.485125 0.468648 0.453657 0.440730 0.431235 0.424683 0.417503 0.409167 0.403477 0.399597 0.396295 0.393001 0.390661 0.389147 0.386913 0.383733 0.381247 0.379516 0.378324 0.377597 -100 
-100 -100 0.542962 0.535325 0.521425 0.505058 0.487958 0.472582 0.459650 0.450866 0.446471 0.438874 0.427525 0.420342 0.415725 0.412172 0.408985 0.407209 0.406512 0.403992 0.399385 0.395719 0.393264 0.391751 0.390932 -100 
-100 -100 0.558763 0.551135 0.537219 0.520730 0.503387 0.487678 0.474365 0.465202 0.460406 0.452418 0.440683 0.433144 0.428257 0.424512 0.421179 0.419286 0.418447 0.415764 0.410974 0.407117 0.404519 0.402902 0.402013 -100 
-100 -100 0.568193 0.561100 0.548031 0.532141 0.514966 0.499014 0.484958 0.474335 0.466566 0.458233 0.448775 0.442080 0.437440 0.433567 0.429788 0.427078 0.425163 0.422450 0.418713 0.415683 0.413637 0.412139 0.411101 -100 
-100 -100 0.572835 0.566337 0.554196 0.539026 0.522165 0.506166 0.491777 0.480540 0.471873 0.463343 0.454448 0.448226 0.443982 0.439984 0.435507 0.431930 0.429155 0.426476 0.423667 0.421543 0.420356 0.419043 0.417659 -100 
-100 -100 0.574032 0.567951 0.556475 0.541835 0.525259 0.509324 0.494957 0.483860 0.476412 0.467847 0.457780 0.451748 0.448188 0.444130 0.438698 0.434367 0.431079 0.428474 0.426364 0.425168 0.425726 0.424611 0.421998 -100 
-100 -100 0.571452 0.565608 0.554510 0.540194 0.523797 0.507873 0.493361 0.482012 0.474310 0.465793 0.456080 0.450421 0.447182 0.443290 0.437878 0.433505 0.430169 0.427689 0.425880 0.424984 0.425785 0.424829 0.422294 -100 
-100 -100 0.564251 0.558553 0.547703 0.533626 0.517383 0.501432 0.486546 0.474417 0.464734 0.456354 0.448810 0.443895 0.440804 0.437315 0.432755 0.428919 0.425855 0.423546 0.421789 0.420668 0.420263 0.419437 0.418288 -100 
-100 -100 0.552014 0.546443 0.535826 0.522028 0.506043 0.490220 0.475232 0.462743 0.452529 0.444468 0.438080 0.434114 0.431929 0.428903 0.424468 0.420892 0.418038 0.415920 0.414322 0.413235 0.412587 0.411907 0.411243 -100 
-100 -100 0.533488 0.528087 0.517802 0.504431 0.488932 0.473493 0.458730 0.446334 0.436174 0.428615 0.423302 0.420664 0.420571 0.417992 0.412443 0.408587 0.405799 0.403902 0.402578 0.401741 0.401206 0.400708 0.400283 -100 
-100 -100 0.509141 0.503987 0.494178 0.481451 0.466708 0.451921 0.437674 0.425768 0.416108 0.409057 0.404253 0.402069 0.402363 0.400166 0.395023 0.391532 0.389098 0.387588 0.386718 0.386381 0.386321 0.386048 0.385619 -100 
-100 -100 0.478040 0.473215 0.464091 0.452295 0.438870 0.424981 0.411269 0.400163 0.391406 0.384842 0.379975 0.377313 0.376208 0.374329 0.371227 0.368790 0.367036 0.366094 0.365932 0.366480 0.367468 0.367472 0.366659 -100 
-100 -100 0.442707 0.438254 0.429910 0.419313 0.407741 0.394893 0.381499 0.371427 0.364075 0.358054 0.352765 0.349702 0.348070 0.346437 0.344287 0.342483 0.341272 0.340935 0.341668 0.343599 0.346430 0.346745 0.344909 -100 
-100 -100 0.403500 0.399424 0.392068 0.383120 0.376411 0.364622 0.348743 0.339564 0.334164 0.328722 0.322408 0.318872 0.317055 0.315632 0.313974 0.312586 0.311835 0.312063 0.313812 0.317513 0.324026 0.324611 0.319916 -100 
-100 -100 0.365154 0.361304 0.354378 0.346013 0.339948 0.329049 0.314259 0.306015 0.301443 0.296632 0.290765 0.287549 0.285971 0.284851 0.283592 0.282585 0.282168 0.282643 0.284544 0.288316 0.294854 0.295465 0.290796 -100 
-100 -100 0.329783 0.326006 0.318991 0.310211 0.300895 0.290667 0.280197 0.272779 0.267798 0.263606 0.259651 0.257436 0.256349 0.255606 0.254818 0.254236 0.254085 0.254512 0.255746 0.257931 0.260896 0.261305 0.259537 -100 
-100 -100 0.303430 0.299689 0.292692 0.283832 0.274065 0.264286 0.255008 0.248011 0.242909 0.239161 0.236259 0.234647 0.233849 0.233384 0.232981 0.232756 0.232802 0.233158 0.233894 0.234979 0.236287 0.236494 0.235805 -100 
-100 -100 0.288720 0.284992 0.277995 0.269122 0.259195 0.249656 0.240959 0.234213 0.229166 0.225658 0.223215 0.221857 0.221188 0.220867 0.220682 0.220653 0.220805 0.221121 0.221600 0.222183 0.222753 0.222845 0.222588 -100 
-100 -100 -100 -100 -100 -100 -100 -100 -100 -100 -100 -100 -100 -100 -100 -100 -100 -100 -100 -100 -100 -100 -100 -100 -100 -100 
-100 -100 -100 -100 -100 -100 -100 -100 -100 -100 -100 -100 -100 -100 -100 -100 -100 -100 -100 -100 -100 -100 -100 -100 -100 -100 
-100 -100 -100 -100 -100 -100 -100 -100 -100 -100 -100 -100 -100 -100 -100 -100 -100 -100 -100 -100 -100 -100 -100 -100 -100 -100 
-100 -100 0.430382 0.424855 0.414514 0.401538 0.387161 0.373701 0.361792 0.352641 0.346157 0.340094 0.333973 0.330191 0.327716 0.325239 0.322274 0.319876 0.318118 0.316999 0.316324 0.316031 0.315847 0.315448 0.314982 -100 
-100 -100 0.439032 0.433353 0.422753 0.409532 0.394985 0.381498 0.369885 0.361641 0.357521 0.351488 0.343161 0.338836 0.336646 0.333964 0.330115 0.327127 0.325044 0.323788 0.323106 0.322934 0.322904 0.322526 0.321973 -100 
-100 -100 0.455318 0.449359 0.438268 0.424595 0.409727 0.396201 0.385368 0.379626 0.383998 0.377954 0.361240 0.354959 0.353621 0.350551 0.344476 0.340504 0.337926 0.336427 0.335607 0.335463 0.335534 0.335134 0.334456 -100 
-100 -100 0.476219 0.469884 0.458162 0.443867 0.428491 0.414604 0.403560 0.397790 0.402208 0.395900 0.378590 0.371786 0.370075 0.366793 0.360624 0.356633 0.354063 0.352342 0.351068 0.350520 0.350296 0.349738 0.349002 -100 
-100 -100 0.500904 0.493974 0.481255 0.466028 0.449876 0.435316 0.423181 0.415104 0.411850 0.405016 0.394167 0.388043 0.384655 0.381340 0.377265 0.374432 0.372668 0.370759 0.368432 0.366860 0.365859 0.364973 0.364225 -100 
-100 -100 0.526458 0.518639 0.504465 0.487928 0.470851 0.455712 0.443296 0.435306 0.432148 0.424776 0.412635 0.405031 0.400296 0.396824 0.393844 0.392420 0.392123 0.389998 0.385828 0.382634 0.380596 0.379281 0.378484 -100 
-100 -100 0.550308 0.541664 0.526077 0.508315 0.490391 0.474878 0.462946 0.457252 0.460684 0.452855 0.433053 0.422084 0.415757 0.412006 0.409733 0.409775 0.411345 0.409005 0.402527 0.397477 0.394369 0.392628 0.391739 -100 
-100 -100 0.566084 0.557442 0.541824 0.523928 0.505749 0.489894 0.477565 0.471471 0.474421 0.466213 0.446129 0.434851 0.428302 0.424387 0.421974 0.421898 0.423309 0.420798 0.414122 0.408825 0.405495 0.403631 0.402705 -100 
-100 -100 0.573829 0.566002 0.551719 0.534794 0.516976 0.500833 0.487233 0.478024 0.473553 0.465064 0.451978 0.443564 0.438281 0.434320 0.430813 0.429017 0.428307 0.425662 0.420803 0.416830 0.414116 0.412429 0.411514 -100 
-100 -100 0.576670 0.569741 0.556885 0.541095 0.523832 0.507713 0.493671 0.483448 0.477511 0.468948 0.457351 0.450378 0.446345 0.442271 0.437222 0.433617 0.431166 0.428400 0.424922 0.422069 0.419996 0.418520 0.417581 -100 
-100 -100 0.576568 0.570264 0.558424 0.543460 0.526706 0.510785 0.497172 0.488001 0.489871 0.481388 0.462466 0.455456 0.454241 0.450053 0.441474 0.436295 0.432731 0.429870 0.427063 0.424905 0.423473 0.422185 0.421072 -100 
-100 -100 0.573293 0.567332 0.556036 0.541541 0.525055 0.509178 0.495389 0.485870 0.487320 0.478915 0.460584 0.454152 0.453450 0.449448 0.440740 0.435369 0.431617 0.428853 0.426421 0.424622 0.423456 0.422335 0.421299 -100 
-100 -100 0.565765 0.559987 0.549001 0.534788 0.518444 0.502460 0.487765 0.476209 0.468404 0.460089 0.450970 0.446186 0.444211 0.440709 0.434843 0.430341 0.427008 0.424519 0.422434 0.420846 0.419676 0.418718 0.418012 -100 
-100 -100 0.553406 0.547766 0.537029 0.523104 0.507011 0.491107 0.476132 0.463802 0.454216 0.446192 0.439434 0.436111 0.435848 0.432855 0.426488 0.422131 0.419017 0.416783 0.414998 0.413678 0.412689 0.411907 0.411364 -100 
-100 -100 0.534821 0.529356 0.518969 0.505490 0.489938 0.474397 0.459497 0.447082 0.437021 0.429532 0.424628 0.423756 0.428481 0.425957 0.415658 0.410039 0.406709 0.404679 0.403260 0.402333 0.401724 0.401149 0.400653 -100 
-100 -100 0.510400 0.505199 0.495333 0.482572 0.467950 0.453074 0.438544 0.426570 0.416968 0.409948 0.405485 0.404966 0.410019 0.407863 0.397997 0.392804 0.389868 0.388271 0.387395 0.387131 0.387248 0.386920 0.386242 -100 
-100 -100 0.479195 0.474364 0.465365 0.453817 0.441791 0.427854 0.412730 0.401507 0.392986 0.386317 0.381004 0.378604 0.378974 0.377083 0.372409 0.369442 0.367586 0.366700 0.366763 0.367791 0.370006 0.369992 0.368038 -100 
-100 -100 0.443741 0.439348 0.431394 0.421696 0.414138 0.401303 0.384173 0.373900 0.367499 0.361274 0.354402 0.350619 0.349079 0.347352 0.344752 0.342858 0.341713 0.341573 0.342920 0.346253 0.352458 0.352830 0.348016 -100 
-100 -100 0.404439 0.400576 0.394835 0.389346 0.406333 0.394589 0.355780 0.344888 0.342239 0.336445 0.325452 0.320076 0.317573 0.315944 0.314163 0.312811 0.312225 0.312843 0.316200 0.323426 0.346467 0.347218 0.326896 -100 
-100 -100 0.365863 0.362236 0.356913 0.351930 0.369270 0.358432 0.321042 0.311211 0.309487 0.304335 0.293727 0.288633 0.286288 0.284954 0.283631 0.282667 0.282408 0.283261 0.286752 0.294031 0.316964 0.317741 0.297569 -100 
-100 -100 0.330149 0.326466 0.319882 0.312001 0.306504 0.296344 0.282442 0.274923 0.270976 0.266585 0.260953 0.257848 0.256375 0.255509 0.254689 0.254135 0.254065 0.254666 0.256479 0.260033 0.266329 0.266792 0.262070 -100 
-100 -100 0.303563 0.299876 0.293097 0.284571 0.276187 0.266450 0.255960 0.248921 0.244100 0.240213 0.236645 0.234656 0.233667 0.233133 0.232713 0.232506 0.232590 0.233002 0.233940 0.235477 0.237977 0.238167 0.236366 -100 
-100 -100 0.288720 0.285027 0.278118 0.269377 0.259714 0.250202 0.241319 0.234547 0.229541 0.225928 0.223216 0.221673 0.220897 0.220531 0.220336 0.220319 0.220486 0.220804 0.221311 0.221997 0.222802 0.222851 0.222315 -100 
-100 -100 -100 -100 -100 -100 -100 -100 -100 -100 -100 -100 -100 -100 -100 -100 -100 -100 -100 -100 -100 -100 -100 -100 -100 -100 
-100 -100 -100 -100 -100 -100 -100 -100 -100 -100 -100 -100 -100 -100 -100 -100 -100 -100 -100 -100 -100 -100 -100 -100 -100 -100 
-100 -100 -100 -100 -100 -100 -100 -100 -100 -100 -100 -100 -100 -100 -100 -100 -100 -100 -100 -100 -100 -100 -100 -100 -100 -100 
-100 -100 0.431594 0.426025 0.415617 0.402555 0.388091 0.374551 0.362563 0.353329 0.346747 0.340574 0.334336 0.330453 0.327920 0.325451 0.322569 0.320303 0.318677 0.317596 0.316865 0.316504 0.316274 0.315846 0.315360 -100 
-100 -100 0.440282 0.434561 0.423899 0.410582 0.395931 0.382350 0.370648 0.362314 0.358095 0.351950 0.343502 0.339073 0.336826 0.334168 0.330434 0.327628 0.325729 0.324519 0.323745 0.323474 0.323386 0.322970 0.322387 -100 
-100 -100 0.456652 0.450651 0.439501 0.425712 0.410709 0.397062 0.386118 0.380275 0.384537 0.378379 0.361537 0.355143 0.353746 0.350721 0.344812 0.341096 0.338779 0.337343 0.336386 0.336107 0.336109 0.335662 0.334937 -100 
-100 -100 0.477872 0.471456 0.459600 0.445118 0.429547 0.415500 0.404309 0.398413 0.402703 0.396273 0.378819 0.371879 0.370088 0.366867 0.360899 0.357200 0.354913 0.353283 0.351890 0.351215 0.350922 0.350328 0.349548 -100 
-100 -100 0.503189 0.496071 0.483045 0.467509 0.451092 0.436307 0.423965 0.415720 0.412317 0.405332 0.394302 0.387997 0.384493 0.381232 0.377380 0.374847 0.373357 0.371562 0.369193 0.367555 0.366513 0.365602 0.364831 -100 
-100 -100 0.529457 0.521334 0.506659 0.489683 0.472275 0.456846 0.444146 0.435926 0.432577 0.425018 0.412649 0.404796 0.399886 0.396464 0.393757 0.392668 0.392654 0.390679 0.386539 0.383336 0.381289 0.379965 0.379159 -100 
-100 -100 0.553927 0.544877 0.528588 0.510281 0.491976 0.476125 0.463833 0.457843 0.461029 0.452985 0.432932 0.421664 0.415111 0.411424 0.409493 0.409926 0.411808 0.409649 0.403244 0.398211 0.395102 0.393363 0.392477 -100 
-100 -100 0.569597 0.560561 0.544254 0.525827 0.507271 0.491075 0.478363 0.471947 0.474635 0.466226 0.445916 0.434373 0.427628 0.423813 0.421770 0.422103 0.423837 0.421515 0.414902 0.409601 0.406239 0.404375 0.403460 -100 
-100 -100 0.576548 0.568435 0.553683 0.536366 0.518251 0.501797 0.487832 0.478314 0.473610 0.464955 0.451720 0.443159 0.437806 0.433990 0.430837 0.429438 0.429063 0.426574 0.421696 0.417639 0.414814 0.413094 0.412208 -100 
-100 -100 0.578567 0.571467 0.558338 0.542316 0.524868 0.508483 0.494079 0.483545 0.477387 0.468702 0.457047 0.450058 0.446082 0.442209 0.437513 0.434313 0.432237 0.429585 0.425949 0.422871 0.420531 0.418979 0.418125 -100 
-100 -100 0.577814 0.571427 0.559466 0.544414 0.527617 0.511478 0.497463 0.487961 0.489604 0.481030 0.462118 0.455184 0.454113 0.450175 0.441977 0.437255 0.434235 0.431451 0.428218 0.425633 0.423651 0.422246 0.421386 -100 
-100 -100 0.574106 0.568114 0.556773 0.542256 0.525773 0.509724 0.495570 0.485744 0.486981 0.478507 0.460215 0.453894 0.453362 0.449627 0.441295 0.436371 0.433150 0.430461 0.427592 0.425354 0.423623 0.422380 0.421591 -100 
-100 -100 0.566328 0.560529 0.549513 0.535274 0.518893 0.502768 0.487825 0.476040 0.468071 0.459697 0.450610 0.445923 0.444109 0.440847 0.435311 0.431184 0.428204 0.425801 0.423520 0.421673 0.420208 0.419144 0.418498 -100 
-100 -100 0.553840 0.548180 0.537411 0.523447 0.507298 0.491280 0.476133 0.463638 0.453925 0.445841 0.439088 0.435824 0.435687 0.432903 0.426838 0.422818 0.420001 0.417873 0.416004 0.414542 0.413394 0.412526 0.411970 -100 
-100 -100 0.535211 0.529726 0.519302 0.505776 0.490161 0.474525 0.459496 0.446950 0.436778 0.429219 0.424284 0.423427 0.428237 0.425898 0.415886 0.410591 0.407533 0.405620 0.404165 0.403146 0.402436 0.401780 0.401235 -100 
-100 -100 0.510821 0.505601 0.495693 0.482887 0.468207 0.453252 0.438599 0.426493 0.416767 0.409660 0.405133 0.404587 0.409684 0.407699 0.398112 0.393237 0.390556 0.389067 0.388140 0.387765 0.387762 0.387341 0.386595 -100 
-100 -100 0.479747 0.474880 0.465827 0.454248 0.442195 0.428176 0.412899 0.401515 0.392844 0.386053 0.380639 0.378177 0.378564 0.376822 0.372422 0.369773 0.368166 0.367347 0.367298 0.368145 0.370183 0.370033 0.367994 -100 
-100 -100 0.444478 0.440028 0.432004 0.422295 0.414763 0.401843 0.384496 0.374002 0.367410 0.361029 0.354021 0.350141 0.348592 0.347002 0.344682 0.343119 0.342227 0.342112 0.343259 0.346315 0.352264 0.352453 0.347538 -100 
-100 -100 0.405315 0.401380 0.395553 0.390086 0.407170 0.395346 0.356241 0.345065 0.342187 0.336212 0.325059 0.319559 0.317021 0.315517 0.314021 0.313014 0.312688 0.313298 0.316379 0.323243 0.345960 0.346495 0.326068 -100 
-100 -100 0.366629 0.362944 0.357549 0.352600 0.370050 0.359154 0.321484 0.311380 0.309428 0.304107 0.293339 0.288113 0.285709 0.284485 0.283417 0.282761 0.282721 0.283553 0.286752 0.293656 0.316247 0.316815 0.296546 -100 
-100 -100 0.330599 0.326881 0.320260 0.312412 0.306989 0.296793 0.282719 0.275014 0.270899 0.266362 0.260591 0.257369 0.255841 0.255041 0.254402 0.254069 0.254149 0.254707 0.256276 0.259515 0.265527 0.265805 0.260995 -100 
-100 -100 0.303710 0.300014 0.293233 0.284743 0.276410 0.266662 0.256082 0.248932 0.243995 0.239995 0.236313 0.234226 0.233185 0.232683 0.232373 0.232299 0.232464 0.232823 0.233574 0.234871 0.237149 0.237191 0.235319 -100 
-100 -100 0.288697 0.285009 0.278117 0.269415 0.259795 0.250286 0.241356 0.234511 0.229419 0.225713 0.222903 0.221274 0.220448 0.220093 0.219966 0.220032 0.220240 0.220504 0.220857 0.221350 0.221974 0.221899 0.221301 -100 
-100 -100 -100 -100 -100 -100 -100 -100 -100 -100 -100 -100 -100 -100 -100 -100 -100 -100 -100 -100 -100 -100 -100 -100 -100 -100 
-100 -100 -100 -100 -100 -100 -100 -100 -100 -100 -100 -100 -100 -100 -100 -100 -100 -100 -100 -100 -100 -100 -100 -100 -100 -100 
-100 -100 -100 -100 -100 -100 -100 -100 -100 -100 -100 -100 -100 -100 -100 -100 -100 -100 -100 -100 -100 -100 -100 -100 -100 -100 
-100 -100 0.432695 0.427007 0.416405 0.403148 0.388498 0.374761 0.362435 0.352666 0.345009 0.338690 0.333172 0.329399 0.326739 0.324475 0.322254 0.320604 0.319457 0.318502 0.317597 0.316991 0.316566 0.316053 0.315554 -100 
-100 -100 0.441560 0.435697 0.424803 0.411247 0.396359 0.382495 0.370224 0.360788 0.353892 0.347559 0.341305 0.337324 0.334764 0.332393 0.329798 0.327926 0.326727 0.325681 0.324622 0.323986 0.323632 0.323101 0.322496 -100 
-100 -100 0.458144 0.451977 0.440560 0.426485 0.411170 0.397064 0.384902 0.376199 0.371632 0.365202 0.356491 0.351818 0.349418 0.346845 0.343501 0.341303 0.340036 0.338824 0.337455 0.336686 0.336401 0.335805 0.334990 -100 
-100 -100 0.479440 0.472863 0.460754 0.446006 0.430125 0.415564 0.403048 0.394136 0.389450 0.382727 0.373518 0.368408 0.365686 0.362925 0.359490 0.357251 0.355938 0.354545 0.352857 0.351786 0.351269 0.350541 0.349674 -100 
-100 -100 0.504661 0.497443 0.484220 0.468528 0.451890 0.436668 0.423358 0.413397 0.406346 0.399120 0.391130 0.385722 0.382132 0.379198 0.376379 0.374514 0.373352 0.371772 0.369602 0.367970 0.366873 0.365926 0.365153 -100 
-100 -100 0.530749 0.522598 0.507800 0.490842 0.473344 0.457456 0.443584 0.433322 0.426115 0.418324 0.409253 0.402734 0.398236 0.395084 0.392717 0.391488 0.390922 0.389150 0.386029 0.383486 0.381714 0.380484 0.379716 -100 
-100 -100 0.555695 0.546602 0.529807 0.511599 0.493274 0.476831 0.462678 0.452884 0.447533 0.439223 0.427152 0.418962 0.413531 0.410158 0.408145 0.407673 0.408024 0.406068 0.401657 0.398027 0.395554 0.394034 0.393221 -100 
-100 -100 0.571234 0.562167 0.545382 0.527095 0.508558 0.491758 0.477143 0.466890 0.461094 0.452416 0.440040 0.431600 0.426009 0.422540 0.420459 0.419930 0.420191 0.418079 0.413435 0.409541 0.406826 0.405177 0.404333 -100 
-100 -100 0.577350 0.569280 0.554535 0.537391 0.519339 0.502411 0.487109 0.475451 0.466882 0.457997 0.448045 0.440842 0.435918 0.432477 0.429878 0.428476 0.427767 0.425521 0.421552 0.418174 0.415625 0.414003 0.413159 -100 
-100 -100 0.579157 0.572101 0.559036 0.543182 0.525853 0.509026 0.493358 0.481073 0.471645 0.462706 0.453610 0.447312 0.443214 0.439834 0.436528 0.434308 0.433021 0.430666 0.426978 0.423925 0.421518 0.419941 0.419104 -100 
-100 -100 0.578185 0.571845 0.560028 0.545236 0.528878 0.512257 0.496261 0.483997 0.475757 0.466874 0.456826 0.451025 0.447922 0.444649 0.440567 0.437918 0.437571 0.435152 0.430279 0.427143 0.424721 0.423188 0.422357 -100 
-100 -100 0.574269 0.568317 0.557120 0.542856 0.526825 0.510339 0.494313 0.481882 0.473449 0.464680 0.455079 0.449767 0.447090 0.444024 0.439939 0.437215 0.436797 0.434474 0.429865 0.426995 0.424785 0.423382 0.422604 -100 
-100 -100 0.566253 0.560487 0.549558 0.535447 0.519194 0.502791 0.487002 0.474100 0.463870 0.455290 0.447844 0.443239 0.440660 0.437915 0.434431 0.431839 0.430181 0.428105 0.425348 0.423193 0.421479 0.420296 0.419618 -100 
-100 -100 0.553602 0.547966 0.537248 0.523340 0.507214 0.491025 0.475438 0.462409 0.451781 0.443533 0.437165 0.433393 0.431608 0.429231 0.425761 0.423258 0.421459 0.419649 0.417609 0.415993 0.414692 0.413733 0.413133 -100 
-100 -100 0.534932 0.529457 0.519044 0.505525 0.489833 0.474086 0.458891 0.446081 0.435572 0.427797 0.422398 0.419817 0.420000 0.417990 0.413341 0.410500 0.408596 0.407043 0.405557 0.404407 0.403525 0.402773 0.402212 -100 
-100 -100 0.510703 0.505456 0.495496 0.482624 0.467716 0.452654 0.437993 0.425676 0.415646 0.408318 0.403320 0.401069 0.401529 0.399842 0.395574 0.393081 0.391487 0.390284 0.389224 0.388539 0.388117 0.387539 0.386903 -100 
-100 -100 0.480017 0.475055 0.465737 0.453839 0.440352 0.426191 0.411953 0.400321 0.391095 0.384158 0.378983 0.376142 0.375105 0.373683 0.371447 0.370012 0.369068 0.368329 0.367793 0.367780 0.368225 0.367809 0.366734 -100 
-100 -100 0.445327 0.440664 0.432057 0.421439 0.409999 0.396871 0.382703 0.371883 0.363912 0.357406 0.351702 0.348351 0.346700 0.345491 0.344239 0.343500 0.343130 0.342876 0.342957 0.344017 0.346052 0.345809 0.343667 -100 
-100 -100 0.406665 0.402308 0.394625 0.385777 0.379490 0.367424 0.350448 0.340277 0.334112 0.328097 0.321284 0.317374 0.315454 0.314426 0.313697 0.313446 0.313594 0.313805 0.314632 0.317185 0.322687 0.322612 0.317586 -100 
-100 -100 0.368007 0.363896 0.356672 0.348451 0.342865 0.331742 0.315894 0.306695 0.301381 0.296012 0.289642 0.286029 0.284301 0.283506 0.283081 0.283107 0.283494 0.283885 0.284814 0.287401 0.292901 0.292852 0.287866 -100 
-100 -100 0.331492 0.327560 0.320382 0.311713 0.302686 0.292324 0.281211 0.273154 0.267628 0.262982 0.258595 0.256028 0.254782 0.254249 0.254054 0.254204 0.254585 0.254884 0.255327 0.256533 0.258624 0.258469 0.256432 -100 
-100 -100 0.304081 0.300288 0.293255 0.284498 0.274905 0.265076 0.255469 0.248100 0.242628 0.238535 0.235285 0.233383 0.232433 0.232072 0.232031 0.232245 0.232578 0.232785 0.232931 0.233283 0.233914 0.233674 0.232768 -100 
-100 -100 0.288781 0.285054 0.278090 0.269325 0.259526 0.249984 0.241116 0.234135 0.228818 0.225031 0.222294 0.220686 0.219871 0.219593 0.219630 0.219872 0.220171 0.220330 0.220342 0.220343 0.220366 0.220088 0.219648 -100 
-100 -100 -100 -100 -100 -100 -100 -100 -100 -100 -100 -100 -100 -100 -100 -100 -100 -100 -100 -100 -100 -100 -100 -100 -100 -100 
-100 -100 -100 -100 -100 -100 -100 -100 -100 -100 -100 -100 -100 -100 -100 -100 -100 -100 -100 -100 -100 -100 -100 -100 -100 -100 
-100 -100 -100 -100 -100 -100 -100 -100 -100 -100 -100 -100 -100 -100 -100 -100 -100 -100 -100 -100 -100 -100 -100 -100 -100 -100 
-100 -100 0.433533 0.427698 0.416863 0.403379 0.388535 0.374595 0.361981 0.351808 0.343614 0.337176 0.331908 0.328184 0.325507 0.323536 0.322008 0.321140 0.320640 0.319838 0.318636 0.317677 0.317014 0.316378 0.315825 -100 
-100 -100 0.442655 0.436608 0.425424 0.411584 0.396448 0.382307 0.369598 0.359460 0.351449 0.344950 0.339396 0.335571 0.332917 0.330925 0.329353 0.328629 0.328409 0.327557 0.325983 0.324806 0.324148 0.323449 0.322736 -100 
-100 -100 0.459551 0.453164 0.441395 0.426981 0.411358 0.396857 0.383953 0.373875 0.366428 0.359769 0.353342 0.349203 0.346530 0.344462 0.342746 0.342215 0.342396 0.341440 0.339259 0.337739 0.337227 0.336413 0.335274 -100 
-100 -100 0.481005 0.474204 0.461734 0.446663 0.430486 0.415483 0.402108 0.391671 0.383953 0.376976 0.370149 0.365655 0.362708 0.360461 0.358629 0.358002 0.358070 0.356948 0.354551 0.352818 0.352130 0.351207 0.350021 -100 
-100 -100 0.506377 0.498944 0.485328 0.469403 0.452570 0.436926 0.422774 0.411576 0.402809 0.395343 0.388474 0.383527 0.380013 0.377485 0.375584 0.374635 0.374162 0.372827 0.370530 0.368674 0.367463 0.366434 0.365578 -100 
-100 -100 0.533095 0.524649 0.509211 0.492072 0.474519 0.458180 0.443214 0.431372 0.422144 0.414113 0.406472 0.400764 0.396629 0.393803 0.391831 0.390744 0.390026 0.388476 0.385992 0.383845 0.382244 0.381069 0.380306 -100 
-100 -100 0.560150 0.550463 0.531843 0.513278 0.494947 0.477955 0.462241 0.449973 0.440856 0.432287 0.423343 0.416766 0.412057 0.409003 0.407037 0.406050 0.405455 0.403715 0.400714 0.398090 0.396082 0.394733 0.393975 -100 
-100 -100 0.575534 0.565899 0.547334 0.528749 0.510258 0.492900 0.476659 0.463868 0.454281 0.445342 0.436116 0.429339 0.424510 0.421392 0.419392 0.418373 0.417736 0.415853 0.412601 0.409726 0.407488 0.406016 0.405229 -100 
-100 -100 0.579158 0.570892 0.555692 0.538601 0.520737 0.503339 0.486675 0.473225 0.462561 0.453430 0.444945 0.438660 0.434184 0.431175 0.429109 0.427959 0.427363 0.425381 0.421877 0.418913 0.416549 0.414998 0.414179 -100 
-100 -100 0.579906 0.572831 0.559753 0.544184 0.527321 0.510050 0.492879 0.478958 0.467817 0.458604 0.450489 0.444701 0.440726 0.437925 0.435863 0.434917 0.435211 0.433174 0.428646 0.425279 0.422714 0.421079 0.420226 -100 
-100 -100 0.578438 0.572164 0.560591 0.546434 0.531503 0.514423 0.495911 0.481526 0.470555 0.461341 0.453051 0.447665 0.444318 0.441800 0.439951 0.439992 0.444788 0.442748 0.433674 0.429187 0.426172 0.424449 0.423564 -100 
-100 -100 0.574245 0.568370 0.557441 0.543805 0.529195 0.512297 0.493873 0.479473 0.468464 0.459389 0.451453 0.446477 0.443497 0.441197 0.439427 0.439496 0.444322 0.442388 0.433499 0.429211 0.426368 0.424749 0.423900 -100 
-100 -100 0.565981 0.560264 0.549477 0.535644 0.519826 0.503132 0.486257 0.472283 0.460968 0.452197 0.445294 0.440840 0.438082 0.435950 0.434077 0.433169 0.433503 0.431778 0.427855 0.425115 0.423092 0.421765 0.421017 -100 
-100 -100 0.553157 0.547548 0.536897 0.523094 0.507080 0.490706 0.474608 0.461041 0.449912 0.441555 0.435359 0.431513 0.429249 0.427361 0.425443 0.424207 0.423517 0.422032 0.419641 0.417783 0.416322 0.415261 0.414594 -100 
-100 -100 0.534464 0.528993 0.518592 0.505093 0.489392 0.473521 0.458078 0.444990 0.434236 0.426363 0.420859 0.417715 0.416321 0.414724 0.412529 0.411157 0.410157 0.408921 0.407334 0.406019 0.404992 0.404136 0.403516 -100 
-100 -100 0.510474 0.505187 0.495168 0.482253 0.467278 0.452095 0.437244 0.424684 0.414422 0.406995 0.401891 0.399084 0.397982 0.396677 0.394785 0.393686 0.392904 0.391944 0.390706 0.389699 0.388944 0.388204 0.387569 -100 
-100 -100 0.480390 0.475301 0.465780 0.453731 0.440010 0.425679 0.411257 0.399215 0.389537 0.382501 0.377521 0.374668 0.373254 0.372226 0.371227 0.370754 0.370457 0.369806 0.368795 0.368004 0.367553 0.366855 0.366041 -100 
-100 -100 0.446656 0.441718 0.432672 0.421715 0.409669 0.396277 0.381989 0.370376 0.361381 0.354734 0.349736 0.346816 0.345327 0.344569 0.344198 0.344360 0.344652 0.344305 0.343387 0.342804 0.342785 0.342087 0.340886 -100 
-100 -100 0.408956 0.404158 0.395681 0.386048 0.377059 0.364656 0.349286 0.338010 0.329888 0.323695 0.318526 0.315545 0.314084 0.313574 0.313692 0.314435 0.315345 0.315281 0.314451 0.314175 0.315290 0.314596 0.312328 -100 
-100 -100 0.370380 0.365819 0.357796 0.348826 0.340673 0.329226 0.314880 0.304559 0.297275 0.291724 0.286999 0.284294 0.283012 0.282691 0.283035 0.283994 0.285101 0.285181 0.284429 0.284176 0.285287 0.284621 0.282400 -100 
-100 -100 0.333003 0.328786 0.321157 0.312186 0.302675 0.292091 0.280819 0.271994 0.265465 0.260674 0.256973 0.254815 0.253796 0.253580 0.253932 0.254732 0.255589 0.255678 0.255062 0.254601 0.254616 0.254008 0.252933 -100 
-100 -100 0.304746 0.300814 0.293564 0.284678 0.274935 0.264992 0.255223 0.247495 0.241604 0.237415 0.234378 0.232606 0.231747 0.231569 0.231858 0.232449 0.233034 0.233108 0.232672 0.232171 0.231838 0.231301 0.230682 -100 
-100 -100 0.289007 0.285214 0.278152 0.269333 0.259502 0.249904 0.240921 0.233767 0.228262 0.224408 0.221715 0.220135 0.219357 0.219189 0.219432 0.219900 0.220334 0.220395 0.220056 0.219570 0.219097 0.218607 0.218209 -100 
-100 -100 -100 -100 -100 -100 -100 -100 -100 -100 -100 -100 -100 -100 -100 -100 -100 -100 -100 -100 -100 -100 -100 -100 -100 -100 
-100 -100 -100 -100 -100 -100 -100 -100 -100 -100 -100 -100 -100 -100 -100 -100 -100 -100 -100 -100 -100 -100 -100 -100 -100 -100 
-100 -100 -100 -100 -100 -100 -100 -100 -100 -100 -100 -100 -100 -100 -100 -100 -100 -100 -100 -100 -100 -100 -100 -100 -100 -100 
-100 -100 0.433690 0.427779 0.416829 0.403246 0.388318 0.374247 0.361399 0.350938 0.342413 0.335898 0.330770 0.327122 0.324536 0.322883 0.321987 0.321851 0.322021 0.321349 0.319785 0.318460 0.317628 0.316845 0.316123 -100 
-100 -100 0.443015 0.436868 0.425528 0.411556 0.396308 0.381987 0.368944 0.358364 0.349782 0.343167 0.337897 0.334174 0.331586 0.329986 0.329285 0.329636 0.330461 0.329775 0.327562 0.325841 0.325106 0.324218 0.323123 -100 
-100 -100 0.460208 0.453688 0.441698 0.427117 0.411371 0.396613 0.383164 0.372335 0.363654 0.356827 0.351204 0.347287 0.344633 0.343066 0.342610 0.343642 0.345456 0.344724 0.341516 0.339342 0.339680 0.338626 0.336033 -100 
-100 -100 0.481953 0.474986 0.462208 0.446956 0.430658 0.415359 0.401338 0.390035 0.380981 0.373810 0.367828 0.363598 0.360701 0.358969 0.358387 0.359295 0.360954 0.360078 0.356732 0.354406 0.354604 0.353463 0.350834 -100 
-100 -100 0.508381 0.500655 0.486155 0.469977 0.453016 0.437059 0.422215 0.410172 0.400451 0.392789 0.386390 0.381705 0.378367 0.376267 0.375197 0.375216 0.375657 0.374543 0.371846 0.369645 0.368486 0.367335 0.366128 -100 
-100 -100 0.537605 0.528488 0.510848 0.493171 0.475491 0.458779 0.442883 0.429941 0.419572 0.411331 0.404309 0.399047 0.395233 0.392768 0.391287 0.390630 0.390222 0.388879 0.386540 0.384451 0.382929 0.381738 0.380875 -100 
-100 -100 0.576531 0.564929 0.535710 0.515429 0.496564 0.479062 0.462036 0.448193 0.437255 0.428451 0.420730 0.414936 0.410733 0.408028 0.406350 0.405425 0.404757 0.403226 0.400738 0.398495 0.396672 0.395387 0.394634 -100 
-100 -100 0.591873 0.580334 0.551176 0.530907 0.511940 0.494053 0.476406 0.461978 0.450538 0.441369 0.433396 0.427448 0.423161 0.420422 0.418739 0.417814 0.417250 0.415590 0.412731 0.410225 0.408163 0.406765 0.405999 -100 
-100 -100 0.583459 0.574572 0.557281 0.539843 0.522286 0.504461 0.486332 0.471526 0.459592 0.450250 0.442471 0.436759 0.432717 0.430163 0.428776 0.428300 0.429355 0.427616 0.422987 0.419895 0.417437 0.415886 0.415064 -100 
-100 -100 0.581534 0.574274 0.560595 0.545349 0.529808 0.512137 0.492679 0.477273 0.464943 0.455510 0.447939 0.442575 0.438923 0.436718 0.435931 0.436825 0.442207 0.440442 0.431440 0.426931 0.423861 0.422105 0.421209 -100 
-100 -100 0.578898 0.572655 0.561452 0.548720 0.539189 0.521724 0.496857 0.479984 0.467108 0.457611 0.450191 0.445193 0.442044 0.440380 0.441475 0.446790 0.475539 0.473798 0.441487 0.432607 0.427721 0.425648 0.424638 -100 
-100 -100 0.574386 0.568576 0.558101 0.545896 0.536672 0.519422 0.494740 0.477971 0.465165 0.455840 0.448741 0.444118 0.441311 0.439870 0.441078 0.446468 0.475294 0.473660 0.441487 0.432760 0.428016 0.426028 0.425042 -100 
-100 -100 0.565876 0.560164 0.549503 0.536089 0.521580 0.504600 0.485794 0.470758 0.458669 0.449781 0.443249 0.439075 0.436527 0.435005 0.434549 0.435664 0.441277 0.439824 0.431243 0.427197 0.424563 0.423049 0.422217 -100 
-100 -100 0.552913 0.547280 0.536629 0.522900 0.507209 0.490628 0.473765 0.459708 0.448203 0.439815 0.433852 0.430206 0.428066 0.426658 0.425777 0.425642 0.427049 0.425809 0.421865 0.419520 0.417752 0.416569 0.415825 -100 
-100 -100 0.534202 0.528686 0.518214 0.504659 0.488931 0.472903 0.457161 0.443835 0.432919 0.425051 0.419663 0.416563 0.414992 0.413803 0.412677 0.412169 0.412007 0.410989 0.409057 0.407497 0.406280 0.405310 0.404620 -100 
-100 -100 0.510414 0.505052 0.494910 0.481901 0.466852 0.451522 0.436426 0.423649 0.413238 0.405815 0.400814 0.398038 0.396747 0.395824 0.394944 0.394632 0.394493 0.393695 0.392179 0.390851 0.389800 0.388904 0.388220 -100 
-100 -100 0.480880 0.475644 0.465896 0.453748 0.439947 0.425435 0.410665 0.398229 0.388254 0.381187 0.376399 0.373719 0.372418 0.371774 0.371501 0.371721 0.371985 0.371398 0.369937 0.368541 0.367452 0.366507 0.365772 -100 
-100 -100 0.448067 0.442862 0.433435 0.422437 0.410498 0.396864 0.381832 0.369395 0.359747 0.352996 0.348355 0.345737 0.344508 0.344171 0.344498 0.345447 0.346401 0.346008 0.344259 0.342551 0.341307 0.340239 0.339378 -100 
-100 -100 0.411377 0.406178 0.397089 0.387502 0.378244 0.365558 0.349578 0.336927 0.327637 0.321262 0.316796 0.314282 0.313172 0.313128 0.314016 0.315715 0.317488 0.317275 0.315091 0.313033 0.311729 0.310552 0.309476 -100 
-100 -100 0.372878 0.367911 0.359268 0.350375 0.342060 0.330351 0.315316 0.303602 0.295141 0.289402 0.285361 0.283091 0.282126 0.282231 0.283299 0.285175 0.287120 0.287027 0.284897 0.282856 0.281552 0.280412 0.279384 -100 
-100 -100 0.334544 0.330060 0.322052 0.313091 0.303818 0.293044 0.280992 0.271354 0.264176 0.259260 0.255857 0.253923 0.253094 0.253176 0.254037 0.255463 0.256849 0.256810 0.255322 0.253732 0.252530 0.251566 0.250849 -100 
-100 -100 0.305393 0.301326 0.293876 0.284957 0.275253 0.265204 0.255108 0.247017 0.240834 0.236577 0.233656 0.231981 0.231231 0.231238 0.231838 0.232784 0.233645 0.233630 0.232703 0.231583 0.230600 0.229827 0.229314 -100 
-100 -100 0.289192 0.285334 0.278177 0.269327 0.259513 0.249855 0.240704 0.233382 0.227741 0.223846 0.221192 0.219660 0.218949 0.218902 0.219341 0.220020 0.220599 0.220594 0.219962 0.219107 0.218274 0.217616 0.217212 -100 
-100 -100 -100 -100 -100 -100 -100 -100 -100 -100 -100 -100 -100 -100 -100 -100 -100 -100 -100 -100 -100 -100 -100 -100 -100 -100 
-100 -100 -100 -100 -100 -100 -100 -100 -100 -100 -100 -100 -100 -100 -100 -100 -100 -100 -100 -100 -100 -100 -100 -100 -100 -100 
-100 -100 -100 -100 -100 -100 -100 -100 -100 -100 -100 -100 -100 -100 -100 -100 -100 -100 -100 -100 -100 -100 -100 -100 -100 -100 
-100 -100 0.432600 0.426803 0.416059 0.402705 0.387951 0.373889 0.360884 0.350208 0.341490 0.334922 0.329866 0.326315 0.323867 0.322458 0.321910 0.322104 0.322496 0.321876 0.320205 0.318681 0.317643 0.316731 0.315962 -100 
-100 -100 0.441884 0.435869 0.424769 0.411069 0.396037 0.381712 0.368439 0.357554 0.348683 0.341986 0.336812 0.333188 0.330727 0.329396 0.329107 0.329849 0.330936 0.330317 0.327986 0.326039 0.325072 0.324045 0.322908 -100 
-100 -100 0.458984 0.452627 0.440935 0.426695 0.411266 0.396485 0.382646 0.371365 0.362201 0.355252 0.349821 0.346030 0.343495 0.342233 0.342280 0.343783 0.345910 0.345268 0.341939 0.339516 0.339595 0.338399 0.335772 -100 
-100 -100 0.480552 0.473786 0.461356 0.446487 0.430523 0.415190 0.400733 0.388917 0.379321 0.372021 0.366255 0.362182 0.359427 0.358032 0.357973 0.359368 0.361353 0.360595 0.357152 0.354597 0.354548 0.353283 0.350627 -100 
-100 -100 0.506692 0.499203 0.485110 0.469351 0.452684 0.436682 0.421451 0.408914 0.398731 0.390947 0.384734 0.380257 0.377145 0.375387 0.374783 0.375243 0.375997 0.375012 0.372266 0.369904 0.368566 0.367316 0.366083 -100 
-100 -100 0.535516 0.526702 0.509573 0.492402 0.475064 0.458293 0.441953 0.428451 0.417572 0.409226 0.402479 0.397538 0.394044 0.391940 0.390877 0.390602 0.390480 0.389283 0.386955 0.384785 0.383156 0.381900 0.381017 -100 
-100 -100 0.574136 0.562891 0.534278 0.514592 0.496139 0.478554 0.460957 0.446414 0.434802 0.425906 0.418642 0.413308 0.409518 0.407203 0.405922 0.405345 0.404974 0.403608 0.401155 0.398896 0.397019 0.395701 0.394935 -100 
-100 -100 0.589643 0.578424 0.549799 0.530045 0.511414 0.493408 0.475177 0.460046 0.447935 0.438695 0.431210 0.425753 0.421901 0.419573 0.418291 0.417715 0.417454 0.415981 0.413180 0.410686 0.408593 0.407185 0.406414 -100 
-100 -100 0.581903 0.573191 0.556182 0.538998 0.521558 0.503552 0.484947 0.469584 0.457170 0.447778 0.440359 0.435070 0.431427 0.429279 0.428325 0.428242 0.429623 0.428079 0.423514 0.420425 0.417945 0.416381 0.415553 -100 
-100 -100 0.580772 0.573527 0.559859 0.544596 0.528963 0.511044 0.491170 0.475297 0.462574 0.453111 0.445857 0.440864 0.437565 0.435772 0.435487 0.436855 0.442643 0.441079 0.432083 0.427535 0.424421 0.422642 0.421738 -100 
-100 -100 0.578804 0.572452 0.561036 0.548085 0.538311 0.520546 0.495282 0.477969 0.464688 0.455180 0.448119 0.443469 0.440624 0.439383 0.441066 0.446952 0.476249 0.474710 0.442268 0.433280 0.428309 0.426196 0.425171 -100 
-100 -100 0.574598 0.568630 0.557854 0.545339 0.535807 0.518253 0.493215 0.476067 0.462911 0.453606 0.446859 0.442573 0.440055 0.439026 0.440798 0.446738 0.476095 0.474646 0.442312 0.433446 0.428589 0.426552 0.425546 -100 
-100 -100 0.566107 0.560236 0.549290 0.535569 0.520762 0.503506 0.484425 0.469130 0.456853 0.448018 0.441768 0.437928 0.435718 0.434558 0.434513 0.436043 0.442025 0.440709 0.432030 0.427850 0.425099 0.423520 0.422659 -100 
-100 -100 0.553094 0.547317 0.536413 0.522404 0.506443 0.489631 0.472568 0.458354 0.446770 0.438469 0.432770 0.429478 0.427745 0.426659 0.426033 0.426193 0.427884 0.426728 0.422654 0.420137 0.418222 0.416951 0.416169 -100 
-100 -100 0.534328 0.528687 0.517994 0.504188 0.488221 0.472000 0.456108 0.442688 0.431757 0.424004 0.418890 0.416191 0.415172 0.414282 0.413216 0.412913 0.413001 0.412018 0.409865 0.408057 0.406634 0.405549 0.404812 -100 
-100 -100 0.510483 0.505019 0.494688 0.481461 0.466199 0.450704 0.435477 0.422618 0.412194 0.404892 0.400156 0.397762 0.397002 0.396368 0.395535 0.395412 0.395495 0.394702 0.392914 0.391271 0.389945 0.388910 0.388183 -100 
-100 -100 0.480897 0.475574 0.465673 0.453352 0.439373 0.424703 0.409789 0.397237 0.387208 0.380229 0.375676 0.373305 0.372371 0.372004 0.371929 0.372389 0.372862 0.372251 0.370496 0.368717 0.367265 0.366145 0.365396 -100 
-100 -100 0.448018 0.442749 0.433213 0.422096 0.410015 0.396226 0.381014 0.368379 0.358583 0.351886 0.347494 0.345156 0.344223 0.344164 0.344775 0.346024 0.347212 0.346766 0.344641 0.342419 0.340655 0.339376 0.338573 -100 
-100 -100 0.411257 0.406018 0.396857 0.387196 0.377752 0.364920 0.348796 0.335864 0.326302 0.319956 0.315800 0.313574 0.312727 0.312966 0.314195 0.316249 0.318336 0.318044 0.315331 0.312596 0.310541 0.309129 0.308255 -100 
-100 -100 0.372685 0.367702 0.359017 0.350080 0.341608 0.329782 0.314612 0.302621 0.293879 0.288164 0.284411 0.282391 0.281641 0.282009 0.283399 0.285605 0.287834 0.287670 0.285035 0.282344 0.280310 0.278958 0.278141 -100 
-100 -100 0.334309 0.329811 0.321775 0.312788 0.303460 0.292597 0.280401 0.270582 0.263247 0.258347 0.255115 0.253349 0.252679 0.252955 0.254057 0.255721 0.257272 0.257176 0.255379 0.253360 0.251710 0.250583 0.249941 -100 
-100 -100 0.305126 0.301047 0.293575 0.284631 0.274887 0.264778 0.254596 0.246410 0.240155 0.235914 0.233090 0.231524 0.230888 0.231029 0.231792 0.232892 0.233852 0.233800 0.232688 0.231316 0.230079 0.229194 0.228694 -100 
-100 -100 0.288908 0.285040 0.277865 0.268993 0.259149 0.249448 0.240242 0.232865 0.227190 0.223310 0.220720 0.219267 0.218644 0.218698 0.219253 0.220038 0.220678 0.220647 0.219898 0.218881 0.217893 0.217156 0.216740 -100 
-100 -100 -100 -100 -100 -100 -100 -100 -100 -100 -100 -100 -100 -100 -100 -100 -100 -100 -100 -100 -100 -100 -100 -100 -100 -100 
-100 -100 -100 -100 -100 -100 -100 -100 -100 -100 -100 -100 -100 -100 -100 -100 -100 -100 -100 -100 -100 -100 -100 -100 -100 -100 
-100 -100 -100 -100 -100 -100 -100 -100 -100 -100 -100 -100 -100 -100 -100 -100 -100 -100 -100 -100 -100 -100 -100 -100 -100 -100 
-100 -100 0.430312 0.424830 0.414650 0.401888 0.387665 0.373740 0.360515 0.349603 0.340692 0.334071 0.329081 0.325654 0.323372 0.322140 0.321723 0.321884 0.322078 0.321426 0.319871 0.318277 0.316952 0.315914 0.315221 -100 
-100 -100 0.439307 0.433673 0.423262 0.410303 0.395989 0.381817 0.368179 0.356958 0.347816 0.341034 0.335925 0.332427 0.330125 0.328950 0.328719 0.329239 0.329850 0.329192 0.327224 0.325321 0.323910 0.322778 0.321941 -100 
-100 -100 0.455918 0.450042 0.439291 0.426058 0.412103 0.397488 0.382582 0.370767 0.361166 0.354088 0.348740 0.345089 0.342716 0.341586 0.341585 0.342580 0.343784 0.343092 0.340494 0.338168 0.336816 0.335547 0.334309 -100 
-100 -100 0.476819 0.470634 0.459351 0.445611 0.431189 0.416028 0.400483 0.388110 0.378055 0.370615 0.364957 0.361063 0.358518 0.357285 0.357225 0.358176 0.359323 0.358531 0.355787 0.353313 0.351839 0.350499 0.349229 -100 
-100 -100 0.501170 0.494498 0.482243 0.467721 0.452027 0.436223 0.420586 0.407645 0.397114 0.389239 0.383182 0.378957 0.376137 0.374656 0.374265 0.374701 0.375250 0.374294 0.371786 0.369408 0.367613 0.366261 0.365329 -100 
-100 -100 0.526492 0.519048 0.505353 0.489955 0.473706 0.457176 0.440536 0.426698 0.415516 0.407135 0.400632 0.396043 0.392942 0.391228 0.390578 0.390662 0.390875 0.389756 0.387241 0.384836 0.382880 0.381494 0.380668 -100 
-100 -100 0.552452 0.543969 0.527451 0.511011 0.494304 0.477039 0.459131 0.444239 0.432325 0.423437 0.416523 0.411636 0.408330 0.406489 0.405795 0.405877 0.406579 0.405326 0.402036 0.399342 0.397129 0.395662 0.394858 -100 
-100 -100 0.568367 0.559807 0.543111 0.526398 0.509304 0.491551 0.473086 0.457672 0.445315 0.436112 0.429002 0.424018 0.420673 0.418815 0.418105 0.418168 0.418876 0.417532 0.414043 0.411182 0.408824 0.407288 0.406471 -100 
-100 -100 0.574245 0.566573 0.552355 0.536204 0.518873 0.500911 0.482556 0.467148 0.454644 0.445334 0.438253 0.433391 0.430194 0.428436 0.427773 0.427861 0.428400 0.426996 0.423559 0.420574 0.418110 0.416501 0.415655 -100 
-100 -100 0.577656 0.570633 0.557586 0.542015 0.524930 0.506890 0.488314 0.472800 0.460177 0.450852 0.443920 0.439315 0.436396 0.434874 0.434508 0.435141 0.436920 0.435488 0.430763 0.427196 0.424440 0.422711 0.421819 -100 
-100 -100 0.578588 0.571922 0.559494 0.544627 0.528937 0.510914 0.491060 0.475146 0.462362 0.453086 0.446380 0.442100 0.439552 0.438360 0.438675 0.440757 0.447903 0.446474 0.436391 0.431389 0.428003 0.426121 0.425172 -100 
-100 -100 0.575368 0.568931 0.556857 0.542227 0.526657 0.508794 0.489170 0.473451 0.460837 0.451781 0.445392 0.441482 0.439284 0.438259 0.438562 0.440613 0.447751 0.446365 0.436364 0.431464 0.428177 0.426356 0.425423 -100 
-100 -100 0.566886 0.560653 0.548926 0.534140 0.517407 0.499870 0.482107 0.467267 0.455222 0.446594 0.440698 0.437300 0.435648 0.434634 0.434062 0.434539 0.436225 0.434905 0.430460 0.427205 0.424761 0.423204 0.422353 -100 
-100 -100 0.553792 0.547740 0.536293 0.521645 0.504816 0.487746 0.471013 0.456939 0.445498 0.437407 0.432125 0.429455 0.428690 0.427791 0.426481 0.426150 0.426457 0.425209 0.422236 0.419756 0.417782 0.416430 0.415635 -100 
-100 -100 0.534885 0.529032 0.517958 0.503718 0.487304 0.470856 0.454957 0.441575 0.430764 0.423257 0.418751 0.417072 0.418497 0.417815 0.414753 0.413882 0.413751 0.412579 0.410034 0.407828 0.406090 0.404850 0.404081 -100 
-100 -100 0.510731 0.505120 0.494527 0.480981 0.465384 0.449695 0.434442 0.421623 0.411325 0.404262 0.400125 0.398734 0.400399 0.399964 0.397161 0.396513 0.396528 0.395523 0.393161 0.391052 0.389370 0.388158 0.387397 -100 
-100 -100 0.480458 0.475108 0.465127 0.452583 0.438259 0.423451 0.408648 0.396207 0.386307 0.379532 0.375372 0.373583 0.373574 0.373391 0.372785 0.373024 0.373492 0.372732 0.370585 0.368473 0.366718 0.365456 0.364691 -100 
-100 -100 0.446522 0.441399 0.432028 0.420744 0.408120 0.394254 0.379519 0.367193 0.357582 0.351082 0.347007 0.345050 0.344622 0.344726 0.345165 0.346292 0.347487 0.346943 0.344555 0.342143 0.340148 0.338771 0.337984 -100 
-100 -100 0.408612 0.403695 0.394935 0.385032 0.374483 0.361621 0.346716 0.334445 0.325180 0.319047 0.315183 0.313254 0.312700 0.313081 0.314338 0.316328 0.319158 0.318798 0.315181 0.312317 0.310027 0.308553 0.307751 -100 
-100 -100 0.369851 0.365219 0.356998 0.347858 0.338276 0.326437 0.312552 0.301247 0.292807 0.287280 0.283785 0.282015 0.281500 0.281981 0.283420 0.285558 0.288490 0.288273 0.284837 0.282098 0.279895 0.278501 0.277760 -100 
-100 -100 0.332322 0.328060 0.320351 0.311326 0.301525 0.290656 0.279024 0.269538 0.262366 0.257599 0.254553 0.252979 0.252483 0.252864 0.253998 0.255594 0.257132 0.257015 0.255186 0.253187 0.251478 0.250333 0.249726 -100 
-100 -100 0.303956 0.299988 0.292671 0.283723 0.273797 0.263668 0.253679 0.245614 0.239434 0.235280 0.232591 0.231169 0.230670 0.230905 0.231719 0.232809 0.233774 0.233720 0.232596 0.231230 0.229960 0.229067 0.228582 -100 
-100 -100 0.288159 0.284339 0.277227 0.268348 0.258426 0.248699 0.239538 0.232198 0.226560 0.222744 0.220257 0.218921 0.218412 0.218550 0.219158 0.219960 0.220602 0.220578 0.219841 0.218826 0.217824 0.217084 0.216675 -100 
-100 -100 -100 -100 -100 -100 -100 -100 -100 -100 -100 -100 -100 -100 -100 -100 -100 -100 -100 -100 -100 -100 -100 -100 -100 -100 
-100 -100 -100 -100 -100 -100 -100 -100 -100 -100 -100 -100 -100 -100 -100 -100 -100 -100 -100 -100 -100 -100 -100 -100 -100 -100 
-100 -100 -100 -100 -100 -100 -100 -100 -100 -100 -100 -100 -100 -100 -100 -100 -100 -100 -100 -100 -100 -100 -100 -100 -100 -100 
-100 -100 0.427692 0.422593 0.413085 0.401076 0.387541 0.373794 0.360284 0.349093 0.339997 0.333343 0.328444 0.325184 0.323099 0.322039 0.321707 0.321799 0.321789 0.321046 0.319499 0.317771 0.316195 0.314999 0.314285 -100 
-100 -100 0.436339 0.431174 0.421608 0.409646 0.396408 0.382441 0.368197 0.356531 0.347113 0.340259 0.335235 0.331909 0.329809 0.328787 0.328570 0.328862 0.329061 0.328302 0.326521 0.324586 0.322904 0.321631 0.320845 -100 
-100 -100 0.452431 0.447148 0.437541 0.425795 0.414500 0.400105 0.383102 0.370460 0.360399 0.353193 0.347927 0.344464 0.342307 0.341313 0.341235 0.341787 0.342280 0.341481 0.339337 0.337106 0.335323 0.333938 0.332992 -100 
-100 -100 0.472740 0.467238 0.457258 0.445136 0.433485 0.418559 0.400856 0.387613 0.377069 0.369494 0.363937 0.360268 0.357979 0.356925 0.356845 0.357437 0.357974 0.357098 0.354756 0.352342 0.350424 0.348965 0.347987 -100 
-100 -100 0.496064 0.490206 0.479429 0.466385 0.452122 0.436579 0.420163 0.406636 0.395732 0.387769 0.381867 0.377929 0.375439 0.374252 0.374077 0.374582 0.375110 0.374125 0.371561 0.368994 0.366863 0.365353 0.364468 -100 
-100 -100 0.519452 0.513150 0.501602 0.488045 0.473303 0.457058 0.439674 0.425237 0.413697 0.405267 0.398989 0.394767 0.392084 0.390799 0.390641 0.391314 0.392263 0.391171 0.387965 0.385004 0.382620 0.381025 0.380155 -100 
-100 -100 0.542220 0.535411 0.522672 0.508854 0.494265 0.477318 0.458235 0.442508 0.430168 0.421247 0.414615 0.410164 0.407352 0.406053 0.406131 0.407385 0.410408 0.409224 0.403749 0.400018 0.397209 0.395484 0.394593 -100 
-100 -100 0.558669 0.551658 0.538520 0.524183 0.508988 0.491484 0.471917 0.455747 0.443027 0.433825 0.427017 0.422480 0.419638 0.418321 0.418384 0.419639 0.422705 0.421451 0.415790 0.411920 0.409009 0.407235 0.406333 -100 
-100 -100 0.568955 0.562013 0.549176 0.534030 0.517373 0.499485 0.480752 0.465052 0.452411 0.443173 0.436384 0.431936 0.429187 0.427864 0.427700 0.428437 0.429754 0.428446 0.424420 0.420962 0.418203 0.416450 0.415549 -100 
-100 -100 0.575806 0.568817 0.555755 0.539988 0.522453 0.504323 0.486040 0.470653 0.458105 0.448924 0.442281 0.438058 0.435538 0.434331 0.434200 0.434995 0.436701 0.435350 0.430845 0.427235 0.424390 0.422600 0.421681 -100 
-100 -100 0.579525 0.572359 0.558695 0.542578 0.524963 0.506726 0.488291 0.472968 0.460475 0.451418 0.445018 0.441120 0.438958 0.437975 0.438223 0.439899 0.445364 0.443982 0.435646 0.431070 0.427790 0.425904 0.424950 -100 
-100 -100 0.577245 0.570166 0.556617 0.540526 0.522881 0.504751 0.486575 0.471493 0.459214 0.450404 0.444342 0.440854 0.439114 0.438249 0.438313 0.439815 0.445166 0.443773 0.435506 0.431023 0.427831 0.426000 0.425064 -100 
-100 -100 0.568240 0.561540 0.548899 0.533161 0.515418 0.497621 0.480300 0.465763 0.453947 0.445562 0.440057 0.437255 0.436455 0.435609 0.434499 0.434586 0.435784 0.434375 0.430155 0.426847 0.424286 0.422655 0.421789 -100 
-100 -100 0.554802 0.548424 0.536381 0.521109 0.503700 0.486396 0.469755 0.455813 0.444547 0.436736 0.432032 0.430460 0.431677 0.430961 0.428067 0.427082 0.427276 0.425820 0.422353 0.419441 0.417157 0.415658 0.414832 -100 
-100 -100 0.535660 0.529571 0.518090 0.503419 0.486633 0.469980 0.454041 0.440717 0.430077 0.422940 0.419420 0.419965 0.426994 0.426521 0.418367 0.416014 0.416119 0.414591 0.410662 0.407619 0.405381 0.403926 0.403114 -100 
-100 -100 0.511137 0.505377 0.494533 0.480707 0.464860 0.449002 0.433679 0.420888 0.410745 0.404043 0.400879 0.401687 0.408908 0.408677 0.400823 0.398720 0.399011 0.397642 0.393853 0.390893 0.388704 0.387277 0.386477 -100 
-100 -100 0.480134 0.474776 0.464773 0.452151 0.437713 0.422793 0.407918 0.395481 0.385689 0.379167 0.375559 0.374818 0.376713 0.376701 0.374581 0.374258 0.374865 0.373877 0.370957 0.368325 0.366224 0.364816 0.364032 -100 
-100 -100 0.445126 0.440195 0.431137 0.420060 0.407498 0.393593 0.378786 0.366438 0.356897 0.350581 0.346855 0.345426 0.345761 0.346013 0.346021 0.347039 0.348624 0.347957 0.344864 0.342100 0.339891 0.338436 0.337654 -100 
-100 -100 0.406147 0.401625 0.393528 0.384117 0.373770 0.360936 0.345989 0.333670 0.324445 0.318456 0.314850 0.313245 0.313041 0.313565 0.314856 0.317165 0.321813 0.321396 0.315826 0.312470 0.309977 0.308465 0.307685 -100 
-100 -100 0.367208 0.363002 0.355501 0.346904 0.337563 0.325769 0.311844 0.300488 0.292078 0.286671 0.283388 0.281868 0.281590 0.282199 0.283748 0.286221 0.290915 0.290678 0.285435 0.282310 0.279976 0.278576 0.277863 -100 
-100 -100 0.330438 0.326453 0.319203 0.310518 0.300880 0.290028 0.278343 0.268826 0.261684 0.257018 0.254144 0.252769 0.252453 0.252937 0.254116 0.255776 0.257671 0.257559 0.255382 0.253329 0.251618 0.250496 0.249915 -100 
-100 -100 0.302834 0.298997 0.291889 0.283084 0.273211 0.263070 0.253043 0.244962 0.238810 0.234738 0.232184 0.230921 0.230567 0.230892 0.231746 0.232853 0.233915 0.233880 0.232698 0.231358 0.230118 0.229255 0.228792 -100 
-100 -100 0.287434 0.283670 0.276644 0.267813 0.257891 0.248136 0.238943 0.231591 0.225975 0.222228 0.219855 0.218651 0.218266 0.218487 0.219135 0.219952 0.220621 0.220624 0.219913 0.218942 0.217978 0.217270 0.216880 -100 
-100 -100 -100 -100 -100 -100 -100 -100 -100 -100 -100 -100 -100 -100 -100 -100 -100 -100 -100 -100 -100 -100 -100 -100 -100 -100 
-100 -100 -100 -100 -100 -100 -100 -100 -100 -100 -100 -100 -100 -100 -100 -100 -100 -100 -100 -100 -100 -100 -100 -100 -100 -100 
-100 -100 -100 -100 -100 -100 -100 -100 -100 -100 -100 -100 -100 -100 -100 -100 -100 -100 -100 -100 -100 -100 -100 -100 -100 -100 
-100 -100 0.425287 0.420506 0.411633 0.400345 0.388107 0.374505 0.360057 0.348563 0.339302 0.332692 0.327970 0.324964 0.323148 0.322264 0.321978 0.321992 0.321806 0.320916 0.319234 0.317295 0.315457 0.314091 0.313322 -100 
-100 -100 0.433664 0.428897 0.420180 0.409342 0.398857 0.385043 0.368472 0.356174 0.346450 0.339604 0.334755 0.331702 0.329892 0.329039 0.328819 0.328945 0.328867 0.327951 0.326104 0.323999 0.322047 0.320611 0.319800 -100 
-100 -100 0.449386 0.444659 0.436705 0.427691 0.430087 0.415825 0.385635 0.370867 0.359814 0.352521 0.347399 0.344234 0.342404 0.341577 0.341435 0.341717 0.341823 0.340861 0.338734 0.336382 0.334267 0.332732 0.331853 -100 
-100 -100 0.469319 0.464433 0.456217 0.446959 0.449167 0.434392 0.403363 0.387910 0.376328 0.368651 0.363249 0.359900 0.357965 0.357115 0.357030 0.357440 0.357729 0.356718 0.354302 0.351722 0.349453 0.347844 0.346935 -100 
-100 -100 0.492094 0.486840 0.477335 0.465843 0.454828 0.439482 0.420355 0.405942 0.394587 0.386590 0.380897 0.377303 0.375200 0.374306 0.374375 0.375084 0.376219 0.375153 0.371794 0.368823 0.366300 0.364609 0.363694 -100 
-100 -100 0.514675 0.509106 0.499072 0.487204 0.474881 0.458856 0.439597 0.424235 0.412230 0.403764 0.397721 0.393875 0.391626 0.390753 0.391158 0.392664 0.395843 0.394729 0.389235 0.385382 0.382431 0.380600 0.379655 -100 
-100 -100 0.536139 0.530288 0.519862 0.508401 0.496804 0.480108 0.458624 0.441458 0.428492 0.419494 0.413113 0.409063 0.406747 0.406011 0.407370 0.411007 0.425054 0.423895 0.407447 0.401381 0.397391 0.395331 0.394316 -100 
-100 -100 0.553062 0.546901 0.535868 0.523668 0.511210 0.493908 0.472078 0.454550 0.441255 0.431996 0.425436 0.421290 0.418935 0.418186 0.419562 0.423271 0.437512 0.436317 0.419596 0.413378 0.409299 0.407207 0.406183 -100 
-100 -100 0.565910 0.559320 0.547127 0.532869 0.517305 0.499481 0.479810 0.463517 0.450640 0.441435 0.434886 0.430788 0.428456 0.427567 0.428097 0.429950 0.434258 0.433024 0.426150 0.421697 0.418389 0.416435 0.415455 -100 
-100 -100 0.575315 0.568161 0.554547 0.538615 0.521062 0.502876 0.484456 0.468996 0.456458 0.447385 0.440976 0.437072 0.434933 0.434077 0.434488 0.436250 0.440965 0.439683 0.432295 0.427806 0.424515 0.422573 0.421594 -100 
-100 -100 0.583725 0.575762 0.558651 0.541370 0.522731 0.504334 0.486384 0.471316 0.459013 0.450123 0.443974 0.440405 0.438683 0.438055 0.439046 0.442900 0.457485 0.456150 0.438750 0.432000 0.427930 0.425850 0.424831 -100 
-100 -100 0.582079 0.574115 0.556963 0.539551 0.520739 0.502418 0.484797 0.470033 0.457992 0.449376 0.443597 0.440511 0.439420 0.438867 0.439373 0.442884 0.457218 0.455831 0.438523 0.431867 0.427882 0.425857 0.424860 -100 
-100 -100 0.569882 0.562709 0.548918 0.532424 0.514074 0.496119 0.479001 0.464663 0.453046 0.444879 0.439831 0.437809 0.439104 0.438472 0.435859 0.436113 0.439452 0.437962 0.431240 0.427104 0.424129 0.422351 0.421438 -100 
-100 -100 0.555645 0.548995 0.536354 0.520640 0.502874 0.485442 0.468866 0.455042 0.443969 0.436454 0.432595 0.432915 0.439841 0.439326 0.431256 0.429199 0.430272 0.428591 0.423348 0.419615 0.416876 0.415199 0.414322 -100 
-100 -100 0.536101 0.529850 0.518078 0.503151 0.486173 0.469419 0.453466 0.440220 0.429831 0.423220 0.422012 0.428056 0.461654 0.461412 0.427383 0.420874 0.421777 0.419750 0.412480 0.407995 0.405076 0.403383 0.402510 -100 
-100 -100 0.511300 0.505453 0.494465 0.480523 0.464604 0.448670 0.433271 0.420504 0.410582 0.404394 0.403527 0.409791 0.443506 0.443496 0.409819 0.403582 0.404697 0.402831 0.395681 0.391293 0.388440 0.386792 0.385942 -100 
-100 -100 0.479819 0.474474 0.464524 0.452003 0.437708 0.422741 0.407648 0.395108 0.385390 0.379124 0.376333 0.377421 0.384897 0.385049 0.377834 0.376443 0.378400 0.377178 0.372012 0.368599 0.366072 0.364532 0.363727 -100 
-100 -100 0.444167 0.439397 0.430678 0.420083 0.408090 0.394183 0.378825 0.366127 0.356516 0.350325 0.347012 0.346293 0.348597 0.348999 0.347527 0.348683 0.352894 0.352128 0.346031 0.342502 0.339937 0.338409 0.337625 -100 
-100 -100 0.404581 0.400375 0.392953 0.384517 0.375373 0.362591 0.346548 0.333510 0.324035 0.318081 0.314680 0.313385 0.313702 0.314435 0.316552 0.320811 0.347823 0.347376 0.319356 0.313899 0.310283 0.308675 0.307882 -100 
-100 -100 0.365558 0.361689 0.354897 0.347321 0.339252 0.327517 0.312434 0.300325 0.291642 0.286249 0.283124 0.281811 0.281813 0.282620 0.285179 0.289609 0.316148 0.315915 0.288829 0.283735 0.280361 0.278896 0.278179 -100 
-100 -100 0.329237 0.325460 0.318630 0.310509 0.301535 0.290697 0.278396 0.268482 0.261209 0.256582 0.253841 0.252628 0.252475 0.253070 0.254452 0.256583 0.260895 0.260806 0.256255 0.253773 0.251924 0.250822 0.250265 -100 
-100 -100 0.302085 0.298341 0.291417 0.282829 0.273194 0.263036 0.252758 0.244520 0.238329 0.234309 0.231868 0.230740 0.230515 0.230924 0.231879 0.233126 0.235127 0.235123 0.233062 0.231647 0.230391 0.229566 0.229129 -100 
-100 -100 0.286932 0.283207 0.276248 0.267485 0.257624 0.247838 0.238537 0.231122 0.225504 0.221809 0.219535 0.218448 0.218174 0.218466 0.219159 0.220014 0.220812 0.220847 0.220077 0.219140 0.218225 0.217560 0.217195 -100 
-100 -100 -100 -100 -100 -100 -100 -100 -100 -100 -100 -100 -100 -100 -100 -100 -100 -100 -100 -100 -100 -100 -100 -100 -100 -100 
-100 -100 -100 -100 -100 -100 -100 -100 -100 -100 -100 -100 -100 -100 -100 -100 -100 -100 -100 -100 -100 -100 -100 -100 -100 -100 
-100 -100 -100 -100 -100 -100 -100 -100 -100 -100 -100 -100 -100 -100 -100 -100 -100 -100 -100 -100 -100 -100 -100 -100 -100 -100 
-100 -100 0.423432 0.418784 0.410122 0.399039 0.386950 0.373439 0.359057 0.347646 0.338535 0.332157 0.327764 0.325153 0.323693 0.322953 0.322573 0.322373 0.321943 0.320841 0.318969 0.316834 0.314803 0.313303 0.312475 -100 
-100 -100 0.431646 0.427038 0.418573 0.407978 0.397669 0.383964 0.367471 0.355263 0.345703 0.339104 0.334609 0.332005 0.330606 0.329893 0.329508 0.329343 0.328966 0.327819 0.325790 0.323498 0.321353 0.319788 0.318930 -100 
-100 -100 0.447158 0.442621 0.434966 0.426237 0.428836 0.414708 0.384617 0.369953 0.359113 0.352083 0.347311 0.344657 0.343320 0.342631 0.342226 0.342127 0.341871 0.340667 0.338374 0.335846 0.333534 0.331884 0.330982 -100 
-100 -100 0.466973 0.462291 0.454386 0.445418 0.447826 0.433194 0.402273 0.386923 0.375537 0.368122 0.363070 0.360236 0.358797 0.358103 0.357772 0.357820 0.357766 0.356542 0.353983 0.351245 0.348789 0.347083 0.346158 -100 
-100 -100 0.489759 0.484685 0.475452 0.464208 0.453362 0.438139 0.419117 0.404795 0.393579 0.385808 0.380471 0.377346 0.375682 0.374966 0.374920 0.375402 0.376311 0.375091 0.371613 0.368508 0.365838 0.364054 0.363109 -100 
-100 -100 0.512393 0.506971 0.497139 0.485442 0.473222 0.457297 0.438159 0.422899 0.411014 0.402749 0.397036 0.393610 0.391757 0.391092 0.391500 0.392918 0.395994 0.394793 0.389209 0.385245 0.382174 0.380259 0.379279 -100 
-100 -100 0.533990 0.528244 0.517915 0.506532 0.494962 0.478347 0.457008 0.439967 0.427116 0.418304 0.412229 0.408561 0.406610 0.406105 0.407552 0.411205 0.425243 0.424060 0.407554 0.401396 0.397305 0.395174 0.394123 -100 
-100 -100 0.551070 0.544985 0.533994 0.521811 0.509331 0.492100 0.470424 0.453033 0.439847 0.430757 0.424461 0.420640 0.418602 0.418095 0.419615 0.423416 0.437714 0.436549 0.419800 0.413507 0.409336 0.407186 0.406130 -100 
-100 -100 0.564127 0.557584 0.545417 0.531145 0.515540 0.497773 0.478258 0.462107 0.449342 0.440272 0.433921 0.430068 0.427994 0.427328 0.428041 0.430052 0.434473 0.433305 0.426433 0.421918 0.418535 0.416522 0.415508 -100 
-100 -100 0.573814 0.566670 0.553037 0.537042 0.519410 0.501275 0.483035 0.467740 0.455326 0.446363 0.440088 0.436348 0.434399 0.433744 0.434365 0.436332 0.441182 0.439993 0.432645 0.428104 0.424743 0.422740 0.421725 -100 
-100 -100 0.582475 0.574494 0.557320 0.539923 0.521130 0.502785 0.485086 0.470224 0.458066 0.449272 0.443201 0.439725 0.438132 0.437680 0.438882 0.442944 0.457556 0.456331 0.439110 0.432333 0.428203 0.426064 0.425007 -100 
-100 -100 0.581019 0.573037 0.555822 0.538303 0.519350 0.501090 0.483716 0.469156 0.457254 0.448716 0.442964 0.439910 0.438892 0.438493 0.439204 0.442926 0.457290 0.456019 0.438888 0.432198 0.428143 0.426065 0.425033 -100 
-100 -100 0.568986 0.561808 0.548000 0.531480 0.513110 0.495223 0.478263 0.464083 0.452596 0.444465 0.439374 0.437321 0.438648 0.438131 0.435707 0.436187 0.439691 0.438304 0.431608 0.427400 0.424344 0.422509 0.421563 -100 
-100 -100 0.554869 0.548240 0.535642 0.519992 0.502298 0.484950 0.468480 0.454789 0.443854 0.436339 0.432344 0.432559 0.439471 0.439032 0.431118 0.429269 0.430526 0.428932 0.423667 0.419847 0.417024 0.415292 0.414388 -100 
-100 -100 0.535404 0.529198 0.517518 0.502720 0.485876 0.469221 0.453352 0.440245 0.430041 0.423407 0.421966 0.427834 0.461381 0.461182 0.427262 0.420931 0.422012 0.420060 0.412742 0.408167 0.405171 0.403437 0.402546 -100 
-100 -100 0.510612 0.504828 0.493949 0.480144 0.464354 0.448519 0.433200 0.420566 0.410821 0.404621 0.403530 0.409621 0.443273 0.443286 0.409675 0.403561 0.404807 0.403013 0.395842 0.391404 0.388507 0.386851 0.386001 -100 
-100 -100 0.479071 0.473786 0.463934 0.451507 0.437285 0.422393 0.407393 0.394977 0.385394 0.379141 0.376237 0.377232 0.384668 0.384821 0.377625 0.376276 0.378292 0.377132 0.372017 0.368644 0.366151 0.364643 0.363858 -100 
-100 -100 0.443279 0.438574 0.429943 0.419380 0.407372 0.393521 0.378311 0.365769 0.356290 0.350154 0.346826 0.346088 0.348379 0.348763 0.347251 0.348355 0.352536 0.351828 0.345868 0.342481 0.340030 0.338581 0.337840 -100 
-100 -100 0.403564 0.399436 0.392098 0.383637 0.374386 0.361646 0.345822 0.332988 0.323662 0.317798 0.314446 0.313180 0.313503 0.314208 0.316236 0.320362 0.347258 0.346865 0.319059 0.313825 0.310382 0.308891 0.308157 -100 
-100 -100 0.364618 0.360825 0.354103 0.346475 0.338265 0.326561 0.311688 0.299770 0.291218 0.285930 0.282881 0.281620 0.281637 0.282426 0.284887 0.289163 0.315556 0.315378 0.288518 0.283660 0.280464 0.279131 0.278478 -100 
-100 -100 0.328596 0.324859 0.318062 0.309892 0.300820 0.289984 0.277801 0.268006 0.260825 0.256279 0.253613 0.252463 0.252346 0.252933 0.254244 0.256260 0.260478 0.260429 0.256046 0.253755 0.252062 0.251067 0.250562 -100 
-100 -100 0.301709 0.297977 0.291054 0.282425 0.272724 0.262549 0.252316 0.244133 0.237995 0.234033 0.231659 0.230596 0.230419 0.230838 0.231755 0.232935 0.234886 0.234914 0.232969 0.231691 0.230553 0.229809 0.229411 -100 
-100 -100 0.286694 0.282967 0.275996 0.267195 0.257285 0.247473 0.238182 0.230788 0.225201 0.221551 0.219338 0.218316 0.218094 0.218407 0.219084 0.219902 0.220674 0.220738 0.220055 0.219221 0.218399 0.217798 0.217465 -100 
-100 -100 -100 -100 -100 -100 -100 -100 -100 -100 -100 -100 -100 -100 -100 -100 -100 -100 -100 -100 -100 -100 -100 -100 -100 -100 
-100 -100 -100 -100 -100 -100 -100 -100 -100 -100 -100 -100 -100 -100 -100 -100 -100 -100 -100 -100 -100 -100 -100 -100 -100 -100 
-100 -100 -100 -100 -100 -100 -100 -100 -100 -100 -100 -100 -100 -100 -100 -100 -100 -100 -100 -100 -100 -100 -100 -100 -100 -100 
-100 -100 0.422067 0.417373 0.408524 0.397138 0.384070 0.370602 0.357302 0.346372 0.337775 0.331830 0.327937 0.325910 0.324976 0.324334 0.323611 0.322973 0.322154 0.320760 0.318648 0.316351 0.314192 0.312608 0.311737 -100 
-100 -100 0.430214 0.425531 0.416747 0.405531 0.392849 0.379215 0.365218 0.353846 0.345019 0.338927 0.334959 0.333055 0.332327 0.331704 0.330818 0.330099 0.329290 0.327813 0.325493 0.323013 0.320738 0.319094 0.318200 -100 
-100 -100 0.445662 0.440953 0.432273 0.421408 0.410766 0.396774 0.380098 0.367845 0.358751 0.352363 0.347962 0.346126 0.345784 0.345172 0.343905 0.343097 0.342339 0.340764 0.338126 0.335383 0.332940 0.331218 0.330291 -100 
-100 -100 0.465635 0.460734 0.451707 0.440478 0.429479 0.414974 0.397625 0.384772 0.375170 0.368391 0.363700 0.361679 0.361235 0.360601 0.359380 0.358672 0.358031 0.356450 0.353676 0.350802 0.348271 0.346509 0.345567 -100 
-100 -100 0.488966 0.483649 0.473703 0.461401 0.447651 0.432478 0.416408 0.403196 0.392819 0.385563 0.380735 0.378293 0.377275 0.376603 0.375916 0.375604 0.375356 0.373867 0.370950 0.367996 0.365412 0.363629 0.362680 -100 
-100 -100 0.512559 0.506687 0.495710 0.482626 0.468162 0.452218 0.435252 0.421171 0.410053 0.402257 0.397013 0.394122 0.392728 0.392063 0.391822 0.392150 0.392719 0.391343 0.387868 0.384580 0.381831 0.379990 0.379025 -100 
-100 -100 0.535763 0.529208 0.516747 0.503057 0.488479 0.471766 0.453203 0.437921 0.425980 0.417646 0.411994 0.408754 0.407113 0.406509 0.406805 0.408056 0.411010 0.409730 0.404084 0.400087 0.396984 0.395041 0.394041 -100 
-100 -100 0.552711 0.545849 0.532813 0.518419 0.503092 0.485777 0.466765 0.451079 0.438751 0.430071 0.424111 0.420613 0.418803 0.418199 0.418663 0.420161 0.423375 0.422176 0.416434 0.412349 0.409186 0.407219 0.406207 -100 
-100 -100 0.563604 0.556772 0.543945 0.528688 0.511821 0.494097 0.475929 0.460718 0.448461 0.439651 0.433500 0.429834 0.427907 0.427257 0.427623 0.428802 0.430355 0.429225 0.425295 0.421666 0.418695 0.416759 0.415750 -100 
-100 -100 0.571253 0.564277 0.551120 0.535091 0.517181 0.499201 0.481601 0.466785 0.454660 0.445833 0.439625 0.435923 0.434008 0.433411 0.433893 0.435256 0.437134 0.436050 0.431890 0.428160 0.425126 0.423153 0.422118 -100 
-100 -100 0.575755 0.568513 0.554582 0.537983 0.519537 0.501451 0.484144 0.469576 0.457603 0.448854 0.442714 0.439113 0.437356 0.436897 0.437686 0.439811 0.444359 0.443295 0.436498 0.432016 0.428660 0.426600 0.425527 -100 
-100 -100 0.574072 0.566902 0.553088 0.536554 0.518138 0.500179 0.483110 0.468779 0.457027 0.448454 0.442476 0.439090 0.437597 0.437169 0.437753 0.439725 0.444187 0.443120 0.436375 0.431963 0.428681 0.426674 0.425623 -100 
-100 -100 0.565542 0.558817 0.546104 0.530251 0.512350 0.494765 0.478046 0.464068 0.452723 0.444453 0.438774 0.435856 0.435159 0.434654 0.434089 0.434827 0.436311 0.435199 0.431261 0.427763 0.424975 0.423157 0.422183 -100 
-100 -100 0.552456 0.546144 0.534239 0.519171 0.501975 0.484942 0.468692 0.455240 0.444529 0.436713 0.431472 0.429507 0.430673 0.430179 0.427725 0.427372 0.428056 0.426852 0.423367 0.420169 0.417626 0.415949 0.415031 -100 
-100 -100 0.533545 0.527604 0.516435 0.502199 0.485873 0.469548 0.453925 0.441164 0.431329 0.424115 0.419633 0.419503 0.426478 0.426110 0.418125 0.416323 0.416992 0.415672 0.411546 0.408181 0.405689 0.404088 0.403207 -100 
-100 -100 0.509040 0.503468 0.492995 0.479638 0.464256 0.448716 0.433693 0.421452 0.412111 0.405344 0.401237 0.401382 0.408524 0.408320 0.400501 0.398784 0.399516 0.398331 0.394414 0.391258 0.388932 0.387446 0.386626 -100 
-100 -100 0.477757 0.472600 0.462941 0.450641 0.436451 0.421777 0.407252 0.395282 0.386038 0.379546 0.375460 0.374355 0.376121 0.376089 0.373988 0.373788 0.374584 0.373767 0.370971 0.368438 0.366433 0.365106 0.364376 -100 
-100 -100 0.442193 0.437498 0.428763 0.417792 0.405147 0.391430 0.377190 0.365411 0.356352 0.350203 0.346379 0.344855 0.345143 0.345323 0.345174 0.345999 0.347462 0.346955 0.344288 0.341969 0.340111 0.338889 0.338232 -100 
-100 -100 0.402688 0.398447 0.390675 0.381159 0.370353 0.357667 0.343597 0.332046 0.323357 0.317653 0.314180 0.312649 0.312459 0.312869 0.313848 0.315693 0.319939 0.319666 0.314780 0.312143 0.310205 0.309041 0.308439 -100 
-100 -100 0.364000 0.360052 0.352826 0.344044 0.334151 0.322451 0.309377 0.298752 0.290838 0.285740 0.282679 0.281317 0.281101 0.281606 0.282809 0.284754 0.288976 0.288864 0.284341 0.281983 0.280247 0.279221 0.278695 -100 
-100 -100 0.328258 0.324421 0.317315 0.308481 0.298482 0.287649 0.276436 0.267360 0.260544 0.256125 0.253477 0.252291 0.252083 0.252520 0.253450 0.254721 0.256283 0.256275 0.254643 0.253198 0.251983 0.251177 0.250754 -100 
-100 -100 0.301567 0.297783 0.290708 0.281782 0.271689 0.261509 0.251670 0.243790 0.237819 0.233924 0.231572 0.230503 0.230287 0.230629 0.231350 0.232231 0.233111 0.233165 0.232350 0.231435 0.230561 0.229937 0.229596 -100 
-100 -100 0.286650 0.282893 0.275844 0.266907 0.256831 0.247010 0.237867 0.230596 0.225083 0.221471 0.219279 0.218266 0.218035 0.218311 0.218900 0.219589 0.220165 0.220247 0.219800 0.219144 0.218463 0.217943 0.217651 -100 
-100 -100 -100 -100 -100 -100 -100 -100 -100 -100 -100 -100 -100 -100 -100 -100 -100 -100 -100 -100 -100 -100 -100 -100 -100 -100 
-100 -100 -100 -100 -100 -100 -100 -100 -100 -100 -100 -100 -100 -100 -100 -100 -100 -100 -100 -100 -100 -100 -100 -100 -100 -100 
-100 -100 -100 -100 -100 -100 -100 -100 -100 -100 -100 -100 -100 -100 -100 -100 -100 -100 -100 -100 -100 -100 -100 -100 -100 -100 
-100 -100 0.421318 0.416490 0.407363 0.395606 0.382127 0.368647 0.355761 0.345292 0.337256 0.331815 0.328454 0.327141 0.326857 0.326272 0.325013 0.323787 0.322547 0.320814 0.318399 0.315931 0.313685 0.312054 0.311162 -100 
-100 -100 0.429488 0.424635 0.415483 0.403730 0.390306 0.376671 0.363444 0.352763 0.344800 0.339300 0.335809 0.334800 0.335006 0.334438 0.332733 0.331268 0.330039 0.328165 0.325384 0.322641 0.320249 0.318556 0.317641 -100 
-100 -100 0.445052 0.440104 0.430845 0.419038 0.406138 0.392180 0.377857 0.366899 0.359764 0.354079 0.349449 0.348651 0.349870 0.349303 0.346556 0.344781 0.343627 0.341586 0.338260 0.335111 0.332505 0.330726 0.329781 -100 
-100 -100 0.465402 0.460185 0.450427 0.438128 0.424751 0.410270 0.395363 0.383861 0.376253 0.370173 0.365227 0.364224 0.365327 0.364721 0.361993 0.360279 0.359189 0.357157 0.353776 0.350560 0.347906 0.346104 0.345151 -100 
-100 -100 0.489783 0.483980 0.472998 0.459638 0.444725 0.429514 0.414489 0.402160 0.392727 0.386060 0.381666 0.380080 0.379949 0.379277 0.377675 0.376444 0.375526 0.373689 0.370650 0.367674 0.365116 0.363347 0.362400 -100 
-100 -100 0.515652 0.508846 0.495809 0.481047 0.465126 0.449074 0.433208 0.420045 0.409644 0.402350 0.397579 0.395312 0.394461 0.393747 0.392781 0.392116 0.391590 0.389970 0.387047 0.384147 0.381613 0.379849 0.378900 -100 
-100 -100 0.543208 0.534895 0.518006 0.501412 0.484489 0.467580 0.450672 0.436641 0.425441 0.417574 0.412350 0.409578 0.408286 0.407583 0.407140 0.407097 0.407596 0.406156 0.402610 0.399518 0.396861 0.395055 0.394078 -100 
-100 -100 0.559936 0.551369 0.534009 0.516827 0.499273 0.481802 0.464408 0.449925 0.438270 0.429978 0.424346 0.421180 0.419609 0.418921 0.418795 0.419170 0.420036 0.418750 0.415160 0.411977 0.409247 0.407400 0.406400 -100 
-100 -100 0.565889 0.558322 0.543824 0.527302 0.509416 0.491710 0.474456 0.459973 0.448150 0.439589 0.433627 0.430138 0.428348 0.427704 0.427862 0.428596 0.429346 0.428207 0.425052 0.421828 0.419042 0.417136 0.416107 -100 
-100 -100 0.570359 0.563322 0.549975 0.533766 0.515679 0.497874 0.480777 0.466376 0.454515 0.445818 0.439655 0.435968 0.434082 0.433574 0.434168 0.435571 0.437038 0.436024 0.432421 0.428800 0.425777 0.423749 0.422657 -100 
-100 -100 0.572528 0.565689 0.552651 0.536574 0.518445 0.500663 0.483706 0.469421 0.457628 0.448914 0.442676 0.438928 0.437075 0.436739 0.437808 0.440050 0.443193 0.442272 0.437183 0.432910 0.429549 0.427394 0.426237 -100 
-100 -100 0.570278 0.563643 0.550979 0.535221 0.517335 0.499748 0.482983 0.468896 0.457313 0.448691 0.442441 0.438713 0.436940 0.436623 0.437649 0.439906 0.443106 0.442238 0.437189 0.432974 0.429686 0.427584 0.426444 -100 
-100 -100 0.562524 0.556235 0.544338 0.529237 0.511939 0.494763 0.478332 0.464637 0.453553 0.445135 0.438839 0.435186 0.433699 0.433245 0.433538 0.434966 0.436581 0.435729 0.432256 0.428794 0.425998 0.424122 0.423076 -100 
-100 -100 0.549961 0.544032 0.532836 0.518549 0.502050 0.485474 0.469545 0.456549 0.446411 0.438314 0.431766 0.428221 0.427329 0.426775 0.426152 0.426867 0.427914 0.427059 0.424077 0.421074 0.418648 0.416982 0.416015 -100 
-100 -100 0.531386 0.525811 0.515324 0.501911 0.486355 0.470536 0.455327 0.443342 0.434636 0.426991 0.420098 0.416848 0.418144 0.417584 0.414671 0.414745 0.415625 0.414770 0.411758 0.408897 0.406691 0.405176 0.404268 -100 
-100 -100 0.507193 0.501938 0.492052 0.479408 0.464693 0.449620 0.435034 0.423597 0.415411 0.408221 0.401708 0.398757 0.400245 0.399798 0.396919 0.396939 0.397778 0.397042 0.394314 0.391756 0.389796 0.388446 0.387622 -100 
-100 -100 0.476290 0.471342 0.462039 0.450112 0.436224 0.421889 0.407830 0.396451 0.387854 0.381114 0.375753 0.373112 0.372830 0.372577 0.371949 0.372389 0.373189 0.372680 0.370657 0.368641 0.367005 0.365847 0.365148 -100 
-100 -100 0.441123 0.436497 0.427804 0.416696 0.403776 0.390276 0.376787 0.365672 0.357059 0.350840 0.346452 0.344235 0.343694 0.343648 0.343770 0.344498 0.345398 0.345086 0.343433 0.341771 0.340344 0.339333 0.338743 -100 
-100 -100 0.401980 0.397679 0.389643 0.379451 0.367693 0.355126 0.342287 0.331691 0.323494 0.317860 0.314174 0.312329 0.311772 0.311923 0.312581 0.313641 0.315603 0.315445 0.313095 0.311518 0.310159 0.309250 0.308743 -100 
-100 -100 0.363612 0.359554 0.351977 0.342408 0.331443 0.319804 0.307961 0.298267 0.290810 0.285821 0.282679 0.281150 0.280719 0.280980 0.281762 0.282851 0.284783 0.284734 0.282644 0.281291 0.280099 0.279311 0.278879 -100 
-100 -100 0.328126 0.324213 0.316881 0.307579 0.296977 0.286179 0.275648 0.267103 0.260553 0.256204 0.253519 0.252238 0.251899 0.252169 0.252836 0.253675 0.254524 0.254548 0.253702 0.252767 0.251879 0.251241 0.250889 -100 
-100 -100 0.301590 0.297767 0.290583 0.281449 0.271104 0.260942 0.251388 0.243738 0.237887 0.234025 0.231654 0.230535 0.230243 0.230483 0.231045 0.231706 0.232302 0.232367 0.231867 0.231211 0.230530 0.230015 0.229723 -100 
-100 -100 0.286740 0.282964 0.275864 0.266835 0.256656 0.246843 0.237816 0.230644 0.225184 0.221586 0.219384 0.218344 0.218069 0.218280 0.218769 0.219327 0.219775 0.219860 0.219550 0.219043 0.218483 0.218039 0.217781 -100 
-100 -100 -100 -100 -100 -100 -100 -100 -100 -100 -100 -100 -100 -100 -100 -100 -100 -100 -100 -100 -100 -100 -100 -100 -100 -100 
-100 -100 -100 -100 -100 -100 -100 -100 -100 -100 -100 -100 -100 -100 -100 -100 -100 -100 -100 -100 -100 -100 -100 -100 -100 -100 
-100 -100 -100 -100 -100 -100 -100 -100 -100 -100 -100 -100 -100 -100 -100 -100 -100 -100 -100 -100 -100 -100 -100 -100 -100 -100 
-100 -100 0.421268 0.416249 0.406756 0.394592 0.380715 0.367180 0.354627 0.344603 0.337416 0.332411 0.329189 0.328454 0.328936 0.328363 0.326343 0.324562 0.322975 0.320943 0.318198 0.315560 0.313253 0.311608 0.310713 -100 
-100 -100 0.429550 0.424468 0.414866 0.402602 0.388632 0.374956 0.362278 0.352340 0.346155 0.341165 0.337115 0.336784 0.338320 0.337758 0.334701 0.332509 0.330979 0.328748 0.325412 0.322354 0.319847 0.318128 0.317209 -100 
-100 -100 0.445371 0.440126 0.430210 0.417681 0.403531 0.389589 0.376834 0.367714 0.366844 0.361784 0.352604 0.352268 0.359078 0.358482 0.349869 0.346879 0.345383 0.342903 0.338671 0.334983 0.332174 0.330348 0.329395 -100 
-100 -100 0.466225 0.460622 0.450001 0.436866 0.422172 0.407708 0.394407 0.384779 0.383434 0.377971 0.368462 0.367889 0.374591 0.373942 0.365307 0.362350 0.360877 0.358417 0.354190 0.350478 0.347644 0.345806 0.344846 -100 
-100 -100 0.492282 0.485824 0.473268 0.458869 0.443120 0.427842 0.413484 0.401983 0.394357 0.388173 0.383157 0.382185 0.383327 0.382619 0.379610 0.377560 0.376186 0.374025 0.370653 0.367509 0.364935 0.363173 0.362222 -100 
-100 -100 0.522456 0.514231 0.497420 0.480764 0.463698 0.447497 0.432217 0.419658 0.410086 0.403179 0.398505 0.396715 0.396498 0.395722 0.393928 0.392521 0.391313 0.389463 0.386687 0.383935 0.381543 0.379829 0.378871 -100 
-100 -100 0.561653 0.550028 0.522595 0.501942 0.483010 0.465808 0.449594 0.436189 0.425497 0.417957 0.413013 0.410599 0.409606 0.408816 0.407782 0.406945 0.406185 0.404586 0.401953 0.399292 0.396962 0.395239 0.394216 -100 
-100 -100 0.578074 0.566253 0.538498 0.517370 0.497911 0.480197 0.463484 0.449584 0.438337 0.430310 0.424914 0.421997 0.420612 0.419857 0.419297 0.419040 0.418765 0.417378 0.414705 0.411928 0.409498 0.407713 0.406653 -100 
-100 -100 0.571835 0.563033 0.545128 0.527087 0.508448 0.490737 0.473943 0.459860 0.448317 0.439933 0.434110 0.430752 0.429060 0.428418 0.428462 0.429020 0.429593 0.428407 0.425329 0.422181 0.419450 0.417528 0.416444 -100 
-100 -100 0.571290 0.563946 0.549704 0.533162 0.514969 0.497328 0.480563 0.466444 0.454784 0.446186 0.440059 0.436382 0.434521 0.434094 0.434871 0.436581 0.438501 0.437497 0.433467 0.429577 0.426411 0.424282 0.423107 -100 
-100 -100 0.570972 0.564272 0.551513 0.535708 0.517858 0.500357 0.483695 0.469644 0.458016 0.449339 0.443022 0.439163 0.437256 0.437067 0.438675 0.441729 0.448351 0.447494 0.439082 0.434167 0.430423 0.428102 0.426823 -100 
-100 -100 0.567975 0.561629 0.549561 0.534316 0.516883 0.499649 0.483177 0.469334 0.457945 0.449303 0.442810 0.438819 0.436877 0.436698 0.438351 0.441534 0.448320 0.447566 0.439189 0.434328 0.430661 0.428397 0.427136 -100 
-100 -100 0.560292 0.554311 0.542989 0.528495 0.511764 0.494994 0.478883 0.465537 0.454846 0.446335 0.439421 0.435197 0.433352 0.432944 0.433703 0.435851 0.438336 0.437649 0.433682 0.429910 0.426966 0.424996 0.423869 -100 
-100 -100 0.547850 0.542247 0.531665 0.518088 0.502277 0.486178 0.470660 0.458325 0.449140 0.440862 0.432908 0.428170 0.426500 0.425865 0.425771 0.427172 0.428866 0.428238 0.425137 0.422072 0.419659 0.417977 0.416952 -100 
-100 -100 0.529443 0.524209 0.514370 0.501751 0.486984 0.471721 0.457098 0.446322 0.439590 0.431686 0.422172 0.416840 0.419289 0.418512 0.413764 0.414580 0.415840 0.415274 0.412533 0.409799 0.407748 0.406284 0.405337 -100 
-100 -100 0.505501 0.500564 0.491280 0.479375 0.465392 0.450842 0.436831 0.426600 0.420409 0.412953 0.403782 0.398738 0.401324 0.400615 0.395854 0.396506 0.397627 0.397178 0.394809 0.392475 0.390749 0.389499 0.388660 -100 
-100 -100 0.474981 0.470272 0.461407 0.449991 0.436588 0.422629 0.408971 0.398249 0.390612 0.383670 0.376864 0.373019 0.371907 0.371428 0.371031 0.371768 0.372708 0.372413 0.370749 0.369021 0.367666 0.366647 0.365969 -100 
-100 -100 0.440232 0.435746 0.427285 0.416384 0.403616 0.390362 0.377270 0.366563 0.358356 0.352021 0.346983 0.344171 0.343177 0.342914 0.342965 0.343637 0.344344 0.344174 0.343040 0.341777 0.340683 0.339844 0.339310 -100 
-100 -100 0.401477 0.397230 0.389233 0.378955 0.367008 0.354594 0.342271 0.332078 0.324116 0.318441 0.314477 0.312326 0.311464 0.311390 0.311774 0.312457 0.313167 0.313097 0.312187 0.311177 0.310240 0.309531 0.309105 -100 
-100 -100 0.363406 0.359361 0.351741 0.341985 0.330729 0.319187 0.307832 0.298496 0.291208 0.286212 0.282929 0.281215 0.280567 0.280622 0.281087 0.281745 0.282395 0.282396 0.281692 0.280872 0.280070 0.279471 0.279121 -100 
-100 -100 0.328135 0.324226 0.316867 0.307458 0.296697 0.285958 0.275702 0.267356 0.260894 0.256537 0.253771 0.252374 0.251892 0.252008 0.252463 0.253033 0.253512 0.253556 0.253124 0.252506 0.251862 0.251362 0.251071 -100 
-100 -100 0.301711 0.297895 0.290709 0.281544 0.271147 0.261021 0.251588 0.244022 0.238206 0.234332 0.231913 0.230725 0.230343 0.230478 0.230896 0.231387 0.231780 0.231846 0.231554 0.231082 0.230556 0.230132 0.229882 -100 
-100 -100 0.286905 0.283138 0.276050 0.267024 0.256840 0.247052 0.238077 0.230938 0.225487 0.221878 0.219647 0.218564 0.218230 0.218368 0.218756 0.219198 0.219541 0.219615 0.219398 0.219002 0.218544 0.218162 0.217934 -100 
-100 -100 -100 -100 -100 -100 -100 -100 -100 -100 -100 -100 -100 -100 -100 -100 -100 -100 -100 -100 -100 -100 -100 -100 -100 -100 
-100 -100 -100 -100 -100 -100 -100 -100 -100 -100 -100 -100 -100 -100 -100 -100 -100 -100 -100 -100 -100 -100 -100 -100 -100 -100 
-100 -100 -100 -100 -100 -100 -100 -100 -100 -100 -100 -100 -100 -100 -100 -100 -100 -100 -100 -100 -100 -100 -100 -100 -100 -100 
-100 -100 0.422095 0.416825 0.406896 0.394287 0.380068 0.366416 0.353972 0.344176 0.337261 0.332452 0.329334 0.328665 0.329162 0.328524 0.326348 0.324362 0.322581 0.320438 0.317677 0.315084 0.312837 0.311240 0.310371 -100 
-100 -100 0.430598 0.425219 0.415092 0.402304 0.387932 0.374140 0.361628 0.351988 0.346143 0.341356 0.337360 0.337053 0.338576 0.337931 0.334703 0.332289 0.330554 0.328212 0.324870 0.321870 0.319434 0.317768 0.316877 -100 
-100 -100 0.446711 0.441112 0.430545 0.417394 0.402728 0.388683 0.376222 0.367503 0.367107 0.362253 0.353010 0.352628 0.359381 0.358680 0.349878 0.346648 0.344933 0.342345 0.338123 0.334510 0.331786 0.330021 0.329096 -100 
-100 -100 0.467483 0.461558 0.450329 0.436619 0.421445 0.406910 0.393919 0.384687 0.383797 0.378529 0.368939 0.368301 0.374926 0.374172 0.365345 0.362140 0.360438 0.357884 0.353687 0.350067 0.347326 0.345558 0.344621 -100 
-100 -100 0.493078 0.486402 0.473458 0.458685 0.442659 0.427352 0.413196 0.401980 0.394651 0.388618 0.383602 0.382606 0.383697 0.382887 0.379689 0.377394 0.375787 0.373540 0.370239 0.367223 0.364785 0.363085 0.362129 -100 
-100 -100 0.522768 0.514437 0.497439 0.480606 0.463417 0.447243 0.432129 0.419767 0.410385 0.403586 0.398941 0.397151 0.396897 0.396023 0.394040 0.392373 0.390903 0.388985 0.386353 0.383802 0.381625 0.379976 0.378956 -100 
-100 -100 0.561559 0.549916 0.522447 0.501764 0.482816 0.465701 0.449663 0.436413 0.425847 0.418385 0.413474 0.411062 0.410031 0.409143 0.407912 0.406786 0.405683 0.404037 0.401684 0.399335 0.397412 0.395758 0.394513 -100 
-100 -100 0.577688 0.565908 0.538211 0.517155 0.497766 0.480195 0.463668 0.449906 0.438751 0.430787 0.425415 0.422490 0.421054 0.420213 0.419481 0.418968 0.418372 0.416949 0.414543 0.412052 0.410003 0.408276 0.406986 -100 
-100 -100 0.571283 0.562541 0.544732 0.526834 0.508353 0.490821 0.474204 0.460252 0.448794 0.440456 0.434642 0.431259 0.429513 0.428798 0.428732 0.429141 0.429545 0.428313 0.425328 0.422301 0.419717 0.417811 0.416636 -100 
-100 -100 0.570690 0.563397 0.549229 0.532851 0.514859 0.497425 0.480845 0.466861 0.455286 0.446726 0.440590 0.436865 0.434936 0.434454 0.435190 0.436864 0.438729 0.437678 0.433622 0.429718 0.426574 0.424425 0.423198 -100 
-100 -100 0.570467 0.563785 0.551000 0.535339 0.517705 0.500430 0.483963 0.470053 0.458509 0.449862 0.443515 0.439580 0.437581 0.437348 0.438970 0.442073 0.448677 0.447786 0.439332 0.434332 0.430569 0.428213 0.426879 -100 
-100 -100 0.567304 0.561000 0.548938 0.533869 0.516677 0.499693 0.483425 0.469721 0.458405 0.449782 0.443234 0.439130 0.437057 0.436834 0.438525 0.441785 0.448576 0.447817 0.439423 0.434496 0.430820 0.428540 0.427237 -100 
-100 -100 0.559218 0.553348 0.542197 0.527975 0.511540 0.495034 0.479127 0.465911 0.455279 0.446754 0.439743 0.435351 0.433307 0.432826 0.433642 0.435857 0.438385 0.437727 0.433796 0.430065 0.427173 0.425225 0.424091 -100 
-100 -100 0.546549 0.541105 0.530795 0.517557 0.502081 0.486254 0.470929 0.458702 0.449546 0.441214 0.433101 0.428102 0.426100 0.425361 0.425383 0.426846 0.428559 0.428010 0.425088 0.422216 0.419963 0.418359 0.417347 -100 
-100 -100 0.528090 0.523046 0.513535 0.501296 0.486884 0.471890 0.457434 0.446731 0.439989 0.431985 0.422233 0.416507 0.418351 0.417439 0.413007 0.413924 0.415176 0.414740 0.412327 0.409923 0.408133 0.406802 0.405888 -100 
-100 -100 0.504284 0.499551 0.490613 0.479102 0.465475 0.451179 0.437292 0.427088 0.420845 0.413268 0.403841 0.398390 0.400354 0.399497 0.395019 0.395736 0.396820 0.396517 0.394522 0.392570 0.391141 0.390059 0.389268 -100 
-100 -100 0.474073 0.469556 0.461031 0.450017 0.436978 0.423234 0.409630 0.398874 0.391152 0.384077 0.377054 0.372906 0.371423 0.370777 0.370398 0.371085 0.371958 0.371776 0.370436 0.369066 0.368006 0.367153 0.366532 -100 
-100 -100 0.439689 0.435382 0.427253 0.416763 0.404375 0.391296 0.378167 0.367348 0.359013 0.352534 0.347303 0.344254 0.342994 0.342551 0.342491 0.343019 0.343596 0.343505 0.342675 0.341748 0.340934 0.340259 0.339788 -100 
-100 -100 0.401264 0.397183 0.389505 0.379644 0.368106 0.355830 0.343361 0.332982 0.324852 0.319029 0.314891 0.312539 0.311463 0.311204 0.311401 0.311863 0.312325 0.312307 0.311755 0.311079 0.310412 0.309865 0.309505 -100 
-100 -100 0.363409 0.359511 0.352166 0.342772 0.331870 0.320437 0.308917 0.299385 0.291926 0.286805 0.283376 0.281493 0.280660 0.280554 0.280827 0.281257 0.281646 0.281686 0.281299 0.280769 0.280194 0.279747 0.279461 -100 
-100 -100 0.328268 0.324460 0.317295 0.308141 0.297618 0.286951 0.276591 0.268108 0.261530 0.257078 0.254205 0.252686 0.252072 0.252057 0.252358 0.252758 0.253083 0.253139 0.252884 0.252466 0.251991 0.251600 0.251357 -100 
-100 -100 0.301892 0.298141 0.291082 0.282079 0.271830 0.261751 0.252265 0.244621 0.238735 0.234801 0.232314 0.231048 0.230579 0.230620 0.230924 0.231292 0.231582 0.231643 0.231449 0.231103 0.230691 0.230339 0.230122 -100 
-100 -100 0.287096 0.283377 0.276378 0.267464 0.257379 0.247627 0.238626 0.231440 0.225946 0.222297 0.220023 0.218889 0.218495 0.218562 0.218862 0.219208 0.219474 0.219536 0.219372 0.219061 0.218682 0.218351 0.218147 -100 
-100 -100 -100 -100 -100 -100 -100 -100 -100 -100 -100 -100 -100 -100 -100 -100 -100 -100 -100 -100 -100 -100 -100 -100 -100 -100 
-100 -100 -100 -100 -100 -100 -100 -100 -100 -100 -100 -100 -100 -100 -100 -100 -100 -100 -100 -100 -100 -100 -100 -100 -100 -100 
-100 -100 -100 -100 -100 -100 -100 -100 -100 -100 -100 -100 -100 -100 -100 -100 -100 -100 -100 -100 -100 -100 -100 -100 -100 -100 
-100 -100 0.424015 0.418387 0.407828 0.394658 0.380028 0.366207 0.353779 0.344083 0.336998 0.332142 0.328991 0.327815 0.327533 0.326735 0.324988 0.323132 0.321292 0.319223 0.316763 0.314430 0.312370 0.310882 0.310065 -100 
-100 -100 0.433031 0.427197 0.416253 0.402783 0.387937 0.373963 0.361458 0.351828 0.345131 0.340240 0.336717 0.335677 0.335783 0.334939 0.332695 0.330549 0.328683 0.326472 0.323680 0.321115 0.318945 0.317413 0.316580 -100 
-100 -100 0.449866 0.443685 0.431989 0.418013 0.402788 0.388527 0.375906 0.366493 0.361501 0.356444 0.351021 0.349883 0.350811 0.349885 0.346531 0.344017 0.342181 0.339811 0.336530 0.333625 0.331297 0.329702 0.328835 -100 
-100 -100 0.469978 0.463604 0.451541 0.437213 0.421625 0.406926 0.393766 0.383804 0.378302 0.372798 0.367000 0.365606 0.366381 0.365392 0.362040 0.359563 0.357766 0.355431 0.352174 0.349277 0.346968 0.345361 0.344453 -100 
-100 -100 0.492514 0.485969 0.473617 0.458987 0.443030 0.427732 0.413551 0.402239 0.393941 0.387727 0.383145 0.381390 0.381052 0.380033 0.377814 0.375799 0.374092 0.372000 0.369294 0.366798 0.364797 0.363228 0.362178 -100 
-100 -100 0.516691 0.509528 0.495831 0.480456 0.464025 0.448058 0.432843 0.420362 0.410655 0.403690 0.398921 0.396611 0.395614 0.394573 0.392970 0.391431 0.389932 0.388126 0.385890 0.383798 0.382259 0.380717 0.379349 -100 
-100 -100 0.542908 0.534520 0.517476 0.500722 0.483629 0.466978 0.450735 0.437247 0.426484 0.418853 0.413703 0.410921 0.409496 0.408457 0.407294 0.406197 0.405034 0.403488 0.401579 0.399906 0.399536 0.397985 0.395505 -100 
-100 -100 0.558782 0.550303 0.533066 0.516039 0.498591 0.481527 0.464809 0.450804 0.439483 0.431367 0.425790 0.422592 0.420871 0.419874 0.419107 0.418537 0.417833 0.416464 0.414465 0.412628 0.412126 0.410488 0.407950 -100 
-100 -100 0.564344 0.556915 0.542619 0.526463 0.508992 0.491805 0.475132 0.461062 0.449514 0.441087 0.435140 0.431569 0.429608 0.428728 0.428518 0.428747 0.428813 0.427561 0.424957 0.422292 0.420328 0.418498 0.416926 -100 
-100 -100 0.568965 0.561992 0.548648 0.532817 0.515276 0.498067 0.481536 0.467543 0.455946 0.447353 0.441151 0.437309 0.435207 0.434535 0.435013 0.436337 0.437544 0.436413 0.432896 0.429289 0.426517 0.424444 0.423057 -100 
-100 -100 0.572062 0.565068 0.551424 0.535543 0.517965 0.500818 0.484443 0.470576 0.459039 0.450398 0.444049 0.440051 0.437897 0.437439 0.438578 0.441013 0.443772 0.442769 0.437978 0.433496 0.430485 0.428226 0.426528 -100 
-100 -100 0.569361 0.562625 0.549445 0.533983 0.516736 0.499840 0.483675 0.470004 0.458651 0.450054 0.443605 0.439507 0.437302 0.436846 0.438040 0.440593 0.443506 0.442631 0.437940 0.433570 0.430661 0.428494 0.426859 -100 
-100 -100 0.559784 0.553724 0.542123 0.527720 0.511268 0.494850 0.479021 0.465711 0.454799 0.446317 0.439666 0.435429 0.433156 0.432483 0.433137 0.434872 0.436612 0.435876 0.432615 0.429292 0.426735 0.424928 0.423812 -100 
-100 -100 0.546267 0.540773 0.530307 0.516981 0.501463 0.485679 0.470319 0.457641 0.447584 0.439291 0.432157 0.427646 0.425321 0.424440 0.424564 0.425612 0.426712 0.426142 0.423847 0.421499 0.419650 0.418238 0.417285 -100 
-100 -100 0.527428 0.522399 0.512868 0.500568 0.486076 0.471040 0.456321 0.444549 0.435796 0.427792 0.419936 0.415078 0.413030 0.412040 0.411518 0.412203 0.413063 0.412665 0.410937 0.409224 0.407916 0.406830 0.406023 -100 
-100 -100 0.503632 0.498955 0.490097 0.478629 0.465007 0.450660 0.436426 0.425059 0.416712 0.409086 0.401557 0.396965 0.395083 0.394143 0.393541 0.394049 0.394776 0.394527 0.393229 0.391986 0.391060 0.390228 0.389547 -100 
-100 -100 0.473638 0.469254 0.460986 0.450273 0.437527 0.423819 0.409867 0.398351 0.389473 0.382296 0.376174 0.372450 0.370624 0.369845 0.369619 0.369991 0.370504 0.370367 0.369540 0.368720 0.368068 0.367434 0.366909 -100 
-100 -100 0.439557 0.435467 0.427809 0.417986 0.406313 0.393324 0.379609 0.368085 0.359041 0.352360 0.347332 0.344331 0.342801 0.342193 0.342084 0.342356 0.342689 0.342631 0.342145 0.341608 0.341110 0.340615 0.340223 -100 
-100 -100 0.401420 0.397622 0.390618 0.381792 0.371555 0.359386 0.345813 0.334526 0.325749 0.319631 0.315384 0.312910 0.311656 0.311219 0.311229 0.311477 0.311736 0.311740 0.311454 0.311072 0.310662 0.310263 0.309968 -100 
-100 -100 0.363721 0.360088 0.353405 0.345050 0.335467 0.324122 0.311478 0.301068 0.293045 0.287622 0.284004 0.281962 0.280966 0.280688 0.280786 0.281043 0.281280 0.281326 0.281142 0.280841 0.280484 0.280149 0.279914 -100 
-100 -100 0.328580 0.324967 0.318255 0.309786 0.300017 0.289420 0.278458 0.269431 0.262493 0.257833 0.254806 0.253154 0.252408 0.252261 0.252423 0.252689 0.252913 0.252971 0.252836 0.252580 0.252259 0.251958 0.251754 -100 
-100 -100 0.302160 0.298533 0.291749 0.283130 0.273282 0.263257 0.253483 0.245563 0.239482 0.235428 0.232840 0.231483 0.230919 0.230865 0.231061 0.231327 0.231537 0.231590 0.231469 0.231228 0.230922 0.230635 0.230446 -100 
-100 -100 0.287328 0.283692 0.276867 0.268183 0.258319 0.248610 0.239480 0.232153 0.226552 0.222832 0.220493 0.219298 0.218835 0.218828 0.219041 0.219302 0.219500 0.219547 0.219427 0.219189 0.218885 0.218602 0.218418 -100 
-100 -100 -100 -100 -100 -100 -100 -100 -100 -100 -100 -100 -100 -100 -100 -100 -100 -100 -100 -100 -100 -100 -100 -100 -100 -100 
-100 -100 -100 -100 -100 -100 -100 -100 -100 -100 -100 -100 -100 -100 -100 -100 -100 -100 -100 -100 -100 -100 -100 -100 -100 -100 
-100 -100 -100 -100 -100 -100 -100 -100 -100 -100 -100 -100 -100 -100 -100 -100 -100 -100 -100 -100 -100 -100 -100 -100 -100 -100 
-100 -100 0.426798 0.420711 0.409346 0.395512 0.380457 0.366473 0.354113 0.344654 0.337821 0.332817 0.329038 0.327073 0.326056 0.325019 0.323480 0.321792 0.319982 0.318030 0.315842 0.313759 0.311889 0.310523 0.309766 -100 
-100 -100 0.436873 0.430381 0.418203 0.403840 0.388473 0.374331 0.361969 0.352742 0.346502 0.341402 0.336880 0.334626 0.333591 0.332453 0.330655 0.328794 0.326927 0.324892 0.322559 0.320376 0.318457 0.317066 0.316295 -100 
-100 -100 0.455642 0.448460 0.434601 0.419363 0.403502 0.389081 0.376711 0.367942 0.363909 0.358556 0.351394 0.348407 0.347346 0.346047 0.343742 0.341683 0.339783 0.337664 0.335130 0.332811 0.330839 0.329412 0.328601 -100 
-100 -100 0.475184 0.467931 0.453940 0.438562 0.422503 0.407701 0.394760 0.385393 0.380810 0.374983 0.367431 0.364180 0.362959 0.361596 0.359296 0.357280 0.355434 0.353359 0.350862 0.348588 0.346701 0.345262 0.344356 -100 
-100 -100 0.494155 0.487424 0.474771 0.460034 0.444156 0.428881 0.414688 0.403588 0.395600 0.389093 0.383474 0.380479 0.378991 0.377677 0.375910 0.374200 0.372523 0.370642 0.368477 0.366533 0.365148 0.363726 0.362426 -100 
-100 -100 0.514295 0.507772 0.495556 0.481286 0.465734 0.449956 0.434369 0.421651 0.411878 0.404630 0.399219 0.396142 0.394446 0.393179 0.391774 0.390418 0.388992 0.387365 0.385586 0.384223 0.384067 0.382668 0.380295 -100 
-100 -100 0.535062 0.528355 0.515549 0.501386 0.486122 0.469843 0.452810 0.438674 0.427581 0.419649 0.414055 0.410754 0.408857 0.407627 0.406533 0.405538 0.404450 0.403099 0.401831 0.401657 0.405416 0.404020 0.397922 -100 
-100 -100 0.550671 0.543913 0.530967 0.516609 0.501049 0.484393 0.466889 0.452203 0.440519 0.432137 0.426236 0.422664 0.420590 0.419412 0.418632 0.418093 0.417430 0.416206 0.414770 0.414392 0.418016 0.416519 0.410338 -100 
-100 -100 0.561343 0.554635 0.541887 0.527029 0.510616 0.493712 0.476638 0.462188 0.450416 0.441823 0.435679 0.431863 0.429645 0.428587 0.428291 0.428492 0.428578 0.427342 0.424881 0.422740 0.422108 0.420375 0.417733 -100 
-100 -100 0.570334 0.563161 0.549270 0.533485 0.516260 0.499187 0.482532 0.468399 0.456706 0.448039 0.441745 0.437762 0.435479 0.434634 0.434995 0.436320 0.437640 0.436432 0.432703 0.429124 0.426801 0.424785 0.423039 -100 
-100 -100 0.578683 0.570455 0.553627 0.536522 0.518641 0.501482 0.485091 0.471196 0.459630 0.450979 0.444623 0.440565 0.438283 0.437668 0.438706 0.441249 0.444213 0.443078 0.437863 0.433139 0.430761 0.428526 0.426168 -100 
-100 -100 0.576378 0.568297 0.551718 0.534829 0.517121 0.500165 0.484027 0.470359 0.458973 0.450406 0.444048 0.439970 0.437672 0.437055 0.438115 0.440717 0.443781 0.442764 0.437676 0.433084 0.430783 0.428658 0.426425 -100 
-100 -100 0.562752 0.556072 0.543060 0.527951 0.511226 0.494785 0.479002 0.465634 0.454557 0.446138 0.439778 0.435691 0.433355 0.432508 0.432945 0.434484 0.436145 0.435294 0.431902 0.428628 0.426281 0.424590 0.423460 -100 
-100 -100 0.547188 0.541447 0.530430 0.516736 0.501005 0.485188 0.469825 0.456877 0.446280 0.438071 0.431645 0.427536 0.425195 0.424148 0.424030 0.424677 0.425414 0.424776 0.422749 0.420798 0.419306 0.418090 0.417195 -100 
-100 -100 0.527538 0.522412 0.512658 0.500121 0.485428 0.470314 0.455447 0.443021 0.433088 0.425156 0.418627 0.414507 0.412359 0.411232 0.410656 0.410850 0.411182 0.410766 0.409595 0.408540 0.407721 0.406893 0.406182 -100 
-100 -100 0.503592 0.498906 0.490012 0.478497 0.464833 0.450414 0.435904 0.423752 0.414126 0.406515 0.400283 0.396404 0.394415 0.393341 0.392692 0.392717 0.392915 0.392673 0.391983 0.391436 0.391021 0.390452 0.389869 -100 
-100 -100 0.473730 0.469453 0.461425 0.451088 0.438764 0.425057 0.410585 0.398321 0.388585 0.381307 0.375777 0.372372 0.370491 0.369553 0.369112 0.369083 0.369197 0.369065 0.368689 0.368403 0.368159 0.367746 0.367304 -100 
-100 -100 0.439894 0.436058 0.429011 0.420222 0.409784 0.396854 0.381969 0.369351 0.359513 0.352562 0.347620 0.344635 0.342984 0.342202 0.341880 0.341862 0.341939 0.341882 0.341680 0.341500 0.341299 0.340975 0.340648 -100 
-100 -100 0.401982 0.398569 0.392559 0.385534 0.377874 0.365791 0.349781 0.336770 0.326997 0.320447 0.316028 0.313418 0.312004 0.311394 0.311211 0.311251 0.311346 0.311350 0.311245 0.311109 0.310920 0.310652 0.310409 -100 
-100 -100 0.364341 0.361094 0.355418 0.348899 0.341938 0.330677 0.315561 0.303432 0.294459 0.288595 0.284741 0.282525 0.281369 0.280933 0.280869 0.280971 0.281095 0.281138 0.281077 0.280957 0.280770 0.280537 0.280342 -100 
-100 -100 0.329088 0.325743 0.319693 0.312358 0.303942 0.293412 0.281223 0.271177 0.263652 0.258694 0.255482 0.253684 0.252806 0.252532 0.252565 0.252712 0.252852 0.252903 0.252848 0.252718 0.252522 0.252297 0.252124 -100 
-100 -100 0.302532 0.299062 0.292644 0.284608 0.275398 0.265421 0.255111 0.246709 0.240331 0.236114 0.233412 0.231955 0.231295 0.231144 0.231239 0.231409 0.231548 0.231586 0.231512 0.231356 0.231135 0.230903 0.230735 -100 
-100 -100 0.287619 0.284081 0.277471 0.269103 0.259554 0.249885 0.240524 0.232966 0.227215 0.223405 0.220994 0.219730 0.219194 0.219110 0.219236 0.219414 0.219547 0.219572 0.219480 0.219300 0.219059 0.218818 0.218651 -100 
-100 -100 -100 -100 -100 -100 -100 -100 -100 -100 -100 -100 -100 -100 -100 -100 -100 -100 -100 -100 -100 -100 -100 -100 -100 -100 
-100 -100 -100 -100 -100 -100 -100 -100 -100 -100 -100 -100 -100 -100 -100 -100 -100 -100 -100 -100 -100 -100 -100 -100 -100 -100 
-100 -100 -100 -100 -100 -100 -100 -100 -100 -100 -100 -100 -100 -100 -100 -100 -100 -100 -100 -100 -100 -100 -100 -100 -100 -100 
-100 -100 0.429877 0.423322 0.410994 0.396536 0.381119 0.367039 0.354845 0.345758 0.339767 0.334612 0.329629 0.326837 0.325113 0.323794 0.322291 0.320665 0.318876 0.317000 0.314990 0.313092 0.311389 0.310137 0.309439 -100 
-100 -100 0.441805 0.434512 0.420471 0.405111 0.389253 0.375019 0.362978 0.354525 0.350386 0.345091 0.338006 0.334377 0.332304 0.330823 0.329170 0.327443 0.325604 0.323684 0.321622 0.319689 0.317976 0.316711 0.315995 -100 
-100 -100 0.465246 0.456469 0.438209 0.421115 0.404515 0.390040 0.378525 0.371883 0.377278 0.371671 0.354460 0.348536 0.345501 0.343736 0.341857 0.340025 0.338155 0.336203 0.334088 0.332132 0.330462 0.329180 0.328386 -100 
-100 -100 0.484353 0.475593 0.457394 0.440327 0.423678 0.408871 0.396743 0.389466 0.394288 0.388192 0.370570 0.364363 0.361159 0.359329 0.357455 0.355668 0.353856 0.351963 0.349922 0.348085 0.346677 0.345391 0.344352 -100 
-100 -100 0.497625 0.490399 0.476522 0.461400 0.445600 0.430386 0.416294 0.405765 0.399765 0.393007 0.384784 0.380392 0.377857 0.376196 0.374574 0.373003 0.371374 0.369663 0.367961 0.366659 0.366666 0.365398 0.363085 -100 
-100 -100 0.514262 0.507944 0.496181 0.482642 0.467982 0.452380 0.436326 0.423421 0.414135 0.406628 0.400061 0.396191 0.393820 0.392278 0.390897 0.389602 0.388232 0.386797 0.385670 0.385725 0.389700 0.388475 0.382493 -100 
-100 -100 0.532143 0.526219 0.515343 0.502969 0.489519 0.473545 0.455414 0.440498 0.429190 0.420967 0.414784 0.410958 0.408596 0.407131 0.405987 0.405007 0.404007 0.402989 0.403256 0.407241 0.426360 0.425196 0.404690 -100 
-100 -100 0.547645 0.541680 0.530644 0.518104 0.504380 0.488048 0.469445 0.453931 0.441933 0.433294 0.426973 0.423015 0.420578 0.419188 0.418325 0.417780 0.417221 0.416294 0.416302 0.420037 0.438984 0.437708 0.417123 -100 
-100 -100 0.561476 0.554916 0.542301 0.528183 0.512722 0.496029 0.478389 0.463489 0.451512 0.442763 0.436391 0.432327 0.429852 0.428611 0.428232 0.428488 0.428769 0.427607 0.425424 0.424473 0.428250 0.426640 0.419964 -100 
-100 -100 0.575638 0.567575 0.551132 0.534655 0.517514 0.500498 0.483642 0.469344 0.457568 0.448832 0.442423 0.438300 0.435840 0.434861 0.435229 0.436871 0.438806 0.437560 0.433306 0.429747 0.429438 0.427458 0.423724 -100 
-100 -100 0.595481 0.584424 0.558495 0.538411 0.519600 0.502282 0.485816 0.471884 0.460296 0.451631 0.445245 0.441119 0.438726 0.438041 0.439249 0.442550 0.446760 0.445550 0.439322 0.434376 0.439824 0.437537 0.427121 -100 
-100 -100 0.593470 0.582482 0.556641 0.536603 0.517811 0.500655 0.484498 0.470838 0.459447 0.450903 0.444580 0.440484 0.438100 0.437415 0.438621 0.441942 0.446212 0.445107 0.439000 0.434150 0.439520 0.437353 0.427226 -100 
-100 -100 0.569129 0.561274 0.545110 0.528693 0.511474 0.494952 0.479206 0.465853 0.454735 0.446365 0.440136 0.436093 0.433668 0.432691 0.433066 0.434788 0.436924 0.435974 0.431978 0.428462 0.427039 0.425407 0.423380 -100 
-100 -100 0.549530 0.543349 0.531197 0.516943 0.500931 0.485072 0.469751 0.456753 0.445985 0.437844 0.431721 0.427757 0.425336 0.424120 0.423800 0.424248 0.424906 0.424201 0.422176 0.420415 0.419533 0.418464 0.417245 -100 
-100 -100 0.528410 0.523109 0.512961 0.500137 0.485264 0.470102 0.455204 0.442571 0.432216 0.424349 0.418355 0.414507 0.412171 0.410869 0.410174 0.409998 0.410002 0.409554 0.408699 0.408094 0.407726 0.407104 0.406394 -100 
-100 -100 0.504184 0.499427 0.490395 0.478802 0.465148 0.450688 0.435984 0.423491 0.413354 0.405762 0.400040 0.396412 0.394226 0.392977 0.392207 0.391836 0.391658 0.391400 0.391102 0.391055 0.391091 0.390736 0.390174 -100 
-100 -100 0.474389 0.470151 0.462282 0.452305 0.440625 0.426911 0.411716 0.398870 0.388634 0.381264 0.375939 0.372616 0.370626 0.369509 0.368829 0.368464 0.368269 0.368114 0.368028 0.368125 0.368217 0.367978 0.367579 -100 
-100 -100 0.440752 0.437094 0.430606 0.422952 0.414500 0.401592 0.384715 0.370867 0.360301 0.353088 0.348106 0.345065 0.343274 0.342319 0.341782 0.341509 0.341366 0.341277 0.341250 0.341321 0.341354 0.341157 0.340870 -100 
-100 -100 0.403032 0.399957 0.395090 0.390520 0.388823 0.376798 0.354843 0.339335 0.328315 0.321315 0.316697 0.313949 0.312383 0.311610 0.311240 0.311087 0.311024 0.310994 0.310988 0.311011 0.310979 0.310806 0.310597 -100 
-100 -100 0.365361 0.362466 0.357966 0.353953 0.353057 0.341859 0.320709 0.306059 0.295843 0.289523 0.285442 0.283069 0.281763 0.281186 0.280965 0.280916 0.280917 0.280929 0.280927 0.280912 0.280835 0.280675 0.280508 -100 
-100 -100 0.329866 0.326740 0.321341 0.315277 0.308992 0.298500 0.284228 0.272928 0.264732 0.259490 0.256114 0.254191 0.253190 0.252799 0.252703 0.252729 0.252772 0.252788 0.252762 0.252701 0.252581 0.252406 0.252253 -100 
-100 -100 0.303076 0.299723 0.293636 0.286185 0.277840 0.267894 0.256767 0.247816 0.241120 0.236758 0.233956 0.232413 0.231660 0.231414 0.231402 0.231469 0.231524 0.231523 0.231457 0.231343 0.231173 0.230974 0.230821 -100 
-100 -100 0.288022 0.284550 0.278108 0.270020 0.260808 0.251165 0.241518 0.233725 0.227832 0.223949 0.221479 0.220154 0.219545 0.219379 0.219411 0.219496 0.219551 0.219533 0.219437 0.219284 0.219078 0.218861 0.218704 -100 
-100 -100 -100 -100 -100 -100 -100 -100 -100 -100 -100 -100 -100 -100 -100 -100 -100 -100 -100 -100 -100 -100 -100 -100 -100 -100 
-100 -100 -100 -100 -100 -100 -100 -100 -100 -100 -100 -100 -100 -100 -100 -100 -100 -100 -100 -100 -100 -100 -100 -100 -100 -100 
-100 -100 -100 -100 -100 -100 -100 -100 -100 -100 -100 -100 -100 -100 -100 -100 -100 -100 -100 -100 -100 -100 -100 -100 -100 -100 
-100 -100 0.430544 0.423955 0.411574 0.397069 0.381636 0.367583 0.355451 0.346428 0.340441 0.335182 0.329962 0.326832 0.324757 0.323208 0.321601 0.319912 0.318074 0.316209 0.314286 0.312506 0.310925 0.309764 0.309113 -100 
-100 -100 0.442456 0.435130 0.421039 0.405634 0.389765 0.375566 0.363600 0.355223 0.351085 0.345672 0.338318 0.334289 0.331800 0.330077 0.328360 0.326599 0.324720 0.322831 0.320892 0.319108 0.317534 0.316370 0.315705 -100 
-100 -100 0.465824 0.457025 0.438730 0.421607 0.405009 0.390587 0.379165 0.372610 0.377971 0.372235 0.354749 0.348354 0.344807 0.342789 0.340906 0.339072 0.337164 0.335269 0.333334 0.331575 0.330072 0.328907 0.328169 -100 
-100 -100 0.484754 0.476001 0.457809 0.440752 0.424133 0.409412 0.397406 0.390242 0.395052 0.388841 0.370936 0.364245 0.360517 0.358431 0.356545 0.354746 0.352885 0.351061 0.349221 0.347604 0.346382 0.345232 0.344251 -100 
-100 -100 0.497724 0.490546 0.476760 0.461721 0.446015 0.430925 0.416997 0.406642 0.400753 0.393905 0.385358 0.380524 0.377542 0.375618 0.373902 0.372267 0.370582 0.368921 0.367398 0.366325 0.366550 0.365422 0.363161 -100 
-100 -100 0.513915 0.507715 0.496183 0.482834 0.468343 0.452920 0.437089 0.424446 0.415411 0.407847 0.400896 0.396595 0.393825 0.392012 0.390470 0.389054 0.387605 0.386206 0.385253 0.385562 0.389797 0.388724 0.382782 -100 
-100 -100 0.531226 0.525518 0.515079 0.503025 0.489825 0.474088 0.456255 0.441725 0.430910 0.422657 0.415905 0.411596 0.408834 0.407087 0.405735 0.404586 0.403477 0.402486 0.402938 0.407214 0.426640 0.425643 0.405159 -100 
-100 -100 0.546583 0.540857 0.530290 0.518099 0.504647 0.488569 0.470267 0.455135 0.443629 0.434981 0.428128 0.423732 0.420928 0.419266 0.418162 0.417399 0.416686 0.415775 0.415974 0.420011 0.439268 0.438167 0.417608 -100 
-100 -100 0.560731 0.554341 0.542041 0.528202 0.512981 0.496505 0.479092 0.464442 0.452725 0.443974 0.437327 0.432985 0.430236 0.428736 0.428080 0.428056 0.428126 0.426949 0.424959 0.424303 0.428369 0.426928 0.420297 -100 
-100 -100 0.575148 0.567203 0.550972 0.534710 0.517766 0.500924 0.484232 0.470086 0.458443 0.449709 0.443166 0.438872 0.436204 0.434971 0.435016 0.436301 0.437945 0.436658 0.432623 0.429376 0.429349 0.427537 0.423865 -100 
-100 -100 0.595203 0.584226 0.558433 0.538500 0.519837 0.502657 0.486313 0.472478 0.460958 0.452300 0.445849 0.441611 0.439040 0.438100 0.438947 0.441818 0.445652 0.444387 0.438425 0.433822 0.439559 0.437447 0.427103 -100 
-100 -100 0.593401 0.582455 0.556681 0.536721 0.518013 0.500966 0.484917 0.471341 0.459997 0.451470 0.445108 0.440917 0.438361 0.437431 0.438276 0.441158 0.445037 0.443874 0.438031 0.433520 0.439166 0.437174 0.427117 -100 
-100 -100 0.569335 0.561465 0.545273 0.528836 0.511629 0.495177 0.479543 0.466292 0.455236 0.446886 0.440626 0.436486 0.433892 0.432677 0.432726 0.434061 0.435864 0.434854 0.431075 0.427862 0.426707 0.425227 0.423249 -100 
-100 -100 0.550056 0.543794 0.531497 0.517104 0.501012 0.485188 0.469995 0.457131 0.446443 0.438332 0.432184 0.428114 0.425510 0.424064 0.423453 0.423560 0.423925 0.423165 0.421342 0.419876 0.419276 0.418349 0.417144 -100 
-100 -100 0.529261 0.523816 0.513410 0.500332 0.485291 0.470131 0.455372 0.442892 0.432618 0.424791 0.418788 0.414826 0.412285 0.410759 0.409807 0.409315 0.409041 0.408548 0.407908 0.407622 0.407602 0.407116 0.406349 -100 
-100 -100 0.505246 0.500320 0.490979 0.479082 0.465217 0.450739 0.436161 0.423811 0.413748 0.406202 0.400470 0.396728 0.394336 0.392882 0.391878 0.391220 0.390779 0.390477 0.390364 0.390599 0.390946 0.390715 0.390090 -100 
-100 -100 0.475599 0.471181 0.463006 0.452737 0.440860 0.427106 0.411990 0.399252 0.389084 0.381744 0.376392 0.372966 0.370809 0.369505 0.368611 0.368001 0.367589 0.367369 0.367383 0.367655 0.367930 0.367776 0.367370 -100 
-100 -100 0.442136 0.438285 0.431487 0.423552 0.414918 0.401951 0.385098 0.371303 0.360777 0.353577 0.348564 0.345436 0.343511 0.342397 0.341674 0.341198 0.340876 0.340708 0.340710 0.340864 0.340994 0.340851 0.340570 -100 
-100 -100 0.404545 0.401268 0.396079 0.391233 0.389364 0.377268 0.355296 0.339794 0.328785 0.321788 0.317142 0.314324 0.312648 0.311743 0.311213 0.310889 0.310673 0.310559 0.310538 0.310587 0.310595 0.310453 0.310255 -100 
-100 -100 0.366763 0.363693 0.358906 0.354651 0.353604 0.342346 0.321167 0.306505 0.296279 0.289967 0.285864 0.283434 0.282029 0.281347 0.280991 0.280794 0.280654 0.280589 0.280553 0.280534 0.280460 0.280324 0.280167 -100 
-100 -100 0.330941 0.327686 0.322084 0.315853 0.309471 0.298937 0.284645 0.273339 0.265145 0.259907 0.256516 0.254548 0.253471 0.252984 0.252771 0.252670 0.252594 0.252530 0.252460 0.252382 0.252257 0.252090 0.251942 -100 
-100 -100 0.303811 0.300381 0.294173 0.286626 0.278229 0.268264 0.257133 0.248191 0.241507 0.237153 0.234341 0.232763 0.231947 0.231615 0.231498 0.231454 0.231405 0.231326 0.231213 0.231075 0.230896 0.230697 0.230545 -100 
-100 -100 0.288561 0.285041 0.278527 0.270381 0.261141 0.251493 0.241853 0.234077 0.228203 0.224331 0.221855 0.220499 0.219834 0.219589 0.219523 0.219506 0.219463 0.219371 0.219226 0.219047 0.218830 0.218609 0.218452 -100 
-100 -100 -100 -100 -100 -100 -100 -100 -100 -100 -100 -100 -100 -100 -100 -100 -100 -100 -100 -100 -100 -100 -100 -100 -100 -100 
-100 -100 -100 -100 -100 -100 -100 -100 -100 -100 -100 -100 -100 -100 -100 -100 -100 -100 -100 -100 -100 -100 -100 -100 -100 -100 
-100 -100 -100 -100 -100 -100 -100 -100 -100 -100 -100 -100 -100 -100 -100 -100 -100 -100 -100 -100 -100 -100 -100 -100 -100 -100 
-100 -100 0.428759 0.422565 0.411029 0.397049 0.381940 0.368040 0.355880 0.346624 0.339784 0.334469 0.329974 0.326955 0.324805 0.323084 0.321306 0.319471 0.317526 0.315623 0.313734 0.312031 0.310538 0.309445 0.308832 -100 
-100 -100 0.438791 0.432194 0.419850 0.405347 0.389940 0.375908 0.363780 0.354784 0.348485 0.343026 0.337715 0.334192 0.331774 0.329915 0.328040 0.326135 0.324149 0.322230 0.320342 0.318652 0.317178 0.316090 0.315472 -100 
-100 -100 0.457348 0.450087 0.436108 0.420775 0.404917 0.390654 0.378553 0.370007 0.365602 0.359840 0.352042 0.347550 0.344629 0.342562 0.340559 0.338583 0.336564 0.334647 0.332787 0.331143 0.329730 0.328656 0.328010 -100 
-100 -100 0.476349 0.469094 0.455123 0.439775 0.423822 0.409266 0.396682 0.387632 0.382782 0.376572 0.368330 0.363532 0.360422 0.358267 0.356238 0.354277 0.352300 0.350448 0.348682 0.347167 0.345919 0.344873 0.344134 -100 
-100 -100 0.494240 0.487674 0.475365 0.460910 0.445339 0.430452 0.416802 0.406290 0.398717 0.391928 0.385213 0.380761 0.377772 0.375653 0.373709 0.371866 0.370031 0.368325 0.366786 0.365600 0.364928 0.363927 0.362770 -100 
-100 -100 0.512697 0.506625 0.495329 0.481736 0.466751 0.451548 0.436734 0.424989 0.416326 0.408901 0.401959 0.397381 0.394329 0.392229 0.390394 0.388718 0.387075 0.385581 0.384387 0.383854 0.384551 0.383615 0.381330 -100 
-100 -100 0.531123 0.525285 0.514309 0.501356 0.486971 0.471479 0.455560 0.443002 0.434494 0.426464 0.418059 0.412886 0.409564 0.407442 0.405728 0.404257 0.402865 0.401619 0.400970 0.401756 0.406572 0.405682 0.399571 -100 
-100 -100 0.546307 0.540475 0.529451 0.516401 0.501798 0.485970 0.469588 0.456473 0.447386 0.438960 0.430352 0.425054 0.421680 0.419621 0.418106 0.416934 0.415837 0.414667 0.413869 0.414490 0.419198 0.418222 0.412034 -100 
-100 -100 0.558516 0.552415 0.540856 0.526954 0.511333 0.495117 0.478831 0.465322 0.454723 0.446121 0.438772 0.433937 0.430803 0.428936 0.427784 0.427137 0.426559 0.425292 0.423497 0.422326 0.422655 0.421438 0.418903 -100 
-100 -100 0.568590 0.561808 0.548647 0.533549 0.516955 0.500426 0.484320 0.470721 0.459587 0.450930 0.444082 0.439522 0.436559 0.434930 0.434280 0.434475 0.434829 0.433511 0.430570 0.428029 0.426638 0.425147 0.423581 -100 
-100 -100 0.577718 0.569734 0.553347 0.536710 0.519294 0.502553 0.486555 0.472986 0.461675 0.453044 0.446458 0.442042 0.439206 0.437798 0.437668 0.438807 0.440356 0.439061 0.434965 0.431423 0.430027 0.428342 0.426203 -100 
-100 -100 0.576106 0.568137 0.551760 0.535110 0.517683 0.501042 0.485243 0.471850 0.460646 0.452115 0.445628 0.441261 0.438446 0.437052 0.436938 0.438108 0.439717 0.438521 0.434552 0.431136 0.429805 0.428217 0.426191 -100 
-100 -100 0.563355 0.556614 0.543489 0.528305 0.511609 0.495379 0.479949 0.466904 0.456023 0.447665 0.441216 0.436840 0.433970 0.432389 0.431802 0.432105 0.432655 0.431633 0.429055 0.426825 0.425419 0.424212 0.423193 -100 
-100 -100 0.548834 0.542817 0.531300 0.517140 0.501137 0.485421 0.470468 0.457931 0.447562 0.439448 0.432972 0.428544 0.425613 0.423859 0.422851 0.422423 0.422198 0.421420 0.420150 0.419243 0.418803 0.418041 0.417092 -100 
-100 -100 0.530382 0.524760 0.514033 0.500644 0.485383 0.470259 0.455833 0.443863 0.434122 0.426311 0.419810 0.415353 0.412417 0.410598 0.409373 0.408582 0.408025 0.407506 0.407164 0.407309 0.408034 0.407648 0.406399 -100 
-100 -100 0.507144 0.501861 0.491829 0.479305 0.464951 0.450447 0.436333 0.424614 0.415170 0.407677 0.401470 0.397252 0.394489 0.392762 0.391534 0.390666 0.390043 0.389685 0.389724 0.390257 0.391287 0.391105 0.389964 -100 
-100 -100 0.477632 0.472755 0.463695 0.452399 0.439429 0.425584 0.411367 0.399432 0.389887 0.382690 0.377099 0.373377 0.370956 0.369440 0.368353 0.367565 0.366990 0.366679 0.366704 0.367067 0.367556 0.367419 0.366851 -100 
-100 -100 0.444367 0.439896 0.431809 0.422101 0.411068 0.397942 0.383133 0.370674 0.360951 0.354030 0.348992 0.345741 0.343658 0.342385 0.341495 0.340854 0.340373 0.340087 0.340024 0.340159 0.340334 0.340181 0.339834 -100 
-100 -100 0.406949 0.402854 0.395758 0.387820 0.379595 0.367272 0.351195 0.338199 0.328456 0.321899 0.317383 0.314558 0.312806 0.311781 0.311102 0.310623 0.310250 0.310000 0.309871 0.309845 0.309811 0.309639 0.309419 -100 
-100 -100 0.369021 0.365150 0.358488 0.351165 0.343723 0.332239 0.317010 0.304836 0.295854 0.289975 0.286041 0.283651 0.282214 0.281428 0.280936 0.280594 0.280310 0.280099 0.279940 0.279828 0.279697 0.279513 0.279339 -100 
-100 -100 0.332645 0.328855 0.322110 0.314220 0.305485 0.294807 0.282541 0.272467 0.264946 0.259986 0.256717 0.254781 0.253672 0.253098 0.252762 0.252526 0.252311 0.252116 0.251929 0.251757 0.251565 0.251358 0.251196 -100 
-100 -100 0.304944 0.301211 0.294383 0.286027 0.276640 0.266596 0.256265 0.247877 0.241532 0.237333 0.234593 0.233026 0.232169 0.231756 0.231525 0.231358 0.231179 0.230985 0.230767 0.230545 0.230304 0.230071 0.229907 -100 
-100 -100 0.289360 0.285663 0.278809 0.270253 0.260609 0.250919 0.241575 0.234059 0.228360 0.224579 0.222144 0.220784 0.220072 0.219746 0.219573 0.219438 0.219276 0.219077 0.218837 0.218583 0.218310 0.218060 0.217892 -100 
-100 -100 -100 -100 -100 -100 -100 -100 -100 -100 -100 -100 -100 -100 -100 -100 -100 -100 -100 -100 -100 -100 -100 -100 -100 -100 
-100 -100 -100 -100 -100 -100 -100 -100 -100 -100 -100 -100 -100 -100 -100 -100 -100 -100 -100 -100 -100 -100 -100 -100 -100 -100 
-100 -100 -100 -100 -100 -100 -100 -100 -100 -100 -100 -100 -100 -100 -100 -100 -100 -100 -100 -100 -100 -100 -100 -100 -100 -100 
-100 -100 0.427021 0.421201 0.410336 0.396899 0.382166 0.368491 0.356417 0.347085 0.339981 0.334640 0.330364 0.327395 0.325166 0.323283 0.321312 0.319304 0.317235 0.315277 0.313396 0.311744 0.310314 0.309266 0.308673 -100 
-100 -100 0.435987 0.429960 0.418710 0.404976 0.390042 0.376252 0.364152 0.354895 0.347949 0.342481 0.337803 0.334547 0.332142 0.330143 0.328068 0.325976 0.323859 0.321887 0.320020 0.318399 0.317005 0.315973 0.315379 -100 
-100 -100 0.452490 0.446153 0.434225 0.420050 0.404801 0.390793 0.378596 0.369402 0.362997 0.357258 0.351505 0.347727 0.345000 0.342829 0.340617 0.338433 0.336271 0.334306 0.332490 0.330946 0.329637 0.328639 0.328031 -100 
-100 -100 0.471640 0.465253 0.453226 0.438924 0.423491 0.409190 0.396611 0.387056 0.380363 0.374214 0.367945 0.363812 0.360871 0.358590 0.356327 0.354136 0.352005 0.350110 0.348411 0.347024 0.345883 0.344937 0.344282 -100 
-100 -100 0.492016 0.485817 0.474222 0.460123 0.444680 0.430048 0.416845 0.406670 0.399209 0.392533 0.385967 0.381509 0.378401 0.376064 0.373838 0.371736 0.369733 0.367991 0.366523 0.365447 0.364719 0.363850 0.362989 -100 
-100 -100 0.512317 0.506195 0.494746 0.480792 0.465397 0.450466 0.436761 0.426456 0.419657 0.412413 0.404063 0.398681 0.395180 0.392746 0.390573 0.388602 0.386774 0.385241 0.384090 0.383511 0.383528 0.382753 0.381415 -100 
-100 -100 0.532200 0.526006 0.514020 0.500069 0.484704 0.469543 0.455636 0.446114 0.442770 0.434988 0.422075 0.414872 0.410638 0.408046 0.405933 0.404127 0.402519 0.401205 0.400427 0.400541 0.402229 0.401517 0.398752 -100 
-100 -100 0.547350 0.541164 0.529146 0.515098 0.499515 0.484013 0.469644 0.459600 0.455734 0.447551 0.434374 0.427004 0.422701 0.420161 0.418223 0.416662 0.415286 0.414062 0.413230 0.413254 0.414862 0.414088 0.411278 -100 
-100 -100 0.557869 0.551760 0.540189 0.525949 0.509907 0.493953 0.478815 0.466889 0.458414 0.449983 0.440948 0.435148 0.431489 0.429240 0.427642 0.426468 0.425418 0.424162 0.422795 0.421903 0.421693 0.420725 0.419223 -100 
-100 -100 0.565335 0.559114 0.547216 0.532636 0.516179 0.499910 0.484379 0.471485 0.461170 0.452609 0.445173 0.440201 0.436925 0.434945 0.433730 0.433074 0.432515 0.431243 0.429289 0.427618 0.426510 0.425334 0.424212 -100 
-100 -100 0.570067 0.563509 0.550663 0.535600 0.518811 0.502381 0.486694 0.473442 0.462431 0.453838 0.447042 0.442413 0.439337 0.437550 0.436677 0.436531 0.436544 0.435312 0.432862 0.430684 0.429456 0.428156 0.426815 -100 
-100 -100 0.568614 0.562072 0.549248 0.534203 0.517438 0.501081 0.485501 0.472319 0.461300 0.452769 0.446106 0.441533 0.438480 0.436716 0.435885 0.435798 0.435889 0.434756 0.432428 0.430375 0.429255 0.428030 0.426725 -100 
-100 -100 0.560571 0.554403 0.542597 0.528063 0.511662 0.495608 0.480388 0.467624 0.457021 0.448646 0.441882 0.437179 0.434021 0.432127 0.431056 0.430592 0.430282 0.429317 0.427738 0.426455 0.425681 0.424728 0.423721 -100 
-100 -100 0.549002 0.542997 0.531594 0.517416 0.501409 0.485795 0.471138 0.459122 0.449341 0.441208 0.434098 0.429083 0.425745 0.423692 0.422372 0.421554 0.420941 0.420210 0.419478 0.419243 0.419594 0.418994 0.417677 -100 
-100 -100 0.532497 0.526518 0.515121 0.501231 0.485709 0.470641 0.456661 0.445561 0.436860 0.429051 0.421499 0.416137 0.412649 0.410505 0.409042 0.408037 0.407308 0.406834 0.406886 0.407805 0.410356 0.410082 0.407342 -100 
-100 -100 0.509989 0.504176 0.493156 0.479818 0.464956 0.450443 0.436875 0.426143 0.417830 0.410386 0.403150 0.398047 0.394746 0.392709 0.391275 0.390249 0.389514 0.389162 0.389460 0.390637 0.393393 0.393278 0.390641 -100 
-100 -100 0.480451 0.474969 0.464813 0.452372 0.438482 0.424533 0.411025 0.400033 0.391363 0.384305 0.378175 0.373934 0.371157 0.369405 0.368142 0.367208 0.366512 0.366138 0.366212 0.366792 0.367783 0.367662 0.366661 -100 
-100 -100 0.447401 0.442161 0.432625 0.421149 0.408425 0.395096 0.381516 0.370249 0.361355 0.354709 0.349538 0.346083 0.343813 0.342376 0.341330 0.340540 0.339918 0.339517 0.339386 0.339522 0.339809 0.339632 0.339137 -100 
-100 -100 0.410299 0.405242 0.396245 0.385744 0.374495 0.361896 0.348208 0.336936 0.328189 0.322040 0.317621 0.314775 0.312944 0.311803 0.310983 0.310350 0.309821 0.309424 0.309166 0.309043 0.308961 0.308741 0.308473 -100 
-100 -100 0.372203 0.367395 0.358873 0.349023 0.338571 0.326816 0.313967 0.303468 0.295417 0.289943 0.286173 0.283830 0.282363 0.281483 0.280857 0.280365 0.279923 0.279554 0.279248 0.279008 0.278788 0.278545 0.278342 -100 
-100 -100 0.335027 0.330576 0.322567 0.313062 0.302712 0.291843 0.280733 0.271642 0.264696 0.260011 0.256871 0.254978 0.253841 0.253182 0.252722 0.252343 0.251977 0.251634 0.251306 0.251010 0.250723 0.250460 0.250277 -100 
-100 -100 0.306475 0.302360 0.294822 0.285614 0.275448 0.265295 0.255472 0.247561 0.241518 0.237474 0.234811 0.233259 0.232363 0.231865 0.231518 0.231218 0.230902 0.230576 0.230234 0.229903 0.229578 0.229298 0.229117 -100 
-100 -100 0.290407 0.286481 0.279214 0.270189 0.260155 0.250401 0.241288 0.234017 0.228487 0.224800 0.222408 0.221044 0.220282 0.219871 0.219584 0.219326 0.219036 0.218718 0.218366 0.218015 0.217669 0.217378 0.217196 -100 
-100 -100 -100 -100 -100 -100 -100 -100 -100 -100 -100 -100 -100 -100 -100 -100 -100 -100 -100 -100 -100 -100 -100 -100 -100 -100 
-100 -100 -100 -100 -100 -100 -100 -100 -100 -100 -100 -100 -100 -100 -100 -100 -100 -100 -100 -100 -100 -100 -100 -100 -100 -100 
-100 -100 -100 -100 -100 -100 -100 -100 -100 -100 -100 -100 -100 -100 -100 -100 -100 -100 -100 -100 -100 -100 -100 -100 -100 -100 
-100 -100 0.425803 0.420233 0.409816 0.396775 0.382359 0.368895 0.356941 0.347626 0.340408 0.335048 0.330858 0.327873 0.325563 0.323550 0.321426 0.319290 0.317134 0.315140 0.313267 0.311654 0.310275 0.309255 0.308666 -100 
-100 -100 0.434290 0.428595 0.417960 0.404717 0.390143 0.376575 0.364573 0.355267 0.348072 0.342601 0.338175 0.335000 0.332564 0.330445 0.328207 0.325975 0.323764 0.321759 0.319915 0.318353 0.317033 0.316039 0.315446 -100 
-100 -100 0.449998 0.444121 0.433128 0.419579 0.404737 0.390958 0.378807 0.369440 0.362298 0.356585 0.351629 0.348109 0.345448 0.343175 0.340788 0.338444 0.336178 0.334188 0.332417 0.330971 0.329777 0.328836 0.328227 -100 
-100 -100 0.469330 0.463345 0.452142 0.438364 0.423262 0.409188 0.396741 0.387167 0.379999 0.373913 0.368250 0.364288 0.361373 0.358974 0.356516 0.354146 0.351905 0.349994 0.348364 0.347110 0.346118 0.345254 0.344610 -100 
-100 -100 0.491217 0.485137 0.473587 0.459613 0.444251 0.429852 0.417147 0.407647 0.401476 0.394901 0.387280 0.382412 0.379052 0.376514 0.374050 0.371752 0.369639 0.367889 0.366502 0.365595 0.365018 0.364257 0.363456 -100 
-100 -100 0.513133 0.506819 0.494582 0.480269 0.464632 0.449985 0.437394 0.429149 0.426847 0.419753 0.407264 0.400264 0.396060 0.393295 0.390827 0.388641 0.386713 0.385182 0.384126 0.383767 0.383953 0.383316 0.382080 -100 
-100 -100 0.538538 0.531619 0.514667 0.499648 0.483571 0.468855 0.457380 0.453073 0.465664 0.458096 0.429715 0.417935 0.411915 0.408759 0.406244 0.404204 0.402526 0.401224 0.400496 0.400834 0.402420 0.401872 0.399526 -100 
-100 -100 0.553708 0.546794 0.529787 0.514658 0.498351 0.483285 0.471346 0.466534 0.478591 0.470624 0.441984 0.430014 0.423916 0.420815 0.418473 0.416662 0.415192 0.413997 0.413270 0.413560 0.415082 0.414490 0.412122 -100 
-100 -100 0.558606 0.552312 0.539984 0.525367 0.509051 0.493352 0.479337 0.469538 0.465695 0.457408 0.444087 0.436584 0.432189 0.429605 0.427684 0.426209 0.424943 0.423737 0.422678 0.422186 0.422221 0.421450 0.420120 -100 
-100 -100 0.564234 0.558181 0.546488 0.532043 0.515623 0.499547 0.484546 0.472475 0.463759 0.455288 0.446463 0.440898 0.437287 0.435072 0.433521 0.432430 0.431449 0.430246 0.428846 0.427746 0.426976 0.426023 0.425067 -100 
-100 -100 0.566841 0.560844 0.549353 0.534927 0.518451 0.502211 0.486769 0.473821 0.463240 0.454690 0.447562 0.442729 0.439487 0.437490 0.436222 0.435453 0.434765 0.433613 0.432004 0.430598 0.429527 0.428481 0.427596 -100 
-100 -100 0.565506 0.559537 0.548098 0.533722 0.517297 0.501109 0.485687 0.472685 0.461880 0.453363 0.446507 0.441774 0.438568 0.436605 0.435395 0.434701 0.434096 0.433044 0.431556 0.430281 0.429374 0.428389 0.427462 -100 
-100 -100 0.559704 0.553745 0.542350 0.528076 0.511831 0.495887 0.480823 0.468315 0.458025 0.449640 0.442537 0.437540 0.434170 0.432082 0.430731 0.429877 0.429162 0.428271 0.427294 0.426680 0.426724 0.425954 0.424583 -100 
-100 -100 0.550021 0.543899 0.532202 0.517896 0.501871 0.486332 0.471923 0.460447 0.451374 0.443226 0.435357 0.429731 0.426034 0.423751 0.422203 0.421150 0.420336 0.419679 0.419418 0.419974 0.422202 0.421742 0.418935 -100 
-100 -100 0.537467 0.531005 0.516604 0.502153 0.486371 0.471358 0.457779 0.447640 0.440252 0.432446 0.423546 0.417150 0.413111 0.410674 0.408978 0.407796 0.406965 0.406604 0.407389 0.410123 0.419664 0.419516 0.410257 -100 
-100 -100 0.515497 0.509079 0.494856 0.480733 0.465439 0.450935 0.437828 0.428142 0.421221 0.413817 0.405233 0.399095 0.395242 0.392911 0.391247 0.390054 0.389225 0.388947 0.389889 0.392784 0.402475 0.402454 0.393276 -100 
-100 -100 0.483438 0.477412 0.466147 0.452810 0.438279 0.424250 0.411226 0.401042 0.393298 0.386341 0.379501 0.374676 0.371550 0.369573 0.368110 0.367011 0.366188 0.365772 0.366006 0.367080 0.369741 0.369653 0.367118 -100 
-100 -100 0.450380 0.444506 0.433737 0.421012 0.407225 0.393726 0.380815 0.370324 0.362097 0.355638 0.350248 0.346567 0.344116 0.342518 0.341296 0.340339 0.339565 0.339057 0.338907 0.339142 0.339901 0.339714 0.338742 -100 
-100 -100 0.413475 0.407653 0.397195 0.385008 0.372067 0.359238 0.346680 0.336357 0.328259 0.322379 0.317997 0.315109 0.313194 0.311934 0.310953 0.310152 0.309452 0.308912 0.308540 0.308349 0.308288 0.308032 0.307661 -100 
-100 -100 0.375237 0.369686 0.359739 0.348231 0.336100 0.324121 0.312387 0.302778 0.295299 0.290092 0.286431 0.284108 0.282592 0.281613 0.280838 0.280178 0.279562 0.279042 0.278597 0.278244 0.277954 0.277665 0.277424 -100 
-100 -100 0.337324 0.332337 0.323332 0.312709 0.301361 0.290332 0.279809 0.271266 0.264680 0.260179 0.257127 0.255252 0.254069 0.253315 0.252714 0.252181 0.251653 0.251166 0.250701 0.250289 0.249914 0.249604 0.249400 -100 
-100 -100 0.307990 0.303556 0.295432 0.285600 0.274903 0.264656 0.255119 0.247494 0.241653 0.237715 0.235101 0.233545 0.232593 0.232000 0.231521 0.231081 0.230620 0.230163 0.229699 0.229265 0.228861 0.228537 0.228339 -100 
-100 -100 0.291465 0.287344 0.279729 0.270342 0.260023 0.250214 0.241241 0.234129 0.228718 0.225094 0.222723 0.221339 0.220513 0.220006 0.219595 0.219206 0.218783 0.218345 0.217883 0.217441 0.217024 0.216693 0.216496 -100 
-100 -100 -100 -100 -100 -100 -100 -100 -100 -100 -100 -100 -100 -100 -100 -100 -100 -100 -100 -100 -100 -100 -100 -100 -100 -100 
-100 -100 -100 -100 -100 -100 -100 -100 -100 -100 -100 -100 -100 -100 -100 -100 -100 -100 -100 -100 -100 -100 -100 -100 -100 -100 
-100 -100 -100 -100 -100 -100 -100 -100 -100 -100 -100 -100 -100 -100 -100 -100 -100 -100 -100 -100 -100 -100 -100 -100 -100 -100 
-100 -100 0.425269 0.419796 0.409551 0.396696 0.382451 0.369112 0.357217 0.347889 0.340603 0.335207 0.331017 0.328003 0.325640 0.323575 0.321421 0.319279 0.317134 0.315161 0.313322 0.311758 0.310437 0.309433 0.308823 -100 
-100 -100 0.433687 0.428094 0.417646 0.404590 0.390180 0.376725 0.364763 0.355408 0.348101 0.342600 0.338230 0.335070 0.332607 0.330451 0.328191 0.325960 0.323767 0.321794 0.320000 0.318518 0.317294 0.316324 0.315689 -100 
-100 -100 0.449269 0.443504 0.432735 0.419368 0.404671 0.390988 0.378847 0.369381 0.362027 0.356301 0.351526 0.348094 0.345449 0.343160 0.340760 0.338423 0.336183 0.334238 0.332540 0.331216 0.330183 0.329277 0.328590 -100 
-100 -100 0.468648 0.462754 0.451724 0.438071 0.423062 0.409070 0.396642 0.386988 0.379626 0.373556 0.368103 0.364254 0.361371 0.358969 0.356495 0.354128 0.351910 0.350048 0.348481 0.347340 0.346496 0.345679 0.344968 -100 
-100 -100 0.490830 0.484759 0.473220 0.459248 0.443896 0.429555 0.416925 0.407445 0.401238 0.394710 0.387224 0.382452 0.379141 0.376591 0.374083 0.371780 0.369713 0.367983 0.366581 0.365706 0.365182 0.364456 0.363659 -100 
-100 -100 0.513097 0.506696 0.494287 0.479815 0.464069 0.449455 0.437013 0.428895 0.426670 0.419665 0.407299 0.400407 0.396300 0.393521 0.390969 0.388781 0.386955 0.385412 0.384207 0.383756 0.383864 0.383248 0.382097 -100 
-100 -100 0.538874 0.531773 0.514454 0.499110 0.482792 0.468087 0.456835 0.452743 0.465488 0.458051 0.429813 0.418191 0.412393 0.409238 0.406552 0.404538 0.403125 0.401785 0.400658 0.400726 0.401993 0.401453 0.399362 -100 
-100 -100 0.553997 0.546911 0.529549 0.514096 0.497538 0.482481 0.470766 0.466174 0.478395 0.470568 0.442073 0.430267 0.424397 0.421310 0.418797 0.417005 0.415786 0.414560 0.413442 0.413464 0.414659 0.414084 0.411983 -100 
-100 -100 0.558410 0.552055 0.539601 0.524841 0.508409 0.492733 0.478869 0.469225 0.465509 0.457332 0.444123 0.436739 0.432465 0.429885 0.427869 0.426358 0.425148 0.423933 0.422763 0.422196 0.422142 0.421410 0.420201 -100 
-100 -100 0.563499 0.557517 0.545955 0.531570 0.515169 0.499138 0.484224 0.472241 0.463605 0.455211 0.446472 0.440997 0.437463 0.435246 0.433611 0.432416 0.431359 0.430167 0.428847 0.427825 0.427090 0.426200 0.425321 -100 
-100 -100 0.565582 0.559788 0.548709 0.534527 0.518178 0.502003 0.486603 0.473687 0.463140 0.454641 0.447581 0.442823 0.439635 0.437627 0.436254 0.435304 0.434415 0.433285 0.431901 0.430684 0.429704 0.428741 0.427936 -100 
-100 -100 0.564322 0.558583 0.547600 0.533513 0.517247 0.501122 0.485697 0.472675 0.461860 0.453375 0.446577 0.441914 0.438754 0.436778 0.435452 0.434556 0.433721 0.432686 0.431428 0.430344 0.429525 0.428626 0.427774 -100 
-100 -100 0.559173 0.553363 0.542249 0.528201 0.512110 0.496194 0.481055 0.468466 0.458129 0.449751 0.442700 0.437781 0.434471 0.432362 0.430885 0.429856 0.428968 0.428059 0.427198 0.426684 0.426789 0.426078 0.424755 -100 
-100 -100 0.550043 0.544009 0.532492 0.518377 0.502522 0.486976 0.472400 0.460773 0.451612 0.443455 0.435644 0.430118 0.426510 0.424189 0.422469 0.421226 0.420254 0.419532 0.419277 0.419837 0.422067 0.421640 0.418875 -100 
-100 -100 0.537884 0.531473 0.517191 0.502920 0.487371 0.472327 0.458459 0.448108 0.440602 0.432786 0.423960 0.417696 0.413786 0.411290 0.409346 0.407919 0.406900 0.406428 0.407140 0.409808 0.419302 0.419166 0.409944 -100 
-100 -100 0.516122 0.509716 0.495530 0.481494 0.466356 0.451813 0.438457 0.428607 0.421601 0.414214 0.405711 0.399699 0.395955 0.393551 0.391618 0.390158 0.389116 0.388703 0.389536 0.392329 0.401945 0.401927 0.392780 -100 
-100 -100 0.484149 0.478065 0.466699 0.453253 0.438651 0.424574 0.411519 0.401346 0.393634 0.386733 0.379973 0.375234 0.372155 0.370086 0.368395 0.367058 0.366033 0.365469 0.365581 0.366551 0.369139 0.369038 0.366524 -100 
-100 -100 0.451085 0.445087 0.434071 0.421022 0.406941 0.393396 0.380676 0.370402 0.362337 0.355991 0.350689 0.347065 0.344616 0.342917 0.341500 0.340333 0.339368 0.338709 0.338436 0.338571 0.339262 0.339055 0.338091 -100 
-100 -100 0.414131 0.408139 0.397322 0.384631 0.371186 0.358317 0.346168 0.336240 0.328411 0.322690 0.318404 0.315559 0.313619 0.312257 0.311104 0.310107 0.309223 0.308536 0.308041 0.307752 0.307621 0.307341 0.306970 -100 
-100 -100 0.375837 0.370124 0.359817 0.347797 0.335146 0.323145 0.311846 0.302650 0.295438 0.290395 0.286821 0.284521 0.282957 0.281883 0.280950 0.280108 0.279310 0.278657 0.278095 0.277645 0.277278 0.276969 0.276724 -100 
-100 -100 0.337898 0.332782 0.323511 0.312526 0.300843 0.289796 0.279554 0.271296 0.264903 0.260511 0.257511 0.255636 0.254399 0.253542 0.252795 0.252099 0.251414 0.250798 0.250225 0.249726 0.249286 0.248947 0.248735 -100 
-100 -100 0.308532 0.304010 0.295716 0.285667 0.274784 0.264526 0.255144 0.247682 0.241956 0.238077 0.235480 0.233901 0.232885 0.232188 0.231575 0.230992 0.230394 0.229822 0.229261 0.228750 0.228291 0.227938 0.227730 -100 
-100 -100 0.291983 0.287800 0.280069 0.270545 0.260117 0.250303 0.241417 0.234405 0.229064 0.225470 0.223096 0.221675 0.220778 0.220168 0.219632 0.219112 0.218565 0.218022 0.217472 0.216961 0.216494 0.216136 0.215928 -100 
-100 -100 -100 -100 -100 -100 -100 -100 -100 -100 -100 -100 -100 -100 -100 -100 -100 -100 -100 -100 -100 -100 -100 -100 -100 -100 
-100 -100 -100 -100 -100 -100 -100 -100 -100 -100 -100 -100 -100 -100 -100 -100 -100 -100 -100 -100 -100 -100 -100 -100 -100 -100 
-100 -100 -100 -100 -100 -100 -100 -100 -100 -100 -100 -100 -100 -100 -100 -100 -100 -100 -100 -100 -100 -100 -100 -100 -100 -100 
-100 -100 0.425323 0.419795 0.409478 0.396595 0.382370 0.369048 0.357119 0.347697 0.340290 0.334836 0.330653 0.327641 0.325274 0.323241 0.321183 0.319163 0.317138 0.315257 0.313507 0.312048 0.310859 0.309871 0.309185 -100 
-100 -100 0.433984 0.428284 0.417680 0.404521 0.390080 0.376605 0.364570 0.355076 0.347601 0.342039 0.337713 0.334586 0.332142 0.330041 0.327906 0.325827 0.323779 0.321918 0.320245 0.318941 0.317956 0.317008 0.316216 -100 
-100 -100 0.449824 0.443891 0.432877 0.419318 0.404522 0.390765 0.378489 0.368808 0.361167 0.355378 0.350769 0.347442 0.344872 0.342672 0.340429 0.338279 0.336223 0.334411 0.332874 0.331832 0.331235 0.330356 0.329347 -100 
-100 -100 0.469174 0.463099 0.451816 0.437952 0.422822 0.408717 0.396093 0.386116 0.378257 0.372135 0.367095 0.363497 0.360792 0.358507 0.356192 0.354028 0.352029 0.350277 0.348793 0.347863 0.347390 0.346577 0.345566 -100 
-100 -100 0.490847 0.484651 0.473078 0.458946 0.443483 0.428998 0.416011 0.405839 0.398107 0.391572 0.385612 0.381554 0.378730 0.376366 0.373953 0.371865 0.370111 0.368425 0.366798 0.365803 0.365214 0.364445 0.363605 -100 
-100 -100 0.512592 0.506106 0.493930 0.479328 0.463459 0.448608 0.435429 0.425545 0.418937 0.411978 0.404117 0.399171 0.396188 0.393732 0.391166 0.389255 0.388017 0.386426 0.384457 0.383389 0.382871 0.382137 0.381260 -100 
-100 -100 0.534131 0.527179 0.513595 0.498327 0.481966 0.466807 0.453751 0.445000 0.442185 0.434827 0.422478 0.415958 0.413179 0.410618 0.407380 0.405801 0.405866 0.404376 0.401253 0.399945 0.399605 0.398856 0.397683 -100 
-100 -100 0.549115 0.542199 0.528631 0.513285 0.496705 0.481194 0.467679 0.458434 0.455148 0.447411 0.434790 0.428116 0.425299 0.422810 0.419734 0.418369 0.418624 0.417223 0.414074 0.412678 0.412238 0.411439 0.410261 -100 
-100 -100 0.557471 0.551114 0.539042 0.524256 0.507763 0.491875 0.477298 0.465919 0.457874 0.449790 0.441138 0.435773 0.432691 0.430454 0.428395 0.427123 0.426457 0.425127 0.423082 0.421752 0.420921 0.420038 0.419165 -100 
-100 -100 0.562634 0.556708 0.545410 0.531091 0.514711 0.498600 0.483386 0.470790 0.460738 0.452417 0.445264 0.440591 0.437635 0.435627 0.434025 0.432953 0.432101 0.430833 0.429095 0.427663 0.426525 0.425535 0.424780 -100 
-100 -100 0.564784 0.559095 0.548238 0.534207 0.517949 0.501756 0.486222 0.473080 0.462182 0.453740 0.447156 0.442762 0.439866 0.438000 0.436678 0.435772 0.434911 0.433712 0.432127 0.430654 0.429403 0.428365 0.427642 -100 
-100 -100 0.563543 0.557946 0.547262 0.533415 0.517315 0.501178 0.485588 0.472348 0.461315 0.452863 0.446378 0.442027 0.439137 0.437275 0.435956 0.435037 0.434158 0.433030 0.431603 0.430277 0.429160 0.428193 0.427477 -100 
-100 -100 0.558327 0.552729 0.542099 0.528434 0.512653 0.496707 0.481201 0.468165 0.457405 0.449043 0.442447 0.438001 0.435060 0.433065 0.431503 0.430355 0.429344 0.428291 0.427175 0.426277 0.425675 0.424898 0.424085 -100 
-100 -100 0.548805 0.543128 0.532439 0.518993 0.503724 0.488110 0.472776 0.460222 0.450134 0.441967 0.435056 0.430400 0.427414 0.425227 0.423259 0.421745 0.420538 0.419579 0.418886 0.418676 0.419004 0.418492 0.417329 -100 
-100 -100 0.533692 0.527901 0.517001 0.503873 0.489606 0.474455 0.459080 0.447155 0.438016 0.430162 0.422874 0.418019 0.415097 0.412763 0.410345 0.408465 0.407074 0.406218 0.406026 0.406725 0.409110 0.408850 0.406222 -100 
-100 -100 0.511874 0.506100 0.495291 0.482410 0.468557 0.453918 0.439095 0.427705 0.419078 0.411658 0.404710 0.400100 0.397325 0.395044 0.392598 0.390648 0.389210 0.388392 0.388319 0.389166 0.391681 0.391535 0.388989 -100 
-100 -100 0.482565 0.476904 0.466447 0.453711 0.439699 0.425609 0.411931 0.400958 0.392395 0.385517 0.379662 0.375744 0.373205 0.371170 0.369117 0.367402 0.366056 0.365206 0.364882 0.365124 0.365874 0.365698 0.364754 -100 
-100 -100 0.449472 0.443831 0.433483 0.420915 0.407160 0.393691 0.380845 0.370361 0.362035 0.355762 0.350885 0.347639 0.345418 0.343680 0.342005 0.340556 0.339337 0.338469 0.337945 0.337765 0.337829 0.337582 0.337108 -100 
-100 -100 0.412207 0.406583 0.396342 0.384053 0.370794 0.358069 0.346113 0.336319 0.328553 0.322937 0.318842 0.316148 0.314270 0.312823 0.311465 0.310245 0.309157 0.308306 0.307663 0.307238 0.306942 0.306637 0.306361 -100 
-100 -100 0.373975 0.368599 0.358818 0.347144 0.334634 0.322784 0.311763 0.302808 0.295762 0.290813 0.287331 0.285085 0.283519 0.282333 0.281219 0.280189 0.279223 0.278423 0.277748 0.277220 0.276791 0.276454 0.276228 -100 
-100 -100 0.336708 0.331830 0.322917 0.312163 0.300574 0.289645 0.279618 0.271557 0.265298 0.260974 0.258010 0.256136 0.254852 0.253885 0.252979 0.252119 0.251284 0.250549 0.249885 0.249327 0.248849 0.248491 0.248277 -100 
-100 -100 0.308064 0.303669 0.295564 0.285632 0.274798 0.264613 0.255365 0.248024 0.242379 0.238533 0.235936 0.234328 0.233245 0.232442 0.231688 0.230962 0.230233 0.229560 0.228921 0.228361 0.227868 0.227498 0.227284 -100 
-100 -100 0.291930 0.287810 0.280172 0.270704 0.260300 0.250531 0.241727 0.234789 0.229493 0.225910 0.223517 0.222052 0.221080 0.220367 0.219701 0.219053 0.218387 0.217753 0.217133 0.216575 0.216077 0.215702 0.215488 -100 
-100 -100 -100 -100 -100 -100 -100 -100 -100 -100 -100 -100 -100 -100 -100 -100 -100 -100 -100 -100 -100 -100 -100 -100 -100 -100 
-100 -100 -100 -100 -100 -100 -100 -100 -100 -100 -100 -100 -100 -100 -100 -100 -100 -100 -100 -100 -100 -100 -100 -100 -100 -100 
-100 -100 -100 -100 -100 -100 -100 -100 -100 -100 -100 -100 -100 -100 -100 -100 -100 -100 -100 -100 -100 -100 -100 -100 -100 -100 
-100 -100 0.425796 0.420087 0.409489 0.396394 0.382064 0.368689 0.356690 0.347157 0.339634 0.334126 0.329949 0.326950 0.324600 0.322638 0.320725 0.318885 0.317031 0.315293 0.313694 0.312446 0.311524 0.310570 0.309719 -100 
-100 -100 0.434962 0.428979 0.417935 0.404427 0.389793 0.376212 0.364062 0.354414 0.346784 0.341159 0.336859 0.333769 0.331363 0.329357 0.327399 0.325534 0.323690 0.322006 0.320554 0.319625 0.319165 0.318263 0.317106 -100 
-100 -100 0.451387 0.445054 0.433412 0.419341 0.404246 0.390314 0.377861 0.367958 0.360095 0.354237 0.349708 0.346470 0.343985 0.341914 0.339885 0.337995 0.336196 0.334602 0.333373 0.332967 0.333397 0.332576 0.330776 -100 
-100 -100 0.470805 0.464310 0.452355 0.437950 0.422498 0.408184 0.395332 0.385051 0.376860 0.370678 0.365854 0.362463 0.359949 0.357830 0.355722 0.353851 0.352183 0.350622 0.349313 0.348906 0.349370 0.348581 0.346794 -100 
-100 -100 0.492230 0.485647 0.473416 0.458797 0.443046 0.428345 0.415044 0.404363 0.395915 0.389355 0.384082 0.380569 0.378262 0.376131 0.373806 0.372074 0.370923 0.369320 0.367288 0.366208 0.365802 0.364968 0.363812 -100 
-100 -100 0.514360 0.507383 0.494284 0.479098 0.462918 0.447794 0.434089 0.423154 0.414744 0.407819 0.401887 0.398314 0.396640 0.394545 0.391728 0.390379 0.390612 0.388971 0.385353 0.383329 0.382272 0.381345 0.380462 -100 
-100 -100 0.537080 0.529347 0.514347 0.498173 0.481373 0.465808 0.451811 0.440892 0.433383 0.426135 0.418875 0.415424 0.416264 0.414276 0.409338 0.408802 0.412969 0.411294 0.403453 0.399838 0.398108 0.397012 0.396119 -100 
-100 -100 0.551873 0.544215 0.529304 0.513108 0.496121 0.480219 0.465771 0.454365 0.446396 0.438786 0.431284 0.427719 0.428564 0.426659 0.421866 0.421538 0.425893 0.424274 0.416334 0.412544 0.410636 0.409468 0.408592 -100 
-100 -100 0.558572 0.551867 0.539106 0.523931 0.507244 0.491143 0.476079 0.463688 0.453884 0.445889 0.439241 0.435339 0.433654 0.431805 0.429461 0.428722 0.429499 0.428014 0.424100 0.421525 0.419856 0.418711 0.417948 -100 
-100 -100 0.562634 0.556621 0.545142 0.530742 0.514323 0.498118 0.482666 0.469646 0.458971 0.450716 0.444348 0.440340 0.438019 0.436277 0.434706 0.433916 0.433576 0.432195 0.429663 0.427557 0.425915 0.424733 0.424001 -100 
-100 -100 0.564363 0.558710 0.547910 0.533965 0.517771 0.501544 0.485859 0.472502 0.461385 0.452996 0.446755 0.442732 0.440187 0.438526 0.437314 0.436566 0.435874 0.434571 0.432578 0.430656 0.429042 0.427849 0.427124 -100 
-100 -100 0.563001 0.557512 0.547029 0.533405 0.517487 0.501331 0.485525 0.472032 0.460804 0.452393 0.446194 0.442199 0.439643 0.437954 0.436684 0.435816 0.434970 0.433717 0.431972 0.430258 0.428803 0.427700 0.427007 -100 
-100 -100 0.557666 0.552271 0.542039 0.528837 0.513511 0.497537 0.481516 0.467955 0.456789 0.448446 0.442287 0.438383 0.435927 0.434090 0.432399 0.431123 0.430005 0.428773 0.427333 0.426010 0.424958 0.424062 0.423399 -100 
-100 -100 0.547815 0.542502 0.532556 0.520026 0.505835 0.490166 0.473629 0.459976 0.449021 0.440842 0.434748 0.431066 0.428950 0.426921 0.424478 0.422545 0.421049 0.419813 0.418713 0.417914 0.417438 0.416805 0.416109 -100 
-100 -100 0.532113 0.526892 0.517278 0.505800 0.494180 0.478949 0.460737 0.446847 0.436204 0.428303 0.422349 0.419053 0.417591 0.415425 0.412015 0.409353 0.407474 0.406228 0.405465 0.405213 0.405620 0.405226 0.404156 -100 
-100 -100 0.510114 0.504948 0.495482 0.484292 0.473106 0.458416 0.440800 0.427482 0.417367 0.409904 0.404287 0.401215 0.399875 0.397724 0.394238 0.391466 0.389509 0.388292 0.387668 0.387600 0.388176 0.387908 0.386910 -100 
-100 -100 0.480934 0.475768 0.466253 0.454584 0.441734 0.427681 0.412929 0.400970 0.391604 0.384729 0.379661 0.376643 0.374877 0.372888 0.370234 0.367976 0.366247 0.365102 0.364432 0.364189 0.364234 0.363981 0.363501 -100 
-100 -100 0.447527 0.442350 0.432790 0.420985 0.407857 0.394523 0.381373 0.370558 0.361949 0.355721 0.351217 0.348385 0.346487 0.344724 0.342721 0.340938 0.339457 0.338386 0.337656 0.337238 0.337018 0.336731 0.336417 -100 
-100 -100 0.409799 0.404666 0.395208 0.383586 0.370758 0.358238 0.346356 0.336584 0.328815 0.323270 0.319339 0.316809 0.315030 0.313516 0.311950 0.310507 0.309233 0.308234 0.307466 0.306927 0.306531 0.306205 0.305970 -100 
-100 -100 0.371659 0.366738 0.357670 0.346570 0.334399 0.322760 0.311925 0.303116 0.296162 0.291280 0.287870 0.285678 0.284117 0.282842 0.281566 0.280364 0.279253 0.278336 0.277572 0.276981 0.276510 0.276158 0.275940 -100 
-100 -100 0.335170 0.330613 0.322197 0.311833 0.300469 0.289701 0.279838 0.271911 0.265737 0.261455 0.258513 0.256638 0.255316 0.254255 0.253210 0.252207 0.251249 0.250418 0.249686 0.249085 0.248584 0.248214 0.247998 -100 
-100 -100 0.307361 0.303144 0.295314 0.285598 0.274892 0.264806 0.255662 0.248407 0.242811 0.238978 0.236372 0.234734 0.233593 0.232696 0.231820 0.230972 0.230137 0.229383 0.228688 0.228093 0.227581 0.227201 0.226982 -100 
-100 -100 0.291695 0.287675 0.280189 0.270841 0.260513 0.250805 0.242067 0.235180 0.229909 0.226322 0.223903 0.222393 0.221355 0.220550 0.219773 0.219015 0.218254 0.217548 0.216877 0.216288 0.215771 0.215386 0.215166 -100 
-100 -100 -100 -100 -100 -100 -100 -100 -100 -100 -100 -100 -100 -100 -100 -100 -100 -100 -100 -100 -100 -100 -100 -100 -100 -100 
-100 -100 -100 -100 -100 -100 -100 -100 -100 -100 -100 -100 -100 -100 -100 -100 -100 -100 -100 -100 -100 -100 -100 -100 -100 -100 
-100 -100 -100 -100 -100 -100 -100 -100 -100 -100 -100 -100 -100 -100 -100 -100 -100 -100 -100 -100 -100 -100 -100 -100 -100 -100 
-100 -100 0.426038 0.420133 0.409224 0.395890 0.381432 0.368007 0.355967 0.346379 0.338792 0.333249 0.329060 0.326052 0.323705 0.321799 0.320014 0.318338 0.316660 0.315082 0.313685 0.312736 0.312253 0.311352 0.310219 -100 
-100 -100 0.435706 0.429432 0.417922 0.404042 0.389199 0.375521 0.363298 0.353562 0.345844 0.340176 0.335875 0.332787 0.330399 0.328465 0.326658 0.324985 0.323348 0.321864 0.320711 0.320334 0.320786 0.319955 0.318123 -100 
-100 -100 0.452757 0.446018 0.433710 0.419105 0.403696 0.389607 0.377033 0.366997 0.359001 0.353093 0.348594 0.345392 0.342985 0.341014 0.339142 0.337486 0.335975 0.334639 0.333854 0.334481 0.337150 0.336422 0.332744 -100 
-100 -100 0.472397 0.465454 0.452738 0.437747 0.421948 0.407453 0.394441 0.383975 0.375588 0.369361 0.364649 0.361388 0.359103 0.357120 0.355111 0.353524 0.352320 0.350991 0.349885 0.350364 0.352951 0.352222 0.348578 -100 
-100 -100 0.494122 0.487027 0.473822 0.458569 0.442471 0.427576 0.414057 0.403086 0.394259 0.387683 0.382834 0.379774 0.378538 0.376610 0.373799 0.372501 0.372692 0.371195 0.368036 0.366851 0.366935 0.366044 0.364236 -100 
-100 -100 0.517852 0.510036 0.495164 0.478998 0.462358 0.446985 0.432950 0.421497 0.412307 0.405424 0.400551 0.398216 0.399592 0.397835 0.393075 0.392632 0.396820 0.395136 0.387295 0.383717 0.382109 0.380958 0.379859 -100 
-100 -100 0.545673 0.536382 0.516425 0.498473 0.480904 0.464969 0.450424 0.438563 0.429213 0.422140 0.417827 0.417910 0.432624 0.431246 0.414868 0.416263 0.434626 0.432717 0.409410 0.401094 0.397381 0.395800 0.394875 -100 
-100 -100 0.560283 0.551116 0.531325 0.513414 0.495694 0.479438 0.464447 0.452100 0.442293 0.434873 0.430344 0.430354 0.445119 0.443837 0.427587 0.429184 0.447685 0.445801 0.422366 0.413775 0.409784 0.408106 0.407233 -100 
-100 -100 0.561458 0.554063 0.539785 0.523834 0.506817 0.490522 0.475149 0.462254 0.451691 0.443775 0.438250 0.435671 0.437143 0.435666 0.431347 0.431508 0.436223 0.434588 0.426205 0.421733 0.419100 0.417650 0.416867 -100 
-100 -100 0.563313 0.557078 0.545105 0.530479 0.513972 0.497686 0.482054 0.468776 0.457766 0.449552 0.443693 0.440254 0.439133 0.437641 0.435554 0.435170 0.436114 0.434640 0.430528 0.427592 0.425424 0.424036 0.423259 -100 
-100 -100 0.564161 0.558490 0.547649 0.533737 0.517612 0.501363 0.485535 0.472012 0.460743 0.452380 0.446362 0.442624 0.440475 0.439004 0.437839 0.437312 0.436980 0.435603 0.433063 0.430701 0.428775 0.427424 0.426631 -100 
-100 -100 0.562577 0.557157 0.546813 0.533384 0.517707 0.501551 0.485491 0.471780 0.460397 0.452004 0.445996 0.442267 0.440030 0.438500 0.437261 0.436486 0.435763 0.434419 0.432334 0.430277 0.428554 0.427316 0.426571 -100 
-100 -100 0.557178 0.551931 0.542043 0.529326 0.514837 0.498863 0.482000 0.467947 0.456466 0.448121 0.442238 0.438750 0.436772 0.435063 0.433178 0.431780 0.430600 0.429225 0.427488 0.425827 0.424448 0.423430 0.422804 -100 
-100 -100 0.547214 0.542169 0.532896 0.521486 0.509668 0.493988 0.475055 0.460250 0.448639 0.440428 0.434835 0.431948 0.430809 0.428886 0.425717 0.423287 0.421520 0.420054 0.418618 0.417413 0.416469 0.415719 0.415194 -100 
-100 -100 0.531241 0.526476 0.518288 0.509520 0.506175 0.490953 0.464414 0.447764 0.435773 0.427776 0.422621 0.420702 0.421109 0.419038 0.413996 0.410302 0.407906 0.406327 0.405124 0.404320 0.403825 0.403311 0.402811 -100 
-100 -100 0.509087 0.504411 0.496420 0.487973 0.485115 0.470460 0.444526 0.428483 0.417034 0.409481 0.404658 0.402949 0.403473 0.401388 0.396216 0.392373 0.389872 0.388320 0.387275 0.386680 0.386377 0.386004 0.385581 -100 
-100 -100 0.479804 0.475016 0.466344 0.455925 0.445531 0.431551 0.414517 0.401501 0.391533 0.384639 0.380043 0.377763 0.376906 0.374934 0.371438 0.368580 0.366499 0.365115 0.364170 0.363604 0.363250 0.362921 0.362631 -100 
-100 -100 0.446036 0.441214 0.432321 0.421259 0.409139 0.395947 0.382121 0.370961 0.362132 0.355920 0.351639 0.349125 0.347575 0.345794 0.343424 0.341348 0.339663 0.338434 0.337523 0.336914 0.336487 0.336150 0.335908 -100 
-100 -100 0.407932 0.403173 0.394338 0.383290 0.370942 0.358613 0.346702 0.336911 0.329127 0.323620 0.319786 0.317370 0.315688 0.314134 0.312401 0.310808 0.309414 0.308310 0.307420 0.306766 0.306270 0.305910 0.305687 -100 
-100 -100 0.369861 0.365289 0.356784 0.346162 0.334330 0.322882 0.312159 0.303428 0.296520 0.291677 0.288307 0.286145 0.284590 0.283263 0.281882 0.280581 0.279383 0.278388 0.277534 0.276865 0.276332 0.275958 0.275739 -100 
-100 -100 0.333949 0.329640 0.321619 0.311586 0.300445 0.289822 0.280073 0.272227 0.266098 0.261836 0.258899 0.257015 0.255662 0.254539 0.253406 0.252321 0.251292 0.250397 0.249598 0.248943 0.248403 0.248017 0.247795 -100 
-100 -100 0.306744 0.302672 0.295075 0.285554 0.274983 0.264989 0.255923 0.248720 0.243148 0.239315 0.236691 0.235022 0.233833 0.232870 0.231911 0.230988 0.230088 0.229280 0.228534 0.227900 0.227361 0.226968 0.226743 -100 
-100 -100 0.291432 0.287498 0.280150 0.270921 0.260678 0.251030 0.242341 0.235484 0.230221 0.226620 0.224171 0.222621 0.221527 0.220655 0.219799 0.218969 0.218147 0.217391 0.216678 0.216057 0.215520 0.215122 0.214895 -100 
-100 -100 -100 -100 -100 -100 -100 -100 -100 -100 -100 -100 -100 -100 -100 -100 -100 -100 -100 -100 -100 -100 -100 -100 -100 -100 
-100 -100 -100 -100 -100 -100 -100 -100 -100 -100 -100 -100 -100 -100 -100 -100 -100 -100 -100 -100 -100 -100 -100 -100 -100 -100 
-100 -100 -100 -100 -100 -100 -100 -100 -100 -100 -100 -100 -100 -100 -100 -100 -100 -100 -100 -100 -100 -100 -100 -100 -100 -100 
-100 -100 0.424976 0.419065 0.408152 0.394825 0.380393 0.367007 0.355013 0.345463 0.337897 0.332342 0.328109 0.325041 0.322649 0.320749 0.319028 0.317452 0.315885 0.314413 0.313108 0.312235 0.311812 0.310957 0.309850 -100 
-100 -100 0.434672 0.428390 0.416870 0.402993 0.388171 0.374529 0.362347 0.352646 0.344944 0.339258 0.334902 0.331744 0.329306 0.327381 0.325648 0.324085 0.322567 0.321189 0.320124 0.319815 0.320321 0.319531 0.317723 -100 
-100 -100 0.451768 0.445019 0.432696 0.418088 0.402692 0.388633 0.376090 0.366076 0.358083 0.352149 0.347585 0.344303 0.341840 0.339885 0.338102 0.336569 0.335182 0.333951 0.333244 0.333921 0.336625 0.335930 0.332274 -100 
-100 -100 0.471466 0.464515 0.451780 0.436778 0.420979 0.406507 0.393505 0.383029 0.374604 0.368347 0.363585 0.360255 0.357916 0.355966 0.354058 0.352601 0.351513 0.350286 0.349234 0.349730 0.352316 0.351611 0.347986 -100 
-100 -100 0.493302 0.486186 0.472949 0.457675 0.441570 0.426672 0.413118 0.402074 0.393136 0.386512 0.381671 0.378591 0.377341 0.375456 0.372754 0.371588 0.371894 0.370469 0.367325 0.366109 0.366149 0.365250 0.363460 -100 
-100 -100 0.517179 0.509327 0.494403 0.478200 0.461536 0.446126 0.431994 0.420362 0.410921 0.403979 0.399234 0.396969 0.398382 0.396691 0.392051 0.391742 0.396035 0.394394 0.386519 0.382844 0.381129 0.379941 0.378863 -100 
-100 -100 0.545129 0.535795 0.515780 0.497777 0.480168 0.464164 0.449446 0.437264 0.427411 0.420273 0.416324 0.416601 0.431418 0.430137 0.413893 0.415425 0.433886 0.431995 0.408605 0.400131 0.396242 0.394600 0.393707 -100 
-100 -100 0.559785 0.550588 0.530755 0.512806 0.495051 0.478730 0.463555 0.450871 0.440543 0.433061 0.428906 0.429126 0.444004 0.442835 0.426725 0.428461 0.447054 0.445180 0.421640 0.412871 0.408686 0.406939 0.406088 -100 
-100 -100 0.560945 0.553540 0.539251 0.523307 0.506295 0.489961 0.474458 0.461339 0.450489 0.442510 0.437141 0.434675 0.436229 0.434850 0.430669 0.430977 0.435803 0.434175 0.425686 0.421062 0.418291 0.416766 0.415958 -100 
-100 -100 0.562765 0.556545 0.544606 0.530032 0.513570 0.497276 0.481558 0.468137 0.456963 0.448692 0.442882 0.439494 0.438432 0.437033 0.435087 0.434872 0.435964 0.434504 0.430277 0.427223 0.424983 0.423522 0.422667 -100 
-100 -100 0.563626 0.557986 0.547204 0.533372 0.517315 0.501082 0.485200 0.471583 0.460217 0.451806 0.445786 0.442066 0.439960 0.438579 0.437563 0.437233 0.437104 0.435749 0.433066 0.430605 0.428701 0.427278 0.426319 -100 
-100 -100 0.562105 0.556720 0.546435 0.533082 0.517469 0.501344 0.485260 0.471495 0.460051 0.451626 0.445598 0.441868 0.439659 0.438209 0.437098 0.436502 0.435965 0.434637 0.432398 0.430232 0.428516 0.427206 0.426298 -100 
-100 -100 0.556814 0.551585 0.541733 0.529067 0.514632 0.498692 0.481838 0.467780 0.456292 0.447923 0.442005 0.438506 0.436554 0.434890 0.433074 0.431785 0.430719 0.429325 0.427430 0.425613 0.424127 0.423024 0.422326 -100 
-100 -100 0.546924 0.541887 0.532636 0.521254 0.509474 0.493837 0.474952 0.460194 0.448627 0.440409 0.434769 0.431874 0.430770 0.428861 0.425687 0.423292 0.421583 0.420061 0.418426 0.416995 0.415842 0.414992 0.414457 -100 
-100 -100 0.530940 0.526192 0.518031 0.509293 0.505986 0.490824 0.464372 0.447821 0.435968 0.427980 0.422726 0.420805 0.421266 0.419187 0.414071 0.410362 0.408035 0.406368 0.404866 0.403749 0.402914 0.402287 0.401865 -100 
-100 -100 0.508668 0.504034 0.496105 0.487717 0.484916 0.470348 0.444524 0.428598 0.417295 0.409763 0.404843 0.403126 0.403690 0.401593 0.396337 0.392467 0.390018 0.388380 0.387037 0.386125 0.385470 0.384991 0.384654 -100 
-100 -100 0.479148 0.474439 0.465898 0.455603 0.445319 0.431448 0.414530 0.401623 0.391742 0.384864 0.380224 0.377920 0.377072 0.375085 0.371549 0.368691 0.366631 0.365175 0.364030 0.363221 0.362630 0.362204 0.361931 -100 
-100 -100 0.445029 0.440348 0.431687 0.420845 0.408903 0.395851 0.382145 0.371083 0.362323 0.356124 0.351812 0.349268 0.347706 0.345920 0.343557 0.341520 0.339869 0.338589 0.337521 0.336721 0.336119 0.335697 0.335445 -100 
-100 -100 0.406626 0.402069 0.393560 0.382815 0.370696 0.358531 0.346739 0.337031 0.329296 0.323803 0.319952 0.317511 0.315813 0.314265 0.312564 0.311031 0.309682 0.308543 0.307521 0.306705 0.306071 0.305641 0.305397 -100 
-100 -100 0.368556 0.364203 0.356036 0.345724 0.334115 0.322831 0.312213 0.303546 0.296664 0.291838 0.288456 0.286272 0.284692 0.283377 0.282029 0.280784 0.279622 0.278608 0.277645 0.276839 0.276189 0.275766 0.275528 -100 
-100 -100 0.332980 0.328834 0.321073 0.311282 0.300319 0.289816 0.280144 0.272343 0.266230 0.261969 0.259015 0.257107 0.255729 0.254600 0.253480 0.252430 0.251426 0.250510 0.249629 0.248877 0.248259 0.247832 0.247594 -100 
-100 -100 0.306151 0.302182 0.294751 0.285387 0.274935 0.265020 0.256003 0.248825 0.243258 0.239413 0.236764 0.235065 0.233846 0.232861 0.231896 0.230982 0.230091 0.229261 0.228459 0.227763 0.227174 0.226752 0.226514 -100 
-100 -100 0.291065 0.287198 0.279960 0.270836 0.260674 0.251078 0.242421 0.235578 0.230312 0.226693 0.224214 0.222628 0.221500 0.220598 0.219724 0.218888 0.218062 0.217286 0.216533 0.215869 0.215297 0.214878 0.214640 -100 
-100 -100 -100 -100 -100 -100 -100 -100 -100 -100 -100 -100 -100 -100 -100 -100 -100 -100 -100 -100 -100 -100 -100 -100 -100 -100 
-100 -100 -100 -100 -100 -100 -100 -100 -100 -100 -100 -100 -100 -100 -100 -100 -100 -100 -100 -100 -100 -100 -100 -100 -100 -100 
-100 -100 -100 -100 -100 -100 -100 -100 -100 -100 -100 -100 -100 -100 -100 -100 -100 -100 -100 -100 -100 -100 -100 -100 -100 -100 
-100 -100 0.422559 0.416837 0.406233 0.393165 0.378914 0.365655 0.353790 0.344371 0.336909 0.331364 0.327043 0.323860 0.321372 0.319427 0.317712 0.316172 0.314659 0.313234 0.311914 0.310893 0.310157 0.309338 0.308565 -100 
-100 -100 0.431804 0.425801 0.414738 0.401244 0.386677 0.373201 0.361174 0.351631 0.344055 0.338372 0.333895 0.330585 0.328021 0.326040 0.324310 0.322779 0.321296 0.319928 0.318743 0.318019 0.317723 0.316943 0.315860 -100 
-100 -100 0.448372 0.442008 0.430329 0.416254 0.401207 0.387357 0.374996 0.365166 0.357317 0.351371 0.346636 0.343147 0.340489 0.338458 0.336700 0.335186 0.333771 0.332486 0.331488 0.331234 0.331775 0.331048 0.329314 -100 
-100 -100 0.468001 0.461459 0.449443 0.435010 0.419578 0.405309 0.392476 0.382163 0.373862 0.367561 0.362593 0.358999 0.356346 0.354299 0.352495 0.351021 0.349734 0.348448 0.347298 0.346945 0.347424 0.346681 0.344953 -100 
-100 -100 0.489757 0.483096 0.470771 0.456080 0.440306 0.425572 0.412131 0.401174 0.392264 0.385555 0.380430 0.376913 0.374595 0.372592 0.370596 0.369264 0.368466 0.367068 0.365066 0.363879 0.363323 0.362460 0.361370 -100 
-100 -100 0.512359 0.505255 0.491995 0.476670 0.460398 0.445129 0.431047 0.419410 0.409885 0.402784 0.397594 0.394393 0.392910 0.391030 0.388575 0.387628 0.388180 0.386654 0.382907 0.380559 0.379127 0.378083 0.377297 -100 
-100 -100 0.535312 0.527425 0.512405 0.496047 0.479105 0.463271 0.448553 0.436277 0.426182 0.418738 0.413646 0.411179 0.412523 0.410862 0.406336 0.406210 0.410670 0.409027 0.400896 0.396740 0.394375 0.393082 0.392360 -100 
-100 -100 0.550262 0.542477 0.527590 0.511252 0.494151 0.477975 0.462768 0.449954 0.439356 0.431546 0.426245 0.423713 0.425110 0.423563 0.419202 0.419298 0.423951 0.422328 0.414029 0.409642 0.407071 0.405667 0.404917 -100 
-100 -100 0.557069 0.550308 0.537515 0.522334 0.505646 0.489388 0.473835 0.460594 0.449554 0.441364 0.435551 0.432162 0.430812 0.429275 0.427362 0.427087 0.428236 0.426763 0.422489 0.419433 0.417350 0.415970 0.415115 -100 
-100 -100 0.560990 0.555009 0.543638 0.529388 0.513098 0.496848 0.481081 0.467552 0.456229 0.447796 0.441714 0.437924 0.435824 0.434374 0.433259 0.433031 0.433235 0.431905 0.428967 0.426508 0.424756 0.423350 0.422275 -100 
-100 -100 0.562755 0.557185 0.546568 0.532865 0.516885 0.500689 0.484808 0.471134 0.459680 0.451136 0.444917 0.440970 0.438582 0.437204 0.436491 0.436449 0.436581 0.435363 0.432817 0.430652 0.429493 0.428078 0.426462 -100 
-100 -100 0.561591 0.556185 0.545881 0.532493 0.516793 0.500707 0.484798 0.471124 0.459715 0.451182 0.444921 0.440943 0.438511 0.437062 0.436221 0.436003 0.435949 0.434749 0.432408 0.430414 0.429379 0.428040 0.426460 -100 
-100 -100 0.556558 0.551211 0.541087 0.528044 0.512882 0.497001 0.480998 0.467418 0.456277 0.447860 0.441554 0.437641 0.435300 0.433609 0.432128 0.431225 0.430572 0.429283 0.427254 0.425442 0.424128 0.422964 0.422000 -100 
-100 -100 0.546889 0.541605 0.531728 0.519293 0.505217 0.489670 0.473279 0.459781 0.449077 0.440883 0.434568 0.430911 0.428977 0.426999 0.424487 0.422655 0.421447 0.420021 0.418152 0.416579 0.415360 0.414408 0.413740 -100 
-100 -100 0.531204 0.526039 0.516441 0.505069 0.493565 0.478512 0.460617 0.447104 0.437504 0.429645 0.422839 0.419577 0.418391 0.416206 0.412462 0.409754 0.408472 0.406916 0.404711 0.403264 0.402170 0.401403 0.400924 -100 
-100 -100 0.508835 0.503794 0.494452 0.483461 0.472463 0.458017 0.440789 0.427910 0.418873 0.411477 0.405019 0.401969 0.400881 0.398682 0.394826 0.391970 0.390568 0.389027 0.386965 0.385687 0.384735 0.384097 0.383716 -100 
-100 -100 0.478791 0.473878 0.464786 0.453515 0.441010 0.427281 0.412897 0.401292 0.392319 0.385503 0.380228 0.377194 0.375537 0.373509 0.370674 0.368396 0.366809 0.365418 0.363981 0.362896 0.362054 0.361484 0.361159 -100 
-100 -100 0.444242 0.439522 0.430708 0.419605 0.407033 0.394123 0.381354 0.370852 0.362516 0.356338 0.351710 0.348815 0.346922 0.345154 0.343155 0.341492 0.340151 0.338911 0.337630 0.336575 0.335742 0.335184 0.334878 -100 
-100 -100 0.405503 0.401022 0.392632 0.381988 0.369893 0.357870 0.346363 0.336857 0.329262 0.323762 0.319783 0.317197 0.315397 0.313907 0.312445 0.311205 0.310097 0.308981 0.307772 0.306711 0.305865 0.305307 0.305007 -100 
-100 -100 0.367382 0.363142 0.355183 0.345090 0.333657 0.322495 0.311991 0.303391 0.296559 0.291708 0.288262 0.286020 0.284427 0.283172 0.282008 0.281006 0.280055 0.279049 0.277916 0.276895 0.276070 0.275529 0.275241 -100 
-100 -100 0.331978 0.327941 0.320374 0.310787 0.299994 0.289590 0.279967 0.272183 0.266074 0.261792 0.258802 0.256865 0.255487 0.254409 0.253418 0.252542 0.251688 0.250782 0.249780 0.248869 0.248121 0.247614 0.247340 -100 
-100 -100 0.305393 0.301505 0.294216 0.284997 0.274665 0.264817 0.255828 0.248653 0.243078 0.239213 0.236536 0.234813 0.233589 0.232634 0.231749 0.230943 0.230147 0.229328 0.228452 0.227657 0.226985 0.226513 0.226252 -100 
-100 -100 0.290478 0.286670 0.279532 0.270511 0.260432 0.250883 0.242243 0.235399 0.230122 0.226482 0.223975 0.222365 0.221226 0.220340 0.219514 0.218748 0.217985 0.217219 0.216420 0.215695 0.215068 0.214615 0.214361 -100 
-100 -100 -100 -100 -100 -100 -100 -100 -100 -100 -100 -100 -100 -100 -100 -100 -100 -100 -100 -100 -100 -100 -100 -100 -100 -100 
-100 -100 -100 -100 -100 -100 -100 -100 -100 -100 -100 -100 -100 -100 -100 -100 -100 -100 -100 -100 -100 -100 -100 -100 -100 -100 
-100 -100 -100 -100 -100 -100 -100 -100 -100 -100 -100 -100 -100 -100 -100 -100 -100 -100 -100 -100 -100 -100 -100 -100 -100 -100 
-100 -100 0.419898 0.414372 0.404080 0.391272 0.377191 0.364062 0.352346 0.343108 0.335804 0.330288 0.325864 0.322548 0.319957 0.317952 0.316211 0.314672 0.313186 0.311806 0.310508 0.309424 0.308544 0.307780 0.307220 -100 
-100 -100 0.428665 0.422955 0.412361 0.399262 0.384950 0.371652 0.359819 0.350509 0.343135 0.337477 0.332845 0.329345 0.326636 0.324571 0.322803 0.321260 0.319787 0.318434 0.317196 0.316234 0.315524 0.314781 0.314110 -100 
-100 -100 0.444712 0.438751 0.427723 0.414196 0.399503 0.385891 0.373774 0.364233 0.356632 0.350700 0.345740 0.341980 0.339114 0.336968 0.335159 0.333616 0.332172 0.330857 0.329696 0.328915 0.328511 0.327791 0.326894 -100 
-100 -100 0.464434 0.458295 0.446942 0.433061 0.417985 0.403953 0.391359 0.381322 0.373248 0.366935 0.361707 0.357792 0.354862 0.352679 0.350843 0.349316 0.347926 0.346608 0.345378 0.344543 0.344101 0.343367 0.342467 -100 
-100 -100 0.486734 0.480404 0.468669 0.454415 0.438907 0.424351 0.411084 0.400318 0.391544 0.384777 0.379371 0.375461 0.372673 0.370518 0.368618 0.367161 0.365961 0.364588 0.362996 0.361801 0.360936 0.360127 0.359436 -100 
-100 -100 0.509377 0.502648 0.490161 0.475276 0.459214 0.444061 0.430080 0.418537 0.409046 0.401820 0.396272 0.392461 0.389976 0.387903 0.385906 0.384622 0.383874 0.382439 0.380213 0.378529 0.377269 0.376346 0.375743 -100 
-100 -100 0.531241 0.523986 0.510433 0.494777 0.478102 0.462361 0.447688 0.435429 0.425276 0.417624 0.411979 0.408375 0.406863 0.404925 0.402341 0.401407 0.401922 0.400441 0.396755 0.394383 0.392694 0.391616 0.390991 -100 
-100 -100 0.546496 0.539313 0.525848 0.510186 0.493337 0.477229 0.462024 0.449171 0.438467 0.430421 0.424561 0.420891 0.419425 0.417613 0.415229 0.414546 0.415285 0.413838 0.410003 0.407459 0.405651 0.404459 0.403733 -100 
-100 -100 0.555118 0.548622 0.536439 0.521584 0.505039 0.488814 0.473222 0.459900 0.448734 0.440341 0.434165 0.430181 0.427842 0.426158 0.424804 0.424324 0.424342 0.423020 0.420292 0.418110 0.416589 0.415327 0.414318 -100 
-100 -100 0.559962 0.554070 0.542922 0.528832 0.512649 0.496421 0.480589 0.466950 0.455490 0.446871 0.440518 0.436381 0.433854 0.432349 0.431538 0.431539 0.431859 0.430696 0.428092 0.426104 0.425120 0.423777 0.422152 -100 
-100 -100 0.562110 0.556554 0.545999 0.532378 0.516480 0.500307 0.484377 0.470619 0.459060 0.450344 0.443875 0.439660 0.437057 0.435692 0.435302 0.435905 0.437067 0.436063 0.433105 0.431378 0.432111 0.430717 0.427327 -100 
-100 -100 0.561173 0.555710 0.545334 0.531890 0.516159 0.500104 0.484280 0.470682 0.459312 0.450642 0.444073 0.439787 0.437153 0.435722 0.435209 0.435704 0.436810 0.435821 0.432930 0.431276 0.432071 0.430718 0.427347 -100 
-100 -100 0.556414 0.550899 0.540463 0.527066 0.511547 0.495720 0.480194 0.467094 0.456397 0.447913 0.441070 0.436688 0.434044 0.432320 0.431089 0.430684 0.430789 0.429656 0.427267 0.425520 0.424738 0.423518 0.421949 -100 
-100 -100 0.547080 0.541476 0.530943 0.517670 0.502574 0.487128 0.472006 0.459724 0.450277 0.442112 0.434705 0.430251 0.427809 0.425734 0.423485 0.422124 0.421736 0.420426 0.417998 0.416247 0.415073 0.414012 0.413089 -100 
-100 -100 0.531906 0.526257 0.515406 0.502493 0.488406 0.473522 0.458692 0.447603 0.441362 0.433625 0.423939 0.419272 0.417211 0.414880 0.411606 0.409696 0.410339 0.408876 0.404945 0.402901 0.401548 0.400617 0.400003 -100 
-100 -100 0.509425 0.503909 0.493336 0.480824 0.467266 0.453003 0.438847 0.428402 0.422723 0.415464 0.406164 0.401733 0.399794 0.397466 0.394093 0.392035 0.392532 0.391074 0.387286 0.385365 0.384082 0.383263 0.382778 -100 
-100 -100 0.478651 0.473448 0.463750 0.451689 0.438216 0.424632 0.411562 0.401224 0.393549 0.386815 0.380519 0.376752 0.374654 0.372581 0.370044 0.368228 0.367356 0.366043 0.364040 0.362593 0.361486 0.360750 0.360340 -100 
-100 -100 0.443554 0.438720 0.429679 0.418302 0.405442 0.392657 0.380448 0.370516 0.362708 0.356556 0.351497 0.348242 0.346155 0.344435 0.342712 0.341442 0.340518 0.339346 0.337779 0.336420 0.335332 0.334614 0.334232 -100 
-100 -100 0.404424 0.399961 0.391604 0.381005 0.368959 0.357053 0.345737 0.336420 0.328982 0.323471 0.319327 0.316593 0.314747 0.313366 0.312185 0.311324 0.310547 0.309489 0.308060 0.306702 0.305606 0.304894 0.304526 -100 
-100 -100 0.366184 0.362021 0.354207 0.344291 0.333019 0.321958 0.311505 0.302934 0.296125 0.291246 0.287731 0.285438 0.283864 0.282734 0.281828 0.281171 0.280513 0.279554 0.278227 0.276938 0.275893 0.275218 0.274872 -100 
-100 -100 0.330881 0.326929 0.319514 0.310104 0.299464 0.289136 0.279520 0.271716 0.265590 0.261281 0.258257 0.256305 0.254959 0.253986 0.253195 0.252583 0.251953 0.251092 0.249952 0.248846 0.247939 0.247337 0.247022 -100 
-100 -100 0.304486 0.300664 0.293489 0.284398 0.274172 0.264373 0.255380 0.248182 0.242584 0.238695 0.235996 0.234265 0.233065 0.232185 0.231436 0.230809 0.230167 0.229389 0.228437 0.227527 0.226759 0.226229 0.225943 -100 
-100 -100 0.289711 0.285951 0.278897 0.269965 0.259956 0.250437 0.241792 0.234929 0.229630 0.225967 0.223440 0.221822 0.220700 0.219867 0.219139 0.218500 0.217848 0.217120 0.216283 0.215490 0.214805 0.214316 0.214046 -100 
-100 -100 -100 -100 -100 -100 -100 -100 -100 -100 -100 -100 -100 -100 -100 -100 -100 -100 -100 -100 -100 -100 -100 -100 -100 -100 
-100 -100 -100 -100 -100 -100 -100 -100 -100 -100 -100 -100 -100 -100 -100 -100 -100 -100 -100 -100 -100 -100 -100 -100 -100 -100 
-100 -100 -100 -100 -100 -100 -100 -100 -100 -100 -100 -100 -100 -100 -100 -100 -100 -100 -100 -100 -100 -100 -100 -100 -100 -100 
-100 -100 0.417327 0.411929 0.401842 0.389196 0.375219 0.362168 0.350564 0.341480 0.334333 0.328871 0.324400 0.321023 0.318394 0.316366 0.314601 0.313053 0.311591 0.310273 0.309058 0.308032 0.307166 0.306483 0.306049 -100 
-100 -100 0.425787 0.420270 0.409984 0.397135 0.382987 0.369811 0.358133 0.349030 0.341859 0.336257 0.331530 0.327916 0.325131 0.323018 0.321207 0.319637 0.318169 0.316861 0.315673 0.314696 0.313893 0.313224 0.312761 -100 
-100 -100 0.441511 0.435813 0.425212 0.412039 0.397584 0.384148 0.372241 0.362970 0.355627 0.349744 0.344620 0.340672 0.337667 0.335437 0.333563 0.331966 0.330494 0.329197 0.328037 0.327119 0.326405 0.325750 0.325230 -100 
-100 -100 0.461382 0.455494 0.444553 0.431015 0.416183 0.402338 0.389965 0.380201 0.372376 0.366093 0.360665 0.356513 0.353386 0.351093 0.349186 0.347585 0.346122 0.344819 0.343623 0.342667 0.341921 0.341252 0.340727 -100 
-100 -100 0.484345 0.478164 0.466694 0.452653 0.437314 0.422906 0.409825 0.399278 0.390689 0.383910 0.378273 0.374077 0.370969 0.368679 0.366767 0.365203 0.363801 0.362463 0.361120 0.360002 0.359086 0.358357 0.357867 -100 
-100 -100 0.507683 0.501002 0.488659 0.473848 0.457866 0.442810 0.428972 0.417593 0.408223 0.400932 0.395091 0.390883 0.387857 0.385612 0.383718 0.382247 0.380988 0.379614 0.378037 0.376692 0.375584 0.374763 0.374265 -100 
-100 -100 0.529776 0.522560 0.509248 0.493632 0.476995 0.461317 0.446751 0.434611 0.424536 0.416758 0.410671 0.406441 0.403609 0.401450 0.399548 0.398271 0.397368 0.395977 0.393990 0.392361 0.391064 0.390122 0.389541 -100 
-100 -100 0.545294 0.538134 0.524888 0.509251 0.492430 0.476364 0.461219 0.448427 0.437745 0.429543 0.423228 0.418925 0.416131 0.414108 0.412438 0.411455 0.410835 0.409489 0.407329 0.405556 0.404232 0.403167 0.402381 -100 
-100 -100 0.554353 0.547830 0.535683 0.520833 0.504329 0.488124 0.472516 0.459170 0.447947 0.439392 0.432891 0.428499 0.425614 0.423799 0.422665 0.422197 0.422008 0.420793 0.418586 0.416871 0.416087 0.414897 0.413385 -100 
-100 -100 0.559314 0.553395 0.542260 0.528214 0.512114 0.495891 0.479966 0.466218 0.454641 0.445850 0.439230 0.434809 0.431980 0.430433 0.429879 0.430315 0.431342 0.430331 0.427502 0.425946 0.426821 0.425510 0.422158 -100 
-100 -100 0.561570 0.555982 0.545414 0.531848 0.516065 0.499884 0.483799 0.469899 0.458231 0.449344 0.442607 0.438162 0.435401 0.434091 0.434139 0.435811 0.439004 0.438256 0.434244 0.433622 0.441019 0.439619 0.429646 -100 
-100 -100 0.560785 0.555245 0.544755 0.531265 0.515563 0.499494 0.483601 0.469987 0.458686 0.449877 0.442940 0.438401 0.435638 0.434284 0.434218 0.435838 0.439105 0.438376 0.434302 0.433678 0.441086 0.439697 0.429725 -100 
-100 -100 0.556475 0.550770 0.539829 0.526132 0.510369 0.494545 0.479315 0.466628 0.456948 0.448399 0.440441 0.435640 0.432836 0.431129 0.430113 0.430372 0.431980 0.431002 0.427568 0.425924 0.426803 0.425511 0.422150 -100 
-100 -100 0.547743 0.541789 0.530245 0.516311 0.500615 0.485221 0.470955 0.459930 0.453500 0.445366 0.435124 0.429832 0.427204 0.425087 0.422855 0.422087 0.423815 0.422595 0.418261 0.416090 0.415234 0.414053 0.412505 -100 
-100 -100 0.537420 0.531057 0.514978 0.500802 0.485328 0.470613 0.458069 0.450364 0.460098 0.452469 0.427333 0.420247 0.418001 0.415572 0.411936 0.411517 0.425309 0.423886 0.406837 0.403100 0.401191 0.400052 0.399172 -100 
-100 -100 0.514746 0.508531 0.492794 0.479034 0.464101 0.450023 0.438171 0.431115 0.441356 0.434228 0.409575 0.402773 0.400682 0.398274 0.394538 0.393942 0.407445 0.406024 0.389235 0.385592 0.383651 0.382616 0.381946 -100 
-100 -100 0.478897 0.473373 0.462722 0.450030 0.435979 0.422494 0.410355 0.401338 0.396703 0.390064 0.381051 0.376536 0.374340 0.372275 0.369744 0.368425 0.369416 0.368167 0.364383 0.362355 0.360963 0.360073 0.359552 -100 
-100 -100 0.442970 0.437993 0.428523 0.416886 0.403806 0.391094 0.379312 0.369917 0.363223 0.357113 0.351079 0.347532 0.345411 0.343774 0.342206 0.341286 0.341124 0.340028 0.337829 0.336165 0.334852 0.334000 0.333538 -100 
-100 -100 0.403263 0.398784 0.390391 0.379788 0.367760 0.355920 0.344727 0.335560 0.328342 0.322834 0.318493 0.315676 0.313866 0.312618 0.311670 0.311137 0.310720 0.309738 0.308091 0.306497 0.305202 0.304371 0.303943 -100 
-100 -100 0.364891 0.360774 0.353038 0.343228 0.332057 0.321055 0.310618 0.302052 0.295279 0.290388 0.286808 0.284504 0.282988 0.282002 0.281336 0.280983 0.280612 0.279730 0.278253 0.276761 0.275542 0.274771 0.274379 -100 
-100 -100 0.329673 0.325776 0.318460 0.309164 0.298624 0.288335 0.278698 0.270860 0.264709 0.260379 0.257336 0.255393 0.254106 0.253254 0.252661 0.252295 0.251888 0.251098 0.249870 0.248625 0.247600 0.246932 0.246588 -100 
-100 -100 0.303446 0.299666 0.292566 0.283556 0.273393 0.263610 0.254591 0.247357 0.241727 0.237815 0.235102 0.233380 0.232227 0.231437 0.230837 0.230390 0.229915 0.229205 0.228217 0.227234 0.226402 0.225835 0.225533 -100 
-100 -100 0.288797 0.285069 0.278067 0.269185 0.259212 0.249694 0.241022 0.234125 0.228794 0.225108 0.222566 0.220954 0.219867 0.219107 0.218495 0.217995 0.217474 0.216811 0.215972 0.215147 0.214429 0.213921 0.213642 -100 
-100 -100 -100 -100 -100 -100 -100 -100 -100 -100 -100 -100 -100 -100 -100 -100 -100 -100 -100 -100 -100 -100 -100 -100 -100 -100 
-100 -100 -100 -100 -100 -100 -100 -100 -100 -100 -100 -100 -100 -100 -100 -100 -100 -100 -100 -100 -100 -100 -100 -100 -100 -100 
-100 -100 -100 -100 -100 -100 -100 -100 -100 -100 -100 -100 -100 -100 -100 -100 -100 -100 -100 -100 -100 -100 -100 -100 -100 -100 
-100 -100 0.414850 0.409541 0.399592 0.387050 0.373123 0.360082 0.348482 0.339421 0.332327 0.326952 0.322603 0.319366 0.316862 0.314898 0.313135 0.311572 0.310129 0.308892 0.307812 0.306937 0.306200 0.305621 0.305258 -100 
-100 -100 0.423115 0.417727 0.407641 0.394954 0.380896 0.367757 0.356101 0.347035 0.339928 0.334418 0.329813 0.326339 0.323676 0.321614 0.319783 0.318173 0.316706 0.315468 0.314407 0.313567 0.312868 0.312306 0.311939 -100 
-100 -100 0.438600 0.433085 0.422766 0.409832 0.395525 0.382168 0.370317 0.361109 0.353846 0.348057 0.343043 0.339216 0.336309 0.334107 0.332179 0.330508 0.329006 0.327763 0.326716 0.325904 0.325240 0.324694 0.324316 -100 
-100 -100 0.458418 0.452739 0.442119 0.428860 0.414211 0.400491 0.388216 0.378553 0.370826 0.364630 0.359261 0.355166 0.352076 0.349777 0.347789 0.346084 0.344557 0.343300 0.342217 0.341363 0.340656 0.340098 0.339715 -100 
-100 -100 0.481522 0.475538 0.464391 0.450638 0.435511 0.421261 0.408330 0.397946 0.389502 0.382775 0.377092 0.372836 0.369668 0.367307 0.365286 0.363592 0.362084 0.360777 0.359584 0.358603 0.357780 0.357148 0.356751 -100 
-100 -100 0.504951 0.498477 0.486494 0.471998 0.456260 0.441404 0.427778 0.416639 0.407474 0.400195 0.394171 0.389748 0.386526 0.384138 0.382107 0.380454 0.378998 0.377642 0.376292 0.375133 0.374152 0.373419 0.372979 -100 
-100 -100 0.527027 0.520057 0.507195 0.491948 0.475592 0.460146 0.445835 0.433992 0.424193 0.416389 0.409959 0.405361 0.402159 0.399793 0.397764 0.396227 0.394921 0.393538 0.391964 0.390595 0.389453 0.388595 0.388055 -100 
-100 -100 0.542837 0.535905 0.523079 0.507790 0.491238 0.475386 0.460453 0.447913 0.437461 0.429201 0.422510 0.417803 0.414604 0.412369 0.410575 0.409337 0.408305 0.406962 0.405197 0.403660 0.402465 0.401472 0.400716 -100 
-100 -100 0.552571 0.546179 0.534286 0.519689 0.503413 0.487338 0.471793 0.458540 0.447392 0.438739 0.431947 0.427235 0.424070 0.422081 0.420824 0.420198 0.419815 0.418588 0.416546 0.414951 0.414238 0.413083 0.411585 -100 
-100 -100 0.558152 0.552281 0.541272 0.527412 0.511524 0.495334 0.479271 0.465417 0.453766 0.444841 0.437997 0.433347 0.430327 0.428664 0.428040 0.428410 0.429370 0.428347 0.425561 0.424042 0.424941 0.423638 0.420287 -100 
-100 -100 0.560876 0.555275 0.544747 0.531330 0.515810 0.499578 0.483117 0.468937 0.457076 0.448034 0.441128 0.436526 0.433643 0.432280 0.432324 0.434015 0.437245 0.436496 0.432445 0.431803 0.439191 0.437779 0.427789 -100 
-100 -100 0.560358 0.554746 0.544182 0.530722 0.515178 0.499006 0.482714 0.468802 0.457295 0.448354 0.441294 0.436644 0.433804 0.432457 0.432457 0.434166 0.437524 0.436820 0.432694 0.432036 0.439421 0.438008 0.428000 -100 
-100 -100 0.556216 0.550347 0.539156 0.525260 0.509386 0.493419 0.477984 0.465141 0.455353 0.446722 0.438682 0.433802 0.430957 0.429307 0.428438 0.428861 0.430615 0.429691 0.426236 0.424587 0.425475 0.424142 0.420705 -100 
-100 -100 0.547649 0.541433 0.529440 0.515067 0.499025 0.483464 0.469173 0.458160 0.451734 0.443581 0.433287 0.427924 0.425257 0.423249 0.421271 0.420776 0.422743 0.421624 0.417291 0.415165 0.414399 0.413169 0.411470 -100 
-100 -100 0.537478 0.530769 0.514060 0.499242 0.483196 0.468305 0.455932 0.448385 0.458213 0.450616 0.425453 0.418288 0.415980 0.413702 0.410434 0.410408 0.424566 0.423295 0.406242 0.402610 0.400917 0.399731 0.398588 -100 
-100 -100 0.514635 0.508090 0.491735 0.477336 0.461825 0.447595 0.435956 0.429097 0.439459 0.432392 0.407735 0.400874 0.398736 0.396501 0.393145 0.392953 0.406829 0.405578 0.388797 0.385263 0.383535 0.382463 0.381535 -100 
-100 -100 0.478318 0.472562 0.461488 0.448353 0.433933 0.420337 0.408314 0.399440 0.394911 0.388330 0.379333 0.374814 0.372643 0.370736 0.368492 0.367477 0.368739 0.367629 0.363882 0.361919 0.360625 0.359699 0.359036 -100 
-100 -100 0.441962 0.436857 0.427157 0.415274 0.401991 0.389216 0.377494 0.368185 0.361562 0.355499 0.349501 0.345996 0.343948 0.342447 0.341074 0.340361 0.340386 0.339401 0.337247 0.335614 0.334334 0.333456 0.332928 -100 
-100 -100 0.401993 0.397467 0.388982 0.378273 0.366156 0.354288 0.343122 0.333997 0.326815 0.321344 0.317046 0.314295 0.312581 0.311448 0.310625 0.310226 0.309937 0.309051 0.307455 0.305887 0.304602 0.303761 0.303310 -100 
-100 -100 0.363559 0.359445 0.351689 0.341845 0.330632 0.319624 0.309195 0.300640 0.293870 0.289006 0.285463 0.283222 0.281789 0.280907 0.280333 0.280078 0.279802 0.279017 0.277602 0.276140 0.274928 0.274168 0.273774 -100 
-100 -100 0.328454 0.324567 0.317254 0.307949 0.297389 0.287085 0.277436 0.269588 0.263427 0.259098 0.256073 0.254173 0.252954 0.252184 0.251674 0.251400 0.251089 0.250389 0.249228 0.248024 0.247021 0.246366 0.246027 -100 
-100 -100 0.302384 0.298611 0.291514 0.282494 0.272309 0.262499 0.253453 0.246192 0.240539 0.236612 0.233898 0.232201 0.231099 0.230379 0.229860 0.229507 0.229130 0.228508 0.227590 0.226656 0.225853 0.225303 0.225007 -100 
-100 -100 0.287843 0.284118 0.277113 0.268217 0.258215 0.248662 0.239953 0.233022 0.227658 0.223948 0.221397 0.219798 0.218753 0.218056 0.217527 0.217122 0.216699 0.216124 0.215355 0.214580 0.213896 0.213406 0.213135 -100 
-100 -100 -100 -100 -100 -100 -100 -100 -100 -100 -100 -100 -100 -100 -100 -100 -100 -100 -100 -100 -100 -100 -100 -100 -100 -100 
-100 -100 -100 -100 -100 -100 -100 -100 -100 -100 -100 -100 -100 -100 -100 -100 -100 -100 -100 -100 -100 -100 -100 -100 -100 -100 
-100 -100 -100 -100 -100 -100 -100 -100 -100 -100 -100 -100 -100 -100 -100 -100 -100 -100 -100 -100 -100 -100 -100 -100 -100 -100 
-100 -100 0.412264 0.407046 0.397235 0.384799 0.370908 0.357829 0.346138 0.336974 0.329841 0.324590 0.320545 0.317658 0.315454 0.313638 0.311890 0.310296 0.308861 0.307713 0.306813 0.306157 0.305624 0.305171 0.304862 -100 
-100 -100 0.420361 0.415093 0.405196 0.392662 0.378675 0.365513 0.353761 0.344569 0.337397 0.332022 0.327771 0.324704 0.322374 0.320459 0.318615 0.316941 0.315456 0.314299 0.313424 0.312816 0.312330 0.311902 0.311596 -100 
-100 -100 0.435588 0.430240 0.420195 0.407493 0.393321 0.379977 0.368047 0.358708 0.351370 0.345724 0.341098 0.337716 0.335161 0.333087 0.331099 0.329316 0.327761 0.326581 0.325717 0.325142 0.324694 0.324286 0.323981 -100 
-100 -100 0.455144 0.449685 0.439441 0.426512 0.412086 0.398445 0.386168 0.376462 0.368735 0.362668 0.357606 0.353869 0.351069 0.348836 0.346731 0.344874 0.343266 0.342043 0.341128 0.340497 0.340000 0.339568 0.339254 -100 
-100 -100 0.477822 0.472163 0.461569 0.448296 0.433513 0.419466 0.406699 0.396470 0.388221 0.381607 0.375989 0.371862 0.368830 0.366437 0.364196 0.362294 0.360652 0.359356 0.358306 0.357517 0.356871 0.356351 0.356009 -100 
-100 -100 0.500544 0.494563 0.483421 0.469641 0.454413 0.439908 0.426638 0.415904 0.407183 0.399992 0.393739 0.389177 0.385936 0.383389 0.380997 0.379045 0.377379 0.375995 0.374766 0.373758 0.372912 0.372265 0.371871 -100 
-100 -100 0.521928 0.515619 0.503905 0.489615 0.473938 0.458959 0.445170 0.433957 0.425120 0.417375 0.410174 0.405214 0.402184 0.399546 0.396666 0.394694 0.393034 0.391576 0.390133 0.388880 0.387816 0.387017 0.386535 -100 
-100 -100 0.538132 0.531820 0.520091 0.505735 0.489868 0.474453 0.459982 0.448025 0.438504 0.430255 0.422729 0.417597 0.414526 0.411980 0.409311 0.407607 0.406166 0.404710 0.403062 0.401578 0.400340 0.399377 0.398748 -100 
-100 -100 0.549350 0.543349 0.532170 0.518247 0.502569 0.486764 0.471306 0.458292 0.447459 0.438753 0.431533 0.426477 0.423121 0.420869 0.419175 0.418114 0.417249 0.415890 0.413971 0.412286 0.411046 0.409900 0.408935 -100 
-100 -100 0.556404 0.550703 0.540076 0.526709 0.511447 0.495326 0.478845 0.464795 0.453108 0.444058 0.436937 0.432057 0.428878 0.427008 0.426001 0.425788 0.425835 0.424637 0.422243 0.420398 0.419509 0.418194 0.416571 -100 
-100 -100 0.560178 0.554609 0.544320 0.531415 0.517174 0.500837 0.482897 0.468030 0.455748 0.446518 0.439493 0.434780 0.431792 0.430263 0.429891 0.430604 0.431965 0.430958 0.427812 0.425997 0.426692 0.425254 0.421815 -100 
-100 -100 0.560150 0.554462 0.543970 0.530855 0.516455 0.500057 0.482153 0.467395 0.455269 0.446140 0.439158 0.434528 0.431661 0.430240 0.429965 0.430801 0.432319 0.431393 0.428251 0.426467 0.427211 0.425765 0.422268 -100 
-100 -100 0.555964 0.549924 0.538686 0.524732 0.509024 0.492742 0.476395 0.462730 0.451657 0.442903 0.435784 0.431141 0.428341 0.426791 0.426068 0.426238 0.426896 0.425939 0.423441 0.421697 0.421028 0.419684 0.417816 -100 
-100 -100 0.547296 0.540815 0.528744 0.514009 0.497738 0.481761 0.466618 0.454408 0.444987 0.436755 0.429157 0.424430 0.421789 0.420047 0.418686 0.418280 0.418796 0.417823 0.415343 0.413816 0.413123 0.411927 0.410375 -100 
-100 -100 0.532858 0.525997 0.512853 0.497653 0.481238 0.465788 0.451969 0.441544 0.435704 0.428064 0.418233 0.413216 0.410805 0.408938 0.407012 0.406538 0.408662 0.407709 0.403618 0.402052 0.401816 0.400758 0.398947 -100 
-100 -100 0.509879 0.503182 0.490344 0.475546 0.459643 0.444874 0.431871 0.422223 0.417049 0.409965 0.400585 0.395870 0.393642 0.391823 0.389830 0.389234 0.391241 0.390330 0.386417 0.384992 0.384839 0.383905 0.382229 -100 
-100 -100 0.477346 0.471348 0.460170 0.446595 0.431778 0.417837 0.405288 0.395478 0.388180 0.381622 0.375352 0.371523 0.369431 0.367829 0.366262 0.365468 0.365568 0.364697 0.362765 0.361605 0.361015 0.360176 0.359162 -100 
-100 -100 0.440731 0.435476 0.425646 0.413455 0.399884 0.386898 0.374941 0.365307 0.357744 0.351741 0.346786 0.343650 0.341773 0.340457 0.339346 0.338720 0.338407 0.337575 0.336133 0.334912 0.334008 0.333215 0.332566 -100 
-100 -100 0.400700 0.396076 0.387413 0.376477 0.364142 0.352148 0.340930 0.331756 0.324447 0.319045 0.315042 0.312526 0.310996 0.309949 0.309120 0.308642 0.308255 0.307470 0.306192 0.304924 0.303891 0.303145 0.302684 -100 
-100 -100 0.362257 0.358070 0.350185 0.340169 0.328790 0.317689 0.307262 0.298737 0.291974 0.287156 0.283760 0.281685 0.280420 0.279567 0.278898 0.278507 0.278150 0.277444 0.276291 0.275103 0.274112 0.273444 0.273074 -100 
-100 -100 0.327249 0.323316 0.315912 0.306481 0.295789 0.285413 0.275763 0.267936 0.261790 0.257482 0.254516 0.252710 0.251596 0.250854 0.250286 0.249927 0.249582 0.248973 0.248028 0.247049 0.246217 0.245648 0.245341 -100 
-100 -100 0.301306 0.297503 0.290340 0.281226 0.270937 0.261059 0.251986 0.244715 0.239049 0.235115 0.232418 0.230766 0.229729 0.229049 0.228533 0.228172 0.227818 0.227295 0.226551 0.225784 0.225108 0.224626 0.224359 -100 
-100 -100 0.286855 0.283105 0.276048 0.267074 0.256982 0.247360 0.238606 0.231641 0.226246 0.222512 0.219957 0.218382 0.217384 0.216736 0.216249 0.215883 0.215521 0.215049 0.214424 0.213782 0.213196 0.212761 0.212515 -100 
-100 -100 -100 -100 -100 -100 -100 -100 -100 -100 -100 -100 -100 -100 -100 -100 -100 -100 -100 -100 -100 -100 -100 -100 -100 -100 
-100 -100 -100 -100 -100 -100 -100 -100 -100 -100 -100 -100 -100 -100 -100 -100 -100 -100 -100 -100 -100 -100 -100 -100 -100 -100 
-100 -100 -100 -100 -100 -100 -100 -100 -100 -100 -100 -100 -100 -100 -100 -100 -100 -100 -100 -100 -100 -100 -100 -100 -100 -100 
-100 -100 0.409883 0.404752 0.395071 0.382734 0.368871 0.355739 0.343934 0.334646 0.327463 0.322358 0.318663 0.316200 0.314354 0.312715 0.310974 0.309326 0.307879 0.306816 0.306103 0.305692 0.305384 0.305061 0.304793 -100 
-100 -100 0.417832 0.412676 0.402949 0.390554 0.376625 0.363424 0.351554 0.342214 0.334971 0.329757 0.325916 0.323338 0.321408 0.319671 0.317799 0.316029 0.314505 0.313425 0.312749 0.312409 0.312173 0.311887 0.311624 -100 
-100 -100 0.432825 0.427630 0.417826 0.405335 0.391278 0.377932 0.365904 0.356421 0.349012 0.343542 0.339364 0.336515 0.334386 0.332472 0.330401 0.328464 0.326827 0.325707 0.325047 0.324759 0.324579 0.324323 0.324063 -100 
-100 -100 0.452095 0.446849 0.436947 0.424329 0.410105 0.396544 0.384269 0.374537 0.366842 0.360948 0.356236 0.352930 0.350486 0.348344 0.346082 0.344014 0.342286 0.341095 0.340362 0.340000 0.339756 0.339466 0.339196 -100 
-100 -100 0.474317 0.468975 0.458899 0.446097 0.431653 0.417831 0.405270 0.395287 0.387339 0.380884 0.375324 0.371363 0.368540 0.366112 0.363568 0.361370 0.359554 0.358247 0.357330 0.356750 0.356305 0.355902 0.355597 -100 
-100 -100 0.496334 0.490831 0.480482 0.467415 0.452712 0.438614 0.425809 0.415692 0.407691 0.400649 0.394029 0.389322 0.386177 0.383436 0.380476 0.378064 0.376132 0.374677 0.373519 0.372645 0.371932 0.371367 0.371005 -100 
-100 -100 0.517102 0.511425 0.500773 0.487425 0.472448 0.458022 0.444922 0.434706 0.427630 0.420017 0.411430 0.406052 0.403470 0.400495 0.396336 0.393673 0.391612 0.390015 0.388588 0.387398 0.386395 0.385645 0.385196 -100 
-100 -100 0.533712 0.527996 0.517289 0.503873 0.488745 0.473853 0.459965 0.448928 0.441126 0.432955 0.423968 0.418346 0.415669 0.412753 0.408787 0.406382 0.404514 0.402886 0.401206 0.399707 0.398440 0.397495 0.396928 -100 
-100 -100 0.546374 0.540758 0.530288 0.517143 0.502244 0.486753 0.471306 0.458606 0.448311 0.439584 0.431779 0.426351 0.422903 0.420357 0.418061 0.416501 0.415267 0.413735 0.411748 0.409929 0.408451 0.407295 0.406522 -100 
-100 -100 0.554973 0.549457 0.539297 0.526732 0.512640 0.496587 0.479143 0.464627 0.452864 0.443670 0.436221 0.431109 0.427820 0.425756 0.424391 0.423785 0.423418 0.422033 0.419574 0.417412 0.415834 0.414478 0.413403 -100 
-100 -100 0.559893 0.554397 0.544549 0.532834 0.521399 0.504915 0.483909 0.467619 0.454693 0.445203 0.438022 0.433223 0.430184 0.428556 0.427964 0.428285 0.429085 0.427867 0.424688 0.422233 0.420974 0.419469 0.417755 -100 
-100 -100 0.560452 0.554719 0.544466 0.532355 0.520608 0.503922 0.482789 0.466413 0.453463 0.444071 0.437101 0.432536 0.429712 0.428305 0.427967 0.428546 0.429598 0.428512 0.425376 0.423022 0.421910 0.420402 0.418561 -100 
-100 -100 0.556598 0.550327 0.538841 0.525052 0.510009 0.493342 0.475485 0.460670 0.448781 0.439866 0.433078 0.428682 0.426007 0.424625 0.424129 0.424391 0.424962 0.423997 0.421590 0.419811 0.418884 0.417525 0.415889 -100 
-100 -100 0.548597 0.541633 0.528764 0.513542 0.497117 0.480647 0.464498 0.451217 0.440585 0.432270 0.425585 0.421327 0.418820 0.417414 0.416700 0.416838 0.417649 0.416864 0.414661 0.413688 0.413909 0.412769 0.410521 -100 
-100 -100 0.535034 0.527399 0.513009 0.496815 0.479799 0.463746 0.448972 0.437100 0.428346 0.420662 0.413503 0.409349 0.407047 0.405662 0.404840 0.405311 0.407635 0.407068 0.403960 0.403746 0.405956 0.405028 0.401284 -100 
-100 -100 0.511839 0.504373 0.490269 0.474435 0.457868 0.442522 0.428690 0.417704 0.409702 0.402611 0.395911 0.392077 0.389970 0.388636 0.387741 0.388087 0.390322 0.389821 0.386917 0.386913 0.389298 0.388515 0.384868 -100 
-100 -100 0.477925 0.471461 0.459428 0.445166 0.429851 0.415498 0.402460 0.391969 0.383712 0.377197 0.371917 0.368640 0.366748 0.365494 0.364534 0.364258 0.364713 0.364114 0.362588 0.362237 0.362911 0.362202 0.360332 -100 
-100 -100 0.440213 0.434715 0.424437 0.411823 0.397899 0.384645 0.372444 0.362526 0.354630 0.348708 0.344250 0.341532 0.339930 0.338809 0.337848 0.337292 0.337050 0.336372 0.335244 0.334520 0.334223 0.333556 0.332632 -100 
-100 -100 0.399696 0.394935 0.386011 0.374780 0.362173 0.350007 0.338707 0.329469 0.322105 0.316799 0.313076 0.310899 0.309662 0.308695 0.307723 0.307040 0.306541 0.305845 0.304862 0.303981 0.303305 0.302695 0.302195 -100 
-100 -100 0.361138 0.356858 0.348795 0.338551 0.326953 0.315729 0.305286 0.296778 0.290039 0.285296 0.282075 0.280255 0.279241 0.278409 0.277514 0.276853 0.276339 0.275704 0.274835 0.273987 0.273272 0.272736 0.272396 -100 
-100 -100 0.326175 0.322179 0.314648 0.305046 0.294183 0.283709 0.274044 0.266231 0.260099 0.255825 0.252948 0.251288 0.250331 0.249605 0.248891 0.248356 0.247917 0.247392 0.246691 0.245984 0.245362 0.244905 0.244639 -100 
-100 -100 0.300321 0.296473 0.289219 0.279978 0.269558 0.259590 0.250479 0.243190 0.237509 0.233572 0.230906 0.229324 0.228375 0.227726 0.227168 0.226750 0.226386 0.225962 0.225409 0.224842 0.224318 0.223921 0.223689 -100 
-100 -100 0.285933 0.282147 0.275015 0.265940 0.255737 0.246029 0.237218 0.230213 0.224782 0.221026 0.218474 0.216934 0.215994 0.215391 0.214921 0.214568 0.214247 0.213880 0.213414 0.212927 0.212458 0.212091 0.211874 -100 
-100 -100 -100 -100 -100 -100 -100 -100 -100 -100 -100 -100 -100 -100 -100 -100 -100 -100 -100 -100 -100 -100 -100 -100 -100 -100 
-100 -100 -100 -100 -100 -100 -100 -100 -100 -100 -100 -100 -100 -100 -100 -100 -100 -100 -100 -100 -100 -100 -100 -100 -100 -100 
-100 -100 -100 -100 -100 -100 -100 -100 -100 -100 -100 -100 -100 -100 -100 -100 -100 -100 -100 -100 -100 -100 -100 -100 -100 -100 
-100 -100 0.407869 0.402806 0.393227 0.380963 0.367113 0.353929 0.342024 0.332640 0.325432 0.320459 0.317068 0.314972 0.313452 0.311977 0.310248 0.308554 0.307096 0.306105 0.305555 0.305353 0.305244 0.305030 0.304793 -100 
-100 -100 0.415704 0.410635 0.401040 0.388749 0.374856 0.361616 0.349649 0.340204 0.332931 0.327864 0.324367 0.322203 0.320632 0.319056 0.317164 0.315310 0.313748 0.312733 0.312232 0.312125 0.312110 0.311944 0.311714 -100 
-100 -100 0.430515 0.425439 0.415821 0.403485 0.389512 0.376161 0.364066 0.354499 0.347089 0.341783 0.337960 0.335550 0.333806 0.332035 0.329876 0.327799 0.326083 0.325013 0.324534 0.324497 0.324558 0.324432 0.324205 -100 
-100 -100 0.449577 0.444492 0.434848 0.422459 0.408385 0.394893 0.382644 0.372942 0.365371 0.359645 0.355172 0.352216 0.350112 0.348054 0.345613 0.343345 0.341496 0.340331 0.339758 0.339628 0.339609 0.339445 0.339208 -100 
-100 -100 0.471501 0.466386 0.456687 0.444226 0.430047 0.416416 0.404097 0.394424 0.387168 0.380872 0.375008 0.371166 0.368889 0.366428 0.363199 0.360685 0.358666 0.357340 0.356530 0.356126 0.355855 0.355550 0.355275 -100 
-100 -100 0.493105 0.487927 0.478121 0.465553 0.451258 0.437509 0.425214 0.415841 0.409610 0.402721 0.394767 0.389884 0.387627 0.384701 0.380339 0.377385 0.375132 0.373592 0.372476 0.371706 0.371104 0.370605 0.370267 -100 
-100 -100 0.513555 0.508290 0.498346 0.485648 0.471253 0.457329 0.445240 0.436812 0.438230 0.430773 0.414536 0.408518 0.416123 0.412782 0.397268 0.393382 0.390513 0.388746 0.387280 0.386124 0.385165 0.384453 0.384027 -100 
-100 -100 0.530495 0.525170 0.515156 0.502423 0.487990 0.473572 0.460524 0.451179 0.451831 0.443767 0.427051 0.420728 0.428270 0.424964 0.409558 0.405931 0.403258 0.401435 0.399653 0.398115 0.396820 0.395888 0.395356 -100 
-100 -100 0.544199 0.538851 0.528959 0.516550 0.503013 0.487782 0.471701 0.459290 0.450508 0.441767 0.432415 0.426624 0.423929 0.421127 0.417412 0.415359 0.413871 0.412174 0.409975 0.407998 0.406358 0.405187 0.404508 -100 
-100 -100 0.553945 0.548596 0.539010 0.527593 0.516519 0.500500 0.480229 0.464858 0.453194 0.443839 0.435749 0.430437 0.427456 0.425254 0.423239 0.422485 0.422210 0.420673 0.417712 0.415169 0.413200 0.411794 0.410936 -100 
-100 -100 0.559829 0.554499 0.545854 0.536941 0.541114 0.524429 0.487574 0.468252 0.453959 0.444122 0.436724 0.431866 0.428853 0.427211 0.426599 0.427158 0.428734 0.427371 0.423024 0.419791 0.417619 0.416026 0.414904 -100 
-100 -100 0.560927 0.555254 0.546013 0.536538 0.540260 0.523249 0.486123 0.466542 0.452045 0.442306 0.435286 0.430795 0.428071 0.426754 0.426554 0.427504 0.429460 0.428280 0.423982 0.420927 0.419046 0.417460 0.416098 -100 
-100 -100 0.557579 0.551077 0.539440 0.526209 0.513719 0.496685 0.475472 0.459179 0.446422 0.437332 0.430769 0.426606 0.424123 0.422935 0.422718 0.423369 0.424620 0.423684 0.420726 0.418879 0.418253 0.416876 0.414891 -100 
-100 -100 0.550828 0.543247 0.529320 0.513598 0.497670 0.480741 0.462994 0.448751 0.437299 0.428916 0.422755 0.418892 0.416644 0.415568 0.415419 0.416371 0.418510 0.417931 0.415077 0.414674 0.416692 0.415605 0.411764 -100 
-100 -100 0.539204 0.530452 0.513999 0.496459 0.478832 0.462217 0.446571 0.433794 0.423592 0.415902 0.410081 0.406516 0.404528 0.403619 0.403813 0.405968 0.411177 0.411032 0.406470 0.407574 0.414662 0.413845 0.405658 -100 
-100 -100 0.515863 0.507275 0.491054 0.473797 0.456477 0.440596 0.426078 0.414311 0.404937 0.397876 0.392533 0.389307 0.387528 0.386671 0.386771 0.388776 0.393911 0.393853 0.389522 0.390908 0.398280 0.397629 0.389481 -100 
-100 -100 0.479564 0.472471 0.459206 0.444088 0.428233 0.413493 0.400043 0.389100 0.380334 0.373880 0.369207 0.366400 0.364832 0.363902 0.363421 0.363837 0.365517 0.365190 0.363254 0.363732 0.366482 0.365897 0.362336 -100 
-100 -100 0.440198 0.434406 0.423557 0.410476 0.396191 0.382680 0.370248 0.360111 0.351996 0.346155 0.342091 0.339765 0.338500 0.337566 0.336693 0.336242 0.336318 0.335785 0.334726 0.334490 0.335050 0.334500 0.333023 -100 
-100 -100 0.398964 0.394059 0.384851 0.373332 0.360466 0.348130 0.336728 0.327419 0.320012 0.314792 0.311326 0.309493 0.308597 0.307715 0.306569 0.305693 0.305144 0.304526 0.303748 0.303207 0.302917 0.302426 0.301820 -100 
-100 -100 0.360202 0.355839 0.347601 0.337148 0.325343 0.313998 0.303507 0.294986 0.288246 0.283573 0.280532 0.278983 0.278262 0.277468 0.276334 0.275415 0.274769 0.274197 0.273558 0.272989 0.272524 0.272105 0.271774 -100 
-100 -100 0.325244 0.321190 0.313539 0.303781 0.292759 0.282185 0.272479 0.264651 0.258515 0.254271 0.251485 0.249986 0.249210 0.248511 0.247652 0.246957 0.246443 0.245992 0.245494 0.245009 0.244567 0.244208 0.243976 -100 
-100 -100 0.299447 0.295555 0.288212 0.278855 0.268308 0.258250 0.249084 0.241761 0.236054 0.232112 0.229479 0.227975 0.227126 0.226514 0.225916 0.225452 0.225088 0.224752 0.224365 0.223966 0.223574 0.223252 0.223053 -100 
-100 -100 0.285102 0.281280 0.274076 0.264903 0.254593 0.244797 0.235921 0.228866 0.223394 0.219614 0.217068 0.215567 0.214691 0.214133 0.213682 0.213347 0.213074 0.212803 0.212477 0.212124 0.211760 0.211454 0.211266 -100 
-100 -100 -100 -100 -100 -100 -100 -100 -100 -100 -100 -100 -100 -100 -100 -100 -100 -100 -100 -100 -100 -100 -100 -100 -100 -100 
-100 -100 -100 -100 -100 -100 -100 -100 -100 -100 -100 -100 -100 -100 -100 -100 -100 -100 -100 -100 -100 -100 -100 -100 -100 -100 
-100 -100 -100 -100 -100 -100 -100 -100 -100 -100 -100 -100 -100 -100 -100 -100 -100 -100 -100 -100 -100 -100 -100 -100 -100 -100 
-100 -100 0.406502 0.401479 0.391958 0.379731 0.365878 0.352648 0.340670 0.331218 0.323992 0.319095 0.315880 0.314002 0.312680 0.311325 0.309638 0.307950 0.306507 0.305567 0.305107 0.305018 0.305012 0.304857 0.304639 -100 
-100 -100 0.414267 0.409249 0.399729 0.387493 0.373611 0.360333 0.348295 0.338780 0.331485 0.326502 0.323200 0.321274 0.319913 0.318456 0.316592 0.314726 0.313167 0.312199 0.311795 0.311811 0.311909 0.311809 0.311598 -100 
-100 -100 0.428968 0.423963 0.414450 0.402198 0.388259 0.374893 0.362741 0.353109 0.345680 0.340467 0.336852 0.334692 0.333159 0.331498 0.329344 0.327229 0.325494 0.324466 0.324086 0.324180 0.324361 0.324308 0.324102 -100 
-100 -100 0.447907 0.442922 0.433421 0.421153 0.407144 0.393676 0.381412 0.371687 0.364122 0.358496 0.354200 0.351450 0.349516 0.347545 0.345083 0.342752 0.340860 0.339729 0.339246 0.339235 0.339323 0.339234 0.339020 -100 
-100 -100 0.469697 0.464706 0.455202 0.442918 0.428860 0.415304 0.403041 0.393433 0.386257 0.380046 0.374271 0.370537 0.368357 0.365923 0.362634 0.360036 0.357961 0.356642 0.355894 0.355583 0.355399 0.355151 0.354894 -100 
-100 -100 0.491116 0.486104 0.476568 0.464246 0.450135 0.436522 0.424370 0.415169 0.409106 0.402288 0.394313 0.389416 0.387169 0.384205 0.379731 0.376659 0.374326 0.372767 0.371681 0.370968 0.370422 0.369961 0.369637 -100 
-100 -100 0.511436 0.506374 0.496760 0.484364 0.470198 0.456458 0.444573 0.436396 0.438049 0.430650 0.414298 0.408170 0.415715 0.412281 0.396604 0.392561 0.389583 0.387772 0.386308 0.385175 0.384240 0.383550 0.383136 -100 
-100 -100 0.528537 0.523403 0.513694 0.501242 0.487022 0.472778 0.459915 0.450803 0.451669 0.443646 0.426788 0.420319 0.427767 0.424353 0.408773 0.404978 0.402176 0.400298 0.398499 0.396954 0.395649 0.394734 0.394218 -100 
-100 -100 0.542731 0.537496 0.527796 0.515577 0.502195 0.487057 0.471046 0.458750 0.450085 0.441350 0.431887 0.425978 0.423202 0.420305 0.416446 0.414243 0.412630 0.410864 0.408632 0.406622 0.404941 0.403772 0.403125 -100 
-100 -100 0.553018 0.547702 0.538189 0.526872 0.515898 0.499872 0.479509 0.464088 0.452421 0.443041 0.434887 0.429516 0.426491 0.424227 0.422105 0.421220 0.420810 0.419197 0.416199 0.413590 0.411527 0.410114 0.409323 -100 
-100 -100 0.559312 0.553959 0.545302 0.536434 0.540685 0.523905 0.486787 0.467259 0.452853 0.442971 0.435562 0.430711 0.427705 0.426045 0.425361 0.425797 0.427216 0.425777 0.421406 0.418076 0.415717 0.414114 0.413137 -100 
-100 -100 0.560590 0.554862 0.545547 0.536049 0.539781 0.522618 0.485159 0.465296 0.450624 0.440849 0.433880 0.429468 0.426806 0.425531 0.425313 0.426178 0.427999 0.426767 0.422462 0.419327 0.417268 0.415680 0.414456 -100 
-100 -100 0.557267 0.550676 0.538904 0.525562 0.512973 0.495740 0.474211 0.457625 0.444668 0.435561 0.429135 0.425137 0.422789 0.421705 0.421550 0.422198 0.423399 0.422448 0.419509 0.417656 0.416996 0.415622 0.413672 -100 
-100 -100 0.550499 0.542805 0.528687 0.512781 0.496674 0.479512 0.461451 0.446886 0.435182 0.426807 0.420887 0.417275 0.415218 0.414314 0.414323 0.415365 0.417529 0.416985 0.414202 0.413890 0.416004 0.414934 0.411050 -100 
-100 -100 0.538873 0.529987 0.513298 0.495524 0.477668 0.460799 0.444825 0.431678 0.421106 0.413441 0.408007 0.404763 0.402993 0.402307 0.402747 0.405063 0.410325 0.410262 0.405863 0.407160 0.414478 0.413697 0.405389 -100 
-100 -100 0.515437 0.506728 0.490278 0.472784 0.455228 0.439109 0.424293 0.412181 0.402453 0.395433 0.390483 0.387580 0.386018 0.385391 0.385740 0.387907 0.393098 0.393144 0.388999 0.390603 0.398223 0.397626 0.389357 -100 
-100 -100 0.478973 0.471784 0.458339 0.443024 0.426968 0.412030 0.398361 0.387187 0.378229 0.371816 0.367402 0.364861 0.363498 0.362750 0.362428 0.362940 0.364675 0.364433 0.362641 0.363300 0.366233 0.365701 0.362084 -100 
-100 -100 0.439485 0.433622 0.422637 0.409392 0.394937 0.381276 0.368704 0.358437 0.350227 0.344425 0.340530 0.338403 0.337307 0.336493 0.335683 0.335246 0.335333 0.334871 0.333952 0.333879 0.334584 0.334093 0.332609 -100 
-100 -100 0.398202 0.393244 0.383926 0.372264 0.359249 0.346801 0.335320 0.325949 0.318504 0.313316 0.309954 0.308257 0.307485 0.306673 0.305522 0.304602 0.304030 0.303477 0.302847 0.302470 0.302310 0.301890 0.301303 -100 
-100 -100 0.359443 0.355045 0.346719 0.336140 0.324199 0.312772 0.302233 0.293677 0.286910 0.282262 0.279281 0.277817 0.277173 0.276429 0.275271 0.274297 0.273616 0.273121 0.272630 0.272218 0.271865 0.271528 0.271227 -100 
-100 -100 0.324543 0.320456 0.312733 0.302873 0.291743 0.281094 0.271341 0.263483 0.257322 0.253077 0.250316 0.248864 0.248142 0.247478 0.246614 0.245897 0.245384 0.245006 0.244639 0.244289 0.243948 0.243653 0.243448 -100 
-100 -100 0.298799 0.294879 0.287476 0.278038 0.267403 0.257274 0.248057 0.240693 0.234954 0.230995 0.228366 0.226885 0.226076 0.225500 0.224926 0.224480 0.224150 0.223889 0.223612 0.223319 0.223009 0.222737 0.222560 -100 
-100 -100 0.284485 0.280637 0.273381 0.264139 0.253751 0.243886 0.234954 0.227852 0.222341 0.218537 0.215985 0.214498 0.213654 0.213137 0.212727 0.212434 0.212214 0.212021 0.211791 0.211527 0.211231 0.210967 0.210798 -100 
-100 -100 -100 -100 -100 -100 -100 -100 -100 -100 -100 -100 -100 -100 -100 -100 -100 -100 -100 -100 -100 -100 -100 -100 -100 -100 
-100 -100 -100 -100 -100 -100 -100 -100 -100 -100 -100 -100 -100 -100 -100 -100 -100 -100 -100 -100 -100 -100 -100 -100 -100 -100 
-100 -100 -100 -100 -100 -100 -100 -100 -100 -100 -100 -100 -100 -100 -100 -100 -100 -100 -100 -100 -100 -100 -100 -100 -100 -100 
-100 -100 0.405792 0.400786 0.391289 0.379075 0.365213 0.351954 0.339933 0.330441 0.323198 0.318325 0.315177 0.313381 0.312141 0.310851 0.309215 0.307563 0.306148 0.305235 0.304806 0.304746 0.304767 0.304630 0.304421 -100 
-100 -100 0.413526 0.408529 0.399041 0.386825 0.372941 0.359637 0.347554 0.337995 0.330676 0.325718 0.322490 0.320650 0.319370 0.317978 0.316166 0.314336 0.312804 0.311863 0.311489 0.311535 0.311660 0.311579 0.311378 -100 
-100 -100 0.428182 0.423203 0.413733 0.401515 0.387585 0.374195 0.361995 0.352312 0.344836 0.339647 0.336127 0.334057 0.332593 0.330993 0.328906 0.326827 0.325122 0.324116 0.323765 0.323890 0.324099 0.324063 0.323869 -100 
-100 -100 0.447079 0.442124 0.432678 0.420458 0.406474 0.392983 0.380666 0.370874 0.363220 0.357608 0.353444 0.350785 0.348894 0.346974 0.344606 0.342324 0.340469 0.339352 0.338895 0.338915 0.339036 0.338957 0.338752 -100 
-100 -100 0.468802 0.463857 0.454429 0.442208 0.428179 0.414606 0.402252 0.392505 0.384848 0.378646 0.373333 0.369689 0.367170 0.364792 0.362007 0.359514 0.357509 0.356212 0.355489 0.355202 0.355043 0.354808 0.354558 -100 
-100 -100 0.490147 0.485197 0.475758 0.463515 0.449436 0.435802 0.423494 0.413985 0.406592 0.399766 0.393017 0.388230 0.385125 0.382226 0.378832 0.375999 0.373793 0.372266 0.371203 0.370510 0.369982 0.369531 0.369212 -100 
-100 -100 0.510414 0.505421 0.495914 0.483596 0.469413 0.455607 0.443219 0.433899 0.427740 0.420307 0.411214 0.405445 0.402732 0.399424 0.394589 0.391355 0.388912 0.387161 0.385737 0.384621 0.383701 0.383017 0.382607 -100 
-100 -100 0.527559 0.522475 0.512836 0.500398 0.486041 0.471724 0.458473 0.448267 0.441327 0.433270 0.423683 0.417568 0.414667 0.411360 0.406688 0.403681 0.401385 0.399554 0.397812 0.396295 0.395010 0.394095 0.393584 -100 
-100 -100 0.541867 0.536640 0.526857 0.514406 0.500108 0.484940 0.469699 0.457384 0.447518 0.438800 0.430566 0.424737 0.421044 0.418168 0.415344 0.413274 0.411617 0.409859 0.407765 0.405822 0.404166 0.403009 0.402378 -100 
-100 -100 0.552262 0.546879 0.537032 0.524922 0.511347 0.495298 0.477428 0.462688 0.450898 0.441602 0.433901 0.428573 0.425135 0.422856 0.421116 0.420070 0.419238 0.417608 0.415035 0.412617 0.410609 0.409223 0.408468 -100 
-100 -100 0.558565 0.553020 0.543241 0.531896 0.521121 0.504360 0.482145 0.465020 0.451649 0.441976 0.434723 0.429916 0.426882 0.425173 0.424331 0.424232 0.424457 0.422983 0.419737 0.416872 0.414618 0.413066 0.412176 -100 
-100 -100 0.559753 0.553847 0.543449 0.531490 0.520202 0.503044 0.480476 0.463019 0.449426 0.439862 0.433023 0.428676 0.426037 0.424719 0.424306 0.424599 0.425165 0.423886 0.420738 0.418036 0.415993 0.414447 0.413394 -100 
-100 -100 0.556014 0.549455 0.537562 0.523522 0.508346 0.491069 0.472045 0.456193 0.443546 0.434543 0.428222 0.424313 0.422028 0.420947 0.420668 0.420940 0.421339 0.420328 0.418014 0.416210 0.415117 0.413759 0.412291 -100 
-100 -100 0.548104 0.540733 0.527194 0.511383 0.494448 0.477254 0.460031 0.445649 0.434017 0.425695 0.419897 0.416402 0.414430 0.413544 0.413400 0.413890 0.414804 0.414153 0.412243 0.411641 0.412302 0.411224 0.408737 -100 
-100 -100 0.534585 0.526424 0.511264 0.494240 0.476493 0.459629 0.443719 0.430519 0.419858 0.412219 0.406946 0.403838 0.402157 0.401457 0.401547 0.402638 0.404996 0.404733 0.402455 0.403075 0.406412 0.405615 0.401183 -100 
-100 -100 0.511104 0.503133 0.488268 0.471591 0.454269 0.438154 0.423288 0.411073 0.401237 0.394228 0.389429 0.386657 0.385183 0.384543 0.384558 0.385527 0.387821 0.387672 0.385664 0.386581 0.390179 0.389561 0.385214 -100 
-100 -100 0.476556 0.469731 0.457043 0.442113 0.426157 0.411190 0.397447 0.386184 0.377154 0.370751 0.366427 0.363977 0.362680 0.361968 0.361566 0.361647 0.362296 0.361981 0.360971 0.361295 0.362743 0.362203 0.360009 -100 
-100 -100 0.438274 0.432532 0.421800 0.408662 0.394207 0.380500 0.367868 0.357541 0.349285 0.343481 0.339626 0.337526 0.336440 0.335669 0.334903 0.334387 0.334170 0.333708 0.333047 0.332875 0.333108 0.332629 0.331625 -100 
-100 -100 0.397526 0.392587 0.383311 0.371641 0.358583 0.346085 0.334560 0.325154 0.317681 0.312478 0.309102 0.307361 0.306527 0.305746 0.304712 0.303854 0.303259 0.302745 0.302224 0.301868 0.301632 0.301234 0.300774 -100 
-100 -100 0.358970 0.354553 0.346205 0.335588 0.323601 0.312120 0.301544 0.292965 0.286183 0.281504 0.278487 0.276953 0.276228 0.275498 0.274469 0.273591 0.272962 0.272510 0.272099 0.271748 0.271426 0.271108 0.270847 -100 
-100 -100 0.324143 0.320038 0.312283 0.302379 0.291200 0.280506 0.270721 0.262838 0.256656 0.252388 0.249597 0.248098 0.247326 0.246681 0.245908 0.245263 0.244800 0.244473 0.244174 0.243884 0.243586 0.243316 0.243129 -100 
-100 -100 0.298436 0.294500 0.287067 0.277589 0.266908 0.256739 0.247488 0.240097 0.234334 0.230354 0.227706 0.226205 0.225379 0.224825 0.224310 0.223916 0.223632 0.223420 0.223200 0.222959 0.222687 0.222438 0.222274 -100 
-100 -100 0.284140 0.280278 0.272995 0.263715 0.253285 0.243381 0.234414 0.227283 0.221747 0.217924 0.215357 0.213862 0.213020 0.212527 0.212162 0.211914 0.211738 0.211591 0.211413 0.211192 0.210931 0.210688 0.210529 -100 
-100 -100 -100 -100 -100 -100 -100 -100 -100 -100 -100 -100 -100 -100 -100 -100 -100 -100 -100 -100 -100 -100 -100 -100 -100 -100 
-100 -100 -100 -100 -100 -100 -100 -100 -100 -100 -100 -100 -100 -100 -100 -100 -100 -100 -100 -100 -100 -100 -100 -100 -100 -100 
-100 -100 -100 -100 -100 -100 -100 -100 -100 -100 -100 -100 -100 -100 -100 -100 -100 -100 -100 -100 -100 -100 -100 -100 -100 -100 
-100 -100 -100 -100 -100 -100 -100 -100 -100 -100 -100 -100 -100 -100 -100 -100 -100 -100 -100 -100 -100 -100 -100 -100 -100 -100 
-100 -100 -100 -100 -100 -100 -100 -100 -100 -100 -100 -100 -100 -100 -100 -100 -100 -100 -100 -100 -100 -100 -100 -100 -100 -100 
-100 -100 -100 -100 -100 -100 -100 -100 -100 -100 -100 -100 -100 -100 -100 -100 -100 -100 -100 -100 -100 -100 -100 -100 -100 -100 
-100 -100 -100 -100 -100 -100 -100 -100 -100 -100 -100 -100 -100 -100 -100 -100 -100 -100 -100 -100 -100 -100 -100 -100 -100 -100 
-100 -100 -100 -100 -100 -100 -100 -100 -100 -100 -100 -100 -100 -100 -100 -100 -100 -100 -100 -100 -100 -100 -100 -100 -100 -100 
-100 -100 -100 -100 -100 -100 -100 -100 -100 -100 -100 -100 -100 -100 -100 -100 -100 -100 -100 -100 -100 -100 -100 -100 -100 -100 
-100 -100 -100 -100 -100 -100 -100 -100 -100 -100 -100 -100 -100 -100 -100 -100 -100 -100 -100 -100 -100 -100 -100 -100 -100 -100 
-100 -100 -100 -100 -100 -100 -100 -100 -100 -100 -100 -100 -100 -100 -100 -100 -100 -100 -100 -100 -100 -100 -100 -100 -100 -100 
-100 -100 -100 -100 -100 -100 -100 -100 -100 -100 -100 -100 -100 -100 -100 -100 -100 -100 -100 -100 -100 -100 -100 -100 -100 -100 
-100 -100 -100 -100 -100 -100 -100 -100 -100 -100 -100 -100 -100 -100 -100 -100 -100 -100 -100 -100 -100 -100 -100 -100 -100 -100 
-100 -100 -100 -100 -100 -100 -100 -100 -100 -100 -100 -100 -100 -100 -100 -100 -100 -100 -100 -100 -100 -100 -100 -100 -100 -100 
-100 -100 -100 -100 -100 -100 -100 -100 -100 -100 -100 -100 -100 -100 -100 -100 -100 -100 -100 -100 -100 -100 -100 -100 -100 -100 
-100 -100 -100 -100 -100 -100 -100 -100 -100 -100 -100 -100 -100 -100 -100 -100 -100 -100 -100 -100 -100 -100 -100 -100 -100 -100 
-100 -100 -100 -100 -100 -100 -100 -100 -100 -100 -100 -100 -100 -100 -100 -100 -100 -100 -100 -100 -100 -100 -100 -100 -100 -100 
-100 -100 -100 -100 -100 -100 -100 -100 -100 -100 -100 -100 -100 -100 -100 -100 -100 -100 -100 -100 -100 -100 -100 -100 -100 -100 
-100 -100 -100 -100 -100 -100 -100 -100 -100 -100 -100 -100 -100 -100 -100 -100 -100 -100 -100 -100 -100 -100 -100 -100 -100 -100 
-100 -100 -100 -100 -100 -100 -100 -100 -100 -100 -100 -100 -100 -100 -100 -100 -100 -100 -100 -100 -100 -100 -100 -100 -100 -100 
-100 -100 -100 -100 -100 -100 -100 -100 -100 -100 -100 -100 -100 -100 -100 -100 -100 -100 -100 -100 -100 -100 -100 -100 -100 -100 
-100 -100 -100 -100 -100 -100 -100 -100 -100 -100 -100 -100 -100 -100 -100 -100 -100 -100 -100 -100 -100 -100 -100 -100 -100 -100 
-100 -100 -100 -100 -100 -100 -100 -100 -100 -100 -100 -100 -100 -100 -100 -100 -100 -100 -100 -100 -100 -100 -100 -100 -100 -100 
-100 -100 -100 -100 -100 -100 -100 -100 -100 -100 -100 -100 -100 -100 -100 -100 -100 -100 -100 -100 -100 -100 -100 -100 -100 -100 
-100 -100 -100 -100 -100 -100 -100 -100 -100 -100 -100 -100 -100 -100 -100 -100 -100 -100 -100 -100 -100 -100 -100 -100 -100 -100 
-100 -100 -100 -100 -100 -100 -100 -100 -100 -100 -100 -100 -100 -100 -100 -100 -100 -100 -100 -100 -100 -100 -100 -100 -100 -100 
-100 -100 -100 -100 -100 -100 -100 -100 -100 -100 -100 -100 -100 -100 -100 -100 -100 -100 -100 -100 -100 -100 -100 -100 -100 -100 
