# Supplementary material for: A computational model of spatio-temporal cardiac intracellular calcium handling with realistic structure and spatial flux distribution from sarcoplasmic reticulum and t-tubule reconstructions
Source: PLoS Comput Biol. 2017 Aug 31;13(8):e1005714. doi: 10.1371/journal.pcbi.1005714 (PMC5597258; doi:10.1371/journal.pcbi.1005714)
Supplement: S1 Code — Code provided in C/C++ and includes the structural datasets used in this study. Documentation is provided on use of and updating the code. Updates may also be available on Michael Colman’s website, http://www.physicsoftheheart.com and github repository: https://github.com/michaelcolman/CODE---PLOS-Comp-Biol-2017-Model-SR. (ZIP) [file pcbi.1005714.s001.zip › PLOS_SR_Clean/Spatial_diff_out/Ca_output_0050.vtk]

# vtk DataFile Version 3.0
vtk output
ASCII
DATASET STRUCTURED_POINTS
DIMENSIONS 26 26 52
SPACING 1 1 1
ORIGIN 0 0 0
POINT_DATA 35152
SCALARS ImageFile float 1
LOOKUP_TABLE default
-100 -100 -100 -100 -100 -100 -100 -100 -100 -100 -100 -100 -100 -100 -100 -100 -100 -100 -100 -100 -100 -100 -100 -100 -100 -100 
-100 -100 -100 -100 -100 -100 -100 -100 -100 -100 -100 -100 -100 -100 -100 -100 -100 -100 -100 -100 -100 -100 -100 -100 -100 -100 
-100 -100 -100 -100 -100 -100 -100 -100 -100 -100 -100 -100 -100 -100 -100 -100 -100 -100 -100 -100 -100 -100 -100 -100 -100 -100 
-100 -100 -100 -100 -100 -100 -100 -100 -100 -100 -100 -100 -100 -100 -100 -100 -100 -100 -100 -100 -100 -100 -100 -100 -100 -100 
-100 -100 -100 -100 -100 -100 -100 -100 -100 -100 -100 -100 -100 -100 -100 -100 -100 -100 -100 -100 -100 -100 -100 -100 -100 -100 
-100 -100 -100 -100 -100 -100 -100 -100 -100 -100 -100 -100 -100 -100 -100 -100 -100 -100 -100 -100 -100 -100 -100 -100 -100 -100 
-100 -100 -100 -100 -100 -100 -100 -100 -100 -100 -100 -100 -100 -100 -100 -100 -100 -100 -100 -100 -100 -100 -100 -100 -100 -100 
-100 -100 -100 -100 -100 -100 -100 -100 -100 -100 -100 -100 -100 -100 -100 -100 -100 -100 -100 -100 -100 -100 -100 -100 -100 -100 
-100 -100 -100 -100 -100 -100 -100 -100 -100 -100 -100 -100 -100 -100 -100 -100 -100 -100 -100 -100 -100 -100 -100 -100 -100 -100 
-100 -100 -100 -100 -100 -100 -100 -100 -100 -100 -100 -100 -100 -100 -100 -100 -100 -100 -100 -100 -100 -100 -100 -100 -100 -100 
-100 -100 -100 -100 -100 -100 -100 -100 -100 -100 -100 -100 -100 -100 -100 -100 -100 -100 -100 -100 -100 -100 -100 -100 -100 -100 
-100 -100 -100 -100 -100 -100 -100 -100 -100 -100 -100 -100 -100 -100 -100 -100 -100 -100 -100 -100 -100 -100 -100 -100 -100 -100 
-100 -100 -100 -100 -100 -100 -100 -100 -100 -100 -100 -100 -100 -100 -100 -100 -100 -100 -100 -100 -100 -100 -100 -100 -100 -100 
-100 -100 -100 -100 -100 -100 -100 -100 -100 -100 -100 -100 -100 -100 -100 -100 -100 -100 -100 -100 -100 -100 -100 -100 -100 -100 
-100 -100 -100 -100 -100 -100 -100 -100 -100 -100 -100 -100 -100 -100 -100 -100 -100 -100 -100 -100 -100 -100 -100 -100 -100 -100 
-100 -100 -100 -100 -100 -100 -100 -100 -100 -100 -100 -100 -100 -100 -100 -100 -100 -100 -100 -100 -100 -100 -100 -100 -100 -100 
-100 -100 -100 -100 -100 -100 -100 -100 -100 -100 -100 -100 -100 -100 -100 -100 -100 -100 -100 -100 -100 -100 -100 -100 -100 -100 
-100 -100 -100 -100 -100 -100 -100 -100 -100 -100 -100 -100 -100 -100 -100 -100 -100 -100 -100 -100 -100 -100 -100 -100 -100 -100 
-100 -100 -100 -100 -100 -100 -100 -100 -100 -100 -100 -100 -100 -100 -100 -100 -100 -100 -100 -100 -100 -100 -100 -100 -100 -100 
-100 -100 -100 -100 -100 -100 -100 -100 -100 -100 -100 -100 -100 -100 -100 -100 -100 -100 -100 -100 -100 -100 -100 -100 -100 -100 
-100 -100 -100 -100 -100 -100 -100 -100 -100 -100 -100 -100 -100 -100 -100 -100 -100 -100 -100 -100 -100 -100 -100 -100 -100 -100 
-100 -100 -100 -100 -100 -100 -100 -100 -100 -100 -100 -100 -100 -100 -100 -100 -100 -100 -100 -100 -100 -100 -100 -100 -100 -100 
-100 -100 -100 -100 -100 -100 -100 -100 -100 -100 -100 -100 -100 -100 -100 -100 -100 -100 -100 -100 -100 -100 -100 -100 -100 -100 
-100 -100 -100 -100 -100 -100 -100 -100 -100 -100 -100 -100 -100 -100 -100 -100 -100 -100 -100 -100 -100 -100 -100 -100 -100 -100 
-100 -100 -100 -100 -100 -100 -100 -100 -100 -100 -100 -100 -100 -100 -100 -100 -100 -100 -100 -100 -100 -100 -100 -100 -100 -100 
-100 -100 -100 -100 -100 -100 -100 -100 -100 -100 -100 -100 -100 -100 -100 -100 -100 -100 -100 -100 -100 -100 -100 -100 -100 -100 
-100 -100 -100 -100 -100 -100 -100 -100 -100 -100 -100 -100 -100 -100 -100 -100 -100 -100 -100 -100 -100 -100 -100 -100 -100 -100 
-100 -100 -100 -100 -100 -100 -100 -100 -100 -100 -100 -100 -100 -100 -100 -100 -100 -100 -100 -100 -100 -100 -100 -100 -100 -100 
-100 -100 -100 -100 -100 -100 -100 -100 -100 -100 -100 -100 -100 -100 -100 -100 -100 -100 -100 -100 -100 -100 -100 -100 -100 -100 
-100 -100 -100 -100 -100 -100 -100 -100 -100 -100 -100 -100 -100 -100 -100 -100 -100 -100 -100 -100 -100 -100 -100 -100 -100 -100 
-100 -100 -100 -100 -100 -100 -100 -100 -100 -100 -100 -100 -100 -100 -100 -100 -100 -100 -100 -100 -100 -100 -100 -100 -100 -100 
-100 -100 -100 -100 -100 -100 -100 -100 -100 -100 -100 -100 -100 -100 -100 -100 -100 -100 -100 -100 -100 -100 -100 -100 -100 -100 
-100 -100 -100 -100 -100 -100 -100 -100 -100 -100 -100 -100 -100 -100 -100 -100 -100 -100 -100 -100 -100 -100 -100 -100 -100 -100 
-100 -100 -100 -100 -100 -100 -100 -100 -100 -100 -100 -100 -100 -100 -100 -100 -100 -100 -100 -100 -100 -100 -100 -100 -100 -100 
-100 -100 -100 -100 -100 -100 -100 -100 -100 -100 -100 -100 -100 -100 -100 -100 -100 -100 -100 -100 -100 -100 -100 -100 -100 -100 
-100 -100 -100 -100 -100 -100 -100 -100 -100 -100 -100 -100 -100 -100 -100 -100 -100 -100 -100 -100 -100 -100 -100 -100 -100 -100 
-100 -100 -100 -100 -100 -100 -100 -100 -100 -100 -100 -100 -100 -100 -100 -100 -100 -100 -100 -100 -100 -100 -100 -100 -100 -100 
-100 -100 -100 -100 -100 -100 -100 -100 -100 -100 -100 -100 -100 -100 -100 -100 -100 -100 -100 -100 -100 -100 -100 -100 -100 -100 
-100 -100 -100 -100 -100 -100 -100 -100 -100 -100 -100 -100 -100 -100 -100 -100 -100 -100 -100 -100 -100 -100 -100 -100 -100 -100 
-100 -100 -100 -100 -100 -100 -100 -100 -100 -100 -100 -100 -100 -100 -100 -100 -100 -100 -100 -100 -100 -100 -100 -100 -100 -100 
-100 -100 -100 -100 -100 -100 -100 -100 -100 -100 -100 -100 -100 -100 -100 -100 -100 -100 -100 -100 -100 -100 -100 -100 -100 -100 
-100 -100 -100 -100 -100 -100 -100 -100 -100 -100 -100 -100 -100 -100 -100 -100 -100 -100 -100 -100 -100 -100 -100 -100 -100 -100 
-100 -100 -100 -100 -100 -100 -100 -100 -100 -100 -100 -100 -100 -100 -100 -100 -100 -100 -100 -100 -100 -100 -100 -100 -100 -100 
-100 -100 -100 -100 -100 -100 -100 -100 -100 -100 -100 -100 -100 -100 -100 -100 -100 -100 -100 -100 -100 -100 -100 -100 -100 -100 
-100 -100 -100 -100 -100 -100 -100 -100 -100 -100 -100 -100 -100 -100 -100 -100 -100 -100 -100 -100 -100 -100 -100 -100 -100 -100 
-100 -100 -100 -100 -100 -100 -100 -100 -100 -100 -100 -100 -100 -100 -100 -100 -100 -100 -100 -100 -100 -100 -100 -100 -100 -100 
-100 -100 -100 -100 -100 -100 -100 -100 -100 -100 -100 -100 -100 -100 -100 -100 -100 -100 -100 -100 -100 -100 -100 -100 -100 -100 
-100 -100 -100 -100 -100 -100 -100 -100 -100 -100 -100 -100 -100 -100 -100 -100 -100 -100 -100 -100 -100 -100 -100 -100 -100 -100 
-100 -100 -100 -100 -100 -100 -100 -100 -100 -100 -100 -100 -100 -100 -100 -100 -100 -100 -100 -100 -100 -100 -100 -100 -100 -100 
-100 -100 -100 -100 -100 -100 -100 -100 -100 -100 -100 -100 -100 -100 -100 -100 -100 -100 -100 -100 -100 -100 -100 -100 -100 -100 
-100 -100 -100 -100 -100 -100 -100 -100 -100 -100 -100 -100 -100 -100 -100 -100 -100 -100 -100 -100 -100 -100 -100 -100 -100 -100 
-100 -100 -100 -100 -100 -100 -100 -100 -100 -100 -100 -100 -100 -100 -100 -100 -100 -100 -100 -100 -100 -100 -100 -100 -100 -100 
-100 -100 -100 -100 -100 -100 -100 -100 -100 -100 -100 -100 -100 -100 -100 -100 -100 -100 -100 -100 -100 -100 -100 -100 -100 -100 
-100 -100 -100 -100 -100 -100 -100 -100 -100 -100 -100 -100 -100 -100 -100 -100 -100 -100 -100 -100 -100 -100 -100 -100 -100 -100 
-100 -100 0.307148 0.265161 0.208606 0.183630 0.188030 0.184430 0.168644 0.170734 0.188148 0.187282 0.168204 0.165335 0.181530 0.181717 0.165731 0.168171 0.186477 0.188385 0.173929 0.173676 0.187717 0.184811 0.165925 -100 
-100 -100 0.409751 0.360685 0.293763 0.260544 0.261116 0.255202 0.237280 0.239435 0.258412 0.257898 0.238500 0.237871 0.257590 0.257434 0.236979 0.235870 0.253762 0.255541 0.240465 0.240833 0.256147 0.252344 0.231017 -100 
-100 -100 0.532902 0.475763 0.396440 0.353563 0.349291 0.340423 0.319833 0.321842 0.342308 0.342596 0.323912 0.326150 0.349440 0.348729 0.323408 0.318202 0.335336 0.336629 0.320481 0.321639 0.339008 0.334339 0.309882 -100 
-100 -100 0.601884 0.537438 0.447382 0.396564 0.389062 0.377846 0.354522 0.356193 0.378183 0.378969 0.359762 0.362893 0.388100 0.387089 0.359372 0.353356 0.371766 0.373062 0.355388 0.356467 0.374982 0.369762 0.343324 -100 
-100 -100 0.623179 0.553094 0.455087 0.399448 0.391130 0.378159 0.350980 0.351065 0.374047 0.374999 0.354581 0.357615 0.383924 0.383032 0.354961 0.350986 0.372587 0.374218 0.354192 0.354037 0.372620 0.367053 0.339650 -100 
-100 -100 0.640234 0.568935 0.470018 0.415428 0.408767 0.394395 0.362377 0.357984 0.379204 0.380410 0.361568 0.366841 0.394630 0.394308 0.366664 0.363995 0.387271 0.388461 0.365909 0.363942 0.382037 0.376224 0.348436 -100 
-100 -100 0.664072 0.594721 0.499516 0.449098 0.444476 0.428867 0.392533 0.382813 0.401017 0.402228 0.385833 0.394543 0.424092 0.424769 0.397979 0.395214 0.418013 0.418198 0.393927 0.390301 0.407198 0.401117 0.373642 -100 
-100 -100 0.666261 0.597312 0.502798 0.452766 0.447652 0.430827 0.392732 0.381499 0.399414 0.400316 0.383526 0.393021 0.423732 0.425240 0.398903 0.396327 0.419264 0.419040 0.393940 0.390040 0.407209 0.401080 0.373182 -100 
-100 -100 0.648811 0.578467 0.481352 0.427755 0.419502 0.401599 0.364752 0.356837 0.378366 0.378580 0.357196 0.363740 0.394541 0.396708 0.370854 0.369385 0.393642 0.393695 0.368339 0.365360 0.384275 0.378217 0.348923 -100 
-100 -100 0.645691 0.575860 0.478935 0.423653 0.412492 0.394533 0.361769 0.359954 0.386644 0.385909 0.358055 0.359405 0.388570 0.391312 0.367007 0.366818 0.391549 0.391770 0.366750 0.364444 0.384125 0.377858 0.347623 -100 
-100 -100 0.658441 0.590859 0.497041 0.443077 0.431019 0.414211 0.386457 0.390396 0.421034 0.419692 0.387172 0.383684 0.409862 0.412598 0.390027 0.390583 0.414659 0.414725 0.390318 0.387988 0.407379 0.400740 0.370195 -100 
-100 -100 0.656949 0.589849 0.496970 0.443973 0.432249 0.415899 0.388854 0.392890 0.423285 0.421347 0.387939 0.383775 0.409580 0.412617 0.390949 0.392303 0.416720 0.416488 0.391233 0.388002 0.406785 0.399784 0.369015 -100 
-100 -100 0.642173 0.573412 0.478536 0.425162 0.414177 0.397706 0.368246 0.367976 0.394727 0.392268 0.361123 0.359592 0.386979 0.390584 0.369531 0.372347 0.398496 0.397853 0.370037 0.364762 0.382458 0.374996 0.343945 -100 
-100 -100 0.645875 0.576197 0.480050 0.426400 0.416224 0.400875 0.371921 0.370131 0.394145 0.392065 0.364189 0.363850 0.390206 0.393517 0.373854 0.378679 0.406117 0.404952 0.374782 0.366594 0.382090 0.373899 0.343081 -100 
-100 -100 0.665342 0.596077 0.500149 0.446727 0.437032 0.423493 0.397644 0.397666 0.421383 0.420313 0.394736 0.393784 0.417466 0.420063 0.402127 0.408546 0.436194 0.434496 0.403056 0.392392 0.405422 0.396394 0.366002 -100 
-100 -100 0.663236 0.593555 0.497127 0.443983 0.435518 0.423262 0.398559 0.399538 0.423551 0.423337 0.398945 0.397480 0.419508 0.421330 0.403558 0.409645 0.436378 0.434215 0.402898 0.392311 0.405235 0.395978 0.365342 -100 
-100 -100 0.638082 0.567474 0.470248 0.417885 0.411803 0.400116 0.373705 0.373329 0.396763 0.397011 0.373509 0.371923 0.392985 0.394025 0.375352 0.379445 0.404116 0.401739 0.372452 0.365024 0.380511 0.371774 0.340281 -100 
-100 -100 0.621611 0.552984 0.458733 0.409337 0.405627 0.394242 0.366009 0.363204 0.384877 0.385097 0.362455 0.360245 0.379336 0.379785 0.361514 0.364025 0.386126 0.384219 0.359180 0.356636 0.375142 0.367350 0.335676 -100 
-100 -100 0.601237 0.538633 0.452792 0.409406 0.408429 0.397879 0.369389 0.364761 0.383969 0.383766 0.362007 0.358724 0.374897 0.374980 0.358606 0.360798 0.380949 0.380012 0.359633 0.361160 0.381229 0.374684 0.344689 -100 
-100 -100 0.524818 0.470624 0.396555 0.361059 0.363068 0.354634 0.328696 0.324438 0.342019 0.342018 0.322395 0.319397 0.333884 0.333921 0.319100 0.320799 0.338681 0.337971 0.320304 0.322782 0.342044 0.336540 0.309181 -100 
-100 -100 0.377387 0.334970 0.277816 0.252569 0.257700 0.252637 0.232477 0.230526 0.246474 0.247248 0.231776 0.230568 0.244034 0.244223 0.230898 0.231481 0.245783 0.244610 0.228779 0.229488 0.245283 0.240933 0.218196 -100 
-100 -100 0.225163 0.198684 0.163097 0.149696 0.156000 0.154040 0.141315 0.141359 0.153422 0.154319 0.143872 0.144119 0.154739 0.154964 0.144751 0.144601 0.154656 0.153589 0.141444 0.140441 0.150844 0.148329 0.133409 -100 
-100 -100 0.133280 0.120484 0.103964 0.098923 0.103015 0.102524 0.096656 0.097147 0.103582 0.104086 0.098744 0.099286 0.105414 0.105551 0.099715 0.099441 0.104867 0.104319 0.097665 0.096625 0.101570 0.100555 0.093687 -100 
-100 -100 -100 -100 -100 -100 -100 -100 -100 -100 -100 -100 -100 -100 -100 -100 -100 -100 -100 -100 -100 -100 -100 -100 -100 -100 
-100 -100 -100 -100 -100 -100 -100 -100 -100 -100 -100 -100 -100 -100 -100 -100 -100 -100 -100 -100 -100 -100 -100 -100 -100 -100 
-100 -100 -100 -100 -100 -100 -100 -100 -100 -100 -100 -100 -100 -100 -100 -100 -100 -100 -100 -100 -100 -100 -100 -100 -100 -100 
-100 -100 0.409462 0.360540 0.293854 0.260836 0.261460 0.255489 0.237417 0.239351 0.258198 0.257656 0.238337 0.237908 0.257816 0.257807 0.237446 0.236304 0.254019 0.255522 0.240041 0.239909 0.254852 0.250826 0.229369 -100 
-100 -100 0.517676 0.464797 0.391944 0.352688 0.348834 0.340480 0.321326 0.322948 0.341822 0.342270 0.325480 0.328382 0.350355 0.349772 0.325982 0.320106 0.334882 0.335394 0.320088 0.320955 0.336830 0.332179 0.309230 -100 
-100 -100 0.649379 0.591100 0.509198 0.462192 0.453652 0.442155 0.420221 0.420921 0.439993 0.441761 0.427832 0.434431 0.459417 0.458172 0.430034 0.419698 0.432778 0.432121 0.415577 0.417642 0.436561 0.431278 0.404680 -100 
-100 -100 0.728086 0.664136 0.573807 0.520040 0.507871 0.493557 0.468579 0.467840 0.487218 0.489550 0.476278 0.484405 0.510980 0.509588 0.479812 0.468624 0.482161 0.481226 0.463409 0.465057 0.484304 0.478403 0.450460 -100 
-100 -100 0.758062 0.689701 0.593686 0.536279 0.522479 0.505843 0.476828 0.472938 0.491754 0.493805 0.479817 0.488339 0.515624 0.514853 0.486185 0.477312 0.492921 0.492324 0.473008 0.472258 0.488636 0.482033 0.455230 -100 
-100 -100 0.779044 0.710096 0.614355 0.559262 0.547417 0.529201 0.494754 0.484978 0.500961 0.502475 0.489326 0.499867 0.528824 0.529355 0.502450 0.496196 0.514043 0.513233 0.491259 0.487525 0.501791 0.494582 0.468104 -100 
-100 -100 0.803161 0.736100 0.643641 0.593127 0.584188 0.564959 0.525906 0.511008 0.524961 0.525913 0.512976 0.525720 0.556355 0.558325 0.533144 0.528352 0.547178 0.545621 0.521180 0.515109 0.527885 0.520243 0.493882 -100 
-100 -100 0.805452 0.738777 0.646947 0.596748 0.587366 0.567264 0.527379 0.512391 0.527026 0.527616 0.513214 0.525262 0.556156 0.558847 0.534621 0.530798 0.550301 0.548591 0.523404 0.516969 0.529864 0.522149 0.495445 -100 
-100 -100 0.788560 0.720455 0.626215 0.571831 0.558627 0.538163 0.502158 0.493616 0.512959 0.513337 0.494327 0.501204 0.529992 0.532492 0.508910 0.506311 0.526790 0.525698 0.501309 0.496210 0.510614 0.503059 0.475487 -100 
-100 -100 0.784595 0.716257 0.620703 0.563124 0.546922 0.527792 0.499167 0.501361 0.528639 0.528812 0.502265 0.500793 0.525136 0.526762 0.504189 0.502949 0.524141 0.523608 0.500205 0.496512 0.512365 0.504834 0.476241 -100 
-100 -100 0.795677 0.728586 0.634016 0.576328 0.559731 0.542999 0.521359 0.532406 0.566305 0.566314 0.533444 0.525046 0.545018 0.545596 0.523870 0.523588 0.544811 0.544385 0.521613 0.518591 0.535930 0.528199 0.497946 -100 
-100 -100 0.795322 0.728304 0.633781 0.575898 0.558933 0.542821 0.522884 0.535336 0.569748 0.569229 0.534972 0.525036 0.544047 0.544863 0.524427 0.525523 0.547462 0.546834 0.523133 0.519045 0.535609 0.527358 0.496758 -100 
-100 -100 0.784473 0.715892 0.619489 0.560053 0.541816 0.524638 0.502371 0.510337 0.540196 0.538964 0.507628 0.500573 0.521314 0.523552 0.505337 0.508930 0.532795 0.531794 0.505448 0.498367 0.511778 0.502593 0.472814 -100 
-100 -100 0.790875 0.721188 0.623020 0.562411 0.543858 0.526613 0.503133 0.507512 0.533568 0.532362 0.504631 0.500435 0.522042 0.525190 0.509265 0.515881 0.541776 0.540332 0.511118 0.500380 0.510800 0.500447 0.470773 -100 
-100 -100 0.810840 0.741050 0.641970 0.581200 0.563340 0.547255 0.524761 0.528621 0.553914 0.553420 0.527708 0.524585 0.545677 0.548822 0.534302 0.543013 0.570285 0.568437 0.537124 0.523756 0.532459 0.521151 0.490910 -100 
-100 -100 0.809532 0.739408 0.640005 0.579711 0.563106 0.547929 0.525451 0.528495 0.552768 0.552739 0.528521 0.525426 0.545157 0.547641 0.533432 0.542060 0.568702 0.566653 0.535842 0.523111 0.532124 0.520782 0.490366 -100 
-100 -100 0.784894 0.714624 0.616074 0.557439 0.542935 0.527955 0.503170 0.503161 0.524496 0.524210 0.501476 0.497865 0.515490 0.516920 0.502477 0.509283 0.533598 0.531870 0.504662 0.496434 0.508164 0.497948 0.467936 -100 
-100 -100 0.764251 0.696421 0.601794 0.547510 0.536334 0.521555 0.493754 0.489720 0.508159 0.506958 0.484179 0.479399 0.494647 0.495075 0.480612 0.485775 0.508250 0.507719 0.485654 0.483960 0.500190 0.491935 0.462410 -100 
-100 -100 0.734364 0.672043 0.584673 0.537586 0.531665 0.518040 0.488062 0.481279 0.497950 0.495790 0.471979 0.465723 0.478501 0.478289 0.464711 0.469550 0.491816 0.492742 0.474602 0.477888 0.497541 0.491341 0.463165 -100 
-100 -100 0.643033 0.588221 0.511767 0.473124 0.471628 0.460554 0.432414 0.425653 0.441112 0.439213 0.417140 0.411323 0.423017 0.422676 0.409837 0.413749 0.433968 0.435079 0.419409 0.424275 0.444232 0.439263 0.413065 -100 
-100 -100 0.474457 0.429621 0.368827 0.340083 0.342281 0.335065 0.312809 0.308531 0.322761 0.322278 0.305204 0.301930 0.313641 0.313537 0.301247 0.303121 0.318677 0.318684 0.304730 0.308078 0.325225 0.320962 0.298024 -100 
-100 -100 0.295165 0.263466 0.220797 0.203245 0.208802 0.205448 0.189741 0.188456 0.201309 0.201874 0.189421 0.188580 0.199565 0.199695 0.188808 0.189217 0.200846 0.200034 0.187340 0.187849 0.200598 0.197503 0.179761 -100 
-100 -100 0.177314 0.157756 0.131964 0.123161 0.128968 0.127849 0.118305 0.118559 0.128050 0.128722 0.120539 0.120889 0.129476 0.129644 0.121381 0.121183 0.129187 0.128418 0.118829 0.117889 0.125935 0.124217 0.113064 -100 
-100 -100 -100 -100 -100 -100 -100 -100 -100 -100 -100 -100 -100 -100 -100 -100 -100 -100 -100 -100 -100 -100 -100 -100 -100 -100 
-100 -100 -100 -100 -100 -100 -100 -100 -100 -100 -100 -100 -100 -100 -100 -100 -100 -100 -100 -100 -100 -100 -100 -100 -100 -100 
-100 -100 -100 -100 -100 -100 -100 -100 -100 -100 -100 -100 -100 -100 -100 -100 -100 -100 -100 -100 -100 -100 -100 -100 -100 -100 
-100 -100 0.531800 0.475144 0.396593 0.354280 0.350014 0.340986 0.320176 0.321777 0.342059 0.342255 0.323607 0.326263 0.350034 0.349835 0.324932 0.319534 0.335797 0.335976 0.318427 0.318056 0.334387 0.328773 0.303379 -100 
-100 -100 0.648505 0.590492 0.508958 0.462080 0.453349 0.441831 0.420176 0.421163 0.440489 0.442220 0.428018 0.434466 0.459469 0.458476 0.430629 0.420090 0.432422 0.430983 0.413752 0.415347 0.434051 0.428057 0.400386 -100 
-100 -100 0.797182 0.735703 0.645020 0.592070 0.580774 0.565831 0.538964 0.537945 0.556806 0.560283 0.550222 0.561153 0.591701 0.589958 0.555394 0.540712 0.554725 0.551749 0.529834 0.534004 0.563682 0.557337 0.518706 -100 
-100 -100 0.889337 0.823574 0.726281 0.667317 0.651714 0.633351 0.603119 0.599683 0.617807 0.621894 0.613407 0.626277 0.658045 0.656311 0.620892 0.605470 0.619251 0.615754 0.592820 0.596249 0.625413 0.618377 0.579054 -100 
-100 -100 0.927234 0.858407 0.759986 0.697813 0.677656 0.656255 0.623729 0.616307 0.632503 0.635882 0.626996 0.640125 0.669081 0.668434 0.638419 0.625368 0.636448 0.633089 0.612487 0.611424 0.628057 0.619889 0.590341 -100 
-100 -100 0.954935 0.885883 0.788216 0.728781 0.710325 0.687055 0.648849 0.634790 0.648102 0.650169 0.640507 0.655067 0.685320 0.686634 0.660007 0.650776 0.664281 0.660874 0.637524 0.631668 0.643201 0.634037 0.606702 -100 
-100 -100 0.986869 0.918977 0.820050 0.765066 0.755592 0.731459 0.683322 0.665022 0.685221 0.686113 0.666270 0.680954 0.715253 0.718349 0.691367 0.685326 0.702861 0.699092 0.670988 0.661727 0.671843 0.662095 0.634170 -100 
-100 -100 0.989814 0.922256 0.823855 0.769128 0.759329 0.734754 0.686739 0.669625 0.691341 0.691801 0.669512 0.682108 0.715697 0.719322 0.693730 0.689384 0.708149 0.704614 0.676012 0.666304 0.676293 0.666523 0.638547 -100 
-100 -100 0.967383 0.898958 0.802423 0.743450 0.724095 0.700037 0.663442 0.654635 0.674053 0.674768 0.656044 0.662580 0.689360 0.691910 0.669947 0.666511 0.684125 0.681606 0.656784 0.649152 0.659716 0.650307 0.623016 -100 
-100 -100 0.962026 0.892794 0.794049 0.731073 0.709033 0.687658 0.660961 0.665968 0.695063 0.696223 0.669629 0.665905 0.686388 0.686715 0.664754 0.662362 0.680541 0.679007 0.656254 0.651180 0.664776 0.655682 0.626550 -100 
-100 -100 0.975368 0.906124 0.803858 0.739754 0.721526 0.703684 0.682151 0.698544 0.742213 0.743576 0.703480 0.691131 0.707329 0.705659 0.682216 0.680546 0.699571 0.698483 0.676560 0.673869 0.695577 0.686476 0.649640 -100 
-100 -100 0.976198 0.906564 0.803396 0.737958 0.718702 0.701670 0.682807 0.701801 0.746672 0.747587 0.705692 0.691088 0.705833 0.704341 0.682497 0.682698 0.702773 0.701616 0.678784 0.674967 0.695792 0.685993 0.648624 -100 
-100 -100 0.965513 0.894561 0.791858 0.723447 0.697130 0.678227 0.660972 0.675428 0.709341 0.709435 0.676907 0.665518 0.680948 0.681655 0.664869 0.668744 0.690685 0.689191 0.663746 0.655282 0.666495 0.655258 0.624137 -100 
-100 -100 0.975204 0.902753 0.797394 0.726504 0.698413 0.678257 0.658589 0.668246 0.697866 0.697706 0.668793 0.661439 0.679427 0.682185 0.668445 0.676232 0.701183 0.699375 0.670374 0.657527 0.664749 0.651946 0.621152 -100 
-100 -100 1.003054 0.929454 0.816592 0.744746 0.718142 0.698335 0.676832 0.684607 0.721148 0.721372 0.686100 0.680876 0.701395 0.704918 0.691137 0.701467 0.730323 0.728323 0.695420 0.680099 0.693235 0.679383 0.640259 -100 
-100 -100 1.002187 0.928376 0.815393 0.744214 0.718839 0.699495 0.676860 0.682201 0.716502 0.716710 0.683015 0.678251 0.697769 0.700832 0.687583 0.698200 0.726896 0.725023 0.692921 0.678712 0.692533 0.678889 0.639746 -100 
-100 -100 0.969851 0.897221 0.792017 0.723708 0.699649 0.680224 0.655330 0.655614 0.676823 0.675961 0.651947 0.646456 0.661791 0.663614 0.652203 0.661543 0.686863 0.685869 0.659526 0.650498 0.660057 0.648175 0.617713 -100 
-100 -100 0.943615 0.873906 0.773143 0.710825 0.691815 0.672664 0.643238 0.638177 0.655598 0.652917 0.627714 0.620182 0.632359 0.632837 0.621582 0.629868 0.654769 0.655679 0.634570 0.632919 0.647773 0.638769 0.609718 -100 
-100 -100 0.908184 0.842837 0.744238 0.690393 0.687187 0.669614 0.628473 0.619945 0.641315 0.637095 0.603527 0.593297 0.604143 0.603730 0.591705 0.600600 0.631530 0.634389 0.612088 0.615513 0.638522 0.632296 0.600984 -100 
-100 -100 0.797205 0.738877 0.650861 0.606546 0.609306 0.594899 0.555184 0.546330 0.566781 0.562829 0.530621 0.520936 0.531209 0.530554 0.518490 0.526077 0.555257 0.558304 0.538253 0.543901 0.568235 0.563529 0.533789 -100 
-100 -100 0.592676 0.544079 0.476261 0.442540 0.442153 0.432323 0.406490 0.400068 0.413988 0.412037 0.391545 0.385830 0.396107 0.395695 0.384162 0.387981 0.406774 0.408153 0.394394 0.399640 0.418567 0.414360 0.390493 -100 
-100 -100 0.379647 0.342149 0.291044 0.268654 0.273105 0.268024 0.248877 0.246105 0.259778 0.259755 0.244649 0.242449 0.253650 0.253619 0.242079 0.243315 0.257212 0.256884 0.243490 0.245550 0.260760 0.257188 0.236765 -100 
-100 -100 0.232686 0.206101 0.170585 0.157481 0.164322 0.162300 0.148981 0.148648 0.160777 0.161474 0.150432 0.150288 0.160888 0.161038 0.150662 0.150685 0.161211 0.160338 0.148243 0.147834 0.159000 0.156549 0.141141 -100 
-100 -100 -100 -100 -100 -100 -100 -100 -100 -100 -100 -100 -100 -100 -100 -100 -100 -100 -100 -100 -100 -100 -100 -100 -100 -100 
-100 -100 -100 -100 -100 -100 -100 -100 -100 -100 -100 -100 -100 -100 -100 -100 -100 -100 -100 -100 -100 -100 -100 -100 -100 -100 
-100 -100 -100 -100 -100 -100 -100 -100 -100 -100 -100 -100 -100 -100 -100 -100 -100 -100 -100 -100 -100 -100 -100 -100 -100 -100 
-100 -100 0.599034 0.535579 0.447012 0.396988 0.388971 0.377569 0.354763 0.356733 0.379208 0.379831 0.359952 0.363098 0.388709 0.388724 0.362122 0.355471 0.371391 0.369990 0.349629 0.348258 0.365584 0.357971 0.328105 -100 
-100 -100 0.725192 0.661715 0.571796 0.517525 0.504195 0.490167 0.467442 0.469404 0.490790 0.493145 0.478127 0.484381 0.509875 0.508738 0.479707 0.467750 0.478942 0.476119 0.457774 0.460381 0.481068 0.473338 0.441262 -100 
-100 -100 0.887014 0.821143 0.723227 0.662886 0.645991 0.628272 0.601092 0.601532 0.622360 0.626643 0.616064 0.626095 0.655843 0.653567 0.618276 0.602182 0.614535 0.610599 0.589403 0.596533 0.629089 0.621508 0.579010 -100 
-100 -100 0.992199 0.922377 0.818003 0.751036 0.728760 0.706981 0.676281 0.674102 0.693911 0.698912 0.690256 0.702151 0.732676 0.730335 0.694498 0.677728 0.689601 0.685155 0.663222 0.669580 0.701209 0.692962 0.650239 -100 
-100 -100 1.041251 0.968311 0.862546 0.791573 0.763766 0.738071 0.704220 0.697199 0.714454 0.718680 0.710026 0.722576 0.750482 0.749474 0.719451 0.705302 0.714450 0.709718 0.688959 0.688855 0.706141 0.696260 0.663788 -100 
-100 -100 1.075791 1.002519 0.897269 0.828609 0.802013 0.773924 0.733711 0.719183 0.732810 0.735419 0.726032 0.740138 0.769473 0.770759 0.744762 0.735125 0.747070 0.742098 0.717428 0.710242 0.720277 0.709037 0.679700 -100 
-100 -100 1.110504 1.038334 0.931735 0.867520 0.850134 0.821096 0.770504 0.751296 0.771406 0.772498 0.752579 0.766539 0.799903 0.803159 0.777257 0.771572 0.788097 0.782933 0.753044 0.741150 0.748403 0.736557 0.707562 -100 
-100 -100 1.114717 1.042853 0.936754 0.872820 0.855165 0.825709 0.775179 0.756978 0.778327 0.778907 0.756625 0.768463 0.801022 0.804809 0.780426 0.776666 0.794672 0.790026 0.759820 0.747304 0.754104 0.742425 0.713926 -100 
-100 -100 1.092954 1.020184 0.915945 0.847785 0.820441 0.791553 0.752608 0.742520 0.761185 0.762174 0.744183 0.750412 0.776123 0.778661 0.757685 0.754439 0.771132 0.767750 0.741935 0.732102 0.739861 0.728818 0.701250 -100 
-100 -100 1.086690 1.013076 0.906668 0.834756 0.805101 0.779151 0.750097 0.753469 0.781372 0.782925 0.757791 0.754381 0.773945 0.774039 0.752558 0.749721 0.766584 0.764379 0.741407 0.735046 0.746459 0.736023 0.706729 -100 
-100 -100 1.098631 1.024940 0.914973 0.842170 0.816796 0.794688 0.770776 0.785223 0.827371 0.829088 0.790746 0.779110 0.794459 0.792462 0.769279 0.766750 0.784109 0.782462 0.760942 0.757686 0.777623 0.767355 0.730439 -100 
-100 -100 1.100285 1.025971 0.914676 0.840091 0.813456 0.792270 0.771358 0.788660 0.832031 0.833265 0.793100 0.779149 0.792996 0.791204 0.769656 0.768951 0.787252 0.785597 0.763449 0.759386 0.778603 0.767575 0.729954 -100 
-100 -100 1.092645 1.016575 0.904864 0.826092 0.791392 0.768160 0.749468 0.763018 0.795841 0.796270 0.765237 0.754113 0.768558 0.769054 0.752731 0.755898 0.776182 0.774278 0.749681 0.741165 0.750932 0.738276 0.706532 -100 
-100 -100 1.104564 1.026583 0.911363 0.828938 0.791519 0.766723 0.745889 0.755211 0.784223 0.784380 0.756532 0.749125 0.766116 0.768811 0.755744 0.763024 0.786485 0.784472 0.756671 0.744212 0.750325 0.736119 0.704525 -100 
-100 -100 1.132723 1.053396 0.930104 0.846206 0.809781 0.785147 0.762512 0.770043 0.806278 0.806730 0.772052 0.766625 0.786101 0.789648 0.776734 0.786712 0.814210 0.812249 0.781000 0.766613 0.779306 0.764260 0.724160 -100 
-100 -100 1.131206 1.051733 0.928386 0.845143 0.809880 0.785711 0.761951 0.766963 0.800849 0.801140 0.767840 0.762744 0.781175 0.784302 0.772073 0.782628 0.810262 0.808575 0.778159 0.764954 0.778441 0.763691 0.723606 -100 
-100 -100 1.096258 1.018309 0.903488 0.823623 0.790043 0.765985 0.740039 0.739934 0.760387 0.759377 0.735672 0.729660 0.743925 0.745837 0.735604 0.745427 0.770294 0.769566 0.744463 0.735973 0.744746 0.731697 0.700525 -100 
-100 -100 1.062453 0.988026 0.878738 0.806146 0.778581 0.755263 0.724922 0.719471 0.736026 0.732961 0.707751 0.699495 0.710608 0.711208 0.701308 0.710677 0.735825 0.737140 0.716799 0.715150 0.728994 0.718904 0.689322 -100 
-100 -100 1.013449 0.943995 0.838276 0.775881 0.765795 0.744743 0.702608 0.693697 0.714247 0.709526 0.675697 0.664678 0.674597 0.674328 0.663640 0.673955 0.705652 0.709046 0.687191 0.690352 0.712484 0.705396 0.673655 -100 
-100 -100 0.885139 0.822994 0.728677 0.677366 0.674815 0.657692 0.617018 0.607808 0.627689 0.623268 0.590584 0.580145 0.589739 0.589188 0.578123 0.587066 0.617260 0.620822 0.600906 0.606310 0.630127 0.624755 0.594499 -100 
-100 -100 0.659193 0.606552 0.532508 0.493117 0.489057 0.477312 0.450516 0.443793 0.457704 0.455433 0.434185 0.427854 0.437952 0.437539 0.426265 0.431005 0.450913 0.452571 0.438412 0.443567 0.462574 0.457784 0.432976 -100 
-100 -100 0.421845 0.380017 0.322843 0.296327 0.299190 0.293052 0.272674 0.269719 0.284121 0.284004 0.267869 0.265329 0.277047 0.276966 0.264828 0.266414 0.281430 0.281096 0.266683 0.268702 0.284658 0.280589 0.258670 -100 
-100 -100 0.255881 0.225388 0.184767 0.169140 0.175936 0.173479 0.158892 0.158514 0.171764 0.172496 0.160360 0.160125 0.171669 0.171782 0.160380 0.160410 0.171986 0.170996 0.157641 0.157133 0.169290 0.166505 0.149558 -100 
-100 -100 -100 -100 -100 -100 -100 -100 -100 -100 -100 -100 -100 -100 -100 -100 -100 -100 -100 -100 -100 -100 -100 -100 -100 -100 
-100 -100 -100 -100 -100 -100 -100 -100 -100 -100 -100 -100 -100 -100 -100 -100 -100 -100 -100 -100 -100 -100 -100 -100 -100 -100 
-100 -100 -100 -100 -100 -100 -100 -100 -100 -100 -100 -100 -100 -100 -100 -100 -100 -100 -100 -100 -100 -100 -100 -100 -100 -100 
-100 -100 0.617187 0.548539 0.452387 0.396852 0.386341 0.373551 0.349955 0.353726 0.379881 0.380716 0.357278 0.357927 0.383075 0.383484 0.357641 0.352151 0.368391 0.365299 0.342227 0.340842 0.360732 0.350680 0.314004 -100 
-100 -100 0.751444 0.683346 0.586675 0.526402 0.509080 0.493796 0.472379 0.477803 0.503313 0.505724 0.486348 0.488110 0.510744 0.509345 0.481837 0.471156 0.482011 0.478935 0.462180 0.468756 0.492761 0.483478 0.446645 -100 
-100 -100 0.920505 0.850625 0.748982 0.681569 0.657070 0.638136 0.616328 0.622249 0.647451 0.651685 0.636207 0.639443 0.660917 0.657585 0.627219 0.612281 0.620275 0.617681 0.605688 0.619692 0.649887 0.641986 0.603752 -100 
-100 -100 1.036420 0.962212 0.853236 0.777803 0.746751 0.723227 0.697973 0.701636 0.725979 0.730999 0.717373 0.721961 0.743604 0.739908 0.709038 0.693573 0.701304 0.698476 0.686049 0.699280 0.728242 0.719823 0.681988 -100 
-100 -100 1.099142 1.020786 0.906185 0.825311 0.789576 0.761153 0.729393 0.726932 0.748206 0.752610 0.739733 0.746070 0.768905 0.766735 0.738647 0.726324 0.735560 0.731521 0.713795 0.717876 0.737180 0.726201 0.691327 -100 
-100 -100 1.139847 1.060806 0.946198 0.866780 0.831604 0.800019 0.760651 0.749240 0.764949 0.767713 0.755879 0.764744 0.789829 0.790172 0.766030 0.758617 0.771174 0.765972 0.741261 0.734329 0.744110 0.730925 0.698942 -100 
-100 -100 1.171805 1.094459 0.982746 0.907913 0.876106 0.843238 0.797972 0.779866 0.791654 0.792705 0.780393 0.790770 0.817351 0.819843 0.799319 0.795899 0.811582 0.805867 0.776184 0.762106 0.765660 0.751632 0.722347 -100 
-100 -100 1.177713 1.100663 0.989513 0.915107 0.883065 0.849359 0.803018 0.784225 0.795805 0.796226 0.782728 0.792353 0.818981 0.822231 0.803086 0.801354 0.818445 0.813291 0.783150 0.767824 0.770210 0.756557 0.728640 -100 
-100 -100 1.162971 1.084419 0.970987 0.892505 0.856527 0.822622 0.780483 0.767704 0.783302 0.784076 0.767886 0.773589 0.798210 0.800711 0.781097 0.779223 0.796214 0.792420 0.765438 0.753312 0.758149 0.745582 0.717936 -100 
-100 -100 1.156401 1.077341 0.962347 0.881128 0.843248 0.811468 0.776794 0.773999 0.796434 0.797534 0.776114 0.775237 0.795703 0.796532 0.776207 0.773602 0.790010 0.787402 0.763937 0.756187 0.764508 0.753026 0.724898 -100 
-100 -100 1.163262 1.084964 0.970296 0.889189 0.852184 0.823699 0.795984 0.801258 0.829482 0.830415 0.803693 0.797155 0.813801 0.813190 0.792469 0.789460 0.804935 0.802829 0.781936 0.777275 0.789014 0.778019 0.748168 -100 
-100 -100 1.165683 1.086677 0.970569 0.887608 0.849302 0.821659 0.796692 0.804310 0.833263 0.833621 0.805475 0.797211 0.812747 0.812390 0.792991 0.791168 0.807039 0.804972 0.784175 0.779649 0.791326 0.779729 0.749071 -100 
-100 -100 1.164538 1.082803 0.962226 0.873885 0.830879 0.801479 0.776094 0.781796 0.807583 0.807352 0.781387 0.774732 0.791360 0.792728 0.776447 0.777732 0.795762 0.793713 0.771159 0.764484 0.773234 0.760253 0.729776 -100 
-100 -100 1.177857 1.093800 0.968853 0.875559 0.829099 0.798488 0.772534 0.776285 0.799742 0.799498 0.775831 0.771215 0.788905 0.791697 0.778315 0.783316 0.804022 0.802269 0.778036 0.769235 0.776129 0.762103 0.731247 -100 
-100 -100 1.198082 1.113225 0.985946 0.890698 0.843494 0.813325 0.788009 0.791249 0.814415 0.814604 0.791956 0.788263 0.805969 0.809077 0.797257 0.804894 0.827924 0.826581 0.801276 0.791491 0.798448 0.784144 0.752514 -100 
-100 -100 1.195108 1.110074 0.982618 0.887708 0.841464 0.812133 0.786804 0.788905 0.810707 0.810894 0.789110 0.785076 0.801335 0.803920 0.792942 0.801499 0.824925 0.823860 0.799165 0.790265 0.797898 0.783796 0.752067 -100 
-100 -100 1.163766 1.079721 0.954993 0.863312 0.819944 0.791385 0.764265 0.763170 0.781344 0.780547 0.759466 0.754116 0.767764 0.769435 0.759312 0.767869 0.790602 0.790167 0.768116 0.762405 0.771661 0.758471 0.727507 -100 
-100 -100 1.120796 1.040965 0.923445 0.840028 0.802919 0.775960 0.746184 0.740959 0.755904 0.753419 0.731181 0.724023 0.735306 0.736140 0.726649 0.735507 0.758688 0.759906 0.741479 0.740611 0.753661 0.742619 0.712620 -100 
-100 -100 1.050947 0.978146 0.871153 0.800030 0.773332 0.749598 0.717328 0.709275 0.722862 0.719028 0.694633 0.685864 0.695402 0.695717 0.686902 0.696583 0.721802 0.724848 0.708646 0.711721 0.728481 0.720075 0.691653 -100 
-100 -100 0.909387 0.844603 0.750565 0.692253 0.674723 0.655724 0.625189 0.617199 0.630427 0.626924 0.603512 0.595282 0.604606 0.604670 0.595511 0.604103 0.628122 0.631214 0.616336 0.620953 0.639157 0.632441 0.605490 -100 
-100 -100 0.677963 0.621957 0.543604 0.498602 0.489677 0.476823 0.451914 0.446602 0.460335 0.458745 0.439493 0.434156 0.444963 0.444938 0.434017 0.439166 0.458394 0.459567 0.444947 0.448471 0.465885 0.460001 0.434557 -100 
-100 -100 0.427592 0.383027 0.322094 0.292280 0.293038 0.286529 0.267029 0.265128 0.280129 0.280343 0.264620 0.262573 0.275026 0.275044 0.262554 0.264354 0.279739 0.279054 0.263342 0.263972 0.279222 0.274626 0.252147 -100 
-100 -100 0.251530 0.219712 0.177535 0.160962 0.167119 0.164714 0.150798 0.150929 0.164335 0.165102 0.153058 0.153060 0.164911 0.164974 0.153221 0.153171 0.164973 0.163875 0.149912 0.148708 0.160394 0.157608 0.141011 -100 
-100 -100 -100 -100 -100 -100 -100 -100 -100 -100 -100 -100 -100 -100 -100 -100 -100 -100 -100 -100 -100 -100 -100 -100 -100 -100 
-100 -100 -100 -100 -100 -100 -100 -100 -100 -100 -100 -100 -100 -100 -100 -100 -100 -100 -100 -100 -100 -100 -100 -100 -100 -100 
-100 -100 -100 -100 -100 -100 -100 -100 -100 -100 -100 -100 -100 -100 -100 -100 -100 -100 -100 -100 -100 -100 -100 -100 -100 -100 
-100 -100 0.630370 0.560376 0.462302 0.405136 0.393404 0.380386 0.358130 0.365111 0.394892 0.396373 0.370289 0.367478 0.389978 0.390101 0.365546 0.360276 0.375271 0.370801 0.348170 0.351709 0.378229 0.366555 0.321511 -100 
-100 -100 0.767861 0.698206 0.599062 0.536795 0.518232 0.503383 0.484804 0.495061 0.524955 0.527590 0.503806 0.499520 0.517632 0.515224 0.489299 0.480082 0.491298 0.489394 0.477548 0.493886 0.526763 0.517798 0.475207 -100 
-100 -100 0.943396 0.871365 0.765822 0.695502 0.669391 0.651429 0.633894 0.646130 0.676646 0.680672 0.658907 0.653792 0.668936 0.663877 0.635399 0.622994 0.632740 0.633833 0.630733 0.657630 0.697463 0.691733 0.651096 -100 
-100 -100 1.065567 0.988707 0.874952 0.795650 0.762366 0.739693 0.718961 0.729215 0.758887 0.763522 0.743191 0.738717 0.753416 0.747802 0.719096 0.706725 0.716746 0.717960 0.714429 0.739911 0.777707 0.771600 0.732267 -100 
-100 -100 1.133685 1.052370 0.932708 0.847008 0.808211 0.779947 0.751932 0.755270 0.780894 0.784879 0.766150 0.763942 0.780169 0.776358 0.750779 0.741864 0.753311 0.751716 0.739226 0.751344 0.776841 0.766673 0.729287 -100 
-100 -100 1.179813 1.097378 0.977015 0.891613 0.852494 0.820309 0.783727 0.777022 0.795851 0.798039 0.781247 0.782277 0.801216 0.800249 0.778980 0.775274 0.789799 0.785266 0.761572 0.756847 0.768407 0.754223 0.719591 -100 
-100 -100 1.215348 1.134304 1.016408 0.935041 0.899263 0.865259 0.821347 0.806334 0.818863 0.819080 0.803645 0.807253 0.828303 0.829707 0.812166 0.812611 0.830453 0.824540 0.793139 0.777192 0.779074 0.763091 0.731927 -100 
-100 -100 1.222898 1.142085 1.024757 0.943975 0.908067 0.872785 0.826425 0.808607 0.819180 0.818630 0.803444 0.808074 0.830268 0.832702 0.816272 0.817952 0.836873 0.831297 0.798869 0.780359 0.779754 0.764134 0.735264 -100 
-100 -100 1.208455 1.126356 1.007251 0.923251 0.883511 0.847331 0.803165 0.787908 0.800828 0.800589 0.784223 0.788135 0.810474 0.812735 0.795156 0.795376 0.812997 0.808757 0.780395 0.765738 0.767824 0.753884 0.726167 -100 
-100 -100 1.201442 1.119236 0.999458 0.914030 0.872945 0.837764 0.797662 0.787545 0.804093 0.804024 0.785240 0.786880 0.808048 0.809517 0.790392 0.788108 0.803837 0.800799 0.777163 0.768367 0.774778 0.762687 0.735296 -100 
-100 -100 1.208382 1.127183 1.008250 0.923606 0.883575 0.850617 0.814767 0.809210 0.829021 0.828585 0.806607 0.805633 0.825223 0.825953 0.805800 0.801724 0.815420 0.812951 0.793043 0.788602 0.798606 0.787605 0.759701 -100 
-100 -100 1.211717 1.129708 1.009113 0.922298 0.880671 0.848229 0.814641 0.810823 0.830931 0.830007 0.807273 0.805447 0.824478 0.825424 0.805966 0.802142 0.815597 0.813372 0.794676 0.791840 0.802879 0.791714 0.763032 -100 
-100 -100 1.212033 1.126921 1.001022 0.907607 0.860484 0.826582 0.794044 0.790288 0.808746 0.807655 0.786533 0.785333 0.804516 0.806411 0.789251 0.787784 0.803081 0.801323 0.782279 0.779400 0.789898 0.777888 0.748413 -100 
-100 -100 1.226445 1.138662 1.007544 0.907601 0.855847 0.820945 0.789741 0.786955 0.805185 0.804479 0.784478 0.783370 0.802088 0.804467 0.789515 0.791255 0.809130 0.808291 0.789107 0.786241 0.796872 0.784576 0.754526 -100 
-100 -100 1.245926 1.157302 1.023788 0.920905 0.867430 0.832984 0.803772 0.802654 0.821652 0.821550 0.801979 0.800202 0.817742 0.819903 0.806385 0.810725 0.831143 0.831237 0.811942 0.809428 0.821054 0.809095 0.778667 -100 
-100 -100 1.241613 1.152778 1.018867 0.915796 0.862831 0.829457 0.801401 0.800820 0.819692 0.819726 0.800260 0.797327 0.813100 0.814782 0.802424 0.808285 0.829651 0.830134 0.811113 0.809049 0.821126 0.809260 0.778653 -100 
-100 -100 1.207431 1.119540 0.987961 0.888011 0.838068 0.806157 0.777748 0.775734 0.792796 0.792142 0.772457 0.767983 0.781534 0.782839 0.772077 0.779218 0.800802 0.801599 0.783526 0.782344 0.794628 0.782754 0.752200 -100 
-100 -100 1.157746 1.074392 0.950602 0.859669 0.816803 0.787421 0.757654 0.752992 0.767785 0.765854 0.745168 0.739089 0.750899 0.752103 0.743003 0.751992 0.774980 0.776936 0.760312 0.760963 0.774820 0.763896 0.733735 -100 
-100 -100 1.078575 1.002965 0.891270 0.814070 0.782917 0.757576 0.725920 0.719103 0.732572 0.729599 0.707533 0.700327 0.711137 0.712362 0.704459 0.715209 0.740770 0.744159 0.728260 0.730794 0.746680 0.737586 0.708751 -100 
-100 -100 0.929020 0.862120 0.764612 0.701568 0.680574 0.660576 0.631099 0.624687 0.637985 0.635291 0.613993 0.607174 0.617777 0.618827 0.610809 0.620999 0.645822 0.649105 0.633686 0.636738 0.653467 0.645858 0.618474 -100 
-100 -100 0.691480 0.633951 0.552947 0.504477 0.492813 0.479436 0.455969 0.452293 0.466495 0.465308 0.446892 0.442155 0.453530 0.454148 0.444346 0.451248 0.471772 0.473164 0.457563 0.459311 0.475415 0.468914 0.443293 -100 
-100 -100 0.435832 0.390358 0.327981 0.296285 0.295343 0.288630 0.270271 0.269297 0.284373 0.284536 0.268916 0.266877 0.279390 0.279590 0.267654 0.270621 0.287167 0.286736 0.270327 0.269977 0.284553 0.279787 0.257481 -100 
-100 -100 0.256495 0.224118 0.181284 0.164035 0.169441 0.166975 0.153596 0.153913 0.167119 0.167656 0.155392 0.155135 0.166849 0.166846 0.155168 0.155616 0.168162 0.167271 0.153015 0.151694 0.163375 0.160642 0.144152 -100 
-100 -100 -100 -100 -100 -100 -100 -100 -100 -100 -100 -100 -100 -100 -100 -100 -100 -100 -100 -100 -100 -100 -100 -100 -100 -100 
-100 -100 -100 -100 -100 -100 -100 -100 -100 -100 -100 -100 -100 -100 -100 -100 -100 -100 -100 -100 -100 -100 -100 -100 -100 -100 
-100 -100 -100 -100 -100 -100 -100 -100 -100 -100 -100 -100 -100 -100 -100 -100 -100 -100 -100 -100 -100 -100 -100 -100 -100 -100 
-100 -100 0.651229 0.582496 0.486052 0.429818 0.417715 0.405232 0.385467 0.395512 0.427602 0.429827 0.402737 0.397162 0.416367 0.415583 0.391740 0.385638 0.398883 0.394340 0.375517 0.386829 0.420604 0.409311 0.359818 -100 
-100 -100 0.788944 0.719860 0.620700 0.559230 0.541396 0.527786 0.511918 0.525991 0.559040 0.562024 0.535416 0.526574 0.540749 0.537072 0.511886 0.503475 0.515462 0.515483 0.509313 0.535464 0.577260 0.570214 0.524684 -100 
-100 -100 0.972488 0.899468 0.788301 0.717945 0.694501 0.678376 0.662512 0.679090 0.715044 0.718922 0.690946 0.679732 0.692736 0.686144 0.656254 0.646315 0.662856 0.667748 0.668298 0.706111 0.761711 0.759043 0.710683 -100 
-100 -100 1.097209 1.018907 0.899001 0.819283 0.788545 0.767859 0.749060 0.763694 0.798606 0.802786 0.775789 0.764656 0.776846 0.769748 0.740124 0.730905 0.748274 0.753419 0.753090 0.788516 0.841299 0.838197 0.791537 -100 
-100 -100 1.162786 1.080499 0.958409 0.872118 0.834091 0.807537 0.782646 0.790089 0.818418 0.821768 0.798516 0.789746 0.800818 0.795814 0.772439 0.766638 0.781046 0.781932 0.773575 0.792373 0.823949 0.815553 0.776937 -100 
-100 -100 1.213250 1.129299 1.005766 0.918469 0.879453 0.848450 0.814373 0.811435 0.832090 0.833432 0.812657 0.807377 0.821168 0.819286 0.800745 0.800174 0.817163 0.813469 0.790514 0.788153 0.802071 0.787926 0.751772 -100 
-100 -100 1.258002 1.174214 1.048506 0.964254 0.933851 0.900518 0.852275 0.839660 0.852565 0.851710 0.833107 0.830990 0.847893 0.848535 0.833431 0.837468 0.864831 0.858849 0.818712 0.801545 0.804832 0.787702 0.752769 -100 
-100 -100 1.266886 1.183151 1.057822 0.974132 0.943686 0.908850 0.857290 0.840497 0.850272 0.848540 0.831134 0.831231 0.850036 0.851851 0.837564 0.842412 0.870504 0.864566 0.822761 0.801775 0.801339 0.784332 0.752178 -100 
-100 -100 1.246290 1.162198 1.039517 0.953552 0.914155 0.878192 0.833248 0.817042 0.827909 0.826484 0.809305 0.811046 0.831024 0.832958 0.817075 0.818850 0.837290 0.832614 0.802714 0.786191 0.786407 0.771514 0.743638 -100 
-100 -100 1.238140 1.154392 1.032083 0.945932 0.905594 0.869885 0.826672 0.811953 0.824525 0.823280 0.805513 0.808279 0.829500 0.831089 0.812471 0.810125 0.825105 0.821652 0.797902 0.788410 0.793701 0.781315 0.754395 -100 
-100 -100 1.247880 1.164955 1.042387 0.957393 0.922405 0.887923 0.842505 0.829818 0.848651 0.847074 0.823070 0.825418 0.849978 0.851136 0.827244 0.821586 0.833834 0.831054 0.811827 0.808081 0.820558 0.809829 0.780117 -100 
-100 -100 1.251861 1.168136 1.043800 0.956291 0.919298 0.884922 0.841300 0.829938 0.848875 0.847020 0.822867 0.825026 0.849386 0.850619 0.826817 0.820680 0.832269 0.830003 0.812972 0.812088 0.826581 0.816149 0.785774 -100 
-100 -100 1.249952 1.163437 1.035055 0.940129 0.892458 0.856719 0.819519 0.809554 0.823276 0.821629 0.803528 0.805769 0.826456 0.828076 0.809307 0.805368 0.818354 0.817052 0.801311 0.801806 0.814453 0.803716 0.775206 -100 
-100 -100 1.264504 1.175246 1.041481 0.938946 0.885460 0.848578 0.813912 0.806824 0.821474 0.820464 0.802930 0.804015 0.823341 0.824900 0.807929 0.807006 0.823085 0.823311 0.808302 0.810477 0.824807 0.814412 0.785236 -100 
-100 -100 1.284420 1.194168 1.057527 0.951387 0.896879 0.860093 0.826266 0.822034 0.838884 0.838502 0.820173 0.819782 0.840130 0.841289 0.823067 0.824954 0.846067 0.847733 0.831248 0.834732 0.853972 0.844370 0.811870 -100 
-100 -100 1.279276 1.188856 1.051714 0.944968 0.890485 0.854693 0.822574 0.819863 0.837352 0.837085 0.818228 0.816199 0.834778 0.835655 0.818918 0.822905 0.845592 0.847853 0.831424 0.835110 0.854712 0.845180 0.812464 -100 
-100 -100 1.242474 1.153177 1.018447 0.914630 0.861664 0.827738 0.797828 0.794943 0.811112 0.810264 0.791146 0.787283 0.801264 0.802269 0.790526 0.796814 0.818827 0.821291 0.806366 0.809356 0.824908 0.814786 0.784976 -100 
-100 -100 1.189627 1.104850 0.977433 0.883080 0.838489 0.807723 0.776610 0.772062 0.786961 0.785089 0.764715 0.759398 0.772232 0.773768 0.764503 0.773943 0.798570 0.801869 0.786342 0.788799 0.804097 0.794050 0.764367 -100 
-100 -100 1.112507 1.034903 0.915298 0.835629 0.810472 0.784260 0.744688 0.737935 0.755162 0.752438 0.727387 0.721208 0.735429 0.737461 0.728251 0.740648 0.775254 0.779661 0.756564 0.758641 0.775029 0.766099 0.736689 -100 
-100 -100 0.958817 0.890393 0.785736 0.720991 0.706503 0.685965 0.648830 0.642634 0.659705 0.657160 0.632684 0.626726 0.640776 0.642718 0.633581 0.645889 0.680041 0.684243 0.661120 0.663004 0.679834 0.672165 0.644033 -100 
-100 -100 0.711546 0.653891 0.571556 0.521896 0.509962 0.496220 0.472353 0.469309 0.483793 0.482389 0.463611 0.459055 0.471233 0.472465 0.463460 0.472321 0.495590 0.497941 0.481476 0.482614 0.498413 0.491976 0.466557 -100 
-100 -100 0.454245 0.408857 0.346202 0.313713 0.311780 0.304723 0.286634 0.285814 0.300448 0.300144 0.284128 0.281674 0.294024 0.294465 0.283419 0.287944 0.306226 0.306597 0.290217 0.289888 0.304353 0.299708 0.277743 -100 
-100 -100 0.274507 0.241513 0.197699 0.179506 0.184258 0.181466 0.167868 0.167977 0.180993 0.181152 0.168225 0.167382 0.178911 0.178922 0.167551 0.168973 0.182761 0.182308 0.167910 0.166958 0.179255 0.176484 0.159411 -100 
-100 -100 -100 -100 -100 -100 -100 -100 -100 -100 -100 -100 -100 -100 -100 -100 -100 -100 -100 -100 -100 -100 -100 -100 -100 -100 
-100 -100 -100 -100 -100 -100 -100 -100 -100 -100 -100 -100 -100 -100 -100 -100 -100 -100 -100 -100 -100 -100 -100 -100 -100 -100 
-100 -100 -100 -100 -100 -100 -100 -100 -100 -100 -100 -100 -100 -100 -100 -100 -100 -100 -100 -100 -100 -100 -100 -100 -100 -100 
-100 -100 0.652648 0.584254 0.488440 0.432752 0.420814 0.408333 0.388551 0.398572 0.430832 0.433334 0.406455 0.400672 0.419179 0.418420 0.395358 0.389626 0.402755 0.397670 0.378102 0.389009 0.422678 0.411336 0.361782 -100 
-100 -100 0.790212 0.721408 0.622830 0.561971 0.544437 0.531012 0.515392 0.529727 0.563061 0.566056 0.538888 0.528815 0.541667 0.538132 0.514589 0.507752 0.520444 0.520212 0.513214 0.538641 0.580004 0.572804 0.527280 -100 
-100 -100 0.974538 0.901480 0.790449 0.720488 0.697365 0.681632 0.666373 0.683593 0.720018 0.723578 0.694120 0.680620 0.691716 0.685412 0.657996 0.650777 0.668875 0.673833 0.673462 0.710208 0.764980 0.762021 0.713738 -100 
-100 -100 1.101931 1.022866 0.901974 0.821752 0.790938 0.770714 0.752904 0.768665 0.804368 0.808127 0.779152 0.765261 0.775373 0.768636 0.741676 0.735396 0.754444 0.759702 0.758445 0.792758 0.844652 0.841201 0.794551 -100 
-100 -100 1.172743 1.088481 0.963358 0.874609 0.835393 0.809171 0.785884 0.795385 0.825225 0.828298 0.802829 0.791143 0.800182 0.795418 0.774238 0.770736 0.786295 0.787100 0.777953 0.795942 0.826962 0.818227 0.779412 -100 
-100 -100 1.229878 1.142544 1.013436 0.920970 0.879095 0.848187 0.816654 0.817262 0.840545 0.841856 0.818459 0.809826 0.821388 0.819386 0.802296 0.803194 0.820789 0.816923 0.793466 0.790743 0.804492 0.790071 0.753557 -100 
-100 -100 1.279857 1.191618 1.058361 0.966818 0.932243 0.898837 0.853905 0.846031 0.862405 0.861696 0.840141 0.834214 0.848598 0.848702 0.834368 0.839286 0.866991 0.860943 0.820670 0.803546 0.806958 0.789619 0.754252 -100 
-100 -100 1.289980 1.201481 1.068130 0.976834 0.942179 0.907299 0.858950 0.846671 0.859666 0.858078 0.838010 0.834686 0.851237 0.852396 0.838403 0.843675 0.871898 0.865996 0.824313 0.803540 0.803256 0.786056 0.753501 -100 
-100 -100 1.267064 1.178673 1.049037 0.956966 0.914560 0.878631 0.835687 0.822060 0.834630 0.833204 0.814563 0.814514 0.833353 0.834823 0.818741 0.820297 0.838468 0.833775 0.804117 0.787795 0.788008 0.772891 0.744741 -100 
-100 -100 1.255723 1.168620 1.041211 0.951140 0.909235 0.873412 0.830350 0.815454 0.827654 0.826296 0.808820 0.812072 0.833631 0.834996 0.815502 0.812029 0.826135 0.822506 0.799087 0.789819 0.795005 0.782418 0.755376 -100 
-100 -100 1.263554 1.178168 1.052094 0.964748 0.929049 0.894099 0.847258 0.832308 0.849254 0.847549 0.825211 0.829751 0.855757 0.856793 0.831367 0.823785 0.834605 0.831506 0.812728 0.809332 0.821710 0.810850 0.781163 -100 
-100 -100 1.267122 1.181387 1.054219 0.964856 0.927305 0.892263 0.846719 0.832507 0.849129 0.847174 0.825067 0.829725 0.855584 0.856579 0.831029 0.822740 0.832756 0.830230 0.813892 0.813639 0.828222 0.817741 0.787399 -100 
-100 -100 1.265584 1.177148 1.045944 0.948960 0.900480 0.864033 0.825214 0.812915 0.824687 0.822909 0.806356 0.810248 0.831655 0.832770 0.812458 0.806657 0.818320 0.817035 0.802432 0.804099 0.817303 0.806641 0.778063 -100 
-100 -100 1.280664 1.189532 1.052890 0.947983 0.893298 0.855541 0.819485 0.810643 0.823819 0.822537 0.805733 0.807433 0.826750 0.827626 0.809362 0.806930 0.821999 0.822591 0.809279 0.813384 0.828925 0.818866 0.789590 -100 
-100 -100 1.300809 1.208814 1.069414 0.960754 0.904707 0.866747 0.831447 0.825669 0.841280 0.840428 0.822193 0.821842 0.841935 0.842410 0.823024 0.823614 0.843976 0.846281 0.831903 0.837931 0.858962 0.849983 0.817426 -100 
-100 -100 1.295275 1.203230 1.063409 0.953987 0.897622 0.860480 0.827006 0.823045 0.839537 0.838731 0.819692 0.817641 0.836145 0.836493 0.818658 0.821482 0.843619 0.846617 0.832267 0.838509 0.859988 0.851157 0.818399 -100 
-100 -100 1.257160 1.166284 1.028836 0.922098 0.866905 0.831693 0.801056 0.797696 0.813440 0.812223 0.792965 0.789411 0.803827 0.804548 0.791700 0.796901 0.818527 0.821613 0.808250 0.813142 0.830133 0.820527 0.790636 -100 
-100 -100 1.202039 1.115747 0.985616 0.888196 0.841204 0.809420 0.778448 0.774501 0.789786 0.787940 0.767720 0.763283 0.777225 0.778719 0.768183 0.776443 0.800718 0.804390 0.789693 0.793129 0.809225 0.799445 0.769662 -100 
-100 -100 1.122176 1.043213 0.921102 0.838477 0.810963 0.784041 0.745323 0.739988 0.758233 0.755900 0.731319 0.726495 0.742326 0.744475 0.733830 0.744911 0.779118 0.783677 0.760855 0.763238 0.779958 0.771133 0.741625 -100 
-100 -100 0.965874 0.896397 0.789740 0.722538 0.706016 0.684973 0.648830 0.644120 0.662220 0.660006 0.635873 0.631219 0.646945 0.649079 0.638594 0.649801 0.683781 0.688171 0.665128 0.667057 0.684035 0.676451 0.648279 -100 
-100 -100 0.716242 0.657931 0.574346 0.523080 0.509718 0.495564 0.472282 0.470071 0.485041 0.483517 0.464537 0.460693 0.474157 0.475578 0.465645 0.474055 0.497681 0.500441 0.484121 0.485354 0.501324 0.495016 0.469645 -100 
-100 -100 0.457003 0.411275 0.348034 0.314815 0.312145 0.304781 0.286760 0.285974 0.300512 0.299804 0.283268 0.280873 0.293846 0.294417 0.283016 0.287715 0.306641 0.307492 0.291342 0.291248 0.305957 0.301449 0.279528 -100 
-100 -100 0.276010 0.242811 0.198725 0.180312 0.184830 0.181862 0.168077 0.167874 0.180599 0.180423 0.167104 0.166040 0.177651 0.177726 0.166417 0.168221 0.182508 0.182384 0.168185 0.167483 0.180014 0.177328 0.160225 -100 
-100 -100 -100 -100 -100 -100 -100 -100 -100 -100 -100 -100 -100 -100 -100 -100 -100 -100 -100 -100 -100 -100 -100 -100 -100 -100 
-100 -100 -100 -100 -100 -100 -100 -100 -100 -100 -100 -100 -100 -100 -100 -100 -100 -100 -100 -100 -100 -100 -100 -100 -100 -100 
-100 -100 -100 -100 -100 -100 -100 -100 -100 -100 -100 -100 -100 -100 -100 -100 -100 -100 -100 -100 -100 -100 -100 -100 -100 -100 
-100 -100 0.636820 0.567553 0.471030 0.415294 0.403947 0.390963 0.368856 0.376033 0.406533 0.408688 0.382575 0.378178 0.397700 0.397969 0.376807 0.373782 0.389211 0.383313 0.358191 0.360206 0.386134 0.374199 0.328962 -100 
-100 -100 0.774802 0.705586 0.607618 0.546773 0.528907 0.514638 0.497077 0.508512 0.539550 0.541934 0.515463 0.506213 0.519392 0.517481 0.497600 0.494478 0.508866 0.506571 0.492062 0.505858 0.536974 0.527398 0.484924 -100 
-100 -100 0.954332 0.881633 0.775585 0.705660 0.680089 0.663279 0.647960 0.662720 0.695197 0.697890 0.670205 0.656700 0.664957 0.660789 0.640944 0.638179 0.653892 0.655686 0.649656 0.672866 0.709303 0.702519 0.662582 -100 
-100 -100 1.086258 1.006423 0.888468 0.806395 0.772088 0.750654 0.733435 0.747925 0.780716 0.783713 0.755870 0.741472 0.748700 0.744089 0.724468 0.722311 0.738656 0.740728 0.734328 0.756054 0.790327 0.782971 0.744132 -100 
-100 -100 1.171899 1.083948 0.953519 0.858626 0.814811 0.787245 0.764861 0.775583 0.806640 0.809578 0.782804 0.770148 0.778990 0.775674 0.757431 0.756537 0.772464 0.771130 0.756366 0.765909 0.789392 0.778089 0.740198 -100 
-100 -100 1.239194 1.145961 1.007084 0.903901 0.854262 0.821897 0.793959 0.799493 0.827371 0.829430 0.803528 0.792806 0.803698 0.801952 0.785431 0.786874 0.803948 0.799326 0.774352 0.768654 0.779683 0.764634 0.728890 -100 
-100 -100 1.291321 1.196346 1.053826 0.948120 0.897440 0.862600 0.829737 0.830641 0.854641 0.855396 0.830340 0.821036 0.833269 0.832507 0.817263 0.820678 0.840014 0.834230 0.802691 0.787199 0.789817 0.773236 0.740537 -100 
-100 -100 1.302979 1.207342 1.064040 0.957999 0.907034 0.870843 0.834971 0.832095 0.853211 0.853224 0.829569 0.822843 0.837313 0.837244 0.821470 0.824442 0.843994 0.838703 0.806875 0.789375 0.789669 0.773506 0.743193 -100 
-100 -100 1.281568 1.186101 1.044518 0.940004 0.889092 0.852082 0.814052 0.807176 0.825705 0.825564 0.804577 0.802673 0.821247 0.821804 0.803244 0.802550 0.819205 0.814925 0.787469 0.773690 0.775994 0.761429 0.732819 -100 
-100 -100 1.264601 1.171925 1.035518 0.936656 0.889132 0.852535 0.812235 0.801212 0.816522 0.816146 0.798447 0.801942 0.824530 0.825305 0.803034 0.796814 0.809469 0.805725 0.783124 0.775174 0.781383 0.768726 0.740977 -100 
-100 -100 1.265039 1.176152 1.045784 0.953003 0.909552 0.874041 0.832587 0.819092 0.832461 0.831604 0.815358 0.822015 0.847388 0.847944 0.822156 0.811483 0.820209 0.816462 0.797821 0.794538 0.804121 0.792772 0.765206 -100 
-100 -100 1.266513 1.178246 1.048481 0.955376 0.911077 0.875488 0.834543 0.820672 0.832799 0.831467 0.815741 0.822702 0.847874 0.848352 0.822589 0.811420 0.819430 0.816094 0.799450 0.798705 0.809972 0.798727 0.770431 -100 
-100 -100 1.267419 1.176389 1.041555 0.941398 0.891042 0.853974 0.814986 0.802672 0.814223 0.812587 0.796806 0.801709 0.824102 0.824683 0.802254 0.794407 0.805096 0.803207 0.787833 0.788916 0.801420 0.789810 0.760265 -100 
-100 -100 1.282901 1.189388 1.049281 0.941786 0.885794 0.847385 0.810590 0.801182 0.814019 0.812309 0.795007 0.796552 0.815963 0.816375 0.796962 0.793505 0.807871 0.808119 0.794498 0.798089 0.812883 0.801875 0.771701 -100 
-100 -100 1.302306 1.208377 1.066476 0.955748 0.897353 0.858672 0.823668 0.816851 0.831347 0.829661 0.810691 0.809533 0.826883 0.826964 0.809281 0.809149 0.827165 0.829276 0.816699 0.822575 0.840052 0.830304 0.800087 -100 
-100 -100 1.296477 1.202620 1.060472 0.949018 0.890124 0.852120 0.818944 0.813947 0.829362 0.827713 0.807984 0.805367 0.821391 0.821391 0.805056 0.806861 0.826441 0.829200 0.816772 0.823082 0.841249 0.831782 0.801412 -100 
-100 -100 1.258229 1.165327 1.024948 0.915576 0.858295 0.822103 0.791145 0.787569 0.803384 0.801819 0.782117 0.779024 0.794228 0.794589 0.779944 0.783180 0.803148 0.805748 0.792719 0.797760 0.814800 0.804669 0.773975 -100 
-100 -100 1.201284 1.112973 0.980148 0.879102 0.828216 0.795511 0.766280 0.763778 0.780134 0.778773 0.759228 0.756424 0.771969 0.772968 0.759465 0.764145 0.785415 0.788228 0.774218 0.778050 0.794557 0.784478 0.753962 -100 
-100 -100 1.113123 1.032937 0.912559 0.825457 0.786126 0.758526 0.730165 0.728326 0.745481 0.744373 0.724731 0.722397 0.738629 0.740140 0.727252 0.733182 0.756852 0.760274 0.744983 0.748492 0.765491 0.756636 0.727304 -100 
-100 -100 0.954718 0.884144 0.779491 0.708072 0.679949 0.658375 0.632737 0.631661 0.648807 0.647800 0.628522 0.626464 0.642774 0.644335 0.631556 0.637573 0.661220 0.664594 0.649091 0.652204 0.669428 0.661931 0.634189 -100 
-100 -100 0.708590 0.648673 0.563111 0.508997 0.492411 0.477779 0.456647 0.456288 0.472671 0.471637 0.453174 0.451280 0.467145 0.468305 0.455081 0.459905 0.481006 0.483297 0.467882 0.469734 0.486314 0.480097 0.454465 -100 
-100 -100 0.445955 0.399177 0.334504 0.300088 0.296466 0.288802 0.271010 0.270619 0.285835 0.284974 0.267910 0.266442 0.281405 0.282004 0.268472 0.271581 0.289964 0.290874 0.274990 0.275235 0.290529 0.286141 0.263910 -100 
-100 -100 0.262020 0.228854 0.184934 0.166791 0.171274 0.168239 0.154393 0.153868 0.166306 0.165827 0.152252 0.151417 0.163694 0.163900 0.152145 0.153700 0.167897 0.168024 0.154308 0.153748 0.166196 0.163718 0.147093 -100 
-100 -100 -100 -100 -100 -100 -100 -100 -100 -100 -100 -100 -100 -100 -100 -100 -100 -100 -100 -100 -100 -100 -100 -100 -100 -100 
-100 -100 -100 -100 -100 -100 -100 -100 -100 -100 -100 -100 -100 -100 -100 -100 -100 -100 -100 -100 -100 -100 -100 -100 -100 -100 
-100 -100 -100 -100 -100 -100 -100 -100 -100 -100 -100 -100 -100 -100 -100 -100 -100 -100 -100 -100 -100 -100 -100 -100 -100 -100 
-100 -100 0.636801 0.567978 0.472455 0.417998 0.407626 0.394852 0.371826 0.376685 0.404626 0.405969 0.380381 0.375728 0.394320 0.395209 0.377094 0.378401 0.397634 0.392987 0.365459 0.360759 0.378982 0.368119 0.330982 -100 
-100 -100 0.775200 0.706290 0.609188 0.549470 0.532395 0.517921 0.498646 0.506955 0.535066 0.536283 0.509960 0.500603 0.513423 0.513014 0.497437 0.499832 0.518353 0.515662 0.494337 0.495854 0.515851 0.505130 0.468692 -100 
-100 -100 0.955943 0.883163 0.777548 0.708075 0.682808 0.665393 0.647953 0.659398 0.688971 0.690158 0.661965 0.648166 0.656418 0.654553 0.640161 0.643910 0.664266 0.663984 0.646934 0.653734 0.676293 0.666197 0.630215 -100 
-100 -100 1.092222 1.011220 0.891764 0.808130 0.772887 0.750693 0.732142 0.744600 0.775508 0.777075 0.748097 0.732999 0.740301 0.738011 0.723510 0.727360 0.747898 0.747706 0.730517 0.736610 0.757819 0.746932 0.711058 -100 
-100 -100 1.186301 1.095355 0.959709 0.859362 0.812071 0.783702 0.762273 0.774247 0.805964 0.808163 0.779554 0.765406 0.773973 0.772048 0.756893 0.759768 0.778314 0.775939 0.754949 0.754524 0.769706 0.756591 0.721257 -100 
-100 -100 1.263235 1.165126 1.017119 0.903718 0.847314 0.813983 0.789978 0.801387 0.833674 0.836123 0.807408 0.793920 0.803676 0.801813 0.785630 0.787942 0.806061 0.801793 0.775735 0.767526 0.776431 0.761739 0.727918 -100 
-100 -100 1.322649 1.221474 1.066966 0.947539 0.887276 0.851281 0.824915 0.835440 0.867436 0.869551 0.840439 0.827323 0.837970 0.835818 0.818319 0.820153 0.839206 0.834496 0.805231 0.792671 0.798195 0.783238 0.750967 -100 
-100 -100 1.335959 1.233812 1.077949 0.957569 0.896679 0.859339 0.830385 0.837956 0.867846 0.869472 0.841650 0.831161 0.844235 0.842409 0.823269 0.823431 0.841934 0.837691 0.809025 0.796183 0.800954 0.786511 0.755711 -100 
-100 -100 1.310751 1.209530 1.057156 0.940631 0.881991 0.844123 0.811422 0.813119 0.838593 0.839752 0.815757 0.811374 0.829486 0.828655 0.806625 0.802665 0.817811 0.813988 0.788817 0.778664 0.784334 0.770826 0.741540 -100 
-100 -100 1.287601 1.190649 1.046576 0.939639 0.887438 0.850413 0.813455 0.808365 0.828791 0.829463 0.809933 0.812804 0.836606 0.836371 0.809953 0.799891 0.810527 0.806372 0.784541 0.778411 0.786508 0.774141 0.745488 -100 
-100 -100 1.282436 1.190889 1.056061 0.958966 0.913655 0.878017 0.838010 0.828331 0.845655 0.845827 0.828704 0.836356 0.865097 0.864733 0.833078 0.817758 0.823986 0.819120 0.800031 0.797215 0.807607 0.796076 0.767544 -100 
-100 -100 1.280568 1.190751 1.058554 0.963313 0.918509 0.882816 0.842229 0.830715 0.845757 0.845232 0.828982 0.837273 0.865903 0.865508 0.834084 0.818617 0.824379 0.819802 0.802158 0.801132 0.812621 0.800999 0.771805 -100 
-100 -100 1.279547 1.187633 1.051543 0.950481 0.900144 0.862853 0.823523 0.812168 0.825236 0.823770 0.807241 0.812724 0.836854 0.836759 0.810946 0.800425 0.809910 0.807186 0.790725 0.791119 0.803488 0.791446 0.761155 -100 
-100 -100 1.293331 1.199509 1.059235 0.952340 0.897420 0.858762 0.820557 0.810590 0.823706 0.821417 0.802788 0.804204 0.824642 0.824650 0.803212 0.798533 0.812802 0.812693 0.797976 0.800681 0.815093 0.803659 0.772937 -100 
-100 -100 1.311840 1.217987 1.076596 0.967797 0.912004 0.873105 0.835306 0.826853 0.841462 0.838741 0.817512 0.815967 0.834784 0.834647 0.814902 0.814195 0.833086 0.835092 0.821016 0.825936 0.843244 0.833121 0.802208 -100 
-100 -100 1.305560 1.211849 1.070304 0.960832 0.904474 0.866178 0.830180 0.823528 0.839084 0.836510 0.814772 0.812129 0.829876 0.829674 0.811050 0.811932 0.832166 0.834817 0.821100 0.826777 0.845056 0.835372 0.804363 -100 
-100 -100 1.267399 1.174342 1.033941 0.925212 0.868676 0.832055 0.799791 0.795714 0.811964 0.810219 0.790005 0.787877 0.804766 0.804758 0.787482 0.788419 0.807579 0.809808 0.796330 0.801476 0.818999 0.808944 0.777909 -100 
-100 -100 1.211689 1.122606 0.988432 0.886217 0.834399 0.801275 0.772432 0.771286 0.789522 0.789105 0.770272 0.769723 0.787573 0.787903 0.770450 0.770799 0.789713 0.791642 0.777551 0.782249 0.799944 0.790269 0.759442 -100 
-100 -100 1.124820 1.043270 0.920145 0.830300 0.788217 0.760351 0.734468 0.735751 0.756272 0.757001 0.738734 0.739474 0.758382 0.759002 0.741240 0.741371 0.761580 0.763695 0.748482 0.753372 0.772318 0.764077 0.734165 -100 
-100 -100 0.965654 0.893553 0.785846 0.711376 0.680351 0.658564 0.635628 0.637968 0.658696 0.659569 0.641659 0.642881 0.662199 0.662953 0.645093 0.645091 0.665222 0.667360 0.652094 0.656767 0.676035 0.669163 0.640821 -100 
-100 -100 0.716397 0.655235 0.567355 0.510995 0.492771 0.477809 0.457825 0.459715 0.478588 0.478634 0.460863 0.461735 0.480804 0.481562 0.463925 0.463999 0.482693 0.484368 0.469394 0.472651 0.490775 0.485019 0.458971 -100 
-100 -100 0.450304 0.402645 0.336418 0.300635 0.296132 0.288036 0.270282 0.270706 0.287151 0.286409 0.268935 0.268944 0.286510 0.287158 0.270890 0.271728 0.289476 0.290490 0.275037 0.276213 0.292537 0.288371 0.265708 -100 
-100 -100 0.263909 0.230169 0.185308 0.166451 0.170534 0.167125 0.152833 0.152164 0.164909 0.164131 0.149771 0.149292 0.163057 0.163490 0.150682 0.152009 0.166641 0.167156 0.153733 0.153623 0.166608 0.164202 0.147257 -100 
-100 -100 -100 -100 -100 -100 -100 -100 -100 -100 -100 -100 -100 -100 -100 -100 -100 -100 -100 -100 -100 -100 -100 -100 -100 -100 
-100 -100 -100 -100 -100 -100 -100 -100 -100 -100 -100 -100 -100 -100 -100 -100 -100 -100 -100 -100 -100 -100 -100 -100 -100 -100 
-100 -100 -100 -100 -100 -100 -100 -100 -100 -100 -100 -100 -100 -100 -100 -100 -100 -100 -100 -100 -100 -100 -100 -100 -100 -100 
-100 -100 0.652653 0.585377 0.492297 0.440092 0.430950 0.418990 0.396541 0.400632 0.426609 0.427109 0.401357 0.394960 0.411151 0.412117 0.397102 0.402264 0.425004 0.422592 0.395772 0.389091 0.403107 0.393785 0.363101 -100 
-100 -100 0.791377 0.723379 0.627378 0.569646 0.554514 0.540652 0.520521 0.527061 0.553183 0.553179 0.525939 0.515166 0.526702 0.527014 0.514901 0.522304 0.546044 0.544665 0.519686 0.514503 0.527725 0.517445 0.486746 -100 
-100 -100 0.977492 0.904392 0.796130 0.727851 0.707632 0.690532 0.668263 0.677240 0.708957 0.708493 0.674378 0.659251 0.669142 0.668687 0.656367 0.666662 0.697791 0.697684 0.668486 0.663934 0.678719 0.667590 0.634334 -100 
-100 -100 1.116295 1.034290 0.911073 0.827409 0.796441 0.774516 0.751697 0.762435 0.796106 0.795917 0.760405 0.743774 0.752884 0.752079 0.739419 0.749480 0.780416 0.780241 0.750945 0.745854 0.759599 0.747490 0.713723 -100 
-100 -100 1.211196 1.118855 0.979868 0.877277 0.829372 0.801392 0.780842 0.793727 0.825667 0.826522 0.795261 0.779058 0.787014 0.785881 0.773032 0.779658 0.802617 0.801009 0.775921 0.769232 0.779104 0.765917 0.733919 -100 
-100 -100 1.294115 1.193486 1.039667 0.920777 0.861288 0.828239 0.807530 0.823463 0.858892 0.860852 0.828797 0.812569 0.821386 0.819258 0.803050 0.806422 0.826932 0.824030 0.797707 0.788766 0.797213 0.783591 0.751618 -100 
-100 -100 1.366852 1.261427 1.092655 0.964942 0.903375 0.867349 0.841980 0.859876 0.900684 0.903154 0.867098 0.850793 0.862406 0.859128 0.837501 0.838311 0.861870 0.858541 0.827451 0.817795 0.830424 0.817012 0.780741 -100 
-100 -100 1.381350 1.274815 1.104377 0.975281 0.912733 0.875230 0.847474 0.863002 0.902356 0.904564 0.869725 0.856190 0.870530 0.867383 0.843231 0.841294 0.863405 0.860140 0.829881 0.820825 0.833648 0.820591 0.784858 -100 
-100 -100 1.345141 1.241021 1.081955 0.958706 0.895963 0.858095 0.829538 0.837851 0.868796 0.870272 0.842708 0.836030 0.854481 0.852636 0.827143 0.820623 0.835066 0.831556 0.807577 0.800176 0.808979 0.796336 0.766043 -100 
-100 -100 1.317455 1.218667 1.070294 0.959471 0.905532 0.868750 0.834258 0.834104 0.859383 0.860257 0.837388 0.838985 0.864979 0.863981 0.832846 0.819753 0.828861 0.824292 0.802824 0.797979 0.807777 0.795764 0.766331 -100 
-100 -100 1.312148 1.219336 1.079662 0.981373 0.938973 0.903763 0.862182 0.856316 0.882626 0.883177 0.859030 0.866831 0.909057 0.907903 0.860216 0.840162 0.845582 0.839750 0.818613 0.816237 0.829458 0.818026 0.786837 -100 
-100 -100 1.307504 1.217245 1.081701 0.986851 0.945974 0.910616 0.867421 0.858560 0.881919 0.881752 0.858867 0.867696 0.909990 0.908843 0.861462 0.841491 0.846693 0.841132 0.821101 0.820077 0.834077 0.822585 0.790961 -100 
-100 -100 1.300014 1.208849 1.073599 0.974037 0.925740 0.888509 0.848018 0.837573 0.853183 0.851654 0.832810 0.838344 0.865560 0.864977 0.834680 0.821949 0.830849 0.827579 0.810068 0.810094 0.822905 0.811161 0.780746 -100 
-100 -100 1.311309 1.218905 1.080855 0.977112 0.925518 0.886799 0.845945 0.835037 0.849316 0.846450 0.825576 0.827158 0.850267 0.850084 0.825396 0.819673 0.835031 0.834808 0.818252 0.820246 0.835166 0.824115 0.793240 -100 
-100 -100 1.330501 1.238150 1.098533 0.994703 0.948201 0.909295 0.863187 0.852564 0.874702 0.871107 0.840502 0.839484 0.865956 0.865818 0.838328 0.837003 0.864961 0.867068 0.843517 0.847199 0.868948 0.859163 0.823766 -100 
-100 -100 1.323661 1.231480 1.091709 0.987230 0.940146 0.901843 0.857560 0.848736 0.871827 0.868533 0.837736 0.835919 0.861423 0.861212 0.834758 0.834845 0.864093 0.866936 0.843954 0.848667 0.871609 0.862403 0.826980 -100 
-100 -100 1.284192 1.192538 1.053991 0.948361 0.894954 0.858252 0.823478 0.818411 0.835793 0.833965 0.812593 0.811592 0.831109 0.830902 0.810555 0.809990 0.830358 0.832724 0.817770 0.823029 0.841868 0.832632 0.801564 -100 
-100 -100 1.231516 1.142893 1.008208 0.906974 0.856325 0.823169 0.793723 0.793277 0.813718 0.814098 0.795056 0.796124 0.816026 0.815909 0.795411 0.793234 0.812286 0.814014 0.798888 0.804439 0.824034 0.815376 0.784458 -100 
-100 -100 1.158784 1.075702 0.941270 0.850010 0.809948 0.782125 0.754577 0.758204 0.785466 0.787658 0.766256 0.768650 0.791826 0.791852 0.768622 0.765923 0.794073 0.795632 0.770949 0.776806 0.801541 0.794277 0.760147 -100 
-100 -100 0.999728 0.925824 0.806445 0.729976 0.700572 0.678839 0.654570 0.659597 0.687315 0.689733 0.668707 0.671726 0.695439 0.695648 0.672226 0.669166 0.696825 0.698354 0.673923 0.679707 0.704839 0.698820 0.666041 -100 
-100 -100 0.737265 0.675657 0.585555 0.528087 0.509314 0.494258 0.474941 0.478676 0.500140 0.501229 0.483689 0.486481 0.507740 0.508186 0.487507 0.484541 0.502570 0.503942 0.488597 0.493196 0.513338 0.508237 0.481583 -100 
-100 -100 0.468798 0.420818 0.353393 0.316592 0.311222 0.302769 0.285304 0.286668 0.304321 0.303907 0.286420 0.287652 0.306967 0.307597 0.289382 0.288442 0.305789 0.306926 0.291856 0.294123 0.311597 0.307724 0.284703 -100 
-100 -100 0.281253 0.246616 0.200134 0.179917 0.183329 0.179432 0.164659 0.164221 0.177766 0.176874 0.161681 0.161638 0.176994 0.177571 0.163427 0.164310 0.179501 0.180318 0.166923 0.167476 0.181480 0.179030 0.161137 -100 
-100 -100 -100 -100 -100 -100 -100 -100 -100 -100 -100 -100 -100 -100 -100 -100 -100 -100 -100 -100 -100 -100 -100 -100 -100 -100 
-100 -100 -100 -100 -100 -100 -100 -100 -100 -100 -100 -100 -100 -100 -100 -100 -100 -100 -100 -100 -100 -100 -100 -100 -100 -100 
-100 -100 -100 -100 -100 -100 -100 -100 -100 -100 -100 -100 -100 -100 -100 -100 -100 -100 -100 -100 -100 -100 -100 -100 -100 -100 
-100 -100 0.653380 0.585685 0.492403 0.441023 0.433115 0.421632 0.398727 0.402001 0.427241 0.427323 0.401287 0.394446 0.410215 0.411297 0.397084 0.403460 0.427589 0.426581 0.401062 0.394830 0.408271 0.399999 0.371765 -100 
-100 -100 0.794413 0.725878 0.629451 0.572233 0.558076 0.544446 0.523452 0.528598 0.553491 0.552721 0.524959 0.513658 0.524839 0.525457 0.514486 0.523531 0.548900 0.548679 0.523863 0.517141 0.528226 0.518760 0.491083 -100 
-100 -100 0.982710 0.908935 0.800014 0.731942 0.712398 0.695285 0.671805 0.678872 0.708855 0.707170 0.672153 0.656395 0.666119 0.666225 0.655337 0.667632 0.700521 0.701184 0.670865 0.662779 0.673881 0.663086 0.632997 -100 
-100 -100 1.122417 1.039444 0.915099 0.831213 0.800665 0.778744 0.754893 0.763832 0.795716 0.794022 0.757256 0.739991 0.749242 0.749182 0.737901 0.749924 0.782654 0.783256 0.752709 0.743896 0.753881 0.742003 0.711223 -100 
-100 -100 1.217686 1.123803 0.982682 0.878901 0.830910 0.803146 0.782441 0.794585 0.825449 0.824851 0.792086 0.775395 0.783947 0.783578 0.771536 0.779489 0.804037 0.803498 0.778098 0.769224 0.776713 0.764029 0.734533 -100 
-100 -100 1.301448 1.198617 1.041358 0.919703 0.859100 0.826386 0.806808 0.823806 0.859522 0.860476 0.826861 0.810366 0.820209 0.818687 0.802309 0.805830 0.827223 0.825369 0.799586 0.790187 0.797836 0.784842 0.754483 -100 
-100 -100 1.375170 1.267116 1.093951 0.962107 0.898363 0.862587 0.839338 0.859860 0.902264 0.904241 0.866627 0.850158 0.863000 0.860136 0.837552 0.837512 0.861187 0.858541 0.828162 0.818903 0.831662 0.818717 0.783142 -100 
-100 -100 1.389689 1.280505 1.105542 0.971987 0.906870 0.869464 0.844020 0.862614 0.903962 0.905693 0.868974 0.855021 0.870555 0.867868 0.842769 0.839949 0.862049 0.859206 0.829391 0.820776 0.833928 0.821047 0.785363 -100 
-100 -100 1.352394 1.245965 1.082987 0.955932 0.890919 0.853025 0.826408 0.837409 0.870067 0.870628 0.840444 0.832590 0.851850 0.850657 0.824993 0.818564 0.833622 0.830524 0.806567 0.799226 0.808170 0.795368 0.764689 -100 
-100 -100 1.323456 1.222873 1.071474 0.957703 0.901927 0.865074 0.832243 0.834595 0.861509 0.861218 0.835034 0.834361 0.860297 0.859933 0.829517 0.817744 0.828275 0.824223 0.802383 0.797131 0.806772 0.794358 0.764320 -100 
-100 -100 1.317445 1.223312 1.081329 0.980659 0.936690 0.901373 0.861340 0.858093 0.886248 0.885769 0.858099 0.862859 0.904191 0.903434 0.856912 0.838894 0.846220 0.840974 0.819218 0.816110 0.828931 0.817024 0.785256 -100 
-100 -100 1.312177 1.221042 1.083869 0.987194 0.944977 0.909327 0.867185 0.860500 0.885542 0.884570 0.858563 0.864493 0.905735 0.904870 0.858686 0.840816 0.847939 0.842902 0.822087 0.820116 0.833571 0.821676 0.789651 -100 
-100 -100 1.303497 1.211983 1.076069 0.975676 0.926578 0.888751 0.848190 0.838531 0.854960 0.852758 0.831778 0.835528 0.862299 0.862085 0.832740 0.821669 0.832128 0.829148 0.810640 0.809456 0.821560 0.809527 0.778978 -100 
-100 -100 1.313134 1.220961 1.083378 0.980173 0.928681 0.889223 0.847051 0.835175 0.849066 0.845595 0.823821 0.825125 0.848692 0.849012 0.824840 0.820084 0.836449 0.836196 0.818369 0.818783 0.832701 0.821413 0.790672 -100 
-100 -100 1.330912 1.239216 1.100895 0.998684 0.953078 0.913485 0.865309 0.852538 0.873387 0.869236 0.838667 0.838450 0.866014 0.866425 0.839056 0.838148 0.866681 0.868521 0.843504 0.845332 0.865832 0.855810 0.820704 -100 
-100 -100 1.323294 1.231888 1.093623 0.991015 0.945032 0.906133 0.859704 0.848519 0.870129 0.866360 0.835934 0.835235 0.861945 0.862204 0.835660 0.835945 0.865654 0.868276 0.843956 0.846921 0.868676 0.859349 0.824352 -100 
-100 -100 1.283711 1.192634 1.055207 0.950895 0.898213 0.860966 0.824520 0.817697 0.834036 0.831851 0.810710 0.810558 0.831011 0.831108 0.810632 0.810324 0.831299 0.833690 0.817804 0.821763 0.839772 0.830617 0.800080 -100 
-100 -100 1.231399 1.143015 1.008764 0.907967 0.857433 0.823824 0.793475 0.792232 0.812298 0.812458 0.793334 0.794773 0.815236 0.815299 0.794763 0.793008 0.812799 0.814737 0.799013 0.803675 0.822755 0.814267 0.783827 -100 
-100 -100 1.158986 1.075881 0.941365 0.849891 0.809457 0.781319 0.753599 0.757220 0.784652 0.786726 0.764978 0.767367 0.790813 0.790967 0.767820 0.765632 0.794471 0.796256 0.771142 0.776316 0.800682 0.793528 0.759702 -100 
-100 -100 1.000012 0.925990 0.806351 0.729475 0.699592 0.677650 0.653482 0.658751 0.686766 0.689092 0.667652 0.670534 0.694388 0.694703 0.671394 0.668811 0.697061 0.698772 0.673973 0.679215 0.704073 0.698127 0.665529 -100 
-100 -100 0.737423 0.675725 0.585437 0.527710 0.508644 0.493428 0.474099 0.477902 0.499474 0.500436 0.482581 0.485286 0.506669 0.507172 0.486527 0.483890 0.502403 0.503915 0.488295 0.492591 0.512639 0.507632 0.481112 -100 
-100 -100 0.468739 0.420749 0.353298 0.316447 0.310966 0.302404 0.284827 0.286057 0.303634 0.303097 0.285446 0.286664 0.306067 0.306707 0.288450 0.287630 0.305239 0.306475 0.291321 0.293563 0.311102 0.307341 0.284421 -100 
-100 -100 0.281089 0.246487 0.200066 0.179901 0.183304 0.179349 0.164457 0.163838 0.177243 0.176276 0.161058 0.161033 0.176411 0.176981 0.162809 0.163690 0.178941 0.179812 0.166469 0.167124 0.181220 0.178848 0.161017 -100 
-100 -100 -100 -100 -100 -100 -100 -100 -100 -100 -100 -100 -100 -100 -100 -100 -100 -100 -100 -100 -100 -100 -100 -100 -100 -100 
-100 -100 -100 -100 -100 -100 -100 -100 -100 -100 -100 -100 -100 -100 -100 -100 -100 -100 -100 -100 -100 -100 -100 -100 -100 -100 
-100 -100 -100 -100 -100 -100 -100 -100 -100 -100 -100 -100 -100 -100 -100 -100 -100 -100 -100 -100 -100 -100 -100 -100 -100 -100 
-100 -100 0.641741 0.571414 0.474840 0.422551 0.415810 0.404252 0.379361 0.381193 0.406445 0.406343 0.379809 0.373741 0.391010 0.392361 0.377016 0.382358 0.405997 0.405385 0.380997 0.375971 0.390451 0.382717 0.354644 -100 
-100 -100 0.787080 0.716461 0.617838 0.559374 0.544992 0.530891 0.508494 0.512036 0.535997 0.534684 0.506594 0.495531 0.507284 0.507934 0.496118 0.503782 0.527239 0.527433 0.505052 0.499380 0.510518 0.501708 0.475338 -100 
-100 -100 0.974402 0.899583 0.791860 0.722658 0.698991 0.681138 0.659622 0.664926 0.689042 0.686340 0.655058 0.639212 0.647168 0.647103 0.637057 0.646948 0.672210 0.673266 0.650801 0.643989 0.652530 0.642459 0.616523 -100 
-100 -100 1.113677 1.029701 0.906570 0.821658 0.787033 0.764426 0.742565 0.749585 0.775189 0.772134 0.739020 0.721869 0.729820 0.729788 0.719277 0.728940 0.754329 0.755391 0.732411 0.724503 0.731652 0.720410 0.693813 -100 
-100 -100 1.209359 1.113587 0.970806 0.865790 0.817229 0.789122 0.767467 0.777773 0.806782 0.804799 0.771503 0.755780 0.766163 0.766417 0.753400 0.759915 0.782713 0.782641 0.759106 0.749945 0.756092 0.743754 0.716054 -100 
-100 -100 1.289076 1.184023 1.024636 0.901393 0.840369 0.807731 0.787799 0.803664 0.837957 0.837911 0.804511 0.790174 0.802953 0.802584 0.785270 0.787331 0.807466 0.805658 0.780236 0.769399 0.774804 0.761659 0.732929 -100 
-100 -100 1.351224 1.241756 1.072888 0.939339 0.871218 0.835766 0.816791 0.837011 0.875726 0.877140 0.843243 0.829555 0.843834 0.842417 0.820999 0.819356 0.837933 0.834750 0.807233 0.795340 0.801116 0.787482 0.757219 -100 
-100 -100 1.364370 1.253814 1.083116 0.947588 0.877705 0.840566 0.819829 0.838741 0.876792 0.877815 0.844137 0.832142 0.848610 0.847557 0.824497 0.821125 0.838879 0.835521 0.808074 0.796403 0.802354 0.788434 0.757621 -100 
-100 -100 1.335618 1.226988 1.061541 0.931904 0.865235 0.827381 0.802018 0.814039 0.846595 0.845729 0.813540 0.805032 0.825038 0.825576 0.802317 0.798047 0.814729 0.811978 0.786797 0.776807 0.782906 0.768927 0.738473 -100 
-100 -100 1.308023 1.205266 1.050965 0.933886 0.875338 0.838388 0.807929 0.812462 0.839515 0.837202 0.807123 0.802261 0.825206 0.826343 0.801605 0.795315 0.810241 0.807658 0.784714 0.777352 0.784937 0.771330 0.740822 -100 
-100 -100 1.300136 1.204309 1.061612 0.956619 0.906292 0.870757 0.836667 0.836585 0.860942 0.858347 0.829839 0.827384 0.852909 0.853271 0.824636 0.815478 0.827808 0.824802 0.803685 0.798565 0.807446 0.794393 0.764211 -100 
-100 -100 1.295754 1.203100 1.065386 0.964356 0.915569 0.879458 0.843055 0.839426 0.860715 0.857956 0.831546 0.830253 0.855290 0.855357 0.827181 0.818195 0.830176 0.827230 0.806945 0.802821 0.812249 0.799227 0.768868 -100 
-100 -100 1.290488 1.197453 1.059213 0.955691 0.903191 0.864556 0.825706 0.817597 0.833768 0.830370 0.806929 0.806381 0.828756 0.829555 0.806586 0.801271 0.815670 0.813750 0.793909 0.790201 0.799971 0.786767 0.755911 -100 
-100 -100 1.299154 1.206013 1.067156 0.962200 0.908006 0.867497 0.825646 0.813094 0.825248 0.821139 0.799543 0.799844 0.821530 0.823014 0.803185 0.801541 0.818907 0.818456 0.799303 0.796580 0.807365 0.794816 0.764234 -100 
-100 -100 1.313847 1.221936 1.084252 0.980789 0.928293 0.887614 0.843481 0.828427 0.838974 0.834509 0.813403 0.814363 0.836831 0.838443 0.818945 0.819509 0.840041 0.840855 0.821570 0.820113 0.832922 0.821619 0.791324 -100 
-100 -100 1.305197 1.213788 1.076628 0.973301 0.920881 0.880997 0.838288 0.824208 0.835005 0.830895 0.810382 0.811369 0.833264 0.834627 0.815610 0.817071 0.838574 0.840117 0.821548 0.821142 0.835111 0.824580 0.794595 -100 
-100 -100 1.266024 1.174746 1.037912 0.933606 0.879675 0.841593 0.804193 0.794592 0.807491 0.804609 0.785175 0.785836 0.805869 0.806946 0.789337 0.791055 0.811899 0.813838 0.796892 0.797355 0.811746 0.801526 0.771850 -100 
-100 -100 1.211287 1.122955 0.990231 0.889563 0.838231 0.803889 0.772459 0.768966 0.786136 0.785051 0.765921 0.766578 0.786338 0.787347 0.769856 0.771523 0.792534 0.794838 0.778487 0.779872 0.795469 0.785984 0.756444 -100 
-100 -100 1.125280 1.043660 0.920341 0.829789 0.786205 0.757505 0.731757 0.733465 0.754917 0.755342 0.735818 0.736444 0.756353 0.757435 0.739872 0.741580 0.763492 0.766119 0.749632 0.752029 0.769600 0.761454 0.732232 -100 
-100 -100 0.966475 0.893973 0.785444 0.709563 0.676621 0.654271 0.632333 0.635943 0.658084 0.658727 0.639298 0.639953 0.659843 0.660942 0.643369 0.644886 0.666512 0.669083 0.652799 0.655512 0.673803 0.666952 0.638965 -100 
-100 -100 0.716969 0.655487 0.566953 0.509664 0.490357 0.474948 0.455233 0.457652 0.477174 0.476862 0.457944 0.458457 0.477929 0.478892 0.461422 0.462638 0.482868 0.484919 0.468946 0.470994 0.488628 0.483043 0.457364 -100 
-100 -100 0.450187 0.402467 0.336101 0.300092 0.295151 0.286728 0.268748 0.268896 0.285253 0.284134 0.266041 0.265967 0.283845 0.284541 0.268157 0.269469 0.288146 0.289456 0.273605 0.274535 0.290965 0.287102 0.264745 -100 
-100 -100 0.263408 0.229770 0.185085 0.166380 0.170407 0.166809 0.152156 0.150932 0.163269 0.162245 0.147753 0.147327 0.161186 0.161603 0.148696 0.150054 0.164956 0.165648 0.152323 0.152490 0.165745 0.163581 0.146845 -100 
-100 -100 -100 -100 -100 -100 -100 -100 -100 -100 -100 -100 -100 -100 -100 -100 -100 -100 -100 -100 -100 -100 -100 -100 -100 -100 
-100 -100 -100 -100 -100 -100 -100 -100 -100 -100 -100 -100 -100 -100 -100 -100 -100 -100 -100 -100 -100 -100 -100 -100 -100 -100 
-100 -100 -100 -100 -100 -100 -100 -100 -100 -100 -100 -100 -100 -100 -100 -100 -100 -100 -100 -100 -100 -100 -100 -100 -100 -100 
-100 -100 0.651294 0.579256 0.480295 0.427149 0.420956 0.409190 0.382927 0.383828 0.409109 0.408546 0.380806 0.374101 0.391549 0.392889 0.376838 0.381015 0.403548 0.403058 0.379915 0.375929 0.390801 0.383231 0.355315 -100 
-100 -100 0.799768 0.727764 0.627102 0.567580 0.553156 0.538606 0.514964 0.517551 0.541216 0.539094 0.509421 0.497195 0.508729 0.508845 0.495540 0.501380 0.523164 0.523532 0.502952 0.498635 0.510266 0.501922 0.476178 -100 
-100 -100 0.989128 0.913309 0.803947 0.733726 0.709464 0.691033 0.668632 0.672966 0.696457 0.692564 0.659385 0.642188 0.650222 0.649136 0.636201 0.643217 0.665271 0.666537 0.647237 0.642058 0.650741 0.641386 0.616892 -100 
-100 -100 1.126370 1.041801 0.917690 0.832252 0.797225 0.774216 0.751707 0.757790 0.782536 0.778112 0.743199 0.725057 0.733476 0.732431 0.718709 0.725298 0.747523 0.748807 0.728767 0.722068 0.728988 0.718417 0.693435 -100 
-100 -100 1.215968 1.119982 0.977081 0.872383 0.824355 0.796333 0.774162 0.783712 0.811835 0.808702 0.774394 0.758845 0.770272 0.770018 0.754455 0.758371 0.779472 0.779398 0.756676 0.747319 0.752650 0.740557 0.713990 -100 
-100 -100 1.288515 1.183518 1.024699 0.902544 0.842979 0.811011 0.790891 0.806401 0.840103 0.839566 0.806588 0.794314 0.809472 0.809199 0.789457 0.788824 0.807460 0.804941 0.778414 0.765436 0.768556 0.754949 0.727181 -100 
-100 -100 1.344367 1.235339 1.068203 0.936493 0.871002 0.836614 0.817223 0.837444 0.876101 0.877639 0.845072 0.834598 0.852005 0.851111 0.827549 0.823352 0.840364 0.835724 0.805509 0.789606 0.791535 0.776762 0.747480 -100 
-100 -100 1.355238 1.245226 1.076354 0.942574 0.875131 0.839198 0.818711 0.838491 0.877039 0.878147 0.845148 0.835382 0.854282 0.853899 0.829701 0.825044 0.842082 0.837361 0.806771 0.790618 0.792439 0.777112 0.747012 -100 
-100 -100 1.327804 1.219424 1.054617 0.925651 0.859878 0.823260 0.799958 0.814522 0.848310 0.846819 0.812872 0.803116 0.823115 0.824234 0.801950 0.799281 0.817489 0.814546 0.786954 0.773411 0.776349 0.761099 0.730797 -100 
-100 -100 1.302165 1.199264 1.044533 0.926846 0.868011 0.832358 0.805431 0.814304 0.843539 0.839821 0.804983 0.794384 0.813930 0.815400 0.794373 0.793378 0.812543 0.811343 0.787165 0.777348 0.782652 0.768016 0.737445 -100 
-100 -100 1.296750 1.200292 1.055817 0.949093 0.897714 0.863492 0.833731 0.839006 0.866182 0.861859 0.826903 0.815861 0.835162 0.835630 0.813050 0.811735 0.830153 0.829571 0.807918 0.800897 0.807593 0.793685 0.763781 -100 
-100 -100 1.292806 1.199511 1.060000 0.957264 0.907400 0.872382 0.839865 0.841151 0.865128 0.860846 0.828348 0.818661 0.837431 0.837682 0.815821 0.814800 0.832796 0.832169 0.811281 0.805192 0.812418 0.798585 0.768572 -100 
-100 -100 1.285920 1.192785 1.054138 0.950182 0.897263 0.859256 0.822613 0.817353 0.835059 0.830688 0.803426 0.797512 0.816221 0.817622 0.799336 0.799917 0.818472 0.817683 0.796427 0.790105 0.797601 0.783476 0.752656 -100 
-100 -100 1.293283 1.200598 1.062514 0.958642 0.904850 0.864505 0.822859 0.810190 0.821923 0.817407 0.795180 0.794343 0.815319 0.817894 0.801012 0.802497 0.821617 0.820736 0.798995 0.792619 0.800518 0.786794 0.756154 -100 
-100 -100 1.307862 1.216648 1.079840 0.978282 0.926239 0.885489 0.840698 0.823264 0.831034 0.826473 0.807819 0.810749 0.834294 0.837304 0.819839 0.821718 0.842050 0.841410 0.819105 0.813237 0.822248 0.809565 0.779585 -100 
-100 -100 1.298168 1.207650 1.071782 0.970879 0.919316 0.879373 0.835493 0.818145 0.825455 0.821186 0.803669 0.807290 0.830632 0.833446 0.816355 0.819009 0.840232 0.840293 0.818629 0.813581 0.823535 0.811657 0.782188 -100 
-100 -100 1.256812 1.166650 1.032011 0.930434 0.878089 0.840070 0.801077 0.788405 0.798627 0.795132 0.776781 0.778533 0.799229 0.801690 0.786704 0.791131 0.813327 0.814631 0.794773 0.790746 0.801496 0.790125 0.760926 -100 
-100 -100 1.200756 1.113610 0.983237 0.884952 0.834928 0.800704 0.768139 0.762367 0.777514 0.775114 0.754801 0.753987 0.772849 0.775228 0.761883 0.768634 0.792729 0.795524 0.777084 0.774270 0.786239 0.775678 0.746788 -100 
-100 -100 1.113407 1.033124 0.912613 0.824031 0.781047 0.752481 0.726455 0.726842 0.746944 0.745520 0.722959 0.720007 0.737860 0.740269 0.727817 0.736143 0.761541 0.765378 0.748123 0.746723 0.760666 0.751392 0.722848 -100 
-100 -100 0.955720 0.884472 0.778542 0.704254 0.671597 0.649390 0.627516 0.630205 0.651263 0.650084 0.627336 0.623793 0.640928 0.643126 0.630921 0.639348 0.664593 0.668420 0.651516 0.650778 0.665761 0.657888 0.630539 -100 
-100 -100 0.709749 0.649204 0.562396 0.506347 0.487457 0.472247 0.452493 0.454003 0.472389 0.470898 0.450012 0.447204 0.463684 0.465252 0.452466 0.459382 0.482952 0.485750 0.468452 0.467667 0.482863 0.476656 0.451591 -100 
-100 -100 0.445988 0.399027 0.333968 0.298951 0.294390 0.286239 0.268443 0.268069 0.283573 0.282123 0.263754 0.261989 0.277480 0.278208 0.264584 0.268748 0.288894 0.290279 0.273423 0.272795 0.287946 0.283941 0.262217 -100 
-100 -100 0.261284 0.228249 0.184549 0.166580 0.170875 0.167516 0.153157 0.151829 0.163743 0.162820 0.148834 0.148030 0.160538 0.160735 0.148792 0.150551 0.165465 0.165917 0.152135 0.151847 0.164668 0.162591 0.146341 -100 
-100 -100 -100 -100 -100 -100 -100 -100 -100 -100 -100 -100 -100 -100 -100 -100 -100 -100 -100 -100 -100 -100 -100 -100 -100 -100 
-100 -100 -100 -100 -100 -100 -100 -100 -100 -100 -100 -100 -100 -100 -100 -100 -100 -100 -100 -100 -100 -100 -100 -100 -100 -100 
-100 -100 -100 -100 -100 -100 -100 -100 -100 -100 -100 -100 -100 -100 -100 -100 -100 -100 -100 -100 -100 -100 -100 -100 -100 -100 
-100 -100 0.677249 0.605332 0.506217 0.452991 0.446565 0.434655 0.408378 0.409222 0.434324 0.433207 0.404223 0.395801 0.412172 0.413190 0.396940 0.400450 0.421612 0.421343 0.399981 0.396851 0.411303 0.403843 0.376837 -100 
-100 -100 0.826700 0.754594 0.652900 0.593247 0.579013 0.564343 0.540289 0.542756 0.566628 0.563707 0.531979 0.517906 0.529198 0.528517 0.513166 0.517509 0.537744 0.538379 0.519680 0.516568 0.528323 0.520407 0.495602 -100 
-100 -100 1.021597 0.945020 0.830954 0.760204 0.738008 0.719511 0.694957 0.699305 0.727889 0.722939 0.682676 0.664036 0.678726 0.676322 0.653197 0.656994 0.677675 0.679236 0.661167 0.657490 0.666752 0.658107 0.634592 -100 
-100 -100 1.156334 1.071517 0.943616 0.858260 0.825629 0.802803 0.778423 0.784614 0.814371 0.808774 0.766820 0.747548 0.762902 0.760389 0.735976 0.739066 0.760004 0.761657 0.742687 0.737223 0.744471 0.734624 0.710804 -100 
-100 -100 1.234847 1.140138 0.998587 0.895724 0.849444 0.822087 0.799894 0.809498 0.837443 0.833318 0.797557 0.781471 0.793845 0.792372 0.773010 0.774424 0.794180 0.794382 0.772672 0.763483 0.768427 0.756723 0.731204 -100 
-100 -100 1.299754 1.196863 1.041434 0.922678 0.866676 0.835838 0.815025 0.830427 0.864043 0.863078 0.829987 0.819065 0.836112 0.835034 0.811702 0.808437 0.826254 0.823443 0.795984 0.781546 0.783464 0.769663 0.742398 -100 
-100 -100 1.352788 1.246124 1.081442 0.955174 0.902326 0.869373 0.841159 0.860713 0.903529 0.905190 0.869399 0.861650 0.885390 0.884060 0.853476 0.846563 0.868401 0.862785 0.824592 0.805659 0.813673 0.798084 0.760544 -100 
-100 -100 1.361619 1.254091 1.087825 0.959557 0.904781 0.870489 0.841720 0.861522 0.904709 0.906024 0.869464 0.861791 0.886483 0.885705 0.855129 0.848553 0.870930 0.865227 0.826298 0.806788 0.814522 0.798221 0.759697 -100 
-100 -100 1.332555 1.226563 1.065417 0.940022 0.878112 0.843342 0.820987 0.837682 0.873122 0.871438 0.836015 0.825467 0.845543 0.846023 0.822396 0.819870 0.839307 0.836233 0.806532 0.790540 0.791702 0.775780 0.745486 -100 
-100 -100 1.309733 1.208475 1.055408 0.939909 0.883793 0.850154 0.825664 0.838340 0.870528 0.866115 0.827109 0.812158 0.829598 0.830250 0.809476 0.811166 0.833054 0.832819 0.807838 0.796593 0.800487 0.785479 0.755289 -100 
-100 -100 1.314082 1.217704 1.067681 0.962088 0.918796 0.886581 0.853921 0.863787 0.902161 0.896916 0.848840 0.831561 0.854352 0.854019 0.825849 0.828219 0.854779 0.855815 0.829349 0.821251 0.826491 0.812388 0.783197 -100 
-100 -100 1.309924 1.216526 1.071228 0.969661 0.927986 0.894835 0.858969 0.864404 0.899494 0.894446 0.849089 0.833460 0.855967 0.855713 0.828603 0.831399 0.857455 0.858325 0.832549 0.825362 0.831145 0.817168 0.787923 -100 
-100 -100 1.293616 1.201533 1.063432 0.961623 0.911321 0.874892 0.839624 0.836876 0.857074 0.852332 0.821592 0.811898 0.829133 0.830579 0.813648 0.817542 0.838647 0.838527 0.816336 0.808552 0.814462 0.800108 0.770048 -100 
-100 -100 1.299969 1.208617 1.071635 0.970787 0.919756 0.880579 0.839125 0.826805 0.838965 0.834426 0.811591 0.810092 0.831711 0.834887 0.818539 0.821710 0.842239 0.840954 0.816950 0.808169 0.814138 0.799950 0.769768 -100 
-100 -100 1.324322 1.233471 1.090315 0.991648 0.944907 0.904993 0.856615 0.837640 0.845211 0.840799 0.822782 0.827897 0.859900 0.863898 0.840212 0.842463 0.865150 0.863408 0.835933 0.826607 0.834012 0.820636 0.790073 -100 
-100 -100 1.313779 1.223739 1.081784 0.984080 0.938025 0.898896 0.851070 0.831549 0.838164 0.833987 0.817459 0.823730 0.855807 0.859727 0.836484 0.839550 0.863167 0.862164 0.835277 0.826541 0.834676 0.822122 0.792228 -100 
-100 -100 1.260703 1.172260 1.039693 0.942070 0.892900 0.855867 0.815957 0.801603 0.810522 0.806822 0.789137 0.791735 0.813975 0.817492 0.803406 0.809634 0.833110 0.834010 0.811759 0.804531 0.812798 0.800933 0.772418 -100 
-100 -100 1.203565 1.118203 0.990192 0.895450 0.848025 0.814827 0.782107 0.775592 0.790604 0.787557 0.765670 0.763477 0.782187 0.785558 0.774631 0.784930 0.811093 0.814271 0.794491 0.788804 0.798545 0.787526 0.759193 -100 
-100 -100 1.121020 1.041823 0.920279 0.834076 0.795477 0.767821 0.739799 0.740909 0.765128 0.762715 0.733607 0.727255 0.748264 0.751529 0.737662 0.750366 0.778582 0.783295 0.765198 0.761552 0.777193 0.767368 0.735409 -100 
-100 -100 0.965144 0.894830 0.787459 0.714906 0.685944 0.664489 0.640947 0.644721 0.670259 0.668134 0.638520 0.631089 0.650732 0.653590 0.640236 0.653262 0.681455 0.686200 0.668549 0.665840 0.682763 0.674385 0.643537 -100 
-100 -100 0.717747 0.658528 0.573258 0.518749 0.500596 0.485925 0.466845 0.468767 0.487894 0.485897 0.462760 0.457185 0.471551 0.473478 0.463796 0.474732 0.500541 0.503932 0.485978 0.483396 0.497327 0.490856 0.466061 -100 
-100 -100 0.457315 0.411250 0.347344 0.312990 0.308456 0.300548 0.283420 0.283408 0.299002 0.297518 0.278740 0.275627 0.289326 0.290073 0.278498 0.284768 0.305928 0.307483 0.290213 0.288641 0.302963 0.298886 0.277608 -100 
-100 -100 0.275228 0.242141 0.198230 0.179893 0.183979 0.180595 0.166367 0.165389 0.177709 0.176885 0.162653 0.161428 0.173363 0.173437 0.161895 0.164222 0.179774 0.180170 0.165727 0.165176 0.178120 0.175964 0.159382 -100 
-100 -100 -100 -100 -100 -100 -100 -100 -100 -100 -100 -100 -100 -100 -100 -100 -100 -100 -100 -100 -100 -100 -100 -100 -100 -100 
-100 -100 -100 -100 -100 -100 -100 -100 -100 -100 -100 -100 -100 -100 -100 -100 -100 -100 -100 -100 -100 -100 -100 -100 -100 -100 
-100 -100 -100 -100 -100 -100 -100 -100 -100 -100 -100 -100 -100 -100 -100 -100 -100 -100 -100 -100 -100 -100 -100 -100 -100 -100 
-100 -100 0.678597 0.606253 0.506628 0.453349 0.447188 0.435107 0.408156 0.408546 0.433699 0.432747 0.403992 0.396071 0.412993 0.414293 0.397928 0.400931 0.421545 0.421423 0.400915 0.398590 0.413459 0.406173 0.379254 -100 
-100 -100 0.828912 0.756489 0.654463 0.594854 0.580894 0.566038 0.541272 0.543172 0.566906 0.563916 0.532100 0.518184 0.529802 0.529164 0.513357 0.516924 0.536561 0.537492 0.519962 0.518064 0.530578 0.523051 0.498449 -100 
-100 -100 1.024167 0.947502 0.833501 0.763067 0.741287 0.722666 0.697371 0.700954 0.729042 0.723626 0.682856 0.664038 0.678870 0.676215 0.652193 0.655017 0.675229 0.677392 0.660884 0.658844 0.669227 0.661221 0.638051 -100 
-100 -100 1.158060 1.073413 0.946006 0.861374 0.829429 0.806635 0.781485 0.786555 0.815226 0.808715 0.766079 0.746735 0.762501 0.759650 0.733963 0.736097 0.756995 0.759701 0.742572 0.738890 0.747342 0.738253 0.714897 -100 
-100 -100 1.234500 1.140208 0.999582 0.897982 0.852785 0.825642 0.802546 0.810391 0.836393 0.830993 0.795026 0.780043 0.794087 0.792466 0.771182 0.771438 0.791598 0.793236 0.773382 0.765745 0.771652 0.760633 0.735639 -100 
-100 -100 1.296798 1.194572 1.040532 0.923613 0.869103 0.838574 0.816510 0.829302 0.860132 0.857910 0.825987 0.818643 0.839561 0.838711 0.812291 0.806846 0.824857 0.823417 0.797443 0.784010 0.786461 0.773144 0.746364 -100 
-100 -100 1.347841 1.242038 1.079100 0.955044 0.903903 0.871225 0.841400 0.857721 0.897308 0.898047 0.864923 0.863055 0.892517 0.891750 0.857102 0.846835 0.868202 0.863494 0.826180 0.807681 0.815876 0.800551 0.763330 -100 
-100 -100 1.355806 1.249244 1.084871 0.958920 0.905869 0.871857 0.841510 0.858129 0.898129 0.898533 0.864576 0.862665 0.892963 0.892777 0.858327 0.848645 0.870683 0.865764 0.827402 0.808121 0.815978 0.799822 0.761419 -100 
-100 -100 1.326881 1.221828 1.062478 0.939231 0.878897 0.844478 0.821011 0.835306 0.868128 0.865192 0.830692 0.823274 0.846825 0.847655 0.821688 0.817931 0.838139 0.836141 0.807042 0.791482 0.793039 0.777227 0.746801 -100 
-100 -100 1.304764 1.204286 1.052692 0.938933 0.884087 0.850821 0.825774 0.837139 0.867689 0.861985 0.822295 0.807529 0.825856 0.826677 0.805591 0.808106 0.831683 0.832675 0.808357 0.797862 0.802506 0.787607 0.757028 -100 
-100 -100 1.309839 1.213974 1.064932 0.960599 0.918258 0.886392 0.853575 0.862982 0.900607 0.894395 0.845022 0.826355 0.848372 0.848211 0.821229 0.825543 0.854074 0.856216 0.830334 0.823130 0.829256 0.815264 0.785599 -100 
-100 -100 1.305972 1.212792 1.068002 0.967306 0.926406 0.893588 0.857731 0.863202 0.898232 0.892708 0.846187 0.829005 0.850431 0.850445 0.824897 0.829601 0.857202 0.858807 0.833398 0.826925 0.833431 0.819519 0.789837 -100 
-100 -100 1.289757 1.197589 1.059561 0.958311 0.908746 0.872673 0.837469 0.835045 0.855741 0.851005 0.819544 0.808867 0.825503 0.827256 0.811396 0.816372 0.838141 0.838225 0.816079 0.808528 0.814723 0.800334 0.769994 -100 
-100 -100 1.296413 1.204738 1.067477 0.966938 0.916638 0.877931 0.836690 0.824890 0.837814 0.833577 0.810427 0.808478 0.829881 0.833255 0.817311 0.820632 0.841045 0.839550 0.815280 0.806154 0.811835 0.797553 0.767409 -100 
-100 -100 1.321046 1.229767 1.086187 0.987734 0.941781 0.902504 0.854548 0.836248 0.844651 0.840624 0.822443 0.827274 0.859108 0.863104 0.839340 0.841161 0.863288 0.861157 0.833273 0.823200 0.829899 0.816437 0.786217 -100 
-100 -100 1.310337 1.219867 1.077512 0.980106 0.934981 0.896653 0.849385 0.830599 0.838023 0.834204 0.817485 0.823425 0.855256 0.859060 0.835598 0.838176 0.861265 0.859935 0.832601 0.822918 0.830134 0.817571 0.788271 -100 
-100 -100 1.256751 1.167966 1.035178 0.938099 0.890074 0.853942 0.814591 0.800894 0.810526 0.807081 0.789093 0.791226 0.813134 0.816517 0.802362 0.808474 0.831829 0.832548 0.809732 0.801359 0.808559 0.796732 0.768983 -100 
-100 -100 1.199320 1.113833 0.985972 0.892082 0.845940 0.813632 0.781351 0.775289 0.790807 0.787847 0.765491 0.762621 0.780807 0.784040 0.773341 0.784049 0.810534 0.813569 0.792894 0.785691 0.794139 0.783075 0.755490 -100 
-100 -100 1.116976 1.037911 0.916924 0.831787 0.794465 0.767579 0.739818 0.741168 0.765665 0.763178 0.733463 0.726246 0.746537 0.749632 0.736200 0.749663 0.778466 0.782965 0.763604 0.758092 0.772248 0.762238 0.730895 -100 
-100 -100 0.961776 0.891704 0.784995 0.713463 0.685594 0.664743 0.641337 0.645221 0.670914 0.668683 0.638502 0.630236 0.649123 0.651755 0.638771 0.652508 0.681269 0.685788 0.666886 0.662447 0.678040 0.669520 0.639233 -100 
-100 -100 0.715224 0.656200 0.571418 0.517682 0.500330 0.486076 0.467074 0.469080 0.488357 0.486332 0.462852 0.456717 0.470505 0.472152 0.462540 0.473794 0.499941 0.503190 0.484462 0.480863 0.494041 0.487639 0.463402 -100 
-100 -100 0.455437 0.409540 0.345977 0.312113 0.308067 0.300403 0.283338 0.283437 0.299190 0.297752 0.278851 0.275498 0.288890 0.289403 0.277663 0.283833 0.305041 0.306561 0.289105 0.287336 0.301489 0.297609 0.276763 -100 
-100 -100 0.273861 0.240961 0.197341 0.179290 0.183600 0.180335 0.166178 0.165314 0.177752 0.176977 0.162719 0.161430 0.173253 0.173197 0.161474 0.163564 0.178987 0.179390 0.165077 0.164710 0.177734 0.175729 0.159363 -100 
-100 -100 -100 -100 -100 -100 -100 -100 -100 -100 -100 -100 -100 -100 -100 -100 -100 -100 -100 -100 -100 -100 -100 -100 -100 -100 
-100 -100 -100 -100 -100 -100 -100 -100 -100 -100 -100 -100 -100 -100 -100 -100 -100 -100 -100 -100 -100 -100 -100 -100 -100 -100 
-100 -100 -100 -100 -100 -100 -100 -100 -100 -100 -100 -100 -100 -100 -100 -100 -100 -100 -100 -100 -100 -100 -100 -100 -100 -100 
-100 -100 0.656470 0.583137 0.482625 0.429346 0.424047 0.411690 0.383101 0.382441 0.407835 0.407695 0.380476 0.375184 0.394262 0.396277 0.379471 0.381636 0.402158 0.402184 0.382130 0.381118 0.397662 0.390835 0.363336 -100 
-100 -100 0.807272 0.734427 0.632983 0.573747 0.560274 0.545109 0.519069 0.519744 0.542886 0.540443 0.510345 0.498548 0.511080 0.511068 0.495777 0.498684 0.518302 0.519612 0.503001 0.502862 0.517239 0.510331 0.485362 -100 
-100 -100 0.997074 0.921241 0.812683 0.743759 0.721120 0.702265 0.677213 0.678998 0.700878 0.695486 0.660688 0.643177 0.651927 0.649799 0.633222 0.636485 0.656637 0.659683 0.645481 0.645669 0.658253 0.651091 0.627750 -100 
-100 -100 1.131529 1.047728 0.925751 0.842891 0.810329 0.787302 0.761950 0.764280 0.785584 0.778443 0.741810 0.724320 0.734800 0.732523 0.713728 0.716244 0.737626 0.741851 0.727579 0.726544 0.737547 0.729470 0.705979 -100 
-100 -100 1.214957 1.120374 0.980659 0.880044 0.835442 0.807855 0.782380 0.786003 0.807910 0.801300 0.767693 0.757514 0.775758 0.775079 0.752084 0.750673 0.771756 0.775456 0.758241 0.753626 0.762065 0.752168 0.727292 -100 
-100 -100 1.279728 1.176739 1.022264 0.905781 0.850779 0.819399 0.794695 0.801485 0.826424 0.822926 0.795883 0.797849 0.827421 0.828137 0.797118 0.787296 0.804564 0.805148 0.782644 0.772485 0.777214 0.765071 0.738781 -100 
-100 -100 1.329329 1.222794 1.061123 0.936092 0.875691 0.841699 0.816576 0.826116 0.854888 0.854843 0.833449 0.845019 0.883198 0.884500 0.846450 0.829128 0.842206 0.838909 0.810611 0.795597 0.798037 0.783944 0.755413 -100 
-100 -100 1.337577 1.230321 1.067307 0.940499 0.878214 0.842712 0.816635 0.825938 0.854755 0.854265 0.832184 0.844027 0.883306 0.885230 0.847268 0.830411 0.844077 0.840379 0.810792 0.794928 0.797109 0.782070 0.752082 -100 
-100 -100 1.310706 1.205031 1.045608 0.923152 0.862190 0.826368 0.799081 0.805693 0.831236 0.826710 0.797766 0.800607 0.833558 0.836159 0.805451 0.797064 0.816196 0.815704 0.789514 0.777104 0.781204 0.766239 0.735480 -100 
-100 -100 1.287272 1.186637 1.036328 0.923929 0.868993 0.834389 0.805522 0.810011 0.833857 0.826478 0.790652 0.782112 0.805537 0.807758 0.785252 0.785994 0.809949 0.812326 0.790130 0.782694 0.790369 0.776153 0.744496 -100 
-100 -100 1.284551 1.189530 1.047806 0.944811 0.896336 0.863208 0.832976 0.836653 0.860935 0.853574 0.815019 0.799935 0.816446 0.817497 0.799269 0.804176 0.829452 0.832529 0.812545 0.808449 0.817911 0.804522 0.773470 -100 
-100 -100 1.281820 1.189066 1.050859 0.950630 0.903118 0.869165 0.836790 0.838123 0.861362 0.855352 0.819232 0.804354 0.818861 0.819836 0.803708 0.809157 0.832988 0.835010 0.815189 0.811519 0.821055 0.807609 0.776567 -100 
-100 -100 1.275314 1.181873 1.043330 0.940952 0.890213 0.853326 0.817037 0.812814 0.831825 0.827199 0.797360 0.787810 0.803984 0.806120 0.791452 0.795747 0.816844 0.816964 0.795995 0.790586 0.799093 0.785003 0.753466 -100 
-100 -100 1.283825 1.190151 1.051147 0.948053 0.896385 0.857436 0.816523 0.805514 0.819473 0.815662 0.792084 0.789287 0.808965 0.811872 0.796313 0.798379 0.817290 0.815804 0.793211 0.785780 0.792846 0.778855 0.748303 -100 
-100 -100 1.299384 1.206881 1.068770 0.967681 0.918000 0.879085 0.835485 0.820132 0.830277 0.826719 0.807353 0.808952 0.831350 0.834056 0.816343 0.816814 0.835118 0.833105 0.809456 0.801119 0.807879 0.794832 0.765763 -100 
-100 -100 1.289251 1.197435 1.060343 0.960162 0.911392 0.873732 0.831400 0.816272 0.825890 0.822549 0.804298 0.806542 0.828603 0.830781 0.812991 0.814006 0.833236 0.831984 0.808692 0.800373 0.807285 0.795170 0.767339 -100 
-100 -100 1.246186 1.155020 1.019737 0.919657 0.870689 0.835275 0.797908 0.787197 0.799494 0.796622 0.777111 0.777124 0.796444 0.798313 0.783087 0.787105 0.808769 0.809201 0.787062 0.778929 0.785955 0.774428 0.747408 -100 
-100 -100 1.188772 1.101332 0.971569 0.875829 0.829691 0.798066 0.766739 0.762295 0.778889 0.776582 0.754545 0.751332 0.768311 0.770207 0.757681 0.765818 0.790891 0.792969 0.771144 0.762925 0.770307 0.759260 0.732506 -100 
-100 -100 1.101119 1.021407 0.903188 0.817988 0.779235 0.752941 0.727362 0.728413 0.749194 0.747349 0.722642 0.716693 0.732068 0.733990 0.723200 0.734171 0.761426 0.764373 0.742656 0.734690 0.743427 0.733186 0.706282 -100 
-100 -100 0.945236 0.874872 0.771565 0.700583 0.671662 0.651242 0.629443 0.632404 0.653797 0.652092 0.627316 0.620873 0.635452 0.637017 0.626344 0.637372 0.664534 0.667456 0.646129 0.639221 0.649464 0.640751 0.614910 -100 
-100 -100 0.702213 0.642325 0.557202 0.503626 0.487315 0.473355 0.453743 0.455435 0.474221 0.472507 0.450309 0.445502 0.460022 0.460787 0.448527 0.456808 0.481676 0.483901 0.463651 0.458983 0.471231 0.464958 0.441590 -100 
-100 -100 0.440354 0.393905 0.329957 0.296517 0.293584 0.286181 0.268495 0.268410 0.284378 0.283009 0.264124 0.261453 0.275845 0.275857 0.261879 0.265964 0.286449 0.287664 0.269861 0.268165 0.282401 0.278896 0.258610 -100 
-100 -100 0.257055 0.224574 0.181775 0.164737 0.169814 0.166833 0.152654 0.151669 0.163972 0.163190 0.149074 0.148010 0.160096 0.159868 0.147379 0.148434 0.163008 0.163468 0.149975 0.150130 0.163050 0.161436 0.145992 -100 
-100 -100 -100 -100 -100 -100 -100 -100 -100 -100 -100 -100 -100 -100 -100 -100 -100 -100 -100 -100 -100 -100 -100 -100 -100 -100 
-100 -100 -100 -100 -100 -100 -100 -100 -100 -100 -100 -100 -100 -100 -100 -100 -100 -100 -100 -100 -100 -100 -100 -100 -100 -100 
-100 -100 -100 -100 -100 -100 -100 -100 -100 -100 -100 -100 -100 -100 -100 -100 -100 -100 -100 -100 -100 -100 -100 -100 -100 -100 
-100 -100 0.652428 0.580159 0.481352 0.429009 0.423786 0.411116 0.382081 0.380998 0.406214 0.406481 0.380265 0.376013 0.395626 0.397470 0.379783 0.380717 0.400577 0.401069 0.382677 0.383851 0.402069 0.396223 0.369247 -100 
-100 -100 0.800439 0.728882 0.629818 0.572293 0.559664 0.544462 0.517821 0.517854 0.540721 0.538560 0.509368 0.498889 0.512283 0.512038 0.495501 0.497089 0.516518 0.518413 0.503164 0.505322 0.521814 0.516038 0.491394 -100 
-100 -100 0.986311 0.912271 0.807647 0.741552 0.721295 0.702651 0.676026 0.676717 0.698352 0.693076 0.658929 0.643316 0.653197 0.650828 0.632897 0.634858 0.656096 0.659924 0.646097 0.648570 0.664032 0.658137 0.634548 -100 
-100 -100 1.120561 1.038625 0.920755 0.841085 0.811243 0.788357 0.760771 0.760938 0.781086 0.773954 0.738970 0.725245 0.738485 0.736104 0.714826 0.715080 0.737368 0.742522 0.728786 0.730227 0.744332 0.737612 0.713835 -100 
-100 -100 1.207650 1.114512 0.977635 0.879749 0.836833 0.808863 0.780645 0.780091 0.798848 0.792483 0.763642 0.761679 0.786719 0.786413 0.758174 0.751676 0.771362 0.775758 0.760268 0.758549 0.769852 0.761355 0.736613 -100 
-100 -100 1.275787 1.173913 1.021487 0.907409 0.853478 0.820866 0.791859 0.791966 0.812068 0.809701 0.791734 0.808318 0.849541 0.851490 0.812492 0.793671 0.806736 0.807069 0.786472 0.779489 0.787338 0.776556 0.750164 -100 
-100 -100 1.328340 1.222560 1.062101 0.938907 0.878367 0.842436 0.812439 0.813693 0.836757 0.838914 0.830234 0.861349 0.914744 0.917996 0.870107 0.840776 0.847269 0.842605 0.815946 0.804416 0.810786 0.798007 0.768554 -100 
-100 -100 1.337309 1.230767 1.068956 0.944162 0.881960 0.844469 0.813077 0.813474 0.836144 0.837830 0.828839 0.860732 0.915500 0.919374 0.871373 0.842201 0.849054 0.843866 0.815921 0.803707 0.809999 0.796251 0.765185 -100 
-100 -100 1.309351 1.204685 1.047280 0.927803 0.868506 0.831232 0.798227 0.796080 0.815234 0.811745 0.793166 0.812209 0.857612 0.861517 0.822389 0.804133 0.818349 0.817256 0.793067 0.784417 0.792196 0.778584 0.747340 -100 
-100 -100 1.285413 1.185982 1.038187 0.929350 0.876714 0.841217 0.807318 0.803929 0.821581 0.814265 0.785665 0.787919 0.819201 0.822078 0.794169 0.788650 0.810000 0.812565 0.792504 0.789070 0.800473 0.787778 0.755941 -100 
-100 -100 1.283049 1.189110 1.049808 0.950201 0.903891 0.870170 0.835809 0.832641 0.850665 0.843041 0.810345 0.802035 0.821922 0.823337 0.803384 0.805051 0.830050 0.833549 0.814613 0.814417 0.827635 0.815889 0.784804 -100 
-100 -100 1.281311 1.189149 1.052534 0.954858 0.909143 0.874891 0.839483 0.835714 0.854153 0.848006 0.816224 0.805555 0.821294 0.822289 0.805560 0.808766 0.832536 0.834866 0.815977 0.816065 0.829194 0.817332 0.786300 -100 
-100 -100 1.276622 1.182962 1.044494 0.943108 0.893624 0.856880 0.819162 0.812782 0.830232 0.825736 0.797511 0.789606 0.806095 0.807537 0.791222 0.792977 0.812686 0.812968 0.793929 0.792095 0.803775 0.791051 0.759539 -100 
-100 -100 1.287578 1.192840 1.052361 0.948273 0.897016 0.858639 0.818194 0.808373 0.823628 0.820079 0.795546 0.791312 0.809393 0.810709 0.793147 0.792786 0.810100 0.808798 0.788283 0.783891 0.793544 0.780685 0.750216 -100 
-100 -100 1.304083 1.210162 1.070427 0.967321 0.918297 0.880247 0.837727 0.825886 0.839815 0.836520 0.813698 0.811434 0.830409 0.830823 0.811166 0.809297 0.825892 0.824094 0.802587 0.796854 0.806104 0.794032 0.764739 -100 
-100 -100 1.294778 1.201382 1.062354 0.959789 0.911486 0.874850 0.834186 0.823427 0.837493 0.834495 0.812377 0.810315 0.828737 0.828464 0.808521 0.807040 0.824449 0.823190 0.801551 0.795113 0.803890 0.792546 0.764592 -100 
-100 -100 1.252465 1.159737 1.022020 0.919797 0.870727 0.836429 0.801411 0.794744 0.810602 0.808338 0.786581 0.783742 0.800771 0.800483 0.782446 0.783403 0.802980 0.802758 0.780980 0.773458 0.781007 0.769890 0.743182 -100 
-100 -100 1.194083 1.105614 0.974415 0.877820 0.832383 0.801907 0.772252 0.770758 0.790026 0.788668 0.766092 0.762120 0.778289 0.778383 0.762451 0.766644 0.789222 0.789704 0.766484 0.757405 0.764317 0.753219 0.726639 -100 
-100 -100 1.105275 1.025179 0.906843 0.822216 0.785801 0.760571 0.734974 0.737705 0.760119 0.759426 0.735649 0.730569 0.746024 0.746407 0.732098 0.738781 0.764170 0.764825 0.739501 0.729321 0.737064 0.726414 0.699273 -100 
-100 -100 0.948742 0.878259 0.775285 0.705315 0.678843 0.659267 0.636954 0.640967 0.663580 0.662945 0.639404 0.634501 0.649859 0.650137 0.635821 0.642507 0.667907 0.668585 0.643542 0.634224 0.643307 0.634162 0.608156 -100 
-100 -100 0.705049 0.644906 0.559680 0.506678 0.491596 0.478141 0.458513 0.461088 0.481151 0.480125 0.458399 0.454964 0.470894 0.470762 0.454944 0.459378 0.482280 0.483083 0.461019 0.454861 0.466156 0.459720 0.436648 -100 
-100 -100 0.441639 0.394784 0.330347 0.297052 0.294855 0.287626 0.269666 0.270114 0.287130 0.285955 0.266657 0.264643 0.280421 0.280027 0.263585 0.265498 0.285219 0.286079 0.267756 0.265582 0.279452 0.276044 0.256167 -100 
-100 -100 0.256819 0.224002 0.180710 0.163627 0.169113 0.166155 0.151657 0.150919 0.163902 0.163062 0.148214 0.147147 0.160098 0.159776 0.146121 0.146576 0.161228 0.161878 0.148550 0.148853 0.161756 0.160310 0.145214 -100 
-100 -100 -100 -100 -100 -100 -100 -100 -100 -100 -100 -100 -100 -100 -100 -100 -100 -100 -100 -100 -100 -100 -100 -100 -100 -100 
-100 -100 -100 -100 -100 -100 -100 -100 -100 -100 -100 -100 -100 -100 -100 -100 -100 -100 -100 -100 -100 -100 -100 -100 -100 -100 
-100 -100 -100 -100 -100 -100 -100 -100 -100 -100 -100 -100 -100 -100 -100 -100 -100 -100 -100 -100 -100 -100 -100 -100 -100 -100 
-100 -100 0.668121 0.598402 0.503235 0.452213 0.446507 0.433435 0.404706 0.403823 0.428634 0.428684 0.402280 0.397136 0.415503 0.416412 0.397862 0.397826 0.417321 0.418456 0.401784 0.404993 0.424577 0.419905 0.394089 -100 
-100 -100 0.810255 0.741328 0.646322 0.591314 0.580409 0.565244 0.537735 0.537878 0.561371 0.559090 0.529033 0.518396 0.531805 0.530639 0.512258 0.512875 0.533273 0.535750 0.520624 0.524288 0.542775 0.538207 0.513938 -100 
-100 -100 0.991069 0.919856 0.820146 0.758646 0.748559 0.730342 0.695539 0.695959 0.722777 0.717617 0.678545 0.663589 0.677134 0.673950 0.651003 0.652124 0.678931 0.683155 0.664328 0.667370 0.688652 0.683869 0.656284 -100 
-100 -100 1.124265 1.045366 0.932776 0.858158 0.838798 0.816271 0.780006 0.779207 0.804086 0.797535 0.759256 0.748288 0.766663 0.763588 0.736279 0.734430 0.761387 0.766538 0.747639 0.749524 0.769500 0.763850 0.735914 -100 
-100 -100 1.213568 1.123577 0.991739 0.897793 0.857753 0.829544 0.798602 0.795838 0.814198 0.809351 0.784878 0.789963 0.820367 0.819649 0.785981 0.774236 0.792094 0.795618 0.779241 0.778671 0.792479 0.785074 0.759865 -100 
-100 -100 1.285028 1.186154 1.038264 0.927835 0.875665 0.842022 0.809517 0.805501 0.823989 0.824484 0.815178 0.843635 0.893303 0.895448 0.849413 0.822301 0.830490 0.828660 0.807357 0.802033 0.813161 0.803395 0.775798 -100 
-100 -100 1.341186 1.237891 1.080761 0.961054 0.903955 0.866472 0.830161 0.826189 0.854125 0.860260 0.856344 0.902535 0.972764 0.976767 0.914623 0.875275 0.877423 0.869616 0.839699 0.830480 0.848576 0.836719 0.797565 -100 
-100 -100 1.350766 1.246617 1.088035 0.966898 0.908428 0.869554 0.831764 0.826635 0.853878 0.859628 0.855846 0.903107 0.974680 0.979211 0.916838 0.877372 0.879621 0.871247 0.840237 0.830626 0.848823 0.836066 0.795319 -100 
-100 -100 1.321254 1.219257 1.065815 0.950424 0.893572 0.855675 0.818873 0.811441 0.827606 0.827204 0.819002 0.850930 0.904623 0.908484 0.862189 0.834871 0.843607 0.840239 0.815817 0.809756 0.821221 0.808896 0.776783 -100 
-100 -100 1.297762 1.200711 1.056230 0.951647 0.902293 0.866943 0.829866 0.821757 0.835696 0.830124 0.809422 0.820602 0.856845 0.859099 0.826125 0.814378 0.833206 0.834780 0.814485 0.813727 0.827984 0.816953 0.785720 -100 
-100 -100 1.302815 1.209990 1.068306 0.972500 0.933541 0.900343 0.859182 0.851216 0.865092 0.858179 0.830993 0.828253 0.851430 0.852119 0.828846 0.828189 0.861382 0.864780 0.837199 0.838519 0.854028 0.844142 0.814126 -100 
-100 -100 1.301603 1.210060 1.070338 0.975956 0.937551 0.904130 0.862604 0.855048 0.870060 0.864187 0.836061 0.828585 0.845970 0.846036 0.826974 0.829122 0.861884 0.864444 0.837041 0.838695 0.854131 0.844192 0.814317 -100 
-100 -100 1.291056 1.198269 1.060838 0.962023 0.915880 0.880294 0.841520 0.833849 0.849955 0.845629 0.818872 0.811830 0.827540 0.827517 0.809341 0.809062 0.829143 0.829672 0.810886 0.811849 0.826224 0.815335 0.784873 -100 
-100 -100 1.303628 1.209224 1.069178 0.966364 0.918254 0.881052 0.840029 0.831111 0.847643 0.844187 0.818346 0.812636 0.829041 0.828441 0.808525 0.806146 0.823059 0.821945 0.802355 0.800637 0.813377 0.802006 0.771573 -100 
-100 -100 1.322886 1.228678 1.088663 0.986750 0.947546 0.910552 0.860859 0.850919 0.872750 0.869469 0.838335 0.832762 0.851719 0.850002 0.825437 0.821673 0.840399 0.838689 0.815388 0.812104 0.828023 0.817037 0.783294 -100 
-100 -100 1.314284 1.220464 1.080885 0.979129 0.940366 0.904732 0.857132 0.848800 0.871301 0.868419 0.837717 0.832184 0.850658 0.848378 0.823580 0.820169 0.839545 0.838096 0.814166 0.809463 0.824291 0.813672 0.781111 -100 
-100 -100 1.270420 1.177637 1.039645 0.937577 0.891017 0.857794 0.822901 0.819001 0.838124 0.836302 0.812146 0.807131 0.822596 0.820661 0.800255 0.798957 0.817384 0.816417 0.794104 0.787080 0.796065 0.785291 0.757795 -100 
-100 -100 1.210654 1.122542 0.991616 0.896032 0.853467 0.824184 0.794610 0.795507 0.817546 0.816993 0.793335 0.788464 0.803799 0.802577 0.784317 0.785854 0.807350 0.806440 0.781155 0.771458 0.779054 0.767902 0.740373 -100 
-100 -100 1.124592 1.044756 0.924862 0.842541 0.817777 0.793696 0.759420 0.763605 0.789732 0.790036 0.764368 0.759035 0.775225 0.774545 0.757124 0.761683 0.791327 0.790214 0.756777 0.744937 0.758387 0.747344 0.713257 -100 
-100 -100 0.967881 0.897785 0.793385 0.725731 0.710623 0.691998 0.660894 0.666126 0.692416 0.692761 0.667389 0.662643 0.679251 0.678703 0.661284 0.665950 0.695850 0.694847 0.661518 0.650279 0.664754 0.655117 0.622239 -100 
-100 -100 0.721040 0.661560 0.577002 0.525104 0.512068 0.499182 0.479151 0.483108 0.505130 0.504843 0.482891 0.479985 0.496571 0.495931 0.478165 0.480413 0.502750 0.502416 0.478029 0.470434 0.481377 0.474549 0.450771 -100 
-100 -100 0.458223 0.411469 0.347003 0.313698 0.311889 0.304755 0.286855 0.288290 0.306479 0.305617 0.286024 0.284296 0.300720 0.300145 0.282531 0.283331 0.302701 0.303178 0.283978 0.280846 0.294019 0.290343 0.270438 -100 
-100 -100 0.273432 0.239778 0.195071 0.176996 0.182389 0.179237 0.164364 0.164203 0.178355 0.177515 0.161610 0.160450 0.174394 0.174036 0.159262 0.159560 0.174977 0.175706 0.161611 0.161444 0.174337 0.172723 0.157224 -100 
-100 -100 -100 -100 -100 -100 -100 -100 -100 -100 -100 -100 -100 -100 -100 -100 -100 -100 -100 -100 -100 -100 -100 -100 -100 -100 
-100 -100 -100 -100 -100 -100 -100 -100 -100 -100 -100 -100 -100 -100 -100 -100 -100 -100 -100 -100 -100 -100 -100 -100 -100 -100 
-100 -100 -100 -100 -100 -100 -100 -100 -100 -100 -100 -100 -100 -100 -100 -100 -100 -100 -100 -100 -100 -100 -100 -100 -100 -100 
-100 -100 0.667293 0.598094 0.503357 0.451846 0.445156 0.431190 0.401762 0.400524 0.425343 0.425428 0.399123 0.394450 0.413280 0.413943 0.394646 0.394503 0.414796 0.416264 0.399408 0.403066 0.423530 0.419645 0.394325 -100 
-100 -100 0.807027 0.738859 0.644803 0.590029 0.578673 0.562850 0.534789 0.534778 0.558480 0.556392 0.526565 0.516513 0.530499 0.529296 0.510602 0.511703 0.533274 0.535934 0.519890 0.523032 0.541754 0.537688 0.513796 -100 
-100 -100 0.985572 0.915385 0.817172 0.756607 0.746632 0.728041 0.692833 0.693247 0.720446 0.715679 0.677043 0.662788 0.676922 0.673921 0.651215 0.653411 0.681699 0.685893 0.665407 0.667000 0.687854 0.683205 0.655781 -100 
-100 -100 1.117934 1.040328 0.929673 0.856422 0.837428 0.814577 0.777776 0.776731 0.801798 0.795739 0.758161 0.747928 0.766692 0.763786 0.736945 0.736322 0.764693 0.769703 0.749062 0.749404 0.768861 0.763241 0.735351 -100 
-100 -100 1.207361 1.118968 0.989556 0.897380 0.857828 0.829112 0.797113 0.793286 0.811103 0.806632 0.783158 0.788916 0.819317 0.818558 0.785378 0.774738 0.793694 0.797144 0.779665 0.778325 0.792139 0.784930 0.759757 -100 
-100 -100 1.278812 1.181834 1.036913 0.928852 0.877472 0.843180 0.808916 0.802629 0.819491 0.820039 0.811919 0.840934 0.890221 0.892219 0.846866 0.820894 0.829997 0.828338 0.806839 0.801802 0.813622 0.804268 0.776681 -100 
-100 -100 1.334766 1.233505 1.079654 0.962815 0.906852 0.868766 0.830291 0.823146 0.848559 0.854429 0.851792 0.898482 0.968170 0.972016 0.910706 0.872582 0.875578 0.868189 0.838793 0.830628 0.849886 0.838581 0.799418 -100 
-100 -100 1.344444 1.242293 1.086970 0.968791 0.911657 0.872412 0.832630 0.824351 0.848994 0.854519 0.852130 0.899824 0.970618 0.974785 0.913065 0.874603 0.877496 0.869509 0.839172 0.830852 0.850390 0.838236 0.797443 -100 
-100 -100 1.315444 1.215223 1.064680 0.951914 0.896417 0.858479 0.820312 0.810537 0.824746 0.824481 0.817874 0.850275 0.902956 0.906055 0.859892 0.833042 0.842090 0.838820 0.814743 0.809783 0.822572 0.810852 0.778669 -100 
-100 -100 1.292437 1.196775 1.054572 0.952096 0.903982 0.868871 0.831046 0.821398 0.834032 0.828891 0.809939 0.821916 0.857389 0.858733 0.825420 0.813722 0.832726 0.834202 0.813849 0.813828 0.829255 0.818848 0.787620 -100 
-100 -100 1.297977 1.206064 1.065936 0.971739 0.933889 0.901068 0.859473 0.850374 0.863330 0.856914 0.831399 0.829764 0.852629 0.852587 0.828898 0.828256 0.861760 0.865059 0.837166 0.838915 0.855408 0.846170 0.816277 -100 
-100 -100 1.298209 1.206997 1.067933 0.974457 0.936858 0.903836 0.862091 0.853728 0.868085 0.862673 0.835963 0.829535 0.846786 0.846229 0.826705 0.828853 0.861988 0.864496 0.836747 0.838742 0.855095 0.845858 0.816212 -100 
-100 -100 1.290887 1.197675 1.059626 0.960521 0.914509 0.879175 0.840441 0.832461 0.848288 0.844352 0.818546 0.812077 0.827497 0.826797 0.808059 0.807694 0.828069 0.828551 0.809491 0.810812 0.826075 0.815895 0.785726 -100 
-100 -100 1.307762 1.212154 1.070071 0.965471 0.916495 0.879206 0.838421 0.829720 0.846414 0.843261 0.817766 0.811996 0.827861 0.826651 0.806356 0.804008 0.821183 0.820024 0.800189 0.798685 0.812050 0.801244 0.771110 -100 
-100 -100 1.330511 1.234543 1.091415 0.986572 0.945693 0.908263 0.858839 0.849438 0.871768 0.868721 0.837460 0.831423 0.849780 0.847663 0.823030 0.819503 0.838482 0.836727 0.813182 0.809867 0.826013 0.815354 0.781872 -100 
-100 -100 1.322473 1.226798 1.083923 0.979025 0.938411 0.902262 0.854934 0.847209 0.870280 0.867638 0.836752 0.830749 0.848725 0.846228 0.821504 0.818283 0.837730 0.836203 0.812130 0.807370 0.822239 0.811793 0.779426 -100 
-100 -100 1.276323 1.182019 1.041407 0.936888 0.888945 0.855392 0.820773 0.817359 0.836912 0.835387 0.811344 0.806174 0.821348 0.819244 0.798737 0.797180 0.815247 0.814130 0.791963 0.785208 0.794393 0.783771 0.756393 -100 
-100 -100 1.213425 1.124325 0.991769 0.894772 0.851522 0.822137 0.792742 0.793904 0.816167 0.815963 0.792755 0.788118 0.803389 0.801933 0.783164 0.783791 0.804431 0.803332 0.778581 0.769655 0.777782 0.766868 0.739415 -100 
-100 -100 1.125035 1.044718 0.924065 0.841174 0.816285 0.792219 0.757923 0.762136 0.788243 0.788888 0.763907 0.759056 0.775302 0.774317 0.756097 0.759327 0.787866 0.786583 0.753933 0.743221 0.757489 0.746762 0.712692 -100 
-100 -100 0.967408 0.897162 0.792507 0.724663 0.709576 0.690997 0.659865 0.665083 0.691277 0.691908 0.667186 0.662906 0.679586 0.678762 0.660563 0.663917 0.692715 0.691588 0.659098 0.648968 0.664187 0.654810 0.621917 -100 
-100 -100 0.720739 0.661246 0.576620 0.524575 0.511437 0.498584 0.478693 0.482764 0.504783 0.504678 0.483111 0.480453 0.497066 0.496271 0.478042 0.479415 0.500899 0.500476 0.476756 0.469866 0.481153 0.474390 0.450573 -100 
-100 -100 0.458521 0.411745 0.347194 0.313687 0.311703 0.304581 0.286865 0.288477 0.306710 0.305927 0.286465 0.284757 0.301137 0.300529 0.282834 0.283353 0.302313 0.302733 0.283827 0.280866 0.294024 0.290270 0.270297 -100 
-100 -100 0.274072 0.240327 0.195455 0.177168 0.182410 0.179257 0.164518 0.164507 0.178729 0.177910 0.161985 0.160747 0.174637 0.174290 0.159578 0.159913 0.175253 0.175953 0.161870 0.161597 0.174362 0.172662 0.157119 -100 
-100 -100 -100 -100 -100 -100 -100 -100 -100 -100 -100 -100 -100 -100 -100 -100 -100 -100 -100 -100 -100 -100 -100 -100 -100 -100 
-100 -100 -100 -100 -100 -100 -100 -100 -100 -100 -100 -100 -100 -100 -100 -100 -100 -100 -100 -100 -100 -100 -100 -100 -100 -100 
-100 -100 -100 -100 -100 -100 -100 -100 -100 -100 -100 -100 -100 -100 -100 -100 -100 -100 -100 -100 -100 -100 -100 -100 -100 -100 
-100 -100 0.647063 0.576706 0.479927 0.426848 0.419107 0.403927 0.372799 0.370752 0.396230 0.396693 0.370797 0.368205 0.389549 0.390818 0.371040 0.372160 0.395161 0.396595 0.376752 0.378478 0.398955 0.395329 0.369824 -100 
-100 -100 0.788072 0.718991 0.623328 0.567215 0.553817 0.536962 0.508784 0.508527 0.532273 0.530813 0.502390 0.493907 0.509311 0.509247 0.492261 0.496022 0.519704 0.522019 0.503010 0.502555 0.519120 0.514518 0.490843 -100 
-100 -100 0.967451 0.896582 0.796775 0.734188 0.714990 0.695622 0.667941 0.668764 0.691912 0.687923 0.655007 0.641671 0.653344 0.651941 0.635775 0.641921 0.668714 0.672307 0.652134 0.649121 0.662676 0.656706 0.633102 -100 
-100 -100 1.099222 1.021226 0.909491 0.834690 0.806745 0.783255 0.754087 0.753447 0.774343 0.768676 0.735688 0.724327 0.738761 0.737351 0.718672 0.723694 0.751404 0.756064 0.735886 0.731712 0.743735 0.736629 0.712475 -100 
-100 -100 1.186293 1.098068 0.969069 0.877404 0.836767 0.807557 0.775885 0.771608 0.788274 0.782826 0.757014 0.757269 0.782566 0.782649 0.756887 0.754826 0.778713 0.783036 0.763766 0.759131 0.770005 0.761805 0.736996 -100 
-100 -100 1.254273 1.158251 1.015406 0.909440 0.858625 0.824193 0.789339 0.781605 0.795884 0.793193 0.778718 0.797189 0.837647 0.839710 0.803733 0.789528 0.806335 0.807611 0.786451 0.780199 0.789989 0.780377 0.754020 -100 
-100 -100 1.306337 1.206829 1.056897 0.943219 0.886360 0.848589 0.811638 0.802053 0.816138 0.816824 0.811996 0.844907 0.897224 0.900585 0.856077 0.831583 0.841517 0.838730 0.814209 0.806081 0.815873 0.804846 0.775729 -100 
-100 -100 1.315816 1.215447 1.064111 0.949078 0.891094 0.852354 0.814392 0.803864 0.817211 0.817504 0.812774 0.846373 0.899426 0.902789 0.857622 0.832616 0.842308 0.838922 0.813658 0.805664 0.816011 0.804204 0.773386 -100 
-100 -100 1.289615 1.190514 1.042543 0.931852 0.877144 0.839578 0.801533 0.790847 0.802781 0.799125 0.785487 0.806457 0.849364 0.851601 0.813831 0.798133 0.814239 0.813978 0.791176 0.786038 0.797944 0.786236 0.754896 -100 
-100 -100 1.267600 1.172562 1.032244 0.930445 0.881932 0.846950 0.809939 0.800636 0.813284 0.806901 0.783863 0.789120 0.818593 0.819409 0.791544 0.787269 0.809984 0.812613 0.792444 0.791158 0.806037 0.795192 0.763411 -100 
-100 -100 1.267384 1.176315 1.042110 0.947712 0.904751 0.871918 0.835705 0.828181 0.842757 0.836432 0.809051 0.804609 0.823759 0.823680 0.803880 0.806681 0.833395 0.836805 0.816741 0.817517 0.833488 0.823553 0.792803 -100 
-100 -100 1.270813 1.179686 1.045243 0.950359 0.906863 0.873491 0.837000 0.830096 0.846115 0.841237 0.813977 0.806944 0.822449 0.822208 0.805412 0.809611 0.835215 0.837509 0.817275 0.817962 0.833572 0.823617 0.793209 -100 
-100 -100 1.276913 1.181974 1.041486 0.939001 0.889553 0.853186 0.815126 0.807295 0.823599 0.820207 0.795034 0.789241 0.805198 0.805119 0.787914 0.790193 0.811363 0.811595 0.791414 0.790224 0.804251 0.793470 0.762794 -100 
-100 -100 1.301713 1.203296 1.056292 0.946315 0.891888 0.852810 0.812716 0.803293 0.818955 0.816255 0.792736 0.788456 0.805125 0.804948 0.786774 0.787115 0.805699 0.804341 0.782810 0.778648 0.789850 0.778520 0.748937 -100 
-100 -100 1.329937 1.230524 1.080437 0.967761 0.913057 0.873222 0.831134 0.820911 0.836672 0.834022 0.810382 0.806618 0.823822 0.823218 0.803698 0.802969 0.820951 0.819088 0.796387 0.790193 0.799909 0.788674 0.760058 -100 
-100 -100 1.322331 1.223111 1.073124 0.960311 0.905813 0.867164 0.826989 0.818152 0.834360 0.832038 0.808893 0.805244 0.822136 0.821276 0.801739 0.801094 0.819251 0.817810 0.795363 0.788518 0.797331 0.786404 0.758943 -100 
-100 -100 1.271986 1.174531 1.028340 0.918108 0.864343 0.828680 0.794217 0.789031 0.806328 0.804972 0.783447 0.780064 0.796196 0.795396 0.777060 0.777314 0.795938 0.795319 0.773962 0.767238 0.775423 0.764778 0.738454 -100 
-100 -100 1.203429 1.111856 0.975310 0.874072 0.826352 0.795307 0.765793 0.764934 0.784806 0.784557 0.763512 0.760342 0.776294 0.775612 0.758022 0.759330 0.779352 0.779295 0.757728 0.751177 0.759997 0.749740 0.723374 -100 
-100 -100 1.106985 1.025311 0.904444 0.818022 0.781794 0.756433 0.729802 0.732176 0.754044 0.754451 0.733300 0.729947 0.745413 0.744760 0.728002 0.730427 0.752569 0.752718 0.729740 0.723324 0.734219 0.724712 0.697394 -100 
-100 -100 0.947291 0.876235 0.772328 0.701839 0.676119 0.656567 0.633243 0.636794 0.658639 0.658931 0.637948 0.634780 0.650239 0.649532 0.632737 0.635097 0.657172 0.657452 0.634981 0.629456 0.641532 0.633366 0.607086 -100 
-100 -100 0.703792 0.643549 0.558034 0.504599 0.489385 0.475999 0.456537 0.459312 0.479219 0.478828 0.458595 0.456146 0.472210 0.471482 0.453941 0.455271 0.475311 0.475829 0.456041 0.452460 0.465228 0.459158 0.435966 -100 
-100 -100 0.442216 0.395292 0.330582 0.296661 0.293971 0.286777 0.269335 0.270323 0.287431 0.286550 0.267832 0.265996 0.281662 0.281107 0.264231 0.264974 0.283158 0.283840 0.266677 0.265325 0.279361 0.275789 0.255706 -100 
-100 -100 0.258657 0.225586 0.181797 0.164027 0.169001 0.166047 0.152015 0.151792 0.164989 0.164236 0.149390 0.148104 0.160883 0.160578 0.147075 0.147541 0.161798 0.162352 0.149207 0.149277 0.161817 0.160112 0.144874 -100 
-100 -100 -100 -100 -100 -100 -100 -100 -100 -100 -100 -100 -100 -100 -100 -100 -100 -100 -100 -100 -100 -100 -100 -100 -100 -100 
-100 -100 -100 -100 -100 -100 -100 -100 -100 -100 -100 -100 -100 -100 -100 -100 -100 -100 -100 -100 -100 -100 -100 -100 -100 -100 
-100 -100 -100 -100 -100 -100 -100 -100 -100 -100 -100 -100 -100 -100 -100 -100 -100 -100 -100 -100 -100 -100 -100 -100 -100 -100 
-100 -100 0.640867 0.571199 0.475407 0.423029 0.415316 0.399755 0.368253 0.366532 0.392871 0.393287 0.366681 0.364496 0.386922 0.388535 0.369179 0.373176 0.400178 0.401435 0.376898 0.374295 0.392977 0.389071 0.363685 -100 
-100 -100 0.781756 0.713130 0.618075 0.562776 0.549748 0.532955 0.505041 0.505786 0.530900 0.529864 0.501141 0.492966 0.509144 0.510195 0.495624 0.503842 0.531680 0.533280 0.508383 0.501381 0.514099 0.508087 0.484090 -100 
-100 -100 0.962172 0.891481 0.791366 0.729513 0.710315 0.691365 0.665034 0.667442 0.692564 0.689441 0.656278 0.642581 0.654142 0.654574 0.643171 0.655475 0.686599 0.688928 0.661849 0.650617 0.658615 0.650137 0.625682 -100 
-100 -100 1.092831 1.015372 0.903922 0.830392 0.802657 0.779623 0.751819 0.752731 0.775606 0.770737 0.736800 0.723199 0.735568 0.736038 0.724056 0.736817 0.769143 0.772488 0.745588 0.733338 0.739713 0.729906 0.704752 -100 
-100 -100 1.175811 1.089178 0.962791 0.873909 0.834684 0.805850 0.774474 0.771020 0.788747 0.783009 0.753895 0.747546 0.766851 0.768146 0.751434 0.759748 0.789433 0.793431 0.769256 0.758587 0.765237 0.755089 0.729656 -100 
-100 -100 1.239915 1.146479 1.008117 0.906564 0.857983 0.824068 0.789160 0.781327 0.795155 0.789905 0.767773 0.773056 0.802503 0.804877 0.780826 0.781134 0.806469 0.809616 0.786440 0.777087 0.784453 0.773983 0.747782 -100 
-100 -100 1.289362 1.193043 1.048659 0.940403 0.886077 0.849144 0.812494 0.802201 0.814099 0.810080 0.794237 0.809151 0.847253 0.850278 0.819361 0.812394 0.833018 0.834208 0.810434 0.801279 0.809156 0.798066 0.770482 -100 
-100 -100 1.298762 1.201673 1.055963 0.946267 0.890703 0.852920 0.815580 0.804521 0.815643 0.811208 0.795424 0.810709 0.849100 0.851856 0.820202 0.812654 0.832944 0.833705 0.809691 0.801215 0.810006 0.798380 0.769282 -100 
-100 -100 1.274651 1.178382 1.035107 0.928493 0.875630 0.838864 0.801621 0.791319 0.802726 0.796413 0.774914 0.781805 0.812474 0.814235 0.788069 0.786636 0.811002 0.813205 0.790027 0.783531 0.794197 0.782431 0.751835 -100 
-100 -100 1.255338 1.162217 1.024782 0.925058 0.877281 0.842891 0.807125 0.799276 0.813117 0.806206 0.779172 0.776588 0.798600 0.799481 0.779868 0.785488 0.813678 0.817085 0.794803 0.790454 0.803202 0.791789 0.760322 -100 
-100 -100 1.257983 1.167800 1.034534 0.940477 0.897264 0.864842 0.830211 0.824899 0.842807 0.836957 0.806543 0.798518 0.814513 0.815112 0.800634 0.810335 0.840506 0.843999 0.821459 0.817945 0.830972 0.820049 0.789388 -100 
-100 -100 1.265268 1.174254 1.039402 0.943562 0.898975 0.865581 0.830332 0.825200 0.844195 0.839901 0.810708 0.802404 0.817035 0.817814 0.804880 0.814648 0.843340 0.845640 0.822654 0.818697 0.831158 0.820183 0.789911 -100 
-100 -100 1.277430 1.182009 1.040003 0.935309 0.883707 0.846418 0.808486 0.800824 0.817507 0.814440 0.789551 0.784151 0.800388 0.801550 0.787662 0.794885 0.819639 0.819908 0.796388 0.790796 0.801910 0.790332 0.759981 -100 
-100 -100 1.310138 1.210433 1.060195 0.946527 0.888553 0.847374 0.806126 0.795262 0.809907 0.807293 0.784985 0.782386 0.800572 0.802088 0.786875 0.791604 0.813527 0.812142 0.787358 0.779161 0.787576 0.775495 0.746316 -100 
-100 -100 1.346962 1.245065 1.088406 0.970278 0.910588 0.867703 0.823674 0.811075 0.825367 0.822748 0.800686 0.799608 0.819982 0.821619 0.804397 0.807594 0.828719 0.826760 0.800849 0.790796 0.797340 0.785202 0.757250 -100 
-100 -100 1.339389 1.237563 1.080827 0.962449 0.902905 0.860978 0.818410 0.806741 0.821197 0.818935 0.797625 0.796892 0.817115 0.818622 0.801337 0.804190 0.825013 0.823609 0.798831 0.789195 0.795508 0.783797 0.756846 -100 
-100 -100 1.280742 1.181640 1.031687 0.917486 0.860058 0.821568 0.784377 0.776090 0.791159 0.789848 0.770372 0.769355 0.787406 0.788538 0.772825 0.775980 0.796486 0.796402 0.774793 0.767746 0.775631 0.764848 0.738536 -100 
-100 -100 1.205184 1.112525 0.973580 0.869795 0.819894 0.786690 0.754369 0.750312 0.767546 0.767210 0.748164 0.746561 0.763259 0.763837 0.748517 0.751944 0.773273 0.774550 0.755162 0.751251 0.762259 0.752800 0.726264 -100 
-100 -100 1.104430 1.021927 0.899159 0.811284 0.774542 0.747575 0.717596 0.716466 0.734901 0.735031 0.716140 0.713787 0.728971 0.729060 0.714433 0.718437 0.741358 0.743508 0.724794 0.723412 0.738834 0.730823 0.702750 -100 
-100 -100 0.942602 0.871076 0.765899 0.694534 0.668749 0.648105 0.622119 0.622776 0.641450 0.641477 0.622539 0.619834 0.634431 0.634156 0.619343 0.622945 0.645390 0.647652 0.629865 0.629824 0.646646 0.639978 0.612867 -100 
-100 -100 0.699029 0.638830 0.553042 0.498936 0.483040 0.469113 0.448928 0.450346 0.468417 0.468006 0.449157 0.446633 0.461526 0.461041 0.445286 0.447564 0.467454 0.469184 0.452898 0.453332 0.468980 0.463749 0.440163 -100 
-100 -100 0.440139 0.393545 0.329097 0.294653 0.291063 0.283726 0.266741 0.267464 0.283520 0.282834 0.265368 0.263379 0.277723 0.277288 0.262042 0.263342 0.280731 0.281636 0.266276 0.266734 0.281812 0.278299 0.257757 -100 
-100 -100 0.259336 0.226511 0.182979 0.164759 0.168919 0.165965 0.152683 0.152658 0.165304 0.164767 0.150895 0.149619 0.161453 0.161188 0.148743 0.149368 0.162788 0.163076 0.150357 0.150549 0.163056 0.161071 0.145398 -100 
-100 -100 -100 -100 -100 -100 -100 -100 -100 -100 -100 -100 -100 -100 -100 -100 -100 -100 -100 -100 -100 -100 -100 -100 -100 -100 
-100 -100 -100 -100 -100 -100 -100 -100 -100 -100 -100 -100 -100 -100 -100 -100 -100 -100 -100 -100 -100 -100 -100 -100 -100 -100 
-100 -100 -100 -100 -100 -100 -100 -100 -100 -100 -100 -100 -100 -100 -100 -100 -100 -100 -100 -100 -100 -100 -100 -100 -100 -100 
-100 -100 0.652298 0.584641 0.491758 0.441752 0.434748 0.420004 0.390344 0.390160 0.417169 0.417166 0.389167 0.385323 0.406468 0.407840 0.389794 0.396821 0.427160 0.428169 0.399459 0.392343 0.408179 0.403671 0.378773 -100 
-100 -100 0.792904 0.725506 0.631605 0.578165 0.566537 0.550891 0.524584 0.527297 0.554640 0.553674 0.523079 0.513756 0.529465 0.530913 0.518357 0.530644 0.563000 0.563854 0.532613 0.519360 0.528417 0.520933 0.496316 -100 
-100 -100 0.981567 0.910769 0.804332 0.743476 0.727112 0.709402 0.683334 0.688590 0.723919 0.721493 0.679722 0.664607 0.677847 0.679385 0.669424 0.687323 0.731583 0.732542 0.689471 0.670143 0.678734 0.667839 0.636271 -100 
-100 -100 1.111349 1.034104 0.916681 0.844411 0.819407 0.797421 0.769738 0.773440 0.806772 0.802961 0.760514 0.744882 0.757952 0.759710 0.750441 0.769440 0.814696 0.816278 0.773199 0.752878 0.759878 0.747497 0.714978 -100 
-100 -100 1.182740 1.098271 0.974413 0.888481 0.850866 0.822775 0.792423 0.790659 0.811114 0.806169 0.774846 0.764595 0.779931 0.782125 0.771734 0.786881 0.820771 0.823227 0.792782 0.776119 0.779007 0.766985 0.740510 -100 
-100 -100 1.242807 1.152709 1.019161 0.922088 0.875322 0.841990 0.807961 0.801107 0.816208 0.810619 0.784395 0.781427 0.803336 0.806043 0.790405 0.799998 0.830122 0.832910 0.806248 0.793371 0.798337 0.786929 0.760558 -100 
-100 -100 1.291825 1.199176 1.059347 0.956197 0.904030 0.867716 0.831811 0.822291 0.835352 0.829699 0.806569 0.809863 0.841237 0.844183 0.819790 0.824158 0.852071 0.854354 0.828240 0.817344 0.826995 0.815663 0.785441 -100 
-100 -100 1.301099 1.207878 1.066946 0.962381 0.908864 0.871714 0.835278 0.825056 0.837281 0.831228 0.808224 0.811768 0.843157 0.845722 0.820644 0.824393 0.851873 0.853995 0.828318 0.818697 0.829572 0.818017 0.786641 -100 
-100 -100 1.276721 1.184332 1.046607 0.944495 0.893118 0.856938 0.820968 0.811790 0.824336 0.817702 0.792215 0.790514 0.812827 0.814587 0.796959 0.804643 0.833287 0.835972 0.811651 0.803484 0.812572 0.800862 0.771459 -100 
-100 -100 1.260864 1.170551 1.036323 0.939365 0.892676 0.858883 0.824426 0.818372 0.835099 0.828938 0.799358 0.792373 0.809321 0.810614 0.797375 0.809402 0.840748 0.843968 0.819349 0.811948 0.822023 0.810375 0.780319 -100 
-100 -100 1.271873 1.182550 1.046966 0.953564 0.912330 0.880503 0.845961 0.843622 0.874018 0.869118 0.827759 0.816816 0.831278 0.832666 0.821761 0.836702 0.872971 0.876232 0.847485 0.839413 0.849200 0.837697 0.807948 -100 
-100 -100 1.282076 1.191344 1.053131 0.957027 0.913862 0.880772 0.845342 0.842805 0.873849 0.870169 0.830172 0.820032 0.834551 0.836295 0.825957 0.840453 0.875498 0.877801 0.848499 0.839823 0.849009 0.837416 0.807968 -100 
-100 -100 1.293640 1.199076 1.056137 0.951068 0.898753 0.861017 0.823276 0.816339 0.834976 0.832043 0.805614 0.800088 0.816531 0.818751 0.807612 0.818925 0.847339 0.847790 0.821047 0.811757 0.820058 0.808036 0.778649 -100 
-100 -100 1.333162 1.233643 1.080555 0.965497 0.906299 0.863647 0.820988 0.809770 0.825341 0.822572 0.799197 0.797222 0.817311 0.820125 0.806354 0.814566 0.840076 0.838829 0.810883 0.799665 0.806168 0.793600 0.764632 -100 
-100 -100 1.394198 1.289662 1.114217 0.992536 0.934932 0.889706 0.838521 0.824977 0.844154 0.841438 0.814448 0.814743 0.843669 0.846943 0.825229 0.830954 0.864625 0.862634 0.824273 0.811328 0.820447 0.807578 0.774797 -100 
-100 -100 1.386200 1.281592 1.105896 0.983888 0.926487 0.881932 0.831539 0.818464 0.837670 0.835512 0.809662 0.810634 0.839643 0.842930 0.821102 0.826104 0.859028 0.857550 0.820801 0.808994 0.818467 0.806023 0.773880 -100 
-100 -100 1.302675 1.203401 1.050235 0.934692 0.876797 0.835937 0.794608 0.784154 0.798960 0.797906 0.778858 0.779399 0.799924 0.802667 0.788176 0.793620 0.816501 0.816583 0.793552 0.786162 0.794734 0.783656 0.756102 -100 
-100 -100 1.219832 1.127663 0.987724 0.884371 0.836212 0.801158 0.763467 0.756150 0.771525 0.771449 0.754031 0.753689 0.771041 0.772863 0.759857 0.765476 0.789033 0.791009 0.771712 0.769608 0.783897 0.774804 0.746046 -100 
-100 -100 1.120294 1.037703 0.911657 0.826056 0.803632 0.775294 0.728094 0.721566 0.736987 0.737190 0.719947 0.718440 0.733404 0.734430 0.722496 0.729298 0.757903 0.761371 0.741097 0.743754 0.771321 0.764201 0.726310 -100 
-100 -100 0.957178 0.885564 0.777086 0.708031 0.696696 0.675189 0.632812 0.628769 0.644792 0.644994 0.627603 0.625396 0.639318 0.639703 0.627418 0.633521 0.661437 0.665068 0.646018 0.650333 0.679486 0.673755 0.636805 -100 
-100 -100 0.708988 0.649435 0.563740 0.510360 0.496648 0.482341 0.459213 0.459197 0.476072 0.476195 0.459026 0.456761 0.470602 0.470487 0.456766 0.460239 0.480965 0.483474 0.468763 0.472001 0.491168 0.486442 0.460912 -100 
-100 -100 0.453067 0.406888 0.342541 0.307566 0.303667 0.296122 0.279014 0.279932 0.295607 0.295491 0.279402 0.277517 0.290824 0.290554 0.276803 0.278641 0.295672 0.296718 0.282470 0.284127 0.300225 0.296649 0.275332 -100 
-100 -100 0.275298 0.241995 0.197425 0.177764 0.180917 0.177740 0.164841 0.165443 0.178433 0.178238 0.164768 0.163527 0.175101 0.174876 0.162818 0.163640 0.176996 0.177134 0.164309 0.164610 0.177479 0.175137 0.158500 -100 
-100 -100 -100 -100 -100 -100 -100 -100 -100 -100 -100 -100 -100 -100 -100 -100 -100 -100 -100 -100 -100 -100 -100 -100 -100 -100 
-100 -100 -100 -100 -100 -100 -100 -100 -100 -100 -100 -100 -100 -100 -100 -100 -100 -100 -100 -100 -100 -100 -100 -100 -100 -100 
-100 -100 -100 -100 -100 -100 -100 -100 -100 -100 -100 -100 -100 -100 -100 -100 -100 -100 -100 -100 -100 -100 -100 -100 -100 -100 
-100 -100 0.650862 0.582594 0.488923 0.438674 0.431825 0.417846 0.389383 0.389800 0.416644 0.416480 0.388520 0.384579 0.405452 0.406199 0.387452 0.394661 0.425962 0.426800 0.396635 0.388496 0.404080 0.399794 0.375225 -100 
-100 -100 0.794405 0.725834 0.629962 0.574795 0.562288 0.546981 0.521814 0.525301 0.552773 0.552065 0.522151 0.513474 0.529454 0.530755 0.518177 0.531389 0.564991 0.565346 0.531676 0.516056 0.523879 0.516148 0.491679 -100 
-100 -100 0.986019 0.913605 0.804158 0.740208 0.721836 0.703854 0.678701 0.684865 0.720719 0.719140 0.678828 0.665097 0.679135 0.681140 0.672035 0.691523 0.737062 0.737038 0.690584 0.667611 0.673899 0.662183 0.630536 -100 
-100 -100 1.116230 1.037596 0.917384 0.841924 0.814573 0.791929 0.764863 0.769495 0.803700 0.801151 0.760401 0.746028 0.759552 0.761999 0.754318 0.775213 0.821446 0.821649 0.774907 0.750725 0.755251 0.741876 0.709108 -100 
-100 -100 1.185009 1.100110 0.975112 0.887381 0.848080 0.819286 0.789238 0.788345 0.809939 0.806253 0.775854 0.765232 0.779289 0.781933 0.774157 0.791727 0.826370 0.827371 0.793838 0.774270 0.775500 0.762758 0.735958 -100 
-100 -100 1.240929 1.151654 1.019174 0.922431 0.875167 0.841352 0.807418 0.801361 0.817661 0.812811 0.785697 0.779297 0.797186 0.799991 0.788673 0.802155 0.833502 0.835341 0.806803 0.792513 0.796881 0.785183 0.758549 -100 
-100 -100 1.286517 1.195693 1.058684 0.957537 0.905842 0.869306 0.833450 0.824687 0.838832 0.833213 0.807333 0.804439 0.829556 0.832369 0.813816 0.823705 0.853721 0.855848 0.829063 0.817912 0.827678 0.816390 0.786061 -100 
-100 -100 1.295044 1.204049 1.066506 0.964288 0.911264 0.873846 0.837448 0.827920 0.841124 0.835099 0.809427 0.806821 0.831917 0.834350 0.815113 0.824256 0.853687 0.855784 0.829811 0.820207 0.831275 0.819891 0.788592 -100 
-100 -100 1.272130 1.181733 1.046800 0.946115 0.894399 0.857620 0.821703 0.813129 0.826581 0.820664 0.794532 0.789535 0.807752 0.809582 0.796193 0.807287 0.836639 0.838718 0.813651 0.804919 0.813694 0.802072 0.772965 -100 
-100 -100 1.257834 1.168880 1.036205 0.939260 0.891270 0.856635 0.822367 0.816866 0.834347 0.829426 0.801121 0.794025 0.809634 0.811289 0.800363 0.813839 0.844978 0.847165 0.821167 0.812256 0.821247 0.809486 0.779899 -100 
-100 -100 1.269596 1.181015 1.045879 0.951414 0.908276 0.875529 0.841337 0.839593 0.870651 0.867026 0.827623 0.818251 0.833171 0.835163 0.825406 0.840936 0.876883 0.879105 0.848616 0.838399 0.846631 0.834803 0.805458 -100 
-100 -100 1.280194 1.189987 1.051844 0.954290 0.908956 0.874944 0.840059 0.838277 0.869918 0.867189 0.828784 0.820283 0.835694 0.838068 0.828468 0.843470 0.878498 0.880065 0.849191 0.838556 0.846362 0.834424 0.805205 -100 
-100 -100 1.292058 1.198107 1.055400 0.948970 0.894422 0.855799 0.818943 0.813265 0.832730 0.830306 0.804411 0.799455 0.816262 0.818918 0.808497 0.820572 0.849415 0.849606 0.821999 0.811816 0.819644 0.807438 0.777962 -100 
-100 -100 1.331350 1.232479 1.079721 0.963448 0.902119 0.858717 0.817416 0.808436 0.825689 0.823237 0.799082 0.796142 0.815701 0.818743 0.805899 0.815263 0.841616 0.840621 0.812753 0.802112 0.809396 0.796831 0.767251 -100 
-100 -100 1.391679 1.287651 1.112360 0.989523 0.930018 0.884210 0.834681 0.824204 0.845987 0.843729 0.815177 0.813468 0.841230 0.844651 0.824124 0.831308 0.866067 0.864665 0.827074 0.815768 0.826558 0.813774 0.779939 -100 
-100 -100 1.383016 1.278838 1.103296 0.980450 0.921600 0.876365 0.826987 0.816605 0.838540 0.837113 0.809906 0.809027 0.837011 0.840600 0.820068 0.826484 0.860329 0.859326 0.823371 0.813334 0.824566 0.812055 0.778574 -100 
-100 -100 1.299119 1.200389 1.047878 0.932513 0.874203 0.832333 0.790166 0.780430 0.796935 0.796765 0.777372 0.777249 0.797558 0.800904 0.787621 0.794095 0.817385 0.817494 0.794815 0.788647 0.798472 0.787036 0.758054 -100 
-100 -100 1.216021 1.124657 0.986257 0.884855 0.838010 0.801831 0.761044 0.751604 0.766872 0.767522 0.750840 0.751127 0.769049 0.771685 0.759693 0.765902 0.789404 0.791117 0.771911 0.770531 0.785538 0.775987 0.746040 -100 
-100 -100 1.116266 1.034672 0.910898 0.828839 0.809345 0.780099 0.728344 0.717595 0.731384 0.731993 0.716069 0.715889 0.731781 0.733631 0.722495 0.729595 0.757910 0.761115 0.741012 0.744216 0.772197 0.764722 0.726055 -100 
-100 -100 0.953123 0.882301 0.775829 0.710297 0.702230 0.680148 0.633391 0.625218 0.639568 0.640241 0.624369 0.623578 0.638345 0.639400 0.627737 0.633996 0.661562 0.664981 0.646132 0.650851 0.680229 0.674227 0.636753 -100 
-100 -100 0.705631 0.646279 0.561300 0.509672 0.498095 0.483513 0.457712 0.455675 0.472151 0.473126 0.457401 0.456242 0.470597 0.470891 0.457617 0.461171 0.481576 0.483843 0.469136 0.472475 0.491664 0.486650 0.460679 -100 
-100 -100 0.451326 0.404903 0.340138 0.304997 0.301616 0.294012 0.276270 0.277327 0.293615 0.294356 0.279231 0.277941 0.291441 0.291339 0.277825 0.279695 0.296505 0.297322 0.282883 0.284332 0.300270 0.296445 0.274827 -100 
-100 -100 0.274917 0.241292 0.196062 0.175587 0.178378 0.175224 0.162730 0.164158 0.177824 0.178140 0.165093 0.164077 0.175724 0.175546 0.163544 0.164376 0.177667 0.177662 0.164600 0.164612 0.177287 0.174801 0.158047 -100 
-100 -100 -100 -100 -100 -100 -100 -100 -100 -100 -100 -100 -100 -100 -100 -100 -100 -100 -100 -100 -100 -100 -100 -100 -100 -100 
-100 -100 -100 -100 -100 -100 -100 -100 -100 -100 -100 -100 -100 -100 -100 -100 -100 -100 -100 -100 -100 -100 -100 -100 -100 -100 
-100 -100 -100 -100 -100 -100 -100 -100 -100 -100 -100 -100 -100 -100 -100 -100 -100 -100 -100 -100 -100 -100 -100 -100 -100 -100 
-100 -100 0.638875 0.566790 0.467353 0.412969 0.404839 0.391402 0.363839 0.364196 0.390096 0.390211 0.364205 0.362235 0.384269 0.384305 0.363277 0.368679 0.399473 0.400086 0.369893 0.362911 0.379966 0.376393 0.351917 -100 
-100 -100 0.788581 0.715954 0.613765 0.551925 0.535175 0.519039 0.494735 0.498039 0.523682 0.523704 0.497628 0.492018 0.509578 0.510741 0.496942 0.509040 0.541456 0.541399 0.507947 0.492304 0.500099 0.492806 0.469117 -100 
-100 -100 0.977828 0.901891 0.791471 0.719044 0.692587 0.672348 0.648864 0.654181 0.680934 0.680642 0.652580 0.643559 0.658069 0.660635 0.653075 0.671494 0.707307 0.706576 0.668159 0.644424 0.643948 0.632328 0.607536 -100 
-100 -100 1.108835 1.026953 0.906197 0.822197 0.786480 0.761098 0.735253 0.739147 0.764675 0.763652 0.735045 0.725071 0.738835 0.742050 0.736512 0.756753 0.793151 0.792460 0.753662 0.728512 0.726040 0.712595 0.686596 -100 
-100 -100 1.182081 1.094134 0.964155 0.869667 0.825129 0.794160 0.763915 0.763319 0.784497 0.782119 0.754714 0.745657 0.759891 0.762977 0.756403 0.774621 0.808390 0.808628 0.774841 0.754652 0.755456 0.742713 0.716175 -100 
-100 -100 1.232080 1.141234 1.006391 0.906296 0.856640 0.821675 0.787472 0.782310 0.799578 0.795449 0.768183 0.759877 0.774832 0.777611 0.769255 0.784808 0.816516 0.818094 0.789587 0.775820 0.781025 0.769536 0.742548 -100 
-100 -100 1.269825 1.179188 1.043950 0.942674 0.890731 0.853839 0.817906 0.810174 0.824893 0.819354 0.791782 0.783786 0.799791 0.802286 0.791928 0.805577 0.835827 0.838317 0.813462 0.803848 0.812188 0.801298 0.773470 -100 
-100 -100 1.276391 1.186144 1.051299 0.949700 0.896709 0.858868 0.822204 0.813524 0.827196 0.821242 0.793997 0.786518 0.802735 0.804920 0.793729 0.806304 0.835695 0.838108 0.814171 0.806117 0.815686 0.804674 0.775921 -100 
-100 -100 1.256746 1.166490 1.032018 0.930419 0.877332 0.839332 0.802652 0.794466 0.808584 0.803401 0.777509 0.771289 0.787266 0.789235 0.778213 0.790222 0.819116 0.820699 0.795746 0.787601 0.797247 0.785750 0.756123 -100 
-100 -100 1.242640 1.153445 1.020683 0.921234 0.869935 0.833272 0.798262 0.792428 0.808945 0.805441 0.780970 0.776424 0.793150 0.795361 0.784493 0.796513 0.825472 0.826284 0.799749 0.790457 0.799635 0.787689 0.757498 -100 
-100 -100 1.248125 1.159861 1.027538 0.930113 0.881224 0.846073 0.812567 0.809562 0.830485 0.828646 0.803479 0.799658 0.816796 0.819614 0.809690 0.822272 0.851994 0.852405 0.824253 0.813673 0.821746 0.809506 0.779566 -100 
-100 -100 1.256828 1.166984 1.031752 0.931183 0.880001 0.843846 0.810423 0.808290 0.830350 0.829307 0.804585 0.801148 0.818623 0.821690 0.811706 0.823663 0.852553 0.852550 0.824465 0.814066 0.822195 0.809842 0.779738 -100 
-100 -100 1.269847 1.175849 1.033894 0.924714 0.866300 0.826559 0.791880 0.789011 0.809373 0.808293 0.784861 0.781058 0.798440 0.801172 0.789964 0.800024 0.826463 0.826061 0.799849 0.791395 0.801029 0.788780 0.757974 -100 
-100 -100 1.301943 1.203807 1.053970 0.936375 0.872029 0.829103 0.792980 0.790191 0.811120 0.809837 0.784843 0.778779 0.794973 0.797180 0.785186 0.793949 0.818964 0.818771 0.794672 0.788643 0.799749 0.787859 0.756898 -100 
-100 -100 1.337209 1.236508 1.079683 0.957982 0.892716 0.848782 0.811114 0.809186 0.832506 0.831488 0.804087 0.795994 0.811976 0.813843 0.800631 0.808840 0.833953 0.834450 0.811797 0.807587 0.819820 0.808346 0.777521 -100 
-100 -100 1.328012 1.227294 1.070726 0.950152 0.886714 0.843448 0.805024 0.802501 0.826009 0.825931 0.799745 0.792330 0.808493 0.810620 0.797631 0.805351 0.829686 0.830476 0.809197 0.806014 0.818459 0.807022 0.776362 -100 
-100 -100 1.268371 1.171054 1.023619 0.911064 0.853496 0.812530 0.772866 0.766728 0.786917 0.787914 0.766603 0.762649 0.779388 0.782147 0.770352 0.777098 0.799440 0.800147 0.780626 0.778368 0.790881 0.779467 0.749033 -100 
-100 -100 1.192684 1.102924 0.969855 0.873874 0.829488 0.793250 0.750706 0.738879 0.754762 0.755839 0.738262 0.737963 0.756078 0.759056 0.746988 0.752525 0.774101 0.775155 0.756926 0.756119 0.769990 0.759508 0.729532 -100 
-100 -100 1.092150 1.013330 0.899030 0.824224 0.797858 0.768318 0.723286 0.707077 0.718853 0.719117 0.703422 0.704806 0.722863 0.725475 0.713291 0.718351 0.740545 0.742319 0.724888 0.725882 0.742872 0.734075 0.704019 -100 
-100 -100 0.930457 0.862025 0.764606 0.706400 0.692121 0.669754 0.628846 0.614298 0.625983 0.626352 0.611427 0.612968 0.630345 0.632167 0.619249 0.623408 0.644848 0.646756 0.630205 0.631975 0.649712 0.642427 0.614055 -100 
-100 -100 0.688486 0.629454 0.547234 0.500613 0.492981 0.478163 0.447901 0.440791 0.456075 0.457578 0.443018 0.443962 0.460568 0.461418 0.447133 0.449739 0.468687 0.469866 0.454006 0.455194 0.471201 0.465229 0.440353 -100 
-100 -100 0.434231 0.387152 0.322070 0.288194 0.287389 0.279810 0.259532 0.259499 0.276780 0.278540 0.264188 0.264163 0.279157 0.279301 0.264920 0.266367 0.283037 0.283304 0.267568 0.267622 0.282372 0.278129 0.256603 -100 
-100 -100 0.257759 0.224014 0.178527 0.157937 0.161337 0.158436 0.146022 0.148402 0.163079 0.164155 0.151773 0.151274 0.163329 0.163232 0.151044 0.151728 0.164901 0.164745 0.151326 0.150655 0.162601 0.160157 0.144044 -100 
-100 -100 -100 -100 -100 -100 -100 -100 -100 -100 -100 -100 -100 -100 -100 -100 -100 -100 -100 -100 -100 -100 -100 -100 -100 -100 
-100 -100 -100 -100 -100 -100 -100 -100 -100 -100 -100 -100 -100 -100 -100 -100 -100 -100 -100 -100 -100 -100 -100 -100 -100 -100 
-100 -100 -100 -100 -100 -100 -100 -100 -100 -100 -100 -100 -100 -100 -100 -100 -100 -100 -100 -100 -100 -100 -100 -100 -100 -100 
-100 -100 0.649959 0.574515 0.469197 0.409489 0.398710 0.386189 0.361706 0.363539 0.388623 0.389226 0.365563 0.364844 0.386773 0.386604 0.365849 0.371764 0.402658 0.402722 0.371175 0.362298 0.377738 0.373566 0.349213 -100 
-100 -100 0.804572 0.728090 0.618544 0.548782 0.526936 0.510094 0.487723 0.491965 0.516861 0.517836 0.495078 0.492290 0.511352 0.513022 0.499529 0.512222 0.544789 0.544130 0.509143 0.491271 0.497028 0.488948 0.465425 -100 
-100 -100 0.997823 0.917646 0.798732 0.716424 0.683085 0.660547 0.637530 0.643186 0.668660 0.669800 0.646606 0.641965 0.659711 0.663512 0.656090 0.674980 0.710623 0.709232 0.669427 0.643163 0.639854 0.627279 0.603130 -100 
-100 -100 1.127844 1.042185 0.913683 0.820293 0.777786 0.749792 0.724008 0.728302 0.752932 0.753377 0.729197 0.723140 0.739931 0.744515 0.739473 0.760465 0.796830 0.795613 0.755681 0.728327 0.723286 0.708940 0.683504 -100 
-100 -100 1.194803 1.104472 0.969463 0.868611 0.819282 0.786737 0.757279 0.757919 0.779691 0.778283 0.752466 0.744520 0.759480 0.763436 0.758301 0.778149 0.812707 0.812896 0.778446 0.757165 0.756904 0.743604 0.716956 -100 
-100 -100 1.236116 1.144622 1.008290 0.905965 0.854772 0.819728 0.786867 0.783826 0.802754 0.798857 0.770220 0.759576 0.772529 0.775471 0.769434 0.787569 0.820809 0.823066 0.794953 0.781530 0.787180 0.775645 0.748225 -100 
-100 -100 1.266417 1.176570 1.042701 0.942563 0.891892 0.855924 0.821238 0.816159 0.833654 0.827817 0.796364 0.783526 0.795542 0.797770 0.790499 0.807386 0.839602 0.843391 0.819988 0.811986 0.822478 0.811971 0.782997 -100 
-100 -100 1.270049 1.181079 1.048476 0.948900 0.897656 0.860657 0.824841 0.818536 0.835008 0.828861 0.797930 0.786078 0.798788 0.800881 0.792544 0.807863 0.838853 0.842523 0.820209 0.813872 0.825617 0.815108 0.785403 -100 
-100 -100 1.251493 1.162050 1.028801 0.927843 0.874897 0.836731 0.800270 0.793478 0.809480 0.804862 0.778051 0.770741 0.785973 0.788528 0.779071 0.792023 0.821203 0.823198 0.799015 0.791503 0.801746 0.790522 0.760885 -100 
-100 -100 1.239373 1.150183 1.017013 0.916260 0.863394 0.825402 0.789689 0.784360 0.802323 0.800346 0.777667 0.775539 0.794237 0.797702 0.787121 0.797970 0.825551 0.825570 0.798597 0.788708 0.797504 0.785388 0.755131 -100 
-100 -100 1.245211 1.156449 1.022744 0.922787 0.871517 0.834443 0.799758 0.797195 0.819373 0.819696 0.797999 0.798273 0.818494 0.822824 0.812607 0.822827 0.850458 0.849270 0.819622 0.807980 0.816075 0.803300 0.772161 -100 
-100 -100 1.251422 1.161175 1.024685 0.921583 0.868009 0.830316 0.796741 0.796431 0.820743 0.821951 0.800035 0.799924 0.820032 0.824339 0.813792 0.823173 0.849910 0.848492 0.819458 0.808853 0.817711 0.804874 0.773202 -100 
-100 -100 1.258626 1.164858 1.022810 0.912263 0.852274 0.812534 0.780597 0.782800 0.807889 0.808773 0.785194 0.781366 0.799165 0.802183 0.790315 0.798399 0.823210 0.822698 0.798033 0.791966 0.803641 0.791585 0.759749 -100 
-100 -100 1.282660 1.185686 1.037705 0.920739 0.856660 0.816069 0.786305 0.792831 0.821182 0.821547 0.792975 0.781819 0.794347 0.795257 0.783072 0.791124 0.815859 0.817465 0.798061 0.798289 0.814426 0.803904 0.771875 -100 
-100 -100 1.309940 1.211478 1.059391 0.940654 0.877566 0.837858 0.809020 0.819008 0.851282 0.851707 0.818482 0.801326 0.809566 0.808792 0.796504 0.805176 0.830927 0.834616 0.819109 0.824098 0.843906 0.834745 0.802619 -100 
-100 -100 1.300612 1.202637 1.052058 0.936461 0.876986 0.838081 0.807064 0.815015 0.846813 0.847862 0.815484 0.798641 0.806851 0.806268 0.794293 0.802770 0.827995 0.831909 0.817468 0.823291 0.843266 0.834000 0.801808 -100 
-100 -100 1.248927 1.154625 1.013534 0.908579 0.857225 0.819187 0.781360 0.779463 0.804443 0.805743 0.779472 0.769168 0.781538 0.782784 0.771110 0.778141 0.801027 0.803435 0.787806 0.791222 0.808471 0.798011 0.765997 -100 
-100 -100 1.181797 1.095956 0.971461 0.887108 0.851550 0.816721 0.769611 0.753301 0.768263 0.768181 0.747599 0.744999 0.762405 0.765314 0.753069 0.758370 0.779649 0.780669 0.763089 0.763664 0.778489 0.767590 0.736465 -100 
-100 -100 1.088020 1.013770 0.909699 0.849305 0.832457 0.803530 0.750989 0.724273 0.731271 0.729101 0.711200 0.713048 0.732952 0.736332 0.723456 0.727729 0.748731 0.749328 0.730559 0.729682 0.743892 0.733923 0.704374 -100 
-100 -100 0.929044 0.864641 0.776763 0.732920 0.728615 0.706468 0.656431 0.629572 0.635384 0.633429 0.617459 0.620866 0.641002 0.643797 0.629989 0.633246 0.653517 0.653993 0.635311 0.634106 0.648248 0.639719 0.612227 -100 
-100 -100 0.686619 0.629772 0.553573 0.517697 0.519644 0.504755 0.464965 0.447960 0.459095 0.459781 0.445825 0.449101 0.468253 0.469883 0.454793 0.456767 0.475416 0.475578 0.457564 0.456349 0.470431 0.463594 0.438617 -100 
-100 -100 0.431529 0.384633 0.320905 0.291372 0.296322 0.288595 0.262360 0.258318 0.275212 0.277563 0.263985 0.265643 0.282514 0.283063 0.267816 0.268924 0.285939 0.285821 0.268666 0.267404 0.281421 0.276828 0.255110 -100 
-100 -100 0.254936 0.220626 0.174181 0.153464 0.158695 0.155751 0.141490 0.144204 0.160234 0.162157 0.150173 0.150421 0.163522 0.163574 0.150748 0.151390 0.165109 0.164952 0.150882 0.149775 0.161616 0.159137 0.142971 -100 
-100 -100 -100 -100 -100 -100 -100 -100 -100 -100 -100 -100 -100 -100 -100 -100 -100 -100 -100 -100 -100 -100 -100 -100 -100 -100 
-100 -100 -100 -100 -100 -100 -100 -100 -100 -100 -100 -100 -100 -100 -100 -100 -100 -100 -100 -100 -100 -100 -100 -100 -100 -100 
-100 -100 -100 -100 -100 -100 -100 -100 -100 -100 -100 -100 -100 -100 -100 -100 -100 -100 -100 -100 -100 -100 -100 -100 -100 -100 
-100 -100 0.677140 0.600660 0.492574 0.429407 0.416177 0.404580 0.383653 0.387669 0.412153 0.413134 0.391319 0.390677 0.411697 0.411898 0.393461 0.401848 0.433383 0.432865 0.399265 0.386264 0.397461 0.391578 0.367432 -100 
-100 -100 0.833762 0.755427 0.641014 0.566222 0.541493 0.524633 0.504048 0.509699 0.534257 0.535943 0.515557 0.514547 0.534960 0.537491 0.525061 0.539350 0.572861 0.571629 0.534268 0.512869 0.514845 0.505024 0.481443 -100 
-100 -100 1.033464 0.950260 0.821965 0.733372 0.702917 0.679276 0.649942 0.655857 0.681941 0.684118 0.662993 0.661991 0.685792 0.690921 0.680941 0.700588 0.742601 0.740677 0.693000 0.663326 0.657255 0.643024 0.618008 -100 
-100 -100 1.161058 1.072874 0.935967 0.837117 0.798074 0.768903 0.736361 0.740825 0.766194 0.767611 0.745165 0.742485 0.765214 0.771155 0.763596 0.785267 0.828113 0.826626 0.779293 0.749221 0.741969 0.726208 0.699953 -100 
-100 -100 1.216140 1.125356 0.988021 0.884652 0.834050 0.801378 0.772672 0.774568 0.796833 0.795915 0.771007 0.763993 0.780260 0.785117 0.780721 0.801769 0.837435 0.837895 0.802829 0.780353 0.778570 0.764316 0.737364 -100 
-100 -100 1.248710 1.158372 1.023134 0.921801 0.871651 0.837679 0.806394 0.805485 0.826195 0.822253 0.791918 0.779615 0.791983 0.795207 0.790207 0.809997 0.844473 0.847586 0.820102 0.806773 0.812922 0.801051 0.772586 -100 
-100 -100 1.275336 1.187318 1.054557 0.957940 0.911864 0.877680 0.843103 0.840934 0.864661 0.858537 0.820279 0.804080 0.817643 0.819774 0.810254 0.828593 0.864267 0.869342 0.845576 0.839309 0.861813 0.851512 0.811144 -100 
-100 -100 1.276535 1.189632 1.058604 0.963121 0.916823 0.881420 0.845185 0.841568 0.864541 0.858292 0.820604 0.805731 0.820410 0.822654 0.812040 0.828568 0.862881 0.867868 0.845312 0.840833 0.864748 0.854719 0.813906 -100 
-100 -100 1.256615 1.169054 1.038368 0.940327 0.889719 0.852211 0.815871 0.810747 0.829696 0.825547 0.796715 0.788345 0.803807 0.807267 0.798938 0.812883 0.842937 0.845777 0.822362 0.815196 0.826521 0.815701 0.785639 -100 
-100 -100 1.248484 1.160115 1.027241 0.927585 0.876107 0.837763 0.800894 0.796767 0.818105 0.817287 0.793551 0.791871 0.811676 0.816677 0.807614 0.818970 0.847348 0.847392 0.819451 0.808614 0.817455 0.805341 0.774702 -100 
-100 -100 1.262947 1.173486 1.034463 0.934186 0.889056 0.851093 0.809369 0.808459 0.838430 0.840317 0.813745 0.813933 0.835436 0.841450 0.832845 0.844023 0.877843 0.876065 0.838931 0.825591 0.836806 0.823625 0.787929 -100 
-100 -100 1.267392 1.176497 1.034706 0.931230 0.883778 0.845493 0.805700 0.808175 0.841127 0.844014 0.816700 0.815818 0.836731 0.842457 0.833332 0.843536 0.876441 0.874548 0.838384 0.826712 0.839234 0.826053 0.789569 -100 
-100 -100 1.262261 1.169373 1.027531 0.917897 0.859464 0.820405 0.789901 0.796953 0.828221 0.830703 0.804409 0.798838 0.816046 0.819681 0.808737 0.816900 0.842502 0.842484 0.818150 0.813300 0.826629 0.814924 0.782330 -100 
-100 -100 1.279160 1.183994 1.038010 0.923735 0.862754 0.824731 0.799205 0.813395 0.849220 0.850926 0.817907 0.802089 0.811718 0.811835 0.799857 0.808184 0.833977 0.837465 0.821294 0.825834 0.845793 0.836617 0.804129 -100 
-100 -100 1.306645 1.210070 1.058396 0.944180 0.891079 0.855442 0.827493 0.846730 0.892850 0.894280 0.849276 0.824593 0.829428 0.826569 0.812120 0.821359 0.851679 0.858220 0.844770 0.856416 0.884458 0.877358 0.842089 -100 
-100 -100 1.297446 1.201993 1.053208 0.944008 0.895971 0.861282 0.830044 0.845783 0.890383 0.891894 0.847411 0.822754 0.827334 0.824451 0.810143 0.819222 0.849118 0.855842 0.843320 0.855823 0.884151 0.876898 0.841379 -100 
-100 -100 1.245879 1.155522 1.021127 0.925054 0.881371 0.846469 0.809592 0.810479 0.839311 0.840055 0.808187 0.792405 0.801367 0.801202 0.789092 0.796534 0.820744 0.824970 0.812305 0.820124 0.841392 0.832154 0.799336 -100 
-100 -100 1.186196 1.105060 0.989016 0.916242 0.889436 0.856461 0.806053 0.786037 0.800296 0.798242 0.773214 0.767887 0.784329 0.786994 0.774520 0.780083 0.802286 0.803838 0.786691 0.788626 0.804836 0.794150 0.762417 -100 
-100 -100 1.106847 1.036691 0.936175 0.888237 0.881430 0.853520 0.794086 0.759665 0.769372 0.764149 0.735910 0.736559 0.759998 0.763878 0.747967 0.752503 0.777750 0.777941 0.753936 0.751898 0.766460 0.756024 0.724948 -100 
-100 -100 0.950733 0.889922 0.804992 0.773448 0.779308 0.757693 0.699290 0.662988 0.670363 0.665426 0.640203 0.643655 0.668119 0.671660 0.654763 0.658166 0.682572 0.682350 0.657788 0.654565 0.668472 0.659337 0.630425 -100 
-100 -100 0.700476 0.646736 0.576907 0.551653 0.562096 0.547321 0.499691 0.473634 0.480622 0.479571 0.464564 0.469121 0.490143 0.492447 0.476926 0.478798 0.497998 0.497665 0.477831 0.475122 0.488273 0.481032 0.455925 -100 
-100 -100 0.444664 0.398943 0.338161 0.314368 0.324969 0.317028 0.284915 0.275546 0.290582 0.292662 0.279296 0.282204 0.300474 0.301429 0.285772 0.286773 0.304192 0.303934 0.285910 0.283951 0.297492 0.292694 0.270939 -100 
-100 -100 0.268316 0.233411 0.186259 0.166375 0.174392 0.171121 0.153327 0.154655 0.171293 0.173650 0.161691 0.162669 0.177001 0.177227 0.163656 0.164321 0.178846 0.178736 0.163909 0.162629 0.174826 0.172167 0.155281 -100 
-100 -100 -100 -100 -100 -100 -100 -100 -100 -100 -100 -100 -100 -100 -100 -100 -100 -100 -100 -100 -100 -100 -100 -100 -100 -100 
-100 -100 -100 -100 -100 -100 -100 -100 -100 -100 -100 -100 -100 -100 -100 -100 -100 -100 -100 -100 -100 -100 -100 -100 -100 -100 
-100 -100 -100 -100 -100 -100 -100 -100 -100 -100 -100 -100 -100 -100 -100 -100 -100 -100 -100 -100 -100 -100 -100 -100 -100 -100 
-100 -100 0.675489 0.598879 0.490864 0.428401 0.416207 0.405988 0.386588 0.391175 0.415077 0.415868 0.394449 0.393703 0.414407 0.414434 0.395984 0.404244 0.435207 0.434649 0.401511 0.388436 0.399187 0.392577 0.367682 -100 
-100 -100 0.833983 0.755238 0.640263 0.565267 0.540883 0.524988 0.505457 0.511042 0.534637 0.536314 0.517171 0.517267 0.538155 0.540566 0.527444 0.540503 0.572713 0.571501 0.535454 0.515201 0.517543 0.507324 0.483093 -100 
-100 -100 1.035063 0.951301 0.822042 0.732520 0.701718 0.678505 0.649629 0.654865 0.679681 0.682061 0.663000 0.664289 0.689450 0.694527 0.683096 0.700425 0.740422 0.738602 0.693096 0.665741 0.660886 0.646704 0.621275 -100 
-100 -100 1.162161 1.073622 0.936036 0.836414 0.797008 0.768115 0.735791 0.739398 0.763464 0.765152 0.744968 0.744981 0.769436 0.775370 0.766032 0.784952 0.825544 0.824202 0.779266 0.751774 0.745899 0.730360 0.703873 -100 
-100 -100 1.214721 1.124107 0.987050 0.883964 0.833722 0.801573 0.773153 0.774399 0.795627 0.794941 0.771980 0.767448 0.785417 0.790262 0.784055 0.802371 0.835903 0.836409 0.803300 0.782796 0.781928 0.767790 0.740722 -100 
-100 -100 1.243768 1.154221 1.020439 0.920725 0.871854 0.838643 0.807592 0.806281 0.826392 0.822765 0.794084 0.784085 0.798207 0.801415 0.794468 0.811463 0.843844 0.846755 0.820529 0.808341 0.814902 0.803102 0.774692 -100 
-100 -100 1.267761 1.180935 1.050401 0.956274 0.912071 0.878581 0.843835 0.841314 0.864903 0.859290 0.822540 0.808656 0.824163 0.826379 0.814849 0.830332 0.863965 0.868606 0.845475 0.839771 0.862503 0.852378 0.812217 -100 
-100 -100 1.268728 1.183015 1.054214 0.961230 0.916697 0.881555 0.844595 0.840611 0.863931 0.858284 0.821641 0.808776 0.825472 0.828105 0.815909 0.830086 0.862776 0.867378 0.845094 0.840704 0.864570 0.854847 0.814554 -100 
-100 -100 1.251062 1.164345 1.035271 0.939099 0.889665 0.851789 0.814231 0.808947 0.828957 0.825260 0.796237 0.788706 0.805780 0.810009 0.801125 0.814000 0.843377 0.846085 0.822558 0.814747 0.825382 0.814838 0.785675 -100 
-100 -100 1.246248 1.158319 1.026368 0.927928 0.877163 0.838085 0.799907 0.796278 0.819590 0.818898 0.793142 0.790255 0.810573 0.816476 0.808001 0.819811 0.848574 0.848619 0.819850 0.807304 0.814650 0.802522 0.772817 -100 
-100 -100 1.263012 1.173763 1.035276 0.935873 0.891268 0.852595 0.809956 0.810385 0.843022 0.844723 0.814643 0.811764 0.832602 0.839373 0.832038 0.844670 0.879551 0.877716 0.839027 0.823086 0.832218 0.818642 0.783588 -100 
-100 -100 1.266984 1.176317 1.035039 0.932328 0.885277 0.846295 0.805789 0.809941 0.845832 0.848532 0.817437 0.813179 0.833251 0.839743 0.832035 0.843899 0.878003 0.876033 0.838160 0.823767 0.834146 0.820459 0.784459 -100 
-100 -100 1.258478 1.166064 1.025066 0.916302 0.858210 0.818474 0.787377 0.796103 0.830295 0.832907 0.803697 0.795872 0.812985 0.817510 0.807637 0.816951 0.843438 0.843396 0.817819 0.810941 0.822635 0.810592 0.778472 -100 
-100 -100 1.270799 1.176538 1.032055 0.919086 0.858675 0.820444 0.795063 0.811274 0.849885 0.852097 0.817340 0.800432 0.810497 0.811312 0.799643 0.808175 0.834242 0.837690 0.820884 0.824380 0.843477 0.834137 0.801928 -100 
-100 -100 1.294814 1.199590 1.050167 0.937848 0.885733 0.850544 0.823653 0.845346 0.894047 0.896192 0.850274 0.825042 0.830279 0.827692 0.812849 0.821490 0.851548 0.857947 0.844219 0.855510 0.883269 0.876051 0.840766 -100 
-100 -100 1.285299 1.191426 1.045251 0.938252 0.891388 0.857319 0.827238 0.845232 0.892004 0.894154 0.849046 0.824050 0.829000 0.826175 0.811157 0.819363 0.848823 0.855369 0.842684 0.855106 0.883393 0.875973 0.840189 -100 
-100 -100 1.236335 1.147534 1.015691 0.921838 0.879289 0.844648 0.808086 0.810168 0.840408 0.841469 0.809018 0.793146 0.802714 0.802691 0.789926 0.796683 0.820619 0.824722 0.811910 0.819699 0.840994 0.831504 0.798251 -100 
-100 -100 1.180028 1.100299 0.986624 0.916076 0.890434 0.857365 0.806265 0.786050 0.800698 0.798627 0.773203 0.768128 0.785419 0.788384 0.775465 0.780648 0.802795 0.804303 0.787019 0.788966 0.805265 0.794321 0.762095 -100 
-100 -100 1.103358 1.034364 0.935893 0.890120 0.884538 0.856428 0.795776 0.760262 0.769642 0.764226 0.735825 0.736986 0.761400 0.765631 0.749357 0.753655 0.778931 0.779114 0.755008 0.753058 0.767752 0.757127 0.725641 -100 
-100 -100 0.948693 0.888719 0.805347 0.775643 0.782657 0.760836 0.701099 0.663506 0.670385 0.665290 0.640074 0.644103 0.669459 0.673313 0.656109 0.659351 0.683820 0.683598 0.658931 0.655814 0.669904 0.660648 0.631374 -100 
-100 -100 0.699243 0.645927 0.576941 0.552799 0.564073 0.549064 0.500270 0.473266 0.480018 0.478961 0.464038 0.469065 0.490746 0.493265 0.477531 0.479338 0.498670 0.498331 0.478341 0.475679 0.489045 0.481721 0.456267 -100 
-100 -100 0.444166 0.398510 0.337850 0.314272 0.325162 0.317018 0.284249 0.274550 0.289657 0.291830 0.278533 0.281712 0.300367 0.301432 0.285635 0.286637 0.304199 0.303946 0.285778 0.283809 0.297492 0.292656 0.270692 -100 
-100 -100 0.268339 0.233340 0.185993 0.165870 0.173801 0.170419 0.152473 0.153823 0.170556 0.172985 0.161084 0.162171 0.176650 0.176919 0.163304 0.163994 0.178601 0.178502 0.163616 0.162323 0.174571 0.171909 0.154963 -100 
-100 -100 -100 -100 -100 -100 -100 -100 -100 -100 -100 -100 -100 -100 -100 -100 -100 -100 -100 -100 -100 -100 -100 -100 -100 -100 
-100 -100 -100 -100 -100 -100 -100 -100 -100 -100 -100 -100 -100 -100 -100 -100 -100 -100 -100 -100 -100 -100 -100 -100 -100 -100 
-100 -100 -100 -100 -100 -100 -100 -100 -100 -100 -100 -100 -100 -100 -100 -100 -100 -100 -100 -100 -100 -100 -100 -100 -100 -100 
-100 -100 0.646391 0.570231 0.464473 0.406153 0.397985 0.389405 0.369464 0.372557 0.395214 0.395371 0.373943 0.373918 0.395493 0.394795 0.373389 0.377964 0.406178 0.406136 0.376975 0.368927 0.383715 0.377567 0.350865 -100 
-100 -100 0.806477 0.728511 0.616708 0.545519 0.523998 0.509573 0.489980 0.493422 0.514866 0.516044 0.498169 0.499994 0.521372 0.522686 0.506237 0.513987 0.541562 0.540973 0.511047 0.497947 0.505762 0.496926 0.471572 -100 
-100 -100 1.003289 0.921268 0.799200 0.713339 0.678185 0.656257 0.633910 0.636873 0.657953 0.660042 0.644499 0.648231 0.671489 0.675124 0.661900 0.672315 0.700392 0.699265 0.667378 0.649504 0.650867 0.639054 0.614121 -100 
-100 -100 1.131431 1.044575 0.913901 0.817590 0.773359 0.745542 0.719690 0.720820 0.741082 0.742738 0.726830 0.730372 0.753809 0.758306 0.746379 0.757499 0.785513 0.784540 0.753027 0.734700 0.734772 0.721686 0.696018 -100 
-100 -100 1.190574 1.100652 0.966331 0.865991 0.817433 0.786040 0.756908 0.755148 0.773627 0.773379 0.754667 0.755541 0.776571 0.780372 0.768596 0.778665 0.805446 0.805403 0.777399 0.762975 0.766353 0.753849 0.726998 -100 
-100 -100 1.220947 1.131759 0.999798 0.902358 0.855167 0.822296 0.789763 0.785233 0.802310 0.799843 0.777313 0.774706 0.793569 0.796259 0.783302 0.791550 0.817168 0.818227 0.793977 0.784501 0.792089 0.780985 0.753582 -100 
-100 -100 1.243065 1.156783 1.029847 0.937592 0.893476 0.859738 0.823998 0.817706 0.834885 0.831021 0.804917 0.799757 0.817837 0.820029 0.805908 0.812972 0.838163 0.839902 0.817758 0.811617 0.823556 0.813578 0.784525 -100 
-100 -100 1.246101 1.160748 1.035237 0.943802 0.899021 0.863140 0.824828 0.817542 0.835348 0.831313 0.803898 0.798269 0.816907 0.819758 0.805967 0.813182 0.838550 0.840222 0.817775 0.811493 0.823563 0.813774 0.784822 -100 
-100 -100 1.234759 1.148004 1.020098 0.925490 0.876970 0.838272 0.798596 0.791980 0.811748 0.808581 0.780791 0.775335 0.794763 0.799066 0.787299 0.796201 0.822522 0.823285 0.797803 0.787651 0.795517 0.784737 0.757284 -100 
-100 -100 1.233056 1.145466 1.015742 0.919507 0.869713 0.830392 0.791838 0.789256 0.813890 0.812090 0.782140 0.774655 0.793568 0.798954 0.789602 0.801327 0.829515 0.828777 0.798205 0.782150 0.785819 0.773085 0.745020 -100 
-100 -100 1.246369 1.158583 1.027049 0.930621 0.881853 0.843765 0.807940 0.811025 0.841696 0.841052 0.807403 0.796069 0.812571 0.818190 0.811195 0.825579 0.856152 0.854138 0.818664 0.798137 0.799507 0.784844 0.754588 -100 
-100 -100 1.250947 1.161720 1.027345 0.927473 0.876083 0.837471 0.803484 0.809971 0.843683 0.843884 0.809079 0.796277 0.812042 0.817626 0.810796 0.825072 0.855295 0.853063 0.817813 0.798014 0.800007 0.784956 0.753710 -100 
-100 -100 1.246861 1.154811 1.016048 0.909054 0.851091 0.810420 0.778266 0.787178 0.822056 0.823064 0.789149 0.776331 0.792146 0.796971 0.787979 0.799368 0.826648 0.825568 0.796276 0.783222 0.789367 0.775780 0.744859 -100 
-100 -100 1.256125 1.162076 1.019284 0.907095 0.845707 0.805468 0.777404 0.791396 0.829082 0.830968 0.796225 0.780356 0.792935 0.795243 0.783656 0.792015 0.817291 0.818365 0.796419 0.792952 0.806107 0.794815 0.763363 -100 
-100 -100 1.271376 1.177191 1.033047 0.920856 0.861677 0.824220 0.799731 0.818191 0.858784 0.861544 0.825504 0.805929 0.814408 0.813877 0.800137 0.806644 0.831322 0.834251 0.817465 0.821170 0.840000 0.830388 0.798115 -100 
-100 -100 1.260916 1.167878 1.026305 0.918172 0.863163 0.826953 0.800439 0.816028 0.854759 0.857939 0.823891 0.805630 0.814254 0.813356 0.798962 0.804388 0.828002 0.831092 0.815884 0.821459 0.841359 0.831564 0.798518 -100 
-100 -100 1.218215 1.128744 0.995993 0.898556 0.851522 0.814983 0.778829 0.781127 0.810699 0.813095 0.785100 0.774309 0.788169 0.789479 0.775403 0.779874 0.801540 0.803367 0.787228 0.790661 0.808095 0.796903 0.763544 -100 
-100 -100 1.161951 1.080549 0.963862 0.887118 0.855908 0.821334 0.772560 0.755874 0.772122 0.771984 0.750163 0.748259 0.768194 0.771776 0.757723 0.761415 0.782167 0.782917 0.764973 0.765757 0.780918 0.769286 0.736716 -100 
-100 -100 1.077318 1.006787 0.909274 0.856286 0.843584 0.814419 0.758584 0.728491 0.734461 0.731583 0.713056 0.716532 0.739795 0.744112 0.729476 0.732593 0.753435 0.753918 0.734869 0.734421 0.748808 0.738309 0.707875 -100 
-100 -100 0.923000 0.861349 0.778584 0.741161 0.740770 0.718224 0.664315 0.633258 0.637417 0.634796 0.618706 0.623993 0.647338 0.651008 0.635681 0.638114 0.658426 0.658827 0.639842 0.639115 0.653606 0.644720 0.616441 -100 
-100 -100 0.682702 0.627385 0.554315 0.522629 0.527707 0.512238 0.468643 0.448353 0.458499 0.459012 0.445253 0.450062 0.471452 0.473722 0.457746 0.459358 0.478317 0.478422 0.459961 0.459013 0.473818 0.466717 0.440648 -100 
-100 -100 0.429773 0.383235 0.320258 0.291908 0.298182 0.289872 0.261295 0.255936 0.272919 0.275489 0.262092 0.264664 0.282894 0.283785 0.267971 0.269009 0.286468 0.286339 0.268687 0.267431 0.281958 0.277230 0.254761 -100 
-100 -100 0.254839 0.220304 0.173375 0.152084 0.157254 0.153958 0.139007 0.141676 0.158015 0.160164 0.148343 0.148983 0.162650 0.162842 0.149797 0.150496 0.164509 0.164379 0.150059 0.148907 0.160961 0.158459 0.142026 -100 
-100 -100 -100 -100 -100 -100 -100 -100 -100 -100 -100 -100 -100 -100 -100 -100 -100 -100 -100 -100 -100 -100 -100 -100 -100 -100 
-100 -100 -100 -100 -100 -100 -100 -100 -100 -100 -100 -100 -100 -100 -100 -100 -100 -100 -100 -100 -100 -100 -100 -100 -100 -100 
-100 -100 -100 -100 -100 -100 -100 -100 -100 -100 -100 -100 -100 -100 -100 -100 -100 -100 -100 -100 -100 -100 -100 -100 -100 -100 
-100 -100 0.636841 0.562923 0.461234 0.406916 0.401249 0.393180 0.372008 0.372847 0.393518 0.393322 0.373306 0.375466 0.398729 0.397905 0.374035 0.374323 0.398588 0.399094 0.375127 0.372690 0.390848 0.384974 0.356891 -100 
-100 -100 0.794470 0.718939 0.611879 0.545698 0.527503 0.513802 0.492563 0.493022 0.512190 0.513160 0.497326 0.502335 0.525788 0.526370 0.505646 0.506607 0.528665 0.528729 0.505781 0.501078 0.514561 0.507351 0.481355 -100 
-100 -100 0.987973 0.908761 0.792602 0.712717 0.681495 0.660552 0.636483 0.636073 0.655036 0.657127 0.643961 0.651726 0.677832 0.680073 0.660314 0.661554 0.682303 0.681800 0.658573 0.651350 0.660473 0.651598 0.626684 -100 
-100 -100 1.115129 1.031111 0.906456 0.816394 0.776385 0.749722 0.722145 0.719754 0.737812 0.739795 0.727162 0.735895 0.762986 0.765899 0.746309 0.746987 0.766859 0.765995 0.742654 0.734559 0.742183 0.732191 0.706881 -100 
-100 -100 1.175690 1.088190 0.958838 0.864310 0.820042 0.789805 0.758766 0.753359 0.769228 0.769940 0.756424 0.764452 0.790125 0.792642 0.773076 0.772107 0.790584 0.789376 0.766637 0.759324 0.767824 0.757417 0.730882 -100 
-100 -100 1.207635 1.120376 0.992386 0.900078 0.856974 0.825059 0.790319 0.782068 0.796480 0.795904 0.780700 0.787519 0.812706 0.814563 0.793331 0.789967 0.806837 0.804910 0.782211 0.775862 0.785910 0.775599 0.747969 -100 
-100 -100 1.232061 1.147185 1.023333 0.935615 0.895964 0.862848 0.823824 0.813614 0.827984 0.826681 0.809360 0.814802 0.840075 0.841796 0.819479 0.815133 0.832231 0.829551 0.805224 0.799091 0.812146 0.802036 0.771689 -100 
-100 -100 1.237929 1.153704 1.030889 0.943809 0.903514 0.868260 0.826959 0.816913 0.833195 0.831387 0.810488 0.812804 0.837121 0.839481 0.818763 0.816514 0.835217 0.832319 0.806005 0.797645 0.809434 0.798992 0.768704 -100 
-100 -100 1.230564 1.145050 1.020157 0.930370 0.886201 0.848891 0.808602 0.802404 0.823520 0.820938 0.792867 0.787683 0.808075 0.811271 0.795324 0.799059 0.821390 0.818752 0.789334 0.775396 0.780970 0.769069 0.741038 -100 
-100 -100 1.234084 1.148106 1.022214 0.931795 0.887142 0.850700 0.814536 0.816196 0.844382 0.840799 0.802850 0.785792 0.799251 0.802340 0.792036 0.804066 0.832374 0.829893 0.795081 0.773802 0.773861 0.759358 0.730540 -100 
-100 -100 1.251922 1.165996 1.038622 0.948592 0.905289 0.871390 0.840646 0.850378 0.884805 0.880654 0.834902 0.807680 0.814655 0.816906 0.810481 0.828751 0.862175 0.859546 0.819697 0.793051 0.790250 0.773248 0.741591 -100 
-100 -100 1.257482 1.170056 1.039741 0.946178 0.900193 0.865635 0.836423 0.849133 0.886227 0.882704 0.835643 0.806718 0.812792 0.815205 0.809618 0.828688 0.862435 0.859681 0.819530 0.792733 0.789827 0.772281 0.739852 -100 
-100 -100 1.250938 1.160395 1.025251 0.923806 0.870686 0.832411 0.801692 0.813485 0.850703 0.849179 0.806686 0.783532 0.793430 0.796658 0.788933 0.803610 0.833190 0.830597 0.795202 0.773866 0.773813 0.757817 0.726811 -100 
-100 -100 1.257024 1.164187 1.024219 0.916338 0.858442 0.818653 0.788556 0.800834 0.837909 0.838952 0.802610 0.785564 0.798421 0.800963 0.789143 0.797637 0.822722 0.820617 0.791100 0.778001 0.783774 0.769922 0.739001 -100 
-100 -100 1.270212 1.177103 1.035158 0.926074 0.868904 0.830790 0.802753 0.816448 0.853142 0.856165 0.824717 0.810886 0.824311 0.825116 0.809542 0.813701 0.836677 0.835155 0.809346 0.802605 0.813333 0.800892 0.769269 -100 
-100 -100 1.258797 1.166684 1.026629 0.920100 0.865579 0.828615 0.799596 0.810754 0.845061 0.848817 0.821045 0.810407 0.824980 0.825444 0.808552 0.810699 0.832005 0.830850 0.807651 0.804092 0.816827 0.804561 0.772183 -100 
-100 -100 1.215577 1.126470 0.993695 0.895108 0.846352 0.809535 0.774196 0.775896 0.803648 0.806673 0.782981 0.777741 0.795708 0.797647 0.781276 0.782833 0.802334 0.801620 0.781216 0.779321 0.792507 0.780055 0.747423 -100 
-100 -100 1.159123 1.076928 0.957468 0.875599 0.839898 0.805430 0.761299 0.749367 0.767278 0.768221 0.748699 0.749392 0.771318 0.774756 0.758696 0.760445 0.780219 0.780509 0.761989 0.762038 0.776638 0.765150 0.733117 -100 
-100 -100 1.074960 1.002535 0.899566 0.838432 0.819769 0.790813 0.741450 0.719756 0.729744 0.728579 0.711607 0.715886 0.740254 0.744014 0.727248 0.729107 0.750215 0.751594 0.734044 0.736178 0.752770 0.743289 0.712939 -100 
-100 -100 0.921268 0.857751 0.769451 0.723389 0.716406 0.694069 0.647350 0.625476 0.634079 0.632944 0.617515 0.622477 0.646143 0.649196 0.632255 0.633973 0.654816 0.656466 0.639765 0.642732 0.660366 0.652612 0.623983 -100 
-100 -100 0.682057 0.626093 0.550207 0.512280 0.511091 0.495776 0.458986 0.445605 0.458522 0.459311 0.444929 0.448595 0.469292 0.471118 0.454763 0.456237 0.475261 0.476252 0.459928 0.461920 0.479213 0.472826 0.446201 -100 
-100 -100 0.430937 0.384889 0.322053 0.291650 0.294136 0.285799 0.261080 0.257970 0.274860 0.276738 0.262609 0.264253 0.281739 0.282440 0.266844 0.267953 0.285225 0.285396 0.268830 0.269023 0.284788 0.280273 0.257288 -100 
-100 -100 0.257142 0.223239 0.177429 0.156674 0.160744 0.157261 0.142995 0.144788 0.159932 0.161355 0.149167 0.149457 0.162713 0.162865 0.150090 0.150786 0.164520 0.164366 0.150366 0.149599 0.162055 0.159526 0.142727 -100 
-100 -100 -100 -100 -100 -100 -100 -100 -100 -100 -100 -100 -100 -100 -100 -100 -100 -100 -100 -100 -100 -100 -100 -100 -100 -100 
-100 -100 -100 -100 -100 -100 -100 -100 -100 -100 -100 -100 -100 -100 -100 -100 -100 -100 -100 -100 -100 -100 -100 -100 -100 -100 
-100 -100 -100 -100 -100 -100 -100 -100 -100 -100 -100 -100 -100 -100 -100 -100 -100 -100 -100 -100 -100 -100 -100 -100 -100 -100 
-100 -100 0.650222 0.579215 0.481722 0.429577 0.424116 0.415674 0.393792 0.393156 0.412337 0.412250 0.394178 0.398592 0.423527 0.423058 0.397958 0.395422 0.416149 0.416905 0.396973 0.397818 0.417104 0.411163 0.382821 -100 
-100 -100 0.802441 0.729888 0.627443 0.565136 0.549236 0.535596 0.512698 0.511294 0.529632 0.530795 0.516405 0.524167 0.550708 0.551133 0.526425 0.522361 0.540019 0.540361 0.522331 0.523014 0.539687 0.533400 0.507310 -100 
-100 -100 0.992734 0.916429 0.804417 0.730153 0.705881 0.685568 0.656617 0.654195 0.677036 0.679461 0.663611 0.675016 0.713410 0.714823 0.680169 0.673502 0.690131 0.689765 0.670449 0.670229 0.685651 0.678672 0.652596 -100 
-100 -100 1.117650 1.036654 0.916539 0.832822 0.800489 0.774879 0.742552 0.738064 0.759925 0.762468 0.747776 0.760895 0.800783 0.802573 0.767004 0.758676 0.773708 0.772525 0.752704 0.751397 0.765332 0.757361 0.731012 -100 
-100 -100 1.176539 1.092167 0.968310 0.879871 0.840645 0.811682 0.778763 0.771073 0.785812 0.787519 0.777641 0.790895 0.821276 0.822782 0.795942 0.786446 0.798539 0.796053 0.776493 0.773979 0.786245 0.777125 0.750332 -100 
-100 -100 1.210134 1.125516 1.002172 0.915481 0.877837 0.847221 0.810010 0.799119 0.811865 0.812910 0.803222 0.816865 0.847197 0.848272 0.820142 0.808248 0.819139 0.814581 0.791783 0.787657 0.801107 0.791096 0.761201 -100 
-100 -100 1.238660 1.155534 1.034620 0.952639 0.925236 0.893354 0.844783 0.831063 0.845048 0.845752 0.833216 0.846388 0.880549 0.881687 0.849626 0.837436 0.856732 0.850359 0.815824 0.810361 0.834062 0.823455 0.781367 -100 
-100 -100 1.246756 1.163957 1.043664 0.962284 0.934526 0.900911 0.850764 0.838395 0.855292 0.855172 0.837206 0.844957 0.876683 0.878285 0.848735 0.840011 0.861867 0.855009 0.817065 0.807757 0.829140 0.817594 0.775171 -100 
-100 -100 1.241014 1.157204 1.035438 0.951168 0.913387 0.878885 0.838849 0.834032 0.856445 0.854308 0.825702 0.819621 0.839798 0.841466 0.821792 0.821582 0.841328 0.835353 0.801272 0.784466 0.790256 0.776613 0.744645 -100 
-100 -100 1.249929 1.165620 1.042406 0.957866 0.919701 0.887570 0.855077 0.861526 0.892709 0.887838 0.843713 0.818310 0.826484 0.826883 0.814903 0.826609 0.854958 0.850355 0.811079 0.786305 0.785540 0.768691 0.735832 -100 
-100 -100 1.283461 1.198003 1.064415 0.979714 0.945134 0.916565 0.889214 0.905442 0.944055 0.937380 0.881534 0.841635 0.845827 0.844423 0.831671 0.852223 0.891141 0.887485 0.840344 0.810642 0.813479 0.793842 0.751112 -100 
-100 -100 1.289527 1.202539 1.065972 0.977813 0.940660 0.911473 0.885552 0.904489 0.945434 0.939189 0.881893 0.840022 0.843076 0.841892 0.830420 0.852450 0.892297 0.888777 0.841183 0.810872 0.813120 0.792993 0.749917 -100 
-100 -100 1.268742 1.179794 1.047129 0.951773 0.905263 0.871371 0.844083 0.859705 0.898680 0.895172 0.846116 0.813845 0.817835 0.818618 0.810656 0.827204 0.858865 0.854852 0.814115 0.787436 0.784414 0.766096 0.732653 -100 
-100 -100 1.271893 1.180614 1.043077 0.940908 0.889145 0.852155 0.822058 0.833921 0.869892 0.870041 0.832580 0.813485 0.825336 0.826908 0.813841 0.822225 0.848110 0.843538 0.807195 0.787033 0.787866 0.771938 0.740494 -100 
-100 -100 1.289831 1.197463 1.053963 0.949635 0.900646 0.864036 0.830330 0.839627 0.872310 0.875085 0.847208 0.837540 0.857536 0.858417 0.837447 0.840208 0.873611 0.868876 0.824641 0.809562 0.817734 0.803361 0.768457 -100 
-100 -100 1.278131 1.186859 1.045074 0.942459 0.895007 0.859241 0.824815 0.831159 0.860564 0.864042 0.841062 0.836188 0.858331 0.858957 0.836103 0.836165 0.867592 0.863584 0.822949 0.812246 0.823314 0.809710 0.774450 -100 
-100 -100 1.228932 1.141374 1.009838 0.913724 0.867237 0.831982 0.797230 0.797437 0.821792 0.824225 0.803674 0.801996 0.822668 0.824186 0.804874 0.804131 0.823504 0.821358 0.797043 0.791685 0.802472 0.789843 0.758291 -100 
-100 -100 1.173337 1.091944 0.971519 0.889053 0.853193 0.820387 0.779786 0.770498 0.787884 0.788273 0.769668 0.771605 0.794992 0.797577 0.778614 0.778598 0.799022 0.799404 0.779799 0.779985 0.794956 0.784318 0.753232 -100 
-100 -100 1.101916 1.028160 0.913635 0.848623 0.831362 0.803717 0.755398 0.738758 0.752601 0.751257 0.731953 0.736587 0.766021 0.768892 0.745441 0.746205 0.773133 0.775493 0.753908 0.758004 0.779857 0.771684 0.738669 -100 
-100 -100 0.948958 0.884183 0.784409 0.734140 0.727978 0.706573 0.660804 0.644046 0.656664 0.655171 0.636770 0.641495 0.670008 0.672350 0.649168 0.650201 0.677089 0.679894 0.659570 0.665266 0.688759 0.682259 0.650491 -100 
-100 -100 0.698765 0.643759 0.567254 0.527866 0.524488 0.509738 0.476567 0.466059 0.479066 0.478736 0.463039 0.465799 0.486694 0.488078 0.470476 0.471584 0.491493 0.493337 0.478165 0.482863 0.502655 0.497099 0.470060 -100 
-100 -100 0.447479 0.402825 0.341772 0.312459 0.313949 0.305649 0.282211 0.278546 0.293712 0.294298 0.279380 0.280386 0.297535 0.298081 0.282396 0.283436 0.300704 0.301246 0.285716 0.287462 0.304480 0.300212 0.276828 -100 
-100 -100 0.274002 0.240431 0.195430 0.175829 0.180361 0.176513 0.160949 0.160943 0.174996 0.175659 0.162757 0.162857 0.176312 0.176444 0.163407 0.164106 0.178085 0.177988 0.163995 0.163827 0.177229 0.174545 0.156658 -100 
-100 -100 -100 -100 -100 -100 -100 -100 -100 -100 -100 -100 -100 -100 -100 -100 -100 -100 -100 -100 -100 -100 -100 -100 -100 -100 
-100 -100 -100 -100 -100 -100 -100 -100 -100 -100 -100 -100 -100 -100 -100 -100 -100 -100 -100 -100 -100 -100 -100 -100 -100 -100 
-100 -100 -100 -100 -100 -100 -100 -100 -100 -100 -100 -100 -100 -100 -100 -100 -100 -100 -100 -100 -100 -100 -100 -100 -100 -100 
-100 -100 0.647266 0.576897 0.480481 0.429442 0.424882 0.416754 0.394763 0.394108 0.413333 0.413157 0.394849 0.399112 0.424156 0.423749 0.398489 0.395541 0.415608 0.416353 0.397001 0.398005 0.417051 0.410695 0.381967 -100 
-100 -100 0.798671 0.726940 0.626019 0.565462 0.550958 0.537802 0.514665 0.512935 0.531091 0.532129 0.517652 0.525490 0.552172 0.552372 0.526770 0.521232 0.537473 0.537720 0.520822 0.522500 0.539524 0.533057 0.506627 -100 
-100 -100 0.988482 0.913137 0.803005 0.731029 0.708628 0.689012 0.659750 0.656741 0.679194 0.681464 0.665661 0.677311 0.715771 0.716570 0.680221 0.671016 0.685425 0.684831 0.667158 0.668731 0.685151 0.678261 0.651874 -100 
-100 -100 1.114085 1.033943 0.915554 0.834037 0.803582 0.778756 0.746173 0.740991 0.762289 0.764706 0.750287 0.763812 0.803721 0.804709 0.767135 0.755908 0.768442 0.766889 0.748690 0.749276 0.764304 0.756415 0.729677 -100 
-100 -100 1.174972 1.091069 0.968229 0.881236 0.843372 0.815042 0.781891 0.773397 0.787346 0.789020 0.779870 0.793878 0.824432 0.825209 0.796530 0.784406 0.794199 0.791169 0.772725 0.771598 0.784581 0.775256 0.747872 -100 
-100 -100 1.211128 1.126470 1.003201 0.916929 0.879913 0.849566 0.811903 0.799901 0.811589 0.812741 0.804343 0.819323 0.850195 0.850775 0.821092 0.806938 0.815739 0.810437 0.788210 0.784952 0.798794 0.788309 0.757588 -100 
-100 -100 1.241842 1.158192 1.036489 0.954111 0.926787 0.894819 0.845450 0.830300 0.843082 0.844017 0.833156 0.848165 0.883259 0.884150 0.850720 0.836403 0.853593 0.846219 0.811860 0.807011 0.830998 0.819730 0.776557 -100 
-100 -100 1.251026 1.167371 1.045796 0.963669 0.935866 0.902148 0.851237 0.837607 0.853540 0.853703 0.837234 0.846645 0.879254 0.880685 0.849858 0.838980 0.858535 0.850367 0.812310 0.803589 0.825372 0.812888 0.768825 -100 
-100 -100 1.245706 1.160873 1.037691 0.952719 0.915130 0.880845 0.840563 0.835287 0.857433 0.855492 0.827474 0.821973 0.842373 0.843673 0.822716 0.820246 0.837467 0.829983 0.795856 0.780187 0.787005 0.772130 0.737611 -100 
-100 -100 1.255057 1.169738 1.045234 0.960258 0.922636 0.891108 0.858993 0.865952 0.897614 0.892716 0.847919 0.821567 0.828993 0.828626 0.815183 0.824449 0.850189 0.844335 0.805920 0.783867 0.785536 0.767595 0.731451 -100 
-100 -100 1.288737 1.202413 1.067856 0.983080 0.949363 0.921681 0.895090 0.912326 0.951664 0.944712 0.887402 0.845531 0.848283 0.845742 0.831270 0.849258 0.885702 0.881382 0.836347 0.811072 0.817728 0.797539 0.751491 -100 
-100 -100 1.294285 1.206543 1.069245 0.981348 0.945350 0.917158 0.891876 0.911550 0.952943 0.946298 0.887573 0.843870 0.845634 0.843361 0.830127 0.849626 0.887157 0.883194 0.837862 0.811951 0.817918 0.797436 0.751424 -100 
-100 -100 1.272512 1.182895 1.049686 0.954924 0.909838 0.876835 0.849505 0.864721 0.903268 0.899340 0.849805 0.817134 0.820931 0.821083 0.811475 0.825593 0.855036 0.850282 0.810653 0.786356 0.785283 0.766364 0.730766 -100 
-100 -100 1.274951 1.183248 1.045559 0.944332 0.894066 0.857661 0.826553 0.836279 0.870348 0.870050 0.833675 0.816322 0.829442 0.830868 0.816109 0.822036 0.845753 0.840091 0.803504 0.783289 0.783926 0.767292 0.734958 -100 
-100 -100 1.292966 1.200541 1.057394 0.954208 0.906463 0.870082 0.834722 0.840566 0.870064 0.872241 0.846587 0.840192 0.862468 0.863434 0.840583 0.840792 0.872123 0.866179 0.820933 0.804367 0.811073 0.796139 0.761403 -100 
-100 -100 1.281731 1.190691 1.049552 0.947950 0.901294 0.865720 0.830003 0.832918 0.858731 0.861312 0.840516 0.838928 0.863279 0.863842 0.839003 0.836666 0.866388 0.861492 0.819970 0.807730 0.817281 0.803445 0.768875 -100 
-100 -100 1.232815 1.145544 1.014464 0.918603 0.872065 0.837261 0.802778 0.801182 0.822656 0.823919 0.804572 0.804965 0.826946 0.828007 0.806777 0.804089 0.822389 0.819965 0.795495 0.789529 0.799631 0.787149 0.756324 -100 
-100 -100 1.177054 1.095739 0.975016 0.891258 0.853880 0.821664 0.783363 0.774846 0.790965 0.790325 0.771940 0.774684 0.798549 0.800419 0.779716 0.778189 0.798010 0.798553 0.779467 0.780133 0.795429 0.785163 0.754463 -100 
-100 -100 1.105201 1.031262 0.915654 0.847897 0.827785 0.800614 0.755916 0.742036 0.756155 0.754210 0.734682 0.739514 0.769107 0.771262 0.746266 0.745766 0.772271 0.774898 0.754094 0.759310 0.782150 0.774384 0.741328 -100 
-100 -100 0.952037 0.887173 0.786423 0.733369 0.724112 0.702997 0.660814 0.646915 0.660022 0.657966 0.639098 0.643759 0.672332 0.674086 0.649626 0.649630 0.676161 0.679150 0.659481 0.666316 0.690899 0.684692 0.652593 -100 
-100 -100 0.701727 0.647032 0.570548 0.529852 0.524382 0.509748 0.478856 0.469591 0.482155 0.480896 0.464480 0.466942 0.487783 0.488733 0.470250 0.470695 0.490388 0.492279 0.477410 0.482820 0.503396 0.497936 0.470448 -100 
-100 -100 0.449814 0.405614 0.345259 0.316173 0.317024 0.308704 0.285833 0.281751 0.295897 0.295566 0.279966 0.280579 0.297595 0.297885 0.281754 0.282519 0.299718 0.300238 0.284723 0.286686 0.304053 0.299771 0.276060 -100 
-100 -100 0.275529 0.242207 0.197733 0.178762 0.183527 0.179608 0.163642 0.162807 0.176122 0.176250 0.162920 0.162706 0.176007 0.176024 0.162861 0.163499 0.177446 0.177324 0.163301 0.163114 0.176558 0.173856 0.155889 -100 
-100 -100 -100 -100 -100 -100 -100 -100 -100 -100 -100 -100 -100 -100 -100 -100 -100 -100 -100 -100 -100 -100 -100 -100 -100 -100 
-100 -100 -100 -100 -100 -100 -100 -100 -100 -100 -100 -100 -100 -100 -100 -100 -100 -100 -100 -100 -100 -100 -100 -100 -100 -100 
-100 -100 -100 -100 -100 -100 -100 -100 -100 -100 -100 -100 -100 -100 -100 -100 -100 -100 -100 -100 -100 -100 -100 -100 -100 -100 
-100 -100 0.626910 0.555121 0.457251 0.406958 0.404597 0.397539 0.375703 0.376094 0.396658 0.396116 0.375430 0.377328 0.401070 0.400256 0.375222 0.373309 0.394691 0.395152 0.373754 0.372649 0.390647 0.383711 0.354426 -100 
-100 -100 0.782273 0.709405 0.607492 0.547283 0.533911 0.521735 0.499406 0.498445 0.516826 0.517322 0.501234 0.506662 0.530615 0.530223 0.505933 0.501278 0.518079 0.517827 0.499190 0.498575 0.513975 0.506573 0.479576 -100 
-100 -100 0.974550 0.898391 0.788460 0.716120 0.691359 0.672548 0.646938 0.644311 0.662115 0.663622 0.650329 0.658948 0.685433 0.685444 0.659359 0.651694 0.664488 0.663263 0.646162 0.645626 0.658973 0.650851 0.625003 -100 
-100 -100 1.104118 1.022783 0.903789 0.820867 0.787229 0.762853 0.733795 0.728774 0.745097 0.746571 0.734566 0.744749 0.772199 0.772348 0.745513 0.736267 0.747419 0.745416 0.728125 0.727037 0.739242 0.730008 0.703542 -100 
-100 -100 1.171228 1.085210 0.959126 0.869230 0.829283 0.800710 0.768279 0.759698 0.772724 0.773249 0.762209 0.773066 0.799637 0.799789 0.773834 0.763905 0.774612 0.771804 0.753303 0.751360 0.763088 0.752566 0.724355 -100 
-100 -100 1.211375 1.124025 0.996282 0.905279 0.864040 0.832502 0.795509 0.782998 0.793658 0.793345 0.782491 0.794153 0.821629 0.822021 0.795410 0.784375 0.794275 0.790221 0.770102 0.767513 0.779699 0.768439 0.738460 -100 
-100 -100 1.243400 1.156899 1.030206 0.941129 0.901568 0.867630 0.825089 0.809623 0.819869 0.819212 0.807370 0.819220 0.848108 0.849206 0.822182 0.810708 0.820908 0.815431 0.792559 0.789480 0.804088 0.792464 0.759265 -100 
-100 -100 1.252959 1.166121 1.038964 0.949392 0.908750 0.872627 0.828026 0.813395 0.826378 0.825338 0.809236 0.817218 0.844842 0.846723 0.821593 0.812221 0.823566 0.817080 0.791595 0.786554 0.800514 0.787788 0.752920 -100 
-100 -100 1.246655 1.158180 1.028984 0.936908 0.893030 0.855997 0.814510 0.806504 0.826507 0.824392 0.798133 0.794841 0.815994 0.817876 0.797439 0.793767 0.808183 0.801609 0.773740 0.765476 0.776002 0.761164 0.725438 -100 
-100 -100 1.251399 1.162651 1.033129 0.941394 0.898204 0.863472 0.828456 0.831652 0.861077 0.857213 0.817003 0.796632 0.807355 0.807591 0.792093 0.796152 0.816388 0.811051 0.781151 0.771120 0.780963 0.764308 0.725805 -100 
-100 -100 1.269358 1.181235 1.051550 0.961502 0.920689 0.889528 0.861472 0.874412 0.910671 0.905431 0.855061 0.821207 0.823100 0.821158 0.808503 0.818349 0.843985 0.840449 0.809861 0.799982 0.811291 0.794048 0.753135 -100 
-100 -100 1.273473 1.184194 1.052318 0.959770 0.917157 0.885618 0.858672 0.873684 0.911719 0.906735 0.855265 0.820267 0.821819 0.820185 0.808199 0.818865 0.845218 0.842070 0.811429 0.801051 0.811759 0.794457 0.753908 -100 
-100 -100 1.264300 1.172090 1.035753 0.936151 0.887110 0.851311 0.820321 0.830613 0.866068 0.863130 0.819332 0.794972 0.804141 0.804991 0.791390 0.797886 0.820257 0.815892 0.785434 0.773479 0.781070 0.764085 0.726752 -100 
-100 -100 1.268152 1.174295 1.034137 0.928956 0.875099 0.836552 0.802805 0.807850 0.838534 0.838237 0.805847 0.794942 0.812258 0.814306 0.796611 0.796740 0.814467 0.808907 0.779108 0.766697 0.772657 0.756870 0.723033 -100 
-100 -100 1.281021 1.187892 1.047129 0.941123 0.886824 0.848667 0.814925 0.817231 0.843532 0.844951 0.821485 0.819124 0.840853 0.842208 0.820218 0.815681 0.831372 0.825581 0.796253 0.784838 0.791028 0.776658 0.745195 -100 
-100 -100 1.270463 1.179027 1.040745 0.936604 0.883403 0.846264 0.812824 0.812927 0.835860 0.837293 0.817622 0.818767 0.841672 0.842363 0.818809 0.812758 0.827873 0.823256 0.796611 0.787814 0.795529 0.782180 0.751564 -100 
-100 -100 1.227579 1.139069 1.006967 0.907956 0.857778 0.821723 0.787207 0.783519 0.802704 0.802869 0.784260 0.787028 0.810329 0.811280 0.788604 0.783448 0.798842 0.796646 0.775189 0.770958 0.781727 0.769455 0.738842 -100 
-100 -100 1.170029 1.087499 0.965859 0.878249 0.836408 0.803307 0.766848 0.758410 0.773483 0.772330 0.754838 0.759392 0.783865 0.785421 0.763622 0.760119 0.777424 0.777822 0.760633 0.762014 0.777543 0.767132 0.736227 -100 
-100 -100 1.083852 1.010115 0.902267 0.830605 0.801644 0.773867 0.736708 0.725363 0.737886 0.736160 0.719773 0.725760 0.751527 0.753288 0.731301 0.728780 0.748176 0.750212 0.735132 0.740901 0.760832 0.752687 0.722161 -100 
-100 -100 0.929456 0.864888 0.772001 0.715215 0.697161 0.675568 0.641286 0.630384 0.642319 0.640643 0.624818 0.630417 0.654999 0.656343 0.635009 0.633149 0.652633 0.654794 0.640330 0.647185 0.668644 0.661913 0.632198 -100 
-100 -100 0.690398 0.634825 0.557767 0.513983 0.504824 0.489850 0.461655 0.454024 0.466920 0.465627 0.449599 0.452884 0.473828 0.474361 0.454981 0.454097 0.472284 0.473432 0.458256 0.462830 0.482937 0.476953 0.448856 -100 
-100 -100 0.437862 0.393036 0.331917 0.301359 0.300798 0.292440 0.270664 0.267199 0.281371 0.280648 0.264597 0.265261 0.282557 0.282466 0.265240 0.265307 0.282294 0.282403 0.265984 0.267087 0.284238 0.279717 0.255546 -100 
-100 -100 0.261905 0.228804 0.184700 0.165840 0.170290 0.166607 0.151455 0.150753 0.163536 0.163271 0.149728 0.149071 0.161924 0.161700 0.148407 0.148844 0.162465 0.162231 0.148145 0.147394 0.160117 0.157534 0.140364 -100 
-100 -100 -100 -100 -100 -100 -100 -100 -100 -100 -100 -100 -100 -100 -100 -100 -100 -100 -100 -100 -100 -100 -100 -100 -100 -100 
-100 -100 -100 -100 -100 -100 -100 -100 -100 -100 -100 -100 -100 -100 -100 -100 -100 -100 -100 -100 -100 -100 -100 -100 -100 -100 
-100 -100 -100 -100 -100 -100 -100 -100 -100 -100 -100 -100 -100 -100 -100 -100 -100 -100 -100 -100 -100 -100 -100 -100 -100 -100 
-100 -100 0.628781 0.556465 0.457909 0.407666 0.405910 0.399008 0.377097 0.378281 0.400050 0.399379 0.377012 0.377136 0.399784 0.398544 0.373494 0.371841 0.393482 0.393362 0.370212 0.366818 0.383108 0.375968 0.347438 -100 
-100 -100 0.785715 0.712407 0.609851 0.549728 0.537014 0.525073 0.502812 0.502866 0.522537 0.522647 0.504220 0.507080 0.529269 0.528240 0.504156 0.500100 0.517293 0.516184 0.495082 0.491310 0.504495 0.496388 0.469583 -100 
-100 -100 0.981071 0.904299 0.793101 0.720645 0.696876 0.678318 0.652465 0.650948 0.670378 0.671193 0.654503 0.659551 0.683114 0.682279 0.657127 0.650629 0.663810 0.661550 0.641754 0.637657 0.648775 0.639460 0.612904 -100 
-100 -100 1.113714 1.031448 0.910532 0.826651 0.793353 0.768898 0.739408 0.735213 0.752826 0.753331 0.737591 0.743648 0.767648 0.766973 0.741748 0.734539 0.746638 0.743941 0.724386 0.720348 0.730814 0.720322 0.692736 -100 
-100 -100 1.184097 1.096752 0.968071 0.875666 0.834185 0.804730 0.771748 0.763212 0.776395 0.775560 0.760998 0.767526 0.790760 0.790449 0.766913 0.760455 0.773480 0.771118 0.751774 0.748750 0.759832 0.748508 0.719370 -100 
-100 -100 1.228578 1.139337 1.007782 0.912507 0.868057 0.834640 0.796385 0.782938 0.793005 0.790744 0.775795 0.782742 0.806838 0.807320 0.784424 0.778518 0.791992 0.790087 0.771897 0.771154 0.784345 0.773038 0.742526 -100 
-100 -100 1.264602 1.175617 1.043397 0.948698 0.904533 0.868122 0.824206 0.807387 0.817229 0.814225 0.797323 0.804315 0.829965 0.831514 0.808728 0.802727 0.816064 0.814023 0.796497 0.798099 0.814356 0.803297 0.770782 -100 
-100 -100 1.274289 1.184727 1.051571 0.955754 0.910090 0.871529 0.825712 0.809351 0.821307 0.818297 0.798750 0.803610 0.828929 0.831194 0.809259 0.803621 0.816686 0.813745 0.795625 0.798346 0.816289 0.804445 0.769349 -100 
-100 -100 1.264040 1.172927 1.038428 0.939938 0.891273 0.852116 0.809390 0.798874 0.816191 0.813457 0.788606 0.786600 0.807649 0.809453 0.789272 0.785059 0.798617 0.794919 0.776120 0.780394 0.800018 0.786793 0.748241 -100 
-100 -100 1.263800 1.172561 1.038115 0.940001 0.892152 0.855252 0.818465 0.818132 0.843980 0.841262 0.807492 0.793999 0.807700 0.807343 0.788138 0.785833 0.801253 0.798536 0.781466 0.790360 0.814471 0.801448 0.760035 -100 
-100 -100 1.276313 1.186159 1.052801 0.957098 0.912213 0.878576 0.847459 0.855627 0.887625 0.884687 0.844138 0.821229 0.828358 0.825633 0.806725 0.806132 0.824106 0.823551 0.809370 0.822969 0.851123 0.839699 0.798205 -100 
-100 -100 1.278756 1.187787 1.052893 0.955426 0.909252 0.875444 0.845365 0.855289 0.888762 0.886121 0.845017 0.821862 0.829346 0.826867 0.807780 0.806915 0.824890 0.824545 0.810408 0.823526 0.851051 0.839724 0.798874 -100 
-100 -100 1.271525 1.177843 1.038595 0.934839 0.882677 0.845359 0.812413 0.818172 0.849097 0.847571 0.812200 0.797765 0.812175 0.812198 0.792087 0.788536 0.803570 0.801008 0.783456 0.790382 0.812192 0.799244 0.759686 -100 
-100 -100 1.276972 1.182098 1.039919 0.931793 0.875432 0.835803 0.800648 0.801512 0.827923 0.827797 0.800827 0.796836 0.817965 0.819475 0.797105 0.790005 0.802097 0.797435 0.776242 0.776118 0.791346 0.777605 0.741383 -100 
-100 -100 1.290357 1.196657 1.054792 0.946605 0.889646 0.850285 0.815453 0.814063 0.837327 0.838143 0.817101 0.819338 0.843987 0.845129 0.819871 0.810276 0.821560 0.816312 0.793010 0.789230 0.800995 0.787850 0.754995 -100 
-100 -100 1.280011 1.188136 1.048996 0.942923 0.887144 0.848739 0.814283 0.811204 0.831735 0.832386 0.814089 0.818816 0.844221 0.844831 0.818720 0.808899 0.820740 0.816524 0.794112 0.790260 0.801524 0.789153 0.757978 -100 
-100 -100 1.236948 1.147842 1.014513 0.913396 0.861042 0.824020 0.788862 0.783059 0.800204 0.799968 0.783226 0.789355 0.814918 0.815754 0.790820 0.782643 0.795884 0.793780 0.774566 0.773232 0.786176 0.774587 0.743723 -100 
-100 -100 1.177811 1.094526 0.971346 0.881012 0.836612 0.802943 0.767315 0.758968 0.773803 0.773116 0.757643 0.765408 0.792035 0.793434 0.769417 0.763126 0.778586 0.778535 0.762018 0.764618 0.781194 0.771092 0.740003 -100 
-100 -100 1.088436 1.014030 0.905215 0.830341 0.798102 0.770011 0.735268 0.726137 0.740636 0.740185 0.725423 0.734430 0.762339 0.763978 0.739804 0.734589 0.752153 0.753270 0.737809 0.743637 0.764068 0.755937 0.724982 -100 
-100 -100 0.932809 0.867568 0.773694 0.713737 0.692462 0.670675 0.639114 0.630937 0.645312 0.645020 0.630616 0.639064 0.665794 0.667033 0.643509 0.639095 0.656969 0.658108 0.642792 0.649242 0.670915 0.664070 0.633877 -100 
-100 -100 0.694037 0.637759 0.559269 0.513074 0.501763 0.486708 0.460329 0.454475 0.468582 0.468036 0.453224 0.458870 0.481762 0.482116 0.460579 0.457522 0.474693 0.475111 0.459079 0.463327 0.483573 0.477476 0.448975 -100 
-100 -100 0.439997 0.394765 0.332859 0.301204 0.299662 0.291367 0.270581 0.267845 0.282233 0.281469 0.265646 0.267395 0.285959 0.285602 0.266620 0.265407 0.282173 0.281997 0.264945 0.265904 0.283390 0.278811 0.254151 -100 
-100 -100 0.262407 0.229208 0.184990 0.166111 0.170412 0.166850 0.152074 0.151414 0.163979 0.163351 0.149393 0.148683 0.161995 0.161532 0.147250 0.147266 0.161066 0.160810 0.146402 0.145592 0.158561 0.155987 0.138561 -100 
-100 -100 -100 -100 -100 -100 -100 -100 -100 -100 -100 -100 -100 -100 -100 -100 -100 -100 -100 -100 -100 -100 -100 -100 -100 -100 
-100 -100 -100 -100 -100 -100 -100 -100 -100 -100 -100 -100 -100 -100 -100 -100 -100 -100 -100 -100 -100 -100 -100 -100 -100 -100 
-100 -100 -100 -100 -100 -100 -100 -100 -100 -100 -100 -100 -100 -100 -100 -100 -100 -100 -100 -100 -100 -100 -100 -100 -100 -100 
-100 -100 0.653102 0.581558 0.483422 0.432253 0.429044 0.420640 0.397324 0.398050 0.420289 0.419431 0.396095 0.395854 0.418392 0.417028 0.391625 0.389424 0.410401 0.409953 0.386474 0.382188 0.397461 0.390705 0.363601 -100 
-100 -100 0.808038 0.735383 0.632788 0.572595 0.560267 0.547174 0.522847 0.523351 0.545358 0.545078 0.523374 0.524529 0.546806 0.545450 0.520264 0.516161 0.533441 0.531815 0.509190 0.503512 0.515760 0.507726 0.481407 -100 
-100 -100 1.006493 0.929653 0.816000 0.744278 0.734883 0.715518 0.675108 0.674943 0.705868 0.706074 0.676317 0.677999 0.708418 0.706985 0.672991 0.666481 0.680061 0.677120 0.654943 0.648478 0.660622 0.650994 0.622053 -100 
-100 -100 1.139502 1.057066 0.933649 0.850387 0.831852 0.806538 0.762052 0.759138 0.788216 0.787912 0.758640 0.760808 0.791389 0.790122 0.756396 0.749871 0.762817 0.759706 0.738073 0.732050 0.743849 0.733049 0.702879 -100 
-100 -100 1.208003 1.120851 0.991013 0.898109 0.857121 0.826392 0.790963 0.782732 0.798173 0.796243 0.776754 0.779724 0.801859 0.801300 0.778180 0.774113 0.789022 0.787165 0.767307 0.763683 0.775162 0.763996 0.734496 -100 
-100 -100 1.255904 1.166341 1.032313 0.935371 0.890266 0.855086 0.814076 0.799975 0.811337 0.807574 0.787690 0.790944 0.813549 0.814168 0.793003 0.790669 0.806907 0.806801 0.790341 0.791446 0.806482 0.795897 0.765205 -100 
-100 -100 1.305756 1.214767 1.070688 0.973145 0.931065 0.892918 0.842980 0.825506 0.841913 0.837123 0.809389 0.811967 0.840356 0.842132 0.816808 0.814336 0.831499 0.832267 0.817830 0.823826 0.845791 0.835816 0.800579 -100 
-100 -100 1.315443 1.223757 1.078542 0.979695 0.936201 0.896544 0.845589 0.828772 0.846790 0.842245 0.813066 0.814345 0.842484 0.844631 0.819401 0.816045 0.831884 0.832011 0.818834 0.828397 0.853696 0.843207 0.804920 -100 
-100 -100 1.291189 1.199366 1.061660 0.960701 0.910967 0.871656 0.828762 0.817582 0.833917 0.830578 0.805520 0.803145 0.823151 0.824086 0.803335 0.798602 0.811674 0.810875 0.800282 0.814859 0.842119 0.831025 0.791437 -100 
-100 -100 1.286592 1.194966 1.058269 0.957940 0.909192 0.872653 0.836168 0.834384 0.857211 0.855118 0.826126 0.816409 0.830573 0.828570 0.806017 0.799027 0.811346 0.811623 0.805703 0.829490 0.864396 0.855148 0.813566 -100 
-100 -100 1.299430 1.208629 1.071105 0.973666 0.930386 0.897044 0.863141 0.868093 0.896714 0.895264 0.861893 0.846289 0.857499 0.852825 0.826646 0.818497 0.834061 0.836809 0.833522 0.864817 0.905756 0.899615 0.859316 -100 
-100 -100 1.300597 1.209315 1.070865 0.972259 0.928045 0.894705 0.861869 0.868364 0.898191 0.897110 0.863701 0.848503 0.860489 0.855950 0.828936 0.819655 0.834607 0.837326 0.834037 0.864827 0.905123 0.899108 0.859499 -100 
-100 -100 1.289903 1.196838 1.057451 0.953296 0.901245 0.864847 0.832445 0.836070 0.863014 0.862434 0.833823 0.825434 0.841765 0.839791 0.814147 0.803085 0.812948 0.812475 0.805743 0.827453 0.860045 0.850922 0.811258 -100 
-100 -100 1.296332 1.202317 1.060395 0.952548 0.896229 0.857403 0.822993 0.822066 0.845670 0.845726 0.822600 0.822577 0.845386 0.845472 0.818753 0.806254 0.814540 0.810944 0.796751 0.806661 0.829669 0.818049 0.780563 -100 
-100 -100 1.314655 1.221172 1.076675 0.968486 0.913476 0.874276 0.837312 0.834383 0.859564 0.860174 0.837356 0.842464 0.872864 0.873299 0.840945 0.827647 0.838221 0.833481 0.812457 0.814911 0.835135 0.823243 0.785823 -100 
-100 -100 1.304135 1.212405 1.070547 0.964465 0.910567 0.872000 0.834995 0.830451 0.853477 0.853954 0.833295 0.840645 0.872038 0.872344 0.839726 0.827090 0.838965 0.834974 0.813233 0.813454 0.831641 0.820293 0.785054 -100 
-100 -100 1.255928 1.167497 1.034246 0.933439 0.881013 0.844004 0.808728 0.801894 0.818591 0.818575 0.803193 0.811982 0.839789 0.840423 0.813025 0.802396 0.814264 0.812061 0.794072 0.795324 0.810764 0.800079 0.768935 -100 
-100 -100 1.195854 1.112984 0.989602 0.899008 0.854553 0.821143 0.786086 0.778402 0.794478 0.794665 0.780331 0.790614 0.819674 0.820898 0.794229 0.785566 0.800131 0.799617 0.782884 0.786644 0.804839 0.795457 0.764263 -100 
-100 -100 1.109769 1.034998 0.922501 0.846751 0.817872 0.790142 0.753060 0.746354 0.767609 0.768571 0.750756 0.762020 0.796996 0.798535 0.767114 0.759760 0.779927 0.780334 0.760411 0.766131 0.790229 0.782604 0.748711 -100 
-100 -100 0.953574 0.887833 0.790103 0.729089 0.711064 0.689628 0.655852 0.650400 0.671925 0.673072 0.655316 0.665937 0.699864 0.701093 0.670349 0.663934 0.684781 0.685266 0.665189 0.671335 0.696570 0.690162 0.656967 -100 
-100 -100 0.710242 0.654034 0.574976 0.528120 0.516542 0.501757 0.476354 0.472088 0.488289 0.488661 0.474330 0.482076 0.507461 0.507849 0.483950 0.479038 0.496032 0.496113 0.479279 0.483909 0.505073 0.499403 0.470798 -100 
-100 -100 0.455241 0.410163 0.348297 0.316553 0.314715 0.306527 0.286350 0.284066 0.298865 0.298343 0.283085 0.286314 0.306402 0.306032 0.285574 0.283102 0.299520 0.299299 0.282361 0.284011 0.302200 0.297824 0.273020 -100 
-100 -100 0.277062 0.243553 0.198900 0.179887 0.184234 0.180577 0.165499 0.164682 0.177416 0.176641 0.162372 0.162279 0.176855 0.176302 0.160601 0.160026 0.174282 0.174070 0.159265 0.158979 0.173066 0.170396 0.151777 -100 
-100 -100 -100 -100 -100 -100 -100 -100 -100 -100 -100 -100 -100 -100 -100 -100 -100 -100 -100 -100 -100 -100 -100 -100 -100 -100 
-100 -100 -100 -100 -100 -100 -100 -100 -100 -100 -100 -100 -100 -100 -100 -100 -100 -100 -100 -100 -100 -100 -100 -100 -100 -100 
-100 -100 -100 -100 -100 -100 -100 -100 -100 -100 -100 -100 -100 -100 -100 -100 -100 -100 -100 -100 -100 -100 -100 -100 -100 -100 
-100 -100 0.657553 0.585889 0.487195 0.434613 0.429496 0.418652 0.392548 0.391823 0.414443 0.412598 0.386829 0.386308 0.410417 0.409246 0.382578 0.380643 0.403704 0.404066 0.380095 0.376584 0.393462 0.387838 0.361162 -100 
-100 -100 0.810519 0.738129 0.635736 0.575049 0.561464 0.546517 0.520575 0.521502 0.545287 0.544079 0.518929 0.518842 0.542397 0.541104 0.514607 0.511290 0.531334 0.530336 0.505879 0.499272 0.512122 0.504855 0.478852 -100 
-100 -100 1.007184 0.930935 0.818150 0.746755 0.736853 0.716487 0.675956 0.678152 0.712154 0.711648 0.677816 0.677340 0.708440 0.706894 0.671776 0.666552 0.683270 0.680619 0.655303 0.646156 0.657676 0.648266 0.619426 -100 
-100 -100 1.139957 1.058112 0.935559 0.852647 0.833673 0.807600 0.763425 0.763235 0.795479 0.794548 0.761291 0.761103 0.792019 0.790584 0.755987 0.750975 0.767061 0.764155 0.739189 0.730138 0.741005 0.730247 0.700086 -100 
-100 -100 1.209652 1.122750 0.993106 0.899821 0.857820 0.825968 0.790291 0.783697 0.801258 0.798642 0.775951 0.777056 0.799458 0.798823 0.775232 0.772741 0.790514 0.789042 0.766741 0.761044 0.772132 0.761168 0.731698 -100 
-100 -100 1.259050 1.169268 1.034576 0.936383 0.889747 0.853271 0.811612 0.797938 0.810127 0.805753 0.783923 0.786033 0.808745 0.809456 0.788483 0.787778 0.806304 0.806731 0.788990 0.789125 0.804185 0.793818 0.763113 -100 
-100 -100 1.309971 1.218390 1.072988 0.973691 0.929960 0.890842 0.840529 0.822983 0.839368 0.834182 0.805684 0.807685 0.835929 0.837882 0.813280 0.812332 0.831038 0.832312 0.817461 0.823088 0.845014 0.835033 0.799697 -100 
-100 -100 1.319909 1.227522 1.080837 0.980217 0.935335 0.895341 0.844675 0.827768 0.845243 0.840550 0.811654 0.812919 0.840768 0.842953 0.818346 0.815885 0.832339 0.832777 0.819748 0.829341 0.854510 0.843775 0.805231 -100 
-100 -100 1.295308 1.202870 1.063907 0.961398 0.910638 0.871592 0.829564 0.818134 0.833260 0.830033 0.806610 0.805305 0.825269 0.825919 0.804951 0.799703 0.812060 0.811270 0.801512 0.816848 0.844278 0.832890 0.792919 -100 
-100 -100 1.290182 1.198077 1.060331 0.958564 0.908854 0.872742 0.837093 0.834300 0.854985 0.853288 0.827618 0.820777 0.835766 0.833255 0.809263 0.799877 0.809945 0.809985 0.805864 0.831598 0.867371 0.858113 0.816258 -100 
-100 -100 1.302419 1.211306 1.072972 0.974150 0.929781 0.896636 0.863046 0.866037 0.891733 0.890886 0.862149 0.851055 0.864097 0.858915 0.830376 0.818432 0.830649 0.833051 0.832377 0.866655 0.909159 0.903375 0.863004 -100 
-100 -100 1.303130 1.211806 1.072982 0.973381 0.928255 0.895095 0.862380 0.866585 0.893182 0.892640 0.864038 0.853594 0.867576 0.862566 0.833093 0.819846 0.831318 0.833726 0.833243 0.867241 0.909244 0.903616 0.863895 -100 
-100 -100 1.291900 1.199140 1.060040 0.955683 0.903307 0.867318 0.835153 0.836726 0.860586 0.860222 0.835541 0.830876 0.848614 0.846240 0.818811 0.804761 0.811911 0.811290 0.807004 0.831442 0.865423 0.856396 0.816345 -100 
-100 -100 1.297421 1.203971 1.062886 0.955566 0.899422 0.860966 0.826489 0.823581 0.844443 0.844416 0.824128 0.826796 0.850649 0.850644 0.823059 0.808904 0.815559 0.812081 0.799895 0.812007 0.836159 0.824489 0.786477 -100 
-100 -100 1.314935 1.222062 1.078577 0.971198 0.916535 0.877387 0.839735 0.834668 0.857484 0.857889 0.837151 0.844493 0.876002 0.876713 0.844136 0.830089 0.839819 0.835431 0.816170 0.820569 0.841935 0.830121 0.792286 -100 
-100 -100 1.304456 1.213195 1.072133 0.966705 0.913048 0.874326 0.836420 0.829919 0.851037 0.851336 0.832269 0.841474 0.873904 0.874592 0.841969 0.828958 0.840357 0.836732 0.816386 0.818174 0.837362 0.826206 0.790735 -100 
-100 -100 1.257316 1.169056 1.036077 0.935430 0.882975 0.845819 0.810034 0.802050 0.817600 0.817504 0.803144 0.813069 0.841460 0.842253 0.814765 0.803804 0.815304 0.813219 0.795916 0.797960 0.813902 0.803346 0.772142 -100 
-100 -100 1.198622 1.115573 0.991844 0.900752 0.855926 0.822464 0.787531 0.779829 0.795750 0.795989 0.781959 0.792471 0.821519 0.822582 0.795623 0.786524 0.800657 0.799930 0.783128 0.786737 0.804760 0.795370 0.764299 -100 
-100 -100 1.113250 1.038031 0.924762 0.848043 0.818545 0.790837 0.754350 0.748460 0.770320 0.771435 0.753372 0.764215 0.798770 0.799953 0.768122 0.760258 0.779927 0.779911 0.759435 0.764354 0.787810 0.780089 0.746449 -100 
-100 -100 0.956839 0.890512 0.791807 0.729718 0.711072 0.689691 0.656588 0.652177 0.674570 0.675897 0.657680 0.667719 0.701207 0.702102 0.670942 0.664039 0.684449 0.684551 0.663884 0.669135 0.693639 0.687199 0.654399 -100 
-100 -100 0.712352 0.655585 0.575633 0.527997 0.516067 0.501339 0.476361 0.472838 0.489750 0.490252 0.475525 0.482923 0.508162 0.508380 0.484143 0.478850 0.495591 0.495503 0.478392 0.482519 0.503208 0.497650 0.469553 -100 
-100 -100 0.455566 0.410198 0.347926 0.315978 0.314136 0.306012 0.285956 0.283923 0.299054 0.298591 0.283158 0.286370 0.306563 0.306177 0.285514 0.282800 0.299098 0.298893 0.282027 0.283664 0.301735 0.297530 0.273123 -100 
-100 -100 0.276232 0.242743 0.198169 0.179350 0.183846 0.180242 0.165145 0.164293 0.177071 0.176316 0.162058 0.162099 0.176824 0.176301 0.160501 0.159789 0.173974 0.173817 0.159186 0.159090 0.173253 0.170691 0.152227 -100 
-100 -100 -100 -100 -100 -100 -100 -100 -100 -100 -100 -100 -100 -100 -100 -100 -100 -100 -100 -100 -100 -100 -100 -100 -100 -100 
-100 -100 -100 -100 -100 -100 -100 -100 -100 -100 -100 -100 -100 -100 -100 -100 -100 -100 -100 -100 -100 -100 -100 -100 -100 -100 
-100 -100 -100 -100 -100 -100 -100 -100 -100 -100 -100 -100 -100 -100 -100 -100 -100 -100 -100 -100 -100 -100 -100 -100 -100 -100 
-100 -100 0.640680 0.568430 0.468998 0.415266 0.408236 0.394297 0.364413 0.362631 0.387441 0.383735 0.352039 0.350496 0.378524 0.377819 0.348157 0.347806 0.377309 0.379576 0.353150 0.350713 0.371320 0.367341 0.339931 -100 
-100 -100 0.791486 0.719356 0.618218 0.557555 0.541910 0.525299 0.499557 0.503144 0.530244 0.527793 0.497513 0.495617 0.521679 0.520724 0.492352 0.491229 0.517823 0.518248 0.489639 0.480987 0.494719 0.488279 0.462107 -100 
-100 -100 0.981180 0.906545 0.798888 0.728483 0.704508 0.684354 0.660155 0.668393 0.699172 0.698338 0.668474 0.666034 0.690979 0.689637 0.661362 0.659289 0.682651 0.680653 0.649206 0.634627 0.642102 0.632455 0.605635 -100 
-100 -100 1.113294 1.033083 0.915570 0.833709 0.800401 0.775098 0.748573 0.755101 0.784160 0.783292 0.754888 0.752966 0.777230 0.775899 0.748498 0.746410 0.768569 0.765862 0.734253 0.718805 0.724692 0.713282 0.685126 -100 
-100 -100 1.187903 1.101461 0.973747 0.880816 0.837047 0.805274 0.773178 0.771558 0.792655 0.790129 0.765299 0.765483 0.789160 0.788599 0.763956 0.762844 0.785005 0.783421 0.755289 0.744194 0.752605 0.741073 0.711663 -100 
-100 -100 1.237513 1.147632 1.014107 0.915280 0.866498 0.829709 0.790398 0.779388 0.792934 0.789009 0.767662 0.770758 0.795116 0.795995 0.773981 0.773520 0.794404 0.794011 0.771160 0.766393 0.778672 0.767536 0.736850 -100 
-100 -100 1.277648 1.186738 1.049971 0.949781 0.900254 0.860980 0.816406 0.799770 0.810039 0.805902 0.786422 0.791686 0.817109 0.819411 0.799053 0.797969 0.816128 0.815711 0.796950 0.797048 0.812553 0.801280 0.768693 -100 
-100 -100 1.288278 1.196373 1.058051 0.956437 0.905925 0.866070 0.821118 0.804288 0.814658 0.811257 0.792723 0.798060 0.823001 0.825650 0.805736 0.802860 0.817733 0.815889 0.798657 0.801638 0.819005 0.806443 0.770899 -100 
-100 -100 1.276396 1.183222 1.044396 0.940644 0.888200 0.849276 0.808507 0.796435 0.809559 0.807346 0.788443 0.790902 0.812781 0.814070 0.793100 0.787023 0.798126 0.794602 0.778972 0.786242 0.806848 0.793021 0.753551 -100 
-100 -100 1.274131 1.181233 1.043091 0.939907 0.888266 0.851772 0.816371 0.811656 0.830195 0.829015 0.806918 0.804137 0.821767 0.820299 0.796349 0.786056 0.794059 0.790704 0.779915 0.795853 0.823514 0.810992 0.769083 -100 
-100 -100 1.284075 1.192790 1.056739 0.956107 0.906891 0.872748 0.841117 0.841721 0.863904 0.863224 0.838710 0.831954 0.846396 0.842636 0.816048 0.802942 0.809878 0.808302 0.803075 0.827132 0.861174 0.851542 0.810381 -100 
-100 -100 1.284945 1.193646 1.057412 0.956247 0.906349 0.871982 0.840758 0.842051 0.864755 0.864177 0.839705 0.833556 0.848944 0.845532 0.818408 0.804439 0.810936 0.809682 0.805169 0.829550 0.863514 0.854111 0.813494 -100 
-100 -100 1.276369 1.183400 1.044682 0.939770 0.885967 0.849017 0.815433 0.813399 0.833975 0.833479 0.811893 0.811095 0.831470 0.830726 0.804634 0.791052 0.797080 0.794198 0.785213 0.801929 0.829246 0.817323 0.777017 -100 
-100 -100 1.279204 1.185852 1.045961 0.939084 0.882868 0.843764 0.807359 0.800968 0.818247 0.818119 0.801148 0.807098 0.832735 0.834360 0.808982 0.796153 0.802673 0.798598 0.784660 0.792538 0.812325 0.799087 0.761675 -100 
-100 -100 1.290197 1.198223 1.059401 0.953498 0.897532 0.857920 0.820105 0.811365 0.827187 0.827504 0.813301 0.823475 0.852425 0.854750 0.828654 0.816317 0.824304 0.820402 0.803835 0.807031 0.823017 0.810637 0.776991 -100 
-100 -100 1.280228 1.189696 1.053044 0.948889 0.893888 0.854706 0.816811 0.807192 0.821853 0.821990 0.808709 0.819818 0.849057 0.851093 0.824913 0.813674 0.823480 0.820609 0.803601 0.805282 0.820098 0.808675 0.777195 -100 
-100 -100 1.240725 1.152149 1.019741 0.919099 0.866594 0.828933 0.791860 0.782168 0.795631 0.795151 0.781736 0.791770 0.819523 0.821023 0.795796 0.786492 0.798434 0.796812 0.780138 0.781567 0.796295 0.785284 0.754408 -100 
-100 -100 1.185818 1.102130 0.978199 0.886424 0.840823 0.806906 0.771554 0.763031 0.777308 0.776769 0.762307 0.770902 0.797577 0.798530 0.773627 0.765929 0.779896 0.779155 0.762502 0.764599 0.780634 0.770491 0.739772 -100 
-100 -100 1.098143 1.022663 0.912320 0.834644 0.800399 0.772354 0.739621 0.733111 0.749542 0.749543 0.733959 0.741546 0.768000 0.768471 0.742987 0.736134 0.751859 0.751498 0.734237 0.737321 0.755728 0.747136 0.716657 -100 
-100 -100 0.942284 0.875504 0.779404 0.716234 0.692915 0.671275 0.642044 0.637308 0.654531 0.654765 0.638792 0.645209 0.670346 0.670412 0.645535 0.639541 0.655769 0.655479 0.638119 0.641396 0.660674 0.653492 0.624215 -100 
-100 -100 0.701106 0.643190 0.562053 0.513319 0.500739 0.485831 0.460955 0.457660 0.474168 0.474011 0.457791 0.462121 0.484342 0.484054 0.461406 0.457093 0.473330 0.473027 0.455819 0.458057 0.476486 0.470568 0.443614 -100 
-100 -100 0.441821 0.395624 0.332304 0.299802 0.298095 0.289967 0.269662 0.267895 0.283518 0.282938 0.266393 0.267931 0.286727 0.286263 0.266570 0.264534 0.280851 0.280626 0.263616 0.264256 0.281115 0.277009 0.253699 -100 
-100 -100 0.260345 0.227081 0.182918 0.164524 0.169250 0.165839 0.151017 0.150304 0.163114 0.162548 0.148530 0.148206 0.161997 0.161617 0.146973 0.146511 0.160057 0.159952 0.146067 0.145784 0.158876 0.156649 0.139831 -100 
-100 -100 -100 -100 -100 -100 -100 -100 -100 -100 -100 -100 -100 -100 -100 -100 -100 -100 -100 -100 -100 -100 -100 -100 -100 -100 
-100 -100 -100 -100 -100 -100 -100 -100 -100 -100 -100 -100 -100 -100 -100 -100 -100 -100 -100 -100 -100 -100 -100 -100 -100 -100 
-100 -100 -100 -100 -100 -100 -100 -100 -100 -100 -100 -100 -100 -100 -100 -100 -100 -100 -100 -100 -100 -100 -100 -100 -100 -100 
-100 -100 0.641266 0.570565 0.473293 0.419809 0.410922 0.394237 0.362425 0.363027 0.393204 0.388033 0.348606 0.345442 0.378386 0.378254 0.344731 0.346331 0.383098 0.386859 0.355801 0.351558 0.373911 0.370864 0.342773 -100 
-100 -100 0.786604 0.716551 0.618925 0.560424 0.544946 0.528192 0.504833 0.515579 0.550306 0.547653 0.510622 0.506034 0.535366 0.534755 0.503564 0.504850 0.537877 0.538856 0.503945 0.490076 0.502570 0.495829 0.468859 -100 
-100 -100 0.969280 0.897488 0.795433 0.729106 0.707153 0.689550 0.671877 0.690883 0.730373 0.730663 0.696132 0.690887 0.717996 0.716779 0.686350 0.686691 0.715830 0.713367 0.673774 0.651152 0.654554 0.643325 0.615590 -100 
-100 -100 1.098446 1.021178 0.909527 0.832278 0.801655 0.779661 0.760461 0.778120 0.815815 0.816544 0.784586 0.780433 0.806666 0.805444 0.776068 0.775897 0.802916 0.799300 0.759389 0.735209 0.736083 0.722767 0.693917 -100 
-100 -100 1.174009 1.089814 0.966269 0.877134 0.835684 0.806299 0.779464 0.786552 0.815081 0.814019 0.786353 0.785643 0.811820 0.811519 0.784687 0.784317 0.809585 0.806925 0.771867 0.752976 0.756867 0.743862 0.714247 -100 
-100 -100 1.224318 1.135887 1.004993 0.908860 0.861677 0.826296 0.790048 0.784281 0.802478 0.800109 0.778588 0.783322 0.811001 0.812288 0.787722 0.786216 0.808152 0.806125 0.777285 0.765758 0.774007 0.761690 0.731116 -100 
-100 -100 1.265298 1.175165 1.039858 0.941429 0.892835 0.854661 0.812238 0.798150 0.809952 0.807767 0.791739 0.801038 0.830165 0.832936 0.810049 0.806658 0.824403 0.821633 0.796925 0.790550 0.802136 0.789642 0.757094 -100 
-100 -100 1.276810 1.185469 1.048272 0.948216 0.898624 0.859841 0.816456 0.800624 0.810976 0.809578 0.795882 0.806044 0.834474 0.837633 0.815678 0.810386 0.824139 0.819724 0.796672 0.792496 0.804843 0.791093 0.756576 -100 
-100 -100 1.266340 1.173906 1.036479 0.934537 0.883246 0.845121 0.804864 0.792393 0.804846 0.804067 0.789213 0.796049 0.820933 0.822921 0.800904 0.793398 0.803314 0.797334 0.775804 0.773935 0.787038 0.771989 0.735468 -100 
-100 -100 1.266536 1.174523 1.037927 0.936391 0.885303 0.848930 0.812968 0.805990 0.822470 0.821881 0.803257 0.804570 0.825045 0.824716 0.800967 0.790755 0.798218 0.792050 0.773633 0.777323 0.794894 0.780395 0.741942 -100 
-100 -100 1.278756 1.188363 1.053702 0.954089 0.904060 0.869346 0.836912 0.834113 0.853435 0.852775 0.831257 0.828565 0.846225 0.844040 0.818284 0.806237 0.812899 0.807848 0.793327 0.803038 0.825988 0.813369 0.774401 -100 
-100 -100 1.279817 1.189563 1.054944 0.954932 0.904197 0.869032 0.836583 0.833986 0.853496 0.852821 0.831307 0.829088 0.847533 0.845842 0.820070 0.807737 0.814333 0.809902 0.796595 0.807377 0.830850 0.818554 0.779893 -100 
-100 -100 1.269097 1.177475 1.041031 0.938266 0.885089 0.847599 0.812051 0.806180 0.823647 0.823289 0.804878 0.807644 0.830331 0.831239 0.807096 0.795558 0.802352 0.797821 0.783091 0.790087 0.809274 0.795828 0.758466 -100 
-100 -100 1.269156 1.177240 1.039969 0.935897 0.881361 0.842087 0.803673 0.794166 0.809113 0.809470 0.795540 0.804679 0.832363 0.835653 0.812383 0.801699 0.809370 0.805302 0.789433 0.792798 0.808359 0.795042 0.760448 -100 
-100 -100 1.278250 1.187612 1.051606 0.948809 0.895815 0.856252 0.815770 0.804434 0.818704 0.819678 0.808022 0.820992 0.851761 0.855830 0.832017 0.821696 0.830561 0.827554 0.811783 0.814030 0.828513 0.816696 0.785165 -100 
-100 -100 1.268861 1.179476 1.045367 0.944134 0.892127 0.853068 0.812731 0.801125 0.814836 0.815565 0.804031 0.817009 0.847518 0.851124 0.827209 0.817912 0.828470 0.826555 0.810906 0.812761 0.827086 0.816201 0.786109 -100 
-100 -100 1.232516 1.144924 1.014527 0.916312 0.865736 0.828238 0.789912 0.779109 0.792106 0.791846 0.778825 0.788827 0.816555 0.818995 0.795772 0.788394 0.801208 0.800092 0.783781 0.784791 0.798864 0.788002 0.757895 -100 
-100 -100 1.181576 1.098833 0.976839 0.887186 0.843219 0.809542 0.773443 0.764460 0.778444 0.777433 0.761604 0.767715 0.792343 0.793290 0.770177 0.764227 0.778752 0.777955 0.760707 0.761197 0.775780 0.765274 0.734953 -100 
-100 -100 1.096702 1.022154 0.913988 0.838340 0.805708 0.777998 0.744707 0.737923 0.753535 0.752431 0.734568 0.737838 0.760468 0.760186 0.736517 0.731228 0.746861 0.746106 0.728092 0.728856 0.745441 0.736155 0.705680 -100 
-100 -100 0.942909 0.876736 0.782274 0.720653 0.698741 0.677394 0.647690 0.642956 0.659639 0.658711 0.640041 0.641651 0.662628 0.661792 0.638656 0.634101 0.650120 0.649400 0.631256 0.632014 0.649222 0.641400 0.612410 -100 
-100 -100 0.703036 0.645151 0.564362 0.516261 0.504545 0.489745 0.464484 0.461611 0.478696 0.477954 0.459225 0.459711 0.478918 0.478139 0.456952 0.453855 0.470146 0.469596 0.451685 0.451794 0.468073 0.461911 0.436121 -100 
-100 -100 0.443020 0.396534 0.332885 0.300441 0.299203 0.291024 0.270272 0.268856 0.285399 0.284937 0.267300 0.267146 0.284514 0.284095 0.265606 0.264184 0.280264 0.279999 0.263069 0.262765 0.278161 0.274200 0.252380 -100 
-100 -100 0.260335 0.226798 0.182231 0.163744 0.168726 0.165238 0.150036 0.149457 0.162956 0.162780 0.148823 0.148624 0.162249 0.162122 0.148113 0.147641 0.160793 0.160730 0.147314 0.147071 0.159568 0.157558 0.141750 -100 
-100 -100 -100 -100 -100 -100 -100 -100 -100 -100 -100 -100 -100 -100 -100 -100 -100 -100 -100 -100 -100 -100 -100 -100 -100 -100 
-100 -100 -100 -100 -100 -100 -100 -100 -100 -100 -100 -100 -100 -100 -100 -100 -100 -100 -100 -100 -100 -100 -100 -100 -100 -100 
-100 -100 -100 -100 -100 -100 -100 -100 -100 -100 -100 -100 -100 -100 -100 -100 -100 -100 -100 -100 -100 -100 -100 -100 -100 -100 
-100 -100 0.660221 0.592271 0.498871 0.446434 0.436199 0.418592 0.388595 0.394528 0.430274 0.425143 0.381331 0.376661 0.411832 0.412055 0.376856 0.379745 0.420162 0.423889 0.388207 0.379549 0.399982 0.396443 0.368135 -100 
-100 -100 0.797819 0.730847 0.638062 0.582532 0.568615 0.553100 0.533497 0.552063 0.593981 0.592336 0.551435 0.544868 0.576115 0.575660 0.542602 0.545189 0.581567 0.581829 0.541095 0.521458 0.531000 0.522914 0.494913 -100 
-100 -100 0.972381 0.904088 0.808421 0.747621 0.735696 0.721439 0.703826 0.732080 0.784094 0.786260 0.744364 0.737659 0.769755 0.768549 0.732900 0.734053 0.771057 0.767291 0.716034 0.686553 0.688982 0.675626 0.643116 -100 
-100 -100 1.097909 1.024221 0.919226 0.848203 0.828480 0.810399 0.791442 0.818222 0.868347 0.871216 0.832496 0.827388 0.858591 0.857454 0.823021 0.823305 0.857704 0.852626 0.801174 0.770105 0.769736 0.754222 0.720756 -100 
-100 -100 1.174151 1.093034 0.974588 0.890397 0.853232 0.826956 0.804720 0.819384 0.854630 0.855513 0.826379 0.825349 0.853677 0.853692 0.825063 0.824665 0.851400 0.847362 0.806833 0.782052 0.782203 0.767546 0.737139 -100 
-100 -100 1.227672 1.141251 1.012894 0.920451 0.876558 0.843230 0.809683 0.808679 0.831551 0.830958 0.809469 0.815682 0.846205 0.847965 0.821321 0.818528 0.840906 0.837450 0.804054 0.787907 0.793696 0.780348 0.749071 -100 
-100 -100 1.279057 1.189080 1.049117 0.952745 0.909469 0.872722 0.828807 0.817002 0.835939 0.835548 0.816894 0.829448 0.863872 0.867087 0.839803 0.834176 0.856193 0.851908 0.818776 0.808946 0.824701 0.811646 0.772714 -100 
-100 -100 1.291407 1.200046 1.057887 0.959675 0.915270 0.877759 0.832290 0.817442 0.833663 0.833932 0.818375 0.832176 0.865642 0.869128 0.842979 0.835478 0.853398 0.847758 0.816897 0.809466 0.825835 0.812084 0.772289 -100 
-100 -100 1.272796 1.181747 1.045568 0.946420 0.897474 0.860540 0.820802 0.808551 0.821266 0.821647 0.809260 0.818955 0.846147 0.848410 0.825028 0.816422 0.826446 0.819803 0.795315 0.788997 0.798950 0.784463 0.750609 -100 
-100 -100 1.272951 1.182746 1.048339 0.949611 0.900074 0.864546 0.829051 0.821298 0.836883 0.836809 0.820294 0.823823 0.845959 0.846040 0.822142 0.812590 0.821124 0.814424 0.792061 0.788883 0.801094 0.787035 0.752594 -100 
-100 -100 1.289926 1.200889 1.065838 0.968171 0.920054 0.885726 0.852259 0.848136 0.866743 0.866223 0.845790 0.845285 0.867619 0.866062 0.837877 0.827556 0.838339 0.832400 0.810061 0.811015 0.831416 0.818580 0.779027 -100 
-100 -100 1.290767 1.202035 1.067289 0.969372 0.920575 0.885666 0.851931 0.847774 0.866471 0.865958 0.845536 0.845351 0.868220 0.867184 0.839327 0.829070 0.839953 0.834753 0.813907 0.816417 0.837775 0.825352 0.785959 -100 
-100 -100 1.274286 1.185008 1.051830 0.952456 0.901212 0.864197 0.828115 0.820686 0.836953 0.837073 0.820529 0.824873 0.848391 0.849836 0.826762 0.817170 0.825660 0.821168 0.803698 0.805454 0.820525 0.807907 0.774430 -100 
-100 -100 1.272357 1.182773 1.049024 0.948951 0.897986 0.859378 0.819432 0.808782 0.823765 0.824963 0.812284 0.822804 0.851298 0.855200 0.832909 0.823647 0.832510 0.829199 0.813223 0.815088 0.829201 0.817351 0.786057 -100 
-100 -100 1.282785 1.193838 1.060024 0.961826 0.919416 0.880592 0.831980 0.819584 0.841056 0.843012 0.825504 0.839425 0.873368 0.878251 0.853054 0.843561 0.856504 0.854463 0.836572 0.839538 0.855485 0.845112 0.814471 -100 
-100 -100 1.273606 1.185738 1.053621 0.956919 0.915611 0.877298 0.828773 0.816338 0.837613 0.839313 0.821499 0.835057 0.868650 0.873173 0.847957 0.839348 0.853656 0.852477 0.834776 0.837754 0.853937 0.844171 0.814182 -100 
-100 -100 1.236397 1.150737 1.023553 0.929317 0.882914 0.846164 0.806078 0.794955 0.809216 0.809705 0.796350 0.806248 0.834270 0.837430 0.815238 0.808782 0.821805 0.820953 0.805225 0.806597 0.821038 0.810860 0.781538 -100 
-100 -100 1.187694 1.107029 0.988694 0.903004 0.862700 0.829798 0.792500 0.783423 0.798207 0.797376 0.780433 0.784876 0.808569 0.809711 0.787589 0.782632 0.797463 0.796492 0.778761 0.778608 0.793314 0.783012 0.752657 -100 
-100 -100 1.106455 1.033784 0.928773 0.857353 0.831558 0.804619 0.766923 0.759844 0.777489 0.775954 0.754467 0.754856 0.780453 0.779862 0.752123 0.747844 0.767112 0.765987 0.743680 0.743477 0.765465 0.756015 0.719351 -100 
-100 -100 0.955150 0.890544 0.798701 0.740726 0.725270 0.704544 0.670420 0.665478 0.684253 0.682758 0.660133 0.658544 0.682162 0.680909 0.653756 0.650142 0.669747 0.668668 0.646223 0.645843 0.668210 0.660179 0.625123 -100 
-100 -100 0.716797 0.660077 0.581323 0.535326 0.525638 0.511117 0.484960 0.482250 0.500048 0.499112 0.478693 0.476783 0.494441 0.493531 0.473151 0.470718 0.487045 0.486266 0.467790 0.466733 0.482388 0.476207 0.450646 -100 
-100 -100 0.458301 0.412228 0.349345 0.317675 0.317109 0.308837 0.287533 0.286205 0.303336 0.303088 0.285007 0.284059 0.300739 0.300490 0.282789 0.281573 0.297221 0.296879 0.280173 0.279390 0.293953 0.290062 0.269090 -100 
-100 -100 0.276038 0.241935 0.196516 0.177622 0.182844 0.179045 0.162926 0.162309 0.176694 0.176830 0.162596 0.162689 0.176877 0.176975 0.162826 0.162209 0.175463 0.175393 0.161841 0.161646 0.174223 0.172181 0.156260 -100 
-100 -100 -100 -100 -100 -100 -100 -100 -100 -100 -100 -100 -100 -100 -100 -100 -100 -100 -100 -100 -100 -100 -100 -100 -100 -100 
-100 -100 -100 -100 -100 -100 -100 -100 -100 -100 -100 -100 -100 -100 -100 -100 -100 -100 -100 -100 -100 -100 -100 -100 -100 -100 
-100 -100 -100 -100 -100 -100 -100 -100 -100 -100 -100 -100 -100 -100 -100 -100 -100 -100 -100 -100 -100 -100 -100 -100 -100 -100 
-100 -100 0.663686 0.595997 0.502516 0.448866 0.436956 0.418312 0.387960 0.393797 0.429524 0.424197 0.379967 0.374935 0.409954 0.410367 0.375646 0.378935 0.419476 0.423259 0.387692 0.379198 0.399801 0.396121 0.367458 -100 
-100 -100 0.798260 0.731799 0.639437 0.583370 0.568264 0.551996 0.532352 0.551210 0.593341 0.591497 0.549964 0.542724 0.573657 0.573324 0.540708 0.543758 0.580414 0.580919 0.540571 0.521464 0.531432 0.523296 0.494944 -100 
-100 -100 0.969870 0.902203 0.807264 0.746485 0.733877 0.719258 0.702018 0.730958 0.783397 0.785386 0.742731 0.735146 0.766828 0.765678 0.730396 0.732049 0.769494 0.766187 0.715602 0.686982 0.690074 0.676770 0.643935 -100 
-100 -100 1.094512 1.021316 0.916916 0.846002 0.825841 0.807617 0.789196 0.816829 0.867500 0.870243 0.830764 0.824813 0.855681 0.854626 0.820482 0.821185 0.856012 0.851479 0.800835 0.770735 0.771055 0.755591 0.721793 -100 
-100 -100 1.172112 1.091102 0.972688 0.888234 0.850632 0.824233 0.802436 0.817913 0.853774 0.854624 0.824900 0.823336 0.851603 0.851753 0.823241 0.822960 0.849892 0.846322 0.806621 0.782769 0.783499 0.768814 0.738068 -100 
-100 -100 1.228065 1.141273 1.012199 0.918903 0.874424 0.840978 0.807800 0.807522 0.831006 0.830563 0.808894 0.815049 0.845778 0.847641 0.820785 0.817609 0.839833 0.836745 0.804218 0.789009 0.795325 0.782001 0.750522 -100 
-100 -100 1.281277 1.190611 1.049465 0.951857 0.907933 0.871151 0.827649 0.816543 0.836040 0.835991 0.817583 0.830382 0.865039 0.868224 0.840487 0.834170 0.855900 0.852026 0.819879 0.811071 0.827374 0.814597 0.775861 -100 
-100 -100 1.293974 1.201879 1.058480 0.959040 0.914089 0.876718 0.831838 0.817776 0.834567 0.835251 0.820029 0.833978 0.867442 0.870801 0.844314 0.836363 0.854278 0.849341 0.819647 0.813162 0.829921 0.816811 0.777892 -100 
-100 -100 1.274296 1.182730 1.045659 0.945664 0.896431 0.859837 0.820889 0.809511 0.822786 0.823499 0.811220 0.820621 0.847381 0.849508 0.826348 0.818160 0.828904 0.823370 0.800002 0.793953 0.803596 0.790072 0.758104 -100 
-100 -100 1.272654 1.182330 1.047684 0.948696 0.899157 0.864077 0.829408 0.822419 0.838384 0.838479 0.821813 0.824543 0.845767 0.845791 0.822921 0.814948 0.825064 0.819657 0.797713 0.793277 0.803833 0.790796 0.759225 -100 
-100 -100 1.288135 1.199354 1.064674 0.967250 0.919373 0.885489 0.852703 0.849167 0.868040 0.867584 0.846786 0.845137 0.866252 0.864720 0.838141 0.830190 0.843061 0.838283 0.815419 0.813615 0.831143 0.819119 0.782863 -100 
-100 -100 1.288215 1.200003 1.066036 0.968700 0.920286 0.885805 0.852671 0.849085 0.868117 0.867733 0.846896 0.845370 0.866791 0.865738 0.839619 0.831844 0.844811 0.840711 0.819276 0.819010 0.837522 0.825941 0.789843 -100 
-100 -100 1.271410 1.182798 1.050664 0.952180 0.901515 0.864962 0.829480 0.822757 0.839595 0.839991 0.823009 0.825832 0.847687 0.848941 0.827363 0.819812 0.829996 0.826677 0.809471 0.809928 0.823436 0.811916 0.781315 -100 
-100 -100 1.269147 1.180265 1.047721 0.948900 0.898879 0.860823 0.821372 0.811478 0.827252 0.828760 0.815416 0.824203 0.850962 0.854541 0.833362 0.825526 0.835539 0.833328 0.818357 0.820464 0.834405 0.823659 0.794312 -100 
-100 -100 1.279255 1.190944 1.058356 0.961669 0.920523 0.882303 0.833987 0.822227 0.844546 0.846734 0.828308 0.840408 0.872748 0.877335 0.852992 0.844478 0.858109 0.856918 0.840206 0.844110 0.860598 0.851067 0.821455 -100 
-100 -100 1.270174 1.182779 1.051680 0.956418 0.916380 0.878547 0.830045 0.818095 0.840269 0.842229 0.823484 0.835395 0.867691 0.872142 0.847785 0.839929 0.854554 0.853867 0.837064 0.840848 0.857505 0.848251 0.818804 -100 
-100 -100 1.233864 1.148442 1.021869 0.928661 0.883206 0.846638 0.806301 0.795587 0.810877 0.811727 0.797540 0.806054 0.833123 0.836506 0.815344 0.809561 0.822611 0.821841 0.806460 0.807983 0.822328 0.812326 0.783421 -100 
-100 -100 1.186708 1.106085 0.987987 0.902845 0.863066 0.830091 0.792450 0.783801 0.799651 0.799119 0.781217 0.784246 0.807091 0.808589 0.787592 0.783313 0.798041 0.796852 0.778905 0.778106 0.792033 0.781641 0.751742 -100 
-100 -100 1.106949 1.034206 0.929200 0.858003 0.832433 0.805304 0.767301 0.760665 0.779267 0.777830 0.755135 0.753920 0.778606 0.778326 0.751649 0.748049 0.767210 0.765748 0.742882 0.741504 0.762263 0.752579 0.716433 -100 
-100 -100 0.956346 0.891600 0.799622 0.741686 0.726284 0.705281 0.670774 0.666124 0.685684 0.684226 0.660495 0.657525 0.680402 0.679495 0.653330 0.650333 0.669830 0.668454 0.645464 0.643871 0.664951 0.656718 0.622264 -100 
-100 -100 0.717836 0.660929 0.581950 0.535897 0.526186 0.511294 0.484550 0.481799 0.500158 0.499374 0.478441 0.475986 0.493463 0.493032 0.473524 0.471516 0.487689 0.486722 0.467984 0.466115 0.480789 0.474537 0.449616 -100 
-100 -100 0.458706 0.412481 0.349403 0.317671 0.317081 0.308485 0.286572 0.284916 0.302268 0.302248 0.284317 0.283729 0.300757 0.300970 0.283794 0.282709 0.298173 0.297748 0.281037 0.279955 0.294021 0.290145 0.269619 -100 
-100 -100 0.275978 0.241814 0.196315 0.177399 0.182606 0.178627 0.162134 0.161165 0.175471 0.175770 0.161954 0.162680 0.177332 0.177713 0.163711 0.163058 0.176216 0.176117 0.162591 0.162366 0.174825 0.172799 0.157018 -100 
-100 -100 -100 -100 -100 -100 -100 -100 -100 -100 -100 -100 -100 -100 -100 -100 -100 -100 -100 -100 -100 -100 -100 -100 -100 -100 
-100 -100 -100 -100 -100 -100 -100 -100 -100 -100 -100 -100 -100 -100 -100 -100 -100 -100 -100 -100 -100 -100 -100 -100 -100 -100 
-100 -100 -100 -100 -100 -100 -100 -100 -100 -100 -100 -100 -100 -100 -100 -100 -100 -100 -100 -100 -100 -100 -100 -100 -100 -100 
-100 -100 0.649536 0.579930 0.482956 0.426197 0.412268 0.392586 0.360035 0.360730 0.391113 0.385357 0.344410 0.339821 0.372076 0.372463 0.340457 0.343326 0.380528 0.384558 0.354105 0.350729 0.373929 0.370521 0.341227 -100 
-100 -100 0.785885 0.717466 0.621353 0.561540 0.542596 0.523843 0.500833 0.512926 0.548566 0.545346 0.506214 0.499263 0.527386 0.527030 0.497168 0.499897 0.533883 0.535742 0.502302 0.490467 0.504639 0.497878 0.469798 -100 
-100 -100 0.960173 0.890151 0.790116 0.723942 0.699653 0.681305 0.665755 0.687327 0.728271 0.728093 0.691276 0.683149 0.708568 0.707360 0.678146 0.679999 0.710647 0.709731 0.672488 0.652928 0.658803 0.647909 0.619184 -100 
-100 -100 1.087263 1.011264 0.901084 0.824123 0.791850 0.769737 0.753135 0.773824 0.813336 0.813758 0.779585 0.772745 0.797562 0.796371 0.767903 0.768900 0.797344 0.795485 0.758322 0.737530 0.740978 0.728006 0.698179 -100 
-100 -100 1.167327 1.083316 0.959703 0.869739 0.826999 0.797471 0.772383 0.782264 0.812836 0.811786 0.782429 0.780009 0.805802 0.805682 0.778936 0.778677 0.804478 0.803283 0.770986 0.755324 0.761379 0.748513 0.717968 -100 
-100 -100 1.225324 1.135775 1.002757 0.904044 0.855066 0.819422 0.784502 0.781080 0.801164 0.799377 0.777545 0.782111 0.810207 0.811567 0.786094 0.783107 0.804431 0.803464 0.777355 0.768945 0.779077 0.767045 0.736020 -100 
-100 -100 1.271646 1.179586 1.041193 0.939124 0.888550 0.850249 0.809068 0.797002 0.810120 0.809062 0.794383 0.804546 0.834159 0.836635 0.812237 0.806533 0.823361 0.821686 0.799731 0.796392 0.809612 0.798105 0.766447 -100 
-100 -100 1.284238 1.190835 1.050398 0.946736 0.895492 0.857069 0.815376 0.801721 0.813323 0.813210 0.801122 0.811880 0.840138 0.842749 0.819718 0.812937 0.826674 0.824114 0.804076 0.802259 0.815397 0.803576 0.772050 -100 
-100 -100 1.270777 1.176818 1.036809 0.932350 0.880244 0.843134 0.805185 0.795152 0.809042 0.809219 0.794877 0.800906 0.824411 0.825930 0.804593 0.798307 0.810355 0.807307 0.788279 0.786076 0.797254 0.784852 0.754352 -100 
-100 -100 1.265295 1.172850 1.035494 0.933209 0.882297 0.847321 0.813710 0.808787 0.826199 0.825968 0.806819 0.805736 0.823503 0.823071 0.802559 0.797251 0.809479 0.806581 0.787963 0.785866 0.796785 0.784692 0.755007 -100 
-100 -100 1.272600 1.182870 1.049350 0.950614 0.901894 0.868604 0.837785 0.836459 0.856461 0.855736 0.832703 0.826472 0.840595 0.838632 0.817926 0.813319 0.826339 0.823979 0.805916 0.804767 0.816936 0.805746 0.776521 -100 
-100 -100 1.271171 1.182387 1.050213 0.952226 0.903360 0.869619 0.838552 0.837363 0.857724 0.857068 0.833734 0.827232 0.841365 0.839746 0.819481 0.815045 0.828106 0.826234 0.809222 0.809116 0.821913 0.811108 0.782165 -100 
-100 -100 1.259476 1.169840 1.036745 0.937067 0.886201 0.850341 0.816521 0.812483 0.831329 0.831339 0.811004 0.808711 0.826110 0.826469 0.807159 0.802266 0.814494 0.813069 0.797798 0.798956 0.811820 0.800988 0.772346 -100 
-100 -100 1.258770 1.169033 1.035734 0.935958 0.884864 0.847570 0.810714 0.803260 0.820175 0.820915 0.804258 0.807454 0.829384 0.831566 0.811876 0.805944 0.817501 0.816679 0.803233 0.806318 0.820480 0.810220 0.781724 -100 
-100 -100 1.267262 1.178658 1.046803 0.949104 0.900491 0.863084 0.823668 0.814110 0.830614 0.831681 0.816328 0.822931 0.848269 0.851162 0.829897 0.822865 0.834237 0.833953 0.821670 0.826479 0.842497 0.833214 0.804863 -100 
-100 -100 1.258550 1.170720 1.040145 0.943763 0.896126 0.858834 0.818801 0.808618 0.824805 0.825684 0.810283 0.817246 0.843116 0.846097 0.824647 0.817891 0.829843 0.829641 0.816832 0.821175 0.837131 0.827870 0.799437 -100 
-100 -100 1.225219 1.138486 1.010311 0.915658 0.868413 0.831787 0.792969 0.783488 0.799388 0.799605 0.782965 0.787536 0.811423 0.814049 0.793857 0.788750 0.801997 0.801335 0.786154 0.787645 0.801491 0.791231 0.762443 -100 
-100 -100 1.179016 1.096554 0.975625 0.888015 0.846029 0.812453 0.775650 0.768179 0.785304 0.784628 0.764755 0.765267 0.786306 0.787782 0.767908 0.764179 0.778661 0.777318 0.759348 0.757744 0.769904 0.759103 0.730148 -100 
-100 -100 1.098635 1.024009 0.916211 0.841534 0.809987 0.782000 0.748057 0.742925 0.761496 0.760185 0.737509 0.734672 0.753540 0.753634 0.732970 0.729807 0.745366 0.743598 0.723594 0.720511 0.733299 0.723187 0.694052 -100 
-100 -100 0.947028 0.880525 0.785928 0.724645 0.703242 0.681294 0.650690 0.647198 0.666424 0.665171 0.642060 0.638303 0.656124 0.655813 0.635504 0.632889 0.648795 0.647114 0.626964 0.623673 0.636824 0.628231 0.600870 -100 
-100 -100 0.706759 0.648356 0.566983 0.518839 0.507208 0.491434 0.464596 0.461912 0.480888 0.480313 0.459167 0.456956 0.474868 0.475206 0.456666 0.455007 0.470916 0.469755 0.450830 0.448091 0.461042 0.454570 0.430816 -100 
-100 -100 0.444713 0.397752 0.333498 0.300911 0.299690 0.290551 0.267917 0.265634 0.283076 0.283194 0.265494 0.265864 0.283872 0.284758 0.268043 0.267139 0.282641 0.282102 0.265102 0.263650 0.277207 0.273271 0.253043 -100 
-100 -100 0.260394 0.226622 0.181748 0.163197 0.168181 0.164113 0.147630 0.145932 0.159293 0.159612 0.146822 0.148500 0.163479 0.164232 0.150809 0.150253 0.163051 0.162889 0.149589 0.149188 0.161146 0.159191 0.143989 -100 
-100 -100 -100 -100 -100 -100 -100 -100 -100 -100 -100 -100 -100 -100 -100 -100 -100 -100 -100 -100 -100 -100 -100 -100 -100 -100 
-100 -100 -100 -100 -100 -100 -100 -100 -100 -100 -100 -100 -100 -100 -100 -100 -100 -100 -100 -100 -100 -100 -100 -100 -100 -100 
-100 -100 -100 -100 -100 -100 -100 -100 -100 -100 -100 -100 -100 -100 -100 -100 -100 -100 -100 -100 -100 -100 -100 -100 -100 -100 
-100 -100 0.648196 0.578154 0.480145 0.422224 0.407763 0.389602 0.359494 0.359023 0.384879 0.380351 0.345804 0.341150 0.367506 0.367389 0.340054 0.341730 0.372036 0.375018 0.350193 0.350145 0.372875 0.368552 0.339100 -100 
-100 -100 0.785667 0.716148 0.617636 0.555487 0.534883 0.515877 0.491953 0.498873 0.528007 0.524827 0.491045 0.484732 0.508382 0.507488 0.480934 0.482088 0.510421 0.512600 0.486968 0.482573 0.499807 0.493696 0.465794 -100 
-100 -100 0.963704 0.891467 0.786521 0.716247 0.688377 0.667905 0.648943 0.662416 0.695673 0.694342 0.661308 0.654081 0.676106 0.674365 0.647455 0.647606 0.673613 0.674428 0.647251 0.638494 0.650781 0.642130 0.613852 -100 
-100 -100 1.093905 1.015145 0.899196 0.817363 0.781044 0.756338 0.735735 0.748111 0.780140 0.779088 0.747830 0.741626 0.763417 0.761642 0.734980 0.734354 0.758870 0.759213 0.732437 0.723301 0.734181 0.723843 0.694328 -100 
-100 -100 1.176733 1.090151 0.961764 0.867209 0.821426 0.789992 0.761640 0.765194 0.789738 0.787572 0.760563 0.757948 0.780595 0.779739 0.754517 0.752985 0.775838 0.776658 0.753258 0.748148 0.760795 0.750055 0.719505 -100 
-100 -100 1.239257 1.147483 1.010571 0.907501 0.855894 0.818910 0.782061 0.775011 0.791334 0.788653 0.767618 0.770496 0.794910 0.795322 0.771378 0.767987 0.787745 0.788888 0.770245 0.770861 0.786590 0.776422 0.745499 -100 
-100 -100 1.287115 1.193449 1.052901 0.947127 0.894501 0.854984 0.812179 0.798243 0.809273 0.807127 0.791385 0.798321 0.823745 0.825116 0.802428 0.797597 0.814755 0.815723 0.800131 0.804497 0.822214 0.812788 0.782308 -100 
-100 -100 1.299410 1.204564 1.062275 0.955193 0.902149 0.862778 0.820131 0.805979 0.816761 0.815438 0.800993 0.807637 0.831662 0.833123 0.811762 0.806664 0.822012 0.822468 0.808061 0.813127 0.830465 0.820802 0.790596 -100 
-100 -100 1.283478 1.187861 1.045106 0.937398 0.883839 0.846571 0.809160 0.800332 0.814837 0.813982 0.796448 0.797882 0.817408 0.817825 0.797989 0.793859 0.808220 0.808219 0.794000 0.797698 0.812960 0.802380 0.772414 -100 
-100 -100 1.271598 1.177750 1.038180 0.933862 0.883012 0.848930 0.816813 0.814660 0.834089 0.833078 0.809982 0.803607 0.817312 0.815831 0.797027 0.794656 0.809871 0.809954 0.795052 0.797045 0.810630 0.799900 0.770890 -100 
-100 -100 1.272725 1.182204 1.047938 0.949043 0.903159 0.871573 0.841505 0.843691 0.866922 0.865519 0.837491 0.825151 0.834913 0.831826 0.812960 0.811873 0.828494 0.829025 0.813574 0.814731 0.827647 0.817547 0.789980 -100 
-100 -100 1.269137 1.179968 1.047791 0.950502 0.905094 0.873426 0.843435 0.846143 0.870021 0.868592 0.839742 0.826466 0.835760 0.832745 0.814173 0.813210 0.829816 0.830627 0.815736 0.817224 0.830236 0.820454 0.793378 -100 
-100 -100 1.259253 1.169379 1.036224 0.937152 0.888292 0.854590 0.823467 0.823490 0.845264 0.844155 0.818169 0.808444 0.820299 0.818720 0.800543 0.798373 0.813372 0.814188 0.800938 0.803823 0.817665 0.807845 0.780288 -100 
-100 -100 1.261489 1.171745 1.038746 0.939903 0.890402 0.855259 0.821465 0.817620 0.836689 0.835723 0.812901 0.807907 0.823610 0.823126 0.803566 0.799208 0.812630 0.813424 0.801614 0.806464 0.822085 0.812740 0.784696 -100 
-100 -100 1.272335 1.183903 1.052608 0.956009 0.907974 0.872618 0.836992 0.830551 0.848415 0.847329 0.825706 0.823927 0.843153 0.842910 0.820599 0.814198 0.826981 0.827760 0.816400 0.822879 0.840996 0.832481 0.803666 -100 
-100 -100 1.264314 1.176618 1.046553 0.951237 0.904020 0.868462 0.831723 0.824102 0.841345 0.840115 0.818853 0.818119 0.838498 0.838539 0.815774 0.809142 0.822009 0.822466 0.810211 0.815894 0.833715 0.825056 0.796048 -100 
-100 -100 1.230256 1.143410 1.015328 0.921414 0.875094 0.839666 0.802588 0.795098 0.812240 0.810906 0.789395 0.787917 0.807522 0.808045 0.787052 0.781883 0.795409 0.795082 0.780367 0.782605 0.797231 0.787377 0.758643 -100 
-100 -100 1.183025 1.100141 0.978603 0.890955 0.849239 0.816326 0.780835 0.775173 0.793845 0.792352 0.769019 0.765689 0.784511 0.784858 0.764253 0.760394 0.774952 0.773682 0.755768 0.754242 0.766409 0.755794 0.727144 -100 
-100 -100 1.102493 1.027184 0.917993 0.842472 0.810549 0.782851 0.750125 0.746957 0.767823 0.766229 0.740723 0.735871 0.754577 0.754195 0.732237 0.728682 0.744441 0.742549 0.721952 0.718348 0.730530 0.720411 0.691739 -100 
-100 -100 0.950181 0.883090 0.787182 0.724969 0.702892 0.680980 0.651365 0.649473 0.670723 0.669372 0.644188 0.639427 0.657901 0.657487 0.635962 0.632978 0.649066 0.647194 0.626319 0.622351 0.634766 0.626060 0.599086 -100 
-100 -100 0.708416 0.649798 0.567975 0.519464 0.507310 0.491345 0.464814 0.462698 0.482459 0.481753 0.459628 0.456974 0.475313 0.475818 0.456964 0.455231 0.471146 0.469818 0.450477 0.447260 0.459749 0.453124 0.429457 -100 
-100 -100 0.445682 0.398712 0.334454 0.301860 0.300374 0.290889 0.267876 0.265291 0.282817 0.282765 0.264639 0.265111 0.283627 0.284825 0.268157 0.267288 0.282786 0.282105 0.264783 0.262959 0.276224 0.272113 0.251779 -100 
-100 -100 0.261179 0.227427 0.182632 0.164157 0.169025 0.164628 0.147532 0.145094 0.158132 0.158303 0.145495 0.147582 0.163051 0.164088 0.150796 0.150349 0.163176 0.162906 0.149323 0.148547 0.160249 0.158144 0.142836 -100 
-100 -100 -100 -100 -100 -100 -100 -100 -100 -100 -100 -100 -100 -100 -100 -100 -100 -100 -100 -100 -100 -100 -100 -100 -100 -100 
-100 -100 -100 -100 -100 -100 -100 -100 -100 -100 -100 -100 -100 -100 -100 -100 -100 -100 -100 -100 -100 -100 -100 -100 -100 -100 
-100 -100 -100 -100 -100 -100 -100 -100 -100 -100 -100 -100 -100 -100 -100 -100 -100 -100 -100 -100 -100 -100 -100 -100 -100 -100 
-100 -100 0.662426 0.593491 0.496666 0.439521 0.425363 0.409929 0.385031 0.387124 0.411628 0.408999 0.379696 0.374795 0.396210 0.395480 0.371579 0.371973 0.396101 0.397539 0.376042 0.376318 0.396536 0.390746 0.361530 -100 
-100 -100 0.800285 0.730808 0.631140 0.568533 0.547950 0.530757 0.509413 0.515597 0.542022 0.540211 0.511370 0.505721 0.525735 0.524183 0.499802 0.499074 0.521417 0.522764 0.502327 0.501654 0.519578 0.513040 0.484886 -100 
-100 -100 0.986137 0.912094 0.799266 0.726472 0.698468 0.678491 0.658611 0.668712 0.703282 0.702568 0.668551 0.662737 0.684855 0.682472 0.653938 0.651276 0.671694 0.672652 0.652764 0.651373 0.670332 0.662518 0.631144 -100 
-100 -100 1.118022 1.037036 0.912620 0.827814 0.791159 0.766536 0.744212 0.752581 0.785858 0.785148 0.752305 0.747476 0.769647 0.767250 0.738697 0.735253 0.754626 0.755529 0.736571 0.735814 0.754348 0.745332 0.712822 -100 
-100 -100 1.196763 1.108916 0.977367 0.880957 0.834810 0.803795 0.774877 0.775267 0.796468 0.794690 0.770789 0.768695 0.788947 0.787439 0.763166 0.759878 0.778670 0.780092 0.763404 0.765374 0.782242 0.772716 0.742129 -100 
-100 -100 1.262084 1.169492 1.030704 0.926497 0.875470 0.838856 0.800991 0.792032 0.806167 0.803588 0.784053 0.785998 0.807563 0.807244 0.784478 0.780541 0.798552 0.800699 0.787036 0.793423 0.812606 0.803785 0.773425 -100 
-100 -100 1.315150 1.220743 1.076811 0.970958 0.923636 0.884098 0.835188 0.819344 0.829373 0.826669 0.809892 0.814604 0.839680 0.840247 0.816182 0.812323 0.832392 0.835083 0.821036 0.829959 0.852853 0.845139 0.813710 -100 
-100 -100 1.326766 1.231360 1.086034 0.979178 0.931657 0.892252 0.843547 0.828076 0.838489 0.836190 0.819385 0.823025 0.846749 0.847326 0.824392 0.820953 0.840528 0.843216 0.829896 0.839153 0.861747 0.854021 0.822998 -100 
-100 -100 1.303706 1.207917 1.064727 0.957129 0.905535 0.868882 0.830618 0.822171 0.836853 0.835000 0.814835 0.812793 0.829569 0.829012 0.809802 0.807357 0.824240 0.826621 0.815359 0.823096 0.841421 0.832653 0.803756 -100 
-100 -100 1.285979 1.192209 1.052754 0.949595 0.902389 0.869861 0.837354 0.836777 0.857682 0.855789 0.829148 0.818856 0.830057 0.827529 0.809012 0.808719 0.826890 0.829294 0.816571 0.821343 0.836990 0.827663 0.799682 -100 
-100 -100 1.285737 1.195406 1.059582 0.964146 0.931324 0.902028 0.863937 0.867689 0.895155 0.892897 0.858411 0.841602 0.851673 0.847398 0.825725 0.826974 0.848782 0.851485 0.835298 0.837531 0.851431 0.842388 0.815839 -100 
-100 -100 1.280257 1.191619 1.058483 0.965340 0.933489 0.904489 0.866882 0.871515 0.899837 0.897422 0.861623 0.843259 0.852397 0.847877 0.826277 0.827598 0.849378 0.852209 0.836188 0.838236 0.851914 0.843148 0.817176 -100 
-100 -100 1.267960 1.179109 1.047779 0.951868 0.908032 0.877116 0.847204 0.850066 0.874264 0.871841 0.840468 0.824897 0.832974 0.829343 0.810497 0.810174 0.828072 0.830677 0.818227 0.822230 0.837232 0.828580 0.802012 -100 
-100 -100 1.273593 1.184925 1.053568 0.957548 0.911397 0.878955 0.847859 0.846923 0.868029 0.865288 0.836539 0.824982 0.836434 0.833301 0.812166 0.808819 0.824509 0.826700 0.815532 0.821768 0.839564 0.831442 0.803480 -100 
-100 -100 1.290433 1.202618 1.070995 0.976487 0.932937 0.899991 0.865530 0.862302 0.888744 0.885608 0.851201 0.842828 0.863782 0.860541 0.829741 0.823399 0.840912 0.842711 0.828662 0.836752 0.862422 0.855051 0.820705 -100 
-100 -100 1.283445 1.196390 1.065995 0.972689 0.929689 0.896258 0.860380 0.855583 0.881136 0.877880 0.844157 0.837295 0.859799 0.856936 0.825453 0.818501 0.835742 0.836973 0.821844 0.828994 0.854296 0.846742 0.812168 -100 
-100 -100 1.245497 1.159798 1.033358 0.941936 0.897910 0.864335 0.829285 0.823633 0.842201 0.839183 0.812609 0.806072 0.822741 0.820885 0.797508 0.792103 0.806888 0.807162 0.792351 0.795549 0.812396 0.803615 0.774534 -100 
-100 -100 1.196865 1.115072 0.995061 0.909631 0.870393 0.838960 0.804593 0.800514 0.820934 0.818337 0.790971 0.784460 0.802085 0.800775 0.777666 0.773355 0.789184 0.788328 0.769853 0.768855 0.782768 0.773020 0.744074 -100 
-100 -100 1.118245 1.043480 0.934177 0.860478 0.836028 0.809429 0.772239 0.770873 0.799465 0.797299 0.763046 0.756685 0.778717 0.777276 0.749669 0.745229 0.768553 0.766858 0.738961 0.735457 0.754949 0.745347 0.709948 -100 
-100 -100 0.966372 0.899792 0.803544 0.742766 0.727622 0.706516 0.672351 0.672117 0.700991 0.699278 0.665939 0.660386 0.682941 0.681791 0.654558 0.650664 0.674103 0.672316 0.644115 0.640055 0.659445 0.651019 0.617234 -100 
-100 -100 0.723159 0.665506 0.584813 0.537434 0.526309 0.510824 0.484716 0.483538 0.504535 0.503433 0.479391 0.475841 0.494711 0.494668 0.474029 0.471894 0.488638 0.487376 0.467200 0.463899 0.477143 0.470664 0.446406 -100 
-100 -100 0.461759 0.415381 0.351967 0.319946 0.318577 0.309096 0.286308 0.284088 0.301932 0.301525 0.282323 0.281886 0.300113 0.301029 0.283883 0.282897 0.298575 0.297906 0.280373 0.278461 0.291792 0.287631 0.267117 -100 
-100 -100 0.278248 0.244041 0.198558 0.179667 0.184475 0.179686 0.161797 0.159226 0.172893 0.172852 0.158896 0.160501 0.176317 0.177354 0.163610 0.163167 0.176398 0.176092 0.161991 0.161043 0.172987 0.170672 0.154693 -100 
-100 -100 -100 -100 -100 -100 -100 -100 -100 -100 -100 -100 -100 -100 -100 -100 -100 -100 -100 -100 -100 -100 -100 -100 -100 -100 
-100 -100 -100 -100 -100 -100 -100 -100 -100 -100 -100 -100 -100 -100 -100 -100 -100 -100 -100 -100 -100 -100 -100 -100 -100 -100 
-100 -100 -100 -100 -100 -100 -100 -100 -100 -100 -100 -100 -100 -100 -100 -100 -100 -100 -100 -100 -100 -100 -100 -100 -100 -100 
-100 -100 0.661774 0.592655 0.495604 0.438489 0.424901 0.411154 0.388825 0.392498 0.416906 0.415496 0.388788 0.384273 0.404113 0.403290 0.380773 0.380656 0.402211 0.402338 0.380848 0.379919 0.398256 0.391078 0.361171 -100 
-100 -100 0.800134 0.730196 0.629774 0.566612 0.546194 0.530249 0.510470 0.516574 0.541628 0.540959 0.515532 0.510889 0.529338 0.527735 0.504873 0.503288 0.522511 0.522791 0.503759 0.503722 0.520901 0.513357 0.484563 -100 
-100 -100 0.986656 0.911759 0.797490 0.723500 0.695202 0.675827 0.656177 0.664441 0.696404 0.696582 0.666427 0.662194 0.683044 0.680704 0.653633 0.649852 0.667011 0.667353 0.650236 0.651365 0.670965 0.662733 0.630868 -100 
-100 -100 1.119506 1.037273 0.910834 0.824435 0.787360 0.763207 0.740804 0.747065 0.777677 0.777758 0.748582 0.745362 0.766472 0.764179 0.736973 0.732410 0.748709 0.749171 0.733165 0.735253 0.754726 0.745483 0.712582 -100 
-100 -100 1.200116 1.110631 0.976526 0.878226 0.831732 0.801473 0.773112 0.772514 0.792130 0.791142 0.770005 0.768948 0.788206 0.786777 0.763652 0.759500 0.775750 0.776624 0.761928 0.765609 0.782698 0.772737 0.741810 -100 
-100 -100 1.268044 1.173511 1.031704 0.925218 0.873696 0.837867 0.801000 0.792231 0.805979 0.803974 0.785781 0.787906 0.808588 0.808268 0.786285 0.781894 0.798338 0.799989 0.787138 0.793936 0.812696 0.803358 0.772774 -100 
-100 -100 1.322684 1.226242 1.079149 0.970780 0.922716 0.883708 0.835743 0.820590 0.830900 0.828379 0.811640 0.815862 0.840205 0.840683 0.817026 0.813096 0.832628 0.835106 0.821167 0.829847 0.852181 0.844115 0.812635 -100 
-100 -100 1.333208 1.235874 1.087595 0.978477 0.930361 0.891396 0.843408 0.828564 0.839301 0.836860 0.819495 0.822492 0.845756 0.846244 0.823467 0.820207 0.839955 0.842787 0.829424 0.838331 0.860501 0.852660 0.821756 -100 
-100 -100 1.306444 1.209032 1.063482 0.954443 0.902907 0.866870 0.829104 0.820934 0.835631 0.833478 0.812845 0.810559 0.827376 0.826830 0.807607 0.805456 0.822915 0.825706 0.814458 0.821898 0.839934 0.831204 0.802544 -100 
-100 -100 1.284319 1.189445 1.048578 0.945037 0.898603 0.866882 0.834645 0.833915 0.854479 0.852307 0.825666 0.815815 0.827603 0.825231 0.806587 0.806577 0.825440 0.828315 0.815551 0.819952 0.835289 0.826021 0.798305 -100 
-100 -100 1.281094 1.190190 1.053844 0.958845 0.927264 0.898825 0.860753 0.864019 0.890894 0.888417 0.854324 0.838440 0.849436 0.845382 0.823482 0.824941 0.847420 0.850514 0.834103 0.835792 0.849265 0.840253 0.813984 -100 
-100 -100 1.274580 1.185694 1.052532 0.960217 0.929771 0.901667 0.864078 0.868215 0.895903 0.893179 0.857593 0.839921 0.849764 0.845326 0.823468 0.825110 0.847707 0.850923 0.834504 0.835870 0.849096 0.840402 0.814739 -100 
-100 -100 1.262843 1.173858 1.042660 0.947658 0.905207 0.875250 0.845611 0.848285 0.872011 0.868988 0.837033 0.821172 0.829193 0.825321 0.806328 0.806743 0.825907 0.828981 0.815908 0.819048 0.833625 0.825115 0.798885 -100 
-100 -100 1.270123 1.181361 1.050156 0.954962 0.910054 0.878554 0.847945 0.847182 0.868032 0.864383 0.834127 0.821113 0.831646 0.827983 0.806951 0.804924 0.822413 0.825123 0.812942 0.817936 0.835170 0.827179 0.799557 -100 
-100 -100 1.288813 1.200933 1.069439 0.975581 0.933002 0.900855 0.866936 0.864053 0.890335 0.886099 0.849639 0.839083 0.858554 0.854631 0.824186 0.819627 0.839370 0.841688 0.826227 0.832716 0.857699 0.850411 0.816337 -100 
-100 -100 1.282951 1.195841 1.065518 0.972657 0.930330 0.897460 0.861950 0.857342 0.882609 0.878204 0.842410 0.833314 0.854243 0.850642 0.819523 0.814441 0.834038 0.835860 0.819344 0.824969 0.849705 0.842371 0.808168 -100 
-100 -100 1.245297 1.159528 1.033077 0.941887 0.898228 0.864886 0.829815 0.823882 0.841824 0.837725 0.809576 0.801417 0.816899 0.814369 0.791207 0.787500 0.804555 0.805560 0.789745 0.791844 0.808442 0.800150 0.771683 -100 
-100 -100 1.196606 1.114729 0.994615 0.909188 0.869981 0.838433 0.803611 0.798664 0.818030 0.814548 0.786473 0.779377 0.796519 0.794832 0.771973 0.769269 0.787278 0.787225 0.767985 0.766117 0.779900 0.770733 0.742500 -100 
-100 -100 1.118132 1.043272 0.933753 0.859838 0.835133 0.808166 0.770239 0.767629 0.794911 0.792100 0.757912 0.751855 0.774049 0.772586 0.745392 0.742552 0.767924 0.766980 0.738345 0.733914 0.753113 0.743963 0.709225 -100 
-100 -100 0.966580 0.899937 0.803470 0.742368 0.726828 0.705330 0.670504 0.669082 0.696662 0.694464 0.661484 0.656465 0.679287 0.678165 0.651296 0.648794 0.674027 0.672919 0.644104 0.639269 0.658397 0.650356 0.617143 -100 
-100 -100 0.723819 0.666139 0.585296 0.537583 0.526063 0.510339 0.483950 0.482043 0.502058 0.500547 0.476689 0.473275 0.492038 0.491758 0.471159 0.469905 0.487986 0.487313 0.466891 0.463372 0.476727 0.470672 0.446885 -100 
-100 -100 0.462922 0.416464 0.352844 0.320461 0.318757 0.309195 0.286471 0.284090 0.301452 0.300751 0.281415 0.280594 0.298365 0.298906 0.281595 0.280940 0.297323 0.297065 0.279663 0.278063 0.291781 0.287992 0.267774 -100 
-100 -100 0.279597 0.245197 0.199384 0.180129 0.184703 0.179894 0.162148 0.159701 0.173289 0.173094 0.158863 0.159943 0.175276 0.176044 0.162222 0.161837 0.175256 0.175163 0.161347 0.160833 0.173135 0.171035 0.155162 -100 
-100 -100 -100 -100 -100 -100 -100 -100 -100 -100 -100 -100 -100 -100 -100 -100 -100 -100 -100 -100 -100 -100 -100 -100 -100 -100 
-100 -100 -100 -100 -100 -100 -100 -100 -100 -100 -100 -100 -100 -100 -100 -100 -100 -100 -100 -100 -100 -100 -100 -100 -100 -100 
-100 -100 -100 -100 -100 -100 -100 -100 -100 -100 -100 -100 -100 -100 -100 -100 -100 -100 -100 -100 -100 -100 -100 -100 -100 -100 
-100 -100 0.646775 0.575922 0.476630 0.418085 0.404753 0.391350 0.368659 0.371780 0.395609 0.394805 0.369893 0.366870 0.387500 0.387115 0.364965 0.364780 0.385822 0.384931 0.361904 0.359660 0.377336 0.369030 0.337474 -100 
-100 -100 0.785798 0.714610 0.613143 0.548481 0.527562 0.511451 0.490924 0.495528 0.518519 0.518481 0.496257 0.493596 0.512170 0.511183 0.489746 0.488018 0.506130 0.505570 0.486203 0.485957 0.502398 0.493880 0.464176 -100 
-100 -100 0.966153 0.891022 0.780868 0.706043 0.676158 0.656145 0.635767 0.641081 0.664163 0.664896 0.644367 0.642545 0.660862 0.659359 0.637074 0.633688 0.649689 0.649474 0.632854 0.634319 0.650706 0.641776 0.612246 -100 
-100 -100 1.099566 1.016743 0.893833 0.806207 0.767403 0.742634 0.719616 0.723109 0.744964 0.745592 0.725971 0.725159 0.743981 0.742601 0.720072 0.715964 0.731269 0.731141 0.715299 0.717238 0.733132 0.723115 0.692673 -100 
-100 -100 1.188315 1.096609 0.959835 0.858606 0.810645 0.780240 0.751878 0.750528 0.768775 0.768449 0.750062 0.750914 0.770651 0.770043 0.748278 0.743989 0.759182 0.759006 0.743138 0.745125 0.760032 0.748753 0.717405 -100 
-100 -100 1.258883 1.161225 1.014788 0.904005 0.849874 0.814353 0.779525 0.771942 0.786207 0.784936 0.768086 0.771572 0.793164 0.793498 0.771939 0.767062 0.782017 0.782011 0.766724 0.769697 0.785057 0.773763 0.742284 -100 
-100 -100 1.311190 1.211522 1.061482 0.947489 0.891764 0.853221 0.812821 0.800555 0.812217 0.810466 0.794667 0.799940 0.822935 0.823914 0.802418 0.797367 0.812934 0.813366 0.798356 0.802384 0.818792 0.808462 0.777817 -100 
-100 -100 1.320184 1.219661 1.068553 0.954107 0.898541 0.860003 0.819288 0.806913 0.818735 0.816931 0.800620 0.805187 0.827704 0.828780 0.807820 0.803261 0.819176 0.820029 0.805433 0.809464 0.825630 0.815635 0.785747 -100 
-100 -100 1.293193 1.192709 1.042632 0.930031 0.876076 0.840246 0.804062 0.795928 0.810480 0.808772 0.789922 0.790784 0.810531 0.810976 0.791033 0.787694 0.803761 0.804914 0.790586 0.793252 0.807531 0.797055 0.767863 -100 
-100 -100 1.267762 1.170533 1.026402 0.920490 0.871610 0.839575 0.807834 0.804937 0.823241 0.821522 0.798792 0.794227 0.810100 0.809213 0.789940 0.788260 0.805455 0.806833 0.791615 0.792250 0.804654 0.794075 0.765990 -100 
-100 -100 1.259420 1.167085 1.030995 0.933177 0.891034 0.861683 0.830972 0.831232 0.852479 0.850590 0.824307 0.815458 0.828707 0.826505 0.806802 0.806188 0.824764 0.826301 0.809813 0.808955 0.820065 0.809992 0.783561 -100 
-100 -100 1.252411 1.162408 1.029956 0.935026 0.893968 0.864703 0.834101 0.834878 0.856670 0.854463 0.826805 0.816303 0.828437 0.825906 0.806468 0.806407 0.825495 0.827262 0.810709 0.809645 0.820701 0.810998 0.785112 -100 
-100 -100 1.243958 1.153648 1.020793 0.924334 0.879632 0.848640 0.818051 0.817300 0.837559 0.834768 0.807345 0.797192 0.809286 0.807208 0.788709 0.788912 0.807896 0.809953 0.794265 0.793907 0.805937 0.796329 0.769784 -100 
-100 -100 1.250977 1.160973 1.028431 0.932011 0.886240 0.853882 0.821532 0.818210 0.836502 0.832853 0.805574 0.796342 0.809477 0.807595 0.788616 0.788654 0.807946 0.810139 0.794480 0.794743 0.808089 0.798800 0.771560 -100 
-100 -100 1.267318 1.178748 1.047872 0.953238 0.907989 0.875068 0.841350 0.836059 0.853366 0.848973 0.821186 0.812805 0.827741 0.825647 0.804728 0.804397 0.824798 0.826972 0.810167 0.810809 0.826478 0.817756 0.789077 -100 
-100 -100 1.262566 1.174741 1.044913 0.950962 0.905657 0.871819 0.836464 0.829524 0.845834 0.841125 0.813634 0.806141 0.821974 0.820025 0.798769 0.798586 0.819539 0.821595 0.803888 0.803866 0.819546 0.811033 0.782428 -100 
-100 -100 1.229333 1.142256 1.014061 0.920794 0.875536 0.840782 0.803631 0.795279 0.810514 0.805950 0.779702 0.773464 0.789700 0.788525 0.768774 0.769512 0.790609 0.792316 0.773553 0.771332 0.784397 0.775531 0.748359 -100 
-100 -100 1.181982 1.098729 0.976616 0.888797 0.847057 0.813665 0.776592 0.768107 0.783501 0.779425 0.754158 0.749467 0.767263 0.766941 0.747755 0.749528 0.771292 0.772281 0.751143 0.745851 0.756717 0.747401 0.720762 -100 
-100 -100 1.102407 1.026583 0.916009 0.839550 0.806682 0.777655 0.742309 0.735018 0.752112 0.748689 0.723424 0.720125 0.739947 0.740068 0.720085 0.722121 0.744663 0.744877 0.721168 0.713652 0.723923 0.714740 0.688096 -100 
-100 -100 0.950997 0.883479 0.786205 0.722755 0.699329 0.675991 0.643941 0.638016 0.655465 0.652751 0.628796 0.626381 0.646353 0.646559 0.626797 0.628732 0.650832 0.650863 0.627331 0.620020 0.630723 0.622801 0.597635 -100 
-100 -100 0.709996 0.651194 0.568707 0.519062 0.505603 0.488753 0.461054 0.456322 0.472810 0.470945 0.449847 0.448261 0.466818 0.466991 0.448693 0.450189 0.470641 0.471032 0.450370 0.445742 0.457984 0.452425 0.430239 -100 
-100 -100 0.448772 0.401574 0.336678 0.302970 0.300390 0.290596 0.267661 0.264331 0.280093 0.279161 0.260936 0.260600 0.277985 0.278174 0.261134 0.261585 0.279644 0.280234 0.262968 0.261744 0.275949 0.272919 0.253583 -100 
-100 -100 0.265096 0.230818 0.185069 0.165465 0.169548 0.165087 0.148460 0.146345 0.158969 0.158646 0.145104 0.145614 0.159581 0.159786 0.146257 0.146085 0.159689 0.160110 0.147320 0.147854 0.160660 0.159242 0.144325 -100 
-100 -100 -100 -100 -100 -100 -100 -100 -100 -100 -100 -100 -100 -100 -100 -100 -100 -100 -100 -100 -100 -100 -100 -100 -100 -100 
-100 -100 -100 -100 -100 -100 -100 -100 -100 -100 -100 -100 -100 -100 -100 -100 -100 -100 -100 -100 -100 -100 -100 -100 -100 -100 
-100 -100 -100 -100 -100 -100 -100 -100 -100 -100 -100 -100 -100 -100 -100 -100 -100 -100 -100 -100 -100 -100 -100 -100 -100 -100 
-100 -100 0.648352 0.576861 0.476452 0.416725 0.402864 0.389246 0.366049 0.368004 0.390586 0.390425 0.368142 0.367567 0.389355 0.389419 0.367329 0.366469 0.386500 0.385036 0.361994 0.360024 0.377977 0.369278 0.336862 -100 
-100 -100 0.787082 0.715368 0.613034 0.547142 0.525649 0.508810 0.486710 0.489236 0.510396 0.511015 0.491957 0.492393 0.512604 0.512357 0.491151 0.488780 0.506033 0.505136 0.486194 0.486904 0.504183 0.495567 0.465137 -100 
-100 -100 0.965533 0.890190 0.780117 0.704594 0.674963 0.653747 0.630012 0.632073 0.652183 0.653532 0.637106 0.638983 0.659312 0.658862 0.637156 0.633396 0.649265 0.648966 0.632608 0.635410 0.653281 0.644566 0.614273 -100 
-100 -100 1.098110 1.015004 0.892097 0.803777 0.765244 0.739277 0.712951 0.713369 0.732471 0.733700 0.717991 0.720856 0.741875 0.741644 0.719682 0.715303 0.730662 0.730367 0.714244 0.716696 0.733451 0.723633 0.692783 -100 
-100 -100 1.187602 1.095090 0.957061 0.854390 0.805749 0.774630 0.744968 0.742282 0.759604 0.759948 0.744037 0.747884 0.769796 0.770201 0.748584 0.743870 0.758619 0.757672 0.740326 0.740456 0.754097 0.742477 0.711293 -100 
-100 -100 1.258370 1.159481 1.010983 0.898257 0.843050 0.807413 0.772998 0.765928 0.780905 0.780415 0.764858 0.770500 0.794080 0.795207 0.773392 0.767997 0.782319 0.780575 0.761535 0.759539 0.771385 0.758792 0.727290 -100 
-100 -100 1.310306 1.209187 1.056657 0.940382 0.883061 0.844789 0.806220 0.795808 0.809783 0.808907 0.793189 0.800141 0.825184 0.826800 0.804568 0.798776 0.813653 0.811550 0.790906 0.787941 0.800043 0.787626 0.755850 -100 
-100 -100 1.317480 1.215588 1.062223 0.945957 0.889205 0.851009 0.811805 0.800759 0.814504 0.813514 0.797645 0.804609 0.829819 0.831620 0.809526 0.803863 0.818958 0.817121 0.796503 0.793021 0.804504 0.792350 0.761439 -100 
-100 -100 1.287568 1.186073 1.034538 0.921339 0.867408 0.831634 0.794936 0.785666 0.799710 0.798680 0.782438 0.787899 0.811806 0.813371 0.791886 0.786760 0.801563 0.800291 0.780793 0.776623 0.786015 0.773898 0.744938 -100 
-100 -100 1.260119 1.162307 1.017498 0.912000 0.863622 0.831029 0.796813 0.789909 0.805263 0.804246 0.786618 0.789557 0.811545 0.812346 0.791005 0.786503 0.801660 0.800659 0.781211 0.776380 0.784811 0.773044 0.745397 -100 
-100 -100 1.251795 1.159109 1.022398 0.925215 0.882857 0.852335 0.818398 0.812630 0.828833 0.827759 0.808937 0.809922 0.831060 0.831011 0.808661 0.804502 0.820469 0.819430 0.799056 0.793716 0.801780 0.790628 0.764162 -100 
-100 -100 1.244241 1.154089 1.021295 0.927124 0.885809 0.855243 0.821192 0.815608 0.832030 0.830568 0.810564 0.810121 0.830260 0.829985 0.808179 0.805085 0.822067 0.821381 0.800823 0.795376 0.803621 0.792791 0.766594 -100 
-100 -100 1.234116 1.143859 1.011251 0.915710 0.871537 0.839577 0.805663 0.799762 0.815967 0.813673 0.792051 0.790206 0.808891 0.808992 0.789546 0.788806 0.807596 0.807821 0.787595 0.782099 0.790852 0.779976 0.753143 -100 
-100 -100 1.240547 1.150585 1.018221 0.922370 0.877213 0.844226 0.809425 0.802747 0.818458 0.815155 0.791879 0.788811 0.807149 0.807591 0.789532 0.791621 0.813473 0.814558 0.793267 0.787178 0.796591 0.785708 0.757962 -100 
-100 -100 1.257333 1.168757 1.037886 0.943548 0.899295 0.865859 0.829749 0.822208 0.837707 0.833619 0.808876 0.805093 0.823937 0.824407 0.806392 0.810791 0.836532 0.838138 0.814252 0.807514 0.819097 0.808481 0.778663 -100 
-100 -100 1.253599 1.165747 1.035793 0.941803 0.897157 0.862722 0.825180 0.816265 0.830854 0.826291 0.801372 0.797690 0.816698 0.817157 0.799371 0.804912 0.832114 0.834082 0.809470 0.802219 0.814027 0.803846 0.774273 -100 
-100 -100 1.221674 1.134556 1.006129 0.912438 0.866886 0.831282 0.792234 0.781359 0.794285 0.789548 0.765757 0.763175 0.782311 0.783106 0.766315 0.772478 0.799163 0.801318 0.777404 0.769147 0.778765 0.768913 0.741755 -100 
-100 -100 1.175826 1.092464 0.970008 0.881665 0.839436 0.804780 0.764916 0.752498 0.764272 0.759786 0.737630 0.736962 0.757473 0.759073 0.743030 0.750107 0.777090 0.778917 0.753846 0.743517 0.751436 0.741586 0.715457 -100 
-100 -100 1.098050 1.021994 0.910676 0.833744 0.800467 0.769841 0.730702 0.718104 0.730390 0.726522 0.705264 0.706427 0.728832 0.731136 0.714981 0.722481 0.749783 0.750957 0.724140 0.712091 0.719542 0.709877 0.683851 -100 
-100 -100 0.947867 0.880068 0.781994 0.718006 0.694238 0.669455 0.633835 0.622820 0.635514 0.632444 0.612545 0.614295 0.636387 0.638465 0.622255 0.629144 0.655537 0.656540 0.630465 0.619312 0.627592 0.619353 0.594903 -100 
-100 -100 0.707789 0.648775 0.565751 0.515411 0.501505 0.483902 0.454357 0.446464 0.459589 0.457459 0.439250 0.440424 0.460088 0.460991 0.444562 0.449483 0.473500 0.474874 0.452467 0.445471 0.456386 0.451022 0.429748 -100 
-100 -100 0.447950 0.400632 0.335337 0.300940 0.297884 0.288067 0.265145 0.260893 0.274854 0.273685 0.256816 0.257094 0.274116 0.273879 0.257102 0.259183 0.279576 0.281054 0.263244 0.261602 0.275842 0.273441 0.254985 -100 
-100 -100 0.265478 0.231072 0.184950 0.164653 0.168266 0.164065 0.148345 0.146828 0.158945 0.158438 0.145005 0.144539 0.157300 0.156742 0.142938 0.143173 0.157828 0.158882 0.146461 0.147892 0.161460 0.160672 0.146312 -100 
-100 -100 -100 -100 -100 -100 -100 -100 -100 -100 -100 -100 -100 -100 -100 -100 -100 -100 -100 -100 -100 -100 -100 -100 -100 -100 
-100 -100 -100 -100 -100 -100 -100 -100 -100 -100 -100 -100 -100 -100 -100 -100 -100 -100 -100 -100 -100 -100 -100 -100 -100 -100 
-100 -100 -100 -100 -100 -100 -100 -100 -100 -100 -100 -100 -100 -100 -100 -100 -100 -100 -100 -100 -100 -100 -100 -100 -100 -100 
-100 -100 0.662139 0.591592 0.492311 0.432779 0.418612 0.404863 0.381571 0.382695 0.403734 0.404240 0.385004 0.386662 0.409122 0.409432 0.387436 0.385616 0.404321 0.402689 0.380833 0.380172 0.398771 0.390312 0.358089 -100 
-100 -100 0.799172 0.728059 0.626272 0.560687 0.540120 0.522853 0.498675 0.499325 0.518708 0.519987 0.504093 0.507448 0.529596 0.529855 0.508127 0.504954 0.521910 0.521029 0.502635 0.504928 0.524221 0.516140 0.485013 -100 
-100 -100 0.976851 0.901815 0.791572 0.717303 0.693429 0.671443 0.639917 0.638232 0.655828 0.657757 0.644901 0.650744 0.676876 0.677251 0.652103 0.647847 0.668157 0.668082 0.648003 0.652737 0.677057 0.669166 0.634062 -100 
-100 -100 1.107606 1.024904 0.902078 0.815275 0.782546 0.755778 0.721644 0.718306 0.734984 0.736735 0.724418 0.731256 0.758232 0.758914 0.733521 0.728753 0.748789 0.748705 0.728432 0.732239 0.755013 0.746140 0.710902 -100 
-100 -100 1.194337 1.102513 0.965346 0.863646 0.816479 0.784876 0.752773 0.748340 0.764705 0.765572 0.751822 0.758507 0.783063 0.784216 0.761836 0.756677 0.772044 0.770907 0.752248 0.751819 0.766435 0.755541 0.724266 -100 
-100 -100 1.263919 1.165751 1.018172 0.906472 0.852291 0.816610 0.781370 0.774156 0.790132 0.790173 0.774991 0.782392 0.808057 0.809737 0.787173 0.781516 0.796659 0.794024 0.771678 0.766670 0.777742 0.765210 0.733584 -100 
-100 -100 1.316723 1.216054 1.063040 0.948083 0.893921 0.855981 0.815561 0.806372 0.827769 0.827423 0.805839 0.813515 0.846213 0.848260 0.819315 0.813699 0.833983 0.830378 0.800398 0.792648 0.808822 0.795729 0.757031 -100 
-100 -100 1.322170 1.220839 1.067245 0.952754 0.899561 0.861833 0.820610 0.810424 0.831284 0.830753 0.809254 0.817417 0.850729 0.852991 0.823848 0.818086 0.838474 0.834981 0.804649 0.795870 0.811006 0.798052 0.760278 -100 
-100 -100 1.288272 1.187780 1.037772 0.926929 0.875140 0.839687 0.801664 0.791076 0.805203 0.804545 0.789527 0.798419 0.826035 0.828286 0.804872 0.798505 0.813609 0.810799 0.786590 0.777618 0.784642 0.772110 0.743290 -100 
-100 -100 1.260390 1.163561 1.020076 0.917423 0.871863 0.839252 0.801956 0.791332 0.804277 0.803667 0.789860 0.798819 0.826708 0.828580 0.804165 0.797335 0.811892 0.809275 0.785841 0.777043 0.783109 0.771130 0.744209 -100 
-100 -100 1.256721 1.164369 1.026006 0.931738 0.895249 0.864344 0.823050 0.811415 0.825273 0.824698 0.809924 0.819510 0.853071 0.854449 0.823604 0.816184 0.835893 0.832933 0.803519 0.794301 0.801620 0.790123 0.762523 -100 
-100 -100 1.248772 1.159025 1.024660 0.933469 0.898076 0.867167 0.825737 0.814117 0.827927 0.826885 0.811056 0.819321 0.851917 0.853093 0.822957 0.816997 0.838131 0.835565 0.805735 0.796368 0.803991 0.792693 0.765025 -100 
-100 -100 1.232993 1.143916 1.012849 0.920355 0.879220 0.847330 0.810111 0.799869 0.812645 0.810534 0.793370 0.798056 0.822986 0.824377 0.802511 0.800878 0.820653 0.819519 0.794593 0.785059 0.791931 0.780502 0.753339 -100 
-100 -100 1.238970 1.150231 1.019461 0.926264 0.883889 0.851265 0.814267 0.804950 0.818626 0.815385 0.794959 0.796644 0.819765 0.821594 0.802951 0.806660 0.832205 0.832507 0.805214 0.794309 0.802399 0.790688 0.761347 -100 
-100 -100 1.260378 1.172446 1.040406 0.948332 0.909094 0.876084 0.835775 0.826428 0.843528 0.839496 0.814020 0.813968 0.842584 0.844718 0.822026 0.830740 0.868263 0.869536 0.832846 0.820603 0.837798 0.826025 0.786682 -100 
-100 -100 1.257674 1.170463 1.039251 0.947256 0.907351 0.873324 0.831842 0.821412 0.837707 0.833091 0.807055 0.806450 0.834581 0.836581 0.814623 0.825258 0.864908 0.866903 0.829642 0.816994 0.834564 0.823369 0.784360 -100 
-100 -100 1.223192 1.137264 1.009925 0.918090 0.874546 0.839271 0.798825 0.786240 0.797894 0.792853 0.770221 0.770289 0.792184 0.794086 0.778457 0.788879 0.821509 0.824052 0.794641 0.781826 0.790603 0.780285 0.751661 -100 
-100 -100 1.178742 1.096507 0.974900 0.888424 0.848246 0.813654 0.771609 0.756350 0.766133 0.761190 0.740446 0.742758 0.766140 0.768812 0.753767 0.764761 0.796709 0.799193 0.770165 0.756065 0.763048 0.753019 0.726209 -100 
-100 -100 1.114105 1.038058 0.918052 0.842831 0.814978 0.784069 0.738511 0.721964 0.743450 0.739139 0.708084 0.712854 0.743556 0.747230 0.726946 0.738114 0.773177 0.775074 0.741625 0.726371 0.736391 0.726471 0.696139 -100 
-100 -100 0.965462 0.897580 0.790988 0.728451 0.710002 0.684918 0.642907 0.628057 0.649524 0.646129 0.616998 0.622173 0.652244 0.655569 0.635185 0.645423 0.679142 0.680839 0.648554 0.634578 0.645602 0.637114 0.608335 -100 
-100 -100 0.717028 0.658794 0.576146 0.526808 0.514214 0.496622 0.465448 0.455268 0.466478 0.464123 0.447449 0.450662 0.471813 0.473198 0.457447 0.465018 0.492191 0.494213 0.469788 0.460616 0.470891 0.465545 0.444209 -100 
-100 -100 0.459856 0.413111 0.348293 0.314236 0.311324 0.301668 0.278812 0.273908 0.286644 0.285276 0.269252 0.269925 0.286693 0.286190 0.269787 0.273370 0.295621 0.297664 0.279057 0.276438 0.290229 0.288076 0.270164 -100 
-100 -100 0.279657 0.244994 0.198312 0.177414 0.180826 0.176629 0.160987 0.159705 0.171769 0.171090 0.157324 0.156258 0.168622 0.167551 0.153240 0.154072 0.170221 0.171730 0.158775 0.160246 0.174317 0.173800 0.159414 -100 
-100 -100 -100 -100 -100 -100 -100 -100 -100 -100 -100 -100 -100 -100 -100 -100 -100 -100 -100 -100 -100 -100 -100 -100 -100 -100 
-100 -100 -100 -100 -100 -100 -100 -100 -100 -100 -100 -100 -100 -100 -100 -100 -100 -100 -100 -100 -100 -100 -100 -100 -100 -100 
-100 -100 -100 -100 -100 -100 -100 -100 -100 -100 -100 -100 -100 -100 -100 -100 -100 -100 -100 -100 -100 -100 -100 -100 -100 -100 
-100 -100 0.654894 0.584268 0.484967 0.425692 0.411922 0.398470 0.375264 0.376162 0.396870 0.397577 0.379105 0.381426 0.404186 0.404584 0.382552 0.380510 0.398872 0.396949 0.374848 0.373975 0.392514 0.383985 0.351628 -100 
-100 -100 0.792445 0.721039 0.618866 0.553140 0.532718 0.515505 0.491045 0.491124 0.510015 0.511489 0.496501 0.500840 0.523601 0.524068 0.502266 0.498846 0.515522 0.514426 0.495932 0.498322 0.517834 0.509742 0.478387 -100 
-100 -100 0.969962 0.894488 0.783636 0.708961 0.685044 0.662853 0.630628 0.628006 0.644903 0.646984 0.635154 0.642276 0.669331 0.670059 0.644846 0.640375 0.660550 0.660432 0.640468 0.645614 0.670426 0.662691 0.627437 -100 
-100 -100 1.099606 1.016383 0.892851 0.805639 0.772915 0.745922 0.710979 0.706633 0.722604 0.724418 0.712977 0.721115 0.749175 0.750281 0.724793 0.719909 0.740057 0.740118 0.720005 0.724202 0.747482 0.738961 0.703839 -100 
-100 -100 1.184707 1.092262 0.954292 0.852326 0.805411 0.773806 0.741145 0.736011 0.751947 0.752747 0.739424 0.747159 0.772843 0.774392 0.751811 0.746692 0.762507 0.761622 0.742825 0.742240 0.756973 0.746551 0.715803 -100 
-100 -100 1.252750 1.153915 1.005517 0.893721 0.840060 0.804682 0.769292 0.761876 0.777797 0.777682 0.762473 0.770596 0.797336 0.799354 0.776507 0.771034 0.786890 0.784472 0.761399 0.755249 0.765678 0.753580 0.722880 -100 
-100 -100 1.304250 1.202930 1.049162 0.934265 0.880805 0.843422 0.803219 0.794210 0.815816 0.815285 0.793430 0.801650 0.835362 0.837704 0.808430 0.803048 0.824140 0.820654 0.789443 0.779712 0.794556 0.781758 0.744181 -100 
-100 -100 1.308073 1.206138 1.051933 0.937808 0.885651 0.848650 0.807616 0.797494 0.818442 0.817665 0.795920 0.804772 0.839264 0.841824 0.812212 0.806649 0.827960 0.824701 0.793139 0.782283 0.795996 0.783382 0.746844 -100 
-100 -100 1.272366 1.171330 1.020931 0.910916 0.860653 0.825968 0.787642 0.776416 0.790084 0.789101 0.774249 0.784457 0.813780 0.816385 0.792201 0.785816 0.801885 0.799524 0.774477 0.763958 0.769987 0.757974 0.730412 -100 
-100 -100 1.243584 1.146345 1.002754 0.901297 0.857504 0.825512 0.787260 0.775026 0.786766 0.785884 0.773098 0.784422 0.814681 0.817021 0.791513 0.784152 0.799289 0.797033 0.773007 0.763134 0.768591 0.757126 0.731220 -100 
-100 -100 1.240178 1.147574 1.009319 0.916349 0.881499 0.850974 0.808273 0.794292 0.806315 0.805571 0.792653 0.805468 0.841853 0.843766 0.811598 0.803156 0.822904 0.819985 0.789912 0.779737 0.786582 0.775429 0.748481 -100 
-100 -100 1.232689 1.142758 1.008547 0.918561 0.884648 0.854037 0.811155 0.797082 0.808899 0.807629 0.793683 0.805163 0.840482 0.842071 0.810523 0.803550 0.824765 0.822143 0.791460 0.781104 0.788346 0.777313 0.750070 -100 
-100 -100 1.217238 1.127981 0.997014 0.905520 0.865728 0.834188 0.795836 0.783615 0.794690 0.792125 0.776107 0.783178 0.810238 0.811777 0.788650 0.786661 0.807288 0.806299 0.780252 0.769622 0.776234 0.765105 0.738272 -100 
-100 -100 1.223897 1.135029 1.004325 0.911820 0.870425 0.838137 0.800464 0.789828 0.802208 0.798363 0.778383 0.781534 0.806110 0.807948 0.788539 0.792862 0.820131 0.820780 0.792025 0.779727 0.787507 0.776082 0.747012 -100 
-100 -100 1.246417 1.158434 1.026460 0.934764 0.896100 0.863322 0.822639 0.812450 0.828544 0.823903 0.798551 0.799394 0.828911 0.831019 0.808117 0.818179 0.857972 0.859686 0.821277 0.807372 0.824122 0.812599 0.773517 -100 
-100 -100 1.244910 1.157666 1.026453 0.934588 0.894967 0.861104 0.819410 0.808326 0.823679 0.818417 0.792317 0.792199 0.820763 0.822489 0.800332 0.812491 0.854638 0.857242 0.818416 0.804363 0.821772 0.811037 0.772393 -100 
-100 -100 1.211562 1.125539 0.998055 0.906174 0.862772 0.827637 0.787019 0.773713 0.784286 0.778507 0.755703 0.755951 0.777866 0.779066 0.762842 0.774611 0.809814 0.813240 0.782790 0.769287 0.778553 0.769099 0.741044 -100 
-100 -100 1.168171 1.085760 0.963869 0.877220 0.837123 0.802612 0.760252 0.744019 0.752482 0.746844 0.726174 0.728716 0.751940 0.753789 0.738131 0.750393 0.784845 0.788395 0.758797 0.744479 0.752240 0.743278 0.717208 -100 
-100 -100 1.104617 1.028350 0.908010 0.832536 0.804699 0.773794 0.727771 0.710042 0.729978 0.725151 0.694699 0.699978 0.730565 0.733635 0.713138 0.725642 0.762968 0.765912 0.732129 0.716700 0.727315 0.718362 0.688818 -100 
-100 -100 0.957201 0.889126 0.782214 0.719404 0.700955 0.675954 0.633677 0.617898 0.638024 0.634294 0.605861 0.611473 0.641311 0.644096 0.623609 0.635007 0.670626 0.673274 0.640855 0.626850 0.638393 0.630772 0.602744 -100 
-100 -100 0.710324 0.652013 0.569175 0.519637 0.507075 0.489774 0.458894 0.448508 0.458999 0.456422 0.440029 0.443104 0.463636 0.464309 0.448205 0.456414 0.484919 0.487728 0.463505 0.454768 0.465759 0.461224 0.440545 -100 
-100 -100 0.455016 0.408404 0.343696 0.309575 0.306648 0.297362 0.275213 0.270736 0.283274 0.281770 0.265664 0.265653 0.281501 0.280345 0.263636 0.267342 0.290114 0.292657 0.274585 0.272736 0.287214 0.285666 0.268252 -100 
-100 -100 0.276460 0.242086 0.195753 0.174903 0.178197 0.174260 0.159317 0.158588 0.170704 0.169962 0.156003 0.154228 0.165763 0.164330 0.150056 0.150821 0.166847 0.168573 0.156243 0.158364 0.172811 0.172615 0.158543 -100 
-100 -100 -100 -100 -100 -100 -100 -100 -100 -100 -100 -100 -100 -100 -100 -100 -100 -100 -100 -100 -100 -100 -100 -100 -100 -100 
-100 -100 -100 -100 -100 -100 -100 -100 -100 -100 -100 -100 -100 -100 -100 -100 -100 -100 -100 -100 -100 -100 -100 -100 -100 -100 
-100 -100 -100 -100 -100 -100 -100 -100 -100 -100 -100 -100 -100 -100 -100 -100 -100 -100 -100 -100 -100 -100 -100 -100 -100 -100 
-100 -100 0.630796 0.558804 0.457833 0.398279 0.385216 0.372248 0.349054 0.350060 0.371412 0.371934 0.352382 0.354216 0.377160 0.377580 0.355395 0.353779 0.372667 0.370294 0.346552 0.344068 0.361962 0.352957 0.319877 -100 
-100 -100 0.770915 0.698220 0.594499 0.527743 0.506303 0.489324 0.466036 0.466487 0.485841 0.487127 0.471311 0.475164 0.497471 0.497974 0.476636 0.473457 0.489747 0.488211 0.469114 0.470322 0.488377 0.479695 0.448469 -100 
-100 -100 0.948432 0.871844 0.760188 0.683223 0.653162 0.630993 0.604692 0.603480 0.620886 0.622782 0.610224 0.616427 0.639695 0.640459 0.618834 0.614407 0.629815 0.629386 0.613484 0.617683 0.637026 0.628761 0.598085 -100 
-100 -100 1.078051 0.993470 0.868715 0.778943 0.740109 0.713123 0.683965 0.681003 0.697470 0.699007 0.686717 0.693959 0.718399 0.719578 0.697608 0.692847 0.708436 0.708447 0.692718 0.696258 0.714324 0.705434 0.674994 -100 
-100 -100 1.163692 1.069315 0.928743 0.824812 0.776422 0.745003 0.713549 0.708710 0.724686 0.725041 0.710926 0.718332 0.743840 0.745553 0.723456 0.718722 0.734493 0.733946 0.715748 0.714851 0.728273 0.717728 0.688031 -100 
-100 -100 1.230610 1.129614 0.978303 0.864617 0.810286 0.775309 0.740593 0.733145 0.748165 0.747506 0.732301 0.740447 0.767435 0.769665 0.747041 0.741960 0.757905 0.756166 0.734069 0.727574 0.736540 0.724623 0.695577 -100 
-100 -100 1.279006 1.175754 1.020520 0.903594 0.847431 0.810582 0.773142 0.763691 0.778730 0.777653 0.761466 0.770372 0.798635 0.801197 0.777940 0.772497 0.789071 0.786455 0.760956 0.750689 0.757623 0.745258 0.716320 -100 
-100 -100 1.281612 1.177709 1.022052 0.906032 0.851418 0.815087 0.776841 0.766305 0.780701 0.779334 0.763183 0.772697 0.801767 0.804537 0.780936 0.775421 0.792458 0.790327 0.764732 0.753542 0.759507 0.747478 0.719719 -100 
-100 -100 1.246376 1.143118 0.990004 0.878554 0.828423 0.794531 0.756840 0.745580 0.758264 0.756626 0.741678 0.751923 0.781560 0.784373 0.760428 0.754700 0.771535 0.770609 0.747302 0.737015 0.742178 0.730814 0.705212 -100 
-100 -100 1.216082 1.116985 0.971578 0.869066 0.825212 0.793932 0.756474 0.744258 0.755663 0.754187 0.740739 0.751985 0.781965 0.784476 0.759709 0.752987 0.768961 0.768105 0.745757 0.736443 0.741951 0.731073 0.706187 -100 
-100 -100 1.208171 1.114709 0.978186 0.884345 0.845808 0.815795 0.777366 0.763832 0.773868 0.772636 0.760839 0.773004 0.803641 0.805615 0.779281 0.771437 0.786583 0.784809 0.761550 0.752338 0.758112 0.747446 0.722682 -100 
-100 -100 1.201610 1.110912 0.978513 0.887489 0.849584 0.819266 0.780541 0.766814 0.776574 0.774776 0.761935 0.772722 0.802157 0.803620 0.777688 0.771091 0.787527 0.785894 0.761924 0.752570 0.758853 0.748289 0.723116 -100 
-100 -100 1.192046 1.101284 0.968919 0.876021 0.835264 0.803798 0.765919 0.753412 0.764034 0.760762 0.743897 0.750687 0.776921 0.778084 0.755148 0.753194 0.774082 0.774082 0.749548 0.739656 0.746643 0.736090 0.710014 -100 
-100 -100 1.199951 1.109607 0.977366 0.883261 0.840595 0.808177 0.770876 0.759804 0.771369 0.766674 0.745873 0.748493 0.772255 0.773461 0.753728 0.757966 0.784922 0.786522 0.759783 0.748207 0.755505 0.744819 0.717640 -100 
-100 -100 1.219468 1.130713 0.999995 0.906527 0.863641 0.830554 0.792960 0.782603 0.794788 0.789287 0.766059 0.766047 0.788376 0.789599 0.772075 0.781253 0.814104 0.816625 0.786461 0.773264 0.782077 0.771475 0.742290 -100 
-100 -100 1.218987 1.130992 1.000993 0.907163 0.863071 0.828789 0.790241 0.779075 0.790546 0.784421 0.760394 0.759219 0.780308 0.780833 0.763729 0.774801 0.809988 0.813436 0.782983 0.769979 0.779818 0.770240 0.741614 -100 
-100 -100 1.190437 1.103010 0.974070 0.880003 0.834533 0.798958 0.758908 0.745425 0.754835 0.748204 0.724827 0.723907 0.744068 0.743706 0.726291 0.737481 0.772428 0.776945 0.748841 0.737003 0.746719 0.738715 0.713077 -100 
-100 -100 1.147675 1.063787 0.940422 0.851357 0.808997 0.774104 0.732619 0.716548 0.723841 0.717495 0.696525 0.697742 0.718776 0.718889 0.702205 0.714075 0.749084 0.753858 0.726118 0.713702 0.722621 0.715276 0.691240 -100 
-100 -100 1.073061 0.996345 0.883902 0.806034 0.772269 0.741112 0.699891 0.682771 0.689666 0.684389 0.665921 0.669785 0.692698 0.694148 0.678658 0.691158 0.725549 0.729654 0.701191 0.687306 0.695098 0.687707 0.664182 -100 
-100 -100 0.926243 0.857822 0.758639 0.693661 0.669409 0.644344 0.607232 0.592410 0.600260 0.596243 0.579388 0.583543 0.605690 0.606956 0.591589 0.602878 0.635314 0.639001 0.611971 0.599587 0.608186 0.602014 0.579999 -100 
-100 -100 0.690339 0.631019 0.547274 0.496123 0.482039 0.464932 0.435668 0.426352 0.436637 0.433862 0.417244 0.418889 0.437298 0.436571 0.419707 0.427231 0.455782 0.459466 0.437094 0.430558 0.442931 0.439691 0.420427 -100 
-100 -100 0.435449 0.388387 0.323173 0.288326 0.285021 0.276145 0.255113 0.251764 0.264679 0.263094 0.246392 0.245009 0.259494 0.257408 0.239823 0.242638 0.265127 0.268173 0.251643 0.251976 0.268076 0.267431 0.250553 -100 
-100 -100 0.257426 0.223686 0.178314 0.157892 0.161003 0.157546 0.143983 0.144143 0.156282 0.155560 0.141618 0.138954 0.149108 0.147395 0.133649 0.133783 0.148316 0.150110 0.139545 0.143008 0.157804 0.158027 0.144657 -100 
-100 -100 -100 -100 -100 -100 -100 -100 -100 -100 -100 -100 -100 -100 -100 -100 -100 -100 -100 -100 -100 -100 -100 -100 -100 -100 
-100 -100 -100 -100 -100 -100 -100 -100 -100 -100 -100 -100 -100 -100 -100 -100 -100 -100 -100 -100 -100 -100 -100 -100 -100 -100 
-100 -100 -100 -100 -100 -100 -100 -100 -100 -100 -100 -100 -100 -100 -100 -100 -100 -100 -100 -100 -100 -100 -100 -100 -100 -100 
-100 -100 -100 -100 -100 -100 -100 -100 -100 -100 -100 -100 -100 -100 -100 -100 -100 -100 -100 -100 -100 -100 -100 -100 -100 -100 
-100 -100 -100 -100 -100 -100 -100 -100 -100 -100 -100 -100 -100 -100 -100 -100 -100 -100 -100 -100 -100 -100 -100 -100 -100 -100 
-100 -100 -100 -100 -100 -100 -100 -100 -100 -100 -100 -100 -100 -100 -100 -100 -100 -100 -100 -100 -100 -100 -100 -100 -100 -100 
-100 -100 -100 -100 -100 -100 -100 -100 -100 -100 -100 -100 -100 -100 -100 -100 -100 -100 -100 -100 -100 -100 -100 -100 -100 -100 
-100 -100 -100 -100 -100 -100 -100 -100 -100 -100 -100 -100 -100 -100 -100 -100 -100 -100 -100 -100 -100 -100 -100 -100 -100 -100 
-100 -100 -100 -100 -100 -100 -100 -100 -100 -100 -100 -100 -100 -100 -100 -100 -100 -100 -100 -100 -100 -100 -100 -100 -100 -100 
-100 -100 -100 -100 -100 -100 -100 -100 -100 -100 -100 -100 -100 -100 -100 -100 -100 -100 -100 -100 -100 -100 -100 -100 -100 -100 
-100 -100 -100 -100 -100 -100 -100 -100 -100 -100 -100 -100 -100 -100 -100 -100 -100 -100 -100 -100 -100 -100 -100 -100 -100 -100 
-100 -100 -100 -100 -100 -100 -100 -100 -100 -100 -100 -100 -100 -100 -100 -100 -100 -100 -100 -100 -100 -100 -100 -100 -100 -100 
-100 -100 -100 -100 -100 -100 -100 -100 -100 -100 -100 -100 -100 -100 -100 -100 -100 -100 -100 -100 -100 -100 -100 -100 -100 -100 
-100 -100 -100 -100 -100 -100 -100 -100 -100 -100 -100 -100 -100 -100 -100 -100 -100 -100 -100 -100 -100 -100 -100 -100 -100 -100 
-100 -100 -100 -100 -100 -100 -100 -100 -100 -100 -100 -100 -100 -100 -100 -100 -100 -100 -100 -100 -100 -100 -100 -100 -100 -100 
-100 -100 -100 -100 -100 -100 -100 -100 -100 -100 -100 -100 -100 -100 -100 -100 -100 -100 -100 -100 -100 -100 -100 -100 -100 -100 
-100 -100 -100 -100 -100 -100 -100 -100 -100 -100 -100 -100 -100 -100 -100 -100 -100 -100 -100 -100 -100 -100 -100 -100 -100 -100 
-100 -100 -100 -100 -100 -100 -100 -100 -100 -100 -100 -100 -100 -100 -100 -100 -100 -100 -100 -100 -100 -100 -100 -100 -100 -100 
-100 -100 -100 -100 -100 -100 -100 -100 -100 -100 -100 -100 -100 -100 -100 -100 -100 -100 -100 -100 -100 -100 -100 -100 -100 -100 
-100 -100 -100 -100 -100 -100 -100 -100 -100 -100 -100 -100 -100 -100 -100 -100 -100 -100 -100 -100 -100 -100 -100 -100 -100 -100 
-100 -100 -100 -100 -100 -100 -100 -100 -100 -100 -100 -100 -100 -100 -100 -100 -100 -100 -100 -100 -100 -100 -100 -100 -100 -100 
-100 -100 -100 -100 -100 -100 -100 -100 -100 -100 -100 -100 -100 -100 -100 -100 -100 -100 -100 -100 -100 -100 -100 -100 -100 -100 
-100 -100 -100 -100 -100 -100 -100 -100 -100 -100 -100 -100 -100 -100 -100 -100 -100 -100 -100 -100 -100 -100 -100 -100 -100 -100 
-100 -100 -100 -100 -100 -100 -100 -100 -100 -100 -100 -100 -100 -100 -100 -100 -100 -100 -100 -100 -100 -100 -100 -100 -100 -100 
-100 -100 -100 -100 -100 -100 -100 -100 -100 -100 -100 -100 -100 -100 -100 -100 -100 -100 -100 -100 -100 -100 -100 -100 -100 -100 
-100 -100 -100 -100 -100 -100 -100 -100 -100 -100 -100 -100 -100 -100 -100 -100 -100 -100 -100 -100 -100 -100 -100 -100 -100 -100 
-100 -100 -100 -100 -100 -100 -100 -100 -100 -100 -100 -100 -100 -100 -100 -100 -100 -100 -100 -100 -100 -100 -100 -100 -100 -100 
