# Supplementary material for: A computational model of spatio-temporal cardiac intracellular calcium handling with realistic structure and spatial flux distribution from sarcoplasmic reticulum and t-tubule reconstructions
Source: PLoS Comput Biol. 2017 Aug 31;13(8):e1005714. doi: 10.1371/journal.pcbi.1005714 (PMC5597258; doi:10.1371/journal.pcbi.1005714)
Supplement: S1 Code — Code provided in C/C++ and includes the structural datasets used in this study. Documentation is provided on use of and updating the code. Updates may also be available on Michael Colman’s website, http://www.physicsoftheheart.com and github repository: https://github.com/michaelcolman/CODE---PLOS-Comp-Biol-2017-Model-SR. (ZIP) [file pcbi.1005714.s001.zip › PLOS_SR_Clean/Spatial_diff_out/CaSR_1D_output_0070.dat]

519.168494
519.469539
519.961842
520.560051
521.245536
522.016176
522.825805
523.650746
524.506542
525.408472
526.320316
527.226652
528.151597
529.110715
530.050604
530.929378
531.744002
532.496478
533.149646
533.686400
534.121952
534.461936
534.653033
518.501720
518.874641
519.441511
520.080764
520.787828
521.595605
522.428769
523.246487
524.087030
525.004463
525.926636
526.816682
527.723364
528.706404
529.672977
530.554252
531.363201
532.135951
532.806165
533.339355
533.771549
534.144102
534.367157
517.305993
517.809677
518.498423
519.193700
519.923746
520.801960
521.680269
522.484098
523.292451
524.246582
525.189234
526.044886
526.909203
527.941904
528.956839
529.837805
530.629907
531.446335
532.149917
532.673387
533.091475
533.527364
533.808489
515.950247
516.578854
517.373466
518.114528
518.859929
519.819872
520.753183
521.553813
522.331390
523.331726
524.294536
525.114403
525.926772
527.012021
528.069374
528.945738
529.715048
530.583807
531.325773
531.844616
532.245629
532.750499
533.086596
514.933000
515.519450
516.314742
517.099919
517.911465
518.886659
519.850692
520.704573
521.537603
522.512816
523.457526
524.288949
525.130255
526.173650
527.208574
528.097245
528.900676
529.758388
530.509923
531.067972
531.521514
532.014572
532.342265
513.910283
514.465891
515.250024
516.052615
516.901778
517.906176
518.913495
519.822706
520.701831
521.667892
522.597673
523.429213
524.277133
525.291053
526.303185
527.189308
528.006328
528.867698
529.637459
530.230047
530.721065
531.217215
531.543770
512.736779
513.337565
514.147070
514.941531
515.782040
516.847658
517.916952
518.856808
519.744180
520.735825
521.669123
522.470959
523.280565
524.308781
525.325741
526.187168
526.978292
527.877174
528.684282
529.286367
529.777132
530.318183
530.679907
511.652804
512.323870
513.167002
513.943648
514.749375
515.877064
516.994480
517.939898
518.810072
519.844213
520.795625
521.568502
522.326679
523.391237
524.421939
525.251522
525.996705
526.942283
527.784371
528.380996
528.848567
529.446239
529.848925
511.096079
511.695649
512.505263
513.303091
514.151660
515.230262
516.313765
517.267349
518.171689
519.187312
520.144008
520.959649
521.768818
522.782249
523.774367
524.609148
525.383587
526.284159
527.104947
527.724444
528.234004
528.794742
529.169585
510.656322
511.211015
511.998554
512.811415
513.680037
514.714046
515.750814
516.685013
517.595340
518.611722
519.591401
520.452251
521.299628
522.282650
523.241974
524.069950
524.849689
525.716266
526.515167
527.141632
527.668836
528.206894
528.562384
510.114055
510.705826
511.517934
512.329679
513.179326
514.208752
515.220741
516.107076
516.979353
518.034460
519.058743
519.935240
520.775134
521.770566
522.722612
523.515969
524.255249
525.125831
525.924761
526.530468
527.033702
527.595197
527.972062
509.626415
510.285187
511.135370
511.939886
512.755886
513.807130
514.814510
515.655969
516.475860
517.583261
518.649137
519.521288
520.326352
521.349428
522.300356
523.047774
523.724679
524.616072
525.422400
525.998292
526.457551
527.059330
527.467251
509.555675
510.156354
510.983672
511.810365
512.664799
513.681848
514.670989
515.536009
516.400555
517.467798
518.514347
519.407721
520.245134
521.211616
522.115303
522.853228
523.542136
524.375394
525.148412
525.735538
526.224792
526.776135
527.147550
509.520888
510.093754
510.913395
511.759886
512.642001
513.650777
514.640284
515.530420
516.425354
517.471049
518.501026
519.400453
520.245330
521.167565
522.025747
522.738941
523.415894
524.209852
524.959846
525.551500
526.052393
526.570503
526.914887
509.344184
509.970379
510.829301
511.683275
512.560791
513.602585
514.616849
515.506023
516.388710
517.458662
518.499951
519.380438
520.190287
521.106875
521.940782
522.598182
523.215322
524.011493
524.763370
525.333335
525.805103
526.335958
526.693957
509.225769
509.928203
510.831444
511.681606
512.535334
513.626517
514.673775
515.554990
516.407867
517.523503
518.586419
519.441768
520.200648
521.132818
521.955011
522.552558
523.089806
523.900206
524.649670
525.177102
525.592320
526.149542
526.530421
509.567205
510.198888
511.064829
511.927126
512.818732
513.884905
514.931933
515.855832
516.764925
517.844870
518.884927
519.756804
520.545997
521.423970
522.207347
522.807964
523.360623
524.081897
524.756037
525.255226
525.670143
526.162058
526.500382
509.948120
510.530889
511.360227
512.216509
513.119679
514.172807
515.225807
516.186028
517.134749
518.196616
519.222142
520.107290
520.915342
521.759837
522.516988
523.120340
523.673108
524.317143
524.910114
525.359708
525.747048
526.187426
526.492177
510.159421
510.769069
511.596544
512.419014
513.285494
514.354467
515.427943
516.394107
517.339180
518.420340
519.455857
520.335090
521.128735
521.977571
522.730836
523.313671
523.828971
524.438860
524.976494
525.352971
525.674130
526.109378
526.420247
510.391451
511.038476
511.852377
512.615864
513.412962
514.497638
515.581963
516.533953
517.450473
518.561842
519.610577
520.475041
521.239076
522.108531
522.865928
523.423028
523.890002
524.494008
524.998786
525.309104
525.554641
526.001794
526.324304
511.042732
511.551706
512.246651
512.961915
513.751799
514.754030
515.786406
516.747693
517.698260
518.760972
519.775178
520.652179
521.448015
522.276944
523.008509
523.582827
524.078404
524.625017
525.084728
525.398281
525.662246
526.025298
526.281130
511.646331
512.011320
512.572784
513.233568
514.008668
514.933918
515.910499
516.877808
517.854528
518.873166
519.850947
520.739913
521.563322
522.358832
523.066447
523.661677
524.186978
524.692566
525.120158
525.450080
525.734190
526.021767
526.206803
511.934203
512.219654
512.701367
513.325663
514.086951
514.973589
515.920346
516.888803
517.875910
518.874004
519.832956
520.727239
521.563029
522.343968
523.039634
523.645044
524.184034
524.672217
525.084798
525.422725
525.713686
525.963630
526.110687
518.465191
518.837772
519.403811
520.041342
520.745345
521.548787
522.377316
523.191550
524.031026
524.950281
525.876539
526.771595
527.682723
528.668449
529.635200
530.513682
531.316707
532.080819
532.740890
533.264141
533.688158
534.055144
534.275400
517.542328
518.059222
518.745448
519.420071
520.123263
520.992543
521.859454
522.644411
523.436005
524.399963
525.352038
526.206077
527.064152
528.111463
529.133473
530.005528
530.780171
531.592148
532.284455
532.785408
533.179645
533.615342
533.899266
515.804575
516.647950
517.561014
518.269903
518.916731
519.946612
520.900956
521.615125
522.272699
523.369605
524.387315
525.142734
525.846925
527.059644
528.201486
529.042679
529.721664
530.663658
531.431443
531.872650
532.164537
532.769298
533.188991
513.804737
515.073731
516.215140
516.924711
517.428066
518.708304
519.781649
520.417263
520.857006
522.183925
523.288016
523.919239
524.361952
525.838498
527.116243
527.902171
528.403615
529.559073
530.427109
530.795031
530.900508
531.759736
532.332895
513.164429
514.126197
515.170870
515.967569
516.687639
517.835730
518.895538
519.660036
520.334951
521.462434
522.483864
523.197488
523.860692
525.098176
526.272426
527.114507
527.794797
528.795585
529.626478
530.099222
530.421106
531.105225
531.592865
512.315384
513.130198
514.104491
514.923532
515.725938
516.862054
517.961186
518.829977
519.626441
520.677149
521.647641
522.388193
523.123011
524.256486
525.365529
526.215695
526.954463
527.915405
528.752555
529.294343
529.714665
530.344991
530.796452
510.857682
511.832755
512.873040
513.633557
514.335443
515.632168
516.857828
517.749206
518.502144
519.636059
520.625685
521.281661
521.885027
523.116103
524.268205
525.049929
525.678591
526.765207
527.689197
528.212904
528.563938
529.323971
529.866056
509.269457
510.588182
511.751853
512.411227
512.860884
514.442223
515.812538
516.661923
517.238555
518.577107
519.635481
520.167626
520.494299
521.981216
523.230747
523.904704
524.285524
525.623800
526.665321
527.117825
527.260336
528.277475
528.960163
509.197548
510.167385
511.202716
511.962076
512.669351
513.979547
515.219427
516.122183
516.890607
518.054132
519.074307
519.748707
520.352631
521.566000
522.687273
523.434692
524.041896
525.134582
526.078452
526.622817
526.994494
527.779173
528.338331
509.024082
509.826371
510.790573
511.607548
512.421227
513.588849
514.716557
515.600937
516.420454
517.538667
518.579145
519.361562
520.099316
521.194546
522.234883
523.004779
523.690069
524.670326
525.552946
526.133927
526.591083
527.277692
527.769575
508.288846
509.229713
510.264853
511.062928
511.800991
513.011524
514.117571
514.888045
515.571677
516.823767
517.969460
518.753688
519.423872
520.599000
521.658884
522.355913
522.926445
523.980167
524.894094
525.418052
525.778702
526.567361
527.131319
507.373061
508.631676
509.795676
510.532314
511.068301
512.464597
513.613052
514.240047
514.647761
516.173384
517.454027
518.173523
518.621970
520.015263
521.141932
521.716599
522.028892
523.295692
524.289166
524.710801
524.835809
525.865938
526.560095
507.741059
508.693175
509.748561
510.568153
511.314480
512.506435
513.578862
514.317287
514.987304
516.256387
517.433956
518.244381
518.916825
520.058481
521.061185
521.693644
522.207537
523.223944
524.114258
524.621645
524.969332
525.747776
526.306124
507.910556
508.736081
509.744588
510.613300
511.452405
512.576008
513.626956
514.437894
515.224210
516.387682
517.505345
518.352232
519.102397
520.122915
521.038211
521.669288
522.235013
523.146202
523.988344
524.541114
524.975678
525.641863
526.121653
507.479057
508.483154
509.590192
510.445171
511.216248
512.442898
513.551801
514.328391
515.029860
516.291058
517.454230
518.248862
518.891897
519.972048
520.884588
521.405385
521.817386
522.822673
523.719677
524.229738
524.572863
525.325284
525.864819
506.882813
508.240974
509.495131
510.290847
510.863904
512.319706
513.527429
514.219543
514.690559
516.199415
517.461365
518.162136
518.565012
519.845653
520.807069
521.173230
521.276192
522.521713
523.508333
523.914693
524.020824
524.991113
525.647530
507.716309
508.731386
509.850704
510.716736
511.504124
512.761119
513.911609
514.733145
515.468439
516.738216
517.898309
518.686368
519.310887
520.347518
521.204227
521.666224
522.012047
522.935155
523.745870
524.178203
524.459994
525.171859
525.691489
508.359784
509.211665
510.243315
511.126635
511.989533
513.173125
514.310867
515.220443
516.083169
517.254340
518.360283
519.200289
519.923669
520.850671
521.650162
522.169241
522.611507
523.352686
524.014926
524.408381
524.718720
525.304115
525.743962
508.368117
509.369284
510.451341
511.270982
512.026185
513.302856
514.506103
515.407337
516.215436
517.464956
518.610177
519.427411
520.091195
521.071347
521.890279
522.370769
522.727111
523.473040
524.080303
524.344631
524.504233
525.163114
525.660931
508.199346
509.516109
510.679747
511.375135
511.872996
513.355004
514.645373
515.479314
516.097415
517.542788
518.765112
519.519116
520.011021
521.156002
522.031558
522.430601
522.584043
523.472919
524.089492
524.200804
524.082815
524.954594
525.561249
509.541652
510.404901
511.325025
512.032602
512.714850
513.909429
515.063332
515.970636
516.797239
518.013486
519.125564
519.947851
520.625758
521.575148
522.367796
522.855147
523.208034
523.874103
524.387477
524.590861
524.698065
525.263465
525.686178
510.737959
511.252432
511.932782
512.618639
513.381138
514.384277
515.417895
516.372889
517.315690
518.389045
519.408269
520.279556
521.065777
521.899328
522.628579
523.188599
523.664285
524.204681
524.649887
524.937330
525.174636
525.538157
525.796576
511.313930
511.671964
512.223778
512.878198
513.651556
514.576779
515.554086
516.523952
517.504251
518.524921
519.503019
520.392320
521.215813
522.009068
522.712070
523.302185
523.821845
524.319635
524.737888
525.059773
525.338061
525.620633
525.801943
517.197023
517.699856
518.386518
519.077094
519.797918
520.662121
521.524903
522.316790
523.121318
524.081519
525.037855
525.910106
526.788963
527.830391
528.846295
529.719304
530.493767
531.283734
531.955845
532.448464
532.841601
533.261272
533.534671
515.733848
516.576724
517.488701
518.194871
518.835510
519.854996
520.797317
521.501954
522.156212
523.257627
524.285704
525.053582
525.768515
526.987545
528.130288
528.966381
529.633460
530.556881
531.302194
531.721311
531.995670
532.589765
533.004771
512.546322
514.413207
515.843387
516.480028
516.701896
518.262532
519.434879
519.884319
519.973280
521.628718
522.881433
523.346096
523.430768
525.299984
526.784275
527.472292
527.690652
529.108846
530.069536
530.262443
530.044277
531.230234
532.012458
507.843234
511.886395
514.017896
514.401483
513.333691
516.307804
517.891461
517.914627
516.477744
519.664077
521.324834
521.272385
519.636553
523.233494
525.263337
525.640268
524.576688
527.324092
528.668045
528.468103
526.856228
529.536905
530.876980
509.447124
511.507161
513.117435
513.833848
514.104635
515.829164
517.144944
517.640750
517.726373
519.437084
520.701607
521.090991
521.094706
523.023428
524.566449
525.238954
525.431611
526.947758
528.002349
528.217582
528.010960
529.322489
530.214170
509.316401
510.742895
512.096358
512.887212
513.486405
514.959350
516.262252
517.016186
517.565865
518.871690
519.959536
520.491825
520.906079
522.375557
523.706295
524.448280
524.940815
526.178812
527.174068
527.578090
527.762931
528.732351
529.456295
506.938978
509.018154
510.586581
511.147092
511.219080
513.294451
514.926867
515.640395
515.869598
517.545699
518.729430
518.994036
518.850202
520.826769
522.349489
522.872264
522.862214
524.627482
525.875332
526.146746
525.915599
527.393059
528.390702
502.861960
506.996553
509.090907
509.150233
507.404384
511.341931
513.554493
513.966166
512.844649
515.904752
517.421362
517.123522
515.095096
518.924062
520.953864
521.007579
519.297530
522.774749
524.522489
524.389956
522.586531
525.719168
527.294364
505.242611
507.309174
508.864293
509.416515
509.490007
511.582249
513.231344
513.953110
514.194133
515.910587
517.136717
517.426491
517.284400
519.238316
520.720723
521.196345
521.156093
522.938100
524.218541
524.516507
524.308187
525.819741
526.841530
505.963765
507.352226
508.670573
509.437210
510.031878
511.547898
512.883240
513.634379
514.182507
515.596228
516.792226
517.387384
517.810880
519.228259
520.462502
521.081562
521.482136
522.779297
523.856314
524.307330
524.522033
525.580577
526.368269
504.517422
506.478740
508.020823
508.683996
508.915954
510.747505
512.117381
512.551438
512.526457
514.506384
515.998878
516.509589
516.542611
518.374936
519.740719
520.152403
520.084713
521.800893
523.030729
523.291303
523.055769
524.583563
525.617727
501.393999
505.232774
507.290993
507.602448
506.397595
509.642063
511.325816
511.180182
509.296886
513.127894
515.177063
515.298524
513.727577
517.166769
518.942350
518.872646
517.141553
520.469796
522.130336
521.935059
520.065998
523.256230
524.862202
503.987708
505.964168
507.535418
508.232792
508.481604
510.283631
511.601923
511.985788
511.935860
513.942072
515.482419
516.034651
516.078597
517.868472
519.162031
519.493817
519.357981
521.037181
522.246307
522.491995
522.243754
523.760251
524.788354
504.888637
506.308515
507.693734
508.550605
509.204893
510.635377
511.838563
512.460507
512.933520
514.430563
515.754460
516.462146
516.931834
518.241046
519.304937
519.740756
519.985955
521.226402
522.278380
522.710419
522.907547
523.941947
524.714751
503.587432
505.698554
507.370097
508.116542
508.383124
510.247347
511.627215
512.083313
512.110935
514.066727
515.567356
516.099273
516.116191
517.818848
518.979764
519.122547
518.778675
520.544708
521.831588
522.124415
521.908843
523.373612
524.367008
500.566593
504.741844
506.992734
507.381963
506.168710
509.552138
511.346178
511.340689
509.674233
513.341952
515.315516
515.416192
513.823317
517.087891
518.615083
518.165313
515.874049
519.513414
521.324279
521.201992
519.423859
522.460413
523.990700
503.853419
505.986489
507.679711
508.440976
508.725727
510.629453
512.064304
512.581835
512.656438
514.615397
516.108633
516.638521
516.642619
518.291016
519.385504
519.466301
519.054774
520.725223
521.911419
522.115419
521.831480
523.253790
524.227337
505.370091
506.855460
508.290676
509.167444
509.842549
511.362243
512.692571
513.466439
514.066469
515.540243
516.833409
517.552815
518.026731
519.200864
520.116342
520.439609
520.573133
521.599574
522.428393
522.671334
522.725803
523.677236
524.411129
504.580403
506.732318
508.394106
509.088380
509.306275
511.278622
512.824158
513.511311
513.779832
515.622563
517.064278
517.685656
517.859385
519.332945
520.355195
520.557572
520.351528
521.619895
522.438991
522.378226
521.899082
523.301995
524.274871
502.036979
506.269457
508.441064
508.680876
507.269169
510.822920
512.815633
513.152451
512.027434
515.278151
517.109218
517.416571
516.361142
519.060029
520.398368
520.233997
518.682650
521.224917
522.302059
521.695083
519.492030
522.560865
524.088982
506.246309
508.182622
509.626168
510.203469
510.362728
512.218102
513.695746
514.411860
514.730449
516.505202
517.889013
518.532168
518.749175
520.164105
521.147298
521.387273
521.215913
522.366427
523.060668
522.948216
522.435538
523.701215
524.559775
509.000676
509.856157
510.764606
511.462956
512.141176
513.335021
514.490364
515.402117
516.234281
517.453611
518.566154
519.388460
520.065383
521.010082
521.794622
522.272554
522.614104
523.264529
523.759592
523.946512
524.040946
524.596330
525.012540
510.171004
510.664276
511.335981
512.033612
512.816271
513.816820
514.850613
515.818500
516.778210
517.846066
518.860861
519.738069
520.533044
521.355098
522.073857
522.633627
523.112410
523.635886
524.068232
524.357707
524.603492
524.951357
525.196432
515.732097
516.359464
517.151339
517.884947
518.612455
519.541711
520.439298
521.211645
521.979673
522.994065
523.988537
524.846230
525.691122
526.795567
527.856056
528.717829
529.452343
530.266363
530.941901
531.395492
531.744979
532.218818
532.541454
513.631650
514.899668
516.040039
516.745533
517.234296
518.484326
519.520529
520.125592
520.553820
521.894578
523.030458
523.699114
524.173275
525.667460
526.948597
527.723228
528.195078
529.300413
530.106006
530.412200
530.470183
531.304233
531.868268
507.749555
511.791892
513.924332
514.308763
513.233475
516.183388
517.735233
517.731037
516.282451
519.480267
521.167223
521.144777
519.533281
523.142291
525.174860
525.546396
524.464845
527.176228
528.473415
528.226653
526.580002
529.247160
530.584916
490.350717
507.270801
511.455429
510.643608
499.898628
512.657383
515.604730
514.021373
501.584022
515.768462
518.972149
517.148612
503.267238
519.160879
523.054614
522.204986
511.792394
523.892807
526.523567
524.817855
512.991907
525.976161
529.087844
504.208086
508.523317
510.883157
511.339248
510.281625
513.448352
515.178965
515.213438
513.734069
517.020674
518.733101
518.606352
516.868820
520.581028
522.698480
523.036470
521.894944
524.751977
526.175786
525.943053
524.283103
527.127103
528.612658
505.936741
508.187554
509.942707
510.647763
510.841893
512.843541
514.388979
514.983156
515.108858
516.863754
518.130982
518.426002
518.312122
520.338431
521.933233
522.515396
522.567831
524.260999
525.449345
525.665349
525.418811
526.903865
527.936175
501.446484
505.813612
508.100463
508.221830
506.471664
510.510567
512.776612
513.140328
511.942716
515.080256
516.647430
516.304651
514.210034
518.151221
520.272565
520.319206
518.559731
522.103908
523.886059
523.704694
521.839704
525.069611
526.734235
484.684239
501.921288
506.008395
504.256046
489.207746
506.605691
510.878172
509.974804
498.731486
511.953200
514.820865
512.462922
496.730667
514.265098
518.300412
516.633272
502.521566
518.443620
522.011261
520.254531
506.743845
521.745390
525.355646
499.693633
504.041876
506.309737
506.418924
504.670149
508.735735
511.027975
511.403419
510.216106
513.404080
515.019731
514.703506
512.609619
516.523698
518.598495
518.589749
516.794285
520.370986
522.201680
522.055963
520.216887
523.490409
525.184419
502.491954
504.674091
506.372765
507.036025
507.210589
509.286915
510.885580
511.468318
511.554404
513.473007
514.879362
515.247786
515.146525
517.105777
518.582663
519.003778
518.912441
520.734025
522.052361
522.327219
522.092563
523.711686
524.830197
499.274605
503.330343
505.551845
505.890279
504.669478
508.086105
509.914348
509.798021
507.884735
511.791720
513.863547
513.902732
512.236784
515.792580
517.669346
517.594762
515.821289
519.269272
521.016883
520.806891
518.898571
522.222569
523.942383
484.682376
500.451694
504.376998
503.306670
491.521530
505.473499
508.638844
506.522854
491.213937
508.504012
512.528454
511.000115
497.498847
512.897628
516.389076
514.610545
500.866462
516.227326
519.619652
517.732029
503.890832
519.204468
522.890600
498.764657
502.839402
505.098818
505.484740
504.292819
507.671527
509.435980
509.256819
507.308104
511.249375
513.378895
513.469051
511.820967
515.324988
517.118085
516.952161
515.099313
518.508463
520.232242
520.002783
518.078298
521.388231
523.101010
501.458682
503.679451
505.467707
506.265719
506.558181
508.495991
509.914128
510.318453
510.271944
512.326094
513.903091
514.423804
514.412663
516.215872
517.481063
517.679981
517.387389
519.171170
520.470479
520.722987
520.469175
522.055196
523.155754
498.117558
502.510397
504.942923
505.391735
504.178686
507.677030
509.529683
509.466670
507.713454
511.485713
513.536884
513.607489
511.954615
515.330940
516.944019
516.477042
514.138108
517.897502
519.799530
519.666955
517.855543
521.037415
522.690108
482.592193
499.779027
504.102673
503.108063
490.948597
505.437337
508.799329
506.976816
492.752939
509.011002
512.821298
511.284065
497.946530
512.951431
516.077598
513.557003
497.282855
514.897202
518.781843
517.116103
503.937221
518.532128
522.050459
498.440705
502.867000
505.330213
505.796920
504.600946
508.143222
510.056251
510.063230
508.366715
512.133268
514.172909
514.246807
512.588554
515.897435
517.431913
516.898422
514.491474
518.142093
519.931567
519.702079
517.817323
520.956212
522.589336
502.012243
504.351925
506.219423
507.039486
507.335455
509.389811
510.961359
511.560119
511.705223
513.676651
515.199294
515.756969
515.804549
517.406114
518.482049
518.568371
518.192465
519.703859
520.739216
520.778343
520.364908
521.871432
522.935897
499.218159
503.746157
506.187466
506.547448
505.176271
508.895509
510.987368
511.285847
510.083292
513.448692
515.364513
515.634397
514.498937
517.284706
518.666676
518.422623
516.771678
519.447502
520.644470
520.043532
517.820127
521.058451
522.730246
483.746426
501.554988
505.850863
504.578592
491.454986
506.878336
510.636228
509.556650
498.019798
511.741385
515.121086
514.174820
503.958671
515.822667
518.433390
516.816930
505.353618
517.759185
520.161100
517.714555
503.159055
518.689876
522.346380
501.362662
505.592329
507.760286
507.998473
506.587964
510.145880
512.146990
512.494935
511.379861
514.634308
516.466657
516.775656
515.719305
518.409824
519.736401
519.559056
517.989565
520.504116
521.549575
520.912838
518.686827
521.741135
523.261955
506.985555
508.290642
509.436865
510.118894
510.612078
512.096076
513.394118
514.241429
514.873508
516.325899
517.549785
518.304321
518.793469
519.926296
520.782533
521.159056
521.283660
522.131901
522.701375
522.769314
522.617461
523.464842
524.057236
508.848886
509.474813
510.256846
510.995216
511.781885
512.865753
513.955763
514.921622
515.854814
516.975234
518.025269
518.889646
519.650592
520.506163
521.239798
521.769281
522.202624
522.760345
523.211013
523.472434
523.680174
524.097784
524.401111
514.562956
515.148042
515.942086
516.720306
517.505084
518.424461
519.319878
520.117834
520.931061
521.934219
522.940739
523.844459
524.746471
525.824341
526.866490
527.734249
528.481957
529.245303
529.879313
530.321352
530.685794
531.131382
531.441726
512.856331
513.816083
514.862994
515.660957
516.359952
517.443708
518.419832
519.113180
519.759066
520.918973
522.012211
522.807967
523.538110
524.809576
525.991567
526.817890
527.447572
528.349598
529.053214
529.398840
529.625800
530.270992
530.750397
509.246563
511.301836
512.919059
513.651574
513.915631
515.564505
516.777682
517.182612
517.224861
518.975939
520.324568
520.806483
520.883184
522.839965
524.389563
525.056538
525.212609
526.627575
527.546566
527.623493
527.315528
528.608068
529.508570
504.125081
508.431899
510.799601
511.281442
510.235923
513.332546
514.970456
514.920885
513.394405
516.722530
518.509312
518.460771
516.784895
520.509530
522.629200
522.972207
521.818154
524.593521
525.907417
525.559552
523.812127
526.663666
528.171735
505.599059
507.884705
509.720827
510.554316
510.880906
512.715960
514.089000
514.542795
514.581950
516.402088
517.774537
518.181079
518.173778
520.198150
521.812249
522.460462
522.592428
524.128079
525.167821
525.285469
525.004690
526.446065
527.473468
505.329054
506.964476
508.540173
509.459840
510.135025
511.724744
513.101522
513.844936
514.378746
515.778153
516.960389
517.514652
517.929403
519.473554
520.858722
521.577458
522.026701
523.298236
524.314563
524.680249
524.843300
525.917535
526.748347
502.678435
505.013455
506.834518
507.522879
507.661513
509.890699
511.630399
512.342247
512.549637
514.339492
515.626432
515.899907
515.735640
517.797659
519.377511
519.860372
519.793158
521.636590
522.957388
523.225931
522.989237
524.587613
525.697786
498.347852
502.804429
505.185623
505.363440
503.658051
507.798399
510.153235
510.561138
509.392987
512.602558
514.237047
513.927686
511.842869
515.785359
517.885151
517.879871
516.083073
519.690465
521.554351
521.431058
519.612437
522.898771
524.605504
500.834006
503.156317
504.964340
505.647626
505.799481
508.069760
509.856799
510.605374
510.841696
512.671291
513.989174
514.274773
514.102920
516.138265
517.678437
518.119757
518.034593
519.915156
521.294784
521.616808
521.421670
523.058027
524.190039
501.667652
503.265026
504.805515
505.704874
506.396363
508.080519
509.556005
510.358145
510.926881
512.429979
513.694376
514.282927
514.686538
516.170454
517.460345
518.065775
518.445536
519.817837
520.971565
521.442692
521.676427
522.843705
523.730017
500.174614
502.363994
504.133247
504.916036
505.229707
507.254189
508.786853
509.277151
509.265432
511.341703
512.897350
513.379258
513.369266
515.285993
516.724077
517.121799
517.021611
518.819177
520.119703
520.376020
520.133927
521.788119
522.938724
496.954271
501.070799
503.379149
503.796960
502.644402
506.121292
507.992667
507.896469
506.001512
509.952156
512.070045
512.137998
510.486952
514.042824
515.909977
515.814018
514.019464
517.449743
519.182663
518.953928
517.038878
520.387778
522.135273
499.679462
501.891147
503.702081
504.533992
504.876809
506.877192
508.360358
508.802036
508.765075
510.862662
512.459158
512.976858
512.973603
514.844118
516.207319
516.522288
516.346060
518.088721
519.344124
519.561380
519.290067
520.927852
522.072438
500.656941
502.301413
503.936270
504.958934
505.737110
507.344694
508.690288
509.366324
509.859813
511.435051
512.812674
513.502749
513.945005
515.312792
516.427375
516.846031
517.056826
518.335256
519.412759
519.813400
519.993838
521.130008
522.005405
499.265171
501.657551
503.626380
504.558615
504.949241
507.000234
508.518109
509.006916
509.032565
511.082171
512.650749
513.162925
513.140579
514.910779
516.121781
516.229237
515.826546
517.634773
518.943314
519.180997
518.922722
520.510512
521.626735
496.152656
500.683123
503.277493
503.856687
502.747020
506.340494
508.276896
508.279335
506.575299
510.365622
512.424980
512.494779
510.834621
514.190395
515.774238
515.265961
512.879327
516.582582
518.421305
518.217680
516.357618
519.556498
521.238651
499.704097
502.125411
504.125701
505.080470
505.489677
507.570304
509.127968
509.663679
509.726634
511.776527
513.340229
513.854393
513.818650
515.524352
516.653061
516.682616
516.199949
517.904378
519.106394
519.251059
518.921952
520.466791
521.563246
501.494837
503.220416
504.926833
505.987145
506.788513
508.463504
509.903546
510.701160
511.301988
512.849177
514.203118
514.915970
515.363500
516.573531
517.505220
517.777421
517.850058
518.898312
519.741928
519.944542
519.976151
521.028504
521.865798
500.840635
503.252477
505.186934
506.044724
506.362885
508.496084
510.154071
510.852604
511.104536
513.032792
514.543715
515.152325
515.285732
516.801250
517.837404
517.970564
517.683456
518.992309
519.842264
519.738271
519.224433
520.747230
521.837734
498.440797
502.975089
505.428253
505.806057
504.454969
508.186541
510.298160
510.627961
509.455197
512.816059
514.728981
515.011463
513.889867
516.651281
518.010074
517.757261
516.093974
518.709633
519.837169
519.175275
516.907850
520.130302
521.797790
503.131768
505.285377
506.952268
507.658279
507.892903
509.881680
511.452613
512.175196
512.475177
514.322386
515.764649
516.395193
516.574055
518.022393
519.013849
519.191182
518.949255
520.141646
520.871221
520.728780
520.188906
521.559967
522.519464
506.383573
507.375161
508.444146
509.257739
510.017878
511.306620
512.530905
513.462491
514.298959
515.559179
516.706593
517.527105
518.188180
519.144566
519.928939
520.372432
520.679354
521.347393
521.863034
522.042848
522.137618
522.754569
523.230487
507.848630
508.437366
509.233693
510.033729
510.895293
511.971209
513.060897
514.053837
515.026593
516.121172
517.158729
518.038188
518.826315
519.651658
520.367542
520.907538
521.368455
521.900494
522.346711
522.639404
522.895769
523.284243
523.567417
513.329526
513.883355
514.671330
515.475191
516.293787
517.209155
518.101437
518.914573
519.758156
520.774773
521.811428
522.764706
523.712340
524.778883
525.803818
526.665923
527.407131
528.124833
528.710587
529.119983
529.473641
529.909752
530.221182
511.829856
512.637901
513.622749
514.464608
515.252978
516.269446
517.208207
517.937126
518.670611
519.790290
520.900306
521.794574
522.651683
523.835439
524.956481
525.793813
526.466424
527.258734
527.872516
528.187474
528.440166
529.031445
529.490970
509.004049
510.406608
511.780057
512.640289
513.275945
514.563213
515.624302
516.160063
516.586804
518.008108
519.295457
520.036395
520.616182
522.116847
523.452412
524.207845
524.668991
525.688558
526.392682
526.491254
526.440857
527.432998
528.216981
505.813542
508.010989
509.789334
510.613092
510.931241
512.668943
513.914819
514.235075
514.163752
516.099711
517.608991
518.144894
518.237728
520.247151
521.831497
522.459716
522.550219
523.977122
524.838076
524.698385
524.135203
525.748783
526.899632
505.251567
506.865700
508.459804
509.446322
510.173104
511.629551
512.833470
513.417773
513.853047
515.340255
516.661945
517.357194
517.883179
519.432051
520.815669
521.558361
522.013988
523.145403
523.972897
524.135668
524.138938
525.263351
526.157713
504.267084
505.629160
507.116368
508.161422
509.049399
510.469552
511.738566
512.529296
513.216894
514.527424
515.737037
516.489805
517.164655
518.510222
519.764663
520.527992
521.115426
522.201728
523.110567
523.523324
523.826503
524.748674
525.486347
502.064895
503.788788
505.447615
506.405224
507.107971
508.831832
510.329119
511.138866
511.714760
513.206640
514.477748
515.094881
515.540919
517.059842
518.381845
519.006094
519.385715
520.761242
521.907507
522.375041
522.612287
523.731181
524.587001
499.564974
502.014250
503.948398
504.729171
504.954510
507.235612
509.011585
509.717435
509.898699
511.835595
513.265267
513.663116
513.603319
515.590755
517.087941
517.498899
517.392514
519.304872
520.728696
521.113848
520.995251
522.571233
523.664545
500.120970
501.838834
503.491616
504.451296
505.179935
506.968625
508.546783
509.429902
510.057811
511.574164
512.848408
513.454419
513.880512
515.374351
516.668282
517.269747
517.651882
519.075762
520.297738
520.844328
521.142684
522.289234
523.153014
500.384663
501.731997
503.203209
504.243071
505.173963
506.740143
508.187355
509.134479
509.930626
511.286640
512.498364
513.225501
513.857701
515.150435
516.340893
517.042639
517.619872
518.814813
519.891467
520.477361
520.913851
521.882955
522.629089
499.428595
501.021507
502.595009
503.558935
504.322816
506.043680
507.548559
508.381366
508.986360
510.531110
511.848306
512.498944
512.955930
514.424602
515.699908
516.313644
516.707803
518.034214
519.144501
519.592339
519.821710
520.990322
521.881566
497.990787
500.199855
502.008904
502.823249
503.155859
505.313165
506.976957
507.612130
507.758059
509.756613
511.261318
511.733725
511.729205
513.645521
515.088569
515.509002
515.439671
517.164535
518.405062
518.632431
518.389233
520.026666
521.173306
498.946340
500.565203
502.184890
503.201889
504.000261
505.711737
507.186286
507.991273
508.583130
510.133501
511.467141
512.132111
512.583405
514.011030
515.225117
515.771587
516.095750
517.346761
518.380457
518.758446
518.937910
520.088648
520.977892
499.391702
500.796066
502.370687
503.536177
504.554625
506.087286
507.457622
508.340451
509.107832
510.481083
511.735357
512.504414
513.136420
514.337066
515.395107
515.959968
516.399384
517.441486
518.360498
518.798815
519.128655
520.073558
520.825211
498.557557
500.369235
502.195038
503.383453
504.295833
505.991814
507.423436
508.198863
508.780453
510.337675
511.694054
512.390301
512.846463
514.171467
515.244280
515.638742
515.825153
517.018643
518.000823
518.312932
518.431755
519.576217
520.471167
497.347095
499.920365
502.080867
503.185820
503.729154
505.833430
507.415315
507.999896
508.129919
510.141129
511.686753
512.219573
512.239533
513.953206
515.136790
515.278573
514.938626
516.558444
517.687713
517.773905
517.396817
519.023489
520.178780
499.121730
500.960800
502.821462
504.039378
504.970598
506.674322
508.113057
508.901040
509.495132
511.055388
512.415443
513.115901
513.554545
514.813670
515.796598
516.098872
516.193568
517.289996
518.176430
518.403133
518.455630
519.559890
520.436602
500.507224
501.978139
503.628978
504.855173
505.909973
507.449657
508.829304
509.741111
510.540575
511.913795
513.176385
513.970648
514.587176
515.640578
516.504396
516.883635
517.144440
517.988124
518.709120
518.970636
519.163030
520.029526
520.746292
500.617524
502.360430
504.097376
505.200203
506.046730
507.741046
509.212928
510.069178
510.729405
512.255196
513.597393
514.339525
514.826293
515.986116
516.878079
517.152100
517.229477
518.173327
518.898333
519.001497
518.963555
520.002866
520.841864
500.357967
502.722969
504.634228
505.519642
505.892491
507.965975
509.586130
510.288032
510.554025
512.467171
513.963662
514.576674
514.714495
516.204623
517.204953
517.299351
516.955918
518.264178
519.091616
518.959770
518.419360
519.911034
520.979466
503.054062
504.554899
506.019497
506.942492
507.672124
509.223957
510.605381
511.463091
512.144412
513.603687
514.886307
515.637696
516.148743
517.253843
518.103907
518.402319
518.503711
519.365277
520.004272
520.081599
520.015804
520.923442
521.644562
505.516468
506.367669
507.402290
508.301361
509.192584
510.405163
511.584629
512.553148
513.469009
514.649153
515.754117
516.605091
517.332882
518.215529
518.958923
519.429752
519.806152
520.415594
520.921405
521.172722
521.376810
521.903067
522.315927
506.783750
507.351834
508.161242
509.009985
509.924701
510.999986
512.086195
513.092624
514.084315
515.162436
516.189163
517.075949
517.877241
518.684964
519.388264
519.933728
520.410745
520.937329
521.391215
521.713050
522.002764
522.378537
522.648446
511.854424
512.451429
513.273257
514.087702
514.906255
515.847308
516.750965
517.550497
518.383962
519.458977
520.555037
521.537040
522.491739
523.588152
524.623007
525.463182
526.167002
526.871283
527.424094
527.770005
528.070187
528.550027
528.907795
510.125137
511.077505
512.140493
512.971552
513.703058
514.795460
515.756111
516.412887
517.043391
518.314988
519.541834
520.448402
521.252208
522.534900
523.697500
524.483941
525.055905
525.881177
526.460662
526.626256
526.701382
527.461738
528.055255
506.522896
508.504025
510.107218
510.870923
511.175805
512.802746
513.949854
514.222235
514.118924
516.119653
517.710063
518.375280
518.584396
520.517777
522.017399
522.620065
522.691389
524.004884
524.714970
524.398730
523.621988
525.338647
526.538282
501.478824
505.556897
507.871827
508.396220
507.435122
510.456846
511.971539
511.649907
509.632042
513.564501
515.747419
515.972971
514.556417
518.152975
520.177414
520.430135
519.156174
521.833283
522.863122
521.814865
518.759120
522.875626
524.976079
502.512286
504.754820
506.617740
507.518389
507.908956
509.724706
511.019922
511.322833
511.207555
513.301455
514.953525
515.580944
515.731583
517.729637
519.282230
519.857801
519.906739
521.358735
522.217384
521.972949
521.246895
523.113035
524.435192
501.861801
503.571449
505.259442
506.294584
507.056779
508.651216
509.976549
510.627213
511.105751
512.688898
514.104713
514.868615
515.430836
516.957820
518.280594
518.931099
519.320027
520.559080
521.520461
521.788756
521.869135
523.040123
523.960431
498.833722
501.368286
503.397078
504.271005
504.558864
506.770395
508.435021
509.012413
509.089852
511.152044
512.739977
513.300731
513.389397
515.333704
516.786518
517.171988
517.035517
518.915164
520.292959
520.648219
520.538065
522.057559
523.129451
494.094979
498.951779
501.632610
502.067722
500.639108
504.667607
506.904059
507.082294
505.493509
509.279405
511.338828
511.442777
509.913466
513.436754
515.300261
515.154752
513.230394
516.971741
518.980268
519.095780
517.708979
520.631695
522.184984
496.798007
499.330084
501.355780
502.232723
502.553093
504.859588
506.645222
507.336552
507.490757
509.559565
511.120064
511.644647
511.700428
513.621995
515.058020
515.435670
515.317146
517.262685
518.740018
519.205741
519.180488
520.711875
521.773466
497.787760
499.490670
501.164780
502.182739
502.982116
504.807322
506.418112
507.339202
508.010295
509.570416
510.898814
511.571357
512.056571
513.539201
514.824609
515.445226
515.854526
517.243226
518.433008
518.968751
519.270634
520.416686
521.280576
496.386987
498.622893
500.458416
501.271978
501.598151
503.905933
505.736971
506.551502
506.873176
508.783818
510.216283
510.663817
510.668119
512.616632
514.110632
514.602703
514.619381
516.350879
517.617057
517.894408
517.703061
519.328564
520.460896
493.244206
497.357075
499.686697
500.037678
498.658918
502.694625
505.032504
505.493261
504.434954
507.722845
509.507289
509.458298
507.787008
511.386499
513.346804
513.431471
511.948383
515.111402
516.721092
516.491578
514.676402
517.921778
519.631579
495.920042
498.186018
500.074296
500.950816
501.323728
503.628937
505.441688
506.245696
506.564799
508.467177
509.894677
510.339639
510.330140
512.237759
513.680078
514.119572
514.073025
515.706708
516.861554
517.033179
516.766320
518.377094
519.515533
496.814987
498.589535
500.387449
501.562726
502.490380
504.283013
505.837467
506.740031
507.420080
508.950864
510.263254
510.938588
511.409736
512.798951
513.977074
514.508147
514.815348
515.982652
516.920043
517.209723
517.326328
518.479170
519.381945
495.230469
497.900867
500.150842
501.343703
501.985473
504.129172
505.776973
506.460393
506.693698
508.659706
510.172286
510.722011
510.807295
512.538927
513.800614
514.093859
513.927659
515.444899
516.472466
516.481924
516.044295
517.732978
518.931724
491.803332
496.894312
499.896088
500.840008
500.162630
503.667830
505.662462
505.893433
504.607787
508.083978
510.033158
510.197644
508.837633
511.969305
513.572054
513.391729
511.698772
514.627725
515.986029
515.417083
513.133707
516.660152
518.506554
495.903198
498.607439
500.901836
502.134684
502.797207
504.924568
506.545450
507.208569
507.431885
509.399536
510.923279
511.484899
511.555807
513.211508
514.368522
514.553816
514.285395
515.710180
516.650480
516.579827
516.078596
517.732143
518.916185
498.134458
499.999196
501.903419
503.177354
504.164843
505.895651
507.371145
508.220588
508.875549
510.415109
511.763656
512.493076
512.969977
514.177312
515.118377
515.419676
515.515717
516.503953
517.267799
517.391303
517.371636
518.462049
519.340619
497.837663
500.307557
502.388327
503.457523
503.998186
506.098940
507.722551
508.415919
508.676572
510.609106
512.121345
512.728071
512.857401
514.374117
515.389250
515.456255
515.071058
516.466597
517.369994
517.277672
516.770672
518.320011
519.436145
495.786987
500.283949
502.850214
503.483960
502.545258
506.014566
507.997035
508.280185
507.092706
510.456251
512.368485
512.635988
511.483157
514.253147
515.566927
515.156028
513.176832
516.114488
517.410061
516.816327
514.589176
517.834862
519.522853
500.568631
502.743520
504.507878
505.377648
505.794414
507.725102
509.238980
509.931260
510.218226
512.065224
513.506291
514.126194
514.288794
515.732596
516.692041
516.785274
516.437753
517.751831
518.584590
518.499877
517.996854
519.396117
520.375386
503.924389
504.954386
506.103360
507.020770
507.874046
509.177069
510.393663
511.315928
512.146431
513.406119
514.552525
515.367095
516.020372
516.972186
517.741720
518.153952
518.436283
519.151159
519.721683
519.941790
520.066944
520.710044
521.203391
505.464336
506.092554
506.958110
507.837430
508.765473
509.872931
510.973566
511.967642
512.938540
514.032644
515.069167
515.944696
516.728288
517.551073
518.261370
518.791531
519.251101
519.810349
520.292772
520.616979
520.899868
521.312039
521.610884
510.326309
510.991668
511.855992
512.673612
513.477821
514.463096
515.391783
516.178439
516.989005
518.141265
519.300667
520.298943
521.239055
522.380429
523.432211
524.246280
524.905297
525.625022
526.171903
526.468156
526.708308
527.253331
527.663370
508.147893
509.417282
510.613527
511.400036
511.966359
513.250437
514.277908
514.824209
515.209868
516.780973
518.165568
519.031791
519.642088
521.155052
522.405667
523.109248
523.479195
524.465783
525.072639
525.063178
524.807330
525.909825
526.695470
502.307141
506.155698
508.284225
508.752570
507.795311
510.705156
512.152932
511.873341
509.941158
513.823854
515.998998
516.317599
515.006944
518.511277
520.447544
520.697588
519.449322
522.020777
522.968670
521.922577
518.892052
522.889968
524.892108
485.803770
501.524889
505.567637
504.880276
494.567465
506.958563
509.657827
507.340980
491.925134
509.304788
513.484402
512.244781
499.480184
514.494038
518.147967
517.108290
506.330655
518.432163
520.549679
516.993423
497.673117
518.105481
522.910485
498.022010
502.207356
504.644492
505.253929
504.359910
507.495321
509.104199
508.830990
506.849564
510.864461
513.129483
513.406120
512.014288
515.618669
517.624361
517.829416
516.525734
519.276428
520.399723
519.420794
516.419984
520.598374
522.743850
498.932540
501.359896
503.363940
504.308786
504.690641
506.722190
508.200325
508.630568
508.618542
510.750868
512.444740
513.107786
513.275091
515.258280
516.753211
517.218727
517.162028
518.823288
519.936427
519.981512
519.558478
521.270803
522.486457
493.597268
498.478962
501.214029
501.717400
500.328952
504.295641
506.434516
506.520068
504.881877
508.721269
510.874776
511.077231
509.626203
513.173549
515.047532
514.914714
512.987392
516.659790
518.572282
518.585393
517.120985
520.057504
521.636277
475.162775
494.091616
498.892213
497.725566
483.870841
500.423337
504.405658
502.856867
488.957745
505.119077
509.000722
507.612892
494.733986
509.670731
513.081251
511.097983
496.328107
512.936101
516.844759
515.711729
504.615297
517.345354
520.509593
491.482259
496.365096
499.101090
499.608461
498.254493
502.341638
504.630411
504.857543
503.314844
507.143474
509.246375
509.394836
507.902658
511.432864
513.302225
513.174309
511.275181
515.027214
517.054512
517.198778
515.838581
518.769259
520.322690
494.699510
497.124672
499.116205
500.024034
500.404241
502.763743
504.617200
505.408994
505.682032
507.703260
509.232968
509.754415
509.817335
511.774273
513.259185
513.715738
513.686349
515.542199
516.932545
517.325636
517.235181
518.815451
519.909853
491.674638
495.841908
498.229079
498.621023
497.278808
501.383287
503.791586
504.311702
503.298968
506.610161
508.413906
508.388363
506.747723
510.382118
512.380792
512.503332
511.060787
514.282011
515.956412
515.791980
514.026561
517.271500
518.971335
477.397428
493.024901
497.005619
495.663758
481.987050
498.461135
502.680004
501.912786
491.033051
504.211589
507.310663
505.541440
491.981572
507.501505
511.193835
509.874349
497.835744
511.583669
514.641055
512.796057
499.600503
514.288760
517.877929
491.232202
495.429405
497.869348
498.328967
497.044168
501.146993
503.545342
504.069422
503.064712
506.357550
508.141342
508.102108
506.442894
510.032059
511.981844
512.060639
510.561439
513.667502
515.206745
514.911106
513.049082
516.286010
517.999501
493.763994
496.269360
498.393690
499.488148
500.057152
502.348745
504.148651
504.959155
505.285455
507.231567
508.702314
509.206055
509.259700
511.100925
512.484034
512.886798
512.804573
514.366457
515.429677
515.494403
515.126508
516.774906
517.946497
489.901875
494.989939
497.998631
498.959200
498.315169
501.892160
503.970570
504.281940
503.056117
506.535396
508.474373
508.638296
507.301538
510.492010
512.180513
512.099625
510.492126
513.438316
514.796944
514.232545
511.959628
515.498781
517.353721
472.480565
492.060255
497.325720
497.137726
486.785989
500.117747
503.497063
502.245773
490.244481
504.479700
507.947366
506.702217
495.076577
508.509975
511.568219
509.958712
497.834967
511.168456
513.857453
511.348810
496.020364
512.628681
516.634185
490.673083
495.801986
498.861832
499.868892
499.247107
502.786338
504.811597
505.078641
503.825287
507.301232
509.252359
509.432435
508.085760
511.187692
512.758670
512.559088
510.842501
513.699776
514.976178
514.334015
511.998024
515.507449
517.351403
495.242348
497.877624
500.137626
501.364280
502.029774
504.183395
505.832210
506.530255
506.786447
508.741826
510.262169
510.849172
510.955628
512.551563
513.650968
513.789719
513.468798
514.870230
515.775138
515.674514
515.159485
516.768905
517.929715
493.164834
497.793327
500.532157
501.320206
500.501426
504.044987
506.066439
506.355144
505.165094
508.551520
510.480010
510.738806
509.579120
512.391864
513.750668
513.358840
511.391177
514.369825
515.701582
515.120954
512.909637
516.213756
517.952316
478.731055
496.125196
500.638145
499.998180
488.941411
502.601584
505.992103
504.812865
493.233356
506.983495
510.372884
509.379608
498.998621
510.994917
513.541641
511.489456
498.170639
512.446865
515.310984
512.994851
498.542592
514.098766
517.811945
496.197264
500.456119
502.830284
503.410004
502.477911
505.811282
507.698070
507.990682
506.847902
510.113288
511.950896
512.232885
511.130670
513.838342
515.123028
514.768828
512.868748
515.746695
517.009161
516.470243
514.307963
517.425893
518.999801
502.046682
503.439951
504.755295
505.642779
506.327019
507.838307
509.132446
509.966606
510.587687
512.044665
513.270756
514.011926
514.484123
515.618706
516.459252
516.780922
516.848561
517.797934
518.469992
518.605663
518.506748
519.411201
520.045971
504.094733
504.807499
505.733172
506.627474
507.544256
508.695047
509.814083
510.785793
511.716659
512.839262
513.889563
514.746005
515.498791
516.355641
517.086598
517.602654
518.034603
518.644870
519.161394
519.477635
519.733663
520.200835
520.539230
509.130924
509.734979
510.572692
511.411627
512.261719
513.239668
514.183719
515.028089
515.915130
517.055137
518.220633
519.263666
520.256668
521.360106
522.379018
523.194624
523.879553
524.579325
525.136810
525.490269
525.800165
526.292755
526.660058
507.377105
508.334059
509.410800
510.264986
511.027018
512.155599
513.154908
513.854075
514.537950
515.880714
517.187279
518.166005
519.014475
520.298509
521.433725
522.183592
522.728755
523.550752
524.138301
524.312716
524.397987
525.174633
525.780837
503.725009
505.707299
507.323074
508.110260
508.445622
510.108416
511.290822
511.599926
511.547683
513.630085
515.317875
516.075352
516.342552
518.267027
519.720613
520.267320
520.298373
521.613329
522.338259
522.032220
521.264592
523.004226
524.222515
498.594353
502.676169
505.012214
505.569542
504.644310
507.703074
509.248124
508.954785
506.982315
511.005406
513.301085
513.637771
512.295803
515.876248
517.843383
518.028590
516.704769
519.391150
520.442200
519.404704
516.355870
520.501647
522.625081
499.477445
501.749168
503.665381
504.627346
505.071253
506.924487
508.242095
508.565013
508.491279
510.671864
512.436111
513.173639
513.398368
515.398887
516.914268
517.442080
517.457513
518.914554
519.789996
519.557748
518.842905
520.732488
522.072655
498.639790
500.417228
502.207870
503.347585
504.189229
505.820202
507.153698
507.808358
508.317576
509.983916
511.511840
512.385343
513.024904
514.575165
515.888444
516.520133
516.896845
518.138848
519.110986
519.391055
519.484323
520.671543
521.603392
495.415608
498.064676
500.252579
501.280448
501.678865
503.922059
505.575072
506.133157
506.223428
508.372636
510.080978
510.758720
510.934385
512.915932
514.380397
514.772053
514.642275
516.524653
517.908346
518.273818
518.176228
519.705963
520.784132
490.529839
495.537300
498.415365
499.038152
497.745972
501.802820
504.017755
504.163329
502.572791
506.452133
508.637071
508.861626
507.426539
510.993358
512.882383
512.761749
510.859804
514.604443
516.615899
516.740317
515.365478
518.293949
519.849950
493.230703
495.890594
498.094612
499.145233
499.595613
501.953895
503.746930
504.433066
504.603593
506.748301
508.409615
509.033131
509.170510
511.144130
512.620031
513.034622
512.945647
514.902091
516.385086
516.859146
516.843626
518.379892
519.443422
494.259255
496.060433
497.878582
499.041212
499.958556
501.861772
503.521315
504.478030
505.189139
506.807367
508.203779
508.944247
509.492209
511.031238
512.369212
513.037840
513.483401
514.888043
516.085002
516.628099
516.937697
518.087290
518.952319
492.884560
495.203075
497.158494
498.093008
498.527711
500.936157
502.853481
503.740971
504.123753
506.078495
507.549997
508.036505
508.084990
510.092350
511.650187
512.201881
512.262549
514.009140
515.279021
515.560772
515.374960
517.000751
518.132289
489.761936
493.953058
496.390591
496.848458
495.571799
499.724250
502.173444
502.732220
501.750502
505.072702
506.877216
506.847807
505.206771
508.866288
510.896838
511.048653
509.614892
512.786972
514.392821
514.162133
512.349415
515.590969
517.297993
492.487656
494.822566
496.810675
497.791171
498.268788
500.690589
502.617727
503.522629
503.917720
505.857733
507.305058
507.768398
507.788415
509.748701
511.254903
511.755982
511.751827
513.391518
514.535720
514.696597
514.424229
516.031278
517.168556
493.432351
495.274663
497.172695
498.454235
499.488959
501.394696
503.059268
504.058544
504.811047
506.381760
507.717624
508.415582
508.918452
510.353316
511.587482
512.174224
512.517337
513.682052
514.596310
514.861007
514.961815
516.111985
517.017078
491.889867
494.637811
496.996182
498.299098
499.047538
501.301091
503.054265
503.830137
504.132697
506.134761
507.669876
508.244251
508.362780
510.134669
511.448242
511.797707
511.667475
513.168077
514.154684
514.121968
513.656981
515.346056
516.552267
488.529465
493.708899
496.825525
497.879762
497.303957
500.912279
503.003050
503.317853
502.095235
505.597693
507.563009
507.749380
506.421536
509.588405
511.240733
511.119595
509.467809
512.368958
513.675094
513.054224
510.736347
514.268734
516.127637
492.780371
495.558150
497.955609
499.291787
500.047838
502.260212
503.954588
504.678021
504.944324
506.930591
508.463526
509.037224
509.130679
510.820293
512.024114
512.260243
512.025026
513.436508
514.341510
514.233419
513.708911
515.367887
516.563037
495.189229
497.111939
499.105073
500.473675
501.544154
503.336058
504.854843
505.733928
506.406914
507.953841
509.301201
510.027317
510.512903
511.754694
512.742722
513.087562
513.211990
514.206360
514.960604
515.068619
515.040481
516.139521
517.028991
495.059721
497.578854
499.739829
500.898409
501.513383
503.649390
505.285100
505.977414
506.231289
508.159451
509.658394
510.242511
510.362747
511.919275
512.987162
513.094920
512.736349
514.155787
515.072566
514.982874
514.478568
516.043586
517.173724
493.155230
497.696103
500.335572
501.053436
500.182770
503.665555
505.637003
505.897570
504.685366
508.037463
509.928156
510.158226
508.979905
511.796980
513.168720
512.796671
510.842069
513.816631
515.141066
514.561456
512.343393
515.611850
517.317308
498.061832
500.272296
502.096392
503.033400
503.501823
505.443741
506.945448
507.614593
507.877036
509.707504
511.126430
511.716052
511.862325
513.339227
514.344519
514.473078
514.153297
515.503342
516.368116
516.304927
515.818527
517.239703
518.234518
501.509991
502.567779
503.763167
504.731275
505.622742
506.938432
508.149011
509.054965
509.866370
511.109520
512.237569
513.033060
513.679920
514.653185
515.455578
515.898526
516.209586
516.957328
517.559096
517.804287
517.950225
518.613260
519.119498
503.099492
503.750986
504.655047
505.575653
506.535026
507.655726
508.754162
509.736506
510.691932
511.770557
512.791394
513.654123
514.436254
515.275371
516.011704
516.569861
517.058344
517.648977
518.161890
518.512550
518.817897
519.248952
519.559150
507.909857
508.478385
509.300127
510.155497
511.039608
512.031270
513.005260
513.906699
514.855624
516.003402
517.181813
518.260973
519.287969
520.365488
521.353952
522.162868
522.864785
523.577995
524.177952
524.604835
524.979487
525.444974
525.778467
506.364320
507.177967
508.188890
509.077128
509.927306
511.018943
512.035458
512.845476
513.681629
514.948845
516.227113
517.277120
518.232944
519.409145
520.461774
521.213154
521.823801
522.618731
523.257099
523.591313
523.863565
524.494977
524.985638
503.454000
504.842850
506.231722
507.133750
507.826780
509.190348
510.321611
510.920927
511.437555
513.038774
514.543671
515.499584
516.226382
517.676451
518.884039
519.493633
519.845211
520.893361
521.645732
521.763620
521.722234
522.779561
523.613718
500.114338
502.283128
504.085376
504.965135
505.345007
507.165666
508.470663
508.828250
508.818063
510.971264
512.745427
513.558349
513.872178
515.774453
517.181265
517.615260
517.539474
519.044430
519.980963
519.856395
519.277677
520.991061
522.211491
499.199108
500.863703
502.563365
503.673866
504.506951
506.039326
507.281548
507.889507
508.391169
510.070774
511.643647
512.592477
513.298679
514.818626
516.091169
516.704467
517.064227
518.230612
519.109845
519.295748
519.311687
520.502352
521.446605
497.774551
499.296904
501.015073
502.290259
503.350357
504.833367
506.099975
506.874868
507.604691
509.097619
510.554314
511.548094
512.393186
513.771154
514.989895
515.703792
516.260949
517.358826
518.294757
518.732283
519.061343
520.022988
520.789352
495.076311
497.109283
499.153860
500.473021
501.438239
503.188833
504.617146
505.338215
505.894225
507.597956
509.149498
510.030841
510.673261
512.250466
513.583100
514.220296
514.622450
515.995747
517.149429
517.638919
517.906286
519.045915
519.914845
492.150908
495.064023
497.504981
498.750057
499.337775
501.591278
503.246547
503.804068
503.884743
506.095208
507.842214
508.527794
508.700649
510.740544
512.271098
512.740451
512.705520
514.598924
516.015262
516.420138
516.336261
517.917098
519.012692
492.829176
494.886171
496.965414
498.326005
499.354864
501.210906
502.759757
503.584978
504.201696
505.904461
507.414891
508.243308
508.850991
510.435916
511.802152
512.483101
512.936270
514.371346
515.597853
516.162680
516.486491
517.641449
518.508180
493.253512
494.835638
496.629345
497.980191
499.157607
500.872821
502.405230
503.409481
504.274489
505.750978
507.104656
507.970482
508.729101
510.134059
511.431747
512.236255
512.893766
514.115154
515.202263
515.804673
516.261410
517.237864
517.986128
492.358798
494.150714
495.987141
497.196396
498.169662
500.104904
501.793636
502.783009
503.521515
505.138346
506.517955
507.231646
507.763729
509.361016
510.777123
511.525533
512.023485
513.368058
514.477889
514.936875
515.185270
516.351360
517.238704
490.929853
493.348827
495.399571
496.419878
496.928021
499.354962
501.270933
502.132251
502.468803
504.495028
506.006879
506.489111
506.513651
508.578082
510.186723
510.769119
510.833245
512.546266
513.763033
513.991273
513.768443
515.386969
516.522273
492.023811
493.810228
495.647487
496.870210
497.866743
499.828591
501.550309
502.575432
503.335747
504.942080
506.295096
506.978774
507.474264
509.018828
510.375498
511.062377
511.488200
512.737351
513.739116
514.095081
514.269519
515.411246
516.297666
492.577440
494.141544
495.934089
497.315421
498.545186
500.312583
501.913825
503.000970
503.921440
505.364851
506.655008
507.461589
508.153036
509.446942
510.624044
511.313168
511.836849
512.861576
513.721086
514.101563
514.397405
515.343191
516.104988
491.785399
493.797448
495.870281
497.286821
498.410473
500.337130
501.992068
502.967022
503.701544
505.317399
506.707537
507.451409
507.978821
509.379506
510.560994
511.090050
511.376579
512.505994
513.375941
513.580474
513.627763
514.791267
515.715356
490.637724
493.475480
495.914043
497.250549
497.989548
500.319886
502.112442
502.888046
503.175287
505.210603
506.772023
507.351124
507.451791
509.220911
510.508349
510.807388
510.614842
512.109239
513.080949
513.022155
512.535223
514.213768
515.419070
492.786446
494.816985
496.914860
498.350758
499.470212
501.352785
502.947494
503.867368
504.559666
506.146046
507.515538
508.238184
508.725450
510.049195
511.131631
511.556231
511.743379
512.784104
513.571332
513.699563
513.687626
514.822060
515.736359
494.579151
496.186017
498.033928
499.463290
500.692938
502.352910
503.815500
504.784510
505.619218
507.005682
508.260957
509.038472
509.662854
510.793729
511.761678
512.235481
512.557677
513.409013
514.103456
514.324853
514.494000
515.388678
516.136845
495.043913
496.900059
498.816574
500.122619
501.142800
502.888587
504.363327
505.200406
505.833086
507.356816
508.667648
509.337289
509.770341
511.043924
512.066033
512.423273
512.544499
513.548849
514.306953
514.410812
514.370812
515.456024
516.333949
495.082151
497.552586
499.633940
500.726812
501.289704
503.341976
504.900229
505.525725
505.710027
507.621514
509.070961
509.559226
509.561692
511.228996
512.391210
512.560834
512.237437
513.653948
514.555888
514.446017
513.904898
515.468927
516.588288
498.046044
499.628885
501.229157
502.310371
503.168431
504.723283
506.058710
506.852300
507.470080
508.904438
510.139626
510.803779
511.246519
512.452267
513.418061
513.786527
513.931603
514.879564
515.591589
515.709394
515.670012
516.633973
517.395376
500.709889
501.622762
502.759635
503.771998
504.750094
505.983930
507.144200
508.073992
508.947862
510.098090
511.165562
511.968936
512.673041
513.608498
514.425736
514.957392
515.387189
516.066175
516.637400
516.938019
517.182157
517.753053
518.195823
502.086663
502.705589
503.598735
504.537463
505.520691
506.623279
507.704178
508.686180
509.646892
510.696400
511.692669
512.550994
513.345782
514.188745
514.946479
515.546866
516.079343
516.669117
517.184740
517.559000
517.893237
518.309008
518.603975
506.494512
507.106089
507.959417
508.823176
509.712735
510.753195
511.773874
512.700826
513.666127
514.866357
516.088014
517.184969
518.211320
519.301040
520.284183
521.068548
521.756195
522.524292
523.189809
523.661817
524.059108
524.557011
524.907124
504.722413
505.684043
506.771971
507.643012
508.437039
509.642906
510.738421
511.543914
512.329289
513.721927
515.083186
516.134620
517.038838
518.272748
519.327516
520.001506
520.516887
521.451533
522.212621
522.587656
522.835701
523.561473
524.102558
501.038243
503.018402
504.637800
505.422378
505.758379
507.543533
508.865610
509.336680
509.460254
511.537229
513.265944
514.148457
514.565413
516.323832
517.593312
517.957792
517.841564
519.407526
520.454775
520.548279
520.199237
521.661848
522.678705
495.858926
499.930753
502.273172
502.806917
501.793243
505.077973
506.811513
506.749966
505.133944
508.976558
511.276646
511.824139
510.901928
514.037487
515.690310
515.554547
513.774298
517.035993
518.589965
518.221154
516.238629
519.475001
521.177656
496.582499
498.905094
500.892241
501.910444
502.388004
504.351215
505.775390
506.224531
506.300634
508.470953
510.280101
511.148232
511.532073
513.387107
514.744267
515.114762
514.996221
516.691347
517.864461
518.005216
517.690296
519.304378
520.448739
495.481332
497.419789
499.396321
500.703194
501.670031
503.328668
504.666665
505.335915
505.878749
507.595255
509.192506
510.147852
510.856706
512.408839
513.707402
514.331028
514.722173
516.030917
517.103749
517.508385
517.706895
518.860466
519.749674
491.761560
494.825516
497.392051
498.751866
499.431592
501.561979
503.085153
503.537226
503.547137
505.803714
507.611835
508.347472
508.548761
510.632172
512.196013
512.708402
512.717848
514.523082
515.843148
516.150793
515.978282
517.603547
518.735011
486.096632
492.028701
495.510943
496.653140
495.984807
499.597414
501.525057
501.443977
499.579797
503.721171
506.055325
506.314107
504.811829
508.611300
510.692865
510.815811
509.291946
512.710316
514.513798
514.431894
512.728367
515.972486
517.670074
489.463014
492.565805
495.183032
496.594419
497.339511
499.570744
501.201470
501.739871
501.795841
504.048288
505.813627
506.489713
506.652646
508.764399
510.387883
510.964739
511.033737
512.888105
514.257078
514.613631
514.479350
516.120991
517.256386
490.820319
492.866644
494.961520
496.365579
497.447926
499.335035
500.912540
501.769110
502.410894
504.109248
505.599241
506.397633
506.989007
508.636639
510.089496
510.861896
511.383091
512.778563
513.941151
514.443847
514.722826
515.902693
516.794554
489.412272
492.004908
494.222203
495.365647
495.944463
498.342380
500.183524
500.939308
501.179055
503.300020
504.906988
505.441900
505.490841
507.644131
509.327048
509.963743
510.075557
511.849842
513.128593
513.411496
513.228592
514.864308
516.004446
485.996051
490.685200
493.438539
494.115849
493.030202
497.115173
499.461209
499.803715
498.419323
502.176924
504.198907
504.188139
502.403666
506.347971
508.544858
508.778984
507.379651
510.605046
512.243530
512.035469
510.243783
513.486398
515.194845
489.150237
491.710676
493.893370
495.016939
495.599989
498.035666
499.933509
500.748638
501.026378
503.137125
504.712806
505.213388
505.221420
507.312755
508.925595
509.490805
509.525742
511.211563
512.393832
512.583737
512.332330
513.946079
515.085359
490.338508
492.287236
494.288228
495.635278
496.713059
498.691995
500.403122
501.404513
502.148211
503.801478
505.210511
505.941408
506.462187
507.972899
509.277177
509.907332
510.279178
511.497837
512.461473
512.763444
512.889298
514.047405
514.954173
488.861513
491.706606
494.123434
495.407158
496.091449
498.520637
500.401226
501.222953
501.528293
503.613436
505.204695
505.789102
505.897206
507.752991
509.131282
509.499534
509.359289
510.955701
512.021326
512.042842
511.615354
513.306683
514.510905
485.452805
490.811022
493.977262
494.914054
494.018118
498.048609
500.356609
500.721662
499.431046
503.083105
505.108311
505.267427
503.837071
507.166218
508.903169
508.770548
507.002029
510.112266
511.540860
510.993365
508.738116
512.252911
514.103810
489.951520
492.809817
495.244593
496.542507
497.219310
499.597305
501.412991
502.177161
502.435747
504.479445
506.034244
506.581801
506.639626
508.418509
509.702864
509.971671
509.734997
511.244078
512.225259
512.165682
511.674742
513.341912
514.541033
492.519073
494.500158
496.543288
497.933907
499.015627
500.863389
502.421658
503.301947
503.955156
505.522775
506.859620
507.525042
507.955372
509.305604
510.413795
510.839174
511.013735
512.062711
512.855379
512.980324
512.959178
514.087646
514.997637
492.431394
495.052302
497.299611
498.522800
499.189139
501.321306
502.931167
503.559567
503.720660
505.688347
507.153132
507.575943
507.482378
509.309528
510.611352
510.860173
510.585476
512.040984
512.966585
512.850688
512.298666
513.943628
515.125428
490.459788
495.217559
497.989375
498.805779
498.039008
501.449072
503.341259
503.461702
501.992307
505.510175
507.367028
507.280301
505.441656
508.977760
510.752385
510.578311
508.741252
511.728502
513.036958
512.376860
509.976524
513.457730
515.261749
495.618382
497.925465
499.833708
500.837470
501.354597
503.269555
504.718692
505.303262
505.458245
507.314291
508.689600
509.113785
509.043954
510.785574
512.020474
512.289556
512.054092
513.434718
514.302585
514.209603
513.674460
515.177309
516.225489
499.221158
500.319282
501.560771
502.568168
503.483767
504.791918
505.975525
506.839321
507.605025
508.834819
509.929886
510.658479
511.251222
512.316753
513.229620
513.757751
514.128290
514.911746
515.532988
515.783248
515.931185
516.628567
517.160090
500.877148
501.550520
502.484195
503.431371
504.406340
505.525250
506.608202
507.565834
508.494747
509.554886
510.551878
511.384646
512.154981
513.038605
513.838725
514.455710
514.991998
515.618913
516.158531
516.527879
516.849376
517.302820
517.628529
505.072259
505.754738
506.653086
507.521802
508.402669
509.506473
510.577527
511.517116
512.475993
513.746072
515.018122
516.124135
517.134899
518.259297
519.255418
520.019428
520.682420
521.520009
522.248920
522.745584
523.139231
523.692893
524.076749
502.855040
504.136035
505.358650
506.180445
506.803598
508.237933
509.443230
510.185890
510.770869
512.431097
513.924801
514.937965
515.676727
517.093106
518.205685
518.775983
519.073328
520.272473
521.178897
521.521042
521.587757
522.561111
523.226786
496.958448
500.796581
502.934948
503.390195
502.372622
505.572719
507.290102
507.328441
505.835516
509.600758
511.843888
512.438022
511.589727
514.628259
516.203687
516.088228
514.371581
517.585016
519.141824
518.882420
517.009820
520.092510
521.652231
480.458824
496.066627
500.107814
499.307762
488.227308
501.641434
504.767587
503.006899
489.349208
505.303901
509.395190
508.739202
498.414008
510.968995
513.847695
511.993758
498.505197
513.519817
516.790372
514.900862
501.392398
516.284356
519.876200
492.292849
496.561958
499.125624
499.824427
498.929362
502.330763
504.149578
504.129923
502.540064
506.429796
508.770681
509.333653
508.421013
511.596199
513.285711
513.168912
511.423087
514.795325
516.488832
516.255062
514.382030
517.649471
519.361354
492.696346
495.437653
497.778706
499.026687
499.649592
501.720753
503.207080
503.666025
503.720548
505.953837
507.787444
508.614312
508.928453
510.912350
512.384652
512.838787
512.804551
514.590038
515.881721
516.152365
515.943884
517.572369
518.709371
486.169965
492.074727
495.543039
496.689824
496.019318
499.576031
501.438670
501.310315
499.427116
503.578731
505.948385
506.256858
504.796736
508.595697
510.666406
510.783302
509.254119
512.648662
514.422270
514.308698
512.579566
515.828387
517.533457
463.942999
486.952915
493.139709
493.165452
482.397575
496.192934
499.417110
497.323675
481.941505
499.583394
503.861299
502.486480
488.885532
504.852478
508.695437
507.318451
494.599000
509.262150
512.635041
510.976909
497.993120
512.601433
516.174803
483.853518
489.808593
493.337160
494.538305
493.928203
497.582843
499.543326
499.488191
497.640939
501.783955
504.108053
504.350198
502.844189
506.688534
508.835354
509.027235
507.560796
510.993168
512.799339
512.718608
511.017374
514.280668
515.991551
487.949655
490.850796
493.339690
494.683391
495.388558
497.706731
499.423631
500.045786
500.180418
502.383829
504.097460
504.728397
504.859051
507.025015
508.714040
509.355049
509.475222
511.309631
512.649093
512.981342
512.832910
514.483264
515.628222
484.727024
489.532822
492.414519
493.191863
492.158337
496.215955
498.496090
498.762413
497.329300
501.129064
503.219782
503.272074
501.539812
505.530461
507.767212
508.037051
506.677773
509.961370
511.662689
511.511120
509.760505
513.022502
514.737014
468.657404
486.455665
491.155904
490.270168
477.335288
493.314986
497.306079
495.970014
482.717398
498.354336
502.039734
500.222586
485.510593
502.438497
506.529591
505.353512
493.294287
507.222005
510.353164
508.559808
495.441098
510.097747
513.685297
484.527160
489.277645
492.096825
492.828886
491.784490
495.889145
498.245105
498.592117
497.214443
501.002002
503.057012
503.073135
501.299167
505.218974
507.376835
507.568713
506.130207
509.328902
510.939717
510.699230
508.880708
512.126358
513.842657
487.657446
490.375365
492.692090
493.909219
494.555862
497.007246
498.913417
499.743038
500.046444
502.169575
503.779451
504.342401
504.416844
506.410063
507.923370
508.404818
508.368434
510.033960
511.185254
511.315843
510.994324
512.654987
513.829090
483.870654
489.197973
492.326804
493.229751
492.320185
496.391185
498.749854
499.153819
497.891824
501.578550
503.629133
503.801844
502.392373
505.793754
507.614014
507.559439
505.865254
509.054129
510.564960
510.098447
507.905603
511.432947
513.280801
465.860642
486.286027
491.692290
491.128086
478.694296
494.318211
498.280333
497.094533
484.489513
499.490065
503.117748
501.767864
489.437376
503.689120
506.959986
505.262572
492.252567
506.641006
509.626850
507.269932
492.188781
508.627761
512.601874
485.032195
490.369852
493.511866
494.426916
493.511203
497.523213
499.813124
500.159412
498.849145
502.485374
504.487453
504.612558
503.146523
506.468349
508.196065
508.044522
506.255578
509.359887
510.786225
510.234727
507.973246
511.482861
513.330359
489.968597
492.721809
495.077694
496.348753
497.031400
499.307547
501.040966
501.749694
501.965712
503.978674
505.488661
505.965108
505.941711
507.763108
509.080091
509.357960
509.120162
510.627097
511.606079
511.539112
511.033476
512.703819
513.902926
487.922923
492.800290
495.708371
496.625327
495.937151
499.449396
501.424993
501.587898
500.142103
503.706049
505.596602
505.513851
503.676876
507.264315
509.093168
508.951191
507.140747
510.176332
511.529901
510.894349
508.517654
512.055027
513.904991
472.811237
491.175686
495.996741
495.579533
485.017030
498.248465
501.457428
499.922549
486.974043
501.944015
505.360260
503.488697
489.174435
505.202773
508.787553
507.120857
494.126118
508.311741
511.137842
508.592907
493.010485
509.764470
513.751832
491.317395
495.814295
498.351223
499.060525
498.252328
501.508762
503.298414
503.425239
501.998581
505.415466
507.198229
507.131297
505.347561
508.817534
510.562210
510.454859
508.712785
511.639144
512.916202
512.318972
509.991523
513.347124
515.035956
497.520384
498.990603
500.388671
501.348465
502.081903
503.580160
504.830141
505.592118
506.127098
507.574759
508.750051
509.371103
509.719594
511.042092
512.076931
512.542769
512.715583
513.733755
514.451508
514.605833
514.510458
515.488659
516.171694
499.693852
500.445084
501.423107
502.366027
503.313493
504.464005
505.559139
506.490701
507.377175
508.470855
509.482766
510.289806
511.020757
511.955694
512.794328
513.410735
513.928522
514.609410
515.182945
515.542239
515.833927
516.345564
516.712816
504.021652
504.650904
505.531871
506.429562
507.363789
508.465004
509.555577
510.552315
511.581327
512.836849
514.106472
515.243699
516.299060
517.404447
518.398098
519.199684
519.922119
520.748360
521.488983
522.037434
522.491775
523.013795
523.368716
502.215939
503.200510
504.319593
505.223713
506.061306
507.334112
508.507620
509.389337
510.242373
511.691704
513.102683
514.197507
515.132561
516.378003
517.437082
518.123305
518.672820
519.673481
520.524145
520.993231
521.310314
522.054541
522.592332
498.477454
500.491897
502.149838
502.965570
503.340942
505.203979
506.616501
507.172373
507.368212
509.501850
511.281852
512.213045
512.665328
514.428035
515.692104
516.060984
515.976958
517.622050
518.782396
519.000015
518.742750
520.209476
521.206906
493.257419
497.376982
499.767742
500.333263
499.353302
502.723682
504.551681
504.574524
503.028788
506.922828
509.272035
509.871102
508.989851
512.124977
513.768395
513.634324
511.885229
515.235734
516.917172
516.693330
514.823163
518.045497
519.713939
494.003140
496.371734
498.414876
499.479850
500.002046
502.032253
503.525269
504.034891
504.162387
506.375045
508.225784
509.136544
509.555794
511.424037
512.789322
513.176925
513.098341
514.872779
516.154083
516.413026
516.185144
517.800421
518.923942
492.937367
494.924902
496.971171
498.346268
499.369463
501.069880
502.438097
503.131170
503.697790
505.443338
507.071910
508.057661
508.796184
510.379884
511.712622
512.375446
512.815782
514.188595
515.338789
515.823088
516.079308
517.245215
518.128837
489.236863
492.361799
495.018365
496.470739
497.219172
499.364986
500.878010
501.315290
501.320152
503.594609
505.426353
506.181555
506.406846
508.540311
510.163530
510.735370
510.801515
512.656117
514.026229
514.382754
514.246604
515.886911
517.021083
483.580186
489.585012
493.172467
494.424074
493.834466
497.440275
499.328022
499.204319
497.314329
501.470183
503.827219
504.101272
502.618538
506.481071
508.635506
508.827032
507.362152
510.817793
512.653543
512.602297
510.922861
514.181366
515.884744
486.974348
490.142092
492.856463
494.366627
495.177363
497.404364
498.994981
499.488646
499.519857
501.786747
503.582000
504.286231
504.479886
506.644774
508.326752
508.958081
509.073936
510.962219
512.360196
512.742806
512.629194
514.284428
515.426199
488.349391
490.452745
492.632999
494.121145
495.256642
497.142632
498.685111
499.500331
500.123001
501.846900
503.385129
504.233385
504.868504
506.554020
508.039656
508.841638
509.392730
510.821541
512.017818
512.550347
512.852033
514.046045
514.944453
486.942587
489.591754
491.889129
493.108661
493.734673
496.129215
497.934713
498.646855
498.868376
501.034672
502.715536
503.324700
503.430370
505.606030
507.295448
507.936182
508.061233
509.871727
511.193432
511.514258
511.358955
513.010124
514.156901
483.535414
488.280908
491.107605
491.852955
490.811152
494.890263
497.202313
497.501528
496.097905
499.918984
502.032187
502.109782
500.390299
504.344682
506.531520
506.754233
505.357748
508.625582
510.316717
510.154978
508.396350
511.655419
513.370081
486.751687
489.347220
491.576974
492.744787
493.358453
495.799036
497.685036
498.483089
498.762288
500.926386
502.576330
503.148274
503.208066
505.314271
506.925094
507.487489
507.534104
509.262568
510.499636
510.740391
510.525597
512.156431
513.300938
488.025128
489.983098
491.997084
493.357298
494.449610
496.447716
498.176785
499.193546
499.958605
501.650293
503.105086
503.878573
504.432752
505.965279
507.283839
507.928001
508.325102
509.591185
510.614378
510.974379
511.142326
512.315735
513.224422
486.638917
489.469439
491.866716
493.132238
493.813157
496.276057
498.202613
499.067055
499.407843
501.517877
503.128279
503.727349
503.850880
505.734576
507.142239
507.538957
507.435200
509.088231
510.223440
510.315519
509.939937
511.641144
512.840855
483.314136
488.641578
491.767143
492.664272
491.749711
495.824389
498.194648
498.616957
497.368600
501.034698
503.060801
503.215310
501.786470
505.147805
506.922994
506.826576
505.100260
508.274754
509.781197
509.314790
507.121481
510.639554
512.480218
487.869814
490.700579
493.097485
494.360834
495.024743
497.435614
499.302803
500.116511
500.410542
502.465853
504.018857
504.560811
504.621041
506.425455
507.744216
508.049562
507.857015
509.427970
510.482561
510.496851
510.060355
511.738543
512.933396
490.490837
492.451304
494.466904
495.835344
496.911318
498.778298
500.369658
501.284116
501.962540
503.539849
504.877084
505.541387
505.976967
507.345465
508.479899
508.936549
509.151798
510.257442
511.116152
511.305120
511.330817
512.476318
513.388392
490.459834
493.063440
495.290824
496.501422
497.166156
499.306553
500.933831
501.582878
501.760499
503.734472
505.200690
505.625624
505.538463
507.378025
508.698139
508.970536
508.729963
510.238494
511.226016
511.168816
510.660177
512.323688
513.510241
488.536827
493.278000
496.034139
496.843657
496.077559
499.488135
501.387076
501.518916
500.060122
503.580474
505.438302
505.355087
503.523268
507.067959
508.855446
508.698764
506.889504
509.927441
511.294918
510.690263
508.331745
511.830347
513.639451
493.715709
496.011933
497.909660
498.908805
499.425606
501.339461
502.790608
503.380504
503.540912
505.398355
506.774797
507.202701
507.139580
508.889915
510.137396
510.424319
510.216599
511.641414
512.560258
512.515198
512.016562
513.537696
514.592573
497.323956
498.415959
499.650933
500.654809
501.569124
502.876032
504.059912
504.925731
505.693736
506.924411
508.020738
508.752954
509.352438
510.427970
511.355357
511.903824
512.302994
513.125285
513.789812
514.080651
514.260222
514.976189
515.515709
498.980360
499.649784
500.578814
501.523018
502.496499
503.614197
504.696645
505.654792
506.584621
507.645287
508.643449
509.479758
510.257051
511.151531
511.967457
512.606409
513.171890
513.834918
514.413467
514.819290
515.169890
515.641832
515.976048
502.987787
503.593947
504.470670
505.389795
506.358576
507.472325
508.587557
509.628959
510.704674
511.961304
513.234896
514.395487
515.480876
516.585496
517.588812
518.425577
519.191342
520.018518
520.769067
521.352140
521.843017
522.348461
522.684101
501.357277
502.225261
503.300401
504.246843
505.174126
506.407007
507.587953
508.555544
509.529467
510.908064
512.285718
513.426812
514.448460
515.638695
516.688128
517.452582
518.122886
519.052413
519.879149
520.418732
520.844695
521.492984
521.959344
498.293491
499.778688
501.253028
502.198904
502.942125
504.490378
505.828469
506.613294
507.284876
508.994748
510.602900
511.669336
512.483803
513.918701
515.089887
515.685451
516.083603
517.306053
518.314110
518.732661
518.933558
519.939257
520.689187
494.809469
497.135924
499.053577
499.963884
500.344888
502.406155
503.947881
504.501570
504.654023
506.897603
508.770325
509.711176
510.149118
511.999936
513.346252
513.747477
513.697597
515.417993
516.662099
516.924762
516.711073
518.257358
519.326306
493.989153
495.776821
497.601425
498.791867
499.689001
501.382313
502.785147
503.527393
504.140598
505.900898
507.557845
508.603357
509.395465
510.920069
512.186327
512.813361
513.236195
514.577112
515.702532
516.177382
516.426209
517.559906
518.417746
492.661247
494.301237
496.174330
497.593373
498.768384
500.333175
501.656764
502.474924
503.248542
504.800468
506.320182
507.373106
508.274897
509.715098
511.000357
511.789361
512.441644
513.668483
514.766314
515.379588
515.839823
516.807329
517.545786
489.984347
492.171193
494.427075
495.965082
497.099771
498.849771
500.226305
500.892931
501.418849
503.167848
504.768406
505.673750
506.342169
508.041507
509.512624
510.282254
510.807387
512.268705
513.514709
514.100977
514.441829
515.606117
516.475198
487.032862
490.151195
492.853641
494.379684
495.203011
497.366301
498.882146
499.309596
499.294673
501.562744
503.362749
504.049825
504.207744
506.430160
508.147107
508.781600
508.890868
510.833338
512.296343
512.754183
512.713840
514.322705
515.428754
487.803748
490.023356
492.330885
493.927707
495.124194
496.937726
498.370155
499.076092
499.619894
501.364278
502.940368
503.811991
504.459630
506.173025
507.676445
508.480274
509.037008
510.529004
511.803601
512.414781
512.776619
513.957752
514.836609
488.277876
489.995170
491.982606
493.524538
494.825334
496.523755
497.964455
498.863343
499.672761
501.213731
502.677582
503.648317
504.494343
505.974510
507.336083
508.196547
508.910197
510.197708
511.351660
512.012775
512.513923
513.517138
514.277369
487.361970
489.299491
491.324759
492.711133
493.798486
495.709412
497.300192
498.166451
498.832698
500.576835
502.140521
503.030843
503.698019
505.318399
506.724210
507.458734
507.963213
509.392822
510.599394
511.139274
511.445107
512.639313
513.537517
485.906030
488.497979
490.737076
491.928070
492.559818
494.940742
496.749374
497.465187
497.683431
499.919787
501.678549
502.388980
502.596497
504.629373
506.174511
506.694290
506.719700
508.552743
509.898367
510.230080
510.079545
511.725240
512.868819
487.175033
489.059339
491.013225
492.342554
493.415540
495.375089
497.054105
498.015356
498.746355
500.495167
502.031863
502.886630
503.508059
505.060260
506.388387
507.045929
507.473772
508.822222
509.946845
510.412172
510.663545
511.834434
512.726942
487.941981
489.528137
491.348874
492.755800
494.013583
495.825137
497.465298
498.579909
499.538217
501.066898
502.457020
503.353923
504.114295
505.448550
506.647807
507.355512
507.920940
509.045975
510.032872
510.538520
510.925364
511.892247
512.649595
487.367369
489.333367
491.349740
492.706961
493.800485
495.823775
497.596592
498.673850
499.490759
501.149135
502.567231
503.326565
503.869718
505.338902
506.586692
507.170031
507.522874
508.774093
509.796684
510.164041
510.338774
511.495911
512.391226
486.423490
489.159799
491.482721
492.693920
493.334565
495.820060
497.785828
498.708176
499.107707
501.147920
502.687327
503.227419
503.292494
505.161347
506.544930
506.915255
506.794756
508.435976
509.586122
509.729582
509.423970
511.049972
512.199266
488.659442
490.614427
492.615841
493.957415
495.026179
497.004147
498.729826
499.768644
500.545401
502.144383
503.495826
504.190090
504.665380
506.054874
507.216599
507.714053
507.984440
509.157752
510.105597
510.403988
510.525204
511.655547
512.541471
490.545629
492.101461
493.885131
495.262260
496.475553
498.182653
499.721279
500.766951
501.657543
503.058961
504.308427
505.077256
505.707614
506.878534
507.901029
508.435050
508.835050
509.804534
510.638866
510.998887
511.270407
512.188997
512.932157
491.132286
492.942085
494.812160
496.093817
497.115974
498.876251
500.385084
501.266583
501.936596
503.468276
504.777603
505.450188
505.897328
507.193773
508.248080
508.645136
508.826879
509.945677
510.837042
511.068203
511.123173
512.237309
513.117605
491.287806
493.702876
495.743957
496.828459
497.406950
499.448667
501.013503
501.664025
501.877393
503.785001
505.231213
505.727571
505.749180
507.427152
508.606096
508.797198
508.511970
510.048227
511.083140
511.098378
510.656344
512.241283
513.361596
494.273383
495.824701
497.399930
498.475535
499.339732
500.887830
502.223481
503.028395
503.660012
505.093483
506.328430
507.000702
507.459199
508.679208
509.664669
510.061088
510.253949
511.298346
512.121089
512.343143
512.383935
513.378748
514.148669
496.935593
497.833677
498.957201
499.965133
500.943978
502.174725
503.334434
504.268560
505.147978
506.299056
507.368442
508.179578
508.898116
509.852481
510.696205
511.265087
511.749364
512.508513
513.169964
513.555384
513.865376
514.471786
514.928744
498.309636
498.920779
499.806144
500.741537
501.724129
502.825027
503.905195
504.888664
505.851634
506.902233
507.901158
508.767127
509.576257
510.440581
511.228793
511.871305
512.460676
513.123390
513.718633
514.167547
514.560950
515.013330
515.324880
501.820829
502.485455
503.403539
504.327690
505.291707
506.451258
507.605727
508.656259
509.728862
511.026036
512.331140
513.497230
514.578990
515.714560
516.744306
517.588400
518.354489
519.215426
519.991748
520.578558
521.063989
521.596640
521.952578
499.898320
500.959662
502.136528
503.056647
503.902123
505.262109
506.523362
507.465033
508.358252
509.859094
511.312450
512.437633
513.398942
514.680982
515.786734
516.531642
517.141579
518.167976
519.049660
519.564097
519.922944
520.665243
521.193769
495.874985
498.103174
499.872692
500.666689
500.956280
503.009525
504.570798
505.192692
505.403335
507.621801
509.461628
510.423643
510.895685
512.711385
514.045381
514.513037
514.545427
516.174056
517.348232
517.631143
517.457809
518.877176
519.837591
490.205241
494.850042
497.431123
497.899439
496.561753
500.393947
502.459981
502.539034
500.918493
504.982593
507.415500
508.037895
507.148570
510.368525
512.109959
512.132118
510.640340
513.847419
515.510563
515.387732
513.720001
516.774695
518.362628
491.527580
494.091203
496.227425
497.258753
497.685326
499.889623
501.512559
502.068675
502.191029
504.468761
506.357133
507.274748
507.696814
509.622067
511.067683
511.561798
511.606185
513.376763
514.687240
515.027313
514.893815
516.456416
517.536258
490.929540
492.931563
494.983905
496.349624
497.365141
499.112902
500.524168
501.233836
501.798274
503.556916
505.180461
506.137888
506.854470
508.496492
509.905082
510.640149
511.147840
512.579543
513.802059
514.377646
514.712071
515.851693
516.702492
487.663936
490.640712
493.216696
494.658817
495.436212
497.552041
499.042716
499.457941
499.433982
501.701511
503.495035
504.161632
504.281512
506.536140
508.263939
508.888270
508.979118
510.946844
512.441098
512.943791
512.954755
514.510239
515.579450
482.499850
488.087366
491.502561
492.748452
492.262416
495.733434
497.541560
497.358767
495.396433
499.562782
501.869140
501.982435
500.188597
504.364707
506.674844
506.889417
505.351768
509.018008
511.035130
511.213472
509.883416
512.861298
514.434010
485.562025
488.563521
491.185365
492.685880
493.523366
495.687803
497.216384
497.656890
497.643889
499.909229
501.686830
502.329711
502.432113
504.688137
506.426321
507.060973
507.165543
509.162690
510.688608
511.217045
511.248695
512.823828
513.905341
486.727895
488.780734
490.931987
492.426120
493.574543
495.414121
496.895806
497.651876
498.234904
499.991046
501.581293
502.484053
503.157511
504.807017
506.237214
506.982425
507.502123
509.004900
510.299452
510.926442
511.299012
512.484685
513.365461
485.233893
487.872134
490.175262
491.431204
492.103205
494.416672
496.129437
496.743669
496.881192
499.167768
501.008673
501.828127
502.159849
504.115358
505.595694
506.070279
506.067913
507.998593
509.443952
509.856628
509.762214
511.419455
512.561440
481.813033
486.553398
489.398092
490.215696
489.321007
493.214700
495.387292
495.529963
493.895310
498.015738
500.403832
500.876837
499.809958
503.120795
504.914167
504.847225
503.112195
506.686873
508.569622
508.521749
506.844642
510.095546
511.802294
485.065186
487.640545
489.860120
491.046326
491.695907
494.067746
495.885919
496.615438
496.835513
499.127021
500.941337
501.731199
502.023946
503.909380
505.309703
505.708037
505.631030
507.478218
508.839578
509.177204
509.028079
510.662266
511.798284
486.460499
488.346110
490.292777
491.611337
492.683607
494.674040
496.407724
497.441613
498.234289
499.955521
501.458178
502.299862
502.910301
504.398191
505.654189
506.249247
506.629938
507.958530
509.076441
509.543490
509.797690
510.950393
511.828943
485.346610
487.969489
490.202380
491.354501
491.958935
494.471319
496.474604
497.447163
497.913823
499.946141
501.494242
502.051793
502.132041
504.064587
505.505029
505.928708
505.869441
507.577874
508.820181
509.086091
508.904872
510.479531
511.585212
482.466975
487.307132
490.151641
490.862347
489.766739
493.994424
496.510998
497.142034
496.232290
499.605642
501.462841
501.490611
499.883366
503.421191
505.294877
505.269266
503.639258
506.851899
508.488204
508.306421
506.603456
509.703818
511.347655
486.687200
489.289124
491.496561
492.626898
493.205828
495.674973
497.639925
498.588601
499.026624
500.991347
502.461990
502.949040
502.960535
504.811701
506.167026
506.509123
506.373361
508.009294
509.183184
509.387102
509.157013
510.705077
511.800034
489.183242
491.007241
492.889476
494.166816
495.199179
497.085309
498.738438
499.748153
500.518091
502.075049
503.401000
504.101713
504.584543
505.899049
506.975900
507.405250
507.633262
508.814695
509.791144
510.126796
510.275280
511.379032
512.238912
489.269149
491.681126
493.759383
494.889871
495.529712
497.672412
499.353721
500.118855
500.443192
502.366580
503.853790
504.441895
504.589790
506.174127
507.282281
507.430459
507.130419
508.751390
509.890379
510.013341
509.677635
511.255947
512.371053
487.650500
491.994960
494.544488
495.274296
494.508242
497.898311
499.853627
500.161497
499.040961
502.335429
504.204075
504.452857
503.334587
506.134340
507.508694
507.124781
505.121670
508.381463
509.954856
509.606271
507.619471
510.836849
512.511584
492.485295
494.613394
496.389287
497.329755
497.832342
499.743040
501.233638
501.922000
502.217352
504.031644
505.443421
506.047849
506.226686
507.715385
508.739519
508.890425
508.611675
510.137027
511.190650
511.304237
510.962557
512.406009
513.399630
495.887487
496.915823
498.090358
499.057750
499.958125
501.265627
502.472139
503.384700
504.206636
505.447903
506.577344
507.385723
508.056781
509.056658
509.895278
510.387502
510.772681
511.647485
512.392006
512.771255
513.021725
513.732176
514.255127
497.461926
498.101371
498.995973
499.915871
500.878283
501.996867
503.093790
504.078433
505.037752
506.117602
507.142643
508.017958
508.822969
509.694220
510.475076
511.093749
511.664920
512.366310
513.001122
513.466113
513.861553
514.345788
514.679304
500.756354
501.501191
502.464434
503.381257
504.317123
505.531017
506.721750
507.763292
508.804787
510.152961
511.490138
512.648482
513.705965
514.882571
515.940717
516.779582
517.523529
518.429077
519.231244
519.806252
520.263413
520.839204
521.226202
498.316757
499.750739
501.077643
501.924009
502.546157
504.158532
505.530527
506.385314
507.041307
508.801821
510.373447
511.440627
512.223502
513.703699
514.896057
515.570710
515.986262
517.229963
518.201046
518.637790
518.795510
519.761059
520.408951
491.711992
496.117623
498.484859
498.864538
497.512748
501.240581
503.268520
503.423031
501.901414
505.879394
508.241337
508.887215
508.054474
511.200066
512.899985
512.976242
511.557774
514.660258
516.237964
516.125128
514.491967
517.413372
518.889219
472.813128
490.970292
495.519898
494.359593
480.950836
496.888042
500.644923
498.945417
484.602303
501.418162
505.721758
505.092292
494.586905
507.451112
510.527373
509.049688
496.850937
510.788126
513.948422
512.333276
499.924946
513.790798
517.149323
487.262981
492.068431
494.832304
495.438391
494.194774
498.096057
500.192165
500.253781
498.598480
502.662973
505.079204
505.647678
504.717686
508.008550
509.842718
509.932820
508.496700
511.778585
513.515850
513.452404
511.835717
514.930911
516.547211
488.703448
491.478848
493.838896
495.076141
495.681472
497.856944
499.430069
499.923434
499.969326
502.230400
504.049776
504.815390
505.070402
507.171841
508.783522
509.368586
509.459196
511.348960
512.771015
513.211170
513.165019
514.728350
515.803662
483.115452
488.616008
491.926548
493.078603
492.525529
495.983559
497.801486
497.634881
495.682318
499.836162
502.128278
502.238200
500.446654
504.600779
506.893015
507.099821
505.557948
509.212452
511.217971
511.388698
510.052637
513.018387
514.582529
463.021171
484.017463
489.768698
489.848721
479.785566
492.842292
495.868241
493.647966
477.953334
495.790264
499.971030
498.144295
482.722387
500.512029
504.790674
503.412768
490.009253
505.604483
509.373009
508.268354
497.136887
510.010755
513.207168
481.072383
486.591830
489.943397
491.152306
490.658039
494.154461
495.999588
495.850400
493.904827
498.058032
500.338215
500.427862
498.617791
502.765939
505.054926
505.255311
503.712812
507.396551
509.435553
509.631750
508.315190
511.302939
512.881390
484.636822
487.441650
489.888429
491.257467
492.007635
494.239290
495.852466
496.371626
496.423656
498.689519
500.486335
501.204870
501.411878
503.508314
505.110949
505.661132
505.714289
507.695994
509.204564
509.696242
509.680413
511.301908
512.414905
481.248559
486.039127
488.941549
489.807224
488.932970
492.783384
494.888094
494.960012
493.270931
497.384282
499.777981
500.254807
499.194896
502.529205
504.349543
504.306413
502.598971
506.225686
508.166237
508.172241
506.535891
509.795059
511.500955
465.169370
482.950653
487.696846
487.024207
475.000910
490.012049
493.671116
491.933740
477.295793
494.435741
498.750759
497.947654
486.933839
500.187911
503.275400
501.425471
487.570608
503.245312
506.856300
505.283402
492.420339
506.945756
510.508062
481.090316
485.807901
488.617577
489.403594
488.497443
492.415362
494.637364
494.840066
493.252391
497.369747
499.742401
500.203763
499.119556
502.382420
504.119931
504.001214
502.221715
505.761916
507.615926
507.545280
505.852297
509.090173
510.790742
484.451576
487.031204
489.233376
490.383296
490.999535
493.439752
495.355620
496.216275
496.571751
498.747095
500.444491
501.135763
501.333997
503.238045
504.647982
505.050987
504.981641
506.769474
508.087936
508.408762
508.257923
509.861989
510.979160
481.320048
486.127291
488.940944
489.633218
488.529835
492.751918
495.262521
495.886245
494.981302
498.402387
500.320965
500.409016
498.854675
502.427532
504.332623
504.340385
502.749874
506.018860
507.718661
507.601191
505.948393
509.055999
510.695417
465.430029
483.653236
488.403337
487.430327
474.105687
490.573863
494.877325
494.214583
483.451871
496.697596
499.878441
498.212722
484.854835
500.148795
503.693471
502.161540
489.517484
503.788668
507.004659
505.370140
492.958556
506.858452
510.266387
482.684614
487.464332
490.247440
490.917282
489.791388
493.967843
496.442783
497.052485
496.130647
499.476001
501.310653
501.328198
499.709193
503.200920
505.023352
504.954951
503.295182
506.499219
508.138916
507.967247
506.270202
509.353570
510.982117
487.248640
489.738040
491.861076
492.976284
493.579183
495.891473
497.729274
498.604830
499.003836
500.956242
502.444418
502.995010
503.086009
504.802694
506.031166
506.277463
506.070176
507.723550
508.915235
509.117373
508.863538
510.428899
511.528776
485.545466
489.957020
492.583558
493.365186
492.648486
496.146852
498.210583
498.597413
497.535448
500.875466
502.780684
503.051679
501.954505
504.788547
506.197218
505.836428
503.862361
507.182228
508.827254
508.544364
506.614461
509.863324
511.557632
472.081100
488.635026
492.965902
492.416155
481.991815
495.045084
498.344127
497.255185
486.101331
499.463592
502.783827
501.838324
491.735567
503.517001
506.033300
503.871366
489.850368
505.140635
508.436430
506.509658
492.849585
507.844799
511.441940
488.887848
492.959665
495.260552
495.870129
495.051581
498.283619
500.135896
500.455988
499.390825
502.595346
504.414306
504.721179
503.688032
506.392151
507.696793
507.350555
505.425093
508.615610
510.155485
509.873461
507.963467
511.045405
512.596599
494.590767
495.937877
497.229689
498.127000
498.836459
500.330952
501.615220
502.456202
503.093480
504.542975
505.770032
506.529970
507.039105
508.210151
509.100932
509.485625
509.641778
510.769348
511.635284
511.952428
511.998615
512.955645
513.607304
496.609453
497.308249
498.226863
499.127118
500.053822
501.202794
502.318836
503.292162
504.227649
505.351323
506.407720
507.282266
508.068000
508.970290
509.762696
510.359588
510.899941
511.657828
512.335951
512.803652
513.179055
513.713901
514.081221
500.233847
500.903121
501.827574
502.759338
503.735521
504.914615
506.091398
507.160908
508.245553
509.547388
510.851719
512.015944
513.100813
514.249286
515.300782
516.170568
516.958756
517.832194
518.614971
519.206780
519.697406
520.234995
520.594027
498.308859
499.376249
500.559260
501.484562
502.340289
503.722449
505.009830
505.972752
506.878006
508.381610
509.830719
510.949975
511.912150
513.209651
514.343064
515.120807
515.757448
516.793431
517.676175
518.191118
518.552348
519.298484
519.829822
494.288587
496.525428
498.299998
499.093504
499.388251
501.468632
503.062715
503.709380
503.931260
506.148137
507.976205
508.923344
509.390398
511.225525
512.597054
513.110096
513.178345
514.810427
515.976360
516.252763
516.077575
517.499547
518.462679
488.648392
493.302160
495.883632
496.343047
495.002852
498.866561
500.970807
501.077040
499.465229
503.519803
505.928331
506.521685
505.616816
508.857712
510.643752
510.721380
509.274905
512.479606
514.128278
513.995062
512.323255
515.380422
516.971188
490.056543
492.615682
494.738897
495.754244
496.176775
498.405943
500.063934
500.646663
500.773834
503.028571
504.873715
505.744301
506.138652
508.076607
509.561799
510.104804
510.188223
511.966444
513.272755
513.609106
513.475250
515.040932
516.123437
489.576978
491.554612
493.573503
494.911500
495.918142
497.684509
499.128913
499.867265
500.433798
502.150102
503.702514
504.584914
505.253441
506.900793
508.344504
509.119949
509.659957
511.110522
512.343432
512.925753
513.265632
514.410199
515.264029
486.437213
489.365047
491.882816
493.281376
494.041776
496.173232
497.699981
498.152010
498.133037
500.334740
502.023210
502.578922
502.623030
504.883776
506.649775
507.309611
507.427137
509.422476
510.939114
511.457140
511.478265
513.040660
514.113574
481.364607
486.883302
490.222618
491.413432
490.903233
494.387812
496.233807
496.094831
494.144636
498.228393
500.409026
500.388571
498.496822
502.685259
505.036136
505.279947
503.760704
507.457732
509.501934
509.698357
508.379727
511.365468
512.942536
484.421108
487.367210
489.922404
491.371761
492.184811
494.355988
495.912205
496.383801
496.373699
498.574388
500.250661
500.786298
500.811190
503.061623
504.819302
505.469137
505.584182
507.600522
509.144442
509.684685
509.724257
511.307027
512.393739
485.550545
487.563668
489.663046
491.114384
492.239727
494.079407
495.576742
496.350098
496.931435
498.648102
500.176156
501.013766
501.637933
503.267823
504.693093
505.435412
505.953656
507.461286
508.760414
509.388140
509.761807
510.955434
511.843488
484.027584
486.633291
488.893044
490.111360
490.760410
493.069700
494.790477
495.414771
495.552585
497.820997
499.634185
500.426359
500.734153
502.662838
504.120067
504.576161
504.560864
506.485863
507.924827
508.326883
508.225236
509.893304
511.046580
480.589011
485.298178
488.102772
488.885006
487.966715
491.853765
494.029993
494.179856
492.549718
496.666787
499.051067
499.524004
498.453913
501.736657
503.499160
503.406916
501.653923
505.219811
507.092367
507.028461
505.338363
508.604159
510.325211
483.820855
486.369882
488.554023
489.708146
490.335147
492.696804
494.513552
495.246711
495.472684
497.770491
499.594127
500.395599
500.693398
502.563272
503.942343
504.323357
504.235391
506.077778
507.435157
507.766890
507.613851
509.256703
510.400632
485.209289
487.069578
488.982089
490.269938
491.319705
493.296228
495.023359
496.056709
496.854816
498.588394
500.108485
500.968644
501.591096
503.077404
504.327779
504.921090
505.304815
506.638409
507.765125
508.244033
508.507749
509.661957
510.538954
484.106749
486.699055
488.893735
490.013574
490.594428
493.089158
495.081210
496.049006
496.519581
498.569276
500.142014
500.725138
500.825466
502.767369
504.216389
504.655126
504.615415
506.339672
507.605363
507.903887
507.748301
509.316181
510.409671
481.242034
486.044553
488.845651
489.521798
488.401731
492.609254
495.112002
495.735929
494.829078
498.224248
500.111767
500.171277
498.591257
502.145080
504.036710
504.038865
502.442696
505.679643
507.351679
507.220514
505.559248
508.645046
510.268330
485.450978
488.020001
490.186023
491.281258
491.834735
494.285351
496.238960
497.183775
497.628323
499.615114
501.116615
501.636733
501.677212
503.548604
504.925397
505.297474
505.198248
506.869175
508.088270
508.346762
508.157217
509.700086
510.779424
487.938114
489.731680
491.573216
492.814231
493.820269
495.690712
497.336903
498.347443
499.127732
500.707320
502.064524
502.799481
503.312258
504.646814
505.743369
506.200093
506.464220
507.688185
508.718010
509.112748
509.303169
510.407393
511.255068
488.028667
490.406254
492.439919
493.530866
494.142840
496.272839
497.951578
498.721332
499.058650
501.006236
502.526710
503.152287
503.332519
504.932999
506.055705
506.227250
505.962482
507.630702
508.831302
509.023658
508.738487
510.313664
511.412574
486.413516
490.718684
493.220698
493.909525
493.115125
496.495549
498.451506
498.766169
497.659640
500.979162
502.882125
503.170641
502.087165
504.898075
506.282129
505.918323
503.949189
507.257260
508.896094
508.624770
506.698115
509.904260
511.557130
491.218993
493.317214
495.054450
495.960716
496.439954
498.342047
499.833641
500.529362
500.838757
502.675813
504.117757
504.756058
504.964020
506.466304
507.502114
507.672796
507.425723
508.995406
510.106564
510.284226
509.989868
511.432373
512.413021
494.587152
495.595450
496.741945
497.683501
498.566046
499.866159
501.073502
501.993236
502.828431
504.089414
505.243740
506.079104
506.773827
507.789420
508.642569
509.155024
509.569479
510.482929
511.274078
511.701540
511.986926
512.704845
513.224227
496.140745
496.765209
497.637683
498.536649
499.484531
500.596680
501.694330
502.685957
503.657987
504.755645
505.802264
506.700620
507.526526
508.414142
509.210680
509.849640
510.448574
511.184953
511.859767
512.364259
512.788703
513.284053
513.618732
499.815853
500.432869
501.322986
502.256505
503.248939
504.404061
505.566623
506.647845
507.748597
509.014558
510.285335
511.439739
512.528445
513.657255
514.703408
515.592426
516.403897
517.254950
518.018120
518.612677
519.116092
519.633175
519.975783
498.171000
499.055803
500.144969
501.098920
502.043270
503.326277
504.565469
505.579080
506.578681
507.963136
509.330458
510.455729
511.474818
512.696980
513.804907
514.641216
515.371415
516.314374
517.138364
517.678109
518.110031
518.767910
519.240760
495.090231
496.607261
498.096453
499.032837
499.773285
501.392772
502.810830
503.652170
504.348746
506.056591
507.637987
508.666463
509.461392
510.943861
512.202727
512.908919
513.401345
514.609509
515.584106
515.983111
516.178881
517.192606
517.949262
491.634580
494.010278
495.937637
496.813122
497.155841
499.318484
500.962422
501.581173
501.753475
503.980359
505.799421
506.667465
507.053018
508.968155
510.428220
510.978016
511.071897
512.736070
513.918288
514.147129
513.919434
515.475812
516.552925
491.021741
492.810994
494.611084
495.759352
496.634824
498.396219
499.886535
500.693010
501.321168
503.033996
504.596858
505.534841
506.258286
507.820796
509.183181
509.929233
510.452177
511.787609
512.887972
513.348378
513.594109
514.736302
515.600875
489.975117
491.555856
493.351733
494.706449
495.858496
497.470211
498.874275
499.766163
500.556608
502.012622
503.371050
504.250600
505.036887
506.502979
507.875568
508.755300
509.476840
510.738898
511.854982
512.480899
512.952145
513.930621
514.675737
487.615565
489.660570
491.769100
493.204015
494.298112
496.090761
497.560155
498.334237
498.905516
500.484934
501.828420
502.457869
502.922137
504.677846
506.260760
507.109340
507.681381
509.209688
510.508988
511.129526
511.491983
512.670890
513.547708
484.929005
487.815169
490.311343
491.702050
492.463799
494.672533
496.294352
496.866923
496.956322
498.973425
500.441688
500.768050
500.613143
502.965867
504.828007
505.528477
505.651665
507.686564
509.222196
509.722505
509.706463
511.332003
512.447270
485.608446
487.671296
489.813659
491.292843
492.434680
494.271943
495.778892
496.579960
497.164671
498.742116
500.070226
500.676179
501.118802
502.863795
504.438772
505.277618
505.846161
507.389152
508.708802
509.345811
509.723051
510.920909
511.811512
485.956057
487.575170
489.444198
490.893428
492.146243
493.850340
495.331893
496.279664
497.098492
498.549712
499.874090
500.699960
501.436568
502.885680
504.243694
505.096587
505.802091
507.102012
508.266034
508.924546
509.422871
510.446804
511.225978
484.971809
486.828685
488.755869
490.061359
491.100666
493.008365
494.621240
495.515323
496.189706
497.895440
499.403631
500.247138
500.878409
502.432717
503.779958
504.467649
504.938104
506.356813
507.546791
508.051905
508.326431
509.558541
510.491432
483.493018
485.997032
488.140932
489.253503
489.832387
492.208144
494.030613
494.767883
495.004202
497.231799
498.988798
499.721488
499.957851
501.898842
503.355520
503.807989
503.783554
505.602448
506.922034
507.197339
506.981614
508.695703
509.890380
484.700280
486.518791
488.392997
489.654295
490.680674
492.623926
494.303727
495.275741
496.022557
497.785074
499.345994
500.237692
500.884863
502.389771
503.659668
504.272535
504.671681
506.010033
507.122786
507.564818
507.793541
508.995947
509.914255
485.447732
486.973261
488.718994
490.063066
491.277105
493.062330
494.690130
495.803693
496.773110
498.329333
499.759154
500.700379
501.491098
502.815842
503.997315
504.699412
505.271267
506.403453
507.406772
507.938425
508.347352
509.313444
510.064118
484.916015
486.800032
488.727653
490.018649
491.068382
493.054955
494.802700
495.866171
496.686327
498.386201
499.860584
500.678529
501.268417
502.750827
504.013144
504.632664
505.035399
506.309327
507.378835
507.830200
508.082548
509.198799
510.048962
484.038773
486.656481
488.870877
490.010396
490.608828
493.048143
494.980288
495.879335
496.271750
498.370123
499.981506
500.595928
500.727950
502.618199
504.035398
504.475435
504.450066
506.116748
507.337352
507.619660
507.462849
508.992584
510.060130
486.218685
488.086055
489.991406
491.260501
492.281405
494.221024
495.921575
496.948126
497.732571
499.382008
500.801700
501.568620
502.107609
503.532087
504.734666
505.298791
505.653467
506.888150
507.928404
508.358656
508.590221
509.678806
510.509047
488.073597
489.555106
491.247649
492.548820
493.709834
495.387395
496.912941
497.959234
498.868963
500.318182
501.633978
502.476585
503.171232
504.376553
505.433731
506.022732
506.497618
507.550538
508.496725
508.992036
509.364782
510.265088
510.966429
488.688737
490.406820
492.171566
493.366026
494.328665
496.068589
497.575551
498.466600
499.161689
500.744540
502.125661
502.883516
503.406963
504.722314
505.794484
506.234207
506.486643
507.701274
508.727146
509.126518
509.317010
510.389179
511.209389
488.888436
491.179900
493.099336
494.087765
494.599037
496.631928
498.203763
498.868272
499.107445
501.070028
502.593122
503.187474
503.306443
504.977384
506.156278
506.380926
506.163942
507.799031
508.982537
509.202965
508.958961
510.442930
511.472220
491.778585
493.248954
494.732064
495.731387
496.544623
498.080274
499.421087
500.240991
500.899675
502.380681
503.680488
504.430206
504.958237
506.192518
507.190420
507.621794
507.877328
509.012001
509.960506
510.337805
510.505522
511.464746
512.183185
494.347229
495.198601
496.261257
497.215542
498.158467
499.376602
500.539363
501.487803
502.392949
503.583498
504.703811
505.571827
506.340419
507.321832
508.190330
508.797406
509.339204
510.175701
510.934106
511.425152
511.813749
512.423978
512.863945
495.670980
496.250845
497.091796
497.986295
498.941094
500.030712
501.113323
502.110619
503.098058
504.183570
505.225509
506.137810
506.988667
507.883987
508.702104
509.384100
510.027795
510.759608
511.435374
511.965391
512.418091
512.888271
513.198265
499.275194
499.923595
500.825208
501.741811
502.708617
503.875987
505.042145
506.101551
507.169523
508.439138
509.702339
510.825066
511.877738
513.013313
514.065702
514.943652
515.736745
516.597196
517.359730
517.932495
518.412613
518.956763
519.323949
497.425973
498.448425
499.592282
500.499466
501.350000
502.713204
503.986936
504.943939
505.837701
507.297051
508.689663
509.751866
510.670066
511.964060
513.113237
513.917314
514.574192
515.578540
516.417602
516.890064
517.221371
517.985717
518.535485
493.587638
495.703245
497.398589
498.172489
498.484964
500.519096
502.090458
502.745013
502.980006
505.116032
506.851209
507.703801
508.088299
509.952545
511.375508
511.960699
512.105889
513.643745
514.709749
514.887765
514.619771
516.109854
517.121836
488.243041
492.605746
495.049250
495.494717
494.245173
497.988437
500.057501
500.201015
498.677699
502.564841
504.826844
505.269076
504.184932
507.537870
509.422802
509.637371
508.417885
511.371890
512.845277
512.538187
510.619053
513.888205
515.579014
489.469280
491.886458
493.903670
494.876868
495.308301
497.507673
499.175545
499.803041
499.962454
502.105471
503.804886
504.525891
504.797676
506.762597
508.307212
508.924573
509.080850
510.760959
511.959656
512.184536
511.946726
513.584733
514.722418
488.944182
490.818543
492.730895
493.993425
494.967308
496.762292
498.279362
499.117420
499.745124
501.319659
502.672333
503.352750
503.866043
505.533182
507.030325
507.842935
508.393769
509.810119
510.983151
511.487035
511.761210
512.946840
513.841720
485.921331
488.684019
491.044109
492.309645
492.976592
495.217985
496.915640
497.603768
497.816728
499.699171
501.032928
501.239235
500.963130
503.364097
505.251982
505.947047
506.039239
508.040289
509.515390
509.931693
509.830207
511.494061
512.640410
481.095305
486.282565
489.389742
490.373790
489.624245
493.378359
495.506104
495.796077
494.538892
497.837228
499.447802
498.878438
496.256928
500.967381
503.572188
503.857615
502.241186
506.015906
508.026709
508.054619
506.412756
509.698428
511.416625
483.916127
486.695432
489.085731
490.389818
491.100867
493.392592
495.137093
495.861059
496.093049
497.971987
499.285585
499.462238
499.159921
501.553652
503.437079
504.121833
504.206533
506.219755
507.710209
508.135243
508.041668
509.724839
510.886844
484.923519
486.834095
488.810812
490.151108
491.211905
493.118647
494.739567
495.657907
496.331090
497.892221
499.194475
499.800293
500.245029
501.911264
503.406295
504.189417
504.710431
506.166703
507.380440
507.898106
508.179314
509.418621
510.355987
483.404439
485.887178
488.015361
489.105156
489.651391
492.056464
493.907251
494.676011
494.929772
497.030314
498.632552
499.201994
499.309307
501.333156
502.899710
503.445473
503.494700
505.297734
506.588122
506.818016
506.547072
508.321947
509.557173
480.060940
484.552482
487.193065
487.800936
486.644435
490.758047
493.110280
493.460699
492.124733
495.905499
498.029715
498.223430
496.759453
500.364382
502.328052
502.402104
500.868321
504.156917
505.801386
505.466855
503.372386
506.971086
508.848671
483.071273
485.527241
487.619129
488.679062
489.217121
491.647715
493.543964
494.365990
494.680679
496.862109
498.559584
499.224896
499.385171
501.357601
502.838986
503.310569
503.293965
505.014217
506.227223
506.399129
506.087282
507.827574
509.042865
484.287567
486.130450
488.021190
489.288616
490.321043
492.284519
493.997679
495.012898
495.793550
497.532162
499.055413
499.910875
500.527981
502.026911
503.303489
503.935624
504.345376
505.613945
506.658698
507.063479
507.273982
508.435197
509.325758
483.035647
485.673583
487.909046
489.077199
489.708379
492.110393
493.994201
494.826679
495.151145
497.347431
499.059116
499.762717
499.977590
501.858495
503.279673
503.749756
503.764996
505.409153
506.608906
506.882498
506.732213
508.259999
509.331116
480.011823
484.944476
487.838291
488.629965
487.696510
491.665629
493.967650
494.323844
492.983904
496.820098
498.990599
499.289163
498.028628
501.353978
503.166546
503.228721
501.809349
504.862913
506.452760
506.332897
504.758926
507.730663
509.299678
484.288857
486.916612
489.139126
490.294852
490.902705
493.250971
495.076037
495.859927
496.143089
498.296959
499.967111
500.631885
500.806556
502.640562
504.013074
504.438377
504.416566
506.035202
507.223468
507.497001
507.341453
508.834937
509.877426
486.808495
488.624578
490.486518
491.739096
492.740735
494.570262
496.145982
497.059855
497.761377
499.415596
500.857838
501.642038
502.185408
503.587636
504.762336
505.302323
505.636978
506.856718
507.887629
508.315968
508.544164
509.604494
510.412544
486.891504
489.283247
491.315604
492.379706
492.941999
495.072531
496.708086
497.372006
497.581401
499.638465
501.222391
501.801617
501.874518
503.690218
505.006501
505.333997
505.199974
506.848774
508.057760
508.330032
508.158577
509.618308
510.636136
485.240776
489.574944
492.066484
492.692842
491.766413
495.226189
497.158100
497.309822
495.870802
499.494558
501.489615
501.617750
500.099001
503.460595
505.180971
505.059099
503.358658
506.538609
508.168999
508.048567
506.451462
509.327824
510.826298
490.075651
492.179154
493.902875
494.770807
495.195695
497.109730
498.578066
499.189939
499.384656
501.318161
502.800905
503.370859
503.457655
505.178908
506.415544
506.745382
506.630653
508.188872
509.315507
509.575933
509.396402
510.728165
511.631633
493.457678
494.463045
495.597846
496.518524
497.377899
498.671456
499.862755
500.749103
501.552469
502.841042
504.014266
504.837147
505.519779
506.623361
507.578502
508.179993
508.662736
509.597901
510.411088
510.878286
511.200739
511.889399
512.380236
495.015149
495.635055
496.497635
497.382716
498.316797
499.420285
500.507405
501.485036
502.448676
503.558785
504.619134
505.523991
506.363608
507.300589
508.158433
508.854596
509.498638
510.261189
510.957761
511.486320
511.927760
512.415818
512.739681
498.785282
499.493518
500.417432
501.308176
502.228608
503.422831
504.596435
505.621061
506.633026
507.922123
509.183671
510.264244
511.258335
512.405366
513.457813
514.305802
515.058458
515.945713
516.722014
517.273964
517.719503
518.311103
518.713375
496.490397
497.836207
499.093171
499.909430
500.528365
502.103797
503.452734
504.299645
504.940196
506.616348
508.084479
509.045251
509.738501
511.209561
512.422302
513.138858
513.598407
514.782971
515.686799
516.059231
516.163774
517.174562
517.857854
490.316918
494.411130
496.621119
496.976202
495.709383
499.304209
501.284558
501.464783
500.016652
503.801404
505.985620
506.447455
505.406381
508.648870
510.442790
510.659983
509.474987
512.318180
513.710858
513.417130
511.533336
514.676270
516.259640
472.767830
489.581779
493.794460
492.659079
479.899974
495.135901
498.779078
497.197223
483.468390
499.531414
503.514377
502.548186
491.210750
504.770537
508.080781
506.951462
496.074860
508.650781
511.394568
509.369658
495.636266
510.779127
514.422221
486.091873
490.546830
493.103848
493.643504
492.466827
496.262600
498.365915
498.516982
496.972041
500.789554
502.939665
503.232182
502.023704
505.407239
507.344349
507.573923
506.360124
509.373915
510.911334
510.643474
508.755304
512.079409
513.813173
487.376705
489.946760
492.110574
493.209739
493.749783
495.976701
497.676638
498.353102
498.543229
500.524051
501.990289
502.398477
502.347105
504.501467
506.195565
506.829907
506.934990
508.761330
510.086483
510.395048
510.218419
511.878412
513.030230
482.116342
487.219445
490.221685
491.109605
490.291030
494.032160
496.174546
496.491465
495.256784
498.547189
500.152380
499.593316
496.975407
501.626102
504.166983
504.410077
502.761388
506.473699
508.420250
508.392064
506.708910
509.990550
511.712135
463.291786
482.865646
488.086261
487.676674
476.311323
490.710172
494.367543
493.254698
481.594369
495.242596
498.059240
494.950360
475.827954
496.937957
501.928060
500.573112
486.523012
502.712141
506.467014
504.925646
491.979934
506.631175
510.225654
480.112515
485.231113
488.261180
489.183985
488.406814
492.202695
494.398259
494.757459
493.547066
496.833553
498.416548
497.824586
495.177500
499.827250
502.368343
502.600497
500.938795
504.661490
506.617314
506.587977
504.903360
508.204735
509.943633
483.356935
485.959566
488.181197
489.345629
489.957635
492.315787
494.139476
494.915614
495.170784
497.128056
498.532151
498.847684
498.701559
500.886766
502.595659
503.193423
503.239355
505.121064
506.481620
506.778791
506.575253
508.306152
509.511695
480.031313
484.536627
487.188740
487.803969
486.649146
490.752725
493.096746
493.443232
492.086510
495.780714
497.786309
497.849876
496.287749
499.924721
501.945575
502.058868
500.547484
503.856095
505.514777
505.187692
503.098413
506.706177
508.590726
464.643978
481.500998
485.880148
484.787570
471.476486
487.742751
491.819851
490.580984
477.636977
493.011829
496.720782
495.256549
482.175908
497.355489
500.949474
499.495358
486.928052
501.194297
504.280289
502.050152
487.029052
503.592898
507.607295
479.632899
484.120051
486.749893
487.347434
486.189102
490.316011
492.694549
493.079183
491.773952
495.562643
497.688616
497.881422
496.405530
499.983378
501.913915
501.959108
500.393133
503.616818
505.197964
504.817352
502.692214
506.261366
508.122131
482.602015
485.146524
487.307509
488.420001
489.004353
491.421413
493.313402
494.143094
494.464218
496.653776
498.357153
499.038278
499.219495
501.136971
502.578388
503.039972
503.026242
504.682586
505.859502
506.055792
505.806031
507.434209
508.577006
479.142256
484.069459
486.962524
487.758033
486.831010
490.806757
493.111530
493.464195
492.122363
495.982905
498.181404
498.503873
497.262025
500.598868
502.420494
502.490256
501.074292
504.122724
505.697161
505.553345
503.961055
506.952369
508.540471
462.613575
481.419665
486.382365
485.713402
473.524732
488.773421
492.617052
491.279557
478.055149
493.779972
497.669405
496.568944
484.865880
498.649232
501.921671
500.567240
488.972917
502.183169
505.176188
503.613831
491.786560
505.059378
508.317464
480.337965
485.260554
488.149809
488.944093
488.003429
491.919912
494.158932
494.458275
493.074602
496.898140
499.063964
499.357541
498.085571
501.384594
503.166915
503.201274
501.757060
504.788980
506.362692
506.233050
504.648500
507.596757
509.148264
485.007435
487.538485
489.694434
490.829030
491.429662
493.673182
495.398099
496.110245
496.348301
498.465012
500.106970
500.738987
500.869906
502.705913
504.062750
504.450306
504.378305
506.006765
507.198747
507.468709
507.303737
508.772828
509.797370
483.285538
487.731697
490.352904
491.074834
490.221315
493.776738
495.782691
495.966324
494.544991
498.226579
500.272201
500.420762
498.916780
502.336239
504.119312
504.043342
502.375627
505.572794
507.217147
507.107372
505.526790
508.425107
509.943827
469.642243
486.360995
490.676935
489.959280
478.827888
492.499461
495.806404
494.287842
481.242338
496.462080
500.086575
498.638141
485.765989
500.512448
503.857112
502.224570
489.434707
503.728626
506.930535
505.425423
493.690015
506.760457
509.921655
486.611526
490.702242
492.976612
493.506165
492.540922
495.848262
497.674031
497.826207
496.425270
499.949434
501.873462
502.023906
500.562003
503.860659
505.553090
505.497243
503.880037
506.961595
508.511829
508.406196
506.846128
509.586211
510.969035
492.343400
493.683418
494.951110
495.808334
496.471633
497.961276
499.223157
500.009380
500.584103
502.102176
503.371951
504.111554
504.580635
505.921927
506.986786
507.520869
507.799440
508.953785
509.855538
510.246376
510.373074
511.264580
511.862651
494.362589
495.050512
495.947906
496.820979
497.722029
498.857063
499.958136
500.912517
501.838370
502.990299
504.076296
504.967572
505.778206
506.765429
507.658466
508.349415
508.966010
509.767573
510.483423
510.994012
511.401335
511.922841
512.271400
498.732377
499.362614
500.239488
501.133084
502.078265
503.221389
504.361641
505.393128
506.426543
507.650100
508.858065
509.921235
510.914155
511.992979
512.994269
513.831236
514.600411
515.458566
516.233767
516.824640
517.320955
517.875452
518.247323
496.932103
497.927883
499.039177
499.920314
500.748880
502.085620
503.332562
504.263240
505.123889
506.534404
507.867225
508.865161
509.718944
510.951364
512.043195
512.798671
513.426110
514.430219
515.286953
515.781898
516.131825
516.906454
517.460323
493.177829
495.249550
496.897723
497.640722
497.931972
499.935366
501.479143
502.112066
502.318830
504.401545
506.069705
506.850898
507.163662
508.958489
510.313131
510.835352
510.939261
512.480489
513.571947
513.778624
513.532524
515.031754
516.046419
487.912024
492.212406
494.593827
495.003023
493.734422
497.444224
499.488990
499.620514
498.078987
501.910757
504.101382
504.468047
503.306631
506.582268
508.386816
508.522729
507.246761
510.204432
511.704830
511.426899
509.529692
512.804970
514.496500
489.148704
491.509151
493.461445
494.389395
494.795292
496.973003
498.632834
499.262562
499.413213
501.511372
503.146554
503.797244
503.993127
505.873419
507.328347
507.861213
507.956547
509.621328
510.827996
511.066838
510.840640
512.482768
513.621387
488.627625
490.446354
492.287465
493.492837
494.434695
496.223153
497.756184
498.620071
499.256717
500.796778
502.093694
502.714029
503.157502
504.731127
506.126905
506.848016
507.330495
508.709255
509.864685
510.360321
510.631204
511.817797
512.714469
485.631728
488.327561
490.601419
491.794726
492.422667
494.672510
496.412528
497.156905
497.403940
499.254371
500.535258
500.693453
500.358474
502.652642
504.423023
505.016304
505.030386
506.974497
508.408730
508.794739
508.674270
510.336522
511.486199
480.834625
485.941911
488.950422
489.851699
489.057115
492.829416
495.015794
495.383174
494.181098
497.442079
498.998423
498.390748
495.723814
500.316152
502.792944
502.971137
501.271164
504.976474
506.930434
506.911736
505.238081
508.520853
510.243528
483.631583
486.343467
488.645857
489.875380
490.546364
492.848606
494.639675
495.425068
495.696677
497.549201
498.815829
498.950899
498.596714
500.890735
502.663291
503.250389
503.254115
505.196585
506.625637
506.999619
506.871731
508.546347
509.709764
484.610473
486.465225
488.368187
489.646832
490.673442
492.579113
494.225801
495.181021
495.874308
497.412165
498.670661
499.229574
499.618550
501.205868
502.614272
503.316694
503.765644
505.154975
506.307524
506.772957
507.018653
508.246781
509.184042
483.074004
485.502342
487.564492
488.603503
489.121263
491.515905
493.375695
494.164255
494.426158
496.498399
498.054315
498.573240
498.625665
500.586730
502.087302
502.569289
502.557412
504.298246
505.528028
505.703306
505.393882
507.159487
508.396526
479.693421
484.130380
486.713441
487.282757
486.105844
490.204185
492.555402
492.916652
491.584370
495.331028
497.407248
497.551552
496.037573
499.591790
501.504035
501.527645
499.943148
503.174842
504.761072
504.371338
502.235866
505.829328
507.711245
482.586810
485.013403
487.074576
488.114991
488.641844
491.060865
492.952298
493.776725
494.088044
496.241630
497.900835
498.526958
498.647334
500.577452
502.015366
502.444175
502.384074
504.056153
505.220016
505.346562
505.001701
506.732893
507.948431
483.653110
485.497344
487.391878
488.665022
489.700252
491.658190
493.365894
494.379457
495.154814
496.873735
498.371808
499.202798
499.792750
501.255362
502.492462
503.086748
503.459308
504.688024
505.693971
506.065301
506.251381
507.399696
508.285412
482.253887
484.922976
487.196084
488.396247
489.046476
491.447772
493.326554
494.157974
494.480468
496.663139
498.360976
499.055721
499.257879
501.105917
502.489519
502.926352
502.910932
504.521225
505.689938
505.939670
505.771709
507.283304
508.345294
479.121719
484.106449
487.059563
487.900511
486.998146
490.968411
493.265822
493.623480
492.286945
496.113138
498.277746
498.580270
497.321076
500.616895
502.395912
502.431834
500.989595
504.013207
505.576172
505.438085
503.851127
506.803656
508.360357
483.379414
486.048270
488.322488
489.523319
490.159721
492.512400
494.334871
495.120045
495.406352
497.556555
499.226686
499.898790
500.078109
501.897035
503.250637
503.661428
503.624336
505.217871
506.380414
506.634662
506.464240
507.940105
508.970950
485.914238
487.754999
489.652144
490.938585
491.962420
493.795276
495.368222
496.282522
496.986805
498.640993
500.086197
500.878742
501.429921
502.831386
504.004834
504.546463
504.876391
506.072510
507.074344
507.479030
507.689067
508.732159
509.529302
486.013843
488.418021
490.472296
491.561902
492.142325
494.271083
495.900931
496.564648
496.777630
498.835485
500.423375
501.012484
501.097804
502.923520
504.254393
504.601838
504.476907
506.098427
507.270891
507.514440
507.322436
508.763345
509.769669
484.368541
488.707413
491.212087
491.858629
490.948673
494.400728
496.323937
496.475654
495.042135
498.666562
500.666086
500.805881
499.303628
502.681167
504.425910
504.337457
502.658970
505.806426
507.394810
507.243636
505.626256
508.482432
509.968732
489.192934
491.297786
493.027728
493.906737
494.340206
496.248954
497.711571
498.324449
498.524756
500.462180
501.951745
502.533983
502.637270
504.376578
505.637451
505.995912
505.897301
507.433967
508.528185
508.762446
508.564287
509.879375
510.772788
492.559898
493.564726
494.700675
495.624770
496.486522
497.777301
498.966613
499.855615
500.665226
501.960685
503.142992
503.978353
504.676319
505.796994
506.772114
507.393542
507.885643
508.808744
509.600781
510.048465
510.355497
511.031346
511.514575
494.107280
494.725606
495.586585
496.471061
497.404598
498.506423
499.593633
500.575185
501.545884
502.664483
503.735088
504.652438
505.506514
506.459321
507.334032
508.045043
508.695146
509.449999
510.131497
510.644642
511.072923
511.550245
511.867727
498.699145
499.277132
500.118025
501.009863
501.964584
503.073544
504.186264
505.214986
506.250060
507.424448
508.584662
509.620712
510.591539
511.608757
512.553570
513.360207
514.124139
514.975224
515.769018
516.404008
516.942377
517.480339
517.831772
497.173764
497.993489
499.012499
499.919308
500.828178
502.056841
503.241763
504.207015
505.146124
506.430019
507.674074
508.669395
509.560040
510.660536
511.652778
512.387252
513.054735
514.006998
514.876937
515.469628
515.943742
516.621525
517.100958
494.317693
495.707951
497.084113
497.966379
498.683636
500.227983
501.583140
502.388888
503.043273
504.631031
506.065874
506.945296
507.594095
508.939027
510.056327
510.620914
511.012725
512.253499
513.302625
513.775354
514.026074
515.054110
515.811670
491.100420
493.265321
495.031387
495.846934
496.192824
498.250877
499.829516
500.438337
500.606487
502.689343
504.342313
505.048100
505.272021
507.035263
508.325879
508.687722
508.621166
510.348652
511.625430
511.938070
511.774509
513.332046
514.402851
490.440841
492.072944
493.719222
494.780158
495.620689
497.325890
498.795746
499.618754
500.246672
501.853672
503.273880
504.066446
504.637323
506.028799
507.203713
507.763432
508.145503
509.475770
510.615694
511.119595
511.398778
512.546234
513.409557
489.371796
490.813895
492.446645
493.679439
494.767818
496.369726
497.815865
498.779521
499.607512
500.980876
502.216762
502.980389
503.636855
504.904943
506.061561
506.748322
507.328031
508.522731
509.611745
510.225516
510.692058
511.675351
512.425696
487.098227
488.964328
490.864904
492.132005
493.133508
494.961860
496.545612
497.477638
498.166187
499.644697
500.860811
501.412131
501.794371
503.297887
504.613549
505.245940
505.660762
507.073488
508.288529
508.842152
509.158701
510.345589
511.236659
484.537202
487.176925
489.418503
490.603542
491.239332
493.524541
495.312970
496.118530
496.425758
498.276871
499.594998
499.881193
499.721860
501.746572
503.294289
503.762605
503.721135
505.607819
507.020048
507.410881
507.307893
508.953474
510.092718
485.108285
486.990701
488.920469
490.225020
491.269966
493.146590
494.776300
495.745357
496.457863
497.945250
499.157825
499.698756
500.073318
501.580424
502.902416
503.535351
503.942404
505.339804
506.530873
507.056308
507.354922
508.548414
509.451363
485.371686
486.851747
488.550023
489.862911
491.042026
492.747988
494.292608
495.334486
496.212742
497.603009
498.828649
499.565247
500.200687
501.481641
502.656343
503.345304
503.908540
505.073262
506.111345
506.659027
507.080788
508.091102
508.877394
484.382213
486.089443
487.857112
489.052852
490.037295
491.918287
493.550992
494.498971
495.207267
496.839009
498.239987
498.978636
499.501292
500.929750
502.144719
502.707992
503.061326
504.352678
505.414932
505.799055
505.983715
507.213325
508.161649
482.889633
485.207772
487.196634
488.226340
488.776486
491.104206
492.920849
493.698204
493.975431
496.099076
497.736311
498.360897
498.493766
500.337258
501.694898
502.053367
501.937326
503.634442
504.826159
504.969710
504.640578
506.378313
507.601666
483.791239
485.517628
487.310363
488.529544
489.537673
491.448553
493.115169
494.100618
494.854352
496.545394
498.017059
498.826003
499.393035
500.814655
501.999452
502.530959
502.848348
504.087341
505.095946
505.436967
505.587950
506.786754
507.715954
484.172829
485.700892
487.455438
488.814905
490.038114
491.805360
493.417542
494.530630
495.495104
497.005194
498.380214
499.275090
500.016621
501.265404
502.365099
502.992851
503.493721
504.545089
505.469208
505.932984
506.293008
507.236421
507.979513
483.281114
485.260792
487.287946
488.659449
489.758958
491.732021
493.461268
494.525635
495.350877
497.014620
498.459111
499.270959
499.852641
501.254117
502.429672
502.982110
503.328778
504.531263
505.537691
505.946722
506.172460
507.250715
508.077772
482.116842
484.915136
487.294418
488.562141
489.249757
491.666224
493.575557
494.484424
494.904971
496.963138
498.558651
499.202766
499.376913
501.170254
502.497971
502.884756
502.825029
504.420924
505.584848
505.841185
505.678386
507.152234
508.184162
484.323736
486.309012
488.343691
489.720077
490.809887
492.745952
494.432728
495.464647
496.264308
497.898627
499.317220
500.111005
500.676456
502.055035
503.208505
503.744418
504.074880
505.253684
506.239907
506.637056
506.847852
507.893820
508.694746
486.258610
487.799334
489.570886
490.947383
492.158251
493.834160
495.347665
496.395553
497.314846
498.760977
500.082032
500.946497
501.663214
502.862428
503.915542
504.515025
504.990029
505.987523
506.868541
507.317098
507.657308
508.519716
509.195852
486.931943
488.673335
490.483406
491.737227
492.747708
494.469602
495.955051
496.846539
497.554741
499.134081
500.520187
501.300600
501.854108
503.187308
504.294046
504.795022
505.093301
506.227907
507.160505
507.498538
507.652059
508.680691
509.473082
487.155311
489.448190
491.393675
492.437758
493.010922
494.997638
496.535155
497.201913
497.464867
499.416703
500.942491
501.563210
501.724300
503.421939
504.659077
504.989842
504.880204
506.389294
507.450937
507.603222
507.328011
508.758606
509.755539
490.017213
491.485545
492.979850
494.008267
494.850156
496.362645
497.683795
498.507277
499.183066
500.667446
501.977811
502.753300
503.317787
504.586647
505.639269
506.149206
506.464018
507.530103
508.393473
508.713841
508.847585
509.768037
510.462251
492.549485
493.397310
494.460682
495.423354
496.374147
497.583363
498.739997
499.695256
500.615697
501.819511
502.957272
503.850527
504.650315
505.665181
506.575914
507.230474
507.799192
508.604051
509.312904
509.763239
510.122194
510.705561
511.129056
493.851069
494.426374
495.262901
496.156214
497.110701
498.196474
499.279574
500.286441
501.289959
502.393246
503.456073
504.393448
505.272761
506.198868
507.051073
507.764946
508.422925
509.137167
509.780681
510.279691
510.706858
511.155761
511.453045
498.461459
499.068582
499.923389
500.804754
501.738325
502.853982
503.961468
504.960479
505.955360
507.122275
508.262868
509.253503
510.167009
511.154724
512.059067
512.806777
513.524661
514.408254
515.246985
515.906674
516.453919
517.022392
517.393429
496.765287
497.705452
498.775421
499.646033
500.473816
501.768191
502.972828
503.874690
504.706274
506.051022
507.308991
508.232704
509.004744
510.126801
511.088564
511.704715
512.234045
513.310307
514.285191
514.895056
515.329704
516.101752
516.638984
493.261329
495.171256
496.728183
497.471645
497.810090
499.715983
501.191078
501.808962
502.025298
504.008871
505.584987
506.295511
506.535343
508.175985
509.329634
509.586935
509.424312
511.201985
512.543640
512.968850
512.908360
514.330894
515.282383
488.400124
492.298042
494.512562
494.948478
493.868750
497.332530
499.267721
499.414728
497.991899
501.634804
503.715570
504.034703
502.851468
505.898313
507.416468
507.102478
505.115980
508.734752
510.662705
510.727807
509.246135
512.227420
513.779045
489.341638
491.518838
493.353901
494.261442
494.703857
496.787644
498.394100
499.032748
499.223245
501.258394
502.853112
503.496210
503.660055
505.347041
506.539995
506.758727
506.551594
508.419198
509.849038
510.287957
510.235348
511.790638
512.860620
488.710830
490.412251
492.146816
493.292870
494.208922
495.965022
497.489988
498.379048
499.056091
500.603719
501.946393
502.670278
503.179147
504.501989
505.597528
506.067198
506.383071
507.756661
508.968911
509.541929
509.876852
511.035629
511.901147
485.824691
488.340011
490.461883
491.554718
492.120717
494.369106
496.136663
496.943313
497.281634
499.169919
500.599758
501.100984
501.177009
502.908168
504.187998
504.502645
504.393547
506.209584
507.594513
507.993306
507.908760
509.527274
510.644904
481.314443
486.049821
488.834326
489.597960
488.696396
492.505137
494.744503
495.214698
494.203738
497.453934
499.238204
499.313160
497.958630
501.108148
502.782406
502.642478
500.918318
504.345141
506.176524
506.151889
504.557712
507.725626
509.395047
483.854607
486.384655
488.533749
489.662201
490.269232
492.561338
494.369783
495.209562
495.571183
497.473682
498.908667
499.409403
499.486846
501.228350
502.521649
502.844868
502.730785
504.518301
505.859066
506.208859
506.090746
507.715554
508.847936
484.748255
486.484519
488.281570
489.505954
490.509723
492.359442
493.970489
494.926882
495.649786
497.228015
498.581162
499.300600
499.808483
501.157506
502.287452
502.783171
503.098017
504.403104
505.510661
505.961261
506.204376
507.403726
508.320243
483.330152
485.577717
487.532509
488.577247
489.164672
491.405427
493.151692
493.891414
494.144295
496.235805
497.850081
498.477703
498.625177
500.368712
501.630881
501.911711
501.740750
503.466271
504.702397
504.894027
504.605744
506.332428
507.542933
480.220339
484.266769
486.709330
487.369095
486.503003
490.211080
492.354794
492.631711
491.266167
495.018595
497.141503
497.426928
496.181278
499.341794
500.970151
500.760758
498.923707
502.262738
503.912591
503.577554
501.524580
505.028141
506.866631
482.633783
484.924830
486.931878
488.020417
488.643547
490.920400
492.703421
493.481360
493.774182
495.903757
497.559406
498.227907
498.404072
500.155557
501.412987
501.683869
501.492413
503.175922
504.365774
504.519136
504.200220
505.896488
507.087914
483.281540
485.143311
487.068963
488.387286
489.460719
491.387713
493.076964
494.115319
494.923587
496.567585
497.995923
498.795506
499.360864
500.723230
501.844795
502.331174
502.619316
503.829346
504.836311
505.213529
505.403651
506.532990
507.404283
481.447946
484.299770
486.703723
487.981581
488.677027
491.101554
493.038932
494.017160
494.532145
496.489922
498.010071
498.620118
498.777865
500.535267
501.820966
502.160976
502.059441
503.660108
504.828685
505.081150
504.919233
506.403992
507.449270
477.793308
483.247604
486.440222
487.394060
486.554101
490.574814
492.990956
493.660664
492.929008
496.132096
497.971704
498.158013
496.877810
500.054479
501.729302
501.657412
500.082213
503.143219
504.716499
504.586187
503.031409
505.923807
507.454223
482.399215
485.264674
487.685200
488.977011
489.672779
492.067645
493.974687
494.937664
495.442290
497.371212
498.864852
499.461548
499.610613
501.347585
502.616566
502.950010
502.839090
504.404639
505.536504
505.763345
505.578342
507.027267
508.046029
485.164213
487.067811
489.038659
490.402102
491.494876
493.336446
494.949091
495.965768
496.773887
498.338726
499.701614
500.482223
501.046985
502.355693
503.439343
503.928158
504.220983
505.337265
506.254870
506.584814
506.740348
507.778392
508.580969
485.403075
487.802040
489.897953
491.095337
491.823354
493.869195
495.489279
496.266969
496.649312
498.570741
500.089773
500.757029
501.000160
502.612377
503.794549
504.116414
504.028568
505.473203
506.479285
506.577022
506.258456
507.747200
508.792116
483.869340
488.131077
490.662819
491.488948
490.963567
494.089322
495.934212
496.269649
495.278857
498.506883
500.389836
500.731032
499.763607
502.565868
504.052892
503.986640
502.553693
505.302084
506.624342
506.245225
504.342674
507.394366
508.971079
488.589334
490.665138
492.409863
493.376070
493.943441
495.758975
497.199515
497.910148
498.270874
500.093767
501.542062
502.223137
502.499084
504.039453
505.166062
505.512220
505.460538
506.823848
507.752556
507.840839
507.515868
508.880127
509.813208
491.879617
492.873410
494.012234
494.965286
495.865967
497.141633
498.336393
499.272635
500.140063
501.418969
502.597380
503.471039
504.213635
505.274227
506.191725
506.790703
507.268881
508.113173
508.815879
509.182718
509.430250
510.105067
510.597119
493.391292
494.002830
494.860822
495.752741
496.698674
497.802752
498.902704
499.914017
500.915884
502.042048
503.120218
504.055820
504.922848
505.852750
506.698083
507.387198
508.012400
508.718424
509.342883
509.803390
510.193591
510.658270
510.974068
498.159228
498.829898
499.720835
500.595163
501.498114
502.641809
503.753771
504.715305
505.651374
506.828918
507.958931
508.898626
509.741439
510.719339
511.596225
512.283872
512.940857
513.871319
514.755187
515.424741
515.959690
516.575103
516.976724
496.061694
497.300551
498.489888
499.297328
499.928596
501.418043
502.686047
503.478020
504.065590
505.606919
506.927562
507.744086
508.284588
509.550507
510.529449
510.991304
511.246370
512.581818
513.695315
514.268999
514.534517
515.525874
516.176922
490.484216
494.158054
496.191974
496.577852
495.501247
498.821246
500.655643
500.816929
499.446060
502.973435
504.965040
505.291698
504.142247
507.073166
508.496775
508.181134
506.233634
509.776946
511.671001
511.795127
510.381852
513.240433
514.680474
474.837107
489.750706
493.548100
492.570856
481.078079
494.951327
498.291290
496.798373
483.901600
498.985860
502.682861
501.643228
490.556735
503.400632
506.135120
503.884048
489.105549
505.486567
509.316736
508.087017
496.435451
509.705423
512.937522
486.469375
490.462969
492.794544
493.325115
492.318290
495.846187
497.832236
498.009324
496.597547
500.219505
502.263021
502.527505
501.284914
504.283265
505.743353
505.354849
503.315859
506.968072
508.956036
509.070634
507.630421
510.651570
512.232333
487.435768
489.772949
491.744002
492.740747
493.243045
495.405058
497.089537
497.813333
498.081816
500.047400
501.569081
502.152125
502.261492
503.903942
505.052542
505.238422
505.026275
506.856131
508.275680
508.714461
508.662730
510.254010
511.347904
482.499659
487.161843
489.865016
490.561587
489.606498
493.368925
495.570338
496.013824
494.995299
498.276028
500.119780
500.271092
498.959011
502.008832
503.553432
503.308829
501.518345
504.918649
506.750480
506.740730
505.159697
508.318152
509.976547
465.159494
483.090244
487.783354
487.081331
475.302139
489.984419
493.774824
492.917599
482.130162
495.207185
498.400969
497.134599
485.795098
498.864420
501.775073
499.881802
486.523267
501.472673
504.914631
503.391960
490.996906
505.027281
508.481260
480.563163
485.235413
487.959420
488.685488
487.765918
491.566821
493.804728
494.278527
493.282812
496.581137
498.435360
498.592331
497.287903
500.355271
501.920924
501.692588
499.901084
503.263477
505.036698
504.961588
503.332576
506.500440
508.177288
483.542022
485.902897
487.923085
488.986259
489.565617
491.810745
493.571721
494.355277
494.665407
496.671215
498.215355
498.805555
498.923552
500.610181
501.812249
502.048019
501.857369
503.583221
504.855131
505.118841
504.912578
506.583179
507.750885
480.565510
484.603600
487.033791
487.684699
486.806684
490.477871
492.588181
492.847641
491.469749
495.183812
497.270295
497.530646
496.260110
499.368620
500.941014
500.685236
498.822124
502.168360
503.846395
503.550077
501.530140
505.028893
506.857810
466.830798
481.803728
485.802413
485.027643
473.712427
487.832429
491.363338
489.955183
476.917757
492.318059
496.105317
495.020931
483.650296
496.881970
499.819537
497.863995
484.198005
499.300037
502.573962
500.482467
485.943856
502.003952
505.898959
479.795541
483.897288
486.399570
487.107785
486.271493
489.979811
492.123410
492.415810
491.070395
494.806132
496.915402
497.200215
495.951085
499.076758
500.661167
500.412195
498.542070
501.850810
503.485033
503.152784
501.104823
504.571901
506.381127
481.853985
484.425220
486.633417
487.821711
488.479483
490.810460
492.647956
493.511343
493.905601
495.931724
497.504683
498.134084
498.287814
500.013589
501.248838
501.517958
501.341839
502.967657
504.137935
504.335149
504.090799
505.677543
506.793916
477.434482
482.838803
485.985808
486.913169
486.055860
490.047678
492.433561
493.077996
492.329717
495.525675
497.363614
497.547936
496.259692
499.414682
501.057201
500.945951
499.336927
502.395036
503.964759
503.817997
502.249542
505.169926
506.725951
458.618834
479.620053
485.159370
484.696778
472.614600
487.919140
491.968939
491.453222
481.753577
493.910701
496.946015
495.654928
484.134825
497.501442
500.559403
498.969726
486.808190
500.402505
503.443441
501.909965
490.335970
503.296452
506.486482
478.299594
483.721678
486.887187
487.831384
486.982293
490.948780
493.316583
493.964337
493.223731
496.391854
498.203972
498.380275
497.091259
500.225542
501.853836
501.743323
500.131481
503.142367
504.661605
504.479824
502.884209
505.762823
507.289930
483.534579
486.177093
488.447107
489.701859
490.423087
492.651285
494.428885
495.319736
495.779563
497.697087
499.192292
499.818448
500.007391
501.658864
502.856243
503.156799
503.031272
504.507175
505.545860
505.679348
505.408003
506.874789
507.910671
482.094459
486.481961
489.150091
490.072054
489.624172
492.862840
494.819312
495.241150
494.311025
497.560462
499.450569
499.788584
498.816406
501.615087
503.093655
503.006248
501.552912
504.297845
505.618910
505.229938
503.326606
506.408614
508.016058
468.933495
485.197033
489.517395
489.269180
480.306647
491.893238
494.907461
493.915050
483.406090
496.175415
499.406420
498.569064
488.944106
500.378281
503.014739
501.564875
490.536557
502.809311
505.376282
503.346605
490.185149
504.524204
507.955087
485.404160
489.394160
491.669283
492.364025
491.783368
494.762403
496.526191
496.896597
495.974073
499.105824
500.918341
501.289220
500.381721
503.084695
504.498826
504.456399
503.073398
505.711549
506.943288
506.561443
504.680151
507.606564
509.079338
490.951715
492.258470
493.513786
494.408036
495.144415
496.590835
497.864400
498.744569
499.444264
500.915716
502.172846
502.983093
503.555137
504.770467
505.735110
506.239624
506.513232
507.519512
508.265698
508.516180
508.530154
509.428528
510.042825
492.898574
493.566006
494.444102
495.315817
496.230759
497.367404
498.494591
499.506529
500.492931
501.658781
502.757571
503.679841
504.515604
505.464094
506.310364
506.967753
507.545540
508.263457
508.882306
509.303082
509.643549
510.142274
510.486170
498.129039
498.753477
499.635631
500.543658
501.490932
502.599344
503.684859
504.652785
505.605793
506.716490
507.790676
508.709531
509.548627
510.461150
511.293785
511.982634
512.668773
513.557707
514.427612
515.126224
515.704137
516.286495
516.660838
496.436298
497.399305
498.505258
499.412450
500.260774
501.545470
502.724790
503.595830
504.387006
505.672780
506.860767
507.709681
508.403679
509.444326
510.324446
510.869465
511.359318
512.447903
513.467476
514.129662
514.603429
515.388149
515.925576
492.940601
494.881911
496.487402
497.282828
497.653619
499.542693
500.986095
501.575400
501.757059
503.678112
505.180552
505.814158
505.972161
507.521896
508.576853
508.740043
508.520623
510.322765
511.730685
512.229162
512.221559
513.651545
514.596489
488.103341
492.035781
494.301825
494.795982
493.756692
497.193372
499.091812
499.216023
497.770896
501.354029
503.366401
503.616042
502.354057
505.302976
506.705937
506.274301
504.208410
507.858201
509.862600
510.011056
508.590919
511.570607
513.108679
489.107433
491.301176
493.162991
494.102039
494.563305
496.626035
498.204836
498.826904
499.003324
501.004994
502.561414
503.162680
503.264620
504.852810
505.923026
506.020763
505.731954
507.600292
509.074361
509.568235
509.556143
511.113263
512.174956
488.559846
490.250630
491.973909
493.112696
494.020109
495.757980
497.265994
498.147197
498.823317
500.371039
501.719610
502.447208
502.924792
504.145386
505.105488
505.448340
505.675070
507.013140
508.225145
508.812151
509.159832
510.321171
511.185074
485.764507
488.239603
490.311911
491.361463
491.894416
494.123322
495.880975
496.687705
497.038741
498.957759
500.438978
500.998873
501.085565
502.698909
503.818198
503.991981
503.781845
505.532839
506.880532
507.258069
507.162114
508.782414
509.903540
481.327355
486.000429
488.710616
489.409193
488.458710
492.245092
494.475667
494.948280
493.955893
497.252343
499.113775
499.285109
497.978454
500.990599
502.485172
502.196748
500.367003
503.713904
505.489034
505.424122
503.803946
506.973833
508.649248
483.878073
486.354463
488.435432
489.503447
490.063302
492.324282
494.114844
494.951334
495.326477
497.263512
498.756820
499.326027
499.425566
501.061060
502.205827
502.398661
502.187709
503.903787
505.195238
505.511698
505.372976
506.993649
508.126602
484.773054
486.467933
488.214008
489.396602
490.364217
492.172008
493.749583
494.691297
495.414947
496.999994
498.372071
499.114459
499.613737
500.883705
501.902817
502.294795
502.530525
503.784309
504.863977
505.302281
505.538755
506.728753
507.638106
483.368042
485.578666
487.497392
488.523634
489.091805
491.275412
492.968165
493.680915
493.922549
495.988719
497.582549
498.196440
498.315376
499.992783
501.168610
501.366086
501.132169
502.827934
504.060544
504.264602
503.986938
505.698102
506.892639
480.258963
484.267771
486.684019
487.344219
486.475658
490.109725
492.181179
492.420419
491.036412
494.738150
496.815167
497.067505
495.785505
498.885909
500.441323
500.160837
498.270417
501.593662
503.254106
502.946168
500.916423
504.397716
506.214180
482.610594
484.876811
486.866239
487.953389
488.564101
490.773726
492.482047
493.208367
493.466100
495.548416
497.162122
497.798282
497.939578
499.639315
500.834665
501.044667
500.806587
502.470580
503.660875
503.826141
503.516994
505.200356
506.378817
483.179576
485.026037
486.939896
488.253674
489.307042
491.169546
492.780867
493.754786
494.516870
496.125461
497.529009
498.309762
498.849583
500.167075
501.232222
501.661789
501.902439
503.080755
504.066021
504.426549
504.605373
505.731475
506.603046
481.275634
484.114260
486.508937
487.784472
488.461533
490.816388
492.668035
493.571805
494.035450
495.972039
497.487515
498.096946
498.242110
499.957135
501.185929
501.467170
501.312135
502.867747
503.991214
504.195826
503.998929
505.490744
506.550473
477.556075
482.992718
486.171979
487.123556
486.271103
490.218619
492.549699
493.147135
492.367236
495.562892
497.412255
497.611044
496.328954
499.462651
501.078746
500.945864
499.312191
502.319744
503.832306
503.631683
502.021764
504.930945
506.485946
482.086015
484.927677
487.319676
488.588994
489.260152
491.605448
493.460813
494.382719
494.861744
496.786834
498.287176
498.891485
499.034841
500.735245
501.952317
502.230061
502.063656
503.574304
504.644978
504.806277
504.573686
506.026820
507.061347
484.783580
486.649881
488.567099
489.878402
490.932363
492.755517
494.365298
495.387377
496.200716
497.763288
499.122407
499.899462
500.451909
501.727494
502.766086
503.206405
503.449764
504.514702
505.377228
505.652605
505.769671
506.801866
507.610415
484.974399
487.316528
489.329327
490.442423
491.115908
493.176307
494.844559
495.676569
496.096941
498.014922
499.518042
500.172098
500.398852
501.977172
503.117329
503.396183
503.264573
504.662288
505.619140
505.669477
505.316733
506.796386
507.842933
483.399434
487.589630
490.019747
490.741282
490.148640
493.315384
495.243054
495.665559
494.737339
497.958315
499.817322
500.141083
499.157507
501.924606
503.371574
503.266895
501.795566
504.501336
505.779118
505.356899
503.421769
506.464938
508.042267
488.049415
490.066166
491.723545
492.602583
493.120148
494.967205
496.479663
497.267854
497.683500
499.510323
500.943150
501.609050
501.868837
503.380785
504.474401
504.787806
504.702755
506.029396
506.919930
506.971987
506.619620
507.973176
508.904067
491.277334
492.228475
493.302248
494.192461
495.060019
496.353659
497.597739
498.590372
499.499802
500.790732
501.964348
502.828305
503.557445
504.596675
505.488256
506.059681
506.508667
507.321334
507.991477
508.327959
508.552147
509.214645
509.702124
492.754183
493.332116
494.137919
494.980399
495.900995
497.015474
498.150797
499.205715
500.242813
501.384810
502.464462
503.394480
504.250694
505.163279
505.986660
506.651234
507.249728
507.926796
508.521505
508.954544
509.323295
509.774903
510.084804
498.010588
498.625342
499.524081
500.473622
501.459245
502.551140
503.617635
504.585375
505.539042
506.599234
507.624136
508.516110
509.339500
510.208278
511.010203
511.697013
512.395470
513.262102
514.124041
514.841310
515.442858
516.004659
516.358993
496.485298
497.357540
498.457593
499.450069
500.411282
501.611845
502.738992
503.644854
504.508898
505.667836
506.764080
507.606441
508.340919
509.278636
510.103861
510.685773
511.264401
512.255979
513.232379
513.944185
514.506036
515.200137
515.671482
493.627386
495.099969
496.595907
497.614916
498.432695
499.913383
501.184738
501.939549
502.543102
503.982848
505.249622
505.966299
506.448948
507.608300
508.514859
508.859543
509.100987
510.435862
511.662435
512.320353
512.709272
513.725352
514.448325
490.431730
492.704121
494.610438
495.600176
496.107963
498.038474
499.505137
500.081830
500.250058
502.161130
503.642356
504.196594
504.259599
505.819121
506.855394
506.921596
506.605331
508.496541
510.005856
510.552389
510.584279
512.075559
513.080594
489.932379
491.612961
493.331211
494.484604
495.396354
497.029753
498.425083
499.221115
499.838327
501.356630
502.684544
503.392300
503.842826
505.026722
505.935847
506.218763
506.399988
507.776508
509.049561
509.701019
510.092504
511.218053
512.045004
489.069669
490.482918
492.088600
493.309533
494.385918
495.944715
497.352779
498.303608
499.135254
500.507006
501.761467
502.556296
503.175359
504.213831
505.070455
505.482899
505.872963
507.008236
508.110198
508.761693
509.259329
510.243344
510.986156
487.032594
488.780067
490.552115
491.714586
492.638221
494.433205
496.002565
496.937552
497.653801
499.206200
500.558214
501.299659
501.788911
502.975772
503.902422
504.226700
504.436150
505.712424
506.846810
507.347974
507.629599
508.830584
509.735701
484.684289
487.118726
489.159374
490.181280
490.691373
492.950717
494.734001
495.547312
495.890887
497.858307
499.386965
499.999209
500.135522
501.692545
502.757702
502.891850
502.643460
504.349140
505.630698
505.916962
505.729152
507.408899
508.577280
485.213983
486.946556
488.707249
489.871643
490.810461
492.629801
494.228845
495.194642
495.937496
497.506946
498.870184
499.622112
500.127671
501.342211
502.300426
502.648985
502.861637
504.108081
505.192366
505.640541
505.885868
507.082011
507.993585
485.446728
486.820278
488.400286
489.628770
490.741515
492.354152
493.826009
494.842717
495.730825
497.132942
498.404363
499.213547
499.860079
500.958646
501.886320
502.356813
502.760648
503.826019
504.813287
505.342813
505.756558
506.744370
507.512478
484.503179
486.104026
487.788080
488.969735
489.953956
491.681423
493.182440
494.085610
494.796414
496.351604
497.695687
498.411107
498.887693
500.173667
501.203910
501.591545
501.814158
503.060730
504.135509
504.572263
504.807313
505.981004
506.878263
483.062912
485.243604
487.165464
488.246588
488.888135
490.971710
492.594346
493.314856
493.615949
495.572458
497.080394
497.634908
497.706668
499.416866
500.616514
500.819300
500.580913
502.275446
503.521307
503.769096
503.554140
505.185739
506.328209
483.782689
485.430799
487.182210
488.427361
489.452552
491.186305
492.674029
493.561629
494.268189
495.838817
497.209227
497.953057
498.457181
499.770483
500.824894
501.227968
501.447233
502.662842
503.692518
504.084156
504.282744
505.432889
506.318978
483.972356
485.458478
487.189030
488.556944
489.759975
491.375688
492.809881
493.786529
494.660070
496.097102
497.424321
498.289793
498.989751
500.145658
501.127573
501.638191
502.043076
503.037904
503.924552
504.356920
504.694263
505.634988
506.381259
482.941966
484.884782
486.896364
488.288407
489.382494
491.179812
492.701918
493.593372
494.300702
495.936091
497.389362
498.221488
498.799322
500.104215
501.154028
501.582245
501.818273
502.934187
503.844672
504.133524
504.257064
505.384338
506.265288
481.669220
484.412045
486.768254
488.072980
488.804259
490.998780
492.680757
493.404971
493.692860
495.769839
497.416716
498.121153
498.333962
500.009391
501.196909
501.449620
501.263104
502.757460
503.786583
503.850289
503.493332
505.086774
506.218219
483.710468
485.636531
487.613264
488.962174
490.027710
491.834437
493.389862
494.319644
495.053731
496.693637
498.142676
498.972414
499.547171
500.840321
501.878436
502.297231
502.513722
503.584690
504.439819
504.677414
504.757850
505.849712
506.710010
485.513402
486.964752
488.615618
489.878480
491.006133
492.648156
494.160888
495.225705
496.160933
497.599417
498.912963
499.777874
500.479617
501.608071
502.566497
503.068455
503.446210
504.342194
505.108987
505.436820
505.688719
506.553360
507.253463
486.123684
487.716270
489.323507
490.365948
491.225406
493.018161
494.642986
495.681833
496.499922
498.046087
499.381105
500.135523
500.666347
501.922874
502.939644
503.355657
503.571018
504.611362
505.441228
505.676284
505.753430
506.774556
507.578283
486.315746
488.397201
490.078547
490.835140
491.173170
493.343769
495.128709
496.041086
496.507239
498.378154
499.816021
500.400236
500.549331
502.154404
503.299835
503.554758
503.375736
504.795960
505.762099
505.817039
505.461335
506.892808
507.901193
488.989084
490.304796
491.587417
492.396406
493.094690
494.714844
496.226873
497.247150
498.067725
499.531613
500.788595
501.530851
502.070648
503.274184
504.255960
504.702075
504.954791
505.947278
506.731713
506.974696
507.048293
507.955476
508.650848
491.363247
492.113467
493.031746
493.851295
494.722085
495.981296
497.254694
498.338576
499.353284
500.571474
501.690378
502.562207
503.337336
504.308163
505.167109
505.769124
506.283078
507.026592
507.670990
508.060350
508.372471
508.934676
509.351498
492.583784
493.088160
493.815659
494.604640
495.504533
496.615600
497.775780
498.874565
499.950032
501.080408
502.141939
503.066873
503.925391
504.817762
505.628072
506.295823
506.903555
507.562614
508.148958
508.594699
508.980326
509.405284
509.692402
497.643880
498.330680
499.295500
500.279502
501.275648
502.385676
503.452410
504.396139
505.313861
506.363594
507.366265
508.215372
508.993514
509.858243
510.651712
511.308749
511.975382
512.865107
513.748506
514.465338
515.056507
515.636201
516.004785
495.826899
496.914856
498.161422
499.194008
500.129442
501.395073
502.538578
503.388161
504.155084
505.359452
506.455649
507.220470
507.843955
508.838090
509.678242
510.184970
510.648146
511.749223
512.797720
513.495939
513.998921
514.769227
515.290853
492.006197
494.260265
496.138047
497.169923
497.745909
499.524695
500.882361
501.464469
501.675059
503.447932
504.810958
505.330897
505.393679
506.909402
507.925484
508.032296
507.755961
509.607021
511.078806
511.655551
511.730508
513.098509
513.999083
486.620041
491.258947
493.956183
494.820474
494.264465
497.323288
499.051771
499.203193
497.949858
501.219669
503.031999
503.139377
501.733319
504.693468
506.063731
505.545307
503.334968
507.119658
509.229740
509.510675
508.306417
511.091490
512.540254
488.265572
490.749257
492.851995
493.997234
494.640950
496.583626
498.073256
498.687869
498.900194
500.776453
502.223403
502.740812
502.768036
504.321966
505.344299
505.374639
505.017091
506.921473
508.442709
508.994470
509.049274
510.548499
511.573007
488.166306
489.919822
491.707071
492.899745
493.839921
495.543340
497.009743
497.862768
498.519570
500.042579
501.372298
502.090285
502.553194
503.714295
504.605154
504.882182
505.056080
506.380532
507.582913
508.151627
508.480453
509.653281
510.528227
485.695196
488.082718
490.086809
491.077433
491.547115
493.777267
495.514184
496.267696
496.551149
498.535661
500.087389
500.727389
500.892228
502.385693
503.391354
503.480255
503.204371
504.921447
506.215822
506.490921
506.264487
507.995378
509.190148
481.566316
485.974679
488.518969
489.078742
487.952431
491.813040
494.040121
494.420335
493.235414
496.744533
498.757323
499.101117
498.062543
500.785506
502.103526
501.708016
499.787224
503.111933
504.811663
504.551545
502.553959
506.078317
507.912820
483.949772
486.297923
488.264086
489.236567
489.707983
491.953699
493.716978
494.503525
494.818254
496.818906
498.381303
499.032912
499.217064
500.746421
501.792932
501.915710
501.651890
503.342131
504.590067
504.817119
504.557875
506.285488
507.486507
484.756783
486.388924
488.077510
489.230897
490.179962
491.918146
493.442870
494.372510
495.104086
496.644755
497.980652
498.707329
499.196479
500.440457
501.427694
501.790044
502.005031
503.255955
504.343749
504.796324
505.044271
506.226515
507.127099
483.368653
485.523775
487.426561
488.516535
489.195043
491.196281
492.785283
493.542945
493.918004
495.766029
497.184686
497.678650
497.699345
499.418662
500.620724
500.822261
500.591608
502.313879
503.611295
503.940849
503.819972
505.395538
506.497899
480.363211
484.265506
486.684251
487.525152
487.074699
490.217378
492.089503
492.459896
491.556832
494.654381
496.396842
496.433039
494.901592
498.186547
499.828154
499.573612
497.695996
501.064236
502.829252
502.765705
501.195088
504.246266
505.866182
482.672641
484.875520
486.849976
488.011998
488.733752
490.716129
492.256826
492.965016
493.313089
495.180343
496.637141
497.169067
497.223466
498.975354
500.205909
500.426683
500.194869
501.882255
503.127943
503.404293
503.241327
504.798150
505.894782
483.335383
485.082636
486.935579
488.261696
489.327657
490.992968
492.385508
493.184592
493.834784
495.438235
496.869529
497.677626
498.233273
499.548312
500.601657
501.016644
501.243407
502.407939
503.373346
503.702347
503.852018
505.006326
505.902641
481.748045
484.322293
486.574670
487.875773
488.643438
490.647010
492.123773
492.638682
492.729853
494.926694
496.686458
497.467985
497.739319
499.391341
500.556681
500.794861
500.602954
502.103518
503.120505
503.119224
502.661123
504.390330
505.608860
478.570555
483.359444
486.279413
487.330485
486.916491
490.118304
491.883046
491.840812
490.106210
494.156268
496.500756
497.006567
496.033535
498.949311
500.439587
500.240796
498.556938
501.480805
502.816896
502.202504
499.812029
503.463643
505.358961
482.486596
485.026971
487.212564
488.429585
489.140867
491.179030
492.725418
493.303985
493.435945
495.647313
497.408010
498.187812
498.454652
500.092865
501.244162
501.469238
501.253114
502.702835
503.656615
503.594263
503.085662
504.781065
505.982392
484.820494
486.491391
488.182130
489.281570
490.167330
491.957428
493.537644
494.488016
495.229319
496.859337
498.291359
499.102752
499.660058
500.942146
501.966568
502.365883
502.557984
503.610289
504.438286
504.638597
504.682583
505.770593
506.632426
484.938780
487.011243
488.677144
489.337749
489.524878
491.924655
493.877360
494.859310
495.360548
497.253420
498.705869
499.261894
499.356433
501.032108
502.213909
502.441212
502.208687
503.688071
504.700934
504.771675
504.434919
505.901775
506.946805
483.523931
487.232267
489.167551
489.123467
487.267403
491.588712
494.153574
494.897927
494.202205
497.288117
499.006634
499.103367
497.720246
500.823186
502.387776
502.192974
500.446585
503.436875
504.865457
504.530391
502.695768
505.655651
507.197171
487.796741
489.565933
490.893674
491.326773
491.372390
493.612736
495.481756
496.491322
497.033961
498.820808
500.165658
500.697968
500.802384
502.409473
503.551084
503.821065
503.645274
505.069141
506.040053
506.144609
505.831567
507.157542
508.069154
490.811847
491.642626
492.533468
493.206560
493.907878
495.310208
496.709297
497.819936
498.795869
500.082705
501.215366
502.016952
502.687698
503.739108
504.638235
505.188835
505.608825
506.444965
507.143078
507.499025
507.733722
508.386991
508.866054
492.206170
492.711994
493.402806
494.121104
494.962386
496.108629
497.318496
498.441963
499.521171
500.668825
501.728802
502.626231
503.452985
504.358538
505.176266
505.826291
506.409613
507.088645
507.690083
508.127473
508.496472
508.942480
509.247655
497.246980
498.021490
499.046828
500.044902
501.028574
502.169761
503.245906
504.161551
505.030393
506.090763
507.084348
507.890431
508.615477
509.500889
510.302065
510.928253
511.545929
512.474352
513.378441
514.077149
514.634460
515.244313
515.636250
494.916393
496.388373
497.815577
498.835355
499.629419
501.062669
502.261250
503.015982
503.567155
504.944969
506.090312
506.746666
507.149502
508.328458
509.231343
509.619010
509.816470
511.175154
512.336897
512.972483
513.295889
514.252608
514.874247
488.527192
492.971567
495.516695
496.347192
495.804128
498.741231
500.385905
500.555291
499.345272
502.489193
504.197893
504.302578
502.942049
505.838026
507.193313
506.761085
504.649899
508.332159
510.348852
510.627319
509.446342
512.104520
513.447394
469.979205
488.092372
492.884171
492.768243
483.791855
495.318129
498.165736
496.828864
485.302528
498.790430
501.992326
500.640595
488.989859
502.145581
504.847520
502.377533
486.810067
503.953250
508.039469
507.145930
496.699714
508.796865
511.771127
484.690157
489.411061
492.195120
493.114024
492.598497
495.726108
497.516957
497.703574
496.467200
499.748862
501.564035
501.661503
500.247420
503.211043
504.587911
504.064809
501.842354
505.610790
507.691530
507.924642
506.687922
509.515520
511.009919
486.708463
489.155123
491.220125
492.295721
492.855608
494.938678
496.546258
497.222602
497.459603
499.374918
500.856795
501.419395
501.506313
503.030161
504.050572
504.116205
503.801140
505.609582
507.009507
507.411452
507.316631
508.931739
510.044122
482.460973
486.868313
489.410982
489.970648
488.836585
492.650302
494.824669
495.157863
493.933518
497.415568
499.403925
499.723928
498.666567
501.382085
502.696126
502.294871
500.372409
503.724122
505.458074
505.231422
503.255660
506.767439
508.587104
466.372334
483.097959
487.383212
486.345416
473.728428
489.048254
492.883970
491.771996
479.838275
494.101337
497.677568
496.862926
487.083992
498.554758
501.015343
498.902617
485.245819
500.288142
503.592765
501.544757
486.979118
503.134009
507.045743
480.751055
485.096820
487.579839
488.104514
486.959952
490.780187
492.975950
493.342357
492.155177
495.657483
497.664604
498.005007
496.973425
499.733450
501.094715
500.734161
498.833225
502.162115
503.857222
503.591255
501.588095
505.102380
506.930126
483.463201
485.689191
487.587524
488.583445
489.128464
491.225360
492.882154
493.642983
493.983548
495.905965
497.399561
497.979481
498.092070
499.729004
500.867448
501.043992
500.810749
502.531401
503.819662
504.113331
503.932809
505.582907
506.730286
480.530863
484.421337
486.802959
487.589962
487.092277
490.224943
492.102887
492.482209
491.587024
494.683940
496.430215
496.477328
494.955741
498.228598
499.857562
499.599837
497.732857
501.127719
502.930187
502.905861
501.363816
504.423316
506.042212
467.286747
481.737260
485.707752
485.456700
476.736373
488.102449
491.070114
490.138817
480.231322
492.297688
495.233330
493.662174
481.013760
495.420210
498.601969
496.687633
483.017154
498.221424
501.713099
500.285951
488.380184
501.862427
505.185147
479.842671
483.785330
486.244753
487.112493
486.663165
489.754626
491.556838
491.860873
490.920139
494.042753
495.838085
495.931159
494.447208
497.754930
499.412867
499.175338
497.309301
500.665205
502.412304
502.331171
500.744238
503.790507
505.408027
482.037170
484.402353
486.489546
487.699472
488.415443
490.349040
491.789679
492.342325
492.527391
494.561353
496.191247
496.873472
497.058126
498.776179
499.986050
500.225595
500.024919
501.633287
502.780713
502.932373
502.631010
504.280069
505.439731
478.411354
483.120255
485.973364
486.993310
486.552286
489.665517
491.330400
491.205915
489.419940
493.454034
495.801106
496.312351
495.345704
498.281096
499.788071
499.599493
497.931375
500.900092
502.288566
501.720238
499.363519
503.037793
504.943500
462.441264
480.384838
485.266855
485.247323
476.306491
487.927933
490.653476
488.557430
473.641020
490.830697
495.167402
494.564808
484.557363
496.560446
499.278605
497.565628
485.339229
498.774353
501.478184
498.851075
482.807100
500.176572
504.338376
479.145373
483.811076
486.578536
487.487218
486.966542
490.139341
491.901731
491.859113
490.122204
494.170557
496.513367
497.016518
496.040427
498.955991
500.445247
500.241432
498.546417
501.454886
502.768932
502.128198
499.712953
503.353978
505.244936
483.508195
485.776834
487.649642
488.533271
488.936282
491.130966
492.860556
493.616639
493.915167
495.974951
497.595938
498.272884
498.458716
500.123408
501.294841
501.519250
501.290476
502.755621
503.736119
503.730475
503.299909
504.891378
506.025847
482.055315
485.850509
487.882779
487.902401
486.081889
490.433340
492.998644
493.704000
492.972799
496.109591
497.887920
498.013997
496.643403
499.773610
501.353897
501.147911
499.385266
502.392684
503.832015
503.481376
501.636946
504.655359
506.251164
470.194886
484.582077
487.860302
485.678497
469.710207
488.107222
492.824517
492.520956
483.010369
494.944168
497.835604
496.409080
484.566245
498.101973
501.109985
499.372437
486.692020
500.615355
503.579710
501.748626
489.127666
502.943679
506.267365
484.977875
488.415229
490.084021
489.886956
487.955978
492.142040
494.637335
495.413418
494.773296
497.766711
499.407473
499.509735
498.165759
501.197656
502.723350
502.574490
500.897339
503.821152
505.208214
504.915942
503.134105
505.968308
507.398971
490.007951
491.094671
492.032258
492.538236
492.931261
494.613127
496.161368
497.242334
498.060633
499.517183
500.702337
501.402192
501.856653
503.106649
504.083298
504.542833
504.746032
505.795943
506.582174
506.856150
506.884183
507.759289
508.357667
491.790177
492.331772
493.011218
493.666836
494.436638
495.626732
496.876689
498.002571
499.060674
500.235443
501.301050
502.168143
502.951342
503.886042
504.718016
505.344904
505.889133
506.603047
507.223554
507.642391
507.976960
508.462473
508.797176
497.245743
497.941888
498.921136
499.919853
500.926697
502.040606
503.105100
504.038748
504.932642
505.940993
506.894156
507.698279
508.446053
509.299531
510.095586
510.758458
511.421808
512.291099
513.142802
513.826628
514.392326
514.958904
515.323076
495.426519
496.526802
497.791533
498.842406
499.791148
501.061280
502.204578
503.048461
503.794169
504.951284
505.989310
506.702150
507.292826
508.280532
509.132421
509.655040
510.120767
511.196800
512.204358
512.860192
513.331426
514.088584
514.607400
491.604885
493.875767
495.776356
496.830884
497.423527
499.205906
500.565849
501.150327
501.346167
503.060752
504.350928
504.807479
504.833328
506.352140
507.396500
507.537669
507.276033
509.093342
510.508688
511.027630
511.060001
512.416344
513.317580
486.232190
490.888104
493.605597
494.489968
493.949376
497.006667
498.736801
498.896716
497.636707
500.838433
502.567631
502.604621
501.159919
504.134764
505.549754
505.084100
502.903512
506.647491
508.690320
508.903063
507.647676
510.424010
511.876181
487.928594
490.412612
492.514231
493.658980
494.301605
496.236807
497.722673
498.337189
498.535095
500.355263
501.731804
502.189170
502.187692
503.761715
504.833926
504.919476
504.592111
506.469969
507.937276
508.432630
508.445057
509.930261
510.952896
487.900444
489.628556
491.381585
492.543183
493.459243
495.144824
496.599039
497.440825
498.076448
499.557353
500.834313
501.505587
501.950192
503.141197
504.090184
504.427270
504.636159
505.949753
507.117199
507.648534
507.947940
509.102628
509.969249
485.501699
487.832961
489.766037
490.693431
491.115407
493.316579
495.033321
495.766991
496.025917
497.980007
499.493309
500.094941
500.246952
501.787484
502.868096
503.030710
502.802393
504.519122
505.793310
506.049215
505.806881
507.516715
508.697381
481.406155
485.734029
488.181568
488.655558
487.463697
491.286892
493.487384
493.841846
492.631832
496.122767
498.112198
498.426909
497.378881
500.165888
501.572115
501.261047
499.400216
502.731145
504.423397
504.161571
502.162556
505.664466
507.480865
483.718162
486.000297
487.877176
488.762999
489.164218
491.364604
493.094251
493.851094
494.144692
496.141259
497.704109
498.354681
498.551478
500.136917
501.256492
501.449563
501.238950
502.951131
504.212747
504.455974
504.205605
505.918330
507.103191
484.423325
486.009640
487.625355
488.697224
489.573820
491.262300
492.746863
493.639848
494.351385
495.907165
497.274646
498.034084
498.557946
499.846904
500.883717
501.294105
501.551913
502.839839
503.966526
504.459488
504.732198
505.903980
506.787457
482.953658
485.077402
486.918440
487.926758
488.525602
490.475770
492.018085
492.725774
493.073393
494.959335
496.443136
497.001480
497.075344
498.830739
500.061947
500.291859
500.095225
501.868012
503.230106
503.629881
503.556413
505.117223
506.194631
479.917618
483.795512
486.156292
486.911430
486.370796
489.460995
491.278119
491.582025
490.636855
493.789443
495.619143
495.738744
494.271858
497.586545
499.245077
499.007034
497.157198
500.584523
502.430401
502.458555
500.955743
503.983042
505.569643
482.272483
484.444269
486.357932
487.438016
488.073188
489.986149
491.455496
492.090670
492.397657
494.303129
495.834213
496.441177
496.554221
498.338512
499.588676
499.827765
499.624800
501.365561
502.683193
503.037510
502.928647
504.476004
505.550579
483.031969
484.733326
486.515616
487.761661
488.743286
490.319688
491.619232
492.332413
492.933724
494.556524
496.042653
496.909035
497.512671
498.863427
499.943873
500.383170
500.639892
501.848422
502.869102
503.254600
503.442107
504.596978
505.482660
481.559950
484.065468
486.230554
487.449870
488.134367
490.029594
491.389531
491.797644
491.822537
494.029960
495.833699
496.659448
496.967865
498.658026
499.857204
500.124251
499.961654
501.498188
502.556882
502.596723
502.166333
503.897915
505.110674
478.458689
483.157137
485.974849
486.941973
486.448825
489.531316
491.167823
491.006880
489.191773
493.252100
495.634326
496.172184
495.224733
498.178204
499.704317
499.534674
497.876946
500.829842
502.197587
501.614245
499.245700
502.897460
504.787918
482.329245
484.791832
486.878804
488.006635
488.634831
490.573183
492.016968
492.502499
492.571784
494.779518
496.558931
497.356412
497.639956
499.305291
500.484745
500.733321
500.537445
502.008137
502.983236
502.940390
502.445039
504.141916
505.341307
484.581075
486.184906
487.779820
488.783018
489.584144
491.303751
492.822619
493.719401
494.422837
496.040767
497.472895
498.286242
498.848989
500.146737
501.189596
501.604148
501.808814
502.874474
503.714560
503.923641
503.972924
505.063981
505.927291
484.631128
486.635587
488.200294
488.754037
488.853809
491.213672
493.146628
494.112023
494.597490
496.475757
497.915070
498.458775
498.546690
500.229799
501.422624
501.657065
501.429028
502.916208
503.934434
504.005114
503.666580
505.138423
506.188519
483.162567
486.799482
488.630502
488.474311
486.529111
490.835943
493.410528
494.162892
493.466385
496.537647
498.235915
498.311038
496.912023
500.017748
501.588320
501.394190
499.645374
502.640092
504.069793
503.728634
501.886701
504.853422
506.402405
487.365619
489.078481
490.320335
490.661657
490.637881
492.863774
494.742774
495.763368
496.308039
498.083219
499.408794
499.920030
500.008456
501.612307
502.754155
503.021555
502.841561
504.265073
505.233630
505.331375
505.012049
506.341431
507.257951
490.323730
491.114242
491.941082
492.545683
493.195167
494.579357
495.980208
497.096412
498.072256
499.349406
500.465983
501.249975
501.906738
502.951436
503.846896
504.393215
504.808417
505.641213
506.335056
506.684948
506.914766
507.568430
508.049531
491.688114
492.162498
492.801977
493.464864
494.263119
495.389255
496.595228
497.719825
498.796934
499.935560
500.981336
501.863465
502.677666
503.575234
504.387471
505.032453
505.610785
506.285243
506.881583
507.313456
507.678326
508.123273
508.428783
497.207047
497.841910
498.770746
499.750493
500.757432
501.855201
502.916480
503.865896
504.773818
505.747727
506.668735
507.466735
508.227118
509.074348
509.884162
510.586789
511.282393
512.106901
512.903202
513.553067
514.103721
514.642248
514.990057
495.670433
496.572322
497.713462
498.746818
499.737763
500.944555
502.071356
502.972501
503.801563
504.856053
505.823895
506.552943
507.216285
508.144998
509.001093
509.625341
510.218562
511.152578
512.037494
512.656993
513.151029
513.824819
514.295407
492.793085
494.314306
495.868825
496.945826
497.809264
499.289690
500.566549
501.345569
501.945769
503.238804
504.330034
504.898015
505.291748
506.470166
507.452037
507.892271
508.191401
509.431560
510.517178
511.036982
511.323109
512.332450
513.068693
489.600850
491.937735
493.906450
494.958675
495.525284
497.433490
498.904064
499.534640
499.752496
501.459416
502.722632
503.099434
503.052604
504.671023
505.829583
506.049006
505.856040
507.601180
508.925004
509.294592
509.182084
510.693888
511.727991
489.236496
490.928536
492.654078
493.817631
494.739474
496.352226
497.743041
498.559551
499.174570
500.551425
501.708576
502.271967
502.647113
503.885726
504.916049
505.337775
505.607327
506.900419
508.034944
508.549762
508.838003
509.950317
510.784552
488.560271
489.911359
491.440426
492.597005
493.626434
495.150955
496.538899
497.475769
498.272854
499.552426
500.687629
501.371309
501.938663
503.049406
504.040053
504.591105
505.064655
506.161958
507.176777
507.744050
508.179162
509.127128
509.853851
486.738689
488.325826
489.922502
490.941387
491.761066
493.505366
495.040996
495.938811
496.604719
498.097759
499.363703
500.001649
500.432741
501.745619
502.854738
503.354407
503.681508
504.933298
506.008517
506.469950
506.727996
507.873370
508.740797
484.546747
486.717749
488.504864
489.324613
489.682980
491.884359
493.624796
494.384978
494.667850
496.609029
498.082404
498.592163
498.636837
500.395781
501.693375
502.041924
501.962248
503.631475
504.870186
505.158413
504.993954
506.594766
507.706791
484.844919
486.397360
487.945027
488.916573
489.704402
491.442714
492.981704
493.886518
494.581647
496.150246
497.512874
498.241715
498.742770
500.098750
501.230894
501.742319
502.079288
503.347414
504.444369
504.928570
505.202953
506.350267
507.214999
484.803680
486.072743
487.494108
488.547363
489.506495
491.029897
492.427365
493.364042
494.202160
495.649447
496.996683
497.872753
498.583981
499.775831
500.805556
501.373137
501.861741
502.994938
504.059704
504.681592
505.158127
506.105542
506.822656
483.652778
485.197419
486.754768
487.755319
488.557091
490.206578
491.623518
492.404222
493.025279
494.699925
496.212949
497.080032
497.675873
499.021253
500.095392
500.525656
500.803412
502.158137
503.379802
503.993623
504.366299
505.463863
506.275857
482.119470
484.274222
486.080907
486.959384
487.364599
489.398878
490.928374
491.470264
491.599473
493.764644
495.517209
496.280693
496.514780
498.253417
499.459665
499.670171
499.460543
501.296809
502.739633
503.240563
503.264178
504.742864
505.755699
482.960984
484.553752
486.182207
487.249247
488.081159
489.697857
491.047921
491.762431
492.348519
494.040618
495.600966
496.520184
497.156112
498.520063
499.597276
500.020965
500.283998
501.615797
502.809344
503.394436
503.743829
504.828921
505.636250
483.391086
484.772560
486.353569
487.560194
488.596504
490.034246
491.273586
492.056771
492.811223
494.309378
495.769216
496.761996
497.560095
498.784493
499.815254
500.367448
500.825692
501.909866
502.913874
503.473115
503.899022
504.823354
505.533125
482.671392
484.425894
486.237476
487.473858
488.423691
489.979908
491.237314
491.876093
492.411954
494.103266
495.672191
496.597860
497.243004
498.632132
499.753795
500.238524
500.529630
501.717332
502.713982
503.092821
503.280222
504.399368
505.258334
481.654975
484.104509
486.207920
487.361967
487.989014
489.884037
491.254061
491.675104
491.718075
493.892175
495.659583
496.430640
496.674174
498.448798
499.721242
500.034454
499.897183
501.451042
502.546936
502.682947
502.386255
503.959875
505.069188
483.507484
485.223449
486.974100
488.150402
489.071009
490.655040
491.977572
492.687121
493.260556
494.924228
496.433123
497.299122
497.898201
499.255638
500.357477
500.824549
501.079585
502.192480
503.091259
503.371627
503.483768
504.570118
505.420493
485.085598
486.376614
487.816262
488.878907
489.836827
491.342099
492.733142
493.685319
494.537605
495.959430
497.277804
498.143299
498.850052
500.013871
501.012571
501.544429
501.944590
502.867326
503.657647
504.001347
504.262212
505.131975
505.834379
485.560593
486.985334
488.360684
489.159868
489.817802
491.563630
493.176580
494.196834
494.990646
496.504721
497.807116
498.527035
499.034497
500.312678
501.355507
501.783142
502.001238
503.060730
503.901078
504.129616
504.195077
505.232964
506.051203
485.680021
487.562121
488.988690
489.465938
489.555404
491.773390
493.630537
494.586888
495.069416
496.899632
498.283472
498.807683
498.904491
500.531901
501.696918
501.948055
501.750419
503.191024
504.161298
504.192798
503.803311
505.267239
506.300587
488.170248
489.346070
490.430519
491.026022
491.557053
493.183053
494.745918
495.806211
496.640300
498.075551
499.285555
499.975725
500.474250
501.677964
502.664149
503.102671
503.341246
504.336934
505.116464
505.339098
505.391567
506.313202
507.023750
490.401449
491.062560
491.844116
492.517782
493.279139
494.515284
495.805320
496.908170
497.926011
499.122672
500.205548
501.037981
501.782049
502.741352
503.594374
504.187003
504.689443
505.426622
506.061324
506.435211
506.734372
507.299311
507.722004
491.552211
491.992222
492.616600
493.295139
494.110747
495.188313
496.346722
497.450719
498.522453
499.633464
500.664871
501.557439
502.389688
503.266740
504.066788
504.724120
505.320840
505.970182
506.545198
506.977854
507.353406
507.776529
508.065088
496.909260
497.565138
498.491899
499.443482
500.419804
501.530060
502.603700
503.546231
504.434947
505.409613
506.320687
507.092746
507.832770
508.713738
509.560911
510.279351
510.968966
511.793951
512.565936
513.165900
513.670581
514.226058
514.595717
495.183045
496.201602
497.376537
498.351364
499.250238
500.532253
501.707590
502.585961
503.347498
504.450194
505.421657
506.083057
506.656239
507.692578
508.631957
509.261222
509.798734
510.781144
511.647555
512.160541
512.523193
513.296337
513.844902
491.599379
493.662589
495.386285
496.299051
496.780733
498.629473
500.075892
500.756989
501.041576
502.628457
503.791396
504.150209
504.121371
505.746273
506.958613
507.334102
507.308985
508.864326
509.992077
510.231350
510.005132
511.494313
512.496026
486.631098
490.810388
493.237194
493.896315
493.098255
496.360861
498.248403
498.589084
497.604051
500.487691
502.002847
501.878613
500.278692
503.479786
505.163821
505.119699
503.611410
506.667195
508.228686
507.988056
506.114597
509.360258
511.027620
487.986629
490.238950
492.137978
493.122620
493.643799
495.641029
497.212853
497.924672
498.208271
499.887013
501.112193
501.441624
501.370815
503.089945
504.387932
504.762537
504.711972
506.341517
507.531613
507.765090
507.532514
509.135138
510.242286
487.835820
489.404822
490.997503
492.038272
492.880398
494.568706
496.054703
496.934938
497.583714
498.975136
500.120755
500.646591
501.004264
502.365087
503.556614
504.139636
504.526138
505.759614
506.804211
507.249476
507.498452
508.608994
509.451116
485.584011
487.655271
489.381304
490.178905
490.528882
492.712434
494.438751
495.193730
495.459302
497.307295
498.647540
498.982460
498.853642
500.776617
502.247346
502.746380
502.791338
504.412495
505.620498
505.944120
505.857146
507.341386
508.378774
481.856948
485.625512
487.766622
488.080586
486.800763
490.602822
492.807741
493.189306
492.035522
495.368630
497.136843
496.996031
495.112553
498.862452
500.889603
501.062957
499.764959
502.764728
504.372252
504.344294
502.937139
505.793974
507.313335
483.588571
485.632180
487.310518
488.050259
488.353893
490.532118
492.255124
492.996433
493.278960
495.244114
496.736503
497.209037
497.177590
499.140143
500.615772
501.105150
501.148532
502.804803
504.066767
504.447399
504.400996
505.881382
506.906202
483.854229
485.363512
486.850733
487.750257
488.466808
490.175668
491.660247
492.466256
493.082352
494.778482
496.293159
497.134958
497.712730
499.129466
500.302720
500.836521
501.193446
502.525054
503.711148
504.309867
504.679869
505.751933
506.545675
482.021333
484.183377
485.915214
486.624120
486.826672
488.998108
490.600754
491.061335
491.017021
493.428184
495.378317
496.273412
496.616415
498.329320
499.528674
499.749617
499.548081
501.430219
502.919338
503.485064
503.583240
504.994598
505.960336
478.626767
482.730968
484.992779
485.234382
483.666519
487.581118
489.598097
489.393201
487.200979
491.784541
494.464447
495.152496
494.290968
497.253545
498.728987
498.379828
496.385828
500.049572
502.104473
502.416585
501.360899
503.982726
505.373081
481.301253
483.520239
485.331397
486.112730
486.349203
488.484080
490.015983
490.407489
490.326533
492.759317
494.763274
495.718072
496.104666
497.824348
499.010204
499.209703
498.986351
500.854888
502.331935
502.884682
502.970466
504.371421
505.331590
482.350688
484.008928
485.685861
486.762739
487.577521
489.181422
490.491023
491.130495
491.651680
493.416117
495.065597
496.051547
496.736916
498.147476
499.273659
499.748931
500.049878
501.361337
502.529040
503.104791
503.452134
504.501141
505.282095
481.159253
483.535815
485.565243
486.645583
487.208557
489.112782
490.494946
490.923572
490.986419
493.144791
494.906343
495.655084
495.859996
497.734908
499.085977
499.448261
499.363299
501.023492
502.276448
502.630693
502.558763
503.994284
504.995012
478.370178
482.790553
485.426833
486.244319
485.585288
488.736843
490.426470
490.355140
488.725979
492.537634
494.731714
495.016241
493.635180
497.061454
498.855471
498.817362
497.239304
500.345100
501.965170
501.907551
500.489336
503.255416
504.734507
482.077022
484.416901
486.399109
487.444785
487.999384
489.923567
491.361937
491.865985
491.968927
494.059987
495.714399
496.366526
496.502422
498.338337
499.671579
500.022828
499.905695
501.478531
502.614837
502.849789
502.687797
504.099558
505.101976
484.232888
485.794419
487.359965
488.364163
489.168649
490.803412
492.238937
493.082551
493.750499
495.311388
496.687796
497.454396
497.994235
499.334834
500.441532
500.923595
501.191092
502.296223
503.191079
503.484226
503.608952
504.646381
505.457497
484.256455
486.252158
487.853363
488.528253
488.789650
490.911093
492.642339
493.483718
493.890983
495.745188
497.181553
497.756226
497.909318
499.549524
500.742030
501.028888
500.875070
502.319509
503.293425
503.313613
502.907390
504.442090
505.526307
482.794952
486.424198
488.340239
488.459675
487.067186
490.749405
492.969098
493.536462
492.713885
495.803682
497.539412
497.717674
496.538402
499.447351
500.957126
500.824541
499.239384
502.055006
503.353569
502.853408
500.747081
503.955379
505.612295
486.939464
488.660633
489.960790
490.442519
490.592591
492.580934
494.252891
495.142066
495.605269
497.367602
498.708737
499.270579
499.433566
500.975700
502.089648
502.383480
502.252701
503.603722
504.489378
504.490795
504.070564
505.477780
506.448938
489.855153
490.653127
491.507015
492.160882
492.844824
494.138898
495.435901
496.471643
497.392766
498.645367
499.757037
500.553177
501.227556
502.256258
503.143214
503.698535
504.124275
504.929660
505.583141
505.887930
506.082455
506.754935
507.255939
491.200095
491.679456
492.331548
493.010127
493.806678
494.884042
496.027012
497.094569
498.127299
499.237866
500.269329
501.148000
501.963015
502.854683
503.664380
504.312881
504.892786
505.554116
506.128973
506.537510
506.886573
507.335601
507.648688
496.520793
497.228239
498.168024
499.088138
500.017985
501.149037
502.233295
503.155528
504.008082
505.001966
505.916989
506.663063
507.370694
508.302153
509.190623
509.913297
510.581061
511.435100
512.207968
512.767965
513.220887
513.813082
514.213190
494.364403
495.684185
496.960140
497.851722
498.551253
500.009827
501.258101
502.066494
502.648938
503.912663
504.933862
505.494734
505.856972
507.124512
508.179943
508.760212
509.113670
510.286888
511.204832
511.594858
511.710965
512.719002
513.396887
488.552857
492.487788
494.703176
495.272899
494.447030
497.588398
499.398405
499.756231
498.817018
501.606494
503.059399
502.972003
501.446284
504.590387
506.258492
506.300000
504.890652
507.836112
509.292830
509.035725
507.174685
510.300398
511.869350
471.991738
487.978393
492.109812
491.493854
481.226656
493.954300
497.186266
496.306201
486.389458
498.179262
500.856774
499.133027
486.609777
500.756629
504.031597
502.624628
490.839957
504.178838
507.086793
505.116167
491.451261
506.512296
510.123016
484.815290
488.985871
491.398584
492.027819
491.213579
494.539916
496.497214
496.876134
495.909126
498.816274
500.338656
500.196093
498.590902
501.871822
503.657126
503.697384
502.243811
505.293369
506.827273
506.552171
504.659318
507.925294
509.618094
486.465101
488.610192
490.403670
491.278994
491.706890
493.803713
495.465058
496.208431
496.482956
498.227473
499.480998
499.784256
499.675477
501.533958
502.977026
503.471800
503.505736
505.123687
506.297424
506.550820
506.373167
507.906602
508.975220
482.659089
486.433629
488.592018
488.933377
487.676539
491.465165
493.657185
494.036506
492.867418
496.127184
497.803259
497.579180
495.644378
499.409685
501.480611
501.702260
500.434945
503.418645
504.993665
504.935988
503.507157
506.344229
507.853030
468.774369
482.952919
486.526609
485.199647
472.405605
487.721721
491.575116
490.559190
479.097507
492.717228
495.824316
493.781049
478.996575
495.692260
499.681476
498.655665
487.689871
500.421618
503.383931
502.025413
491.057962
503.510597
506.591441
480.585744
484.336811
486.449334
486.726624
485.412894
489.204795
491.393746
491.744523
490.577049
493.990097
495.858443
495.803844
493.987074
497.788668
499.853336
500.051050
498.770049
501.797491
503.439213
503.452977
502.077916
504.901052
506.389251
482.324792
484.417752
486.102992
486.799661
487.030682
489.209936
490.879304
491.476703
491.594755
493.812735
495.570171
496.284168
496.469116
498.347230
499.728477
500.122136
500.066846
501.837620
503.205619
503.673278
503.694276
505.121354
506.102807
478.623862
482.703674
484.919959
485.103586
483.495451
487.444373
489.509579
489.335110
487.154890
491.753607
494.436106
495.115487
494.253615
497.259530
498.796341
498.509685
496.557575
500.205680
502.226621
502.508709
501.434196
504.043637
505.429549
463.803669
479.623829
483.500700
481.896171
467.503286
484.192813
487.919385
485.476757
467.953365
487.939274
493.032221
492.727820
482.948182
494.930246
497.574888
495.370879
480.736170
497.055245
500.993684
500.248020
490.776805
501.874651
504.653711
477.884329
482.029094
484.329988
484.590904
483.022529
486.927358
488.915916
488.667537
486.445577
491.070724
493.811388
494.554648
493.739827
496.743876
498.258469
497.943890
495.967582
499.611100
501.631910
501.912166
500.833097
503.433650
504.813435
480.726803
483.020614
484.926757
485.832487
486.209922
488.233695
489.695929
490.100166
490.087325
492.408668
494.325498
495.208202
495.533129
497.362077
498.663005
498.972826
498.841148
500.624097
502.006637
502.479459
502.498982
503.901579
504.866459
477.704961
482.097787
484.692675
485.455502
484.748148
487.917689
489.623610
489.546284
487.910808
491.762271
494.006954
494.335665
492.992359
496.453767
498.277630
498.262932
496.716080
499.898628
501.616194
501.664142
500.327196
503.073044
504.521241
463.013799
479.723855
484.186787
483.838840
474.178993
486.331998
489.200996
487.364120
473.649599
489.517100
493.394993
492.117772
479.543004
494.189452
497.603276
496.133260
483.942281
497.736341
500.920506
499.649712
488.968694
501.073602
504.065891
478.692815
483.048226
485.603566
486.346938
485.643971
488.826610
490.582530
490.586175
488.998591
492.744666
494.843814
495.048047
493.617939
497.033755
498.839874
498.820082
497.249741
500.338415
501.932258
501.852387
500.416564
503.152315
504.611953
482.782270
484.958243
486.764768
487.641595
488.060602
490.079457
491.654744
492.316233
492.556364
494.505927
496.024450
496.613777
496.748139
498.500988
499.791581
500.139141
500.027079
501.552014
502.620736
502.761564
502.486954
503.956152
504.994588
481.278812
485.035041
487.118376
487.389570
486.098634
489.770900
491.928383
492.407932
491.516230
494.627961
496.400329
496.592962
495.426463
498.388784
499.956248
499.861847
498.307474
501.168582
502.512494
502.046076
499.971291
503.211814
504.894638
469.530318
483.786962
487.212578
485.783831
473.140950
488.073153
491.882434
491.205402
481.263077
493.432740
496.415227
495.267682
484.693329
496.995947
499.805514
498.255559
486.549229
499.482015
502.126273
499.884198
485.762752
501.041681
504.683355
484.098282
487.527406
489.285521
489.374003
487.995546
491.506116
493.587564
494.127925
493.322373
496.310024
497.974241
498.174419
497.050478
499.879095
501.343430
501.261511
499.750808
502.479967
503.709916
503.227185
501.157357
504.243065
505.795499
489.035100
490.125679
491.097411
491.681856
492.151372
493.648634
495.012592
495.955403
496.675213
498.085508
499.253595
499.967402
500.456431
501.669852
502.634072
503.115981
503.349660
504.349852
505.069427
505.266169
505.223510
506.143558
506.779707
490.778635
491.322392
492.012501
492.683472
493.443920
494.544231
495.685306
496.713170
497.692419
498.813414
499.846350
500.699933
501.481102
502.405129
503.235649
503.872495
504.423957
505.118613
505.705874
506.087394
506.395350
506.889170
507.236644
496.420777
497.050631
497.936317
498.843624
499.781305
500.862670
501.914095
502.837446
503.708895
504.669384
505.571217
506.342480
507.095215
508.005305
508.892464
509.650709
510.366583
511.195535
511.956219
512.539843
513.029648
513.574587
513.938917
494.712691
495.697871
496.823053
497.746550
498.603085
499.857805
501.014047
501.875427
502.620577
503.709351
504.670874
505.330195
505.916638
506.988112
507.977212
508.657026
509.227442
510.209693
511.057203
511.547619
511.891458
512.652064
513.194599
491.155531
493.172415
494.832903
495.683951
496.117919
497.944168
499.378051
500.046374
500.316105
501.889645
503.041286
503.395021
503.378962
505.049025
506.327211
506.771847
506.792458
508.338467
509.433573
509.640015
509.388710
510.862203
511.856838
486.192207
490.316407
492.674316
493.268715
492.422014
495.670542
497.553792
497.887172
496.889762
499.760815
501.262779
501.129933
499.540718
502.795044
504.556898
504.596807
503.147055
506.183148
507.700270
507.419132
505.516166
508.743479
510.402386
487.480542
489.697064
491.548589
492.487953
492.976371
494.964315
496.536036
497.246284
497.522224
499.187613
500.397590
500.718626
500.660301
502.427827
503.797265
504.247074
504.245582
505.863904
507.016577
507.212399
506.950801
508.533987
509.631450
487.229396
488.789236
490.366791
491.391081
492.221638
493.908893
495.400793
496.287654
496.935494
498.311664
499.438367
499.954646
500.324332
501.727089
502.980439
503.626954
504.053246
505.281175
506.296069
506.708548
506.930387
508.020499
508.851640
484.869652
486.957602
488.699700
489.507774
489.865656
492.057788
493.798308
494.571263
494.845987
496.675415
497.991582
498.314511
498.196406
500.159156
501.688138
502.246611
502.328238
503.941293
505.119075
505.410295
505.296346
506.757633
507.782172
481.050625
484.854338
487.031394
487.371961
486.111874
489.928706
492.153833
492.562376
491.428587
494.742559
496.487595
496.337775
494.467665
498.260219
500.346864
500.580480
499.319364
502.302232
503.870983
503.804497
502.367151
505.197703
506.703040
482.741248
484.814344
486.525047
487.288501
487.609655
489.804365
491.546721
492.309444
492.608616
494.572671
496.063321
496.544483
496.538665
498.548352
500.083507
500.629041
500.701150
502.335532
503.548218
503.876244
503.788841
505.244256
506.258796
482.976143
484.506346
486.014095
486.923601
487.646509
489.370325
490.870276
491.686485
492.313162
494.030898
495.573918
496.448730
497.068422
498.540858
499.778073
500.368932
500.749895
502.048492
503.165910
503.688195
504.000209
505.051716
505.843512
481.108386
483.288454
485.030424
485.731711
485.924451
488.111864
489.728090
490.186339
490.143067
492.599311
494.607400
495.557442
495.956478
497.735485
499.008525
499.296483
499.123188
500.955570
502.349393
502.807926
502.825576
504.226948
505.204135
477.695299
481.817944
484.082507
484.301854
482.709411
486.645709
488.679275
488.464659
486.262583
490.907366
493.659982
494.410671
493.609194
496.643396
498.200353
497.929498
495.974650
499.577862
501.522911
501.710375
500.557835
503.183839
504.596993
480.405870
482.632906
484.438900
485.197810
485.415988
487.568522
489.121174
489.517099
489.439266
491.912312
493.964465
494.963399
495.398708
497.184050
498.447541
498.720040
498.533274
500.363958
501.760156
502.220131
502.235572
503.629285
504.600234
481.510941
483.168457
484.833771
485.889144
486.692022
488.316823
489.659121
490.324170
490.860656
492.635804
494.292171
495.286996
495.997670
497.464032
498.663047
499.207024
499.547832
500.850815
501.980704
502.511426
502.822926
503.855069
504.631018
480.372769
482.744664
484.758258
485.814406
486.365791
488.301042
489.732734
490.207647
490.294827
492.433103
494.157570
494.874698
495.076376
497.001101
498.426333
498.860423
498.824852
500.500136
501.752054
502.104429
502.028275
503.439764
504.421919
477.631447
482.048368
484.670264
485.463378
484.790015
487.979557
489.725344
489.707842
488.105647
491.870694
493.995703
494.218816
492.811032
496.285236
498.155585
498.192806
496.672344
499.806031
501.446634
501.414890
500.015950
502.752260
504.204584
481.386306
483.727989
485.708089
486.746373
487.297642
489.241991
490.709548
491.239245
491.344764
493.387921
494.975025
495.567841
495.678566
497.549308
498.946772
499.365004
499.301577
500.906541
502.067119
502.326710
502.180050
503.575136
504.559775
483.582619
485.156005
486.739581
487.761708
488.575916
490.205031
491.628208
492.456521
493.098714
494.612904
495.933331
496.651868
497.172505
498.539943
499.699666
500.238703
500.552176
501.684951
502.596577
502.901641
503.031928
504.064275
504.869253
483.633641
485.653497
487.295331
488.016384
488.303208
490.390690
492.067148
492.854941
493.212327
495.019007
496.407857
496.941642
497.077682
498.744207
499.985883
500.324094
500.209973
501.673520
502.652643
502.670261
502.259549
503.796958
504.884403
482.187991
485.849676
487.820567
488.005254
486.652287
490.277173
492.413430
492.903698
492.016908
495.059446
496.753122
496.893994
495.696679
498.633891
500.191028
500.105599
498.555367
501.382128
502.676945
502.164241
500.045974
503.262304
504.928136
486.346710
488.095838
489.442970
489.976091
490.149904
492.091393
493.688616
494.504354
494.905787
496.622102
497.925808
498.457827
498.608625
500.171113
501.321276
501.651933
501.548162
502.908459
503.790681
503.781820
503.353244
504.765726
505.743718
489.270710
490.088898
490.975682
491.661348
492.353950
493.613868
494.853665
495.828600
496.695566
497.905215
498.983410
499.755925
500.421991
501.463334
502.375052
502.956908
503.403013
504.217521
504.870910
505.170824
505.361632
506.036849
506.541621
490.619006
491.113824
491.790195
492.489635
493.287827
494.337550
495.433727
496.448543
497.431841
498.501375
499.501200
500.359018
501.167064
502.067153
502.894999
503.564186
504.161040
504.831481
505.408329
505.815288
506.163254
506.613947
506.928955
496.238374
496.817784
497.661364
498.550518
499.479163
500.520275
501.537751
502.448028
503.319904
504.263850
505.164079
505.957401
506.740505
507.645923
508.537364
509.322844
510.073697
510.903530
511.674580
512.291416
512.813634
513.332540
513.670452
494.754726
495.578646
496.610182
497.533374
498.434720
499.590248
500.681659
501.548652
502.343220
503.368450
504.313359
505.033107
505.718454
506.721004
507.683728
508.420046
509.088946
510.013627
510.851598
511.422445
511.879185
512.528985
512.987963
491.973195
493.368382
494.769934
495.703390
496.455304
497.902169
499.162730
499.917326
500.485103
501.751106
502.815149
503.362424
503.770507
505.052984
506.186705
506.795575
507.218748
508.409948
509.404440
509.848178
510.082676
511.061072
511.782941
488.849632
491.007323
492.793032
493.681474
494.115358
496.023653
497.502685
498.120882
498.308259
499.992211
501.223293
501.564778
501.513534
503.269170
504.618872
505.061469
505.061105
506.694765
507.882252
508.153317
507.978302
509.453227
510.470161
488.292265
489.881469
491.487239
492.540730
493.380827
494.985839
496.385378
497.201099
497.798808
499.146485
500.266354
500.800483
501.188143
502.537883
503.733197
504.337873
504.739677
505.979187
507.012058
507.440733
507.668932
508.742183
509.556930
487.363573
488.693963
490.189384
491.308663
492.311166
493.835811
495.239570
496.194951
496.993787
498.233838
499.319792
499.973535
500.557534
501.757693
502.883809
503.579414
504.148270
505.221627
506.163960
506.661433
507.043175
507.949161
508.652801
485.277402
486.922495
488.567337
489.614930
490.454987
492.215047
493.783152
494.731902
495.434380
496.865567
498.059893
498.657951
499.101001
500.498798
501.735885
502.373521
502.794372
504.013661
505.014749
505.410162
505.619556
506.713837
507.551570
482.848616
485.148145
487.040387
487.929776
488.339875
490.564962
492.351235
493.193646
493.562861
495.412280
496.800731
497.269704
497.325400
499.180316
500.613213
501.111399
501.145963
502.745811
503.885037
504.095851
503.883428
505.418721
506.495431
483.111362
484.752085
486.384000
487.411256
488.237948
490.008593
491.590165
492.550255
493.294398
494.839072
496.178504
496.911140
497.454885
498.909995
500.172376
500.815192
501.229715
502.437052
503.419857
503.793372
503.987395
505.082858
505.926587
483.031848
484.358247
485.829118
486.899247
487.863984
489.422920
490.854433
491.807298
492.659562
494.153425
495.559475
496.499505
497.291728
498.598515
499.765963
500.464843
501.017062
502.068588
502.974882
503.424225
503.771068
504.689653
505.414068
481.794809
483.397983
484.981561
485.948376
486.701510
488.406407
489.858869
490.610642
491.195272
492.998251
494.656676
495.643246
496.352005
497.836780
499.074385
499.669681
500.037414
501.254411
502.238882
502.586066
502.747689
503.870222
504.739029
480.185904
482.422382
484.243585
485.040486
485.327343
487.466084
489.048422
489.523423
489.538747
491.922600
493.880012
494.786822
495.141868
497.036691
498.430694
498.850518
498.794141
500.425857
501.570147
501.729654
501.443715
503.038068
504.160191
481.143982
482.772419
484.392993
485.392820
486.156423
487.833918
489.236959
489.938414
490.493396
492.303530
493.988385
495.003468
495.736176
497.240050
498.489960
499.090557
499.459379
500.677599
501.664134
502.013286
502.173223
503.286666
504.147618
481.715620
483.100960
484.655407
485.803233
486.798829
488.292420
489.610916
490.448890
491.231530
492.751537
494.221725
495.222712
496.062217
497.407527
498.598818
499.305892
499.857571
500.911795
501.824027
502.281203
502.628472
503.523595
504.227727
481.109349
482.855853
484.627156
485.791858
486.692271
488.337767
489.725275
490.488258
491.101617
492.721181
494.181603
495.010427
495.619515
497.132552
498.428005
499.076153
499.480922
500.691534
501.684440
502.076198
502.281101
503.325590
504.128408
480.181121
482.627159
484.689894
485.758224
486.301395
488.331240
489.866672
490.455259
490.625792
492.630710
494.196449
494.785924
494.911313
496.838947
498.307252
498.799835
498.803464
500.399388
501.539795
501.768136
501.580212
503.023648
504.038042
482.131659
483.852108
485.591994
486.735939
487.628764
489.275579
490.683222
491.476223
492.086241
493.620847
494.958395
495.670607
496.189167
497.641526
498.897256
499.516019
499.890945
501.063094
502.013010
502.363569
502.534954
503.558662
504.351839
483.785733
485.103816
486.583215
487.687003
488.669299
490.157318
491.520613
492.446976
493.254258
494.573246
495.765318
496.517877
497.173063
498.402828
499.522192
500.178599
500.676890
501.651489
502.473027
502.843677
503.120409
503.974209
504.659087
484.302020
485.786608
487.262270
488.189392
488.939524
490.574517
492.041436
492.937139
493.623419
495.043776
496.246897
496.871571
497.329887
498.678698
499.837197
500.380001
500.685701
501.776161
502.617423
502.830441
502.876661
503.929010
504.759413
484.434973
486.404588
487.974646
488.651884
488.923115
490.922732
492.542125
493.310247
493.644375
495.390803
496.690820
497.121579
497.150591
498.871605
500.158194
500.521994
500.410144
501.858087
502.804421
502.789205
502.347580
503.854574
504.920787
486.961785
488.205662
489.404903
490.141870
490.764412
492.252574
493.626990
494.520284
495.221742
496.570293
497.706566
498.328488
498.790588
500.051820
501.125912
501.649172
501.949374
502.957032
503.720166
503.910030
503.933636
504.877397
505.610020
489.215820
489.921842
490.777709
491.529660
492.322141
493.477140
494.639209
495.613930
496.522308
497.636777
498.654896
499.438481
500.163604
501.154374
502.063510
502.714140
503.260233
504.013821
504.644907
505.004727
505.293098
505.867434
506.301066
490.376233
490.848827
491.525286
492.251230
493.074868
494.094202
495.155857
496.153993
497.128811
498.161499
499.132719
499.984692
500.803411
501.700197
502.539820
503.240853
503.872650
504.540032
505.118470
505.547013
505.919768
506.348047
506.642319
495.798559
496.406820
497.256215
498.118653
499.007558
500.039356
501.038403
501.910214
502.745600
503.705358
504.622586
505.412508
506.186468
507.124481
508.042571
508.832758
509.583653
510.455424
511.266387
511.902841
512.430385
512.971738
513.323467
494.098784
495.056030
496.139264
497.012980
497.816122
499.020245
500.116081
500.906108
501.593886
502.704584
503.702383
504.388704
504.997261
506.102615
507.126210
507.838154
508.444116
509.479731
510.398536
510.977540
511.395726
512.120834
512.624595
490.558964
492.530791
494.139567
494.932774
495.302350
497.084068
498.444099
498.990679
499.124111
500.802296
502.043970
502.439536
502.438420
504.159314
505.478644
505.951710
506.001237
507.622750
508.832142
509.216933
509.170986
510.484104
511.365944
485.605498
489.654333
491.959357
492.495471
491.563871
494.800652
496.605884
496.746496
495.401771
498.597579
500.270314
500.191127
498.581008
501.923663
503.729998
503.783550
502.331718
505.473911
507.146266
507.169343
505.815329
508.538403
509.966780
486.705547
488.928632
490.789299
491.721916
492.184278
494.154870
495.677541
496.291643
496.452447
498.228410
499.536695
499.917247
499.884402
501.672276
503.041818
503.484392
503.483919
505.156946
506.400694
506.746916
506.669137
508.097852
509.092669
486.144710
487.836417
489.532422
490.628702
491.493254
493.183687
494.667219
495.545936
496.195013
497.593020
498.772158
499.375308
499.823726
501.160757
502.333388
502.922230
503.316411
504.555437
505.587424
506.010808
506.237646
507.327613
508.157941
483.207652
485.713536
487.761061
488.749075
489.215838
491.426305
493.195567
494.047093
494.439044
496.207506
497.551669
498.056514
498.196734
499.881267
501.177350
501.592058
501.574484
503.178312
504.308506
504.470675
504.181900
505.794130
506.918985
478.487597
483.299211
486.010278
486.633721
485.579465
489.384452
491.658856
492.241041
491.452535
494.497216
496.228297
496.417477
495.312293
498.301625
499.955930
499.963119
498.499067
501.509664
502.978926
502.615134
500.630299
503.951730
505.686463
481.014550
483.526150
485.576909
486.563246
487.034446
489.271515
491.069723
491.946602
492.385574
494.259293
495.731072
496.353012
496.585152
498.334046
499.671734
500.108118
500.085637
501.642944
502.698314
502.774108
502.422349
504.044399
505.193212
481.750261
483.462920
485.170032
486.255883
487.117004
488.876055
490.419504
491.324884
492.035377
493.671310
495.130077
495.976677
496.609696
498.075030
499.334156
499.977544
500.376024
501.500658
502.350656
502.549833
502.594618
503.762491
504.684207
480.084371
482.375568
484.274634
485.175352
485.583401
487.722628
489.350907
489.939280
490.068113
492.303777
494.089284
494.843076
495.077011
497.054768
498.563020
499.121965
499.192891
500.623223
501.519045
501.388368
500.809800
502.596424
503.860639
476.711366
480.951869
483.378191
483.871294
482.739752
486.383384
488.374558
488.390594
486.688845
490.753329
493.105710
493.480254
492.169131
495.760727
497.762281
498.018544
496.848232
499.506684
500.662163
499.877713
497.241300
501.103294
503.095258
479.475599
481.775351
483.690365
484.606406
485.015752
487.130271
488.716714
489.259807
489.358311
491.596931
493.396553
494.160694
494.406769
496.417765
497.961057
498.545781
498.631039
500.064728
500.961503
500.833196
500.253802
502.026765
503.279459
480.546414
482.270486
484.008122
485.129228
485.999256
487.700852
489.148523
489.946450
490.578756
492.237013
493.731835
494.587184
495.223490
496.777471
498.125625
498.831186
499.264548
500.391342
501.242131
501.453597
501.508140
502.634950
503.523386
479.256158
481.758241
483.844549
484.892534
485.399495
487.527377
489.159469
489.836141
490.093234
492.069186
493.619361
494.213619
494.358424
496.329706
497.853087
498.407003
498.456500
499.993657
501.042271
501.157001
500.866990
502.373128
503.443199
476.243303
480.968387
483.696874
484.403204
483.450021
487.068921
489.122922
489.411908
488.222023
491.590080
493.463097
493.543942
492.059890
495.585775
497.549750
497.728784
496.403813
499.313841
500.746083
500.453651
498.678624
501.703490
503.295497
480.285147
482.759952
484.813281
485.837770
486.332068
488.451699
490.092446
490.789136
491.038208
492.927068
494.357290
494.838154
494.892427
496.799451
498.274317
498.788131
498.807883
500.337050
501.389274
501.512718
501.224847
502.707111
503.756575
482.637933
484.288042
485.945479
487.017905
487.867529
489.540985
491.009666
491.880574
492.539354
493.981454
495.198499
495.809374
496.258581
497.690146
498.943619
499.562764
499.926354
501.055979
501.935567
502.192408
502.280205
503.330412
504.155640
482.703178
484.827315
486.581771
487.423089
487.827660
489.847034
491.459793
492.198976
492.500704
494.257650
495.547996
495.916062
495.870271
497.724510
499.134014
499.567684
499.495581
501.001827
501.997588
502.015816
501.603992
503.139526
504.228868
481.166998
485.024667
487.158617
487.542203
486.482952
489.843569
491.816517
492.193818
491.182841
494.210936
495.798448
495.665551
493.963641
497.420596
499.263490
499.291231
497.753169
500.676241
502.020965
501.536492
499.446020
502.645081
504.303880
485.483846
487.329498
488.785707
489.440660
489.727208
491.570759
493.063520
493.791204
494.112280
495.785272
497.009383
497.393551
497.373517
499.126049
500.440190
500.860221
500.797640
502.214984
503.136686
503.153593
502.742693
504.153153
505.128549
488.498720
489.362721
490.311751
491.060960
491.794220
493.019119
494.201158
495.117181
495.930112
497.097488
498.125069
498.832854
499.452410
500.560359
501.553454
502.195712
502.682898
503.535425
504.217822
504.538163
504.742020
505.421156
505.926676
489.882795
490.405187
491.122360
491.860750
492.678278
493.710300
494.768426
495.738899
496.679410
497.711967
498.676174
499.501133
500.296056
501.229003
502.105810
502.819739
503.452810
504.154113
504.755273
505.180045
505.539677
505.996027
506.313127
495.287492
495.950999
496.817371
497.647301
498.480310
499.515401
500.500224
501.324990
502.107126
503.096855
504.036173
504.813330
505.559014
506.544407
507.493491
508.277596
509.009830
509.939387
510.797350
511.445572
511.963816
512.548991
512.929249
493.153294
494.414029
495.604045
496.394416
496.985982
498.348770
499.483972
500.155941
500.616306
501.929173
503.014750
503.619776
504.017973
505.353667
506.478375
507.120913
507.538036
508.806190
509.845474
510.390161
510.655683
511.579879
512.187221
487.409455
491.229281
493.332787
493.779284
492.805722
495.880184
497.554154
497.657068
496.322893
499.439487
501.079368
501.057812
499.527194
502.798004
504.555862
504.652173
503.278971
506.374406
508.035664
508.134877
506.862374
509.474630
510.798752
471.089314
486.715699
490.706674
489.943302
479.326035
492.207710
495.300910
493.909186
482.030639
495.728235
498.863082
497.210235
484.378785
498.960591
502.359929
500.971223
489.024460
502.715860
505.938271
504.757510
494.192167
506.228511
509.178536
483.379604
487.523864
489.926050
490.517861
489.621981
492.927923
494.791549
494.959517
493.634219
496.874538
498.593363
498.543643
496.953622
500.308503
502.117712
502.157409
500.696464
503.864432
505.566557
505.602598
504.261165
507.024882
508.488734
484.433103
486.825537
488.810556
489.791663
490.265082
492.354413
493.991294
494.710705
494.976863
496.749265
498.082574
498.534205
498.592401
500.317002
501.632628
502.045457
502.031429
503.685137
504.895602
505.170720
505.003070
506.534944
507.601235
479.245790
484.079834
486.818979
487.469580
486.426609
490.196265
492.423694
492.962627
492.131423
495.128362
496.813762
496.967881
495.833664
498.775439
500.385964
500.362216
498.888228
501.924223
503.434316
503.111748
501.155384
504.480507
506.210996
460.914227
479.742770
484.581215
483.806926
471.715948
486.645501
490.548828
489.986432
480.431947
492.258190
495.203634
494.118154
483.885066
495.974241
498.833048
497.338655
485.549159
498.835317
501.675266
499.562776
485.559454
500.953646
504.683576
477.035502
481.884183
484.640064
485.303909
484.280156
488.096942
490.371843
490.948512
490.165882
493.267838
495.070919
495.329884
494.280609
497.289407
498.951457
498.961303
497.485075
500.448323
501.842676
501.385986
499.326126
502.669944
504.436472
479.992431
482.429907
484.454086
485.447818
485.930304
488.145168
489.883435
490.643913
490.944979
492.984044
494.587920
495.258941
495.485987
497.348434
498.778199
499.285798
499.307362
500.764254
501.681068
501.587173
501.072740
502.781622
504.003543
476.628079
480.916566
483.402710
483.959017
482.890415
486.580959
488.636392
488.738082
487.095445
491.084772
493.334625
493.629671
492.272015
495.848538
497.859041
498.137689
496.977943
499.588940
500.672986
499.811863
497.117577
500.991307
503.003222
461.705563
477.886635
482.075256
481.132017
469.113043
483.716807
487.206600
485.411337
470.887339
487.750534
491.876449
490.658562
477.997847
492.960552
496.670294
495.813171
485.780928
497.242534
499.362821
496.242373
478.804229
497.447892
501.890597
476.039950
480.327141
482.817500
483.380397
482.310449
485.978670
487.998106
488.058364
486.384288
490.377894
492.635966
492.929136
491.573184
495.193853
497.253978
497.570459
496.432158
499.044847
500.125875
499.264875
496.569674
500.424239
502.421407
478.850185
481.267675
483.293276
484.304503
484.795110
486.952116
488.602292
489.253027
489.452198
491.535484
493.167264
493.807293
493.984176
495.991226
497.559165
498.164089
498.244803
499.693436
500.600909
500.521380
500.033084
501.672742
502.847123
475.462760
480.188414
482.918529
483.625275
482.680076
486.341921
488.440839
488.763040
487.597536
490.994536
492.894123
492.999172
491.541526
495.101395
497.104845
497.322035
496.015149
498.887965
500.250202
499.870237
498.026305
501.081454
502.710061
459.374313
477.561418
482.296276
481.623562
470.045942
484.375531
487.982035
486.892567
475.425055
489.069967
492.308966
490.742102
477.913739
492.769764
496.376151
495.251772
484.145729
496.826329
499.557865
497.682488
485.073779
498.961944
502.350477
476.489842
481.184981
483.879482
484.560443
483.599019
487.242122
489.339942
489.678537
488.509446
491.813303
493.594013
493.590433
492.045135
495.541662
497.492745
497.663572
496.326422
499.212924
500.609714
500.272092
498.457108
501.484966
503.085976
480.959356
483.283857
485.220180
486.182683
486.658499
488.754977
490.406532
491.142699
491.423529
493.231814
494.565960
494.962413
494.950229
496.841113
498.304509
498.797560
498.783773
500.304976
501.324966
501.386775
501.030031
502.543035
503.618190
479.419035
483.414885
485.711738
486.224067
485.257342
488.687311
490.697557
491.075125
490.054871
493.109003
494.716420
494.577522
492.873924
496.391356
498.303593
498.378531
496.875029
499.840440
501.223953
500.765926
498.700530
501.928390
503.611127
467.044619
482.111942
485.898275
484.962618
473.914508
487.298673
490.674571
489.743942
479.319227
491.725311
494.538449
492.674394
479.180811
494.439187
497.998996
496.645033
484.718221
498.066727
500.831126
498.654709
484.672541
499.831130
503.448511
482.342449
485.999103
487.967266
488.301746
487.240595
490.455100
492.316999
492.685142
491.706084
494.650072
496.185147
496.087801
494.448299
497.836561
499.638451
499.714427
498.251224
501.107905
502.413889
501.980292
499.952050
503.023895
504.568929
487.497134
488.675576
489.760691
490.462173
491.014752
492.434363
493.687229
494.519409
495.138206
496.479326
497.565687
498.168527
498.560146
499.915508
501.029478
501.618791
501.924102
502.995121
503.767348
504.001308
503.983333
504.909289
505.546218
489.308007
489.901768
490.665072
491.405598
492.200235
493.264797
494.333442
495.278099
496.178819
497.235749
498.210454
499.012245
499.773942
500.760509
501.678987
502.396641
503.014353
503.765549
504.396907
504.810962
505.140546
505.644501
505.995411
495.084555
495.674706
496.490430
497.306903
498.141465
499.114324
500.051314
500.865067
501.662084
502.615142
503.543756
504.348686
505.138144
506.094598
507.029454
507.835100
508.610531
509.525711
510.388917
511.073382
511.637042
512.200350
512.561944
493.386181
494.323492
495.370229
496.194314
496.939228
498.081183
499.107751
499.827424
500.467649
501.578667
502.597066
503.301124
503.923880
505.049730
506.089236
506.810261
507.436006
508.523934
509.507970
510.145223
510.605366
511.354151
511.867937
489.848342
491.797866
493.366956
494.106025
494.412156
496.129147
497.409673
497.864397
497.931503
499.625774
500.904767
501.320791
501.328645
503.074816
504.408776
504.877753
504.934870
506.625672
507.922453
508.381647
508.386554
509.725102
510.616704
484.893220
488.920466
491.188282
491.672549
490.678481
493.855139
495.577848
495.611892
494.182517
497.412279
499.135354
499.075565
497.465258
500.837437
502.655516
502.690490
501.229255
504.455513
506.230591
506.337534
505.039356
507.787253
509.224297
485.978865
488.190348
490.029746
490.930357
491.350108
493.271185
494.725668
495.257118
495.356899
497.148252
498.489976
498.886235
498.855855
500.658146
502.028906
502.454299
502.450636
504.185856
505.511989
505.928350
505.897913
507.349622
508.352914
485.397320
487.092092
488.790957
489.884859
490.735202
492.393963
493.831899
494.660998
495.274965
496.670342
497.860378
498.471276
498.920950
500.255516
501.416346
501.987169
502.378544
503.655405
504.741660
505.213040
505.472974
506.580901
507.418609
482.437455
484.962402
487.039046
488.057081
488.540758
490.737481
492.482144
493.312477
493.689517
495.442347
496.778115
497.281740
497.419752
499.086569
500.357552
500.747531
500.719592
502.344302
503.506608
503.696082
503.425457
505.048883
506.179013
477.698806
482.542289
485.302970
485.982792
484.973147
488.779354
491.047037
491.630410
490.842550
493.860744
495.566783
495.744795
494.634143
497.596096
499.219700
499.199369
497.717802
500.737846
502.220662
501.864490
499.882462
503.207335
504.944456
480.222772
482.768177
484.874461
485.925168
486.450910
488.711612
490.525001
491.418869
491.862848
493.707105
495.139906
495.733249
495.948377
497.678640
499.002163
499.427985
499.395466
500.945561
501.989035
502.048803
501.682994
503.298903
504.446352
480.957703
482.704102
484.468503
485.622615
486.546190
488.347032
489.926898
490.867585
491.590289
493.186993
494.584976
495.379081
495.982410
497.444108
498.717516
499.379652
499.783027
500.882753
501.690323
501.845080
501.856134
503.009064
503.926877
479.288031
481.614506
483.573841
484.549062
485.029905
487.222317
488.905540
489.553336
489.710015
491.886455
493.579680
494.252021
494.441621
496.432182
497.986110
498.597858
498.693691
500.078660
500.898783
500.693479
500.060521
501.827031
503.087628
475.912961
480.188862
482.675113
483.245468
482.194512
485.895791
487.954749
488.051951
486.397699
490.383331
492.618721
492.890718
491.522559
495.138724
497.205923
497.537847
496.409585
499.004367
500.060517
499.180940
496.475510
500.317101
502.307501
478.688529
481.014503
482.976452
483.955709
484.435595
486.614472
488.275187
488.897157
489.035013
491.212977
492.910465
493.581915
493.777251
495.803055
497.399123
498.043588
498.155564
499.537373
500.345813
500.128715
499.484800
501.235184
502.485124
479.774147
481.512388
483.279030
484.443913
485.370749
487.139851
488.667191
489.543460
490.213313
491.827047
493.237818
494.015051
494.607158
496.163333
497.542802
498.283607
498.726883
499.814240
500.594527
500.729774
500.727708
501.836384
502.724744
478.495046
481.000228
483.099473
484.173982
484.725402
486.922453
488.641595
489.406033
489.710602
491.643766
493.114159
493.636695
493.739711
495.705249
497.245027
497.817759
497.868021
499.373434
500.363640
500.409079
500.065763
501.565466
502.643874
475.480588
480.202635
482.935687
483.658433
482.739878
486.425504
488.566881
488.948959
487.817551
491.137146
492.931089
492.945754
491.423702
494.942994
496.918111
497.110209
495.785273
498.671317
500.056043
499.701207
497.874899
500.907062
502.515562
479.493444
481.971577
484.035566
485.079556
485.605659
487.776327
489.481089
490.242989
490.529684
492.388914
493.765170
494.199672
494.228681
496.134691
497.622998
498.152364
498.178454
499.696829
500.721469
500.807258
500.489445
501.974758
503.034145
481.802080
483.467892
485.150572
486.252740
487.133592
488.838099
490.337977
491.236423
491.908154
493.337863
494.530050
495.118440
495.558505
497.000205
498.275879
498.919337
499.300438
500.434939
501.309898
501.557791
501.637821
502.685654
503.511055
481.819060
483.973835
485.770733
486.654252
487.091279
489.122636
490.735699
491.468573
491.761913
493.518685
494.807453
495.172327
495.130759
497.008455
498.452390
498.922142
498.880268
500.405003
501.415934
501.450529
501.050377
502.578277
503.658620
480.248893
484.148357
486.335805
486.769218
485.743453
489.101876
491.054635
491.403859
490.369772
493.406363
495.006948
494.882723
493.193102
496.684076
498.570768
498.643497
497.145395
500.095294
501.467743
501.016590
498.952575
502.139332
503.783154
484.575521
486.455256
487.957781
488.655443
488.968016
490.808323
492.280061
492.980403
493.281850
494.960274
496.198589
496.597138
496.596155
498.382898
499.739574
500.203654
500.181286
501.630474
502.583804
502.634087
502.247264
503.653770
504.619657
487.611236
488.499018
489.482403
490.263587
491.015699
492.239365
493.406196
494.302574
495.102394
496.272376
497.311679
498.035258
498.676336
499.815763
500.846826
501.528725
502.053228
502.938344
503.651518
504.000606
504.224359
504.906647
505.409165
489.007941
489.548107
490.291922
491.055480
491.887990
492.920070
493.967041
494.923086
495.854472
496.888740
497.863036
498.703857
499.520876
500.483419
501.395024
502.145510
502.813800
503.547116
504.177659
504.628211
505.005743
505.468592
505.786194
494.827678
495.370146
496.145874
496.943364
497.764905
498.691378
499.585380
500.375890
501.167866
502.105763
503.035878
503.860927
504.674173
505.618882
506.543847
507.354844
508.147761
509.064771
509.941180
510.652509
511.243889
511.802885
512.158018
493.350074
494.131347
495.086636
495.907258
496.690018
497.724395
498.673755
499.384687
500.068242
501.113190
502.115877
502.872770
503.581345
504.632924
505.629246
506.371850
507.064689
508.105068
509.084887
509.776724
510.317359
511.010161
511.485767
490.579865
491.922522
493.235629
494.049217
494.661809
495.985989
497.076182
497.601670
497.979218
499.336311
500.517021
501.104364
501.508304
502.868692
504.039437
504.610143
505.002549
506.377708
507.585242
508.195959
508.539642
509.561926
510.297406
487.460930
489.560309
491.256916
492.020451
492.298926
494.106069
495.403206
495.723380
495.602850
497.493010
498.901917
499.273945
499.162578
501.043939
502.435887
502.785427
502.658423
504.571185
506.037303
506.508973
506.463267
507.974567
508.999874
486.857603
488.417073
489.973212
490.953059
491.696260
493.207065
494.457613
495.062802
495.481449
496.917512
498.145575
498.711086
499.082686
500.488085
501.693153
502.233095
502.582802
503.994041
505.231799
505.819936
506.150561
507.263422
508.089951
485.868469
487.206941
488.710946
489.829449
490.806887
492.264880
493.569090
494.411342
495.127778
496.376448
497.497534
498.171186
498.757331
499.956540
501.056080
501.700043
502.245812
503.411476
504.478969
505.079735
505.528934
506.468187
507.184385
483.714884
485.410246
487.127609
488.255315
489.150867
490.866985
492.374311
493.283811
493.968604
495.358479
496.532911
497.137621
497.590687
498.939427
500.110817
500.681232
501.064392
502.339898
503.417419
503.870895
504.115270
505.232050
506.080228
481.224690
483.612815
485.629107
486.668014
487.217223
489.402194
491.154723
492.014495
492.423245
494.183364
495.506088
495.968256
496.048946
497.812248
499.155168
499.572032
499.540467
501.187360
502.370469
502.599517
502.389273
503.935124
505.018582
481.492351
483.214594
484.974254
486.152798
487.111729
488.911572
490.513850
491.519205
492.293124
493.760836
495.010189
495.690757
496.214730
497.620308
498.843451
499.456126
499.841220
501.042933
502.006623
502.346999
502.510187
503.595888
504.439065
481.416499
482.818784
484.415274
485.636101
486.738163
488.372188
489.874859
490.914516
491.811277
493.207209
494.471469
495.296940
496.028389
497.334525
498.541048
499.291181
499.864477
500.857093
501.666090
502.016158
502.288898
503.181901
503.902757
480.165754
481.850995
483.568778
484.703767
485.623285
487.420154
488.984817
489.893742
490.585815
492.216301
493.639390
494.428874
495.026900
496.566012
497.931970
498.679134
499.142565
500.227350
501.019657
501.189322
501.223119
502.318513
503.190606
478.540932
480.868169
482.828665
483.810518
484.302906
486.521617
488.241904
488.950079
489.181033
491.281652
492.913025
493.552824
493.738693
495.744374
497.333227
497.986647
498.119441
499.524373
500.395915
500.317125
499.852620
501.437973
502.576852
479.540647
481.229758
482.953262
484.093546
485.015203
486.808698
488.366394
489.267800
489.955731
491.588474
493.015131
493.807733
494.415106
495.978759
497.373502
498.142001
498.611535
499.683723
500.451261
500.592449
500.602841
501.686729
502.555161
480.161067
481.573003
483.183420
484.418078
485.527975
487.156326
488.645373
489.669369
490.556782
491.959909
493.230507
494.055573
494.798361
496.160481
497.432794
498.231486
498.819628
499.781785
500.533666
500.819164
501.039478
501.911528
502.627457
479.597624
481.338644
483.123920
484.329940
485.309695
487.104116
488.689634
489.673045
490.430890
491.919373
493.178390
493.842890
494.361190
495.869450
497.207368
497.902967
498.315943
499.457377
500.318647
500.545380
500.615075
501.676701
502.518623
478.686977
481.103843
483.156572
484.238007
484.829299
487.016940
488.765377
489.613381
490.005595
491.813190
493.152584
493.580358
493.617916
495.539546
497.038014
497.563454
497.571728
499.113918
500.141278
500.201301
499.845065
501.370315
502.457111
480.560726
482.277799
484.028856
485.201047
486.148154
487.907328
489.463923
490.425667
491.154486
492.588803
493.782679
494.384846
494.846557
496.301080
497.589332
498.244207
498.635054
499.782869
500.667809
500.921520
501.007275
502.064297
502.896976
482.103271
483.456263
484.988363
486.152273
487.196818
488.745580
490.172925
491.161386
492.002206
493.288735
494.422139
495.123555
495.757636
497.012668
498.182571
498.893408
499.431188
500.414490
501.224541
501.575214
501.835080
502.686861
503.374156
482.490049
484.058329
485.636721
486.662447
487.488602
489.133943
490.585738
491.452286
492.105650
493.538938
494.747321
495.364310
495.826266
497.232976
498.470887
499.096066
499.471879
500.596170
501.469552
501.729313
501.818225
502.836935
503.635796
482.514670
484.616578
486.326835
487.131090
487.497571
489.462209
491.011085
491.687805
491.932011
493.734270
495.082238
495.528941
495.568289
497.379692
498.770751
499.240448
499.227300
500.718230
501.722593
501.803024
501.463459
502.897027
503.904271
485.101418
486.437768
487.750136
488.589415
489.276932
490.744323
492.058197
492.875663
493.517948
494.893538
496.070401
496.721612
497.216912
498.556529
499.725086
500.345258
500.734255
501.801881
502.630617
502.902996
502.995483
503.910460
504.608235
487.427481
488.190262
489.124230
489.947975
490.782888
491.930544
493.054265
493.980779
494.856131
495.980591
497.026928
497.842878
498.609971
499.666636
500.654813
501.387540
502.010385
502.827822
503.521317
503.944238
504.278436
504.852553
505.274282
488.626427
489.138718
489.873618
490.654318
491.510198
492.528114
493.564248
494.529695
495.483536
496.521072
497.514577
498.398828
499.261239
500.217732
501.127602
501.901962
502.603833
503.334161
503.971429
504.453224
504.863214
505.302300
505.595570
494.343808
494.917284
495.701655
496.474061
497.256662
498.177254
499.050550
499.791705
500.537873
501.506324
502.466118
503.286359
504.080578
505.055770
505.994730
506.780948
507.542870
508.500001
509.413180
510.127769
510.709649
511.303832
511.687864
492.653762
493.568682
494.574164
495.338306
496.012394
497.100895
498.044709
498.640852
499.172936
500.348126
501.434194
502.147682
502.748036
503.918956
504.966960
505.628925
506.188088
507.374444
508.453684
509.126260
509.590261
510.401310
510.960248
489.139668
491.053277
492.560583
493.202175
493.380875
495.067831
496.234075
496.433653
496.184650
498.135562
499.583980
499.978733
499.848961
501.753196
503.122269
503.421685
503.206341
505.208609
506.723154
507.214029
507.143546
508.653494
509.651862
484.236698
488.204331
490.386460
490.721907
489.468352
492.724361
494.317135
493.898794
491.600374
495.623655
497.680432
497.523129
495.438574
499.301281
501.224554
500.911910
498.608926
502.726080
504.913732
505.018005
503.386655
506.586888
508.226251
485.382659
487.532459
489.291679
490.093875
490.392492
492.278742
493.611097
493.880446
493.655904
495.691454
497.184151
497.535554
497.349886
499.318157
500.737916
501.003539
500.735430
502.796664
504.360622
504.831810
504.741793
506.356234
507.455744
484.986014
486.562157
488.158232
489.190413
489.993978
491.576236
492.906327
493.595995
494.085872
495.516411
496.726169
497.278970
497.647502
499.064851
500.279096
500.815475
501.155159
502.568556
503.802836
504.376950
504.696659
505.826563
506.670399
482.459085
484.660142
486.545023
487.526741
488.050481
490.105349
491.722646
492.455563
492.762344
494.478012
495.748661
496.109419
496.068719
497.903409
499.296568
499.713194
499.679584
501.430681
502.751305
503.130680
503.058417
504.554436
505.594722
478.437398
482.484508
484.917324
485.603356
484.835664
488.320691
490.413322
490.912919
490.075113
493.024818
494.606915
494.513302
492.906299
496.340751
498.196850
498.224243
496.685970
499.913124
501.608811
501.573212
500.113382
502.982332
504.505432
480.215550
482.451273
484.389812
485.435696
486.038367
488.197007
489.936767
490.799400
491.219761
492.999448
494.325326
494.753652
494.783244
496.665906
498.110844
498.585390
498.572361
500.240906
501.443226
501.719762
501.576506
503.026079
504.045321
480.480320
482.142474
483.857440
485.019769
485.979321
487.782241
489.377932
490.361338
491.116622
492.633263
493.924557
494.616181
495.146398
496.635293
497.952986
498.650897
499.095199
500.280064
501.226391
501.580176
501.765278
502.792954
503.590163
478.567732
480.903606
482.874634
483.873377
484.388010
486.640372
488.416365
489.217921
489.546268
491.536898
493.063512
493.640502
493.792105
495.755867
497.312699
497.949710
498.095638
499.563629
500.561460
500.688192
500.451322
501.869146
502.883511
475.056524
479.405772
481.932486
482.529796
481.499587
485.306635
487.519707
487.911226
486.763963
490.250423
492.209086
492.375916
491.008973
494.542852
496.584570
496.934742
495.868749
498.538781
499.824951
499.516036
497.886779
500.697514
502.210737
477.919316
480.263534
482.243134
483.247938
483.766762
486.023115
487.804495
488.613705
488.950754
490.946684
492.478422
493.062264
493.225027
495.206340
496.781667
497.430358
497.573368
499.018154
499.977204
500.057839
499.784280
501.197295
502.216597
479.154076
480.845696
482.587113
483.767049
484.739179
486.554585
488.166464
489.172970
489.953722
491.476249
492.772391
493.473385
494.023225
495.548556
496.906172
497.631454
498.072724
499.202533
500.056000
500.293971
500.380414
501.419632
502.242512
478.141498
480.466064
482.468656
483.552547
484.182092
486.370902
488.149942
489.070810
489.561107
491.327866
492.646069
493.079376
493.131938
495.071053
496.580519
497.105215
497.099004
498.660602
499.689135
499.728272
499.338080
500.895690
502.002047
475.529574
479.793616
482.341894
483.089334
482.364963
485.911091
488.082378
488.703090
488.045933
490.913177
492.464723
492.373146
490.792028
494.296959
496.235053
496.337869
494.842203
497.879670
499.308521
498.873399
496.824315
500.088745
501.797599
479.074905
481.376150
483.344941
484.394235
484.987934
487.132884
488.871194
489.757983
490.214453
491.941073
493.216454
493.609379
493.621387
495.511104
496.971045
497.454500
497.424379
498.988363
500.032631
500.088195
499.706899
501.264727
502.367864
481.037923
482.671794
484.337011
485.447859
486.352697
488.065816
489.585043
490.520884
491.235763
492.680468
493.896289
494.528456
495.010990
496.430307
497.679134
498.311669
498.695328
499.837990
500.729504
501.002197
501.104005
502.141397
502.954843
480.790866
483.011729
484.851619
485.755512
486.198958
488.249815
489.860585
490.557153
490.798307
492.687081
494.114785
494.632458
494.747175
496.538806
497.926783
498.412948
498.434774
499.928930
500.958341
501.089234
500.824114
502.232048
503.230222
478.967234
483.063617
485.346135
485.805890
484.757167
488.160290
490.095950
490.331470
489.056384
492.427162
494.277999
494.426733
493.136865
496.331187
498.100639
498.222753
496.916879
499.724406
501.103198
500.841207
499.174002
501.982326
503.450480
483.431208
485.398252
486.963991
487.690840
488.009057
489.867064
491.327146
491.974065
492.211654
494.037479
495.438660
496.011235
496.183425
497.898345
499.213748
499.710483
499.767145
501.194590
502.176278
502.336131
502.094991
503.379078
504.258172
486.558675
487.483042
488.503701
489.310590
490.077442
491.312537
492.478235
493.362138
494.161365
495.401163
496.532841
497.353830
498.076571
499.223239
500.258659
500.967775
501.532920
502.436514
503.183075
503.589879
503.867332
504.522507
504.995163
487.993832
488.554380
489.324452
490.110748
490.959642
492.002826
493.054542
494.013545
494.960077
496.040212
497.076858
497.983067
498.854255
499.843494
500.775776
501.553377
502.253276
503.014009
503.677198
504.166174
504.573088
505.034522
505.343419
493.814436
494.448026
495.259028
496.011349
496.751664
497.694429
498.567368
499.265575
499.957216
500.979183
501.977277
502.786557
503.544605
504.569387
505.530526
506.284852
506.992430
507.996266
508.937286
509.633627
510.178472
510.815135
511.231787
491.696046
492.916223
494.034029
494.718302
495.177811
496.455382
497.447918
497.896036
498.132336
499.597904
500.816252
501.439338
501.781966
503.224758
504.374710
504.909542
505.173441
506.649334
507.858439
508.454887
508.703183
509.749585
510.436955
486.000295
489.748618
491.742069
492.002166
490.722126
493.831632
495.317291
494.895275
492.638459
496.581665
498.603159
498.511361
496.515701
500.300671
502.167045
501.890739
499.650625
503.677971
505.793960
505.908499
504.308297
507.401962
508.950119
469.827923
485.280387
489.108256
487.994012
476.139269
489.950172
492.873172
490.285009
473.494832
491.981879
496.102276
494.072337
478.298563
495.865050
499.668081
497.261861
480.264174
499.086143
503.437715
502.075480
489.197390
503.741341
507.250814
482.123872
486.156943
488.427295
488.841173
487.658732
490.996022
492.661755
492.296347
490.037422
494.085482
496.156661
495.998200
493.911880
497.794434
499.732458
499.412127
497.093595
501.214615
503.401021
503.487849
501.845382
505.073662
506.743484
483.478980
485.648905
487.470446
488.366041
488.778376
490.740374
492.196003
492.670714
492.691397
494.571563
495.960211
496.312800
496.193936
498.108486
499.524771
499.862604
499.706829
501.630269
503.092907
503.531610
503.458860
505.021540
506.096662
479.322804
483.322663
485.704215
486.344583
485.524376
488.928883
490.915421
491.291024
490.346410
493.289140
494.868999
494.740374
493.087358
496.536309
498.398805
498.405010
496.851999
500.149391
501.931982
501.967787
500.555444
503.442893
504.971089
464.639250
479.656738
483.680720
483.070848
472.627414
485.809405
489.270025
488.559007
478.950462
490.641790
493.357073
491.571847
478.527365
493.391438
496.879902
495.420370
483.021968
497.148638
500.420405
499.087566
487.927611
500.575865
503.698105
477.049703
481.090920
483.533570
484.245006
483.511255
487.032343
489.158614
489.686364
488.875183
491.869172
493.491597
493.427976
491.848637
495.334975
497.246769
497.324235
495.813412
499.016298
500.676450
500.618341
499.145758
501.980136
503.479819
478.892673
481.175056
483.135236
484.173106
484.750284
486.968034
488.737315
489.582914
489.968461
491.852158
493.272597
493.769331
493.856647
495.785144
497.293068
497.855851
497.932091
499.518456
500.647011
500.884970
500.721579
502.141970
503.141331
475.070788
479.414873
481.947483
482.564269
481.557700
485.373170
487.601501
488.023208
486.901734
490.351743
492.267647
492.403142
491.010947
494.516877
496.527933
496.850855
495.778717
498.499438
499.866545
499.652522
498.098216
500.889271
502.373128
459.696394
476.249022
480.550809
479.658984
467.558600
482.483954
486.284389
485.250847
473.598951
487.608481
491.012733
489.622714
477.226408
491.791411
495.430727
494.616517
484.781621
496.256222
498.782543
497.146531
485.850823
498.404882
501.496862
474.421483
478.773685
481.310903
481.928336
480.922627
484.743518
486.982911
487.421001
486.317624
489.777372
491.703101
491.850742
490.472360
493.992694
496.016094
496.344727
495.264684
497.955621
499.275950
499.005294
497.404686
500.198554
501.693971
477.538388
479.864110
481.849185
482.895534
483.478852
485.714246
487.514334
488.406699
488.846664
490.735657
492.165847
492.682579
492.796028
494.753119
496.287430
496.866808
496.933798
498.446532
499.458772
499.542049
499.227632
500.707655
501.761870
474.797175
479.041732
481.574073
482.315579
481.596773
485.164230
487.360668
488.006238
487.378693
490.288701
491.889045
491.844412
490.301114
493.828488
495.783631
495.904356
494.423386
497.457095
498.882002
498.450582
496.408450
499.666731
501.370097
460.794334
476.778986
481.031911
480.482762
470.036571
483.339958
486.934359
486.489812
477.722466
488.724168
491.322486
489.551238
476.556778
491.465463
495.012337
493.654462
481.575629
495.188308
498.055271
495.914083
481.928748
497.200697
500.886686
475.705355
479.925591
482.423437
483.130207
482.375583
485.894222
488.045055
488.652862
487.991549
490.869419
492.438837
492.366610
490.793906
494.274894
496.182040
496.262354
494.756644
497.793387
499.231792
498.812436
496.775678
500.035977
501.738333
479.381362
481.642733
483.549906
484.532060
485.059843
487.170688
488.861213
489.670457
490.039886
491.872088
493.251450
493.733246
493.814977
495.658563
497.078774
497.560020
497.556654
499.092611
500.140861
500.246854
499.934359
501.422493
502.475343
477.286925
481.470908
483.861848
484.411559
483.440414
486.929462
488.942323
489.233192
488.001629
491.411143
493.293835
493.459164
492.182584
495.403224
497.194832
497.321830
496.018959
498.853225
500.259287
500.010566
498.357468
501.202586
502.702715
463.895455
479.894570
483.921924
483.021985
471.750173
485.404635
488.763642
487.499494
475.524966
489.645433
493.051364
491.847040
480.442338
493.798879
497.002114
495.819902
484.994530
497.343814
500.053340
498.401071
486.702377
499.614727
502.730189
480.013467
483.896533
485.994521
486.382358
485.315072
488.585072
490.431451
490.680906
489.466441
492.791279
494.639895
494.880540
493.695869
496.811702
498.518569
498.675526
497.441742
500.184893
501.534010
501.336366
499.742445
502.427739
503.782429
485.408173
486.660440
487.816337
488.566647
489.146835
490.591864
491.845959
492.655185
493.261358
494.736226
495.985401
496.760652
497.311020
498.669114
499.794755
500.441685
500.834059
501.936453
502.772328
503.118077
503.216348
504.080104
504.661422
487.294713
487.926440
488.738563
489.522171
490.348602
491.435521
492.514758
493.466358
494.393760
495.531873
496.614500
497.530251
498.390074
499.427226
500.388526
501.161046
501.842103
502.647704
503.342612
503.829939
504.217084
504.720002
505.056827
493.608372
494.179441
494.962540
495.735325
496.516215
497.429600
498.293716
499.029674
499.779965
500.764660
501.749825
502.597730
503.413381
504.397513
505.335718
506.114643
506.862031
507.795774
508.680538
509.367533
509.928158
510.510805
510.890592
491.927064
492.837068
493.840217
494.606163
495.279864
496.358391
497.288662
497.875775
498.410314
499.604191
500.720978
501.468675
502.095196
503.273983
504.319189
504.973404
505.517574
506.676593
507.721853
508.361372
508.800531
509.600582
510.156769
488.423773
490.327519
491.831067
492.478190
492.660418
494.332375
495.477550
495.661433
495.411376
497.384976
498.872745
499.312683
499.217806
501.126701
502.489363
502.781393
502.552055
504.520507
505.992131
506.441101
506.339485
507.840475
508.839338
483.514045
487.468232
489.647830
489.995056
488.751944
491.989288
493.555414
493.116161
490.813106
494.861662
496.962731
496.857989
494.816282
498.679801
500.594847
500.277636
497.964790
502.043891
504.183123
504.239964
502.573082
505.767728
507.410349
484.605356
486.752178
488.518722
489.338388
489.649981
491.525530
492.836665
493.087767
492.859330
494.915248
496.444615
496.838753
496.687764
498.664798
500.085048
500.350899
500.075211
502.106717
503.630338
504.061668
503.942681
505.549751
506.650269
484.137780
485.723619
487.340410
488.398931
489.221164
490.801143
492.116442
492.790780
493.276046
494.720927
495.956418
496.537363
496.930080
498.364170
499.590818
500.135796
500.474165
501.868528
503.074226
503.619657
503.918560
505.041061
505.884140
481.546471
483.768391
485.687362
486.706663
487.257602
489.315084
490.920192
491.637407
491.936430
493.663088
494.951517
495.327805
495.301662
497.159452
498.575936
499.010747
498.984410
500.725040
502.027028
502.387600
502.301658
503.792679
504.832282
477.481584
481.556872
484.032590
484.764891
484.032428
487.522719
489.604863
490.088837
489.241167
492.202305
493.798793
493.712975
492.112431
495.572545
497.456119
497.506183
495.981692
499.204925
500.891559
500.847452
499.381414
502.248990
503.772102
479.250064
481.511821
483.491786
484.583076
485.221394
487.392284
489.129818
489.985456
490.403289
492.193987
493.533889
493.972085
494.009174
495.906480
497.366380
497.854118
497.851963
499.526306
500.734776
501.018549
500.880412
502.330875
503.349035
479.523995
481.207435
482.958425
484.162122
485.156113
486.975807
488.577148
489.563489
490.325440
491.856548
493.166576
493.875986
494.417086
495.905431
497.217158
497.910798
498.358474
499.558712
500.529795
500.911259
501.115895
502.144658
502.937128
477.629080
479.981306
481.982268
483.018261
483.566086
485.834953
487.620156
488.431812
488.775131
490.786577
492.340884
492.948125
493.117452
495.064395
496.592075
497.204830
497.344080
498.836420
499.878083
500.054996
499.854485
501.269082
502.271684
474.139622
478.499004
481.047120
481.674985
480.674865
484.494515
486.717151
487.123153
485.997615
489.511902
491.508036
491.717896
490.378305
493.883138
495.879523
496.191283
495.109584
497.809131
499.149691
498.904972
497.325176
500.125677
501.620770
477.027835
479.372424
481.358559
482.378381
482.915428
485.183379
486.976486
487.802902
488.165651
490.196924
491.773083
492.402534
492.591164
494.552009
496.088114
496.702380
496.831597
498.296870
499.298370
499.429556
499.193642
500.604895
501.613307
478.294052
479.971460
481.699058
482.874035
483.849964
485.674180
487.298685
488.322922
489.131770
490.698784
492.049202
492.801935
493.381456
494.896606
496.225429
496.924883
497.355195
498.493532
499.370324
499.637611
499.746582
500.790305
501.610598
477.314663
479.606273
481.572671
482.631917
483.251668
485.446039
487.237207
488.173862
488.692521
490.515806
491.903390
492.402379
492.496054
494.430148
495.916159
496.421303
496.406421
497.966634
499.002454
499.053940
498.674954
500.239708
501.348641
474.711636
478.928510
481.426768
482.138299
481.396282
484.947469
487.131221
487.766062
487.136204
490.071095
491.705142
491.692648
490.165390
493.666622
495.583790
495.672040
494.171393
497.202817
498.631409
498.200938
496.157666
499.430392
501.143842
478.193715
480.461667
482.391812
483.412044
483.992684
486.144252
487.897975
488.804489
489.294895
491.086973
492.442330
492.911494
492.975171
494.871394
496.319916
496.794865
496.763364
498.327214
499.376844
499.442580
499.071060
500.635190
501.740491
480.070350
481.690059
483.336354
484.431708
485.332001
487.057353
488.597400
489.558877
490.312271
491.819924
493.111574
493.815997
494.348391
495.780726
497.025806
497.656202
498.044698
499.196836
500.106063
500.402805
500.523942
501.564067
502.374163
479.745327
481.968329
483.806792
484.706554
485.151788
487.222733
488.860585
489.585794
489.865965
491.818813
493.323360
493.915303
494.083047
495.888124
497.274799
497.763991
497.798053
499.310516
500.371031
500.543687
500.311455
501.715155
502.701570
477.870914
481.980630
484.273367
484.736291
483.692722
487.123109
489.090373
489.354897
488.116206
491.552247
493.480644
493.705748
492.473230
495.678283
497.446926
497.576426
496.289441
499.120647
500.539280
500.332290
498.710666
501.506787
502.956191
482.328440
484.308358
485.887838
486.624839
486.955536
488.839846
490.330244
491.007222
491.281914
493.164442
494.632083
495.269635
495.490823
497.222813
498.544764
499.053271
499.130805
500.585500
501.606753
501.815353
501.611790
502.893605
503.761334
485.466481
486.401126
487.435725
488.256761
489.040390
490.299629
491.493094
492.406881
493.242338
494.529886
495.715626
496.588951
497.352553
498.521356
499.570565
500.295372
500.882196
501.813477
502.595286
503.040673
503.346948
504.008234
504.477995
486.910380
487.479604
488.263023
489.064735
489.931822
490.997661
492.075082
493.063061
494.044578
495.167498
496.251280
497.203142
498.111477
499.125292
500.075239
500.870779
501.592785
502.380660
503.075843
503.597478
504.028939
504.500115
504.810370
493.351102
493.887935
494.662202
495.463896
496.285783
497.198614
498.073820
498.853303
499.653273
500.624606
501.607022
502.489745
503.347672
504.308669
505.230981
506.028420
506.794066
507.664016
508.482540
509.137580
509.686123
510.223677
510.571593
491.900244
492.666849
493.616689
494.445827
495.233995
496.245830
497.163950
497.853433
498.540135
499.625335
500.694157
501.526608
502.294001
503.355934
504.342443
505.070947
505.737299
506.719562
507.626670
508.247831
508.735889
509.410502
509.883566
489.176269
490.482096
491.782024
492.616065
493.250708
494.532014
495.566819
496.051054
496.420106
497.831146
499.102702
499.799674
500.294689
501.645983
502.791353
503.350418
503.724931
505.019428
506.127275
506.641018
506.911461
507.927065
508.671041
486.077434
488.111730
489.791392
490.595095
490.927616
492.665439
493.884783
494.145429
493.999700
495.958808
497.477700
497.989523
498.012585
499.850910
501.202728
501.550099
501.428131
503.234440
504.578669
504.931505
504.787506
506.313729
507.360428
485.322702
486.860855
488.428343
489.454811
490.240447
491.716774
492.910807
493.468339
493.871345
495.357247
496.671701
497.341318
497.802381
499.207701
500.402556
500.946935
501.291849
502.629736
503.771932
504.266219
504.526711
505.636090
506.473057
484.156602
485.514650
487.065362
488.247517
489.273001
490.721912
491.988730
492.792730
493.494564
494.776846
495.955124
496.689330
497.326476
498.557675
499.682401
500.348409
500.897044
502.018542
503.021048
503.557620
503.960740
504.889333
505.607696
481.849411
483.597901
485.396996
486.616123
487.581283
489.295418
490.767790
491.634320
492.292627
493.712694
494.926478
495.556069
496.027399
497.434395
498.664279
499.281801
499.688762
500.935695
501.967696
502.377754
502.591185
503.700961
504.550135
479.253297
481.720565
483.843519
484.998648
485.645211
487.822425
489.536552
490.345932
490.710808
492.513050
493.870463
494.333224
494.397443
496.242954
497.663739
498.143776
498.158256
499.781438
500.934503
501.139250
500.910522
502.458290
503.544321
479.517857
481.305294
483.162832
484.448883
485.494327
487.312284
488.900855
489.881837
490.639994
492.136439
493.415896
494.108723
494.636029
496.081895
497.345262
497.992632
498.406689
499.614493
500.586018
500.939260
501.111763
502.198935
503.039151
479.475271
480.926780
482.605173
483.920885
485.102505
486.768301
488.278140
489.320049
490.227095
491.652653
492.955369
493.817961
494.572503
495.872700
497.062340
497.800362
498.378569
499.404874
500.268914
500.683195
501.002983
501.890007
502.593947
478.269360
479.991311
481.777330
483.000549
484.001238
485.825342
487.402831
488.330764
489.053496
490.723959
492.205858
493.070752
493.723996
495.203466
496.486677
497.166866
497.603421
498.751966
499.652138
499.950564
500.087102
501.147760
501.974697
476.694543
479.044450
481.055910
482.117124
482.695753
484.922276
486.651260
487.387675
487.666077
489.818310
491.531450
492.288831
492.581750
494.468805
495.921418
496.464246
496.533185
498.031346
499.047743
499.149188
498.853915
500.351666
501.414050
477.752145
479.441071
481.180768
482.360708
483.331118
485.142697
486.719490
487.654311
488.394000
490.096336
491.616824
492.518153
493.198844
494.692618
495.981233
496.660520
497.087975
498.216096
499.089043
499.359648
499.475090
500.527410
501.352843
478.454193
479.827405
481.403804
482.628428
483.748971
485.396477
486.910405
487.966777
488.906331
490.402043
491.788278
492.728672
493.541305
494.867267
496.065681
496.803207
497.365365
498.347013
499.150894
499.503306
499.776053
500.649725
501.353772
478.001972
479.643095
481.332694
482.477967
483.432766
485.244379
486.855026
487.860333
488.660488
490.278077
491.694228
492.511595
493.132734
494.607411
495.878958
496.529857
496.927765
498.059668
498.930307
499.178509
499.267713
500.345496
501.193361
477.171116
479.421621
481.332272
482.319993
482.860091
485.071141
486.846427
487.703460
488.115251
490.096685
491.634743
492.258718
492.451542
494.316877
495.743004
496.235110
496.244252
497.756904
498.771227
498.830967
498.475834
500.026898
501.127864
478.855581
480.473153
482.123876
483.225075
484.138836
485.918031
487.506938
488.497607
489.278843
490.861175
492.234700
493.011277
493.596690
495.040901
496.287430
496.920846
497.312246
498.451821
499.341310
499.612158
499.715038
500.786860
501.624793
480.175239
481.493486
482.981920
484.109717
485.141867
486.721001
488.192396
489.226690
490.136905
491.557029
492.853171
493.711895
494.455337
495.722554
496.871825
497.574267
498.122947
499.122359
499.968576
500.374585
500.681289
501.531494
502.205280
480.372064
481.955513
483.535662
484.548822
485.370877
487.068538
488.579674
489.496953
490.217306
491.790737
493.167514
493.951586
494.537703
495.949741
497.167091
497.794256
498.198870
499.356516
500.298498
500.666041
500.851499
501.833409
502.586604
480.267451
482.424164
484.166270
484.968484
485.323826
487.369198
488.991210
489.714854
490.007943
491.966827
493.493913
494.124667
494.320330
496.109180
497.470668
497.951758
497.988460
499.517253
500.610784
500.845790
500.669028
502.009525
502.937432
482.868589
484.244895
485.592531
486.449586
487.154668
488.686009
490.065417
490.936778
491.642393
493.141476
494.463527
495.260492
495.869838
497.223339
498.388783
499.028944
499.463874
500.583359
501.498465
501.893333
502.092068
502.973818
503.626466
485.237942
486.027241
486.993940
487.847304
488.715488
489.915655
491.096514
492.079768
493.022727
494.243718
495.400594
496.324662
497.175739
498.268112
499.276067
500.037316
500.703981
501.576510
502.344301
502.854445
503.256490
503.834517
504.242281
486.464895
486.997986
487.763730
488.578250
489.472372
490.537970
491.626399
492.647997
493.668428
494.789460
495.875597
496.849417
497.783573
498.783959
499.724678
500.532597
501.277972
502.062625
502.765993
503.317351
503.780034
504.236454
504.529884
492.846120
493.426799
494.243864
495.074844
495.918921
496.873565
497.782725
498.579399
499.387100
500.390801
501.398684
502.292417
503.151661
504.128503
505.057925
505.847001
506.587538
507.433541
508.210384
508.810438
509.310025
509.845426
510.199223
491.208938
492.111389
493.149189
493.999098
494.770196
495.870751
496.842462
497.523357
498.162079
499.339389
500.465012
501.296166
502.024179
503.148391
504.163795
504.869431
505.468388
506.461490
507.328642
507.851988
508.225255
508.958532
509.476532
487.820194
489.652066
491.185266
491.984844
492.384007
493.985328
495.148487
495.516792
495.543835
497.347490
498.792054
499.423007
499.648246
501.302580
502.561856
503.027935
503.105148
504.627929
505.741438
506.022408
505.873019
507.247839
508.177209
483.085086
486.811117
489.007147
489.616946
488.902047
491.783941
493.308190
493.198571
491.637898
495.067289
497.019333
497.286818
496.162090
499.190764
500.857692
500.926518
499.636298
502.533112
504.045950
503.898106
502.292877
505.222321
506.750031
483.733514
485.854595
487.699997
488.705497
489.253079
491.071409
492.406190
492.840521
492.888359
494.784948
496.286774
496.888162
497.069934
498.795053
500.114958
500.561897
500.597895
502.173903
503.321153
503.562825
503.382027
504.875206
505.919723
482.780039
484.504100
486.286117
487.502757
488.456300
490.089264
491.457130
492.215279
492.793398
494.253447
495.540704
496.249273
496.780253
498.155649
499.352945
499.967753
500.380541
501.575510
502.549906
502.912978
503.092951
504.198403
505.048821
479.520311
482.162523
484.397110
485.594512
486.233704
488.398561
490.067034
490.805975
491.103648
492.938012
494.344882
494.863377
494.978654
496.780728
498.170774
498.657355
498.696993
500.250302
501.325292
501.437967
501.110224
502.735063
503.873820
474.532316
479.597174
482.579348
483.506683
482.780926
486.460687
488.615804
489.062708
488.072610
491.282265
493.069686
493.188210
491.868069
495.137266
496.956096
497.085838
495.773769
498.661927
500.059389
499.644994
497.602224
500.961201
502.713511
477.140088
479.824116
482.114482
483.368785
484.075010
486.335440
488.106623
488.939208
489.320688
491.240267
492.725552
493.311608
493.480245
495.317640
496.731335
497.231415
497.269465
498.803259
499.843539
499.916116
499.558119
501.179546
502.322996
477.973029
479.809486
481.718685
483.043034
484.114702
485.957229
487.541404
488.480695
489.211754
490.854357
492.308775
493.158728
493.800088
495.240062
496.478810
497.116587
497.521973
498.678209
499.577343
499.845769
499.949190
501.068385
501.943535
476.394044
478.784202
480.864882
482.008025
482.660797
484.866370
486.555264
487.233002
487.441849
489.666676
491.449526
492.275248
492.632277
494.434546
495.801600
496.268256
496.271494
497.806148
498.836608
498.898118
498.534624
500.132380
501.262224
473.108236
477.422557
480.006505
480.756801
479.975308
483.570503
485.604093
485.747540
484.193741
488.222455
490.589142
491.150335
490.269062
493.362412
495.076750
495.140313
493.731020
496.654137
498.037418
497.601879
495.561124
498.861786
500.587643
475.980849
478.305330
480.301482
481.369081
481.968108
484.148793
485.827012
486.500501
486.720344
488.990647
490.830992
491.709076
492.102738
493.918205
495.286772
495.750672
495.746978
497.267224
498.282775
498.333354
497.962076
499.549073
500.672103
477.230398
478.884987
480.589916
481.744064
482.697869
484.501928
486.069659
486.989692
487.724930
489.482984
491.074413
492.044850
492.771247
494.228887
495.464192
496.097805
496.494735
497.617696
498.485061
498.736747
498.833333
499.922037
500.777098
476.261890
478.502236
480.401123
481.360636
481.856434
484.108025
485.874237
486.644908
486.951832
489.136767
490.884167
491.686611
492.021252
493.847078
495.237211
495.737361
495.784889
497.250088
498.238241
498.304421
497.975540
499.511925
500.604825
473.701545
477.815415
480.203218
480.725286
479.646228
483.454072
485.653456
485.977903
484.658783
488.457637
490.653825
491.084986
490.073902
493.221099
494.981534
495.125943
493.888164
496.633051
497.955841
497.567919
495.680095
498.812345
500.464108
477.098110
479.314793
481.172473
482.083589
482.537411
484.768548
486.531355
487.307060
487.608020
489.749795
491.439790
492.187366
492.478053
494.278431
495.653114
496.145246
496.193758
497.671163
498.685723
498.787351
498.482520
500.003606
501.076821
478.917546
480.517419
482.126888
483.167770
484.022025
485.792213
487.367169
488.321370
489.071591
490.719149
492.172786
493.018984
493.647884
495.066343
496.280921
496.905431
497.309857
498.459311
499.388925
499.736718
499.910939
500.935419
501.725213
478.555905
480.777803
482.596066
483.448998
483.843503
486.001944
487.723059
488.511954
488.858206
490.865635
492.438914
493.097873
493.309676
495.113099
496.478589
496.946082
496.968428
498.523599
499.648595
499.912900
499.778489
501.134216
502.082272
476.656001
480.783833
483.062394
483.454620
482.264903
485.901707
488.008372
488.382788
487.270780
490.689635
492.633444
492.888639
491.678989
494.878594
496.624419
496.715881
495.373593
498.302889
499.823359
499.762322
498.365151
500.993537
502.364520
481.147082
483.136916
484.714898
485.428610
485.730274
487.711424
489.297540
490.058102
490.407773
492.308516
493.793186
494.450181
494.684184
496.413185
497.720743
498.209919
498.276388
499.784430
500.879281
501.182117
501.076082
502.314603
503.148085
484.315519
485.258424
486.301775
487.128829
487.926138
489.239352
490.495029
491.467430
492.352845
493.668942
494.875613
495.765872
496.539538
497.708472
498.751355
499.470591
500.062957
501.027055
501.857213
502.358767
502.712529
503.375109
503.837829
485.777000
486.354910
487.152062
487.970769
488.862573
489.969736
491.095116
492.129754
493.151660
494.304092
495.409941
496.378079
497.295902
498.311830
499.259895
500.055856
500.787923
501.601574
502.333620
502.895681
503.359851
503.843486
504.156341
492.235982
492.891386
493.770204
494.632980
495.492900
496.511948
497.466869
498.272889
499.067984
500.121084
501.158083
502.046138
502.882270
503.890935
504.835728
505.606065
506.303521
507.149914
507.903003
508.447772
508.886116
509.440153
509.812581
490.196145
491.398945
492.585144
493.430941
494.089144
495.390281
496.453338
497.073736
497.523305
498.927703
500.152472
500.928405
501.486527
502.792831
503.880413
504.514954
504.922381
506.060347
506.948639
507.345404
507.488504
508.411439
509.032260
484.802583
488.326533
490.367090
490.948599
490.262131
493.048009
494.529269
494.494852
493.037687
496.364673
498.246922
498.567032
497.533540
500.466058
502.073067
502.199669
500.990550
503.746545
505.133689
504.966245
503.376343
506.162413
507.573293
469.811791
483.978563
487.762819
487.339773
478.290933
489.614503
492.271845
490.591685
477.986583
492.499620
496.045165
495.079441
484.609364
497.011056
499.981117
498.758861
488.066768
500.308643
503.027274
501.359310
489.428573
502.676135
505.887599
480.448650
484.338789
486.740352
487.532776
486.976905
490.014938
491.686534
491.706503
490.244530
493.693441
495.649136
495.927567
494.824562
497.858884
499.544392
499.642161
498.368483
501.205983
502.639185
502.413592
500.760432
503.705783
505.261353
480.810882
483.249580
485.370742
486.553726
487.217953
489.263963
490.811459
491.438659
491.642357
493.520752
494.986097
495.564013
495.730454
497.492206
498.848665
499.327086
499.368750
500.896713
501.958061
502.091051
501.807866
503.359601
504.452433
475.112422
480.187946
483.191102
484.141947
483.427169
487.081400
489.193655
489.591222
488.559019
491.766716
493.563934
493.695596
492.384400
495.634321
497.437120
497.564410
496.254530
499.124653
500.502955
500.074379
498.022089
501.379379
503.131430
456.002303
475.601801
480.850617
480.555415
469.611393
483.652529
487.301571
486.439582
475.804028
488.699824
491.842864
490.520728
478.869636
492.489943
495.774972
494.580904
483.603543
496.126805
498.766679
496.539722
482.263729
497.899114
501.679005
472.695850
477.815023
480.868172
481.862654
481.198914
484.942891
487.148799
487.625460
486.664121
489.961676
491.843582
492.044414
490.784741
494.066251
495.886761
496.020203
494.707765
497.575225
498.940347
498.487783
496.415532
499.786880
501.554381
475.885240
478.466416
480.711122
481.966054
482.692263
484.960145
486.713680
487.482494
487.789342
489.885686
491.545914
492.274190
492.550870
494.367047
495.749077
496.226000
496.243985
497.778847
498.812606
498.872735
498.507959
500.134468
501.286256
472.677274
477.061236
479.732628
480.563702
479.845336
483.474469
485.529555
485.689227
484.141247
488.150237
490.489745
491.026637
490.126005
493.198079
494.893624
494.941720
493.527013
496.468708
497.871738
497.444093
495.406976
498.740617
500.490716
457.898489
474.127830
478.477434
477.909729
467.053780
480.755175
484.121390
482.418639
468.225429
484.923344
489.190563
488.610199
478.626772
490.840353
493.778686
492.383259
480.877601
493.879391
496.626917
494.461621
480.392124
495.814590
499.547793
472.349663
476.639437
479.196011
479.926093
479.134485
482.729875
484.766795
484.912939
483.368819
487.434553
489.844920
490.444785
489.586787
492.667911
494.359104
494.401091
492.980494
495.911352
497.308319
496.882310
494.848556
498.171105
499.912167
475.407429
477.690595
479.641159
480.659483
481.213099
483.436507
485.160304
485.877275
486.143723
488.409785
490.252343
491.134416
491.522323
493.335549
494.696529
495.163508
495.181699
496.685007
497.705532
497.783001
497.450010
499.029786
500.148935
472.711646
476.842555
479.254834
479.800616
478.740866
482.563561
484.759770
485.061469
483.731342
487.605778
489.895664
490.408213
489.451203
492.596806
494.341227
494.474943
493.237195
495.988699
497.324504
496.951743
495.079801
498.229532
499.892756
459.005260
474.586040
478.609944
477.581928
465.299653
480.325796
484.082951
482.748312
469.697187
485.292267
489.258761
488.486710
478.028123
490.660694
493.736332
492.596385
482.179240
494.099499
496.660309
494.673870
481.600377
496.008371
499.514033
473.538132
477.646644
480.018153
480.514342
479.412366
483.224038
485.429766
485.751485
484.428180
488.252884
490.476301
490.926029
489.918775
493.040653
494.771633
494.898423
493.662190
496.425262
497.789871
497.460444
495.621743
498.745706
500.381061
477.076510
479.308378
481.162075
482.056697
482.495693
484.719245
486.489001
487.289831
487.630537
489.738345
491.404376
492.132361
492.393430
494.185723
495.538600
496.003737
496.035760
497.563107
498.656182
498.867303
498.673042
500.125751
501.143140
474.899199
479.098770
481.468073
481.933353
480.809220
484.538775
486.725459
487.145529
486.065856
489.545209
491.543433
491.826094
490.626811
493.834271
495.578184
495.652277
494.296794
497.238938
498.775943
498.717645
497.329437
500.011175
501.428545
461.388900
477.502478
481.519871
480.426804
468.222301
482.936239
486.635975
485.616298
474.163495
487.966500
491.369869
490.221405
478.868910
492.197690
495.347008
494.056405
482.861138
495.655879
498.595228
497.306164
486.778715
498.631515
501.517974
477.644304
481.562084
483.670229
484.013692
482.830910
486.354171
488.392386
488.803160
487.758063
491.089038
492.967601
493.248145
492.089479
495.194440
496.868183
496.978510
495.693368
498.562874
500.056454
500.051096
498.719146
501.248366
502.526636
483.109597
484.383635
485.564948
486.334516
486.940460
488.494831
489.865706
490.783829
491.486255
493.014162
494.305786
495.116146
495.686481
497.042494
498.152940
498.786042
499.184690
500.350744
501.277822
501.730511
501.926218
502.788203
503.357514
485.032112
485.683859
486.527712
487.349625
488.226886
489.393585
490.562367
491.600959
492.605084
493.800619
494.927670
495.876640
496.755266
497.795000
498.750409
499.521972
500.221250
501.075751
501.840431
502.404625
502.855569
503.384108
503.727898
491.849892
492.472851
493.362746
494.281892
495.215601
496.252361
497.236739
498.099659
498.954480
499.977927
500.991137
501.888414
502.751444
503.728898
504.658117
505.442513
506.160588
506.955352
507.665160
508.200154
508.648431
509.150962
509.489374
490.165951
491.119060
492.242105
493.193465
494.065196
495.253240
496.306784
497.064551
497.758384
498.949300
500.072524
500.905462
501.639092
502.762665
503.780128
504.489155
505.071707
506.004451
506.791178
507.239302
507.555809
508.254632
508.757262
486.689720
488.587239
490.226788
491.150371
491.669262
493.364549
494.619357
495.083881
495.183061
496.986613
498.414665
499.046081
499.282572
500.932082
502.196357
502.681480
502.756891
504.201665
505.212090
505.402450
505.188786
506.527610
507.442049
481.843071
485.649888
487.971608
488.725392
488.148077
491.126785
492.749134
492.751813
491.281828
494.695955
496.620259
496.889755
495.784997
498.803075
500.476651
500.579398
499.306338
502.109959
503.505381
503.260021
501.588686
504.483603
505.997869
482.380310
484.585582
486.561324
487.710700
488.392083
490.314824
491.747852
492.281434
492.403296
494.302746
495.791284
496.396061
496.592254
498.316705
499.647116
500.120392
500.163815
501.672681
502.728529
502.890849
502.655551
504.120095
505.153663
481.294713
483.111426
485.029316
486.385758
487.464985
489.204586
490.665683
491.504205
492.138889
493.618678
494.910941
495.627273
496.169577
497.552115
498.762099
499.394423
499.809330
500.966460
501.885284
502.197208
502.341194
503.427754
504.271231
477.890401
480.645923
483.029749
484.365316
485.121889
487.392513
489.148383
489.952439
490.293978
492.157832
493.582584
494.113312
494.239314
496.051940
497.455621
497.956477
498.000909
499.538773
500.588185
500.676219
500.331464
501.948578
503.085411
472.812436
478.008609
481.146805
482.206125
481.586322
485.367685
487.603401
488.103747
487.147261
490.389529
492.199471
492.330683
491.019348
494.298626
496.130303
496.273755
494.972249
497.861534
499.256581
498.839833
496.797244
500.159350
501.914861
475.494055
478.277098
480.694004
482.061272
482.861489
485.207917
487.047278
487.925531
488.336097
490.280092
491.780415
492.372204
492.543561
494.386887
495.809485
496.320154
496.371635
497.922026
498.980939
499.071269
498.729068
500.363704
501.515110
476.458756
478.356605
480.353747
481.765637
482.915333
484.826335
486.465513
487.443723
488.199364
489.855657
491.312863
492.156990
492.791451
494.231251
495.472792
496.114832
496.533409
497.720775
498.659107
498.964342
499.097940
500.239522
501.126987
474.998585
477.421808
479.558534
480.766174
481.481454
483.739773
485.472365
486.183594
486.413498
488.642902
490.417272
491.225238
491.564542
493.361477
494.724766
495.186101
495.197798
496.778372
497.868554
497.984507
497.663786
499.291835
500.437786
471.787617
476.117148
478.735968
479.533737
478.802673
482.438410
484.507554
484.681017
483.147603
487.177263
489.531557
490.069766
489.163999
492.249525
493.954292
494.002902
492.594801
495.575980
497.034336
496.666119
494.677322
498.013753
499.758134
474.672447
477.009681
479.032069
480.134627
480.772279
482.989094
484.700003
485.400434
485.640009
487.919618
489.758868
490.624864
491.000980
492.803725
494.156506
494.604046
494.605019
496.178529
497.268692
497.390649
497.075942
498.700667
499.842478
475.896580
477.566905
479.295765
480.476060
481.459345
483.299321
484.900384
485.845384
486.601517
488.383968
489.994884
490.972396
491.692802
493.134166
494.346131
494.959286
495.360093
496.531436
497.471801
497.797607
497.954061
499.079621
499.951678
474.887945
477.149737
479.073580
480.052572
480.570170
482.861967
484.665274
485.459075
485.786833
488.014481
489.804738
490.634451
490.974555
492.779648
494.135866
494.604988
494.648675
496.162069
497.226713
497.372684
497.108350
498.678241
499.784530
472.299698
476.441296
478.857238
479.396159
478.334314
482.190028
484.432340
484.779927
483.480111
487.336023
489.590018
490.060334
489.061370
492.181957
493.898483
494.000559
492.748623
495.542712
496.944647
496.640000
494.820317
497.981467
499.643225
475.709817
477.953036
479.842383
480.779198
481.260868
483.539532
485.348359
486.156962
486.487563
488.678051
490.415564
491.194087
491.490046
493.262714
494.592475
495.041918
495.075980
496.592084
497.674768
497.849407
497.604539
499.157086
500.243143
477.559550
479.186434
480.833394
481.911740
482.806049
484.625986
486.251910
487.250900
488.039553
489.721968
491.203673
492.064944
492.688362
494.075037
495.242711
495.822915
496.210144
497.389574
498.376188
498.784911
499.010059
500.068038
500.874331
477.229290
479.482049
481.345042
482.245537
482.689575
484.901807
486.680179
487.525108
487.916794
489.944702
491.527017
492.186601
492.383734
494.147970
495.460336
495.876085
495.873338
497.456333
498.633997
498.951294
498.860908
500.251180
501.218518
475.365366
479.527481
481.855142
482.300213
481.164868
484.857228
487.024306
487.461237
486.399563
489.826521
491.765838
492.012780
490.784164
493.939106
495.627625
495.661657
494.286623
497.245664
498.817262
498.803560
497.444662
500.107402
501.498759
479.909512
481.928939
483.551946
484.316051
484.670084
486.704781
488.346978
489.162589
489.553777
491.464211
492.943925
493.589603
493.802420
495.492254
496.751223
497.194270
497.237141
498.766393
499.901887
500.244903
500.173225
501.441780
502.293228
483.127673
484.094259
485.175938
486.047902
486.892944
488.255230
489.560149
490.577851
491.496145
492.824175
494.028784
494.908089
495.661412
496.798684
497.804752
498.492151
499.071218
500.050505
500.911703
501.447110
501.831824
502.520415
502.998462
484.618176
485.216198
486.047105
486.906638
487.842763
488.995736
490.166015
491.240467
492.290944
493.455952
494.561170
495.518860
496.417407
497.405913
498.323940
499.096399
499.821076
500.647869
501.406365
501.999228
502.492786
503.000559
503.327379
491.366065
491.990927
492.913975
493.893125
494.892618
495.963673
496.984748
497.896424
498.791020
499.794071
500.780220
501.668280
502.534951
503.495807
504.418853
505.212943
505.940152
506.704979
507.385585
507.909308
508.356819
508.832095
509.151929
489.807351
490.684718
491.814711
492.854696
493.848591
495.027008
496.105247
496.957084
497.765235
498.859278
499.908053
500.742891
501.527570
502.581998
503.572924
504.322141
504.972209
505.819198
506.549769
507.012689
507.386019
507.995362
508.441050
486.877316
488.339075
489.875813
490.982133
491.878987
493.328632
494.543567
495.252684
495.813833
497.170269
498.371055
499.071579
499.613401
500.930633
502.081963
502.714719
503.137070
504.222633
505.078761
505.389314
505.524186
506.472246
507.191203
483.515983
485.759187
487.730765
488.866768
489.530243
491.415022
492.824115
493.374463
493.530315
495.332345
496.726998
497.254369
497.380475
499.134102
500.486178
500.967663
501.002443
502.495748
503.521245
503.642982
503.353713
504.817192
505.843490
482.556805
484.295986
486.155352
487.496698
488.573303
490.240529
491.629003
492.416987
493.014747
494.452690
495.703720
496.382533
496.896039
498.275877
499.488550
500.121498
500.532677
501.683315
502.597131
502.910355
503.054374
504.111071
504.931405
481.110162
482.690348
484.543701
486.020631
487.302335
488.961781
490.415115
491.386956
492.210013
493.516771
494.692912
495.441696
496.106817
497.346950
498.498812
499.214503
499.784310
500.815252
501.690578
502.116185
502.445331
503.340140
504.048726
478.426966
480.481584
482.632030
484.141293
485.335027
487.270512
488.922143
489.913994
490.650586
492.133371
493.385113
494.039157
494.532406
495.961136
497.221978
497.875567
498.300469
499.512542
500.488917
500.847405
501.027465
502.125842
502.974838
475.524198
478.410393
480.929679
482.363202
483.200442
485.608740
487.495457
488.400260
488.807723
490.695483
492.109688
492.599382
492.680687
494.548548
495.999615
496.513689
496.559104
498.179961
499.326395
499.526246
499.299480
500.857390
501.953347
476.074124
478.135999
480.296383
481.819924
483.046294
485.047868
486.778078
487.843335
488.647684
490.200126
491.514275
492.216836
492.747005
494.206897
495.491340
496.161964
496.605923
497.849088
498.861203
499.252209
499.458391
500.575706
501.434970
476.402737
478.002425
479.876794
481.374255
482.711600
484.516486
486.136996
487.253689
488.205585
489.656938
490.961816
491.805524
492.539811
493.842443
495.039389
495.781765
496.382055
497.480233
498.433014
498.926661
499.309961
500.245402
500.976732
475.493076
477.280822
479.182804
480.539556
481.669977
483.595505
485.258181
486.253462
487.019976
488.690798
490.144247
490.957648
491.559914
493.036859
494.314005
494.968287
495.401590
496.668167
497.710988
498.129417
498.356225
499.481660
500.343628
474.103968
476.464623
478.540545
479.702027
480.394493
482.689626
484.484854
485.285126
485.614582
487.750787
489.420895
490.107187
490.320156
492.212399
493.649041
494.132262
494.153087
495.823960
497.029952
497.282376
497.096861
498.670757
499.773147
475.163496
476.871919
478.662693
479.914079
480.965419
482.846152
484.487220
485.476456
486.257306
487.971642
489.481169
490.344537
490.975430
492.450347
493.706125
494.333820
494.747432
496.009202
497.056743
497.482900
497.716928
498.847662
499.712443
475.789124
477.198720
478.825728
480.099510
481.274556
482.998499
484.581887
485.683999
486.659364
488.209140
489.638866
490.592962
491.390977
492.682150
493.826986
494.508633
495.065382
496.158759
497.126655
497.639636
498.039559
498.986308
499.723262
475.224529
476.925940
478.672179
479.844633
480.823900
482.734084
484.427923
485.466361
486.286538
488.015263
489.540334
490.426493
491.067676
492.489420
493.676617
494.242017
494.610678
495.861247
496.909662
497.337961
497.573392
498.708597
499.576034
474.302532
476.643291
478.621437
479.619810
480.148889
482.499273
484.378209
485.256266
485.654332
487.809526
489.506779
490.237212
490.479353
492.265434
493.576036
493.946060
493.882382
495.538058
496.749050
497.008097
496.825351
498.406832
499.512386
476.039767
477.730157
479.453003
480.594661
481.545139
483.438073
485.128937
486.173723
486.993959
488.699503
490.192237
491.047309
491.654500
493.030621
494.168825
494.692056
495.032058
496.270683
497.320656
497.757157
497.996325
499.121780
499.978775
477.435123
478.820547
480.393032
481.594883
482.702967
484.388405
485.967950
487.092980
488.079693
489.573398
490.931106
491.826021
492.562930
493.758806
494.800481
495.395419
495.894676
496.967325
497.943504
498.481131
498.895109
499.812903
500.519959
477.687609
479.350183
481.033494
482.147554
483.071730
484.880390
486.513734
487.557839
488.387723
489.986904
491.371492
492.158022
492.720931
494.042126
495.133793
495.629995
495.958044
497.194989
498.263288
498.743820
499.017393
500.075434
500.872204
477.639328
479.892188
481.751718
482.669765
483.142185
485.299383
487.052331
487.930195
488.371043
490.303022
491.796648
492.411840
492.585087
494.260536
495.478761
495.802429
495.719235
497.358582
498.587418
498.923899
498.817790
500.241196
501.218666
480.371627
481.822622
483.273131
484.237958
485.052295
486.692789
488.191292
489.188881
489.997733
491.499006
492.798595
493.572744
494.145448
495.409819
496.461499
496.985118
497.348586
498.532552
499.547307
500.027234
500.293113
501.242264
501.936405
482.864138
483.707964
484.758233
485.705409
486.671243
487.971102
489.253707
490.333718
491.348922
492.589488
493.738515
494.641159
495.453878
496.480095
497.408032
498.095980
498.728052
499.637989
500.475076
501.055054
501.518814
502.151710
502.592666
484.161988
484.739325
485.577151
486.476291
487.460485
488.618713
489.798530
490.902017
491.981673
493.127304
494.212026
495.166162
496.063449
497.009132
497.888126
498.645532
499.373274
500.186544
500.945689
501.559302
502.080362
502.586080
502.908734
490.659227
491.368663
492.377563
493.412825
494.450970
495.583126
496.650931
497.579343
498.470518
499.485151
500.462997
501.316258
502.148236
503.128672
504.069797
504.855284
505.560547
506.333620
507.009275
507.501787
507.917375
508.417037
508.762482
488.776783
489.876426
491.167975
492.262038
493.252274
494.550770
495.705933
496.552697
497.303450
498.457649
499.510191
500.262139
500.935051
502.081640
503.131560
503.848972
504.418280
505.334319
506.084515
506.475334
506.742950
507.458179
507.984306
484.862532
487.079261
488.996357
490.110304
490.768217
492.600893
493.993204
494.606544
494.843913
496.517360
497.791402
498.256686
498.340130
500.088923
501.438342
501.944726
501.998768
503.445366
504.418565
504.515969
504.195852
505.616349
506.595614
479.372735
483.849935
486.584328
487.570085
487.141461
490.284379
492.080332
492.320041
491.215413
494.263439
495.922639
495.916538
494.441463
497.764172
499.601222
499.734753
498.408765
501.263591
502.634172
502.251087
500.324796
503.463677
505.101990
480.309253
482.854312
485.130162
486.484127
487.313836
489.387437
490.969433
491.656800
491.916938
493.684152
495.011616
495.437869
495.471651
497.302154
498.728400
499.231008
499.265904
500.808238
501.868761
501.980891
501.671003
503.220615
504.315403
479.412477
481.427690
483.563051
485.085468
486.293666
488.174804
489.763626
490.700672
491.390862
492.829084
494.033274
494.634252
495.085364
496.514577
497.783917
498.436382
498.856437
500.074340
501.059039
501.424343
501.610405
502.697357
503.539679
475.967088
478.918555
481.499550
482.967289
483.813085
486.242774
488.129880
489.012640
489.385053
491.232078
492.588782
492.998186
493.001606
494.895101
496.368317
496.872561
496.896011
498.574090
499.788682
500.069791
499.935822
501.423799
502.476028
470.745123
476.223644
479.567980
480.722993
480.109042
484.115238
486.504533
487.082514
486.150923
489.374114
491.103857
491.058844
489.477917
492.978956
494.922826
495.042752
493.613823
496.797634
498.469485
498.417119
496.957181
499.852251
501.403203
473.659457
476.597640
479.162750
480.621409
481.483369
483.976798
485.944597
486.902045
487.340082
489.249990
490.658278
491.103382
491.134195
493.060969
494.563527
495.090798
495.142971
496.872999
498.151352
498.495438
498.410338
499.917416
500.974709
474.828791
476.803288
478.893035
480.376667
481.595301
483.629505
485.399160
486.488169
487.304094
488.872963
490.180041
490.841665
491.332523
492.837029
494.168080
494.856938
495.321024
496.657034
497.786887
498.297817
498.601705
499.712879
500.554987
473.523444
475.962674
478.143822
479.388834
480.147988
482.550202
484.457304
485.372050
485.793448
487.777658
489.261937
489.747356
489.782757
491.769248
493.301487
493.828945
493.874259
495.644455
496.965590
497.344729
497.285007
498.808166
499.872706
470.457507
474.717078
477.339610
478.138484
477.391336
481.231846
483.534760
484.054949
483.082568
486.479890
488.357129
488.376024
486.748081
490.409117
492.412714
492.523770
491.056520
494.340309
496.101799
496.120453
494.711104
497.639804
499.205924
473.223624
475.574684
477.635504
478.767834
479.442932
481.799647
483.686714
484.597879
485.034778
487.060866
488.598115
489.130122
489.188951
491.161720
492.656847
493.140321
493.153229
494.921303
496.252441
496.640525
496.588441
498.125307
499.199810
474.303911
476.053728
477.868121
479.108423
480.151001
482.106272
483.844749
484.925984
485.768174
487.432872
488.858989
489.627065
490.175653
491.638568
492.877468
493.458271
493.839226
495.188053
496.350793
496.880158
497.193501
498.342981
499.212002
473.059503
475.508215
477.584169
478.646409
479.222096
481.644092
483.592671
484.535510
484.987772
487.078200
488.693308
489.328221
489.485673
491.301669
492.623732
492.938606
492.796854
494.616887
495.982829
496.350609
496.246472
497.853170
498.972008
470.149901
474.679942
477.325560
477.960439
476.924294
480.958304
483.375631
483.936941
482.952560
486.492571
488.514808
488.745409
487.432187
490.672386
492.335201
492.117562
490.253697
493.751602
495.599724
495.566215
493.975723
497.114496
498.777355
473.862288
476.311049
478.377570
479.421581
479.975790
482.377834
484.317780
485.263849
485.719045
487.795950
489.396177
490.021316
490.156907
491.909873
493.155237
493.401100
493.208652
495.002034
496.354601
496.713101
496.599913
498.201240
499.316981
475.908371
477.668131
479.464782
480.665765
481.662494
483.567192
485.284262
486.380144
487.241587
488.869036
490.265216
491.035519
491.570591
492.879998
493.939533
494.367252
494.638095
495.940153
497.080209
497.589738
497.879842
499.021733
499.884869
475.630393
478.030768
480.061975
481.124390
481.727826
483.968799
485.806376
486.760208
487.275640
489.199093
490.685364
491.285967
491.446221
493.079285
494.237711
494.459792
494.279801
496.005913
497.314018
497.664230
497.549666
499.093398
500.163057
473.741266
478.122336
480.652530
481.314458
480.479869
484.058145
486.244397
486.840648
486.098454
489.223889
491.013517
491.229304
490.069418
492.984551
494.461042
494.213517
492.433734
495.738132
497.479462
497.430374
495.854956
498.850363
500.408747
478.512074
480.657078
482.425613
483.337597
483.840453
485.887466
487.570096
488.477818
488.983298
490.797060
492.197252
492.804693
492.998953
494.564967
495.681205
495.950704
495.827194
497.469845
498.694209
499.035457
498.915822
500.325298
501.273465
481.910342
482.946182
484.121354
485.088167
486.018789
487.427717
488.777952
489.847703
490.807562
492.111336
493.278810
494.123344
494.837954
495.903852
496.823853
497.418718
497.931295
498.941010
499.844152
500.396125
500.790684
501.542078
502.068684
483.493874
484.137794
485.036549
485.967081
486.967946
488.171482
489.385877
490.498272
491.571886
492.730788
493.813962
494.740807
495.599809
496.535041
497.392469
498.107144
498.797266
499.634297
500.418725
501.033575
501.550380
502.097543
502.454309
489.971049
490.793035
491.895536
492.972549
494.024335
495.222175
496.332631
497.258253
498.121865
499.166072
500.148195
500.961730
501.742771
502.761735
503.729543
504.498185
505.165811
505.968076
506.651897
507.108745
507.477829
508.026953
508.414402
487.516089
489.023256
490.534072
491.642018
492.513957
494.024906
495.278328
496.060747
496.625331
497.962072
499.068993
499.699305
500.133758
501.503384
502.657436
503.300754
503.670977
504.778787
505.594345
505.868645
505.898212
506.866135
507.540227
481.041525
485.384614
487.998429
488.929816
488.481351
491.540132
493.285854
493.542976
492.473373
495.439347
497.029993
497.016627
495.561340
498.828654
500.630754
500.781770
499.486223
502.277491
503.595773
503.210137
501.295220
504.352100
505.924701
463.169090
480.282819
485.061054
485.072242
476.230823
487.928791
490.940262
489.839950
479.276954
491.758507
494.671898
493.033650
480.628989
494.857474
498.291767
497.092749
486.030160
498.621782
501.312062
499.241894
485.856407
500.530479
504.117299
476.185402
480.943582
483.969925
485.142606
484.842817
488.182572
490.141860
490.461161
489.385474
492.472543
494.126841
494.049400
492.506450
495.891427
497.793227
497.928525
496.588544
499.518860
500.956421
500.584645
498.662371
501.886898
503.602016
477.084516
479.960232
482.523710
484.018783
484.911184
487.239351
489.032770
489.834921
490.144799
491.955802
493.279748
493.645376
493.618752
495.505082
496.985122
497.487072
497.508305
499.156165
500.328818
500.531197
500.310151
501.867856
502.977539
471.179044
476.751705
480.185673
481.381112
480.774835
484.796005
487.176727
487.707663
486.716926
489.921727
491.618874
491.505936
489.861206
493.380448
495.344315
495.446804
493.990050
497.201459
498.894160
498.829009
497.350560
500.275115
501.856483
451.214866
471.950714
477.712638
477.555936
466.175187
481.098995
485.107398
484.374233
473.769559
486.657572
489.676683
487.916388
474.866855
489.809487
493.419369
492.079630
480.087999
493.907759
497.163504
495.813951
484.663407
497.379709
500.581119
468.905128
474.447749
477.844816
479.010336
478.403840
482.491282
484.957411
485.564554
484.637185
487.901656
489.643414
489.556205
487.930269
491.485969
493.484057
493.613192
492.190771
495.472049
497.251251
497.273241
495.862675
498.804838
500.386709
472.602904
475.380370
477.840041
479.235432
480.074851
482.591504
484.590749
485.550428
485.976151
487.917794
489.330353
489.727307
489.704990
491.689854
493.248051
493.787953
493.848990
495.668948
497.046656
497.461425
497.424152
498.976617
500.063182
469.723375
474.152972
476.942308
477.837113
477.148102
481.094053
483.484187
484.040280
483.059783
486.417973
488.214231
488.113275
486.389356
490.091916
492.156070
492.288627
490.832753
494.195640
496.036748
496.102571
494.721259
497.685623
499.277664
455.572995
471.350708
475.710087
475.095053
463.855820
478.283952
482.149914
481.316187
470.381103
483.705003
486.857503
485.020053
471.272811
486.998891
490.778915
489.415819
477.144211
491.332187
494.736455
493.478343
482.377901
495.149656
498.372486
469.466461
473.791889
476.446922
477.219125
476.439519
480.340428
482.712074
483.265133
482.299332
485.700878
487.550715
487.496425
485.794061
489.471705
491.484295
491.557099
490.056248
493.420607
495.276459
495.351925
493.977591
496.962876
498.570529
472.239144
474.713014
476.846933
477.967572
478.606010
481.054217
483.029501
483.980317
484.422570
486.472734
488.012009
488.523763
488.568869
490.474885
491.899990
492.284060
492.211283
494.074822
495.505519
495.936244
495.893117
497.514058
498.646896
468.959080
473.590856
476.330466
477.009363
475.998736
480.105324
482.582259
483.158210
482.161492
485.698325
487.686853
487.838168
486.454362
489.740688
491.451729
491.232384
489.361688
492.953872
494.899498
494.920020
493.361474
496.558113
498.264547
453.700859
470.988562
475.576441
474.677989
462.143990
477.785182
481.924686
481.094651
469.787239
483.657127
487.102647
485.787442
473.906288
487.632396
490.706045
488.673097
474.615332
490.335477
494.025243
492.582698
480.339711
494.298634
497.794064
469.749753
474.392281
477.134267
477.804995
476.779164
480.864247
483.329894
483.909824
482.921521
486.449602
488.434590
488.592995
487.199413
490.405375
492.015644
491.704876
489.765014
493.320001
495.241890
495.241206
493.664548
496.858540
498.566160
473.790697
476.316588
478.467202
479.576050
480.189661
482.576229
484.521521
485.493528
485.980618
487.990228
489.523137
490.091769
490.188028
491.864241
493.036896
493.209227
492.976390
494.781132
496.170773
496.551367
496.454151
498.086138
499.229046
471.635797
476.200656
478.917386
479.686282
478.922284
482.635503
484.932062
485.566696
484.832014
488.014699
489.836568
490.020219
488.808383
491.737258
493.203462
492.881065
491.032492
494.411066
496.232688
496.200591
494.631723
497.738803
499.393812
457.674077
474.625185
479.108228
478.501951
467.686473
481.356772
485.030895
484.427710
474.793421
486.821673
489.837110
488.679197
478.062857
490.352538
493.049168
491.053666
477.708629
492.551503
495.981752
494.496982
482.445100
496.047118
499.405282
474.774777
479.012112
481.424003
482.048339
481.210748
484.687246
486.801670
487.400191
486.684264
489.727657
491.451771
491.666065
490.526322
493.360959
494.774170
494.525519
492.771515
496.021614
497.725891
497.688592
496.136283
499.065921
500.568182
480.696715
482.121328
483.486493
484.427519
485.191605
486.832767
488.294311
489.309509
490.097359
491.579207
492.809166
493.555417
494.057012
495.286840
496.247815
496.707065
496.965890
498.213278
499.230276
499.710353
499.909540
500.908336
501.578870
482.833231
483.577141
484.549731
485.499444
486.493338
487.756875
489.011721
490.121130
491.169326
492.358819
493.450573
494.343497
495.149776
496.096806
496.946575
497.613578
498.248967
499.129205
499.947160
500.553581
501.047286
501.653909
502.056734
489.764719
490.563583
491.674811
492.783787
493.876462
495.073154
496.189360
497.133900
498.022671
499.043658
500.010890
500.828556
501.629027
502.621910
503.579194
504.357463
505.045887
505.823666
506.494598
506.959494
507.352500
507.876284
508.250774
487.610412
488.881083
490.333754
491.511050
492.543930
493.937530
495.159598
496.008521
496.730626
497.911448
498.958704
499.644729
500.249164
501.441008
502.532104
503.230196
503.757122
504.705697
505.465243
505.804592
506.017908
506.799187
507.392009
483.123116
485.721911
487.926621
489.125967
489.768999
491.783653
493.288228
493.863410
493.988863
495.762683
497.056145
497.384025
497.289406
499.186773
500.640341
501.090551
501.017811
502.586475
503.610319
503.595482
503.118538
504.726835
505.863453
476.960834
482.133643
485.296416
486.345922
485.772829
489.250261
491.219286
491.361891
489.988894
493.287357
495.012274
494.779655
492.931946
496.593833
498.618073
498.639278
497.025941
500.173307
501.659734
501.087024
498.813311
502.351423
504.258856
478.269773
481.246217
483.852847
485.306647
486.123808
488.400785
490.111274
490.757798
490.896602
492.771553
494.119342
494.391993
494.231790
496.224357
497.768676
498.214346
498.121939
499.813785
500.953822
500.967687
500.508378
502.267411
503.536303
477.529763
479.868260
482.280489
483.907462
485.141595
487.182553
488.884516
489.808251
490.431549
491.929528
493.139026
493.625466
493.951562
495.476362
496.829399
497.449285
497.804637
499.133145
500.201355
500.536722
500.667105
501.883455
502.842242
473.739838
477.163451
480.087427
481.629835
482.427442
485.091949
487.133992
487.979787
488.226092
490.194209
491.583717
491.842018
491.647857
493.708998
495.301667
495.744323
495.643688
497.519169
498.881565
499.144189
498.925657
500.597914
501.794552
467.941909
474.216596
478.020701
479.191456
478.350131
482.769308
485.386063
485.873101
484.659211
488.156919
489.969640
489.693523
487.723920
491.580220
493.718500
493.717324
491.999039
495.568826
497.478501
497.378241
495.700670
498.937847
500.705784
471.469845
474.862143
477.744927
479.254194
480.051606
482.776195
484.900781
485.822639
486.132551
488.157133
489.587669
489.869559
489.694332
491.789334
493.416520
493.889480
493.829812
495.779409
497.234611
497.590236
497.442195
499.138010
500.337420
473.031357
475.284999
477.593186
479.126196
480.332904
482.525456
484.418052
485.499537
486.245193
487.861146
489.150712
489.669230
490.013683
491.617836
493.045011
493.714233
494.135560
495.630727
496.908972
497.458640
497.757113
499.000449
499.948800
471.621612
474.408617
476.820064
478.069002
478.744632
481.366964
483.431871
484.319912
484.615105
486.690412
488.158786
488.438435
488.235298
490.399694
492.073299
492.557153
492.497519
494.499853
496.010491
496.411448
496.296415
498.014789
499.225082
468.177486
473.014449
475.938685
476.673258
475.668555
479.900081
482.430851
482.874377
481.623124
485.257627
487.156534
486.872985
484.794589
488.832278
491.056337
491.059607
489.310881
493.007132
495.034112
495.028122
493.418167
496.702097
498.491755
471.361185
474.049868
476.328656
477.454751
478.039938
480.615167
482.661066
483.547256
483.858906
485.975605
487.495096
487.818212
487.632045
489.769708
491.388742
491.810474
491.706051
493.705731
495.229824
495.641773
495.536755
497.275727
498.501737
472.604392
474.603821
4
