# Supplementary material for: A computational model of spatio-temporal cardiac intracellular calcium handling with realistic structure and spatial flux distribution from sarcoplasmic reticulum and t-tubule reconstructions
Source: PLoS Comput Biol. 2017 Aug 31;13(8):e1005714. doi: 10.1371/journal.pcbi.1005714 (PMC5597258; doi:10.1371/journal.pcbi.1005714)
Supplement: S1 Code — Code provided in C/C++ and includes the structural datasets used in this study. Documentation is provided on use of and updating the code. Updates may also be available on Michael Colman’s website, http://www.physicsoftheheart.com and github repository: https://github.com/michaelcolman/CODE---PLOS-Comp-Biol-2017-Model-SR. (ZIP) [file pcbi.1005714.s001.zip › PLOS_SR_Clean/Spatial_diff_out/Ca_output_0090.vtk]

# vtk DataFile Version 3.0
vtk output
ASCII
DATASET STRUCTURED_POINTS
DIMENSIONS 26 26 52
SPACING 1 1 1
ORIGIN 0 0 0
POINT_DATA 35152
SCALARS ImageFile float 1
LOOKUP_TABLE default
-100 -100 -100 -100 -100 -100 -100 -100 -100 -100 -100 -100 -100 -100 -100 -100 -100 -100 -100 -100 -100 -100 -100 -100 -100 -100 
-100 -100 -100 -100 -100 -100 -100 -100 -100 -100 -100 -100 -100 -100 -100 -100 -100 -100 -100 -100 -100 -100 -100 -100 -100 -100 
-100 -100 -100 -100 -100 -100 -100 -100 -100 -100 -100 -100 -100 -100 -100 -100 -100 -100 -100 -100 -100 -100 -100 -100 -100 -100 
-100 -100 -100 -100 -100 -100 -100 -100 -100 -100 -100 -100 -100 -100 -100 -100 -100 -100 -100 -100 -100 -100 -100 -100 -100 -100 
-100 -100 -100 -100 -100 -100 -100 -100 -100 -100 -100 -100 -100 -100 -100 -100 -100 -100 -100 -100 -100 -100 -100 -100 -100 -100 
-100 -100 -100 -100 -100 -100 -100 -100 -100 -100 -100 -100 -100 -100 -100 -100 -100 -100 -100 -100 -100 -100 -100 -100 -100 -100 
-100 -100 -100 -100 -100 -100 -100 -100 -100 -100 -100 -100 -100 -100 -100 -100 -100 -100 -100 -100 -100 -100 -100 -100 -100 -100 
-100 -100 -100 -100 -100 -100 -100 -100 -100 -100 -100 -100 -100 -100 -100 -100 -100 -100 -100 -100 -100 -100 -100 -100 -100 -100 
-100 -100 -100 -100 -100 -100 -100 -100 -100 -100 -100 -100 -100 -100 -100 -100 -100 -100 -100 -100 -100 -100 -100 -100 -100 -100 
-100 -100 -100 -100 -100 -100 -100 -100 -100 -100 -100 -100 -100 -100 -100 -100 -100 -100 -100 -100 -100 -100 -100 -100 -100 -100 
-100 -100 -100 -100 -100 -100 -100 -100 -100 -100 -100 -100 -100 -100 -100 -100 -100 -100 -100 -100 -100 -100 -100 -100 -100 -100 
-100 -100 -100 -100 -100 -100 -100 -100 -100 -100 -100 -100 -100 -100 -100 -100 -100 -100 -100 -100 -100 -100 -100 -100 -100 -100 
-100 -100 -100 -100 -100 -100 -100 -100 -100 -100 -100 -100 -100 -100 -100 -100 -100 -100 -100 -100 -100 -100 -100 -100 -100 -100 
-100 -100 -100 -100 -100 -100 -100 -100 -100 -100 -100 -100 -100 -100 -100 -100 -100 -100 -100 -100 -100 -100 -100 -100 -100 -100 
-100 -100 -100 -100 -100 -100 -100 -100 -100 -100 -100 -100 -100 -100 -100 -100 -100 -100 -100 -100 -100 -100 -100 -100 -100 -100 
-100 -100 -100 -100 -100 -100 -100 -100 -100 -100 -100 -100 -100 -100 -100 -100 -100 -100 -100 -100 -100 -100 -100 -100 -100 -100 
-100 -100 -100 -100 -100 -100 -100 -100 -100 -100 -100 -100 -100 -100 -100 -100 -100 -100 -100 -100 -100 -100 -100 -100 -100 -100 
-100 -100 -100 -100 -100 -100 -100 -100 -100 -100 -100 -100 -100 -100 -100 -100 -100 -100 -100 -100 -100 -100 -100 -100 -100 -100 
-100 -100 -100 -100 -100 -100 -100 -100 -100 -100 -100 -100 -100 -100 -100 -100 -100 -100 -100 -100 -100 -100 -100 -100 -100 -100 
-100 -100 -100 -100 -100 -100 -100 -100 -100 -100 -100 -100 -100 -100 -100 -100 -100 -100 -100 -100 -100 -100 -100 -100 -100 -100 
-100 -100 -100 -100 -100 -100 -100 -100 -100 -100 -100 -100 -100 -100 -100 -100 -100 -100 -100 -100 -100 -100 -100 -100 -100 -100 
-100 -100 -100 -100 -100 -100 -100 -100 -100 -100 -100 -100 -100 -100 -100 -100 -100 -100 -100 -100 -100 -100 -100 -100 -100 -100 
-100 -100 -100 -100 -100 -100 -100 -100 -100 -100 -100 -100 -100 -100 -100 -100 -100 -100 -100 -100 -100 -100 -100 -100 -100 -100 
-100 -100 -100 -100 -100 -100 -100 -100 -100 -100 -100 -100 -100 -100 -100 -100 -100 -100 -100 -100 -100 -100 -100 -100 -100 -100 
-100 -100 -100 -100 -100 -100 -100 -100 -100 -100 -100 -100 -100 -100 -100 -100 -100 -100 -100 -100 -100 -100 -100 -100 -100 -100 
-100 -100 -100 -100 -100 -100 -100 -100 -100 -100 -100 -100 -100 -100 -100 -100 -100 -100 -100 -100 -100 -100 -100 -100 -100 -100 
-100 -100 -100 -100 -100 -100 -100 -100 -100 -100 -100 -100 -100 -100 -100 -100 -100 -100 -100 -100 -100 -100 -100 -100 -100 -100 
-100 -100 -100 -100 -100 -100 -100 -100 -100 -100 -100 -100 -100 -100 -100 -100 -100 -100 -100 -100 -100 -100 -100 -100 -100 -100 
-100 -100 -100 -100 -100 -100 -100 -100 -100 -100 -100 -100 -100 -100 -100 -100 -100 -100 -100 -100 -100 -100 -100 -100 -100 -100 
-100 -100 -100 -100 -100 -100 -100 -100 -100 -100 -100 -100 -100 -100 -100 -100 -100 -100 -100 -100 -100 -100 -100 -100 -100 -100 
-100 -100 -100 -100 -100 -100 -100 -100 -100 -100 -100 -100 -100 -100 -100 -100 -100 -100 -100 -100 -100 -100 -100 -100 -100 -100 
-100 -100 -100 -100 -100 -100 -100 -100 -100 -100 -100 -100 -100 -100 -100 -100 -100 -100 -100 -100 -100 -100 -100 -100 -100 -100 
-100 -100 -100 -100 -100 -100 -100 -100 -100 -100 -100 -100 -100 -100 -100 -100 -100 -100 -100 -100 -100 -100 -100 -100 -100 -100 
-100 -100 -100 -100 -100 -100 -100 -100 -100 -100 -100 -100 -100 -100 -100 -100 -100 -100 -100 -100 -100 -100 -100 -100 -100 -100 
-100 -100 -100 -100 -100 -100 -100 -100 -100 -100 -100 -100 -100 -100 -100 -100 -100 -100 -100 -100 -100 -100 -100 -100 -100 -100 
-100 -100 -100 -100 -100 -100 -100 -100 -100 -100 -100 -100 -100 -100 -100 -100 -100 -100 -100 -100 -100 -100 -100 -100 -100 -100 
-100 -100 -100 -100 -100 -100 -100 -100 -100 -100 -100 -100 -100 -100 -100 -100 -100 -100 -100 -100 -100 -100 -100 -100 -100 -100 
-100 -100 -100 -100 -100 -100 -100 -100 -100 -100 -100 -100 -100 -100 -100 -100 -100 -100 -100 -100 -100 -100 -100 -100 -100 -100 
-100 -100 -100 -100 -100 -100 -100 -100 -100 -100 -100 -100 -100 -100 -100 -100 -100 -100 -100 -100 -100 -100 -100 -100 -100 -100 
-100 -100 -100 -100 -100 -100 -100 -100 -100 -100 -100 -100 -100 -100 -100 -100 -100 -100 -100 -100 -100 -100 -100 -100 -100 -100 
-100 -100 -100 -100 -100 -100 -100 -100 -100 -100 -100 -100 -100 -100 -100 -100 -100 -100 -100 -100 -100 -100 -100 -100 -100 -100 
-100 -100 -100 -100 -100 -100 -100 -100 -100 -100 -100 -100 -100 -100 -100 -100 -100 -100 -100 -100 -100 -100 -100 -100 -100 -100 
-100 -100 -100 -100 -100 -100 -100 -100 -100 -100 -100 -100 -100 -100 -100 -100 -100 -100 -100 -100 -100 -100 -100 -100 -100 -100 
-100 -100 -100 -100 -100 -100 -100 -100 -100 -100 -100 -100 -100 -100 -100 -100 -100 -100 -100 -100 -100 -100 -100 -100 -100 -100 
-100 -100 -100 -100 -100 -100 -100 -100 -100 -100 -100 -100 -100 -100 -100 -100 -100 -100 -100 -100 -100 -100 -100 -100 -100 -100 
-100 -100 -100 -100 -100 -100 -100 -100 -100 -100 -100 -100 -100 -100 -100 -100 -100 -100 -100 -100 -100 -100 -100 -100 -100 -100 
-100 -100 -100 -100 -100 -100 -100 -100 -100 -100 -100 -100 -100 -100 -100 -100 -100 -100 -100 -100 -100 -100 -100 -100 -100 -100 
-100 -100 -100 -100 -100 -100 -100 -100 -100 -100 -100 -100 -100 -100 -100 -100 -100 -100 -100 -100 -100 -100 -100 -100 -100 -100 
-100 -100 -100 -100 -100 -100 -100 -100 -100 -100 -100 -100 -100 -100 -100 -100 -100 -100 -100 -100 -100 -100 -100 -100 -100 -100 
-100 -100 -100 -100 -100 -100 -100 -100 -100 -100 -100 -100 -100 -100 -100 -100 -100 -100 -100 -100 -100 -100 -100 -100 -100 -100 
-100 -100 -100 -100 -100 -100 -100 -100 -100 -100 -100 -100 -100 -100 -100 -100 -100 -100 -100 -100 -100 -100 -100 -100 -100 -100 
-100 -100 -100 -100 -100 -100 -100 -100 -100 -100 -100 -100 -100 -100 -100 -100 -100 -100 -100 -100 -100 -100 -100 -100 -100 -100 
-100 -100 -100 -100 -100 -100 -100 -100 -100 -100 -100 -100 -100 -100 -100 -100 -100 -100 -100 -100 -100 -100 -100 -100 -100 -100 
-100 -100 -100 -100 -100 -100 -100 -100 -100 -100 -100 -100 -100 -100 -100 -100 -100 -100 -100 -100 -100 -100 -100 -100 -100 -100 
-100 -100 0.387669 0.369504 0.340181 0.311849 0.289859 0.275638 0.267157 0.264225 0.264451 0.264740 0.264467 0.265042 0.266076 0.265480 0.263279 0.261803 0.261614 0.261134 0.260005 0.259486 0.259123 0.257309 0.254904 -100 
-100 -100 0.419227 0.401030 0.371459 0.342533 0.319666 0.304370 0.294853 0.291268 0.291270 0.291640 0.291599 0.292422 0.293573 0.292941 0.290572 0.288835 0.288395 0.287646 0.286288 0.285723 0.285432 0.283631 0.281161 -100 
-100 -100 0.469519 0.451062 0.420740 0.390571 0.366184 0.348973 0.337420 0.332647 0.332278 0.332660 0.332764 0.333934 0.335382 0.334784 0.332218 0.330237 0.329794 0.328641 0.326556 0.325748 0.325725 0.323824 0.320850 -100 
-100 -100 0.519627 0.500667 0.469186 0.437161 0.410433 0.390916 0.377405 0.371220 0.370054 0.370296 0.370720 0.372325 0.374113 0.373712 0.371176 0.368994 0.368156 0.366547 0.363969 0.362616 0.362079 0.359883 0.356834 -100 
-100 -100 0.562421 0.542847 0.510020 0.475969 0.446533 0.424751 0.409554 0.401925 0.399608 0.399536 0.400358 0.402422 0.404609 0.404575 0.402298 0.399996 0.398411 0.396328 0.393482 0.391294 0.389432 0.386757 0.384076 -100 
-100 -100 0.593635 0.573462 0.539433 0.503857 0.472677 0.449142 0.432335 0.423448 0.420281 0.419779 0.420538 0.422865 0.425540 0.425936 0.423914 0.421705 0.419932 0.417458 0.413981 0.410863 0.408007 0.404796 0.402048 -100 
-100 -100 0.615104 0.594387 0.559294 0.522720 0.490739 0.466089 0.447895 0.438187 0.434601 0.433665 0.433934 0.436207 0.439311 0.440038 0.438134 0.436143 0.434567 0.431873 0.427701 0.423819 0.420194 0.416540 0.413653 -100 
-100 -100 0.625799 0.604803 0.569176 0.531927 0.499259 0.474140 0.455754 0.446002 0.442324 0.441075 0.440831 0.442616 0.445469 0.446284 0.444725 0.443127 0.441813 0.439175 0.434864 0.430711 0.426789 0.422903 0.419889 -100 
-100 -100 0.629181 0.608093 0.572263 0.534465 0.500988 0.475966 0.458619 0.449672 0.446288 0.444881 0.444068 0.444897 0.446759 0.447373 0.446355 0.445277 0.444227 0.441900 0.438024 0.434093 0.430305 0.426380 0.423239 -100 
-100 -100 0.630048 0.608774 0.572587 0.534340 0.500583 0.476083 0.460046 0.452435 0.449895 0.448444 0.446756 0.446350 0.447116 0.447344 0.446622 0.446031 0.445428 0.443502 0.440042 0.436523 0.433114 0.429210 0.425835 -100 
-100 -100 0.630829 0.609265 0.572394 0.533745 0.499930 0.476072 0.461344 0.455116 0.453697 0.452242 0.449504 0.447937 0.447888 0.447798 0.447200 0.447095 0.447027 0.445444 0.442206 0.438989 0.436036 0.432057 0.428188 -100 
-100 -100 0.630474 0.608788 0.571718 0.532897 0.499110 0.475634 0.461572 0.455977 0.454906 0.453426 0.450355 0.448326 0.447950 0.447889 0.447677 0.448093 0.448450 0.447008 0.443636 0.440141 0.436879 0.432602 0.428522 -100 
-100 -100 0.628910 0.607300 0.570554 0.531792 0.498049 0.474641 0.460596 0.454820 0.453280 0.451754 0.449104 0.447355 0.447135 0.447469 0.447960 0.448975 0.449721 0.448257 0.444421 0.440136 0.435890 0.431132 0.427088 -100 
-100 -100 0.627198 0.605687 0.569138 0.530558 0.496959 0.473553 0.459284 0.453085 0.451087 0.449510 0.447253 0.445991 0.446272 0.447107 0.448172 0.449830 0.451122 0.449634 0.445202 0.440206 0.435344 0.430143 0.425853 -100 
-100 -100 0.623132 0.601815 0.565606 0.527511 0.494396 0.471172 0.456703 0.450096 0.447703 0.446019 0.443970 0.443060 0.443798 0.444988 0.446425 0.448679 0.450749 0.449365 0.444397 0.439100 0.434286 0.428891 0.424153 -100 
-100 -100 0.612698 0.591878 0.556582 0.519564 0.487415 0.464699 0.450205 0.443234 0.440413 0.438477 0.436358 0.435431 0.436153 0.437370 0.438940 0.441434 0.443805 0.442685 0.437941 0.432863 0.428258 0.423065 0.418478 -100 
-100 -100 0.591317 0.571416 0.537893 0.502819 0.472449 0.450737 0.436449 0.429167 0.425847 0.423507 0.421055 0.419769 0.420034 0.420999 0.422538 0.424996 0.427294 0.426612 0.422792 0.418372 0.414085 0.409486 0.405681 -100 
-100 -100 0.556750 0.538117 0.506956 0.474758 0.447127 0.427092 0.413326 0.405955 0.402338 0.399619 0.396721 0.394987 0.394813 0.395439 0.396804 0.399298 0.401874 0.401730 0.398683 0.395114 0.391616 0.387827 0.384679 -100 
-100 -100 0.503507 0.486466 0.458354 0.429951 0.406239 0.388690 0.375958 0.368967 0.365543 0.362714 0.359446 0.357424 0.356973 0.357306 0.358428 0.360963 0.364002 0.364315 0.361759 0.359016 0.356659 0.353707 0.350918 -100 
-100 -100 0.432673 0.417397 0.392585 0.368316 0.348709 0.334265 0.323481 0.317590 0.314819 0.312354 0.309282 0.307377 0.306934 0.307058 0.307786 0.309954 0.312844 0.313332 0.311322 0.309431 0.307995 0.305756 0.303342 -100 
-100 -100 0.347161 0.333702 0.312366 0.292290 0.276841 0.265867 0.257847 0.253647 0.251929 0.250254 0.247927 0.246535 0.246373 0.246385 0.246571 0.247954 0.250002 0.250338 0.248926 0.247806 0.246991 0.245265 0.243237 -100 
-100 -100 0.268140 0.256269 0.237930 0.221664 0.210051 0.202243 0.196586 0.194013 0.193480 0.192668 0.191046 0.190280 0.190564 0.190572 0.190276 0.190950 0.192294 0.192293 0.190975 0.190199 0.189834 0.188373 0.186373 -100 
-100 -100 0.216695 0.205784 0.189325 0.175503 0.166493 0.160715 0.156519 0.154991 0.155316 0.155084 0.153901 0.153582 0.154261 0.154305 0.153677 0.153941 0.154912 0.154631 0.153145 0.152403 0.152247 0.150879 0.148809 -100 
-100 -100 -100 -100 -100 -100 -100 -100 -100 -100 -100 -100 -100 -100 -100 -100 -100 -100 -100 -100 -100 -100 -100 -100 -100 -100 
-100 -100 -100 -100 -100 -100 -100 -100 -100 -100 -100 -100 -100 -100 -100 -100 -100 -100 -100 -100 -100 -100 -100 -100 -100 -100 
-100 -100 -100 -100 -100 -100 -100 -100 -100 -100 -100 -100 -100 -100 -100 -100 -100 -100 -100 -100 -100 -100 -100 -100 -100 -100 
-100 -100 0.418642 0.400431 0.370844 0.341919 0.319113 0.303972 0.294699 0.291369 0.291555 0.291977 0.291859 0.292533 0.293526 0.292768 0.290290 0.288439 0.287884 0.287063 0.285702 0.285179 0.284914 0.283069 0.280532 -100 
-100 -100 0.450480 0.432272 0.402536 0.373274 0.350001 0.333891 0.323387 0.319366 0.319434 0.319873 0.319742 0.320536 0.321670 0.320887 0.318247 0.316306 0.315841 0.314830 0.313071 0.312526 0.312560 0.310760 0.307981 -100 
-100 -100 0.501651 0.483244 0.452910 0.422875 0.399008 0.381140 0.368005 0.362695 0.362698 0.363052 0.362535 0.363489 0.365052 0.364323 0.361406 0.359508 0.359880 0.358554 0.355437 0.354637 0.355656 0.353775 0.349786 -100 
-100 -100 0.552947 0.534119 0.502778 0.471109 0.445125 0.425080 0.410015 0.403283 0.402458 0.402597 0.402293 0.403612 0.405501 0.404979 0.402115 0.400076 0.400121 0.398355 0.394706 0.393309 0.393788 0.391601 0.387524 -100 
-100 -100 0.597225 0.577810 0.545154 0.511356 0.482192 0.459952 0.443785 0.435701 0.433409 0.433191 0.433571 0.435391 0.437558 0.437393 0.434853 0.432496 0.431088 0.428789 0.425403 0.423068 0.421418 0.418702 0.415708 -100 
-100 -100 0.630540 0.610402 0.576298 0.540872 0.509987 0.486021 0.468248 0.458928 0.455792 0.455109 0.455385 0.457492 0.460248 0.460486 0.458021 0.455567 0.453739 0.450965 0.446959 0.443527 0.440552 0.437219 0.434322 -100 
-100 -100 0.654449 0.633523 0.597901 0.561433 0.530339 0.505266 0.485492 0.475280 0.472001 0.470855 0.470310 0.472367 0.475910 0.476439 0.473629 0.471219 0.469722 0.466657 0.461617 0.457225 0.453291 0.449441 0.446432 -100 
-100 -100 0.665967 0.644743 0.608548 0.571361 0.539546 0.514024 0.494123 0.483921 0.480574 0.479111 0.478021 0.479546 0.482792 0.483375 0.480891 0.478853 0.477592 0.474580 0.469412 0.464743 0.460496 0.456396 0.453245 -100 
-100 -100 0.668693 0.647565 0.611487 0.573669 0.540323 0.514930 0.496870 0.487685 0.484432 0.482830 0.481431 0.481903 0.483695 0.484052 0.482533 0.481131 0.479903 0.477269 0.472953 0.468731 0.464793 0.460696 0.457368 -100 
-100 -100 0.669467 0.648186 0.611756 0.573361 0.539411 0.514554 0.498166 0.490533 0.488257 0.486644 0.484305 0.483396 0.483848 0.483785 0.482743 0.481916 0.481142 0.479005 0.475347 0.471853 0.468680 0.464683 0.460933 -100 
-100 -100 0.671197 0.649453 0.611749 0.572675 0.538446 0.514212 0.499326 0.493359 0.492743 0.491167 0.487318 0.485034 0.484639 0.484223 0.483252 0.482973 0.482905 0.481219 0.477891 0.475085 0.473051 0.469069 0.464362 -100 
-100 -100 0.670779 0.648901 0.610973 0.571665 0.537379 0.513484 0.499265 0.493929 0.493664 0.492096 0.487973 0.485270 0.484558 0.484181 0.483623 0.483906 0.484331 0.482859 0.479476 0.476500 0.474274 0.470052 0.465134 -100 
-100 -100 0.668020 0.646396 0.609368 0.570281 0.536052 0.512157 0.497806 0.492006 0.490704 0.489107 0.486001 0.483874 0.483358 0.483443 0.483745 0.484696 0.485529 0.484079 0.480259 0.476331 0.472725 0.468045 0.463567 -100 
-100 -100 0.665826 0.644345 0.607612 0.568738 0.534637 0.510658 0.495928 0.489500 0.487481 0.485827 0.483367 0.481940 0.482106 0.482788 0.483731 0.485515 0.487235 0.485828 0.481194 0.476472 0.472297 0.467189 0.462416 -100 
-100 -100 0.661690 0.640331 0.603735 0.565270 0.531633 0.507756 0.492672 0.485706 0.483204 0.481412 0.479202 0.478258 0.479163 0.480309 0.481625 0.484343 0.487625 0.486412 0.480671 0.475633 0.472035 0.466740 0.460978 -100 
-100 -100 0.650431 0.629589 0.593943 0.556589 0.523937 0.500529 0.485325 0.477893 0.474869 0.472767 0.470473 0.469530 0.470467 0.471713 0.473257 0.476335 0.480042 0.479151 0.473609 0.468734 0.465293 0.460200 0.454619 -100 
-100 -100 0.627245 0.607443 0.573892 0.538663 0.507898 0.485503 0.470428 0.462577 0.458924 0.456341 0.453681 0.452312 0.452618 0.453643 0.455352 0.458320 0.461451 0.461006 0.456844 0.452453 0.448627 0.444101 0.439935 -100 
-100 -100 0.590732 0.572239 0.541178 0.509000 0.481225 0.460530 0.445770 0.437702 0.433713 0.430673 0.427436 0.425536 0.425349 0.426075 0.427734 0.430860 0.434297 0.434385 0.430916 0.427074 0.423630 0.419850 0.416574 -100 
-100 -100 0.535264 0.518316 0.490265 0.462034 0.438641 0.420447 0.406273 0.398437 0.394799 0.391584 0.387658 0.385356 0.384869 0.385337 0.386866 0.390284 0.394587 0.395124 0.391713 0.388374 0.386113 0.383093 0.379928 -100 
-100 -100 0.461629 0.446360 0.421473 0.397247 0.377890 0.362781 0.350559 0.343838 0.340849 0.337984 0.334231 0.332013 0.331506 0.331752 0.332884 0.335938 0.340097 0.340806 0.337923 0.335398 0.333979 0.331658 0.328918 -100 
-100 -100 0.372878 0.359314 0.337703 0.317265 0.301436 0.289748 0.280785 0.275940 0.273845 0.271809 0.269075 0.267410 0.267131 0.267204 0.267688 0.269662 0.272464 0.273016 0.271238 0.269772 0.268790 0.267027 0.265010 -100 
-100 -100 0.291088 0.278960 0.260093 0.243101 0.230707 0.222136 0.215798 0.212725 0.211814 0.210696 0.208795 0.207784 0.207902 0.207917 0.207827 0.208846 0.210584 0.210777 0.209425 0.208559 0.208108 0.206639 0.204690 -100 
-100 -100 0.238016 0.226741 0.209586 0.194820 0.184808 0.178231 0.173471 0.171511 0.171467 0.170973 0.169589 0.169048 0.169532 0.169555 0.169091 0.169573 0.170748 0.170633 0.169264 0.168550 0.168337 0.166961 0.164954 -100 
-100 -100 -100 -100 -100 -100 -100 -100 -100 -100 -100 -100 -100 -100 -100 -100 -100 -100 -100 -100 -100 -100 -100 -100 -100 -100 
-100 -100 -100 -100 -100 -100 -100 -100 -100 -100 -100 -100 -100 -100 -100 -100 -100 -100 -100 -100 -100 -100 -100 -100 -100 -100 
-100 -100 -100 -100 -100 -100 -100 -100 -100 -100 -100 -100 -100 -100 -100 -100 -100 -100 -100 -100 -100 -100 -100 -100 -100 -100 
-100 -100 0.467576 0.449039 0.418597 0.388379 0.364168 0.347487 0.336810 0.332945 0.333245 0.333815 0.333640 0.334259 0.335097 0.334016 0.331060 0.328747 0.328050 0.326852 0.325009 0.324596 0.324901 0.323037 0.319946 -100 
-100 -100 0.500270 0.481794 0.451352 0.421256 0.397496 0.380004 0.367507 0.362856 0.363343 0.363836 0.363120 0.363670 0.364774 0.363681 0.360483 0.358381 0.358640 0.357378 0.354552 0.354156 0.355525 0.353762 0.349739 -100 
-100 -100 0.554187 0.535588 0.504213 0.474330 0.453134 0.434127 0.416385 0.410138 0.412389 0.412638 0.409275 0.409638 0.411946 0.410941 0.406910 0.405549 0.412714 0.411287 0.401611 0.401032 0.410003 0.408179 0.396171 -100 
-100 -100 0.607879 0.588982 0.556805 0.525602 0.502576 0.481552 0.461906 0.454188 0.455542 0.455457 0.452154 0.452786 0.455405 0.454624 0.450686 0.449269 0.456293 0.454449 0.444088 0.442831 0.451303 0.449149 0.436943 -100 
-100 -100 0.654205 0.634784 0.601920 0.568154 0.539597 0.516414 0.498033 0.489154 0.487166 0.486656 0.485906 0.487207 0.489423 0.488984 0.485850 0.483537 0.483235 0.480735 0.475941 0.473454 0.472940 0.470180 0.465906 -100 
-100 -100 0.691182 0.670841 0.636144 0.600583 0.570358 0.545433 0.525314 0.515124 0.512193 0.511148 0.510295 0.511967 0.515018 0.514963 0.511564 0.508812 0.507534 0.504398 0.499120 0.495214 0.492373 0.488847 0.485377 -100 
-100 -100 0.719371 0.697864 0.660999 0.624618 0.596655 0.570600 0.545857 0.534356 0.532019 0.530443 0.527840 0.529535 0.534686 0.534891 0.529768 0.526802 0.527260 0.523680 0.515491 0.510092 0.505607 0.501418 0.498133 -100 
-100 -100 0.732376 0.710545 0.673042 0.635866 0.607072 0.580543 0.555716 0.544225 0.541799 0.539883 0.536719 0.537865 0.542687 0.542929 0.538117 0.535478 0.536094 0.532529 0.524205 0.518486 0.513622 0.509135 0.505689 -100 
-100 -100 0.734273 0.712816 0.675738 0.637458 0.604276 0.577839 0.557717 0.547739 0.544688 0.542662 0.540057 0.540021 0.542099 0.542101 0.539493 0.537617 0.536452 0.533344 0.527980 0.523227 0.519086 0.514669 0.510896 -100 
-100 -100 0.735386 0.713781 0.676060 0.636872 0.602192 0.576260 0.558671 0.550627 0.548821 0.546828 0.543119 0.541479 0.541836 0.541390 0.539576 0.538400 0.537586 0.535106 0.530862 0.527373 0.524771 0.520578 0.515923 -100 
-100 -100 0.741645 0.719024 0.676871 0.636253 0.600681 0.575309 0.559671 0.553915 0.555837 0.553938 0.546897 0.543478 0.546014 0.545172 0.540241 0.539679 0.540228 0.538362 0.534184 0.532075 0.533568 0.529538 0.521341 -100 
-100 -100 0.741159 0.718391 0.675971 0.635021 0.599239 0.574129 0.559162 0.554029 0.556291 0.554451 0.547231 0.543458 0.545695 0.544910 0.540430 0.540483 0.541628 0.540096 0.535999 0.533912 0.535433 0.531277 0.522866 -100 
-100 -100 0.733577 0.711614 0.673201 0.633014 0.597431 0.572230 0.556856 0.550636 0.549722 0.547876 0.543742 0.541084 0.540501 0.540270 0.539994 0.540846 0.542023 0.540591 0.536584 0.533257 0.531041 0.526493 0.520955 -100 
-100 -100 0.730309 0.708578 0.670811 0.630911 0.595462 0.570078 0.554112 0.546964 0.544786 0.542885 0.539959 0.538336 0.538675 0.539162 0.539639 0.541664 0.544440 0.543172 0.537878 0.533637 0.531011 0.526079 0.520120 -100 
-100 -100 0.726302 0.704506 0.666357 0.626676 0.591710 0.566341 0.549792 0.541973 0.539299 0.537239 0.534582 0.533700 0.535860 0.536968 0.537211 0.540857 0.547269 0.546357 0.538286 0.533693 0.533444 0.528342 0.519554 -100 
-100 -100 0.713537 0.692282 0.655139 0.616621 0.582695 0.557778 0.541016 0.532638 0.529347 0.526921 0.524168 0.523308 0.525556 0.526862 0.527476 0.531661 0.538692 0.538189 0.530278 0.525771 0.525614 0.520707 0.512133 -100 
-100 -100 0.686594 0.666647 0.632432 0.596419 0.564602 0.540754 0.524052 0.515135 0.510955 0.507962 0.504883 0.503418 0.503973 0.505096 0.506901 0.510680 0.515501 0.515436 0.510418 0.506171 0.503627 0.499238 0.493994 -100 
-100 -100 0.646492 0.627931 0.596490 0.563864 0.535607 0.513545 0.496750 0.487457 0.483049 0.479518 0.475559 0.473421 0.473304 0.474194 0.476230 0.480292 0.485259 0.485702 0.481425 0.477289 0.474562 0.470803 0.466728 -100 
-100 -100 0.586974 0.569881 0.541409 0.513139 0.490777 0.471310 0.453751 0.444496 0.441385 0.437607 0.431763 0.428914 0.428387 0.429080 0.431248 0.436062 0.443208 0.444083 0.438614 0.434664 0.435616 0.432476 0.425637 -100 
-100 -100 0.508261 0.492731 0.467243 0.442837 0.424511 0.408160 0.392568 0.384479 0.382062 0.378633 0.372918 0.370119 0.369539 0.370003 0.371787 0.376257 0.383270 0.384297 0.379289 0.376025 0.377605 0.375119 0.368824 -100 
-100 -100 0.413336 0.399377 0.376929 0.355615 0.339146 0.326187 0.315407 0.309531 0.307082 0.304554 0.301049 0.299025 0.298642 0.298847 0.299786 0.302653 0.306746 0.307587 0.305062 0.303054 0.302192 0.300317 0.297842 -100 
-100 -100 0.326351 0.313627 0.293596 0.275206 0.261464 0.251605 0.244054 0.240217 0.238836 0.237310 0.234960 0.233647 0.233592 0.233654 0.233875 0.235414 0.237821 0.238265 0.236726 0.235656 0.235161 0.233616 0.231536 -100 
-100 -100 0.270020 0.257988 0.239414 0.222942 0.211243 0.203368 0.197663 0.195074 0.194552 0.193712 0.192032 0.191217 0.191489 0.191512 0.191278 0.192087 0.193607 0.193702 0.192392 0.191634 0.191304 0.189859 0.187858 -100 
-100 -100 -100 -100 -100 -100 -100 -100 -100 -100 -100 -100 -100 -100 -100 -100 -100 -100 -100 -100 -100 -100 -100 -100 -100 -100 
-100 -100 -100 -100 -100 -100 -100 -100 -100 -100 -100 -100 -100 -100 -100 -100 -100 -100 -100 -100 -100 -100 -100 -100 -100 -100 
-100 -100 -100 -100 -100 -100 -100 -100 -100 -100 -100 -100 -100 -100 -100 -100 -100 -100 -100 -100 -100 -100 -100 -100 -100 -100 
-100 -100 0.515488 0.496293 0.464446 0.432196 0.405773 0.387426 0.375888 0.371772 0.372108 0.372786 0.372590 0.372914 0.373262 0.371705 0.368314 0.365534 0.364425 0.363119 0.361547 0.361568 0.362211 0.360460 0.357349 -100 
-100 -100 0.549287 0.530228 0.498523 0.466587 0.440796 0.421760 0.408456 0.403551 0.404036 0.404568 0.403747 0.403935 0.404519 0.402951 0.399357 0.396891 0.396885 0.395637 0.393167 0.393295 0.395131 0.393564 0.389537 -100 
-100 -100 0.605490 0.586431 0.553990 0.522541 0.499529 0.479129 0.460655 0.454118 0.456279 0.456456 0.452872 0.452788 0.454550 0.453083 0.448717 0.447129 0.454291 0.453002 0.443658 0.443672 0.453338 0.451778 0.439638 -100 
-100 -100 0.662178 0.642972 0.609978 0.577486 0.552852 0.530528 0.510119 0.502005 0.503129 0.502844 0.499206 0.499312 0.501349 0.500136 0.495941 0.494402 0.501507 0.499819 0.489719 0.488944 0.498015 0.496090 0.483751 -100 
-100 -100 0.711728 0.692122 0.658689 0.623850 0.593859 0.569369 0.550068 0.540617 0.538224 0.537369 0.536190 0.536905 0.538515 0.537676 0.534372 0.531999 0.531685 0.529230 0.524567 0.522268 0.521937 0.519249 0.514954 -100 
-100 -100 0.751658 0.731201 0.696063 0.659530 0.627907 0.601592 0.580363 0.569379 0.565842 0.564327 0.562999 0.564073 0.566528 0.566121 0.562625 0.559852 0.558530 0.555276 0.549832 0.545766 0.542767 0.539106 0.535553 -100 
-100 -100 0.782204 0.760614 0.723384 0.686057 0.656610 0.629039 0.603020 0.590487 0.587307 0.585166 0.582128 0.583270 0.587856 0.587763 0.582612 0.579652 0.580068 0.576213 0.567544 0.561673 0.556763 0.552256 0.548793 -100 
-100 -100 0.796970 0.775057 0.737175 0.699017 0.668659 0.640486 0.614202 0.601488 0.598069 0.595541 0.591984 0.592664 0.596997 0.596985 0.592137 0.589452 0.589937 0.585994 0.577055 0.570713 0.565278 0.560387 0.556727 -100 
-100 -100 0.800190 0.778613 0.741057 0.701715 0.666928 0.638711 0.616919 0.605570 0.601468 0.598818 0.595863 0.595496 0.597234 0.597004 0.594260 0.592207 0.590750 0.587210 0.581288 0.575939 0.571228 0.566416 0.562464 -100 
-100 -100 0.802183 0.780402 0.742079 0.701726 0.665339 0.637487 0.618053 0.608485 0.605549 0.602952 0.599014 0.597221 0.597401 0.596750 0.594691 0.593216 0.592025 0.589120 0.584418 0.580464 0.577414 0.572920 0.568141 -100 
-100 -100 0.809090 0.786205 0.743274 0.701357 0.663980 0.636549 0.618877 0.611459 0.612164 0.609701 0.602589 0.599198 0.601841 0.600812 0.595407 0.594449 0.594603 0.592380 0.587876 0.585488 0.586750 0.582559 0.574282 -100 
-100 -100 0.808740 0.785672 0.742401 0.700054 0.662355 0.635089 0.618012 0.611176 0.612221 0.609861 0.602636 0.598962 0.601351 0.600384 0.595393 0.595018 0.595791 0.594021 0.589796 0.587657 0.589156 0.584999 0.576590 -100 
-100 -100 0.800810 0.778558 0.739317 0.697679 0.660068 0.632652 0.615205 0.607343 0.605314 0.602975 0.598787 0.596184 0.595579 0.595150 0.594516 0.594977 0.595843 0.594321 0.590434 0.587304 0.585254 0.580854 0.575433 -100 
-100 -100 0.796987 0.774948 0.736321 0.694902 0.657343 0.629713 0.611719 0.603017 0.599822 0.597444 0.594400 0.592769 0.593041 0.593328 0.593491 0.595196 0.597755 0.596557 0.591602 0.587763 0.585473 0.580815 0.575046 -100 
-100 -100 0.792042 0.769896 0.730798 0.689526 0.652396 0.624781 0.606265 0.596989 0.593422 0.590892 0.588015 0.587071 0.589165 0.590103 0.590077 0.593491 0.599744 0.599044 0.591527 0.587463 0.587606 0.582854 0.574354 -100 
-100 -100 0.777530 0.755913 0.717804 0.677685 0.641610 0.614501 0.595847 0.586088 0.581955 0.579067 0.576062 0.575116 0.577314 0.578522 0.578978 0.583067 0.590069 0.589884 0.582580 0.578620 0.578859 0.574311 0.566028 -100 
-100 -100 0.747761 0.727453 0.692313 0.654751 0.620879 0.594941 0.576448 0.566227 0.561219 0.557772 0.554471 0.552931 0.553464 0.554581 0.556396 0.560248 0.565243 0.565536 0.561011 0.557219 0.555035 0.550934 0.545884 -100 
-100 -100 0.703807 0.684849 0.652453 0.618309 0.588101 0.564088 0.545636 0.535150 0.529996 0.526034 0.521844 0.519646 0.519565 0.520539 0.522709 0.526976 0.532218 0.533012 0.529106 0.525264 0.522767 0.519179 0.515208 -100 
-100 -100 0.639244 0.621667 0.592123 0.562301 0.538052 0.516783 0.497747 0.487449 0.483725 0.479551 0.473433 0.470519 0.470088 0.470930 0.473289 0.478392 0.485885 0.487078 0.481839 0.478029 0.479104 0.476018 0.469157 -100 
-100 -100 0.554375 0.538265 0.511568 0.485532 0.465351 0.447339 0.430435 0.421441 0.418493 0.414708 0.408720 0.405840 0.405343 0.405980 0.408000 0.412806 0.420180 0.421496 0.416628 0.413382 0.414965 0.412451 0.406087 -100 
-100 -100 0.452604 0.437942 0.414125 0.391049 0.372730 0.358219 0.346286 0.339638 0.336698 0.333849 0.330124 0.327997 0.327626 0.327971 0.329178 0.332391 0.336819 0.337908 0.335486 0.333424 0.332450 0.330492 0.327981 -100 
-100 -100 0.359471 0.345881 0.324256 0.303915 0.288271 0.276954 0.268424 0.263960 0.262157 0.260353 0.257813 0.256367 0.256257 0.256406 0.256866 0.258708 0.261396 0.262040 0.260583 0.259447 0.258803 0.257146 0.255028 -100 
-100 -100 0.299244 0.286215 0.265862 0.247295 0.233651 0.224381 0.217812 0.214696 0.213810 0.212727 0.210873 0.209907 0.210083 0.210155 0.210120 0.211183 0.212928 0.213183 0.211941 0.211117 0.210630 0.209056 0.207005 -100 
-100 -100 -100 -100 -100 -100 -100 -100 -100 -100 -100 -100 -100 -100 -100 -100 -100 -100 -100 -100 -100 -100 -100 -100 -100 -100 
-100 -100 -100 -100 -100 -100 -100 -100 -100 -100 -100 -100 -100 -100 -100 -100 -100 -100 -100 -100 -100 -100 -100 -100 -100 -100 
-100 -100 -100 -100 -100 -100 -100 -100 -100 -100 -100 -100 -100 -100 -100 -100 -100 -100 -100 -100 -100 -100 -100 -100 -100 -100 
-100 -100 0.555307 0.535252 0.501651 0.467048 0.437994 0.418248 0.406621 0.402671 0.403011 0.403729 0.403493 0.403263 0.402796 0.400656 0.396923 0.393800 0.392160 0.391157 0.390741 0.391629 0.392529 0.391109 0.388544 -100 
-100 -100 0.590389 0.570504 0.537070 0.502607 0.473575 0.453186 0.440457 0.435822 0.435953 0.436493 0.435986 0.435692 0.435329 0.433169 0.429351 0.426437 0.425331 0.424488 0.423897 0.425035 0.426618 0.425471 0.422675 -100 
-100 -100 0.648495 0.628684 0.594975 0.560439 0.531500 0.509747 0.494465 0.488437 0.488338 0.488475 0.487166 0.486820 0.486947 0.484881 0.480833 0.478344 0.478664 0.477855 0.476002 0.477083 0.480193 0.479140 0.474871 -100 
-100 -100 0.708339 0.688496 0.654450 0.619028 0.588556 0.564853 0.547524 0.539761 0.538443 0.537984 0.536559 0.536352 0.536721 0.534936 0.531165 0.528839 0.529082 0.527863 0.525252 0.525398 0.527682 0.526195 0.521820 -100 
-100 -100 0.761641 0.741603 0.707108 0.670178 0.636911 0.610989 0.592179 0.582534 0.579130 0.577907 0.576957 0.577054 0.577514 0.576194 0.573116 0.570676 0.569403 0.567329 0.564351 0.562655 0.561679 0.559207 0.556094 -100 
-100 -100 0.803446 0.782870 0.747243 0.708971 0.674101 0.646195 0.625177 0.613622 0.608781 0.606731 0.605538 0.605893 0.606981 0.606205 0.603407 0.600999 0.599260 0.596227 0.591694 0.587838 0.584524 0.580829 0.577624 -100 
-100 -100 0.834624 0.813275 0.776153 0.736869 0.701742 0.672339 0.648569 0.635386 0.629786 0.626996 0.625020 0.625492 0.627719 0.627388 0.624218 0.621946 0.620742 0.616949 0.610210 0.604434 0.599464 0.594707 0.590974 -100 
-100 -100 0.851250 0.829586 0.791836 0.751719 0.715642 0.685396 0.660947 0.647205 0.641107 0.637853 0.635462 0.635670 0.637847 0.637686 0.634796 0.632727 0.631498 0.627431 0.620156 0.613658 0.607965 0.602691 0.598703 -100 
-100 -100 0.857503 0.835894 0.798137 0.757180 0.719216 0.688705 0.665673 0.652522 0.646239 0.642824 0.640352 0.639885 0.640790 0.640475 0.638472 0.636606 0.634695 0.630838 0.624783 0.618848 0.613362 0.608142 0.604196 -100 
-100 -100 0.860935 0.838991 0.800506 0.758653 0.719769 0.689374 0.667491 0.655436 0.649891 0.646531 0.643481 0.642174 0.642203 0.641540 0.639697 0.637994 0.636214 0.632865 0.627795 0.623005 0.618699 0.613856 0.609603 -100 
-100 -100 0.865155 0.842412 0.801846 0.758879 0.719489 0.689294 0.668238 0.657416 0.653391 0.650178 0.645962 0.643827 0.643629 0.642670 0.640429 0.638965 0.637901 0.635179 0.630773 0.627276 0.624898 0.620477 0.615271 -100 
-100 -100 0.865154 0.842172 0.801171 0.757698 0.717938 0.687790 0.667171 0.656860 0.653197 0.650106 0.645796 0.643452 0.643084 0.642165 0.640212 0.639204 0.638691 0.636514 0.632630 0.629631 0.627686 0.623482 0.618303 -100 
-100 -100 0.860837 0.838230 0.798470 0.755115 0.715002 0.684708 0.664188 0.653618 0.649118 0.646083 0.642743 0.640830 0.640354 0.639851 0.638970 0.638718 0.638675 0.636960 0.633461 0.630187 0.627290 0.623082 0.618810 -100 
-100 -100 0.856954 0.834466 0.794923 0.751602 0.711361 0.680911 0.660198 0.649297 0.644424 0.641381 0.638445 0.637013 0.637074 0.637154 0.637025 0.637799 0.638922 0.637716 0.634031 0.630554 0.627565 0.623300 0.618974 -100 
-100 -100 0.850793 0.828225 0.788075 0.744887 0.704936 0.674596 0.653746 0.642674 0.637989 0.634835 0.631576 0.630417 0.631411 0.632029 0.632183 0.634147 0.637198 0.636601 0.632243 0.628845 0.626786 0.622559 0.617344 -100 
-100 -100 0.834539 0.812447 0.773201 0.731111 0.692209 0.662491 0.641746 0.630447 0.625418 0.621974 0.618532 0.617310 0.618391 0.619305 0.620009 0.622732 0.626606 0.626618 0.622603 0.619413 0.617521 0.613507 0.608489 -100 
-100 -100 0.802406 0.781461 0.744954 0.705233 0.668535 0.640143 0.619808 0.608255 0.602391 0.598508 0.595035 0.593453 0.593804 0.594784 0.596364 0.599480 0.603211 0.603794 0.600975 0.597943 0.595309 0.591657 0.587996 -100 
-100 -100 0.754951 0.735212 0.701151 0.664594 0.631250 0.604970 0.585292 0.573830 0.567875 0.563618 0.559546 0.557487 0.557542 0.558502 0.560385 0.564079 0.568481 0.569572 0.567003 0.563962 0.561202 0.557952 0.555012 -100 
-100 -100 0.685272 0.666780 0.635302 0.602620 0.574079 0.550735 0.531982 0.521202 0.516355 0.512028 0.506788 0.504308 0.504338 0.505235 0.507096 0.511383 0.517207 0.518641 0.515328 0.512184 0.510148 0.507292 0.504166 -100 
-100 -100 0.594217 0.577134 0.548451 0.519573 0.495194 0.475330 0.459011 0.449743 0.445776 0.441902 0.436854 0.434422 0.434418 0.435155 0.436756 0.440830 0.446569 0.448078 0.445035 0.442356 0.440816 0.438403 0.435569 -100 
-100 -100 0.485412 0.469784 0.444111 0.418675 0.397632 0.381528 0.369138 0.362102 0.358736 0.355796 0.352318 0.350391 0.350277 0.350767 0.351938 0.354929 0.358880 0.360146 0.358500 0.356826 0.355492 0.353504 0.351425 -100 
-100 -100 0.386109 0.371526 0.348069 0.325581 0.307774 0.295071 0.285870 0.281013 0.278931 0.277026 0.274537 0.273166 0.273180 0.273466 0.274056 0.275969 0.278604 0.279398 0.278252 0.277204 0.276338 0.274570 0.272537 -100 
-100 -100 0.321897 0.307833 0.285625 0.264977 0.249404 0.238881 0.231631 0.228165 0.227061 0.225870 0.223983 0.223018 0.223239 0.223420 0.223562 0.224803 0.226673 0.227055 0.225920 0.225052 0.224403 0.222684 0.220566 -100 
-100 -100 -100 -100 -100 -100 -100 -100 -100 -100 -100 -100 -100 -100 -100 -100 -100 -100 -100 -100 -100 -100 -100 -100 -100 -100 
-100 -100 -100 -100 -100 -100 -100 -100 -100 -100 -100 -100 -100 -100 -100 -100 -100 -100 -100 -100 -100 -100 -100 -100 -100 -100 
-100 -100 -100 -100 -100 -100 -100 -100 -100 -100 -100 -100 -100 -100 -100 -100 -100 -100 -100 -100 -100 -100 -100 -100 -100 -100 
-100 -100 0.583467 0.562561 0.527347 0.490808 0.459960 0.439337 0.427791 0.424238 0.424820 0.425476 0.424815 0.423837 0.422614 0.419946 0.415973 0.412885 0.411491 0.411103 0.411684 0.413636 0.415416 0.414433 0.411951 -100 
-100 -100 0.620237 0.599418 0.564165 0.527531 0.496405 0.475119 0.462694 0.458516 0.458782 0.459241 0.458426 0.457473 0.456443 0.453755 0.449623 0.446705 0.445790 0.445655 0.446279 0.448641 0.451262 0.450606 0.447848 -100 
-100 -100 0.681609 0.660713 0.624623 0.587477 0.555725 0.532994 0.518523 0.513014 0.512743 0.512762 0.511471 0.510664 0.510370 0.507781 0.503203 0.500567 0.500691 0.500666 0.500546 0.503089 0.507339 0.506807 0.502571 -100 
-100 -100 0.744474 0.723570 0.687165 0.649126 0.615775 0.590974 0.574295 0.566875 0.565220 0.564541 0.563091 0.562397 0.562323 0.560035 0.555807 0.553418 0.553523 0.553061 0.552061 0.553510 0.556786 0.555736 0.551373 -100 
-100 -100 0.799949 0.779071 0.742878 0.703761 0.668164 0.640984 0.622023 0.612281 0.608467 0.606860 0.605533 0.604917 0.604658 0.602885 0.599742 0.597598 0.596769 0.595313 0.593102 0.592137 0.591817 0.589581 0.586361 -100 
-100 -100 0.843725 0.822512 0.785577 0.745380 0.708245 0.678849 0.657202 0.645048 0.639412 0.636825 0.635264 0.634874 0.635156 0.634023 0.631474 0.629711 0.628841 0.626233 0.621698 0.618014 0.615020 0.611316 0.607827 -100 
-100 -100 0.876519 0.854687 0.816450 0.775263 0.737398 0.706227 0.681759 0.667499 0.660450 0.657011 0.655075 0.655019 0.656651 0.656104 0.653337 0.652110 0.652512 0.648943 0.641124 0.635003 0.630410 0.625421 0.620866 -100 
-100 -100 0.894956 0.872799 0.833905 0.791841 0.752913 0.720609 0.695021 0.679786 0.671960 0.667994 0.665779 0.665700 0.667512 0.667230 0.664693 0.663542 0.663758 0.659696 0.651080 0.643992 0.638474 0.632849 0.627999 -100 
-100 -100 0.903389 0.881113 0.841975 0.799015 0.758564 0.725704 0.700605 0.685535 0.677579 0.673430 0.671013 0.670537 0.671343 0.670959 0.669040 0.667455 0.665998 0.661930 0.655029 0.648500 0.642717 0.637146 0.632816 -100 
-100 -100 0.909011 0.886148 0.845818 0.801817 0.760633 0.727597 0.702848 0.688340 0.680859 0.676767 0.674049 0.673280 0.673840 0.673188 0.670929 0.669005 0.667240 0.663524 0.657665 0.652261 0.647568 0.642445 0.637998 -100 
-100 -100 0.915371 0.891410 0.848399 0.803173 0.761901 0.728808 0.703872 0.689902 0.683361 0.679420 0.676129 0.675227 0.676351 0.675484 0.672240 0.670196 0.669090 0.665936 0.660599 0.656482 0.653848 0.649270 0.643926 -100 
-100 -100 0.915686 0.891460 0.847960 0.802183 0.760484 0.727330 0.702694 0.689146 0.682961 0.679144 0.675768 0.674732 0.675769 0.674925 0.671842 0.670104 0.669456 0.666923 0.662344 0.658983 0.657002 0.652829 0.647646 -100 
-100 -100 0.910096 0.886449 0.844576 0.798905 0.756341 0.723089 0.699289 0.686056 0.679712 0.675960 0.672885 0.671709 0.672029 0.671476 0.669722 0.668708 0.668254 0.666371 0.662853 0.659712 0.656997 0.653055 0.649046 -100 
-100 -100 0.905494 0.881997 0.840306 0.794607 0.751724 0.718427 0.694924 0.681918 0.675902 0.672175 0.668866 0.667675 0.668143 0.668026 0.667024 0.666891 0.667276 0.666085 0.663054 0.660132 0.657450 0.653649 0.649874 -100 
-100 -100 0.899940 0.876111 0.832694 0.786870 0.744180 0.711137 0.687905 0.675361 0.670824 0.667059 0.662307 0.660971 0.662405 0.662709 0.661588 0.662323 0.664030 0.663565 0.660640 0.658081 0.656131 0.652488 0.648291 -100 
-100 -100 0.882024 0.858644 0.816101 0.771364 0.729771 0.697508 0.674649 0.662180 0.657571 0.653628 0.648656 0.647196 0.648689 0.649307 0.648796 0.650367 0.652978 0.653202 0.650699 0.648415 0.646673 0.643248 0.639231 -100 
-100 -100 0.845802 0.823758 0.784987 0.742826 0.703577 0.672828 0.650589 0.637918 0.631850 0.627621 0.623541 0.621953 0.622600 0.623424 0.624280 0.626688 0.629897 0.630735 0.628836 0.626599 0.624416 0.621255 0.618108 -100 
-100 -100 0.795171 0.774246 0.737864 0.698817 0.662985 0.634573 0.613329 0.601074 0.595167 0.590738 0.586191 0.584276 0.584886 0.585820 0.586996 0.590148 0.594409 0.595722 0.593645 0.591248 0.588971 0.586068 0.583353 -100 
-100 -100 0.722203 0.702280 0.667978 0.632601 0.601647 0.576430 0.556515 0.545489 0.541690 0.537354 0.531041 0.528779 0.529915 0.530874 0.531626 0.535352 0.541547 0.543126 0.539609 0.536852 0.534973 0.532309 0.529439 -100 
-100 -100 0.625912 0.607405 0.575940 0.544503 0.517931 0.496463 0.479241 0.469910 0.467088 0.463280 0.457237 0.455064 0.456213 0.457083 0.457677 0.461296 0.467449 0.469059 0.465692 0.463246 0.461748 0.459394 0.456687 -100 
-100 -100 0.510085 0.493327 0.465576 0.438055 0.415180 0.397742 0.384553 0.377271 0.374214 0.371327 0.367629 0.365957 0.366466 0.367142 0.368002 0.370843 0.374906 0.376281 0.374681 0.373155 0.371911 0.369883 0.367703 -100 
-100 -100 0.405027 0.389503 0.364375 0.340111 0.320752 0.306955 0.297102 0.291979 0.289922 0.288022 0.285504 0.284303 0.284630 0.285100 0.285725 0.287729 0.290520 0.291443 0.290359 0.289328 0.288420 0.286563 0.284445 -100 
-100 -100 0.337437 0.322512 0.298807 0.276533 0.259560 0.248095 0.240320 0.236623 0.235445 0.234214 0.232317 0.231434 0.231815 0.232151 0.232449 0.233892 0.235969 0.236498 0.235414 0.234504 0.233762 0.231944 0.229759 -100 
-100 -100 -100 -100 -100 -100 -100 -100 -100 -100 -100 -100 -100 -100 -100 -100 -100 -100 -100 -100 -100 -100 -100 -100 -100 -100 
-100 -100 -100 -100 -100 -100 -100 -100 -100 -100 -100 -100 -100 -100 -100 -100 -100 -100 -100 -100 -100 -100 -100 -100 -100 -100 
-100 -100 -100 -100 -100 -100 -100 -100 -100 -100 -100 -100 -100 -100 -100 -100 -100 -100 -100 -100 -100 -100 -100 -100 -100 -100 
-100 -100 0.602855 0.581223 0.544475 0.506558 0.474589 0.453483 0.442021 0.438812 0.439663 0.440134 0.438816 0.437114 0.435427 0.432463 0.428397 0.425695 0.424957 0.425170 0.426340 0.429023 0.431704 0.430962 0.428145 -100 
-100 -100 0.641798 0.620049 0.582638 0.544333 0.511960 0.490123 0.477738 0.473934 0.474531 0.474791 0.473279 0.471717 0.470595 0.467609 0.463034 0.460487 0.460471 0.461012 0.462145 0.465455 0.469715 0.469319 0.465553 -100 
-100 -100 0.711178 0.688755 0.645988 0.606508 0.573299 0.549877 0.535201 0.530058 0.532594 0.532406 0.528029 0.526937 0.528326 0.525437 0.518625 0.516220 0.517692 0.518425 0.518572 0.522623 0.531088 0.530820 0.523076 -100 
-100 -100 0.776848 0.754339 0.711034 0.670486 0.635493 0.609832 0.592803 0.585629 0.586785 0.585843 0.581185 0.580174 0.581747 0.579136 0.572670 0.570540 0.572024 0.572297 0.571471 0.574324 0.581681 0.580842 0.572990 -100 
-100 -100 0.829503 0.807469 0.768623 0.727356 0.690055 0.661819 0.642340 0.632570 0.628791 0.626825 0.624738 0.623475 0.623225 0.621099 0.617365 0.615738 0.616222 0.615365 0.613055 0.612673 0.613876 0.611724 0.607226 -100 
-100 -100 0.875221 0.852904 0.813589 0.771323 0.732522 0.701827 0.679156 0.666536 0.660588 0.657565 0.655363 0.654354 0.654722 0.653258 0.650158 0.649207 0.650412 0.648232 0.642487 0.638742 0.636704 0.632929 0.628340 -100 
-100 -100 0.911037 0.887934 0.846815 0.803500 0.764455 0.731705 0.705092 0.689746 0.681893 0.677972 0.675834 0.675755 0.680260 0.679489 0.673834 0.673963 0.679598 0.676278 0.663709 0.656688 0.655919 0.650683 0.641639 -100 
-100 -100 0.931143 0.907680 0.865825 0.821545 0.781303 0.747148 0.719020 0.702346 0.693497 0.689021 0.686749 0.686875 0.691761 0.691311 0.685781 0.685809 0.691052 0.687047 0.673499 0.665355 0.663542 0.657609 0.648255 -100 
-100 -100 0.940269 0.916735 0.874943 0.829662 0.787265 0.752284 0.724802 0.708146 0.699139 0.694460 0.691874 0.691470 0.692990 0.692437 0.689645 0.688356 0.688461 0.684247 0.675476 0.668387 0.663158 0.657341 0.651909 -100 
-100 -100 0.948562 0.924116 0.880282 0.833722 0.790739 0.755314 0.727455 0.710910 0.702260 0.697624 0.694838 0.694565 0.696242 0.695492 0.692032 0.689824 0.688711 0.684700 0.677568 0.671852 0.667855 0.662561 0.657039 -100 
-100 -100 0.961904 0.935472 0.885284 0.837017 0.795096 0.759383 0.729428 0.712664 0.705634 0.701125 0.697028 0.697327 0.701243 0.700368 0.694452 0.691701 0.691916 0.688410 0.681014 0.676863 0.676920 0.672277 0.664048 -100 
-100 -100 0.962451 0.935772 0.885084 0.836290 0.793919 0.758060 0.728275 0.711814 0.705110 0.700693 0.696477 0.696709 0.700618 0.699771 0.693918 0.691343 0.691894 0.689064 0.682648 0.679473 0.680366 0.676285 0.668327 -100 
-100 -100 0.950969 0.925711 0.879883 0.831626 0.787109 0.751216 0.723999 0.708491 0.701209 0.696832 0.693308 0.692766 0.694494 0.693834 0.690452 0.688647 0.688230 0.686191 0.682257 0.679492 0.677933 0.674274 0.669627 -100 
-100 -100 0.945897 0.920848 0.874880 0.826518 0.781251 0.745440 0.719304 0.704705 0.698906 0.694566 0.689707 0.688596 0.690192 0.689845 0.687136 0.686111 0.686214 0.685021 0.682179 0.679932 0.678300 0.674949 0.670981 -100 
-100 -100 0.950198 0.923623 0.868122 0.818422 0.772858 0.737446 0.712268 0.699434 0.700252 0.695966 0.684920 0.682961 0.689935 0.689885 0.682107 0.681478 0.682814 0.682451 0.679811 0.678210 0.677568 0.674478 0.670057 -100 
-100 -100 0.930711 0.904594 0.850008 0.801435 0.757047 0.722583 0.698039 0.685574 0.686625 0.682290 0.670980 0.668858 0.675852 0.676138 0.669043 0.669327 0.671661 0.672047 0.669849 0.668537 0.668094 0.665224 0.660998 -100 
-100 -100 0.881129 0.857573 0.814774 0.770076 0.728697 0.695952 0.671946 0.658667 0.654074 0.649613 0.643521 0.641808 0.643487 0.644129 0.643442 0.645182 0.648557 0.649567 0.647738 0.646177 0.644896 0.642191 0.639007 -100 
-100 -100 0.826800 0.804441 0.764842 0.723478 0.686003 0.655830 0.632812 0.620196 0.616096 0.611635 0.605150 0.603286 0.605084 0.605962 0.605736 0.608464 0.613704 0.615121 0.612156 0.609988 0.608375 0.605772 0.602913 -100 
-100 -100 0.752688 0.730938 0.692342 0.654637 0.624014 0.597324 0.574451 0.563988 0.568484 0.564293 0.549942 0.547356 0.550645 0.551637 0.550155 0.553818 0.565872 0.567453 0.557878 0.554473 0.553094 0.550540 0.547064 -100 
-100 -100 0.652370 0.632072 0.596389 0.562785 0.536787 0.514105 0.494142 0.485513 0.490978 0.487389 0.473484 0.471066 0.474496 0.475474 0.473864 0.477509 0.489533 0.491114 0.481618 0.478375 0.477251 0.474894 0.471496 -100 
-100 -100 0.528704 0.510760 0.480673 0.451436 0.427659 0.409224 0.394961 0.387736 0.386349 0.383639 0.378618 0.377160 0.378773 0.379615 0.379661 0.382452 0.387672 0.389080 0.386292 0.384537 0.383465 0.381411 0.378948 -100 
-100 -100 0.418479 0.402133 0.375470 0.349843 0.329497 0.314903 0.304410 0.299188 0.297682 0.295866 0.292962 0.291950 0.292780 0.293419 0.293872 0.295961 0.299269 0.300300 0.298859 0.297769 0.296896 0.295008 0.292781 -100 
-100 -100 0.348080 0.332496 0.307611 0.284159 0.266209 0.254074 0.245877 0.242045 0.240928 0.239697 0.237746 0.236979 0.237603 0.238092 0.238459 0.240072 0.242430 0.243123 0.242051 0.241149 0.240414 0.238577 0.236356 -100 
-100 -100 -100 -100 -100 -100 -100 -100 -100 -100 -100 -100 -100 -100 -100 -100 -100 -100 -100 -100 -100 -100 -100 -100 -100 -100 
-100 -100 -100 -100 -100 -100 -100 -100 -100 -100 -100 -100 -100 -100 -100 -100 -100 -100 -100 -100 -100 -100 -100 -100 -100 -100 
-100 -100 -100 -100 -100 -100 -100 -100 -100 -100 -100 -100 -100 -100 -100 -100 -100 -100 -100 -100 -100 -100 -100 -100 -100 -100 
-100 -100 0.613619 0.591589 0.554147 0.515470 0.482862 0.461420 0.449885 0.446670 0.447392 0.447510 0.445618 0.443293 0.441206 0.438299 0.434736 0.432719 0.432542 0.432979 0.434023 0.436356 0.438642 0.437618 0.434668 -100 
-100 -100 0.653612 0.631389 0.593143 0.553915 0.520757 0.498520 0.486075 0.482288 0.482755 0.482644 0.480528 0.478305 0.476747 0.473793 0.469710 0.467858 0.468426 0.469221 0.470252 0.473222 0.477086 0.476401 0.472496 -100 
-100 -100 0.724880 0.701857 0.657991 0.617305 0.583031 0.559090 0.544387 0.539304 0.541741 0.541172 0.536147 0.534340 0.535226 0.532311 0.525945 0.524212 0.526264 0.527282 0.527378 0.531122 0.539187 0.538635 0.530771 -100 
-100 -100 0.792726 0.769493 0.724858 0.682818 0.646497 0.620165 0.603073 0.595999 0.597107 0.595808 0.590469 0.588674 0.589651 0.586916 0.580798 0.579259 0.581277 0.581848 0.581024 0.583637 0.590645 0.589554 0.581586 -100 
-100 -100 0.847528 0.824666 0.784329 0.741330 0.702492 0.673402 0.653753 0.644112 0.640364 0.638085 0.635311 0.633200 0.632258 0.629871 0.626327 0.625147 0.626080 0.625498 0.623239 0.622730 0.623729 0.621374 0.616733 -100 
-100 -100 0.895146 0.871922 0.830965 0.786745 0.746171 0.714432 0.691496 0.679022 0.673189 0.669922 0.667053 0.665176 0.664778 0.662922 0.659833 0.659138 0.660646 0.658691 0.653060 0.649328 0.647247 0.643337 0.638592 -100 
-100 -100 0.932480 0.908427 0.865581 0.820142 0.779093 0.745108 0.718115 0.702869 0.695156 0.691053 0.688319 0.687426 0.691164 0.689913 0.684092 0.684269 0.690009 0.686835 0.674435 0.667557 0.666933 0.661627 0.652371 -100 
-100 -100 0.953751 0.929332 0.885721 0.839246 0.796869 0.761292 0.732555 0.715786 0.706971 0.702343 0.699604 0.699074 0.703294 0.702355 0.696527 0.696406 0.701566 0.697590 0.684166 0.676173 0.674536 0.668569 0.659026 -100 
-100 -100 0.963729 0.939266 0.895763 0.848342 0.803812 0.767221 0.738773 0.721670 0.712460 0.707599 0.704726 0.703923 0.704988 0.704003 0.700823 0.699218 0.699082 0.694746 0.685959 0.678916 0.673744 0.667896 0.662375 -100 
-100 -100 0.972441 0.947151 0.901758 0.853218 0.808175 0.770986 0.741789 0.724380 0.715215 0.710336 0.707443 0.707056 0.708529 0.707446 0.703542 0.700883 0.699386 0.695124 0.687864 0.682091 0.678063 0.672744 0.667206 -100 
-100 -100 0.985861 0.958706 0.907181 0.857148 0.813278 0.775695 0.744076 0.726053 0.718193 0.713355 0.709296 0.709717 0.713644 0.712532 0.706138 0.702842 0.702573 0.698749 0.691185 0.686941 0.686932 0.682301 0.674135 -100 
-100 -100 0.986370 0.959063 0.907196 0.856798 0.812564 0.774786 0.743151 0.725199 0.717472 0.712642 0.708484 0.708923 0.712932 0.711895 0.705552 0.702394 0.702433 0.699311 0.692796 0.689613 0.690520 0.686534 0.678697 -100 
-100 -100 0.974783 0.948944 0.902004 0.852237 0.805927 0.768115 0.739002 0.721948 0.713606 0.708742 0.705175 0.704778 0.706581 0.705716 0.701838 0.699450 0.698558 0.696322 0.692452 0.689870 0.688511 0.685058 0.680569 -100 
-100 -100 0.969366 0.943762 0.896726 0.846929 0.799950 0.762274 0.734282 0.718185 0.711379 0.706517 0.701496 0.700430 0.702038 0.701447 0.698219 0.696608 0.696265 0.694996 0.692423 0.690566 0.689307 0.686273 0.682515 -100 
-100 -100 0.972961 0.945838 0.889291 0.838213 0.791044 0.753867 0.726930 0.712737 0.712697 0.707924 0.696638 0.694655 0.701622 0.701303 0.692958 0.691724 0.692605 0.692263 0.690084 0.689032 0.688875 0.686182 0.682023 -100 
-100 -100 0.952247 0.925579 0.869940 0.820001 0.774063 0.737972 0.711873 0.698271 0.698660 0.693974 0.682489 0.680376 0.687383 0.687425 0.679788 0.679494 0.681406 0.681862 0.680181 0.679469 0.679548 0.677098 0.673136 -100 
-100 -100 0.900852 0.876723 0.832837 0.786742 0.743828 0.709619 0.684369 0.670263 0.665260 0.660662 0.654599 0.653030 0.654798 0.655261 0.654112 0.655334 0.658355 0.659423 0.658035 0.657034 0.656265 0.653937 0.650961 -100 
-100 -100 0.844247 0.821288 0.780569 0.737777 0.698806 0.667365 0.643440 0.630348 0.626144 0.621792 0.615543 0.613995 0.616020 0.616797 0.616133 0.618345 0.623220 0.624644 0.622038 0.620366 0.619217 0.616922 0.614197 -100 
-100 -100 0.767438 0.745080 0.705364 0.666247 0.634209 0.606466 0.583013 0.572400 0.577094 0.573214 0.559227 0.557098 0.560757 0.561717 0.559785 0.562908 0.574573 0.576108 0.566809 0.563832 0.562850 0.560526 0.557117 -100 
-100 -100 0.664297 0.643410 0.606650 0.571720 0.544450 0.520921 0.500601 0.492009 0.497796 0.494603 0.481113 0.479189 0.483028 0.484034 0.482044 0.485210 0.496878 0.498404 0.489117 0.486206 0.485381 0.483186 0.479811 -100 
-100 -100 0.537902 0.519406 0.488325 0.457911 0.433059 0.413943 0.399434 0.392286 0.391169 0.388792 0.384145 0.383105 0.385061 0.385968 0.385792 0.388280 0.393279 0.394668 0.392040 0.390505 0.389632 0.387677 0.385224 -100 
-100 -100 0.425444 0.408601 0.381055 0.354413 0.333167 0.318018 0.307324 0.302143 0.300797 0.299174 0.296503 0.295773 0.296855 0.297578 0.297942 0.299908 0.303160 0.304249 0.302952 0.302021 0.301281 0.299464 0.297254 -100 
-100 -100 0.353727 0.337687 0.312001 0.287645 0.268908 0.256288 0.247895 0.244053 0.242996 0.241836 0.239995 0.239401 0.240211 0.240788 0.241146 0.242751 0.245167 0.245985 0.245071 0.244314 0.243693 0.241921 0.239725 -100 
-100 -100 -100 -100 -100 -100 -100 -100 -100 -100 -100 -100 -100 -100 -100 -100 -100 -100 -100 -100 -100 -100 -100 -100 -100 -100 
-100 -100 -100 -100 -100 -100 -100 -100 -100 -100 -100 -100 -100 -100 -100 -100 -100 -100 -100 -100 -100 -100 -100 -100 -100 -100 
-100 -100 -100 -100 -100 -100 -100 -100 -100 -100 -100 -100 -100 -100 -100 -100 -100 -100 -100 -100 -100 -100 -100 -100 -100 -100 
-100 -100 0.619401 0.597226 0.559726 0.520691 0.487634 0.465833 0.453982 0.450348 0.450478 0.450056 0.447663 0.444827 0.442389 0.439881 0.437409 0.436346 0.436623 0.436894 0.437095 0.437993 0.438541 0.436700 0.433829 -100 
-100 -100 0.659398 0.637084 0.599108 0.559477 0.525664 0.503017 0.490381 0.486206 0.486012 0.485341 0.482731 0.479829 0.477489 0.474885 0.472216 0.471341 0.472151 0.472755 0.473074 0.474410 0.475784 0.474252 0.471102 -100 
-100 -100 0.726762 0.703980 0.664236 0.623199 0.587760 0.563322 0.548897 0.543563 0.542837 0.541708 0.538618 0.535731 0.533988 0.531307 0.527995 0.527317 0.529023 0.529822 0.529645 0.531256 0.534069 0.532672 0.528288 -100 
-100 -100 0.796191 0.773054 0.732343 0.689614 0.651838 0.624886 0.608156 0.601037 0.599094 0.597322 0.593982 0.591009 0.589222 0.586546 0.583282 0.582605 0.584153 0.584536 0.583639 0.584367 0.586385 0.584552 0.580046 -100 
-100 -100 0.857979 0.834623 0.793846 0.749451 0.708996 0.679161 0.659691 0.650312 0.646544 0.643984 0.640605 0.637490 0.635153 0.632595 0.629995 0.629140 0.629601 0.628932 0.626894 0.625572 0.624647 0.621791 0.618129 -100 
-100 -100 0.907312 0.883432 0.841558 0.795506 0.752879 0.720298 0.697853 0.686122 0.680810 0.677474 0.673881 0.670891 0.668852 0.666546 0.664020 0.662988 0.662974 0.661017 0.656865 0.653298 0.650286 0.646175 0.642117 -100 
-100 -100 0.944638 0.920044 0.876628 0.829115 0.785104 0.750198 0.724601 0.710668 0.704125 0.700120 0.696260 0.693727 0.693041 0.691054 0.687756 0.686648 0.687377 0.684235 0.676954 0.671433 0.667602 0.662404 0.656933 -100 
-100 -100 0.966554 0.941616 0.897474 0.848904 0.803484 0.766890 0.739484 0.723994 0.716367 0.711904 0.708148 0.706062 0.705868 0.704109 0.700648 0.699047 0.699048 0.695061 0.686844 0.680375 0.675706 0.669967 0.664265 -100 
-100 -100 0.977571 0.952602 0.908405 0.859136 0.812236 0.774541 0.746480 0.730037 0.721422 0.716699 0.713388 0.711705 0.711129 0.709457 0.706377 0.703848 0.701643 0.697201 0.690271 0.683927 0.678407 0.672722 0.668020 -100 
-100 -100 0.984471 0.959175 0.914248 0.864455 0.817113 0.778786 0.749878 0.732678 0.723535 0.718677 0.715665 0.714590 0.714570 0.712937 0.709321 0.706053 0.703125 0.698644 0.692368 0.686751 0.681921 0.676689 0.672173 -100 
-100 -100 0.991124 0.965090 0.918141 0.867813 0.820880 0.782170 0.751905 0.733977 0.724701 0.719737 0.716679 0.716250 0.717448 0.715888 0.711215 0.707531 0.704944 0.700817 0.694916 0.690409 0.687383 0.682791 0.677732 -100 
-100 -100 0.991357 0.965329 0.918359 0.867968 0.820885 0.781958 0.751425 0.733222 0.723737 0.718641 0.715553 0.715246 0.716634 0.715229 0.710672 0.707176 0.704967 0.701525 0.696581 0.693075 0.690938 0.686984 0.682260 -100 
-100 -100 0.985437 0.960125 0.915010 0.864967 0.817101 0.778091 0.748388 0.730409 0.720753 0.715508 0.712319 0.711621 0.712219 0.711060 0.707767 0.704987 0.703055 0.700555 0.697199 0.694520 0.692302 0.688919 0.685410 -100 
-100 -100 0.979812 0.954725 0.909935 0.860087 0.812148 0.773259 0.743975 0.726401 0.717310 0.711988 0.708129 0.707075 0.707601 0.706756 0.704132 0.702168 0.701081 0.699627 0.697443 0.695645 0.694006 0.691108 0.687981 -100 
-100 -100 0.972049 0.946665 0.900250 0.850503 0.803229 0.764896 0.736061 0.719371 0.712398 0.707139 0.701395 0.699952 0.701327 0.700810 0.697923 0.696682 0.696741 0.696295 0.694936 0.694044 0.693520 0.691028 0.687629 -100 
-100 -100 0.950434 0.925470 0.879896 0.831258 0.785243 0.748082 0.720231 0.704287 0.697842 0.692793 0.687020 0.685552 0.687063 0.686926 0.684709 0.684378 0.685440 0.685821 0.685062 0.684619 0.684446 0.682234 0.679014 -100 
-100 -100 0.908653 0.884938 0.842969 0.796721 0.752896 0.717733 0.691604 0.676395 0.669113 0.664436 0.660345 0.659189 0.660169 0.660452 0.659803 0.660542 0.662533 0.663513 0.663028 0.662496 0.661851 0.659791 0.657261 -100 
-100 -100 0.851084 0.828391 0.788648 0.745354 0.704971 0.672720 0.648662 0.634953 0.628757 0.624624 0.620700 0.619753 0.621161 0.621787 0.621484 0.622964 0.626019 0.627338 0.626414 0.625568 0.624735 0.622735 0.620397 -100 
-100 -100 0.769718 0.747976 0.710258 0.670618 0.635273 0.606851 0.585206 0.573770 0.570726 0.567300 0.561946 0.561107 0.563702 0.564549 0.563549 0.565463 0.570404 0.571833 0.569186 0.567827 0.567227 0.565247 0.562536 -100 
-100 -100 0.664703 0.644405 0.609617 0.574143 0.543588 0.519508 0.501232 0.492061 0.490387 0.487733 0.482811 0.482178 0.484912 0.485834 0.484880 0.486880 0.491891 0.493309 0.490612 0.489287 0.488801 0.486915 0.484230 -100 
-100 -100 0.540194 0.521754 0.490921 0.459794 0.433551 0.414002 0.400044 0.392997 0.390803 0.388900 0.386299 0.385912 0.387570 0.388425 0.388470 0.390300 0.393622 0.394925 0.393853 0.393062 0.392477 0.390736 0.388545 -100 
-100 -100 0.428102 0.411045 0.383143 0.355730 0.333524 0.317991 0.307492 0.302489 0.300939 0.299626 0.297824 0.297489 0.298630 0.299339 0.299627 0.301205 0.303771 0.304844 0.304199 0.303660 0.303165 0.301504 0.299414 -100 
-100 -100 0.356263 0.339915 0.313667 0.288559 0.269077 0.256085 0.247685 0.243958 0.242979 0.241988 0.240449 0.240109 0.241070 0.241664 0.241898 0.243276 0.245485 0.246355 0.245731 0.245245 0.244835 0.243192 0.241065 -100 
-100 -100 -100 -100 -100 -100 -100 -100 -100 -100 -100 -100 -100 -100 -100 -100 -100 -100 -100 -100 -100 -100 -100 -100 -100 -100 
-100 -100 -100 -100 -100 -100 -100 -100 -100 -100 -100 -100 -100 -100 -100 -100 -100 -100 -100 -100 -100 -100 -100 -100 -100 -100 
-100 -100 -100 -100 -100 -100 -100 -100 -100 -100 -100 -100 -100 -100 -100 -100 -100 -100 -100 -100 -100 -100 -100 -100 -100 -100 
-100 -100 0.624080 0.601764 0.564037 0.524760 0.491422 0.469245 0.456862 0.452575 0.452019 0.450940 0.447964 0.444772 0.442347 0.440418 0.439013 0.439044 0.439969 0.439966 0.438923 0.438088 0.436968 0.434135 0.430942 -100 
-100 -100 0.664661 0.642143 0.603827 0.563822 0.529589 0.506506 0.493363 0.488580 0.487775 0.486449 0.483178 0.479827 0.477367 0.475301 0.473750 0.473988 0.475482 0.475754 0.474679 0.474147 0.473657 0.471072 0.467678 -100 
-100 -100 0.732999 0.709891 0.669628 0.627937 0.591744 0.566783 0.552032 0.546280 0.545188 0.543449 0.539520 0.535979 0.533792 0.531547 0.529477 0.529963 0.532554 0.532971 0.531096 0.530655 0.531156 0.528686 0.524450 -100 
-100 -100 0.803645 0.780015 0.738492 0.694764 0.655956 0.628398 0.611483 0.604221 0.602191 0.599945 0.595747 0.592029 0.589667 0.587234 0.584963 0.585211 0.587485 0.587512 0.585132 0.584101 0.584074 0.581296 0.576955 -100 
-100 -100 0.866731 0.842696 0.800726 0.754966 0.713299 0.682806 0.663264 0.654126 0.650635 0.647833 0.643693 0.639841 0.636976 0.634380 0.632137 0.631628 0.632209 0.631288 0.628605 0.626380 0.624477 0.620975 0.617081 -100 
-100 -100 0.917129 0.892404 0.849035 0.801245 0.757158 0.723909 0.701700 0.690801 0.686403 0.683092 0.678624 0.674756 0.672076 0.669403 0.666642 0.665318 0.664758 0.662683 0.658852 0.655384 0.652410 0.648031 0.643553 -100 
-100 -100 0.955202 0.929668 0.884578 0.835097 0.789619 0.754058 0.728841 0.716329 0.711605 0.707847 0.702638 0.698989 0.697473 0.694816 0.690761 0.688619 0.687701 0.684554 0.678964 0.674676 0.671998 0.666884 0.660691 -100 
-100 -100 0.977419 0.951562 0.905785 0.855253 0.808354 0.771095 0.744089 0.730081 0.724362 0.720242 0.715218 0.712049 0.710985 0.708440 0.704050 0.701234 0.699465 0.695493 0.689137 0.684136 0.680849 0.675353 0.669004 -100 
-100 -100 0.988087 0.962390 0.916911 0.865979 0.817583 0.779203 0.751454 0.736017 0.728558 0.724135 0.720192 0.717715 0.716370 0.713992 0.710173 0.706803 0.703628 0.699133 0.693089 0.687563 0.682763 0.677281 0.672384 -100 
-100 -100 0.993699 0.968082 0.922631 0.871765 0.823178 0.784182 0.755365 0.738663 0.730108 0.725415 0.722034 0.720327 0.719560 0.717347 0.713275 0.709418 0.705762 0.701138 0.695305 0.690011 0.685309 0.680175 0.675776 -100 
-100 -100 0.998373 0.972559 0.926105 0.875398 0.827406 0.788079 0.757880 0.740088 0.730973 0.726001 0.722642 0.721612 0.721982 0.719954 0.715121 0.710956 0.707453 0.703103 0.697666 0.693180 0.689648 0.685059 0.680532 -100 
-100 -100 0.998308 0.972678 0.926522 0.876096 0.828202 0.788666 0.757958 0.739539 0.729890 0.724629 0.721258 0.720440 0.721103 0.719323 0.714690 0.710772 0.707676 0.703966 0.699371 0.695754 0.692993 0.688984 0.684787 -100 
-100 -100 0.993645 0.968554 0.923943 0.873886 0.825559 0.785900 0.755512 0.736921 0.726809 0.721274 0.717849 0.716825 0.716987 0.715533 0.712048 0.708878 0.706364 0.703590 0.700274 0.697491 0.695021 0.691569 0.688183 -100 
-100 -100 0.988272 0.963379 0.919168 0.869468 0.821422 0.781872 0.751488 0.732979 0.723180 0.717476 0.713447 0.712218 0.712498 0.711404 0.708487 0.706071 0.704467 0.702755 0.700587 0.698822 0.697235 0.694297 0.691064 -100 
-100 -100 0.978422 0.953515 0.908969 0.859878 0.813195 0.774238 0.743719 0.725789 0.717680 0.712012 0.706438 0.704958 0.705973 0.705234 0.702223 0.700445 0.699909 0.699233 0.698057 0.697447 0.697429 0.694950 0.691130 -100 
-100 -100 0.956019 0.931529 0.887806 0.839817 0.794408 0.756682 0.727252 0.710180 0.702704 0.697356 0.691878 0.690496 0.691747 0.691411 0.689026 0.688102 0.688531 0.688694 0.688181 0.688113 0.688543 0.686391 0.682750 -100 
-100 -100 0.914718 0.891188 0.849756 0.803624 0.759735 0.724084 0.697157 0.681332 0.673619 0.668890 0.665056 0.664137 0.665208 0.665319 0.664210 0.664291 0.665632 0.666386 0.666121 0.665931 0.665685 0.663726 0.661043 -100 
-100 -100 0.855460 0.832951 0.793615 0.750230 0.709478 0.676842 0.652510 0.638638 0.632351 0.628455 0.625076 0.624603 0.626268 0.626737 0.625848 0.626511 0.628726 0.629808 0.629279 0.628932 0.628589 0.626746 0.624288 -100 
-100 -100 0.771438 0.750065 0.713159 0.673470 0.637518 0.608825 0.587403 0.576137 0.573046 0.570098 0.565774 0.565675 0.568886 0.569580 0.567648 0.568480 0.572169 0.573365 0.571538 0.570992 0.571234 0.569470 0.566455 -100 
-100 -100 0.665332 0.645358 0.611312 0.575696 0.544491 0.520208 0.502328 0.493511 0.491941 0.489852 0.486005 0.486151 0.489512 0.490295 0.488433 0.489367 0.493144 0.494350 0.492496 0.491999 0.492362 0.490703 0.487728 -100 
-100 -100 0.541544 0.523130 0.492359 0.460829 0.434022 0.414282 0.400600 0.393943 0.392082 0.390669 0.388751 0.388940 0.390940 0.391693 0.391194 0.392279 0.394861 0.396007 0.395368 0.395091 0.394996 0.393448 0.391196 -100 
-100 -100 0.429807 0.412611 0.384445 0.356535 0.333813 0.318067 0.307714 0.302999 0.301737 0.300757 0.299369 0.299418 0.300809 0.301462 0.301382 0.302483 0.304647 0.305647 0.305245 0.305033 0.304854 0.303356 0.301287 -100 
-100 -100 0.358031 0.341485 0.314864 0.289248 0.269287 0.256056 0.247687 0.244133 0.243354 0.242568 0.241275 0.241209 0.242378 0.242951 0.242926 0.243983 0.245974 0.246842 0.246408 0.246184 0.246024 0.244530 0.242451 -100 
-100 -100 -100 -100 -100 -100 -100 -100 -100 -100 -100 -100 -100 -100 -100 -100 -100 -100 -100 -100 -100 -100 -100 -100 -100 -100 
-100 -100 -100 -100 -100 -100 -100 -100 -100 -100 -100 -100 -100 -100 -100 -100 -100 -100 -100 -100 -100 -100 -100 -100 -100 -100 
-100 -100 -100 -100 -100 -100 -100 -100 -100 -100 -100 -100 -100 -100 -100 -100 -100 -100 -100 -100 -100 -100 -100 -100 -100 -100 
-100 -100 0.629171 0.606672 0.568465 0.528959 0.495388 0.472844 0.459852 0.454856 0.453618 0.451827 0.448157 0.444653 0.442426 0.441028 0.440444 0.441494 0.443309 0.443129 0.440791 0.438511 0.436208 0.432565 0.428866 -100 
-100 -100 0.670907 0.648030 0.608722 0.568253 0.533655 0.510143 0.496396 0.491002 0.489769 0.487749 0.483574 0.479859 0.477706 0.476145 0.475267 0.476595 0.479400 0.479415 0.476485 0.474372 0.472853 0.469372 0.465150 -100 
-100 -100 0.745124 0.721127 0.675610 0.632832 0.595879 0.570406 0.555158 0.549129 0.548513 0.546156 0.540641 0.536631 0.536402 0.534594 0.531495 0.533319 0.540378 0.540462 0.533437 0.531167 0.532002 0.528565 0.521925 -100 
-100 -100 0.816657 0.791980 0.744836 0.699722 0.659946 0.631823 0.614531 0.607255 0.605970 0.603255 0.597488 0.593248 0.592806 0.590653 0.587071 0.588426 0.595031 0.594711 0.587296 0.584659 0.585200 0.581544 0.574763 -100 
-100 -100 0.875447 0.850581 0.806709 0.759637 0.717140 0.686077 0.666191 0.657252 0.654379 0.651333 0.646119 0.641725 0.639039 0.636469 0.634024 0.633889 0.635374 0.634167 0.630013 0.626984 0.625000 0.620880 0.615866 -100 
-100 -100 0.926268 0.900578 0.855198 0.805904 0.761202 0.727419 0.704798 0.694589 0.691544 0.688249 0.682473 0.677966 0.675589 0.672658 0.668948 0.667369 0.667078 0.664838 0.660444 0.657138 0.655243 0.650573 0.644549 -100 
-100 -100 0.966207 0.939421 0.891416 0.840420 0.796913 0.760872 0.732932 0.721593 0.721870 0.718346 0.708594 0.704201 0.704819 0.701644 0.694193 0.691091 0.692153 0.688976 0.681471 0.678610 0.680133 0.675039 0.664845 -100 
-100 -100 0.988461 0.961357 0.912675 0.860638 0.815737 0.778035 0.748363 0.735633 0.735038 0.731248 0.721728 0.717811 0.718825 0.715657 0.707733 0.703828 0.703967 0.700021 0.691934 0.688581 0.689682 0.684347 0.674081 -100 
-100 -100 0.997246 0.970622 0.923248 0.870883 0.822053 0.783248 0.755181 0.740714 0.734966 0.730832 0.725715 0.722601 0.721381 0.718431 0.713231 0.709177 0.705877 0.701379 0.695492 0.690813 0.687644 0.682283 0.676122 -100 
-100 -100 1.002380 0.976064 0.928925 0.877026 0.828101 0.788716 0.759508 0.743321 0.735815 0.731281 0.727106 0.724918 0.724192 0.721501 0.716370 0.712018 0.708221 0.703547 0.697744 0.692825 0.688850 0.683741 0.678733 -100 
-100 -100 1.010140 0.983486 0.933153 0.881647 0.835253 0.795561 0.763046 0.745311 0.738076 0.733097 0.727755 0.726460 0.727828 0.725416 0.718704 0.713914 0.710166 0.705709 0.700233 0.695948 0.693020 0.688359 0.683144 -100 
-100 -100 1.009775 0.983472 0.933740 0.882836 0.836775 0.796892 0.763664 0.744997 0.736953 0.731538 0.726168 0.725150 0.726893 0.724819 0.718392 0.713898 0.710562 0.706693 0.701948 0.698387 0.696080 0.691920 0.687030 -100 
-100 -100 1.001277 0.975996 0.930695 0.880595 0.832672 0.792679 0.761246 0.742240 0.732329 0.726523 0.722274 0.720972 0.721368 0.719699 0.715472 0.711960 0.709238 0.706257 0.702717 0.699857 0.697608 0.693958 0.690011 -100 
-100 -100 0.995392 0.970414 0.926049 0.876586 0.829376 0.789494 0.757675 0.738621 0.729295 0.723238 0.717946 0.716403 0.716934 0.715672 0.712042 0.709188 0.707307 0.705349 0.702979 0.701284 0.700306 0.697169 0.693013 -100 
-100 -100 0.985155 0.960239 0.915953 0.867710 0.824785 0.785546 0.750935 0.732464 0.727790 0.721740 0.711785 0.709701 0.712237 0.711336 0.706194 0.703697 0.702774 0.701842 0.700629 0.700622 0.703001 0.700363 0.693985 -100 
-100 -100 0.962028 0.937558 0.894148 0.847036 0.805406 0.767437 0.733976 0.716431 0.712486 0.706841 0.697063 0.695196 0.698081 0.697614 0.693042 0.691336 0.691349 0.691247 0.690706 0.691295 0.694197 0.691927 0.685728 -100 
-100 -100 0.919396 0.895891 0.854622 0.808844 0.765826 0.729961 0.701848 0.685722 0.678862 0.674035 0.669124 0.668249 0.670048 0.670079 0.667961 0.667396 0.668462 0.668936 0.668400 0.668442 0.669134 0.667093 0.663377 -100 
-100 -100 0.858603 0.836168 0.797036 0.753869 0.713592 0.680824 0.655893 0.642139 0.637111 0.633346 0.629014 0.628823 0.631760 0.632153 0.629759 0.629702 0.632005 0.632813 0.631622 0.631421 0.631962 0.630094 0.626734 -100 
-100 -100 0.773091 0.751862 0.715326 0.675981 0.640789 0.612095 0.590189 0.579828 0.580760 0.578155 0.570729 0.571037 0.578531 0.579125 0.572615 0.572439 0.578211 0.579141 0.574614 0.574206 0.577956 0.576218 0.569708 -100 
-100 -100 0.666354 0.646491 0.612750 0.577395 0.546916 0.522668 0.504402 0.496607 0.499214 0.497538 0.490584 0.491164 0.498840 0.499522 0.493058 0.492996 0.498912 0.499897 0.495366 0.495055 0.498894 0.497302 0.490938 -100 
-100 -100 0.542713 0.524285 0.493503 0.461898 0.435187 0.415410 0.401679 0.395506 0.394976 0.393900 0.391416 0.391982 0.395185 0.395869 0.393995 0.394461 0.397231 0.398238 0.397089 0.397039 0.397733 0.396280 0.393431 -100 
-100 -100 0.431128 0.413859 0.385548 0.357431 0.334571 0.318741 0.308413 0.303952 0.303220 0.302464 0.301047 0.301359 0.303245 0.303860 0.303196 0.303937 0.306040 0.306979 0.306490 0.306462 0.306673 0.305279 0.303021 -100 
-100 -100 0.359445 0.342807 0.316000 0.290145 0.269973 0.256624 0.248258 0.244830 0.244260 0.243608 0.242410 0.242532 0.243920 0.244479 0.244200 0.245031 0.246921 0.247786 0.247425 0.247372 0.247424 0.246040 0.243960 -100 
-100 -100 -100 -100 -100 -100 -100 -100 -100 -100 -100 -100 -100 -100 -100 -100 -100 -100 -100 -100 -100 -100 -100 -100 -100 -100 
-100 -100 -100 -100 -100 -100 -100 -100 -100 -100 -100 -100 -100 -100 -100 -100 -100 -100 -100 -100 -100 -100 -100 -100 -100 -100 
-100 -100 -100 -100 -100 -100 -100 -100 -100 -100 -100 -100 -100 -100 -100 -100 -100 -100 -100 -100 -100 -100 -100 -100 -100 -100 
-100 -100 0.633140 0.610584 0.572287 0.532678 0.498936 0.476039 0.462464 0.456753 0.454765 0.452288 0.448059 0.444226 0.441954 0.440814 0.440715 0.442282 0.444419 0.444179 0.441334 0.438258 0.435191 0.431137 0.427340 -100 
-100 -100 0.675127 0.652155 0.612694 0.572059 0.537246 0.513353 0.499014 0.492928 0.490983 0.488291 0.483539 0.479475 0.477251 0.475914 0.475464 0.477219 0.480238 0.480091 0.476565 0.473564 0.471182 0.467208 0.462847 -100 
-100 -100 0.749706 0.725541 0.679749 0.636680 0.599441 0.573549 0.557715 0.551075 0.549857 0.546884 0.540783 0.536399 0.536044 0.534397 0.531638 0.533751 0.540872 0.540675 0.532968 0.529733 0.529607 0.525605 0.518795 -100 
-100 -100 0.821511 0.796570 0.748977 0.703375 0.663165 0.634601 0.616824 0.609112 0.607403 0.604209 0.597926 0.593330 0.592730 0.590665 0.587304 0.588810 0.595354 0.594694 0.586601 0.583041 0.582658 0.578446 0.571482 -100 
-100 -100 0.880430 0.855180 0.810644 0.762835 0.719699 0.688186 0.668019 0.658920 0.655888 0.652565 0.646978 0.642284 0.639439 0.636868 0.634501 0.634394 0.635748 0.634209 0.629485 0.625710 0.622993 0.618408 0.613216 -100 
-100 -100 0.931234 0.905051 0.858810 0.808541 0.763022 0.728803 0.706131 0.696085 0.693199 0.689851 0.683821 0.679046 0.676474 0.673451 0.669697 0.668041 0.667570 0.665057 0.660271 0.656455 0.654058 0.649063 0.642908 -100 
-100 -100 0.971054 0.943697 0.894691 0.842551 0.798105 0.761666 0.733883 0.723001 0.723738 0.720342 0.710379 0.705701 0.706047 0.702694 0.695118 0.691862 0.692699 0.689332 0.681645 0.678500 0.679722 0.674434 0.664170 -100 
-100 -100 0.993169 0.965467 0.915732 0.862499 0.816639 0.778586 0.749179 0.737046 0.737035 0.733453 0.723735 0.719496 0.720180 0.716784 0.708699 0.704638 0.704590 0.700543 0.692395 0.688892 0.689806 0.684355 0.674051 -100 
-100 -100 1.001826 0.974622 0.926247 0.872771 0.823080 0.783968 0.756156 0.742257 0.737040 0.733073 0.727738 0.724264 0.722702 0.719505 0.714145 0.710004 0.706641 0.702114 0.696184 0.691384 0.688055 0.682583 0.676382 -100 
-100 -100 1.006764 0.979955 0.931980 0.879170 0.829557 0.789915 0.760884 0.745140 0.738037 0.733557 0.729078 0.726473 0.725396 0.722470 0.717214 0.712850 0.709079 0.704423 0.698568 0.693487 0.689290 0.684034 0.678981 -100 
-100 -100 1.014254 0.987238 0.936319 0.884165 0.837290 0.797383 0.764923 0.747454 0.740465 0.735408 0.729656 0.727910 0.728962 0.726353 0.719542 0.714789 0.711103 0.706669 0.701100 0.696562 0.693289 0.688420 0.683169 -100 
-100 -100 1.013685 0.987142 0.937029 0.885697 0.839308 0.799226 0.765921 0.747319 0.739328 0.733721 0.727906 0.726458 0.727934 0.725731 0.719269 0.714856 0.711587 0.707709 0.702795 0.698887 0.696144 0.691716 0.686757 -100 
-100 -100 1.005038 0.979605 0.934067 0.883707 0.835562 0.795352 0.763703 0.744550 0.734489 0.728402 0.723748 0.722097 0.722303 0.720587 0.716413 0.713016 0.710352 0.707289 0.703478 0.700197 0.697481 0.693503 0.689414 -100 
-100 -100 0.998862 0.973824 0.929376 0.879822 0.832502 0.792383 0.760203 0.740811 0.731183 0.724796 0.719157 0.717373 0.717819 0.716592 0.713062 0.710314 0.708435 0.706309 0.703580 0.701401 0.699927 0.696424 0.692084 -100 
-100 -100 0.988150 0.963259 0.919042 0.870862 0.827949 0.788470 0.753375 0.734439 0.729367 0.722983 0.712759 0.710539 0.713112 0.712309 0.707257 0.704825 0.703833 0.702664 0.701040 0.700525 0.702407 0.699397 0.692815 -100 
-100 -100 0.964416 0.940016 0.896740 0.849744 0.808155 0.769966 0.736027 0.718010 0.713667 0.707739 0.697783 0.695872 0.698855 0.698523 0.694039 0.692356 0.692246 0.691884 0.690945 0.691056 0.693494 0.690882 0.684492 -100 
-100 -100 0.921051 0.897614 0.856453 0.810744 0.767704 0.731654 0.703204 0.686722 0.679557 0.674535 0.669547 0.668698 0.670596 0.670757 0.668738 0.668168 0.669084 0.669320 0.668472 0.668135 0.668452 0.666124 0.662250 -100 
-100 -100 0.859415 0.837042 0.797992 0.754822 0.714459 0.681556 0.656462 0.642523 0.637303 0.633447 0.629136 0.629000 0.632002 0.632498 0.630193 0.630102 0.632231 0.632863 0.631511 0.631087 0.631382 0.629309 0.625825 -100 
-100 -100 0.773117 0.751949 0.715484 0.676083 0.640759 0.611984 0.590065 0.579672 0.580494 0.577882 0.570561 0.570917 0.578412 0.579072 0.572651 0.572418 0.577973 0.578803 0.574313 0.573855 0.577499 0.575639 0.569038 -100 
-100 -100 0.665979 0.646164 0.612460 0.577008 0.546374 0.522084 0.503895 0.496168 0.498738 0.497098 0.490247 0.490847 0.498482 0.499210 0.492828 0.492724 0.498458 0.499410 0.494995 0.494713 0.498516 0.496866 0.490444 -100 
-100 -100 0.542348 0.523928 0.493127 0.461408 0.434553 0.414744 0.401102 0.395025 0.394522 0.393468 0.391013 0.391566 0.394739 0.395453 0.393643 0.394116 0.396828 0.397840 0.396757 0.396726 0.397400 0.395916 0.393040 -100 
-100 -100 0.430878 0.413596 0.385242 0.357026 0.334054 0.318185 0.307900 0.303494 0.302778 0.302009 0.300569 0.300849 0.302718 0.303357 0.302746 0.303531 0.305653 0.306624 0.306173 0.306152 0.306356 0.304954 0.302691 -100 
-100 -100 0.359273 0.342617 0.315767 0.289832 0.269571 0.256174 0.247809 0.244390 0.243806 0.243114 0.241866 0.241950 0.243329 0.243909 0.243677 0.244567 0.246513 0.247424 0.247093 0.247048 0.247107 0.245733 0.243662 -100 
-100 -100 -100 -100 -100 -100 -100 -100 -100 -100 -100 -100 -100 -100 -100 -100 -100 -100 -100 -100 -100 -100 -100 -100 -100 -100 
-100 -100 -100 -100 -100 -100 -100 -100 -100 -100 -100 -100 -100 -100 -100 -100 -100 -100 -100 -100 -100 -100 -100 -100 -100 -100 
-100 -100 -100 -100 -100 -100 -100 -100 -100 -100 -100 -100 -100 -100 -100 -100 -100 -100 -100 -100 -100 -100 -100 -100 -100 -100 
-100 -100 0.636343 0.613848 0.575856 0.536278 0.502446 0.479212 0.465042 0.458640 0.455858 0.452752 0.448058 0.443857 0.441249 0.440044 0.440055 0.441549 0.443365 0.443120 0.440501 0.437251 0.433765 0.429671 0.426176 -100 
-100 -100 0.677730 0.654913 0.616143 0.575658 0.540843 0.516622 0.501636 0.494807 0.491909 0.488590 0.483519 0.479074 0.476327 0.474874 0.474577 0.476009 0.478067 0.477809 0.474917 0.471712 0.468551 0.464482 0.460701 -100 
-100 -100 0.747034 0.723412 0.682528 0.640022 0.603222 0.577017 0.560272 0.552707 0.549874 0.546299 0.540490 0.535729 0.532991 0.531159 0.530149 0.531427 0.534135 0.533677 0.529741 0.526402 0.523894 0.519737 0.515102 -100 
-100 -100 0.818564 0.794124 0.751465 0.706335 0.666485 0.637604 0.618995 0.610445 0.607219 0.603529 0.597659 0.592773 0.589771 0.587528 0.585963 0.586600 0.588646 0.587627 0.583211 0.579430 0.576531 0.572098 0.567319 -100 
-100 -100 0.882283 0.857086 0.813113 0.765155 0.721601 0.689755 0.669326 0.659745 0.655869 0.652246 0.646894 0.642088 0.638655 0.636007 0.633976 0.633482 0.633600 0.631676 0.627315 0.622895 0.618766 0.613895 0.609523 -100 
-100 -100 0.932637 0.906439 0.860481 0.809763 0.763188 0.728625 0.706263 0.695919 0.692110 0.688655 0.683322 0.678596 0.675247 0.672259 0.669352 0.667724 0.666516 0.663617 0.658677 0.653736 0.649243 0.643911 0.639076 -100 
-100 -100 0.970390 0.943164 0.895033 0.842104 0.793722 0.756944 0.732262 0.721236 0.718168 0.714804 0.708720 0.704117 0.701593 0.698365 0.694012 0.691306 0.689605 0.685874 0.679817 0.674768 0.671145 0.665468 0.659143 -100 
-100 -100 0.992261 0.964620 0.915652 0.861524 0.811664 0.773305 0.747133 0.735008 0.731315 0.727809 0.721951 0.717738 0.715522 0.712256 0.707456 0.704069 0.701637 0.697328 0.690858 0.685492 0.681604 0.675766 0.669380 -100 
-100 -100 1.002574 0.975165 0.926691 0.872440 0.821402 0.782046 0.755024 0.741284 0.735508 0.731579 0.726904 0.723344 0.720964 0.717835 0.713491 0.709773 0.706285 0.701671 0.695561 0.689704 0.684403 0.678602 0.673631 -100 
-100 -100 1.007567 0.980518 0.932624 0.879090 0.828428 0.788597 0.760204 0.744759 0.737454 0.732916 0.728566 0.725647 0.723885 0.720963 0.716414 0.712414 0.708731 0.704124 0.698155 0.692374 0.686946 0.681387 0.676937 -100 
-100 -100 1.011301 0.984491 0.936430 0.883919 0.834611 0.794576 0.764320 0.747235 0.738951 0.733725 0.729004 0.726678 0.726310 0.723676 0.718271 0.714056 0.710586 0.706261 0.700569 0.695291 0.690529 0.685338 0.680917 -100 
-100 -100 1.010655 0.984377 0.937222 0.885653 0.836912 0.796703 0.765534 0.747215 0.737827 0.731961 0.727114 0.725056 0.725134 0.722934 0.717909 0.714072 0.711044 0.707259 0.702187 0.697512 0.693271 0.688477 0.684288 -100 
-100 -100 1.005661 0.980150 0.934927 0.884161 0.835214 0.794829 0.763615 0.744487 0.733906 0.727509 0.722818 0.720766 0.720427 0.718803 0.715341 0.712411 0.709990 0.706953 0.702856 0.698835 0.694935 0.690540 0.686812 -100 
-100 -100 0.999477 0.974419 0.930021 0.880096 0.831779 0.791452 0.759796 0.740190 0.729452 0.722740 0.717616 0.715639 0.715702 0.714672 0.711929 0.709751 0.708101 0.705888 0.702685 0.699533 0.696489 0.692504 0.688758 -100 
-100 -100 0.987964 0.963151 0.919055 0.870248 0.823811 0.784080 0.751805 0.732379 0.722955 0.716261 0.709911 0.707991 0.709233 0.708732 0.705777 0.704099 0.703319 0.701942 0.699570 0.697522 0.696099 0.692550 0.688114 -100 
-100 -100 0.963701 0.939426 0.896334 0.848780 0.803706 0.765266 0.734119 0.715554 0.706782 0.700557 0.694579 0.693027 0.694685 0.694681 0.692348 0.691408 0.691434 0.690820 0.689153 0.687748 0.686889 0.683743 0.679510 -100 
-100 -100 0.920250 0.896922 0.855853 0.809937 0.766013 0.729763 0.701716 0.684799 0.676138 0.670825 0.666766 0.665883 0.667233 0.667679 0.666785 0.666783 0.667587 0.667636 0.666531 0.665307 0.664016 0.661237 0.658076 -100 
-100 -100 0.858262 0.835952 0.796906 0.753498 0.712457 0.679384 0.654515 0.640073 0.633129 0.628974 0.625747 0.625432 0.627242 0.627970 0.627319 0.627797 0.629323 0.629882 0.629046 0.628167 0.627181 0.624758 0.621918 -100 
-100 -100 0.771573 0.750430 0.713808 0.673953 0.637545 0.608579 0.587113 0.575710 0.572001 0.569050 0.565371 0.565450 0.568560 0.569410 0.567765 0.568305 0.570886 0.571786 0.570558 0.570085 0.570179 0.568085 0.564757 -100 
-100 -100 0.664155 0.644358 0.610501 0.574600 0.542878 0.518440 0.500807 0.492169 0.490224 0.488249 0.485043 0.485287 0.488440 0.489308 0.487724 0.488417 0.491214 0.492307 0.491271 0.491077 0.491506 0.489681 0.486484 -100 
-100 -100 0.540449 0.522074 0.491273 0.459380 0.432096 0.412248 0.398877 0.392533 0.390710 0.389383 0.387651 0.387816 0.389678 0.390492 0.390191 0.391234 0.393497 0.394647 0.394363 0.394244 0.394161 0.392527 0.390177 -100 
-100 -100 0.429108 0.411875 0.383575 0.355342 0.332246 0.316385 0.306202 0.301687 0.300468 0.299469 0.298051 0.298008 0.299323 0.300032 0.300110 0.301311 0.303467 0.304554 0.304331 0.304180 0.304006 0.302487 0.300396 -100 
-100 -100 0.357586 0.340981 0.314212 0.288332 0.268080 0.254711 0.246374 0.242878 0.242072 0.241178 0.239741 0.239558 0.240685 0.241312 0.241425 0.242647 0.244788 0.245791 0.245465 0.245282 0.245147 0.243683 0.241628 -100 
-100 -100 -100 -100 -100 -100 -100 -100 -100 -100 -100 -100 -100 -100 -100 -100 -100 -100 -100 -100 -100 -100 -100 -100 -100 -100 
-100 -100 -100 -100 -100 -100 -100 -100 -100 -100 -100 -100 -100 -100 -100 -100 -100 -100 -100 -100 -100 -100 -100 -100 -100 -100 
-100 -100 -100 -100 -100 -100 -100 -100 -100 -100 -100 -100 -100 -100 -100 -100 -100 -100 -100 -100 -100 -100 -100 -100 -100 -100 
-100 -100 0.640279 0.617781 0.579803 0.540268 0.506461 0.482960 0.468234 0.461277 0.457993 0.454375 0.449176 0.444625 0.441768 0.440297 0.439952 0.441057 0.442578 0.442375 0.440072 0.437103 0.433832 0.429961 0.426656 -100 
-100 -100 0.681771 0.658922 0.620172 0.579787 0.545188 0.520720 0.505029 0.497628 0.494303 0.490472 0.484813 0.479986 0.476967 0.475202 0.474445 0.475298 0.476818 0.476520 0.474014 0.471093 0.468114 0.464236 0.460631 -100 
-100 -100 0.750779 0.727129 0.686535 0.644313 0.608394 0.581965 0.563926 0.555719 0.552660 0.548598 0.542008 0.536811 0.533678 0.531496 0.530013 0.530458 0.532188 0.531571 0.528221 0.525201 0.522943 0.518921 0.514314 -100 
-100 -100 0.821862 0.797384 0.755014 0.710147 0.671176 0.642087 0.622213 0.613065 0.609667 0.605582 0.599063 0.593863 0.590547 0.588019 0.586038 0.585856 0.586896 0.585614 0.581617 0.577978 0.575179 0.570789 0.566007 -100 
-100 -100 0.885037 0.859767 0.815757 0.767801 0.724395 0.692344 0.671345 0.661330 0.657194 0.653338 0.647788 0.642960 0.639494 0.636737 0.634436 0.633440 0.632966 0.630708 0.626213 0.621497 0.617000 0.612044 0.607833 -100 
-100 -100 0.934346 0.908094 0.862069 0.811212 0.764481 0.729705 0.707048 0.696386 0.692333 0.688806 0.683585 0.679056 0.675771 0.672875 0.670067 0.668330 0.666893 0.663618 0.658090 0.652352 0.646948 0.641390 0.636914 -100 
-100 -100 0.971153 0.943884 0.895652 0.842484 0.793606 0.756622 0.731984 0.720766 0.717560 0.714231 0.708364 0.703996 0.701305 0.698326 0.694673 0.692288 0.690852 0.686748 0.679588 0.673182 0.667832 0.661802 0.656329 -100 
-100 -100 0.992696 0.964945 0.915764 0.861304 0.810905 0.772367 0.746326 0.734117 0.730375 0.726925 0.721247 0.717234 0.714864 0.711895 0.707893 0.704990 0.703003 0.698424 0.690863 0.684117 0.678462 0.672231 0.666675 -100 
-100 -100 1.003397 0.975730 0.926838 0.872169 0.820847 0.781354 0.754284 0.740536 0.734780 0.730848 0.726193 0.722768 0.720569 0.717688 0.713670 0.710308 0.707144 0.702444 0.695723 0.688953 0.682579 0.676433 0.671773 -100 
-100 -100 1.009202 0.981724 0.933158 0.879167 0.828441 0.788517 0.759924 0.744513 0.737386 0.732739 0.728076 0.725175 0.723803 0.721041 0.716394 0.712580 0.709267 0.704730 0.698367 0.691950 0.685770 0.679910 0.675594 -100 
-100 -100 1.013761 0.986388 0.937495 0.884599 0.835701 0.795599 0.764718 0.747638 0.739861 0.734428 0.728899 0.726548 0.727109 0.724563 0.718340 0.714089 0.711102 0.706912 0.700753 0.694844 0.689313 0.683825 0.679570 -100 
-100 -100 1.013110 0.986291 0.938339 0.886445 0.838168 0.797897 0.766069 0.747723 0.738813 0.732668 0.726903 0.724733 0.725702 0.723579 0.717739 0.713887 0.711357 0.707710 0.702173 0.696873 0.691870 0.686751 0.682683 -100 
-100 -100 1.007354 0.981460 0.935603 0.884547 0.835710 0.795258 0.763742 0.744582 0.734131 0.727421 0.722059 0.719742 0.719721 0.718217 0.714607 0.711903 0.709881 0.706937 0.702484 0.697890 0.693311 0.688542 0.684785 -100 
-100 -100 1.000667 0.975335 0.930339 0.880212 0.831937 0.791543 0.759680 0.740054 0.729389 0.722362 0.716592 0.714238 0.714493 0.713637 0.710961 0.709146 0.707845 0.705609 0.701936 0.698098 0.694274 0.689847 0.686038 -100 
-100 -100 0.989982 0.964783 0.919344 0.870275 0.823882 0.784091 0.751607 0.732177 0.722849 0.715854 0.708865 0.706589 0.708716 0.708420 0.704881 0.703515 0.703103 0.701569 0.698441 0.695491 0.693026 0.688973 0.684589 -100 
-100 -100 0.965178 0.940586 0.896258 0.848521 0.803522 0.765030 0.733665 0.715050 0.706317 0.699795 0.693235 0.691347 0.693855 0.694072 0.691220 0.690585 0.690905 0.690073 0.687628 0.685303 0.683390 0.679723 0.675528 -100 
-100 -100 0.919788 0.896394 0.855038 0.809134 0.765305 0.729012 0.700764 0.683682 0.674852 0.669222 0.664717 0.663473 0.664808 0.665474 0.664940 0.665335 0.666252 0.666121 0.664566 0.662653 0.660571 0.657311 0.654041 -100 
-100 -100 0.857115 0.834788 0.795612 0.752219 0.711269 0.678168 0.653102 0.638372 0.630940 0.626425 0.622961 0.622243 0.623664 0.624582 0.624615 0.625545 0.627028 0.627513 0.626626 0.625333 0.623753 0.620921 0.617956 -100 
-100 -100 0.770431 0.749226 0.712276 0.672408 0.636294 0.607311 0.585426 0.573551 0.568890 0.565524 0.561900 0.561444 0.563488 0.564480 0.564102 0.565162 0.567235 0.568191 0.567682 0.567130 0.566704 0.564290 0.560983 -100 
-100 -100 0.662819 0.642983 0.608846 0.572955 0.541527 0.517112 0.499143 0.490092 0.487207 0.484809 0.481634 0.481277 0.483298 0.484270 0.483958 0.485212 0.487568 0.488794 0.488562 0.488378 0.488381 0.486298 0.483147 -100 
-100 -100 0.538698 0.520381 0.489626 0.457839 0.430692 0.410932 0.397548 0.391027 0.388729 0.387034 0.385028 0.384653 0.385913 0.386808 0.387228 0.388803 0.391167 0.392457 0.392395 0.392149 0.391758 0.389906 0.387505 -100 
-100 -100 0.427388 0.410262 0.382133 0.354102 0.331187 0.315455 0.305316 0.300708 0.299224 0.297927 0.296177 0.295704 0.296648 0.297412 0.297950 0.299601 0.301994 0.303193 0.302977 0.302636 0.302202 0.300514 0.298372 -100 
-100 -100 0.355961 0.339487 0.312946 0.287325 0.267296 0.254078 0.245798 0.242239 0.241255 0.240118 0.238373 0.237832 0.238686 0.239343 0.239782 0.241387 0.243782 0.244869 0.244465 0.244075 0.243721 0.242129 0.240036 -100 
-100 -100 -100 -100 -100 -100 -100 -100 -100 -100 -100 -100 -100 -100 -100 -100 -100 -100 -100 -100 -100 -100 -100 -100 -100 -100 
-100 -100 -100 -100 -100 -100 -100 -100 -100 -100 -100 -100 -100 -100 -100 -100 -100 -100 -100 -100 -100 -100 -100 -100 -100 -100 
-100 -100 -100 -100 -100 -100 -100 -100 -100 -100 -100 -100 -100 -100 -100 -100 -100 -100 -100 -100 -100 -100 -100 -100 -100 -100 
-100 -100 0.644084 0.621563 0.583575 0.544162 0.510736 0.487043 0.471567 0.464160 0.460666 0.456686 0.450944 0.446151 0.443157 0.441389 0.440525 0.441168 0.442529 0.442433 0.440474 0.438074 0.435537 0.432051 0.428749 -100 
-100 -100 0.686050 0.663084 0.624199 0.584021 0.550415 0.525774 0.508773 0.500899 0.497730 0.493535 0.486942 0.481798 0.478686 0.476595 0.475182 0.475469 0.476928 0.476684 0.474331 0.472041 0.470200 0.466690 0.462665 -100 
-100 -100 0.755444 0.731578 0.691009 0.649511 0.618483 0.591911 0.568816 0.559934 0.558783 0.554365 0.544914 0.539109 0.535838 0.533321 0.531133 0.531050 0.533481 0.532844 0.528818 0.526608 0.527251 0.523555 0.516681 -100 
-100 -100 0.825958 0.801282 0.758986 0.714889 0.680863 0.651653 0.626708 0.616890 0.615440 0.611086 0.601838 0.596176 0.592844 0.590077 0.587458 0.586770 0.588472 0.587070 0.582241 0.579248 0.579191 0.575045 0.567985 -100 
-100 -100 0.887926 0.862534 0.818358 0.770657 0.728371 0.696203 0.673872 0.663460 0.659787 0.655829 0.649579 0.644846 0.641712 0.638916 0.636122 0.634639 0.634270 0.631773 0.626687 0.622084 0.618352 0.613511 0.608699 -100 
-100 -100 0.936329 0.909976 0.863657 0.812935 0.766838 0.731946 0.708439 0.697529 0.694097 0.690615 0.684862 0.680660 0.677979 0.675255 0.672143 0.670181 0.669194 0.665601 0.658976 0.652905 0.647735 0.642140 0.637248 -100 
-100 -100 0.974028 0.946459 0.896783 0.843643 0.795806 0.758732 0.732914 0.721789 0.721637 0.718446 0.709815 0.705588 0.704028 0.701384 0.697344 0.695268 0.699059 0.694619 0.681582 0.674346 0.669737 0.663529 0.656633 -100 
-100 -100 0.995274 0.967162 0.916425 0.861919 0.812532 0.773921 0.746748 0.734693 0.734055 0.730747 0.722274 0.718392 0.717220 0.714657 0.710341 0.707900 0.711318 0.706491 0.693031 0.685396 0.680393 0.673933 0.666949 -100 
-100 -100 1.004805 0.976827 0.927104 0.872341 0.821548 0.781986 0.754209 0.740375 0.735444 0.731576 0.726283 0.723237 0.722117 0.719616 0.715257 0.712050 0.709805 0.705025 0.697136 0.689814 0.683302 0.676957 0.671946 -100 
-100 -100 1.011848 0.983826 0.933912 0.879794 0.830057 0.790092 0.760334 0.744713 0.738402 0.733701 0.728215 0.725754 0.726157 0.723691 0.717819 0.713894 0.711318 0.706851 0.699691 0.692852 0.686479 0.680453 0.675935 -100 
-100 -100 1.022364 0.993816 0.939812 0.886800 0.841899 0.801787 0.766699 0.749234 0.744965 0.739379 0.730209 0.728568 0.734777 0.732424 0.720777 0.715682 0.713989 0.709913 0.702215 0.695792 0.690109 0.684451 0.679923 -100 
-100 -100 1.021805 0.993800 0.940698 0.888701 0.844464 0.804208 0.768178 0.749473 0.744093 0.737729 0.728164 0.726546 0.733086 0.731090 0.719766 0.715076 0.713849 0.710333 0.703276 0.697471 0.692319 0.687007 0.682629 -100 
-100 -100 1.010581 0.984059 0.936542 0.885389 0.837754 0.797341 0.764599 0.745323 0.735803 0.728837 0.722137 0.719804 0.721609 0.720204 0.714861 0.711999 0.710543 0.707718 0.702710 0.697766 0.693040 0.688038 0.683960 -100 
-100 -100 1.003982 0.978021 0.931067 0.880809 0.833602 0.793292 0.760466 0.740968 0.731495 0.724219 0.716834 0.714141 0.716185 0.715385 0.710886 0.708960 0.708115 0.705881 0.701613 0.697452 0.693657 0.688931 0.684526 -100 
-100 -100 0.999840 0.973190 0.921426 0.871794 0.828022 0.788374 0.753389 0.734356 0.728473 0.721271 0.710658 0.708255 0.718409 0.718103 0.706232 0.703921 0.704180 0.702478 0.697979 0.694725 0.693034 0.688614 0.682746 -100 
-100 -100 0.974581 0.948613 0.898073 0.849862 0.807527 0.769205 0.735354 0.717125 0.711817 0.705092 0.694917 0.692875 0.703313 0.703509 0.692394 0.690795 0.691690 0.690603 0.686730 0.684047 0.682867 0.678788 0.673067 -100 
-100 -100 0.921472 0.897692 0.854876 0.809093 0.766358 0.730228 0.701177 0.684197 0.676423 0.670539 0.664486 0.662765 0.665362 0.666047 0.664119 0.664403 0.665454 0.665091 0.662889 0.660555 0.658438 0.654754 0.650735 -100 
-100 -100 0.857199 0.834720 0.794887 0.751798 0.711967 0.679028 0.653134 0.638290 0.631490 0.626668 0.621942 0.620740 0.622535 0.623474 0.623041 0.624018 0.625482 0.625797 0.624597 0.623019 0.621410 0.618182 0.614537 -100 
-100 -100 0.771809 0.750311 0.711878 0.672544 0.639145 0.610357 0.586094 0.573955 0.571543 0.567804 0.561062 0.559847 0.562048 0.563026 0.562235 0.563252 0.565107 0.565991 0.565624 0.565167 0.565937 0.563185 0.558150 -100 
-100 -100 0.664067 0.643983 0.608438 0.573103 0.544422 0.520219 0.499882 0.490574 0.489891 0.487115 0.480855 0.479733 0.481872 0.482819 0.482122 0.483379 0.485560 0.486781 0.486776 0.486756 0.488007 0.485641 0.480806 -100 
-100 -100 0.537914 0.519628 0.488759 0.457371 0.431171 0.411626 0.397706 0.391061 0.389034 0.387023 0.384074 0.383196 0.384303 0.385187 0.385657 0.387452 0.389902 0.391205 0.391113 0.390758 0.390428 0.388341 0.385466 -100 
-100 -100 0.426289 0.409291 0.381343 0.353687 0.331295 0.315793 0.305578 0.300927 0.299442 0.297903 0.295649 0.294786 0.295491 0.296232 0.296933 0.298838 0.301380 0.302591 0.302262 0.301720 0.301147 0.299289 0.296955 -100 
-100 -100 0.354854 0.338548 0.312307 0.287070 0.267432 0.254453 0.246256 0.242694 0.241636 0.240317 0.238268 0.237410 0.238022 0.238638 0.239236 0.241071 0.243618 0.244710 0.244169 0.243569 0.243034 0.241327 0.239169 -100 
-100 -100 -100 -100 -100 -100 -100 -100 -100 -100 -100 -100 -100 -100 -100 -100 -100 -100 -100 -100 -100 -100 -100 -100 -100 -100 
-100 -100 -100 -100 -100 -100 -100 -100 -100 -100 -100 -100 -100 -100 -100 -100 -100 -100 -100 -100 -100 -100 -100 -100 -100 -100 
-100 -100 -100 -100 -100 -100 -100 -100 -100 -100 -100 -100 -100 -100 -100 -100 -100 -100 -100 -100 -100 -100 -100 -100 -100 -100 
-100 -100 0.645017 0.622682 0.584990 0.545835 0.512509 0.488693 0.472913 0.465160 0.461383 0.457242 0.451467 0.446735 0.443774 0.441856 0.440660 0.440984 0.442220 0.442300 0.440788 0.438966 0.437002 0.433968 0.430926 -100 
-100 -100 0.686718 0.663983 0.625472 0.585638 0.552206 0.527478 0.510176 0.501951 0.498502 0.494156 0.487557 0.482527 0.479509 0.477276 0.475482 0.475394 0.476680 0.476570 0.474622 0.472871 0.471572 0.468498 0.464729 -100 
-100 -100 0.755723 0.732140 0.692024 0.650977 0.620220 0.593602 0.570193 0.560949 0.559528 0.555001 0.545629 0.540071 0.537039 0.534425 0.531791 0.531247 0.533423 0.532843 0.529139 0.527391 0.528520 0.525228 0.518593 -100 
-100 -100 0.825855 0.801483 0.759671 0.716062 0.682334 0.653089 0.627813 0.617607 0.615894 0.611523 0.602522 0.597308 0.594389 0.591633 0.588593 0.587402 0.588766 0.587323 0.582707 0.580071 0.580411 0.576621 0.569778 -100 
-100 -100 0.887489 0.862374 0.818649 0.771394 0.729360 0.697123 0.674438 0.663612 0.659702 0.655849 0.650076 0.646040 0.643514 0.640886 0.637794 0.635830 0.635066 0.632415 0.627406 0.623026 0.619573 0.615011 0.610392 -100 
-100 -100 0.935591 0.909468 0.863522 0.813165 0.767252 0.732245 0.708359 0.697023 0.693390 0.690146 0.685090 0.681822 0.679947 0.677562 0.674293 0.671907 0.670502 0.666661 0.659971 0.653970 0.648937 0.643537 0.638816 -100 
-100 -100 0.973028 0.945635 0.896230 0.843366 0.795637 0.758419 0.732226 0.720686 0.720374 0.717504 0.709693 0.706535 0.705896 0.703731 0.699689 0.697293 0.700712 0.695993 0.682791 0.675489 0.670862 0.664776 0.658060 -100 
-100 -100 0.994080 0.966095 0.915542 0.861225 0.811889 0.773133 0.745615 0.733176 0.732385 0.729392 0.721718 0.718883 0.718640 0.716628 0.712436 0.709822 0.712994 0.707962 0.694346 0.686614 0.681542 0.675167 0.668339 -100 
-100 -100 1.003551 0.975637 0.926014 0.871346 0.820561 0.780868 0.752806 0.738640 0.733544 0.729889 0.725234 0.723074 0.722801 0.720842 0.716690 0.713493 0.711212 0.706387 0.698448 0.691093 0.684578 0.678306 0.673392 -100 
-100 -100 1.010692 0.982664 0.932736 0.878600 0.828811 0.788741 0.758793 0.742920 0.736434 0.731809 0.726730 0.724914 0.726010 0.724027 0.718415 0.714682 0.712302 0.707975 0.700876 0.694069 0.687737 0.681782 0.677333 -100 
-100 -100 1.021339 0.992725 0.938614 0.885479 0.840471 0.800290 0.765122 0.747502 0.743070 0.737448 0.728460 0.727223 0.733956 0.731992 0.720602 0.715821 0.714508 0.710702 0.703115 0.696746 0.691129 0.685530 0.681029 -100 
-100 -100 1.020807 0.992718 0.939472 0.887319 0.842967 0.802693 0.766675 0.747906 0.742390 0.735922 0.726365 0.724920 0.731772 0.730050 0.718963 0.714630 0.713833 0.710619 0.703671 0.697898 0.692780 0.687498 0.683123 -100 
-100 -100 1.009465 0.982878 0.935250 0.883984 0.836287 0.795913 0.763258 0.743996 0.734384 0.727287 0.720480 0.718120 0.720009 0.718742 0.713605 0.711064 0.709966 0.707364 0.702408 0.697438 0.692672 0.687645 0.683553 -100 
-100 -100 1.002639 0.976657 0.929672 0.879374 0.832170 0.791963 0.759294 0.739879 0.730362 0.722971 0.715443 0.712608 0.714572 0.713791 0.709426 0.707725 0.707102 0.704949 0.700605 0.696314 0.692390 0.687568 0.683108 -100 
-100 -100 0.998243 0.971628 0.919925 0.870338 0.826634 0.787148 0.752379 0.733476 0.727569 0.720281 0.709545 0.706952 0.716932 0.716557 0.704741 0.702549 0.702899 0.701122 0.696377 0.692854 0.690912 0.686316 0.680359 -100 
-100 -100 0.972837 0.946949 0.896547 0.848470 0.806282 0.768175 0.734559 0.716468 0.711144 0.704342 0.694037 0.691770 0.701972 0.702051 0.690940 0.689382 0.690257 0.688970 0.684718 0.681636 0.680090 0.675762 0.669911 -100 
-100 -100 0.919698 0.896027 0.853415 0.807874 0.765400 0.729521 0.700672 0.683791 0.675987 0.669995 0.663755 0.661756 0.664068 0.664611 0.662691 0.662999 0.663973 0.663332 0.660665 0.657828 0.655258 0.651254 0.647064 -100 
-100 -100 0.855391 0.833062 0.793515 0.750796 0.711351 0.678690 0.652925 0.638091 0.631191 0.626208 0.621242 0.619701 0.621152 0.621957 0.621606 0.622670 0.624084 0.624101 0.622375 0.620210 0.618076 0.614479 0.610644 -100 
-100 -100 0.769983 0.748676 0.710609 0.671757 0.638850 0.610355 0.586138 0.573910 0.571311 0.567363 0.560350 0.558741 0.560517 0.561383 0.560798 0.562005 0.563889 0.564497 0.563572 0.562488 0.562705 0.559573 0.554342 -100 
-100 -100 0.662298 0.642424 0.607270 0.572443 0.544270 0.520362 0.500052 0.490635 0.489750 0.486766 0.480236 0.478726 0.480444 0.481294 0.480816 0.482278 0.484508 0.485491 0.484968 0.484354 0.485080 0.482373 0.477369 -100 
-100 -100 0.536307 0.518207 0.487690 0.456748 0.430991 0.411719 0.397872 0.391183 0.389030 0.386850 0.383665 0.382466 0.383255 0.384030 0.384606 0.386525 0.388984 0.390082 0.389576 0.388737 0.387982 0.385628 0.382637 -100 
-100 -100 0.424854 0.408012 0.380359 0.353073 0.331046 0.315791 0.305685 0.301052 0.299513 0.297861 0.295422 0.294311 0.294771 0.295390 0.296101 0.298045 0.300564 0.301613 0.300982 0.300092 0.299227 0.297201 0.294805 -100 
-100 -100 0.353523 0.337352 0.311368 0.286453 0.267132 0.254379 0.246306 0.242796 0.241727 0.240335 0.238141 0.237082 0.237490 0.237974 0.238523 0.240345 0.242852 0.243816 0.243053 0.242208 0.241482 0.239683 0.237504 -100 
-100 -100 -100 -100 -100 -100 -100 -100 -100 -100 -100 -100 -100 -100 -100 -100 -100 -100 -100 -100 -100 -100 -100 -100 -100 -100 
-100 -100 -100 -100 -100 -100 -100 -100 -100 -100 -100 -100 -100 -100 -100 -100 -100 -100 -100 -100 -100 -100 -100 -100 -100 -100 
-100 -100 -100 -100 -100 -100 -100 -100 -100 -100 -100 -100 -100 -100 -100 -100 -100 -100 -100 -100 -100 -100 -100 -100 -100 -100 
-100 -100 0.642874 0.620963 0.583936 0.545232 0.511788 0.487937 0.472279 0.464285 0.460148 0.456036 0.450720 0.446363 0.443661 0.441769 0.440424 0.440596 0.441766 0.442065 0.441033 0.439695 0.438080 0.435511 0.432971 -100 
-100 -100 0.683573 0.661446 0.623871 0.584585 0.550588 0.525881 0.509259 0.500822 0.496677 0.492388 0.486684 0.482226 0.479588 0.477429 0.475480 0.475207 0.476219 0.476284 0.474903 0.473472 0.472039 0.469401 0.466540 -100 
-100 -100 0.751442 0.728654 0.689485 0.648682 0.613765 0.587220 0.568118 0.558851 0.555028 0.550641 0.544269 0.539868 0.537671 0.535227 0.532246 0.531265 0.532312 0.531803 0.529209 0.527430 0.526642 0.523744 0.519692 -100 
-100 -100 0.821462 0.797884 0.757011 0.713656 0.675765 0.646576 0.625584 0.615310 0.611186 0.607036 0.601230 0.597418 0.595555 0.593074 0.589675 0.587951 0.588076 0.586604 0.583025 0.580312 0.578725 0.575298 0.570999 -100 
-100 -100 0.883702 0.859253 0.816586 0.769973 0.727354 0.695098 0.673026 0.661810 0.657000 0.653450 0.649309 0.646552 0.644984 0.642747 0.639528 0.637114 0.635472 0.632717 0.628341 0.624154 0.620369 0.616169 0.612524 -100 
-100 -100 0.932219 0.906633 0.861680 0.811885 0.765683 0.730559 0.706775 0.694872 0.690247 0.687411 0.684239 0.682442 0.681555 0.679680 0.676448 0.673510 0.670864 0.666836 0.661023 0.655358 0.650204 0.645169 0.641251 -100 
-100 -100 0.968587 0.941787 0.894072 0.841644 0.792944 0.755514 0.729847 0.717441 0.713754 0.711359 0.707937 0.706656 0.706598 0.705040 0.701538 0.698302 0.695733 0.690796 0.683131 0.676364 0.670670 0.664956 0.660210 -100 
-100 -100 0.989641 0.962191 0.913244 0.859248 0.808847 0.769845 0.742871 0.729573 0.725388 0.722850 0.719556 0.718575 0.718874 0.717522 0.714028 0.710705 0.707970 0.702772 0.694740 0.687552 0.681431 0.675406 0.670509 -100 
-100 -100 0.999941 0.972413 0.923706 0.869224 0.817831 0.777916 0.750029 0.735343 0.729134 0.725838 0.723081 0.722267 0.722601 0.721320 0.717949 0.714659 0.711437 0.706598 0.699663 0.692698 0.686204 0.680243 0.675919 -100 
-100 -100 1.006092 0.978535 0.929815 0.875643 0.824644 0.784371 0.755251 0.739148 0.731542 0.727154 0.723750 0.722822 0.723614 0.722286 0.718365 0.715106 0.712411 0.708268 0.701998 0.695589 0.689486 0.683808 0.679672 -100 
-100 -100 1.011031 0.983394 0.934113 0.880705 0.831300 0.790946 0.759920 0.742455 0.734234 0.728737 0.723849 0.722838 0.725167 0.723789 0.718193 0.714815 0.713043 0.709615 0.703637 0.697796 0.692678 0.687324 0.682846 -100 
-100 -100 1.010495 0.983351 0.934912 0.882407 0.833605 0.793217 0.761510 0.743036 0.733762 0.727343 0.721708 0.720207 0.722339 0.721039 0.715768 0.712915 0.711758 0.708954 0.703588 0.698295 0.693626 0.688546 0.684173 -100 
-100 -100 1.004400 0.978262 0.931996 0.880488 0.831347 0.790953 0.759706 0.740608 0.729895 0.722818 0.717206 0.714916 0.715282 0.714211 0.711148 0.709378 0.708472 0.706163 0.701759 0.697010 0.692293 0.687416 0.683564 -100 
-100 -100 0.996931 0.971522 0.926401 0.876076 0.827696 0.787544 0.756144 0.736750 0.725901 0.718540 0.712426 0.709726 0.709828 0.709057 0.706784 0.705667 0.705105 0.703101 0.699121 0.694836 0.690587 0.685853 0.681868 -100 
-100 -100 0.985342 0.960256 0.915043 0.866052 0.819782 0.780400 0.748520 0.729421 0.719855 0.712599 0.705421 0.702667 0.704415 0.703952 0.700552 0.699619 0.699694 0.697936 0.693863 0.690040 0.686714 0.682121 0.677523 -100 
-100 -100 0.960078 0.935730 0.891870 0.844495 0.799877 0.761940 0.731217 0.712942 0.703982 0.697212 0.690431 0.687947 0.689884 0.689779 0.686936 0.686523 0.687018 0.685597 0.681818 0.678251 0.675160 0.670730 0.666205 -100 
-100 -100 0.914648 0.891589 0.850868 0.805668 0.762580 0.726966 0.699244 0.682368 0.673340 0.667364 0.662346 0.660295 0.660760 0.661037 0.660628 0.661194 0.662003 0.661068 0.658055 0.654630 0.651163 0.646948 0.643185 -100 
-100 -100 0.851868 0.829998 0.791713 0.749445 0.709672 0.677338 0.652522 0.637681 0.629824 0.624791 0.620628 0.618872 0.619159 0.619708 0.620164 0.621499 0.622980 0.622610 0.620084 0.617036 0.613877 0.609958 0.606421 -100 
-100 -100 0.765095 0.744472 0.708673 0.670320 0.635789 0.607622 0.585664 0.573317 0.567952 0.563905 0.559433 0.557713 0.558149 0.558834 0.559507 0.561379 0.563943 0.564118 0.561662 0.559219 0.557101 0.553560 0.549678 -100 
-100 -100 0.657627 0.638416 0.605506 0.571222 0.541456 0.517860 0.499759 0.490186 0.486565 0.483478 0.479460 0.477852 0.478283 0.478975 0.479747 0.481857 0.484759 0.485301 0.483243 0.481267 0.479673 0.476560 0.472906 -100 
-100 -100 0.533957 0.516201 0.486535 0.456131 0.430376 0.411392 0.398101 0.391333 0.388562 0.386330 0.383609 0.382235 0.382420 0.383007 0.383910 0.385975 0.388482 0.389180 0.387827 0.386127 0.384457 0.381807 0.379047 -100 
-100 -100 0.423167 0.406506 0.379277 0.352362 0.330563 0.315537 0.305664 0.301052 0.299358 0.297705 0.295386 0.294156 0.294313 0.294727 0.295374 0.297200 0.299577 0.300302 0.299143 0.297753 0.296417 0.294220 0.291884 -100 
-100 -100 0.352066 0.335993 0.310224 0.285559 0.266478 0.253912 0.245974 0.242534 0.241492 0.240123 0.237930 0.236783 0.237007 0.237281 0.237611 0.239209 0.241501 0.242208 0.241117 0.239976 0.239019 0.237137 0.234970 -100 
-100 -100 -100 -100 -100 -100 -100 -100 -100 -100 -100 -100 -100 -100 -100 -100 -100 -100 -100 -100 -100 -100 -100 -100 -100 -100 
-100 -100 -100 -100 -100 -100 -100 -100 -100 -100 -100 -100 -100 -100 -100 -100 -100 -100 -100 -100 -100 -100 -100 -100 -100 -100 
-100 -100 -100 -100 -100 -100 -100 -100 -100 -100 -100 -100 -100 -100 -100 -100 -100 -100 -100 -100 -100 -100 -100 -100 -100 -100 
-100 -100 0.640004 0.618520 0.582157 0.544053 0.510915 0.487144 0.471441 0.463348 0.459200 0.455247 0.450286 0.446422 0.444228 0.442482 0.440975 0.441105 0.442453 0.442955 0.442125 0.441147 0.439986 0.437802 0.435475 -100 
-100 -100 0.680145 0.658555 0.621746 0.583197 0.549520 0.524950 0.508403 0.499921 0.495774 0.491682 0.486441 0.482662 0.480842 0.478892 0.476608 0.476271 0.477556 0.477777 0.476391 0.475164 0.474104 0.471806 0.469126 -100 
-100 -100 0.748026 0.725800 0.687037 0.646983 0.612122 0.585770 0.567114 0.557876 0.553921 0.549808 0.544270 0.540966 0.540350 0.538221 0.534390 0.533234 0.534831 0.534396 0.531309 0.529512 0.529066 0.526446 0.522455 -100 
-100 -100 0.818059 0.795039 0.754548 0.711956 0.674132 0.645112 0.624507 0.614196 0.609916 0.606097 0.601277 0.598762 0.598660 0.596598 0.592354 0.590381 0.590964 0.589496 0.585391 0.582654 0.581413 0.578253 0.573993 -100 
-100 -100 0.880222 0.856318 0.814397 0.768598 0.726361 0.694176 0.671990 0.660550 0.655700 0.652518 0.649236 0.647706 0.647477 0.645736 0.642184 0.639489 0.637821 0.635027 0.630589 0.626605 0.623205 0.619319 0.615810 -100 
-100 -100 0.929615 0.904404 0.859957 0.810823 0.765009 0.729851 0.705709 0.693459 0.688834 0.686412 0.684105 0.683556 0.683918 0.682600 0.679189 0.675852 0.672896 0.668791 0.663174 0.657960 0.653348 0.648688 0.644912 -100 
-100 -100 0.967275 0.940614 0.892817 0.840805 0.792409 0.754867 0.728730 0.715942 0.712209 0.710254 0.707776 0.707757 0.708958 0.707997 0.704334 0.700588 0.697337 0.692314 0.685225 0.679100 0.673975 0.668689 0.664196 -100 
-100 -100 0.988548 0.961176 0.912046 0.858342 0.808138 0.768973 0.741522 0.727815 0.723535 0.721417 0.719088 0.719386 0.720947 0.720226 0.716649 0.712883 0.709510 0.704264 0.696847 0.690324 0.684794 0.679206 0.674560 -100 
-100 -100 0.997993 0.970646 0.922141 0.867899 0.816516 0.776408 0.748171 0.733070 0.726709 0.723781 0.721970 0.722449 0.723984 0.723373 0.720111 0.716635 0.713230 0.708429 0.701821 0.695400 0.689548 0.683988 0.679762 -100 
-100 -100 1.003656 0.976305 0.927857 0.873680 0.822287 0.781806 0.752683 0.736295 0.728380 0.724307 0.721956 0.722301 0.724175 0.723524 0.719918 0.716764 0.714212 0.710213 0.704144 0.698150 0.692707 0.687371 0.683183 -100 
-100 -100 1.008013 0.980595 0.931738 0.877986 0.827473 0.786915 0.756592 0.739099 0.730312 0.725097 0.721517 0.721701 0.724678 0.723923 0.719051 0.716055 0.714783 0.711587 0.705666 0.700231 0.696354 0.691282 0.686058 -100 
-100 -100 1.007642 0.980667 0.932575 0.879611 0.829626 0.789082 0.758238 0.739885 0.730089 0.723898 0.719420 0.718857 0.721367 0.720521 0.715939 0.713514 0.712925 0.710378 0.705041 0.700106 0.696628 0.691788 0.686648 -100 
-100 -100 1.002187 0.976154 0.930053 0.878224 0.828448 0.787987 0.757222 0.738239 0.727266 0.720350 0.715431 0.713713 0.714351 0.713480 0.710685 0.709181 0.708647 0.706553 0.702237 0.697742 0.693524 0.688866 0.684895 -100 
-100 -100 0.994464 0.969241 0.924557 0.874067 0.825255 0.785120 0.754167 0.734859 0.723668 0.716440 0.711005 0.708689 0.708687 0.707885 0.705820 0.704850 0.704539 0.702671 0.698746 0.694682 0.690776 0.686232 0.682241 -100 
-100 -100 0.981105 0.956520 0.912864 0.864005 0.817453 0.778151 0.746733 0.727638 0.717390 0.710271 0.704072 0.701640 0.702461 0.701815 0.699211 0.698485 0.698905 0.697181 0.692905 0.689196 0.686084 0.681624 0.677044 -100 
-100 -100 0.956006 0.932187 0.889953 0.842843 0.798098 0.760309 0.730031 0.711757 0.702138 0.695488 0.689603 0.687320 0.688203 0.687809 0.685681 0.685400 0.686158 0.684640 0.680489 0.676879 0.673868 0.669481 0.664931 -100 
-100 -100 0.912659 0.889889 0.849871 0.804994 0.762052 0.726666 0.699236 0.682371 0.673068 0.667153 0.662487 0.660395 0.660319 0.660248 0.659853 0.660409 0.661310 0.660140 0.656614 0.652908 0.649358 0.645066 0.641193 -100 
-100 -100 0.850488 0.828924 0.791332 0.749763 0.710595 0.678550 0.653681 0.638648 0.630654 0.625589 0.621374 0.619336 0.619047 0.619281 0.619832 0.621376 0.623237 0.622526 0.618998 0.615290 0.611864 0.607738 0.603972 -100 
-100 -100 0.763522 0.743336 0.708624 0.671388 0.637739 0.609906 0.587712 0.574933 0.569551 0.565387 0.560502 0.558307 0.557948 0.558400 0.559596 0.562172 0.566166 0.565942 0.561361 0.557832 0.555473 0.551616 0.547190 -100 
-100 -100 0.656181 0.637413 0.605601 0.572511 0.543736 0.520465 0.502008 0.491927 0.488272 0.485075 0.480670 0.478649 0.478351 0.478847 0.480139 0.482922 0.487198 0.487313 0.483125 0.480027 0.478150 0.474711 0.470533 -100 
-100 -100 0.533103 0.515644 0.486628 0.457070 0.432149 0.413433 0.399838 0.392752 0.389891 0.387639 0.384840 0.383290 0.383108 0.383479 0.384421 0.386602 0.389363 0.389643 0.387239 0.384781 0.382728 0.379842 0.376900 -100 
-100 -100 0.422620 0.406129 0.379258 0.352822 0.331515 0.316699 0.306756 0.302075 0.300400 0.298799 0.296502 0.295210 0.295174 0.295362 0.295801 0.297429 0.299667 0.300033 0.298302 0.296469 0.294872 0.292540 0.290137 -100 
-100 -100 0.351665 0.335685 0.310114 0.285724 0.266939 0.254540 0.246647 0.243259 0.242300 0.241012 0.238866 0.237702 0.237806 0.237859 0.237887 0.239173 0.241201 0.241613 0.240183 0.238779 0.237664 0.235715 0.233531 -100 
-100 -100 -100 -100 -100 -100 -100 -100 -100 -100 -100 -100 -100 -100 -100 -100 -100 -100 -100 -100 -100 -100 -100 -100 -100 -100 
-100 -100 -100 -100 -100 -100 -100 -100 -100 -100 -100 -100 -100 -100 -100 -100 -100 -100 -100 -100 -100 -100 -100 -100 -100 -100 
-100 -100 -100 -100 -100 -100 -100 -100 -100 -100 -100 -100 -100 -100 -100 -100 -100 -100 -100 -100 -100 -100 -100 -100 -100 -100 
-100 -100 0.637659 0.616439 0.580304 0.542710 0.510063 0.486423 0.470583 0.462532 0.458649 0.454911 0.450167 0.446805 0.445454 0.443969 0.442208 0.442447 0.444383 0.445015 0.443840 0.442928 0.442265 0.440253 0.437674 -100 
-100 -100 0.678453 0.657039 0.619952 0.581928 0.548991 0.524602 0.507773 0.499410 0.495752 0.491911 0.486785 0.483712 0.483401 0.481772 0.478707 0.478437 0.480853 0.481165 0.478791 0.477507 0.477350 0.475164 0.471691 -100 
-100 -100 0.751352 0.728750 0.686128 0.646293 0.614153 0.587997 0.567037 0.557923 0.555351 0.551547 0.545477 0.543408 0.547637 0.545938 0.538389 0.537314 0.544999 0.544606 0.535502 0.533488 0.538414 0.535825 0.526236 -100 
-100 -100 0.821472 0.798063 0.753685 0.711328 0.676293 0.647448 0.624419 0.614141 0.611198 0.607685 0.602374 0.601189 0.606045 0.604493 0.596564 0.594675 0.601407 0.599974 0.589795 0.586881 0.591125 0.588003 0.578051 -100 
-100 -100 0.879149 0.855361 0.812805 0.767578 0.726235 0.694173 0.671407 0.659886 0.655524 0.652581 0.649405 0.648816 0.650436 0.649234 0.644936 0.642256 0.641694 0.638978 0.633581 0.629685 0.627405 0.623662 0.619232 -100 
-100 -100 0.929210 0.904002 0.858776 0.810112 0.765132 0.730009 0.705156 0.692745 0.688748 0.686511 0.684014 0.684172 0.685954 0.685181 0.681391 0.678034 0.675702 0.671724 0.665776 0.660952 0.657339 0.652938 0.648629 -100 
-100 -100 0.975201 0.947837 0.893055 0.841002 0.794338 0.756759 0.728695 0.715855 0.714118 0.712311 0.708154 0.708547 0.711422 0.710984 0.706534 0.702711 0.700204 0.695358 0.687940 0.682433 0.679211 0.674279 0.668579 -100 
-100 -100 0.996736 0.968619 0.912410 0.858575 0.810023 0.770777 0.741370 0.727561 0.725209 0.723221 0.719247 0.719990 0.723235 0.723048 0.718696 0.714861 0.712235 0.707202 0.699523 0.693676 0.690112 0.684920 0.679082 -100 
-100 -100 0.998184 0.970712 0.921306 0.867241 0.816343 0.776124 0.747171 0.731762 0.725829 0.723038 0.721153 0.722460 0.725390 0.725356 0.721819 0.718334 0.715398 0.710827 0.704265 0.698430 0.693842 0.688656 0.683876 -100 
-100 -100 1.003335 0.975896 0.926803 0.872645 0.821444 0.780816 0.751170 0.734461 0.726696 0.722805 0.720823 0.722383 0.726076 0.726024 0.721858 0.718696 0.716836 0.713065 0.706787 0.701236 0.697480 0.692453 0.687135 -100 
-100 -100 1.009691 0.981891 0.931085 0.876954 0.826538 0.785812 0.754940 0.737275 0.729863 0.724903 0.720746 0.722583 0.728733 0.728552 0.721805 0.718676 0.719044 0.716067 0.709134 0.704412 0.708369 0.703518 0.690853 -100 
-100 -100 1.009668 0.982244 0.932109 0.878615 0.828618 0.787908 0.756620 0.738223 0.729871 0.723943 0.718822 0.719765 0.725281 0.724883 0.718359 0.715794 0.716860 0.714512 0.708102 0.703819 0.708122 0.703461 0.690848 -100 
-100 -100 1.002375 0.976125 0.929442 0.877257 0.827458 0.786853 0.755792 0.736819 0.726128 0.719412 0.714744 0.713863 0.715900 0.715261 0.711662 0.710146 0.710463 0.708539 0.703717 0.699476 0.696794 0.692314 0.687101 -100 
-100 -100 0.994284 0.968953 0.924085 0.873406 0.824942 0.784692 0.753191 0.733939 0.723196 0.716131 0.710629 0.708732 0.709598 0.708828 0.706087 0.705134 0.705650 0.703916 0.699465 0.695668 0.692862 0.688488 0.683695 -100 
-100 -100 0.980412 0.955860 0.912674 0.864179 0.821076 0.781691 0.746816 0.727676 0.718861 0.711891 0.704540 0.702329 0.706023 0.705264 0.699770 0.699085 0.703742 0.702089 0.693713 0.690190 0.688826 0.684504 0.678317 -100 
-100 -100 0.955448 0.931693 0.890009 0.843369 0.802186 0.764353 0.730584 0.712243 0.704080 0.697555 0.690408 0.688210 0.691785 0.691185 0.686159 0.685887 0.690830 0.689300 0.680939 0.677426 0.676090 0.671790 0.665607 -100 
-100 -100 0.912740 0.889993 0.850167 0.805534 0.763423 0.728044 0.699863 0.682941 0.674251 0.668395 0.663150 0.660953 0.661061 0.660741 0.659792 0.660391 0.662361 0.661085 0.656329 0.652576 0.649679 0.645405 0.640839 -100 
-100 -100 0.850709 0.829241 0.791992 0.751065 0.712993 0.681032 0.655272 0.639952 0.632786 0.627680 0.622383 0.619961 0.619463 0.619473 0.619929 0.621887 0.625497 0.624616 0.619088 0.615013 0.612279 0.608082 0.603354 -100 
-100 -100 0.763718 0.743740 0.709688 0.673754 0.642318 0.614684 0.590815 0.577768 0.576886 0.572578 0.562599 0.559329 0.558342 0.558638 0.560486 0.564563 0.578064 0.577655 0.563421 0.558950 0.558529 0.554507 0.547349 -100 
-100 -100 0.656331 0.637809 0.606724 0.575064 0.548682 0.525639 0.505382 0.494930 0.495685 0.492349 0.482943 0.479916 0.479019 0.479383 0.481331 0.485561 0.499097 0.498998 0.485340 0.481284 0.481370 0.477758 0.470810 -100 
-100 -100 0.533254 0.515985 0.487453 0.458789 0.435113 0.416567 0.402097 0.394587 0.392362 0.390084 0.386418 0.384601 0.384167 0.384377 0.385352 0.387846 0.391973 0.391995 0.387783 0.384850 0.383266 0.380278 0.376534 -100 
-100 -100 0.422873 0.406505 0.379921 0.353953 0.333253 0.318576 0.308332 0.303506 0.302060 0.300519 0.298021 0.296678 0.296512 0.296526 0.296796 0.298320 0.300865 0.300985 0.298474 0.296389 0.294865 0.292482 0.289833 -100 
-100 -100 0.352056 0.336155 0.310751 0.286613 0.268130 0.255851 0.247915 0.244538 0.243690 0.242495 0.240388 0.239239 0.239270 0.239154 0.238933 0.239970 0.241834 0.242030 0.240326 0.238783 0.237644 0.235672 0.233434 -100 
-100 -100 -100 -100 -100 -100 -100 -100 -100 -100 -100 -100 -100 -100 -100 -100 -100 -100 -100 -100 -100 -100 -100 -100 -100 -100 
-100 -100 -100 -100 -100 -100 -100 -100 -100 -100 -100 -100 -100 -100 -100 -100 -100 -100 -100 -100 -100 -100 -100 -100 -100 -100 
-100 -100 -100 -100 -100 -100 -100 -100 -100 -100 -100 -100 -100 -100 -100 -100 -100 -100 -100 -100 -100 -100 -100 -100 -100 -100 
-100 -100 0.634851 0.613773 0.577875 0.540506 0.508012 0.484419 0.468585 0.460602 0.456870 0.453312 0.448766 0.445650 0.444617 0.443530 0.442251 0.442970 0.445248 0.445913 0.444473 0.443197 0.442232 0.440057 0.437420 -100 
-100 -100 0.675507 0.654271 0.617486 0.579763 0.547051 0.522747 0.505925 0.497630 0.494120 0.490437 0.485467 0.482606 0.482602 0.481410 0.478908 0.479199 0.482021 0.482376 0.479697 0.477996 0.477480 0.475088 0.471536 -100 
-100 -100 0.748212 0.725847 0.683627 0.644214 0.612414 0.586381 0.565387 0.556289 0.553821 0.550115 0.544124 0.542217 0.546740 0.545532 0.538656 0.538261 0.546466 0.546158 0.536721 0.534256 0.538783 0.535956 0.526272 -100 
-100 -100 0.818251 0.795120 0.751206 0.709341 0.674692 0.645968 0.622835 0.612447 0.609466 0.605956 0.600678 0.599644 0.604808 0.603792 0.596588 0.595434 0.602744 0.601486 0.591080 0.587810 0.591720 0.588401 0.578367 -100 
-100 -100 0.876043 0.852525 0.810423 0.765684 0.724698 0.692701 0.669727 0.657908 0.653287 0.650214 0.647063 0.646664 0.648646 0.647992 0.644395 0.642422 0.642438 0.640016 0.634635 0.630620 0.628197 0.624365 0.619902 -100 
-100 -100 0.926360 0.901388 0.856547 0.808333 0.763665 0.728533 0.703338 0.690413 0.685921 0.683426 0.680955 0.681349 0.683533 0.683302 0.680165 0.677461 0.675704 0.672151 0.666476 0.661808 0.658282 0.653938 0.649665 -100 
-100 -100 0.972696 0.945514 0.891003 0.839337 0.792936 0.755287 0.726769 0.713242 0.710811 0.708656 0.704552 0.705218 0.708507 0.708593 0.704751 0.701533 0.699588 0.695271 0.688343 0.683218 0.680270 0.675531 0.669945 -100 
-100 -100 0.994282 0.966347 0.910403 0.856945 0.808636 0.769308 0.739424 0.724884 0.721790 0.719431 0.715505 0.716515 0.720151 0.720468 0.716702 0.713457 0.711396 0.706943 0.699843 0.694481 0.691287 0.686367 0.680686 -100 
-100 -100 0.995542 0.968286 0.919225 0.865553 0.814893 0.774608 0.745244 0.729196 0.722630 0.719508 0.717642 0.719175 0.722452 0.722894 0.719951 0.717082 0.714745 0.710739 0.704710 0.699336 0.695127 0.690216 0.685583 -100 
-100 -100 1.000724 0.973488 0.924720 0.870881 0.819843 0.779156 0.749209 0.732013 0.723769 0.719637 0.717685 0.719430 0.723404 0.723806 0.720273 0.717770 0.716520 0.713260 0.707411 0.702216 0.698769 0.693973 0.688779 -100 
-100 -100 1.007436 0.979768 0.929161 0.875171 0.824746 0.783934 0.752888 0.734907 0.727184 0.722094 0.717995 0.719974 0.726314 0.726557 0.720486 0.718041 0.719008 0.716467 0.709836 0.705349 0.709537 0.704856 0.692265 -100 
-100 -100 1.008132 0.980726 0.930582 0.876993 0.826796 0.785935 0.754534 0.735958 0.727437 0.721483 0.716458 0.717525 0.723178 0.723151 0.717242 0.715300 0.716893 0.714896 0.708682 0.704529 0.708975 0.704433 0.691868 -100 
-100 -100 1.001849 0.975466 0.928518 0.875975 0.825791 0.784934 0.753756 0.734696 0.723954 0.717287 0.712751 0.712000 0.714177 0.713818 0.710670 0.709639 0.710376 0.708707 0.703989 0.699802 0.697188 0.692781 0.687610 -100 
-100 -100 0.994778 0.969169 0.923785 0.872479 0.823416 0.782808 0.751194 0.731920 0.721189 0.714227 0.708895 0.707135 0.708125 0.707544 0.705101 0.704503 0.705348 0.703787 0.699361 0.695560 0.692780 0.688448 0.683682 -100 
-100 -100 0.981683 0.956748 0.912859 0.863529 0.819640 0.779815 0.744843 0.725709 0.716932 0.710093 0.702939 0.700882 0.704685 0.704040 0.698718 0.698284 0.703208 0.701666 0.693243 0.689676 0.688333 0.684038 0.677851 -100 
-100 -100 0.956981 0.932831 0.890415 0.842911 0.800914 0.762619 0.728732 0.710383 0.702251 0.695857 0.688901 0.686837 0.690484 0.689937 0.684989 0.684870 0.690000 0.688539 0.680120 0.676575 0.675274 0.671016 0.664835 -100 
-100 -100 0.914054 0.890973 0.850540 0.805194 0.762416 0.726612 0.698251 0.681274 0.672587 0.666830 0.661740 0.659637 0.659780 0.659455 0.658506 0.659163 0.661235 0.659997 0.655220 0.651495 0.648677 0.644475 0.639939 -100 
-100 -100 0.851552 0.829848 0.792173 0.750749 0.712198 0.679884 0.653909 0.638467 0.631254 0.626217 0.621058 0.618729 0.618259 0.618231 0.618628 0.620574 0.624238 0.623378 0.617851 0.613864 0.611278 0.607192 0.602505 -100 
-100 -100 0.764063 0.743944 0.709635 0.673406 0.641662 0.613768 0.589684 0.576459 0.575462 0.571206 0.561401 0.558255 0.557325 0.557568 0.559301 0.563325 0.576891 0.576493 0.562229 0.557881 0.557671 0.553791 0.546665 -100 
-100 -100 0.656286 0.637697 0.606483 0.574679 0.548125 0.524917 0.504481 0.493856 0.494490 0.491214 0.481987 0.479091 0.478245 0.478544 0.480343 0.484468 0.498017 0.497920 0.484252 0.480347 0.480661 0.477208 0.470297 -100 
-100 -100 0.533006 0.515706 0.487120 0.458398 0.434652 0.416017 0.401430 0.393816 0.391544 0.389336 0.385813 0.384103 0.383689 0.383814 0.384624 0.386958 0.391000 0.391001 0.386843 0.384077 0.382696 0.379848 0.376154 -100 
-100 -100 0.422608 0.406221 0.379605 0.353604 0.332870 0.318155 0.307868 0.303017 0.301589 0.300131 0.297754 0.296492 0.296330 0.296256 0.296363 0.297708 0.300127 0.300210 0.297762 0.295822 0.294453 0.292170 0.289558 -100 
-100 -100 0.351853 0.335932 0.310494 0.286318 0.267808 0.255517 0.247586 0.244237 0.243445 0.242341 0.240337 0.239251 0.239276 0.239079 0.238711 0.239575 0.241303 0.241455 0.239805 0.238375 0.237347 0.235439 0.233223 -100 
-100 -100 -100 -100 -100 -100 -100 -100 -100 -100 -100 -100 -100 -100 -100 -100 -100 -100 -100 -100 -100 -100 -100 -100 -100 -100 
-100 -100 -100 -100 -100 -100 -100 -100 -100 -100 -100 -100 -100 -100 -100 -100 -100 -100 -100 -100 -100 -100 -100 -100 -100 -100 
-100 -100 -100 -100 -100 -100 -100 -100 -100 -100 -100 -100 -100 -100 -100 -100 -100 -100 -100 -100 -100 -100 -100 -100 -100 -100 
-100 -100 0.631771 0.610694 0.575016 0.537569 0.504896 0.481274 0.465606 0.457751 0.454116 0.450704 0.446294 0.443128 0.441863 0.441314 0.441318 0.442926 0.445359 0.445935 0.444210 0.442063 0.439920 0.437202 0.434670 -100 
-100 -100 0.671449 0.650392 0.614498 0.576867 0.543918 0.519606 0.503059 0.494802 0.491168 0.487541 0.482694 0.479478 0.478533 0.477893 0.477384 0.478812 0.481424 0.481753 0.479312 0.476734 0.474514 0.471553 0.468610 -100 
-100 -100 0.738780 0.717280 0.679687 0.640980 0.607211 0.581228 0.562447 0.553254 0.549851 0.546009 0.540429 0.537489 0.537660 0.537003 0.535332 0.536364 0.539886 0.539690 0.535245 0.531950 0.530300 0.526922 0.522526 -100 
-100 -100 0.808618 0.786425 0.747267 0.706231 0.669635 0.640966 0.620016 0.609368 0.605221 0.601377 0.596372 0.594199 0.594946 0.594476 0.592541 0.592915 0.595612 0.594642 0.589504 0.585569 0.583344 0.579540 0.574913 -100 
-100 -100 0.871183 0.848052 0.807432 0.763082 0.721952 0.689942 0.667068 0.654723 0.649106 0.645524 0.642274 0.641267 0.642097 0.641997 0.640625 0.640114 0.640277 0.638352 0.633890 0.629488 0.625618 0.621437 0.617818 -100 
-100 -100 0.921653 0.897032 0.853522 0.805606 0.760679 0.725464 0.700258 0.686437 0.680268 0.677074 0.674897 0.675077 0.676653 0.676964 0.675561 0.674193 0.672978 0.670135 0.665346 0.660587 0.656210 0.651709 0.648039 -100 
-100 -100 0.960866 0.934523 0.887040 0.835924 0.788231 0.750429 0.722837 0.707910 0.701838 0.698843 0.696776 0.697661 0.700199 0.700819 0.698967 0.697018 0.695236 0.691790 0.686424 0.681461 0.677118 0.672399 0.668314 -100 
-100 -100 0.982246 0.955181 0.906338 0.853490 0.803933 0.764463 0.735495 0.719526 0.712766 0.709534 0.707608 0.708797 0.711640 0.712437 0.710616 0.708617 0.706744 0.703224 0.697796 0.692747 0.688298 0.683499 0.679378 -100 
-100 -100 0.990484 0.963653 0.915943 0.862711 0.811945 0.771610 0.742145 0.725118 0.716766 0.712850 0.711185 0.712372 0.714957 0.715800 0.714430 0.712850 0.711269 0.708170 0.703215 0.698170 0.693446 0.688681 0.684895 -100 
-100 -100 0.995841 0.969035 0.921455 0.868119 0.817097 0.776426 0.746466 0.728656 0.719269 0.714476 0.712236 0.713103 0.715764 0.716517 0.715001 0.713942 0.713311 0.710868 0.706108 0.701157 0.696645 0.691966 0.688110 -100 
-100 -100 1.000955 0.973902 0.925653 0.872205 0.821389 0.780567 0.749976 0.731633 0.721894 0.716284 0.712895 0.713401 0.716716 0.717282 0.714824 0.714090 0.714789 0.712938 0.707916 0.703164 0.700062 0.695456 0.690312 -100 
-100 -100 1.002656 0.975703 0.927615 0.874263 0.823419 0.782419 0.751501 0.732716 0.722414 0.716132 0.711955 0.711663 0.714370 0.714672 0.712323 0.711987 0.713177 0.711714 0.706947 0.702386 0.699433 0.694896 0.689751 -100 
-100 -100 1.000346 0.973888 0.926928 0.873950 0.822892 0.781691 0.750709 0.731537 0.720439 0.713679 0.709165 0.707815 0.708805 0.708818 0.707577 0.707685 0.708557 0.707258 0.703232 0.698856 0.694852 0.690375 0.686466 -100 
-100 -100 0.995713 0.969623 0.923305 0.870853 0.820121 0.778938 0.747780 0.728454 0.717307 0.710407 0.705545 0.703696 0.704089 0.703902 0.702852 0.703068 0.703899 0.702578 0.698670 0.694538 0.690716 0.686269 0.682299 -100 
-100 -100 0.984855 0.959074 0.913100 0.861618 0.812460 0.771862 0.740394 0.721367 0.711369 0.704667 0.699036 0.697186 0.698369 0.698116 0.696144 0.696290 0.697709 0.696336 0.691810 0.687898 0.685007 0.680598 0.675798 -100 
-100 -100 0.960568 0.935509 0.890886 0.841087 0.793681 0.754528 0.724121 0.705861 0.696458 0.690208 0.684870 0.683123 0.684278 0.684082 0.682287 0.682583 0.684112 0.682812 0.678364 0.674584 0.671847 0.667542 0.662776 -100 
-100 -100 0.916437 0.892654 0.850759 0.803730 0.758726 0.722097 0.694212 0.677177 0.667831 0.662209 0.658088 0.656367 0.656477 0.656434 0.656088 0.656920 0.658289 0.657249 0.653548 0.649858 0.646552 0.642443 0.638595 -100 
-100 -100 0.852852 0.830594 0.791713 0.748689 0.708069 0.675002 0.649517 0.634079 0.625858 0.620977 0.617249 0.615550 0.615427 0.615594 0.616014 0.617637 0.619857 0.619227 0.615547 0.612029 0.609044 0.605216 0.601500 -100 
-100 -100 0.764502 0.743909 0.708369 0.670297 0.635682 0.607087 0.584280 0.570888 0.564925 0.560884 0.556720 0.554997 0.555019 0.555367 0.556192 0.558771 0.563454 0.563273 0.558142 0.554862 0.553177 0.549702 0.545223 -100 
-100 -100 0.656029 0.637065 0.604814 0.571345 0.542032 0.518261 0.499277 0.488588 0.484349 0.481277 0.477604 0.476073 0.476146 0.476486 0.477299 0.479922 0.484731 0.484843 0.480174 0.477414 0.476277 0.473257 0.469043 -100 
-100 -100 0.532220 0.514687 0.485545 0.455874 0.430779 0.411796 0.397821 0.390354 0.387260 0.385186 0.382873 0.381684 0.381635 0.381783 0.382256 0.384040 0.386692 0.386910 0.384538 0.382522 0.381081 0.378582 0.375738 -100 
-100 -100 0.421647 0.405118 0.378182 0.351695 0.330321 0.315397 0.305300 0.300501 0.298832 0.297473 0.295569 0.294547 0.294555 0.294499 0.294466 0.295596 0.297512 0.297768 0.296172 0.294746 0.293616 0.291572 0.289261 -100 
-100 -100 0.350848 0.334826 0.309180 0.284716 0.265881 0.253454 0.245561 0.242235 0.241434 0.240422 0.238609 0.237653 0.237755 0.237573 0.237164 0.237944 0.239573 0.239851 0.238571 0.237497 0.236718 0.234961 0.232839 -100 
-100 -100 -100 -100 -100 -100 -100 -100 -100 -100 -100 -100 -100 -100 -100 -100 -100 -100 -100 -100 -100 -100 -100 -100 -100 -100 
-100 -100 -100 -100 -100 -100 -100 -100 -100 -100 -100 -100 -100 -100 -100 -100 -100 -100 -100 -100 -100 -100 -100 -100 -100 -100 
-100 -100 -100 -100 -100 -100 -100 -100 -100 -100 -100 -100 -100 -100 -100 -100 -100 -100 -100 -100 -100 -100 -100 -100 -100 -100 
-100 -100 0.630399 0.609085 0.573075 0.535353 0.502654 0.479020 0.463375 0.455825 0.452599 0.449373 0.444862 0.441531 0.440237 0.440281 0.441445 0.444105 0.447095 0.447435 0.444737 0.441292 0.437916 0.434379 0.431480 -100 
-100 -100 0.670152 0.648890 0.612810 0.575079 0.542439 0.518119 0.501283 0.493211 0.490002 0.486457 0.481215 0.477477 0.476083 0.476045 0.477119 0.479923 0.483311 0.483484 0.480049 0.476123 0.472573 0.468758 0.465490 -100 
-100 -100 0.737008 0.715458 0.678246 0.639948 0.607322 0.581353 0.561514 0.552183 0.549474 0.545485 0.538649 0.534518 0.533324 0.533264 0.534053 0.537049 0.541739 0.541567 0.536154 0.531462 0.528416 0.524178 0.519517 -100 
-100 -100 0.806777 0.784580 0.745878 0.705351 0.669953 0.641302 0.619217 0.608234 0.604532 0.600292 0.593806 0.590253 0.589513 0.589612 0.590212 0.592709 0.596774 0.596068 0.590225 0.585115 0.581659 0.577087 0.572235 -100 
-100 -100 0.870009 0.846726 0.805993 0.761719 0.721043 0.689015 0.665571 0.652801 0.646760 0.642547 0.638382 0.636353 0.636362 0.636786 0.637237 0.638556 0.640074 0.638691 0.634008 0.628916 0.624173 0.619427 0.615651 -100 
-100 -100 0.921242 0.896275 0.852157 0.803963 0.759063 0.723766 0.698142 0.683569 0.676265 0.672185 0.669411 0.668854 0.669884 0.670667 0.670765 0.671064 0.671214 0.669204 0.664690 0.659691 0.654782 0.649957 0.646271 -100 
-100 -100 0.961661 0.934688 0.885981 0.834203 0.786281 0.748309 0.720213 0.704085 0.696012 0.691949 0.689833 0.690251 0.692333 0.693385 0.692942 0.692611 0.692155 0.689756 0.685095 0.680197 0.675474 0.670640 0.666789 -100 
-100 -100 0.982705 0.955051 0.905056 0.851622 0.801883 0.762273 0.732812 0.715617 0.706822 0.702496 0.700502 0.701206 0.703561 0.704735 0.704260 0.703834 0.703284 0.700883 0.696305 0.691490 0.686822 0.682023 0.678195 -100 
-100 -100 0.989181 0.962112 0.913942 0.860612 0.809940 0.769604 0.739799 0.721951 0.712358 0.707481 0.705177 0.705579 0.707549 0.708714 0.708642 0.708587 0.708342 0.706290 0.702060 0.697287 0.692495 0.687747 0.684128 -100 
-100 -100 0.993606 0.966761 0.919116 0.865973 0.815236 0.774640 0.744429 0.726157 0.716212 0.710672 0.707441 0.707238 0.709059 0.710121 0.710043 0.710536 0.711138 0.709584 0.705398 0.700619 0.695986 0.691272 0.687527 -100 
-100 -100 0.998981 0.971872 0.923477 0.870207 0.819648 0.778878 0.748094 0.729603 0.720017 0.713887 0.709144 0.708295 0.710486 0.711380 0.710627 0.711528 0.713353 0.712217 0.707586 0.702838 0.699216 0.694507 0.689725 -100 
-100 -100 1.001515 0.974369 0.925894 0.872441 0.821610 0.780521 0.749411 0.730618 0.720718 0.714166 0.708859 0.707442 0.709213 0.709902 0.709182 0.710354 0.712521 0.711599 0.707039 0.702335 0.698770 0.694074 0.689262 -100 
-100 -100 1.000543 0.973663 0.925921 0.872341 0.820848 0.779328 0.748137 0.728964 0.718136 0.711354 0.706407 0.704615 0.705352 0.705835 0.705751 0.707036 0.708740 0.707831 0.703807 0.699163 0.694793 0.690124 0.686213 -100 
-100 -100 0.998150 0.971258 0.923356 0.869632 0.817897 0.776143 0.744801 0.725524 0.714717 0.707954 0.702984 0.701211 0.702060 0.702410 0.701976 0.703124 0.704798 0.703776 0.699619 0.695066 0.690918 0.686270 0.682205 -100 
-100 -100 0.990672 0.963551 0.914408 0.860842 0.809821 0.768440 0.737136 0.718283 0.709194 0.702696 0.696631 0.695248 0.697901 0.698219 0.695930 0.696742 0.699003 0.697898 0.692995 0.688600 0.685836 0.681253 0.675921 -100 
-100 -100 0.966751 0.940320 0.892464 0.840474 0.791076 0.751041 0.720729 0.702559 0.693963 0.687891 0.682197 0.681030 0.683762 0.684119 0.681871 0.682706 0.685026 0.684027 0.679315 0.675218 0.672769 0.668395 0.663143 -100 
-100 -100 0.920020 0.895321 0.851581 0.802878 0.756399 0.718905 0.690711 0.673525 0.664207 0.658695 0.654819 0.653629 0.654649 0.655095 0.654837 0.656131 0.658134 0.657473 0.653854 0.650247 0.647125 0.643127 0.639280 -100 
-100 -100 0.854980 0.832054 0.791817 0.747343 0.705313 0.671450 0.645753 0.630121 0.621579 0.616770 0.613606 0.612580 0.613365 0.613938 0.614277 0.616062 0.618681 0.618490 0.615258 0.612278 0.609792 0.606256 0.602626 -100 
-100 -100 0.766163 0.744969 0.707951 0.668419 0.632283 0.602972 0.580188 0.566574 0.559591 0.555631 0.552837 0.552190 0.553726 0.554403 0.554429 0.556794 0.561756 0.562033 0.557483 0.555037 0.554154 0.551100 0.546688 -100 
-100 -100 0.656950 0.637511 0.604028 0.569324 0.538662 0.514312 0.495451 0.484584 0.479353 0.476350 0.473994 0.473474 0.474973 0.475568 0.475517 0.477831 0.482825 0.483377 0.479363 0.477542 0.477286 0.474717 0.470569 -100 
-100 -100 0.532037 0.514251 0.484549 0.454172 0.428272 0.408895 0.394912 0.387303 0.383865 0.381834 0.380026 0.379360 0.379934 0.380269 0.380506 0.382171 0.384920 0.385522 0.383825 0.382634 0.381905 0.379789 0.377040 -100 
-100 -100 0.421029 0.404378 0.377180 0.350352 0.328577 0.313411 0.303219 0.298288 0.296481 0.295186 0.293557 0.292826 0.293132 0.293217 0.293177 0.294313 0.296314 0.296854 0.295766 0.294928 0.294294 0.292511 0.290268 -100 
-100 -100 0.350127 0.334038 0.308252 0.283597 0.264543 0.251963 0.243983 0.240579 0.239753 0.238845 0.237239 0.236481 0.236747 0.236679 0.236343 0.237171 0.238867 0.239344 0.238428 0.237769 0.237322 0.235729 0.233644 -100 
-100 -100 -100 -100 -100 -100 -100 -100 -100 -100 -100 -100 -100 -100 -100 -100 -100 -100 -100 -100 -100 -100 -100 -100 -100 -100 
-100 -100 -100 -100 -100 -100 -100 -100 -100 -100 -100 -100 -100 -100 -100 -100 -100 -100 -100 -100 -100 -100 -100 -100 -100 -100 
-100 -100 -100 -100 -100 -100 -100 -100 -100 -100 -100 -100 -100 -100 -100 -100 -100 -100 -100 -100 -100 -100 -100 -100 -100 -100 
-100 -100 0.630521 0.608800 0.572066 0.533940 0.501403 0.477711 0.461805 0.454613 0.452302 0.449361 0.444435 0.441009 0.439847 0.440478 0.442662 0.446317 0.450191 0.450171 0.445929 0.441013 0.436558 0.432110 0.428454 -100 
-100 -100 0.670912 0.649207 0.612286 0.574481 0.542927 0.518546 0.500549 0.492644 0.490907 0.487547 0.481037 0.476798 0.475273 0.475846 0.478231 0.482446 0.487496 0.487387 0.481828 0.476297 0.472031 0.467259 0.462768 -100 
-100 -100 0.740837 0.718688 0.678778 0.641224 0.612366 0.586409 0.562941 0.553432 0.557405 0.553351 0.539292 0.533568 0.531443 0.532002 0.534888 0.540299 0.553350 0.553090 0.539485 0.533073 0.533260 0.528022 0.517918 -100 
-100 -100 0.810678 0.787903 0.746478 0.706765 0.675105 0.646483 0.620804 0.609489 0.612301 0.607749 0.593729 0.588345 0.586515 0.587201 0.589993 0.595086 0.607865 0.607326 0.593440 0.586861 0.586874 0.581403 0.571081 -100 
-100 -100 0.871525 0.847745 0.805874 0.761647 0.722275 0.690212 0.665310 0.652166 0.646855 0.642107 0.635982 0.632825 0.632326 0.633263 0.635212 0.638451 0.642333 0.641415 0.635390 0.629401 0.624537 0.619137 0.614215 -100 
-100 -100 0.924462 0.898608 0.852330 0.803480 0.759034 0.723665 0.697166 0.682027 0.674350 0.669464 0.665417 0.663937 0.664643 0.665847 0.667126 0.669131 0.671221 0.669997 0.665138 0.659799 0.654736 0.649517 0.645266 -100 
-100 -100 0.971112 0.942274 0.887679 0.834245 0.787601 0.749469 0.719160 0.702019 0.692678 0.687609 0.684762 0.684469 0.688012 0.689417 0.688301 0.689584 0.691087 0.689713 0.685073 0.680176 0.675924 0.670909 0.666302 -100 
-100 -100 0.991725 0.962248 0.906440 0.851417 0.802984 0.763263 0.731650 0.713442 0.703351 0.698003 0.695281 0.695269 0.699086 0.700565 0.699324 0.700454 0.701839 0.700530 0.696126 0.691476 0.687427 0.682557 0.678032 -100 
-100 -100 0.991310 0.963434 0.913212 0.859320 0.809003 0.768725 0.738363 0.719989 0.709767 0.704043 0.700676 0.700188 0.701950 0.703395 0.704126 0.705555 0.706961 0.705896 0.701985 0.697392 0.692804 0.687986 0.684090 -100 
-100 -100 0.993942 0.966614 0.917683 0.864380 0.814124 0.773655 0.743056 0.724671 0.715015 0.708896 0.704176 0.703029 0.704840 0.706206 0.706732 0.708606 0.710891 0.710126 0.705873 0.701162 0.696979 0.692128 0.687715 -100 
-100 -100 1.001950 0.974039 0.922602 0.868937 0.818963 0.778309 0.747047 0.728990 0.721597 0.715181 0.707633 0.705762 0.709493 0.710732 0.709059 0.711242 0.715700 0.715159 0.709150 0.704416 0.702692 0.697771 0.690682 -100 
-100 -100 1.004963 0.976920 0.925227 0.871170 0.820725 0.779653 0.748091 0.729878 0.722444 0.715860 0.707966 0.705782 0.709334 0.710426 0.708661 0.710974 0.715647 0.715181 0.709095 0.704314 0.702633 0.697703 0.690540 -100 
-100 -100 1.002330 0.974714 0.925083 0.870768 0.819118 0.777447 0.746063 0.727277 0.717906 0.711285 0.705175 0.703177 0.704808 0.705757 0.705680 0.707907 0.710968 0.710439 0.705858 0.701022 0.697269 0.692401 0.687481 -100 
-100 -100 1.002238 0.974251 0.923416 0.868384 0.816024 0.773954 0.742522 0.723721 0.714854 0.708364 0.702072 0.700560 0.703323 0.704178 0.702840 0.704674 0.707741 0.707092 0.702264 0.697508 0.694350 0.689557 0.684189 -100 
-100 -100 1.004634 0.975237 0.916855 0.860661 0.808319 0.766479 0.735412 0.717820 0.716747 0.710575 0.697539 0.696773 0.706752 0.707577 0.698779 0.699533 0.703761 0.703044 0.696847 0.692624 0.695591 0.690921 0.679645 -100 
-100 -100 0.981024 0.952349 0.895294 0.840689 0.789936 0.749368 0.719171 0.702085 0.701296 0.695466 0.682863 0.682396 0.692534 0.693388 0.684539 0.685245 0.689551 0.688993 0.683067 0.679298 0.682737 0.678383 0.667228 -100 
-100 -100 0.925093 0.899376 0.852755 0.802741 0.755486 0.717449 0.688817 0.671602 0.663528 0.658082 0.653229 0.652652 0.655955 0.656885 0.655357 0.657092 0.660674 0.660520 0.656300 0.652948 0.651356 0.647519 0.642424 -100 
-100 -100 0.858145 0.834605 0.792545 0.747257 0.704759 0.670371 0.643970 0.627886 0.619383 0.614522 0.611333 0.611055 0.613725 0.614756 0.614232 0.616504 0.621155 0.621492 0.617293 0.614757 0.613851 0.610583 0.605871 -100 
-100 -100 0.772357 0.750387 0.709095 0.668795 0.632696 0.602885 0.578755 0.564293 0.556539 0.552485 0.550495 0.551281 0.557231 0.558385 0.555347 0.558445 0.570492 0.571275 0.560666 0.558451 0.561144 0.558386 0.550779 -100 
-100 -100 0.662483 0.642408 0.604979 0.569732 0.539295 0.514518 0.494283 0.482526 0.476452 0.473348 0.471831 0.472716 0.478556 0.479577 0.476426 0.479360 0.491287 0.492286 0.482257 0.480711 0.484063 0.481789 0.474420 -100 
-100 -100 0.532898 0.514955 0.484606 0.454105 0.428233 0.408552 0.393859 0.385648 0.381735 0.379634 0.378204 0.378202 0.380090 0.380735 0.380377 0.382264 0.386510 0.387458 0.384995 0.384325 0.384881 0.383023 0.379504 -100 
-100 -100 0.420966 0.404295 0.376919 0.350104 0.328334 0.312978 0.302379 0.297082 0.295036 0.293780 0.292443 0.292106 0.293005 0.293326 0.293214 0.294488 0.297015 0.297781 0.296666 0.296221 0.296170 0.294551 0.292075 -100 
-100 -100 0.349730 0.333660 0.307886 0.283272 0.264219 0.251528 0.243329 0.239741 0.238860 0.238088 0.236763 0.236301 0.236864 0.236987 0.236758 0.237688 0.239530 0.240143 0.239398 0.239004 0.238821 0.237314 0.235176 -100 
-100 -100 -100 -100 -100 -100 -100 -100 -100 -100 -100 -100 -100 -100 -100 -100 -100 -100 -100 -100 -100 -100 -100 -100 -100 -100 
-100 -100 -100 -100 -100 -100 -100 -100 -100 -100 -100 -100 -100 -100 -100 -100 -100 -100 -100 -100 -100 -100 -100 -100 -100 -100 
-100 -100 -100 -100 -100 -100 -100 -100 -100 -100 -100 -100 -100 -100 -100 -100 -100 -100 -100 -100 -100 -100 -100 -100 -100 -100 
-100 -100 0.630819 0.608591 0.570986 0.531917 0.498655 0.474647 0.458810 0.451927 0.450044 0.447571 0.443138 0.440206 0.439557 0.440756 0.443553 0.447679 0.451658 0.451196 0.445992 0.439877 0.434302 0.429076 0.425034 -100 
-100 -100 0.671242 0.649052 0.611294 0.572561 0.540270 0.515538 0.497566 0.489937 0.488604 0.485682 0.479622 0.475838 0.474812 0.476002 0.479095 0.483874 0.489095 0.488592 0.482105 0.475388 0.469988 0.464417 0.459529 -100 
-100 -100 0.741022 0.718457 0.677840 0.639453 0.609912 0.583595 0.560095 0.550800 0.555120 0.551401 0.537634 0.532224 0.530517 0.531727 0.535456 0.541591 0.554967 0.554441 0.540010 0.532492 0.531565 0.525541 0.515061 -100 
-100 -100 0.810475 0.787401 0.745466 0.705127 0.672935 0.644024 0.618291 0.607096 0.610098 0.605677 0.591697 0.586381 0.584796 0.586104 0.589836 0.595831 0.609147 0.608573 0.594087 0.586600 0.585646 0.579481 0.568824 -100 
-100 -100 0.870720 0.846784 0.804642 0.760089 0.720442 0.688226 0.663284 0.650140 0.644771 0.639854 0.633447 0.630031 0.629534 0.630984 0.633922 0.638244 0.642933 0.642285 0.635995 0.629409 0.623860 0.617931 0.612733 -100 
-100 -100 0.922891 0.897038 0.850764 0.801916 0.757486 0.722135 0.695616 0.680355 0.672374 0.667013 0.662354 0.660277 0.660717 0.662302 0.664592 0.667848 0.671028 0.670391 0.665593 0.659988 0.654528 0.648979 0.644550 -100 
-100 -100 0.968811 0.940099 0.885734 0.832564 0.786177 0.748206 0.717898 0.700549 0.690718 0.684970 0.681301 0.680179 0.683250 0.684931 0.684843 0.687497 0.690309 0.689749 0.685391 0.680470 0.676050 0.670870 0.666169 -100 
-100 -100 0.988914 0.959619 0.904134 0.849488 0.801415 0.761939 0.730380 0.711992 0.701415 0.695374 0.691788 0.690885 0.694163 0.695871 0.695632 0.698126 0.700840 0.700405 0.696373 0.691812 0.687705 0.682752 0.678170 -100 
-100 -100 0.988278 0.960552 0.910595 0.857031 0.807042 0.767017 0.736790 0.718383 0.707883 0.701631 0.697513 0.696236 0.697530 0.699212 0.700887 0.703566 0.706149 0.705849 0.702272 0.697756 0.693114 0.688203 0.684237 -100 
-100 -100 0.990931 0.963663 0.914834 0.861697 0.811643 0.771386 0.740995 0.722759 0.713098 0.706720 0.701479 0.699736 0.701198 0.702853 0.704301 0.707307 0.710594 0.710412 0.706347 0.701614 0.697323 0.692328 0.687797 -100 
-100 -100 0.999153 0.971181 0.919615 0.865905 0.815974 0.775476 0.744490 0.726764 0.719650 0.713249 0.705403 0.703124 0.706609 0.708189 0.707437 0.710668 0.716000 0.715893 0.709924 0.705086 0.703221 0.698123 0.690875 -100 
-100 -100 1.002300 0.974117 0.922156 0.867903 0.817389 0.776443 0.745217 0.727472 0.720507 0.714149 0.706160 0.703740 0.707152 0.708601 0.707680 0.710917 0.716346 0.716249 0.710187 0.705319 0.703524 0.698450 0.691145 -100 
-100 -100 0.999745 0.971958 0.922032 0.867465 0.815706 0.774160 0.743157 0.724921 0.716104 0.709819 0.703760 0.701657 0.703249 0.704517 0.705129 0.708127 0.711847 0.711706 0.707272 0.702475 0.698718 0.693797 0.688810 -100 
-100 -100 0.999913 0.971743 0.920607 0.865317 0.812855 0.770923 0.739887 0.721649 0.713345 0.707196 0.700968 0.699374 0.702116 0.703232 0.702460 0.704973 0.708685 0.708513 0.704001 0.699464 0.696460 0.691744 0.686390 -100 
-100 -100 1.002705 0.973146 0.914502 0.858101 0.805693 0.763996 0.733285 0.716175 0.715579 0.709666 0.696625 0.695743 0.705672 0.706706 0.698403 0.699791 0.704678 0.704533 0.698810 0.694975 0.698260 0.693787 0.682586 -100 
-100 -100 0.979472 0.950710 0.893515 0.838831 0.788085 0.747643 0.717674 0.700872 0.700358 0.694651 0.681981 0.681392 0.691491 0.692538 0.684122 0.685401 0.690339 0.690393 0.685032 0.681761 0.685616 0.681533 0.670493 -100 
-100 -100 0.923900 0.898201 0.851622 0.801711 0.754567 0.716603 0.687993 0.670775 0.662693 0.657199 0.652257 0.651625 0.654982 0.656114 0.654937 0.657137 0.661254 0.661668 0.658029 0.655214 0.654067 0.650518 0.645549 -100 
-100 -100 0.857346 0.833922 0.792065 0.747041 0.704728 0.670343 0.643754 0.627372 0.618583 0.613525 0.610252 0.610026 0.612881 0.614145 0.613880 0.616473 0.621506 0.622309 0.618650 0.616630 0.616150 0.613142 0.608536 -100 
-100 -100 0.771945 0.750153 0.709143 0.669206 0.633322 0.603448 0.578960 0.563969 0.555709 0.551368 0.549350 0.550315 0.556599 0.558016 0.555126 0.558389 0.570623 0.571743 0.561616 0.559854 0.562910 0.560361 0.552829 -100 
-100 -100 0.662116 0.642265 0.605192 0.570381 0.540185 0.515309 0.494615 0.482209 0.475553 0.472168 0.470687 0.471838 0.478075 0.479381 0.476339 0.479355 0.491354 0.492569 0.482895 0.481685 0.485300 0.483168 0.475834 -100 
-100 -100 0.532242 0.514531 0.484582 0.454540 0.428934 0.409144 0.393976 0.385147 0.380750 0.378469 0.377154 0.377460 0.379727 0.380648 0.380424 0.382383 0.386678 0.387731 0.385443 0.384957 0.385659 0.383858 0.380330 -100 
-100 -100 0.420017 0.403520 0.376462 0.350012 0.328462 0.313013 0.302028 0.296285 0.293962 0.292702 0.291590 0.291590 0.292833 0.293402 0.293426 0.294757 0.297296 0.298081 0.297012 0.296621 0.296603 0.294968 0.292455 -100 
-100 -100 0.348609 0.332645 0.307074 0.282702 0.263802 0.251035 0.242562 0.238709 0.237747 0.237118 0.236098 0.235986 0.236861 0.237205 0.237103 0.238077 0.239904 0.240483 0.239710 0.239289 0.239068 0.237500 0.235306 -100 
-100 -100 -100 -100 -100 -100 -100 -100 -100 -100 -100 -100 -100 -100 -100 -100 -100 -100 -100 -100 -100 -100 -100 -100 -100 -100 
-100 -100 -100 -100 -100 -100 -100 -100 -100 -100 -100 -100 -100 -100 -100 -100 -100 -100 -100 -100 -100 -100 -100 -100 -100 -100 
-100 -100 -100 -100 -100 -100 -100 -100 -100 -100 -100 -100 -100 -100 -100 -100 -100 -100 -100 -100 -100 -100 -100 -100 -100 -100 
-100 -100 0.631146 0.608353 0.569775 0.529278 0.494402 0.469821 0.454364 0.447715 0.445790 0.443962 0.440941 0.439105 0.439376 0.441132 0.444179 0.448260 0.451593 0.450653 0.445098 0.438148 0.431422 0.425600 0.421570 -100 
-100 -100 0.670931 0.648261 0.609748 0.569296 0.534453 0.509084 0.492309 0.485043 0.483092 0.480851 0.476932 0.474540 0.474638 0.476448 0.479706 0.484216 0.488153 0.487192 0.481002 0.473617 0.466676 0.460528 0.456116 -100 
-100 -100 0.737043 0.714320 0.675266 0.634573 0.599914 0.572875 0.552969 0.544288 0.542837 0.539837 0.533649 0.530393 0.530386 0.532265 0.535676 0.540870 0.546715 0.545788 0.537798 0.529874 0.523311 0.516787 0.511251 -100 
-100 -100 0.805632 0.782603 0.742651 0.700352 0.663396 0.633874 0.611651 0.601034 0.598125 0.594259 0.587682 0.584285 0.584237 0.586173 0.589671 0.594883 0.600747 0.599950 0.592187 0.584437 0.577907 0.571321 0.565723 -100 
-100 -100 0.867281 0.843572 0.802145 0.756964 0.715514 0.683029 0.659421 0.646602 0.640385 0.635672 0.630671 0.627910 0.627933 0.629889 0.633338 0.637875 0.641862 0.641294 0.635825 0.629028 0.622271 0.616010 0.611467 -100 
-100 -100 0.916265 0.891335 0.847330 0.799208 0.754406 0.719147 0.693382 0.678344 0.670041 0.664568 0.660073 0.657855 0.658148 0.660082 0.663241 0.667256 0.670738 0.670463 0.666075 0.660304 0.654234 0.648474 0.644294 -100 
-100 -100 0.954335 0.927782 0.880026 0.829127 0.782078 0.744560 0.716324 0.699402 0.689632 0.683567 0.679219 0.677339 0.678098 0.679999 0.682678 0.686476 0.690141 0.690140 0.686139 0.681120 0.676026 0.670731 0.666505 -100 
-100 -100 0.973946 0.946864 0.898083 0.845859 0.797308 0.758392 0.728949 0.711046 0.700576 0.694185 0.689811 0.688012 0.688833 0.690708 0.693284 0.696986 0.700639 0.700802 0.697140 0.692526 0.687811 0.682779 0.678676 -100 
-100 -100 0.980096 0.953480 0.906141 0.853825 0.804185 0.764590 0.735122 0.717077 0.706549 0.700087 0.695587 0.693684 0.694247 0.696122 0.698940 0.702659 0.706062 0.706271 0.702953 0.698390 0.693474 0.688468 0.684623 -100 
-100 -100 0.984844 0.958143 0.910745 0.858081 0.807971 0.768008 0.738406 0.720541 0.710547 0.704191 0.699310 0.697242 0.697897 0.699805 0.702616 0.706598 0.710356 0.710556 0.706869 0.702030 0.697132 0.692004 0.687867 -100 
-100 -100 0.991220 0.963828 0.914836 0.861336 0.810894 0.770598 0.740674 0.723193 0.714555 0.708395 0.702499 0.700192 0.701481 0.703363 0.705518 0.709774 0.714551 0.714741 0.710042 0.704977 0.701048 0.695814 0.690438 -100 
-100 -100 0.994216 0.966538 0.917035 0.862898 0.811849 0.771143 0.741083 0.723728 0.715363 0.709392 0.703509 0.701122 0.702294 0.704000 0.705959 0.710125 0.714902 0.715101 0.710417 0.705434 0.701646 0.696502 0.691137 -100 
-100 -100 0.993254 0.965801 0.917041 0.862657 0.810827 0.769693 0.739690 0.722173 0.713052 0.707204 0.702242 0.699957 0.700387 0.701779 0.703888 0.707597 0.711411 0.711664 0.708017 0.703464 0.699110 0.694271 0.690106 -100 
-100 -100 0.991547 0.964062 0.915162 0.860619 0.808556 0.767226 0.737119 0.719546 0.710477 0.704686 0.699781 0.697639 0.698296 0.699381 0.700703 0.703927 0.707597 0.707975 0.704696 0.700745 0.697060 0.692616 0.688549 -100 
-100 -100 0.985291 0.957622 0.907582 0.853322 0.802030 0.761082 0.730935 0.713580 0.706025 0.700273 0.694041 0.692194 0.694490 0.695389 0.694706 0.697434 0.701630 0.702185 0.698715 0.695418 0.693661 0.689629 0.684429 -100 
-100 -100 0.962507 0.935729 0.887323 0.835004 0.785554 0.745889 0.716359 0.699117 0.691476 0.685751 0.679727 0.678112 0.680557 0.681433 0.680578 0.683119 0.687273 0.688036 0.685036 0.682370 0.681228 0.677624 0.672621 -100 
-100 -100 0.916831 0.892106 0.848359 0.799861 0.753657 0.716386 0.688324 0.671203 0.661922 0.656280 0.652106 0.650721 0.651876 0.652878 0.653617 0.656235 0.659774 0.660750 0.658869 0.656836 0.655069 0.651907 0.648412 -100 
-100 -100 0.853039 0.830362 0.790534 0.746704 0.705135 0.671294 0.645130 0.628709 0.619360 0.613994 0.610608 0.609761 0.611144 0.612359 0.613338 0.615950 0.619566 0.620717 0.619188 0.617773 0.616602 0.613842 0.610523 -100 
-100 -100 0.765705 0.744886 0.708339 0.669666 0.634017 0.604523 0.580792 0.565712 0.557154 0.552378 0.549669 0.549653 0.552373 0.553779 0.553952 0.556572 0.561629 0.562870 0.560163 0.559171 0.559519 0.557102 0.552862 -100 
-100 -100 0.656640 0.637712 0.604932 0.571315 0.541238 0.516585 0.496465 0.483771 0.476736 0.472907 0.470813 0.471179 0.474069 0.475447 0.475427 0.477762 0.482543 0.483705 0.481158 0.480461 0.481159 0.479026 0.474932 -100 
-100 -100 0.530501 0.513334 0.484697 0.455588 0.430427 0.410733 0.395380 0.385984 0.381088 0.378507 0.377056 0.377329 0.379110 0.380226 0.380730 0.382501 0.385283 0.386191 0.385126 0.384559 0.384338 0.382413 0.379636 -100 
-100 -100 0.418448 0.402303 0.376033 0.350283 0.329168 0.313726 0.302373 0.296093 0.293398 0.292049 0.291071 0.291335 0.292694 0.293495 0.293804 0.295067 0.297060 0.297663 0.296780 0.296152 0.295674 0.293867 0.291512 -100 
-100 -100 0.346943 0.331184 0.306036 0.282141 0.263572 0.250766 0.241922 0.237666 0.236518 0.235979 0.235253 0.235519 0.236726 0.237303 0.237326 0.238269 0.239912 0.240304 0.239340 0.238641 0.238114 0.236360 0.234115 -100 
-100 -100 -100 -100 -100 -100 -100 -100 -100 -100 -100 -100 -100 -100 -100 -100 -100 -100 -100 -100 -100 -100 -100 -100 -100 -100 
-100 -100 -100 -100 -100 -100 -100 -100 -100 -100 -100 -100 -100 -100 -100 -100 -100 -100 -100 -100 -100 -100 -100 -100 -100 -100 
-100 -100 -100 -100 -100 -100 -100 -100 -100 -100 -100 -100 -100 -100 -100 -100 -100 -100 -100 -100 -100 -100 -100 -100 -100 -100 
-100 -100 0.632403 0.609063 0.569487 0.527754 0.491715 0.466597 0.451187 0.444724 0.443155 0.442000 0.440000 0.439277 0.440511 0.442723 0.445752 0.449629 0.452616 0.451257 0.445208 0.437709 0.430454 0.424239 0.420002 -100 
-100 -100 0.671908 0.648731 0.609265 0.567468 0.531151 0.505189 0.488687 0.481695 0.480145 0.478618 0.475796 0.474690 0.476050 0.478372 0.481413 0.485603 0.489107 0.487737 0.481148 0.473311 0.465879 0.459367 0.454773 -100 
-100 -100 0.737233 0.714111 0.674369 0.632169 0.595419 0.567770 0.548783 0.540673 0.539735 0.537481 0.532452 0.530717 0.532752 0.535179 0.537653 0.542264 0.547779 0.546483 0.538023 0.529787 0.522456 0.515631 0.510316 -100 
-100 -100 0.805070 0.781813 0.741480 0.697978 0.659181 0.629162 0.607873 0.597830 0.595406 0.592182 0.586586 0.584530 0.586408 0.588855 0.591456 0.596192 0.601898 0.600851 0.592689 0.584734 0.577519 0.570708 0.565396 -100 
-100 -100 0.865798 0.842141 0.800774 0.755221 0.713052 0.680332 0.657061 0.644510 0.638620 0.634306 0.629834 0.627792 0.628698 0.631059 0.634451 0.639033 0.643098 0.642478 0.636825 0.629879 0.622944 0.616537 0.611909 -100 
-100 -100 0.912814 0.888396 0.845359 0.797822 0.753271 0.718109 0.692433 0.677554 0.669525 0.664199 0.659721 0.657617 0.658191 0.660400 0.663867 0.668422 0.672606 0.672473 0.667683 0.661691 0.655565 0.649726 0.645423 -100 
-100 -100 0.948241 0.922746 0.877161 0.827801 0.781791 0.744681 0.716455 0.699705 0.690313 0.684210 0.679365 0.677116 0.677780 0.679863 0.683079 0.687916 0.693142 0.693414 0.688440 0.682999 0.678117 0.672755 0.668108 -100 
-100 -100 0.967575 0.941577 0.895016 0.844433 0.797057 0.758666 0.729325 0.711675 0.701616 0.695140 0.690138 0.687802 0.688378 0.690384 0.693554 0.698388 0.703694 0.704149 0.699473 0.694412 0.689910 0.684791 0.680233 -100 
-100 -100 0.975949 0.949898 0.903614 0.852179 0.803234 0.764088 0.734948 0.717300 0.707151 0.700693 0.695797 0.693455 0.693764 0.695767 0.699143 0.703755 0.708217 0.708651 0.704784 0.699928 0.695009 0.689877 0.685769 -100 
-100 -100 0.982717 0.956047 0.908617 0.856021 0.806065 0.766447 0.737414 0.720156 0.710643 0.704448 0.699396 0.697016 0.697414 0.699484 0.702937 0.707797 0.712503 0.712853 0.708623 0.703514 0.698663 0.693347 0.688809 -100 
-100 -100 0.990726 0.962887 0.912885 0.858755 0.808093 0.768087 0.738935 0.722314 0.714461 0.708617 0.702564 0.699968 0.701027 0.703092 0.705959 0.711322 0.717464 0.717793 0.712171 0.706812 0.703389 0.697941 0.691653 -100 
-100 -100 0.993316 0.965147 0.914575 0.859779 0.808537 0.768216 0.739082 0.722754 0.715316 0.709755 0.703755 0.701057 0.701931 0.703751 0.706362 0.711568 0.717660 0.718044 0.712572 0.707437 0.704269 0.698982 0.692740 -100 
-100 -100 0.990067 0.962508 0.913534 0.859112 0.807510 0.767002 0.738013 0.721575 0.713302 0.707874 0.702867 0.700185 0.700086 0.701430 0.704052 0.708413 0.712954 0.713491 0.709783 0.705423 0.701454 0.696647 0.692198 -100 
-100 -100 0.986138 0.958972 0.910835 0.856962 0.805687 0.765249 0.736165 0.719672 0.711404 0.705959 0.700867 0.698062 0.697789 0.698649 0.700500 0.704183 0.708305 0.709122 0.706340 0.702990 0.699868 0.695663 0.691550 -100 
-100 -100 0.977209 0.950401 0.902737 0.849967 0.800192 0.760342 0.730974 0.714543 0.707250 0.701696 0.695447 0.692534 0.692798 0.693345 0.694025 0.697307 0.701810 0.702943 0.700425 0.698064 0.696809 0.693179 0.688333 -100 
-100 -100 0.954713 0.928924 0.883126 0.832579 0.784872 0.746358 0.717473 0.700941 0.693363 0.687675 0.681527 0.678821 0.679248 0.679753 0.680189 0.683201 0.687587 0.688931 0.686953 0.685273 0.684661 0.681490 0.676879 -100 
-100 -100 0.912199 0.888186 0.845938 0.798979 0.754273 0.718044 0.690566 0.673872 0.664808 0.659042 0.654368 0.652256 0.652532 0.653245 0.654272 0.657036 0.660677 0.662085 0.660988 0.659703 0.658519 0.655691 0.652319 -100 
-100 -100 0.850918 0.828789 0.790010 0.747618 0.707492 0.674500 0.648548 0.632136 0.622793 0.617134 0.613165 0.611855 0.612861 0.613915 0.614881 0.617397 0.620761 0.622126 0.621272 0.620308 0.619392 0.616802 0.613608 -100 
-100 -100 0.765914 0.745469 0.709560 0.672196 0.637909 0.609043 0.585145 0.569731 0.561170 0.555966 0.552426 0.552068 0.554537 0.555896 0.556061 0.558258 0.562070 0.563304 0.561811 0.561116 0.561374 0.558966 0.554918 -100 
-100 -100 0.657686 0.639106 0.606892 0.574521 0.545694 0.521456 0.500873 0.487570 0.480355 0.476065 0.473248 0.473473 0.476344 0.477792 0.477763 0.479661 0.483162 0.484162 0.482562 0.481914 0.482320 0.480063 0.476101 -100 
-100 -100 0.530890 0.514153 0.486281 0.458342 0.434217 0.414751 0.398816 0.388668 0.383296 0.380353 0.378653 0.379062 0.381141 0.382430 0.382894 0.384485 0.386845 0.387522 0.386420 0.385605 0.385079 0.382951 0.380111 -100 
-100 -100 0.418169 0.402405 0.376843 0.352024 0.331658 0.316309 0.304414 0.297456 0.294320 0.292791 0.291861 0.292415 0.294133 0.295149 0.295485 0.296669 0.298463 0.298828 0.297672 0.296711 0.295935 0.293912 0.291438 -100 
-100 -100 0.346233 0.330763 0.306173 0.282989 0.264968 0.252181 0.242858 0.238049 0.236593 0.236037 0.235522 0.236155 0.237738 0.238539 0.238614 0.239510 0.241026 0.241197 0.239920 0.238884 0.238072 0.236113 0.233750 -100 
-100 -100 -100 -100 -100 -100 -100 -100 -100 -100 -100 -100 -100 -100 -100 -100 -100 -100 -100 -100 -100 -100 -100 -100 -100 -100 
-100 -100 -100 -100 -100 -100 -100 -100 -100 -100 -100 -100 -100 -100 -100 -100 -100 -100 -100 -100 -100 -100 -100 -100 -100 -100 
-100 -100 -100 -100 -100 -100 -100 -100 -100 -100 -100 -100 -100 -100 -100 -100 -100 -100 -100 -100 -100 -100 -100 -100 -100 -100 
-100 -100 0.633681 0.609943 0.569651 0.527171 0.490629 0.465232 0.449737 0.443512 0.442677 0.442122 0.440647 0.440840 0.443117 0.445574 0.448101 0.451581 0.454649 0.452991 0.446229 0.438578 0.431264 0.424946 0.420551 -100 
-100 -100 0.673183 0.649603 0.609400 0.566877 0.530221 0.503931 0.487147 0.480528 0.480395 0.479516 0.476659 0.476542 0.479637 0.482234 0.484132 0.487849 0.492110 0.490430 0.482417 0.474392 0.467020 0.460441 0.455606 -100 
-100 -100 0.738364 0.714859 0.674497 0.631804 0.596499 0.568526 0.547740 0.540495 0.545124 0.543577 0.534591 0.533902 0.540618 0.543338 0.541911 0.546098 0.560659 0.559023 0.540648 0.531606 0.524023 0.517164 0.511629 -100 
-100 -100 0.805647 0.782120 0.741368 0.697597 0.660452 0.630191 0.607080 0.597901 0.601053 0.598499 0.588846 0.587748 0.594214 0.596930 0.595683 0.600068 0.615092 0.613741 0.595460 0.586689 0.579246 0.572448 0.566960 -100 
-100 -100 0.865579 0.841845 0.800261 0.754683 0.712871 0.680073 0.656401 0.644179 0.639728 0.635927 0.631084 0.629734 0.632214 0.634782 0.637070 0.641424 0.646803 0.645978 0.638591 0.631464 0.624889 0.618541 0.613559 -100 
-100 -100 0.912118 0.887788 0.844686 0.797628 0.753974 0.718978 0.692803 0.678017 0.670781 0.665792 0.661161 0.659387 0.660735 0.663081 0.666163 0.670997 0.676618 0.676357 0.669913 0.663555 0.657977 0.652170 0.647246 -100 
-100 -100 0.949949 0.924435 0.876901 0.828420 0.784916 0.748203 0.718255 0.701387 0.692782 0.686851 0.681438 0.679195 0.680804 0.682989 0.685710 0.691587 0.700781 0.700979 0.692089 0.685865 0.684927 0.679492 0.670509 -100 
-100 -100 0.969355 0.943335 0.894802 0.845152 0.800376 0.762497 0.731550 0.713858 0.704590 0.698207 0.692477 0.689942 0.691278 0.693339 0.696098 0.702090 0.711451 0.711823 0.703138 0.697181 0.696570 0.691290 0.682281 -100 
-100 -100 0.975864 0.949810 0.903185 0.852303 0.804482 0.765840 0.736588 0.719266 0.709879 0.703522 0.698028 0.695373 0.695880 0.697871 0.701134 0.706452 0.712505 0.712806 0.707184 0.701661 0.697482 0.692127 0.686732 -100 
-100 -100 0.984792 0.957617 0.908805 0.855980 0.806606 0.767437 0.738670 0.722132 0.713983 0.707933 0.701822 0.698989 0.699715 0.701759 0.704918 0.710518 0.716933 0.717131 0.711027 0.705349 0.701727 0.696093 0.689643 -100 
-100 -100 0.997750 0.968466 0.914348 0.858929 0.808836 0.769264 0.740272 0.725052 0.721273 0.715643 0.706102 0.702758 0.708002 0.710040 0.708816 0.715349 0.726630 0.726857 0.716240 0.710487 0.715831 0.709972 0.694002 -100 
-100 -100 0.999822 0.970196 0.915508 0.859426 0.808797 0.769015 0.740196 0.725426 0.722194 0.716896 0.707377 0.703868 0.708850 0.710585 0.709067 0.715416 0.726633 0.726973 0.716630 0.711211 0.716901 0.711246 0.695322 -100 
-100 -100 0.990532 0.962444 0.912198 0.857566 0.806717 0.766966 0.738687 0.723452 0.716993 0.711844 0.705598 0.702251 0.702209 0.703345 0.705571 0.710548 0.716634 0.717188 0.712100 0.707562 0.705068 0.700069 0.693769 -100 
-100 -100 0.983330 0.956198 0.908165 0.854919 0.805038 0.765591 0.737129 0.721805 0.715219 0.710042 0.703787 0.700248 0.699665 0.700209 0.701780 0.705809 0.710916 0.711865 0.708462 0.705306 0.703483 0.699267 0.693854 -100 
-100 -100 0.972506 0.946092 0.899655 0.848346 0.802494 0.763811 0.733063 0.717869 0.713789 0.708442 0.699239 0.695181 0.694772 0.694938 0.695509 0.699193 0.705179 0.706565 0.703264 0.701538 0.703344 0.699845 0.692237 -100 
-100 -100 0.950031 0.924751 0.880393 0.831538 0.787928 0.750606 0.720218 0.704736 0.700202 0.694633 0.685528 0.681734 0.681565 0.681704 0.681971 0.685303 0.691091 0.692706 0.690052 0.689090 0.691585 0.688602 0.681292 -100 
-100 -100 0.909306 0.885701 0.844279 0.798706 0.755972 0.720810 0.693520 0.677392 0.669405 0.663642 0.657876 0.655236 0.655349 0.655785 0.656406 0.659177 0.663358 0.664937 0.663708 0.662887 0.662938 0.660265 0.655996 -100 
-100 -100 0.850780 0.828829 0.790140 0.748952 0.710621 0.678500 0.652437 0.636116 0.627353 0.621557 0.616750 0.615259 0.616624 0.617515 0.617749 0.620001 0.623594 0.624999 0.624016 0.623370 0.623519 0.620994 0.616904 -100 
-100 -100 0.771249 0.750366 0.712181 0.675551 0.643175 0.614952 0.590237 0.574558 0.567418 0.561957 0.556537 0.556278 0.560395 0.561699 0.560014 0.561612 0.566712 0.567861 0.564982 0.564732 0.568965 0.566522 0.558464 -100 
-100 -100 0.663976 0.644939 0.610316 0.578617 0.551607 0.527800 0.506079 0.492232 0.486239 0.481636 0.477015 0.477490 0.482212 0.483708 0.481821 0.483120 0.487828 0.488666 0.485601 0.485242 0.489417 0.487049 0.479127 -100 
-100 -100 0.533273 0.516651 0.488655 0.461647 0.438762 0.419543 0.402804 0.391986 0.386507 0.383279 0.381124 0.381789 0.384692 0.386114 0.385960 0.387288 0.389673 0.390162 0.388662 0.387742 0.387703 0.385425 0.381820 -100 
-100 -100 0.419079 0.403581 0.378421 0.354417 0.334855 0.319616 0.307146 0.299590 0.296156 0.294449 0.293435 0.294251 0.296445 0.297629 0.297792 0.298883 0.300652 0.300844 0.299371 0.298206 0.297480 0.295306 0.292489 -100 
-100 -100 0.346511 0.331308 0.307216 0.284702 0.267240 0.254488 0.244710 0.239394 0.237639 0.237008 0.236601 0.237516 0.239447 0.240424 0.240490 0.241347 0.242804 0.242824 0.241301 0.240049 0.239102 0.237007 0.234509 -100 
-100 -100 -100 -100 -100 -100 -100 -100 -100 -100 -100 -100 -100 -100 -100 -100 -100 -100 -100 -100 -100 -100 -100 -100 -100 -100 
-100 -100 -100 -100 -100 -100 -100 -100 -100 -100 -100 -100 -100 -100 -100 -100 -100 -100 -100 -100 -100 -100 -100 -100 -100 -100 
-100 -100 -100 -100 -100 -100 -100 -100 -100 -100 -100 -100 -100 -100 -100 -100 -100 -100 -100 -100 -100 -100 -100 -100 -100 -100 
-100 -100 0.633350 0.609478 0.568960 0.526275 0.489614 0.464233 0.448818 0.442659 0.441988 0.441858 0.441084 0.442007 0.444738 0.447135 0.449116 0.451869 0.454366 0.452573 0.446116 0.438978 0.432149 0.426145 0.421894 -100 
-100 -100 0.672873 0.649149 0.608683 0.565898 0.529033 0.502693 0.485965 0.479400 0.479452 0.479049 0.476971 0.477677 0.481302 0.483851 0.485153 0.488071 0.491693 0.489845 0.482140 0.474651 0.467804 0.461585 0.456925 -100 
-100 -100 0.738035 0.714384 0.673713 0.630706 0.595085 0.567009 0.546298 0.539127 0.543988 0.542986 0.534862 0.535096 0.542431 0.545112 0.543013 0.546304 0.560111 0.558246 0.540173 0.531670 0.524625 0.518168 0.512855 -100 
-100 -100 0.804989 0.781389 0.740447 0.696477 0.659096 0.628768 0.605738 0.596645 0.600053 0.598076 0.589304 0.589134 0.596219 0.598893 0.596959 0.600424 0.614648 0.612997 0.594923 0.586614 0.579663 0.573262 0.567999 -100 
-100 -100 0.864266 0.840611 0.799146 0.753678 0.711926 0.679187 0.655584 0.643447 0.639255 0.636001 0.631964 0.631443 0.634448 0.636949 0.638605 0.642115 0.646759 0.645552 0.638170 0.631331 0.625140 0.619108 0.614296 -100 
-100 -100 0.910102 0.886033 0.843398 0.796808 0.753541 0.718782 0.692724 0.678054 0.671078 0.666567 0.662602 0.661489 0.663240 0.665487 0.668003 0.672109 0.677090 0.676370 0.669695 0.663378 0.657992 0.652371 0.647547 -100 
-100 -100 0.947355 0.922277 0.875556 0.827871 0.785067 0.748768 0.718993 0.702284 0.693938 0.688388 0.683446 0.681659 0.683530 0.685576 0.687792 0.693076 0.701769 0.701444 0.692045 0.685586 0.684609 0.679198 0.670224 -100 
-100 -100 0.966894 0.941354 0.893713 0.844965 0.801010 0.763669 0.733005 0.715547 0.706531 0.700416 0.694938 0.692608 0.694012 0.695870 0.698175 0.703668 0.712579 0.712386 0.703041 0.696639 0.695776 0.690365 0.681279 -100 
-100 -100 0.974223 0.948549 0.902622 0.852525 0.805468 0.767430 0.738623 0.721646 0.712522 0.706306 0.700825 0.698089 0.698423 0.700116 0.702964 0.707836 0.713417 0.713129 0.706826 0.700737 0.696141 0.690507 0.684957 -100 
-100 -100 0.983928 0.957016 0.908693 0.856494 0.807804 0.769287 0.741111 0.725042 0.717188 0.711176 0.704854 0.701670 0.701999 0.703654 0.706432 0.711647 0.717613 0.717227 0.710426 0.704097 0.699928 0.693895 0.687221 -100 
-100 -100 0.997295 0.968181 0.914360 0.859439 0.809966 0.771098 0.742839 0.728217 0.724794 0.719147 0.709235 0.705343 0.710033 0.711622 0.710042 0.716256 0.727132 0.726806 0.715496 0.709040 0.713739 0.707407 0.691187 -100 
-100 -100 0.999000 0.969534 0.915122 0.859535 0.809551 0.770542 0.742546 0.728460 0.725634 0.720332 0.710407 0.706290 0.710659 0.711932 0.710090 0.716170 0.727031 0.726864 0.715857 0.709740 0.714769 0.708629 0.692449 -100 
-100 -100 0.988675 0.960803 0.910971 0.856952 0.806867 0.767957 0.740529 0.726006 0.719985 0.714894 0.708337 0.704454 0.703842 0.704547 0.706489 0.711234 0.717025 0.717123 0.711419 0.706243 0.703160 0.697718 0.691172 -100 
-100 -100 0.980360 0.953515 0.906028 0.853539 0.804546 0.765992 0.738368 0.723736 0.717596 0.712564 0.706153 0.702227 0.701174 0.701355 0.702695 0.706534 0.711421 0.711975 0.708005 0.704291 0.701970 0.697393 0.691790 -100 
-100 -100 0.968738 0.942670 0.896887 0.846450 0.801590 0.763815 0.733832 0.719257 0.715563 0.710432 0.701259 0.696973 0.696196 0.696084 0.696514 0.700077 0.705973 0.707027 0.703159 0.700947 0.702342 0.698577 0.690848 -100 
-100 -100 0.946060 0.921162 0.877510 0.829571 0.786960 0.750510 0.720807 0.705862 0.701667 0.696344 0.687367 0.683479 0.683063 0.683002 0.683150 0.686359 0.692066 0.693405 0.690277 0.688937 0.691122 0.687963 0.680582 -100 
-100 -100 0.905757 0.882534 0.841812 0.797121 0.755306 0.720916 0.694219 0.678537 0.670864 0.665320 0.659680 0.657044 0.657056 0.657349 0.657805 0.660387 0.664384 0.665723 0.664199 0.663133 0.662990 0.660201 0.655884 -100 
-100 -100 0.848066 0.826472 0.788435 0.748049 0.710516 0.679028 0.653410 0.637399 0.628857 0.623216 0.618518 0.617095 0.618464 0.619270 0.619329 0.621356 0.624722 0.625917 0.624740 0.623929 0.623945 0.621340 0.617220 -100 
-100 -100 0.769473 0.748911 0.711309 0.675373 0.643659 0.615903 0.591455 0.575927 0.568891 0.563509 0.558167 0.558014 0.562206 0.563482 0.561641 0.563010 0.567857 0.568829 0.565841 0.565472 0.569603 0.567103 0.559027 -100 
-100 -100 0.662948 0.644195 0.610072 0.578949 0.552446 0.528947 0.507327 0.493482 0.487478 0.482891 0.478328 0.478929 0.483771 0.485293 0.483294 0.484406 0.488897 0.489604 0.486465 0.486013 0.490102 0.487694 0.479762 -100 
-100 -100 0.532726 0.516335 0.488741 0.462183 0.439654 0.420590 0.403819 0.392892 0.387323 0.384069 0.381967 0.382768 0.385820 0.387300 0.387087 0.388301 0.390563 0.390962 0.389392 0.388401 0.388301 0.385989 0.382372 -100 
-100 -100 0.418769 0.403445 0.378586 0.354902 0.335564 0.320366 0.307777 0.300055 0.296505 0.294765 0.293811 0.294763 0.297106 0.298363 0.298510 0.299543 0.301249 0.301386 0.299864 0.298654 0.297890 0.295689 0.292856 -100 
-100 -100 0.346292 0.331218 0.307347 0.285061 0.267734 0.254956 0.245022 0.239529 0.237664 0.237013 0.236672 0.237721 0.239794 0.240849 0.240919 0.241749 0.243173 0.243159 0.241600 0.240317 0.239346 0.237227 0.234710 -100 
-100 -100 -100 -100 -100 -100 -100 -100 -100 -100 -100 -100 -100 -100 -100 -100 -100 -100 -100 -100 -100 -100 -100 -100 -100 -100 
-100 -100 -100 -100 -100 -100 -100 -100 -100 -100 -100 -100 -100 -100 -100 -100 -100 -100 -100 -100 -100 -100 -100 -100 -100 -100 
-100 -100 -100 -100 -100 -100 -100 -100 -100 -100 -100 -100 -100 -100 -100 -100 -100 -100 -100 -100 -100 -100 -100 -100 -100 -100 
-100 -100 0.631472 0.607694 0.567338 0.524902 0.488385 0.463265 0.448111 0.441853 0.440788 0.440923 0.441096 0.442606 0.445278 0.447317 0.448648 0.450303 0.451486 0.449683 0.444532 0.438526 0.432690 0.427399 0.423613 -100 
-100 -100 0.671177 0.647504 0.607071 0.564341 0.527206 0.501049 0.484803 0.478029 0.477072 0.476992 0.476567 0.477978 0.481029 0.483213 0.484372 0.486107 0.487569 0.485649 0.479991 0.473717 0.467802 0.462338 0.458297 -100 
-100 -100 0.736863 0.713171 0.672060 0.628637 0.590577 0.562574 0.544055 0.536313 0.536047 0.535442 0.533164 0.534252 0.538361 0.540671 0.540907 0.542721 0.545581 0.543546 0.536231 0.529577 0.523637 0.517975 0.513523 -100 
-100 -100 0.803733 0.780123 0.738796 0.694434 0.654594 0.624326 0.603509 0.593869 0.592188 0.590683 0.587868 0.588631 0.592574 0.594885 0.595218 0.597113 0.600064 0.598072 0.590771 0.584162 0.578201 0.572519 0.568077 -100 
-100 -100 0.861950 0.838509 0.797449 0.752151 0.710065 0.677495 0.654491 0.642235 0.637142 0.634427 0.632354 0.632776 0.635330 0.637497 0.638946 0.641025 0.642893 0.641125 0.635437 0.629278 0.623409 0.617897 0.613789 -100 
-100 -100 0.906408 0.882864 0.841425 0.795397 0.752089 0.717624 0.692226 0.677656 0.670380 0.666421 0.663886 0.663722 0.665549 0.667478 0.669251 0.671746 0.674174 0.672698 0.667060 0.661085 0.655457 0.650128 0.646117 -100 
-100 -100 0.939442 0.915471 0.872906 0.826257 0.782772 0.746902 0.718887 0.702512 0.693937 0.688889 0.685273 0.684342 0.685857 0.687542 0.689270 0.692547 0.696849 0.695601 0.688579 0.682263 0.677218 0.671887 0.667177 -100 
-100 -100 0.959202 0.934845 0.891535 0.843980 0.799505 0.762719 0.733912 0.716860 0.707615 0.701852 0.697421 0.695657 0.696502 0.697910 0.699739 0.703294 0.707850 0.706661 0.699503 0.692972 0.687712 0.682167 0.677292 -100 
-100 -100 0.970735 0.945905 0.901902 0.852931 0.806398 0.769044 0.741161 0.724503 0.715148 0.709060 0.704102 0.701468 0.701246 0.702357 0.704508 0.707919 0.711189 0.709925 0.703893 0.697319 0.691149 0.685193 0.680606 -100 
-100 -100 0.980320 0.954418 0.908392 0.857620 0.809697 0.771998 0.744739 0.728897 0.720312 0.714208 0.708445 0.704965 0.704140 0.705042 0.707357 0.711149 0.714626 0.713297 0.706959 0.699948 0.693487 0.687021 0.681834 -100 
-100 -100 0.990362 0.962901 0.913203 0.860361 0.811404 0.773453 0.746581 0.731812 0.725225 0.719331 0.711977 0.707700 0.707055 0.707764 0.709549 0.714006 0.719001 0.717733 0.710059 0.702673 0.697334 0.690528 0.683557 -100 
-100 -100 0.991959 0.964114 0.913758 0.860223 0.810754 0.772673 0.746080 0.731851 0.725833 0.720259 0.712879 0.708338 0.707348 0.707772 0.709393 0.713832 0.718920 0.717829 0.710386 0.703240 0.698120 0.691435 0.684491 -100 
-100 -100 0.985020 0.958030 0.910129 0.857417 0.808028 0.769964 0.743519 0.729188 0.722233 0.716979 0.711049 0.706771 0.704939 0.705000 0.706799 0.710519 0.714264 0.713477 0.707897 0.701679 0.695970 0.689887 0.684748 -100 
-100 -100 0.977670 0.951321 0.904743 0.853067 0.804441 0.766596 0.739933 0.725407 0.718379 0.713353 0.707862 0.703919 0.702192 0.701989 0.703246 0.706475 0.710129 0.709796 0.705165 0.700123 0.695486 0.690235 0.685591 -100 
-100 -100 0.966199 0.940401 0.894765 0.844593 0.797885 0.760660 0.733354 0.718568 0.712027 0.707083 0.701254 0.697696 0.696757 0.696518 0.697041 0.700228 0.705039 0.705206 0.700451 0.696472 0.693820 0.689399 0.684302 -100 
-100 -100 0.943095 0.918415 0.874809 0.826994 0.782393 0.746387 0.719321 0.704187 0.697231 0.692229 0.686786 0.683834 0.683436 0.683378 0.683720 0.686632 0.691356 0.691883 0.687939 0.684956 0.683252 0.679537 0.674818 -100 
-100 -100 0.901878 0.878976 0.838828 0.794474 0.752548 0.718553 0.692728 0.677251 0.669008 0.663873 0.659655 0.657581 0.657534 0.657846 0.658473 0.660765 0.664018 0.664716 0.662591 0.660519 0.658721 0.655551 0.652061 -100 
-100 -100 0.843046 0.821951 0.785119 0.745076 0.707357 0.676199 0.651511 0.635971 0.627251 0.622049 0.618444 0.617362 0.618388 0.619198 0.619648 0.621490 0.624167 0.624908 0.623468 0.622012 0.620692 0.617877 0.614612 -100 
-100 -100 0.760759 0.741237 0.707138 0.671811 0.639612 0.612104 0.588872 0.573899 0.565678 0.560711 0.557385 0.557359 0.560016 0.561280 0.560980 0.562415 0.565202 0.565898 0.564321 0.563324 0.563371 0.560803 0.556653 -100 
-100 -100 0.654734 0.636955 0.606303 0.575628 0.548451 0.525100 0.504711 0.491427 0.484236 0.479991 0.477318 0.477938 0.481145 0.482638 0.482253 0.483504 0.486096 0.486673 0.485090 0.484215 0.484463 0.482082 0.478035 -100 
-100 -100 0.529398 0.513326 0.486654 0.460043 0.437013 0.418004 0.401957 0.391496 0.385881 0.382862 0.381317 0.382146 0.384689 0.386135 0.386374 0.387572 0.389487 0.389874 0.388605 0.387593 0.386895 0.384666 0.381791 -100 
-100 -100 0.417332 0.402082 0.377437 0.353583 0.333920 0.318698 0.306445 0.299001 0.295519 0.293893 0.293135 0.294098 0.296269 0.297495 0.297750 0.298730 0.300290 0.300478 0.299184 0.298087 0.297201 0.295095 0.292571 -100 
-100 -100 0.345657 0.330578 0.306672 0.284185 0.266596 0.253746 0.243956 0.238618 0.236822 0.236198 0.235879 0.236908 0.238923 0.239947 0.240012 0.240802 0.242198 0.242254 0.240861 0.239730 0.238840 0.236806 0.234384 -100 
-100 -100 -100 -100 -100 -100 -100 -100 -100 -100 -100 -100 -100 -100 -100 -100 -100 -100 -100 -100 -100 -100 -100 -100 -100 -100 
-100 -100 -100 -100 -100 -100 -100 -100 -100 -100 -100 -100 -100 -100 -100 -100 -100 -100 -100 -100 -100 -100 -100 -100 -100 -100 
-100 -100 -100 -100 -100 -100 -100 -100 -100 -100 -100 -100 -100 -100 -100 -100 -100 -100 -100 -100 -100 -100 -100 -100 -100 -100 
-100 -100 0.629801 0.606203 0.566149 0.524282 0.488362 0.463685 0.448735 0.442479 0.441419 0.441699 0.442185 0.444031 0.446715 0.448209 0.448454 0.448859 0.449163 0.447375 0.443124 0.438396 0.433773 0.429335 0.425987 -100 
-100 -100 0.670404 0.646734 0.606179 0.563768 0.527055 0.501286 0.485292 0.478599 0.477763 0.477891 0.477785 0.479546 0.482550 0.484154 0.484211 0.484584 0.484980 0.482993 0.478262 0.473236 0.468516 0.463930 0.460377 -100 
-100 -100 0.738311 0.714240 0.671799 0.628192 0.590188 0.562487 0.544367 0.536848 0.536828 0.536526 0.534615 0.536003 0.539748 0.541445 0.540793 0.541102 0.542065 0.539815 0.533979 0.528525 0.523747 0.518954 0.514996 -100 
-100 -100 0.805364 0.781364 0.738679 0.694092 0.654266 0.624252 0.603795 0.594377 0.592975 0.591860 0.589539 0.590711 0.594364 0.596084 0.595510 0.595845 0.596757 0.594354 0.588302 0.582643 0.577661 0.572741 0.568744 -100 
-100 -100 0.861536 0.838108 0.796948 0.751923 0.710199 0.677889 0.654991 0.642794 0.637922 0.635659 0.634256 0.635373 0.638142 0.639807 0.640075 0.640647 0.641163 0.638762 0.633188 0.627480 0.622209 0.617245 0.613493 -100 
-100 -100 0.904910 0.881673 0.840830 0.795488 0.752882 0.718706 0.693189 0.678515 0.671315 0.667828 0.666144 0.666883 0.669220 0.670743 0.671269 0.672331 0.673548 0.671222 0.665118 0.659076 0.653619 0.648560 0.644765 -100 
-100 -100 0.937075 0.913689 0.872479 0.826995 0.784959 0.749438 0.720738 0.704060 0.695436 0.690808 0.688066 0.688142 0.690430 0.691751 0.692090 0.694002 0.697576 0.695309 0.686969 0.680078 0.674623 0.669285 0.664808 -100 
-100 -100 0.957377 0.933646 0.891778 0.845481 0.802562 0.766225 0.736817 0.719514 0.710194 0.704705 0.700893 0.699851 0.701257 0.702210 0.702677 0.704950 0.708818 0.706560 0.697924 0.690578 0.684642 0.678896 0.674167 -100 
-100 -100 0.970660 0.946290 0.903209 0.855233 0.809723 0.772954 0.745200 0.728587 0.719231 0.713191 0.708345 0.705793 0.705484 0.705932 0.706884 0.709072 0.711217 0.708940 0.701982 0.694626 0.687796 0.681540 0.676954 -100 
-100 -100 0.981482 0.955954 0.910625 0.860744 0.813737 0.776757 0.749958 0.734379 0.725872 0.719581 0.713392 0.709389 0.708024 0.708033 0.709078 0.711591 0.713730 0.711471 0.704550 0.696829 0.689503 0.682683 0.677653 -100 
-100 -100 0.992805 0.965641 0.916000 0.863970 0.815777 0.778634 0.752509 0.738149 0.731766 0.725523 0.717320 0.712209 0.710835 0.710508 0.710843 0.713766 0.716843 0.714681 0.707004 0.698903 0.691895 0.684685 0.678617 -100 
-100 -100 0.994472 0.966890 0.916520 0.863751 0.815016 0.777723 0.751860 0.738005 0.732138 0.726176 0.717931 0.712543 0.710832 0.710280 0.710564 0.713585 0.716850 0.714858 0.707305 0.699313 0.692389 0.685207 0.679129 -100 
-100 -100 0.986642 0.959879 0.912327 0.860306 0.811688 0.774280 0.748253 0.734070 0.727007 0.721458 0.715085 0.710248 0.707893 0.707248 0.708140 0.710987 0.713774 0.712040 0.705463 0.698089 0.691091 0.684379 0.679290 -100 
-100 -100 0.979209 0.952903 0.906226 0.855008 0.807049 0.769653 0.743070 0.728374 0.720965 0.715829 0.710521 0.706608 0.704807 0.704261 0.704998 0.707882 0.711423 0.710058 0.703448 0.696699 0.690630 0.684622 0.679836 -100 
-100 -100 0.968965 0.942805 0.895801 0.845640 0.799433 0.762434 0.734831 0.719502 0.712134 0.707293 0.702514 0.699699 0.699580 0.699354 0.699355 0.702863 0.709240 0.708327 0.699815 0.693369 0.689094 0.683835 0.678466 -100 
-100 -100 0.945179 0.920076 0.874983 0.826998 0.782707 0.746805 0.719417 0.703793 0.696124 0.691422 0.687297 0.685361 0.686006 0.686122 0.686048 0.689345 0.695710 0.695226 0.687600 0.682256 0.679054 0.674590 0.669635 -100 
-100 -100 0.901369 0.878335 0.837772 0.793329 0.751502 0.717594 0.691779 0.676285 0.667966 0.663292 0.660069 0.658830 0.659367 0.659814 0.660256 0.662442 0.665887 0.665767 0.661818 0.658340 0.655520 0.651847 0.648256 -100 
-100 -100 0.841358 0.820236 0.783348 0.743115 0.705255 0.674182 0.649820 0.634648 0.626191 0.621556 0.618831 0.618440 0.619883 0.620745 0.620957 0.622475 0.624967 0.625135 0.622734 0.620561 0.618758 0.615693 0.612340 -100 
-100 -100 0.758107 0.738663 0.704944 0.669372 0.637046 0.609606 0.586722 0.572316 0.564362 0.559992 0.557621 0.558203 0.561167 0.562414 0.561853 0.563002 0.565815 0.566185 0.563923 0.562627 0.562702 0.560090 0.555760 -100 
-100 -100 0.652450 0.634704 0.604355 0.573320 0.545888 0.522583 0.502628 0.489992 0.483102 0.479378 0.477495 0.478548 0.481932 0.483353 0.482719 0.483730 0.486431 0.486887 0.484935 0.484048 0.484542 0.482257 0.478102 -100 
-100 -100 0.528546 0.512377 0.485551 0.458492 0.435042 0.416056 0.400515 0.390648 0.385427 0.382753 0.381552 0.382548 0.385117 0.386453 0.386480 0.387452 0.389312 0.389727 0.388540 0.387721 0.387240 0.385181 0.382397 -100 
-100 -100 0.417390 0.402049 0.377206 0.352989 0.332996 0.317765 0.305846 0.298802 0.295578 0.294078 0.293373 0.294315 0.296419 0.297526 0.297622 0.298462 0.299991 0.300281 0.299204 0.298375 0.297725 0.295796 0.293377 -100 
-100 -100 0.346245 0.331119 0.307074 0.284323 0.266473 0.253591 0.244013 0.238909 0.237209 0.236549 0.236125 0.237030 0.238925 0.239831 0.239777 0.240483 0.241878 0.242054 0.240895 0.240039 0.239384 0.237507 0.235168 -100 
-100 -100 -100 -100 -100 -100 -100 -100 -100 -100 -100 -100 -100 -100 -100 -100 -100 -100 -100 -100 -100 -100 -100 -100 -100 -100 
-100 -100 -100 -100 -100 -100 -100 -100 -100 -100 -100 -100 -100 -100 -100 -100 -100 -100 -100 -100 -100 -100 -100 -100 -100 -100 
-100 -100 -100 -100 -100 -100 -100 -100 -100 -100 -100 -100 -100 -100 -100 -100 -100 -100 -100 -100 -100 -100 -100 -100 -100 -100 
-100 -100 0.629560 0.606089 0.565970 0.524725 0.489611 0.465429 0.450614 0.444474 0.443772 0.444064 0.444254 0.446105 0.448774 0.449648 0.448619 0.447858 0.447414 0.445578 0.441957 0.438269 0.434779 0.431051 0.427970 -100 
-100 -100 0.672406 0.648486 0.606704 0.564537 0.528623 0.503307 0.487363 0.481039 0.481319 0.481507 0.480449 0.482063 0.485261 0.486190 0.484615 0.483698 0.483332 0.481228 0.476995 0.472967 0.469487 0.465631 0.462251 -100 
-100 -100 0.750242 0.724797 0.674381 0.629963 0.593330 0.566000 0.547035 0.540494 0.544944 0.544778 0.538731 0.539576 0.544730 0.545673 0.541851 0.540550 0.540378 0.537882 0.532600 0.528080 0.525341 0.521266 0.516651 -100 
-100 -100 0.817742 0.792320 0.741552 0.696072 0.657576 0.627849 0.606422 0.597927 0.600968 0.600056 0.593734 0.594476 0.599614 0.600606 0.596845 0.595532 0.595249 0.592451 0.586720 0.581783 0.578704 0.574423 0.569723 -100 
-100 -100 0.864713 0.840929 0.798357 0.753444 0.712711 0.680617 0.657124 0.645093 0.641399 0.639375 0.637259 0.638566 0.641941 0.643017 0.641489 0.640753 0.640771 0.637815 0.631595 0.626162 0.621696 0.617205 0.613435 -100 
-100 -100 0.906321 0.883122 0.842134 0.797521 0.756726 0.722701 0.695689 0.680585 0.673783 0.670540 0.668885 0.670225 0.673443 0.674521 0.673393 0.673477 0.675191 0.672156 0.664104 0.657722 0.652721 0.647909 0.643933 -100 
-100 -100 0.939570 0.916378 0.874618 0.830875 0.797065 0.761647 0.725135 0.707115 0.700849 0.696396 0.691436 0.692442 0.698081 0.699073 0.695808 0.697556 0.708287 0.705200 0.687961 0.679543 0.675223 0.669882 0.663711 -100 
-100 -100 0.960542 0.937007 0.894573 0.850033 0.815388 0.779205 0.742025 0.723410 0.716441 0.711024 0.704803 0.704490 0.709094 0.709645 0.706515 0.708691 0.719783 0.716702 0.699086 0.690097 0.685166 0.679319 0.672843 -100 
-100 -100 0.974221 0.949878 0.906478 0.859254 0.815577 0.779103 0.750074 0.733107 0.724123 0.718031 0.712650 0.710139 0.710277 0.710070 0.709377 0.710777 0.713654 0.710652 0.701448 0.693392 0.686608 0.680303 0.675388 -100 
-100 -100 0.988181 0.962267 0.915075 0.865296 0.819194 0.782623 0.755617 0.740261 0.732855 0.726354 0.718651 0.714108 0.712914 0.712037 0.711130 0.712582 0.714605 0.711729 0.703599 0.695526 0.688290 0.681464 0.676224 -100 
-100 -100 1.014739 0.985788 0.923044 0.869676 0.821489 0.784806 0.759164 0.745874 0.744645 0.738094 0.724251 0.718089 0.718649 0.717288 0.713391 0.714856 0.718485 0.715742 0.706171 0.697747 0.692222 0.684991 0.677305 -100 
-100 -100 1.016595 0.987191 0.923616 0.869461 0.820683 0.783835 0.758451 0.745626 0.744861 0.738563 0.724682 0.718263 0.718534 0.717014 0.713147 0.714798 0.718693 0.716084 0.706490 0.698035 0.692483 0.685193 0.677439 -100 
-100 -100 0.994409 0.967062 0.917038 0.864836 0.816715 0.779651 0.753610 0.739563 0.733420 0.727586 0.719779 0.714474 0.712509 0.711181 0.710320 0.712440 0.715455 0.713002 0.704676 0.696480 0.689291 0.682308 0.676755 -100 
-100 -100 0.986188 0.959267 0.910280 0.858908 0.811699 0.774457 0.747190 0.732101 0.724853 0.719576 0.713856 0.710131 0.709297 0.708445 0.707792 0.710718 0.716174 0.713939 0.703633 0.695209 0.688907 0.682407 0.676636 -100 
-100 -100 0.981990 0.954213 0.900684 0.849592 0.804894 0.767836 0.738087 0.721849 0.715174 0.710384 0.705160 0.703505 0.708773 0.708663 0.704162 0.709103 0.724334 0.722451 0.703053 0.693373 0.691162 0.685177 0.675638 -100 
-100 -100 0.957440 0.930678 0.878991 0.829932 0.787020 0.750962 0.721396 0.704920 0.698035 0.693577 0.689290 0.688772 0.695012 0.695400 0.690934 0.695723 0.711009 0.709578 0.691049 0.682488 0.681393 0.676223 0.667086 -100 
-100 -100 0.905379 0.881678 0.839112 0.794179 0.752847 0.718817 0.692109 0.676335 0.668237 0.663979 0.661392 0.661154 0.663304 0.663909 0.663311 0.665725 0.671298 0.670382 0.662707 0.657619 0.654866 0.650754 0.645962 -100 
-100 -100 0.843147 0.821588 0.783595 0.742928 0.705485 0.674338 0.649366 0.634310 0.626307 0.622225 0.620189 0.620730 0.623482 0.624392 0.623535 0.624719 0.628040 0.627633 0.623239 0.620398 0.619270 0.616007 0.611447 -100 
-100 -100 0.761094 0.741119 0.705157 0.669285 0.639751 0.612266 0.586473 0.572142 0.565045 0.561286 0.559278 0.560964 0.566159 0.567377 0.564709 0.565441 0.570249 0.570285 0.565454 0.564174 0.569194 0.566566 0.557157 -100 
-100 -100 0.655488 0.637204 0.604669 0.573263 0.548526 0.525203 0.502499 0.490057 0.484056 0.480873 0.479197 0.481172 0.486671 0.487996 0.485223 0.485834 0.490576 0.490895 0.486700 0.486097 0.491659 0.489485 0.480393 -100 
-100 -100 0.529972 0.513467 0.485933 0.458383 0.435101 0.416129 0.400445 0.391025 0.386325 0.383985 0.382992 0.384323 0.387507 0.388686 0.387839 0.388450 0.390709 0.391121 0.389509 0.388965 0.389577 0.387699 0.384153 -100 
-100 -100 0.418928 0.403430 0.378224 0.353681 0.333612 0.318398 0.306585 0.299863 0.296898 0.295472 0.294728 0.295664 0.297861 0.298792 0.298458 0.299070 0.300679 0.301036 0.299999 0.299460 0.299353 0.297604 0.294993 -100 
-100 -100 0.348031 0.332875 0.308717 0.285798 0.267816 0.254947 0.245523 0.240577 0.238896 0.238111 0.237497 0.238238 0.240010 0.240736 0.240441 0.240994 0.242375 0.242635 0.241651 0.241065 0.240708 0.238991 0.236675 -100 
-100 -100 -100 -100 -100 -100 -100 -100 -100 -100 -100 -100 -100 -100 -100 -100 -100 -100 -100 -100 -100 -100 -100 -100 -100 -100 
-100 -100 -100 -100 -100 -100 -100 -100 -100 -100 -100 -100 -100 -100 -100 -100 -100 -100 -100 -100 -100 -100 -100 -100 -100 -100 
-100 -100 -100 -100 -100 -100 -100 -100 -100 -100 -100 -100 -100 -100 -100 -100 -100 -100 -100 -100 -100 -100 -100 -100 -100 -100 
-100 -100 0.628604 0.605443 0.565903 0.525394 0.490956 0.467155 0.452395 0.446105 0.445186 0.445288 0.445318 0.446978 0.449313 0.449602 0.447742 0.446124 0.445062 0.443095 0.439818 0.436710 0.433781 0.430424 0.427510 -100 
-100 -100 0.671814 0.648169 0.606902 0.565425 0.530155 0.505191 0.489262 0.482750 0.482788 0.482790 0.481597 0.483045 0.485914 0.486223 0.483741 0.481885 0.480832 0.478569 0.474695 0.471281 0.468401 0.464950 0.461760 -100 
-100 -100 0.750300 0.725059 0.675013 0.631176 0.595091 0.568044 0.549031 0.542241 0.546403 0.546066 0.539949 0.540683 0.545539 0.545833 0.541012 0.538666 0.537695 0.534993 0.530086 0.526199 0.524088 0.520452 0.516053 -100 
-100 -100 0.818377 0.793101 0.742592 0.697554 0.659469 0.629917 0.608363 0.599571 0.602311 0.601258 0.594921 0.595608 0.600487 0.600846 0.596073 0.593682 0.592547 0.589492 0.584085 0.579736 0.577253 0.573409 0.568929 -100 
-100 -100 0.865823 0.842136 0.799755 0.755140 0.714666 0.682604 0.658885 0.646525 0.642560 0.640426 0.638325 0.639627 0.642793 0.643289 0.640815 0.639045 0.638238 0.634973 0.628968 0.624029 0.620091 0.615987 0.612412 -100 
-100 -100 0.907990 0.884831 0.843934 0.799466 0.758776 0.724646 0.697309 0.681844 0.674786 0.671460 0.669851 0.671229 0.674292 0.674849 0.672836 0.671935 0.672829 0.669457 0.661568 0.655604 0.651068 0.646595 0.642787 -100 
-100 -100 0.941792 0.918598 0.876853 0.833153 0.799366 0.763753 0.726828 0.708424 0.701913 0.697386 0.692468 0.693515 0.699028 0.699518 0.695372 0.696140 0.706031 0.702619 0.685583 0.677597 0.673734 0.668727 0.662723 -100 
-100 -100 0.963134 0.939594 0.897163 0.852637 0.817983 0.781601 0.744027 0.725056 0.717854 0.712351 0.706123 0.705784 0.710190 0.710197 0.706169 0.707376 0.717664 0.714324 0.696992 0.688518 0.684117 0.678662 0.672385 -100 
-100 -100 0.976915 0.952611 0.909289 0.862141 0.818494 0.781893 0.752586 0.735336 0.726136 0.719918 0.714446 0.711783 0.711577 0.710720 0.709095 0.709547 0.711723 0.708561 0.699736 0.692334 0.686221 0.680414 0.675760 -100 
-100 -100 0.990718 0.964933 0.917980 0.868429 0.822482 0.785900 0.758721 0.743139 0.735517 0.728843 0.720964 0.716150 0.714483 0.712841 0.710926 0.711411 0.712796 0.709853 0.702216 0.694944 0.688518 0.682309 0.677409 -100 
-100 -100 1.016946 0.988230 0.925922 0.872952 0.825054 0.788456 0.762698 0.749195 0.747713 0.740956 0.726915 0.720440 0.720477 0.718293 0.713332 0.713802 0.716821 0.714043 0.704988 0.697415 0.692740 0.686183 0.678897 -100 
-100 -100 1.018641 0.989506 0.926419 0.872709 0.824249 0.787509 0.762011 0.748954 0.747911 0.741415 0.727374 0.720701 0.720507 0.718214 0.713303 0.713949 0.717194 0.714488 0.705319 0.697620 0.692834 0.686166 0.678784 -100 
-100 -100 0.996487 0.969353 0.919696 0.867839 0.819952 0.782928 0.756729 0.742423 0.736022 0.730037 0.722171 0.716771 0.714514 0.712558 0.710758 0.711896 0.714175 0.711462 0.703355 0.695678 0.689055 0.682522 0.677226 -100 
-100 -100 0.988175 0.961395 0.912629 0.861449 0.814334 0.777027 0.749544 0.734177 0.726705 0.721372 0.715764 0.712168 0.711274 0.709996 0.708546 0.710534 0.715175 0.712483 0.702109 0.693882 0.687859 0.681590 0.675947 -100 
-100 -100 0.983767 0.956051 0.902577 0.851513 0.806771 0.769558 0.739558 0.723072 0.716247 0.711529 0.706600 0.705287 0.710729 0.710379 0.705198 0.709258 0.723630 0.721136 0.701417 0.691649 0.689457 0.683515 0.674002 -100 
-100 -100 0.958851 0.932082 0.880320 0.831136 0.788056 0.751809 0.722048 0.705442 0.698543 0.694298 0.690442 0.690395 0.696930 0.697199 0.692158 0.696137 0.710579 0.708488 0.689518 0.680709 0.679484 0.674261 0.665107 -100 
-100 -100 0.906318 0.882544 0.839805 0.794610 0.753008 0.718808 0.692064 0.676371 0.668466 0.664557 0.662468 0.662732 0.665186 0.665706 0.664616 0.666308 0.671126 0.669601 0.661495 0.656140 0.653228 0.649056 0.644263 -100 
-100 -100 0.843634 0.821946 0.783688 0.742640 0.704856 0.673597 0.648787 0.634066 0.626475 0.622857 0.621330 0.622322 0.625326 0.626131 0.624815 0.625366 0.628062 0.627168 0.622440 0.619395 0.618144 0.614876 0.610376 -100 
-100 -100 0.761232 0.741095 0.704823 0.668488 0.638585 0.611054 0.585587 0.571805 0.565280 0.562041 0.560498 0.562535 0.567895 0.568968 0.565857 0.566047 0.570379 0.570075 0.565023 0.563625 0.568566 0.566002 0.556735 -100 
-100 -100 0.655652 0.637193 0.604314 0.572411 0.547287 0.523964 0.501670 0.489854 0.484443 0.481732 0.480403 0.482591 0.488146 0.489291 0.486111 0.486270 0.490657 0.490775 0.486489 0.485878 0.491439 0.489386 0.480461 -100 
-100 -100 0.530546 0.513873 0.486003 0.457997 0.434359 0.415392 0.400089 0.391194 0.386945 0.384898 0.384067 0.385458 0.388592 0.389565 0.388373 0.388625 0.390623 0.390932 0.389348 0.388904 0.389620 0.387877 0.384453 -100 
-100 -100 0.419956 0.404351 0.378914 0.354045 0.333711 0.318491 0.306934 0.300520 0.297755 0.296388 0.295616 0.296479 0.298552 0.299271 0.298648 0.298982 0.300405 0.300713 0.299749 0.299350 0.299382 0.297749 0.295211 -100 
-100 -100 0.349361 0.334164 0.309890 0.286774 0.268609 0.255723 0.246441 0.241615 0.239922 0.239015 0.238239 0.238824 0.240431 0.240949 0.240401 0.240726 0.241963 0.242194 0.241285 0.240836 0.240615 0.238988 0.236712 -100 
-100 -100 -100 -100 -100 -100 -100 -100 -100 -100 -100 -100 -100 -100 -100 -100 -100 -100 -100 -100 -100 -100 -100 -100 -100 -100 
-100 -100 -100 -100 -100 -100 -100 -100 -100 -100 -100 -100 -100 -100 -100 -100 -100 -100 -100 -100 -100 -100 -100 -100 -100 -100 
-100 -100 -100 -100 -100 -100 -100 -100 -100 -100 -100 -100 -100 -100 -100 -100 -100 -100 -100 -100 -100 -100 -100 -100 -100 -100 
-100 -100 0.627361 0.604632 0.566215 0.526462 0.492514 0.468923 0.454089 0.447345 0.445587 0.445292 0.445323 0.446625 0.448333 0.448085 0.445771 0.443589 0.441976 0.439807 0.436661 0.433697 0.430806 0.427493 0.424666 -100 
-100 -100 0.669174 0.646242 0.607073 0.566624 0.531784 0.507013 0.491017 0.483709 0.482087 0.481659 0.481208 0.482529 0.484611 0.484369 0.481615 0.479124 0.477356 0.474898 0.471346 0.468191 0.465313 0.461952 0.458989 -100 
-100 -100 0.739435 0.715834 0.674082 0.632051 0.595538 0.568628 0.550377 0.542052 0.540981 0.540176 0.538283 0.539454 0.542489 0.542252 0.538393 0.535464 0.533566 0.530693 0.526411 0.522911 0.520084 0.516609 0.513315 -100 
-100 -100 0.808161 0.784452 0.742128 0.698719 0.659994 0.630455 0.609641 0.599289 0.596812 0.595284 0.593150 0.594283 0.597355 0.597187 0.593369 0.590372 0.588266 0.585079 0.580430 0.576585 0.573470 0.569841 0.566510 -100 
-100 -100 0.865244 0.842037 0.801309 0.757119 0.716165 0.683936 0.660317 0.647114 0.641397 0.638824 0.637541 0.638718 0.640960 0.640909 0.638245 0.635675 0.633582 0.630258 0.625438 0.621231 0.617559 0.613744 0.610592 -100 
-100 -100 0.910056 0.886908 0.846286 0.801385 0.759158 0.724669 0.698111 0.682344 0.674370 0.670654 0.669145 0.670046 0.672010 0.671998 0.669777 0.667834 0.666449 0.663122 0.657631 0.652888 0.648843 0.644792 0.641515 -100 
-100 -100 0.943732 0.920328 0.879193 0.833912 0.792185 0.756089 0.725932 0.708066 0.698721 0.693887 0.691278 0.691541 0.693645 0.693483 0.690957 0.689819 0.690614 0.687379 0.679877 0.674366 0.670245 0.665902 0.662017 -100 
-100 -100 0.965028 0.941279 0.899477 0.853318 0.810638 0.773708 0.742893 0.724483 0.714485 0.708745 0.704926 0.703876 0.704903 0.704241 0.701796 0.701054 0.702266 0.699220 0.691648 0.685926 0.681539 0.676949 0.672906 -100 
-100 -100 0.978436 0.954209 0.911452 0.863791 0.818492 0.781359 0.752692 0.735208 0.725203 0.718808 0.713727 0.710784 0.709528 0.708069 0.706169 0.705483 0.705436 0.702668 0.696904 0.691500 0.686656 0.681869 0.678104 -100 
-100 -100 0.988495 0.963430 0.919004 0.869934 0.823505 0.786510 0.759130 0.742849 0.733666 0.726886 0.720246 0.715519 0.712822 0.710598 0.708592 0.708210 0.708416 0.705935 0.700444 0.695042 0.690055 0.685045 0.681092 -100 
-100 -100 0.998344 0.972033 0.924117 0.873500 0.826384 0.789520 0.762929 0.747880 0.740598 0.733770 0.725161 0.719242 0.716319 0.713593 0.710804 0.710771 0.712075 0.709776 0.703493 0.697786 0.692948 0.687710 0.683163 -100 
-100 -100 0.999489 0.972854 0.924356 0.873141 0.825581 0.788629 0.762316 0.747732 0.740915 0.734385 0.725845 0.719822 0.716740 0.713925 0.711151 0.711199 0.712593 0.710273 0.703848 0.697979 0.692990 0.687622 0.682984 -100 
-100 -100 0.992107 0.966056 0.919779 0.868913 0.821096 0.783838 0.757332 0.742391 0.734558 0.728603 0.722142 0.717096 0.713961 0.711489 0.709540 0.709480 0.710089 0.707577 0.701600 0.695723 0.690353 0.684971 0.680709 -100 
-100 -100 0.984605 0.958747 0.912783 0.862206 0.814617 0.777070 0.749848 0.734377 0.726333 0.721082 0.716169 0.712683 0.710776 0.708991 0.707310 0.707432 0.708550 0.705850 0.699047 0.692894 0.687660 0.682349 0.677989 -100 
-100 -100 0.973982 0.947989 0.901038 0.850996 0.804727 0.767313 0.738973 0.722961 0.715172 0.710596 0.706815 0.705061 0.705812 0.704892 0.702557 0.703459 0.707250 0.704555 0.695120 0.688450 0.684240 0.679127 0.673875 -100 
-100 -100 0.949149 0.924002 0.878573 0.830254 0.785538 0.749112 0.721164 0.705213 0.697542 0.693511 0.690772 0.690271 0.692151 0.691915 0.689810 0.690714 0.694549 0.692126 0.683207 0.677169 0.673588 0.668976 0.664007 -100 
-100 -100 0.903725 0.880500 0.839442 0.794275 0.751710 0.717344 0.691461 0.676280 0.668611 0.665011 0.663318 0.663582 0.665099 0.665305 0.664231 0.664289 0.665491 0.663578 0.658333 0.654053 0.650731 0.646884 0.643323 -100 
-100 -100 0.842274 0.820829 0.783253 0.741964 0.703159 0.671797 0.647951 0.633843 0.626670 0.623448 0.622293 0.623264 0.625530 0.626093 0.624880 0.624525 0.625161 0.623874 0.620393 0.617538 0.615260 0.612164 0.609055 -100 
-100 -100 0.757841 0.738018 0.703551 0.666738 0.633491 0.605946 0.583959 0.571233 0.564989 0.562200 0.561323 0.563000 0.566559 0.567380 0.565424 0.564963 0.566386 0.565707 0.562625 0.560810 0.560329 0.557872 0.554200 -100 
-100 -100 0.652314 0.634127 0.602922 0.570521 0.542110 0.518810 0.500004 0.489278 0.484178 0.481883 0.481147 0.482900 0.486570 0.487453 0.485525 0.485190 0.486863 0.486660 0.484266 0.483184 0.483365 0.481385 0.477958 -100 
-100 -100 0.529835 0.513201 0.485444 0.457057 0.432564 0.413598 0.399224 0.390988 0.387192 0.385441 0.384779 0.386004 0.388483 0.389220 0.388181 0.388075 0.389159 0.389232 0.388041 0.387428 0.387143 0.385455 0.383102 -100 
-100 -100 0.420142 0.404482 0.378944 0.353738 0.332927 0.317683 0.306571 0.300520 0.297988 0.296735 0.296014 0.296792 0.298570 0.299068 0.298284 0.298287 0.299246 0.299374 0.298480 0.298028 0.297744 0.296150 0.293989 -100 
-100 -100 0.349953 0.334684 0.310253 0.286868 0.268427 0.255498 0.246393 0.241729 0.240092 0.239153 0.238313 0.238808 0.240247 0.240553 0.239738 0.239756 0.240707 0.240790 0.239850 0.239392 0.239135 0.237528 0.235323 -100 
-100 -100 -100 -100 -100 -100 -100 -100 -100 -100 -100 -100 -100 -100 -100 -100 -100 -100 -100 -100 -100 -100 -100 -100 -100 -100 
-100 -100 -100 -100 -100 -100 -100 -100 -100 -100 -100 -100 -100 -100 -100 -100 -100 -100 -100 -100 -100 -100 -100 -100 -100 -100 
-100 -100 -100 -100 -100 -100 -100 -100 -100 -100 -100 -100 -100 -100 -100 -100 -100 -100 -100 -100 -100 -100 -100 -100 -100 -100 
-100 -100 0.628668 0.606125 0.568079 0.528792 0.495232 0.471708 0.456620 0.449498 0.447278 0.446499 0.446011 0.446747 0.447982 0.447260 0.444454 0.441901 0.439991 0.437599 0.434271 0.431136 0.428079 0.424609 0.421669 -100 
-100 -100 0.670698 0.647969 0.609248 0.569360 0.534990 0.510303 0.493969 0.486107 0.483812 0.482877 0.482068 0.482974 0.484766 0.484032 0.480572 0.477559 0.475429 0.472755 0.469087 0.465867 0.462884 0.459390 0.456318 -100 
-100 -100 0.741181 0.717808 0.676664 0.635248 0.599135 0.572289 0.553674 0.544539 0.542283 0.540948 0.539190 0.540287 0.543611 0.542874 0.537748 0.534068 0.531814 0.528753 0.524369 0.520927 0.518044 0.514484 0.511152 -100 
-100 -100 0.810544 0.786976 0.745111 0.702152 0.663676 0.634102 0.612868 0.601667 0.597981 0.595911 0.593915 0.594987 0.598368 0.597715 0.592636 0.588891 0.586442 0.583155 0.578565 0.574936 0.571881 0.568239 0.564906 -100 
-100 -100 0.868783 0.845500 0.804725 0.760600 0.719694 0.687247 0.663081 0.649193 0.642747 0.639636 0.637969 0.638735 0.640717 0.640205 0.636837 0.633690 0.631169 0.627899 0.623573 0.619866 0.616509 0.612800 0.609642 -100 
-100 -100 0.914821 0.891342 0.850154 0.804872 0.762379 0.727445 0.700228 0.683877 0.675438 0.671205 0.669059 0.669340 0.670868 0.670403 0.667596 0.665044 0.662996 0.659905 0.655531 0.651775 0.648418 0.644674 0.641446 -100 
-100 -100 0.949817 0.925820 0.883476 0.837424 0.795069 0.758330 0.727468 0.709051 0.699424 0.694127 0.690779 0.690387 0.692147 0.691509 0.688159 0.686052 0.685204 0.682385 0.677361 0.673588 0.670665 0.666914 0.663203 -100 
-100 -100 0.970859 0.946515 0.903491 0.856486 0.813058 0.775374 0.743784 0.724803 0.714567 0.708485 0.704108 0.702585 0.703384 0.702268 0.698954 0.697192 0.696799 0.694313 0.689476 0.685847 0.683025 0.679308 0.675586 -100 
-100 -100 0.982171 0.957662 0.914416 0.866208 0.820342 0.782452 0.752904 0.734785 0.724444 0.717882 0.712690 0.709647 0.708264 0.706431 0.703871 0.702485 0.701986 0.699874 0.695885 0.692455 0.689377 0.685709 0.682398 -100 
-100 -100 0.989644 0.964728 0.920713 0.871626 0.824894 0.787227 0.758935 0.741896 0.732192 0.725416 0.719197 0.714839 0.712246 0.709715 0.707086 0.706184 0.706595 0.704814 0.700524 0.696997 0.694026 0.690353 0.686903 -100 
-100 -100 0.995762 0.970193 0.924524 0.874642 0.827741 0.790320 0.762618 0.746595 0.738193 0.731489 0.724134 0.719006 0.716295 0.713327 0.710091 0.709842 0.712368 0.710759 0.704664 0.700644 0.698199 0.694424 0.690133 -100 
-100 -100 0.996349 0.970550 0.924461 0.874115 0.826867 0.789431 0.762072 0.746563 0.738678 0.732327 0.725123 0.719995 0.717209 0.714164 0.710885 0.710616 0.713122 0.711413 0.705141 0.700956 0.698384 0.694495 0.690113 -100 
-100 -100 0.991369 0.965776 0.920467 0.869993 0.822152 0.784444 0.757246 0.741748 0.733595 0.727834 0.722023 0.717649 0.714856 0.712119 0.709375 0.708486 0.708934 0.706894 0.702059 0.698071 0.694797 0.690802 0.687038 -100 
-100 -100 0.984609 0.959071 0.913769 0.863347 0.815608 0.777659 0.749987 0.734355 0.726462 0.721402 0.716686 0.713545 0.711828 0.709739 0.707170 0.706056 0.705968 0.703573 0.698656 0.694593 0.691298 0.687188 0.683248 -100 
-100 -100 0.973323 0.947753 0.901901 0.852103 0.805782 0.768055 0.739421 0.723643 0.716493 0.712107 0.708056 0.706275 0.707113 0.705826 0.702372 0.701453 0.702250 0.699692 0.693616 0.689417 0.686938 0.682818 0.677975 -100 
-100 -100 0.948646 0.923863 0.879430 0.831278 0.786494 0.749826 0.721731 0.706184 0.699285 0.695464 0.692377 0.691761 0.693681 0.693098 0.689944 0.689087 0.689890 0.687440 0.681585 0.677624 0.675384 0.671498 0.666827 -100 
-100 -100 0.904326 0.881223 0.840425 0.795148 0.752375 0.717819 0.691941 0.677140 0.670071 0.666732 0.664970 0.665298 0.666875 0.666826 0.665032 0.663991 0.663788 0.661693 0.657530 0.654188 0.651577 0.648156 0.644773 -100 
-100 -100 0.842899 0.821505 0.783989 0.742576 0.703672 0.672205 0.648390 0.634698 0.628108 0.625221 0.624158 0.625290 0.627738 0.628086 0.626205 0.625096 0.624965 0.623375 0.620027 0.617263 0.614934 0.612037 0.609315 -100 
-100 -100 0.758169 0.738403 0.703927 0.667127 0.634058 0.606505 0.584459 0.572211 0.566653 0.564262 0.563500 0.565376 0.569301 0.569907 0.567137 0.566021 0.566877 0.565806 0.562389 0.560035 0.558463 0.556053 0.553426 -100 
-100 -100 0.652499 0.634351 0.603118 0.570705 0.542487 0.519223 0.500423 0.490244 0.485861 0.483965 0.483319 0.485225 0.489229 0.489891 0.487189 0.486290 0.487505 0.486903 0.484050 0.482307 0.481305 0.479306 0.476887 -100 
-100 -100 0.530261 0.513601 0.485758 0.457178 0.432599 0.413660 0.399510 0.391790 0.388551 0.387115 0.386542 0.387844 0.390407 0.390934 0.389396 0.388853 0.389589 0.389334 0.387783 0.386795 0.386067 0.384361 0.382333 -100 
-100 -100 0.420902 0.405172 0.379485 0.354046 0.333063 0.317830 0.306940 0.301234 0.299021 0.297948 0.297296 0.298118 0.299885 0.300191 0.299039 0.298664 0.299308 0.299183 0.298072 0.297448 0.296999 0.295399 0.293349 -100 
-100 -100 0.350849 0.335507 0.310929 0.287339 0.268741 0.255814 0.246870 0.242412 0.240930 0.240062 0.239247 0.239761 0.241161 0.241288 0.240157 0.239836 0.240507 0.240388 0.239307 0.238765 0.238457 0.236850 0.234676 -100 
-100 -100 -100 -100 -100 -100 -100 -100 -100 -100 -100 -100 -100 -100 -100 -100 -100 -100 -100 -100 -100 -100 -100 -100 -100 -100 
-100 -100 -100 -100 -100 -100 -100 -100 -100 -100 -100 -100 -100 -100 -100 -100 -100 -100 -100 -100 -100 -100 -100 -100 -100 -100 
-100 -100 -100 -100 -100 -100 -100 -100 -100 -100 -100 -100 -100 -100 -100 -100 -100 -100 -100 -100 -100 -100 -100 -100 -100 -100 
-100 -100 0.631692 0.609137 0.570865 0.531769 0.498460 0.474940 0.459645 0.452401 0.450145 0.448927 0.447609 0.447731 0.448887 0.447802 0.444293 0.441545 0.439632 0.437059 0.433289 0.429786 0.426475 0.422760 0.419583 -100 
-100 -100 0.675287 0.652314 0.612614 0.572807 0.538803 0.514201 0.497638 0.489725 0.487690 0.486340 0.484492 0.484916 0.487378 0.486254 0.481278 0.477837 0.475798 0.472917 0.468613 0.465021 0.461853 0.458093 0.454688 -100 
-100 -100 0.752210 0.727816 0.681528 0.639503 0.603623 0.576913 0.558112 0.549154 0.548198 0.546510 0.543012 0.544167 0.552414 0.551266 0.540296 0.535536 0.533691 0.530389 0.524766 0.520858 0.518807 0.514964 0.510252 -100 
-100 -100 0.822005 0.797326 0.750185 0.706491 0.668188 0.638704 0.617233 0.606181 0.603764 0.601360 0.597686 0.598864 0.607213 0.606174 0.595253 0.590422 0.588369 0.584908 0.579223 0.575239 0.573134 0.569248 0.564511 -100 
-100 -100 0.875003 0.851178 0.808859 0.764498 0.724026 0.691510 0.666668 0.652585 0.646410 0.642930 0.640273 0.640669 0.643606 0.642768 0.637703 0.634085 0.631663 0.628393 0.623841 0.620170 0.617023 0.613191 0.609653 -100 
-100 -100 0.921080 0.897012 0.854452 0.808963 0.767354 0.732114 0.703314 0.686383 0.678017 0.673408 0.670356 0.670236 0.672431 0.671689 0.667553 0.664597 0.662552 0.659636 0.655536 0.652256 0.649547 0.645872 0.642233 -100 
-100 -100 0.959202 0.934206 0.888808 0.842698 0.805642 0.768343 0.730958 0.711240 0.701890 0.696242 0.691702 0.691248 0.696907 0.696017 0.688104 0.685166 0.684104 0.681615 0.677375 0.674645 0.674607 0.671184 0.665397 -100 
-100 -100 0.979937 0.954588 0.908504 0.861343 0.823084 0.784686 0.746424 0.726053 0.716078 0.709764 0.704429 0.703079 0.707930 0.706617 0.698717 0.696082 0.695532 0.693495 0.689638 0.687372 0.687808 0.684688 0.679005 -100 
-100 -100 0.987040 0.961985 0.917618 0.869007 0.823737 0.785098 0.753453 0.734470 0.724111 0.717519 0.712138 0.709369 0.708947 0.707011 0.703285 0.701503 0.701461 0.699879 0.696501 0.694420 0.693116 0.690288 0.686858 -100 
-100 -100 0.992406 0.967235 0.922757 0.873384 0.826831 0.788439 0.758588 0.740852 0.731156 0.724536 0.718524 0.714821 0.713335 0.710794 0.707188 0.706248 0.708259 0.707037 0.702294 0.699934 0.699141 0.696498 0.692755 -100 
-100 -100 0.997073 0.971484 0.925925 0.876178 0.831701 0.793600 0.762344 0.745588 0.737444 0.731031 0.723903 0.719901 0.719491 0.716631 0.711754 0.712257 0.720388 0.719338 0.708821 0.705361 0.706301 0.703638 0.697752 -100 
-100 -100 0.997186 0.971452 0.925609 0.875518 0.830769 0.792721 0.761873 0.745670 0.738079 0.732062 0.725145 0.721229 0.720817 0.717898 0.712932 0.713350 0.721402 0.720217 0.709522 0.705939 0.706831 0.704102 0.698129 -100 
-100 -100 0.992602 0.967010 0.921664 0.871229 0.823681 0.785443 0.757016 0.741007 0.733060 0.727597 0.722153 0.718675 0.717361 0.714661 0.710661 0.709552 0.711442 0.709856 0.704541 0.701861 0.701022 0.698196 0.694130 -100 
-100 -100 0.986884 0.961212 0.915412 0.864996 0.817820 0.779423 0.750407 0.734439 0.727082 0.722262 0.717471 0.714893 0.714764 0.712649 0.708434 0.706709 0.706876 0.704858 0.700503 0.698068 0.697142 0.694088 0.689825 -100 
-100 -100 0.978615 0.952535 0.904576 0.854850 0.810750 0.772705 0.741250 0.725207 0.719840 0.715642 0.710356 0.709130 0.717698 0.716311 0.704770 0.702596 0.703247 0.700959 0.695442 0.693126 0.694236 0.690995 0.684379 -100 
-100 -100 0.954116 0.928805 0.882218 0.834134 0.791638 0.754745 0.723938 0.708261 0.703229 0.699571 0.695127 0.694926 0.704461 0.703752 0.692551 0.690461 0.691046 0.688729 0.683217 0.680813 0.681806 0.678569 0.672043 -100 
-100 -100 0.907271 0.883961 0.842424 0.797148 0.755150 0.720426 0.693520 0.678771 0.672486 0.669324 0.667154 0.667669 0.670589 0.670420 0.666960 0.665263 0.664890 0.662754 0.658668 0.656011 0.654590 0.651556 0.647745 -100 
-100 -100 0.845367 0.823825 0.785743 0.744445 0.706499 0.674954 0.650094 0.636433 0.630415 0.627758 0.626616 0.628149 0.631906 0.632114 0.628631 0.626881 0.626860 0.625045 0.621031 0.618173 0.616073 0.613335 0.610610 -100 
-100 -100 0.763386 0.743281 0.706071 0.669765 0.640188 0.612654 0.587114 0.574523 0.569518 0.567416 0.566658 0.569397 0.575830 0.576274 0.570764 0.568849 0.571175 0.569710 0.563761 0.560454 0.558212 0.555775 0.553523 -100 
-100 -100 0.657453 0.638972 0.605085 0.573152 0.548446 0.525247 0.503028 0.492600 0.488828 0.487235 0.486569 0.489300 0.495850 0.496330 0.490811 0.489134 0.491870 0.490835 0.485308 0.482473 0.480652 0.478556 0.476514 -100 
-100 -100 0.532066 0.515276 0.486999 0.458470 0.434679 0.415802 0.401033 0.393550 0.390859 0.389674 0.389083 0.390670 0.394101 0.394438 0.391672 0.390616 0.391527 0.390925 0.388384 0.386847 0.385759 0.383982 0.382061 -100 
-100 -100 0.422319 0.406502 0.380576 0.355044 0.334237 0.319056 0.308115 0.302670 0.300800 0.299897 0.299269 0.300186 0.302195 0.302336 0.300613 0.299874 0.300393 0.300013 0.298460 0.297586 0.296976 0.295347 0.293343 -100 
-100 -100 0.352084 0.336681 0.311982 0.288291 0.269683 0.256805 0.247975 0.243720 0.242444 0.241681 0.240900 0.241457 0.242899 0.242886 0.241425 0.240809 0.241269 0.240961 0.239683 0.239031 0.238670 0.237067 0.234919 -100 
-100 -100 -100 -100 -100 -100 -100 -100 -100 -100 -100 -100 -100 -100 -100 -100 -100 -100 -100 -100 -100 -100 -100 -100 -100 -100 
-100 -100 -100 -100 -100 -100 -100 -100 -100 -100 -100 -100 -100 -100 -100 -100 -100 -100 -100 -100 -100 -100 -100 -100 -100 -100 
-100 -100 -100 -100 -100 -100 -100 -100 -100 -100 -100 -100 -100 -100 -100 -100 -100 -100 -100 -100 -100 -100 -100 -100 -100 -100 
-100 -100 0.632624 0.610235 0.572212 0.533303 0.500087 0.476634 0.461498 0.454485 0.452318 0.450820 0.448882 0.448333 0.449011 0.447744 0.444321 0.441821 0.440110 0.437470 0.433321 0.429305 0.425546 0.421529 0.418190 -100 
-100 -100 0.675990 0.653206 0.613820 0.574297 0.540524 0.516141 0.499877 0.492309 0.490445 0.488883 0.486463 0.486221 0.488182 0.486859 0.481960 0.478740 0.476850 0.473854 0.469138 0.464994 0.461326 0.457199 0.453583 -100 
-100 -100 0.752624 0.728440 0.682550 0.640901 0.605394 0.579060 0.560698 0.552195 0.551490 0.549677 0.545692 0.546215 0.553955 0.552600 0.541700 0.537122 0.535360 0.531902 0.525855 0.521379 0.518797 0.514525 0.509535 -100 
-100 -100 0.822485 0.797964 0.751139 0.707758 0.669805 0.640722 0.619723 0.609152 0.607020 0.604563 0.600492 0.601117 0.609003 0.607786 0.596936 0.592258 0.590249 0.586633 0.580559 0.576037 0.573407 0.569085 0.564060 -100 
-100 -100 0.875996 0.852182 0.809905 0.765612 0.725284 0.693022 0.668552 0.654880 0.648978 0.645484 0.642525 0.642493 0.645082 0.644118 0.639125 0.635635 0.633241 0.629853 0.625015 0.620916 0.617324 0.613114 0.609339 -100 
-100 -100 0.922686 0.898464 0.855649 0.809913 0.768152 0.732921 0.704297 0.687627 0.679470 0.674879 0.671645 0.671262 0.673251 0.672451 0.668375 0.665487 0.663425 0.660462 0.656268 0.652777 0.649810 0.645888 0.642082 -100 
-100 -100 0.961301 0.936014 0.890093 0.843449 0.805940 0.768394 0.730973 0.711346 0.702129 0.696549 0.691983 0.691467 0.697092 0.696210 0.688303 0.685320 0.684126 0.681662 0.677598 0.674949 0.674928 0.671440 0.665560 -100 
-100 -100 0.982023 0.956341 0.909643 0.861809 0.822919 0.784084 0.745589 0.725146 0.715236 0.709071 0.703919 0.702754 0.707756 0.706516 0.698564 0.695776 0.695025 0.693061 0.689546 0.687604 0.688303 0.685311 0.679637 -100 
-100 -100 0.988568 0.963234 0.918352 0.869104 0.823180 0.783988 0.751935 0.732733 0.722379 0.716036 0.711092 0.708794 0.708728 0.706922 0.703089 0.701062 0.700816 0.699318 0.696332 0.694748 0.693919 0.691400 0.688094 -100 
-100 -100 0.993130 0.967794 0.922994 0.873127 0.825977 0.786985 0.756607 0.738529 0.728775 0.722498 0.717166 0.714206 0.713270 0.710908 0.707125 0.705839 0.707609 0.706473 0.702184 0.700490 0.700393 0.698227 0.694684 -100 
-100 -100 0.996985 0.971369 0.925750 0.875701 0.830744 0.792049 0.760178 0.742969 0.734674 0.728657 0.722408 0.719348 0.719617 0.716977 0.711891 0.711981 0.719850 0.718900 0.708899 0.706260 0.708117 0.706062 0.700395 -100 
-100 -100 0.996773 0.971093 0.925322 0.875066 0.829934 0.791334 0.759852 0.743143 0.735351 0.729727 0.723726 0.720810 0.721126 0.718453 0.713267 0.713248 0.721023 0.719967 0.709855 0.707182 0.709076 0.707033 0.701324 -100 
-100 -100 0.992354 0.966828 0.921553 0.871021 0.823168 0.784442 0.755427 0.738924 0.730788 0.725649 0.720993 0.718436 0.717828 0.715372 0.711157 0.709625 0.711230 0.709803 0.705138 0.703383 0.703504 0.701370 0.697631 -100 
-100 -100 0.986854 0.961259 0.915558 0.865108 0.817713 0.778914 0.749381 0.732959 0.725411 0.720818 0.716645 0.714827 0.715311 0.713417 0.709016 0.706901 0.706770 0.704935 0.701286 0.699752 0.699708 0.697297 0.693364 -100 
-100 -100 0.978748 0.952762 0.904953 0.855254 0.811014 0.772663 0.740790 0.724365 0.718817 0.714754 0.709901 0.709245 0.718286 0.717072 0.705356 0.702794 0.703055 0.700945 0.696202 0.694730 0.696595 0.693907 0.687597 -100 
-100 -100 0.954457 0.929237 0.882795 0.834758 0.792174 0.755068 0.723953 0.707988 0.702807 0.699223 0.695053 0.695233 0.705084 0.704483 0.693120 0.690687 0.690895 0.688709 0.683844 0.682111 0.683681 0.680870 0.674583 -100 
-100 -100 0.907903 0.884642 0.843173 0.797918 0.755865 0.721004 0.693909 0.678995 0.672636 0.669513 0.667483 0.668199 0.671277 0.671127 0.667509 0.665547 0.664918 0.662818 0.659074 0.656819 0.655764 0.652996 0.649331 -100 
-100 -100 0.846223 0.824685 0.786591 0.745269 0.707286 0.675675 0.650745 0.637064 0.631080 0.628459 0.627341 0.628907 0.632657 0.632781 0.629116 0.627118 0.626859 0.624972 0.621066 0.618374 0.616437 0.613823 0.611171 -100 
-100 -100 0.764425 0.744274 0.706954 0.670572 0.640973 0.613430 0.587911 0.575435 0.570584 0.568528 0.567688 0.570315 0.576589 0.576861 0.571143 0.568968 0.571021 0.569392 0.563396 0.560081 0.557838 0.555419 0.553193 -100 
-100 -100 0.658480 0.639931 0.605890 0.573837 0.549090 0.525919 0.503793 0.493561 0.489995 0.488464 0.487680 0.490233 0.496554 0.496823 0.491079 0.489135 0.491582 0.490337 0.484673 0.481728 0.479814 0.477681 0.475635 -100 
-100 -100 0.532915 0.516049 0.487626 0.458957 0.435093 0.416246 0.401612 0.394340 0.391840 0.390716 0.390038 0.391465 0.394697 0.394830 0.391841 0.390542 0.391203 0.390388 0.387672 0.385996 0.384804 0.382972 0.381030 -100 
-100 -100 0.422960 0.407064 0.380997 0.355326 0.334441 0.319284 0.308468 0.303200 0.301484 0.300635 0.299952 0.300756 0.302619 0.302602 0.300695 0.299756 0.300074 0.299521 0.297821 0.296831 0.296141 0.294478 0.292468 -100 
-100 -100 0.352550 0.337069 0.312239 0.288421 0.269743 0.256882 0.248154 0.244041 0.242887 0.242171 0.241358 0.241842 0.243189 0.243059 0.241450 0.240669 0.240971 0.240533 0.239149 0.238417 0.238009 0.236401 0.234268 -100 
-100 -100 -100 -100 -100 -100 -100 -100 -100 -100 -100 -100 -100 -100 -100 -100 -100 -100 -100 -100 -100 -100 -100 -100 -100 -100 
-100 -100 -100 -100 -100 -100 -100 -100 -100 -100 -100 -100 -100 -100 -100 -100 -100 -100 -100 -100 -100 -100 -100 -100 -100 -100 
-100 -100 -100 -100 -100 -100 -100 -100 -100 -100 -100 -100 -100 -100 -100 -100 -100 -100 -100 -100 -100 -100 -100 -100 -100 -100 
-100 -100 0.631037 0.609042 0.571887 0.533295 0.500184 0.476993 0.462488 0.456128 0.454233 0.452665 0.450335 0.449073 0.448828 0.447525 0.444939 0.443067 0.441701 0.439087 0.434651 0.430041 0.425672 0.421298 0.417838 -100 
-100 -100 0.672286 0.650194 0.612615 0.573731 0.540224 0.516303 0.500928 0.494124 0.492366 0.490829 0.488323 0.487248 0.487493 0.486124 0.482849 0.480422 0.478675 0.475657 0.470823 0.466061 0.461672 0.457108 0.453356 -100 
-100 -100 0.741494 0.718872 0.679409 0.639334 0.604557 0.578917 0.561613 0.553805 0.552347 0.550651 0.547393 0.546622 0.548347 0.546946 0.541999 0.538776 0.536725 0.533209 0.527657 0.522703 0.518477 0.513688 0.509389 -100 
-100 -100 0.811145 0.788153 0.747702 0.705869 0.668642 0.640307 0.620457 0.610646 0.607860 0.605623 0.602388 0.601827 0.603759 0.602509 0.597600 0.594216 0.591853 0.588106 0.582467 0.577444 0.573099 0.568214 0.563887 -100 
-100 -100 0.871546 0.848326 0.807771 0.763919 0.723503 0.691837 0.668791 0.656105 0.650472 0.647322 0.644762 0.644258 0.645170 0.644226 0.640973 0.638087 0.635522 0.631908 0.626886 0.622092 0.617585 0.612821 0.608921 -100 
-100 -100 0.919757 0.895797 0.853803 0.807770 0.764808 0.729914 0.703264 0.687701 0.679909 0.675736 0.673034 0.672513 0.673389 0.672686 0.669932 0.667421 0.665110 0.661874 0.657439 0.653256 0.649307 0.644897 0.641136 -100 
-100 -100 0.956755 0.931810 0.887532 0.839787 0.795838 0.758368 0.727587 0.709487 0.700233 0.695139 0.691779 0.691168 0.692916 0.692215 0.688588 0.686107 0.684389 0.681635 0.677610 0.674364 0.671777 0.667894 0.663822 -100 
-100 -100 0.977788 0.952367 0.907139 0.858039 0.812503 0.773519 0.741424 0.722283 0.712215 0.706561 0.702783 0.701763 0.703104 0.702109 0.698350 0.695906 0.694461 0.692171 0.688814 0.686412 0.684656 0.681359 0.677567 -100 
-100 -100 0.986879 0.961530 0.916738 0.866644 0.818811 0.779297 0.748560 0.729807 0.719456 0.713612 0.709731 0.708042 0.707689 0.706173 0.703188 0.700963 0.699691 0.697823 0.695180 0.693368 0.691884 0.689161 0.686160 -100 
-100 -100 0.991571 0.966233 0.921419 0.870974 0.822530 0.783128 0.753257 0.735175 0.725200 0.719409 0.715276 0.713098 0.712098 0.710045 0.706843 0.704882 0.704530 0.703011 0.700143 0.698675 0.697955 0.695709 0.692750 -100 
-100 -100 0.994379 0.968903 0.923788 0.873265 0.825179 0.786056 0.756398 0.738933 0.729729 0.724159 0.719704 0.717383 0.716593 0.714234 0.710458 0.709018 0.710863 0.709564 0.704984 0.703497 0.704172 0.702207 0.698239 -100 
-100 -100 0.993959 0.968493 0.923368 0.872798 0.824676 0.785661 0.756290 0.739189 0.730365 0.725120 0.720914 0.718762 0.718050 0.715681 0.711828 0.710298 0.712087 0.710761 0.706198 0.704797 0.705601 0.703732 0.699799 -100 
-100 -100 0.990166 0.964869 0.920036 0.869434 0.820816 0.781722 0.752759 0.735778 0.726958 0.722110 0.718686 0.717001 0.716250 0.714175 0.710763 0.708581 0.708122 0.706546 0.703717 0.702524 0.702245 0.700293 0.697414 -100 
-100 -100 0.984198 0.958959 0.914143 0.863729 0.815420 0.776334 0.747143 0.730191 0.721690 0.717268 0.714373 0.713423 0.713463 0.711960 0.708752 0.706342 0.705121 0.703249 0.700644 0.699350 0.698764 0.696560 0.693585 -100 
-100 -100 0.973328 0.948115 0.902948 0.853334 0.806708 0.768121 0.738240 0.721380 0.713677 0.709663 0.706864 0.706695 0.708753 0.707889 0.703864 0.701497 0.700419 0.698353 0.695230 0.693757 0.693531 0.691061 0.687247 -100 
-100 -100 0.949330 0.924869 0.881074 0.833140 0.788201 0.750930 0.721912 0.705574 0.698247 0.694614 0.692306 0.692747 0.695441 0.695083 0.691392 0.689216 0.688188 0.686077 0.682803 0.681056 0.680542 0.677922 0.674089 -100 
-100 -100 0.906139 0.883192 0.842639 0.797448 0.754546 0.719614 0.693208 0.677977 0.670744 0.667508 0.666097 0.666955 0.668931 0.668874 0.666526 0.664543 0.663299 0.661278 0.658348 0.656291 0.654793 0.652167 0.649241 -100 
-100 -100 0.845539 0.824135 0.786535 0.745054 0.706088 0.674450 0.650425 0.636732 0.630326 0.627540 0.626456 0.627605 0.629949 0.630003 0.627547 0.625633 0.624651 0.622829 0.619907 0.617667 0.615821 0.613298 0.610830 -100 
-100 -100 0.761622 0.741656 0.706656 0.669617 0.636544 0.608982 0.586979 0.575132 0.570203 0.567943 0.566747 0.568164 0.571476 0.571526 0.568162 0.566243 0.566147 0.564579 0.561140 0.558779 0.557140 0.554785 0.552324 -100 
-100 -100 0.655954 0.637527 0.605635 0.572855 0.544586 0.521400 0.502847 0.493305 0.489717 0.487983 0.486796 0.488060 0.491264 0.491249 0.487906 0.486205 0.486458 0.485217 0.482058 0.480008 0.478681 0.476559 0.474208 -100 
-100 -100 0.532974 0.516061 0.487715 0.458708 0.433941 0.415092 0.401334 0.394274 0.391681 0.390412 0.389491 0.390260 0.392174 0.392070 0.389865 0.388594 0.388556 0.387664 0.385612 0.384220 0.383173 0.381297 0.379222 -100 
-100 -100 0.422967 0.406996 0.380867 0.355007 0.333787 0.318618 0.308102 0.302936 0.301207 0.300277 0.299416 0.299867 0.301165 0.300983 0.299273 0.298297 0.298321 0.297673 0.296122 0.295148 0.294451 0.292741 0.290673 -100 
-100 -100 0.352403 0.336830 0.311855 0.287883 0.269063 0.256178 0.247533 0.243495 0.242376 0.241627 0.240689 0.240962 0.242054 0.241822 0.240237 0.239420 0.239602 0.239084 0.237668 0.236873 0.236411 0.234778 0.232638 -100 
-100 -100 -100 -100 -100 -100 -100 -100 -100 -100 -100 -100 -100 -100 -100 -100 -100 -100 -100 -100 -100 -100 -100 -100 -100 -100 
-100 -100 -100 -100 -100 -100 -100 -100 -100 -100 -100 -100 -100 -100 -100 -100 -100 -100 -100 -100 -100 -100 -100 -100 -100 -100 
-100 -100 -100 -100 -100 -100 -100 -100 -100 -100 -100 -100 -100 -100 -100 -100 -100 -100 -100 -100 -100 -100 -100 -100 -100 -100 
-100 -100 0.629979 0.608273 0.571591 0.533298 0.500424 0.477658 0.463935 0.458525 0.457352 0.455886 0.453083 0.451201 0.450489 0.449199 0.447077 0.445782 0.444855 0.442324 0.437603 0.432532 0.427776 0.423087 0.419401 -100 
-100 -100 0.670176 0.648484 0.611660 0.573239 0.540156 0.516852 0.502463 0.496852 0.496043 0.494710 0.491692 0.489882 0.489442 0.488059 0.485412 0.483618 0.482255 0.479276 0.474160 0.468937 0.464220 0.459282 0.455158 -100 
-100 -100 0.737316 0.715336 0.677455 0.638196 0.604315 0.579506 0.563200 0.556834 0.556829 0.555464 0.551389 0.549670 0.550037 0.548596 0.544877 0.542380 0.540560 0.537027 0.531321 0.526015 0.521812 0.516583 0.511478 -100 
-100 -100 0.806705 0.784308 0.745381 0.704338 0.668035 0.640582 0.621773 0.613440 0.612176 0.610379 0.606468 0.605093 0.605734 0.604457 0.600740 0.597987 0.595744 0.591888 0.586040 0.580629 0.576274 0.570905 0.565733 -100 
-100 -100 0.868828 0.845849 0.805820 0.762273 0.722256 0.691326 0.669429 0.658044 0.653513 0.650887 0.648283 0.647468 0.647944 0.647033 0.644273 0.641741 0.639230 0.635390 0.629922 0.624548 0.619619 0.614359 0.609972 -100 
-100 -100 0.918163 0.894199 0.852220 0.806076 0.763062 0.728654 0.703038 0.688528 0.681597 0.677994 0.675599 0.675183 0.676026 0.675439 0.672958 0.670586 0.668194 0.664636 0.659673 0.654866 0.650451 0.645558 0.641366 -100 
-100 -100 0.956015 0.930913 0.886174 0.837930 0.793313 0.756064 0.726369 0.709135 0.700508 0.696006 0.693262 0.693068 0.695164 0.694669 0.691124 0.688655 0.686803 0.683650 0.679009 0.675215 0.672504 0.668156 0.663345 -100 
-100 -100 0.977374 0.951735 0.905924 0.856193 0.809827 0.770859 0.739603 0.721080 0.711466 0.706388 0.703368 0.702971 0.704842 0.704129 0.700419 0.697900 0.696215 0.693454 0.689454 0.686501 0.684634 0.680874 0.676334 -100 
-100 -100 0.986357 0.960798 0.915602 0.864982 0.816602 0.776974 0.746537 0.728082 0.718035 0.712722 0.709624 0.708689 0.708876 0.707708 0.704874 0.702493 0.700767 0.698366 0.695177 0.692764 0.690876 0.687685 0.684220 -100 
-100 -100 0.990931 0.965418 0.920244 0.869370 0.820523 0.780923 0.751054 0.733026 0.723160 0.717847 0.714567 0.713213 0.712786 0.711140 0.708150 0.705965 0.704887 0.702822 0.699692 0.697817 0.696846 0.694145 0.690635 -100 
-100 -100 0.993701 0.968083 0.922590 0.871738 0.823374 0.784010 0.754133 0.736484 0.727094 0.721932 0.718467 0.716986 0.716604 0.714691 0.711325 0.709514 0.709981 0.708199 0.704204 0.702836 0.703932 0.701576 0.696602 -100 
-100 -100 0.993111 0.967574 0.922198 0.871450 0.823167 0.783930 0.754256 0.736839 0.727696 0.722768 0.719505 0.718169 0.717866 0.715962 0.712558 0.710718 0.711207 0.709507 0.705658 0.704493 0.705808 0.703630 0.698757 -100 
-100 -100 0.989069 0.963805 0.918983 0.868406 0.819753 0.780506 0.751253 0.733891 0.724738 0.720091 0.717405 0.716488 0.716310 0.714697 0.711603 0.709351 0.708364 0.706549 0.703847 0.702568 0.702247 0.700078 0.696886 -100 
-100 -100 0.983188 0.958037 0.913353 0.863133 0.814898 0.775733 0.746247 0.728752 0.719703 0.715347 0.713145 0.712937 0.713593 0.712511 0.709520 0.707103 0.705637 0.703680 0.701147 0.699698 0.698869 0.696565 0.693638 -100 
-100 -100 0.972732 0.947600 0.902501 0.853114 0.806550 0.767935 0.737814 0.720243 0.711622 0.707555 0.705579 0.706180 0.708557 0.708041 0.704402 0.701954 0.700592 0.698553 0.695716 0.694129 0.693466 0.690990 0.687578 -100 
-100 -100 0.949092 0.924697 0.880955 0.833274 0.788453 0.751200 0.721977 0.704954 0.696707 0.692925 0.691249 0.692243 0.695070 0.694941 0.691590 0.689339 0.688073 0.686055 0.683147 0.681377 0.680498 0.677917 0.674508 -100 
-100 -100 0.906329 0.883409 0.842901 0.797968 0.755314 0.720448 0.693830 0.678139 0.670381 0.666922 0.665585 0.666510 0.668505 0.668518 0.666282 0.664329 0.663011 0.661106 0.658466 0.656515 0.654987 0.652401 0.649596 -100 
-100 -100 0.846794 0.825252 0.787378 0.745984 0.707282 0.675719 0.651500 0.637563 0.630962 0.627896 0.626412 0.627162 0.629026 0.628986 0.626780 0.624922 0.623819 0.622091 0.619527 0.617573 0.616008 0.613503 0.610857 -100 
-100 -100 0.764496 0.744118 0.708224 0.670995 0.638171 0.610669 0.588434 0.576501 0.571744 0.569157 0.567048 0.567568 0.569674 0.569495 0.566782 0.564949 0.564431 0.562928 0.560182 0.558384 0.557623 0.555261 0.552051 -100 
-100 -100 0.659019 0.640152 0.607299 0.574262 0.546196 0.523051 0.504291 0.494727 0.491377 0.489329 0.487188 0.487512 0.489461 0.489174 0.486445 0.484795 0.484597 0.483365 0.480821 0.479273 0.478776 0.476610 0.473486 -100 
-100 -100 0.534709 0.517580 0.488809 0.459690 0.435030 0.416210 0.402363 0.395289 0.392743 0.391240 0.389761 0.389945 0.391228 0.390904 0.388842 0.387559 0.387343 0.386398 0.384489 0.383239 0.382408 0.380454 0.378086 -100 
-100 -100 0.423845 0.407781 0.381481 0.355569 0.334381 0.319220 0.308677 0.303520 0.301806 0.300740 0.299558 0.299648 0.300615 0.300304 0.298633 0.297666 0.297619 0.296904 0.295318 0.294306 0.293610 0.291831 0.289645 -100 
-100 -100 0.352881 0.337252 0.312187 0.288169 0.269341 0.256444 0.247787 0.243773 0.242684 0.241874 0.240755 0.240801 0.241709 0.241423 0.239883 0.239099 0.239255 0.238677 0.237184 0.236297 0.235769 0.234094 0.231928 -100 
-100 -100 -100 -100 -100 -100 -100 -100 -100 -100 -100 -100 -100 -100 -100 -100 -100 -100 -100 -100 -100 -100 -100 -100 -100 -100 
-100 -100 -100 -100 -100 -100 -100 -100 -100 -100 -100 -100 -100 -100 -100 -100 -100 -100 -100 -100 -100 -100 -100 -100 -100 -100 
-100 -100 -100 -100 -100 -100 -100 -100 -100 -100 -100 -100 -100 -100 -100 -100 -100 -100 -100 -100 -100 -100 -100 -100 -100 -100 
-100 -100 0.629664 0.608083 0.571566 0.533450 0.500907 0.478466 0.465223 0.460631 0.460456 0.459095 0.455539 0.453140 0.452191 0.450890 0.448933 0.448027 0.447565 0.445218 0.440410 0.435270 0.430659 0.425839 0.421773 -100 
-100 -100 0.669546 0.647963 0.611268 0.573126 0.540767 0.517930 0.503945 0.499444 0.500404 0.499255 0.494861 0.492377 0.491750 0.490321 0.487684 0.486237 0.485394 0.482583 0.477323 0.472140 0.468006 0.462921 0.457971 -100 
-100 -100 0.736899 0.714970 0.676756 0.638076 0.606800 0.582643 0.565417 0.560709 0.566871 0.565787 0.556081 0.553156 0.553601 0.552057 0.547786 0.545536 0.545345 0.541959 0.535069 0.530180 0.528834 0.523441 0.515233 -100 
-100 -100 0.806103 0.783710 0.744373 0.703891 0.670233 0.643472 0.623750 0.617092 0.622064 0.620636 0.611187 0.608710 0.609498 0.608127 0.603809 0.601228 0.600568 0.596795 0.589685 0.584670 0.583166 0.577614 0.569310 -100 
-100 -100 0.868159 0.845105 0.804696 0.761342 0.722256 0.691880 0.670256 0.659987 0.657369 0.655176 0.651550 0.650429 0.651229 0.650304 0.647136 0.644701 0.642583 0.638719 0.632845 0.627465 0.623260 0.617791 0.612321 -100 
-100 -100 0.918775 0.894544 0.851578 0.805452 0.763297 0.729263 0.703525 0.689650 0.683881 0.680732 0.678107 0.677850 0.679683 0.679159 0.675813 0.673393 0.671403 0.667725 0.662138 0.657254 0.653598 0.648476 0.643114 -100 
-100 -100 0.966347 0.940356 0.886922 0.838454 0.796028 0.758978 0.727155 0.709960 0.702236 0.698190 0.695601 0.696266 0.704572 0.704221 0.694890 0.691981 0.693518 0.690157 0.681625 0.677971 0.678230 0.673623 0.665289 -100 
-100 -100 0.988044 0.961479 0.906853 0.856828 0.812559 0.773670 0.740125 0.721450 0.712564 0.707916 0.705174 0.705781 0.714000 0.713504 0.704017 0.701048 0.702738 0.699695 0.691673 0.688761 0.689808 0.685733 0.677611 -100 
-100 -100 0.987882 0.961942 0.915495 0.864682 0.816871 0.777254 0.746180 0.727741 0.718105 0.713171 0.710445 0.710150 0.711749 0.710865 0.707240 0.704808 0.703490 0.700750 0.696518 0.693759 0.692620 0.689033 0.684064 -100 
-100 -100 0.991922 0.966087 0.919980 0.868904 0.820472 0.780855 0.750459 0.732403 0.722786 0.717792 0.714934 0.714208 0.714816 0.713528 0.710290 0.708278 0.707814 0.705401 0.701070 0.698856 0.698975 0.695809 0.690340 -100 
-100 -100 0.995959 0.969891 0.922679 0.871703 0.825825 0.786418 0.753909 0.735969 0.726658 0.721735 0.718646 0.717846 0.718640 0.717152 0.713639 0.712355 0.716638 0.714592 0.706644 0.705530 0.712514 0.709678 0.697928 -100 
-100 -100 0.995213 0.969285 0.922290 0.871542 0.825845 0.786610 0.754282 0.736501 0.727339 0.722558 0.719590 0.718869 0.719696 0.718213 0.714702 0.713449 0.717831 0.715959 0.708252 0.707417 0.714667 0.712064 0.700470 -100 
-100 -100 0.989539 0.964110 0.918775 0.868340 0.820417 0.781272 0.751402 0.733782 0.724563 0.719956 0.717438 0.716961 0.717509 0.716242 0.713174 0.711266 0.711019 0.709114 0.705587 0.704166 0.704968 0.702491 0.697609 -100 
-100 -100 0.984327 0.958972 0.913515 0.863552 0.816301 0.777300 0.747023 0.729132 0.719931 0.715504 0.713337 0.713537 0.715073 0.714249 0.710936 0.708672 0.707691 0.705762 0.702800 0.701221 0.700880 0.698408 0.694663 -100 
-100 -100 0.978119 0.952280 0.904015 0.854753 0.811252 0.772810 0.739710 0.721373 0.712683 0.708449 0.706169 0.707362 0.711567 0.711216 0.706101 0.703435 0.702537 0.700612 0.697461 0.695943 0.695988 0.693461 0.689238 -100 
-100 -100 0.954891 0.929768 0.882811 0.835261 0.793546 0.756482 0.724261 0.706479 0.698172 0.694151 0.692011 0.693432 0.697947 0.697876 0.692966 0.690445 0.689617 0.687750 0.684624 0.683016 0.682903 0.680327 0.676161 -100 
-100 -100 0.908957 0.885734 0.844209 0.799554 0.758097 0.723439 0.695898 0.679820 0.672016 0.668264 0.666369 0.667172 0.669582 0.669527 0.666726 0.664747 0.663723 0.661958 0.659279 0.657460 0.656473 0.653889 0.650563 -100 
-100 -100 0.850424 0.828431 0.789312 0.748118 0.710838 0.679458 0.654056 0.639821 0.633502 0.630102 0.627600 0.627831 0.629590 0.629365 0.626834 0.624967 0.624092 0.622449 0.619847 0.618083 0.617378 0.614841 0.611318 -100 
-100 -100 0.773454 0.751967 0.711885 0.674735 0.645393 0.618037 0.592347 0.579849 0.576922 0.573957 0.569053 0.568626 0.570706 0.570254 0.566851 0.564965 0.564776 0.563307 0.560462 0.559236 0.562530 0.560096 0.552784 -100 
-100 -100 0.668172 0.648182 0.611079 0.578056 0.553470 0.530421 0.508131 0.498046 0.496580 0.494186 0.489255 0.488640 0.490565 0.490008 0.486588 0.484856 0.484960 0.483705 0.480976 0.479914 0.483362 0.481091 0.473909 -100 
-100 -100 0.538447 0.520886 0.490966 0.461854 0.438237 0.419458 0.404595 0.397380 0.395268 0.393529 0.391067 0.390714 0.391805 0.391305 0.388999 0.387666 0.387554 0.386538 0.384421 0.383184 0.382978 0.380911 0.377729 -100 
-100 -100 0.425769 0.409564 0.382881 0.356982 0.336128 0.320968 0.310086 0.304886 0.303324 0.302128 0.300487 0.300282 0.301128 0.300753 0.299018 0.298071 0.298068 0.297280 0.295528 0.294415 0.293846 0.291978 0.289490 -100 
-100 -100 0.354082 0.338415 0.313264 0.289262 0.270514 0.257590 0.248813 0.244776 0.243733 0.242874 0.241577 0.241478 0.242331 0.242067 0.240584 0.239861 0.240035 0.239396 0.237775 0.236762 0.236167 0.234436 0.232208 -100 
-100 -100 -100 -100 -100 -100 -100 -100 -100 -100 -100 -100 -100 -100 -100 -100 -100 -100 -100 -100 -100 -100 -100 -100 -100 -100 
-100 -100 -100 -100 -100 -100 -100 -100 -100 -100 -100 -100 -100 -100 -100 -100 -100 -100 -100 -100 -100 -100 -100 -100 -100 -100 
-100 -100 -100 -100 -100 -100 -100 -100 -100 -100 -100 -100 -100 -100 -100 -100 -100 -100 -100 -100 -100 -100 -100 -100 -100 -100 
-100 -100 0.629010 0.607405 0.570792 0.532448 0.499634 0.477062 0.463889 0.459450 0.459375 0.457969 0.454230 0.451600 0.450477 0.449146 0.447314 0.446641 0.446477 0.444460 0.440002 0.435185 0.430833 0.426172 0.422177 -100 
-100 -100 0.668487 0.646894 0.610131 0.571775 0.539162 0.516250 0.502424 0.498155 0.499274 0.498120 0.493569 0.490867 0.490065 0.488604 0.486089 0.484873 0.484327 0.481856 0.476961 0.472114 0.468252 0.463342 0.458475 -100 
-100 -100 0.735279 0.713367 0.675158 0.636292 0.604789 0.580628 0.563672 0.559294 0.565705 0.564678 0.554846 0.551733 0.551998 0.550419 0.546276 0.544245 0.544333 0.541291 0.534789 0.530248 0.529197 0.523999 0.515881 -100 
-100 -100 0.804297 0.781923 0.742596 0.701943 0.668086 0.641362 0.621947 0.615651 0.620905 0.619590 0.610081 0.607475 0.608115 0.606720 0.602515 0.600127 0.599721 0.596281 0.589541 0.584863 0.583647 0.578302 0.570098 -100 
-100 -100 0.866604 0.843538 0.803075 0.759554 0.720295 0.689956 0.668602 0.658655 0.656291 0.654244 0.650659 0.649503 0.650240 0.649305 0.646218 0.643951 0.642080 0.638501 0.632921 0.627822 0.623866 0.618588 0.613225 -100 
-100 -100 0.917485 0.893238 0.850209 0.803931 0.761615 0.727609 0.702104 0.688493 0.682942 0.679965 0.677471 0.677280 0.679129 0.678628 0.675363 0.673105 0.671360 0.667906 0.662498 0.657792 0.654310 0.649340 0.644075 -100 
-100 -100 0.965245 0.939251 0.885773 0.837173 0.794577 0.757556 0.725967 0.708995 0.701448 0.697587 0.695202 0.696016 0.704399 0.704117 0.694906 0.692188 0.694000 0.690799 0.682281 0.678653 0.678964 0.674443 0.666184 -100 
-100 -100 0.987066 0.960517 0.905879 0.855771 0.811378 0.772539 0.739208 0.720718 0.711971 0.707498 0.704971 0.705755 0.714086 0.713698 0.704360 0.701595 0.703541 0.700598 0.692478 0.689455 0.690423 0.686351 0.678266 -100 
-100 -100 0.986963 0.961053 0.914640 0.863829 0.816018 0.776486 0.745572 0.727275 0.717745 0.712939 0.710377 0.710238 0.711966 0.711208 0.707737 0.705497 0.704364 0.701662 0.697283 0.694303 0.692965 0.689280 0.684291 -100 
-100 -100 0.990911 0.965136 0.919133 0.868166 0.819866 0.780389 0.750124 0.732175 0.722621 0.717693 0.714930 0.714311 0.715035 0.713880 0.710809 0.708986 0.708657 0.706235 0.701709 0.699172 0.698973 0.695615 0.690078 -100 
-100 -100 0.994744 0.968785 0.921779 0.871047 0.825490 0.786297 0.753868 0.735999 0.726701 0.721774 0.718693 0.717928 0.718790 0.717421 0.714082 0.712985 0.717354 0.715286 0.707158 0.705673 0.712265 0.709184 0.697348 -100 
-100 -100 0.993855 0.968079 0.921367 0.870961 0.825686 0.786751 0.754551 0.736850 0.727665 0.722808 0.719738 0.718937 0.719738 0.718335 0.714998 0.713958 0.718460 0.716610 0.708764 0.707588 0.714461 0.711629 0.699959 -100 
-100 -100 0.988188 0.962928 0.917909 0.867863 0.820369 0.781600 0.752000 0.734514 0.725268 0.720505 0.717750 0.717037 0.717431 0.716165 0.713261 0.711614 0.711598 0.709798 0.706197 0.704538 0.705074 0.702441 0.697513 -100 
-100 -100 0.983078 0.957903 0.912779 0.863227 0.816417 0.777848 0.747934 0.730228 0.721004 0.716353 0.713815 0.713622 0.714858 0.713945 0.710769 0.708787 0.708101 0.706366 0.703441 0.701762 0.701287 0.698757 0.695021 -100 
-100 -100 0.977064 0.951404 0.903466 0.854596 0.811489 0.773498 0.740843 0.722736 0.714043 0.709535 0.706765 0.707434 0.711195 0.710670 0.705667 0.703264 0.702676 0.700994 0.697963 0.696448 0.696455 0.693946 0.689778 -100 
-100 -100 0.954150 0.929191 0.882529 0.835333 0.793971 0.757333 0.725543 0.707987 0.699666 0.695342 0.692651 0.693475 0.697472 0.697166 0.692305 0.689989 0.689425 0.687788 0.684796 0.683226 0.683111 0.680579 0.676472 -100 
-100 -100 0.908654 0.885556 0.844265 0.799910 0.758785 0.724483 0.697273 0.681378 0.673541 0.669470 0.667008 0.667195 0.669087 0.668753 0.665914 0.664055 0.663211 0.661598 0.658996 0.657186 0.656188 0.653611 0.650301 -100 
-100 -100 0.850564 0.828652 0.789692 0.748719 0.711707 0.680595 0.655433 0.641353 0.635022 0.631309 0.628228 0.627847 0.629102 0.628584 0.625960 0.624127 0.623333 0.621738 0.619121 0.617298 0.616532 0.613939 0.610370 -100 
-100 -100 0.773959 0.752509 0.712513 0.675501 0.646349 0.619172 0.593636 0.581273 0.578395 0.575147 0.569649 0.568637 0.570254 0.569529 0.566013 0.564105 0.563924 0.562412 0.559451 0.558092 0.561293 0.558742 0.551307 -100 
-100 -100 0.668875 0.648892 0.611810 0.578837 0.554343 0.531384 0.509172 0.499180 0.497762 0.495140 0.489699 0.488597 0.490147 0.489388 0.485882 0.484117 0.484185 0.482836 0.479929 0.478673 0.481970 0.479553 0.472234 -100 
-100 -100 0.539180 0.521597 0.491644 0.462509 0.438888 0.420104 0.405242 0.398053 0.395937 0.394034 0.391245 0.390573 0.391439 0.390840 0.388516 0.387183 0.387032 0.385905 0.383598 0.382134 0.381731 0.379518 0.376247 -100 
-100 -100 0.426400 0.410160 0.383417 0.357451 0.336526 0.321286 0.310331 0.305093 0.303507 0.302222 0.300417 0.300066 0.300840 0.300480 0.298804 0.297903 0.297885 0.297002 0.295079 0.293757 0.293004 0.291021 0.288485 -100 
-100 -100 0.354606 0.338896 0.313674 0.289584 0.270730 0.257679 0.248776 0.244660 0.243587 0.242697 0.241351 0.241231 0.242123 0.241955 0.240585 0.239934 0.240106 0.239392 0.237630 0.236440 0.235688 0.233875 0.231628 -100 
-100 -100 -100 -100 -100 -100 -100 -100 -100 -100 -100 -100 -100 -100 -100 -100 -100 -100 -100 -100 -100 -100 -100 -100 -100 -100 
-100 -100 -100 -100 -100 -100 -100 -100 -100 -100 -100 -100 -100 -100 -100 -100 -100 -100 -100 -100 -100 -100 -100 -100 -100 -100 
-100 -100 -100 -100 -100 -100 -100 -100 -100 -100 -100 -100 -100 -100 -100 -100 -100 -100 -100 -100 -100 -100 -100 -100 -100 -100 
-100 -100 0.627770 0.606008 0.569080 0.530099 0.496378 0.473240 0.459797 0.454907 0.454095 0.452524 0.449168 0.446598 0.445333 0.443948 0.442216 0.441606 0.441557 0.439986 0.436304 0.432172 0.428184 0.423959 0.420480 -100 
-100 -100 0.666608 0.644928 0.608010 0.568953 0.535062 0.511548 0.497725 0.492888 0.492637 0.491318 0.487805 0.485340 0.484326 0.482838 0.480596 0.479486 0.478992 0.477001 0.472982 0.468735 0.464829 0.460400 0.456508 -100 
-100 -100 0.731600 0.709780 0.672290 0.632529 0.597921 0.573108 0.557738 0.552477 0.553433 0.552255 0.547647 0.545324 0.544946 0.543395 0.540248 0.538410 0.537394 0.534863 0.530357 0.526086 0.522807 0.518137 0.513239 -100 
-100 -100 0.800473 0.778234 0.739711 0.698211 0.661264 0.633911 0.616136 0.608991 0.608788 0.607328 0.603073 0.601275 0.601278 0.599914 0.596730 0.594574 0.593087 0.590184 0.585474 0.581056 0.577613 0.572822 0.567879 -100 
-100 -100 0.863827 0.840858 0.800775 0.756713 0.716097 0.685255 0.664242 0.653865 0.650158 0.647973 0.645473 0.644561 0.644816 0.643885 0.641433 0.639433 0.637689 0.634673 0.630043 0.625450 0.621235 0.616508 0.612418 -100 
-100 -100 0.914102 0.890109 0.847970 0.801319 0.757695 0.723338 0.698501 0.684806 0.678540 0.675455 0.673477 0.673293 0.674174 0.673680 0.671521 0.669700 0.668138 0.665227 0.660677 0.656299 0.652337 0.647856 0.643945 -100 
-100 -100 0.952576 0.927470 0.882562 0.833819 0.788404 0.751195 0.722417 0.705889 0.697822 0.693883 0.691780 0.692092 0.694390 0.694136 0.691100 0.689335 0.688532 0.685828 0.680967 0.677083 0.674364 0.670225 0.665692 -100 
-100 -100 0.974314 0.948712 0.902820 0.852735 0.805721 0.766840 0.736422 0.718477 0.709312 0.704763 0.702432 0.702647 0.704849 0.704488 0.701359 0.699569 0.698867 0.696366 0.691820 0.688381 0.686139 0.682342 0.677966 -100 
-100 -100 0.983448 0.957979 0.912880 0.862216 0.813767 0.774334 0.744351 0.726291 0.716534 0.711623 0.709108 0.708732 0.709370 0.708602 0.706257 0.704462 0.703329 0.701007 0.697279 0.694146 0.691620 0.688120 0.684601 -100 
-100 -100 0.987707 0.962384 0.917546 0.867000 0.818604 0.779360 0.749729 0.731943 0.722233 0.717148 0.714247 0.713325 0.713327 0.712097 0.709584 0.707891 0.707121 0.704992 0.701308 0.698484 0.696555 0.693291 0.689601 -100 
-100 -100 0.989802 0.964538 0.919764 0.869745 0.822889 0.784090 0.753821 0.736225 0.726810 0.721664 0.718301 0.717050 0.716942 0.715398 0.712505 0.711097 0.711557 0.709667 0.705327 0.702939 0.702910 0.699849 0.694630 -100 
-100 -100 0.988799 0.963734 0.919305 0.869689 0.823226 0.784801 0.754875 0.737538 0.728277 0.723139 0.719645 0.718198 0.717899 0.716233 0.713301 0.711938 0.712520 0.710836 0.706772 0.704682 0.704934 0.702094 0.697001 -100 
-100 -100 0.984837 0.960087 0.916242 0.866837 0.819545 0.781357 0.752756 0.735719 0.726464 0.721376 0.718041 0.716529 0.715933 0.714340 0.711726 0.710158 0.709736 0.708201 0.705347 0.703399 0.702298 0.699680 0.696380 -100 
-100 -100 0.979319 0.954702 0.911016 0.861979 0.815015 0.777087 0.748663 0.731698 0.722586 0.717579 0.714290 0.712979 0.712741 0.711413 0.708869 0.707243 0.706606 0.705200 0.702791 0.701046 0.699808 0.697335 0.694451 -100 
-100 -100 0.969541 0.944933 0.900730 0.852410 0.806796 0.769480 0.740873 0.724047 0.715553 0.710675 0.707094 0.706138 0.706876 0.705860 0.702888 0.701232 0.700842 0.699505 0.696982 0.695381 0.694549 0.692119 0.688914 -100 
-100 -100 0.946889 0.922961 0.880014 0.833285 0.789301 0.753270 0.725528 0.709249 0.701118 0.696422 0.692934 0.692135 0.693098 0.692275 0.689413 0.687799 0.687394 0.686035 0.683479 0.681800 0.680867 0.678391 0.675194 -100 
-100 -100 0.905424 0.882864 0.843043 0.798955 0.757211 0.723370 0.697788 0.682665 0.674876 0.670457 0.667344 0.666429 0.666846 0.666038 0.663723 0.662132 0.661374 0.659909 0.657485 0.655559 0.654012 0.651435 0.648649 -100 
-100 -100 0.847249 0.825934 0.788530 0.747779 0.709869 0.679084 0.655579 0.642127 0.635602 0.631599 0.628245 0.627136 0.627457 0.626545 0.624070 0.622311 0.621473 0.619890 0.617275 0.615174 0.613507 0.610832 0.607975 -100 
-100 -100 0.766005 0.745729 0.710159 0.673354 0.641179 0.614198 0.592380 0.580925 0.576734 0.573296 0.568977 0.567646 0.568569 0.567561 0.564233 0.562330 0.561979 0.560351 0.557146 0.555036 0.554405 0.551698 0.547715 -100 
-100 -100 0.661157 0.642285 0.609552 0.576689 0.549000 0.526109 0.507540 0.498338 0.495560 0.492806 0.488706 0.487463 0.488484 0.487550 0.484289 0.482528 0.482368 0.480848 0.477670 0.475631 0.475103 0.472496 0.468568 -100 
-100 -100 0.536996 0.519785 0.490904 0.461714 0.437066 0.418231 0.404380 0.397424 0.394976 0.392965 0.390370 0.389542 0.390121 0.389462 0.387299 0.385991 0.385671 0.384399 0.381923 0.380046 0.378715 0.376331 0.373620 -100 
-100 -100 0.425823 0.409642 0.383151 0.357032 0.335641 0.320251 0.309500 0.304259 0.302512 0.301155 0.299393 0.298989 0.299698 0.299387 0.297847 0.296995 0.296908 0.295918 0.293822 0.292210 0.291006 0.288893 0.286525 -100 
-100 -100 0.354533 0.338772 0.313477 0.289192 0.270050 0.256791 0.247775 0.243546 0.242371 0.241438 0.240106 0.240024 0.240990 0.240942 0.239708 0.239124 0.239277 0.238485 0.236577 0.235174 0.234189 0.232278 0.230050 -100 
-100 -100 -100 -100 -100 -100 -100 -100 -100 -100 -100 -100 -100 -100 -100 -100 -100 -100 -100 -100 -100 -100 -100 -100 -100 -100 
-100 -100 -100 -100 -100 -100 -100 -100 -100 -100 -100 -100 -100 -100 -100 -100 -100 -100 -100 -100 -100 -100 -100 -100 -100 -100 
-100 -100 -100 -100 -100 -100 -100 -100 -100 -100 -100 -100 -100 -100 -100 -100 -100 -100 -100 -100 -100 -100 -100 -100 -100 -100 
-100 -100 0.627015 0.604979 0.567528 0.527799 0.493249 0.469475 0.455556 0.450165 0.448950 0.447280 0.444100 0.441747 0.440599 0.439130 0.437160 0.436348 0.436294 0.435131 0.432270 0.429070 0.425848 0.422166 0.419009 -100 
-100 -100 0.665567 0.643645 0.606244 0.566359 0.531429 0.507178 0.492904 0.487524 0.486824 0.485370 0.482047 0.479916 0.479187 0.477639 0.475049 0.473690 0.473207 0.471692 0.468576 0.465298 0.462164 0.458356 0.454904 -100 
-100 -100 0.730059 0.708070 0.670252 0.629560 0.593459 0.567805 0.552270 0.546524 0.547119 0.545775 0.541277 0.539434 0.539651 0.538067 0.534321 0.532134 0.531123 0.529146 0.525638 0.522352 0.519748 0.515789 0.511563 -100 
-100 -100 0.798945 0.776581 0.737796 0.695411 0.656972 0.628756 0.610798 0.603152 0.602569 0.600897 0.596702 0.595351 0.595937 0.594552 0.590818 0.588400 0.587041 0.584761 0.581052 0.577621 0.574875 0.570837 0.566604 -100 
-100 -100 0.862686 0.839635 0.799304 0.754585 0.712955 0.681345 0.659859 0.648892 0.644662 0.642224 0.639791 0.639138 0.639647 0.638702 0.636067 0.634115 0.632799 0.630454 0.626647 0.622956 0.619510 0.615511 0.611989 -100 
-100 -100 0.912932 0.888970 0.846753 0.799708 0.755348 0.720414 0.695215 0.681019 0.674239 0.670901 0.668958 0.668884 0.669801 0.669313 0.667272 0.665865 0.665172 0.662925 0.658759 0.654964 0.651544 0.647692 0.644343 -100 
-100 -100 0.951097 0.926133 0.881403 0.832460 0.786451 0.748890 0.720069 0.703233 0.694778 0.690611 0.688472 0.688796 0.690770 0.690563 0.688157 0.687279 0.687999 0.685918 0.680691 0.676789 0.673894 0.670236 0.666619 -100 
-100 -100 0.972702 0.947311 0.901747 0.851673 0.804327 0.765304 0.734990 0.716877 0.707423 0.702661 0.700233 0.700381 0.702204 0.701885 0.699430 0.698584 0.699432 0.697505 0.692461 0.688820 0.686211 0.682776 0.679277 -100 
-100 -100 0.981871 0.956657 0.911949 0.861578 0.813281 0.773891 0.743876 0.725680 0.715685 0.710552 0.707868 0.707344 0.707838 0.707053 0.704945 0.703727 0.703550 0.701747 0.697988 0.694873 0.692294 0.689076 0.686034 -100 
-100 -100 0.985870 0.960859 0.916619 0.866685 0.819027 0.779991 0.750072 0.732138 0.722297 0.716964 0.713725 0.712578 0.712479 0.711166 0.708654 0.707267 0.707090 0.705400 0.701832 0.698945 0.696712 0.693635 0.690514 -100 
-100 -100 0.987340 0.962513 0.918728 0.869857 0.825296 0.786848 0.755098 0.737212 0.727859 0.722416 0.718382 0.716813 0.716648 0.714941 0.711808 0.710519 0.711386 0.709836 0.705514 0.702718 0.701617 0.698646 0.694551 -100 
-100 -100 0.986222 0.961600 0.918181 0.869762 0.825682 0.787742 0.756498 0.739010 0.729888 0.724406 0.720086 0.718145 0.717636 0.715711 0.712493 0.711218 0.712167 0.710787 0.706714 0.704177 0.703319 0.700519 0.696503 -100 
-100 -100 0.982755 0.958317 0.915116 0.866426 0.820087 0.782499 0.754135 0.737420 0.728345 0.722881 0.718683 0.716386 0.715214 0.713251 0.710506 0.709137 0.709146 0.707952 0.705186 0.703102 0.701635 0.699060 0.696153 -100 
-100 -100 0.977545 0.953163 0.909935 0.861267 0.814674 0.777404 0.749911 0.733734 0.725142 0.719736 0.715235 0.712759 0.711525 0.709719 0.707238 0.705963 0.705873 0.704833 0.702523 0.700813 0.699590 0.697170 0.694350 -100 
-100 -100 0.967746 0.943373 0.899633 0.851385 0.805456 0.768808 0.741907 0.726451 0.719326 0.714047 0.708436 0.705836 0.705048 0.703474 0.700908 0.699807 0.700212 0.699234 0.696615 0.695097 0.694531 0.692146 0.688747 -100 
-100 -100 0.945452 0.921731 0.879192 0.832440 0.788022 0.752579 0.726516 0.711607 0.704862 0.699773 0.694256 0.691826 0.691278 0.689892 0.687404 0.686294 0.686624 0.685549 0.682819 0.681172 0.680486 0.678021 0.674587 -100 
-100 -100 0.904593 0.882200 0.842696 0.798692 0.756913 0.723513 0.698881 0.684602 0.677443 0.672659 0.668304 0.666235 0.665705 0.664406 0.662053 0.660678 0.660322 0.659007 0.656430 0.654407 0.652873 0.650248 0.647339 -100 
-100 -100 0.846295 0.825230 0.788348 0.747846 0.710079 0.679600 0.656638 0.643776 0.637766 0.633467 0.629103 0.627160 0.626984 0.625683 0.622905 0.621169 0.620640 0.619063 0.616076 0.613695 0.611856 0.609060 0.606106 -100 
-100 -100 0.764081 0.744259 0.709811 0.673505 0.641637 0.614861 0.593332 0.582459 0.579292 0.575650 0.570011 0.568061 0.569323 0.568036 0.563772 0.561806 0.562259 0.560521 0.556183 0.553551 0.552810 0.549917 0.545612 -100 
-100 -100 0.659481 0.641018 0.609339 0.576896 0.549430 0.526625 0.508198 0.499463 0.497652 0.494765 0.489532 0.487870 0.489379 0.488280 0.484156 0.482309 0.482867 0.481196 0.476897 0.474308 0.473610 0.470804 0.466590 -100 
-100 -100 0.536813 0.519728 0.491161 0.462028 0.437340 0.418456 0.404637 0.397870 0.395725 0.393614 0.390572 0.389533 0.390180 0.389470 0.387094 0.385737 0.385535 0.384147 0.381255 0.378997 0.377370 0.374832 0.372073 -100 
-100 -100 0.426316 0.410124 0.383637 0.357409 0.335870 0.320346 0.309515 0.304273 0.302574 0.301129 0.299169 0.298691 0.299459 0.299179 0.297609 0.296775 0.296739 0.295686 0.293376 0.291517 0.290102 0.287890 0.285507 -100 
-100 -100 0.355227 0.339416 0.314033 0.289600 0.270280 0.256846 0.247680 0.243347 0.242108 0.241089 0.239663 0.239572 0.240611 0.240637 0.239452 0.238923 0.239119 0.238297 0.236268 0.234701 0.233572 0.231596 0.229366 -100 
-100 -100 -100 -100 -100 -100 -100 -100 -100 -100 -100 -100 -100 -100 -100 -100 -100 -100 -100 -100 -100 -100 -100 -100 -100 -100 
-100 -100 -100 -100 -100 -100 -100 -100 -100 -100 -100 -100 -100 -100 -100 -100 -100 -100 -100 -100 -100 -100 -100 -100 -100 -100 
-100 -100 -100 -100 -100 -100 -100 -100 -100 -100 -100 -100 -100 -100 -100 -100 -100 -100 -100 -100 -100 -100 -100 -100 -100 -100 
-100 -100 0.626534 0.604200 0.566204 0.525823 0.490617 0.466354 0.452054 0.446381 0.445319 0.443743 0.440576 0.438612 0.437916 0.436419 0.433952 0.432749 0.432550 0.431614 0.429393 0.427043 0.424687 0.421450 0.418365 -100 
-100 -100 0.665030 0.642804 0.604834 0.564200 0.528447 0.503573 0.488888 0.483341 0.483452 0.482034 0.478012 0.476283 0.476437 0.474873 0.471341 0.469444 0.468893 0.467697 0.465278 0.463004 0.461090 0.457826 0.454269 -100 
-100 -100 0.729411 0.707129 0.668764 0.627216 0.590024 0.563625 0.547927 0.542727 0.547660 0.546298 0.537589 0.535834 0.538015 0.536401 0.530429 0.527347 0.526342 0.524787 0.522050 0.520073 0.519861 0.516560 0.511273 -100 
-100 -100 0.798442 0.775802 0.736475 0.693238 0.653689 0.624659 0.606443 0.599285 0.602945 0.601178 0.592712 0.591369 0.593849 0.592443 0.586579 0.583385 0.582194 0.580422 0.577476 0.575356 0.575015 0.571682 0.566437 -100 
-100 -100 0.862676 0.839364 0.798418 0.753001 0.710600 0.678190 0.655954 0.644625 0.641108 0.638482 0.635012 0.634600 0.635997 0.635073 0.631607 0.629496 0.628762 0.626970 0.623633 0.620864 0.618697 0.615350 0.611786 -100 
-100 -100 0.913675 0.889436 0.846347 0.798836 0.754255 0.718674 0.692416 0.677611 0.670900 0.667341 0.664888 0.665022 0.666629 0.666196 0.663702 0.662704 0.663437 0.661728 0.657171 0.653774 0.651193 0.647864 0.644587 -100 
-100 -100 0.954503 0.928960 0.881867 0.832584 0.787880 0.749884 0.718835 0.701272 0.694364 0.689979 0.685842 0.686428 0.690639 0.690551 0.686374 0.686565 0.690542 0.688944 0.681318 0.676893 0.674373 0.671049 0.667448 -100 
-100 -100 0.975862 0.949955 0.902171 0.851965 0.806225 0.766967 0.734513 0.715779 0.707936 0.702976 0.698530 0.698887 0.702905 0.702712 0.698543 0.698840 0.702986 0.701489 0.693886 0.689515 0.687088 0.683864 0.680331 -100 
-100 -100 0.981970 0.956670 0.911539 0.861426 0.814400 0.774942 0.743530 0.724898 0.714951 0.709637 0.706498 0.706032 0.707069 0.706359 0.704011 0.703472 0.705015 0.703590 0.698788 0.695419 0.693111 0.690044 0.686884 -100 
-100 -100 0.984996 0.960041 0.915950 0.866775 0.821835 0.782866 0.750447 0.731968 0.722290 0.716765 0.712899 0.711775 0.712201 0.710936 0.708096 0.707154 0.708356 0.706974 0.702540 0.699402 0.697515 0.694502 0.691045 -100 
-100 -100 0.986415 0.961738 0.918653 0.872193 0.842010 0.803706 0.758185 0.738618 0.729925 0.724212 0.718438 0.716802 0.717802 0.716120 0.712003 0.711230 0.715812 0.714498 0.706832 0.703533 0.704258 0.701243 0.695027 -100 
-100 -100 0.985101 0.960641 0.917953 0.871992 0.842357 0.804684 0.759834 0.740792 0.732414 0.726616 0.720395 0.718233 0.718760 0.716793 0.712572 0.711799 0.716424 0.715255 0.707827 0.704749 0.705683 0.702786 0.696593 -100 
-100 -100 0.981465 0.957100 0.914034 0.866183 0.822640 0.785479 0.755240 0.738465 0.729966 0.724181 0.718740 0.715947 0.714838 0.712717 0.709627 0.708636 0.709875 0.708920 0.705310 0.702933 0.701794 0.699129 0.695647 -100 
-100 -100 0.977123 0.952657 0.908976 0.860533 0.815003 0.778235 0.750699 0.735198 0.727912 0.722149 0.715694 0.712241 0.710632 0.708557 0.705906 0.705093 0.706161 0.705399 0.702453 0.700664 0.699961 0.697453 0.693917 -100 
-100 -100 0.972232 0.947326 0.899468 0.850738 0.804718 0.768593 0.742870 0.729173 0.726898 0.721250 0.710199 0.705753 0.704304 0.702377 0.699648 0.699250 0.702455 0.701783 0.697023 0.695550 0.696586 0.694098 0.688858 -100 
-100 -100 0.950341 0.926065 0.879366 0.832051 0.787419 0.752420 0.727519 0.714362 0.712507 0.707041 0.696026 0.691736 0.690553 0.688821 0.686139 0.685708 0.688817 0.688014 0.683098 0.681469 0.682387 0.679799 0.674481 -100 
-100 -100 0.905395 0.882844 0.842689 0.798637 0.757215 0.724109 0.699772 0.686262 0.680829 0.675671 0.668964 0.665835 0.665294 0.663732 0.660807 0.659808 0.660654 0.659513 0.656052 0.653883 0.653087 0.650311 0.646338 -100 
-100 -100 0.846870 0.825753 0.788640 0.748495 0.711930 0.681630 0.657946 0.645467 0.641187 0.636563 0.629905 0.627185 0.627836 0.626358 0.622330 0.620799 0.621788 0.620281 0.615836 0.613102 0.612189 0.609202 0.604878 -100 
-100 -100 0.765410 0.745525 0.710808 0.675591 0.648586 0.621949 0.596237 0.585712 0.590145 0.586249 0.572761 0.570131 0.580783 0.579391 0.565400 0.563551 0.569846 0.568091 0.557705 0.554526 0.561067 0.557925 0.545600 -100 
-100 -100 0.661071 0.642531 0.610548 0.579149 0.556528 0.533774 0.511009 0.502536 0.508172 0.505102 0.492284 0.490087 0.500804 0.499672 0.486138 0.484360 0.490647 0.488937 0.478661 0.475523 0.481874 0.478845 0.466888 -100 
-100 -100 0.537896 0.520752 0.492080 0.463211 0.439593 0.420626 0.405699 0.398992 0.398159 0.395908 0.391313 0.390019 0.391779 0.391095 0.387598 0.386290 0.387238 0.385856 0.381740 0.379150 0.378221 0.375565 0.371796 -100 
-100 -100 0.427461 0.411212 0.384623 0.358376 0.337073 0.321420 0.310148 0.304854 0.303542 0.301961 0.299376 0.298783 0.300001 0.299755 0.297790 0.297045 0.297479 0.296484 0.293770 0.291760 0.290565 0.288315 0.285584 -100 
-100 -100 0.356458 0.340605 0.315140 0.290622 0.271247 0.257678 0.248307 0.243862 0.242590 0.241429 0.239768 0.239591 0.240689 0.240736 0.239537 0.239116 0.239518 0.238783 0.236697 0.235080 0.233962 0.231999 0.229754 -100 
-100 -100 -100 -100 -100 -100 -100 -100 -100 -100 -100 -100 -100 -100 -100 -100 -100 -100 -100 -100 -100 -100 -100 -100 -100 -100 
-100 -100 -100 -100 -100 -100 -100 -100 -100 -100 -100 -100 -100 -100 -100 -100 -100 -100 -100 -100 -100 -100 -100 -100 -100 -100 
-100 -100 -100 -100 -100 -100 -100 -100 -100 -100 -100 -100 -100 -100 -100 -100 -100 -100 -100 -100 -100 -100 -100 -100 -100 -100 
-100 -100 0.625500 0.602929 0.564523 0.523671 0.488022 0.463361 0.448647 0.442594 0.441359 0.440016 0.437415 0.436031 0.435731 0.434393 0.431877 0.430476 0.430091 0.429181 0.427265 0.425354 0.423377 0.420350 0.417340 -100 
-100 -100 0.663973 0.641506 0.603107 0.561946 0.525647 0.500229 0.484962 0.478878 0.478681 0.477403 0.473902 0.472750 0.473328 0.471950 0.468401 0.466379 0.465753 0.464686 0.462655 0.460910 0.459474 0.456508 0.453079 -100 
-100 -100 0.728347 0.705824 0.667018 0.624880 0.587020 0.559908 0.543433 0.537516 0.541985 0.540647 0.532387 0.531187 0.533830 0.532429 0.526460 0.523347 0.522416 0.521112 0.518839 0.517476 0.517854 0.514947 0.509834 -100 
-100 -100 0.797483 0.774606 0.734829 0.690969 0.650687 0.620868 0.601804 0.593879 0.597024 0.595201 0.587073 0.586192 0.589081 0.587880 0.582041 0.578875 0.577832 0.576379 0.573931 0.572446 0.572721 0.569818 0.564769 -100 
-100 -100 0.861856 0.838321 0.796956 0.750956 0.707874 0.674722 0.651712 0.639720 0.635773 0.633052 0.629766 0.629654 0.631320 0.630544 0.627122 0.625052 0.624464 0.622976 0.620113 0.617922 0.616306 0.613342 0.609959 -100 
-100 -100 0.912790 0.888389 0.844997 0.797052 0.751959 0.715783 0.688894 0.673596 0.666606 0.662948 0.660529 0.660795 0.662538 0.662188 0.659727 0.658764 0.659614 0.658146 0.653965 0.651025 0.648877 0.645831 0.642674 -100 
-100 -100 0.953299 0.927676 0.880452 0.830937 0.785949 0.747542 0.716012 0.698130 0.691125 0.686658 0.682407 0.682989 0.687234 0.687189 0.683048 0.683278 0.687350 0.685916 0.678530 0.674405 0.672176 0.669019 0.665460 -100 
-100 -100 0.974318 0.948366 0.900518 0.850184 0.804288 0.764769 0.731983 0.713059 0.705207 0.700200 0.695625 0.695953 0.699992 0.699858 0.695747 0.696097 0.700316 0.698915 0.691422 0.687182 0.684879 0.681716 0.678174 -100 
-100 -100 0.980139 0.954767 0.909522 0.859270 0.812115 0.772489 0.740882 0.722141 0.712186 0.706860 0.703694 0.703274 0.704410 0.703807 0.701552 0.701088 0.702690 0.701295 0.696483 0.693076 0.690715 0.687607 0.684421 -100 
-100 -100 0.982790 0.957744 0.913514 0.864201 0.819160 0.780095 0.747575 0.729032 0.719348 0.713831 0.710000 0.708998 0.709605 0.708508 0.705795 0.704951 0.706208 0.704806 0.700256 0.696925 0.694822 0.691685 0.688202 -100 
-100 -100 0.983799 0.959044 0.915848 0.869303 0.839080 0.800757 0.755204 0.735595 0.726903 0.721186 0.715434 0.713948 0.715175 0.713699 0.709731 0.709079 0.713722 0.712360 0.704497 0.700875 0.701230 0.698024 0.691802 -100 
-100 -100 0.982184 0.957683 0.914949 0.868987 0.839397 0.801786 0.756953 0.737871 0.729451 0.723599 0.717349 0.715294 0.716023 0.714266 0.710225 0.709621 0.714348 0.713142 0.705481 0.702022 0.702523 0.699393 0.693167 -100 
-100 -100 0.978452 0.954084 0.911047 0.863280 0.819871 0.782835 0.752645 0.735816 0.727192 0.721264 0.715724 0.712945 0.711968 0.710030 0.707158 0.706415 0.707847 0.706894 0.703054 0.700308 0.698774 0.695846 0.692256 -100 
-100 -100 0.974207 0.949777 0.906194 0.857896 0.812544 0.775934 0.748464 0.732880 0.725390 0.719390 0.712747 0.709217 0.707674 0.705755 0.703347 0.702863 0.704229 0.703528 0.700365 0.698231 0.697175 0.694390 0.690694 -100 
-100 -100 0.969546 0.944706 0.897003 0.848437 0.802568 0.766584 0.740917 0.727085 0.724522 0.718562 0.707265 0.702695 0.701296 0.699519 0.697046 0.697054 0.700680 0.700128 0.695142 0.693342 0.694081 0.691314 0.685858 -100 
-100 -100 0.948054 0.923840 0.877276 0.830081 0.785533 0.750604 0.725682 0.712319 0.710113 0.704290 0.692991 0.688552 0.687412 0.685854 0.683477 0.683515 0.687106 0.686470 0.681353 0.679409 0.680036 0.677179 0.671643 -100 
-100 -100 0.903619 0.881087 0.840975 0.796956 0.755534 0.722377 0.697887 0.684095 0.678284 0.672751 0.665747 0.662476 0.661994 0.660653 0.658110 0.657629 0.658961 0.658011 0.654402 0.651927 0.650815 0.647777 0.643632 -100 
-100 -100 0.845532 0.824393 0.787241 0.747029 0.710355 0.679878 0.655924 0.643097 0.638437 0.633462 0.626548 0.623753 0.624540 0.623349 0.619753 0.618771 0.620251 0.618946 0.614372 0.611336 0.610108 0.606875 0.602407 -100 
-100 -100 0.764465 0.744526 0.709698 0.674330 0.647129 0.620220 0.594149 0.583240 0.587329 0.583135 0.569447 0.566833 0.577722 0.576669 0.563103 0.561795 0.568571 0.567024 0.556528 0.553067 0.559321 0.555973 0.543534 -100 
-100 -100 0.660473 0.641861 0.609726 0.578123 0.555248 0.532183 0.509036 0.500177 0.505490 0.502177 0.489224 0.487095 0.498066 0.497271 0.484137 0.482866 0.489606 0.488119 0.477775 0.474416 0.480542 0.477374 0.465348 -100 
-100 -100 0.537635 0.520405 0.491567 0.462475 0.438592 0.419327 0.404057 0.397001 0.395865 0.393404 0.388716 0.387470 0.389404 0.388975 0.385827 0.384963 0.386330 0.385181 0.381071 0.378363 0.377318 0.374609 0.370827 -100 
-100 -100 0.427487 0.411153 0.384402 0.357942 0.336401 0.320500 0.308959 0.303385 0.301814 0.300042 0.297348 0.296733 0.298009 0.297897 0.296172 0.295778 0.296580 0.295833 0.293209 0.291203 0.290013 0.287802 0.285113 -100 
-100 -100 0.356668 0.340735 0.315116 0.290400 0.270814 0.257045 0.247468 0.242803 0.241308 0.239961 0.238161 0.237895 0.238956 0.239037 0.237988 0.237845 0.238576 0.238098 0.236162 0.234639 0.233614 0.231753 0.229584 -100 
-100 -100 -100 -100 -100 -100 -100 -100 -100 -100 -100 -100 -100 -100 -100 -100 -100 -100 -100 -100 -100 -100 -100 -100 -100 -100 
-100 -100 -100 -100 -100 -100 -100 -100 -100 -100 -100 -100 -100 -100 -100 -100 -100 -100 -100 -100 -100 -100 -100 -100 -100 -100 
-100 -100 -100 -100 -100 -100 -100 -100 -100 -100 -100 -100 -100 -100 -100 -100 -100 -100 -100 -100 -100 -100 -100 -100 -100 -100 
-100 -100 0.623575 0.600851 0.562182 0.521037 0.485078 0.460007 0.444694 0.438035 0.436168 0.435116 0.433625 0.433013 0.433114 0.432154 0.430070 0.428747 0.428249 0.427246 0.425350 0.423511 0.421506 0.418502 0.415597 -100 
-100 -100 0.661951 0.639347 0.600714 0.559283 0.522675 0.496720 0.480567 0.473457 0.471705 0.470611 0.468878 0.468505 0.469139 0.468188 0.465564 0.463916 0.463334 0.462267 0.460312 0.458618 0.456977 0.454089 0.451023 -100 
-100 -100 0.726218 0.703574 0.664577 0.622212 0.584088 0.556259 0.538299 0.530296 0.529270 0.527958 0.524990 0.524893 0.526735 0.525832 0.522008 0.519812 0.519221 0.518028 0.515794 0.514297 0.513542 0.510758 0.506984 -100 
-100 -100 0.795337 0.772330 0.732363 0.688239 0.647633 0.617042 0.596474 0.586456 0.584138 0.582270 0.579276 0.579397 0.581458 0.580718 0.576964 0.574700 0.573977 0.572651 0.570298 0.568703 0.567878 0.565097 0.561366 -100 
-100 -100 0.859467 0.835829 0.794398 0.748082 0.704503 0.670694 0.646820 0.633833 0.628301 0.625568 0.623687 0.623958 0.625339 0.624862 0.622376 0.620602 0.619808 0.618370 0.615930 0.613924 0.612152 0.609275 0.606257 -100 
-100 -100 0.909404 0.885056 0.842139 0.794001 0.748264 0.711594 0.684421 0.668736 0.661195 0.657557 0.655612 0.655897 0.657229 0.657005 0.655092 0.653828 0.653536 0.652008 0.648946 0.646501 0.644415 0.641399 0.638367 -100 
-100 -100 0.946194 0.921130 0.876538 0.827205 0.780680 0.741954 0.711543 0.693773 0.685427 0.681006 0.678065 0.678244 0.680142 0.680065 0.677917 0.677186 0.678215 0.676618 0.672122 0.669127 0.667218 0.664047 0.660434 -100 
-100 -100 0.966835 0.941433 0.896197 0.846031 0.798557 0.758801 0.727341 0.708684 0.699620 0.694702 0.691425 0.691356 0.693074 0.692916 0.690779 0.690115 0.691204 0.689539 0.684828 0.681586 0.679468 0.676187 0.672544 -100 
-100 -100 0.975622 0.950267 0.905400 0.854788 0.806263 0.766397 0.735731 0.717208 0.707326 0.702161 0.699260 0.698839 0.699623 0.699168 0.697353 0.696354 0.696342 0.694599 0.690772 0.687509 0.684741 0.681373 0.678244 -100 
-100 -100 0.978681 0.953445 0.908897 0.858648 0.810772 0.771461 0.741188 0.723058 0.713295 0.708000 0.704798 0.704035 0.704510 0.703712 0.701573 0.700444 0.700393 0.698602 0.694630 0.691085 0.688086 0.684605 0.681454 -100 
-100 -100 0.979032 0.954002 0.909949 0.860894 0.816265 0.777759 0.745884 0.727881 0.718747 0.713309 0.709173 0.708085 0.708667 0.707588 0.704861 0.703874 0.704799 0.703048 0.698109 0.694205 0.691653 0.688075 0.684202 -100 
-100 -100 0.977081 0.952348 0.908835 0.860462 0.816557 0.778780 0.747562 0.729962 0.720936 0.715304 0.710745 0.709174 0.709360 0.708077 0.705353 0.704530 0.705674 0.704119 0.699323 0.695511 0.693030 0.689488 0.685616 -100 
-100 -100 0.973321 0.948888 0.905815 0.857397 0.811464 0.774230 0.745996 0.729109 0.719703 0.713837 0.709363 0.707197 0.706528 0.705151 0.703032 0.702377 0.702966 0.701745 0.698216 0.694954 0.692200 0.688814 0.685620 -100 
-100 -100 0.968347 0.944088 0.901208 0.852980 0.806882 0.770068 0.742790 0.726355 0.717156 0.711081 0.706095 0.703515 0.702621 0.701329 0.699553 0.699260 0.700128 0.699255 0.696201 0.693422 0.691130 0.687872 0.684537 -100 
-100 -100 0.959015 0.934876 0.891785 0.844028 0.798407 0.762165 0.735570 0.719717 0.711695 0.705528 0.699331 0.696537 0.696161 0.695090 0.693200 0.693344 0.695272 0.694647 0.691107 0.688582 0.687377 0.684152 0.679809 -100 
-100 -100 0.937921 0.914413 0.872459 0.826075 0.781778 0.746522 0.720542 0.705033 0.697212 0.691088 0.684867 0.682165 0.682013 0.681189 0.679515 0.679842 0.681886 0.681299 0.677725 0.675119 0.673837 0.670550 0.666163 -100 
-100 -100 0.898832 0.876511 0.837188 0.793288 0.751487 0.717926 0.692856 0.677741 0.669461 0.663589 0.658404 0.656018 0.655811 0.655206 0.653958 0.654137 0.655327 0.654578 0.651475 0.648531 0.646107 0.642692 0.639192 -100 
-100 -100 0.841926 0.820804 0.783826 0.743139 0.705059 0.674054 0.650277 0.636392 0.629299 0.623977 0.618836 0.616738 0.617110 0.616689 0.615128 0.615015 0.615994 0.615010 0.611592 0.608301 0.605548 0.602011 0.598561 -100 
-100 -100 0.760964 0.740976 0.706219 0.669486 0.637150 0.609565 0.586867 0.574890 0.570966 0.566451 0.559985 0.558149 0.560440 0.560170 0.556895 0.556475 0.558375 0.557235 0.552525 0.549048 0.547496 0.543966 0.539229 -100 
-100 -100 0.657440 0.638746 0.606629 0.573599 0.545501 0.521762 0.502092 0.492248 0.489750 0.486143 0.480274 0.478870 0.481459 0.481361 0.478159 0.477765 0.479700 0.478650 0.474099 0.470831 0.469508 0.466249 0.461734 -100 
-100 -100 0.535791 0.518446 0.489376 0.459589 0.434128 0.414351 0.399482 0.391693 0.388699 0.385975 0.382625 0.381765 0.383035 0.383102 0.381718 0.381679 0.382749 0.382031 0.379116 0.376470 0.374482 0.371757 0.368927 -100 
-100 -100 0.426142 0.409691 0.382711 0.355851 0.333603 0.317340 0.305684 0.299614 0.297164 0.295165 0.292884 0.292377 0.293382 0.293526 0.292685 0.292908 0.293994 0.293660 0.291584 0.289698 0.288268 0.286147 0.283871 -100 
-100 -100 0.355597 0.339543 0.313694 0.288672 0.268718 0.254688 0.244892 0.239901 0.237999 0.236445 0.234631 0.234313 0.235285 0.235447 0.234741 0.235056 0.236259 0.236189 0.234584 0.233259 0.232380 0.230688 0.228678 -100 
-100 -100 -100 -100 -100 -100 -100 -100 -100 -100 -100 -100 -100 -100 -100 -100 -100 -100 -100 -100 -100 -100 -100 -100 -100 -100 
-100 -100 -100 -100 -100 -100 -100 -100 -100 -100 -100 -100 -100 -100 -100 -100 -100 -100 -100 -100 -100 -100 -100 -100 -100 -100 
-100 -100 -100 -100 -100 -100 -100 -100 -100 -100 -100 -100 -100 -100 -100 -100 -100 -100 -100 -100 -100 -100 -100 -100 -100 -100 
-100 -100 0.621321 0.598513 0.559722 0.518465 0.482390 0.456952 0.441005 0.433801 0.431697 0.430953 0.430238 0.430483 0.431302 0.430824 0.429013 0.427796 0.427315 0.426183 0.424100 0.422217 0.420270 0.417227 0.414200 -100 
-100 -100 0.659558 0.636896 0.598204 0.556774 0.520213 0.493817 0.476726 0.468842 0.466656 0.465796 0.464861 0.465320 0.466689 0.466264 0.464009 0.462666 0.462344 0.461207 0.458959 0.457212 0.455742 0.452832 0.449554 -100 
-100 -100 0.723647 0.700975 0.662011 0.619857 0.582177 0.553824 0.534358 0.525195 0.523231 0.522053 0.520141 0.520901 0.523750 0.523417 0.519829 0.518188 0.518330 0.517127 0.514278 0.512696 0.512508 0.509700 0.505296 -100 
-100 -100 0.792652 0.769604 0.729659 0.685739 0.645580 0.614444 0.592345 0.581187 0.577965 0.576184 0.574114 0.574969 0.577976 0.577762 0.574202 0.572467 0.572440 0.571083 0.568116 0.566424 0.566161 0.563323 0.558913 -100 
-100 -100 0.856631 0.832928 0.791486 0.745250 0.701859 0.667575 0.642622 0.628928 0.623164 0.620524 0.618930 0.619590 0.621450 0.621356 0.619126 0.617557 0.616850 0.615281 0.612610 0.610563 0.608981 0.605991 0.602604 -100 
-100 -100 0.906136 0.881778 0.839053 0.791199 0.745899 0.708894 0.680728 0.664645 0.657491 0.653946 0.651644 0.651926 0.653519 0.653498 0.651571 0.650080 0.649273 0.647492 0.644557 0.642264 0.640441 0.637245 0.633721 -100 
-100 -100 0.941731 0.916841 0.873123 0.824588 0.779125 0.740234 0.708631 0.690728 0.683852 0.679508 0.675045 0.674727 0.676785 0.676758 0.674210 0.672758 0.672552 0.670591 0.666752 0.664295 0.663287 0.659877 0.655130 -100 
-100 -100 0.962008 0.936745 0.892326 0.842897 0.796433 0.756545 0.724002 0.705308 0.697796 0.693003 0.688236 0.687716 0.689643 0.689555 0.686996 0.685542 0.685292 0.683149 0.678975 0.676131 0.674775 0.671160 0.666343 -100 
-100 -100 0.971388 0.945900 0.900993 0.850417 0.802053 0.761944 0.730712 0.712130 0.702932 0.698008 0.694805 0.694504 0.695669 0.695475 0.693578 0.692120 0.691232 0.688905 0.684895 0.681380 0.678435 0.674611 0.670907 -100 
-100 -100 0.974583 0.949028 0.903940 0.853160 0.804639 0.764980 0.734658 0.716535 0.707168 0.702203 0.699255 0.699038 0.700124 0.699787 0.697803 0.696433 0.695781 0.693346 0.688778 0.684591 0.681055 0.677032 0.673436 -100 
-100 -100 0.975150 0.949657 0.904584 0.854461 0.807586 0.768690 0.738173 0.720414 0.711879 0.706809 0.702903 0.702552 0.703872 0.703414 0.701050 0.699988 0.700379 0.697990 0.692391 0.687705 0.684526 0.680359 0.676018 -100 
-100 -100 0.972934 0.947767 0.903279 0.853880 0.807732 0.769547 0.739622 0.722122 0.713515 0.708205 0.703992 0.703310 0.704392 0.703851 0.701593 0.700828 0.701591 0.699464 0.693978 0.689334 0.686177 0.682024 0.677687 -100 
-100 -100 0.968508 0.943823 0.900297 0.851405 0.804764 0.767106 0.738650 0.721286 0.711588 0.705933 0.702250 0.701210 0.701727 0.701193 0.699510 0.699033 0.699549 0.697875 0.693555 0.689428 0.685935 0.681933 0.678326 -100 
-100 -100 0.963224 0.938871 0.895920 0.847610 0.801317 0.764081 0.736052 0.718631 0.708516 0.702528 0.698717 0.697589 0.698284 0.697931 0.696443 0.696436 0.697548 0.696372 0.692465 0.688822 0.685845 0.681985 0.678203 -100 
-100 -100 0.953493 0.929425 0.886832 0.839316 0.793816 0.757125 0.729345 0.711896 0.701837 0.695643 0.691553 0.690783 0.692879 0.692838 0.690665 0.691165 0.693926 0.693151 0.688428 0.685039 0.683686 0.679883 0.674586 -100 
-100 -100 0.932801 0.909375 0.867928 0.821808 0.777649 0.741901 0.714639 0.697425 0.687452 0.681195 0.676987 0.676225 0.678502 0.678730 0.676873 0.677726 0.680788 0.680223 0.675611 0.672255 0.670911 0.667099 0.661785 -100 
-100 -100 0.894932 0.872544 0.833165 0.789265 0.747391 0.713288 0.687099 0.670634 0.661049 0.654953 0.650703 0.649561 0.650858 0.651264 0.650582 0.651536 0.653495 0.652945 0.649446 0.645986 0.643145 0.639291 0.635412 -100 
-100 -100 0.839301 0.817916 0.780400 0.739394 0.701016 0.669395 0.644583 0.629518 0.621410 0.615813 0.611194 0.610014 0.611597 0.612151 0.611349 0.612127 0.613766 0.613125 0.609728 0.606156 0.603100 0.599217 0.595465 -100 
-100 -100 0.760308 0.739761 0.703655 0.666227 0.633477 0.605215 0.581433 0.568326 0.563522 0.558718 0.552608 0.551641 0.555029 0.555674 0.553127 0.553453 0.555409 0.554704 0.550804 0.547340 0.545547 0.541781 0.536920 -100 
-100 -100 0.657261 0.638007 0.604522 0.570779 0.542254 0.517880 0.497233 0.486367 0.483069 0.479187 0.473608 0.472933 0.476468 0.477149 0.474586 0.474919 0.476945 0.476371 0.472680 0.469530 0.468111 0.464725 0.460132 -100 
-100 -100 0.534653 0.517024 0.487339 0.457135 0.431315 0.411060 0.395514 0.386957 0.383309 0.380344 0.377180 0.376718 0.378555 0.379172 0.378390 0.379150 0.380857 0.380614 0.378012 0.375442 0.373517 0.370779 0.367872 -100 
-100 -100 0.424821 0.408223 0.380944 0.353827 0.331329 0.314764 0.302698 0.296150 0.293264 0.291063 0.288818 0.288437 0.289634 0.290057 0.289667 0.290529 0.292240 0.292365 0.290562 0.288822 0.287538 0.285525 0.283291 -100 
-100 -100 0.354374 0.338219 0.312178 0.286958 0.266823 0.252617 0.242598 0.237325 0.235134 0.233400 0.231516 0.231155 0.232105 0.232345 0.231918 0.232725 0.234496 0.234878 0.233578 0.232479 0.231828 0.230333 0.228439 -100 
-100 -100 -100 -100 -100 -100 -100 -100 -100 -100 -100 -100 -100 -100 -100 -100 -100 -100 -100 -100 -100 -100 -100 -100 -100 -100 
-100 -100 -100 -100 -100 -100 -100 -100 -100 -100 -100 -100 -100 -100 -100 -100 -100 -100 -100 -100 -100 -100 -100 -100 -100 -100 
-100 -100 -100 -100 -100 -100 -100 -100 -100 -100 -100 -100 -100 -100 -100 -100 -100 -100 -100 -100 -100 -100 -100 -100 -100 -100 
-100 -100 0.618823 0.595951 0.557086 0.515817 0.479813 0.454074 0.437455 0.429827 0.427788 0.427323 0.427074 0.428127 0.430001 0.429981 0.428070 0.426914 0.426651 0.425405 0.422943 0.421024 0.419442 0.416359 0.412884 -100 
-100 -100 0.656944 0.634247 0.595568 0.554327 0.518227 0.491497 0.473311 0.464904 0.463100 0.462478 0.461613 0.462919 0.465974 0.466044 0.463139 0.461905 0.462229 0.461011 0.458028 0.456277 0.455810 0.452856 0.448476 -100 
-100 -100 0.720854 0.698188 0.659403 0.617878 0.581715 0.553035 0.531485 0.521771 0.521723 0.520742 0.517373 0.519188 0.527131 0.527323 0.519772 0.518055 0.521100 0.519837 0.514060 0.512737 0.516925 0.514042 0.505039 -100 
-100 -100 0.789679 0.766627 0.726855 0.683585 0.644963 0.613500 0.589306 0.577625 0.576373 0.574762 0.571115 0.572916 0.580952 0.581232 0.573683 0.571840 0.574696 0.573243 0.567297 0.565840 0.569929 0.566967 0.557896 -100 
-100 -100 0.853448 0.829701 0.788344 0.742512 0.700071 0.665472 0.639048 0.624895 0.620082 0.617586 0.615249 0.616344 0.619813 0.620099 0.616962 0.615395 0.615324 0.613561 0.609964 0.607873 0.607525 0.604348 0.599383 -100 
-100 -100 0.902659 0.878286 0.835796 0.788666 0.744896 0.707702 0.677778 0.661375 0.655934 0.652498 0.648549 0.648744 0.651454 0.651661 0.648891 0.647179 0.646616 0.644531 0.640870 0.638648 0.638085 0.634629 0.629428 -100 
-100 -100 0.937668 0.912874 0.869958 0.823058 0.784091 0.745166 0.707563 0.689747 0.690168 0.685887 0.673951 0.672692 0.677492 0.677541 0.671939 0.669865 0.672290 0.669928 0.662896 0.661030 0.665181 0.661444 0.651010 -100 
-100 -100 0.957608 0.932402 0.888706 0.840842 0.800830 0.760913 0.722418 0.703864 0.703699 0.699012 0.686819 0.685420 0.690124 0.690142 0.684536 0.682404 0.684710 0.682060 0.674551 0.672157 0.675820 0.671796 0.661269 -100 
-100 -100 0.967108 0.941450 0.896430 0.846310 0.799221 0.758932 0.726188 0.707460 0.700209 0.695523 0.690731 0.690501 0.692748 0.692865 0.690272 0.688454 0.687483 0.684533 0.679468 0.675582 0.673368 0.669036 0.663687 -100 
-100 -100 0.970703 0.944755 0.898896 0.847893 0.799654 0.759670 0.728456 0.710212 0.702287 0.697664 0.693942 0.694330 0.696586 0.696764 0.694502 0.693013 0.692498 0.689376 0.683371 0.678377 0.675027 0.670417 0.665488 -100 
-100 -100 0.973072 0.946854 0.899653 0.848834 0.802436 0.763135 0.731409 0.713928 0.709565 0.704879 0.697630 0.697818 0.700679 0.700900 0.698183 0.697306 0.698513 0.695449 0.687775 0.682167 0.680267 0.675457 0.668528 -100 
-100 -100 0.970696 0.944816 0.898204 0.848091 0.802348 0.763717 0.732558 0.715210 0.710579 0.705622 0.698226 0.698251 0.701048 0.701307 0.698784 0.698331 0.700067 0.697336 0.689747 0.684145 0.682240 0.677434 0.670507 -100 
-100 -100 0.964240 0.939163 0.894796 0.845510 0.798662 0.760540 0.731293 0.713403 0.704214 0.698826 0.695265 0.695509 0.697890 0.698255 0.696511 0.696310 0.697529 0.695371 0.689412 0.684299 0.680928 0.676294 0.671295 -100 
-100 -100 0.958629 0.934007 0.890589 0.842068 0.795673 0.757965 0.728987 0.710677 0.700189 0.694374 0.691435 0.692019 0.695364 0.695999 0.693938 0.694267 0.696611 0.695109 0.689323 0.684788 0.682422 0.677953 0.672342 -100 
-100 -100 0.949173 0.924872 0.882009 0.834423 0.788997 0.751816 0.722799 0.704075 0.692936 0.686852 0.684396 0.686307 0.694461 0.695521 0.689851 0.690749 0.697850 0.696921 0.687626 0.683600 0.689048 0.684643 0.671268 -100 
-100 -100 0.928937 0.905279 0.863548 0.817380 0.773347 0.737087 0.708492 0.689927 0.678805 0.672561 0.669855 0.671668 0.679976 0.681308 0.675996 0.677378 0.684942 0.684394 0.675379 0.671519 0.677069 0.672721 0.659365 -100 
-100 -100 0.891923 0.869232 0.829254 0.785230 0.743632 0.708992 0.681342 0.663737 0.653655 0.647440 0.643573 0.643858 0.647850 0.649253 0.647978 0.649593 0.653185 0.652814 0.648026 0.644117 0.642296 0.638027 0.632325 -100 
-100 -100 0.838311 0.816348 0.777434 0.736207 0.698755 0.666569 0.639623 0.623548 0.615900 0.610111 0.604715 0.604459 0.608444 0.609898 0.608490 0.609802 0.612536 0.612193 0.608274 0.604538 0.602392 0.598201 0.592976 -100 
-100 -100 0.764998 0.743152 0.702850 0.665195 0.637804 0.608977 0.578728 0.564720 0.565504 0.560477 0.548319 0.547944 0.556543 0.557946 0.551419 0.551617 0.554402 0.554061 0.549999 0.546964 0.549185 0.545219 0.536054 -100 
-100 -100 0.662498 0.641956 0.604206 0.570243 0.547092 0.522222 0.495223 0.483566 0.485909 0.481811 0.470134 0.469909 0.478481 0.479774 0.473134 0.473291 0.476135 0.475964 0.472194 0.469563 0.472217 0.468741 0.459971 -100 
-100 -100 0.535018 0.516869 0.485825 0.455415 0.430543 0.409935 0.392686 0.383536 0.380623 0.377472 0.373206 0.373063 0.376373 0.377421 0.376030 0.377183 0.379678 0.379862 0.377293 0.374908 0.373852 0.371136 0.367414 -100 
-100 -100 0.423881 0.407085 0.379310 0.352063 0.329816 0.313072 0.300349 0.293469 0.290673 0.288314 0.285662 0.285361 0.287020 0.287634 0.287233 0.288544 0.290885 0.291433 0.289828 0.288286 0.287434 0.285555 0.283129 -100 
-100 -100 0.353141 0.336904 0.310692 0.285396 0.265287 0.251031 0.240839 0.235410 0.233102 0.231227 0.229177 0.228736 0.229691 0.229944 0.229631 0.230822 0.233124 0.233925 0.232909 0.232065 0.231719 0.230436 0.228618 -100 
-100 -100 -100 -100 -100 -100 -100 -100 -100 -100 -100 -100 -100 -100 -100 -100 -100 -100 -100 -100 -100 -100 -100 -100 -100 -100 
-100 -100 -100 -100 -100 -100 -100 -100 -100 -100 -100 -100 -100 -100 -100 -100 -100 -100 -100 -100 -100 -100 -100 -100 -100 -100 
-100 -100 -100 -100 -100 -100 -100 -100 -100 -100 -100 -100 -100 -100 -100 -100 -100 -100 -100 -100 -100 -100 -100 -100 -100 -100 
-100 -100 0.616255 0.593276 0.554232 0.512762 0.476546 0.450553 0.433628 0.425745 0.423620 0.423346 0.423539 0.425116 0.427448 0.427737 0.425983 0.424850 0.424532 0.423192 0.420637 0.418660 0.417044 0.413924 0.410416 -100 
-100 -100 0.654325 0.631530 0.592686 0.551254 0.514941 0.487925 0.469378 0.460663 0.458725 0.458273 0.457852 0.459679 0.463189 0.463590 0.460889 0.459725 0.460035 0.458739 0.455657 0.453841 0.453337 0.450350 0.445940 -100 
-100 -100 0.718129 0.695372 0.656430 0.614722 0.578348 0.549349 0.527370 0.517287 0.517034 0.516199 0.513286 0.515605 0.523981 0.524526 0.517246 0.515660 0.518734 0.517400 0.511494 0.510070 0.514192 0.511264 0.502228 -100 
-100 -100 0.786809 0.763659 0.723713 0.680235 0.641382 0.609597 0.584986 0.572960 0.571521 0.570053 0.566825 0.569089 0.577525 0.578152 0.570877 0.569163 0.572026 0.570471 0.564346 0.562725 0.566685 0.563640 0.554514 -100 
-100 -100 0.850396 0.826526 0.784958 0.738883 0.696193 0.661298 0.634548 0.620166 0.615289 0.612944 0.610939 0.612426 0.616258 0.616844 0.613910 0.612395 0.612237 0.610291 0.606453 0.604123 0.603569 0.600232 0.595166 -100 
-100 -100 0.899341 0.874828 0.832115 0.784738 0.740744 0.703305 0.673135 0.656620 0.651231 0.647966 0.644270 0.644777 0.647792 0.648244 0.645602 0.643841 0.643058 0.640692 0.636735 0.634198 0.633345 0.629648 0.624293 -100 
-100 -100 0.933963 0.909031 0.865917 0.818799 0.779651 0.740523 0.702723 0.684869 0.685436 0.681346 0.669607 0.668606 0.673671 0.673932 0.668406 0.666184 0.668233 0.665498 0.658145 0.655907 0.659700 0.655652 0.645012 -100 
-100 -100 0.953545 0.928189 0.884271 0.836162 0.795951 0.755838 0.717161 0.698584 0.698582 0.694118 0.682162 0.681072 0.686085 0.686343 0.680805 0.678485 0.680347 0.677251 0.669337 0.666482 0.669703 0.665314 0.654555 -100 
-100 -100 0.962788 0.936937 0.891604 0.841149 0.793773 0.753242 0.720306 0.701523 0.694393 0.689960 0.685534 0.685762 0.688454 0.688887 0.686396 0.684411 0.683029 0.679576 0.673969 0.669509 0.666763 0.662024 0.656442 -100 
-100 -100 0.966158 0.939987 0.893750 0.842329 0.793694 0.753407 0.721977 0.703617 0.695747 0.691399 0.688166 0.689163 0.692003 0.692593 0.690494 0.688878 0.687976 0.684331 0.677719 0.672082 0.668145 0.663110 0.657958 -100 
-100 -100 0.968350 0.941901 0.894291 0.843002 0.796083 0.756428 0.724499 0.706834 0.702456 0.698043 0.691367 0.692271 0.695816 0.696541 0.694065 0.693117 0.693973 0.690406 0.682125 0.675853 0.673336 0.668099 0.660964 -100 
-100 -100 0.965823 0.939739 0.892758 0.842210 0.795956 0.756952 0.725527 0.707911 0.703181 0.698466 0.691660 0.692449 0.695992 0.696828 0.694626 0.694189 0.695656 0.692484 0.684316 0.678058 0.675533 0.670302 0.663171 -100 
-100 -100 0.959263 0.934031 0.889397 0.839794 0.792583 0.754085 0.724435 0.706167 0.696782 0.691566 0.688566 0.689580 0.692752 0.693745 0.692396 0.692330 0.693426 0.690920 0.684424 0.678686 0.674720 0.669660 0.664443 -100 
-100 -100 0.953644 0.928925 0.885348 0.836633 0.789983 0.751911 0.722444 0.703641 0.692835 0.687110 0.684698 0.686040 0.690195 0.691494 0.689898 0.690488 0.692863 0.691135 0.684889 0.679783 0.676857 0.671975 0.666148 -100 
-100 -100 0.944300 0.919951 0.877025 0.829336 0.783730 0.746186 0.716603 0.697273 0.685662 0.679588 0.677650 0.680298 0.689266 0.691010 0.685858 0.687136 0.694420 0.693400 0.683746 0.679219 0.684145 0.679359 0.665799 -100 
-100 -100 0.924340 0.900651 0.858877 0.812619 0.768403 0.731772 0.702584 0.683372 0.671718 0.665416 0.663143 0.665605 0.674661 0.676676 0.671946 0.673823 0.681705 0.681201 0.671939 0.667669 0.672767 0.668092 0.654576 -100 
-100 -100 0.887749 0.865005 0.824930 0.780765 0.738928 0.703889 0.675664 0.657437 0.646858 0.640524 0.636945 0.637739 0.642362 0.644417 0.643795 0.646014 0.650046 0.649832 0.644913 0.640701 0.638538 0.634005 0.628161 -100 
-100 -100 0.834590 0.812546 0.773477 0.732041 0.694284 0.661677 0.634182 0.617505 0.609358 0.603414 0.598228 0.598377 0.602886 0.604947 0.604227 0.606211 0.609463 0.609370 0.605430 0.601497 0.599110 0.594731 0.589404 -100 
-100 -100 0.761745 0.739795 0.699286 0.661370 0.633613 0.604373 0.573635 0.559051 0.559313 0.554117 0.542156 0.542114 0.551126 0.553068 0.547218 0.548092 0.551398 0.551372 0.547413 0.544289 0.546355 0.542290 0.533093 -100 
-100 -100 0.659630 0.638990 0.601035 0.566820 0.543331 0.518112 0.490709 0.478556 0.480426 0.476170 0.464645 0.464659 0.473517 0.475234 0.469173 0.469943 0.473285 0.473465 0.469870 0.467247 0.469849 0.466365 0.457615 -100 
-100 -100 0.532482 0.514248 0.483043 0.452443 0.427350 0.406506 0.388972 0.379479 0.376244 0.372952 0.368728 0.368689 0.372141 0.373433 0.372436 0.374075 0.377039 0.377570 0.375204 0.372922 0.371945 0.369306 0.365636 -100 
-100 -100 0.421636 0.404767 0.376866 0.349488 0.327123 0.310277 0.297430 0.290382 0.287402 0.284925 0.282222 0.281880 0.283514 0.284182 0.283980 0.285627 0.288364 0.289250 0.287897 0.286555 0.285888 0.284169 0.281840 -100 
-100 -100 0.351078 0.334777 0.308461 0.283070 0.262911 0.248652 0.238458 0.232987 0.230589 0.228609 0.226441 0.225853 0.226658 0.226830 0.226579 0.228004 0.230648 0.231781 0.231056 0.230481 0.230396 0.229328 0.227638 -100 
-100 -100 -100 -100 -100 -100 -100 -100 -100 -100 -100 -100 -100 -100 -100 -100 -100 -100 -100 -100 -100 -100 -100 -100 -100 -100 
-100 -100 -100 -100 -100 -100 -100 -100 -100 -100 -100 -100 -100 -100 -100 -100 -100 -100 -100 -100 -100 -100 -100 -100 -100 -100 
-100 -100 -100 -100 -100 -100 -100 -100 -100 -100 -100 -100 -100 -100 -100 -100 -100 -100 -100 -100 -100 -100 -100 -100 -100 -100 
-100 -100 0.614335 0.591245 0.551980 0.510200 0.473557 0.447383 0.430486 0.422490 0.420081 0.419898 0.420535 0.422326 0.424501 0.424931 0.423614 0.422489 0.421872 0.420469 0.418099 0.416052 0.414015 0.410865 0.407731 -100 
-100 -100 0.652401 0.629487 0.590372 0.548471 0.511370 0.484141 0.465895 0.457026 0.454353 0.453982 0.454419 0.456412 0.459116 0.459665 0.458064 0.456983 0.456681 0.455330 0.452757 0.450824 0.449273 0.446268 0.442880 -100 
-100 -100 0.716168 0.693265 0.653924 0.611361 0.573215 0.543920 0.523005 0.512609 0.509769 0.508990 0.508616 0.510866 0.514985 0.515692 0.512978 0.511832 0.512202 0.510812 0.507506 0.505633 0.505295 0.502358 0.497827 -100 
-100 -100 0.784792 0.761482 0.721108 0.676723 0.636054 0.603959 0.580434 0.568114 0.564080 0.562668 0.562007 0.564211 0.568395 0.569187 0.566493 0.565244 0.565386 0.563751 0.560200 0.558058 0.557494 0.554411 0.549805 -100 
-100 -100 0.848257 0.824230 0.782265 0.735449 0.691457 0.656310 0.630270 0.615819 0.609792 0.607555 0.606915 0.608661 0.611537 0.612294 0.610686 0.609305 0.608383 0.606312 0.602977 0.600313 0.598223 0.594794 0.591080 -100 
-100 -100 0.896991 0.872284 0.829051 0.780652 0.734870 0.697163 0.668144 0.651679 0.644700 0.641605 0.639915 0.640981 0.643389 0.644031 0.642459 0.640786 0.639279 0.636723 0.633071 0.630024 0.627501 0.623648 0.619634 -100 
-100 -100 0.931303 0.906106 0.862117 0.813215 0.767487 0.728041 0.695707 0.677669 0.671347 0.667502 0.663349 0.663569 0.666241 0.666751 0.664393 0.662395 0.660899 0.657901 0.653423 0.650157 0.648356 0.644099 0.638648 -100 
-100 -100 0.950612 0.924993 0.880219 0.830344 0.783558 0.743128 0.709920 0.691158 0.684273 0.680063 0.675716 0.675873 0.678546 0.679062 0.676663 0.674544 0.672812 0.669413 0.664356 0.660445 0.658057 0.653431 0.647834 -100 
-100 -100 0.959488 0.933477 0.887759 0.836340 0.787221 0.746435 0.714635 0.695910 0.687157 0.682930 0.680636 0.681514 0.683885 0.684545 0.682906 0.680909 0.678727 0.674979 0.669550 0.664526 0.660150 0.655181 0.650765 -100 
-100 -100 0.962142 0.935942 0.889760 0.837781 0.788030 0.747515 0.716687 0.698284 0.689145 0.684958 0.683357 0.684805 0.687514 0.688329 0.686810 0.685049 0.683224 0.679301 0.673055 0.667090 0.661884 0.656650 0.652402 -100 
-100 -100 0.962253 0.936060 0.889700 0.838108 0.789079 0.749185 0.718735 0.700589 0.692098 0.687814 0.685546 0.687192 0.690426 0.691391 0.689761 0.688484 0.687747 0.683917 0.676680 0.670123 0.665088 0.659689 0.654824 -100 
-100 -100 0.959595 0.933798 0.888133 0.837368 0.789101 0.749853 0.719821 0.701679 0.692866 0.688245 0.685745 0.687225 0.690430 0.691523 0.690225 0.689502 0.689392 0.685990 0.678925 0.672418 0.667392 0.662001 0.657141 -100 
-100 -100 0.954773 0.929632 0.885322 0.835507 0.787714 0.748996 0.719491 0.701055 0.690762 0.685599 0.683585 0.684779 0.687620 0.688884 0.688339 0.688242 0.688392 0.685719 0.679854 0.673935 0.668702 0.663463 0.659223 -100 
-100 -100 0.949381 0.924762 0.881401 0.832585 0.785559 0.747292 0.717846 0.698927 0.687754 0.682020 0.679883 0.681042 0.684199 0.685763 0.685569 0.686287 0.687498 0.685668 0.680403 0.675109 0.670489 0.665430 0.661016 -100 
-100 -100 0.939740 0.915571 0.873044 0.825348 0.779427 0.741702 0.712153 0.692759 0.680946 0.674769 0.672569 0.674162 0.678872 0.680826 0.680029 0.681575 0.684876 0.683827 0.678024 0.673164 0.670311 0.665398 0.659520 -100 
-100 -100 0.919841 0.896353 0.855026 0.808769 0.764198 0.727374 0.698249 0.678957 0.667050 0.660604 0.658051 0.659413 0.664135 0.666354 0.666066 0.668300 0.672301 0.671835 0.666463 0.661892 0.659253 0.654473 0.648646 -100 
-100 -100 0.883418 0.860884 0.821277 0.777034 0.734525 0.699272 0.671322 0.652931 0.641700 0.635249 0.632013 0.632488 0.635748 0.638066 0.639267 0.641943 0.645186 0.645079 0.641187 0.636838 0.632967 0.628329 0.624039 -100 
-100 -100 0.829200 0.807559 0.769563 0.727962 0.688697 0.655855 0.629389 0.612492 0.602784 0.596725 0.592843 0.592930 0.596122 0.598473 0.599706 0.602425 0.605535 0.605608 0.602185 0.598041 0.594236 0.589786 0.585744 -100 
-100 -100 0.751762 0.730841 0.693983 0.655729 0.621778 0.592293 0.567120 0.552256 0.545618 0.540312 0.535057 0.535154 0.539564 0.541816 0.541551 0.543826 0.547061 0.547259 0.543910 0.540204 0.537690 0.533601 0.528899 -100 
-100 -100 0.649815 0.630186 0.595951 0.561402 0.531745 0.506311 0.484512 0.472119 0.467150 0.462786 0.457921 0.458039 0.462253 0.464209 0.463654 0.465773 0.469043 0.469459 0.466511 0.463393 0.461561 0.458101 0.453799 -100 
-100 -100 0.527960 0.510050 0.479834 0.449051 0.422534 0.401550 0.385121 0.375489 0.370800 0.367416 0.364457 0.364368 0.366674 0.368063 0.368520 0.370735 0.373800 0.374550 0.372560 0.370259 0.368507 0.365947 0.363188 -100 
-100 -100 0.418855 0.402039 0.374374 0.346855 0.323963 0.307052 0.294557 0.287449 0.283948 0.281395 0.279060 0.278625 0.279801 0.280448 0.280734 0.282625 0.285506 0.286600 0.285519 0.284306 0.283499 0.281906 0.279951 -100 
-100 -100 0.348920 0.332578 0.306221 0.280705 0.260383 0.246109 0.236014 0.230549 0.228036 0.225992 0.223802 0.223073 0.223646 0.223717 0.223543 0.225078 0.227877 0.229214 0.228732 0.228361 0.228421 0.227512 0.225975 -100 
-100 -100 -100 -100 -100 -100 -100 -100 -100 -100 -100 -100 -100 -100 -100 -100 -100 -100 -100 -100 -100 -100 -100 -100 -100 -100 
-100 -100 -100 -100 -100 -100 -100 -100 -100 -100 -100 -100 -100 -100 -100 -100 -100 -100 -100 -100 -100 -100 -100 -100 -100 -100 
-100 -100 -100 -100 -100 -100 -100 -100 -100 -100 -100 -100 -100 -100 -100 -100 -100 -100 -100 -100 -100 -100 -100 -100 -100 -100 
-100 -100 -100 -100 -100 -100 -100 -100 -100 -100 -100 -100 -100 -100 -100 -100 -100 -100 -100 -100 -100 -100 -100 -100 -100 -100 
-100 -100 -100 -100 -100 -100 -100 -100 -100 -100 -100 -100 -100 -100 -100 -100 -100 -100 -100 -100 -100 -100 -100 -100 -100 -100 
-100 -100 -100 -100 -100 -100 -100 -100 -100 -100 -100 -100 -100 -100 -100 -100 -100 -100 -100 -100 -100 -100 -100 -100 -100 -100 
-100 -100 -100 -100 -100 -100 -100 -100 -100 -100 -100 -100 -100 -100 -100 -100 -100 -100 -100 -100 -100 -100 -100 -100 -100 -100 
-100 -100 -100 -100 -100 -100 -100 -100 -100 -100 -100 -100 -100 -100 -100 -100 -100 -100 -100 -100 -100 -100 -100 -100 -100 -100 
-100 -100 -100 -100 -100 -100 -100 -100 -100 -100 -100 -100 -100 -100 -100 -100 -100 -100 -100 -100 -100 -100 -100 -100 -100 -100 
-100 -100 -100 -100 -100 -100 -100 -100 -100 -100 -100 -100 -100 -100 -100 -100 -100 -100 -100 -100 -100 -100 -100 -100 -100 -100 
-100 -100 -100 -100 -100 -100 -100 -100 -100 -100 -100 -100 -100 -100 -100 -100 -100 -100 -100 -100 -100 -100 -100 -100 -100 -100 
-100 -100 -100 -100 -100 -100 -100 -100 -100 -100 -100 -100 -100 -100 -100 -100 -100 -100 -100 -100 -100 -100 -100 -100 -100 -100 
-100 -100 -100 -100 -100 -100 -100 -100 -100 -100 -100 -100 -100 -100 -100 -100 -100 -100 -100 -100 -100 -100 -100 -100 -100 -100 
-100 -100 -100 -100 -100 -100 -100 -100 -100 -100 -100 -100 -100 -100 -100 -100 -100 -100 -100 -100 -100 -100 -100 -100 -100 -100 
-100 -100 -100 -100 -100 -100 -100 -100 -100 -100 -100 -100 -100 -100 -100 -100 -100 -100 -100 -100 -100 -100 -100 -100 -100 -100 
-100 -100 -100 -100 -100 -100 -100 -100 -100 -100 -100 -100 -100 -100 -100 -100 -100 -100 -100 -100 -100 -100 -100 -100 -100 -100 
-100 -100 -100 -100 -100 -100 -100 -100 -100 -100 -100 -100 -100 -100 -100 -100 -100 -100 -100 -100 -100 -100 -100 -100 -100 -100 
-100 -100 -100 -100 -100 -100 -100 -100 -100 -100 -100 -100 -100 -100 -100 -100 -100 -100 -100 -100 -100 -100 -100 -100 -100 -100 
-100 -100 -100 -100 -100 -100 -100 -100 -100 -100 -100 -100 -100 -100 -100 -100 -100 -100 -100 -100 -100 -100 -100 -100 -100 -100 
-100 -100 -100 -100 -100 -100 -100 -100 -100 -100 -100 -100 -100 -100 -100 -100 -100 -100 -100 -100 -100 -100 -100 -100 -100 -100 
-100 -100 -100 -100 -100 -100 -100 -100 -100 -100 -100 -100 -100 -100 -100 -100 -100 -100 -100 -100 -100 -100 -100 -100 -100 -100 
-100 -100 -100 -100 -100 -100 -100 -100 -100 -100 -100 -100 -100 -100 -100 -100 -100 -100 -100 -100 -100 -100 -100 -100 -100 -100 
-100 -100 -100 -100 -100 -100 -100 -100 -100 -100 -100 -100 -100 -100 -100 -100 -100 -100 -100 -100 -100 -100 -100 -100 -100 -100 
-100 -100 -100 -100 -100 -100 -100 -100 -100 -100 -100 -100 -100 -100 -100 -100 -100 -100 -100 -100 -100 -100 -100 -100 -100 -100 
-100 -100 -100 -100 -100 -100 -100 -100 -100 -100 -100 -100 -100 -100 -100 -100 -100 -100 -100 -100 -100 -100 -100 -100 -100 -100 
-100 -100 -100 -100 -100 -100 -100 -100 -100 -100 -100 -100 -100 -100 -100 -100 -100 -100 -100 -100 -100 -100 -100 -100 -100 -100 
-100 -100 -100 -100 -100 -100 -100 -100 -100 -100 -100 -100 -100 -100 -100 -100 -100 -100 -100 -100 -100 -100 -100 -100 -100 -100 
