# Supplementary material for: A computational model of spatio-temporal cardiac intracellular calcium handling with realistic structure and spatial flux distribution from sarcoplasmic reticulum and t-tubule reconstructions
Source: PLoS Comput Biol. 2017 Aug 31;13(8):e1005714. doi: 10.1371/journal.pcbi.1005714 (PMC5597258; doi:10.1371/journal.pcbi.1005714)
Supplement: S1 Code — Code provided in C/C++ and includes the structural datasets used in this study. Documentation is provided on use of and updating the code. Updates may also be available on Michael Colman’s website, http://www.physicsoftheheart.com and github repository: https://github.com/michaelcolman/CODE---PLOS-Comp-Biol-2017-Model-SR. (ZIP) [file pcbi.1005714.s001.zip › PLOS_SR_Clean/Spatial_diff_out/CaSR_1D_output_0020.dat]

692.619932
693.766624
695.506584
697.493887
699.601381
701.694083
703.508786
705.045506
706.458060
707.787886
708.847993
709.660071
710.380822
711.086777
711.667542
712.211626
712.921925
713.852634
714.799181
715.744863
716.768744
717.778028
718.383124
689.794665
691.231672
693.188472
695.250944
697.412102
699.650324
701.506609
702.981863
704.360603
705.801924
706.900261
707.654667
708.335373
709.114040
709.684765
710.132573
710.782804
711.808811
712.785277
713.679543
714.708579
715.906858
716.644066
684.772204
686.818937
689.213316
691.375364
693.557726
696.096777
698.060137
699.398412
700.635595
702.322159
703.536334
704.173588
704.743963
705.700665
706.271651
706.519389
706.975400
708.220011
709.303567
710.076700
711.018967
712.590510
713.606329
679.221520
681.880947
684.732986
686.994290
689.101820
691.986759
694.132728
695.338242
696.332171
698.294311
699.676481
700.195252
700.536821
701.711544
702.373519
702.425341
702.595009
704.094722
705.332014
705.979587
706.726001
708.685734
710.012374
675.833113
678.257582
681.145357
683.660149
686.049266
688.828126
690.976968
692.313377
693.481742
695.232624
696.532782
697.127966
697.582802
698.574333
699.211225
699.367881
699.707136
700.988513
702.149966
702.920851
703.873288
705.638729
706.872497
672.980817
675.273514
678.181435
680.892778
683.512298
686.254271
688.380644
689.809823
691.092918
692.709175
693.903669
694.521360
695.060098
695.959694
696.558306
696.803484
697.265052
698.417178
699.496877
700.340298
701.416987
703.055133
704.178552
669.581461
672.168490
675.306552
678.124505
680.845827
683.752231
685.904458
687.283196
688.484302
690.185215
691.375298
691.883437
692.339133
693.348862
693.978074
694.178179
694.593414
695.839363
696.913862
697.679834
698.690515
700.461295
701.652164
666.255680
669.243253
672.644686
675.507375
678.172202
681.351114
683.662904
684.970336
685.973133
687.857821
689.108585
689.456439
689.669573
690.868026
691.609501
691.713479
691.931437
693.377489
694.547164
695.189567
695.986974
697.996137
699.364400
665.064518
667.680816
670.930746
673.913892
676.780509
679.911057
682.336001
683.869122
685.098031
686.736028
687.832067
688.213933
688.524188
689.488405
690.168703
690.390320
690.773527
692.022199
693.143265
693.905481
694.869993
696.629193
697.859363
664.217944
666.593492
669.695727
672.721505
675.743416
678.931727
681.489709
683.253407
684.671424
686.142007
687.071041
687.431525
687.785895
688.602394
689.203790
689.499535
690.009733
691.169645
692.247264
693.099149
694.183204
695.799880
696.903256
662.706011
665.265981
668.422851
671.375626
674.352923
677.785080
680.574069
682.463481
683.963784
685.460042
686.252323
686.454758
686.697698
687.584433
688.185925
688.427874
688.905748
690.203489
691.329203
692.148461
693.205485
694.954501
696.106593
661.189891
664.059198
667.326679
670.143116
672.913325
676.608094
679.618249
681.543583
682.954668
684.582279
685.385154
685.413837
685.421293
686.499265
687.217671
687.377396
687.687240
689.229110
690.503641
691.252982
692.140357
694.137334
695.467872
661.743100
664.206461
667.243823
670.066448
672.942857
676.378431
679.259419
681.240728
682.731452
684.233398
685.062833
685.220920
685.395830
686.309607
687.020928
687.337186
687.851177
689.240207
690.505869
691.405535
692.471300
694.256973
695.484780
662.689992
664.891600
667.724292
670.485331
673.344870
676.542781
679.218835
681.128292
682.643894
684.109952
684.967640
685.263558
685.608167
686.488380
687.208043
687.656189
688.340541
689.680975
690.934247
691.943299
693.144782
694.825187
695.953341
663.085240
665.443835
668.263185
670.851791
673.493774
676.641718
679.183199
680.871554
682.235561
683.833091
684.778063
685.080903
685.430628
686.507069
687.338405
687.798014
688.494836
690.007719
691.330555
692.317255
693.495064
695.334975
696.539498
663.516737
666.174450
669.074119
671.452693
673.745490
676.931198
679.406863
680.833870
681.897359
683.683601
684.773364
685.023020
685.231085
686.593792
687.615279
688.041233
688.603162
690.386941
691.875069
692.796429
693.805745
695.907693
697.301864
666.025992
668.300399
670.993008
673.349213
675.664031
678.470051
680.693598
682.076852
683.196391
684.745218
685.790039
686.192810
686.623438
687.836102
688.844879
689.435625
690.213056
691.859284
693.351365
694.428470
695.622712
697.503474
698.781983
669.019818
671.056830
673.567957
675.866993
678.146047
680.670717
682.655042
683.957984
685.081626
686.477502
687.455618
687.948615
688.522026
689.665495
690.647959
691.341430
692.271036
693.873587
695.361653
696.545136
697.862673
699.612157
700.772045
671.530508
673.736981
676.249230
678.395905
680.493017
682.957926
684.787953
685.885097
686.837315
688.290149
689.279666
689.708660
690.208252
691.489000
692.542450
693.190974
694.067248
695.835986
697.412746
698.565376
699.842388
701.704855
702.894528
674.119178
676.582493
679.138113
681.075269
682.842067
685.345811
687.136624
688.016092
688.679026
690.281847
691.357046
691.680209
691.979129
693.477438
694.656097
695.216125
695.897989
697.899908
699.612493
700.674558
701.735351
703.778476
705.097981
678.688746
680.596586
682.813112
684.681525
686.438902
688.578377
690.221558
691.174656
691.964510
693.280863
694.266585
694.740183
695.250338
696.501996
697.600672
698.328427
699.220299
700.956794
702.564801
703.735861
704.893372
706.579783
707.707582
683.154806
684.521576
686.360144
688.149330
689.895526
691.732546
693.239656
694.299492
695.210261
696.291215
697.187457
697.812975
698.484841
699.523901
700.548909
701.444073
702.498448
703.995420
705.481868
706.748337
707.971350
709.310620
710.182378
685.778397
686.867877
688.488880
690.210129
691.923645
693.616397
695.056891
696.169323
697.128654
698.107510
698.963461
699.662939
700.400337
701.347654
702.340782
703.316468
704.434535
705.821737
707.243698
708.544580
709.773353
710.934916
711.664461
689.766007
691.198762
693.148722
695.204319
697.360834
699.597479
701.454077
702.929484
704.306716
705.744762
706.839782
707.593563
708.279044
709.070145
709.662520
710.142014
710.833641
711.908424
712.936029
713.877082
714.942411
716.163480
716.911092
685.652058
687.795019
690.228221
692.305686
694.356624
696.924916
698.931373
700.220275
701.361230
703.106971
704.383668
704.987251
705.477914
706.505705
707.161294
707.404043
707.813999
709.174547
710.372304
711.146722
712.025855
713.684449
714.795310
677.691813
681.526240
685.057109
687.051435
688.480767
691.932995
694.443227
695.253570
695.531181
698.139880
699.998967
700.251948
699.996866
701.736023
702.732335
702.382143
701.845537
704.034521
705.765058
706.099950
706.192790
708.949426
710.984088
668.799346
674.858895
679.488075
681.243387
681.548796
686.427249
689.528782
689.741005
688.626061
692.651836
695.158323
694.918722
693.411158
696.385071
697.845264
696.809061
694.809094
698.405413
700.744383
700.492725
699.226053
703.628806
706.644643
667.685159
672.097275
676.220262
678.585919
680.292393
684.047335
686.672735
687.417147
687.622048
690.358355
692.272278
692.419220
692.069123
693.910128
694.933591
694.461225
693.825168
696.113881
697.885866
698.164865
698.289624
701.349290
703.628479
665.957503
669.636890
673.553912
676.314736
678.677961
681.982248
684.361197
685.374804
686.083308
688.262283
689.860050
690.173735
690.248154
691.654234
692.518417
692.368390
692.303988
694.034368
695.497873
696.040031
696.707966
699.180549
701.052404
661.183890
665.773984
670.298562
673.131964
675.233633
678.996544
681.586140
682.298481
682.428602
685.065844
686.914030
686.944376
686.452468
688.362594
689.563700
689.212976
688.643738
690.825432
692.524258
692.779085
692.894532
695.919613
698.224734
655.372718
661.773502
667.083933
669.700040
670.891366
675.795162
678.842840
679.066114
677.951050
681.804911
684.089751
683.572653
681.824195
684.931228
686.629627
685.809404
684.030031
687.418453
689.571177
689.285603
688.121127
692.492142
695.516264
656.727413
661.324938
665.872329
668.831682
671.159521
675.168400
677.993211
678.937794
679.240445
681.777359
683.366043
683.210881
682.644076
684.502104
685.661444
685.346059
684.854558
687.027209
688.658461
688.911041
689.077135
692.074292
694.299640
657.125798
660.852883
664.941417
668.018015
670.766747
674.573093
677.525487
679.015772
680.028189
681.933078
683.039261
682.990829
682.826495
684.143306
685.038448
684.977707
684.995955
686.699000
688.117459
688.663836
689.363466
691.773673
693.574296
654.328734
658.802291
663.218642
666.023584
668.254019
672.762581
676.362743
678.040445
678.912129
681.043312
682.075654
681.599634
680.811762
682.547444
683.706195
683.406181
682.913729
685.132137
686.880638
687.227418
687.439113
690.385261
692.592957
650.423831
656.555711
661.531304
663.820286
664.831128
670.647689
674.943924
676.480534
676.572266
679.542517
680.784177
679.696069
677.659244
680.564702
682.205835
681.442020
679.773649
683.244188
685.520367
685.418080
684.450311
688.705809
691.611468
653.497610
657.835311
662.015044
664.642790
666.809843
671.334230
674.976773
676.740562
677.672785
679.807512
680.812815
680.295860
679.535881
681.302601
682.481069
682.262159
681.908864
684.221716
686.015281
686.447110
686.769478
689.747110
691.919927
655.691848
659.170903
662.872624
665.581213
668.089377
671.962781
675.142735
676.866988
678.009319
679.903551
680.928592
680.778277
680.564597
681.951581
682.994224
683.096206
683.295601
685.184844
686.788852
687.507585
688.333934
690.798879
692.617319
654.830740
659.045913
663.047289
665.405564
667.225590
671.408883
674.670501
675.935460
676.384587
678.848538
680.310898
680.007590
679.323425
681.317522
682.773820
682.727927
682.467654
684.910913
686.859166
687.362879
687.680164
690.732069
693.006876
652.921605
658.781117
663.321305
665.101352
665.552001
670.777003
674.328056
674.921735
674.040841
677.713167
679.723678
678.991445
677.136751
680.462589
682.512628
682.062225
680.656798
684.384654
686.877185
686.922241
686.037187
690.437683
693.436852
657.938499
662.052616
665.834770
667.961134
669.536035
673.346712
676.145742
677.034836
677.283871
679.725719
681.246076
681.074794
680.565901
682.711909
684.273488
684.351793
684.258324
686.846652
688.886935
689.491716
689.927706
693.020001
695.260838
662.152041
665.476703
668.858496
671.111062
673.054367
676.181061
678.515407
679.472223
680.077693
681.999571
683.296333
683.402609
683.411335
685.104266
686.462296
686.804734
687.214017
689.402597
691.300665
692.213300
693.171409
695.710324
697.549686
663.437503
667.563742
671.319540
673.306030
674.631802
678.044590
680.450858
680.976893
680.906751
683.279230
684.858181
684.700874
684.156659
686.386799
688.068430
688.161132
688.013909
690.801907
693.103943
693.845648
694.302016
697.368649
699.600593
663.901914
669.653787
673.914720
675.360408
675.400622
679.805273
682.498969
682.402980
681.005465
684.563297
686.605564
685.951151
684.157739
687.657456
689.841414
689.435667
688.014224
692.120978
694.969060
695.255128
694.483191
698.782334
701.640369
671.804050
675.400352
678.582030
680.271340
681.411195
684.416811
686.465220
686.903467
686.855410
689.032082
690.460671
690.417182
690.060364
692.193524
693.765580
693.975809
694.009197
696.690109
698.851913
699.630407
700.116754
702.887433
704.823431
678.895113
680.917874
683.196101
685.001290
686.634297
688.783455
690.436291
691.308800
691.981053
693.340552
694.377972
694.810268
695.236184
696.559916
697.732783
698.435227
699.252332
701.069337
702.757777
703.906569
704.986340
706.741349
707.950686
682.668263
684.050176
685.913968
687.706842
689.435823
691.265100
692.775922
693.824181
694.710984
695.787184
696.697185
697.323345
697.983061
699.028390
700.077505
700.982573
702.032190
703.541667
705.058162
706.339920
707.561145
708.909809
709.802062
684.691561
686.724103
689.095750
691.235218
693.402750
695.938095
697.904349
699.244423
700.477455
702.152844
703.354693
703.987892
704.570568
705.562955
706.197580
706.539473
707.119963
708.513552
709.754822
710.672093
711.724685
713.362203
714.406224
677.639902
681.463528
684.977046
686.954199
688.372394
691.823751
694.339298
695.153636
695.430245
698.030566
699.878657
700.126476
699.877465
701.639592
702.678539
702.391359
701.939026
704.231582
706.074020
706.511843
706.682848
709.482125
711.532004
661.947451
671.179849
677.274629
678.351613
676.717689
683.528841
687.544338
686.793395
683.577229
689.658255
693.234851
692.261321
688.877360
693.671823
695.968289
693.917780
689.812874
695.576717
699.037818
697.959051
694.684094
701.465835
706.037453
638.762747
659.575466
669.207543
668.247695
657.984106
673.775753
680.296586
676.838779
664.247665
679.720086
686.082834
682.831777
671.005928
684.209901
688.748226
683.819509
670.101641
685.379076
691.542216
687.733227
674.847404
691.732824
700.036133
649.991021
660.228642
667.263109
668.762342
667.312189
674.573301
678.775287
677.795256
674.286025
680.651952
684.419422
683.242615
679.602107
684.660496
687.094434
684.810895
680.412142
686.426626
690.047626
688.794589
685.378363
692.700664
697.763736
652.504721
659.414731
665.409912
668.042402
669.215278
674.067609
677.265663
677.229903
676.177075
679.976395
682.645611
682.209422
680.732887
683.630840
685.364729
684.249602
682.494757
685.891081
688.430821
688.163548
687.326839
691.914487
695.559575
643.349182
653.678731
661.184011
663.485129
662.918134
669.720580
673.576859
672.456744
668.913498
675.040949
678.609324
677.191608
673.296094
678.567870
681.352208
679.426902
675.373811
681.011885
684.377457
683.079459
679.768975
686.897644
691.901865
625.038643
645.919787
656.423642
657.069631
649.289110
663.556971
669.364386
665.760857
653.387285
668.285486
674.186423
670.379498
657.921151
671.688686
676.814957
672.575276
659.932780
674.134861
679.754461
675.916599
663.560252
679.906423
688.068182
638.885108
649.206064
656.736178
659.152772
658.819189
665.900624
670.066519
669.303855
666.015160
671.967058
675.173013
673.485035
669.460102
674.671082
677.433392
675.565766
671.594443
677.191574
680.464978
679.150848
675.873460
682.944548
687.856142
643.606223
650.471625
656.562592
659.467467
661.048847
666.484138
670.469875
671.307727
670.929066
674.138857
675.932210
674.881661
673.041952
675.841552
677.658466
676.719848
675.121672
678.390500
680.800496
680.537023
679.770080
684.194881
687.697017
636.617664
646.610496
653.742026
655.630101
654.801486
662.943994
668.534264
669.449522
667.827854
672.387347
674.362754
672.019540
667.683628
672.663200
675.368336
673.512286
669.576380
675.194680
678.600680
677.489293
674.425906
681.288943
686.086690
620.593859
640.704324
650.409297
649.941215
640.591580
657.411251
665.770250
665.453952
657.821388
668.481544
671.802091
666.859735
654.059505
667.354973
672.329056
668.159828
655.742387
669.916505
675.685366
672.263290
660.627227
676.321722
684.146268
635.870650
645.693501
652.548621
654.180809
653.217089
661.407376
667.112993
668.154145
666.666640
671.226687
673.106704
670.731685
666.418622
671.436237
674.179076
672.413970
668.614442
674.331654
677.799230
676.782639
673.829428
680.716783
685.471076
642.309914
648.802954
654.333037
656.645393
657.808215
663.448527
667.847941
669.064356
668.897059
672.071590
673.747232
672.542672
670.613993
673.505713
675.501588
674.755438
673.356571
676.818472
679.430294
679.367923
678.758904
683.213169
686.708021
637.328157
646.944416
653.530514
654.822245
653.434129
661.206923
666.258497
666.171010
663.297379
669.043238
671.970207
669.984947
665.723208
671.158524
674.283912
672.743939
669.059190
674.922791
678.529921
677.545858
674.538016
681.564033
686.453469
623.460321
643.113636
652.252356
651.131066
640.989123
657.162147
664.325590
661.680456
650.164314
664.416961
669.757138
665.468716
652.554057
666.833015
672.465934
668.696640
656.539956
671.022166
677.006481
673.648976
661.893873
677.944107
685.942068
640.565792
650.102366
656.508335
657.577494
655.918372
663.274037
667.799181
667.222438
664.048887
669.832052
672.910890
671.096804
667.009321
672.624560
675.888081
674.472156
670.935641
676.968272
680.706702
679.843977
676.952056
684.021974
688.881599
648.928542
655.311412
660.565569
662.463222
663.056781
667.827548
671.151887
671.234511
670.193357
673.657675
675.877964
675.033339
673.339938
676.630996
678.988364
678.460281
677.226314
681.076432
684.066831
684.255595
683.795358
688.338855
691.858392
646.004448
655.748179
662.253781
663.338348
661.592514
668.385896
672.343108
671.229470
667.572235
673.415677
676.604577
674.785312
670.600562
676.381729
679.732384
678.183369
674.373655
680.872656
685.041488
684.426886
681.617927
688.638181
693.467002
634.501527
654.582467
663.697261
662.548380
652.478326
667.300413
673.241009
669.557163
656.993169
671.591199
677.124164
672.874853
659.748971
674.491664
680.244750
676.198855
663.220766
678.940510
685.663764
682.760049
671.249867
687.089808
694.852318
656.359033
665.191374
670.848634
671.659531
669.894035
676.097697
679.535368
678.436767
674.994715
680.490863
683.412388
681.827604
678.019069
683.538138
686.648514
685.315764
681.859390
688.079902
691.965091
691.472631
688.862363
695.339414
699.575509
670.912054
674.516295
677.707651
679.400793
680.525988
683.513989
685.545434
685.958442
685.888528
688.057475
689.488245
689.447783
689.099332
691.245527
692.833575
693.062264
693.114746
695.818913
698.010749
698.819735
699.322983
702.110410
704.063275
677.264861
679.215905
681.506335
683.383961
685.084640
687.199372
688.855701
689.772815
690.488132
691.791496
692.822424
693.298960
693.772239
695.043042
696.214878
696.971532
697.846184
699.618955
701.318386
702.535132
703.682787
705.396480
706.588960
679.077149
681.704299
684.504831
686.715508
688.791068
691.671272
693.827278
695.038938
696.024424
697.960077
699.311847
699.817393
700.178772
701.420509
702.205091
702.441097
702.858715
704.661369
706.223338
707.167373
708.135200
710.217058
711.591179
668.684838
674.711815
679.288663
680.992430
681.264625
686.146795
689.272843
689.502971
688.390098
692.389726
694.858152
694.597280
693.097219
696.124626
697.689358
696.807900
695.019196
698.886550
701.526659
701.553786
700.495345
704.992081
708.028383
638.701688
659.487813
669.076049
668.070585
657.778866
673.583469
680.139723
676.712615
664.133702
679.584599
685.909611
682.629785
670.796731
684.029952
688.631840
683.796881
670.212703
685.675720
692.057788
688.462090
675.733573
692.661434
700.951626
547.810820
637.406778
657.563834
648.106504
574.479700
654.009846
669.548899
656.449540
576.779295
659.335701
675.458042
663.780160
591.313591
665.135709
678.069823
663.179496
581.161236
664.928354
681.031647
667.526810
585.156451
672.461396
692.752516
624.966622
647.176001
657.974586
657.396726
647.164617
663.597632
670.405472
666.599958
653.500611
669.433126
676.060037
672.468086
660.181557
673.877057
678.721331
673.537415
659.449962
675.351431
681.988023
678.095143
665.031568
682.764851
691.757457
637.946750
649.127127
657.170787
659.302481
658.307894
665.714321
669.916761
668.634622
664.798621
671.315524
675.179501
673.696114
669.673337
675.122309
677.927492
675.655690
671.236720
677.478207
681.329696
680.054290
676.650966
684.446746
689.975281
618.494807
640.497936
651.823691
652.529040
644.454250
659.149521
665.129016
661.106166
648.186592
663.573048
669.873789
665.906926
653.085385
667.296685
672.686717
668.154280
655.089776
669.872668
675.950691
672.001707
659.389896
676.509020
685.336887
535.931088
623.478544
644.535118
638.268752
576.246310
645.142473
658.395562
645.119273
567.671571
647.491420
662.735513
650.064567
574.998413
651.389398
665.461013
652.187082
576.157533
653.831679
668.488384
655.153689
576.297195
659.969632
679.690447
613.970067
635.939496
647.269354
648.078714
640.239879
655.220824
661.540553
657.951783
645.370987
660.508066
666.369750
662.088936
649.119508
663.265828
668.632337
664.162351
651.178680
665.864553
671.790074
667.789003
655.198751
672.228941
680.946407
628.988598
640.001518
648.074676
650.460174
649.890407
657.895053
663.003508
662.907847
660.221278
665.684051
668.357219
666.108137
661.649607
667.006814
669.924056
667.889449
663.706802
669.629829
673.209347
671.895041
668.619363
676.106176
681.427158
612.040633
633.335698
644.009212
643.803513
634.342538
651.599642
660.111771
659.388143
651.216078
662.303086
665.939980
660.752649
647.527808
661.255679
666.499835
662.041535
649.168831
663.781846
669.854445
666.206980
654.246972
670.645623
679.100233
533.576520
618.413186
638.002630
629.080530
557.525694
637.094845
655.060373
648.829745
595.480512
651.859880
661.164313
646.855114
572.390594
647.142194
660.858951
647.710983
572.603296
649.517992
664.294356
651.877886
576.750099
656.743276
675.606001
611.312684
632.397465
642.736855
642.210327
632.564870
649.904363
658.579354
658.023932
650.024377
661.112761
664.640381
659.415132
646.210134
659.980539
665.262436
660.895826
648.162780
662.876617
669.014864
665.472297
653.635709
670.051692
678.450750
627.796565
638.300811
645.652045
647.239846
646.016729
654.431389
660.133766
660.547463
658.181173
663.569247
666.086762
663.647364
659.055387
664.537035
667.653351
665.818185
661.841309
667.954654
671.751179
670.671510
667.600028
675.075888
680.361839
612.987886
633.731245
643.716478
642.767636
632.551340
649.503167
657.310738
654.764750
643.075461
657.645987
663.061881
658.341810
644.873431
659.475610
665.298871
661.194063
648.555566
663.449526
669.728831
666.162960
654.104123
670.826765
679.424027
537.302148
621.032316
639.850266
630.057531
556.829900
636.427747
652.757798
641.313642
567.527274
644.057116
658.209497
644.656385
567.445537
645.996335
660.875276
648.192497
573.133238
650.596072
665.597174
653.049609
576.616256
658.156602
677.393155
616.294457
636.968615
646.781105
645.618339
635.136680
651.651817
658.890200
655.783978
643.725845
658.405457
664.036624
659.512508
646.221023
661.027189
667.000033
663.012822
650.510255
665.591976
672.015041
668.575436
656.634457
673.402281
681.965826
634.510160
644.965173
652.077684
653.283738
651.521482
658.984889
663.464508
662.445312
658.770765
664.875996
668.208575
666.191074
661.777571
667.778005
671.307607
669.649517
665.734499
672.351570
676.596211
675.786849
672.852810
680.434185
685.751433
621.346707
642.701032
652.822217
651.867537
641.666739
657.257385
663.744777
659.906724
646.950248
662.083887
667.952489
663.368807
649.718376
664.948983
671.039500
666.689941
653.228984
669.466916
676.581728
673.481891
661.677034
678.344233
686.853101
545.698420
632.678223
652.033750
642.779433
572.155818
647.869591
662.396832
649.317862
571.606280
651.330090
666.115225
652.388518
573.079831
653.984094
669.141451
655.393720
574.587912
658.223381
674.817487
662.956934
587.060351
668.089387
686.982920
633.414650
653.473374
662.520797
661.348875
651.314334
666.103227
671.947126
668.235298
655.706438
670.302965
675.798105
671.572251
658.515403
673.279867
679.005851
674.975564
662.067044
677.814680
684.512569
681.625608
670.196630
686.051128
693.747060
661.832587
667.569883
671.783351
673.217015
673.252315
677.608789
680.221019
680.073303
678.673528
682.219829
684.235615
683.607781
681.887370
685.421399
687.597941
687.226757
685.888183
690.046426
692.911784
693.247784
692.542431
696.877611
699.745757
671.396981
673.924385
676.631806
678.580315
680.193838
682.644327
684.494637
685.303041
685.799396
687.381832
688.573159
688.910590
689.137872
690.675820
692.000749
692.612881
693.244008
695.313313
697.215914
698.361746
699.359169
701.454050
702.948234
675.632462
677.995884
680.786518
683.205845
685.537964
688.313467
690.482895
691.831194
692.981334
694.678915
695.920482
696.486109
696.967038
698.062158
698.890683
699.341067
700.085944
701.874083
703.585246
704.859323
706.171721
708.111762
709.407547
667.520683
671.861435
675.870344
678.125180
679.755172
683.531570
686.225945
687.013192
687.233146
689.907935
691.727996
691.824094
691.472541
693.403732
694.610949
694.405648
694.139249
696.935585
699.292097
700.112842
700.642514
703.824442
706.087539
649.890149
660.046109
666.944788
668.296361
666.745096
674.070470
678.412058
677.547618
674.098472
680.389489
684.024077
682.744752
679.056422
684.181015
686.766825
684.690915
680.598543
687.092868
691.314982
690.675733
687.729821
695.065852
699.989113
624.938851
647.079203
657.762268
657.047746
646.712859
663.233302
670.191912
666.515595
653.495339
669.352261
675.852304
672.155146
659.803735
673.542463
678.481845
673.411577
659.501809
675.744603
682.841617
679.465491
666.827775
684.452114
693.245138
636.177807
647.495674
655.465056
657.301990
655.998741
663.814104
668.302898
667.156574
663.395159
669.987302
673.786629
672.258619
668.307124
673.728381
676.441603
674.101103
669.703854
676.459078
680.805662
679.950708
676.879462
684.844861
690.325390
638.789919
646.635135
653.510726
656.543547
657.968009
663.254701
666.631120
666.442332
665.189191
669.135963
671.817184
671.103333
669.418122
672.589018
674.542756
673.405222
671.717267
675.671419
678.739211
678.771277
678.236513
683.433111
687.513865
629.011655
640.457089
648.997522
651.725217
651.327418
658.598423
662.641919
661.250932
657.347119
663.709662
667.399133
665.675809
661.459801
667.094852
670.187052
668.179358
664.033297
670.219703
674.067178
672.870715
669.639113
677.505949
683.128948
609.931936
632.209682
643.892708
644.922673
637.171578
652.023132
658.047122
654.047723
641.126403
656.434199
662.558747
658.373604
645.431758
659.734391
665.249365
660.825708
647.887268
662.733818
668.827484
664.907960
652.396280
669.676356
678.616661
624.339330
635.758497
644.275961
647.087065
646.927574
654.440993
658.725442
657.670291
654.051192
660.257354
663.582146
661.615716
657.322706
662.888548
665.892047
663.893668
659.794294
665.835074
669.425620
668.090508
664.843359
672.640546
678.150793
629.412004
637.199054
644.165199
647.469851
649.256125
655.053962
659.144364
659.741149
659.129527
662.524684
664.407820
663.150161
661.135675
664.191868
666.177327
665.131599
663.454791
667.070253
669.747917
669.503852
668.851490
673.886833
677.884922
621.911821
632.974735
641.073590
643.309951
642.551670
651.143987
656.939726
657.569267
655.617866
660.465679
662.618298
660.037579
655.408611
660.722284
663.665218
661.622745
657.459700
663.512223
667.286984
666.154364
663.091513
670.665712
676.077595
605.192993
626.627795
637.402266
637.192993
627.742170
645.171556
653.826521
653.146761
645.026888
656.158576
659.756532
654.499378
641.238518
655.033039
660.320212
655.861223
643.032350
657.815513
664.051490
660.530429
648.734387
665.331683
673.903532
621.104871
631.948126
639.675093
641.597990
640.702626
649.347093
655.252916
656.037336
654.267640
659.141476
661.204788
658.600326
654.032659
659.379077
662.310613
660.343263
656.339200
662.493853
666.307381
665.278871
662.373565
669.969780
675.292128
628.018675
635.342322
641.610985
644.222869
645.518062
651.540711
656.118910
657.155798
656.810971
660.220694
662.027496
660.648208
658.548355
661.683760
663.822045
662.922144
661.406545
665.220060
668.129866
668.112662
667.638043
672.697349
676.672428
622.696957
633.272900
640.675646
642.197330
640.814250
649.065568
654.402279
654.109395
650.951187
657.024922
660.169574
657.954514
653.395054
659.162739
662.519629
660.772632
656.846546
663.153698
667.154433
666.175438
663.185529
670.920215
676.415487
608.277718
629.133266
639.189205
638.213836
627.915157
644.745369
652.296505
649.376533
637.419358
652.175941
657.822633
653.216183
639.830383
654.614350
660.567692
656.500867
643.927033
659.025046
665.490959
662.051350
650.146805
667.094070
675.832028
626.036623
636.519258
643.696527
644.998961
643.393413
651.257690
656.070328
655.319687
651.921360
658.050445
661.323128
659.286401
654.934683
660.886300
664.352311
662.724632
658.975256
665.441442
669.522000
668.644714
665.796075
673.566514
678.988330
634.899526
642.110698
648.090914
650.275120
651.020901
656.233145
659.809771
659.788842
658.618766
662.356111
664.733715
663.723833
661.850567
665.395676
667.913012
667.224207
665.856731
670.040748
673.304697
673.505467
673.154628
678.290380
682.285074
631.796999
642.561178
649.938741
651.284540
649.581862
656.915779
661.221438
659.959873
656.057257
662.273076
665.712609
663.674874
659.190564
665.320686
668.919329
667.160771
663.088733
670.000337
674.514936
673.846091
671.003956
678.711198
684.134593
620.231091
641.587478
651.680363
650.714552
640.523790
656.053023
662.428559
658.520559
645.550431
660.697482
666.570943
662.023881
648.431893
663.696269
669.781350
665.439302
652.021506
668.310610
675.444930
672.381133
660.645109
677.337231
685.810145
643.777583
653.486237
659.867504
660.914088
659.221980
665.927918
669.676639
668.477249
664.865665
670.714395
673.848305
672.090358
668.051877
673.886228
677.186203
675.661974
671.988387
678.558206
682.696743
682.129573
679.477893
686.536757
691.267839
660.150799
664.271466
668.022010
669.989829
671.236552
674.554359
676.870587
677.292738
677.148948
679.510000
681.120488
681.015449
680.543636
682.837707
684.566186
684.714824
684.640708
687.519055
689.919717
690.752895
691.257531
694.385601
696.699988
667.667978
669.957699
672.655681
674.803346
676.690706
679.059601
680.928881
681.911411
682.642801
684.073601
685.223104
685.689444
686.116787
687.466420
688.722002
689.448987
690.274376
692.146460
693.981935
695.256051
696.471159
698.408505
699.816882
672.764913
674.953866
677.696077
680.241745
682.757737
685.499620
687.664840
689.113946
690.369689
691.890360
692.979509
693.540690
694.103126
695.145349
696.010560
696.662028
697.695451
699.590728
701.495217
703.099843
704.704054
706.538150
707.710510
665.795157
669.340517
673.041186
675.582156
677.773398
681.144034
683.686382
684.798420
685.564231
687.614907
689.013406
689.214017
689.245452
690.785715
691.933244
692.164557
692.631153
695.170241
697.611599
699.082955
700.461914
702.991702
704.714467
652.442271
659.168699
664.857429
667.123109
668.006079
673.073924
676.642836
676.918332
676.059082
679.649621
681.990755
681.289230
679.654976
682.684260
684.682611
683.883475
682.607114
686.913278
690.665457
691.747674
692.059638
696.342143
699.435291
638.011797
648.976742
656.672824
658.342286
656.907028
664.714399
669.434437
668.596855
665.101166
671.297036
674.743858
672.910897
668.626767
674.238108
677.278790
675.215031
671.114420
678.264380
683.389531
683.724572
681.945941
688.853874
693.503708
638.869120
646.588746
653.257040
656.039101
657.240620
662.720217
666.394174
666.437192
665.359565
669.148803
671.582422
670.681368
668.854749
672.094654
674.184143
673.164940
671.661513
676.124514
679.932499
680.839562
681.099643
685.914265
689.522770
638.273540
644.511857
650.687233
654.157645
656.554232
661.012397
664.047897
664.466743
664.267176
667.062707
669.023686
668.590917
667.732322
670.038144
671.718226
671.279459
670.810371
673.990510
676.885318
677.839912
678.659303
682.666974
685.852181
631.466246
639.383407
646.590808
650.090495
651.864571
657.067014
660.376561
660.108482
658.749359
662.484215
664.998237
664.076233
662.183751
665.474746
667.761000
666.907986
665.394627
669.269122
672.333828
672.392128
671.887219
677.096124
681.280581
622.359633
633.742801
642.395910
645.377810
645.269350
652.534925
656.580813
655.252156
651.420122
657.570248
661.028745
659.110113
654.780664
660.470217
663.726689
661.924739
657.982396
664.066146
667.834536
666.638874
663.480015
671.360154
677.019944
626.695166
634.596832
641.786537
645.360255
647.345602
652.716587
656.151882
656.092281
654.922522
658.604836
660.918190
659.870753
657.955035
661.175181
663.339032
662.427431
660.873756
664.527058
667.238007
667.026274
666.397679
671.575884
675.720430
628.631831
634.864649
641.164699
644.899548
647.607819
652.406952
655.865372
656.694341
656.759563
659.381902
661.022076
660.319966
659.277019
661.446874
663.054638
662.556608
661.891940
664.605770
666.902248
667.237248
667.630968
671.657565
674.978028
623.975225
631.649771
638.557114
641.771648
643.446796
649.412033
653.803260
654.610580
654.034238
657.392342
659.297172
657.944487
655.781573
658.818667
660.898982
659.857258
658.128529
661.849788
664.774224
664.711256
664.153181
669.236340
673.344826
616.925905
627.834151
635.853223
638.102057
637.425268
645.806880
651.347905
651.555747
649.042588
654.448714
657.062759
654.644220
650.053242
655.434621
658.442396
656.419780
652.282419
658.471709
662.432470
661.467638
658.557694
666.220005
671.695683
623.082793
630.537902
637.075415
639.981862
641.532297
647.528658
652.008874
652.973702
652.576187
655.988019
657.843770
656.490044
654.393846
657.453793
659.508917
658.517242
656.915301
660.743570
663.733012
663.779816
663.379077
668.487191
672.507206
627.066471
632.846779
638.468148
641.570494
643.847096
648.775669
652.632389
653.813806
654.114602
656.825271
658.476014
657.747918
656.682532
658.897981
660.589751
660.167883
659.605624
662.535290
665.102868
665.680488
666.262069
670.325838
673.616317
624.746493
631.880419
638.033592
640.512788
641.600501
647.327763
651.552857
652.061419
651.201220
654.958673
657.297711
656.180111
654.150931
657.454812
659.812337
658.996308
657.479005
661.454176
664.638505
664.794396
664.393588
669.569205
673.708580
620.074660
630.336942
637.546087
638.989739
637.561667
645.511952
650.523903
649.919698
646.576069
652.729313
656.085311
654.054962
649.653621
655.487870
658.916790
657.209083
653.333110
659.802408
664.015511
663.241377
660.456655
668.237293
673.770102
628.061124
635.096765
641.019287
643.279586
644.158374
649.581929
653.418005
653.611724
652.610300
656.379184
658.776276
657.790533
655.946064
659.410386
661.869260
661.178672
659.835571
663.938703
667.169679
667.393647
667.109818
672.312249
676.379376
633.922833
639.568380
644.879267
647.522722
649.247315
653.569641
656.754454
657.264613
657.097645
659.907003
661.868237
661.403240
660.555204
663.103752
665.126528
664.935606
664.574802
667.776508
670.583491
671.319696
671.985209
676.108961
679.425790
633.837277
641.118915
647.218732
649.424125
650.069869
655.184061
658.712930
658.561694
657.228961
661.003939
663.518233
662.551781
660.651244
664.245600
666.853079
666.166078
664.730573
669.002929
672.434698
672.713101
672.323968
677.506105
681.624061
632.296529
642.832070
650.006017
651.232787
649.432926
656.719568
660.994523
659.757871
655.910869
662.097235
665.552849
663.619234
659.259618
665.351723
668.934001
667.265695
663.326198
670.111779
674.519947
673.818224
670.941758
678.600314
683.974554
645.679580
652.076914
657.279703
659.158673
659.736598
664.332117
667.384850
667.263841
666.148118
669.650050
671.911353
671.168647
669.624154
673.014607
675.378564
674.876493
673.749273
677.747009
680.824472
681.130609
680.823142
685.444978
688.947031
657.956595
661.309205
664.751466
666.980707
668.767827
671.731497
673.936513
674.712037
675.150935
677.075503
678.490871
678.682071
678.750189
680.547342
682.033300
682.454666
682.907624
685.237014
687.343699
688.402298
689.400505
692.027345
694.002518
664.379579
666.502090
669.152698
671.422599
673.498254
675.867543
677.777829
678.917422
679.835507
681.220301
682.354610
682.925689
683.490098
684.741698
685.937226
686.735317
687.671063
689.414362
691.165648
692.498798
693.831711
695.673187
696.997389
669.435307
671.862713
674.740387
677.285955
679.789697
682.693008
684.931500
686.345403
687.544298
689.093068
690.085970
690.492085
690.936850
692.127894
693.113662
693.810384
694.910090
697.125959
699.330465
701.149890
702.931833
704.861075
705.996781
661.123193
665.491370
669.646600
672.045913
673.778345
677.699337
680.614893
681.574856
681.857894
684.249321
685.741443
685.514080
684.887969
686.992651
688.569601
688.682575
688.774538
692.099976
695.257318
697.047134
698.482534
701.285339
703.050847
643.496186
653.465239
660.388850
661.883648
660.526085
667.979642
672.620068
672.200906
669.200730
674.761231
677.667500
675.681626
671.368529
676.956159
680.142736
678.577939
675.057296
682.208694
687.666318
689.100949
688.580081
694.116221
697.747623
619.008062
640.440303
650.994886
650.450111
640.508024
656.986159
664.298667
661.449936
649.924051
663.946983
669.210562
664.368134
650.582488
665.539324
671.411614
667.039989
653.989137
670.800385
679.507770
679.705425
673.478379
685.370245
691.509032
629.400535
640.516182
648.531507
650.525802
649.377315
657.306646
662.123457
661.406799
658.057318
663.888885
666.957204
664.701693
660.057606
665.943228
669.320274
667.491581
663.618889
670.992311
676.565415
677.738576
677.060766
683.230811
687.439645
631.748513
639.518227
646.479702
649.676012
651.204556
656.577465
660.167142
660.149219
658.952718
662.525608
664.795843
663.658024
661.619336
664.972198
667.372897
666.631425
665.310151
669.685315
673.485201
674.460616
674.744167
679.575246
683.315525
622.257981
633.431388
641.937782
644.835981
644.661886
651.836340
655.930812
654.658261
650.875123
656.845640
660.163840
658.121490
653.701062
659.453038
662.886229
661.293727
657.605666
663.883408
668.025827
667.264800
664.443791
672.257531
677.825893
603.930732
625.391820
636.889006
638.174353
631.022518
645.308026
651.188075
647.330374
634.892240
649.448315
655.160410
650.710649
637.617831
652.034602
657.894680
654.000683
641.924701
656.272521
662.341662
658.667297
646.612017
663.700275
672.632352
617.482835
628.640371
637.159337
640.145037
640.136361
647.398427
651.529506
650.345180
646.653748
652.648111
655.934995
653.885518
649.475507
655.153069
658.460768
656.758528
652.931085
658.897153
662.594422
661.397392
658.295258
666.143824
671.793813
622.119726
629.836975
636.896843
640.357223
642.189527
647.694669
651.413237
651.513651
650.389790
654.016788
656.314331
655.196977
653.159478
656.336267
658.554484
657.638003
656.007744
659.702524
662.579780
662.477044
661.902858
667.064788
671.252376
614.677572
625.550406
633.716973
636.216924
635.701476
643.636913
648.552122
647.938106
644.586648
650.569829
653.782770
651.664472
647.175504
652.654584
655.754839
653.753294
649.587040
655.782555
659.781633
658.832486
655.922654
663.618479
669.180292
598.532494
619.300484
630.061334
630.327182
621.773247
637.765254
645.004913
642.140180
630.403817
644.880805
650.421084
645.896561
632.829015
646.843947
652.280598
647.809951
634.910868
649.891740
656.407626
653.129572
641.602954
658.228138
666.923662
613.704811
624.353356
632.173633
634.355215
633.670470
641.645813
646.686778
646.233884
643.034867
649.095029
652.325382
650.235037
645.795089
651.291353
654.376798
652.390783
648.295319
654.611580
658.738693
657.934051
655.164266
662.884681
668.392150
620.479895
627.665443
633.989786
636.723036
638.044784
643.734033
647.871821
648.330561
647.459868
651.227452
653.607518
652.538165
650.529293
653.731480
655.962683
655.032235
653.433710
657.396272
660.621237
660.841683
660.509707
665.689855
669.829242
615.755843
625.804074
633.029807
634.644488
633.430163
641.350543
646.371847
645.800409
642.487599
648.643765
652.051625
650.060889
645.664802
651.364648
654.681870
652.855645
648.871088
655.342720
659.651295
658.991823
656.306361
664.046149
669.599578
602.691968
622.051000
631.636097
630.821768
621.152596
637.279227
644.503156
641.463986
629.602755
644.245514
650.036320
645.667114
632.670137
647.096025
652.896028
648.703172
636.040801
651.318026
658.123420
655.117878
643.850689
660.459025
669.139854
618.980632
628.953828
635.994068
637.385098
635.948720
643.654560
648.442130
647.675874
644.264165
650.422863
653.872634
651.966079
647.694760
653.543044
656.987936
655.289377
651.440567
658.019601
662.379294
661.761801
659.132798
666.895763
672.416875
627.080093
634.177542
640.201826
642.449291
643.218834
648.525566
652.284311
652.346046
651.192433
655.012207
657.563696
656.646015
654.790952
658.314608
660.868698
660.178952
658.771579
662.963195
666.356307
666.655921
666.340258
671.586835
675.767621
623.895984
634.549485
641.932199
643.272465
641.541440
649.143809
653.752276
652.691148
648.937780
655.230484
658.807624
656.891898
652.512651
658.594898
662.219889
660.554265
656.619120
663.333581
667.749379
667.011772
664.112822
671.988698
677.609334
612.823680
633.814434
643.825137
642.763020
632.358427
648.390972
655.204377
651.603906
638.959093
654.065880
660.054454
655.686332
642.389768
657.435439
663.527949
659.416725
646.539882
662.184615
669.007802
665.740801
653.794382
670.753009
679.462090
636.315589
645.968267
652.425955
653.498576
651.779887
658.804761
662.933919
661.977669
658.528414
664.473507
667.768245
666.125443
662.171842
667.966032
671.318528
669.896903
666.337578
672.668694
676.664688
675.978834
673.208627
680.408355
685.325652
652.947445
657.103599
660.907828
662.977785
664.390847
667.942703
670.466372
671.088910
671.148174
673.641586
675.333214
675.314941
674.934711
677.240394
678.948476
679.113659
679.087751
681.876825
684.153111
684.928739
685.467331
688.669192
691.003499
660.565909
662.907798
665.688592
667.968694
670.041142
672.615350
674.668962
675.835257
676.750027
678.317380
679.553885
680.098611
680.598187
681.968432
683.204545
683.921820
684.748212
686.570873
688.334647
689.578125
690.823487
692.810421
694.238540
666.261875
669.044726
672.103122
674.578027
676.904329
680.033169
682.400168
683.719750
684.704267
686.387356
687.399886
687.617134
687.808707
689.225245
690.370352
691.018491
691.987769
694.535748
697.013355
698.925807
700.684817
702.793505
704.037306
655.521473
661.619665
666.431467
668.407544
668.967706
674.121130
677.559477
678.087746
677.208656
680.669289
682.495515
681.636204
679.671196
683.068596
685.220102
684.896243
683.803025
688.572827
692.512140
694.268431
695.080016
698.732102
700.918417
625.639246
645.905861
655.558484
654.851394
645.090885
661.030261
668.058901
665.517538
654.451576
667.963126
672.837939
668.175038
654.785561
669.371032
675.090634
671.152465
658.700824
675.153238
683.640894
684.159334
678.348815
689.560078
695.067473
538.061510
623.807771
643.535920
634.516805
562.946752
641.147234
657.200666
646.277300
575.741669
648.641469
661.744793
647.385933
567.906463
648.443581
663.546302
650.044068
570.920338
654.273701
673.241886
668.846877
622.017481
675.089154
687.839777
610.975247
632.631978
643.466750
643.174262
633.466256
650.016179
657.292044
654.369052
642.790682
656.736330
661.842731
656.807299
642.903088
657.953513
663.953411
659.669682
646.698898
663.526037
672.194943
672.346088
666.197572
678.236511
684.459630
623.243306
634.319511
642.484806
644.868307
644.214423
651.786612
656.266409
655.330194
651.797420
657.609168
660.646343
658.362824
653.763122
659.602041
663.067375
661.448507
657.793576
664.730590
669.716493
670.115246
668.522069
675.507318
680.364592
604.621780
625.920220
637.169297
638.197564
630.859577
645.173658
651.167225
647.429979
635.061263
649.516151
655.072460
650.488265
637.314683
651.758583
657.692677
653.897727
641.980063
656.624566
663.104845
659.919954
648.254802
665.219104
673.969481
526.144797
609.526083
629.993503
624.414279
566.099799
631.484564
644.204033
631.493345
557.549402
633.491287
647.651964
634.414960
559.137831
635.699136
650.357916
638.313531
566.844945
640.661401
654.904604
642.123857
565.622485
647.579889
667.170138
599.881641
621.144156
632.393386
633.507451
626.325029
640.663654
646.615533
642.898379
630.592356
645.122414
650.735820
646.230883
633.125747
647.485115
653.259569
649.321460
637.232326
651.506998
657.467382
653.743089
641.699827
658.770851
667.666454
613.794020
624.710738
632.933039
635.598810
635.292786
642.797274
647.199857
646.205829
642.640495
648.656264
651.943896
649.899502
645.486288
651.065643
654.250532
652.402642
648.421226
654.493930
658.327685
657.263853
654.291956
662.073687
667.663375
597.135261
617.920468
628.751273
629.128683
620.623434
636.370758
643.248596
640.017562
628.023008
642.597247
648.317406
643.928418
630.938810
644.991311
650.444604
645.991489
633.099634
648.031060
654.488881
651.165863
639.615789
656.260173
664.980527
522.196651
603.347187
622.765793
615.201756
549.510711
622.445228
637.301572
625.548084
552.707112
628.229083
642.485288
629.554160
555.268345
630.601609
644.540542
631.277474
555.891550
633.359965
648.652976
636.720981
562.821242
642.283837
661.316629
595.985958
616.548797
627.051632
627.121977
618.442316
634.254578
641.262818
638.185478
626.341988
641.009511
646.777914
642.447438
629.527649
643.601563
649.030164
644.572924
631.733410
646.799426
653.406572
650.248521
638.854857
655.518082
664.177964
611.960771
622.254313
629.722532
631.612674
630.660014
638.515882
643.403665
642.767025
639.462552
645.648203
649.084135
647.157229
642.819508
648.424440
651.586963
649.652228
645.613951
652.029663
656.283037
655.611026
652.955908
660.705754
666.215200
598.739529
618.126799
627.812616
627.159686
617.646891
633.803410
641.026230
638.003895
626.175748
640.846519
646.671430
642.336349
629.341984
643.683875
649.371404
645.078976
632.344374
647.583523
654.389448
651.415146
640.185014
656.786908
665.454382
530.291852
606.577424
624.144608
615.005465
545.901581
621.436370
636.881819
625.291814
552.711804
628.089849
642.381468
629.389754
554.563790
630.837103
645.231156
632.248088
557.023905
634.874558
650.496174
638.942374
565.808870
644.740397
663.651919
601.823764
621.156191
630.671724
629.804183
620.090548
636.111537
643.195090
640.059272
628.179416
642.862726
648.706732
644.423704
631.527329
646.014639
651.828366
647.659458
635.048983
650.382103
657.215996
654.255930
643.057869
659.681088
668.318441
618.179824
628.487048
635.700605
637.092963
635.560178
643.261826
647.997475
647.130867
643.612966
649.896410
653.456486
651.596399
647.316526
653.280783
656.781773
655.075483
651.182474
657.824060
662.203555
661.541209
658.819196
666.667463
672.239518
605.037680
626.183897
636.398132
635.470608
625.192764
641.476526
648.536570
645.070258
632.511227
647.744052
653.832774
649.465539
636.133280
651.184403
657.267743
653.077837
640.127387
655.789815
662.660963
659.396775
647.485894
664.619378
673.498408
531.792719
616.792150
635.939465
626.413512
554.409896
632.197884
647.668151
635.243491
559.067185
637.857739
652.760318
639.451755
561.837105
641.215789
656.247173
643.126730
565.789836
645.806009
661.539592
649.181376
572.350539
654.567543
673.983503
618.111815
638.014378
647.201318
646.093009
636.004280
651.566911
658.089268
654.837099
642.768663
657.497600
663.224392
659.219043
646.483548
661.075895
666.801053
662.943853
650.535575
665.625150
671.965661
668.816764
657.182545
673.441421
681.479451
646.961032
652.846828
657.322609
658.998968
659.285245
664.130376
667.232097
667.451173
666.360494
670.169797
672.418822
671.941331
670.329009
673.881181
676.066906
675.697925
674.380019
678.374237
681.104475
681.339358
680.612626
685.142304
688.194254
657.006946
659.712838
662.694744
664.937847
666.882074
669.747064
672.003543
673.154766
673.949513
675.801474
677.209217
677.685177
677.993659
679.569844
680.895213
681.468883
682.045501
684.034585
685.867187
686.966710
687.988880
690.209215
691.815435
665.280087
667.686000
670.568080
673.110389
675.581455
678.490026
680.768805
682.168568
683.261156
684.717936
685.650378
685.947195
686.296262
687.489380
688.554274
689.321128
690.471133
692.763077
695.088455
697.023191
698.832182
700.812218
702.037177
657.083901
661.405967
665.475481
667.844943
669.613820
673.536492
676.408587
677.348884
677.619731
679.906793
681.227581
680.885053
680.229404
682.348936
683.958417
684.166574
684.397854
687.794844
690.975158
692.849923
694.328792
697.176188
699.025406
639.568124
649.466690
656.292778
657.733855
656.383323
663.835491
668.458590
668.040529
665.035259
670.468622
673.167618
671.017735
666.628781
672.250734
675.527898
674.100239
670.726523
677.941559
683.414937
684.888110
684.466492
690.023932
693.601632
615.225953
636.535016
646.929226
646.286024
636.333014
652.805395
660.114658
657.296159
645.792861
659.669505
664.686025
659.641646
645.752535
660.756660
666.740226
662.529602
649.646769
666.509018
675.215765
675.447337
669.330622
681.227480
687.287942
625.801495
636.731091
644.465449
646.283988
645.117687
653.045398
657.850458
657.191399
653.921682
659.619243
662.405521
659.963864
655.258259
661.159636
664.579136
662.878618
659.186446
666.612579
672.153605
673.372309
672.799617
678.981381
683.151046
628.490083
635.971687
642.509689
645.424967
646.888743
652.268430
655.887172
655.994975
654.933508
658.378619
660.354070
659.033917
656.944405
660.274186
662.659654
662.003295
660.848185
665.269530
669.033883
670.076352
670.483289
675.318648
678.978942
619.480573
630.226115
638.181196
640.674721
640.336526
647.527705
651.741142
650.690109
647.086393
652.910199
655.938331
653.698918
649.192670
654.889843
658.303453
656.778303
653.212852
659.516965
663.652606
662.969979
660.255110
668.052604
673.549738
601.469784
622.377078
633.210876
634.012530
626.645553
640.943170
646.959829
643.372308
631.178315
645.565057
650.982905
646.356864
633.199706
647.544767
653.356338
649.513197
637.554877
651.902526
657.955755
654.372542
642.444127
659.493109
668.335068
614.714275
625.423432
633.337935
635.894276
635.719060
642.930922
647.066307
646.039513
642.548707
648.465673
651.545378
649.414220
645.027016
650.643351
653.839680
652.145288
648.427563
654.397243
658.050179
656.935796
653.976542
661.809559
667.350810
618.912500
626.328789
632.955215
636.096859
637.796719
643.167919
646.739633
646.830646
645.793339
649.446794
651.714590
650.643562
648.707445
651.834212
653.910934
652.967186
651.396714
655.095740
657.944615
657.904285
657.457591
662.624959
666.722234
611.133852
621.805697
629.708072
632.014958
631.379072
639.096296
643.743838
642.940016
639.532105
645.641500
649.037346
647.125612
642.801531
648.226525
651.176820
649.096295
644.922128
651.116235
655.127682
654.247802
651.436986
659.146394
664.661758
594.721635
615.330419
625.909582
626.071869
617.451744
633.173485
640.049073
636.883847
625.013607
639.691767
645.528699
641.317153
628.492968
642.439354
647.696104
643.122714
630.202425
645.177942
651.711474
648.511611
637.096034
653.731112
662.377606
609.562693
620.101427
627.766642
629.880330
629.184348
636.938873
641.624262
640.922950
637.670016
643.886298
647.332213
645.511301
641.317356
646.783257
649.690946
647.626072
643.547515
649.864074
653.977742
653.239883
650.608778
658.344951
663.767714
616.076652
623.189271
629.399903
632.116217
633.460623
639.000081
642.873862
643.168039
642.301265
646.169233
648.679133
647.809088
645.992913
649.186837
651.281999
650.291249
648.723749
652.690916
655.898589
656.185366
655.997798
661.189189
665.230439
611.217211
621.210909
628.387626
630.029237
628.855996
636.681045
641.545406
640.887933
637.596085
643.817383
647.322578
645.477396
641.209137
646.897288
650.126793
648.255267
644.284291
650.758835
655.083739
654.511586
651.949453
659.679862
665.150526
598.066780
617.361644
626.909004
626.158309
616.585745
632.657845
639.785240
636.728700
624.937487
639.632557
645.485825
641.235718
628.355435
642.752222
648.459736
644.226859
631.584849
646.849906
653.658840
650.743252
639.609904
656.179457
664.756813
614.199593
624.121821
631.101529
632.564762
631.271021
638.995710
643.737080
643.018194
639.750020
645.981560
649.454920
647.652331
643.513380
649.330920
652.642637
650.891497
647.076536
653.625596
657.921037
657.342204
654.840627
662.576167
667.971141
622.211740
629.271638
635.243986
637.554223
638.472844
643.863767
647.659934
647.841407
646.883560
650.802277
653.384260
652.574463
650.855044
654.334017
656.728139
655.964875
654.569761
658.698781
661.980826
662.269589
662.036201
667.263109
671.338593
619.049347
629.664747
637.020940
638.414730
636.811839
644.547494
649.297378
648.435436
644.906399
651.315928
654.971293
653.190556
648.935860
654.939937
658.399592
656.636705
652.660025
659.267495
663.556920
662.765980
659.880200
667.732406
673.293362
608.037098
628.972593
638.946606
637.935262
627.668180
643.862486
650.862021
647.512463
635.138698
650.364068
656.438359
652.229819
639.086007
654.018066
659.917190
655.698427
642.774134
658.275138
664.936749
661.586841
649.631805
666.557843
675.210620
631.494817
641.108800
647.524234
648.660568
647.107178
654.302579
658.599278
657.878605
654.701564
660.785989
664.151666
662.642474
658.826853
664.542577
667.712583
666.189066
662.589624
668.789510
672.611186
671.835599
669.063058
676.230659
681.083275
648.042551
652.206352
656.079508
658.231790
659.741060
663.461959
666.216914
667.051409
667.274795
669.917305
671.764726
671.850280
671.491741
673.752792
675.403193
675.481040
675.326740
678.003991
680.211524
680.907014
681.353901
684.528107
686.898278
655.733376
658.107227
660.965610
663.335420
665.514867
668.255323
670.523233
671.888407
672.963664
674.681955
676.064516
676.699992
677.214712
678.556067
679.746872
680.381209
681.092255
682.813030
684.504058
685.672217
686.844592
688.804353
690.246243
664.696314
666.871023
669.603466
672.154513
674.687969
677.447399
679.618033
681.037754
682.198178
683.536638
684.394968
684.743098
685.181757
686.232661
687.193133
687.975078
689.149120
691.175797
693.227867
695.007871
696.774720
698.691862
699.877309
657.748474
661.244316
664.904154
667.428560
669.618004
673.005052
675.580715
676.688757
677.354402
679.187788
680.316001
680.237839
680.078416
681.660368
682.985113
683.403421
684.055610
686.720763
689.299341
690.968397
692.493464
695.098702
696.864897
644.540295
651.117810
656.670288
658.864531
659.734466
664.807370
668.431492
668.755453
667.843230
671.142016
673.096109
671.986552
670.066019
673.214123
675.509257
675.024248
674.021628
678.420446
682.268200
683.525326
683.958321
688.277652
691.454125
630.442866
641.093233
648.506017
650.021324
648.555648
656.343224
661.155554
660.447745
656.993949
662.806648
665.754601
663.391517
658.692389
664.516083
667.945342
666.285477
662.554080
669.723424
674.899638
675.415154
673.801421
680.678747
685.373306
631.612839
638.948769
645.173698
647.669954
648.734342
654.233720
658.079050
658.296453
657.265748
660.735739
662.692640
661.319132
659.154193
662.474231
664.841469
664.124409
662.892898
667.425220
671.304463
672.383165
672.777476
677.597036
681.218590
631.788315
637.392546
642.799126
645.775196
647.904465
652.424963
655.750173
656.459596
656.440060
658.917057
660.352306
659.499798
658.372769
660.642050
662.459292
662.233769
661.972175
665.216053
668.170958
669.266576
670.235022
674.232122
677.366069
626.300768
633.080564
639.052757
641.693972
643.010193
648.337580
652.122008
652.446965
651.550243
654.823536
656.677120
655.302334
653.161450
656.323604
658.652327
657.983710
656.685989
660.553202
663.652483
663.892006
663.603492
668.716035
672.778116
618.380101
628.025184
635.052094
636.941316
636.208318
643.656351
648.279516
647.764923
644.754973
650.176676
652.859649
650.518148
646.014110
651.503268
654.732184
653.111782
649.452633
655.401070
659.161145
658.207108
655.401653
663.042678
668.497884
621.548144
628.287731
634.207479
636.932557
638.418059
643.777779
647.498098
647.859211
647.111010
650.485567
652.392134
651.151066
649.157132
652.223429
654.294575
653.443581
652.010631
655.614166
658.350732
658.315675
657.916176
663.002911
667.018266
622.232321
627.794321
633.291339
636.458409
638.811674
643.368002
646.696527
647.498036
647.611495
650.289147
652.009672
651.428173
650.490637
652.519321
653.934686
653.373747
652.705699
655.409875
657.776909
658.264401
658.814674
662.841089
666.124046
616.819563
624.033441
630.456687
633.376818
634.850910
640.317897
644.156871
644.457343
643.567878
647.325571
649.815308
649.006323
647.223843
650.044479
651.792338
650.549796
648.737080
652.444435
655.464192
655.578314
655.196977
660.291289
664.382866
609.342643
619.805910
627.502640
629.687530
629.028234
636.680476
641.371334
640.719985
637.535681
643.694920
647.255222
645.703914
641.803198
646.799396
649.340787
647.048617
642.809123
648.967508
653.038508
652.293388
649.628510
657.254983
662.693961
614.709439
621.931912
628.297974
631.185286
632.699965
638.178244
641.969204
642.288234
641.508670
645.388521
647.965036
647.284856
645.673562
648.562770
650.284249
649.085676
647.393378
651.219004
654.324750
654.571724
654.364892
659.494158
663.501358
618.117761
623.780869
629.341783
632.470925
634.734558
639.334927
642.735811
643.539169
643.684533
646.639835
648.734940
648.457363
647.696303
649.848607
651.339035
650.771922
650.158209
653.098272
655.774571
656.552219
657.333321
661.415832
664.667827
615.570835
622.570010
628.703832
631.305018
632.502588
637.986144
641.907777
642.232337
641.363747
645.238411
647.840669
647.044853
645.252514
648.483463
650.686063
649.777866
648.254472
652.223109
655.519744
655.925846
655.788422
660.895949
664.927233
610.874754
620.899176
628.085401
629.748458
628.619683
636.322992
641.121033
640.488285
637.281802
643.474270
646.994857
645.242793
641.106105
646.783627
650.032724
648.261073
644.433874
650.831575
655.127358
654.650827
652.246231
659.803542
665.142071
618.454358
625.385724
631.338643
633.783719
634.898536
640.308662
644.133132
644.431024
643.621346
647.503899
650.051632
649.287779
647.632831
650.988608
653.261886
652.477795
651.119211
655.149979
658.394184
658.782160
658.702662
663.804855
667.750728
624.085510
629.682120
635.033620
637.828818
639.760147
644.244684
647.620330
648.385587
648.517320
651.497469
653.614155
653.378108
652.735318
655.153454
656.928680
656.609364
656.179367
659.246975
661.966426
662.724408
663.451319
667.536871
670.804959
624.082653
631.261532
637.353223
639.677661
640.537770
645.927160
649.820439
650.121037
649.247897
653.194346
655.894176
655.256603
653.656574
656.989427
659.243433
658.371454
656.839775
660.852913
664.069062
664.250458
663.838667
668.979511
673.073924
622.817294
633.141527
640.249720
641.578369
640.014904
647.632108
652.372602
651.737951
648.540635
654.815318
658.443806
656.946531
653.086632
658.706916
661.814972
659.954098
655.974260
662.355975
666.437915
665.569931
662.640645
670.226147
675.571568
636.144238
642.453499
647.658721
649.668113
650.492020
655.436666
658.937015
659.333038
658.738420
662.455182
664.911944
664.485637
663.238203
666.370421
668.381459
667.702271
666.455804
670.148448
672.944691
673.079086
672.688439
677.252059
680.731057
648.399024
651.754034
655.266574
657.658679
659.703351
663.008958
665.620496
666.831373
667.671608
669.870981
671.524531
671.938737
672.129210
673.807152
675.101209
675.353436
675.637588
677.735049
679.624096
680.525699
681.431798
684.008623
685.965203
654.841681
657.004010
659.758404
662.209098
664.545821
667.248469
669.541603
671.077477
672.357779
674.031714
675.405320
676.160420
676.804695
677.989970
679.044645
679.679183
680.437067
681.978911
683.541753
684.729437
685.970024
687.763651
689.070484
663.426831
665.802287
668.600073
671.058345
673.471253
676.289672
678.443968
679.748333
680.798863
682.232532
683.108234
683.365958
683.684273
684.800649
685.741115
686.363005
687.323401
689.265727
691.108855
692.577680
694.110675
696.163425
697.463974
655.204144
659.492099
663.528876
665.807111
667.425145
671.240491
674.045986
674.841865
674.906254
677.239387
678.675981
678.326926
677.588137
679.628347
681.192419
681.274283
681.233761
684.155985
686.697773
687.730560
688.412807
691.679544
694.042210
637.801800
647.627243
654.344198
655.647120
654.138970
661.448389
665.919740
665.201665
661.787627
667.512045
670.485279
668.444301
664.079518
669.587424
672.796194
671.290341
667.704066
674.168378
678.465071
678.057261
675.384516
682.667226
687.623518
613.739339
634.919258
645.110422
644.253282
634.112031
650.414060
657.544960
654.244386
641.756333
656.545158
662.071713
657.245628
643.542305
658.282108
664.166893
659.956861
647.088565
662.812764
669.828307
666.764509
654.762208
671.944484
680.636742
624.954408
635.561909
642.911077
644.361758
642.874097
650.720936
655.587960
654.825522
651.251150
657.212559
660.229943
657.832754
653.079747
658.823464
662.176875
660.392291
656.461938
663.146992
667.574991
666.958468
664.144082
672.013703
677.513490
628.872404
635.556955
641.261148
643.493159
644.439570
649.916043
653.937585
654.395406
653.540624
656.854878
658.694747
657.249551
655.015414
658.157196
660.440428
659.664637
658.253726
662.208121
665.397353
665.656833
665.343835
670.468618
674.531801
622.267889
631.000553
637.253382
638.456312
637.167520
644.893823
650.004285
650.008829
647.458924
652.478022
654.861091
652.335708
647.730475
653.084316
656.277035
654.642730
650.977664
656.909178
660.765894
659.948780
657.279402
664.743311
670.119114
607.966554
624.409209
632.545402
631.424660
622.097149
637.934988
645.442008
643.728775
634.394440
646.277378
650.424420
645.447352
632.466677
646.115301
651.579768
647.683799
635.926140
649.738450
655.651811
652.391855
641.378032
657.307944
665.668357
617.608201
626.293396
632.521683
633.832757
632.706690
640.472287
645.570265
645.643232
643.258703
648.383243
650.853789
648.506686
644.052403
649.268174
652.187998
650.351705
646.544527
652.278765
655.919616
654.973978
652.270675
659.676406
664.978600
619.556427
626.106112
631.859121
634.342646
635.607788
641.096303
645.139418
645.781663
645.195186
648.681545
650.819541
649.800698
647.917308
650.639827
652.349688
651.159089
649.407999
652.951489
655.803891
655.846836
655.447403
660.433224
664.442157
610.847519
620.979798
628.378760
630.393599
629.671776
637.260048
642.061058
641.610704
638.604765
644.624354
648.119710
646.683851
642.979249
647.539122
649.789431
647.343774
643.015271
649.004321
652.971941
652.188194
649.507851
656.999761
662.395565
594.240160
614.209070
624.441374
624.591728
616.318341
631.550213
638.388344
635.572653
624.430522
638.689214
644.701371
641.506652
630.714195
642.448241
646.522152
641.511722
628.591040
643.180409
649.630941
646.617302
635.643611
651.755244
660.190614
608.178505
618.488639
626.062526
628.208644
627.581057
635.163876
639.870366
639.336718
636.336269
642.502153
646.170182
644.911443
641.385974
646.044713
648.321794
645.934555
641.709648
647.830056
651.924499
651.286514
648.751946
656.282823
661.635103
614.010565
621.132309
627.444166
630.258813
631.651893
637.114566
641.009291
641.389959
640.619617
644.511745
647.189196
646.584118
644.958527
647.867730
649.698876
648.548829
646.876144
650.692940
653.882457
654.241359
654.083817
659.125219
663.114631
608.594882
618.780583
626.198546
628.100241
627.170745
634.840600
639.648113
639.076663
635.942453
642.105935
645.673604
644.009239
639.917542
645.395744
648.474088
646.605303
642.726860
648.938422
653.169652
652.732482
650.394903
657.780690
663.062602
594.951134
614.685610
624.627324
624.330037
615.409969
630.990966
637.971770
635.069230
623.678759
638.069201
643.899130
639.867886
627.401230
641.365729
646.909358
642.832378
630.688438
645.303677
651.916784
649.294039
638.946028
654.582624
662.767898
611.366100
621.513035
628.808035
630.564373
629.530942
637.156053
641.928012
641.357450
638.264068
644.436258
647.975289
646.329595
642.333756
647.949490
651.144600
649.406251
645.656316
651.923451
656.125416
655.658825
653.331234
660.710374
665.938535
619.675015
626.787297
632.931515
635.425135
636.489712
641.922319
645.866594
646.273875
645.523406
649.434901
652.108795
651.500270
649.944604
653.173943
655.340550
654.454401
652.954063
656.889946
660.097485
660.387988
660.130618
665.186935
669.201964
616.907835
627.355192
634.716610
636.267257
634.894072
642.650059
647.593902
647.156775
644.154804
650.361960
654.048755
652.689027
649.004645
654.325673
657.241938
655.230941
651.161181
657.491300
661.633243
660.826220
657.972729
665.611532
671.070113
606.479417
626.870736
636.720404
635.904988
626.121749
642.106257
649.306553
646.657751
635.569174
649.904100
655.863683
652.436026
640.997136
654.087242
659.013332
654.492852
641.676199
656.642341
663.079595
659.764868
648.083635
664.544189
673.013603
629.449349
638.870789
645.268478
646.519894
645.161746
652.399399
656.931967
656.653028
654.014756
659.918161
663.320813
662.220238
658.975203
664.011471
666.631838
664.859470
661.141068
667.066034
670.748340
669.931895
667.157776
674.128075
678.899841
645.756265
649.859092
653.688565
655.913167
657.590783
661.426763
664.323966
665.418775
665.956301
668.656086
670.539736
670.806501
670.654020
672.683839
674.019896
673.926148
673.687085
676.194262
678.221277
678.832605
679.272309
682.348018
684.602985
653.251786
655.601464
658.449109
660.882665
663.190975
666.058905
668.469847
670.032483
671.315304
673.145015
674.606070
675.346886
675.930687
677.165711
678.180954
678.674330
679.278215
680.859963
682.404336
683.477948
684.600728
686.490602
687.865604
662.064124
664.763252
667.686000
670.006400
672.170802
675.143843
677.360037
678.514488
679.326583
680.947704
681.912284
682.027617
682.090406
683.356668
684.325326
684.722034
685.319061
687.277305
689.007975
690.147685
691.320502
693.570666
695.054562
651.463996
657.449992
662.081457
663.864098
664.235385
669.199745
672.434576
672.687247
671.483620
675.038414
676.956158
676.075893
674.039093
677.273965
679.257842
678.720339
677.262643
681.215358
683.985076
684.220679
683.425936
688.036696
691.171644
621.863636
641.972582
651.355436
650.378100
640.396454
656.074720
662.778693
659.625701
647.499664
661.899867
667.233865
662.757073
649.533160
663.798601
669.330703
665.300444
652.725330
667.731348
674.062674
670.763287
658.717462
675.341154
683.601333
534.665313
620.265034
639.566543
630.156095
558.437471
636.204041
651.833032
639.613916
563.719876
641.898451
656.245254
642.393532
564.242926
643.321263
658.100846
644.793916
567.346358
647.164739
662.699500
649.824172
570.823193
655.129139
674.970756
608.778632
629.814063
639.829790
638.849453
628.696484
645.094934
652.341460
649.148640
636.780087
651.568722
657.004214
652.072033
638.284927
652.935282
658.678997
654.278924
641.197334
656.584681
663.135289
659.554992
647.216622
664.607559
673.534826
623.320920
632.800839
639.327376
640.448946
638.955274
646.755914
651.815256
651.531978
648.581624
654.082474
656.722642
654.230001
649.519479
654.975995
658.107471
656.257720
652.319571
658.420046
662.293048
661.322018
658.420283
666.092215
671.557616
610.473447
626.782620
634.665187
633.240755
623.678086
639.563413
647.210526
645.610209
636.334747
648.226522
652.327940
647.276879
634.214890
647.814505
653.219615
649.237029
637.391668
651.188461
657.085915
653.788301
642.729169
658.645646
667.001766
550.231228
613.847942
627.990470
618.162700
550.729319
624.566921
640.655975
632.617792
574.292055
635.344110
645.941678
632.225447
559.322735
632.642983
646.370523
634.385224
565.022251
636.181147
649.939966
638.241766
567.669832
643.392218
661.539770
605.846270
622.086765
629.945385
628.657164
619.297529
635.229867
642.886505
641.392674
632.322318
644.313068
648.501422
643.657853
630.787812
644.206267
649.309242
645.133654
633.189601
646.844432
652.611691
649.292390
638.284230
654.126362
662.375409
614.252449
623.450024
629.991620
631.446844
630.446401
638.178743
643.270404
643.285074
640.768537
646.353859
649.275084
647.349571
643.257785
648.015657
650.421100
648.159360
644.002626
649.761048
653.470752
652.557057
649.847947
657.234993
662.516402
596.008751
615.641852
625.504361
625.394431
617.005937
632.284987
639.297382
636.724278
625.764110
639.895234
645.692007
642.327591
631.413234
643.031300
647.018180
641.959795
628.989772
643.434518
649.738738
646.627175
635.590585
651.619623
660.000900
522.135849
600.707026
619.305222
611.932942
548.957633
618.947825
633.424476
622.543142
553.520846
625.803177
640.101797
629.948416
567.709923
630.752790
641.565204
627.610483
553.452165
629.087608
644.071394
632.700929
561.677240
638.172939
656.504209
592.906694
612.847983
623.031255
623.167568
614.935838
630.198147
637.054831
634.312989
623.283612
637.579550
643.582262
640.420782
629.708305
641.453607
645.497126
640.521631
627.672900
642.271678
648.717557
645.762625
634.880586
650.949090
659.289130
607.483408
617.734340
625.236113
627.297297
626.580495
634.237209
639.018006
638.523931
635.527765
641.706370
645.314549
643.874459
640.086293
645.090469
647.675138
645.488128
641.412122
647.522955
651.620955
651.062866
648.638349
656.058051
661.315208
593.171237
612.977946
623.039712
622.893519
614.112646
629.726096
636.722912
633.864417
622.524817
636.923539
642.774187
638.796429
626.352682
640.138394
645.475461
641.241273
628.981093
643.482241
650.007752
647.333545
636.954217
652.551317
660.714970
522.886429
600.892328
619.223879
611.172599
545.570470
617.927834
632.780431
621.603049
551.275516
624.616943
638.655366
626.239651
553.825346
627.705445
641.581862
629.140047
557.232133
631.524784
646.475994
635.826198
567.728482
641.416214
659.114704
595.841377
615.629527
625.583503
625.293509
616.401600
631.986774
638.956045
636.098693
624.799016
639.211000
645.038377
641.078494
628.726711
642.672143
648.141073
644.040752
631.903604
646.454845
652.938479
650.217096
639.829408
655.423846
663.539189
612.845741
623.184667
630.566471
632.286819
631.158415
638.890628
643.771309
643.309555
640.325686
646.534279
650.141821
648.664450
644.870446
650.307581
653.291981
651.379328
647.447744
653.686682
657.780973
657.098521
654.497012
661.981130
667.292673
600.646639
621.254184
631.375671
630.750940
621.109507
637.252663
644.581503
641.968423
630.885755
645.271834
651.272757
647.804761
636.305101
649.396751
654.325650
649.737781
636.855009
651.838000
658.327449
655.038935
643.409628
659.978088
668.559719
530.207586
612.405782
631.078670
622.070903
552.617093
628.399456
644.042195
633.389324
563.994154
636.761725
650.950233
639.823366
572.253664
641.415008
653.867810
640.344681
564.810112
642.306941
657.387306
645.238333
570.549509
650.313628
669.136728
613.795508
633.107356
642.129154
641.258886
631.779694
647.251389
654.101240
651.742110
641.195766
655.122602
660.761973
657.640879
646.747095
659.388755
663.936856
659.669593
647.301736
661.716480
667.663941
664.446433
653.051009
668.775789
676.546110
641.836661
647.598227
652.057616
653.879285
654.437491
659.486266
662.913718
663.624093
663.086482
666.961150
669.339334
669.207239
667.975344
671.056306
672.747742
672.080161
670.555927
674.215725
676.668669
676.739411
675.929840
680.264737
683.194914
651.634298
654.322309
657.342073
659.712122
661.862185
664.970495
667.539349
669.059816
670.204134
672.263939
673.858545
674.527550
674.933248
676.325732
677.387121
677.713064
678.053959
679.780370
681.374710
682.289822
683.173342
685.264520
686.795325
662.616028
664.908670
667.612330
669.958201
672.236171
674.962911
677.072844
678.315779
679.279733
680.671499
681.537994
681.732741
681.932568
682.913993
683.698117
684.085742
684.711641
686.286181
687.757053
688.839704
690.061351
691.996301
693.311535
654.625656
658.790389
662.618699
664.751084
666.297080
670.013877
672.692832
673.426810
673.499054
675.802101
677.156920
676.763305
675.984011
677.886479
679.216083
679.047799
678.730558
681.245166
683.273210
683.844574
684.237704
687.410325
689.739117
637.487116
647.152342
653.633590
654.748014
653.125533
660.329912
664.700653
663.936606
660.530275
666.246949
669.174991
667.099892
662.681693
668.043248
671.022997
669.253811
665.347592
671.344180
675.045693
674.043018
670.957952
678.210042
683.225486
613.663482
634.625394
644.513149
643.420423
633.145867
649.347696
656.402406
653.089514
640.644374
655.455783
660.956218
656.113669
642.368040
656.946322
662.578132
658.088011
644.886468
660.105178
666.462744
662.711295
650.205756
667.433387
676.245458
625.020579
635.363539
642.308539
643.479500
641.873788
649.651175
654.470026
653.759548
650.327212
656.335225
659.296916
656.898519
652.140767
657.706351
660.741174
658.652058
654.420558
660.633541
664.436387
663.242917
660.067091
667.906161
673.419702
629.128016
635.480318
640.682353
642.581130
643.387360
648.848456
652.920746
653.530567
652.910895
656.289797
658.059507
656.622921
654.403865
657.335447
659.241272
658.140124
656.453891
660.001240
662.673148
662.517919
661.977479
667.010120
670.999057
622.828282
631.137787
636.795822
637.557298
636.051038
643.835364
649.162031
649.472596
647.254479
652.340117
654.650552
652.143537
647.536283
652.631001
655.426115
653.446136
649.493289
655.081442
658.561640
657.461857
654.628983
661.975491
667.258409
608.685589
624.621914
632.090201
630.473160
620.902773
636.868715
644.690267
643.388943
634.474729
646.401294
650.449383
645.497748
632.539553
645.889686
650.929398
646.693774
634.684747
648.211550
653.832010
650.385647
639.279894
655.087999
663.331060
618.007507
626.277421
631.916671
632.829245
631.564279
639.452341
644.808746
645.249459
643.257776
648.447345
650.803993
648.449596
644.017199
648.986430
651.511317
649.395505
645.425319
650.935580
654.312521
653.236997
650.513657
657.815983
662.966195
619.564887
625.835223
631.161860
633.352099
634.554688
640.160699
644.423778
645.394690
645.155133
648.693559
650.690608
649.610126
647.710050
650.245140
651.655220
650.269182
648.408936
651.782424
654.427003
654.373785
653.977985
658.871614
662.728201
610.528191
620.487553
627.624683
629.444235
628.690214
636.412129
641.459889
641.342749
638.636620
644.653607
647.981223
646.424580
642.649266
647.063168
649.118524
646.546101
642.132570
647.992092
651.826199
650.987842
648.305958
655.702587
660.973461
593.660346
613.517800
623.577821
623.609558
615.348646
630.727343
637.800074
635.309404
624.463636
638.655944
644.450419
641.106483
630.240948
641.858214
645.786856
640.703375
627.744681
642.225438
648.560744
645.516606
634.566168
650.571348
658.873572
607.372795
617.616418
625.060172
627.159397
626.620751
634.324191
639.158524
638.852430
636.099649
642.221352
645.676717
644.299209
640.752790
645.319767
647.445448
645.006029
640.786897
646.811600
650.752228
650.060135
647.560524
655.008137
660.215080
613.031688
620.137236
626.391270
629.229322
630.750330
636.295345
640.233631
640.750482
640.147803
644.024638
646.559449
645.883255
644.263245
647.096877
648.784254
647.572464
645.901250
649.613982
652.623480
652.895176
652.742245
657.720796
661.595396
607.491483
617.716712
625.181602
627.176022
626.373455
634.086296
638.899755
638.389762
635.339201
641.503068
645.013902
643.327890
639.241914
644.653213
647.622680
645.688854
641.769442
647.852366
651.901997
651.336167
648.939058
656.271401
661.487603
593.760286
613.560480
623.584729
623.417648
614.647884
630.240876
637.182838
634.302564
622.975558
637.374033
643.176276
639.158303
626.727257
640.627591
646.060540
641.918878
629.732706
644.195266
650.596569
647.814928
637.384579
652.971002
661.098971
610.161285
620.345670
627.664078
629.524830
628.654120
636.301209
641.006352
640.456601
637.459830
643.648922
647.135906
645.508329
641.585605
647.152824
650.209601
648.403452
644.639262
650.756828
654.712226
654.088815
651.713130
659.032702
664.167253
618.506574
625.624778
631.754705
634.317279
635.513891
640.983333
644.889471
645.328530
644.687676
648.620998
651.238491
650.645434
649.166144
652.358710
654.395194
653.450172
651.936744
655.728867
658.697078
658.839303
658.541287
663.526991
667.433329
615.793480
626.224528
633.569822
635.158425
633.866866
641.670764
646.637774
646.264122
643.360114
649.589916
653.249417
651.905488
648.269592
653.557897
656.385128
654.325913
650.216368
656.401530
660.342235
659.393631
656.470222
664.029147
669.401906
605.375819
625.726968
635.535816
634.739392
625.028187
641.066409
648.309726
645.746623
634.773366
649.129319
655.062900
651.653902
640.265182
653.320832
658.165172
653.605479
640.758353
655.575339
661.815268
658.366551
646.620293
662.995808
671.377109
628.247023
637.627013
643.960177
645.228243
643.956665
651.252459
655.815614
655.617579
653.099988
659.039343
662.421747
661.343055
658.142263
663.150269
665.688045
663.864339
660.118771
665.911365
669.399188
668.460279
665.639253
672.533006
677.214741
644.398910
648.494619
652.359865
654.608589
656.295132
660.191801
663.201895
664.382753
664.948962
667.697130
669.662445
669.955440
669.757768
671.763673
673.102472
672.938351
672.569440
674.959226
676.902807
677.405236
677.712228
680.721830
682.991317
651.922063
654.281325
657.162414
659.621009
661.950596
664.878929
667.386505
669.029975
670.362948
672.245068
673.764593
674.529427
675.097110
676.310646
677.300673
677.725609
678.218085
679.690961
681.143805
682.113026
683.127003
684.954234
686.320174
663.283194
665.312435
667.831847
670.166897
672.502169
675.089085
677.117726
678.422582
679.489801
680.748514
681.517100
681.741817
681.998490
682.789943
683.407237
683.745804
684.347612
685.663853
686.920371
687.937650
689.161705
690.884841
692.043850
656.643601
659.915829
663.258786
665.519484
667.492643
670.693792
673.120358
674.117380
674.707243
676.486324
677.545759
677.367466
677.039182
678.353222
679.321598
679.279927
679.317772
681.179976
682.817672
683.520484
684.322297
686.840601
688.724169
643.960651
650.177939
655.280988
657.107964
657.711181
662.577597
666.061668
666.293588
665.325408
668.624857
670.564332
669.395431
667.333302
670.187091
672.092388
671.120324
669.460096
672.899418
675.531159
675.403756
674.705748
679.241919
682.834262
630.452047
640.552977
647.347267
648.387994
646.615016
654.195661
658.918199
658.180432
654.720159
660.613047
663.602958
661.230104
656.431415
661.907784
664.893895
662.721365
658.320725
664.408691
668.172049
666.927427
663.643090
671.230842
676.635344
631.863737
638.632123
644.124702
646.047399
646.745101
652.117915
656.029249
656.387041
655.510167
659.085295
661.075837
659.694095
657.414546
660.364825
662.222902
660.939219
659.003046
662.560961
665.240903
664.964112
664.248119
669.279820
673.299180
632.493298
637.388556
641.869113
644.090076
645.744095
650.276182
653.934213
655.057152
655.414922
658.001346
659.429205
658.573958
657.360987
659.175115
660.355512
659.506474
658.557662
660.982253
663.036007
663.235272
663.530501
667.429222
670.664444
627.842314
633.558133
638.246117
639.819070
640.489838
646.049867
650.515762
651.662845
651.490337
654.792879
656.549980
655.233866
653.105454
655.632327
657.151380
655.775046
653.822451
656.997514
659.436200
659.114655
658.431288
663.314379
667.301491
620.648128
628.808144
634.269058
634.874352
633.304575
641.258617
646.860187
647.499349
645.584849
650.813958
653.278650
651.062970
646.764069
651.384763
653.669434
651.326284
647.089976
652.445348
655.717640
654.431630
651.428941
658.775029
664.068576
622.815835
628.537931
633.252738
634.996748
635.913335
641.634468
646.199978
647.507826
647.571765
650.962037
652.721073
651.497875
649.494502
651.950626
653.285410
651.839588
649.924634
653.072862
655.449973
655.188722
654.635766
659.495722
663.358280
622.390042
627.353849
632.072286
634.594982
636.617247
641.458552
645.476964
647.043271
647.800889
650.523427
652.065660
651.399455
650.299270
651.917565
652.852429
651.845349
650.817508
653.176226
655.271396
655.611084
656.074003
659.902678
663.015782
616.171670
623.022014
628.947956
631.444933
632.744070
638.524916
643.024168
644.125492
643.905810
647.533832
649.670947
648.613873
646.595992
649.114361
650.560717
649.056366
647.032610
650.463759
653.288327
653.356851
652.981361
657.834269
661.716126
608.156283
618.380644
625.766266
627.681623
626.917457
634.938544
640.291038
640.496597
638.130606
643.868340
646.891839
645.006779
640.861454
645.614259
647.965459
645.544819
641.232556
647.121945
651.027046
650.320781
647.791469
655.073921
660.250045
613.058043
620.181816
626.430142
629.234200
630.759789
636.509345
640.765514
641.635344
641.332200
645.000860
647.205884
646.290909
644.479655
647.182980
648.761738
647.439459
645.653031
649.269860
652.205795
652.416986
652.218491
657.136791
660.973118
616.090399
621.779162
627.390733
630.592989
632.982036
637.737708
641.367906
642.470580
642.845757
645.730511
647.648789
647.233653
646.355891
648.353499
649.697568
649.015437
648.285720
651.012317
653.479725
654.125124
654.782932
658.742268
661.942566
613.227363
620.368965
626.709488
629.554882
630.990337
636.504217
640.460630
640.898858
640.138084
643.995187
646.546335
645.731412
643.920010
646.994240
649.036164
648.018929
646.376766
650.064171
653.054752
653.201387
652.850661
657.878016
661.909334
608.305121
618.561995
626.054232
628.078572
627.307825
634.909235
639.612745
639.003930
635.869251
642.054833
645.591318
643.912306
639.857950
645.343249
648.411205
646.542973
642.627461
648.655709
652.559115
651.737407
649.042756
656.552439
661.923842
615.945749
623.037062
629.228394
631.942225
633.304259
638.703109
642.484206
642.821288
642.069365
645.977196
648.569869
647.869140
646.255367
649.487798
651.611469
650.709572
649.209314
652.913763
655.794138
655.870938
655.519778
660.533041
664.499072
621.710025
627.367801
632.844867
635.805376
637.889785
642.431550
645.857543
646.713023
646.929109
649.947386
652.112757
651.931646
651.296551
653.628690
655.293897
654.846070
654.257356
657.019994
659.392575
659.865043
660.359883
664.317799
667.553275
621.860792
628.997976
635.104711
637.512540
638.485016
643.963966
647.975691
648.440804
647.723363
651.691035
654.411321
653.825071
652.251820
655.499014
657.656293
656.697365
655.044046
658.730680
661.589865
661.491441
660.876332
665.853947
669.870155
620.708180
630.897447
637.945851
639.313765
637.853126
645.567770
650.469591
650.067578
647.110386
653.362566
656.988544
655.554185
651.759355
657.264178
660.275645
658.364549
654.333152
660.333737
664.039781
662.908980
659.810653
667.200124
672.441888
633.864952
640.094010
645.259596
647.302318
648.209524
653.269547
656.943088
657.549760
657.141524
660.905334
663.402706
663.036896
661.811869
664.870132
666.796498
666.015859
664.648030
668.041767
670.522205
670.420841
669.853189
674.254539
677.646377
645.944794
649.267439
652.769591
655.200785
657.331568
660.757321
663.524365
664.913287
665.913352
668.200092
669.911437
670.376970
670.588950
672.216560
673.415699
673.546277
673.668516
675.523817
677.158131
677.841413
678.573641
681.012544
682.892731
652.292473
654.443583
657.203836
659.698316
662.120655
664.943068
667.383840
669.081197
670.507520
672.282566
673.724509
674.526122
675.183504
676.326623
677.292321
677.802043
678.391914
679.715932
681.048057
682.026616
683.096347
684.762649
686.000466
663.022000
665.204133
667.732612
669.972975
672.213765
674.891341
676.944862
678.193639
679.209512
680.553730
681.301987
681.414992
681.530733
682.358460
682.924427
683.084413
683.477231
684.780948
685.961000
686.807487
687.879172
689.669720
690.863893
655.231827
659.199546
662.848729
664.838437
666.260659
669.926457
672.652286
673.450811
673.551467
675.772022
677.052970
676.551092
675.608901
677.340350
678.501469
678.087154
677.444036
679.685685
681.514218
681.880483
682.077192
685.077720
687.353397
638.698216
647.862698
653.969080
654.868253
653.132976
660.270862
664.718593
664.151311
660.975226
666.467268
669.224925
667.023783
662.468305
667.618098
670.365225
668.305071
664.063293
669.785146
673.291762
672.163515
669.024416
675.982771
680.866241
615.834616
635.683079
644.971480
643.609817
633.269746
649.352069
656.534069
653.617103
641.885292
656.073861
661.291642
656.336975
642.517002
656.802637
662.137827
657.302314
643.719533
658.659923
664.851652
661.093509
648.874212
665.466151
674.037688
626.260886
636.110947
642.698805
643.619411
641.848316
649.595407
654.602617
654.186569
651.052593
656.954043
659.911321
657.510197
652.658762
657.950563
660.669729
658.188268
653.503567
659.396676
663.017045
661.669700
658.381481
665.944019
671.389951
629.677053
635.861117
640.895434
642.549634
643.146076
648.647910
652.964884
653.848587
653.428381
656.963554
658.977752
657.742661
655.571188
658.122709
659.572801
657.980885
655.771549
658.965302
661.414573
660.988441
660.161466
665.085511
669.129047
622.800342
631.135874
636.709790
637.217573
635.464438
643.418961
649.052943
649.679148
647.709755
653.098295
655.869933
653.925350
649.834348
654.130383
656.128994
653.478695
648.935072
654.178010
657.375643
655.904180
652.670762
660.080478
665.486849
608.084013
624.332862
631.816955
629.898439
619.865072
636.284009
644.555869
643.640616
635.023994
647.300300
651.937041
647.967621
636.625887
648.091398
651.931543
646.886914
634.168142
647.468624
652.831330
648.912330
637.079354
653.310362
661.808048
617.648701
626.028188
631.689000
632.382417
630.865836
639.025628
644.854182
645.713411
644.007232
649.444027
652.156874
650.256214
646.246168
650.501661
652.404325
649.749948
645.270979
650.522451
653.727072
652.356155
649.251096
656.635341
661.945659
619.215486
625.521901
630.846455
632.869125
633.893864
639.803062
644.620807
646.116986
646.241918
649.764767
651.709707
650.528719
648.413089
650.835680
652.178221
650.583396
648.453543
651.624991
654.164620
653.991004
653.438581
658.245634
662.124232
609.988901
620.017156
627.103209
628.670082
627.622713
635.924653
641.753141
642.500581
640.577150
645.987357
648.624531
646.272019
641.613225
646.566642
649.095649
646.705124
642.323590
648.020600
651.786774
651.001013
648.426014
655.538174
660.666202
592.851811
612.937376
622.966158
622.566601
613.431349
630.041401
638.230427
637.069183
628.116946
640.431571
644.854555
639.987628
626.839618
640.360759
645.384752
640.800354
628.180180
642.386683
648.670136
645.859167
635.482603
650.755593
658.754784
606.863262
617.215638
624.709543
626.635197
625.805529
634.046778
639.607210
640.047271
637.930152
643.332094
646.009510
643.734216
639.209904
644.391712
647.161023
645.017334
640.888409
646.807925
650.739615
650.104566
647.674522
654.867186
659.994748
612.735958
619.916635
626.277575
629.123984
630.598683
636.323424
640.588080
641.386507
640.902513
644.544840
646.775566
645.699860
643.690900
646.640631
648.582337
647.469293
645.737251
649.357170
652.303517
652.424063
652.054480
657.036319
661.035313
607.268229
617.590481
625.190875
627.327255
626.660451
634.302604
639.117531
638.600680
635.475001
641.609220
645.057267
643.258190
639.067843
644.414850
647.397481
645.421717
641.367745
647.316853
651.147436
650.143644
647.192449
654.874064
660.401541
593.501054
613.478929
623.700769
623.798462
615.429125
630.612506
637.337898
634.267164
622.670944
637.211930
643.111476
639.139657
626.792264
640.489561
645.838398
641.579575
629.167432
643.492658
649.572740
646.010671
634.193149
650.935879
659.677125
610.039885
620.324149
627.813214
629.814722
629.020796
636.503430
641.106045
640.401475
637.191021
643.416139
647.009509
645.383017
641.387942
646.905474
650.005422
648.137638
644.174265
650.122471
653.851450
652.737141
649.718859
657.399696
662.917559
618.422343
625.584758
631.810105
634.397328
635.530187
640.944099
644.825620
645.142836
644.293191
648.233666
650.917264
650.215824
648.522890
651.835408
654.097226
653.202881
651.576595
655.201951
657.992299
657.830095
657.189171
662.239180
666.340058
615.674431
626.108670
633.452180
634.966361
633.532184
641.363998
646.314493
645.767892
642.576940
648.896788
652.548793
650.877715
646.740998
652.532990
655.847637
654.041338
650.005488
655.984550
659.699907
658.490408
655.319400
662.882044
668.342677
605.212750
625.557381
635.327611
634.368637
624.325520
640.568331
647.842052
645.009214
633.415480
648.178990
654.130092
650.089498
637.337905
651.798714
657.510370
653.398998
640.874396
655.311439
661.268377
657.545596
645.499337
661.935547
670.402118
628.095344
637.474335
643.811590
644.982753
643.535276
650.879580
655.483361
655.152223
652.352378
658.385910
661.778250
660.375635
656.658098
662.185910
665.245762
663.678854
660.014596
665.632138
668.953705
667.823023
664.791455
671.663719
676.404567
644.308813
648.386831
652.187155
654.387253
656.054526
659.950573
662.913611
664.033091
664.558135
667.304070
669.184130
669.349427
669.070378
671.242809
672.728141
672.665205
672.358302
674.647895
676.409381
676.778416
677.018191
679.976351
682.179873
651.749553
654.083999
656.915423
659.345642
661.674182
664.593169
667.062014
668.673638
669.994134
671.857473
673.317043
674.023251
674.581298
675.858896
676.904176
677.369705
677.869099
679.262234
680.582158
681.440098
682.385303
684.155342
685.469985
662.253140
664.748039
667.410111
669.540684
671.573774
674.450749
676.619077
677.777954
678.606608
680.143791
680.975960
680.944856
680.805463
681.781657
682.377920
682.327972
682.401291
683.807934
684.997867
685.644401
686.440938
688.416295
689.759846
652.211847
657.783483
662.001459
663.521032
663.749371
668.606694
671.826211
672.181546
671.131150
674.518972
676.237171
675.190029
672.950470
675.864626
677.439536
676.414623
674.399596
677.786349
680.019695
679.801212
678.694984
682.959714
685.915933
624.148842
643.006199
651.608452
650.247520
640.156135
655.655268
662.420365
659.660253
648.289966
662.013024
666.952642
662.280772
648.906071
662.746576
667.783656
663.188077
649.995372
664.422117
670.242000
666.644139
654.697532
670.556630
678.489837
541.575484
622.258266
640.088778
630.211392
558.845907
635.960334
651.717288
640.504617
568.630842
643.038440
656.535802
642.533475
564.663430
642.862504
656.990895
643.010725
564.850472
644.089440
659.171441
646.402930
570.009477
651.038800
670.154519
611.185679
630.935830
640.096848
638.659930
628.360970
644.642781
652.079876
649.443311
638.031067
652.371986
657.665747
652.797757
639.026127
653.131549
658.152006
652.988786
639.142967
653.868285
659.859794
655.938959
643.668790
660.323914
668.959542
624.182378
633.242005
639.254522
639.935376
638.166657
646.034957
651.385114
651.551389
649.136366
654.930859
657.929329
655.905835
651.527697
656.208041
658.319596
655.522201
650.716213
656.112506
659.359367
657.831675
654.502262
661.957183
667.364512
610.286703
626.678098
634.235617
632.285776
622.156859
638.487422
646.640810
645.582948
636.891080
649.370955
654.276302
650.498757
639.231075
650.638991
654.297779
649.013096
636.057948
649.246227
654.507337
650.455159
638.499565
654.723675
663.245378
547.861343
613.160515
627.237975
616.651769
546.991936
623.044912
640.039199
632.691826
575.082180
636.782119
648.487027
637.468375
574.261977
637.517402
648.097019
634.424090
563.143404
634.508378
647.739103
634.930521
561.083905
639.564584
658.306200
605.085570
621.526787
629.182465
627.432164
617.558213
634.112590
642.491645
641.711614
633.324232
645.810661
650.611977
646.855922
635.667672
647.048828
650.651988
645.414144
632.577578
645.796037
651.089354
647.177946
635.391716
651.574866
659.983299
613.644962
622.823634
629.146601
630.231486
628.951794
637.246604
643.172862
644.113480
642.476821
648.021799
650.787296
648.768253
644.484211
649.023053
651.094046
648.421717
643.868515
649.219810
652.586005
651.430175
648.560028
655.760218
660.916314
594.980662
614.767884
624.437598
623.746732
614.457142
631.139994
639.538110
638.650863
629.944298
642.287799
646.675604
641.782047
628.581380
641.988940
646.856764
642.113951
629.333018
643.326481
649.402711
646.425071
635.928463
651.130329
659.089247
519.855706
599.542559
618.038504
609.416718
541.177937
617.070283
633.962403
626.317377
567.767009
629.739853
640.642250
626.813327
552.766930
627.053338
640.646726
627.763749
555.334693
629.343442
644.050452
633.398220
566.171247
638.619920
655.975427
591.864199
612.025833
622.144697
621.845753
612.795249
629.387978
637.468032
636.201782
627.209350
639.495955
643.850643
638.944288
625.816431
639.496470
644.682435
640.257513
627.782849
642.047131
648.320501
645.508025
635.161957
650.458995
658.428932
606.895205
617.227816
624.757801
626.792215
626.081171
634.057858
639.272640
639.287938
636.704763
642.422716
645.383705
643.251045
638.845045
644.114583
647.001410
644.962502
640.891249
646.812015
650.656701
649.813952
647.113167
654.539770
659.850757
592.688126
612.665493
622.888514
623.005526
614.690715
629.994373
636.882559
633.997047
622.524789
636.951938
642.662839
638.517421
626.026345
639.610981
644.863835
640.522542
628.043498
642.328085
648.392890
644.830365
633.013010
649.735743
658.459459
521.964793
600.615603
619.269734
611.863946
548.621693
618.652544
632.854024
621.247283
549.842601
624.112174
638.356727
626.119474
554.615776
627.415483
640.965218
628.253041
555.733139
630.035975
644.326287
631.710087
556.418868
636.942232
656.207282
595.499577
615.444022
625.553298
625.524673
617.061338
632.178877
638.808620
635.670236
624.054516
638.610058
644.513018
640.570470
628.288284
642.051554
647.420052
643.178243
630.775215
645.044380
650.982562
647.272766
635.353133
652.094600
660.828492
612.604041
622.967361
630.371969
632.119324
630.998081
638.628415
643.350571
642.668157
639.432539
645.687372
649.277722
647.596826
643.519270
649.190574
652.402894
650.561492
646.552459
652.467373
656.098917
654.852980
651.714292
659.347581
664.846675
600.353886
620.936537
630.982518
630.193392
620.243592
636.556017
643.830175
640.879117
629.151254
643.932641
649.890572
645.736281
632.859250
647.382388
653.170266
649.032787
636.449179
650.905091
656.876582
653.096271
641.027106
657.638433
666.289173
529.777602
611.964266
630.496769
621.070488
550.039601
627.237867
642.997450
631.643513
559.188914
634.735042
649.087114
636.242526
561.109705
637.953499
652.468639
639.908692
566.186779
641.763635
656.098458
643.370015
567.723167
648.047546
666.991505
613.309082
632.579619
641.501629
640.435856
630.624549
646.305235
653.169114
650.531535
639.367616
653.699444
659.314003
655.513466
643.223735
657.326810
662.786950
658.984656
646.949279
660.887797
666.395496
662.799577
651.049181
666.771787
674.557681
641.272341
647.003101
651.407240
653.148259
653.613878
658.683124
662.103139
662.720603
662.031700
665.938876
668.262967
667.904921
666.391605
669.797282
671.802664
671.282260
669.775274
673.215024
675.390485
675.202618
674.177104
678.415489
681.310311
651.023664
653.688770
656.670728
658.997676
661.113196
664.216024
666.771459
668.254593
669.351755
671.392989
672.934754
673.509704
673.851155
675.340656
676.509143
676.874799
677.159678
678.716994
680.092441
680.790711
681.495963
683.475911
684.953885
662.876256
665.046702
667.599132
669.823400
672.020299
674.705007
676.819138
678.100396
679.093465
680.447707
681.235760
681.315037
681.338701
682.063956
682.512481
682.495430
682.664735
683.763657
684.771897
685.441796
686.335546
688.028849
689.218234
655.216701
659.143722
662.711286
664.684196
666.153044
669.826827
672.525697
673.359616
673.549306
675.790433
677.028132
676.516565
675.560303
677.188676
678.158668
677.554379
676.740978
678.769592
680.351908
680.532017
680.624114
683.523302
685.703177
638.770552
647.894070
653.932604
654.811609
653.107713
660.254720
664.701451
664.195229
661.131880
666.666836
669.412210
667.213386
662.634127
667.675500
670.228000
667.949462
663.492934
668.986892
672.257593
670.940517
667.677398
674.533103
679.333798
615.932102
635.727176
644.933536
643.547106
633.239372
649.328314
656.514337
653.683556
642.114800
656.397023
661.663530
656.771404
642.962753
657.130214
662.226122
657.123598
643.286746
657.974559
663.913542
659.958424
647.613257
664.101757
672.588639
626.311695
636.090086
642.542710
643.435467
641.721411
649.470922
654.444274
654.112114
651.210525
657.315362
660.430433
658.230922
653.507014
658.650979
661.014570
658.196075
653.239421
658.840396
662.149509
660.591841
657.204440
664.664847
669.994739
629.682160
635.784517
640.667355
642.296214
642.933121
648.427328
652.701767
653.654126
653.496863
657.379705
659.753839
658.908180
657.007072
659.343249
660.280593
658.256622
655.727535
658.586805
660.688513
660.047051
659.120844
663.950308
667.884562
622.827777
631.084576
636.520852
636.972402
635.203117
643.137023
648.743351
649.419329
647.706537
653.599632
656.985840
655.699893
652.078080
656.037525
657.330687
654.117315
649.152013
654.026462
656.890426
655.187880
651.817002
659.146214
664.489133
608.115432
624.276869
631.614418
629.629825
619.571200
635.968832
644.203961
643.314653
634.941642
647.815792
653.204353
650.073089
639.368171
650.375946
653.387324
647.717152
634.557673
647.493424
652.530505
648.386955
636.420805
652.587406
661.028801
617.642316
625.933836
631.431857
632.084536
630.596235
638.749621
644.530740
645.441643
644.017527
649.949058
653.249079
652.000985
648.462375
652.419487
653.677181
650.522675
645.723160
650.665193
653.552493
652.004003
648.840021
656.153285
661.353671
619.243631
625.484429
630.679942
632.662236
633.735007
639.661658
644.463493
646.047518
646.448430
650.293517
652.562996
651.776242
649.945297
652.233331
653.190459
651.279752
648.954482
651.901593
654.188438
653.883130
653.323561
658.047000
661.778417
610.104595
620.090376
627.104849
628.644511
627.632897
635.975005
641.853241
642.729284
641.036305
646.594657
649.322809
647.110639
642.550241
647.476334
649.863794
647.339038
642.859253
648.419500
652.041646
651.194931
648.629867
655.641258
660.621048
593.090290
613.132731
623.091967
622.669995
613.579704
630.235437
638.480510
637.452705
628.700502
641.027107
645.363030
640.466609
627.315764
640.868238
645.874163
641.276676
628.654637
642.784885
648.974607
646.152370
635.827158
650.984026
658.818881
607.258629
617.544756
624.913114
626.799793
626.039169
634.309415
639.858719
640.378183
638.420183
643.791556
646.305778
643.961949
639.455166
644.652956
647.382391
645.252467
641.181043
647.056221
650.875005
650.215490
647.850127
654.960075
659.925760
613.348415
620.434375
626.628883
629.410954
630.942012
636.666041
640.876243
641.720515
641.337918
644.937727
647.012857
645.856732
643.863145
646.796924
648.666473
647.547453
645.854864
649.433318
652.269087
652.345840
652.000097
656.933784
660.826510
608.135450
618.335788
625.772019
627.821093
627.152103
634.757518
639.512452
638.999461
635.903430
641.986508
645.324363
643.453598
639.243861
644.547363
647.453981
645.431160
641.350749
647.244970
650.980112
649.898486
646.907626
654.567732
660.059842
594.535142
614.356372
624.384631
624.377742
615.991553
631.108390
637.741396
634.646097
623.060140
637.542034
643.336703
639.302445
626.940256
640.579903
645.829623
641.498297
629.035514
643.292031
649.256085
645.586478
633.702893
650.440057
659.165127
611.018061
621.159165
628.427300
630.322122
629.536406
636.945932
641.407861
640.663101
637.483367
643.650219
647.109191
645.424402
641.455615
646.922607
649.893890
647.963367
643.990346
649.853189
653.413255
652.187900
649.137543
656.796103
662.253316
619.288410
626.341643
632.382842
634.879479
636.011167
641.352256
645.094220
645.350535
644.519882
648.403147
650.955936
650.203982
648.545435
651.824975
653.979358
653.042497
651.431686
654.957514
657.549915
657.272721
656.607120
661.618070
665.638224
616.446971
626.802355
634.026271
635.465416
633.999760
641.760836
646.607086
645.994930
642.782536
649.046672
652.608086
650.891161
646.760548
652.541146
655.816350
654.005677
649.975875
655.840307
659.367620
658.023995
654.787108
662.301219
667.707388
605.881787
626.155769
635.822937
634.802732
624.735695
640.911264
648.084759
645.185982
633.568343
648.278257
654.144463
650.060975
637.318006
651.783081
657.480044
653.391415
640.893964
655.205406
660.964282
657.100851
644.982407
661.368000
669.780456
628.599031
637.916177
644.142515
645.266195
643.822349
651.109596
655.601361
655.206573
652.403563
658.387468
661.682071
660.241854
656.555675
662.086503
665.109536
663.553232
659.919573
665.433252
668.569470
667.321298
664.245532
671.066801
675.739586
644.621393
648.676555
652.474350
654.637962
656.236254
660.085311
663.027784
664.098645
664.540251
667.241810
669.117704
669.247408
668.913134
671.082758
672.610749
672.550731
672.168026
674.374079
676.072942
676.339017
676.457454
679.367327
681.595446
652.078679
654.408506
657.240266
659.638933
661.907906
664.785227
667.232868
668.800261
670.054113
671.876096
673.321009
673.995207
674.508809
675.778860
676.846842
677.303425
677.742245
679.061299
680.310423
681.075933
681.924046
683.646525
684.963104
663.348168
665.348562
667.828294
670.130984
672.455995
675.056631
677.127990
678.496493
679.618224
680.891639
681.637532
681.796710
681.926774
682.522656
682.867509
682.860942
683.068801
683.974794
684.830704
685.486277
686.418155
687.940704
688.998868
656.750964
659.983627
663.282195
665.507166
667.479738
670.696562
673.171481
674.262854
674.948271
676.752196
677.792729
677.555112
677.092001
678.206410
678.895494
678.482730
678.090310
679.529428
680.769816
681.105197
681.598850
683.916213
685.713523
644.151572
650.299350
655.334880
657.130153
657.743472
662.623437
666.177859
666.564950
665.778657
669.122286
671.063628
669.857944
667.672975
670.320867
671.900937
670.496571
668.351683
671.344263
673.561908
673.056041
672.048393
676.382298
679.886759
630.711530
640.702934
647.399722
648.398282
646.641874
654.219383
659.028223
658.517893
655.373527
661.369953
664.472226
662.175663
657.308145
662.565334
665.137900
662.426508
657.446144
663.049623
666.376403
664.738030
661.137739
668.521807
673.841984
632.055322
638.723073
644.101484
645.940466
646.611209
651.981226
655.975639
656.558770
656.020822
659.978517
662.424110
661.425521
659.272230
661.902911
663.148854
661.169482
658.547014
661.530435
663.724983
663.024727
661.970837
666.807637
670.759851
632.618341
637.402809
641.735517
643.830162
645.403553
649.913840
653.630730
654.943641
655.657535
658.990366
661.394526
661.420792
660.694693
661.951673
662.137656
660.351230
658.574810
660.329080
661.837476
661.577774
661.518254
665.243866
668.430674
627.973916
633.540920
638.030995
639.422983
639.952361
645.465111
649.924610
651.129307
651.259399
655.750650
659.149847
659.520568
658.639526
660.071899
659.910932
657.241949
654.285260
656.716470
658.567479
657.749276
656.684820
661.445475
665.417135
620.825818
628.790871
634.018578
634.409079
632.658145
640.576708
646.137346
646.709232
644.918789
651.712374
656.273585
656.422962
654.274748
656.997711
657.062156
653.201757
647.887707
652.511703
655.213653
653.427530
650.010735
657.311156
662.624735
622.915102
628.495488
633.021386
634.600165
635.406691
641.114797
645.711868
647.131106
647.528178
652.081476
655.422344
655.857135
655.034298
656.476976
656.334592
653.722481
650.947652
653.475579
655.377046
654.735804
653.894997
658.649438
662.475341
622.487139
627.358569
631.942741
634.360824
636.355832
641.238123
645.371423
647.190817
648.365069
651.766688
654.165713
654.349423
653.762150
655.001834
655.196430
653.510003
651.945543
653.862101
655.614223
655.727810
656.047996
659.709363
662.693190
616.388963
623.172108
629.011784
631.459791
632.784109
638.656237
643.356787
644.811316
645.023344
648.880229
651.234620
650.375103
648.420724
650.919691
652.185416
650.447542
648.199761
651.358357
653.991220
654.014425
653.655243
658.248365
661.899204
608.616000
618.766653
626.071262
627.959761
627.252743
635.376172
640.958542
641.577859
639.681043
645.263739
648.057938
645.934514
641.530613
646.498943
649.000715
646.639330
642.339708
648.051420
651.863351
651.257645
648.927103
655.818093
660.680630
613.851584
620.877545
627.002025
629.754221
631.321493
637.143373
641.547386
642.690313
642.634838
646.160185
648.093144
646.911028
644.906174
647.708995
649.414111
648.174018
646.411619
649.938012
652.806427
653.044166
652.907072
657.600325
661.232258
617.360015
622.880371
628.288730
631.398753
633.782960
638.541370
642.215109
643.435100
643.904615
646.673880
648.373786
647.761233
646.752459
648.740139
650.107480
649.430586
648.650515
651.299079
653.688520
654.254114
654.842282
658.702904
661.829269
615.097330
621.940375
627.980002
630.669978
632.051405
637.477912
641.381309
641.832356
641.081046
644.817337
647.194875
646.232860
644.317486
647.304793
649.264467
648.142476
646.363263
649.954736
652.821105
652.785842
652.260551
657.285425
661.346238
610.665160
620.461844
627.556561
629.391017
628.558939
635.986718
640.557089
639.900768
636.749482
642.788786
646.164417
644.370933
640.238683
645.593240
648.516466
646.473284
642.342804
648.267610
652.005788
650.910072
647.929396
655.527037
660.997205
618.065904
624.836751
630.687270
633.218537
634.486117
639.724254
643.348607
643.594506
642.789056
646.571173
649.016582
648.215552
646.534006
649.662461
651.662929
650.628985
648.950591
652.493271
655.166167
654.971917
654.385096
659.401704
663.423791
623.505007
628.958816
634.186117
636.982326
638.962160
643.357419
646.623963
647.367190
647.505136
650.410000
652.440420
652.159034
651.471793
653.744843
655.337318
654.833618
654.145532
656.699833
658.803337
659.012438
659.298906
663.200541
666.449315
623.435662
630.411526
636.329406
638.600763
639.472746
644.808442
648.667966
649.010558
648.194921
652.054208
654.657481
653.974256
652.347101
655.588253
657.759880
656.842415
655.176649
658.590819
661.106099
660.706002
659.868688
664.766006
668.773832
622.127773
632.149014
639.030522
640.289913
638.756749
646.325416
651.074845
650.550149
647.495037
653.642380
657.155953
655.622962
651.772493
657.315693
660.401791
658.620522
654.686512
660.332501
663.636002
662.177946
658.838553
666.151193
671.381504
635.000730
641.123412
646.162584
648.115598
648.958607
653.904030
657.442986
657.941657
657.447774
661.116353
663.506712
663.052714
661.795368
664.875115
666.846465
666.147048
664.799567
667.942548
670.105252
669.741012
668.973408
673.284957
676.651749
646.846599
650.114812
653.545382
655.905397
657.962261
661.297736
663.969321
665.265044
666.174947
668.376231
670.007571
670.401445
670.566864
672.192929
673.418225
673.566092
673.636183
675.311205
676.719253
677.192175
677.761822
680.106855
681.946374
653.090616
655.207386
657.916140
660.350872
662.704824
665.448862
667.806383
669.417903
670.758956
672.454282
673.824294
674.563447
675.176762
676.304874
677.271043
677.763428
678.279389
679.451685
680.594613
681.389697
682.313060
683.886046
685.079837
662.694494
664.949184
667.571692
669.879612
672.190504
674.935856
677.062348
678.397026
679.490339
680.891689
681.669405
681.768146
681.807653
682.519801
682.908294
682.802576
682.866673
683.822277
684.654314
685.169061
685.957893
687.585203
688.717799
654.704795
658.816726
662.625261
664.729548
666.247211
669.982073
672.778672
673.669356
673.864136
676.162875
677.488914
676.973599
675.948127
677.579877
678.562058
677.863839
676.865246
678.746917
680.205980
680.198966
680.071086
682.938567
685.183356
637.723959
647.243374
653.634974
654.727362
653.131780
660.325125
664.835011
664.367383
661.314260
666.947453
669.805811
667.612577
662.946451
668.057241
670.616172
668.216118
663.546081
668.899050
671.996611
670.400413
666.810849
673.754246
678.670736
614.158112
634.806406
644.533747
643.420346
633.265819
649.344392
656.556126
653.734204
642.148301
656.639670
662.132874
657.296926
643.285152
657.683213
662.779859
657.480081
643.303971
657.899546
663.649090
659.290247
646.285751
663.189541
671.910305
625.299813
635.456703
642.272924
643.330924
641.646600
649.384490
654.387745
654.047154
651.135162
657.580552
661.226551
659.417991
654.836521
659.909143
662.048999
658.905178
653.571672
658.964883
662.107354
660.256628
656.501232
664.053752
669.544434
629.304175
635.482203
640.516649
642.178445
642.763639
648.179829
652.376505
653.182091
652.924136
657.497691
660.961277
661.187100
660.067715
661.822169
661.988458
659.366624
656.338498
658.907629
660.844405
659.970509
658.793938
663.602451
667.626710
623.078663
631.083659
636.435828
636.832861
634.987228
642.720947
647.995499
648.098161
645.815204
653.213651
658.639881
659.838898
658.726291
660.533607
659.927941
655.592984
649.970529
654.482209
657.138520
655.230015
651.663908
658.967450
664.348598
609.249567
624.631796
631.678552
629.583767
619.456846
635.519026
643.198676
641.138744
630.710255
646.767193
655.287583
656.446296
652.518332
657.214128
656.736684
649.485106
635.557206
648.095868
652.929253
648.583959
636.375131
652.584005
661.076185
618.234657
626.229449
631.611966
632.181789
630.575912
638.466710
643.878451
644.192642
642.144581
649.598597
654.998900
656.238194
655.271659
657.082254
656.432086
652.222312
646.791346
651.417514
654.190286
652.508051
649.172151
656.447335
661.695230
619.643374
625.774317
630.968358
632.983275
634.030485
639.697901
644.213518
645.507419
645.745188
650.339304
653.811425
654.280440
653.393707
655.066285
655.224929
652.742753
650.017740
652.750955
654.995462
654.665421
654.029430
658.647085
662.374370
610.728298
620.575871
627.613444
629.368459
628.624054
636.478912
641.921406
642.477313
640.603685
646.669298
650.177175
648.761229
644.818176
649.417044
651.390183
648.579969
643.927981
649.335261
652.956058
652.233886
649.823041
656.551517
661.397437
594.255173
613.953032
623.920478
623.944992
615.802845
631.293126
638.847608
637.358631
628.118434
641.065069
646.069988
641.890277
629.632601
642.518793
647.145811
642.407808
629.809148
643.754010
649.994874
647.496229
637.820210
652.221460
659.751914
608.435153
618.532192
625.879904
627.932299
627.396028
635.205827
640.407142
640.674964
638.488026
644.089704
646.986812
644.995917
640.787102
645.787385
648.393021
646.191665
642.059545
647.888837
651.818999
651.345621
649.150368
655.979013
660.817384
614.888840
621.703966
627.724978
630.435369
631.887736
637.427247
641.529772
642.278200
641.807186
645.431695
647.645334
646.608870
644.658855
647.544176
649.403313
648.225104
646.435831
650.037929
653.008997
653.202879
652.901191
657.708674
661.550229
610.580151
620.091696
627.038053
628.812951
627.959864
635.473944
640.227556
639.766155
636.749866
642.675217
645.933734
644.027217
639.771131
645.042543
647.918156
645.795582
641.580279
647.584902
651.490681
650.583411
647.742672
655.224926
660.617058
598.399110
616.655350
625.856876
625.440086
616.789593
631.871581
638.580539
635.675570
624.455398
638.469217
644.023278
639.864086
627.383803
640.989105
646.184044
641.676058
628.892131
643.435029
649.655754
646.271231
634.827923
651.105888
659.643736
613.650959
623.103765
629.894247
631.493739
630.480303
637.822955
642.352094
641.693786
638.583988
644.545763
647.889005
646.126885
642.050558
647.436081
650.363471
648.309216
644.144344
650.079029
653.797164
652.690640
649.726301
657.223048
662.634095
621.174506
627.933777
633.748799
636.085903
637.082874
642.326315
646.080860
646.377764
645.548759
649.313139
651.834320
651.105920
649.448774
652.559578
654.599079
653.574477
651.848175
655.303288
657.916046
657.618309
656.887140
661.840581
665.892011
618.117485
628.231087
635.306236
636.719149
635.290426
642.862700
647.640531
647.098700
644.014866
650.088078
653.630179
652.135595
648.333218
653.655007
656.619919
654.728754
650.725028
656.328842
659.689465
658.223659
654.882843
662.368212
667.801913
607.704859
627.564509
637.093937
636.177480
626.447814
642.174373
649.202665
646.467266
635.324214
649.520749
655.332431
651.744276
640.110507
653.349784
658.472978
654.356797
642.224375
655.894728
661.319478
657.261913
644.993421
661.372985
669.825674
629.972363
639.139602
645.328369
646.490171
645.113858
652.223809
656.645055
656.304510
653.613959
659.418420
662.709386
661.497553
658.155989
663.233970
665.948048
664.335379
660.741501
665.980596
668.928144
667.534663
664.324653
671.123467
675.843656
645.776611
649.770497
653.487832
655.646804
657.287224
661.057618
663.892255
664.944642
665.435331
668.063603
669.865412
670.053088
669.836361
671.845142
673.173537
673.053495
672.692090
674.774371
676.303002
676.483631
676.585396
679.468209
681.641837
653.039787
655.335762
658.120056
660.503784
662.772238
665.596660
667.967427
669.493018
670.731935
672.502228
673.895219
674.568998
675.094014
676.282036
677.243381
677.642083
678.052806
679.293035
680.439667
681.141061
681.966900
683.663215
684.943771
661.550085
664.187590
667.033472
669.313907
671.483899
674.475603
676.748475
678.014669
678.940123
680.562279
681.460195
681.461152
681.308469
682.259191
682.777938
682.559508
682.387365
683.509442
684.391975
684.729942
685.257023
687.096848
688.397160
651.108739
656.981582
661.507867
663.254831
663.661844
668.631428
671.945188
672.402517
671.452587
674.947310
676.744087
675.719015
673.441057
676.375794
677.891459
676.690944
674.406890
677.505245
679.396488
678.797263
677.333150
681.534614
684.501554
621.913265
641.700977
650.900210
649.916196
640.104112
655.666612
662.491577
659.808713
648.514286
662.434477
667.506102
662.828836
649.232509
663.326494
668.362408
663.547295
649.961121
664.157301
669.585580
665.406384
652.681138
668.882506
676.986119
535.829615
620.226649
639.170638
629.829674
559.050244
635.915860
651.638996
640.428278
568.369123
643.379585
657.198304
643.154697
563.848557
643.600167
657.837756
643.485509
564.307648
643.824007
658.511122
644.751168
565.210616
648.945812
668.630759
608.898835
629.529476
639.240898
638.135490
628.062884
644.315603
651.689965
649.025077
637.704826
652.653587
658.704726
654.491797
640.976478
655.084378
659.673503
653.974556
639.543714
653.939122
659.497449
654.982268
641.931207
658.938315
667.754043
623.214783
632.362384
638.516995
639.337392
637.645224
645.399066
650.505892
650.355977
647.788399
654.850112
659.564730
659.441506
656.794904
660.225253
660.880094
657.103630
651.599391
656.496133
659.308709
657.361944
653.668596
661.090483
666.516098
610.730662
626.389633
633.694587
631.731321
621.614007
637.593917
645.095887
642.788710
632.141210
648.213450
656.770513
657.884899
653.898464
658.773489
658.478387
651.285830
637.340154
649.912198
654.733083
650.305363
638.002363
654.217978
662.739240
552.230704
613.711587
626.952501
616.270402
546.902347
622.098187
637.926081
627.356370
556.965697
633.424782
651.857781
651.506809
625.823323
652.502315
653.830289
637.209020
564.793048
635.433208
648.226021
635.006783
560.309017
639.329050
658.139345
606.031102
621.641924
628.947183
627.145947
617.266029
633.358466
640.961099
638.856524
628.456106
644.564788
653.100115
654.284983
650.487845
655.354197
655.006623
647.957424
634.235535
646.924386
651.879741
647.725079
635.706237
651.857952
660.216181
614.013816
622.939382
629.164231
630.354535
629.212556
637.037056
642.357424
642.716635
640.787024
647.711849
652.404343
652.629147
650.408980
653.619157
654.209326
650.633248
645.579299
650.563974
653.706650
652.480696
649.622218
656.592085
661.572905
595.931516
615.338428
624.995760
624.789035
616.495432
631.895873
639.397210
637.894020
628.766183
642.158663
647.805032
644.348251
632.613391
645.176733
649.289235
644.149507
631.257863
644.915313
650.883500
648.151685
638.305377
652.667371
660.196533
522.866367
600.865772
619.250105
611.907648
549.559770
619.266012
634.382436
625.670220
564.651550
629.393785
641.573542
629.345511
559.693551
630.101941
642.725998
629.726922
558.091477
631.128693
645.776013
635.994108
572.876482
641.058239
657.398873
593.872155
613.534389
623.486330
623.561122
615.472970
630.818536
638.086718
636.312605
626.868030
639.726426
644.635908
640.426185
628.254925
641.327677
646.183310
641.706955
629.354442
643.457392
649.750777
647.278767
637.655287
652.115328
659.635207
609.510318
619.262789
626.345236
628.245881
627.566989
635.189621
640.094245
639.954863
637.340393
643.090739
646.155757
644.228173
640.052425
645.239973
648.030574
645.938788
641.838279
647.793410
651.724180
651.060196
648.569981
655.708860
660.792801
597.513619
615.748804
624.944632
624.560493
615.977198
631.143813
637.972846
635.223139
624.128165
638.089201
643.550277
639.325486
626.804227
640.368719
645.542246
641.036090
628.275401
642.854977
649.157444
645.905219
634.574038
650.772140
659.220177
533.525008
605.150546
621.770087
613.565390
549.729100
619.895995
634.199996
623.128476
554.043429
625.852230
639.402516
626.899141
555.100288
628.004674
641.428795
628.303377
554.233835
630.076406
644.880988
632.963125
560.296555
638.176989
656.837773
600.689682
618.873686
627.912610
627.340273
618.580618
633.593577
640.211433
637.258377
626.045878
640.043621
645.577852
641.475580
629.106589
642.751290
647.945228
643.482306
630.755787
645.255806
651.361431
647.887750
636.406400
652.657807
661.153028
615.945965
625.692887
632.571659
634.039182
632.801579
640.232378
644.841423
644.208377
641.100515
647.083950
650.477743
648.831151
644.907618
650.244770
653.150059
651.166450
647.101835
652.878835
656.406764
655.128546
652.004131
659.513748
664.933060
603.437141
623.437061
633.149439
632.347648
622.686486
638.471507
645.513768
642.696114
631.451882
645.634191
651.433052
647.748690
636.004615
649.221948
654.324805
650.106848
637.889029
651.658634
657.220667
653.223419
641.021807
657.592619
666.222517
534.298187
614.551010
632.673266
623.613820
554.852085
629.606976
644.861143
633.996042
564.517667
637.004739
650.971924
639.513997
571.003467
641.067835
654.001499
641.622773
570.782079
643.081193
656.510294
643.412599
567.455029
647.877270
666.838977
615.792163
634.631056
643.378578
642.417673
632.972203
648.145771
654.752709
652.214391
641.518585
655.270744
660.738869
657.422543
646.301547
659.105360
663.868347
660.012328
648.370439
661.600237
666.657303
662.813806
650.905659
666.602417
674.386084
643.082610
648.703641
653.035627
654.777651
655.271303
660.172609
663.439668
664.004014
663.324436
667.053733
669.290278
669.024041
667.684688
670.762628
672.491062
671.881191
670.361683
673.568821
675.527413
675.189573
674.063810
678.258512
681.138919
652.610322
655.241239
658.192501
660.496155
662.568734
665.566299
668.007635
669.394622
670.403506
672.328171
673.793582
674.347090
674.663158
676.006905
677.035339
677.308945
677.514336
678.937532
680.176232
680.762491
681.388601
683.324177
684.782971
661.995644
664.302501
667.043029
669.453404
671.822284
674.657009
676.908944
678.319974
679.426308
680.875030
681.747379
681.902410
681.991697
682.773694
683.238903
683.166658
683.192248
684.066292
684.805038
685.204448
685.870046
687.427891
688.557122
654.000424
658.173616
662.047788
664.265724
665.944835
669.773364
672.601775
673.569715
673.886887
676.227162
677.545930
677.110442
676.221960
677.936978
678.946508
678.304168
677.365395
679.152047
680.411358
680.269333
680.076910
682.868036
685.026131
636.883577
646.512247
653.044506
654.299641
652.879442
660.173414
664.734962
664.362042
661.440316
667.097300
669.938425
667.816294
663.278735
668.491826
671.136605
668.849924
664.262602
669.496646
672.371127
670.601136
666.905726
673.767343
678.614837
613.126807
633.921974
643.831591
642.917988
632.963818
649.137448
656.387211
653.658481
642.214190
656.708391
662.169775
657.408848
643.543765
658.064497
663.281755
658.146749
644.105659
658.568854
664.075093
659.532969
646.421034
663.245838
671.896801
624.121943
634.414613
641.382102
642.643670
641.188813
649.005682
653.971876
653.666808
650.884323
657.349493
660.955866
659.241738
654.845264
660.069493
662.325229
659.347434
654.185504
659.507960
662.434077
660.453150
656.656895
664.139069
669.523123
627.968937
634.288936
639.480992
641.372736
642.181242
647.644994
651.748592
652.511245
652.310603
656.923863
660.388272
660.711515
659.752665
661.694108
662.033340
659.583065
656.741646
659.312312
661.112317
660.176206
659.009349
663.760901
667.670966
621.594641
629.792457
635.369739
636.016635
634.352858
642.089363
647.231358
647.195297
644.856359
652.319868
657.817795
659.088402
658.149232
660.192181
659.788519
655.687059
650.248788
654.823532
657.450851
655.537257
651.987545
659.245842
664.547960
607.679186
623.287786
630.581040
628.741836
618.787066
634.810858
642.298995
640.027160
629.480888
645.635779
654.265838
655.505082
651.741866
656.720143
656.487382
649.490171
635.763216
648.399101
653.241914
648.926887
636.762571
652.931191
661.342604
616.829145
624.981185
630.522960
631.300595
629.865139
637.706748
642.891454
643.009048
640.909060
648.442374
653.927529
655.318608
654.526125
656.600656
656.212516
652.210496
647.010498
651.724472
654.456231
652.795577
649.537844
656.780428
661.914445
618.549747
624.776708
630.062932
632.206252
633.380675
638.989517
643.284568
644.405485
644.627654
649.295743
652.854064
653.506483
652.873274
654.788260
655.140284
652.875689
650.388994
653.176600
655.327915
654.973802
654.399144
658.983682
662.597443
609.972348
619.878938
626.987310
628.824435
628.143246
635.924112
641.177858
641.564874
639.650753
645.807090
649.450107
648.245179
644.557564
649.386330
651.566128
648.991698
644.554067
649.967338
653.468885
652.673030
650.265963
656.952978
661.704024
593.827249
613.545457
623.531328
623.596051
615.495127
630.896613
638.259604
636.598885
627.307848
640.363231
645.513354
641.549767
629.547933
642.644521
647.462932
642.966776
630.593398
644.498746
650.575179
647.971756
638.281673
652.636907
660.073889
608.337889
618.401651
625.666784
627.701807
627.211651
634.942845
639.950625
640.090577
637.913697
643.586178
646.548399
644.728918
640.768047
645.946884
648.673324
646.667363
642.753852
648.560594
652.312323
651.745624
649.568370
656.355590
661.088425
615.154995
621.881471
627.739640
630.389405
631.869084
637.346744
641.297480
641.975168
641.539663
645.189691
647.400466
646.462929
644.696389
647.720346
649.668859
648.644490
647.029530
650.631526
653.473435
653.603859
653.320968
658.095830
661.848340
611.236735
620.613464
627.370275
629.035963
628.151794
635.615104
640.283241
639.783888
636.777090
642.687088
645.912088
644.030897
639.862451
645.234562
648.204622
646.206684
642.109830
648.125000
651.964514
651.015276
648.170781
655.631454
660.977585
599.327683
617.406831
626.381228
625.830753
617.136290
632.173906
638.811561
635.880185
624.666362
638.633284
644.107799
639.922098
627.480058
641.152711
646.413326
642.005305
629.326859
643.883124
650.055406
646.647818
635.214515
651.482214
659.980237
614.569730
623.878827
630.443810
631.937730
630.926710
638.223821
642.641256
641.944588
638.857833
644.758017
647.970412
646.162287
642.132817
647.546355
650.463976
648.473049
644.425017
650.382281
654.041597
652.937783
650.035638
657.530756
662.869887
621.998648
628.683839
634.356454
636.629208
637.638640
642.834467
646.468331
646.698163
645.865448
649.560453
651.948375
651.163317
649.539561
652.644614
654.628774
653.627423
651.997835
655.485361
658.059678
657.790519
657.144328
662.104787
666.082117
618.842990
628.951046
635.989638
637.379864
635.946123
643.471068
648.148365
647.516062
644.373486
650.375515
653.821395
652.270162
648.461136
653.752858
656.658231
654.753410
650.789915
656.437285
659.816439
658.398456
655.123660
662.624466
668.022528
608.353038
628.244000
637.779552
636.867354
627.140904
642.821852
649.743398
646.900581
635.679063
649.805006
655.527685
651.882836
640.231758
653.426176
658.472315
654.317317
642.201305
655.923074
661.383190
657.383862
645.186236
661.585724
670.007726
630.597292
639.786214
645.965046
647.141769
645.790852
652.853820
657.152104
656.702741
653.943386
659.667769
662.855461
661.582587
658.219626
663.246952
665.880077
664.228290
660.657446
665.933597
668.895874
667.552170
664.425157
671.243978
675.921869
646.363208
650.391524
654.185327
656.363240
657.950007
661.673197
664.470140
665.423760
665.765572
668.306589
670.083080
670.208568
669.883923
671.841581
673.176715
673.022995
672.602971
674.709117
676.322671
676.534708
676.624128
679.527476
681.756096
653.726738
656.057301
658.897070
661.296620
663.529441
666.306239
668.620727
670.049138
671.165335
672.844120
674.179921
674.786775
675.232673
676.370060
677.310569
677.681568
678.065440
679.324403
680.522807
681.253889
682.082990
683.799164
685.114860
662.384136
664.502082
667.158030
669.647964
672.154888
674.919916
677.147700
678.664976
679.910358
681.269143
682.101288
682.367821
682.630530
683.361532
683.826673
683.891611
684.066228
684.797849
685.415885
685.839341
686.572326
687.954902
688.942326
655.530402
658.947079
662.511689
664.979249
667.178042
670.570208
673.202516
674.466567
675.321718
677.182476
678.258565
678.132193
677.847067
679.117751
679.941234
679.663489
679.342436
680.560927
681.447381
681.505021
681.777663
683.947706
685.673002
642.484344
648.931386
654.356794
656.514512
657.435154
662.496974
666.225231
666.848302
666.308560
669.633644
671.546441
670.450176
668.471838
671.306941
673.118003
672.008482
670.071682
672.730206
674.458968
673.559618
672.267710
676.446777
679.883970
628.541557
638.974282
646.185336
647.643232
646.270605
653.995354
658.955391
658.715125
655.908990
661.767992
664.786350
662.610551
658.004149
663.469416
666.353132
664.093945
659.535750
664.657109
667.392925
665.312679
661.403169
668.647768
673.908916
629.703702
636.771100
642.671023
644.943704
645.951585
651.457611
655.518367
656.219652
655.843545
659.785934
662.250517
661.410741
659.513707
662.434140
664.026599
662.426812
660.111786
662.854351
664.637853
663.630508
662.356932
667.061995
670.943870
629.984311
635.188686
640.074165
642.598174
644.474267
649.055181
652.698004
653.921874
654.592092
658.021434
660.606812
660.853768
660.353180
662.001549
662.625781
661.159625
659.598692
661.317963
662.657928
662.237321
662.058693
665.668861
668.768852
624.836563
630.965678
636.131421
638.038112
638.876703
644.349560
648.544678
649.379275
649.212677
653.938914
657.669627
658.279444
657.504930
659.493855
659.971387
657.652061
654.914723
657.464005
659.338983
658.509671
657.422426
662.075803
665.954331
617.295345
626.019454
632.030900
632.986578
631.565872
639.325325
644.461705
644.431019
642.065480
649.306632
654.338129
654.708157
652.538204
656.031725
656.874381
653.411689
648.332599
653.168782
655.995442
654.291495
650.934503
658.112505
663.318965
619.981474
626.080553
631.213524
633.216871
634.245142
639.816125
644.037698
644.982508
645.011665
649.836546
653.596103
654.333191
653.736639
655.788668
656.268548
654.054695
651.551635
654.254338
656.234723
655.638753
654.824542
659.498401
663.239888
620.286921
625.460232
630.450385
633.170313
635.294846
640.048391
643.873843
645.326002
646.250245
649.854017
652.643555
653.179011
652.930420
654.669967
655.404647
654.151065
652.920599
654.920945
656.623899
656.709989
656.995787
660.592166
663.526609
614.880348
621.831392
627.920578
630.586276
631.999792
637.705114
642.081713
643.149830
643.089321
647.209202
650.015131
649.581829
648.048700
650.999530
652.778345
651.568158
649.746596
652.831561
655.241653
655.110486
654.645359
659.164025
662.779049
607.780794
618.011739
625.456629
627.492814
626.859544
634.757240
639.986844
640.165903
637.882744
643.856925
647.169168
645.505764
641.548340
646.911666
649.902905
648.137398
644.400579
649.835217
653.271967
652.429783
649.950568
656.760738
661.592399
613.728382
620.744211
626.888026
629.663283
631.206375
636.860035
641.018969
641.871747
641.596499
645.334518
647.621772
646.774772
645.100473
648.245690
650.358299
649.552427
648.163743
651.557754
654.145052
654.203793
653.938988
658.558445
662.165115
618.033085
623.411292
628.669712
631.675571
633.967056
638.609880
642.144674
643.210605
643.573895
646.407454
648.264171
647.829694
647.017525
649.274742
650.968976
650.602654
650.067294
652.682004
654.906806
655.349566
655.839324
659.643118
662.752778
616.654101
623.163010
628.862796
631.318044
632.544178
637.889891
641.729359
642.114283
641.307091
644.999532
647.366079
646.421895
644.575796
647.770495
650.002130
649.143475
647.558296
651.146553
653.916116
653.787576
653.188237
658.178387
662.229136
612.957098
622.220418
628.845314
630.369759
629.336903
636.711047
641.256756
640.570288
637.374491
643.287820
646.544001
644.650291
640.466877
645.985044
649.136369
647.315894
643.367738
649.281484
652.954055
651.797219
648.765006
656.355757
661.828902
620.186972
626.638416
632.167461
634.467607
635.571619
640.738811
644.319351
644.498943
643.590245
647.231707
649.546917
648.624933
646.853404
650.046038
652.185049
651.270140
649.698803
653.270218
655.939326
655.740898
655.144562
660.167448
664.199428
625.275325
630.623529
635.733835
638.410961
640.272068
644.584962
647.772104
648.391818
648.359968
651.123350
653.046540
652.648191
651.847444
654.108522
655.757406
655.284027
654.615999
657.235280
659.415051
659.660027
659.971230
663.892118
667.148267
624.878946
631.907042
637.858801
640.109303
640.908807
646.161355
649.892456
650.043678
649.008425
652.738423
655.247135
654.456142
652.716994
655.895127
658.034023
657.060841
655.350866
658.877491
661.535633
661.228506
660.450380
665.382263
669.402240
623.357099
633.546967
640.563578
641.858715
640.266074
647.761106
652.359592
651.594522
648.261087
654.305516
657.746739
656.112968
652.140919
657.592021
660.595684
658.689153
654.632565
660.447168
663.942591
662.604900
659.340491
666.696359
671.941785
636.346965
642.600049
647.777735
649.780750
650.577652
655.434726
658.823116
659.094622
658.340654
661.863036
664.161016
663.595164
662.202741
665.180070
667.073586
666.271569
664.842769
668.088550
670.398372
670.120591
669.417246
673.769462
677.150365
648.354277
651.698722
655.215527
657.619402
659.651400
662.891124
665.396066
666.477968
667.169497
669.194888
670.679028
670.944461
670.996520
672.519921
673.652026
673.728515
673.777510
675.511485
677.001096
677.543879
678.168692
680.552005
682.411039
654.664385
656.834838
659.609893
662.081282
664.411363
667.057577
669.248806
670.653514
671.783554
673.290868
674.497931
675.099413
675.597055
676.624196
677.505221
677.942514
678.449809
679.663998
680.870445
681.729318
682.705417
684.315649
685.528947
661.728659
664.078607
666.855899
669.323457
671.802335
674.697310
676.973655
678.472099
679.720550
681.183027
682.016727
682.252096
682.512488
683.428193
684.009235
684.107400
684.302040
685.114632
685.679622
685.989290
686.612045
688.096701
689.144661
653.532861
657.784377
661.812071
664.150261
665.898536
669.793086
672.764656
673.897030
674.349981
676.615465
677.896593
677.519794
676.766028
678.606620
679.847778
679.514871
678.833131
680.441595
681.463526
681.165425
680.844492
683.528864
685.664833
636.160162
645.910436
652.637809
654.109224
652.891751
660.214772
664.948867
664.924856
662.407167
667.669288
670.282668
668.210926
663.944948
669.195881
672.159622
670.527579
666.680016
671.305239
673.654850
671.628645
667.841319
674.494740
679.252016
612.041525
633.057363
643.270828
642.716365
633.223891
649.242456
656.665436
654.538842
644.236036
657.478564
662.363923
657.624964
644.379536
658.615220
664.251506
660.293482
648.248973
660.971012
665.557966
660.729915
647.725155
664.112697
672.596047
622.616442
633.212491
640.620925
642.242177
641.037483
648.898969
654.039142
654.009635
651.471749
657.325944
660.424756
658.391733
653.984875
659.500539
662.505636
660.479269
656.237421
661.109997
663.659189
661.513564
657.654725
664.944004
670.269329
625.598567
632.499831
638.382841
640.717538
641.771486
647.317770
651.513206
652.303434
651.940763
655.996110
658.711822
658.067732
656.313067
659.279679
661.025666
659.599499
657.390444
660.121718
661.991524
661.075800
659.884307
664.531421
668.420942
617.497460
627.034317
633.753616
635.116510
633.891151
641.636875
646.736244
646.591195
643.946756
650.590009
654.661187
653.498773
649.664255
654.784618
657.216351
654.644271
649.959122
655.046814
658.013101
656.334973
652.958878
660.054971
665.271562
601.026732
619.595146
628.643150
627.788918
618.577451
634.352341
641.685554
639.261808
628.438595
643.466517
650.030287
646.791937
634.808668
648.181376
652.804168
647.862816
634.882572
648.318380
653.675311
649.772408
638.114410
653.840543
662.076930
612.569842
622.085067
628.807730
630.259710
629.180543
637.018379
642.165541
642.102606
639.589920
646.350262
650.517153
649.496146
645.818466
651.012488
653.487092
651.034985
646.556624
651.799207
654.911154
653.472066
650.339111
657.457260
662.578345
615.757065
622.584421
628.532015
631.058129
632.350571
638.055583
642.395585
643.326764
643.122986
647.420558
650.424017
650.086803
648.600157
651.680547
653.574039
652.415551
650.578404
653.581784
655.824891
655.450410
654.759112
659.367561
663.098434
607.782333
618.065167
625.527659
627.483631
626.703188
634.715077
640.041053
640.152606
637.707170
643.966761
647.580645
646.047231
642.107167
647.661093
650.886772
649.350894
645.777637
650.886491
654.027354
652.862177
650.057260
656.956082
661.939569
591.803277
611.990548
622.235043
622.186705
613.525649
629.537383
637.078456
634.979223
624.589199
638.526600
644.074738
640.012510
627.684131
641.644579
647.461412
644.200976
633.511973
646.061691
651.279881
647.946726
637.286129
652.339049
660.189992
607.062968
617.349840
624.823104
626.829890
626.105961
634.060931
639.225986
639.159064
636.521848
642.497251
645.762445
643.958528
639.921555
645.574837
649.010124
647.748509
644.484514
649.818651
653.090668
652.058777
649.390367
656.391638
661.399328
614.470548
621.293089
627.305840
629.958961
631.329258
636.904727
640.984385
641.575874
640.925123
644.664522
647.044535
646.124681
644.335936
647.657787
650.098973
649.532073
648.210403
651.644696
654.234372
654.067659
653.492897
658.343304
662.273137
611.002829
620.374151
627.185424
628.839631
627.886911
635.448011
640.206601
639.641419
636.468797
642.440900
645.731659
643.804934
639.573825
645.226613
648.609507
647.038753
643.280269
649.093807
652.668437
651.414060
648.262375
655.885882
661.398874
599.510500
617.476134
626.465329
625.869221
617.016535
632.233104
638.968996
635.919709
624.380640
638.517547
644.047327
639.719968
627.003413
641.085679
646.802546
642.907721
630.882559
644.921173
650.737296
646.928867
634.876542
651.661732
660.438913
614.754407
624.108282
630.815873
632.325159
631.212643
638.586321
643.094837
642.285248
638.936000
644.833067
648.077092
646.128555
641.887411
647.500064
650.774566
649.079924
645.254500
651.107907
654.700244
653.438336
650.295517
657.979131
663.518658
622.031699
628.907842
634.823116
637.163602
638.089769
643.338628
647.015648
647.077529
645.936081
649.593581
651.995614
651.027998
649.133176
652.398518
654.679074
653.795809
652.156199
655.795464
658.574940
658.360220
657.666723
662.712606
666.822332
618.437556
629.004347
636.386145
637.840539
636.250910
643.920447
648.580744
647.623045
643.973132
650.093895
653.549206
651.660502
647.332323
653.014415
656.236127
654.280658
650.055216
656.203087
660.039964
658.863549
655.688052
663.258431
668.728078
607.218047
628.130752
638.182506
637.258711
627.011876
643.175083
650.123415
646.742031
634.414631
649.201280
655.054820
650.827880
637.875776
652.205494
657.755137
653.328223
640.239216
655.202035
661.432698
657.800225
645.769804
662.228493
670.706875
630.482028
640.148294
646.710393
647.950364
646.403675
653.576462
657.841701
657.035148
653.716833
659.534746
662.743377
661.132153
657.215890
662.593992
665.509167
663.746767
659.852896
665.641156
669.113251
668.036507
665.019455
671.904895
676.651098
646.972639
651.191173
655.137104
657.391938
658.986408
662.688553
665.330042
666.041281
666.144219
668.581414
670.207564
670.137675
669.657272
671.675264
673.036727
672.860991
672.458973
674.782248
676.594496
676.977847
677.223014
680.187347
682.393809
654.527214
656.947474
659.879593
662.353013
664.614825
667.339545
669.497933
670.728869
671.662659
673.191702
674.365019
674.826597
675.183829
676.305683
677.231812
677.607774
678.052500
679.441109
680.769428
681.631862
682.579651
684.353806
685.672018
660.720874
663.405467
666.335352
668.708568
670.990358
674.079713
676.471571
677.896522
678.987160
680.647148
681.594793
681.757687
681.876479
683.079006
683.866254
683.960273
684.029720
685.037399
685.674232
685.839141
686.232697
687.939452
689.156368
650.119626
656.073319
660.733295
662.650533
663.253368
668.307947
671.772675
672.516029
671.925429
675.258799
676.952459
676.095786
674.188185
677.336546
679.195567
678.557370
676.861828
679.569228
680.964889
680.095633
678.493881
682.489023
685.329526
620.548605
640.522064
649.975083
649.355228
640.072001
655.514916
662.537360
660.554630
650.565386
663.287936
667.832088
663.351344
650.599245
664.498874
670.012228
666.512801
655.067457
667.403553
671.693618
667.088003
654.401673
670.085164
677.943525
533.681631
618.574303
637.983444
629.390315
560.791711
636.022499
651.850646
642.245358
577.092342
645.109942
657.340679
643.659815
568.078279
644.809348
659.504933
648.068999
579.612718
648.910053
661.059714
646.888001
568.984871
650.552968
669.717417
606.114005
627.227011
637.538953
637.056619
627.671789
643.832604
651.339489
649.241500
639.014827
652.403189
657.398854
652.757321
639.636985
654.012270
659.754301
655.877408
643.955341
656.767412
661.389133
656.615518
643.720082
660.234923
668.795177
618.771481
628.956021
636.150406
637.765270
636.655714
644.509293
649.630463
649.523745
646.871940
652.951184
656.281623
654.435112
650.217347
655.766252
658.831254
656.860096
652.654677
657.760157
660.555203
658.672138
655.096242
662.297791
667.547441
602.229191
621.142410
630.528039
629.889048
620.785767
636.593234
643.909511
641.420099
630.422618
645.032609
651.002006
647.088953
634.649904
648.462734
653.730024
649.293271
636.624556
650.191307
655.560940
651.603477
639.879620
655.599888
663.848699
531.379949
605.961187
623.156089
614.516215
548.161432
621.283267
636.576873
625.818159
555.872660
629.571173
643.896955
631.725409
559.433231
633.185339
646.802954
634.067282
562.001138
635.071277
648.840100
636.595605
564.720517
641.095868
659.289388
597.189425
616.080782
625.485280
624.955424
616.016843
631.922172
639.284492
636.864168
625.984015
640.720294
646.798978
643.035220
630.757091
644.630829
649.930048
645.610897
633.153440
646.863269
652.376736
648.670970
637.211620
652.937874
661.083623
608.820117
618.855821
626.117258
627.967927
627.157609
635.154096
640.400248
640.388829
637.836913
644.205904
647.872121
646.363930
642.459200
648.061881
651.247747
649.569067
645.805589
651.107649
654.262791
652.992040
650.065937
657.088163
662.117795
591.820305
611.995332
622.233379
622.174485
613.511251
629.578696
637.163037
635.057611
624.656059
638.706868
644.376150
640.391809
628.114866
642.143729
648.014603
644.779133
634.077970
646.572967
651.690133
648.224279
637.449443
652.517198
660.401521
518.059933
597.890102
616.770174
608.941436
543.264538
616.459494
632.048186
622.080176
555.275281
625.540597
638.845421
626.347249
554.531850
628.135388
642.666963
632.511661
569.579171
634.549259
646.886639
635.384117
567.605265
640.073076
657.387732
591.392221
611.528678
621.732682
621.693422
613.074849
629.089509
636.537532
634.292277
623.754238
637.594275
643.003467
638.833584
626.494173
640.566324
646.543678
643.483758
633.016185
645.675441
650.877352
647.509699
636.846692
652.020026
659.930641
608.217557
618.097033
625.301339
627.214782
626.478223
634.331521
639.351682
639.070138
636.179853
642.138585
645.368582
643.472405
639.351683
645.068101
648.573404
647.285242
643.896184
649.497046
652.893508
651.731604
648.821688
656.146620
661.405340
597.153594
615.294195
624.499389
624.101829
615.441314
630.886477
637.856651
635.017015
623.623284
637.777727
643.267247
638.909669
626.199600
640.343614
646.183579
642.462733
630.594642
644.613459
650.395289
646.611270
634.595697
651.315193
660.022822
534.483763
605.342703
621.847572
613.511892
548.919122
620.034879
634.547686
623.217481
552.761278
625.731749
639.353015
626.438495
553.176127
627.778387
642.070520
630.107721
559.366429
632.216135
646.109755
633.263037
557.426980
638.388116
657.715550
601.144859
619.304813
628.443521
627.921522
619.097339
634.341605
641.019437
637.878241
626.248962
640.308403
645.727462
641.312671
628.551343
642.632130
648.330983
644.434884
632.456358
646.571250
652.434406
648.681641
636.690697
653.503242
662.252705
616.124604
626.205060
633.408926
635.033442
633.788181
641.347394
645.894649
644.940071
641.360994
647.289292
650.534035
648.510678
644.160694
649.811537
653.082281
651.290759
647.323549
653.407081
657.197545
656.051095
652.967711
660.644379
666.153648
602.584313
623.722390
634.089442
633.418686
623.344560
639.606931
646.545038
643.025521
630.530694
645.270717
651.053531
646.642359
633.519645
647.915103
653.569551
649.153550
636.070621
651.195187
657.603874
654.059489
642.111920
658.792685
667.465851
529.483701
614.286541
633.625859
624.379297
552.574812
630.367257
645.758907
633.467495
558.548563
635.661829
650.139412
637.097942
561.655212
638.387231
652.633757
639.285978
562.492988
641.272767
656.520400
644.135844
568.603965
649.057724
668.036324
615.405793
635.401013
644.827807
643.991375
634.081203
649.653715
656.079905
652.759646
640.732780
654.996938
660.454786
656.415904
643.876815
657.793810
663.040657
658.883680
646.282336
660.879219
666.841361
663.487770
651.870368
667.673262
675.487655
644.144143
650.158112
654.866340
656.787314
657.230917
662.090934
665.098137
665.174020
663.921165
667.470487
669.498222
668.861188
667.104879
670.320952
672.166485
671.494423
669.874700
673.503272
675.893528
675.856464
674.936306
679.240987
682.165188
654.146068
656.977060
660.172702
662.642930
664.738122
667.624116
669.788890
670.782428
671.385360
673.015080
674.210855
674.492397
674.593363
675.896541
676.924922
677.196849
677.458828
679.108471
680.612260
681.428067
682.224760
684.266082
685.774805
661.441799
663.709887
666.407369
668.794227
671.164264
674.015827
676.320472
677.825181
679.038986
680.557606
681.535138
681.873602
682.223888
683.297791
684.094201
684.354204
684.600157
685.460724
686.089603
686.377786
686.944096
688.409309
689.483577
653.418216
657.540937
661.365671
663.582858
665.292095
669.136538
672.037813
673.153490
673.646599
675.960562
677.293863
677.035704
676.475954
678.488021
679.870086
679.715196
679.210998
680.867472
681.847756
681.547608
681.257208
683.918900
685.991082
636.155209
645.741618
652.250772
653.571175
652.284855
659.555734
664.223094
664.162138
661.666489
666.956074
669.595069
667.634569
663.556586
669.001837
672.169301
670.787720
667.192766
671.865633
674.145258
672.102627
668.326331
674.952216
679.657470
611.949225
632.781079
642.775858
642.084617
632.542024
648.523937
655.877543
653.693309
643.375876
656.594377
661.436411
656.753814
643.677594
658.130902
664.035301
660.416979
648.714876
661.501140
666.018213
661.184156
648.205107
664.566299
672.993015
622.056933
632.558347
639.823399
641.404417
640.254845
648.112771
653.157846
653.055797
650.489528
656.211910
659.094473
656.984046
652.698859
658.468206
661.793362
660.171770
656.352948
661.380783
663.906388
661.812646
658.046091
665.325686
670.561658
624.410824
631.365162
637.279952
639.722289
640.933317
646.525980
650.646784
651.367726
650.932026
654.709385
656.994482
656.046117
654.265322
657.554379
659.770755
658.864798
657.150655
660.140089
662.078450
661.262389
660.203941
664.857989
668.652996
615.686856
625.449927
632.431172
634.052167
633.050987
640.895577
645.988405
645.797204
643.011890
649.220729
652.650462
650.883314
646.778455
652.346520
655.486267
653.587369
649.451652
654.882827
658.028923
656.499505
653.254950
660.367758
665.524651
598.788065
617.700652
627.133787
626.631629
617.710128
633.616216
640.966195
638.516570
627.551953
642.055323
647.836878
643.799837
631.366627
645.314156
650.779204
646.585698
634.191683
648.002903
653.568321
649.836536
638.328558
654.073072
662.250711
610.398153
620.186704
627.217456
628.997223
628.229622
636.209666
641.342513
641.233830
638.607947
644.932052
648.419049
646.782694
642.847519
648.455903
651.559870
649.733631
645.809022
651.382495
654.631310
653.330749
650.359871
657.509019
662.554746
613.851161
620.865128
627.039514
629.815703
631.363791
637.204922
641.536250
642.409494
642.109331
646.129002
648.696762
648.006256
646.442384
649.778336
652.056886
651.342059
649.942353
653.187735
655.491253
655.190168
654.613260
659.265097
662.948777
606.140846
616.557683
624.199524
626.339194
625.736365
633.882491
639.238357
639.295308
636.753885
642.897097
646.334597
644.665497
640.734522
646.447066
649.912651
648.667347
645.384647
650.638526
653.778876
652.601432
649.818677
656.777080
661.770644
590.369542
610.663357
621.045637
621.138662
612.626693
628.787986
636.382008
634.244804
623.790282
637.728544
643.238253
639.162658
626.900238
640.959285
646.901894
643.822683
633.338656
645.964569
651.124719
647.724581
637.041235
652.170985
660.047866
605.795473
616.177471
623.757489
625.910559
625.387734
633.512200
638.742279
638.703235
636.112423
642.091357
645.278319
643.468465
639.520719
645.232907
648.696583
647.548022
644.471815
649.865631
653.063619
652.002642
649.383214
656.425556
661.390656
613.323340
620.263243
626.404293
629.247448
630.870051
636.657866
640.862080
641.572573
641.047048
644.744267
646.962562
645.981981
644.230448
647.577212
650.023688
649.545259
648.395560
651.908934
654.480974
654.361378
653.895086
658.750285
662.587704
609.958570
619.510071
626.540756
628.433057
627.742205
635.564778
640.548693
640.199064
637.179326
643.031059
646.077171
643.986676
639.690660
645.337744
648.747936
647.268705
643.657838
649.586110
653.249743
652.135596
649.128344
656.724778
662.135902
598.637644
616.839460
626.104055
625.786498
617.215708
632.704536
639.670902
636.861810
625.496797
639.427009
644.619741
640.057194
627.225499
641.281118
647.015520
643.209821
631.341912
645.522042
651.478715
647.882110
636.037822
652.769989
661.414770
614.291658
623.858856
630.822968
632.647015
631.865656
639.430621
644.003765
643.298251
640.043458
645.736274
648.628593
646.457261
642.131524
647.699053
650.937192
649.309072
645.665620
651.667983
655.372523
654.314111
651.400265
659.070867
664.467498
622.057477
629.146173
635.358730
638.067868
639.345194
644.646660
648.179418
648.155713
646.958905
650.410168
652.508810
651.335831
649.363237
652.575264
654.800746
653.965525
652.487443
656.275298
659.166429
659.130405
658.645607
663.716197
667.718505
618.890756
629.704763
637.490595
639.427976
638.215515
645.761499
650.064436
648.806794
644.926748
650.823666
654.039768
651.964037
647.530744
653.162837
656.352509
654.424169
650.302399
656.601539
660.590156
659.587437
656.576895
664.193105
669.617734
607.966088
629.139536
639.630781
639.256454
629.436910
645.319492
651.741275
647.925394
635.279562
649.833022
655.467526
651.066207
638.009497
652.297905
657.812963
653.394851
640.384109
655.499144
661.882842
658.416951
646.544581
663.055768
671.503615
631.397226
641.269132
648.156672
649.807798
648.562653
655.512510
659.308224
658.105039
654.503665
660.084924
663.061212
661.290728
657.305775
662.635787
665.489675
663.735346
659.939022
665.852252
669.428717
668.491030
665.631950
672.573574
677.288508
647.913758
652.299048
656.548820
659.087021
660.784734
664.339222
666.711216
667.095658
666.877607
669.086876
670.563742
670.350262
669.735827
671.701444
673.077798
672.913886
672.528012
674.952058
676.925009
677.430426
677.728972
680.752197
683.033598
655.566456
658.134685
661.313665
663.998906
666.323675
668.938895
670.880836
671.828355
672.473647
673.783608
674.805681
675.131758
675.369932
676.438109
677.368779
677.757588
678.227711
679.703652
681.164068
682.134082
683.145417
684.976428
686.346544
662.188769
664.155186
666.616830
668.942049
671.318851
673.998258
676.183969
677.704462
679.009198
680.485927
681.483434
681.965969
682.497345
683.535115
684.328819
684.702439
685.098537
685.910719
686.523911
686.911868
687.602127
688.943982
689.906867
655.563458
658.722433
661.964343
664.220536
666.249618
669.551677
672.159189
673.411533
674.274128
676.244118
677.506028
677.594210
677.592211
679.196078
680.401582
680.515188
680.500218
681.777875
682.606606
682.608668
682.832820
684.951759
686.644924
642.817253
648.835164
653.799795
655.634794
656.339160
661.312339
665.001751
665.568546
664.968223
668.380259
670.464729
669.587975
667.924583
671.135034
673.441061
672.913041
671.470235
674.126060
675.707369
674.710975
673.363757
677.471465
680.862906
628.903803
638.735627
645.428088
646.563937
644.986086
652.665804
657.593206
657.246291
654.271109
660.144925
663.225057
661.171188
656.856695
662.732159
666.261756
664.819717
661.031814
666.070906
668.611885
666.441905
662.510011
669.667712
674.872248
628.895745
635.720033
641.413938
643.612785
644.576592
650.092184
654.145803
654.736761
654.136927
657.839330
660.041469
658.997003
657.163802
660.612144
663.057773
662.370394
660.818547
663.770530
665.567622
664.583976
663.337108
668.004587
671.846016
627.654583
633.059330
638.216803
640.979166
643.029896
647.708822
651.369533
652.492935
652.897515
655.742664
657.543993
657.047109
656.203604
658.623698
660.492576
660.150957
659.448146
661.646339
663.239189
662.983614
662.913142
666.524553
669.590853
620.890388
627.713846
633.648405
636.152421
637.408825
643.074110
647.349982
648.166263
647.726477
651.455789
653.751314
652.759097
650.908634
654.223222
656.580193
655.760548
654.072310
657.303853
659.615784
659.089452
658.202226
662.861726
666.699275
612.107701
621.999551
629.142884
630.937713
630.110932
638.102786
643.367992
643.412779
640.881356
646.800863
649.953711
648.009207
643.816757
649.470560
652.762535
651.040361
647.100589
652.701270
656.039590
654.707667
651.623411
658.776337
663.930082
615.340539
622.263927
628.345455
631.089192
632.641411
638.493682
642.852131
643.779902
643.514143
647.342247
649.667514
648.782243
647.069115
650.381212
652.652500
651.852576
650.328782
653.693982
656.105674
655.785844
655.145033
659.861230
663.615215
616.447672
622.121522
627.768412
631.042195
633.560629
638.600667
642.570644
643.941668
644.524055
647.559411
649.574405
649.252548
648.563890
650.941968
652.742916
652.473997
651.965521
654.435343
656.405701
656.596314
656.902042
660.603437
663.651632
611.655845
618.930577
625.455588
628.486730
630.166020
636.173955
640.691809
641.616797
641.211958
645.183998
647.777270
647.062564
645.455179
648.744403
651.118650
650.530365
649.185927
652.529364
654.997483
654.739981
654.107703
658.829596
662.662336
604.989261
615.483046
623.263349
625.545532
625.063137
633.340446
638.764646
638.776215
636.092192
642.279030
645.736227
644.095730
640.229229
645.767320
649.085547
647.711128
644.284526
649.826265
653.180128
652.037510
649.185049
656.349050
661.484425
611.301207
618.574669
625.076478
628.144253
629.918974
635.951096
640.408279
641.293701
640.888418
644.714940
647.060835
646.207092
644.578877
647.830744
650.147407
649.613332
648.441124
651.926640
654.482625
654.380652
653.949599
658.729584
662.491696
615.802684
621.514304
627.232387
630.616584
633.236354
638.331350
642.307237
643.632840
644.123831
646.854690
648.496139
647.912144
647.029672
649.334421
651.182064
651.026181
650.689910
653.449200
655.766471
656.261996
656.831277
660.638781
663.693117
614.433602
621.448273
627.747294
630.679181
632.318902
638.242523
642.699962
643.642705
643.214526
646.528688
648.340194
646.993056
644.912358
648.105763
650.473281
649.818361
648.465115
652.279419
655.316460
655.526899
655.248277
660.088020
663.922478
610.847473
620.853386
628.243444
630.326149
629.717039
637.737982
642.959795
642.987255
640.410220
645.580089
647.987417
645.501751
640.951228
646.451388
649.733259
648.119082
644.435254
650.629557
654.696566
654.102996
651.665914
658.912335
664.034075
619.106775
626.165285
632.470108
635.421941
637.035631
642.615017
646.522177
647.015816
646.309557
649.403638
651.008570
649.568450
647.464686
650.583604
652.798218
652.042739
650.704574
654.577409
657.635468
657.902126
657.745010
662.639702
666.429908
625.273535
631.160958
637.084807
640.585936
643.116793
647.465427
650.413841
650.876079
650.648069
652.968534
654.364745
653.526538
652.431831
654.599518
656.271690
655.897740
655.414181
658.342314
660.901866
661.539583
662.170661
666.110809
669.271027
625.716340
633.340638
640.301724
643.767804
645.569310
650.293912
653.101295
652.547995
650.947758
654.251457
656.352217
655.173156
653.137585
656.246589
658.395213
657.452876
655.847666
659.714168
662.780560
662.853057
662.356781
667.367080
671.368894
624.754593
635.604432
643.768400
646.611840
646.505448
652.776963
655.897876
654.062589
649.921210
655.572557
658.673320
656.673000
652.374846
657.814653
660.830569
658.896219
654.847695
661.055722
664.983401
664.020535
661.036355
668.478191
673.728567
638.198235
644.966512
651.024928
654.088865
655.684562
659.812276
662.101487
661.476480
660.021979
663.110047
665.062779
664.178753
662.543165
665.456698
667.328385
666.520495
665.156020
668.688263
671.335685
671.364478
670.895874
675.351425
678.758355
650.454674
654.160744
658.284942
661.338513
663.707872
666.567217
668.398389
668.789404
668.890214
670.482852
671.630140
671.616711
671.463305
672.894177
673.997200
674.086510
674.219610
676.161088
677.908509
678.694348
679.505562
681.996052
683.901420
656.862202
659.311171
662.543323
665.466773
667.991009
670.395126
672.086066
672.917358
673.523050
674.611734
675.490082
675.831986
676.142495
677.068739
677.915053
678.371667
678.966457
680.352036
681.773207
682.840340
683.981822
685.697362
686.960435
662.017166
664.061709
666.432964
668.581808
670.780281
673.492126
675.655756
677.065631
678.293400
679.931021
681.029688
681.516734
682.036821
683.250998
684.139432
684.505519
684.911801
685.872285
686.524487
686.877017
687.518571
689.016568
690.072995
654.380774
658.090468
661.479484
663.323115
664.680487
668.383011
671.216033
672.155900
672.437272
674.975519
676.642898
676.558620
676.074463
678.256183
679.851456
679.827134
679.376843
681.156626
682.277008
682.020196
681.714318
684.420033
686.570088
638.167784
646.745866
652.414666
653.085441
651.250049
658.450783
662.989612
662.496031
659.397071
665.297894
668.506538
666.792499
662.779291
668.480234
671.888000
670.629080
667.040767
671.912831
674.387519
672.404016
668.617839
675.322448
680.108628
615.642050
634.265375
642.969199
641.381123
630.909414
647.151633
654.410407
651.434676
639.448974
654.300879
660.052761
655.620456
642.415539
657.324783
663.545328
660.030927
648.193220
661.360335
666.147423
661.375091
648.327653
664.843704
673.383465
623.662289
633.240698
639.808207
640.849345
639.199993
647.064073
652.093162
651.617480
648.406926
654.624330
657.960203
655.950744
651.601054
657.615847
661.264071
659.826982
656.029332
661.293035
664.078294
662.057314
658.256201
665.624419
670.987870
624.458241
631.192585
636.943360
639.201473
640.214268
645.818930
650.038209
650.735651
650.152283
653.851906
656.107932
655.037577
653.132046
656.581815
659.117394
658.456757
656.866482
660.038820
662.204879
661.487392
660.423403
665.137398
669.050029
614.630043
624.586458
631.736413
633.447085
632.496720
640.450366
645.775879
645.927751
643.488527
649.078351
651.977138
649.807454
645.453799
651.186485
654.645366
653.053975
649.162592
654.725566
658.028421
656.604762
653.409100
660.559986
665.787966
596.868707
616.408441
626.271241
626.036005
617.316371
633.397552
641.127947
639.433574
629.788490
642.661530
647.448274
642.772255
629.864206
644.077525
649.902523
646.060742
634.027613
647.837513
653.509459
649.876721
638.444228
654.190104
662.430951
608.879526
619.017455
626.447785
628.501269
627.901834
636.095357
641.578301
641.884605
639.609518
645.275096
648.199679
646.108058
641.832168
647.499306
650.842769
649.221803
645.416738
651.098157
654.530551
653.302228
650.307106
657.511798
662.696016
612.705914
619.897508
626.354441
629.366433
631.066057
637.114763
641.703795
642.733933
642.402968
646.227037
648.620033
647.727100
645.976228
649.203489
651.497293
650.754992
649.247155
652.676581
655.224855
654.948786
654.261577
659.049479
662.947957
605.294767
615.766155
623.572787
625.889329
625.428360
633.790260
639.307985
639.333473
636.565622
642.855153
646.409454
644.822134
640.968820
646.312545
649.447241
647.790945
644.006157
649.709581
653.192142
651.960612
648.902354
656.226974
661.531073
589.784549
609.997566
620.497184
620.733879
612.299045
628.760819
636.523595
634.211500
623.105691
637.707367
643.606873
639.872540
628.161627
641.330907
646.610346
642.680668
630.767408
644.672387
650.439996
646.868121
635.354409
651.434800
659.815663
604.904765
615.418006
623.271003
625.657234
625.291834
633.728997
639.286474
639.353597
636.608653
642.748136
646.066950
644.319074
640.390223
645.664234
648.734397
647.097066
643.428385
649.291059
652.942979
651.929295
649.083588
656.437082
661.666756
611.886991
619.225732
625.862015
629.041156
630.889843
637.111093
641.869800
643.052372
642.791945
646.242989
648.168830
646.940649
644.953117
648.032633
650.268244
649.539522
648.150384
651.932214
654.956373
655.190032
654.943962
659.711694
663.480225
607.453308
617.970918
625.798212
628.139069
627.716563
636.208184
642.046581
642.777145
640.841883
645.640560
647.756361
645.079175
640.398772
645.820003
649.057458
647.379058
643.614419
649.938873
654.262499
654.049057
652.015064
658.858346
663.755737
594.548132
614.912637
625.422166
625.634960
617.128441
633.621448
641.714065
640.712371
632.340024
643.247969
646.720735
641.297704
627.948961
641.826478
647.413101
643.364048
631.134227
646.037001
652.947174
650.940631
641.757256
656.089128
663.618854
612.353208
622.977439
630.953386
633.459182
633.072999
641.099324
646.247318
646.404617
644.106182
648.646239
650.552590
647.774227
643.042485
648.411312
651.556954
649.810173
646.049598
652.440760
656.824641
656.680775
654.751577
661.642413
666.497844
621.771860
629.425306
636.550001
640.298578
642.459717
647.496223
650.713647
650.709190
649.575301
652.530120
654.158573
652.661582
650.452024
653.456932
655.587074
654.700134
653.210867
657.175712
660.443312
660.846029
660.685252
665.569407
669.420861
619.828610
631.013760
639.904115
643.844560
644.956280
650.572245
653.272848
651.269926
647.071642
652.560778
655.505733
653.343087
648.931373
654.245015
657.254255
655.311485
651.290114
657.581764
661.704303
660.911719
658.063867
665.622040
671.004621
609.911894
631.188629
643.032143
646.057680
642.411705
652.346760
655.546040
650.457946
637.423903
651.439650
656.869297
652.591802
640.002543
653.609369
658.829022
654.451067
641.761192
656.587949
662.945153
659.602045
647.906515
664.305735
672.726643
633.102751
643.239245
651.097448
654.574694
655.562445
660.416196
662.378304
660.286088
656.243393
661.479158
664.316752
662.565966
658.675844
663.734984
666.442454
664.695675
660.986383
666.827199
670.435314
669.578208
666.776725
673.703805
678.441373
649.428155
654.034130
658.785770
662.127480
664.532791
667.447041
668.993499
668.854268
668.348936
670.315300
671.606696
671.337627
670.749533
672.604042
673.857046
673.691666
673.392746
675.825674
677.787827
678.354677
678.758953
681.799935
684.032173
656.889546
659.624926
663.133025
666.254354
668.859260
671.231438
672.748486
673.333994
673.727714
674.835572
675.702373
675.950485
676.157190
677.159531
678.025461
678.411068
678.928629
680.434349
681.917076
682.942555
684.026044
685.884090
687.240750
661.276443
663.569346
665.993719
667.952159
669.866903
672.715803
674.936563
676.207586
677.233009
679.120173
680.391821
680.830208
681.193957
682.661316
683.701986
684.008696
684.267612
685.465811
686.262456
686.541798
687.014351
688.782884
690.034642
651.568849
656.709263
660.523108
661.780675
661.838738
666.671776
669.928646
670.333789
669.386528
673.194745
675.429982
674.915537
673.244987
676.718057
678.867566
678.445587
676.910938
679.863007
681.466724
680.724384
679.198779
683.279726
686.168662
624.659608
642.160706
649.974539
648.177778
637.776590
653.340001
660.109306
657.203972
645.526472
660.039036
665.674123
661.648463
648.964805
663.456466
669.354253
666.037482
654.588968
667.405459
672.011650
667.552763
654.885085
670.755228
678.703472
546.532065
621.665252
638.053570
627.594113
555.359317
633.147604
648.920056
637.138175
562.698404
640.023056
654.555215
641.276229
564.347040
643.105829
658.427221
647.059156
577.479804
648.469378
661.158049
647.112860
568.791789
651.024441
670.369054
609.417575
628.197811
637.063309
635.604355
625.267230
641.682819
649.051455
646.109420
634.174566
649.123624
654.918565
650.469820
637.254062
652.213369
658.431609
654.854210
643.034723
656.406377
661.407758
656.828283
643.986582
660.708355
669.368924
618.501849
628.245932
635.060551
636.398112
635.084442
642.989458
648.142035
647.955491
645.141463
651.061532
654.179585
652.107254
647.777917
653.668108
657.218772
655.709432
651.902613
657.377648
660.477680
658.816023
655.391075
662.707992
668.018805
599.725140
619.192822
628.916198
628.502231
619.608568
635.597439
643.247957
641.461080
631.730160
644.575895
649.341718
644.633963
631.702314
645.958155
651.835134
648.031558
636.010246
649.780680
655.378777
651.646496
640.129357
655.902314
664.185497
525.804815
603.089019
621.242876
613.175830
547.443254
620.725424
636.653599
627.888884
566.031208
631.054494
642.758896
629.205757
555.285672
630.386717
644.802551
632.880561
562.360458
634.719856
648.552784
636.530897
565.094116
641.269729
659.461570
593.894728
613.596848
623.675935
623.689588
615.231074
631.508529
639.359988
637.770208
628.222918
641.101398
645.830042
641.155002
628.273457
642.401533
648.116167
644.252668
632.293515
646.162598
651.869444
648.317501
636.993029
652.801663
661.035170
606.486403
616.847386
624.555427
626.857901
626.463073
634.853182
640.441904
640.692759
638.218162
644.135323
647.254480
645.317144
641.195407
646.627564
649.784352
648.104615
644.314425
650.021207
653.475229
652.254359
649.250455
656.550173
661.810210
590.221969
610.420803
620.933745
621.222512
612.863572
629.396884
637.244383
635.037101
623.999221
638.519939
644.283858
640.423870
628.612264
641.719572
646.935660
642.918517
630.911641
644.788048
650.509698
646.860937
635.278158
651.381491
659.804529
517.705384
596.669345
615.659505
608.067757
542.210607
616.392721
632.280917
621.708936
551.138200
625.183188
639.360290
627.747599
559.689008
628.990334
641.949886
629.685901
559.098299
631.595755
645.466928
633.250713
560.505344
638.206495
656.756981
589.810013
610.074836
620.659409
621.038590
612.797658
629.442842
637.375639
635.262401
624.292391
638.647685
644.154512
640.118589
628.217682
641.236504
646.365167
642.343418
630.435308
644.481276
650.398069
647.006620
635.671530
651.772417
660.092685
605.539448
616.143187
624.105461
626.620363
626.408839
635.064979
640.942501
641.507842
639.298047
644.703804
647.252325
644.925822
640.534494
645.775688
648.820967
647.091478
643.354740
649.474835
653.494347
652.929330
650.561184
657.658445
662.669050
591.876066
612.380614
623.051109
623.416145
615.103560
631.923968
640.390631
639.712157
631.566689
642.591195
646.109031
640.714887
627.376158
641.177277
646.685331
642.590860
630.332492
645.197458
652.074766
650.056352
640.869905
655.166045
662.669479
520.719661
601.119278
620.406435
612.837913
546.665037
621.307481
638.088487
631.371380
577.902969
633.914193
643.041392
628.481102
554.076671
628.698272
642.709460
630.125452
557.159063
632.894626
648.665433
639.802869
578.648922
645.409858
661.498005
596.811906
617.458059
628.336107
628.952904
620.752011
636.988331
644.637844
643.301736
634.753070
645.527567
648.864208
643.395665
630.026498
643.808069
649.246830
645.095836
632.845961
647.797049
654.751243
652.814211
643.737744
658.083658
665.541945
615.427648
626.486088
635.138356
638.592971
639.206227
646.082028
649.973111
649.110173
645.903971
650.850636
653.163176
650.599428
645.976241
651.253977
654.255952
652.374903
648.499857
654.887474
659.202483
658.828723
656.537081
663.774462
668.867140
604.275412
625.837676
638.056043
641.398768
638.045917
648.341296
651.909536
647.113381
634.265918
648.208668
653.463080
648.956984
636.184638
649.771801
655.017450
650.615634
637.927773
652.896423
659.457344
656.293727
644.769098
661.283536
669.795120
534.416671
617.849038
639.567136
639.130158
601.992975
645.576326
652.427863
637.797558
563.191731
638.470864
652.463345
639.907998
567.659544
640.869904
654.291267
641.172359
566.418409
643.302670
658.308552
646.207214
571.616302
651.321390
670.114533
618.366566
638.589232
649.616989
652.528817
649.167275
658.486787
661.169686
656.284795
643.684050
657.256573
662.379971
658.415618
646.363381
659.550718
664.428556
660.323291
648.120414
662.458997
668.391498
665.203724
653.845675
669.570018
677.329591
646.469670
652.837246
658.455629
661.848135
663.740825
667.255207
668.856445
668.035759
666.244815
669.363937
671.119822
670.382408
668.627437
671.626661
673.323716
672.661509
671.158180
674.809797
677.270480
677.366535
676.580344
680.923741
683.854177
656.244314
659.381505
663.186034
666.415733
668.998603
671.466873
672.953434
673.337685
673.473794
674.750430
675.707239
675.843946
675.848226
677.036494
677.996998
678.272883
678.593975
680.315438
681.921947
682.858018
683.759773
685.860833
687.395267
661.766042
663.746657
666.054079
668.063336
670.101038
672.702088
674.809689
676.177210
677.386223
679.115679
680.378785
680.983396
681.558401
682.824910
683.781014
684.187111
684.600949
685.669417
686.502966
686.964749
687.665100
689.225047
690.348227
654.280203
657.874465
661.069066
662.774062
664.039632
667.621879
670.307104
671.173044
671.492040
674.140579
675.926886
675.985787
675.651164
677.871698
679.413969
679.381983
679.006791
680.912881
682.162067
682.062082
681.922806
684.696528
686.822109
638.183385
646.626019
652.082189
652.581404
650.615414
657.684036
662.067389
661.452577
658.337124
664.385074
667.785495
666.260889
662.396534
668.113973
671.436043
670.106288
666.547766
671.581082
674.246481
672.469806
668.864145
675.646824
680.426733
615.646617
634.119477
642.601730
640.841953
630.243035
646.361590
653.455636
650.326837
638.289029
653.318464
659.291308
655.067993
642.018715
656.919667
663.012902
659.379852
647.536206
660.897459
665.910937
661.374546
648.528362
665.127597
673.660504
623.459627
632.924770
639.292301
640.226782
638.535892
646.308846
651.172453
650.581795
647.384405
653.727367
657.189689
655.345591
651.158364
657.154848
660.642386
659.105336
655.359315
660.779867
663.720306
661.909930
658.328011
665.783014
671.110901
624.012050
630.708684
636.360156
638.584847
639.628659
645.196560
649.296995
649.931799
649.404445
653.171981
655.466603
654.513137
652.738593
656.152260
658.530199
657.792725
656.269490
659.553973
661.814171
661.250715
660.373060
665.175044
669.062397
613.985436
623.989884
631.178304
632.943745
632.068448
640.051420
645.352698
645.500757
643.113047
648.723943
651.620441
649.512839
645.222635
650.880231
654.195138
652.524407
648.657220
654.296882
657.673095
656.345627
653.264047
660.505662
665.754284
596.137981
615.780899
625.755038
625.647304
617.073106
633.247076
641.010292
639.360268
629.783395
642.629915
647.339815
642.667844
629.787787
643.877958
649.531791
645.597919
633.574227
647.436466
653.140930
649.559209
638.203897
654.042566
662.313704
608.269137
618.498832
626.026607
628.248355
627.887779
636.226760
641.756154
642.146720
639.983313
645.563420
648.275375
646.090888
641.799295
647.332379
650.480611
648.778018
645.024888
650.731482
654.125791
652.929759
650.031462
657.309238
662.485042
612.327357
619.598713
626.167006
629.386490
631.383344
637.625741
642.320443
643.509605
643.324027
646.976648
649.016808
647.897109
646.040880
649.119293
651.232588
650.425701
648.983025
652.409378
654.876217
654.611093
654.000985
658.847530
662.735872
605.145477
615.698904
623.669312
626.255897
626.129446
634.724669
640.452786
640.756313
638.185182
644.185010
647.247197
645.289775
641.209374
646.382612
649.383888
647.687969
643.942398
649.610470
652.996106
651.719808
648.671220
656.052046
661.382564
589.746736
610.040136
620.719737
621.268940
613.225235
629.935477
637.953093
636.012911
625.199439
639.411978
644.711054
640.532963
628.551586
641.535884
646.681252
642.717402
630.845627
644.689844
650.329875
646.682030
635.151414
651.294577
659.707977
604.785493
615.385496
623.390557
626.067585
626.102347
634.812930
640.587626
640.962522
638.469835
644.331838
647.131456
645.014135
640.882932
645.969777
648.851254
647.150453
643.535818
649.347510
652.859042
651.802298
648.997241
656.394324
661.605686
611.565765
619.020115
625.822789
629.281553
631.500172
638.001276
642.959771
644.374833
644.315390
647.611439
649.174054
647.698608
645.574177
648.473250
650.499952
649.684149
648.322654
652.070407
654.991470
655.203582
655.028958
659.823199
663.546026
606.894399
617.580636
625.640783
628.264681
628.159931
636.927503
642.990332
643.933318
642.179304
646.902221
648.786388
645.961413
641.174331
646.420008
649.462020
647.671435
643.880751
650.187272
654.477357
654.274257
652.308366
659.167025
664.013570
593.824384
614.391780
625.152414
625.641063
617.431181
634.183299
642.482656
641.679827
633.498891
644.371017
647.683891
642.188964
628.793607
642.504765
647.888058
643.716912
631.455819
646.355032
653.254668
651.281063
642.182355
656.524397
663.993528
611.703261
622.479797
630.630878
633.371551
633.281302
641.527412
646.808420
647.124305
645.009157
649.548206
651.329039
648.515722
643.799664
649.045732
651.986272
650.143268
646.405333
652.798907
657.140672
657.030350
655.214287
662.118857
666.900394
621.307671
629.065674
636.313205
640.246550
642.657629
647.865664
651.182844
651.313021
650.338612
653.307434
654.837532
653.307628
651.126696
654.050973
656.019242
655.073102
653.632073
657.604969
660.829131
661.269035
661.222009
666.118871
669.888418
619.560038
630.826763
639.839864
643.935869
645.281117
651.017777
653.751504
651.864483
647.772691
653.274213
656.166192
653.978184
649.572742
654.838122
657.759905
655.789261
651.800958
658.106605
662.223652
661.474092
658.706151
666.272277
671.600578
609.782227
631.119872
643.064705
646.230929
642.792673
652.805085
656.003847
650.997357
638.046795
652.066314
657.448672
653.153274
640.580278
654.161408
659.323899
654.941813
642.298353
657.143658
663.498973
660.200399
648.583414
664.985141
673.352172
633.017726
643.196631
651.118667
654.741544
655.832073
660.753355
662.781628
660.706820
656.730978
661.968985
664.751521
662.990401
659.138238
664.187185
666.843072
665.104273
661.461960
667.326336
670.917844
670.098019
667.379475
674.314422
679.000178
649.302878
653.962797
658.853877
662.340004
664.814015
667.794198
669.416754
669.276118
668.735184
670.705825
672.039622
671.773184
671.140664
672.994822
674.296401
674.141506
673.819704
676.279399
678.317874
678.920674
679.308916
682.365023
684.653909
656.837836
659.632008
663.255207
666.491384
669.182304
671.619276
673.183855
673.782782
674.165287
675.281517
676.177093
676.430786
676.619631
677.626039
678.521371
678.920643
679.437290
680.971207
682.509793
683.569338
684.657880
686.532736
687.920953
662.164032
663.978087
666.199973
668.260020
670.388791
672.862149
674.890316
676.327540
677.669792
679.344576
680.606146
681.327891
682.036654
683.174004
684.022001
684.458327
684.976787
686.009231
686.870827
687.479060
688.344467
689.800706
690.818851
655.648224
658.601136
661.544167
663.488973
665.231634
668.304447
670.717928
671.817850
672.631942
674.861552
676.502528
676.887499
677.097881
678.772075
679.958926
680.063860
680.085447
681.641005
682.833446
683.113716
683.563163
685.807554
687.539468
643.076942
648.787802
653.358626
654.808211
655.164075
659.886766
663.310383
663.563754
662.765837
666.585898
669.225908
668.785118
667.390830
670.609891
672.767381
672.034811
670.471181
673.544049
675.670891
675.102660
674.063921
678.312898
681.745156
629.221534
638.650763
644.904602
645.630241
643.672787
651.137147
655.773102
654.979035
651.588384
658.070569
661.846828
660.303224
656.299542
662.104845
665.374469
663.566591
659.454416
665.107723
668.348270
666.698226
663.134318
670.431151
675.676007
628.694294
635.295511
640.722328
642.651876
643.366852
648.711727
652.557033
652.865229
652.042490
656.103144
658.801503
658.113972
656.506576
659.894413
662.119130
661.210730
659.517565
662.889808
665.250202
664.684267
663.740823
668.573852
672.486079
626.816967
632.207385
637.339824
640.031124
641.998281
646.612405
650.187942
651.199189
651.524552
654.529700
656.589949
656.297837
655.608994
657.938235
659.599832
659.128946
658.396362
660.870580
662.859154
662.909057
663.046727
666.846673
670.045540
619.483224
626.493289
632.629151
635.270466
636.614385
642.349221
646.665811
647.497265
647.061625
650.824221
653.212293
652.356766
650.623497
653.735805
655.828545
654.844868
653.120935
656.551682
659.125756
658.780102
658.008302
662.892252
666.904693
610.393929
620.649349
628.169943
630.261497
629.666235
637.858480
643.283705
643.457698
640.989919
646.824382
649.909962
648.018361
643.948758
649.227883
652.165674
650.237210
646.211993
651.986912
655.507765
654.244959
651.155350
658.588133
663.963145
613.993452
621.212558
627.685355
630.807701
632.725123
638.874518
643.482194
644.641673
644.476242
648.095555
650.112512
649.023731
647.197394
650.198749
652.191573
651.261586
649.705285
653.165404
655.685590
655.411044
654.768871
659.682459
663.638162
615.658747
621.550568
627.561040
631.297412
634.343438
639.759442
644.064096
645.836714
646.672697
649.274158
650.628173
649.841585
648.804223
650.890043
652.509026
652.154474
651.654681
654.139738
656.109389
656.295172
656.578133
660.433538
663.661741
611.385906
618.833701
625.755963
629.405090
631.801748
638.217084
643.227346
644.900572
645.122618
648.229980
649.645828
648.103117
645.936939
648.906829
651.146508
650.543006
649.250783
652.513545
654.845780
654.445903
653.704142
658.601203
662.622715
605.005331
615.639644
623.849607
626.888466
627.356155
635.967525
641.973756
643.099101
641.605720
646.356089
648.223639
645.537873
640.996874
646.196390
649.391439
648.034913
644.707571
650.068758
653.190044
651.802751
648.719265
656.137255
661.504564
611.109494
618.583159
625.512978
629.238853
631.811001
638.332111
643.360602
645.093568
645.357278
648.349325
649.549878
647.868296
645.656224
648.552324
650.688106
650.081763
648.919049
652.289795
654.697033
654.471579
653.920912
658.848920
662.787309
615.117066
621.128096
627.330133
631.309657
634.585530
640.231708
644.771383
646.725451
647.590157
649.918452
650.872127
649.702836
648.395696
650.336536
651.910167
651.612608
651.220831
653.929057
656.209607
656.699456
657.248396
661.134681
664.296382
613.103720
620.576902
627.468368
630.995900
633.217097
639.701926
644.720050
646.208327
646.106259
649.213207
650.625089
648.938230
646.598409
649.400904
651.412945
650.529460
649.060073
652.869056
655.953971
656.237545
656.015589
660.895745
664.779725
609.004034
619.649929
627.722525
630.398679
630.319729
638.882004
644.638795
645.193918
643.000744
648.005946
650.158534
647.516093
642.885490
647.950794
650.821266
648.932833
645.098485
651.331833
655.505968
655.047283
652.720651
659.977800
665.117918
617.619307
625.132583
632.007628
635.488562
637.581756
643.610911
647.942990
648.835680
648.400502
651.453986
652.924073
651.374009
649.192613
652.021938
653.919807
652.963409
651.529831
655.436668
658.602123
659.009800
658.947688
663.870512
667.683638
624.299018
630.481875
636.857307
640.839918
643.788925
648.471572
651.712616
652.412577
652.353842
654.683725
656.016317
655.110261
653.938571
655.935540
657.420269
656.924592
656.395048
659.354035
662.001870
662.756551
663.481505
667.449993
670.613162
625.186721
633.009895
640.334692
644.255346
646.443196
651.371540
654.346924
653.922887
652.434648
655.741341
657.799178
656.576079
654.485890
657.499700
659.552500
658.558472
656.954992
660.854906
664.000304
664.187442
663.795313
668.814789
672.798733
624.558332
635.545496
644.020828
647.306726
647.601800
653.941305
657.116646
655.338775
651.282642
656.907065
659.964766
657.935713
653.608749
658.999624
661.977339
660.043658
656.037541
662.279033
666.282285
665.441437
662.583775
670.003302
675.217395
638.161833
645.051917
651.373069
654.785958
656.691496
660.912852
663.224898
662.617637
661.203073
664.283601
666.218409
665.326242
663.679960
666.576816
668.444350
667.656469
666.338043
669.919759
672.641743
672.767856
672.390609
676.851694
680.241092
650.504412
654.308846
658.624121
661.927046
664.531567
667.505014
669.376856
669.800202
669.932668
671.536664
672.687970
672.679576
672.530960
673.964003
675.076942
675.195130
675.376399
677.375800
679.195387
680.061478
680.938860
683.453656
685.363352
656.932322
659.466756
662.857983
665.982671
668.696359
671.220720
672.977078
673.854103
674.495086
675.605090
676.497097
676.850388
677.171521
678.108375
678.972464
679.461938
680.105697
681.551951
683.043960
684.184199
685.384703
687.131679
688.406466
661.598270
663.634544
665.950517
667.985286
670.061636
672.646981
674.709843
676.090844
677.375216
679.219340
680.592972
681.303596
681.975449
683.191578
684.000572
684.318761
684.743556
685.938419
686.914074
687.530013
688.389977
690.007971
691.101870
653.737144
657.521614
660.925091
662.693872
663.938954
667.485335
670.163643
670.995747
671.278076
674.084122
676.130853
676.379778
676.114367
678.209771
679.570180
679.301548
678.701133
680.845852
682.478354
682.629134
682.632068
685.459627
687.628151
636.955276
645.879924
651.719487
652.404467
650.500112
657.482081
661.766628
661.014471
657.780797
664.109596
667.890676
666.730411
663.123486
668.493269
671.354529
669.417151
665.225765
670.894753
674.246145
672.946126
669.654973
676.436818
681.211896
613.409916
633.004456
642.121839
640.661953
630.238055
646.162235
653.077479
649.684710
637.269050
652.854350
659.386044
655.751833
643.412406
657.475574
662.791545
658.079014
644.550816
659.570150
665.699821
661.855402
649.580513
665.985650
674.450146
622.104814
632.095037
638.926662
640.057439
638.394653
646.072251
650.846522
650.079873
646.688319
653.360155
657.326970
655.916351
652.001211
657.597362
660.570246
658.368686
653.900971
659.953865
663.630847
662.277890
658.960348
666.445240
671.840062
623.113303
630.077541
636.039190
638.396139
639.411970
644.931162
648.980423
649.450722
648.729356
652.815340
655.636266
655.095566
653.538518
656.648512
658.609365
657.426147
655.521065
659.054050
661.741249
661.410749
660.599980
665.557484
669.625851
613.146151
623.406778
630.839287
632.716286
631.819386
639.787397
644.976875
644.798010
641.985642
648.197231
651.811642
650.374519
646.636982
651.702360
654.404622
652.211213
647.933170
653.804252
657.446125
656.151024
652.932208
660.524916
666.046423
595.185056
615.267893
625.539892
625.552543
616.919049
633.168743
640.811425
638.597989
627.820627
642.024310
647.730177
644.052701
632.581669
645.186289
649.903131
645.280059
632.482779
646.898106
652.878905
649.117854
637.111364
653.775634
662.496875
607.907877
618.370751
626.181299
628.595097
628.306363
636.721800
642.310068
642.594655
640.115982
646.013220
649.047588
647.191105
643.233605
648.196187
650.912723
648.893573
644.836056
650.693268
654.240923
652.951743
649.797313
657.404771
662.898273
612.496799
619.896174
626.737846
630.300307
632.616761
638.946084
643.885095
645.534590
645.782103
648.869511
650.282674
648.785485
646.656619
649.565106
651.704435
650.992823
649.620335
652.951630
655.369724
655.002811
654.267222
659.238970
663.315561
605.767651
616.383676
624.674025
627.930079
628.682080
637.116343
643.287188
645.081306
644.465179
648.176747
649.249182
646.045600
641.176049
646.480897
649.896117
648.819517
645.767118
650.843394
653.792790
652.276636
649.104828
656.547721
661.977702
590.711219
610.974491
622.049114
623.716974
617.776386
633.276927
641.743286
642.695294
637.779989
645.661550
647.324943
641.171355
627.686902
641.381389
647.333927
644.575051
634.709800
646.670220
651.353570
647.280826
635.527130
651.750580
660.273370
605.568350
616.202716
624.519528
627.852493
628.749876
637.276284
643.468376
645.292855
644.753767
648.358455
649.204488
645.877288
640.929919
646.176660
649.541258
648.477651
645.525933
650.673474
653.670895
652.270669
649.216670
656.690579
662.088262
612.119870
619.587309
626.578025
630.361329
632.910142
639.433617
644.580678
646.419040
646.672013
649.489527
650.531508
648.627571
646.204567
649.017921
651.168565
650.546996
649.296516
652.759564
655.363318
655.193922
654.628943
659.644606
663.705973
607.320743
617.895379
625.995414
628.798190
628.894677
637.543210
643.439344
644.041241
641.692041
647.036031
649.432174
646.912057
642.377212
647.301575
650.153131
648.310761
644.470105
650.469007
654.301394
653.339613
650.454711
658.081858
663.561715
594.263585
614.463812
625.132772
625.741359
617.824193
634.190199
642.072972
640.290591
630.058770
643.180831
647.879791
643.286754
630.908094
643.737543
648.672859
644.349586
632.064985
646.493964
652.751037
649.449744
637.932737
654.523802
663.149479
611.432249
622.034309
630.077892
632.714084
632.538392
640.773198
646.071251
646.051260
643.317762
648.797907
651.504087
649.280249
644.958682
649.942040
652.694339
650.717144
646.818226
652.938346
656.923881
656.109699
653.351325
661.018720
666.463335
620.402142
628.022065
634.999584
638.431357
640.288842
646.039220
650.031776
650.403822
649.460270
652.890144
654.942106
653.711876
651.623896
654.561347
656.555223
655.538008
653.935579
657.795225
660.913713
661.088336
660.716190
665.811402
669.871229
618.066412
629.166783
637.524449
640.189619
639.671213
647.357196
651.825357
650.779509
647.090134
652.945603
656.110577
653.985421
649.469111
654.963933
658.049308
656.066955
651.953763
658.302875
662.463437
661.686288
658.868614
666.443206
671.854681
607.790552
629.061314
640.035649
640.474472
631.728967
647.201121
653.513205
649.812708
637.424973
651.784841
657.331567
652.890721
639.789140
654.004763
659.501730
655.127368
642.245485
657.355112
663.893196
660.706031
649.207783
665.484470
673.846118
631.379265
641.407934
648.712135
650.921653
650.221681
657.153483
660.944141
659.805083
656.287648
661.821642
664.791223
663.010282
658.986596
664.297062
667.191740
665.494538
661.765816
667.748689
671.496465
670.762065
668.068539
674.964092
679.665636
648.051710
652.570801
657.062265
659.949514
662.028259
665.707489
668.093909
668.552832
668.446267
670.672747
672.117814
671.914928
671.352408
673.327382
674.689574
674.583849
674.325763
676.844543
678.900057
679.548766
680.015578
683.063708
685.287881
655.685786
658.358677
661.729512
664.688668
667.293315
670.068749
672.090106
673.119614
673.852861
675.201042
676.226432
676.574096
676.854767
677.944447
678.887566
679.334829
679.910288
681.486107
683.041753
684.134267
685.266664
687.143706
688.504229
660.606197
662.995189
665.505133
667.490617
669.409064
672.227504
674.423554
675.723796
676.839920
678.949603
680.493574
681.144196
681.633432
683.030557
683.902180
684.064081
684.257571
685.686559
686.820130
687.374844
688.071926
689.948991
691.228704
650.444745
655.882573
659.931373
661.301138
661.404775
666.166190
669.330318
669.672865
668.739809
672.858326
675.486521
675.327367
673.904069
677.150056
678.909995
678.056515
676.155032
679.599232
681.810632
681.535593
680.364310
684.530013
687.413022
622.105067
640.748383
649.177745
647.691743
637.492201
652.832588
659.360473
656.174861
644.180834
659.366573
665.677763
662.371542
650.504625
664.118070
669.097254
664.575076
651.421225
666.044002
671.943963
668.378335
656.460797
672.190601
680.040620
539.205760
619.306970
637.041541
627.170400
555.832564
632.709563
648.020813
635.576770
559.057790
638.840604
654.526921
642.638608
569.690326
644.342712
657.866028
643.831803
565.225423
645.309396
660.671561
648.089279
572.073194
652.734026
671.735987
606.616170
626.588068
636.129024
635.012376
624.884818
641.061834
648.136444
644.829468
632.500177
648.195300
654.796410
651.184543
638.870912
652.859714
658.015368
653.132831
639.534232
654.722622
661.049895
657.355782
645.254281
661.892292
670.505618
616.838009
627.022776
634.207669
635.744946
634.488442
642.300121
647.228949
646.707006
643.611252
650.147943
654.055464
652.744156
649.005138
654.307720
657.043307
654.762419
650.368149
656.408432
660.173381
658.953812
655.782143
663.391387
668.874232
598.043017
618.046422
628.134169
627.880797
618.950206
634.957419
642.339613
639.840491
628.887264
643.309544
649.357678
645.956249
634.651996
647.300934
651.963818
647.231602
634.348228
648.843394
654.938886
651.248170
639.273557
655.984372
664.728628
522.890138
601.930141
620.648768
612.725977
546.501986
620.344511
635.979876
625.595746
556.754017
629.078185
643.101261
632.011266
565.998514
633.143938
645.207967
631.773200
557.652137
633.414230
647.991429
635.399386
560.067771
640.569375
659.815578
592.996559
613.177510
623.628205
623.929710
615.648023
632.087400
639.896339
637.957927
627.436450
641.382265
646.678767
642.745130
631.168137
643.717910
648.447792
643.982317
631.416767
645.881249
651.868195
648.192648
636.300046
653.017660
661.720887
606.674029
617.205461
625.246597
628.108121
628.409980
636.850078
642.717885
643.793846
642.349574
647.072089
648.971275
646.398124
641.966405
647.080654
650.142249
648.639315
645.203014
650.774443
654.123788
652.863868
649.825007
657.395571
662.842942
591.311940
611.510554
622.486595
624.053967
618.022662
633.444435
641.854041
642.782086
637.873870
645.755157
647.434262
641.317797
627.866714
641.558088
647.494714
644.726203
634.889233
646.977102
651.828994
647.912917
636.267748
652.524706
661.035860
519.823595
598.249709
617.855010
613.028373
557.978810
622.889241
638.882343
636.231382
600.246926
639.028270
643.819012
628.116811
554.241773
628.052475
642.808966
633.604699
574.422476
635.929398
647.262802
634.376020
561.226783
639.284938
657.954113
591.137158
611.338164
622.322003
623.955573
618.064239
633.566821
641.992095
642.955753
638.133777
645.910884
647.371557
641.134298
627.605464
641.248183
647.138646
644.381882
634.632975
646.756344
651.612667
647.770351
636.214349
652.497023
660.984126
606.368791
616.923068
625.072477
628.137092
628.675433
637.268540
643.329692
644.620961
643.243553
647.662754
649.179996
646.182793
641.426363
646.497600
649.599995
648.202697
644.889775
650.499871
653.935750
652.789557
649.868723
657.468416
662.918225
592.599016
612.751093
623.409899
624.106851
616.353942
632.831139
640.902710
639.399089
629.402197
642.443008
646.981780
642.277276
629.850435
642.676688
647.677775
643.487920
631.313854
645.619090
651.687976
648.208189
636.566355
653.218975
661.919660
522.581976
601.182879
620.146659
612.943975
548.648034
621.344156
637.086492
627.577508
562.078536
630.590599
643.132829
630.731898
561.766739
631.243106
643.953710
631.146193
558.994278
633.179579
647.630143
635.376012
561.052946
640.829322
659.925164
596.301734
616.485426
627.054499
627.514878
619.427826
635.537467
643.053235
640.905252
630.486299
643.847205
648.873752
644.580278
632.427917
645.342032
650.230972
645.851690
633.543372
647.972766
654.183176
650.818774
639.271529
655.952620
664.617261
613.701865
624.502125
632.580548
635.071564
634.634138
642.680527
647.685963
647.259799
644.165386
650.014582
653.128521
651.098713
646.786363
652.063406
654.963111
652.958459
648.940774
655.157406
659.186576
658.348016
655.557760
663.229015
668.682567
601.460750
622.853040
633.872559
634.181800
625.376945
641.398940
648.365038
645.132922
633.055177
647.634352
653.306032
648.865302
635.724225
649.958472
655.461766
651.019193
638.074627
653.239023
659.850869
656.673426
645.206639
661.668908
670.206488
529.839303
614.075567
633.930805
626.108242
558.622286
632.923022
647.681376
635.621926
562.020465
637.960081
652.176039
639.100466
563.699776
640.321669
654.525473
641.322261
565.200803
643.564361
658.963815
647.151762
573.420039
652.318629
670.934228
615.246809
635.313391
645.168446
645.104587
636.297979
651.444584
657.693316
654.488296
642.763626
656.865753
662.242845
658.203562
645.699186
659.598100
664.850101
660.799501
648.425598
663.080351
669.222293
666.202582
655.042427
670.625667
678.305276
643.971002
650.131573
655.159907
657.521160
658.431091
663.388792
666.443061
666.629271
665.509041
669.082144
671.119967
670.509942
668.791638
672.029839
673.911262
673.330009
671.853682
675.619028
678.188211
678.373156
677.655077
681.978827
684.884808
654.008995
656.980912
660.441394
663.245434
665.655496
668.730185
671.025778
672.133459
672.834080
674.525116
675.767738
676.089698
676.226785
677.567072
678.650562
679.009011
679.391811
681.188036
682.867330
683.865977
684.808821
686.914775
688.443619
661.137275
663.218186
665.653358
667.780915
669.920609
672.600805
674.789700
676.267353
677.631861
679.580587
681.072280
681.852194
682.501983
683.697112
684.500407
684.755498
685.112381
686.320828
687.374244
688.044156
688.906888
690.554994
691.713825
653.385226
657.188618
660.607494
662.478938
663.875908
667.509720
670.221446
671.144443
671.570050
674.481059
676.574633
676.880389
676.683842
678.748731
679.993674
679.655585
679.062496
681.237695
682.890974
683.109226
683.214420
686.074937
688.209236
636.652941
645.611377
651.492982
652.279298
650.504703
657.553840
661.862749
661.171676
658.042960
664.480124
668.341942
667.257842
663.714358
669.041042
671.771451
669.727361
665.504250
671.237947
674.675851
673.482269
670.301626
677.126246
681.878224
613.108106
632.737372
641.892875
640.529382
630.227337
646.190843
653.095309
649.731602
637.399437
653.096027
659.720309
656.176719
643.914075
657.930276
663.100886
658.263618
644.693199
659.819630
666.079644
662.377098
650.238804
666.696626
675.135989
621.805566
631.805275
638.613049
639.815554
638.280540
645.974115
650.676759
649.916027
646.622335
653.397499
657.426978
656.103978
652.306295
657.877558
660.703198
658.427100
654.000830
660.164135
663.941848
662.743256
659.613924
667.156710
672.487221
622.857706
629.817906
635.735605
638.119783
639.222242
644.724187
648.661649
649.093357
648.441061
652.628427
655.522055
655.083812
653.657271
656.773782
658.634541
657.432423
655.624968
659.284278
662.083404
661.932420
661.332830
666.351023
670.349278
612.972623
623.225602
630.628618
632.499260
631.615358
639.528195
644.592195
644.310368
641.482670
647.804739
651.546349
650.232309
646.607235
651.706369
654.380887
652.211680
648.044187
654.082491
657.914984
656.851000
653.847442
661.500416
666.978304
595.121770
615.177246
625.388170
625.360380
616.710205
632.878817
640.366069
638.005729
627.162859
641.481419
647.314875
643.753013
632.388744
645.039018
649.754284
645.190043
632.545595
647.184659
653.420409
649.958538
638.220110
654.939945
663.600763
607.999699
618.392489
626.058008
628.390352
628.101919
636.436746
641.854493
642.028800
639.536891
645.480705
648.535825
646.740359
642.890313
647.888400
650.582617
648.650998
644.826400
650.962668
654.797882
653.874720
651.067281
658.740303
664.121284
612.805918
620.089991
626.726953
630.167664
632.476404
638.739842
643.548066
645.151046
645.398375
648.455124
649.803935
648.304366
646.236480
649.160513
651.280103
650.661746
649.559409
653.238633
656.041244
656.154166
655.847658
660.867959
664.786391
606.318710
616.775727
624.843613
627.943888
628.644390
637.026008
643.127161
644.911905
644.389427
648.003970
648.882553
645.617814
640.729133
646.029719
649.450774
648.468679
645.681006
651.178839
654.664893
653.793184
651.149717
658.571926
663.786791
591.387531
611.444261
622.251413
623.735622
617.731649
633.182812
641.602762
642.589514
637.809726
645.555799
646.981330
640.734531
627.208880
640.892063
646.839756
644.159900
634.547148
646.953996
652.229254
648.897462
637.774391
653.884495
662.121122
606.100807
616.538462
624.554234
627.697892
628.552054
637.013013
643.116054
644.967557
644.478456
648.014474
648.741303
645.365497
640.451074
645.687172
648.997144
647.993980
645.285779
650.792052
654.225771
653.393108
650.840155
658.292111
663.470275
612.424804
619.720849
626.432267
630.033576
632.521246
638.946591
643.950630
645.739597
646.045885
648.902739
649.941276
648.097284
645.789000
648.604990
650.676573
650.095424
649.025647
652.713348
655.557837
655.710864
655.451131
660.526680
664.493988
607.402959
617.817819
625.681113
628.296483
628.278792
636.800003
642.538208
643.026231
640.683883
646.195591
648.780523
646.460370
642.096343
647.038770
649.821628
647.972256
644.202048
650.295193
654.213074
653.349963
650.571680
658.307623
663.819545
594.077383
614.100118
624.514763
624.917582
616.876620
633.120052
640.849121
638.940581
628.714696
642.124065
647.141548
642.853702
630.718338
643.577709
648.429802
644.069330
631.800325
646.234192
652.448411
649.095222
637.565625
654.289855
662.991408
610.848869
621.271006
629.008676
631.406209
631.137733
639.317299
644.539638
644.521144
641.943724
647.721530
650.711341
648.793025
644.757291
649.798029
652.450437
650.448003
646.590138
652.679043
656.545707
655.659385
652.923782
660.664367
666.106857
619.421438
626.860218
633.503085
636.627684
638.368667
644.183147
648.289624
648.854908
648.196988
651.932734
654.242463
653.287692
651.469620
654.481201
656.400137
655.373323
653.826042
657.653225
660.653925
660.781947
660.469048
665.579634
669.569402
616.760679
627.671167
635.667550
637.928369
637.199070
645.108247
649.943293
649.273835
645.949881
652.136019
655.580030
653.717799
649.427892
655.001458
658.066056
656.092086
652.018277
658.347360
662.450605
661.672462
658.910554
666.458885
671.787236
606.263378
627.336929
637.916416
637.877214
628.853499
644.692513
651.528224
648.316190
636.354221
651.060066
656.877142
652.685921
639.803772
654.094521
659.583111
655.235289
642.411426
657.512430
664.015271
660.858436
649.437958
665.661164
673.918062
629.741281
639.592092
646.542992
648.385988
647.547332
654.777747
659.010507
658.334562
655.250714
661.112700
664.307874
662.742024
658.929876
664.321935
667.206217
665.545145
661.895826
667.883947
671.588701
670.877495
668.256310
675.114734
679.727508
646.338114
650.735910
655.045065
657.727515
659.700659
663.600630
666.401910
667.246390
667.450403
669.976060
671.705346
671.696637
671.235079
673.296467
674.752287
674.683836
674.410533
676.942159
679.053457
679.723224
680.152266
683.182791
685.442291
654.040119
656.634820
659.884077
662.711846
665.282067
668.238510
670.588290
671.957796
672.989287
674.617863
675.898617
676.429450
676.820204
677.997763
679.020909
679.505326
680.081050
681.671532
683.264558
684.371268
685.485005
687.351463
688.725342
661.669057
663.564544
665.931935
668.176402
670.504869
673.173527
675.397132
677.036923
678.591862
680.483312
681.938170
682.799508
683.562275
684.656266
685.391991
685.699948
686.142931
687.202761
688.149596
688.852548
689.793887
691.297723
692.337413
655.128346
658.171383
661.267484
663.410548
665.365670
668.611717
671.180612
672.454160
673.466071
675.920093
677.769286
678.310888
678.582440
680.189826
681.219288
681.139934
681.044039
682.673968
684.021041
684.443665
684.997371
687.302783
689.061004
642.504521
648.328600
653.079019
654.751437
655.327442
660.172023
663.687242
664.048172
663.397839
667.462331
670.351589
670.103432
668.789980
671.900876
673.821000
672.789853
671.011397
674.276188
676.692906
676.359771
675.479613
679.812431
683.275730
628.596424
638.158036
644.601971
645.558986
643.826577
651.335000
655.981455
655.214924
651.899947
658.657791
662.728895
661.420663
657.534124
663.200527
666.182742
663.982089
659.528018
665.554273
669.227549
667.900396
664.547908
671.949685
677.227610
628.110748
634.806929
640.372967
642.470306
643.332047
648.696886
652.510732
652.807320
652.037745
656.341372
659.342615
658.893843
657.394186
660.708556
662.739663
661.572276
659.725814
663.379286
666.130503
665.897849
665.201411
670.147494
674.079770
626.315439
631.761645
636.973445
639.754472
641.779727
646.360107
649.840616
650.753987
651.043146
654.295941
656.710002
656.672493
656.091621
658.423529
660.015449
659.429565
658.698615
661.438021
663.801854
664.216865
664.663623
668.570122
671.748796
619.109329
626.142574
632.304636
634.962368
636.281047
641.903049
646.011014
646.562590
645.923831
650.013053
652.834272
652.270801
650.676261
653.855907
655.964787
654.982986
653.367116
657.143976
660.188484
660.336489
659.974024
664.930975
668.886028
610.230039
620.470214
627.953157
629.996690
629.316689
637.339411
642.478500
642.221767
639.323079
645.618106
649.195596
647.585711
643.633514
649.014647
652.026329
650.168516
646.318606
652.573576
656.712869
656.111747
653.599425
661.032053
666.279217
614.181301
621.309835
627.646961
630.664328
632.464552
638.457944
642.860914
643.755921
643.343499
647.148145
649.418481
648.453614
646.664981
649.735858
651.834654
651.048411
649.772325
653.802715
657.063663
657.535446
657.522305
662.491547
666.276579
616.340261
622.024845
627.767830
631.336186
634.239008
639.543695
643.781170
645.496026
646.268115
648.801304
650.078813
649.194778
648.093503
650.203705
651.928406
651.786138
651.642906
654.845066
657.790383
658.951852
660.052954
663.883860
666.799787
612.663430
619.729247
626.230410
629.597188
631.821837
638.166189
643.237452
645.084527
645.424047
648.224979
649.278708
647.428171
645.067638
648.027576
650.352177
649.935631
649.032233
653.206667
656.859311
657.974780
658.548333
663.075282
666.438513
606.711142
616.764506
624.415692
627.102812
627.374925
635.926933
642.066857
643.534106
642.389736
646.609823
647.939374
644.835763
640.016258
645.216826
648.481242
647.261557
644.257624
650.647375
655.297128
655.848425
654.713757
661.157450
665.527409
612.392445
619.426506
625.855338
629.261502
631.618047
638.038653
643.117916
645.017099
645.434062
648.186551
649.096347
647.170836
644.811339
647.681717
649.849148
649.380790
648.506905
652.661126
656.234883
657.330192
657.946797
662.518263
665.902344
615.858840
621.532026
627.306741
630.966494
633.995484
639.460556
643.890418
645.781317
646.616164
649.034999
650.118946
649.019315
647.760123
649.681019
651.225090
650.986305
650.773841
653.944408
656.892707
658.060590
659.133092
663.079677
666.145935
613.419129
620.537707
626.998162
630.168764
632.104344
638.328886
643.074900
644.246665
643.925438
647.509960
649.526813
648.295060
646.241691
649.026599
650.930411
649.986156
648.545831
652.532205
655.834230
656.236573
656.055219
661.250132
665.351431
608.903490
619.096385
626.675469
628.949198
628.562588
636.860916
642.314914
642.412044
639.786644
645.711977
648.853861
646.951182
642.819973
647.838551
650.540546
648.515212
644.589272
650.818672
654.918096
654.176669
651.472102
659.274810
664.820699
616.657818
623.802576
630.180762
633.207584
634.967910
640.900707
645.218115
646.016106
645.574400
649.367522
651.707608
650.832550
649.105500
651.993836
653.788643
652.733464
651.204328
655.033781
658.069151
658.239575
657.961843
663.153453
667.217402
622.485591
628.327135
634.133607
637.490386
639.996364
644.898743
648.596315
649.651354
649.961401
652.940355
654.980473
654.652221
653.892126
656.005498
657.447831
656.912086
656.343229
659.227498
661.773244
662.426355
663.104218
667.133105
670.350588
622.688658
630.131020
636.702811
639.616372
641.030798
646.700890
650.736457
651.128190
650.292464
654.271316
656.972760
656.296638
654.609636
657.741839
659.791985
658.810123
657.227818
661.072089
664.177536
664.401700
664.090612
669.022025
672.914674
621.628827
632.215720
639.808093
641.737731
640.741977
648.496877
653.239655
652.567218
649.304646
655.634276
659.308136
657.810170
653.910347
659.381083
662.364960
660.491500
656.577311
662.764480
666.768184
666.068917
663.422571
670.618217
675.643960
635.130034
641.682463
647.319072
649.823277
651.091571
656.201476
659.722280
660.095896
659.446882
663.176363
665.652141
665.198337
663.896379
666.920621
668.835059
668.120861
666.881973
670.459748
673.197899
673.422339
673.154583
677.491002
680.754642
647.520357
651.080936
654.949403
657.753883
660.154755
663.652905
666.334681
667.548751
668.364697
670.548381
672.177233
672.546102
672.669138
674.255568
675.463595
675.652790
675.883087
677.901280
679.751358
680.669019
681.576383
684.035185
685.892053
654.011417
656.360941
659.438666
662.263158
664.924588
667.830643
670.215006
671.767992
673.030802
674.677846
676.013677
676.715799
677.288447
678.386321
679.354074
679.912074
680.598710
682.069279
683.587149
684.756021
685.965489
687.682508
688.928098
661.218868
663.311115
665.776886
668.062911
670.451616
673.361296
675.747828
677.446558
679.025055
681.094484
682.621844
683.435168
684.138462
685.340570
686.086123
686.300686
686.628223
687.734764
688.636196
689.202467
690.021027
691.628302
692.726252
653.546814
657.314625
660.812098
662.815525
664.372722
668.219172
671.198575
672.339451
672.908270
675.922136
678.097095
678.410497
678.143756
680.249804
681.573579
681.222672
680.541537
682.602293
684.158260
684.243026
684.187407
687.030611
689.225013
637.230739
645.906451
651.719359
652.603777
651.016257
658.223405
662.755952
662.282988
659.314694
665.813686
669.678684
668.501161
664.789623
670.276070
673.176376
671.210174
666.985155
672.569595
675.844748
674.443372
671.030580
677.919188
682.766245
614.477845
633.298222
642.197553
640.898553
630.850431
646.829345
653.892098
650.720589
638.547406
654.248182
660.818137
657.057432
644.340580
658.823530
664.324393
659.675629
646.246739
661.148174
667.212973
663.236444
650.664247
667.405920
676.013789
622.462915
632.157044
638.881918
640.118876
638.660850
646.421213
651.282369
650.637292
647.386836
654.191077
658.242465
656.804400
652.779230
658.593140
661.749975
659.648896
655.282420
661.389174
665.143250
663.858844
660.560699
668.158767
673.580987
623.152649
629.989505
635.884437
638.280128
639.374639
644.895720
648.909897
649.335141
648.599515
652.845471
655.807929
655.254438
653.613635
657.013380
659.294185
658.337865
656.649340
660.387365
663.345311
663.361507
662.866124
667.772482
671.702738
613.271653
623.354623
630.655671
632.482745
631.562724
639.375371
644.336395
643.846284
640.743311
647.236648
651.036827
649.428540
645.319369
651.094406
654.435602
652.710536
648.870917
655.084771
659.265754
658.774658
656.400545
663.562224
668.698925
595.686540
615.373577
625.369593
625.228334
616.525651
632.420254
639.651594
636.836278
625.251401
640.127942
646.117931
641.972513
629.170183
643.510577
649.290927
645.361266
633.312232
648.103162
654.908936
652.571929
642.619817
657.829888
665.746614
608.411183
618.543963
625.971805
628.056504
627.476288
635.576970
640.797141
640.582767
637.628160
643.855486
647.205577
645.250904
640.948714
646.603524
649.938673
648.391391
644.890458
651.502569
656.168911
656.273968
654.440372
661.559077
666.427691
613.341310
620.266351
626.489082
629.440758
631.188373
637.276807
641.922918
643.042288
642.728136
646.275902
648.252414
646.977980
644.918981
648.035490
650.343467
649.755373
648.703421
653.240113
657.358460
658.870529
659.740544
664.217978
667.451051
607.436172
617.123754
624.364523
626.497874
626.109139
634.627432
640.552360
641.355962
639.362063
644.500115
646.791184
644.236492
639.693506
644.908103
648.055493
646.504754
643.139837
650.347811
656.078532
657.910888
658.030561
663.580359
667.354277
593.569957
612.059005
621.611935
621.566387
613.233167
629.889546
638.287869
637.435820
628.591868
640.557092
644.469235
639.377241
626.558363
639.816839
645.127944
641.137861
629.218098
645.167446
653.799819
654.908255
650.675457
660.922787
666.336915
607.130836
616.784290
623.974137
626.123541
625.811646
634.401802
640.375417
641.246240
639.336798
644.446425
646.636044
644.042055
639.486190
644.579090
647.551926
645.892622
642.478386
649.640773
655.293756
657.047191
657.184608
662.798620
666.573891
612.791778
619.654590
625.846873
628.822941
630.648421
636.893654
641.740304
643.059209
642.860812
646.328705
648.187871
646.833370
644.704765
647.526049
649.508403
648.671673
647.441582
651.907260
655.965607
657.377996
658.082908
662.790392
666.342634
607.644441
617.608652
624.989051
627.093834
626.572374
634.932151
640.509610
640.657047
637.964898
643.967058
647.149771
645.195797
640.960197
645.996711
648.776114
646.790895
642.933045
649.498642
654.079283
653.830426
651.450874
659.203034
664.647806
594.600193
613.869775
623.741168
623.627014
614.986253
631.273007
638.923815
636.635433
625.712905
639.995000
645.674909
641.709794
629.598447
642.663395
647.566309
643.045588
630.467437
645.405631
652.080533
649.047377
637.664782
654.495148
663.243357
610.678349
620.739581
628.149354
630.188896
629.527055
637.653762
642.900519
642.740338
639.933063
646.142357
649.657346
648.046889
644.100321
649.241683
651.962535
649.880019
645.872871
652.146166
656.287333
655.572647
652.883359
660.667443
666.182682
618.831124
626.061777
632.473086
635.330822
636.786656
642.580516
646.803310
647.394603
646.738627
650.778838
653.534639
652.940709
651.327745
654.338737
656.261565
655.211798
653.617772
657.460295
660.596294
660.853898
660.591924
665.645697
669.644855
616.021117
626.711960
634.442628
636.413199
635.422208
643.425082
648.452846
647.922183
644.723559
651.245817
655.155216
653.836529
650.063996
655.368579
658.264041
656.310840
652.366911
658.519418
662.620976
662.032843
659.527060
666.774057
671.943762
605.563843
626.327236
636.607797
636.230213
626.805062
642.957104
650.096854
647.073029
635.213187
650.356126
656.725639
653.345604
641.697772
655.009947
660.094803
655.848255
643.546077
658.057409
664.436017
661.622726
651.018586
666.341974
674.219884
628.835896
638.519651
645.294198
646.935745
645.899121
653.291970
657.803598
657.333623
654.411052
660.597953
664.227934
663.163082
659.847409
664.957157
667.666462
666.039225
662.521470
668.305570
671.969957
671.412965
669.029246
675.562144
679.977557
645.361290
649.658813
653.801125
656.362934
658.328228
662.333138
665.276253
666.324584
666.785372
669.564961
671.526565
671.796348
671.610049
673.641644
674.994911
674.936364
674.741567
677.206173
679.233741
679.938835
680.470453
683.390365
685.500908
652.955127
655.469739
658.594241
661.341300
663.922956
666.969408
669.457830
671.025191
672.293150
674.145046
675.623068
676.353611
676.908726
678.120970
679.121720
679.609303
680.205435
681.762762
683.308460
684.412746
685.543645
687.358936
688.667413
660.131032
662.583273
665.289222
667.616017
669.975559
673.269731
675.950770
677.712459
679.216288
681.574390
683.254095
683.980190
684.481503
685.875753
686.705873
686.772366
686.828132
688.050471
688.953864
689.307291
689.840308
691.636886
692.889161
650.301041
655.651229
659.804025
661.492164
662.050649
667.262361
670.904334
671.727484
671.200772
675.531329
678.231512
678.074048
676.594442
679.905590
681.689841
680.805849
678.822461
682.027304
683.948939
683.406091
682.006013
686.137871
689.027767
623.084117
640.958565
649.227722
648.016803
638.367204
654.005301
660.964071
658.280071
646.727210
662.031844
668.296364
664.797480
652.524476
666.566114
671.768336
667.377105
654.323064
668.573777
674.070358
670.074944
657.642395
673.608191
681.570659
544.101560
620.256591
637.261637
627.652631
557.587818
633.913283
649.477618
637.512266
561.578811
641.240984
656.738574
644.277495
568.932454
646.043427
660.225277
646.589168
568.877177
647.908848
662.723247
649.452573
571.410829
653.850581
673.218955
607.732336
626.868319
636.143060
635.181360
625.465427
641.768770
649.086485
646.097965
634.060447
649.820757
656.348041
652.494636
639.738825
654.300408
659.880095
655.303473
641.975086
656.948406
663.047226
659.128952
646.688161
663.544479
672.204459
617.055105
626.978292
634.042896
635.650664
634.569684
642.462154
647.468217
647.004366
643.923522
650.627756
654.564451
653.043727
648.996989
654.844686
658.138866
656.265795
652.188848
658.304469
662.181306
661.231738
658.385955
665.735484
670.964069
598.420741
618.026897
627.897093
627.609600
618.769356
634.581127
641.741892
638.859648
627.262242
642.294942
648.470324
644.447020
631.715656
646.187117
652.036883
648.076363
635.909840
650.541438
657.128552
654.547374
644.396026
659.558118
667.492913
524.594059
602.152041
620.367377
612.316942
546.601965
619.463917
634.511326
623.043833
550.594310
626.323667
640.820876
628.026828
553.545660
629.667261
644.235584
632.079693
560.151404
635.006838
650.404754
640.488686
574.530831
646.177130
663.310267
593.613396
613.210152
623.122569
622.997239
614.395638
630.383977
637.700971
635.018574
623.542998
638.280919
644.031264
639.706341
626.820281
641.169834
647.002515
643.217327
631.424460
646.551544
653.790580
652.019598
642.605248
657.659196
665.257207
607.457526
617.283036
624.480338
626.459631
625.864216
634.077475
639.521042
639.677320
637.147598
642.922066
645.858926
643.719328
639.388875
644.885232
648.149945
646.631949
643.283553
650.387981
655.838877
657.068719
656.470289
662.773737
666.934811
593.617226
612.027847
621.421841
621.138229
612.528973
628.979265
637.096740
635.861360
626.737811
639.038839
643.408392
638.651322
626.033712
639.414288
644.758398
640.725655
628.783033
644.929409
653.818490
655.157725
651.085974
661.334436
666.708728
527.623904
599.623979
616.472908
608.076513
541.979391
616.075875
632.587175
624.731055
565.512869
627.900046
638.869620
625.606852
554.557474
626.107847
639.392012
626.589222
553.029595
631.065797
649.655168
647.618335
611.366681
654.329571
664.993482
593.247948
611.612766
620.942498
620.658765
612.109608
628.623915
636.787591
635.623275
626.596717
638.872718
643.152954
638.380490
625.769979
639.004695
644.141734
639.971083
627.955439
644.049634
652.851955
654.089395
650.011943
660.351102
665.747756
606.836461
616.543505
623.664804
625.621115
625.056537
633.419674
639.066319
639.445949
637.087808
642.757040
645.601776
643.466724
639.174833
644.258438
647.088718
645.233815
641.634277
648.674012
654.043952
655.085637
654.177223
660.868564
665.441061
593.033573
612.171374
621.898174
621.680736
612.990593
629.295497
637.011004
634.809597
623.944848
638.158931
643.733591
639.674115
627.499854
640.567288
645.512812
641.070383
628.645515
643.888288
651.015798
648.537699
637.603633
654.289630
662.832210
525.262984
600.727586
618.457466
610.193930
543.852914
617.658514
633.265888
622.731819
553.354063
626.137247
640.117044
628.270566
558.841419
629.299221
642.089061
628.858199
554.914218
631.257936
646.562080
634.801685
560.539261
640.722809
659.874366
595.943392
615.238371
625.053218
624.821907
616.038945
632.165721
639.600004
637.121587
626.140244
640.582255
646.479134
642.742948
630.845039
644.009905
648.902801
644.373143
631.784752
646.656368
653.215927
650.108059
638.715288
655.489778
664.161386
612.359253
622.718852
630.244660
632.195479
631.332797
639.376729
644.486262
644.128673
641.154570
647.594251
651.385366
650.001175
646.223840
651.469905
654.252088
652.223148
648.259105
654.471034
658.574354
657.928606
655.372161
662.901745
668.221606
599.895493
620.801359
631.245480
630.949699
621.594769
637.935198
645.263937
642.329065
630.518243
645.762152
652.210670
648.817108
637.120656
650.417764
655.475098
651.130166
638.746351
653.317581
659.782818
656.984128
646.412944
661.949903
670.031199
528.795225
611.961152
631.114773
622.477244
553.250661
629.205212
644.652915
632.960708
559.143589
636.376504
651.612636
640.479098
571.596243
642.209865
655.161011
642.398088
569.698329
644.568673
659.408744
648.576589
579.878838
653.641254
671.074334
613.301203
632.958016
642.346601
641.814955
632.596646
648.193017
654.951677
652.185585
640.828931
655.576252
661.652785
658.582716
647.492391
660.429110
665.217514
661.284196
649.489170
663.506552
669.429652
666.733387
656.439063
671.059041
678.243571
641.697928
647.654189
652.400730
654.519052
655.325420
660.517668
663.961007
664.567132
663.873576
667.921659
670.442664
670.335777
669.073264
672.220648
673.998066
673.443178
672.054003
675.668030
678.150256
678.397684
677.805421
681.899617
684.637807
651.630082
654.470275
657.739410
660.387944
662.779793
666.045995
668.677019
670.185479
671.303723
673.413052
675.053092
675.731006
676.126214
677.531365
678.621118
678.987718
679.366721
681.096677
682.723642
683.710287
684.642451
686.656563
688.114724
660.202143
662.432809
665.181811
667.771606
670.491738
673.825228
676.696093
678.806817
680.653929
682.879142
684.519650
685.376846
686.037741
687.196981
687.935372
688.078130
688.229823
689.114643
689.809043
690.149906
690.751086
692.234852
693.315972
652.550405
656.455966
660.169774
662.505769
664.511408
668.815293
672.241757
673.869262
674.869136
678.005327
680.136743
680.479860
680.292959
682.335898
683.532413
683.139723
682.419803
684.213768
685.391510
685.213456
685.012352
687.714713
689.780882
636.175169
645.031457
651.116549
652.370022
651.249105
658.957485
664.042517
664.201085
661.776521
668.320419
672.055433
670.903251
667.312373
672.690562
675.440463
673.489615
669.291991
674.520882
677.303086
675.559184
671.946768
678.670623
683.388360
613.376988
632.396930
641.575235
640.644501
631.061114
647.538259
655.181033
652.725589
641.194502
656.841522
663.204141
659.475935
646.936109
661.262529
666.597102
662.024043
648.711128
663.180964
668.674942
664.320338
651.541492
668.109235
676.579383
621.467618
631.299794
638.201544
639.735990
638.702001
646.876704
652.167846
652.084168
649.357243
656.176829
660.053716
658.632482
654.766297
660.496902
663.506768
661.460103
657.197180
662.990179
666.255263
664.665649
661.237727
668.689020
673.949868
622.329189
629.237457
635.216839
637.806626
639.210831
645.012699
649.288543
650.072873
649.678091
653.991554
656.875399
656.339212
654.810736
658.202119
660.409476
659.490022
657.874552
661.433088
664.065198
663.876226
663.315923
668.117299
671.907521
612.603156
622.707672
630.040832
631.958416
631.190635
639.137243
644.219755
643.895262
640.957914
647.532533
651.347519
649.773714
645.734502
651.560245
654.922542
653.250631
649.462810
655.601603
659.630893
659.043315
656.645707
663.744883
668.788179
595.089376
614.747230
624.693805
624.544249
615.879542
631.773961
638.977072
636.177412
624.655895
639.617834
645.668020
641.585269
628.863578
643.295464
649.129677
645.267160
633.295775
648.086599
654.845540
652.506306
642.600091
657.789145
665.637786
607.778324
617.837021
625.108191
627.092932
626.479809
634.473633
639.516185
639.209341
636.289225
642.611613
646.045577
644.216141
640.072616
645.819826
649.158167
647.657174
644.268961
650.942709
655.616992
655.792397
654.076850
661.224897
666.057969
612.630458
619.453901
625.460534
628.234245
629.852530
635.746356
640.110874
641.014483
640.678644
644.367990
646.516395
645.467760
643.628687
646.830575
649.100683
648.516037
647.548811
652.202023
656.419906
658.071466
659.078866
663.629930
666.908643
606.645030
616.221128
623.238404
625.116766
624.477467
632.739266
638.330451
638.795442
636.660018
642.032958
644.660943
642.434864
638.129404
643.419527
646.510112
644.886278
641.526427
648.907871
654.850728
656.871933
657.189179
662.834430
666.592556
592.684499
611.051704
620.357175
620.013083
611.374925
627.753037
635.771206
634.490203
625.415316
637.709160
642.058098
637.357917
624.804934
638.132166
643.354113
639.239584
627.278291
643.448790
652.347260
653.680133
649.667655
660.022398
665.421666
606.141933
615.674551
622.599251
624.481329
623.929833
632.238462
637.819018
638.325098
636.292408
641.641807
644.154723
641.904681
637.630287
642.795488
645.667246
643.932914
640.550003
647.891141
653.740291
655.705098
656.045785
661.762995
665.569395
611.729032
618.498546
624.474604
627.234788
628.873959
634.869611
639.383948
640.441878
640.188022
643.806783
645.874617
644.769265
642.882068
645.779050
647.692074
646.837804
645.682510
650.280654
654.472207
656.059935
656.964123
661.746838
665.264638
606.537839
616.448552
623.695678
625.637531
624.950590
633.107962
638.444404
638.400506
635.654228
641.763550
645.112711
643.343275
639.278584
644.392497
647.161260
645.184243
641.385497
648.052554
652.752123
652.653367
650.423214
658.217580
663.628887
593.480541
612.716884
622.485674
622.247306
613.486208
629.619792
637.081927
634.649573
623.691110
638.065780
643.866834
640.038093
628.066343
641.205585
646.109787
641.610989
629.091569
644.105869
650.859618
647.944010
636.689268
653.529054
662.222541
609.616612
619.627990
626.902991
628.838737
628.129734
636.148951
641.228525
640.985322
638.217519
644.493415
648.043872
646.522570
642.724495
647.924558
650.609592
648.558232
644.639409
650.952163
655.082440
654.425048
651.852518
659.636561
665.061337
617.880809
625.045488
631.313467
634.077498
635.521618
641.250019
645.356514
645.927471
645.356666
649.443264
652.186724
651.645916
650.159400
653.211091
655.085567
654.056163
652.543801
656.385773
659.446012
659.702770
659.517704
664.567563
668.483411
615.197150
625.814501
633.429245
635.321202
634.313253
642.285899
647.279569
646.783787
643.672293
650.225743
654.123200
652.831033
649.130956
654.460393
657.329883
655.387808
651.478476
657.593343
661.601849
660.961372
658.462130
665.702117
670.823015
604.808310
625.486223
635.647882
635.203089
625.783039
641.929886
649.070761
646.119771
634.373229
649.537807
655.877620
652.506666
640.913250
654.238639
659.293403
655.051083
642.770338
657.217195
663.473596
660.574761
649.945748
665.261737
673.101857
628.019884
637.624247
644.267867
645.853042
644.852965
652.262378
656.776054
656.387337
653.596772
659.819292
663.413461
662.360906
659.099088
664.215280
666.884260
665.245373
661.740214
667.456292
670.992302
670.354241
667.944651
674.461125
678.850460
644.408636
648.667395
652.791242
655.324121
657.251984
661.287696
664.330821
665.460054
665.958931
668.788238
670.823362
671.122674
670.902243
672.936514
674.330586
674.245955
673.960368
676.360318
678.362096
678.999746
679.427023
682.323707
684.486131
652.034967
654.534409
657.650783
660.377059
662.941008
666.024042
668.600594
670.247950
671.567752
673.475027
675.015002
675.773324
676.321228
677.533487
678.541639
679.000380
679.529292
681.024582
682.522572
683.562001
684.621952
686.409006
687.728106
660.017760
662.178693
665.000853
667.837042
670.886876
674.381107
677.484633
679.950021
682.105114
684.266906
685.857871
686.810622
687.587072
688.582371
689.215165
689.404163
689.603211
690.215659
690.674115
690.944946
691.547266
692.814253
693.733624
653.234649
656.626730
660.292728
663.079635
665.814908
669.960915
673.528389
675.821752
677.670329
680.269099
682.054715
682.692054
683.085220
684.517404
685.363365
685.246418
685.056826
686.092889
686.723232
686.622083
686.809253
688.842636
690.444818
640.258629
646.549679
651.980198
654.409882
655.859943
661.710493
666.473971
668.320134
669.016037
672.870506
675.329745
675.197832
674.261501
676.978135
678.563461
677.703467
676.180069
678.494108
679.777852
678.708182
677.371708
681.369440
684.645477
626.109344
636.260079
643.446568
645.184804
644.345213
652.856828
658.874612
659.977408
658.618495
664.568115
667.888638
666.779915
663.631077
668.547244
671.084627
669.305811
665.600516
670.184508
672.401953
670.219783
666.394116
673.418564
678.490077
626.015470
633.124476
639.280334
641.986258
643.559405
649.756367
654.643770
656.273403
656.726363
660.763764
663.335298
662.989173
661.853621
664.826322
666.622467
665.707893
664.176895
666.961063
668.676300
667.789195
666.697431
671.344171
675.108449
624.683679
630.349029
635.914109
639.096853
641.594231
646.725509
650.882339
652.561151
653.477533
656.774742
659.077674
659.084974
658.647060
660.923926
662.487697
662.051298
661.411340
663.726471
665.530887
665.547853
665.717223
669.418481
672.496679
617.840466
624.935524
631.233227
634.081367
635.632119
641.497948
645.895647
646.757213
646.370939
650.610120
653.500543
652.984854
651.444958
654.751656
656.996813
656.166436
654.623854
658.233623
661.047248
661.032146
660.554013
665.383579
669.272446
609.164647
619.342945
626.787552
628.826161
628.161683
636.148065
641.259832
640.975563
638.071053
644.572372
648.338283
646.806104
642.868092
648.515477
651.759208
650.081965
646.358757
652.595296
656.726929
656.170109
653.703981
661.068821
666.282523
613.064658
620.083492
626.261647
629.085383
630.674589
636.439210
640.604158
641.265122
640.728390
644.751399
647.343112
646.592256
644.947067
648.230532
650.489569
649.815317
648.634109
652.795051
656.253928
656.938071
657.052267
662.067904
665.898345
615.063962
620.594758
626.068176
629.257179
631.736549
636.659852
640.472354
641.722429
642.202972
645.097418
646.953251
646.490533
645.652705
647.921852
649.688077
649.506487
649.359193
652.834846
656.190665
657.729335
659.047671
663.020462
666.048559
611.196148
618.057189
624.171403
626.974689
628.555046
634.431025
638.890717
639.904861
639.585652
643.117139
645.180631
644.031321
642.064283
645.143424
647.358853
646.671278
645.576575
650.224661
654.512908
656.151922
657.016008
661.752214
665.296827
605.064600
614.884449
622.084677
624.072772
623.498782
631.618182
637.046437
637.338275
635.010702
640.504069
643.230329
641.019327
636.670470
641.962116
645.016440
643.326892
639.867044
646.990449
652.467595
653.637257
652.837562
659.521102
664.082980
610.560524
617.404105
623.457004
626.264679
627.930383
633.837735
638.263256
639.300693
639.057518
642.556428
644.500053
643.306127
641.349752
644.328299
646.364260
645.593717
644.504520
649.138101
653.370988
655.010749
655.953804
660.733782
664.251098
613.852250
619.401828
624.913038
628.122434
630.622310
635.606271
639.507400
640.831952
641.316807
644.131393
645.890430
645.316967
644.369829
646.421042
647.936228
647.567022
647.306980
650.774202
654.168388
655.744541
657.108988
661.197531
664.317424
611.249112
618.314916
624.602910
627.454879
628.990328
634.821176
639.145412
639.892331
639.327280
643.188453
645.681994
644.838967
643.026723
645.963009
647.909559
646.932948
645.507314
649.708131
653.335912
654.077011
654.164504
659.410825
663.495689
606.649605
616.854908
624.332768
626.370160
625.671196
633.678769
638.813966
638.568238
635.701956
641.911727
645.448323
643.837096
639.873018
645.056883
647.840215
645.816651
641.899256
648.301213
652.651653
652.201304
649.764284
657.509626
662.979509
614.576999
621.695212
627.975320
630.809332
632.344896
638.073947
642.196029
642.816539
642.274067
646.246712
648.857544
648.189880
646.589407
649.599454
651.472592
650.429197
648.906790
652.817030
655.980567
656.299864
656.148143
661.312459
665.331245
620.657728
626.410786
632.070283
635.265846
637.632488
642.414375
646.024156
647.048838
647.398381
650.482820
652.661959
652.477617
651.808846
654.004788
655.513120
654.988022
654.409559
657.283913
659.836739
660.506689
661.174260
665.197641
668.433977
621.136140
628.422804
634.806882
637.579350
638.918055
644.532268
648.583143
649.078812
648.389331
652.411730
655.148699
654.535518
652.902163
656.084359
658.181604
657.219904
655.624015
659.370561
662.359678
662.466085
662.043183
666.986433
670.932894
620.280022
630.647888
638.025800
639.839726
638.834536
646.568139
651.392365
650.922729
647.908553
654.219525
657.861541
656.383055
652.509705
658.007082
661.025115
659.174088
655.252767
661.266743
665.071425
664.166412
661.322716
668.559720
673.664803
633.676065
640.072370
645.533355
647.947648
649.220918
654.369274
658.005409
658.578167
658.144387
661.923059
664.405049
663.993545
662.713691
665.751966
667.678903
666.945385
665.648279
669.070710
671.628736
671.677936
671.249526
675.576060
678.882024
645.915012
649.385864
653.148512
655.890116
658.296056
661.864596
664.687680
666.086042
667.072530
669.350958
671.038317
671.455000
671.608533
673.199555
674.387629
674.533877
674.686282
676.569384
678.260210
679.028986
679.826148
682.240958
684.083646
652.341857
654.629860
657.629977
660.407178
663.081523
666.069809
668.599494
670.328868
671.753154
673.512440
674.921945
675.671900
676.270254
677.367591
678.308572
678.814521
679.415897
680.761303
682.134308
683.167039
684.274424
685.934582
687.154645
658.621970
661.123175
664.223941
667.205921
670.411605
674.258213
677.665263
680.368252
682.721450
684.977527
686.525544
687.452113
688.244216
689.259151
689.815815
689.948188
690.110904
690.653357
690.912524
690.989776
691.456685
692.784739
693.718451
650.341816
654.740189
659.082965
661.932881
664.423101
669.351367
673.627459
676.252847
678.201016
681.033425
682.802177
683.304356
683.484330
685.124904
685.998136
685.742878
685.291485
686.404250
686.844214
686.267998
685.813765
688.288070
690.252328
632.747730
642.660791
649.700887
651.671828
651.201225
659.707677
666.100904
668.355405
668.369886
673.275276
676.011014
675.312520
672.972163
676.944281
679.011254
677.668327
674.714844
678.063988
679.352491
676.900827
673.032951
679.322513
683.832772
608.156114
629.429762
639.999282
639.936228
631.115593
648.447853
657.805383
658.912481
653.693934
663.929698
668.150622
665.523933
656.953753
667.104711
671.009705
667.876110
658.753775
668.264866
671.133317
665.860332
653.116955
668.819441
676.944066
618.182319
629.060427
636.921614
639.108944
638.612010
647.508728
654.070831
656.010920
655.677082
660.841724
663.724316
662.778968
660.185507
664.482358
666.764568
665.296393
662.248558
666.139296
667.894903
665.565151
661.807029
668.859923
674.000909
620.316438
627.664562
634.186652
637.187135
638.919675
645.196301
650.230294
651.965054
652.398303
656.388122
659.035007
658.716396
657.533445
660.429450
662.290690
661.431358
659.912369
662.729237
664.614411
663.833580
662.804778
667.509823
671.401038
611.184551
621.490358
629.094592
631.245946
630.678691
638.873473
644.335125
644.459316
641.900623
648.458416
652.321632
651.023581
647.311436
652.709746
655.706535
653.838690
649.843923
655.561243
659.052828
657.784044
654.670432
662.084280
667.452331
593.855365
613.663432
623.786346
623.770694
615.209654
631.159845
638.521777
635.946479
624.721498
639.619927
645.830640
642.216987
630.311089
643.860731
649.170789
644.986351
632.683479
647.126872
653.347735
650.028425
638.564111
654.973670
663.516430
606.553451
616.743541
624.205216
626.265170
625.611146
633.560619
638.633283
638.334740
635.421981
641.800121
645.466662
643.929797
640.045964
645.487503
648.573208
646.817442
643.079456
649.375809
653.559739
652.951029
650.354137
658.024224
663.452483
611.078033
618.130174
624.407959
627.278906
628.834493
634.569871
638.800510
639.522867
638.985060
642.809517
645.257426
644.390896
642.601915
645.756807
647.972718
647.209899
645.907056
650.075999
653.607751
654.237575
654.215267
659.411768
663.483214
604.310254
614.439932
621.905725
624.030839
623.470049
631.389730
636.591873
636.583382
633.949771
639.687208
642.724255
640.669210
636.359254
641.774067
644.926450
643.219490
639.587417
646.263538
650.990945
650.928709
648.722223
656.439315
661.846721
589.167601
608.808996
618.863113
618.960665
610.716285
626.406407
633.810967
631.731963
621.453632
634.752883
639.732768
635.185560
622.439365
636.130821
641.547427
637.450433
625.361594
640.562036
647.746466
645.440610
634.794762
651.283777
659.742350
603.553480
613.703589
621.176775
623.328052
622.825177
630.770085
635.958563
635.960259
633.352143
639.039850
641.974718
639.855166
635.509712
640.840125
643.875666
642.105245
638.470027
645.158222
649.897310
649.885020
647.758427
655.500444
660.881644
609.559011
616.704677
623.084492
626.022312
627.617206
633.395086
637.669858
638.418540
637.855446
641.557562
643.864212
642.857798
640.933297
643.915650
645.954928
645.057658
643.690978
647.911149
651.559090
652.331992
652.450274
657.689647
661.768775
604.165088
614.592399
622.265320
624.421642
623.765730
631.741869
636.867369
636.588345
633.640803
639.758608
643.211507
641.485562
637.394570
642.583498
645.451959
643.487600
639.612780
646.065295
650.542525
650.248129
647.945639
655.610187
661.062322
590.461412
610.752224
621.125921
621.186666
612.586579
628.481033
635.746145
633.111384
621.959998
636.322525
642.169301
638.316309
626.238920
639.485562
644.520653
640.092023
627.627481
642.454004
649.158616
646.412234
635.689940
651.854421
660.314196
607.687570
618.160979
625.844995
627.985576
627.310056
635.219182
640.221973
639.856578
636.911568
643.112252
646.661381
645.055048
641.093112
646.348148
649.190988
647.171961
643.195652
649.427678
653.578297
652.974647
650.468496
658.031264
663.414904
616.731056
624.045491
630.529923
633.439180
634.913310
640.567177
644.651993
645.186500
644.513397
648.422175
651.016984
650.251363
648.488316
651.622526
653.697119
652.688698
651.055602
654.845626
657.897804
658.028658
657.634040
662.719254
666.791483
614.594118
625.167333
632.857519
634.917274
634.091122
641.902850
646.846828
646.433182
643.424465
649.572408
653.040858
651.235098
646.980387
652.621663
655.790351
653.881190
649.810510
655.914611
659.806149
658.770918
655.718923
663.360107
668.835390
604.685807
625.104194
635.273163
635.091932
626.207688
641.871291
648.901940
646.193005
635.009486
649.282584
654.919547
650.696315
637.813779
652.133880
657.716292
653.492903
640.853135
655.455793
661.555208
657.928652
645.877724
662.455219
670.962981
627.727415
637.244493
643.930048
645.654409
644.828896
652.105552
656.614529
656.347257
653.684741
659.510175
662.680770
661.122911
657.288450
662.695916
665.647998
664.009251
660.303487
665.988800
669.398216
668.340904
665.341950
672.269775
677.032222
644.037233
648.261137
652.347940
654.931302
656.977050
661.002498
664.009859
665.188391
665.751347
668.403569
670.147185
670.188049
669.798958
671.865358
673.262356
673.149118
672.821296
675.136945
676.948840
677.370725
677.645122
680.627355
682.839448
651.530037
654.006695
657.099000
659.851032
662.475024
665.578174
668.157877
669.831925
671.161093
672.964575
674.327686
674.922037
675.367042
676.543606
677.511089
677.926870
678.405349
679.808419
681.159556
682.056468
683.032396
684.817632
686.135038
656.746485
659.670725
663.055144
666.081505
669.231330
673.425945
677.118308
679.933842
682.280776
684.688455
686.294373
687.144402
687.797303
688.930847
689.542993
689.598298
689.611014
690.238923
690.486434
690.381987
690.610831
692.143947
693.235936
645.970749
652.200990
657.344172
659.927087
661.418391
667.701053
672.726673
675.357459
676.763378
680.315106
682.322928
682.475650
681.834988
684.261106
685.433724
684.851605
683.570043
685.410712
686.005076
684.791272
683.073088
686.792459
689.425231
615.994363
636.381103
646.371636
646.410489
637.968555
654.920256
664.098784
665.587811
660.908813
670.748556
674.693759
672.345321
664.215314
673.912854
677.502540
674.598962
665.854361
674.813688
677.259723
672.109118
659.608707
674.563887
682.040830
528.158465
614.056892
634.107252
626.089789
557.733696
635.166082
653.837889
650.926185
609.623714
656.242149
665.242926
656.536676
605.417726
658.022467
667.757494
658.743695
607.100324
658.864723
666.827202
652.106820
576.690089
655.186360
673.573871
600.970654
622.561879
633.463361
633.617511
624.961456
642.426661
651.819590
652.880690
647.669503
657.927690
662.105918
659.431857
650.886377
661.055736
664.920679
661.784450
652.759072
662.410950
665.394584
660.264382
647.698115
663.606716
671.852090
613.335665
624.015417
631.845653
634.112210
633.690578
642.348323
648.489794
649.700131
648.393373
654.251565
657.610666
656.511005
653.388920
658.161446
660.716635
659.012375
655.455643
660.130224
662.600508
660.670800
657.172063
664.388113
669.629453
595.866179
615.774763
625.992785
626.054591
617.599356
633.767528
641.464453
639.333184
628.514070
643.397974
649.589394
646.115170
634.374350
647.747313
652.852661
648.570208
636.143400
650.099754
655.748090
651.927478
640.099745
656.366430
664.865824
522.244957
600.129289
618.533440
610.670745
545.340809
618.046377
633.238346
622.206513
551.069573
625.901128
640.569019
628.975134
559.179916
630.572110
643.799895
631.055429
558.510822
632.959057
647.387680
635.210036
561.596761
640.432281
659.268021
591.370041
611.113866
621.141558
621.071037
612.481693
628.310475
635.499034
632.803790
621.508586
636.258105
642.298097
638.570794
626.613648
640.092844
645.315997
641.097206
628.837061
643.387405
649.717785
646.509207
635.157538
651.693240
660.282739
604.569788
614.734259
622.182623
624.254947
623.620571
631.471798
636.488513
636.239690
633.427025
639.482809
642.843210
641.080999
637.012964
642.421731
645.482281
643.678770
639.898754
646.227372
650.454671
649.865648
647.291325
655.042683
660.545804
588.903399
608.611872
618.715374
618.815955
610.523616
626.105426
633.359756
631.113743
620.726387
634.138906
639.287996
634.879739
622.225716
635.964664
641.385874
637.234600
624.999008
639.901016
646.641606
643.788197
632.698380
649.331011
657.996766
517.445344
595.009842
613.442407
605.983296
542.401265
613.371570
628.400660
618.539647
553.234746
621.451129
633.992900
620.980028
548.499186
621.898479
635.610868
622.959379
550.178085
625.664324
640.896389
629.446675
556.602287
635.444054
654.340792
588.032630
607.786961
617.926963
618.075325
609.853899
625.464679
632.701949
630.460534
620.091050
633.435674
638.464152
633.977437
621.282174
634.946203
640.269497
636.071119
623.844656
638.771725
645.537185
642.749354
631.750626
648.392679
657.016375
602.778970
613.120843
620.743121
622.930319
622.360951
630.261541
635.314461
635.085635
632.249601
638.124758
641.293631
639.357012
635.142154
640.396447
643.318255
641.412136
637.585953
644.003456
648.383884
647.989049
645.616828
653.343228
658.803458
588.336155
608.646732
619.051466
619.153913
610.585559
626.455008
633.690443
631.042984
619.863298
634.107974
639.811610
635.829437
623.659443
636.891450
641.947355
637.544963
625.103155
639.944038
646.670666
643.953117
633.257330
649.425330
657.884154
516.649766
596.715339
615.727765
608.032126
542.608899
615.330508
630.427136
619.501491
549.815971
622.600057
636.602209
624.677666
554.880020
625.785682
638.771944
625.733094
552.418871
627.971037
643.128686
632.016412
561.511785
637.745497
656.061115
591.977374
612.337470
622.750602
622.837979
614.261656
630.096897
637.244798
634.536308
623.362115
637.678888
643.442538
639.535859
627.457293
640.750604
645.789280
641.347628
628.833479
643.512315
649.987904
647.034338
636.179275
652.252424
660.631328
610.094614
620.666968
628.405456
630.558046
629.863343
637.731830
642.674155
642.264586
639.275679
645.381436
648.776034
646.973013
642.806313
648.241626
651.232037
649.243904
645.194552
651.318923
655.268105
654.383138
651.570183
659.171302
664.598437
598.719473
619.394802
629.861316
629.866578
621.104313
636.924935
644.074343
641.369444
630.133489
644.374126
649.934117
645.534033
632.477436
646.786410
652.372601
648.058004
635.325997
650.003717
656.198645
652.578541
640.548408
657.336972
666.045664
529.314756
611.080315
630.080870
622.124480
556.012256
628.994932
643.988001
633.071183
563.108958
636.013809
649.570515
636.385870
561.039030
637.667051
651.965611
639.128285
564.657831
640.992365
655.564547
642.826463
566.572410
647.661025
666.787287
612.528436
631.874937
641.204652
640.937054
632.332942
647.473143
654.126135
651.667951
640.952276
654.715590
659.899816
655.831758
643.354259
657.264951
662.548191
658.586305
646.383491
660.469012
666.089028
662.523767
650.703714
666.597218
674.464634
640.501912
646.380500
651.109193
653.321999
654.294081
659.461074
662.933291
663.662195
663.065432
666.793367
668.886604
668.327568
666.643413
669.886680
671.750799
671.128238
669.556458
673.023820
675.248311
675.095981
674.084784
678.374112
681.299344
650.290570
653.107921
656.378654
659.075350
661.543328
664.859710
667.558925
669.140689
670.262783
672.207827
673.594680
673.997943
674.172823
675.512787
676.559169
676.835917
677.071169
678.627178
680.026326
680.753644
681.483266
683.487348
684.977525
656.491876
659.065454
662.310804
665.446655
668.761478
672.750023
676.344676
679.190020
681.577182
683.879596
685.505054
686.427947
687.145289
688.154882
688.782381
688.928923
689.046551
689.610683
689.946557
690.017896
690.434359
691.767567
692.763283
648.244631
652.732318
657.179650
660.175734
662.856798
667.921933
672.285886
675.040004
677.037911
679.909374
681.742391
682.233756
682.357855
683.985807
684.899222
684.654387
684.176591
685.310359
685.799784
685.233545
684.837854
687.313070
689.227268
630.629792
640.678460
647.883339
650.024376
649.732358
658.366644
664.838352
667.173973
667.312454
672.235316
674.903987
674.200156
671.910436
675.856248
677.842506
676.497492
673.611182
676.983899
678.263881
675.878026
672.091860
678.375854
682.823486
606.104511
627.532927
638.269717
638.367811
629.712833
647.149850
656.562083
657.738877
652.650713
662.885230
667.014863
664.379297
655.868375
665.975371
669.769191
666.617336
657.560697
667.086072
669.935825
664.736751
652.088321
667.773130
675.819216
616.462826
627.414155
635.326671
637.603444
637.256530
646.215944
652.763270
654.758747
654.521247
659.687939
662.517257
661.554288
658.978077
663.221775
665.407033
663.899973
660.869232
664.755307
666.479567
664.185403
660.534042
667.568012
672.595017
619.059839
626.378788
632.826696
635.837100
637.663035
643.943948
648.912062
650.670338
651.185114
655.173944
657.753184
657.417391
656.275102
659.103686
660.815693
659.889063
658.375572
661.164853
662.984363
662.210424
661.264453
665.944577
669.721469
610.386606
620.575971
628.036544
630.124108
629.556418
637.687167
643.057232
643.159343
640.627104
647.176000
651.009857
649.719575
646.032278
651.341974
654.179142
652.196053
648.135963
653.793022
657.219865
655.934002
652.847857
660.222511
665.508836
593.310785
612.934599
622.847238
622.720307
614.120428
629.947367
637.163916
634.527980
623.309881
638.189991
644.378299
640.792442
628.929615
642.374878
647.498807
643.164065
630.751422
645.085556
651.184572
647.794514
636.322363
652.672831
661.132933
605.851537
615.891209
623.128291
625.066871
624.379541
632.187425
637.052198
636.660474
633.761684
640.123091
643.742081
642.233355
638.423233
643.784078
646.668752
644.761014
640.910371
647.019478
650.941436
650.143062
647.486924
655.101397
660.440283
610.050004
617.032100
623.165700
625.940291
627.452190
633.038337
637.037948
637.620477
637.071299
640.885047
643.297916
642.479240
640.762316
643.869385
645.926013
645.013300
643.558109
647.444191
650.572820
650.847855
650.637965
655.808216
659.862594
602.947193
613.095752
620.537961
622.617985
621.994283
629.762031
634.746388
634.559082
631.846425
637.583450
640.635782
638.631609
634.366486
639.762498
642.821112
640.978763
637.138939
643.438721
647.636204
647.015325
644.429407
652.192750
657.717859
587.579671
607.295005
617.381952
617.472568
609.185978
624.726230
631.900608
629.616683
619.230852
632.538013
637.539475
633.042000
620.341042
634.032539
639.380835
635.167256
622.869350
637.645091
644.209167
641.207485
630.048524
646.670212
655.323565
601.993797
612.187963
619.650662
621.795509
621.297079
629.106293
634.043477
633.858796
631.193597
636.856231
639.741750
637.654140
633.376987
638.706125
641.650085
639.774718
635.977868
642.289523
646.456263
645.866250
643.375909
651.148891
656.601137
608.171112
615.325905
621.669677
624.602424
626.222696
631.881688
635.927546
636.529487
635.925918
639.561824
641.761648
640.732199
638.854456
641.825433
643.771484
642.791836
641.307683
645.242681
648.459452
648.834213
648.735536
653.921708
657.960610
602.994562
613.414538
621.073963
623.247859
622.613752
630.482299
635.432697
635.036748
632.027845
638.038183
641.356600
639.549781
635.437326
640.604275
643.416355
641.389950
637.416258
643.672259
647.880132
647.345753
644.901997
652.476748
657.858597
589.462460
609.727768
620.080180
620.175407
611.631501
627.428743
634.538350
631.817253
620.623580
634.845532
640.505905
636.524233
624.392336
637.608366
642.592318
638.121408
625.597234
640.289912
646.811699
643.922039
633.127247
649.190837
657.551828
606.754831
617.194060
624.813084
626.972169
626.390104
634.247203
639.103879
638.685765
635.747569
641.804518
645.106092
643.346874
639.347259
644.555905
647.308771
645.256523
641.272091
647.403596
651.376513
650.657671
648.130814
655.610694
660.866545
615.835542
623.119235
629.535279
632.457416
634.032678
639.680786
643.671748
644.193510
643.558033
647.314004
649.624055
648.682292
646.858970
649.932950
651.909718
650.859853
649.226560
652.928495
655.809260
655.832444
655.416551
660.441754
664.408314
613.738749
624.292181
631.955207
634.040357
633.295586
641.140008
646.083813
645.719968
642.753712
648.721276
651.889660
649.853050
645.464708
651.039765
654.145304
652.190187
648.081778
654.100658
657.851757
656.696743
653.577199
661.180621
666.609397
603.839767
624.236544
634.381189
634.231945
625.440484
641.158501
648.228164
645.615244
634.511962
648.579418
653.888875
649.406387
636.362836
650.620949
656.144934
651.870505
639.183330
653.700973
659.657754
655.898763
643.764701
660.321560
668.800654
626.815703
636.309611
642.949751
644.703402
643.981822
651.320879
655.857935
655.664965
653.065696
658.733745
661.625962
659.858115
655.908129
661.241447
664.102552
662.403752
658.664008
664.258334
667.509903
666.330369
663.278221
670.174070
674.885224
643.007426
647.238858
651.382942
654.009171
656.065977
660.153466
663.273292
664.503866
665.011845
667.554886
669.181990
669.054766
668.491241
670.475857
671.853630
671.676035
671.224819
673.446309
675.192041
675.500620
675.647001
678.587821
680.831507
650.550399
653.047420
656.189309
658.981952
661.635983
664.797793
667.458218
669.171696
670.466900
672.187274
673.444219
673.900406
674.205901
675.299148
676.223126
676.570057
676.944243
678.252536
679.520883
680.312808
681.182151
682.920519
684.244236
656.082375
658.426366
661.524610
664.660001
667.996621
671.755761
675.107768
677.801225
680.134322
682.370143
683.962842
684.916119
685.704858
686.691569
687.312653
687.533549
687.802395
688.472631
688.964778
689.270405
689.907105
691.187278
692.107271
649.112427
652.763921
656.789633
659.914330
662.941283
667.356519
671.197610
673.750180
675.768684
678.426010
680.223186
680.851510
681.224325
682.629435
683.474690
683.379820
683.217858
684.306434
685.003601
684.936118
685.161965
687.193853
688.782375
635.865945
642.555231
648.451989
651.275315
653.040655
659.149488
664.177201
666.297805
667.149323
671.014894
673.499204
673.349129
672.348343
674.995860
676.585853
675.719592
674.166284
676.522973
677.927744
676.945787
675.696263
679.658318
682.886590
621.654995
632.347366
640.056400
642.192087
641.654490
650.373244
656.620486
658.000175
656.833761
662.718751
666.024548
664.898144
661.703362
666.490262
668.982426
667.165292
663.413333
668.012420
670.352049
668.289250
664.604009
671.531449
676.515224
622.442652
629.834713
636.296452
639.255969
641.018932
647.343450
652.377701
654.193585
654.760252
658.772608
661.330646
660.966972
659.776911
662.626790
664.329902
663.336065
661.721921
664.501507
666.297671
665.465528
664.445286
669.030852
672.719733
622.247419
627.892713
633.447169
636.693470
639.262299
644.389330
648.546380
650.284536
651.251950
654.535167
656.830502
656.845286
656.377973
658.508119
659.900998
659.315918
658.541704
660.815917
662.652998
662.689642
662.903241
666.548282
669.541589
616.535821
623.304994
629.313165
632.044991
633.556723
639.249142
643.497958
644.311619
643.932813
648.139078
651.037827
650.585742
649.073592
652.164336
654.129401
653.042212
651.287038
654.803512
657.596634
657.590700
657.143588
661.877697
665.667313
608.619223
618.190242
625.149975
626.978149
626.241502
633.881520
638.709984
638.299205
635.382803
641.814513
645.604572
644.201557
640.382189
645.726854
648.606329
646.585703
642.546889
648.609986
652.620072
651.988842
649.526408
656.724240
661.824730
611.981925
618.626527
624.427888
627.027597
628.441217
633.874225
637.721186
638.178702
637.548252
641.533653
644.180150
643.541246
641.951634
645.038054
647.005949
646.000172
644.448343
648.259683
651.357393
651.683242
651.577103
656.498148
660.311730
613.104438
618.528201
623.857455
626.878959
629.135178
633.737134
637.212859
638.170042
638.461302
641.355117
643.320440
642.962889
642.144720
644.314450
645.890642
645.406315
644.839215
647.748589
650.398814
651.170964
651.924210
655.956689
659.194506
608.349478
615.344448
621.529796
624.276457
625.669355
631.217791
635.283780
635.893929
635.273669
638.870464
641.109578
640.078151
638.140404
641.199802
643.309306
642.377917
640.838690
644.689759
647.858737
648.133235
647.872845
653.038802
657.162312
601.587874
611.750796
619.184340
621.213437
620.508165
628.292135
633.284802
633.079836
630.318277
635.972300
638.926749
636.836898
632.508658
637.836020
640.851709
638.976493
635.100206
641.275559
645.359444
644.658682
642.032893
649.746038
655.247840
607.302704
614.362695
620.599761
623.449828
625.001052
630.615562
634.653247
635.278346
634.717149
638.234403
640.292158
639.171337
637.212542
640.210968
642.220767
641.258053
639.750100
643.583392
646.674871
646.920867
646.710102
651.889791
655.956587
611.053484
616.685245
622.277156
625.528577
627.976916
632.700216
636.248010
637.262074
637.533771
640.238378
641.946313
641.355263
640.362448
642.410430
643.902259
643.364825
642.752729
645.640645
648.269012
648.994534
649.720207
653.811708
657.108730
608.943907
616.000199
622.327339
625.269338
626.845344
632.406312
636.403699
636.921424
636.204575
639.833306
642.113634
641.110642
639.177275
642.098016
644.032032
642.941753
641.270237
645.084470
648.245086
648.527497
648.285958
653.363938
657.414307
604.751404
614.872605
622.366259
624.560855
624.045250
631.736213
636.559056
636.164753
633.234982
639.092992
642.277731
640.390138
636.216720
641.387542
644.181361
642.088382
638.005888
644.146642
648.219101
647.543288
644.972236
652.461953
657.799016
612.768005
619.835736
626.117588
629.064185
630.726536
636.305164
640.238319
640.771740
640.163045
643.819864
646.044334
645.076091
643.244799
646.193942
648.065828
646.954574
645.284463
649.000870
651.965029
652.097393
651.797925
656.782205
660.700191
618.884464
624.611483
630.283454
633.562837
636.023178
640.786668
644.363831
645.400656
645.728788
648.479947
650.201607
649.644890
648.695864
650.801796
652.293452
651.695717
650.971287
653.675760
656.037838
656.492626
656.974431
660.889901
664.084216
619.427056
626.682832
633.081673
635.940683
637.397365
643.078605
647.242027
647.928756
647.353832
650.924722
653.050271
651.907426
649.884027
652.989757
655.083978
654.045026
652.291622
655.879217
658.659502
658.495442
657.826134
662.737393
666.710353
618.633955
628.948574
636.337612
638.253889
637.410899
645.244178
650.267771
650.146313
647.456042
653.135209
656.028487
653.910624
649.534071
655.020827
658.066417
656.128355
652.018289
657.889457
661.473092
660.241580
657.068556
664.361550
669.548399
631.958862
638.335129
643.822045
646.328293
647.737987
653.014420
656.835243
657.644595
657.355582
660.732594
662.663218
661.767237
660.115452
663.061877
664.953297
664.116608
662.645300
665.895716
668.229458
667.992821
667.316456
671.620971
674.957379
644.121462
647.595597
651.393412
654.214966
656.735867
660.430796
663.402217
664.941733
665.954415
667.999895
669.344400
669.421492
669.309762
670.765838
671.858536
671.884288
671.876013
673.573347
675.042047
675.571819
676.176426
678.517764
680.345238
650.505719
652.806177
655.845400
658.696489
661.474124
664.581182
667.236413
669.063884
670.486920
672.087409
673.247404
673.733979
674.114034
675.064560
675.887705
676.262920
676.703597
677.860142
679.019436
679.837342
680.772561
682.340187
683.525724
654.483244
657.014171
660.159536
663.166722
666.311870
670.002859
673.164570
675.556054
677.652840
679.959889
681.569434
682.433489
683.151938
684.301670
684.997661
685.195278
685.483510
686.475156
687.237681
687.685928
688.422405
689.934293
690.961710
646.300243
650.701049
655.065649
657.907822
660.287611
664.956441
668.784032
670.741187
671.936575
675.108810
677.270003
677.614360
677.382105
679.375532
680.602801
680.242909
679.545718
681.438887
682.804124
682.771603
682.658005
685.351466
687.424709
629.037950
638.835530
645.821154
647.726045
647.075451
655.121926
660.596759
661.172318
659.087222
665.502003
669.168179
668.011883
664.425376
669.634689
672.334772
670.384328
666.218442
671.512835
674.505992
673.019202
669.653628
676.230274
680.860904
605.210523
626.050663
636.418598
636.216980
627.179374
643.842370
651.829283
649.894430
639.072992
654.169502
660.320905
656.623927
644.296816
658.179283
663.339719
658.731513
645.503893
659.924649
665.631177
661.663859
649.481541
665.535827
673.783285
615.592689
626.185341
633.786344
635.757562
634.969932
643.283814
648.825636
649.031248
646.537012
653.176205
656.993215
655.577019
651.678239
657.154994
660.024579
657.862469
653.492564
659.288560
662.772082
661.419994
658.185957
665.451961
670.629994
618.749021
625.630530
631.683438
634.370928
635.814361
641.549423
645.857045
646.711769
646.359936
650.600535
653.501014
653.013868
651.451857
654.581495
656.550856
655.398818
653.552314
657.091751
659.900848
659.871443
659.376772
664.068063
667.818901
611.382784
620.589702
627.348235
629.093841
628.337301
635.847543
640.653326
640.253001
637.357939
643.808633
647.654417
646.274432
642.425438
647.769554
650.645961
648.544796
644.388741
650.474088
654.604178
654.176624
651.933602
658.791947
663.720924
596.275183
613.706942
622.534685
622.124522
613.794203
628.605522
635.222219
632.256867
620.920830
635.541702
641.634507
637.964559
625.974108
639.388575
644.478765
639.996852
627.392222
642.128522
648.899740
646.696478
637.211417
651.759820
659.399094
606.920932
616.015522
622.615194
624.251505
623.404539
630.720927
635.262520
634.635622
631.558761
637.779881
641.381372
639.825319
635.887107
641.189095
644.060825
642.030528
638.020203
644.266644
648.569657
648.347297
646.328501
653.313015
658.255643
609.789914
616.422940
622.248348
624.757564
625.988770
631.332064
635.194909
635.623317
634.894653
638.642127
641.097498
640.253578
638.440782
641.485190
643.524030
642.515713
640.912868
644.746812
647.967049
648.383706
648.265405
653.213925
657.137271
601.935685
611.963696
619.221861
621.046943
620.115668
627.808739
632.745987
632.455592
629.606241
635.334912
638.443952
636.462113
632.189890
637.507418
640.517103
638.614821
634.691329
640.779305
644.840861
644.146345
641.505366
649.112331
654.562625
586.198434
605.915808
615.889884
615.703698
606.947570
622.653245
629.890209
627.532264
616.978743
630.343472
635.433190
630.997681
618.394234
631.922087
637.214373
632.992806
620.750705
635.106382
641.403188
638.244621
627.030736
643.427177
652.007408
600.758211
610.900278
618.297420
620.280984
619.517508
627.310160
632.287458
632.050036
629.248733
634.889537
637.832977
635.737577
631.404566
636.667175
639.616239
637.683919
633.749426
639.785856
643.744916
642.955393
640.275859
647.906438
653.357860
607.393691
614.350329
620.565783
623.419910
624.933962
630.462999
634.471146
635.040578
634.371029
637.884693
640.023544
638.907232
636.895780
639.835645
641.814950
640.753557
639.078835
642.811915
645.869864
646.049682
645.725898
650.807361
654.879009
603.136119
612.953134
620.289498
622.471093
621.999082
629.526142
634.309805
633.958533
631.077910
636.746027
639.784498
637.755690
633.446302
638.625592
641.469679
639.372051
635.234790
641.342292
645.400152
644.680461
642.036518
649.534340
654.929059
590.995845
609.795306
619.586348
619.845084
612.051715
626.960581
633.760004
631.227505
620.621854
634.015583
639.167922
634.831734
622.340408
635.687856
640.751567
636.215698
623.507634
638.115483
644.529634
641.469045
630.447941
646.483451
654.872684
606.943464
616.801192
624.156359
626.374516
625.982290
633.563469
638.360600
638.068161
635.288655
640.973829
643.966824
641.947469
637.689070
642.895167
645.715236
643.596403
639.433681
645.464148
649.384305
648.540563
645.816573
653.223488
658.521270
615.120470
622.230154
628.583138
631.516624
633.089775
638.742878
642.883729
643.592419
643.056811
646.569355
648.653631
647.508361
645.494422
648.497477
650.491776
649.374812
647.579747
651.181641
654.036619
653.983347
653.435796
658.339613
662.301456
612.544525
623.061026
630.707898
632.763858
631.966876
639.998888
645.258189
645.309911
642.744048
648.268001
651.081367
648.843938
644.355983
649.783745
652.816752
650.781897
646.560950
652.485469
656.214313
655.084433
652.014107
659.364278
664.671275
602.420405
622.842832
633.001326
632.775102
623.771100
639.906847
647.468636
645.588068
635.656054
648.564687
653.282793
648.600265
635.603038
649.558887
654.947154
650.583948
637.812618
652.222274
658.188986
654.593305
642.870133
658.825064
667.053495
625.396273
634.927505
641.638410
643.390053
642.612442
650.181129
655.077595
655.304315
653.122542
658.397243
660.987487
659.071492
655.043230
660.233582
663.029547
661.251289
657.388444
662.892750
666.140753
664.990388
661.985939
668.630593
673.220922
641.683035
645.927888
650.059440
652.709453
654.858767
659.079311
662.329880
663.758147
664.473359
666.911401
668.353132
668.148052
667.579527
669.490152
670.753900
670.504799
670.014696
672.144261
673.765158
674.016767
674.162310
676.982138
679.094915
649.166710
651.666156
654.806902
657.637109
660.375482
663.635914
666.393317
668.226753
669.620390
671.314657
672.490509
672.895663
673.180616
674.221422
675.063707
675.342676
675.657912
676.871231
678.020272
678.726167
679.540655
681.194415
682.441128
652.310459
655.151231
658.400413
661.229325
664.049809
667.761769
670.818692
672.893066
674.628464
677.062946
678.748854
679.485368
680.001763
681.392804
682.252406
682.407497
682.598846
683.985229
685.076201
685.616864
686.312524
688.163158
689.416830
641.804490
647.850603
652.777655
655.094184
656.174386
661.802801
665.843083
667.050608
666.845140
671.151369
673.787287
673.627889
672.185472
675.421332
677.188597
676.375450
674.529263
677.882805
680.018527
679.735442
678.591225
682.692108
685.515829
612.686321
632.463578
642.027659
641.684824
632.745341
648.686665
656.048974
653.950658
643.197964
657.966436
663.962056
660.486370
648.491470
662.130984
667.169468
662.825688
650.000977
664.284786
670.021325
666.494414
654.763003
670.253586
677.964281
527.577658
610.940040
630.160133
621.671121
553.107960
628.865443
644.730929
633.778608
561.446350
637.714401
652.477681
640.222450
566.817517
641.783872
655.474288
641.899661
565.109672
643.416846
658.424534
646.041688
571.184234
650.645060
669.323051
598.944115
619.710125
629.951847
629.579902
620.341547
636.689420
644.187965
641.634600
630.313192
645.471960
651.701094
647.881759
635.406582
649.455968
654.717660
650.045009
636.818508
651.748879
658.049853
654.577690
642.825006
659.151599
667.514028
612.214781
622.007743
629.019774
630.729058
629.814805
637.523461
642.431505
642.066361
639.178378
645.702780
649.536263
648.099241
644.192591
649.647181
652.540212
650.395834
646.162884
652.295880
656.339211
655.665831
653.115899
660.257971
665.306148
597.889131
615.323573
624.107985
623.623061
615.220173
630.014767
636.635656
633.682313
622.369304
637.034088
643.168164
639.523667
627.543793
640.976438
646.052447
641.525037
628.865572
643.590585
650.350117
648.123001
638.606647
653.130010
660.752200
533.727558
601.696157
617.420826
609.323822
547.331689
615.456084
629.216490
617.685527
547.032990
620.803847
635.170632
623.416261
553.380331
624.780373
637.843680
624.726776
551.191394
626.931712
642.549317
633.279461
570.643682
638.812090
655.226884
593.558956
610.865977
619.492181
618.920744
610.470076
625.119355
631.551297
628.469170
617.060451
631.503563
637.390404
633.583957
621.528711
634.892336
639.928607
635.447718
622.894710
637.670197
644.475426
642.347584
632.979838
647.573550
655.181741
603.641075
613.077320
619.834856
621.415880
620.408917
627.789971
632.407428
631.866074
628.870310
634.819675
638.152748
636.391408
632.296993
637.577253
640.460031
638.447275
634.453580
640.590706
644.750790
644.308329
642.005857
649.272059
654.427618
586.564168
606.069075
615.794287
615.402940
606.481708
622.021004
629.109392
626.633614
616.025839
629.476672
634.705618
630.401813
617.885350
631.407854
636.648247
632.366397
620.070011
634.389470
640.685325
637.571647
626.400001
642.697854
651.191114
514.169118
591.993592
610.194313
602.094615
536.581339
608.944519
624.104374
614.032959
548.159197
616.822736
629.547089
616.784264
545.239372
617.670384
631.140008
618.543482
546.814387
620.483882
634.943397
623.113071
550.587810
628.567493
647.252695
585.230026
604.890719
614.803374
614.616537
605.903652
621.573819
628.733128
626.344583
615.816321
629.177785
634.236299
629.818567
617.247202
630.728634
635.921216
631.615686
619.302036
633.544635
639.694013
636.429160
625.167047
641.495684
650.001914
600.823799
610.741489
618.022616
620.055951
619.426761
627.049074
631.879155
631.577003
628.764190
634.418369
637.393326
635.346076
631.051945
636.263338
639.117260
637.063067
632.980098
638.957226
642.843480
641.991847
639.273457
646.786953
652.163202
588.541581
607.269118
616.974119
617.162970
609.317773
624.191001
630.979802
628.461219
617.873810
631.235931
636.355824
631.999624
619.497296
632.850633
637.923107
633.392703
620.669573
635.206777
641.535463
638.402385
627.331998
643.358481
651.751852
523.570174
596.721024
614.231268
607.205327
546.651157
614.315019
628.401171
618.103602
552.236437
620.867867
633.603524
620.967619
549.880161
621.792394
634.960004
621.802867
548.013497
623.553552
638.413387
626.899521
555.753471
632.158146
650.454058
592.250402
611.047701
620.803124
621.055069
613.312797
628.273485
635.109420
632.680995
622.217744
635.595124
640.661851
636.307931
623.854196
637.248950
642.312499
637.772057
625.030997
639.504701
645.703110
642.450097
631.299837
647.235348
655.531730
608.258697
618.447468
625.953551
628.114122
627.566883
635.406642
640.455405
640.378430
637.777188
643.394641
646.278817
644.166825
639.831658
645.164952
648.075222
645.978194
641.758415
647.659228
651.369024
650.290415
647.342152
654.680575
659.947279
596.047278
616.653462
627.045025
626.972091
618.070414
634.318573
641.959931
640.072540
630.118653
643.088564
647.873497
643.176258
630.143996
644.119654
649.512140
645.067284
632.207109
646.648899
652.668054
649.072069
637.371676
653.458553
661.826331
526.199285
608.074198
627.050474
618.828572
551.346346
626.107538
642.056026
632.975072
569.730531
636.015790
647.940127
634.501066
560.246010
635.443903
649.353756
636.377812
561.984129
637.897503
652.356937
640.092992
566.685228
644.576349
662.937087
609.438939
628.830941
638.189341
637.884627
629.152483
644.799608
652.012967
650.386329
640.976110
653.555034
658.052770
653.770145
641.364590
654.942126
660.016434
655.915721
643.584644
657.445076
662.909382
659.388662
647.923661
663.125454
670.647331
637.448060
643.362472
648.145399
650.415605
651.470353
656.879471
660.656752
661.742844
661.473831
664.977360
666.833711
666.149090
664.406279
667.521062
669.260072
668.509956
666.778695
670.042084
672.068383
671.771162
670.675085
674.715666
677.484264
647.258449
650.109433
653.440234
656.220442
658.805664
662.297487
665.203618
666.994928
668.258912
670.163648
671.457863
671.780955
671.889788
673.145332
674.092606
674.245116
674.317052
675.670184
676.854207
677.385644
677.948316
679.787437
681.181259
651.577522
654.030263
657.060330
659.879031
662.735177
666.095688
668.908275
670.921208
672.682984
674.836557
676.414596
677.234802
677.908828
679.136536
679.997908
680.347235
680.827451
682.162895
683.356728
684.173209
685.158392
686.871835
688.056407
643.539820
647.838697
651.998732
654.620205
656.756235
661.052013
664.388487
665.880502
666.757243
669.793903
671.869660
672.159691
671.948019
674.039491
675.361865
675.140807
674.695482
676.979829
678.764824
679.144195
679.402545
682.302875
684.425517
626.432108
636.108616
642.883164
644.538044
643.588456
651.199626
656.100632
656.070482
653.534025
659.867164
663.522845
662.295350
658.665344
664.017233
666.851573
664.991010
661.005341
666.775982
670.322074
669.338572
666.382555
673.172889
677.852165
602.786440
623.469353
633.586751
633.107849
623.751922
639.943098
647.295887
644.661229
633.293715
648.382994
654.572074
650.780033
638.351028
652.421765
657.725295
653.150584
640.025128
654.982066
661.301318
657.873906
646.122159
662.379024
670.662351
613.349465
623.759521
631.043681
632.719700
631.650784
639.530100
644.479145
644.108159
641.227051
647.793742
651.558596
650.062667
646.146537
651.730312
654.643960
652.520995
648.305040
654.503366
658.427891
657.507180
654.669442
662.117274
667.295150
616.786146
623.446041
629.125181
631.514877
632.712016
638.082846
641.918767
642.382217
641.801605
645.926180
648.711436
648.161448
646.627601
649.781309
651.711932
650.590638
648.890542
652.666535
655.720053
655.971463
655.773259
660.604346
664.349044
609.807932
618.742713
625.108378
626.536538
625.526483
632.737294
637.221279
636.584306
633.552681
639.879306
643.616428
642.195245
638.363071
643.667451
646.468964
644.358784
640.270553
646.445341
650.678724
650.395367
648.322747
655.263868
660.184269
594.980772
612.082473
620.479988
619.752038
611.200050
625.759766
632.134081
629.037148
617.656953
632.163965
638.148211
634.460403
622.508598
635.839170
640.801271
636.271409
623.684555
638.394729
645.137627
642.967878
633.574183
648.149904
655.755267
605.538419
614.350340
620.533184
621.891506
620.888020
627.995088
632.300331
631.576486
628.517094
634.676454
638.174694
636.622146
632.759493
637.980841
640.671046
638.558559
634.540381
640.697135
644.860979
644.590077
642.624586
649.600905
654.472538
608.257016
614.678349
620.171383
622.440990
623.536871
628.695178
632.339015
632.666463
631.961254
635.700674
638.115958
637.324428
635.599801
638.571342
640.423016
639.295449
637.633738
641.332443
644.366418
644.686468
644.569993
649.479644
653.318633
600.302616
610.161616
617.177361
618.805920
617.735942
625.256587
630.011008
629.614272
626.758434
632.525959
635.693676
633.821303
629.640952
634.884523
637.725889
635.679795
631.636635
637.551274
641.419173
640.594591
637.893500
645.433064
650.815695
584.477908
604.032217
613.791934
613.446934
604.589198
620.137031
627.199400
624.739958
614.189865
627.625902
632.815386
628.534910
616.064744
629.515570
634.634612
630.267968
617.901608
632.055861
638.126743
634.812118
623.519511
639.822374
648.319104
598.862290
608.868744
616.050983
617.904933
617.102202
624.779941
629.587597
629.282045
626.547480
632.261605
635.259522
633.310382
629.138257
634.362059
637.141496
635.089253
631.069609
636.899780
640.577762
639.602428
636.850326
644.378498
649.706272
605.365800
612.211345
618.235147
620.987982
622.498753
627.959508
631.844607
632.396666
631.832620
635.410992
637.571474
636.576553
634.723779
637.660620
639.513779
638.376781
636.645408
640.164449
642.909323
642.872752
642.457577
647.427609
651.366838
601.059928
610.779356
617.978493
620.082582
619.603623
627.101627
631.845269
631.530973
628.758036
634.481021
637.553467
635.629775
631.449730
636.648884
639.444371
637.323685
633.136575
639.008323
642.747868
641.783210
638.995747
646.369652
651.660631
588.871548
607.567659
617.232589
617.435950
609.664612
624.571427
631.362963
628.904129
618.436954
631.879828
637.059008
632.832894
620.490286
633.869407
638.911973
634.398293
621.684301
636.031638
642.096035
638.772474
627.599962
643.500769
651.780905
604.657916
614.442391
621.673504
623.862109
623.546361
631.145517
635.909722
635.687221
633.074516
638.834399
641.843463
639.948741
635.882913
641.142711
643.915915
641.817049
637.674128
643.473559
647.025578
645.924458
643.082131
650.359682
655.517309
612.688884
619.770821
626.055781
628.987697
630.651882
636.331098
640.435072
641.197445
640.814996
644.433094
646.576933
645.583208
643.779379
646.848280
648.793297
647.684636
645.906388
649.294949
651.793054
651.494265
650.829900
655.611393
659.441478
610.031297
620.560238
628.216134
630.308923
629.585895
637.644070
642.889374
642.975309
640.522452
646.181292
649.132353
647.091120
642.808159
648.302089
651.321612
649.301669
645.070695
650.771789
654.170878
652.786831
649.561891
656.792858
662.007073
599.885952
620.334864
630.524120
630.353274
621.433532
637.593354
645.136530
643.279891
633.450536
646.511368
651.397547
646.938569
634.167456
648.176371
653.547277
649.208972
636.445679
650.615603
656.249395
652.403383
640.529120
656.369168
664.511386
622.872051
632.425494
639.145063
640.946841
640.267943
647.870700
652.749592
653.017766
650.944899
656.360757
659.097998
657.366637
653.541903
658.792898
661.557502
659.782749
655.917720
661.223789
664.174831
662.813498
659.692462
666.234133
670.734851
639.154305
643.437516
647.660491
650.373531
652.536056
656.801641
660.142055
661.632522
662.381534
664.943729
666.582489
666.515738
666.019990
667.993344
669.322405
669.059472
668.452031
670.421046
671.889293
671.960270
671.920365
674.648069
676.766263
646.750465
649.297306
652.521532
655.414129
658.185535
661.494824
664.324579
666.220127
667.677853
669.485767
670.811873
671.341830
671.706107
672.809295
673.697228
673.954213
674.166385
675.237774
676.237909
676.777761
677.435847
679.001171
680.229272
650.608027
652.838935
655.716440
658.511931
661.369485
664.504713
667.121377
669.068506
670.827680
672.804795
674.277198
675.138113
675.918033
677.072781
677.928836
678.423088
679.115885
680.473226
681.748250
682.770843
683.977187
685.641046
686.755138
643.729136
647.228954
650.985801
653.731439
656.223664
659.921862
662.882645
664.473516
665.704900
668.194480
669.999515
670.502916
670.759561
672.411915
673.568435
673.679938
673.832768
675.756267
677.453159
678.231584
679.106044
681.538358
683.312801
630.719492
637.171318
642.718013
645.091316
646.248458
651.484208
655.355384
656.066451
655.684182
659.665820
662.394712
662.032993
660.671588
663.789997
665.819292
664.990864
663.493723
667.020502
669.802505
669.923614
669.466274
673.833073
677.232440
616.920874
627.245912
634.506404
636.136451
634.961014
642.692487
647.592251
647.173638
644.206943
650.707432
654.504837
653.037782
649.097759
654.712743
657.763519
655.761878
651.623245
657.814445
661.824238
661.018427
658.225358
665.497197
670.619831
618.022625
625.066826
631.039494
633.459154
634.566322
640.014024
643.927187
644.385383
643.773702
647.915214
650.704405
650.125837
648.559962
651.807482
653.837877
652.766375
651.085700
654.889521
657.919224
658.072373
657.746180
662.680938
666.531069
618.441982
623.661565
628.632351
631.302505
633.248452
637.656626
641.004083
641.884950
642.202937
645.335597
647.605801
647.505789
646.909804
649.127254
650.597302
649.990272
649.296004
652.095270
654.633850
655.314056
655.982935
659.911429
663.078573
613.673107
619.786426
625.033082
627.121230
628.064141
633.162407
636.862533
637.225709
636.555780
640.499293
643.250800
642.746321
641.228061
644.201668
646.056299
644.917546
643.222980
646.891126
649.956168
650.264189
650.079473
654.978582
658.888746
606.618554
615.230764
621.271211
622.438289
621.217083
628.328798
632.771530
632.173560
629.245704
635.339941
638.938183
637.554824
633.855309
638.912186
641.535787
639.409665
635.393363
641.313417
645.290821
644.744356
642.407351
649.636572
654.798777
609.540393
615.527492
620.585994
622.616044
623.583394
628.596555
632.134598
632.428080
631.757329
635.582813
638.141314
637.542079
636.021633
638.891601
640.578287
639.385467
637.704943
641.293387
644.220239
644.484209
644.343229
649.250796
653.112993
610.154685
615.146421
619.919854
622.477957
624.357868
628.594453
631.773951
632.552238
632.758859
635.641424
637.679623
637.428742
636.697924
638.687107
639.961814
639.227519
638.424718
641.039494
643.422833
644.011648
644.640432
648.604047
651.841427
605.158488
611.774734
617.511163
619.888023
620.979267
626.165419
629.911482
630.292046
629.566013
633.273349
635.751161
634.993611
633.251498
636.097048
637.866017
636.629709
634.800692
638.271406
641.086954
641.099501
640.674058
645.700115
649.768257
598.323288
608.043968
615.061406
616.808518
615.912480
623.320155
627.982060
627.532534
624.654746
630.510883
633.815236
632.136627
628.175639
633.197584
635.825259
633.647085
629.505326
635.212642
638.866977
637.863123
635.070432
642.559204
647.959879
603.573948
610.354005
616.281117
618.911240
620.294371
625.661197
629.476764
629.958680
629.356786
633.048302
635.399323
634.588335
632.896147
635.751266
637.475025
636.268608
634.497163
637.886112
640.508367
640.393598
639.933616
644.908941
648.884875
607.009347
612.449548
617.819829
620.905745
623.216361
627.804226
631.261819
632.241187
632.564762
635.397107
637.301917
636.942192
636.157831
638.172220
639.505504
638.818778
638.011846
640.439234
642.522030
642.828875
643.255095
647.138309
650.341993
604.829327
611.667320
617.784451
620.592441
622.090786
627.595276
631.609597
632.224892
631.669981
635.371384
637.778893
636.989479
635.278123
638.206654
640.100512
639.015755
637.274044
640.529727
643.037380
642.814097
642.230709
647.066246
651.006624
600.663775
610.477660
617.754394
619.857373
619.335771
627.010422
631.919973
631.726212
629.077837
634.937694
638.209834
636.556581
632.688807
637.845925
640.654589
638.713386
634.767230
640.182516
643.482842
642.256419
639.344172
646.547653
651.756612
608.257632
615.188465
621.382173
624.306630
625.984905
631.603858
635.649322
636.351534
635.945639
639.711554
642.095939
641.354860
639.792020
642.815237
644.717736
643.692987
642.039074
645.204760
647.476145
647.095781
646.436905
651.171897
654.985552
613.994787
619.720876
625.431016
628.756357
631.271542
636.095348
639.768024
640.935868
641.398332
644.355071
646.361550
646.078523
645.411526
647.626432
649.151002
648.599113
647.826954
650.057399
651.789604
651.746868
651.851430
655.540123
658.656786
614.319887
621.647254
628.165628
631.141681
632.699577
638.428944
642.638369
643.382469
642.905073
646.766856
649.301542
648.578683
646.939386
650.126596
652.249543
651.293302
649.534069
652.585747
654.697138
653.987021
652.926777
657.615049
661.512116
613.511793
623.922518
631.473999
633.552492
632.855619
640.709798
645.745599
645.640271
643.011098
649.043497
652.426176
650.831139
646.972153
652.437217
655.474256
653.679679
649.709613
654.902024
657.751997
655.964397
652.412501
659.483580
664.597891
626.976498
633.460842
639.114929
641.766332
643.298840
648.634642
652.506398
653.386733
653.200369
656.881782
659.223722
658.716459
657.423842
660.440510
662.344820
661.561938
660.070433
662.841564
664.604213
663.916263
662.900302
667.010150
670.285194
639.363312
642.927392
646.858684
649.810566
652.443073
656.221694
659.270211
660.906298
662.073459
664.370230
666.013561
666.386342
666.518237
668.086123
669.224585
669.238794
669.097877
670.449930
671.506278
671.660491
671.976870
674.140057
675.889165
645.883277
648.262850
651.423048
654.398953
657.286780
660.486811
663.229734
665.162122
666.741094
668.564132
669.982208
670.722657
671.307894
672.377807
673.245921
673.582680
673.868506
674.734942
675.543037
676.023243
676.691139
678.087525
679.193306
648.460814
650.925229
653.904356
656.621936
659.347474
662.507881
665.062421
666.838919
668.431533
670.465073
671.943177
672.713815
673.416577
674.707914
675.640949
676.122733
676.810148
678.389662
679.833223
680.914390
682.179154
684.046998
685.254716
640.193326
644.512442
648.694886
651.225479
653.159511
657.239542
660.375992
661.603360
662.206360
665.130143
667.204084
667.439805
667.154277
669.321583
670.819126
670.726437
670.412536
672.948315
675.096795
675.801096
676.304751
679.335828
681.561507
622.918168
632.558325
639.321135
640.889873
639.791989
647.129435
651.769505
651.428637
648.619447
654.845330
658.490309
657.190325
653.486622
658.932907
661.948744
660.235913
656.446633
662.432272
666.350106
665.794416
663.269636
670.039464
674.754187
599.400875
619.854850
629.915912
629.377922
620.030847
635.784652
642.837966
639.888601
628.295207
643.243280
649.425600
645.552263
633.050003
647.200997
652.694067
648.298950
635.530666
650.489794
657.138531
654.264250
643.414597
659.159475
667.341427
609.776870
620.143863
627.426820
628.982889
627.713060
635.362767
640.165023
639.559799
636.433718
642.913172
646.713192
645.161244
641.135926
646.767674
649.835115
647.784477
643.646375
649.929020
654.104534
653.458411
650.893639
658.340640
663.654979
613.352714
619.973958
625.622853
627.811554
628.722655
633.988207
637.833174
638.219116
637.528857
641.544590
644.339035
643.789436
642.218404
645.313967
647.281924
646.160936
644.446351
648.160735
651.213443
651.390206
651.073657
656.152441
660.237970
606.725201
615.453038
621.632715
622.750782
621.408652
628.660640
633.314721
632.867061
630.073979
636.113619
639.761212
638.455619
634.855893
639.828692
642.467359
640.355252
636.364955
642.120700
645.925715
645.058424
642.362112
649.934191
655.418290
592.558350
609.070656
617.127908
615.979065
606.933385
621.742507
628.465088
625.863291
615.430370
629.052566
634.814536
631.456897
620.431832
632.722309
637.276611
632.823815
620.823734
634.414063
640.305501
637.003205
625.908392
642.069558
650.599851
602.848581
611.424991
617.427052
618.485777
617.148161
624.309242
628.834908
628.332258
625.532863
631.484963
635.016087
633.667939
630.068778
634.905237
637.351193
635.130398
631.072594
636.681824
640.309483
639.332649
636.600458
644.159223
649.621874
605.651305
611.888254
617.241192
619.341549
620.256811
625.302358
628.950303
629.264972
628.541382
632.353011
635.002213
634.436618
632.857265
635.609615
637.232604
635.887046
633.990312
637.364454
640.092804
640.027832
639.573490
644.649458
648.786613
598.218773
607.612188
614.383330
615.963799
614.964119
622.107103
626.593665
625.972993
622.976235
628.993716
632.580000
631.169592
627.419662
632.250489
634.705402
632.359668
628.086766
633.703310
637.333849
636.289268
633.485948
640.996121
646.487036
583.424739
601.749729
611.093452
610.872798
602.668244
617.250388
623.798326
620.963262
610.100176
623.996193
629.805491
626.320196
615.056121
627.389885
631.886225
627.203811
614.760849
628.471359
634.303185
630.874882
619.756669
635.742811
644.235062
596.416505
606.036011
613.091678
614.966358
614.248890
621.596067
626.204589
625.694979
622.796803
628.828954
632.361712
630.929466
627.226717
632.102921
634.584197
632.308963
628.094470
633.627962
637.094988
635.934571
633.071635
640.500830
645.905606
601.915953
608.768638
614.862915
617.578391
618.967537
624.419030
628.382529
628.911295
628.310421
632.146026
634.755468
634.147289
632.569422
635.430723
637.213593
636.034642
634.227400
637.380160
639.793036
639.483099
638.862620
643.758161
647.777682
596.813439
606.745923
614.083690
616.069710
615.338071
623.109296
628.135684
627.947089
625.277762
631.256135
634.762420
633.324228
629.631258
634.689160
637.495486
635.641475
631.836737
636.918638
640.006716
638.643396
635.678182
642.880166
648.174661
584.019703
603.137477
613.020057
612.991845
604.584346
620.218114
627.507118
625.272566
615.025089
628.680449
634.354314
630.846010
619.639686
632.338283
637.355269
633.529753
622.370265
634.759548
639.727982
635.927579
624.774782
640.228793
648.435020
599.996904
610.090890
617.603509
619.749480
619.181132
627.086227
632.187313
632.076921
629.511811
635.585419
639.145042
637.786340
634.236789
639.439188
642.347380
640.611873
636.899231
641.863898
644.692734
643.113053
639.996511
647.096441
652.307751
608.248875
615.575398
622.158923
625.199792
626.814323
632.556469
636.747915
637.413966
636.903034
640.958391
643.773489
643.312506
641.898888
645.087380
647.218707
646.337491
644.670691
647.529029
649.442377
648.620466
647.556556
652.280411
656.244152
605.733786
616.478027
624.436654
626.759331
626.184578
634.064585
639.067353
638.678111
635.717655
642.203924
646.110414
644.849631
641.222742
646.714787
649.874080
648.202369
644.347816
649.231265
651.826786
649.736184
645.974025
653.287764
658.694857
595.879296
616.463854
626.977417
627.173910
618.768817
634.326199
641.342198
638.564390
627.249485
642.095681
648.365732
645.012751
633.556454
646.970823
652.356876
648.660898
637.275213
649.607849
654.056155
649.293569
636.567269
652.792002
661.248367
619.161777
628.906744
635.934742
637.976216
637.441986
644.825638
649.426721
649.203335
646.586606
652.793662
656.447827
655.424315
652.198102
657.429964
660.309018
658.838224
655.334424
659.888320
662.126466
660.144430
656.511605
663.151791
667.863479
635.930380
640.348094
644.717257
647.559152
649.834004
654.037533
657.200094
658.510972
659.216587
662.144739
664.214810
664.558364
664.442867
666.550522
667.935459
667.778379
667.250005
668.890797
669.908816
669.616574
669.353912
672.059003
674.185067
643.736993
646.369479
649.694651
652.683377
655.524739
658.821434
661.573652
663.407396
664.917447
666.956911
668.572636
669.398017
670.023270
671.278745
672.243673
672.542257
672.722808
673.588528
674.298098
674.575431
675.068692
676.574630
677.779991
645.845632
648.729270
651.937038
654.564202
657.054686
660.382691
662.994370
664.576640
665.886481
668.105382
669.686521
670.317359
670.792514
672.323048
673.410362
673.802037
674.314590
676.200156
677.868321
678.926995
680.068466
682.255021
683.705638
634.908707
641.043723
645.966471
648.068348
648.803241
654.028023
657.587188
658.212896
657.509665
661.639619
664.210456
663.909022
662.373631
665.801516
667.842694
667.250167
665.718553
669.608471
672.399353
672.717315
672.129777
676.525007
679.527336
605.301178
625.105862
634.708519
634.150639
624.964702
640.352293
647.162359
644.336146
632.998716
647.646203
653.642070
649.945881
637.761432
651.692963
657.093640
652.968613
640.580805
655.301841
661.792706
659.090799
648.480580
663.774854
671.549817
521.184440
603.377746
622.529375
613.930004
546.338297
620.309439
635.479581
623.749066
551.208535
626.997860
641.786141
629.249325
555.730289
630.891926
645.004933
631.770655
556.811249
634.079482
649.736236
638.660420
568.511877
644.178623
662.437653
591.366967
612.140393
622.368945
621.709586
612.188568
628.069513
635.152708
631.996841
620.197804
635.277201
641.524334
637.495647
624.827455
639.090361
644.600231
640.011849
627.067757
642.212787
648.997960
646.057958
635.202108
651.383863
659.929755
605.013402
614.811517
621.685600
622.976146
621.581758
629.129295
633.903871
633.282739
630.229873
636.579525
640.345746
638.833565
634.943546
640.336844
643.223178
641.051777
636.899761
643.017859
647.060480
646.228611
643.552658
651.303954
656.929329
591.540131
608.544818
616.947651
615.795552
606.630993
621.671917
628.574172
625.916596
615.368278
629.181132
635.074730
631.630699
620.476253
632.968048
637.668475
633.136411
621.001303
634.761640
640.746834
637.301603
626.046743
642.509363
651.327011
530.317990
595.528995
610.438415
601.327445
537.427989
607.039478
621.579903
611.269987
546.204558
614.513842
628.086222
617.260726
553.070322
618.478940
630.378049
617.664531
548.680802
619.027817
632.734568
620.607403
549.090453
626.111904
644.996346
587.887633
604.687114
612.878257
611.667616
602.525780
617.458462
624.223129
621.524724
611.000062
624.738135
630.541362
627.096449
615.978205
628.298000
632.760371
628.087362
615.857663
629.414999
635.165423
631.563312
620.238253
636.671979
645.463423
598.011417
607.161817
613.612281
614.836951
613.562037
620.771374
625.296128
624.650880
621.684796
627.797198
631.460978
630.067088
626.350686
631.222073
633.622870
631.172615
626.835158
632.440951
636.012493
634.825014
631.933342
639.657072
645.329379
582.181424
600.584331
609.864781
609.393156
600.920296
615.503510
622.030178
619.025824
608.009549
622.105327
628.118078
624.658726
613.337812
625.739919
630.206754
625.315374
612.651099
626.445185
632.333467
628.782432
617.543565
633.780057
642.518076
515.473391
587.270051
604.416715
596.827422
535.940837
603.169101
617.011377
605.987591
538.640395
609.087606
623.121379
612.214188
547.220282
613.303515
625.179726
611.960833
541.061346
613.005447
626.994253
615.012911
544.360470
620.318012
638.953614
580.153056
598.841063
608.459652
608.316577
600.145787
614.952388
621.614288
618.729630
607.822496
621.953292
627.936294
624.476396
613.225069
625.703629
630.230967
625.449347
612.877967
626.582347
632.299076
628.639021
617.347796
633.480886
642.111209
593.601602
603.626244
610.991282
612.911066
612.136223
619.805037
624.678971
624.260522
621.432313
627.615180
631.293003
629.899146
626.215613
631.277997
633.928099
631.756022
627.636119
632.943830
636.155360
634.744420
631.732463
639.190269
644.678627
579.664159
599.068967
609.102582
608.960568
600.365110
616.098747
623.445088
621.078197
610.685742
624.542557
630.408476
626.907252
615.629764
628.416117
633.443158
629.456966
618.116049
630.580818
635.593777
631.678559
620.419383
636.117921
644.556871
512.756373
587.621452
605.693355
597.868374
533.731630
605.219341
620.527319
610.600037
545.606363
614.188677
627.794707
616.759260
551.447999
618.439497
631.222236
619.980112
555.908031
621.048088
633.158820
620.778658
551.249742
625.390121
643.492561
582.605800
602.235777
612.498950
612.544376
604.121185
620.008435
627.436615
625.139579
614.841351
628.820993
634.771084
631.368864
620.252895
633.229353
638.410601
634.592555
623.374823
635.695254
640.404094
636.226735
624.778905
640.379740
648.744616
599.215504
609.993240
618.021058
620.317192
619.739881
627.785127
632.914254
632.590522
629.772929
636.289238
640.262468
639.046897
635.524133
641.055666
644.198407
642.471677
638.623292
643.512563
646.083100
644.016292
640.413838
647.770244
653.251529
587.135397
608.319638
619.358131
619.690728
611.260123
627.088461
634.261238
631.315421
619.802699
634.977365
641.579861
638.271015
626.765501
640.413621
645.974338
642.197175
630.652425
643.053453
647.494746
642.503923
629.608915
646.204976
655.046682
518.116613
600.024353
619.719879
612.336680
547.968441
619.562505
634.307051
622.757273
551.148624
626.408923
641.562771
630.497265
562.388468
632.762098
646.342732
635.111421
569.431958
635.861465
647.456863
633.142636
556.390479
636.912734
656.202012
601.604434
621.492494
631.448641
631.567105
623.333434
638.478934
645.141348
642.435715
631.420177
646.135393
652.381282
649.381748
638.427160
651.644001
656.832799
653.334874
642.295933
654.223320
658.253884
653.490066
640.902669
656.623272
664.614265
630.675380
636.937766
642.118271
644.632096
645.817657
651.159461
654.748670
655.488993
654.965597
659.221827
661.963573
661.978503
660.821377
664.169245
666.104728
665.523879
663.868077
666.512621
667.823295
666.826791
665.196949
669.279051
672.211809
641.172937
644.254590
647.863807
650.833109
653.509580
657.014037
659.858086
661.545448
662.850313
665.187663
667.043607
667.871217
668.384863
669.919645
671.051143
671.258754
671.215942
672.204864
672.913906
672.953803
673.158060
674.916735
676.343663
645.017826
647.719227
650.901995
653.594265
656.170106
659.345704
661.910775
663.523449
664.905899
666.967875
668.514482
669.199050
669.766290
671.166741
672.253363
672.727962
673.373718
675.156560
676.844813
678.010335
679.269285
681.359884
682.832124
635.743225
640.618226
645.104356
647.535059
649.255141
653.515467
656.666457
657.616092
657.921886
661.046025
663.203808
663.240013
662.739456
665.187459
666.848272
666.642469
666.199118
669.115772
671.532020
672.214345
672.669582
676.122239
678.672051
616.094365
627.218011
634.759337
636.018083
634.184494
642.230381
647.164206
646.244140
642.567674
649.545947
653.579124
651.791955
647.307179
653.581947
657.052275
654.919857
650.417141
657.345142
661.854284
661.030181
657.965464
665.752974
671.202055
589.725929
613.079654
624.444221
623.253880
612.202935
629.657444
637.386285
633.452073
619.968653
636.706021
643.679996
638.915342
624.599962
640.604397
646.936478
641.690941
627.142388
644.078860
651.720570
648.190513
635.821196
653.637003
663.101922
602.240087
614.185062
622.259271
623.471605
621.459947
629.897728
635.025773
633.832181
629.853348
637.159600
641.355245
639.278293
634.456073
640.950085
644.433154
641.881345
636.962427
644.180547
648.873171
647.844084
644.680065
653.231996
659.357034
607.165395
614.710839
620.820601
622.788203
623.311794
629.027485
633.068598
633.097382
631.987475
636.459883
639.465046
638.591043
636.629007
640.174192
642.326158
640.854797
638.714303
642.902339
646.181917
646.047181
645.399200
651.214157
655.913374
599.985288
609.977375
616.728105
617.420886
615.317691
623.363094
628.447096
627.559698
624.050792
630.871402
634.919951
633.180314
628.880031
634.567760
637.503582
634.840099
630.015128
636.485299
640.583327
639.101769
635.590873
644.304420
650.723523
584.202518
602.955193
611.873259
609.939645
599.242583
615.737723
623.245253
619.914572
607.929536
623.216018
629.722994
625.643907
613.090449
626.914604
632.035821
626.652953
612.875761
628.024686
634.462127
630.090168
617.147777
635.473678
645.457116
596.319398
606.107681
612.615423
613.246969
611.193526
619.143235
624.060435
623.135482
619.685038
626.451948
630.392604
628.650373
624.402424
629.927897
632.594292
629.779541
624.870829
631.126901
634.942572
633.295204
629.733279
638.408396
644.764807
600.017262
607.075910
612.809520
614.667125
615.221083
620.692298
624.523506
624.529870
623.450617
627.782762
630.739075
629.950646
628.049431
631.181298
632.875616
631.085294
628.656560
632.358167
635.164196
634.646503
633.753578
639.520526
644.262427
591.599260
602.339062
609.778211
611.017343
609.328668
617.179341
621.973668
620.822419
617.062034
623.977310
628.132304
626.408740
622.013164
627.545537
630.232909
627.238000
622.025596
628.337234
632.277121
630.641246
627.035328
635.602358
641.954579
574.779459
595.584565
606.006050
605.170862
595.456152
611.577593
618.718130
614.979887
602.433769
618.163803
624.929778
620.857054
608.121048
622.018008
627.054769
621.358846
607.039527
622.388830
628.889120
624.522909
611.661323
629.688056
639.516595
589.516963
600.516903
608.254249
609.830952
608.489563
616.568209
621.465808
620.438676
616.830308
623.789756
627.888584
626.172469
621.893998
627.512896
630.236656
627.361360
622.281183
628.515294
632.251991
630.512549
626.888618
635.350641
641.552838
595.710023
603.522217
6
