# Supplementary material for: A computational model of spatio-temporal cardiac intracellular calcium handling with realistic structure and spatial flux distribution from sarcoplasmic reticulum and t-tubule reconstructions
Source: PLoS Comput Biol. 2017 Aug 31;13(8):e1005714. doi: 10.1371/journal.pcbi.1005714 (PMC5597258; doi:10.1371/journal.pcbi.1005714)
Supplement: S1 Code — Code provided in C/C++ and includes the structural datasets used in this study. Documentation is provided on use of and updating the code. Updates may also be available on Michael Colman’s website, http://www.physicsoftheheart.com and github repository: https://github.com/michaelcolman/CODE---PLOS-Comp-Biol-2017-Model-SR. (ZIP) [file pcbi.1005714.s001.zip › PLOS_SR_Clean/Spatial_diff_out/CaSR_output_0040.vtk]

# vtk DataFile Version 3.0
vtk output
ASCII
DATASET STRUCTURED_POINTS
DIMENSIONS 26 26 52
SPACING 1 1 1
ORIGIN 0 0 0
POINT_DATA 35152
SCALARS ImageFile float 1
LOOKUP_TABLE default
-100 -100 -100 -100 -100 -100 -100 -100 -100 -100 -100 -100 -100 -100 -100 -100 -100 -100 -100 -100 -100 -100 -100 -100 -100 -100 
-100 -100 -100 -100 -100 -100 -100 -100 -100 -100 -100 -100 -100 -100 -100 -100 -100 -100 -100 -100 -100 -100 -100 -100 -100 -100 
-100 -100 -100 -100 -100 -100 -100 -100 -100 -100 -100 -100 -100 -100 -100 -100 -100 -100 -100 -100 -100 -100 -100 -100 -100 -100 
-100 -100 -100 -100 -100 -100 -100 -100 -100 -100 -100 -100 -100 -100 -100 -100 -100 -100 -100 -100 -100 -100 -100 -100 -100 -100 
-100 -100 -100 -100 -100 -100 -100 -100 -100 -100 -100 -100 -100 -100 -100 -100 -100 -100 -100 -100 -100 -100 -100 -100 -100 -100 
-100 -100 -100 -100 -100 -100 -100 -100 -100 -100 -100 -100 -100 -100 -100 -100 -100 -100 -100 -100 -100 -100 -100 -100 -100 -100 
-100 -100 -100 -100 -100 -100 -100 -100 -100 -100 -100 -100 -100 -100 -100 -100 -100 -100 -100 -100 -100 -100 -100 -100 -100 -100 
-100 -100 -100 -100 -100 -100 -100 -100 -100 -100 -100 -100 -100 -100 -100 -100 -100 -100 -100 -100 -100 -100 -100 -100 -100 -100 
-100 -100 -100 -100 -100 -100 -100 -100 -100 -100 -100 -100 -100 -100 -100 -100 -100 -100 -100 -100 -100 -100 -100 -100 -100 -100 
-100 -100 -100 -100 -100 -100 -100 -100 -100 -100 -100 -100 -100 -100 -100 -100 -100 -100 -100 -100 -100 -100 -100 -100 -100 -100 
-100 -100 -100 -100 -100 -100 -100 -100 -100 -100 -100 -100 -100 -100 -100 -100 -100 -100 -100 -100 -100 -100 -100 -100 -100 -100 
-100 -100 -100 -100 -100 -100 -100 -100 -100 -100 -100 -100 -100 -100 -100 -100 -100 -100 -100 -100 -100 -100 -100 -100 -100 -100 
-100 -100 -100 -100 -100 -100 -100 -100 -100 -100 -100 -100 -100 -100 -100 -100 -100 -100 -100 -100 -100 -100 -100 -100 -100 -100 
-100 -100 -100 -100 -100 -100 -100 -100 -100 -100 -100 -100 -100 -100 -100 -100 -100 -100 -100 -100 -100 -100 -100 -100 -100 -100 
-100 -100 -100 -100 -100 -100 -100 -100 -100 -100 -100 -100 -100 -100 -100 -100 -100 -100 -100 -100 -100 -100 -100 -100 -100 -100 
-100 -100 -100 -100 -100 -100 -100 -100 -100 -100 -100 -100 -100 -100 -100 -100 -100 -100 -100 -100 -100 -100 -100 -100 -100 -100 
-100 -100 -100 -100 -100 -100 -100 -100 -100 -100 -100 -100 -100 -100 -100 -100 -100 -100 -100 -100 -100 -100 -100 -100 -100 -100 
-100 -100 -100 -100 -100 -100 -100 -100 -100 -100 -100 -100 -100 -100 -100 -100 -100 -100 -100 -100 -100 -100 -100 -100 -100 -100 
-100 -100 -100 -100 -100 -100 -100 -100 -100 -100 -100 -100 -100 -100 -100 -100 -100 -100 -100 -100 -100 -100 -100 -100 -100 -100 
-100 -100 -100 -100 -100 -100 -100 -100 -100 -100 -100 -100 -100 -100 -100 -100 -100 -100 -100 -100 -100 -100 -100 -100 -100 -100 
-100 -100 -100 -100 -100 -100 -100 -100 -100 -100 -100 -100 -100 -100 -100 -100 -100 -100 -100 -100 -100 -100 -100 -100 -100 -100 
-100 -100 -100 -100 -100 -100 -100 -100 -100 -100 -100 -100 -100 -100 -100 -100 -100 -100 -100 -100 -100 -100 -100 -100 -100 -100 
-100 -100 -100 -100 -100 -100 -100 -100 -100 -100 -100 -100 -100 -100 -100 -100 -100 -100 -100 -100 -100 -100 -100 -100 -100 -100 
-100 -100 -100 -100 -100 -100 -100 -100 -100 -100 -100 -100 -100 -100 -100 -100 -100 -100 -100 -100 -100 -100 -100 -100 -100 -100 
-100 -100 -100 -100 -100 -100 -100 -100 -100 -100 -100 -100 -100 -100 -100 -100 -100 -100 -100 -100 -100 -100 -100 -100 -100 -100 
-100 -100 -100 -100 -100 -100 -100 -100 -100 -100 -100 -100 -100 -100 -100 -100 -100 -100 -100 -100 -100 -100 -100 -100 -100 -100 
-100 -100 -100 -100 -100 -100 -100 -100 -100 -100 -100 -100 -100 -100 -100 -100 -100 -100 -100 -100 -100 -100 -100 -100 -100 -100 
-100 -100 -100 -100 -100 -100 -100 -100 -100 -100 -100 -100 -100 -100 -100 -100 -100 -100 -100 -100 -100 -100 -100 -100 -100 -100 
-100 -100 -100 -100 -100 -100 -100 -100 -100 -100 -100 -100 -100 -100 -100 -100 -100 -100 -100 -100 -100 -100 -100 -100 -100 -100 
-100 -100 -100 -100 -100 -100 -100 -100 -100 -100 -100 -100 -100 -100 -100 -100 -100 -100 -100 -100 -100 -100 -100 -100 -100 -100 
-100 -100 -100 -100 -100 -100 -100 -100 -100 -100 -100 -100 -100 -100 -100 -100 -100 -100 -100 -100 -100 -100 -100 -100 -100 -100 
-100 -100 -100 -100 -100 -100 -100 -100 -100 -100 -100 -100 -100 -100 -100 -100 -100 -100 -100 -100 -100 -100 -100 -100 -100 -100 
-100 -100 -100 -100 -100 -100 -100 -100 -100 -100 -100 -100 -100 -100 -100 -100 -100 -100 -100 -100 -100 -100 -100 -100 -100 -100 
-100 -100 -100 -100 -100 -100 -100 -100 -100 -100 -100 -100 -100 -100 -100 -100 -100 -100 -100 -100 -100 -100 -100 -100 -100 -100 
-100 -100 -100 -100 -100 -100 -100 -100 -100 -100 -100 -100 -100 -100 -100 -100 -100 -100 -100 -100 -100 -100 -100 -100 -100 -100 
-100 -100 -100 -100 -100 -100 -100 -100 -100 -100 -100 -100 -100 -100 -100 -100 -100 -100 -100 -100 -100 -100 -100 -100 -100 -100 
-100 -100 -100 -100 -100 -100 -100 -100 -100 -100 -100 -100 -100 -100 -100 -100 -100 -100 -100 -100 -100 -100 -100 -100 -100 -100 
-100 -100 -100 -100 -100 -100 -100 -100 -100 -100 -100 -100 -100 -100 -100 -100 -100 -100 -100 -100 -100 -100 -100 -100 -100 -100 
-100 -100 -100 -100 -100 -100 -100 -100 -100 -100 -100 -100 -100 -100 -100 -100 -100 -100 -100 -100 -100 -100 -100 -100 -100 -100 
-100 -100 -100 -100 -100 -100 -100 -100 -100 -100 -100 -100 -100 -100 -100 -100 -100 -100 -100 -100 -100 -100 -100 -100 -100 -100 
-100 -100 -100 -100 -100 -100 -100 -100 -100 -100 -100 -100 -100 -100 -100 -100 -100 -100 -100 -100 -100 -100 -100 -100 -100 -100 
-100 -100 -100 -100 -100 -100 -100 -100 -100 -100 -100 -100 -100 -100 -100 -100 -100 -100 -100 -100 -100 -100 -100 -100 -100 -100 
-100 -100 -100 -100 -100 -100 -100 -100 -100 -100 -100 -100 -100 -100 -100 -100 -100 -100 -100 -100 -100 -100 -100 -100 -100 -100 
-100 -100 -100 -100 -100 -100 -100 -100 -100 -100 -100 -100 -100 -100 -100 -100 -100 -100 -100 -100 -100 -100 -100 -100 -100 -100 
-100 -100 -100 -100 -100 -100 -100 -100 -100 -100 -100 -100 -100 -100 -100 -100 -100 -100 -100 -100 -100 -100 -100 -100 -100 -100 
-100 -100 -100 -100 -100 -100 -100 -100 -100 -100 -100 -100 -100 -100 -100 -100 -100 -100 -100 -100 -100 -100 -100 -100 -100 -100 
-100 -100 -100 -100 -100 -100 -100 -100 -100 -100 -100 -100 -100 -100 -100 -100 -100 -100 -100 -100 -100 -100 -100 -100 -100 -100 
-100 -100 -100 -100 -100 -100 -100 -100 -100 -100 -100 -100 -100 -100 -100 -100 -100 -100 -100 -100 -100 -100 -100 -100 -100 -100 
-100 -100 -100 -100 -100 -100 -100 -100 -100 -100 -100 -100 -100 -100 -100 -100 -100 -100 -100 -100 -100 -100 -100 -100 -100 -100 
-100 -100 -100 -100 -100 -100 -100 -100 -100 -100 -100 -100 -100 -100 -100 -100 -100 -100 -100 -100 -100 -100 -100 -100 -100 -100 
-100 -100 -100 -100 -100 -100 -100 -100 -100 -100 -100 -100 -100 -100 -100 -100 -100 -100 -100 -100 -100 -100 -100 -100 -100 -100 
-100 -100 -100 -100 -100 -100 -100 -100 -100 -100 -100 -100 -100 -100 -100 -100 -100 -100 -100 -100 -100 -100 -100 -100 -100 -100 
-100 -100 -100 -100 -100 -100 -100 -100 -100 -100 -100 -100 -100 -100 -100 -100 -100 -100 -100 -100 -100 -100 -100 -100 -100 -100 
-100 -100 -100 -100 -100 -100 -100 -100 -100 -100 -100 -100 -100 -100 -100 -100 -100 -100 -100 -100 -100 -100 -100 -100 -100 -100 
-100 -100 547.538584 548.083363 548.968487 550.110191 551.462744 552.902438 554.303005 555.699026 557.135221 558.568772 559.925279 561.282710 562.731161 564.231980 565.676171 567.081982 568.457690 569.735452 570.825667 571.773356 572.622683 573.299106 573.651107 -100 
-100 -100 546.080182 546.789292 547.836320 549.035681 550.394966 551.896946 553.341006 554.706219 556.090559 557.557765 558.944366 560.263339 561.660905 563.209302 564.701792 566.087220 567.424173 568.746571 569.882919 570.816319 571.645579 572.405150 572.845469 -100 
-100 -100 543.374172 544.368685 545.671919 546.948690 548.295545 549.925905 551.459592 552.766071 554.042987 555.592336 557.040253 558.275523 559.549804 561.202244 562.796373 564.141613 565.393232 566.814898 568.039607 568.937168 569.708877 570.632351 571.236917 -100 
-100 -100 540.279788 541.533537 543.038016 544.364019 545.687260 547.466977 549.095333 550.361886 551.539141 553.189254 554.683453 555.827605 556.965045 558.730279 560.407238 561.711519 562.876617 564.418721 565.730651 566.601169 567.312801 568.410675 569.157959 -100 
-100 -100 537.969440 539.113063 540.588941 541.981839 543.425729 545.189304 546.836294 548.194762 549.487040 551.059293 552.496301 553.665517 554.875762 556.531822 558.142159 559.476957 560.730416 562.221591 563.529905 564.486628 565.328627 566.377677 567.084489 -100 
-100 -100 535.740406 536.800505 538.233996 539.651725 541.159278 542.941185 544.635522 546.082893 547.458168 548.990467 550.387648 551.563832 552.795025 554.375522 555.929607 557.264899 558.554079 560.029471 561.355655 562.383738 563.310493 564.345016 565.031511 -100 
-100 -100 533.267069 534.408636 535.885223 537.277089 538.744711 540.624079 542.417291 543.893026 545.254096 546.830544 548.239958 549.357260 550.502042 552.111445 553.679628 554.958095 556.178617 557.723926 559.121792 560.156783 561.066255 562.193381 562.958812 -100 
-100 -100 531.020705 532.296035 533.827078 535.165175 536.539952 538.528346 540.397265 541.857137 543.158421 544.820202 546.264766 547.318079 548.350563 550.041537 551.640035 552.845736 553.958617 555.604054 557.070150 558.079463 558.922752 560.175568 561.031302 -100 
-100 -100 529.899592 531.019912 532.467399 533.836694 535.293789 537.164271 538.946626 540.424483 541.808376 543.410833 544.839948 545.979088 547.132112 548.712045 550.224387 551.452782 552.647513 554.188149 555.596008 556.659237 557.606834 558.761273 559.534671 -100 
-100 -100 529.079047 530.104163 531.502125 532.898008 534.391207 536.165513 537.855051 539.304144 540.709660 542.296795 543.750016 544.973569 546.209390 547.726683 549.176634 550.404219 551.622857 553.089837 554.450146 555.534378 556.526030 557.620133 558.340342 -100 
-100 -100 528.112203 529.213164 530.663123 532.054203 533.500488 535.272727 536.929214 538.289991 539.612449 541.273711 542.812893 544.053982 545.260216 546.811432 548.263673 549.425825 550.556967 552.041575 553.413785 554.453555 555.385025 556.533692 557.309687 -100 
-100 -100 527.316078 528.550951 530.073666 531.442953 532.813887 534.639533 536.295394 537.565936 538.777390 540.548193 542.170206 543.394825 544.523009 546.146244 547.610679 548.683694 549.685979 551.230063 552.626849 553.601577 554.433213 555.679342 556.529404 -100 
-100 -100 527.438605 528.551273 530.021421 531.437737 532.897478 534.649926 536.262351 537.582802 538.897543 540.583591 542.162277 543.443629 544.661429 546.171637 547.543665 548.618439 549.674776 551.099010 552.422786 553.431918 554.346890 555.477675 556.235878 -100 
-100 -100 527.716043 528.771953 530.227576 531.689097 533.213018 534.952421 536.571670 537.950181 539.331823 540.979641 542.536558 543.841200 545.084429 546.512484 547.807447 548.853743 549.905836 551.254981 552.536110 553.562973 554.511654 555.571536 556.271519 -100 
-100 -100 527.781566 528.949521 530.491346 531.970266 533.484053 535.304640 536.993519 538.377926 539.731453 541.444886 543.047193 544.316041 545.481725 546.917885 548.192034 549.139453 550.072548 551.443413 552.746629 553.729904 554.610913 555.713522 556.462292 -100 
-100 -100 528.030640 529.356113 530.990512 532.462301 533.929944 535.869622 537.641116 539.016042 540.311340 542.139580 543.804349 545.026218 546.087053 547.580629 548.854359 549.690144 550.464174 551.888340 553.204576 554.103385 554.864098 556.044701 556.857041 -100 
-100 -100 529.281332 530.468582 532.034954 533.549038 535.121427 537.019384 538.795363 540.273973 541.710804 543.476061 545.103619 546.380443 547.532209 548.920594 550.119755 550.979031 551.812620 553.063787 554.237188 555.105706 555.900112 556.940263 557.649916 -100 
-100 -100 530.684028 531.787498 533.303142 534.832953 536.457709 538.348941 540.152385 541.720396 543.256291 545.002072 546.618877 547.941045 549.148884 550.481190 551.639112 552.515753 553.364371 554.475919 555.509383 556.306643 557.069549 558.007718 558.646118 -100 
-100 -100 531.799908 532.983065 534.531122 536.023784 537.597484 539.557231 541.433828 543.025288 544.557122 546.372205 548.039069 549.356966 550.533369 551.901288 553.076387 553.913613 554.680445 555.754096 556.712594 557.378009 558.007332 558.958458 559.632359 -100 
-100 -100 532.988772 534.269652 535.820676 537.227957 538.695105 540.734485 542.666545 544.246825 545.731532 547.645140 549.365131 550.661446 551.777679 553.219864 554.423403 555.208762 555.870917 556.964423 557.879348 558.414603 558.884333 559.883837 560.595152 -100 
-100 -100 535.019138 536.024785 537.357647 538.725704 540.253247 542.158257 544.007484 545.651966 547.261036 549.083298 550.738620 552.095518 553.324094 554.677123 555.819585 556.662784 557.422668 558.385553 559.192559 559.748381 560.286111 561.088466 561.631616 -100 
-100 -100 536.796143 537.527612 538.641437 539.973192 541.531806 543.312533 545.084233 546.782743 548.477501 550.213459 551.807923 553.221168 554.535689 555.813520 556.907549 557.815696 558.660640 559.528409 560.265144 560.865541 561.453001 562.078977 562.466433 -100 
-100 -100 537.700876 538.314095 539.341442 540.654337 542.204237 543.924736 545.670250 547.390519 549.104310 550.799303 552.375958 553.814358 555.152564 556.398322 557.483949 558.426037 559.297882 560.128440 560.850575 561.475778 562.066053 562.606814 562.929123 -100 
-100 -100 -100 -100 -100 -100 -100 -100 -100 -100 -100 -100 -100 -100 -100 -100 -100 -100 -100 -100 -100 -100 -100 -100 -100 -100 
-100 -100 -100 -100 -100 -100 -100 -100 -100 -100 -100 -100 -100 -100 -100 -100 -100 -100 -100 -100 -100 -100 -100 -100 -100 -100 
-100 -100 -100 -100 -100 -100 -100 -100 -100 -100 -100 -100 -100 -100 -100 -100 -100 -100 -100 -100 -100 -100 -100 -100 -100 -100 
-100 -100 546.069152 546.777979 547.824126 549.021003 550.374813 551.868336 553.302644 554.659606 556.040260 557.509429 558.902624 560.230446 561.635906 563.188935 564.681426 566.061067 567.386030 568.691078 569.806751 570.719458 571.531706 572.279495 572.713597 -100 
-100 -100 544.007217 545.035506 546.343732 547.588371 548.888150 550.515913 552.039361 553.310105 554.550073 556.125713 557.598109 558.827880 560.083652 561.772862 563.389648 564.716360 565.927590 567.348860 568.557425 569.405613 570.120757 571.050917 571.669322 -100 
-100 -100 540.089608 541.822370 543.598583 544.848992 545.937418 547.914558 549.630452 550.702039 551.585475 553.479554 555.122959 556.110535 556.970126 559.039977 560.921277 562.112906 563.021438 564.772495 566.181270 566.858916 567.280837 568.659413 569.651008 -100 
-100 -100 535.593837 538.236549 540.469557 541.643607 542.314092 544.852652 546.818055 547.662049 547.985819 550.430291 552.283393 552.966153 553.180261 555.871653 558.052676 559.053908 559.454175 561.756500 563.417421 563.882862 563.790338 565.839308 567.237389 -100 
-100 -100 534.141078 536.096166 538.099068 539.464745 540.631541 542.786149 544.655866 545.770507 546.643068 548.580647 550.221415 551.105248 551.857601 553.962382 555.890009 557.052273 557.932603 559.790853 561.317926 562.042872 562.516296 564.074049 565.223767 -100 
-100 -100 532.351450 533.960349 535.792598 537.214518 538.569908 540.624681 542.514313 543.829942 544.968488 546.695803 548.208026 549.171866 550.114298 551.958642 553.730254 554.941574 555.995101 557.703990 559.201598 560.088815 560.813944 562.190804 563.214965 -100 
-100 -100 529.346209 531.257502 533.202499 534.489166 535.615459 537.967758 540.077594 541.393859 542.398547 544.302096 545.862347 546.651229 547.310616 549.364106 551.227916 552.288179 553.090347 555.062898 556.732710 557.557308 558.103279 559.767197 560.992386 -100 
-100 -100 526.100263 528.696833 530.872014 531.922152 532.489257 535.423717 537.808295 538.988762 539.558027 541.926778 543.644688 544.160707 544.205996 546.829294 548.907211 549.717344 549.942704 552.489095 554.412833 555.047034 555.075198 557.347227 558.901656 -100 
-100 -100 525.988064 527.866022 529.771577 531.030471 532.143363 534.487669 536.591739 537.911565 538.935796 540.873381 542.468371 543.285487 543.949610 545.964403 547.763599 548.762448 549.529324 551.502874 553.195839 554.055346 554.639896 556.336546 557.578135 -100 
-100 -100 525.720976 527.252786 529.008996 530.386446 531.722653 533.767118 535.650282 536.965642 538.129489 539.933749 541.533679 542.565261 543.519000 545.274556 546.907520 547.979959 548.944869 550.662345 552.218541 553.176406 553.972951 555.422862 556.492431 -100 
-100 -100 524.360941 526.170937 528.063568 529.385731 530.548187 532.700185 534.562930 535.656959 536.537156 538.614044 540.417259 541.425392 542.211827 544.154380 545.848228 546.769497 547.481981 549.377443 551.013778 551.842794 552.412983 554.100473 555.339731 -100 
-100 -100 522.693732 525.144712 527.287623 528.458866 529.171833 531.740422 533.711828 534.508355 534.797454 537.459755 539.540807 540.387336 540.669265 543.115084 544.975451 545.632263 545.765906 548.164196 549.990020 550.581138 550.598497 552.858298 554.405786 -100 
-100 -100 523.711349 525.538170 527.462383 528.821172 530.000293 532.121415 533.925316 534.964777 535.826678 537.937500 539.799453 540.861493 541.663476 543.557286 545.159494 545.978524 546.602898 548.438726 550.035276 550.838574 551.391362 553.060760 554.285629 -100 
-100 -100 524.401738 525.970841 527.802683 529.272618 530.657541 532.631246 534.389341 535.584464 536.697897 538.590791 540.338127 541.495873 542.485876 544.129121 545.565677 546.417404 547.190018 548.797049 550.290502 551.205910 551.968331 553.381693 554.427650 -100 
-100 -100 523.936731 525.868214 527.897120 529.326607 530.556789 532.764457 534.658066 535.776493 536.698493 538.822037 540.686420 541.730965 542.481626 544.290188 545.759785 546.395948 546.845261 548.678957 550.304121 551.116435 551.659475 553.295536 554.500272 -100 
-100 -100 523.200757 525.851523 528.175338 529.464550 530.256844 532.981079 535.100762 536.034043 536.447263 539.135113 541.231275 542.066571 542.274851 544.572077 546.187045 546.501938 546.277908 548.674554 550.515788 551.088791 551.073224 553.252375 554.750261 -100 
-100 -100 525.430049 527.397366 529.468854 530.940613 532.228618 534.524940 536.523898 537.750022 538.761175 540.934364 542.823553 543.878645 544.616267 546.371609 547.761856 548.307023 548.651720 550.356867 551.843526 552.529703 552.975121 554.550153 555.723607 -100 
-100 -100 527.326764 528.986918 530.913206 532.457783 533.938425 536.094782 538.077680 539.499491 540.795549 542.775630 544.570444 545.756256 546.727184 548.257566 549.536305 550.213070 550.781916 552.127080 553.340046 553.994844 554.549894 555.847217 556.841691 -100 
-100 -100 527.964556 529.966325 532.030893 533.460776 534.723324 537.124618 539.275399 540.670229 541.826728 544.027598 545.943240 547.069330 547.880188 549.583924 550.942135 551.520279 551.870396 553.300674 554.461909 554.858145 555.078197 556.588037 557.745476 -100 
-100 -100 528.279147 530.965767 533.229413 534.415653 535.136407 538.051343 540.427180 541.670680 542.378763 545.086056 547.209292 548.179407 548.552841 550.711430 552.236623 552.613729 552.453799 554.299214 555.540127 555.600238 555.165252 557.222773 558.658772 -100 
-100 -100 531.766418 533.516745 535.310280 536.608161 537.833538 540.147055 542.252494 543.724579 544.988926 547.166148 549.046230 550.230350 551.122730 552.786283 554.099370 554.717340 555.097744 556.381222 557.358923 557.658205 557.802861 559.112154 560.086888 -100 
-100 -100 534.806319 535.840114 537.173562 538.513774 540.008542 541.940249 543.813267 545.453714 547.047742 548.902826 550.579924 551.927879 553.134683 554.507574 555.655790 556.471594 557.188740 558.150988 558.941171 559.445695 559.924842 560.739406 561.302476 -100 
-100 -100 536.280654 537.013932 538.136714 539.475075 541.034725 542.822435 544.607443 546.312884 548.007730 549.747454 551.349245 552.763305 554.072040 555.346042 556.438249 557.338066 558.168018 559.023644 559.752277 560.339907 560.911139 561.531242 561.923648 -100 
-100 -100 -100 -100 -100 -100 -100 -100 -100 -100 -100 -100 -100 -100 -100 -100 -100 -100 -100 -100 -100 -100 -100 -100 -100 -100 
-100 -100 -100 -100 -100 -100 -100 -100 -100 -100 -100 -100 -100 -100 -100 -100 -100 -100 -100 -100 -100 -100 -100 -100 -100 -100 
-100 -100 -100 -100 -100 -100 -100 -100 -100 -100 -100 -100 -100 -100 -100 -100 -100 -100 -100 -100 -100 -100 -100 -100 -100 -100 
-100 -100 543.340114 544.334025 545.635210 546.905154 548.235430 549.838898 551.341107 552.620965 553.886189 555.442504 556.912304 558.176303 559.475972 561.143372 562.738284 564.066623 565.281935 566.650061 567.810584 568.644265 569.364263 570.252539 570.838430 -100 
-100 -100 540.069486 541.801915 543.577105 544.823402 545.900643 547.858179 549.550606 550.602367 551.477032 553.376602 555.036524 556.045147 556.923101 559.003536 560.885577 562.066236 562.950414 564.664344 566.028223 566.661431 567.047777 568.403290 569.383325 -100 
-100 -100 532.973461 536.919378 539.765565 540.719263 540.682496 543.922392 546.156109 546.556435 546.020029 549.269197 551.488126 551.756274 551.081686 554.709542 557.366361 558.063264 557.684593 560.708718 562.649670 562.667770 561.718623 564.655842 566.628017 -100 
-100 -100 522.609418 531.263573 535.564057 535.774269 532.495340 539.146930 542.344534 541.663121 537.368210 544.346760 547.564701 546.577848 541.725095 549.510183 553.430076 553.210743 549.344659 555.915550 558.868371 557.818426 553.126337 560.048790 563.508590 -100 
-100 -100 526.104296 530.423395 533.592110 534.640353 534.627295 538.138777 540.599859 541.021394 540.417519 543.765662 546.002684 546.092813 545.220242 548.959343 551.718770 552.343074 551.868087 555.086087 557.211329 557.247069 556.299662 559.527367 561.759791 -100 
-100 -100 526.002444 528.889384 531.483963 532.763485 533.588229 536.363272 538.674613 539.660292 540.162350 542.486010 544.285999 544.757309 544.926078 547.525737 549.777512 550.663323 551.059211 553.437579 555.319061 555.837783 555.945055 558.183989 559.912709 -100 
-100 -100 521.227019 525.386729 528.375430 529.157322 528.861555 532.845628 535.776200 536.591545 536.310976 539.475696 541.510455 541.418854 540.377899 544.080948 546.743503 547.141438 546.401838 549.943784 552.352438 552.526267 551.628836 555.043040 557.395049 -100 
-100 -100 512.970610 521.282855 525.301897 524.977194 520.766346 528.702753 532.816940 532.858245 529.382479 535.777259 538.602999 537.272035 532.035135 539.864991 543.644777 542.943696 538.246776 545.754211 549.289858 548.452043 543.728145 551.131676 554.867339 -100 
-100 -100 517.877926 521.978811 524.905913 525.649668 525.338666 529.316376 532.244861 533.063363 532.800043 536.012037 538.100063 538.050273 537.017634 540.666167 543.244747 543.562630 542.776838 546.333066 548.784906 549.006768 548.154067 551.610085 553.986278 -100 
-100 -100 519.450435 522.165203 524.609979 525.812896 526.614949 529.375101 531.674438 532.644279 533.153882 535.598979 537.539366 538.126662 538.339129 540.796653 542.845362 543.532994 543.800335 546.231419 548.220485 548.836509 549.025088 551.363464 553.155122 -100 
-100 -100 516.648568 520.517763 523.395437 524.337189 524.324328 527.804104 530.224648 530.556232 529.859737 533.490809 536.021747 536.369011 535.674821 539.079913 541.444494 541.674547 540.881633 544.285286 546.631175 546.805787 545.940119 549.375538 551.742338 -100 
-100 -100 510.502273 518.168320 522.062849 522.190362 519.006131 525.604782 528.743206 527.845202 523.145925 530.762964 534.466336 533.898723 529.570258 536.616822 539.922795 539.060060 534.455883 541.581948 544.921187 544.017978 539.301445 546.660765 550.378387 -100 
-100 -100 516.034494 519.926689 522.851414 523.851307 523.868571 527.297802 529.629937 529.877490 529.143175 532.824665 535.443236 535.870055 535.204667 538.545744 540.794894 540.897476 539.996571 543.341835 545.655668 545.809484 544.927174 548.341911 550.694095 -100 
-100 -100 518.205795 520.967075 523.522077 524.881415 525.790458 528.403906 530.478791 531.232350 531.621552 534.221024 536.395204 537.192400 537.501986 539.790132 541.565112 541.958587 541.976497 544.318637 546.273460 546.868203 547.036438 549.327616 551.087206 -100 
-100 -100 515.959500 520.115822 523.232530 524.314814 524.349436 527.929438 530.398046 530.771476 530.156856 533.797907 536.379862 536.771560 536.040306 539.277686 541.331472 541.111014 539.835037 543.368943 545.844793 546.081972 545.243914 548.597092 550.909065 -100 
-100 -100 510.289169 518.618369 522.884294 523.136083 519.879650 526.836336 530.228287 529.569935 525.184628 532.647855 536.287439 535.678587 531.239353 538.116091 541.062913 539.544375 533.911294 541.682215 545.336705 544.558886 539.953885 547.124509 550.749182 -100 
-100 -100 517.441023 521.662457 524.846439 525.977293 526.067576 529.755659 532.355763 532.860569 532.350460 536.035114 538.637707 539.045223 538.306492 541.478237 543.440084 543.122371 541.736361 545.125040 547.443205 547.534027 546.582646 549.878542 552.167513 -100 
-100 -100 521.027745 523.982230 526.696937 528.131073 529.108741 531.973028 534.350783 535.407445 536.043203 538.695315 540.893315 541.739664 542.065937 544.194589 545.770315 545.980334 545.798943 547.827680 549.442172 549.717196 549.630803 551.827201 553.557043 -100 
-100 -100 519.889325 524.289526 527.510806 528.539995 528.484578 532.421531 535.298857 536.101286 535.884157 539.493366 542.084718 542.644332 542.142337 545.122478 547.020110 546.888944 545.786001 548.574382 550.310483 549.918090 548.556289 551.910800 554.256555 -100 
-100 -100 515.146670 523.945133 528.251157 528.255177 524.504302 532.107674 536.021696 535.953786 532.326519 539.416196 542.972411 542.697713 538.979467 545.197189 547.946868 546.865723 542.277341 548.434670 550.928381 549.246773 543.663864 551.158360 554.889345 -100 
-100 -100 524.641799 528.635334 531.478691 532.375493 532.319242 536.094866 538.890080 539.823304 539.785863 543.297543 545.804212 546.465434 546.114167 548.989516 550.811048 550.787606 549.800531 552.358624 553.848464 553.390582 552.002169 555.051009 557.120250 -100 
-100 -100 530.960053 532.694444 534.467063 535.761501 537.000834 539.325623 541.437154 542.924341 544.209547 546.395967 548.274125 549.460636 550.358189 552.014301 553.308068 553.909394 554.275125 555.530605 556.469658 556.739219 556.867594 558.159631 559.116716 -100 
-100 -100 533.670906 534.653281 535.964788 537.335988 538.879851 540.803787 542.673445 544.340837 545.971061 547.806432 549.467095 550.828098 552.057356 553.399292 554.519407 555.337016 556.067892 556.991258 557.751670 558.264191 558.768549 559.548781 560.083159 -100 
-100 -100 -100 -100 -100 -100 -100 -100 -100 -100 -100 -100 -100 -100 -100 -100 -100 -100 -100 -100 -100 -100 -100 -100 -100 -100 
-100 -100 -100 -100 -100 -100 -100 -100 -100 -100 -100 -100 -100 -100 -100 -100 -100 -100 -100 -100 -100 -100 -100 -100 -100 -100 
-100 -100 -100 -100 -100 -100 -100 -100 -100 -100 -100 -100 -100 -100 -100 -100 -100 -100 -100 -100 -100 -100 -100 -100 -100 -100 
-100 -100 540.205334 541.458606 542.961332 544.276864 545.567638 547.289429 548.848098 550.055244 551.206902 552.874320 554.418819 555.627354 556.820679 558.618591 560.299313 561.571505 562.663595 564.094528 565.271458 566.008067 566.614176 567.642730 568.352865 -100 
-100 -100 535.544926 538.187203 540.420306 541.588384 542.232249 544.714953 546.610691 547.395114 547.692442 550.155183 552.058931 552.803912 553.070868 555.791410 557.975992 558.952010 559.291373 561.494544 563.033106 563.377704 563.191250 565.184912 566.557193 -100 
-100 -100 522.595331 531.248828 535.551887 535.763905 532.471211 539.079075 542.219081 541.487329 537.168911 544.164013 547.424233 546.486889 541.674550 549.479117 553.401895 553.169926 549.267601 555.769675 558.634654 557.497419 552.739495 559.632372 563.083048 -100 
-100 -100 484.699013 521.276051 529.916205 527.000698 499.919169 530.505170 537.023468 532.393151 501.229219 535.020101 541.990604 536.693369 502.205367 539.671038 547.992586 544.336346 515.332135 547.010098 553.443059 548.391847 516.441575 550.865360 559.051908 -100 
-100 -100 514.866311 524.052477 528.769208 529.051697 525.710624 532.698974 536.135735 535.397833 530.941077 538.110078 541.419432 540.237663 535.124093 543.135353 547.216177 546.865299 542.782301 549.584750 552.704182 551.556430 546.734194 554.040679 557.846099 -100 
-100 -100 518.953964 523.554753 526.943640 527.944141 527.781961 531.711245 534.525973 535.078029 534.524901 537.897436 540.109795 540.008101 538.920344 542.784565 545.610137 546.050959 545.322994 548.817898 551.168059 551.197037 550.198181 553.742147 556.252908 -100 
-100 -100 510.012184 518.810751 523.210190 522.964974 518.692086 526.844984 531.072049 530.981568 527.303976 533.873279 536.806442 535.343095 529.915355 537.984164 541.946902 541.180071 536.321506 543.998211 547.628231 546.664003 541.778179 549.447283 553.427604 -100 
-100 -100 476.078547 510.947155 518.933062 514.616279 481.850737 518.553178 526.977685 523.799507 496.560659 526.730272 532.748655 526.828381 491.025457 529.373922 537.569993 532.786717 499.186878 535.632719 543.354991 538.514708 505.412416 541.553523 550.229013 -100 
-100 -100 506.633545 515.348591 519.668174 519.379064 515.095862 523.252310 527.490551 527.412792 523.755447 530.382391 533.375972 531.959852 526.543725 534.542348 538.406493 537.549037 532.640781 540.352530 544.050191 543.153155 538.322833 546.042073 550.049908 -100 
-100 -100 512.443298 516.749827 519.919857 520.824521 520.653533 524.578265 527.398306 527.937181 527.367644 530.914176 533.301848 533.351951 532.355742 536.005524 538.570986 538.765936 537.863930 541.488097 544.011024 544.175396 543.267821 546.941867 549.527440 -100 
-100 -100 506.058343 514.148770 518.342845 518.477153 515.205774 522.117441 525.505497 524.604356 519.783970 527.552112 531.299457 530.534985 525.968937 533.241006 536.730357 535.805264 531.056952 538.427458 541.940919 540.973672 536.140956 543.813012 547.803468 -100 
-100 -100 476.714284 508.483147 516.065578 513.024031 486.539968 516.594960 522.962475 517.777393 484.080920 520.695049 528.604354 524.236876 492.950097 526.955191 534.101356 529.263990 497.019621 531.783208 539.074001 534.138635 501.194914 537.117018 545.747055 -100 
-100 -100 505.478233 513.597191 517.852610 518.067494 514.846612 521.692268 524.970568 523.963724 519.087330 526.919822 530.772415 530.104127 525.579077 532.771463 536.126754 535.055765 530.181310 537.490583 540.967648 539.973101 535.118617 542.764150 546.737963 -100 
-100 -100 511.274836 515.634175 518.949779 520.086802 520.124732 523.806584 526.315627 526.552620 525.764110 529.554700 532.250065 532.580118 531.759502 535.157442 537.379258 537.216747 535.992248 539.558307 542.058075 542.200341 541.277167 544.881745 547.425799 -100 
-100 -100 504.886304 513.626261 518.207500 518.510331 515.182771 522.332135 525.806041 524.982693 520.369064 528.016248 531.781139 531.060884 526.444699 533.530859 536.629154 535.028825 529.246733 537.256280 541.086579 540.253297 535.544269 543.038260 546.942509 -100 
-100 -100 473.949766 508.503142 516.844670 513.860263 486.264386 517.767190 524.592072 519.845673 487.519703 522.920790 530.588801 526.131688 494.577095 528.516859 535.175595 529.005155 491.931996 531.100246 539.360430 534.772105 502.637924 537.691255 546.120587 -100 
-100 -100 506.398837 515.233666 519.903842 520.259222 516.980320 524.250613 527.868046 527.187039 522.688185 530.368758 534.150176 533.452024 528.836084 535.840918 538.831310 537.124712 531.227924 539.076592 542.733680 541.738539 536.903469 544.346374 548.234176 -100 
-100 -100 514.037824 518.729958 522.275817 523.479069 523.521849 527.535397 530.405845 531.002602 530.535089 534.311041 537.003957 537.411506 536.666505 539.830048 541.801178 541.444218 540.038262 543.228384 545.335118 545.104346 543.867207 547.420179 549.961336 -100 
-100 -100 508.568753 517.930226 522.710222 522.851467 519.071975 526.948234 531.006937 530.785126 526.920643 534.211529 537.905523 537.490433 533.542088 539.934852 542.773547 541.497503 536.662242 543.097502 545.831499 544.120682 538.453512 546.339280 550.414028 -100 
-100 -100 476.607122 513.875418 522.532831 518.908514 488.258777 522.968498 530.830774 527.183605 498.023311 530.690293 537.960833 534.316585 506.630170 536.782559 542.869574 538.029889 507.758870 539.492143 545.479321 539.296164 503.259235 541.485929 550.477372 -100 
-100 -100 514.195266 522.984365 527.280070 527.289038 523.559261 531.181879 535.113248 535.072800 531.475758 538.577282 542.134054 541.865222 538.153249 544.357271 547.081074 545.977745 541.363911 547.471342 549.901198 548.166662 542.549174 550.016354 553.725595 -100 
-100 -100 526.501247 529.156977 531.379317 532.560670 533.316483 536.260693 538.654748 539.938428 540.699241 543.428744 545.547912 546.524842 546.911154 549.050262 550.528235 550.865373 550.667922 552.439472 553.579319 553.560632 553.081026 555.093981 556.485358 -100 
-100 -100 530.632537 531.864533 533.357413 534.760512 536.268356 538.344235 540.303746 541.931701 543.473261 545.413850 547.133686 548.438754 549.567000 550.987020 552.136693 552.871903 553.485765 554.496445 555.301223 555.745201 556.158511 557.109113 557.781281 -100 
-100 -100 -100 -100 -100 -100 -100 -100 -100 -100 -100 -100 -100 -100 -100 -100 -100 -100 -100 -100 -100 -100 -100 -100 -100 -100 
-100 -100 -100 -100 -100 -100 -100 -100 -100 -100 -100 -100 -100 -100 -100 -100 -100 -100 -100 -100 -100 -100 -100 -100 -100 -100 
-100 -100 -100 -100 -100 -100 -100 -100 -100 -100 -100 -100 -100 -100 -100 -100 -100 -100 -100 -100 -100 -100 -100 -100 -100 -100 
-100 -100 537.821722 538.965481 540.443675 541.827861 543.221797 544.881570 546.399921 547.647685 548.893230 550.502344 552.036631 553.326456 554.638783 556.352739 557.973221 559.259441 560.393215 561.693067 562.764920 563.487698 564.152416 565.091764 565.737563 -100 
-100 -100 534.047679 536.001405 538.010994 539.379783 540.507045 542.544654 544.262504 545.245625 546.058600 548.042296 549.797680 550.816079 551.679059 553.838887 555.775276 556.899706 557.674988 559.340933 560.624629 561.109044 561.401462 562.871101 563.985614 -100 
-100 -100 526.093339 530.406318 533.589229 534.665753 534.639202 538.015899 540.294934 540.554556 539.869571 543.279933 545.654162 545.896744 545.144807 548.928135 551.694212 552.301580 551.752423 554.781738 556.659281 556.445766 555.313575 558.494781 560.730211 -100 
-100 -100 514.909769 524.083367 528.815449 529.143009 525.822224 532.687073 535.961179 535.075943 530.534763 537.771191 541.203927 540.152264 535.141387 543.171182 547.253045 546.907446 542.798158 549.452637 552.376577 551.027209 546.051061 553.362929 557.200572 -100 
-100 -100 518.223752 522.977613 526.551983 527.757426 527.774527 531.462830 533.998654 534.278011 533.517864 537.048840 539.459599 539.515981 538.552413 542.460579 545.339725 545.864171 545.216855 548.484031 550.597800 550.432438 549.328752 552.853372 555.393811 -100 
-100 -100 517.953557 521.228660 524.211242 525.670490 526.567664 529.519618 531.928546 532.833250 533.242056 535.709118 537.651387 538.103023 538.211085 540.930729 543.265387 544.060073 544.325766 546.765672 548.690570 549.117681 549.170663 551.648502 553.623436 -100 
-100 -100 512.746255 517.371115 520.792848 521.744416 521.498135 525.724870 528.810740 529.556863 529.167742 532.514031 534.705929 534.566744 533.422273 537.267876 540.018592 540.291802 539.391671 543.078754 545.623069 545.761268 544.829702 548.518816 551.133627 -100 
-100 -100 504.074470 512.970022 517.478327 517.296960 513.077374 521.349652 525.683181 525.644174 522.003531 528.652816 531.665683 530.243211 524.825197 532.858589 536.754266 535.886759 530.962371 538.720274 542.473489 541.611541 536.819319 544.572926 548.617446 -100 
-100 -100 509.222400 513.781553 517.135216 518.050598 517.807163 522.066678 525.202251 526.000450 525.656966 529.047197 531.271880 531.151853 529.998073 533.779277 536.446005 536.649719 535.725498 539.461384 542.094252 542.327834 541.473176 545.208541 547.842000 -100 
-100 -100 511.030483 514.115869 516.931263 518.313256 519.221263 522.239881 524.746323 525.741505 526.221483 528.796500 530.829873 531.349012 531.465740 534.022119 536.151161 536.766650 536.946838 539.508595 541.635258 542.262808 542.469076 545.047076 547.065491 -100 
-100 -100 508.148448 512.423432 515.679264 516.772726 516.834203 520.618531 523.286153 523.647622 522.903257 526.681257 529.298283 529.535242 528.699382 532.240448 534.717473 534.870941 533.964524 537.516692 539.993206 540.132612 539.233743 542.948137 545.578639 -100 
-100 -100 501.816943 509.980933 514.293914 514.542879 511.371376 518.351187 521.783119 520.896321 516.094250 523.909661 527.714052 526.986252 522.438880 529.690520 533.148987 532.181149 527.395935 534.720977 538.200914 537.203442 532.369625 540.081695 544.119099 -100 
-100 -100 507.586047 511.895702 515.219283 516.395348 516.506937 520.249182 522.831706 523.111819 522.328732 526.148937 528.842711 529.150132 528.336492 531.808258 534.166997 534.189728 533.163117 536.627425 539.031435 539.109543 538.165305 541.850136 544.466775 -100 
-100 -100 509.880228 513.036793 516.006581 517.598878 518.657928 521.542747 523.826695 524.610060 524.969084 527.679501 529.922472 530.634292 530.837524 533.213377 535.063016 535.381771 535.293128 537.704785 539.711558 540.232141 540.358428 542.877132 544.869632 -100 
-100 -100 507.427821 512.081905 515.696245 517.040084 517.217552 521.090034 523.761504 524.121680 523.430129 527.215977 529.895048 530.193041 529.328501 532.678379 534.811123 534.480494 533.049557 536.670076 539.196258 539.313654 538.381542 542.010801 544.599938 -100 
-100 -100 501.532715 510.496531 515.342844 515.856205 512.695478 519.994917 523.601357 522.878210 518.340088 526.010692 529.784524 529.054736 524.419638 531.465694 534.511401 532.835234 526.969333 534.881628 538.606122 537.654697 532.871708 540.407045 544.374109 -100 
-100 -100 509.105159 513.841345 517.544816 518.952405 519.186288 523.151257 525.928991 526.394302 525.788884 529.614021 532.318986 532.639549 531.766836 535.036702 537.053997 536.600860 535.039960 538.505032 540.867541 540.832432 539.783140 543.357509 545.927400 -100 
-100 -100 513.107443 516.495198 519.671526 521.371288 522.502094 525.603867 528.136334 529.167710 529.735791 532.493499 534.774837 535.554000 535.776157 537.961143 539.559749 539.640513 539.310410 541.389637 543.044168 543.230482 543.091893 545.521524 547.492582 -100 
-100 -100 512.109857 516.990186 520.681961 521.937445 521.983188 526.176896 529.218414 529.968390 529.644549 533.390671 536.085482 536.560461 535.920327 538.978614 540.901946 540.604610 539.309098 542.192561 544.002203 543.508045 542.062091 545.696512 548.319823 -100 
-100 -100 507.538828 516.903952 521.700018 521.877176 518.144948 526.049348 530.146189 529.986669 526.183958 533.470594 537.160454 536.771291 532.853111 539.202954 541.998784 540.709434 535.857623 542.186623 544.796272 542.981587 537.242695 545.096330 549.156438 -100 
-100 -100 517.897186 522.289779 525.510994 526.572316 526.576924 530.562779 533.492046 534.372759 534.233958 537.860859 540.452051 541.034163 540.554663 543.491854 545.327512 545.154228 543.998951 546.652214 548.219736 547.685112 546.227553 549.521388 551.827331 -100 
-100 -100 525.118678 527.085932 529.108479 530.549660 531.879174 534.338332 536.535861 538.010358 539.257751 541.492762 543.404805 544.546171 545.377196 547.041590 548.320722 548.833409 549.114900 550.404910 551.380345 551.625205 551.752144 553.184824 554.275765 -100 
-100 -100 528.337707 529.465193 530.952899 532.455813 534.096252 536.120394 538.054096 539.726174 541.343508 543.198933 544.869907 546.200898 547.389283 548.718666 549.813218 550.572281 551.255295 552.189812 552.970298 553.483065 554.009983 554.882307 555.502073 -100 
-100 -100 -100 -100 -100 -100 -100 -100 -100 -100 -100 -100 -100 -100 -100 -100 -100 -100 -100 -100 -100 -100 -100 -100 -100 -100 
-100 -100 -100 -100 -100 -100 -100 -100 -100 -100 -100 -100 -100 -100 -100 -100 -100 -100 -100 -100 -100 -100 -100 -100 -100 -100 
-100 -100 -100 -100 -100 -100 -100 -100 -100 -100 -100 -100 -100 -100 -100 -100 -100 -100 -100 -100 -100 -100 -100 -100 -100 -100 
-100 -100 535.453267 536.513145 537.957592 539.378786 540.826093 542.444622 543.930969 545.200025 546.500234 548.103553 549.667825 551.040791 552.434222 554.099620 555.670315 556.944913 558.069303 559.257613 560.223092 560.896383 561.561900 562.454375 563.063388 -100 
-100 -100 532.175183 533.775541 535.629118 537.089903 538.415666 540.255580 541.860272 542.926519 543.945070 545.776720 547.513101 548.726320 549.868002 551.790617 553.574015 554.746942 555.661306 557.048936 558.131418 558.604913 559.022078 560.302497 561.309387 -100 
-100 -100 526.019399 528.870062 531.503446 532.903706 533.789100 536.236207 538.122523 538.725276 539.006195 541.516655 543.646103 544.462645 544.905639 547.550061 549.801334 550.699299 551.025875 553.005464 554.366264 554.347840 554.039185 556.294435 558.107024 -100 
-100 -100 519.145907 523.662151 527.096794 528.304964 528.357590 531.823878 534.114747 534.189274 533.289654 536.965139 539.583581 539.885672 539.145345 542.972857 545.774202 546.289484 545.621786 548.640720 550.415362 549.830385 548.286755 552.031375 554.730549 -100 
-100 -100 518.042062 521.284049 524.301302 525.877158 526.863169 529.581233 531.688141 532.315725 532.550862 535.164089 537.340388 538.028292 538.322630 541.045967 543.374550 544.208042 544.481840 546.672528 548.267137 548.345366 548.123874 550.678638 552.754657 -100 
-100 -100 516.238391 518.880999 521.627510 523.340657 524.696644 527.221375 529.368092 530.403695 531.185412 533.357655 535.268371 536.118314 536.794753 539.023736 541.053229 541.989878 542.627184 544.596688 546.259776 546.846732 547.289665 549.332529 551.022281 -100 
-100 -100 512.018107 515.307909 518.331258 519.830730 520.780482 523.868204 526.415869 527.430478 527.931558 530.475447 532.513343 533.078928 533.269172 535.867966 538.041052 538.683716 538.863860 541.417790 543.527774 544.154516 544.381014 546.872043 548.838917 -100 
-100 -100 507.188848 511.863010 515.379044 516.468166 516.390151 520.600451 523.678800 524.412369 524.010324 527.520278 529.901377 529.985176 529.062787 532.694345 535.250640 535.414280 534.494857 538.225271 540.906855 541.272779 540.604332 544.175807 546.706469 -100 
-100 -100 508.338672 511.577612 514.545156 516.017332 516.987354 520.150361 522.806056 523.932793 524.515080 527.078563 529.102741 529.645547 529.801691 532.341368 534.452134 535.055944 535.244461 537.869544 540.098888 540.863183 541.197128 543.719905 545.684593 -100 
-100 -100 508.937915 511.451731 514.069707 515.720292 517.114120 519.807493 522.193991 523.477881 524.439890 526.633403 528.503748 529.309544 529.923391 532.017429 533.902921 534.741519 535.379757 537.500755 539.425660 540.321043 541.008685 543.089387 544.753938 -100 
-100 -100 507.174763 510.165258 512.972189 514.449584 515.485211 518.500527 521.008930 522.051530 522.604986 525.194923 527.280159 527.909874 528.137757 530.619200 532.692659 533.334845 533.567145 536.004575 538.028804 538.632361 538.861236 541.394841 543.384635 -100 
-100 -100 504.521385 508.709288 511.957732 513.096967 513.218024 517.145619 519.985912 520.602266 520.167769 523.733434 526.216757 526.449758 525.666893 529.139463 531.589326 531.803352 531.002021 534.363555 536.703248 536.817397 535.971005 539.589581 542.167858 -100 
-100 -100 506.624621 509.656314 512.538621 514.104800 515.199091 518.197745 520.654348 521.651577 522.187091 524.792496 526.913052 527.576659 527.805679 530.227396 532.206713 532.745206 532.868009 535.183005 537.081093 537.570377 537.717919 540.220340 542.204068 -100 
-100 -100 507.795872 510.399561 513.187576 515.050742 516.594854 519.229396 521.485484 522.664354 523.585429 525.820355 527.779345 528.675569 529.309357 531.266120 532.947462 533.575645 533.998674 535.870218 537.536041 538.190754 538.704376 540.741519 542.411225 -100 
-100 -100 506.510670 509.893241 513.144334 515.006275 516.294869 519.294315 521.699769 522.650346 523.166601 525.818347 528.007758 528.733731 528.971946 531.251087 533.016609 533.303533 533.190813 535.435787 537.269879 537.653836 537.697542 540.209453 542.219142 -100 
-100 -100 504.528492 509.384208 513.266951 514.909786 515.387768 519.284698 522.029704 522.568257 522.099712 525.761911 528.373641 528.727516 527.984519 531.181144 533.240847 532.993592 531.724771 534.966184 537.160256 537.045028 535.965074 539.606752 542.228432 -100 
-100 -100 508.363162 511.823099 515.169368 517.109777 518.458515 521.511449 523.966482 524.965105 525.527596 528.221532 530.450695 531.205063 531.431170 533.626356 535.263000 535.405263 535.145759 537.245922 538.934707 539.181111 539.117878 541.577666 543.569217 -100 
-100 -100 511.438449 514.234298 517.233705 519.252967 520.905957 523.642973 525.996751 527.272115 528.286515 530.605393 532.652920 533.628744 534.260849 536.032898 537.438759 537.769716 537.896505 539.480440 540.851568 541.215411 541.496380 543.441629 545.087311 -100 
-100 -100 512.007032 515.411103 518.632687 520.409332 521.626469 524.761143 527.351031 528.490900 529.169784 531.890339 534.152878 534.988350 535.284682 537.379244 538.907774 538.995673 538.679409 540.575013 542.024656 542.045529 541.793638 544.192358 546.159362 -100 
-100 -100 511.916700 516.624527 520.232059 521.558451 521.759192 525.807623 528.767768 529.559721 529.323149 532.998067 535.646985 536.161554 535.589066 538.550923 540.385657 540.049768 538.714036 541.543469 543.286099 542.770570 541.331541 544.839795 547.370889 -100 
-100 -100 517.933632 520.894074 523.646669 525.177198 526.287814 529.229984 531.710160 532.936841 533.744169 536.381389 538.562060 539.474913 539.883215 541.889752 543.343004 543.514334 543.290633 545.028144 546.302712 546.296716 546.017651 548.126293 549.812787 -100 
-100 -100 523.367812 525.006589 526.921650 528.522376 530.116882 532.367414 534.443262 536.001382 537.434122 539.447563 541.237328 542.453882 543.456920 544.911140 546.074910 546.668294 547.140144 548.252014 549.171328 549.579762 549.971254 551.160385 552.081296 -100 
-100 -100 526.104883 527.165497 528.649556 530.227307 531.954887 533.946877 535.850216 537.538473 539.186006 540.979987 542.605950 543.944221 545.157545 546.427549 547.480135 548.252693 548.976688 549.881229 550.661981 551.236564 551.839286 552.668724 553.246611 -100 
-100 -100 -100 -100 -100 -100 -100 -100 -100 -100 -100 -100 -100 -100 -100 -100 -100 -100 -100 -100 -100 -100 -100 -100 -100 -100 
-100 -100 -100 -100 -100 -100 -100 -100 -100 -100 -100 -100 -100 -100 -100 -100 -100 -100 -100 -100 -100 -100 -100 -100 -100 -100 
-100 -100 -100 -100 -100 -100 -100 -100 -100 -100 -100 -100 -100 -100 -100 -100 -100 -100 -100 -100 -100 -100 -100 -100 -100 -100 
-100 -100 532.713756 533.851387 535.351544 536.774972 538.194311 539.846875 541.345216 542.569607 543.822528 545.521575 547.186513 548.589234 549.963841 551.676549 553.262260 554.477794 555.507050 556.670853 557.584826 558.143696 558.700554 559.679741 560.383670 -100 
-100 -100 528.996382 530.873163 532.860540 534.267059 535.437837 537.425846 539.067813 539.970493 540.749780 542.870785 544.816122 546.011937 546.996580 549.122978 550.989188 552.035894 552.710375 554.194480 555.237131 555.423384 555.474561 557.103329 558.382847 -100 
-100 -100 521.311015 525.313837 528.371128 529.507282 529.614241 532.809836 534.888919 534.932828 534.065752 537.772147 540.486013 541.062835 540.612517 544.225020 546.833543 547.356739 546.744057 549.472524 550.929793 550.084081 548.243685 552.030185 554.701913 -100 
-100 -100 510.703607 519.031595 523.494662 523.954934 521.057807 527.430044 530.343230 529.059710 523.955703 531.880566 535.856859 535.355110 531.082953 538.542138 542.327811 541.916266 537.909512 544.044799 546.357490 543.910381 537.010513 546.139681 550.835977 -100 
-100 -100 512.935135 517.411379 520.912426 522.234014 522.424380 525.925524 528.233477 528.266227 527.311518 531.170486 533.978293 534.435342 533.822137 537.546727 540.242837 540.672873 539.972356 542.964241 544.700916 543.959854 542.194923 546.317807 549.277974 -100 
-100 -100 511.931897 515.199354 518.273998 519.906837 520.957488 523.816363 526.061721 526.797214 527.125103 529.819856 532.099840 532.910898 533.294751 535.901440 538.071056 538.755585 538.948393 541.259046 543.045037 543.328416 543.285249 545.856725 547.926730 -100 
-100 -100 506.300550 511.029241 514.663135 515.923447 515.994904 520.024732 522.879160 523.404341 522.862600 526.530378 529.153126 529.530795 528.904925 532.402106 534.851035 534.985718 534.056576 537.673251 540.249133 540.585653 539.982058 543.393496 545.847947 -100 
-100 -100 497.411578 506.449631 511.243039 511.546401 508.087384 515.771303 519.735228 519.366334 515.285554 522.564660 526.164634 525.536937 521.383614 528.323391 531.667961 530.646996 525.814888 533.449456 537.327220 536.990547 533.290293 540.031901 543.636185 -100 
-100 -100 502.508137 507.183800 510.760940 511.994651 512.099014 516.251676 519.280460 519.988371 519.572400 523.225015 525.779173 526.092424 525.412714 528.851427 531.255717 531.379286 530.488480 534.203437 536.937355 537.466523 537.013409 540.425828 542.843952 -100 
-100 -100 504.425231 507.543050 510.472609 512.023480 513.114388 516.268409 518.927692 520.114467 520.782685 523.361847 525.437371 526.098741 526.376865 528.845879 530.908655 531.558110 531.821430 534.337460 536.480040 537.240344 537.607829 540.075460 541.996223 -100 
-100 -100 501.859373 505.977222 509.198892 510.328805 510.465621 514.572536 517.652175 518.583198 518.486929 521.823249 524.134419 524.330184 523.596409 527.050965 529.545589 529.893804 529.281876 532.586385 534.933561 535.151776 534.441533 537.972541 540.482467 -100 
-100 -100 496.081707 503.713117 507.837441 508.008206 504.717202 512.276351 516.352413 516.497710 513.437568 519.728098 522.802639 521.947888 517.658004 524.629361 528.113578 527.550394 523.619134 530.126856 533.264505 532.367291 528.027858 535.202131 539.010462 -100 
-100 -100 501.325731 505.491380 508.799386 510.034951 510.251411 514.353157 517.401802 518.317455 518.221621 521.549833 523.860040 524.061057 523.315015 526.710693 529.128265 529.399024 528.690119 531.833821 533.995490 534.038219 533.203036 536.708465 539.226558 -100 
-100 -100 503.300463 506.530897 509.664134 511.481779 512.793392 515.888791 518.452063 519.612592 520.305252 522.846078 524.910231 525.595670 525.871181 528.201897 530.105574 530.629031 530.742082 532.889818 534.609883 534.961004 535.020757 537.497846 539.481115 -100 
-100 -100 500.656538 505.542653 509.487154 511.261026 511.924722 515.787515 518.577593 519.280130 519.014429 522.507831 525.004502 525.390833 524.795099 527.938445 530.081393 530.106600 529.181029 532.167679 534.141532 533.910571 532.772541 536.444030 539.087772 -100 
-100 -100 494.626277 504.004491 509.317683 510.495521 508.355323 515.110119 518.651154 518.385112 514.849661 521.617500 525.059740 524.577010 520.763452 527.064615 530.008593 528.995709 524.651399 530.871062 533.639399 532.162904 526.975204 534.718197 538.805660 -100 
-100 -100 502.633158 507.614051 511.674920 513.546058 514.272020 518.150479 520.933995 521.626917 521.366573 524.903098 527.454494 527.881634 527.277410 530.322984 532.314193 532.167180 531.075414 533.929227 535.775298 535.415639 534.173837 537.805187 540.439756 -100 
-100 -100 507.142749 510.631741 514.042935 516.079811 517.529711 520.624749 523.142181 524.251142 524.924445 527.580711 529.790574 530.600179 530.898440 533.000466 534.563758 534.708867 534.457806 536.368425 537.846312 537.921346 537.740236 540.167449 542.155170 -100 
-100 -100 506.810976 511.583628 515.401740 517.013796 517.497644 521.480816 524.369744 525.121752 524.880096 528.491594 531.106842 531.602566 531.037923 533.963253 535.777726 535.401490 534.030845 536.946498 538.791223 538.366657 537.038335 540.588804 543.171136 -100 
-100 -100 503.135227 511.978387 516.783727 517.450684 514.692879 521.785903 525.515055 525.342188 521.787127 528.731286 532.284799 531.951117 528.275875 534.291001 536.880399 535.409192 530.315111 536.876510 539.666930 538.080379 532.739974 540.277832 544.214658 -100 
-100 -100 513.171883 517.414656 520.697015 522.038504 522.410950 526.154099 528.902586 529.741660 529.641605 533.131904 535.643431 536.225948 535.793108 538.593908 540.308767 540.024550 538.777090 541.531917 543.228079 542.839868 541.545876 544.768229 547.034460 -100 
-100 -100 520.289712 522.256798 524.365318 525.960886 527.431778 529.851774 531.990798 533.428707 534.649865 536.821545 538.686054 539.800524 540.612452 542.218106 543.441485 543.904255 544.158296 545.497047 546.551671 546.879486 547.078746 548.524095 549.624788 -100 
-100 -100 523.537049 524.699930 526.267963 527.874995 529.599906 531.635198 533.547265 535.189698 536.774544 538.585530 540.213690 541.509535 542.668645 543.961551 545.021767 545.756692 546.438053 547.405392 548.236944 548.808634 549.390495 550.293360 550.927176 -100 
-100 -100 -100 -100 -100 -100 -100 -100 -100 -100 -100 -100 -100 -100 -100 -100 -100 -100 -100 -100 -100 -100 -100 -100 -100 -100 
-100 -100 -100 -100 -100 -100 -100 -100 -100 -100 -100 -100 -100 -100 -100 -100 -100 -100 -100 -100 -100 -100 -100 -100 -100 -100 
-100 -100 -100 -100 -100 -100 -100 -100 -100 -100 -100 -100 -100 -100 -100 -100 -100 -100 -100 -100 -100 -100 -100 -100 -100 -100 
-100 -100 529.980022 531.246985 532.814514 534.217568 535.576791 537.304793 538.837267 540.011958 541.190254 543.029094 544.801445 546.208594 547.522706 549.321634 550.934867 552.079491 552.995052 554.197754 555.104509 555.557955 555.981879 557.097896 557.910373 -100 
-100 -100 525.358416 527.875515 530.108979 531.374983 532.135416 534.539986 536.318046 536.962559 537.182581 539.926257 542.176248 543.234676 543.738866 546.381364 548.437530 549.270811 549.442772 551.335343 552.470550 552.285646 551.609116 553.984185 555.677363 -100 
-100 -100 513.083114 520.927855 525.017876 525.405098 522.564516 528.696279 531.467461 530.299495 525.406124 533.194569 537.126648 536.828909 532.804864 540.048579 543.646063 543.270983 539.370576 545.254889 547.377651 544.965328 538.154421 546.970703 551.398938 -100 
-100 -100 478.829801 511.203448 519.143406 516.688273 492.192086 520.136509 525.808454 520.172633 485.717489 523.036588 531.291472 527.275602 496.582553 530.547386 538.070234 534.386630 506.693298 536.349748 541.528220 533.631208 490.795535 535.978153 546.633068 -100 
-100 -100 504.271718 512.722968 517.336775 517.904854 515.094473 521.602329 524.626959 523.397706 518.338293 526.357113 530.435629 530.002203 525.761304 533.191309 536.910670 536.403092 532.342116 538.575297 541.030406 538.704883 531.915302 541.138895 545.903419 -100 
-100 -100 506.671335 511.308855 514.942434 516.309744 516.495984 520.261602 522.812676 523.059566 522.312129 526.144668 528.965507 529.490863 528.945598 532.555547 535.095843 535.344741 534.503584 537.782723 539.916089 539.693624 538.502013 542.288466 545.014687 -100 
-100 -100 496.871567 505.948570 510.829394 511.244290 507.848503 515.418063 519.206290 518.671244 514.498671 521.861952 525.615479 525.149264 521.122988 528.096013 531.451029 530.445469 525.601970 533.109328 536.814646 536.297616 532.460669 539.219089 542.861674 -100 
-100 -100 462.498367 497.725090 506.358201 503.270581 474.495361 507.590633 515.055022 511.016321 481.059861 514.280830 521.635134 517.677834 488.758432 520.537071 527.240651 522.211121 489.431543 525.019830 532.954871 529.551194 502.746325 532.778608 540.204661 -100 
-100 -100 492.991746 502.009725 506.833397 507.223665 503.868239 511.597330 515.605648 515.303177 511.293875 518.605299 522.246662 521.688020 517.599417 524.517506 527.845772 526.854194 522.072777 529.696241 533.582704 533.296470 529.648347 536.370616 539.946321 -100 
-100 -100 499.059869 503.488364 506.949941 508.210767 508.407137 512.591734 515.693217 516.563621 516.356344 519.878151 522.344317 522.649316 521.992283 525.453850 527.917633 528.184145 527.466826 530.987766 533.544723 533.952614 533.400899 536.856911 539.299694 -100 
-100 -100 493.460904 501.146998 505.331238 505.548267 502.302813 509.947463 514.117029 514.350281 511.358483 517.660743 520.743577 519.916680 515.670456 522.674522 526.200938 525.692038 521.824623 528.411150 531.643575 530.854648 526.600876 533.755796 537.531878 -100 
-100 -100 466.903881 495.979945 503.093653 499.790823 471.901446 504.228421 511.969588 509.382419 485.280981 512.684933 518.560367 514.046529 484.535034 516.746725 523.847147 520.111297 492.781017 522.709693 529.037582 524.504113 494.657913 527.460661 535.474297 -100 
-100 -100 492.957388 500.690580 504.961243 505.292502 502.145636 509.786511 513.939389 514.182428 511.209616 517.486696 520.543149 519.702735 515.436473 522.374676 525.829671 525.259777 521.308082 527.703919 530.709980 529.702325 525.288075 532.428664 536.225660 -100 
-100 -100 497.980394 502.532109 506.211885 507.791439 508.315625 512.378392 515.387492 516.295770 516.189892 519.594789 521.976328 522.271195 521.621353 524.906859 527.222838 527.428910 526.652138 529.676638 531.681477 531.540533 530.526501 534.094377 536.663941 -100 
-100 -100 491.120277 500.435707 505.703310 506.875415 504.767033 511.589930 515.228408 515.078497 511.631503 518.357249 521.741999 521.242582 517.461088 523.823352 526.882294 526.031831 521.833541 528.049379 530.791259 529.317692 524.148911 531.882309 535.958350 -100 
-100 -100 459.209696 495.312679 504.687547 503.301710 480.718126 508.105103 514.502698 510.987431 484.341293 514.248745 520.921277 517.257426 490.581562 519.775309 525.924163 521.646475 493.742974 523.452608 529.266721 523.558884 489.707431 526.196072 535.019460 -100 
-100 -100 493.200984 502.632390 508.033528 509.313866 507.267144 514.074849 517.664827 517.461679 513.984978 520.750993 524.195454 523.742395 519.955991 526.204619 529.093127 528.050375 523.670194 529.765477 532.392071 530.792726 525.517625 533.225554 537.302583 -100 
-100 -100 501.913449 506.841425 510.871121 512.719183 513.414788 517.381850 520.235495 520.975954 520.737437 524.296119 526.862552 527.319737 526.740927 529.724799 531.635632 531.392441 530.171748 533.028406 534.834228 534.409280 533.107531 536.698885 539.313707 -100 
-100 -100 497.907453 506.920825 511.964569 512.850148 510.255413 517.404422 521.139037 520.933201 517.340519 524.268093 527.805741 527.431603 523.727949 529.776927 532.415532 530.965971 525.888954 532.495169 535.332864 533.769633 528.465456 536.091269 540.109537 -100 
-100 -100 469.582533 503.978859 512.536926 510.225150 484.925537 514.625198 521.441719 517.870173 490.424556 521.205443 528.104488 524.662195 498.583649 526.969134 532.564411 527.269323 495.657153 528.717091 535.164073 529.552847 495.706608 531.927034 540.575515 -100 
-100 -100 504.726381 513.078490 517.507471 518.118441 515.444634 522.277606 525.826546 525.723979 522.321508 529.053741 532.446988 532.183722 528.667943 534.523811 537.025378 535.696996 530.811941 537.211159 539.897246 538.439316 533.264799 540.483314 544.126049 -100 
-100 -100 516.739725 519.408614 521.812258 523.293863 524.355031 527.212707 529.501982 530.719720 531.444751 534.053065 536.080757 537.001459 537.362817 539.398281 540.783245 541.028939 540.773604 542.647560 543.925242 544.045420 543.712094 545.755857 547.178054 -100 
-100 -100 520.962119 522.277919 523.940883 525.548333 527.220998 529.329530 531.262164 532.836108 534.313990 536.174745 537.818343 539.054278 540.126485 541.488202 542.586408 543.280166 543.888013 544.961785 545.859484 546.401767 546.911346 547.932372 548.651163 -100 
-100 -100 -100 -100 -100 -100 -100 -100 -100 -100 -100 -100 -100 -100 -100 -100 -100 -100 -100 -100 -100 -100 -100 -100 -100 -100 
-100 -100 -100 -100 -100 -100 -100 -100 -100 -100 -100 -100 -100 -100 -100 -100 -100 -100 -100 -100 -100 -100 -100 -100 -100 -100 
-100 -100 -100 -100 -100 -100 -100 -100 -100 -100 -100 -100 -100 -100 -100 -100 -100 -100 -100 -100 -100 -100 -100 -100 -100 -100 
-100 -100 528.054597 529.180203 530.671455 532.102905 533.546483 535.225684 536.753774 538.025096 539.349223 541.133705 542.890235 544.379233 545.802812 547.501170 549.029761 550.181084 551.161680 552.295436 553.191555 553.744961 554.311398 555.300746 556.007957 -100 
-100 -100 524.350404 526.204396 528.176122 529.589318 530.782452 532.792812 534.462307 535.410503 536.260460 538.473781 540.527100 541.827951 542.872127 544.971438 546.760969 547.725303 548.338350 549.792253 550.824486 551.012526 551.075328 552.715867 554.000414 -100 
-100 -100 516.673483 520.631889 523.660851 524.804411 524.936708 528.146294 530.243335 530.326942 529.531058 533.340063 536.187462 536.906727 536.544002 540.104784 542.600545 543.011946 542.320075 545.020472 546.476714 545.640824 543.815382 547.615808 550.294944 -100 
-100 -100 506.010342 514.281010 518.718871 519.202066 516.343926 522.722094 525.639061 524.384004 519.347918 527.381494 531.512279 531.188899 527.040033 534.426586 538.075391 537.536044 533.440878 539.553737 541.872307 539.440000 532.557256 541.700502 546.403882 -100 
-100 -100 508.013238 512.483083 516.014114 517.400003 517.649611 521.161250 523.460407 523.502893 522.601881 526.567876 529.530926 530.160281 529.662333 533.352674 535.949767 536.282954 535.515900 538.483973 540.221374 539.493384 537.744771 541.877506 544.840769 -100 
-100 -100 506.722978 510.052331 513.239397 515.004281 516.152069 519.020292 521.232369 521.947013 522.305502 525.103383 527.539136 528.518493 529.019075 531.630583 533.751013 534.386910 534.546821 536.832978 538.610709 538.904005 538.875808 541.447857 543.512992 -100 
-100 -100 500.821816 505.680164 509.513585 510.987614 511.209795 515.234153 518.017251 518.482457 517.943056 521.715845 524.505556 525.065428 524.575813 528.098027 530.532287 530.664038 529.738788 533.326742 535.883292 536.228818 535.642376 539.039260 541.476172 -100 
-100 -100 491.743329 500.956554 506.004814 506.579560 503.320433 510.984072 514.854485 514.405152 510.307726 517.695137 521.466556 521.030328 517.032430 524.000992 527.351297 526.363506 521.569695 529.169491 533.019086 532.692521 529.014813 535.725919 539.300658 -100 
-100 -100 496.816527 501.642199 505.448193 506.926024 507.211692 511.391002 514.379021 515.049551 514.640636 518.377800 521.063964 521.527722 520.974921 524.464177 526.902418 527.076397 526.229152 529.929719 532.644220 533.179141 532.738002 536.125940 538.518342 -100 
-100 -100 498.778802 502.005330 505.110801 506.855663 508.104114 511.333789 514.025541 515.242464 515.954379 518.590811 520.744166 521.500933 521.870198 524.401029 526.521801 527.238600 527.553493 530.067807 532.196273 532.958874 533.331568 535.776600 537.673714 -100 
-100 -100 496.271505 500.464963 503.818467 505.104122 505.386015 509.604273 512.779134 513.806423 513.793409 517.159371 519.496818 519.740622 519.069829 522.587197 525.157358 525.595186 525.051764 528.350026 530.675719 530.893612 530.188395 533.687208 536.166807 -100 
-100 -100 490.546873 498.234110 502.464275 502.769953 499.620108 507.311569 511.522633 511.811082 508.867977 515.164580 518.229495 517.393142 513.149335 520.179070 523.746895 523.290427 519.444373 525.929119 529.029284 528.126061 523.793345 530.920803 534.689948 -100 
-100 -100 495.827388 500.046435 503.453515 504.817021 505.173015 509.414329 512.607167 513.667766 513.681398 517.028846 519.332936 519.547020 518.839155 522.287912 524.782484 525.147751 524.506177 527.629297 529.745750 529.762918 528.914382 532.381074 534.868252 -100 
-100 -100 497.842397 501.132166 504.369830 506.318699 507.771170 511.004338 513.707051 515.003607 515.796539 518.364700 520.431630 521.135841 521.450336 523.826226 525.796384 526.403093 526.569778 528.686469 530.342524 530.642160 530.668015 533.112690 535.074680 -100 
-100 -100 495.260298 500.215362 504.275027 506.188757 506.996578 510.988639 513.908487 514.742133 514.575269 518.086435 520.582633 520.993998 520.444107 523.620579 525.821724 525.934263 525.067082 527.995774 529.873431 529.564116 528.376130 532.016762 534.645028 -100 
-100 -100 489.335931 498.789503 504.223769 505.545747 503.548687 510.415205 514.067283 513.921469 510.481370 517.243786 520.671602 520.213426 516.451634 522.771115 525.766619 524.850665 520.581664 526.718093 529.368140 527.800709 522.558066 530.272450 534.347806 -100 
-100 -100 497.521328 502.566887 506.737476 508.740546 509.591262 513.558856 516.419031 517.188972 516.982975 520.508076 523.037103 523.468950 522.893871 525.963342 528.005570 527.938379 526.902166 529.705692 531.467049 531.038651 529.755257 533.365255 535.990858 -100 
-100 -100 502.254467 505.791960 509.296544 511.452508 513.008571 516.157414 518.703018 519.835096 520.516828 523.146116 525.317994 526.104121 526.404836 528.536135 530.153597 530.364725 530.158463 532.056995 533.497514 533.540331 533.340479 535.756562 537.738794 -100 
-100 -100 502.159853 506.962779 510.859873 512.587172 513.169119 517.160746 520.023053 520.747940 520.475783 524.036818 526.591048 527.032192 526.443391 529.404660 531.282086 530.970123 529.646102 532.578119 534.424039 534.001402 532.677778 536.225865 538.805205 -100 
-100 -100 498.686663 507.542889 512.413725 513.192972 510.532156 517.591989 521.252153 521.018537 517.408599 524.283182 527.757197 527.346398 523.626072 529.683910 532.342401 530.936628 525.894243 532.489365 535.305280 533.744856 528.428119 535.969411 539.904517 -100 
-100 -100 508.823421 513.080908 516.415363 517.839737 518.276352 521.991985 524.674222 525.447190 525.284962 528.703169 531.135620 531.648191 531.179881 534.007677 535.774367 535.546441 534.351157 537.147861 538.879717 538.527165 537.264364 540.499335 542.767544 -100 
-100 -100 515.980404 517.962843 520.109085 521.759370 523.269796 525.672905 527.759017 529.136973 530.299362 532.403334 534.194891 535.252845 536.042296 537.661660 538.917245 539.426211 539.731960 541.115400 542.207966 542.574346 542.808974 544.273111 545.378057 -100 
-100 -100 519.229155 520.408027 522.011618 523.663157 525.414657 527.439166 529.311488 530.898712 532.422607 534.170058 535.736681 536.983461 538.119141 539.419624 540.509232 541.285679 542.012083 543.024682 543.900392 544.511593 545.124869 546.049966 546.696784 -100 
-100 -100 -100 -100 -100 -100 -100 -100 -100 -100 -100 -100 -100 -100 -100 -100 -100 -100 -100 -100 -100 -100 -100 -100 -100 -100 
-100 -100 -100 -100 -100 -100 -100 -100 -100 -100 -100 -100 -100 -100 -100 -100 -100 -100 -100 -100 -100 -100 -100 -100 -100 -100 
-100 -100 -100 -100 -100 -100 -100 -100 -100 -100 -100 -100 -100 -100 -100 -100 -100 -100 -100 -100 -100 -100 -100 -100 -100 -100 
-100 -100 526.187410 527.227434 528.671186 530.125152 531.625008 533.303332 534.864020 536.228861 537.658958 539.433173 541.195199 542.745049 544.229036 545.857247 547.315003 548.456632 549.474661 550.612877 551.571383 552.255335 552.937768 553.863310 554.510976 -100 
-100 -100 522.954928 524.493755 526.313937 527.797407 529.176354 531.061489 532.724221 533.880382 535.035323 537.053629 539.021546 540.467416 541.745344 543.588535 545.195457 546.186616 546.967153 548.306273 549.389206 549.879145 550.321002 551.634736 552.670477 -100 
-100 -100 516.893519 519.588103 522.132270 523.552094 524.506793 526.967287 528.878729 529.556753 529.981117 532.701217 535.126335 536.292729 536.986117 539.445598 541.398298 542.026524 542.166569 544.112675 545.496607 545.510551 545.236457 547.528630 549.367275 -100 
-100 -100 510.029077 514.279594 517.598582 518.860390 519.033312 522.469021 524.741160 524.865242 524.108411 528.003979 530.975112 531.754240 531.443129 534.935221 537.328944 537.510837 536.607793 539.628472 541.451435 540.912156 539.408904 543.191566 545.914809 -100 
-100 -100 508.303848 511.474676 514.530262 516.250535 517.380468 520.096844 522.163737 522.796877 523.135004 525.969249 528.489864 529.593529 530.198019 532.767837 534.822131 535.416704 535.531489 537.693577 539.311382 539.429257 539.248172 541.829625 543.919511 -100 
-100 -100 505.783605 508.563082 511.563950 513.585282 515.172475 517.685461 519.727347 520.689545 521.512205 523.904325 526.158626 527.390800 528.339739 530.539543 532.434366 533.261727 533.835600 535.752877 537.403851 538.023150 538.509658 540.551688 542.231348 -100 
-100 -100 500.893656 504.525491 508.037546 510.068303 511.417149 514.404658 516.718537 517.541852 517.994653 520.787433 523.214348 524.210066 524.736284 527.330478 529.439135 530.090836 530.319258 532.776412 534.828862 535.491831 535.787241 538.221980 540.135561 -100 
-100 -100 495.554834 500.746208 504.918483 506.725671 507.263359 511.225702 513.957925 514.414568 513.871970 517.687083 520.499941 521.072894 520.597171 524.165225 526.676998 526.948208 526.210882 529.766537 532.344656 532.761659 532.217340 535.652756 538.083059 -100 
-100 -100 496.782276 500.409412 503.928094 505.992478 507.421071 510.548889 513.034870 514.019711 514.565746 517.331658 519.666595 520.566517 521.032853 523.624475 525.777417 526.505756 526.826995 529.378589 531.545184 532.338758 532.732665 535.176381 537.068809 -100 
-100 -100 497.569371 500.334935 503.347764 505.431243 507.172934 509.992500 512.416175 513.745125 514.788208 517.089576 519.118511 520.128363 520.938337 523.140778 525.138694 526.132232 526.899786 528.993969 530.877009 531.789537 532.509407 534.530681 536.136280 -100 
-100 -100 495.975477 499.124468 502.210766 504.017789 505.357034 508.592082 511.297774 512.565698 513.330630 515.925749 518.023444 518.737176 519.092341 521.692079 523.926924 524.789230 525.211263 527.589355 529.544296 530.166007 530.444260 532.880540 534.786442 -100 
-100 -100 493.458387 497.747904 501.211264 502.630173 503.045192 507.239505 510.375669 511.356850 511.281080 514.727373 517.109105 517.353977 516.667259 520.244860 522.880822 523.382479 522.871429 526.074932 528.287053 528.421806 527.675454 531.117958 533.572487 -100 
-100 -100 495.617048 498.756172 501.843681 503.674356 505.054920 508.336941 511.101189 512.434211 513.242329 515.826687 517.887352 518.559915 518.864199 521.385893 523.532046 524.303224 524.614866 526.838817 528.616001 529.068454 529.225490 531.620452 533.522696 -100 
-100 -100 496.845606 499.579569 502.591457 504.730436 506.565676 509.477407 512.023821 513.502129 514.650525 516.909639 518.848273 519.777569 520.495123 522.531434 524.350161 525.175432 525.739954 527.514706 529.023315 529.571441 530.027045 531.995784 533.621425 -100 
-100 -100 495.651548 499.198937 502.707916 504.874994 506.474099 509.725553 512.399504 513.651173 514.414043 517.052492 519.209867 519.997609 520.360968 522.671611 524.548703 525.062177 525.139703 527.189802 528.767587 528.970262 528.911302 531.365639 533.349700 -100 
-100 -100 493.845234 498.899555 503.065567 505.037705 505.848562 509.943331 512.917205 513.762038 513.595642 517.138769 519.669832 520.104026 519.552423 522.699119 524.844526 524.884132 523.937436 526.831734 528.673633 528.333296 527.133559 530.724047 533.329217 -100 
-100 -100 498.074843 501.690228 505.285660 507.521243 509.147044 512.368125 514.979747 516.165783 516.882576 519.509081 521.666188 522.440957 522.756353 524.967419 526.703298 527.054653 526.976167 528.899791 530.358150 530.441789 530.290477 532.713594 534.695074 -100 
-100 -100 501.644129 504.543659 507.749218 510.038004 511.931699 514.760159 517.158047 518.485087 519.527559 521.776700 523.733368 524.653446 525.286252 527.117585 528.642373 529.126764 529.363760 530.901979 532.179497 532.473011 532.719346 534.646685 536.287020 -100 
-100 -100 502.751928 506.198242 509.591325 511.652574 513.132041 516.226222 518.716606 519.787602 520.405461 523.012047 525.133414 525.826596 526.036751 528.236328 529.921764 530.155303 529.940545 531.865027 533.316604 533.348836 533.119457 535.510583 537.471416 -100 
-100 -100 503.150801 507.828201 511.575091 513.216751 513.758865 517.600593 520.334671 520.978125 520.632621 524.148039 526.609899 526.910028 526.157716 529.289131 531.319083 531.135918 529.910924 532.807373 534.607435 534.161114 532.796939 536.294437 538.815268 -100 
-100 -100 509.328178 512.299420 515.171315 516.921831 518.224375 521.055494 523.360184 524.438583 525.117506 527.602270 529.612555 530.352910 530.648289 532.744018 534.334129 534.629368 534.509651 536.331662 537.685653 537.761095 537.554437 539.684447 541.377595 -100 
-100 -100 514.837854 516.511982 518.524804 520.263429 521.955822 524.159652 526.122766 527.557364 528.867680 530.745587 532.391820 533.484147 534.424063 535.915668 537.159888 537.848413 538.416779 539.618261 540.623278 541.114355 541.575600 542.804780 543.744730 -100 
-100 -100 517.617584 518.718469 520.284476 521.961762 523.752782 525.721810 527.542230 529.121764 530.653024 532.322862 533.823910 535.060233 536.224698 537.512076 538.623726 539.479640 540.294960 541.289255 542.156648 542.813358 543.485819 544.361519 544.961782 -100 
-100 -100 -100 -100 -100 -100 -100 -100 -100 -100 -100 -100 -100 -100 -100 -100 -100 -100 -100 -100 -100 -100 -100 -100 -100 -100 
-100 -100 -100 -100 -100 -100 -100 -100 -100 -100 -100 -100 -100 -100 -100 -100 -100 -100 -100 -100 -100 -100 -100 -100 -100 -100 
-100 -100 -100 -100 -100 -100 -100 -100 -100 -100 -100 -100 -100 -100 -100 -100 -100 -100 -100 -100 -100 -100 -100 -100 -100 -100 
-100 -100 524.000942 525.118294 526.614569 528.070121 529.557846 531.316094 532.955047 534.347139 535.779820 537.641950 539.478084 541.040998 542.497280 544.143781 545.591553 546.676155 547.648117 548.888210 549.971296 550.725954 551.426882 552.425547 553.131967 -100 
-100 -100 520.343531 522.160855 524.112729 525.534928 526.768277 528.870059 530.672886 531.787976 532.801700 535.064031 537.184546 538.599596 539.731250 541.705156 543.326114 544.148534 544.705350 546.328313 547.643938 548.171996 548.511992 550.046589 551.217002 -100 
-100 -100 512.795336 516.635524 519.597951 520.726216 520.882033 524.216705 526.501301 526.865968 526.406044 530.125945 532.996623 533.939932 533.872834 537.063505 539.188307 539.285195 538.367448 541.436168 543.411133 543.271635 542.201698 545.460456 547.754472 -100 
-100 -100 502.337311 510.321897 514.650639 515.106921 512.229927 518.794038 521.949131 521.128149 516.857941 524.381072 528.438398 528.521331 525.257831 531.668733 534.684192 533.615067 528.858284 535.797505 538.916238 537.672125 532.764396 540.165208 544.063088 -100 
-100 -100 503.912743 508.339269 511.903433 513.366753 513.692856 517.299859 519.724076 519.987218 519.379657 523.242630 526.230951 527.094714 526.911588 530.263702 532.531153 532.593693 531.625592 534.933207 537.140501 537.062760 536.037363 539.622336 542.201151 -100 
-100 -100 502.150737 505.660584 509.085459 511.102218 512.450697 515.299362 517.470475 518.201306 518.621554 521.450047 523.963101 525.078119 525.704734 528.266004 530.319705 530.935656 531.126754 533.480320 535.395728 535.899714 536.058779 538.527839 540.486223 -100 
-100 -100 495.557650 500.962342 505.332621 507.345559 508.065356 511.792929 514.289371 514.574839 513.932444 517.801014 520.706324 521.370010 520.959533 524.575437 527.130475 527.478944 526.833368 530.206871 532.602053 532.851669 532.166766 535.655265 538.135560 -100 
-100 -100 485.454839 495.892573 501.807860 503.268174 501.212918 507.887683 511.166976 510.361408 505.946670 513.576348 517.515066 517.170398 513.202439 520.379643 523.982654 523.455647 519.469518 526.308719 529.714447 529.059860 524.942389 532.024632 535.760565 -100 
-100 -100 491.390868 496.809119 501.209065 503.273426 504.077981 507.933983 510.577626 510.995088 510.423328 514.256297 517.064680 517.622831 517.149437 520.795747 523.438656 523.901784 523.366991 526.809742 529.275652 529.611799 528.996622 532.491753 534.957783 -100 
-100 -100 493.796779 497.342731 500.836145 502.956184 504.470297 507.600313 510.097587 511.129501 511.723283 514.441357 516.713162 517.563794 518.014494 520.681230 522.961116 523.853483 524.307425 526.756577 528.788258 529.477771 529.804576 532.253257 534.158881 -100 
-100 -100 491.301015 495.820128 499.522592 501.140767 501.684823 505.781740 508.758963 509.556417 509.326531 512.894850 515.413522 515.748252 515.116603 518.803473 521.537600 522.129239 521.711893 524.980573 527.274466 527.504609 526.842936 530.277733 532.717222 -100 
-100 -100 485.290936 493.531165 498.162759 498.849809 496.160877 503.515787 507.450528 507.391678 503.892900 510.747661 514.107153 513.342123 509.003702 516.328636 520.100668 519.822557 516.183554 522.574447 525.655748 524.833076 520.687221 527.621745 531.299980 -100 
-100 -100 491.048857 495.514259 499.159455 500.745939 501.299812 505.463726 508.540828 509.444068 509.285255 512.843802 515.318107 515.604802 514.915069 518.508198 521.135808 521.619753 521.084534 524.211814 526.349143 526.428728 525.656445 529.053891 531.489661 -100 
-100 -100 493.364500 496.748047 500.087058 502.116416 503.628923 506.920903 509.653062 510.940832 511.719994 514.376451 516.529395 517.286754 517.640400 520.096649 522.149686 522.829030 523.055570 525.220415 526.929124 527.294537 527.374559 529.783721 531.709920 -100 
-100 -100 490.945861 495.934373 500.003201 501.861801 502.573795 506.774415 509.854276 510.767822 510.638473 514.208693 516.749749 517.186508 516.657506 519.898337 522.161796 522.316055 521.471292 524.492654 526.463994 526.262073 525.179978 528.744034 531.314192 -100 
-100 -100 485.125145 494.604116 499.993668 501.118984 498.693494 506.087205 510.026889 510.000180 506.588758 513.412880 516.862113 516.395787 512.609628 519.016018 522.077972 521.180498 516.857446 523.175724 525.966663 524.570650 519.589397 527.079050 531.047631 -100 
-100 -100 493.472793 498.526645 502.674507 504.593689 505.326135 509.488234 512.500289 513.343208 513.157856 516.698499 519.213970 519.609627 519.012904 522.157522 524.291167 524.291491 523.294178 526.194373 528.045424 527.715609 526.532275 530.076418 532.654498 -100 
-100 -100 498.344149 501.902316 505.427590 507.597436 509.165207 512.349910 514.918407 516.044332 516.696228 519.308196 521.422606 522.101446 522.316462 524.587867 526.379099 526.731746 526.626963 528.575679 530.050887 530.126356 529.951721 532.369845 534.348918 -100 
-100 -100 498.340368 503.200765 507.170320 508.998638 509.693313 513.589724 516.352163 516.970995 516.573673 520.119632 522.563834 522.735198 521.816233 525.169647 527.409011 527.358845 526.229967 529.146269 530.962302 530.509912 529.148988 532.753411 535.366470 -100 
-100 -100 494.891323 503.871662 508.863480 509.833625 507.488203 514.225501 517.665750 517.225039 513.318436 520.282961 523.617342 522.697510 517.985856 525.101659 528.387093 527.376087 522.710765 529.127794 531.838804 530.186210 524.716818 532.425770 536.437075 -100 
-100 -100 505.186328 509.505670 512.921904 514.456624 515.002621 518.589424 521.129964 521.759215 521.441781 524.823010 527.131444 527.366025 526.561972 529.776586 531.900940 531.931847 530.930301 533.707528 535.405268 535.017071 533.713405 537.014327 539.326581 -100 
-100 -100 512.439645 514.452998 516.646708 518.348039 519.886152 522.234994 524.241264 525.529917 526.601091 528.640595 530.342558 531.275395 531.970884 533.720348 535.143810 535.796274 536.209079 537.629244 538.739245 539.114560 539.354696 540.850479 541.980196 -100 
-100 -100 515.742398 516.938803 518.566412 520.240327 521.998260 523.988326 525.800459 527.319951 528.778220 530.461102 531.952209 533.128957 534.238309 535.597375 536.776837 537.650384 538.460884 539.524196 540.431769 541.069650 541.708335 542.656268 543.313112 -100 
-100 -100 -100 -100 -100 -100 -100 -100 -100 -100 -100 -100 -100 -100 -100 -100 -100 -100 -100 -100 -100 -100 -100 -100 -100 -100 
-100 -100 -100 -100 -100 -100 -100 -100 -100 -100 -100 -100 -100 -100 -100 -100 -100 -100 -100 -100 -100 -100 -100 -100 -100 -100 
-100 -100 -100 -100 -100 -100 -100 -100 -100 -100 -100 -100 -100 -100 -100 -100 -100 -100 -100 -100 -100 -100 -100 -100 -100 -100 
-100 -100 521.841620 523.089997 524.658313 526.101550 527.547519 529.418710 531.140954 532.534750 533.929160 535.920405 537.843522 539.402315 540.802708 542.518738 543.989239 545.018556 545.919483 547.296250 548.497444 549.280406 549.949550 551.071021 551.858977 -100 
-100 -100 517.314886 519.756089 521.951565 523.234488 524.068502 526.641640 528.655512 529.606568 530.158884 532.978103 535.357907 536.649091 537.368965 539.763439 541.518461 542.099166 542.142896 544.344337 545.955727 546.365283 546.250253 548.357665 549.823358 -100 
-100 -100 505.384012 512.909809 516.861301 517.214438 514.382173 520.775357 523.892827 523.287911 519.288980 526.647097 530.589783 530.795473 527.718190 533.920764 536.777661 535.781465 531.189380 537.993640 541.080803 540.051772 535.371406 542.420503 545.994344 -100 
-100 -100 472.413306 503.345681 510.977260 508.423946 483.553079 512.174091 518.340657 513.802275 483.384471 517.146979 525.017765 522.166375 496.738002 525.314117 531.244845 526.262421 494.731282 528.496422 535.470937 530.582302 498.665054 533.327145 541.661585 -100 
-100 -100 496.173978 504.438644 509.086718 509.782654 507.076572 513.788251 517.046267 516.270796 512.027546 519.591550 523.685329 523.775311 520.515748 526.960355 530.010334 528.958852 524.255160 531.361161 534.703420 533.688338 528.975705 536.423429 540.334769 -100 
-100 -100 497.585333 502.563771 506.618763 508.441184 509.026485 512.716715 515.182520 515.461489 514.848772 518.733886 521.709792 522.508287 522.242081 525.737144 528.154873 528.373664 527.595408 530.984674 533.352825 533.513144 532.715446 536.259634 538.781891 -100 
-100 -100 486.150888 496.561554 502.469526 503.943969 501.886523 508.475859 511.650894 510.763598 506.312417 513.965368 517.967649 517.703208 513.799660 520.977485 524.560065 524.013089 520.005934 526.803725 530.155912 529.438212 525.267249 532.361593 536.115357 -100 
-100 -100 446.834248 487.397729 497.986807 497.011655 474.539448 501.718216 507.612728 502.774870 471.293686 505.927815 513.713839 509.910898 480.712306 513.211162 520.435143 516.601936 488.370574 519.511420 526.282986 522.088134 492.874170 525.212248 533.115273 -100 
-100 -100 481.990050 492.422637 498.371016 499.903613 497.927726 504.633972 507.935898 507.160588 502.768241 510.371801 514.269097 513.890337 509.916897 517.149009 520.845372 520.434913 516.550520 523.391821 526.783015 526.126751 522.013110 529.103826 532.841360 -100 
-100 -100 489.230989 494.267906 498.415667 500.351901 501.085405 505.046282 507.805173 508.359251 507.927995 511.641343 514.337360 514.820289 514.305085 518.014952 520.751491 521.330848 520.900870 524.277352 526.671180 526.969432 526.343801 529.816139 532.270602 -100 
-100 -100 483.513429 491.930951 496.758483 497.599836 494.987095 502.276781 506.082671 505.883017 502.292032 509.203813 512.666245 511.998662 507.739988 515.127075 518.950267 518.720484 515.139189 521.614664 524.790048 524.055166 519.973045 526.931005 530.612755 -100 
-100 -100 455.097497 486.517701 494.515739 492.079100 466.444550 496.770975 503.852897 500.401142 473.145560 503.744805 510.404872 505.954328 475.450466 509.010941 516.565885 513.215922 486.808621 516.015115 522.255233 517.961356 489.225908 520.912150 528.665375 -100 
-100 -100 483.352908 491.678563 496.402660 497.170158 494.542368 501.915528 505.854404 505.797301 502.307499 509.206483 512.617408 511.899053 507.581236 514.859325 518.561054 518.212992 514.510630 520.851061 523.880808 523.003624 518.813288 525.742999 529.425148 -100 
-100 -100 489.090238 493.823049 497.686713 499.416391 500.058418 504.253015 507.342697 508.260219 508.129064 511.721481 514.260741 514.650799 514.064585 517.501722 519.965167 520.303804 519.637895 522.742144 524.832446 524.809262 523.909396 527.391910 529.888549 -100 
-100 -100 482.538456 491.927064 497.213385 498.254853 495.784872 503.207931 507.200041 507.221697 503.845956 510.694491 514.156554 513.698333 509.937365 516.435993 519.613118 518.836657 514.633154 521.059146 523.967942 522.701426 517.822021 525.309614 529.254444 -100 
-100 -100 450.721197 486.982617 496.273643 494.317812 469.046162 499.332581 506.496365 503.225886 476.511197 506.666661 513.383438 509.683657 482.781841 512.317615 518.606238 514.317121 485.827075 516.352818 522.474077 517.184967 484.746932 519.878829 528.391049 -100 
-100 -100 485.138886 494.597476 499.960218 501.058221 498.607621 505.984892 509.905965 509.854765 506.415665 513.224417 516.642949 516.122645 512.278285 518.681621 521.734601 520.806874 516.449717 522.764515 525.555868 524.153116 519.159810 526.643563 530.608057 -100 
-100 -100 494.139055 499.104503 503.171874 505.051038 505.772591 509.820801 512.727921 513.470637 513.182461 516.724431 519.192212 519.453811 518.681471 521.950469 524.167548 524.170463 523.135048 526.075911 527.944766 527.585881 526.339184 529.930012 532.534045 -100 
-100 -100 490.295306 499.436452 504.613301 505.712596 503.460100 510.312809 513.845568 513.440554 509.544770 516.544993 519.903262 518.966438 514.238783 521.409450 524.763386 523.792655 519.162867 525.638849 528.411919 526.795781 521.368377 529.166077 533.255673 -100 
-100 -100 461.747414 496.649465 505.462361 503.644661 480.142984 508.040236 514.308057 510.258710 481.430300 513.240475 519.953574 515.135659 483.231320 517.545906 524.727680 520.277964 490.321692 522.080419 528.231727 522.388975 487.628281 524.809669 533.668234 -100 
-100 -100 497.464217 505.948310 510.519742 511.354339 509.014215 515.484401 518.749279 518.374365 514.612829 521.377183 524.563644 523.721923 519.172674 526.138133 529.342091 528.484832 524.046681 530.312015 532.929003 531.412508 526.113752 533.524318 537.254884 -100 
-100 -100 509.657662 512.372574 514.845361 516.416144 517.545472 520.294111 522.433876 523.492645 524.054570 526.559567 528.428373 529.120733 529.275549 531.570915 533.239826 533.729142 533.676088 535.612643 536.928295 537.079948 536.768993 538.880489 540.341506 -100 
-100 -100 513.934349 515.273364 516.974551 518.624321 520.311736 522.360279 524.189337 525.643534 527.001469 528.749262 530.265480 531.379400 532.394264 533.852440 535.100008 535.954709 536.706996 537.877012 538.847490 539.451875 540.014424 541.083480 541.827693 -100 
-100 -100 -100 -100 -100 -100 -100 -100 -100 -100 -100 -100 -100 -100 -100 -100 -100 -100 -100 -100 -100 -100 -100 -100 -100 -100 
-100 -100 -100 -100 -100 -100 -100 -100 -100 -100 -100 -100 -100 -100 -100 -100 -100 -100 -100 -100 -100 -100 -100 -100 -100 -100 
-100 -100 -100 -100 -100 -100 -100 -100 -100 -100 -100 -100 -100 -100 -100 -100 -100 -100 -100 -100 -100 -100 -100 -100 -100 -100 
-100 -100 520.460753 521.589220 523.102607 524.591000 526.138451 527.979290 529.712815 531.207790 532.740781 534.682487 536.580975 538.200111 539.697386 541.354279 542.799174 543.899456 544.924128 546.253980 547.455390 548.337937 549.136587 550.173089 550.883471 -100 
-100 -100 516.785647 518.620718 520.596616 522.050893 523.339449 525.532345 527.445580 528.675728 529.794365 532.136710 534.323886 535.800487 536.974219 538.949480 540.557918 541.388047 541.994649 543.718225 545.175766 545.859604 546.314784 547.874045 549.033265 -100 
-100 -100 509.207296 513.076327 516.070356 517.227149 517.431173 520.871416 523.286392 523.782639 523.436849 527.232713 530.171224 531.186838 531.171275 534.346982 536.440581 536.532791 535.662560 538.849741 541.003006 541.069731 540.153580 543.406302 545.656380 -100 
-100 -100 498.738617 506.765778 511.137069 511.622635 508.786116 515.464131 518.753888 518.065443 513.909098 521.494427 525.613213 525.775332 522.576707 528.960104 531.934714 530.857249 526.148306 533.217647 536.535784 535.533561 530.816101 538.173548 541.997430 -100 
-100 -100 500.369044 504.840653 508.462381 509.978493 510.359907 514.051173 516.566885 516.919369 516.389591 520.301795 523.339444 524.265224 524.134400 527.485833 529.743964 529.822862 528.914047 532.337250 534.711165 534.826636 533.943761 537.513148 540.041961 -100 
-100 -100 498.680711 502.244606 505.752386 507.857594 509.279380 512.170159 514.367045 515.123199 515.572037 518.428300 520.973574 522.128577 522.796213 525.390335 527.480504 528.149753 528.414070 530.857558 532.886389 533.515571 533.764438 536.237602 538.172520 -100 
-100 -100 492.147121 497.622920 502.109113 504.252790 505.068280 508.790558 511.242356 511.487994 510.826429 514.701711 517.624848 518.310856 517.933445 521.612441 524.246353 524.683917 524.125782 527.561411 530.021152 530.343155 529.712129 533.206606 535.675318 -100 
-100 -100 482.083680 492.606707 498.661163 500.282472 498.343198 504.970770 508.152298 507.260654 502.794362 510.421320 514.374610 514.046501 510.107416 517.366948 521.070608 520.650416 516.759128 523.636032 527.073485 526.461003 522.378916 529.462010 533.188616 -100 
-100 -100 488.057042 493.553781 498.082486 500.288568 501.183453 504.999912 507.546665 507.872174 507.246981 511.080419 513.916868 514.511809 514.083303 517.798512 520.519574 521.064293 520.600859 524.079225 526.573031 526.941957 526.353444 529.851260 532.310916 -100 
-100 -100 490.482441 494.097579 497.702431 499.938945 501.520495 504.618140 507.028220 507.972692 508.520704 511.260263 513.592873 514.516349 515.032263 517.743421 520.058746 520.989524 521.484452 523.970625 526.040059 526.768610 527.124510 529.578753 531.479771 -100 
-100 -100 487.992764 492.577659 496.381708 498.104069 498.707170 502.766402 505.654721 506.361755 506.088943 509.711644 512.335213 512.785775 512.242723 515.945373 518.669040 519.256200 518.852771 522.162512 524.510288 524.795205 524.173092 527.614077 530.047791 -100 
-100 -100 482.002525 490.303131 495.022976 495.802531 493.170634 500.480642 504.327800 504.180769 500.640525 507.578083 511.071157 510.448217 506.215946 513.532018 517.263341 516.955722 513.315995 519.756085 522.907042 522.155807 518.062424 525.001618 528.671043 -100 
-100 -100 487.838760 492.334791 496.027138 497.665122 498.251176 502.392693 505.422145 506.280768 506.113220 509.740307 512.320453 512.718321 512.108866 515.705046 518.307608 518.775484 518.252045 521.432263 523.644615 523.801972 523.085437 526.492493 528.920455 -100 
-100 -100 490.271483 493.646116 496.977541 499.006098 500.523025 503.820040 506.557435 507.855617 508.658714 511.359545 513.570226 514.388295 514.788890 517.262225 519.319622 520.011008 520.271204 522.499029 524.292063 524.746708 524.890463 527.308449 529.223137 -100 
-100 -100 487.993320 492.930822 496.936811 498.743410 499.432267 503.662833 506.796191 507.768717 507.689306 511.278853 513.830841 514.281041 513.769382 517.036481 519.329706 519.521889 518.731714 521.830609 523.902942 523.812882 522.812959 526.375040 528.921541 -100 
-100 -100 482.303480 491.699864 496.989568 498.028830 495.558303 502.998139 507.018784 507.078439 503.732286 510.553802 513.980758 513.496104 509.706350 516.143494 519.249197 518.404872 514.149661 520.555953 523.460821 522.196506 517.317832 524.791033 528.723932 -100 
-100 -100 490.710462 495.692807 499.748862 501.590458 502.285702 506.478376 509.555154 510.469960 510.335278 513.872658 516.362976 516.737161 516.135635 519.302817 521.475456 521.528669 520.600282 523.587785 525.546751 525.334805 524.238460 527.783117 530.338331 -100 
-100 -100 495.635682 499.137809 502.591664 504.705706 506.248266 509.442499 512.045488 513.216307 513.899977 516.507401 518.601686 519.266229 519.480362 521.763604 523.580934 523.977275 523.934810 525.963684 527.534997 527.710580 527.608616 530.039718 532.008587 -100 
-100 -100 495.702785 500.511245 504.422569 506.213981 506.893808 510.780323 513.549636 514.191361 513.812814 517.347104 519.772423 519.936698 519.021556 522.375229 524.625772 524.607506 523.532085 526.520786 528.424579 528.064045 526.771558 530.390169 532.996468 -100 
-100 -100 492.309447 501.235642 506.175833 507.121674 504.769913 511.481975 514.909240 514.477066 510.582493 517.525927 520.839086 519.916523 515.213513 522.319938 525.605291 524.617555 519.998845 526.481410 529.273363 527.708759 522.308920 530.027574 534.030611 -100 
-100 -100 502.582536 506.863447 510.239736 511.753048 512.288785 515.851708 518.372525 518.997277 518.679774 522.041796 524.330363 524.560135 523.761072 526.970465 529.096131 529.149775 528.192400 531.028149 532.794730 532.480558 531.236256 534.553619 536.862989 -100 
-100 -100 509.782901 511.770576 513.932965 515.614377 517.140442 519.468902 521.452999 522.728141 523.791319 525.814014 527.497665 528.423348 529.121149 530.870439 532.299507 532.976920 533.433630 534.906199 536.072804 536.508884 536.800468 538.318330 539.450370 -100 
-100 -100 513.036060 514.215159 515.823681 517.483698 519.227255 521.199909 522.995227 524.498300 525.939533 527.607548 529.089644 530.259663 531.363205 532.724332 533.918220 534.815331 535.660847 536.772606 537.737278 538.429872 539.110005 540.083417 540.753873 -100 
-100 -100 -100 -100 -100 -100 -100 -100 -100 -100 -100 -100 -100 -100 -100 -100 -100 -100 -100 -100 -100 -100 -100 -100 -100 -100 
-100 -100 -100 -100 -100 -100 -100 -100 -100 -100 -100 -100 -100 -100 -100 -100 -100 -100 -100 -100 -100 -100 -100 -100 -100 -100 
-100 -100 -100 -100 -100 -100 -100 -100 -100 -100 -100 -100 -100 -100 -100 -100 -100 -100 -100 -100 -100 -100 -100 -100 -100 -100 
-100 -100 519.140517 520.211656 521.703339 523.226029 524.834980 526.681265 528.444838 530.017634 531.637252 533.565907 535.459780 537.121980 538.678461 540.318492 541.768743 542.932584 544.039269 545.353704 546.560918 547.507986 548.378511 549.367343 550.028414 -100 
-100 -100 515.848544 517.432818 519.306901 520.846973 522.321689 524.399819 526.301049 527.698560 529.066364 531.237383 533.340451 534.918595 536.286811 538.113277 539.676595 540.665984 541.530869 543.073029 544.458253 545.290252 545.986248 547.312221 548.300508 -100 
-100 -100 509.680625 512.457396 515.069818 516.521334 517.534680 520.244784 522.457792 523.433209 524.114349 526.965976 529.523417 530.863854 531.700160 534.076178 535.917214 536.502027 536.714788 538.914595 540.702057 541.222880 541.364281 543.529411 545.196774 -100 
-100 -100 502.734602 507.124970 510.540319 511.814719 511.982977 515.736844 518.349864 518.799755 518.337889 522.306288 525.389401 526.383098 526.303553 529.622790 531.850200 531.963627 531.117971 534.437566 536.739720 536.861778 536.003626 539.432116 541.850050 -100 
-100 -100 501.164109 504.452362 507.633083 509.441245 510.650392 513.569380 515.854046 516.696689 517.217544 520.130461 522.746071 524.000860 524.747721 527.265182 529.255691 529.853513 530.068049 532.477138 534.474455 535.074691 535.288803 537.724033 539.629389 -100 
-100 -100 498.814890 501.720597 504.906137 507.120742 508.864508 511.452265 513.537730 514.548244 515.427477 517.869953 520.187112 521.501046 522.532871 524.789548 526.751078 527.683414 528.403522 530.495632 532.383107 533.284734 533.982230 535.992766 537.592284 -100 
-100 -100 494.032140 497.836045 501.621814 503.977793 505.585286 508.495545 510.660872 511.369503 511.761465 514.571247 517.031963 518.053631 518.619386 521.364585 523.659517 524.519824 524.951643 527.502003 529.664244 530.476485 530.891111 533.315251 535.188119 -100 
-100 -100 488.739521 494.154536 498.672826 500.920022 501.852963 505.559700 507.982791 508.204070 507.511696 511.340881 514.184395 514.753693 514.270646 518.070575 520.842233 521.388274 520.914422 524.472308 527.071069 527.569480 527.113440 530.520234 532.914104 -100 
-100 -100 490.064685 493.880347 497.703477 500.123768 501.807637 504.785430 507.010796 507.768608 508.179552 510.955753 513.352187 514.310306 514.840395 517.594788 519.933235 520.855649 521.348099 523.939518 526.139343 526.995084 527.446895 529.881127 531.751502 -100 
-100 -100 490.895859 493.821629 497.089526 499.448952 501.361127 504.084603 506.294651 507.415078 508.342711 510.703882 512.876065 514.044947 514.990450 517.273426 519.336152 520.405107 521.253828 523.414663 525.369754 526.363076 527.144500 529.166874 530.756511 -100 
-100 -100 489.290191 492.603319 495.930950 497.994885 499.498139 502.615295 505.091945 506.124642 506.753705 509.509135 511.874437 512.875792 513.457592 516.038206 518.205329 519.027098 519.453786 521.924130 524.000343 524.747274 525.119377 527.549683 529.431109 -100 
-100 -100 486.773209 491.240942 494.933660 496.608140 497.227330 501.244080 504.125843 504.841663 504.572522 508.300546 511.050416 511.682001 511.328316 514.768661 517.235399 517.620867 517.058273 520.393919 522.775486 523.084525 522.480523 525.892511 528.305937 -100 
-100 -100 489.137796 492.362900 495.572706 497.543536 499.026648 502.230827 504.861813 506.061412 506.807710 509.579025 511.907295 512.858521 513.373853 515.850353 517.897991 518.602405 518.911677 521.254177 523.199592 523.827890 524.113681 526.505802 528.376423 -100 
-100 -100 490.655064 493.364504 496.358637 498.498561 500.346871 503.272491 505.832251 507.330335 508.523854 510.879664 512.945635 514.009515 514.830136 516.888255 518.701728 519.538852 520.161007 522.065160 523.754395 524.501019 525.100939 527.063585 528.647046 -100 
-100 -100 489.816204 493.213018 496.557495 498.586958 500.110296 503.460379 506.281635 507.687757 508.582029 511.233908 513.389388 514.186368 514.569180 516.942474 518.886937 519.478266 519.664434 521.873128 523.671229 524.141493 524.297870 526.690202 528.584380 -100 
-100 -100 488.364353 493.146929 497.039482 498.771480 499.412804 503.688229 506.898360 507.984877 508.024998 511.493736 513.927143 514.284703 513.685211 516.927519 519.183830 519.339712 518.533288 521.608967 523.707694 523.711598 522.841213 526.268360 528.725289 -100 
-100 -100 492.635492 496.053717 499.421586 501.464924 502.984538 506.306412 509.091142 510.462481 511.315511 513.904410 515.980462 516.688927 516.976279 519.246082 521.073177 521.536499 521.597904 523.700062 525.393321 525.757795 525.832394 528.198616 530.092032 -100 
-100 -100 496.274491 499.034026 502.075943 504.243722 506.084337 508.940748 511.422468 512.858198 513.979209 516.204835 518.107039 518.991503 519.619789 521.474258 523.052509 523.624616 523.985468 525.686056 527.166861 527.682891 528.094399 530.022997 531.622412 -100 
-100 -100 497.552077 500.856550 504.114480 506.109675 507.578839 510.638145 513.137099 514.266585 514.940667 517.503571 519.574421 520.257943 520.488306 522.672173 524.368128 524.660009 524.549885 526.621424 528.259872 528.499305 528.431297 530.823751 532.750359 -100 
-100 -100 498.127539 502.623803 506.240402 507.855009 508.434084 512.178568 514.866609 515.544240 515.263075 518.692858 521.093379 521.402622 520.703095 523.774918 525.780020 525.633346 524.497988 527.528809 529.506587 529.272417 528.098830 531.563378 534.037152 -100 
-100 -100 504.202935 507.066780 509.849915 511.572218 512.874747 515.639797 517.897768 518.975645 519.667738 522.096461 524.061359 524.799947 525.116397 527.184167 528.766205 529.099916 529.062841 531.004508 532.509802 532.753926 532.685322 534.826909 536.502401 -100 
-100 -100 509.583917 511.203781 513.162748 514.872283 516.544103 518.703202 520.626421 522.039080 523.332609 525.172396 526.787075 527.869173 528.811231 530.297275 531.553971 532.287724 532.935085 534.243098 535.374181 535.996410 536.561499 537.829278 538.776684 -100 
-100 -100 512.291045 513.360636 514.890678 516.540862 518.305928 520.238236 522.021986 523.571549 525.075285 526.713518 528.190285 529.415157 530.576718 531.867377 532.999972 533.901217 534.790695 535.883790 536.865535 537.637018 538.399960 539.323899 539.942628 -100 
-100 -100 -100 -100 -100 -100 -100 -100 -100 -100 -100 -100 -100 -100 -100 -100 -100 -100 -100 -100 -100 -100 -100 -100 -100 -100 
-100 -100 -100 -100 -100 -100 -100 -100 -100 -100 -100 -100 -100 -100 -100 -100 -100 -100 -100 -100 -100 -100 -100 -100 -100 -100 
-100 -100 -100 -100 -100 -100 -100 -100 -100 -100 -100 -100 -100 -100 -100 -100 -100 -100 -100 -100 -100 -100 -100 -100 -100 -100 
-100 -100 517.550092 518.728152 520.294107 521.816903 523.401095 525.328141 527.163266 528.742069 530.338732 532.341787 534.295375 535.955967 537.487601 539.186614 540.688436 541.853911 542.941522 544.320373 545.578742 546.521282 547.363139 548.410893 549.123967 -100 
-100 -100 513.715219 515.656472 517.708940 519.177227 520.468836 522.791903 524.842669 526.169742 527.352852 529.768656 532.017993 533.541153 534.755179 536.778780 538.457206 539.382989 540.088740 541.840873 543.340551 544.096922 544.619137 546.163191 547.300631 -100 
-100 -100 505.747261 509.916059 513.057992 514.165749 514.227960 517.956557 520.605039 521.216516 520.910454 524.818371 527.839848 528.909764 528.940739 532.175741 534.370939 534.635802 533.980080 537.104634 539.259366 539.436819 538.674168 541.816905 543.986253 -100 
-100 -100 494.662902 503.434095 508.061182 508.378188 504.981907 512.364828 516.027535 515.451930 511.232909 519.025196 523.252855 523.469041 520.316292 526.766218 529.876996 529.084576 524.882171 531.619854 534.868482 534.047916 529.727582 536.725449 540.377984 -100 
-100 -100 497.163390 501.901511 505.639326 507.088262 507.313803 511.265363 513.981744 514.417504 513.895256 517.884193 520.965372 521.905706 521.794190 525.209536 527.584262 527.848455 527.165588 530.545581 532.945504 533.198814 532.487810 535.934742 538.368033 -100 
-100 -100 496.212785 499.771336 503.265453 505.346774 506.753511 509.702024 511.956510 512.739916 513.188268 516.046375 518.568447 519.674654 520.307966 522.979737 525.181875 525.970786 526.351145 528.872664 531.007919 531.789946 532.173541 534.578999 536.441103 -100 
-100 -100 490.416999 495.612961 499.944615 502.073291 502.950905 506.588539 508.982331 509.194251 508.499294 512.330775 515.170329 515.710923 515.170603 519.020889 521.809196 522.335469 521.831110 525.426422 528.078091 528.654340 528.291897 531.601845 533.933411 -100 
-100 -100 481.226761 490.989882 496.732689 498.362993 496.659248 502.979990 505.994588 505.018778 500.490949 508.058392 511.895215 511.312032 506.907387 514.617829 518.549228 518.178212 514.217422 521.377262 525.094128 524.894449 521.481248 527.989697 531.447966 -100 
-100 -100 486.599108 491.788927 496.146792 498.341703 499.296367 502.973693 505.395750 505.635066 504.950303 508.749809 511.538451 512.034310 511.466480 515.300874 518.093290 518.642390 518.170757 521.802123 524.495348 525.118622 524.795807 528.117245 530.447940 -100 
-100 -100 488.661211 492.171761 495.713676 497.958699 499.563441 502.561231 504.853268 505.696384 506.179895 508.956251 511.365021 512.381878 512.966797 515.591891 517.792521 518.620624 519.061012 521.653134 523.875833 524.764513 525.243773 527.660890 529.514665 -100 
-100 -100 486.052499 490.585002 494.378904 496.164618 496.857765 500.746438 503.457463 504.000399 503.597538 507.397670 510.279256 511.096559 510.959064 514.244345 516.583060 516.882678 516.269558 519.755484 522.296818 522.741701 522.236693 525.654644 528.057932 -100 
-100 -100 480.099811 488.316483 493.036703 493.952250 491.625206 498.544292 502.122669 501.721558 497.839757 505.221090 509.159223 509.236188 506.195808 512.313153 515.326979 514.528131 510.353125 517.252701 520.704465 520.162816 516.264616 523.113316 526.732834 -100 
-100 -100 485.929168 490.357615 494.013356 495.684627 496.344104 500.336577 503.231091 503.975309 503.719794 507.535705 510.380283 511.157067 510.964379 514.142525 516.357959 516.541493 515.814201 519.168115 521.575201 521.900631 521.308971 524.689324 527.081667 -100 
-100 -100 488.530680 491.765248 494.969945 496.926610 498.410957 501.675763 504.407116 505.733589 506.586495 509.317465 511.594366 512.526207 513.023662 515.398137 517.330352 517.931922 518.162283 520.476941 522.416907 523.051369 523.343028 525.705787 527.554475 -100 
-100 -100 486.709755 491.274781 494.990723 496.609564 497.180679 501.468256 504.716484 505.879148 506.031107 509.452170 511.873705 512.249749 511.670665 514.992521 517.322514 517.560156 516.855245 520.018246 522.253957 522.460969 521.803192 525.119031 527.485396 -100 
-100 -100 481.794215 490.323852 495.123043 495.862906 493.134655 500.772218 505.018349 505.454668 502.752827 508.988145 512.086715 511.388205 507.331058 514.009154 517.256300 516.543603 512.501071 518.903546 522.000263 521.232345 517.239721 523.930404 527.494815 -100 
-100 -100 489.588193 494.163553 497.888712 499.510772 500.075111 504.341098 507.569694 508.721009 508.848748 512.195034 514.519686 514.795863 514.116579 517.334185 519.549910 519.665445 518.843374 521.911649 524.055102 524.166968 523.433310 526.726502 529.092506 -100 
-100 -100 494.277839 497.535482 500.754796 502.716004 504.188217 507.398826 510.095430 511.429203 512.272430 514.823169 516.880685 517.603288 517.897903 520.064550 521.763938 522.107349 522.084834 524.223809 525.981277 526.403275 526.510814 528.853069 530.720409 -100 
-100 -100 494.545766 499.007435 502.655165 504.317147 504.969166 508.833257 511.679485 512.524868 512.413000 515.828192 518.269638 518.718448 518.224233 521.097307 522.954854 522.718161 521.546892 524.699942 526.844235 526.790745 525.802601 529.249589 531.717156 -100 
-100 -100 491.693398 499.898592 504.473040 505.302204 503.003728 509.616798 513.116042 513.002810 509.748066 516.228459 519.531067 519.199937 515.796760 521.523246 524.052519 522.676093 517.763341 524.564745 527.682016 526.563413 521.841702 529.020292 532.766787 -100 
-100 -100 501.324829 505.301917 508.464691 509.886205 510.411025 513.943821 516.519094 517.316362 517.242733 520.501498 522.835732 523.372417 523.001857 525.719962 527.436298 527.251514 526.175735 529.156436 531.137534 531.093641 530.125481 533.287835 535.481035 -100 
-100 -100 508.145534 510.021364 512.082685 513.704748 515.204341 517.522890 519.540795 520.892867 522.042562 524.071721 525.808406 526.859514 527.667727 529.265628 530.530389 531.101931 531.522912 533.069745 534.364573 534.946852 535.354974 536.856268 537.960142 -100 
-100 -100 511.262186 512.390353 513.939549 515.555031 517.274462 519.239817 521.051987 522.595359 524.082735 525.776811 527.299452 528.530902 529.671465 530.976173 532.092943 532.939228 533.782356 534.946645 535.996549 536.786834 537.543557 538.534853 539.200432 -100 
-100 -100 -100 -100 -100 -100 -100 -100 -100 -100 -100 -100 -100 -100 -100 -100 -100 -100 -100 -100 -100 -100 -100 -100 -100 -100 
-100 -100 -100 -100 -100 -100 -100 -100 -100 -100 -100 -100 -100 -100 -100 -100 -100 -100 -100 -100 -100 -100 -100 -100 -100 -100 
-100 -100 -100 -100 -100 -100 -100 -100 -100 -100 -100 -100 -100 -100 -100 -100 -100 -100 -100 -100 -100 -100 -100 -100 -100 -100 
-100 -100 516.111278 517.438117 519.081563 520.577659 522.094310 524.124960 526.025521 527.576438 529.101124 531.207408 533.223189 534.858834 536.328575 538.115542 539.673944 540.816177 541.841323 543.314315 544.624533 545.530924 546.298674 547.444225 548.229142 -100 
-100 -100 511.291714 513.939546 516.263916 517.559821 518.375802 521.212816 523.481663 524.613292 525.285820 528.245828 530.734741 532.109176 532.902476 535.375929 537.243782 537.993902 538.237836 540.483070 542.180282 542.742738 542.781306 544.850192 546.269206 -100 
-100 -100 498.391324 506.714233 510.965375 511.170499 507.806359 515.000516 518.600821 518.203834 514.216665 521.843627 525.944545 526.246816 523.251511 529.547437 532.575121 531.918918 527.899478 534.416007 537.489298 536.714087 532.490713 539.182332 542.572008 -100 
-100 -100 462.037995 496.607095 504.929430 501.783757 473.319647 505.803353 512.950952 508.580096 477.421737 512.190133 520.324517 517.574512 492.236864 520.907484 527.084697 522.811680 493.924616 525.371472 532.050525 527.674137 497.991176 530.504809 538.345282 -100 
-100 -100 489.630526 498.636709 503.535450 504.057910 500.799952 508.263571 511.946578 511.321579 507.029956 514.794280 518.969175 519.078773 515.848125 522.396554 525.647103 524.960811 520.849835 527.698992 531.063306 530.342153 526.115380 533.179986 536.881347 -100 
-100 -100 492.653710 497.626163 501.663788 503.450737 504.006075 507.823279 510.402901 510.738080 510.122636 514.009576 516.929613 517.623159 517.268928 520.917235 523.536573 523.972653 523.416029 526.934634 529.490049 529.934409 529.422337 532.805964 535.188367 -100 
-100 -100 482.830398 492.482917 498.082677 499.572071 497.765515 504.091772 507.144637 506.203333 501.693735 509.258674 513.085736 512.498406 508.094136 515.779124 519.686621 519.296155 515.318421 522.467452 526.170590 525.952473 522.521139 529.021032 532.476233 -100 
-100 -100 447.344722 484.251213 494.046518 493.225094 472.339791 497.834196 503.299518 498.305017 466.693621 501.226710 508.757459 504.250689 472.369939 507.519421 515.381536 511.593257 482.569494 514.884552 522.244207 519.068492 493.493877 522.349184 529.482635 -100 
-100 -100 479.137159 488.764577 494.378784 495.935195 494.209868 500.553027 503.613189 502.688946 498.188600 505.718681 509.498807 508.875552 504.447737 512.098029 515.982988 515.589551 511.625799 518.804691 522.549617 522.381300 518.993544 525.502485 528.955482 -100 
-100 -100 485.444695 490.276091 494.321150 496.294094 497.109151 500.875270 503.424807 503.800537 503.238834 507.017436 509.827323 510.461271 510.091234 513.629768 516.178022 516.592025 516.051370 519.635170 522.286665 522.854702 522.465825 525.838844 528.202791 -100 
-100 -100 479.524913 487.826376 492.643617 493.639469 491.345723 498.190488 501.652016 501.128213 497.150614 504.517279 508.461004 508.539251 505.504533 511.654920 514.705965 513.938013 509.800643 516.782687 520.327043 519.871203 516.037319 522.898078 526.515257 -100 
-100 -100 451.416372 482.452549 490.446591 488.422246 464.706104 492.972560 499.397948 495.309141 466.034688 498.823984 506.485754 503.851693 480.170934 506.908704 512.623359 508.150567 478.979840 510.824786 517.809504 513.948327 486.023252 517.071623 524.679837 -100 
-100 -100 479.422242 487.602752 492.266101 493.130231 490.786210 497.750037 501.414933 501.118493 497.320084 504.700322 508.615781 508.676882 505.611363 511.652288 514.575450 513.692651 509.445605 516.290017 519.695561 519.117661 515.194234 522.020120 525.627341 -100 
-100 -100 485.456116 489.915496 493.555940 495.165696 495.760626 499.892165 502.967143 503.934551 503.902120 507.538715 510.194667 510.799071 510.431730 513.667984 515.917459 516.111263 515.390659 518.660939 521.005829 521.302120 520.700170 524.042644 526.411305 -100 
-100 -100 480.019899 488.472186 493.195785 493.888442 491.133164 498.734727 502.947538 503.358618 500.655459 506.949366 510.132468 509.526384 505.551621 512.266937 515.547088 514.879946 510.896579 517.375818 520.564342 519.898469 515.986625 522.674243 526.219128 -100 
-100 -100 451.945142 484.280728 492.417074 489.819664 463.352853 494.725739 502.398841 500.090721 476.955126 503.641159 509.483952 505.268825 476.882867 507.883429 514.566456 510.604989 483.071653 513.025840 519.456952 515.446163 487.901672 518.323891 525.778272 -100 
-100 -100 482.915944 491.376565 496.105264 496.798299 494.036719 501.617650 505.817932 506.231834 503.519189 509.728852 512.805857 512.096571 508.022890 514.638681 517.810770 517.027963 512.934836 519.337059 522.450198 521.700466 517.716542 524.390924 527.939122 -100 
-100 -100 491.224669 495.712336 499.363508 500.977623 501.572257 505.643740 508.701969 509.729247 509.764885 513.154725 515.548308 515.928674 515.357336 518.395137 520.420680 520.357741 519.375840 522.525457 524.726873 524.820613 524.008868 527.382113 529.790158 -100 
-100 -100 487.979533 496.270453 500.942234 501.824648 499.573988 506.325285 509.970990 509.962050 506.781501 513.305263 516.642956 516.327377 512.940886 518.699717 521.267714 519.914164 515.037826 521.925191 525.156301 524.145435 519.521544 526.753879 530.539570 -100 
-100 -100 462.406698 494.002491 501.935832 499.950126 477.021993 504.252630 510.598860 507.374076 482.014904 510.643521 517.104482 513.954096 489.782764 516.255124 521.471465 516.193319 484.758287 518.087291 524.967940 520.220382 489.040636 522.890104 531.003646 -100 
-100 -100 494.979609 502.686405 506.833225 507.511836 505.203190 511.556755 514.892688 514.858915 511.771431 518.084127 521.292064 521.104994 517.911048 523.444269 525.830693 524.556099 519.835448 526.480437 529.509368 528.535041 523.991256 530.868906 534.332314 -100 
-100 -100 506.223614 508.712141 510.992003 512.454251 513.542146 516.258170 518.435762 519.620130 520.352807 522.832214 524.769993 525.689653 526.109298 528.100515 529.488849 529.820603 529.726959 531.820321 533.366642 533.789047 533.721176 535.779957 537.177806 -100 
-100 -100 510.197136 511.440020 513.034006 514.605507 516.247251 518.275330 520.123852 521.635689 523.063027 524.845633 526.427080 527.643815 528.729290 530.100033 531.239619 532.031426 532.797087 534.075244 535.208751 535.992545 536.694835 537.797895 538.540208 -100 
-100 -100 -100 -100 -100 -100 -100 -100 -100 -100 -100 -100 -100 -100 -100 -100 -100 -100 -100 -100 -100 -100 -100 -100 -100 -100 
-100 -100 -100 -100 -100 -100 -100 -100 -100 -100 -100 -100 -100 -100 -100 -100 -100 -100 -100 -100 -100 -100 -100 -100 -100 -100 
-100 -100 -100 -100 -100 -100 -100 -100 -100 -100 -100 -100 -100 -100 -100 -100 -100 -100 -100 -100 -100 -100 -100 -100 -100 -100 
-100 -100 515.665047 516.842603 518.404687 519.930298 521.533331 523.487846 525.350340 526.958912 528.582484 530.594189 532.542317 534.202831 535.746440 537.467815 539.001998 540.209038 541.334467 542.729850 543.990843 544.937716 545.787790 546.839131 547.549822 -100 
-100 -100 511.839909 513.784151 515.836528 517.306072 518.611768 520.967286 523.056139 524.418116 525.624818 528.044804 530.284052 531.798011 533.016500 535.065686 536.788286 537.768752 538.519166 540.282321 541.776719 542.529668 543.053398 544.598801 545.735483 -100 
-100 -100 503.895550 508.070592 511.211357 512.312495 512.380804 516.150293 518.849972 519.503609 519.219213 523.122386 526.120687 527.165554 527.189975 530.455943 532.712597 533.055130 532.460651 535.584326 537.717246 537.879111 537.110403 540.251100 542.419293 -100 
-100 -100 492.875269 501.651598 506.269615 506.567198 503.165717 510.596752 514.320354 513.792023 509.591121 517.363723 521.546135 521.713584 518.537152 525.019289 528.203115 527.506930 523.383851 530.109054 533.324038 532.481263 528.151493 535.145534 538.796233 -100 
-100 -100 495.519650 500.243124 503.951735 505.370429 505.588558 509.578982 512.352117 512.833893 512.321999 516.269303 519.273870 520.135046 519.978990 523.413184 525.851720 526.199707 525.584325 528.970728 531.355596 531.597845 530.882755 534.327728 536.759551 -100 
-100 -100 494.764029 498.277590 501.711194 503.744332 505.136573 508.115199 510.424417 511.257388 511.711084 514.495544 516.894708 517.875420 518.430224 521.108368 523.365423 524.221697 524.656820 527.204959 529.351094 530.140198 530.529438 532.936565 534.798151 -100 
-100 -100 489.177961 494.289705 498.521817 500.577950 501.429046 505.092768 507.547249 507.823487 507.139692 510.857766 513.517747 513.873682 513.208729 517.065665 519.912763 520.496823 520.036974 523.673283 526.356577 526.955469 526.607561 529.921741 532.253240 -100 
-100 -100 480.142731 489.789141 495.404203 496.944292 495.203539 501.547060 504.625712 503.727065 499.223839 506.648651 510.270568 509.464806 504.899190 512.625305 516.618524 516.294498 512.364838 519.570013 523.326206 523.154860 519.759881 526.272870 529.731043 -100 
-100 -100 485.508790 490.604770 494.850619 496.961740 497.878603 501.567786 504.036459 504.330493 503.653561 507.341639 509.956384 510.273098 509.577564 513.398148 516.216602 516.788552 516.333895 519.992022 522.709528 523.350043 523.038779 526.365810 528.698421 -100 
-100 -100 487.515936 490.958679 494.413011 496.587803 498.156408 501.154660 503.472559 504.346235 504.829066 507.537158 509.838240 510.745667 511.248931 513.836850 516.022979 516.843213 517.279453 519.874322 522.098766 522.985628 523.464466 525.888677 527.748487 -100 
-100 -100 484.867394 489.343271 493.063244 494.787228 495.444310 499.325290 502.048475 502.609567 502.209425 505.977097 508.809378 509.581045 509.404220 512.639421 514.932955 515.198271 514.561106 518.031090 520.555442 520.979553 520.460372 523.890062 526.306180 -100 
-100 -100 478.893523 487.054739 491.705688 492.562995 490.198773 497.104630 500.686749 500.298808 496.427245 503.800232 507.729056 507.806635 504.762417 510.826337 513.781348 512.936805 508.729663 515.606803 519.034548 518.463309 514.542037 521.408505 525.045423 -100 
-100 -100 484.692938 489.074443 492.668295 494.285602 494.908140 498.881251 501.770488 502.520827 502.276681 506.100811 508.958024 509.754100 509.570046 512.716680 514.889935 515.040547 514.291929 517.630954 520.024694 520.336993 519.736697 523.125383 525.525035 -100 
-100 -100 487.286806 490.476352 493.621085 495.525347 496.972011 500.210895 502.927953 504.252706 505.115128 507.864187 510.166813 511.128217 511.644636 514.011316 515.927868 516.522308 516.754366 519.071257 521.019850 521.670779 521.975911 524.335657 526.176542 -100 
-100 -100 485.490153 490.000975 493.650003 495.214025 495.745825 500.000418 503.225937 504.379518 504.538061 507.984547 510.442825 510.859435 510.312094 513.643706 515.981643 516.240545 515.565398 518.748663 521.017791 521.276690 520.660091 523.958735 526.299387 -100 
-100 -100 480.603890 489.066756 493.789983 494.471534 491.703121 499.302469 503.520895 503.944240 501.247446 507.514247 510.657907 510.009789 505.996335 512.693983 515.963975 515.294049 511.306092 517.742468 520.893318 520.208399 516.285176 522.944897 526.469127 -100 
-100 -100 488.378213 492.895178 496.547523 498.109439 498.630900 502.862128 506.067634 507.211171 507.349177 510.727420 513.097604 513.425267 512.791336 516.035582 518.279453 518.440391 517.676502 520.797637 523.011754 523.213209 522.546530 525.825931 528.161045 -100 
-100 -100 493.051389 496.254914 499.402406 501.300812 502.728086 505.909266 508.590839 509.924963 510.784606 513.367977 515.471136 516.246349 516.586950 518.779391 520.502981 520.886124 520.920108 523.125183 524.967731 525.487147 525.664160 528.003210 529.846080 -100 
-100 -100 493.326292 497.726582 501.295531 502.889364 503.494133 507.333703 510.172526 511.025538 510.935119 514.384508 516.874169 517.380793 516.936481 519.827428 521.699014 521.494249 520.377563 523.604601 525.848509 525.910858 525.007777 528.445677 530.882109 -100 
-100 -100 490.476605 498.611054 503.100800 503.859230 501.513273 508.106193 511.602915 511.501780 508.271704 514.786384 518.137768 517.868446 514.520276 520.254803 522.788125 521.437443 516.577675 523.454717 526.678439 525.690468 521.072215 528.228118 531.933535 -100 
-100 -100 500.046556 503.968427 507.059551 508.419995 508.905088 512.419475 514.991344 515.800340 515.751277 519.041711 521.417091 522.005502 521.681070 524.412189 526.134434 525.973964 524.948455 527.999658 530.073939 530.139426 529.255039 532.414337 534.581701 -100 
-100 -100 506.788670 508.624328 510.628222 512.201726 513.671814 515.973883 517.985281 519.346852 520.520272 522.576887 524.344534 525.435846 526.283145 527.898812 529.172220 529.767797 530.237023 531.846582 533.216557 533.883717 534.357755 535.872600 536.966923 -100 
-100 -100 509.841802 510.940117 512.448297 514.027278 515.720010 517.671034 519.481072 521.032937 522.537370 524.256204 525.810130 527.075160 528.245034 529.570007 530.704736 531.576094 532.458471 533.680453 534.802880 535.664973 536.472619 537.485048 538.156503 -100 
-100 -100 -100 -100 -100 -100 -100 -100 -100 -100 -100 -100 -100 -100 -100 -100 -100 -100 -100 -100 -100 -100 -100 -100 -100 -100 
-100 -100 -100 -100 -100 -100 -100 -100 -100 -100 -100 -100 -100 -100 -100 -100 -100 -100 -100 -100 -100 -100 -100 -100 -100 -100 
-100 -100 -100 -100 -100 -100 -100 -100 -100 -100 -100 -100 -100 -100 -100 -100 -100 -100 -100 -100 -100 -100 -100 -100 -100 -100 
-100 -100 515.376580 516.456976 517.958932 519.495204 521.135511 523.042479 524.878007 526.515175 528.178509 530.122696 532.011692 533.665369 535.228171 536.907633 538.428607 539.676900 540.854173 542.200488 543.422926 544.384137 545.268149 546.269752 546.940549 -100 
-100 -100 512.084174 513.683961 515.567052 517.109593 518.605807 520.758806 522.751363 524.225592 525.638757 527.816820 529.899805 531.451921 532.816896 534.693917 536.353544 537.463708 538.427291 539.980831 541.350778 542.176249 542.875587 544.208138 545.201698 -100 
-100 -100 505.929883 508.738288 511.356085 512.782812 513.788341 516.605921 518.946391 520.019795 520.749235 523.589292 526.095304 527.373379 528.181324 530.630072 532.615625 533.392999 533.770939 535.927688 537.640927 538.120992 538.249555 540.412467 542.080132 -100 
-100 -100 499.072798 503.512319 506.920176 508.130517 508.239142 512.146015 514.922699 515.489144 515.074511 518.998528 521.981067 522.856399 522.700391 526.113444 528.526963 528.903399 528.319151 531.512699 533.685642 533.743594 532.863364 536.284440 538.699840 -100 
-100 -100 497.837851 501.108445 504.231629 505.964498 507.138500 510.162854 512.590234 513.545756 514.098584 516.922132 519.372101 520.448681 521.086192 523.658588 525.805114 526.609433 527.000266 529.380592 531.316644 531.884174 532.088353 534.519797 536.423317 -100 
-100 -100 495.944073 498.740497 501.788281 503.893795 505.600799 508.263748 510.483323 511.622087 512.534058 514.808701 516.849674 517.875797 518.718173 521.010968 523.111357 524.196033 525.033710 527.171360 529.075341 529.990875 530.700766 532.714072 534.312927 -100 
-100 -100 491.687908 495.248952 498.785158 500.972176 502.517742 505.497210 507.819147 508.716138 509.193148 511.708590 513.731562 514.295908 514.526051 517.354805 519.826172 520.816844 521.328685 523.976041 526.214431 527.080596 527.529973 529.958928 531.829624 -100 
-100 -100 486.843432 491.865346 496.038414 498.067302 498.909266 502.687504 505.289469 505.767128 505.267657 508.657843 510.934805 510.906772 509.911836 513.911911 516.911993 517.567788 517.124487 520.815289 523.520919 524.091611 523.684014 527.090267 529.479418 -100 
-100 -100 488.020682 491.571303 495.118673 497.348734 498.949382 501.966282 504.318399 505.244243 505.732911 508.219358 510.192668 510.709408 510.901408 513.695949 516.140732 517.117762 517.630120 520.291834 522.554805 523.451570 523.928929 526.372017 528.246738 -100 
-100 -100 488.652297 491.410557 494.479867 496.688936 498.526633 501.259322 503.538522 504.745985 505.694298 507.899313 509.832422 510.759899 511.523620 513.743453 515.787861 516.838668 517.670337 519.838965 521.799320 522.783749 523.556669 525.599240 527.208486 -100 
-100 -100 486.952437 490.124026 493.284862 495.218010 496.647398 499.755478 502.267075 503.350981 503.999802 506.684047 508.951184 509.876808 510.401880 512.857149 514.912468 515.650981 516.018498 518.454195 520.489187 521.173779 521.491456 523.969117 525.895638 -100 
-100 -100 484.419159 488.727995 492.256182 493.804696 494.345235 498.343617 501.243100 502.000297 501.772107 505.473395 508.213623 508.888395 508.593376 511.857460 514.159076 514.428772 513.786050 517.074552 519.396048 519.608405 518.898881 522.403510 524.886632 -100 
-100 -100 486.683828 489.790745 492.862184 494.721115 496.130150 499.300230 501.927107 503.146535 503.923583 506.710250 509.073428 510.088370 510.649183 513.031209 514.967151 515.590808 515.848599 518.157136 520.068804 520.653568 520.899344 523.328728 525.230176 -100 
-100 -100 488.173773 490.775304 493.638953 495.673766 497.450002 500.325002 502.857961 504.353652 505.566478 507.961586 510.087648 511.224013 512.093344 514.123043 515.894122 516.714553 517.341470 519.243576 520.948291 521.733106 522.365804 524.314234 525.876183 -100 
-100 -100 487.418926 490.670205 493.860482 495.780259 497.233219 500.511931 503.282739 504.664781 505.565571 508.276742 510.517393 511.409703 511.868974 514.249394 516.204531 516.850338 517.116569 519.347534 521.211910 521.819496 522.104620 524.412809 526.219407 -100 
-100 -100 486.091633 490.663194 494.367194 495.982740 496.561654 500.743755 503.886230 504.933852 504.966859 508.516645 511.057990 511.537655 511.052360 514.309131 516.605337 516.873915 516.229351 519.326437 521.529409 521.766060 521.150988 524.394617 526.699304 -100 
-100 -100 490.262808 493.525603 496.726263 498.648620 500.090361 503.337684 506.071702 507.421198 508.286941 510.947392 513.125219 513.949145 514.338446 516.649345 518.528962 519.096137 519.294671 521.484771 523.322091 523.905639 524.165334 526.447238 528.236282 -100 
-100 -100 493.844186 496.471869 499.354707 501.393660 503.146269 505.945738 508.399445 509.835509 510.987253 513.280259 515.279976 516.279250 517.007029 518.901768 520.520864 521.173761 521.652192 523.480602 525.140251 525.880656 526.460374 528.347904 529.868656 -100 
-100 -100 495.170507 498.311498 501.385243 503.233131 504.603464 507.620150 510.110864 511.259352 511.978422 514.609767 516.783860 517.601365 517.952795 520.146476 521.851046 522.201151 522.201551 524.420830 526.277072 526.798934 526.960494 529.270742 531.086821 -100 
-100 -100 495.820886 500.095425 503.498626 504.952426 505.423813 509.140646 511.834630 512.543198 512.316912 515.813004 518.321120 518.787292 518.249767 521.280456 523.259442 523.155164 522.129518 525.310058 527.529577 527.644324 526.813150 530.091856 532.400967 -100 
-100 -100 501.714276 504.432827 507.053148 508.645120 509.861957 512.597052 514.857934 515.963545 516.704046 519.195467 521.251731 522.110777 522.536537 524.605527 526.184405 526.560611 526.620652 528.703263 530.414730 530.922845 531.073222 533.148116 534.731226 -100 
-100 -100 506.915555 508.450667 510.299489 511.914338 513.522870 515.652971 517.573788 519.008632 520.343927 522.238103 523.923085 525.090049 526.107291 527.620679 528.895897 529.676029 530.411581 531.843570 533.136092 533.940564 534.642886 535.917323 536.836519 -100 
-100 -100 509.522589 510.535188 511.984321 513.560250 515.272974 517.178030 518.957763 520.526154 522.066905 523.753303 525.288329 526.579700 527.801862 529.129540 530.293290 531.245111 532.216504 533.422382 534.542971 535.458524 536.326781 537.283374 537.901620 -100 
-100 -100 -100 -100 -100 -100 -100 -100 -100 -100 -100 -100 -100 -100 -100 -100 -100 -100 -100 -100 -100 -100 -100 -100 -100 -100 
-100 -100 -100 -100 -100 -100 -100 -100 -100 -100 -100 -100 -100 -100 -100 -100 -100 -100 -100 -100 -100 -100 -100 -100 -100 -100 
-100 -100 -100 -100 -100 -100 -100 -100 -100 -100 -100 -100 -100 -100 -100 -100 -100 -100 -100 -100 -100 -100 -100 -100 -100 -100 
-100 -100 514.803801 515.953352 517.490315 518.999196 520.586706 522.525686 524.380639 525.977733 527.572666 529.535166 531.424412 533.018576 534.506079 536.208745 537.751829 538.975593 540.108232 541.483585 542.717839 543.636960 544.467671 545.533193 546.266657 -100 
-100 -100 511.097273 512.972423 514.968463 516.415410 517.716356 520.044335 522.117292 523.474627 524.665002 527.015473 529.166952 530.589514 531.736036 533.783530 535.539669 536.570859 537.359622 539.068345 540.490202 541.172751 541.645504 543.222893 544.394564 -100 
-100 -100 503.445163 507.427378 510.445959 511.523581 511.629091 515.324551 517.991865 518.664762 518.407898 522.179408 525.027309 525.918325 525.808307 529.128850 531.481289 531.958835 531.508940 534.462871 536.420190 536.413758 535.487753 538.742184 540.993667 -100 
-100 -100 492.901149 501.211120 505.613143 505.900180 502.664434 509.893793 513.563566 513.105239 509.061994 516.555283 520.496550 520.415921 516.944300 523.620929 526.982790 526.540387 522.840610 529.106531 532.008562 530.867444 526.120962 533.468069 537.286567 -100 
-100 -100 495.250542 499.748476 503.292233 504.651602 504.894646 508.841849 511.639833 512.204928 511.754611 515.519313 518.285922 518.903182 518.547427 522.033143 524.580510 525.066836 524.589205 527.798317 529.992790 530.043143 529.151092 532.715775 535.240274 -100 
-100 -100 494.416068 497.768056 501.035624 502.952080 504.297191 507.335572 509.779057 510.789803 511.354849 513.907008 515.978752 516.629258 516.929903 519.646618 521.999692 522.924884 523.383525 525.870063 527.911291 528.565647 528.842115 531.317123 533.247971 -100 
-100 -100 489.006155 493.862190 497.846334 499.686965 500.383491 504.252265 507.012673 507.700899 507.420674 510.605151 512.675998 512.454483 511.259013 515.355260 518.411984 519.060254 518.562524 522.203572 524.813168 525.238287 524.681625 528.165775 530.621206 -100 
-100 -100 480.349323 489.485597 494.734721 495.931375 493.773963 500.610155 504.189756 504.033815 500.721407 506.817943 509.485023 507.766482 501.984852 510.588258 515.011935 514.764416 510.683198 518.006414 521.700224 521.242089 517.300023 524.317817 528.014162 -100 
-100 -100 485.361229 490.199306 494.185667 496.061022 496.809410 500.723059 503.528448 504.262647 504.006363 507.156167 509.167295 508.888846 507.649493 511.714335 514.748605 515.383495 514.882097 518.530539 521.154971 521.599646 521.062224 524.557829 527.017891 -100 
-100 -100 487.188634 490.472469 493.734387 495.732067 497.199638 500.326347 502.867545 503.996684 504.642538 507.094309 509.021354 509.543599 509.747443 512.402986 514.713628 515.608055 516.052713 518.558672 520.637231 521.337373 521.658900 524.159642 526.103323 -100 
-100 -100 484.552123 488.838184 492.351135 493.866628 494.354532 498.414371 501.371419 502.185674 501.987522 505.477235 507.957378 508.352461 507.832478 511.241992 513.733338 514.160726 513.641523 516.899444 519.168835 519.300585 518.494315 522.103705 524.658683 -100 
-100 -100 478.729148 486.556738 490.949189 491.516517 488.741294 496.057853 499.954204 499.913524 496.543451 503.353243 506.844422 506.442295 502.709878 509.349139 512.664988 512.118749 508.304915 514.694011 517.727627 516.696548 512.091253 519.518939 523.420602 -100 
-100 -100 484.198330 488.437991 491.888191 493.352426 493.826684 497.929770 500.964100 501.870384 501.779329 505.411454 508.058734 508.622640 508.200272 511.532564 513.890763 514.204146 513.584343 516.710836 518.856593 518.897258 518.027520 521.580312 524.101229 -100 
-100 -100 486.534215 489.701252 492.816740 494.692260 496.114044 499.337349 502.036194 503.332447 504.165849 506.929546 509.243387 510.199155 510.706941 513.098911 515.064567 515.728287 516.006360 518.211592 520.020338 520.545002 520.758817 523.130317 524.995170 -100 
-100 -100 484.506908 489.099242 492.822559 494.473301 495.094727 499.194672 502.237633 503.158292 503.062401 506.769477 509.473423 510.099903 509.750343 512.977590 515.268429 515.580449 514.997812 518.044517 520.201471 520.416790 519.806594 523.038134 525.342803 -100 
-100 -100 479.366171 488.053753 492.938534 493.820440 491.373662 498.567655 502.443082 502.401318 498.944672 505.988445 509.628176 509.394038 505.931225 512.233574 515.365996 514.795615 511.105409 517.229896 520.240940 519.572954 515.792833 522.262307 525.697380 -100 
-100 -100 487.270214 491.889340 495.640796 497.308470 497.924848 501.983569 504.971054 505.837369 505.693697 509.364814 512.028236 512.603996 512.198673 515.376796 517.611519 517.860178 517.224818 520.256226 522.417914 522.643584 522.032208 525.228947 527.503358 -100 
-100 -100 492.008646 495.252561 498.437383 500.357473 501.778612 504.893373 507.458712 508.630115 509.355158 512.065388 514.311782 515.166192 515.553204 517.861365 519.718355 520.240437 520.390581 522.587707 524.432610 525.008438 525.248174 527.513234 529.290137 -100 
-100 -100 492.277053 496.704525 500.273773 501.822344 502.341371 506.187801 508.960470 509.639967 509.336408 512.964681 515.552977 515.966795 515.323003 518.589507 520.796037 520.854350 519.954514 523.149454 525.409693 525.607698 524.896379 528.139328 530.439536 -100 
-100 -100 489.371091 497.560768 502.035697 502.686062 500.107850 506.847704 510.314829 509.948169 506.167322 513.180091 516.671194 516.103557 511.971446 518.677192 521.796878 520.855713 516.443000 523.107801 526.321629 525.590096 521.528800 528.127436 531.573134 -100 
-100 -100 499.005999 502.940542 506.012233 507.307819 507.697711 511.237814 513.778580 514.452465 514.212240 517.657652 520.091832 520.548879 520.000178 523.113076 525.182769 525.289727 524.482899 527.516632 529.621527 529.827875 529.136163 532.108984 534.148736 -100 
-100 -100 505.790787 507.625066 509.613952 511.153039 512.581449 514.874157 516.863929 518.173472 519.292710 521.390858 523.183723 524.245399 525.064778 526.831014 528.278565 529.022421 529.603911 531.252563 532.665521 533.400468 533.933991 535.400472 536.451709 -100 
-100 -100 508.873230 509.964580 511.452786 513.004416 514.673581 516.609135 518.399307 519.929724 521.423978 523.158622 524.722467 525.990476 527.184816 528.593150 529.827072 530.796969 531.762384 533.032751 534.192873 535.097737 535.936728 536.937755 537.590164 -100 
-100 -100 -100 -100 -100 -100 -100 -100 -100 -100 -100 -100 -100 -100 -100 -100 -100 -100 -100 -100 -100 -100 -100 -100 -100 -100 
-100 -100 -100 -100 -100 -100 -100 -100 -100 -100 -100 -100 -100 -100 -100 -100 -100 -100 -100 -100 -100 -100 -100 -100 -100 -100 
-100 -100 -100 -100 -100 -100 -100 -100 -100 -100 -100 -100 -100 -100 -100 -100 -100 -100 -100 -100 -100 -100 -100 -100 -100 -100 
-100 -100 514.274743 515.544761 517.129321 518.587859 520.083483 522.085955 523.963480 525.494321 526.980354 528.998088 530.897473 532.413556 533.786362 535.531190 537.086049 538.249575 539.296311 540.741923 542.013214 542.888045 543.641497 544.817865 545.633042 -100 
-100 -100 509.690412 512.198117 514.414388 515.669082 516.488278 519.269262 521.506521 522.634499 523.292554 526.120685 528.445434 529.651362 530.303898 532.770837 534.682522 535.515645 535.847221 537.989642 539.571725 540.028263 539.980382 542.126948 543.607189 -100 
-100 -100 497.489536 505.312880 509.316965 509.496254 506.291845 513.265690 516.793664 516.451700 512.603155 519.912215 523.722995 523.726209 520.392073 526.861219 530.062577 529.672166 526.092204 532.135845 534.879910 533.796262 529.153002 536.214125 539.783380 -100 
-100 -100 463.315674 495.722157 503.510910 500.432711 473.112447 504.391457 511.353187 507.195855 477.105274 510.596391 518.198037 514.893531 488.174778 518.021882 524.614159 520.989204 494.562643 523.493115 529.419815 524.344296 492.444254 527.088206 535.402756 -100 
-100 -100 489.090820 497.536413 502.110228 502.541033 499.416885 506.712634 510.421043 509.962214 505.873760 513.230963 516.968940 516.627896 512.942961 519.658243 523.097405 522.674748 518.985051 525.345083 528.352597 527.280710 522.596563 530.041022 533.937259 -100 
-100 -100 491.853564 496.503399 500.233016 501.804809 502.264550 506.190221 509.004358 509.666981 509.312693 512.738620 515.077259 515.185786 514.331131 518.078084 520.846060 521.378992 520.861834 524.265634 526.649863 526.868755 526.134884 529.678361 532.187714 -100 
-100 -100 482.528881 491.566931 496.680580 497.737763 495.478521 502.329283 505.963534 505.865429 502.597186 508.708604 511.389660 509.695032 503.920096 512.444261 516.776724 516.459049 512.319050 519.552300 523.148018 522.591094 518.572295 525.602164 529.321028 -100 
-100 -100 448.987759 483.714020 492.673880 491.024825 467.815950 495.747961 502.337607 499.254734 474.545506 501.951444 507.184422 500.541244 462.483238 503.192395 512.253649 508.523209 478.487307 511.729061 519.048054 515.131206 486.494930 518.344815 526.147585 -100 
-100 -100 478.913488 487.921967 493.029161 494.117067 491.910551 498.808352 502.495790 502.457628 499.227776 505.298040 507.912785 506.158072 500.339239 508.836853 513.151813 512.822376 508.674768 515.906594 519.503849 518.952587 514.942675 521.978174 525.699820 -100 
-100 -100 484.745576 489.263224 492.953968 494.599165 495.194105 499.203036 502.133789 502.963562 502.762044 506.030884 508.188592 508.152663 507.194422 510.895135 513.633833 514.139419 513.597361 517.007422 519.404324 519.642395 518.935780 522.491380 525.009735 -100 
-100 -100 478.933802 486.795711 491.218524 491.804859 489.037486 496.348909 500.241337 500.198768 496.795704 503.465456 506.760280 506.138037 502.237866 508.935373 512.349624 511.867461 508.088111 514.512832 517.570794 516.549418 511.949845 519.396877 523.313958 -100 
-100 -100 451.890458 481.515131 488.931290 486.197084 460.213618 490.727487 497.897881 494.667912 468.263877 498.082682 504.722338 500.945330 473.628111 503.780809 510.400538 506.638881 479.771310 509.115946 515.186545 510.209665 478.641340 513.127172 521.496738 -100 
-100 -100 478.490947 486.319646 490.701749 491.255996 488.481664 495.830899 499.780280 499.802382 496.488799 503.323074 506.826639 506.428642 502.681408 509.287985 512.559743 511.973348 508.112120 514.401330 517.335219 516.230480 511.576313 518.959606 522.835909 -100 
-100 -100 483.934730 488.347554 491.930809 493.486734 494.035673 498.140332 501.183813 502.102941 502.014013 505.687194 508.362965 508.954705 508.560304 511.826857 514.136828 514.436285 513.815294 516.859122 518.960882 519.044761 518.274133 521.656387 524.067734 -100 
-100 -100 477.985387 486.648429 491.514843 492.390922 489.944471 497.131976 500.996479 500.939755 497.473606 504.546000 508.222923 508.025351 504.591563 510.901044 514.037948 513.475837 509.788332 515.892002 518.866192 518.153041 514.339129 520.831739 524.290918 -100 
-100 -100 448.852341 482.187581 490.691664 488.618845 464.101361 493.391796 500.277192 496.792222 469.328096 500.379973 507.465249 504.229238 478.701981 507.090561 513.300243 509.635459 483.880328 512.032738 518.083678 514.189779 487.616012 516.992433 524.196955 -100 
-100 -100 480.651235 489.358455 494.271739 495.180972 492.740391 499.881174 503.679879 503.557550 500.037081 507.086193 510.738571 510.503045 507.024190 513.304031 516.402317 515.789061 512.057661 518.165784 521.165298 520.484069 516.686256 523.134097 526.553072 -100 
-100 -100 489.158169 493.719855 497.430348 499.080239 499.673891 503.634190 506.505500 507.257710 507.019337 510.688694 513.339915 513.850143 513.336223 516.578583 518.821645 518.993901 518.236080 521.341763 523.542880 523.750179 523.087282 526.297549 528.578196 -100 
-100 -100 485.891087 494.247361 498.913671 499.694179 497.205970 504.068453 507.627802 507.285874 503.509724 510.594526 514.151549 513.599096 509.474425 516.261746 519.478040 518.604436 514.237438 520.919822 524.151869 523.434024 519.400460 526.039623 529.528304 -100 
-100 -100 460.006639 491.905571 499.818238 497.539096 473.361159 501.699529 508.081363 504.153793 475.668367 507.357961 514.295261 510.224360 481.109223 512.841937 519.508430 515.125467 485.742522 517.411721 524.140642 520.107970 492.185187 522.777749 530.154078 -100 
-100 -100 492.888534 500.632857 504.736156 505.276172 502.711424 509.205831 512.508113 512.202477 508.560476 515.393663 518.756083 518.271946 514.302211 520.878750 523.933757 523.146594 518.939255 525.404157 528.454004 527.779275 523.827932 530.127811 533.306804 -100 
-100 -100 504.196283 506.673094 508.910112 510.302368 511.311880 514.022959 516.165938 517.263757 517.894986 520.480664 522.473274 523.342629 523.683735 525.966029 527.644613 528.223352 528.335394 530.476624 532.086254 532.634984 532.704250 534.653290 535.961834 -100 
-100 -100 508.174214 509.396602 510.949927 512.472484 514.071303 516.076098 517.898749 519.381361 520.794861 522.616640 524.230628 525.462369 526.586578 528.099266 529.403605 530.354048 531.252165 532.608741 533.810677 534.670496 535.427962 536.510011 537.223014 -100 
-100 -100 -100 -100 -100 -100 -100 -100 -100 -100 -100 -100 -100 -100 -100 -100 -100 -100 -100 -100 -100 -100 -100 -100 -100 -100 
-100 -100 -100 -100 -100 -100 -100 -100 -100 -100 -100 -100 -100 -100 -100 -100 -100 -100 -100 -100 -100 -100 -100 -100 -100 -100 
-100 -100 -100 -100 -100 -100 -100 -100 -100 -100 -100 -100 -100 -100 -100 -100 -100 -100 -100 -100 -100 -100 -100 -100 -100 -100 
-100 -100 514.547787 515.668189 517.163533 518.636259 520.196714 522.100385 523.910614 525.467447 527.021226 528.916496 530.716381 532.223223 533.627996 535.242942 536.698945 537.860090 538.968632 540.349778 541.608105 542.568363 543.442299 544.532584 545.272030 -100 
-100 -100 510.919385 512.754155 514.701221 516.111553 517.385270 519.676862 521.709930 523.031591 524.179292 526.458359 528.517103 529.842840 530.894230 532.846616 534.510515 535.467766 536.219123 537.936641 539.393928 540.122906 540.637886 542.238649 543.417703 -100 
-100 -100 503.398345 507.314646 510.264200 511.300347 511.381260 515.035735 517.665514 518.311712 518.018801 521.712488 524.458222 525.240149 525.020658 528.233986 530.479005 530.859214 530.349872 533.318392 535.325615 535.375153 534.494324 537.768914 540.025856 -100 
-100 -100 492.975560 501.191447 505.502163 505.740456 502.484691 509.670458 513.310360 512.842419 508.779866 516.193150 520.026256 519.829448 516.238340 522.795473 526.031293 525.465767 521.680313 527.961180 530.915943 529.831164 525.128784 532.489953 536.310381 -100 
-100 -100 495.338507 499.751164 503.199060 504.495386 504.708601 508.633057 511.429933 512.010753 511.558313 515.260872 517.931217 518.440883 517.968129 521.322018 523.728087 524.082216 523.511786 526.703400 528.917863 528.998210 528.131939 531.706918 534.233606 -100 
-100 -100 494.506391 497.775065 500.936647 502.770690 504.075936 507.118429 509.602852 510.670362 511.264005 513.771598 515.761000 516.320813 516.514902 519.084807 521.276955 522.058640 522.412355 524.843575 526.861144 527.507405 527.783790 530.263561 532.198066 -100 
-100 -100 489.134533 493.890541 497.745249 499.478711 500.123840 504.023934 506.871791 507.669054 507.460033 510.604535 512.598106 512.306064 511.022472 514.949735 517.818488 518.305895 517.686697 521.239581 523.785870 524.165060 523.581124 527.065594 529.527437 -100 
-100 -100 480.522485 489.539220 494.639516 495.711266 493.491706 500.377280 504.073109 504.062244 500.856239 506.904319 509.492076 507.719246 501.871706 510.287212 514.505330 514.087684 509.875570 517.089315 520.692415 520.160259 516.168808 523.184654 526.889332 -100 
-100 -100 485.506053 490.243372 494.097570 495.861726 496.556951 500.505701 503.405941 504.257988 504.082066 507.201177 509.144741 508.805991 507.489475 511.396865 514.254117 514.734850 514.106626 517.642790 520.168191 520.530978 519.939907 523.423727 525.886510 -100 
-100 -100 487.300855 490.501690 493.653875 495.561579 496.985642 500.126436 502.725983 503.930602 504.623198 507.048833 508.913432 509.366210 509.485788 512.018610 514.192897 514.961122 515.293306 517.692946 519.672394 520.288288 520.553976 523.038382 524.982121 -100 
-100 -100 484.648169 488.854094 492.270197 493.713234 494.165985 498.223356 501.209559 502.068927 501.895651 505.350238 507.763369 508.082388 507.478866 510.793104 513.182928 513.511977 512.897955 516.057413 518.228706 518.271856 517.404308 521.000755 523.559450 -100 
-100 -100 478.777693 486.525896 490.835631 491.349753 488.551156 495.856540 499.764116 499.751649 496.396907 503.161323 506.582012 506.104508 502.295363 508.859846 512.098594 511.475832 507.583984 513.883489 516.822986 515.702104 511.031003 518.452801 522.362685 -100 
-100 -100 484.077281 488.276809 491.686518 493.127887 493.593517 497.689421 500.726486 501.645727 501.557653 505.152966 507.744455 508.249446 507.766947 511.036722 513.329618 513.578267 512.892055 515.943051 518.009664 517.977181 517.055395 520.595554 523.117502 -100 
-100 -100 486.190401 489.365953 492.495920 494.388953 495.824346 499.048673 501.747475 503.048816 503.881210 506.620154 508.898773 509.819556 510.287920 512.625678 514.531026 515.136819 515.358020 517.501203 519.248111 519.719712 519.895976 522.248245 524.105424 -100 
-100 -100 483.941368 488.590678 492.383314 494.093797 494.754358 498.862305 501.904967 502.830553 502.737932 506.429487 509.116317 509.732962 509.366983 512.544692 514.777240 515.037564 514.407596 517.402031 519.510357 519.688642 519.052086 522.258807 524.548527 -100 
-100 -100 478.640436 487.419481 492.408684 493.377730 490.988651 498.193135 502.068167 502.034412 498.588712 505.622439 509.257608 509.033988 505.577012 511.834705 514.914684 514.303031 510.577142 516.655653 519.624880 518.928879 515.129680 521.569188 524.984017 -100 
-100 -100 486.531925 491.223418 495.065846 496.813342 497.483055 501.556302 504.545389 505.418710 505.285177 508.955508 511.622877 512.213913 511.819397 514.975918 517.181758 517.408265 516.749561 519.741793 521.862417 522.057477 521.423106 524.591987 526.847247 -100 
-100 -100 491.312382 494.601157 497.849477 499.830965 501.295010 504.421450 506.986916 508.163163 508.897126 511.611542 513.865640 514.735929 515.138223 517.448022 519.305209 519.831950 519.976126 522.135307 523.932118 524.468886 524.679198 526.916615 528.675601 -100 
-100 -100 491.621600 496.074231 499.685530 501.282103 501.837438 505.686492 508.453479 509.135866 508.841700 512.474958 515.071716 515.502624 514.880523 518.166649 520.400150 520.493784 519.610804 522.760732 524.958967 525.107821 524.361615 527.574100 529.855683 -100 
-100 -100 488.736153 496.938574 501.440832 502.130039 499.585257 506.317474 509.773238 509.409247 505.640459 512.657841 516.157332 515.608451 511.503720 518.239244 521.402423 520.519196 516.144761 522.755116 525.896333 525.110805 521.013755 527.579357 531.004960 -100 
-100 -100 498.365964 502.305403 505.389928 506.707162 507.116906 510.653054 513.187030 513.865956 513.639210 517.093832 519.538636 520.014963 519.494473 522.639642 524.751159 524.907974 524.130183 527.126977 529.173823 529.333555 528.609366 531.553227 533.573889 -100 
-100 -100 505.129524 506.962381 508.951249 510.497028 511.935186 514.228189 516.217137 517.535133 518.670142 520.781833 522.587591 523.668321 524.514512 526.310633 527.791998 528.571544 529.171239 530.797901 532.169789 532.868573 533.375539 534.817678 535.850856 -100 
-100 -100 508.185299 509.274226 510.763255 512.318293 513.989595 515.928289 517.727084 519.268803 520.774945 522.525863 524.110751 525.398344 526.611801 528.047666 529.316561 530.313513 531.285091 532.539771 533.673122 534.546390 535.356090 536.335867 536.978230 -100 
-100 -100 -100 -100 -100 -100 -100 -100 -100 -100 -100 -100 -100 -100 -100 -100 -100 -100 -100 -100 -100 -100 -100 -100 -100 -100 
-100 -100 -100 -100 -100 -100 -100 -100 -100 -100 -100 -100 -100 -100 -100 -100 -100 -100 -100 -100 -100 -100 -100 -100 -100 -100 
-100 -100 -100 -100 -100 -100 -100 -100 -100 -100 -100 -100 -100 -100 -100 -100 -100 -100 -100 -100 -100 -100 -100 -100 -100 -100 
-100 -100 514.822957 515.848821 517.285211 518.767689 520.359893 522.204188 523.968564 525.533219 527.107278 528.916274 530.634889 532.110164 533.496678 535.002096 536.359105 537.482812 538.604421 539.969979 541.257153 542.305595 543.270352 544.322387 545.015529 -100 
-100 -100 511.713864 513.218538 515.003725 516.486698 517.941725 520.022101 521.940600 523.351094 524.682013 526.711849 528.607564 529.961762 531.130481 532.819034 534.296834 535.251695 536.129634 537.717128 539.179535 540.110185 540.897477 542.275567 543.286087 -100 
-100 -100 505.906227 508.524062 510.978395 512.337284 513.324243 516.038845 518.294756 519.326508 520.002839 522.665548 524.949508 525.998139 526.578841 528.815886 530.580736 531.136689 531.362316 533.592149 535.447444 536.067084 536.302637 538.498458 540.171658 -100 
-100 -100 499.416249 503.535036 506.705259 507.840606 507.975246 511.734770 514.426436 514.994941 514.589574 518.301025 521.031942 521.655623 521.244374 524.425303 526.574591 526.652250 525.813236 529.132057 531.481191 531.695515 530.937143 534.366166 536.773373 -100 
-100 -100 498.102927 501.136445 504.033103 505.646827 506.786635 509.745438 512.165251 513.171002 513.744742 516.418524 518.655675 519.509346 519.908485 522.215056 524.067490 524.577020 524.746976 527.135209 529.152778 529.806768 530.078647 532.525105 534.429026 -100 
-100 -100 496.164862 498.753949 501.559769 503.489096 505.115465 507.793545 510.114053 511.399141 512.398537 514.562185 516.423515 517.275850 517.918640 519.899584 521.658190 522.438106 523.053953 525.093462 526.965059 527.871602 528.583030 530.610769 532.221382 -100 
-100 -100 492.030079 495.324386 498.548264 500.482008 501.896598 504.974079 507.523901 508.714397 509.413297 511.788803 513.624518 514.078207 514.189008 516.615486 518.659219 519.306529 519.570618 522.038156 524.146821 524.910139 525.289846 527.738840 529.637126 -100 
-100 -100 487.374092 492.029591 495.818103 497.528623 498.177405 502.130888 505.053837 505.951936 505.841290 508.985222 511.038117 510.962588 509.976972 513.448537 515.942382 516.227748 515.523209 518.978998 521.488185 521.882911 521.334828 524.782051 527.215690 -100 
-100 -100 488.406815 491.688904 494.916835 496.882316 498.344920 501.466990 504.062335 505.298969 506.026661 508.391270 510.197468 510.624551 510.718592 513.134206 515.175311 515.825275 516.081096 518.510833 520.567601 521.284420 521.635655 524.077586 525.976665 -100 
-100 -100 488.934389 491.486517 494.302403 496.310980 498.051219 500.820993 503.238712 504.630334 505.701360 507.831135 509.623849 510.420207 511.029520 512.987232 514.744594 515.537800 516.144448 518.097970 519.855975 520.661074 521.311112 523.336631 524.961375 -100 
-100 -100 487.246552 490.197634 493.124643 494.900086 496.260442 499.356929 501.932134 503.128302 503.852040 506.439094 508.550498 509.316159 509.671357 511.938078 513.793364 514.340184 514.523948 516.758258 518.588103 519.075437 519.246792 521.726879 523.683618 -100 
-100 -100 484.707917 488.744462 492.048504 493.481052 493.989563 497.942917 500.861962 501.703301 501.554162 505.110251 507.673137 508.178383 507.715572 510.842971 513.002086 513.130377 512.344941 515.442514 517.558981 517.555169 516.658136 520.210818 522.747438 -100 
-100 -100 486.525165 489.503642 492.466248 494.275424 495.671920 498.815349 501.444519 502.702609 503.503928 506.192552 508.425262 509.313086 509.748246 512.009941 513.821756 514.322973 514.454366 516.607616 518.353293 518.774171 518.893940 521.324001 523.248232 -100 
-100 -100 487.466735 490.088645 492.986847 495.064485 496.872720 499.739846 502.267052 503.776837 504.994128 507.329119 509.378998 510.448526 511.244497 513.160939 514.808663 515.515086 516.031732 517.808410 519.388742 520.065678 520.621304 522.537384 524.090348 -100 
-100 -100 486.159659 489.583552 492.955492 495.022388 496.570986 499.847602 502.605908 504.001961 504.921393 507.587965 509.792445 510.683372 511.135607 513.392464 515.213147 515.753394 515.930689 518.052291 519.819962 520.362253 520.606870 522.856987 524.628503 -100 
-100 -100 484.391591 489.277981 493.270768 495.109095 495.843909 500.009341 503.131376 504.205099 504.290887 507.790216 510.318191 510.853848 510.441805 513.548427 515.704225 515.886868 515.184764 518.175140 520.292703 520.490495 519.867577 523.023782 525.272813 -100 
-100 -100 488.649348 492.119264 495.547775 497.658663 499.224684 502.482339 505.207558 506.574976 507.473038 510.120449 512.306583 513.180671 513.617420 515.859778 517.664331 518.187179 518.346263 520.449781 522.202920 522.734211 522.960948 525.175875 526.919121 -100 
-100 -100 492.397433 495.133799 498.160832 500.336489 502.183086 504.992813 507.437671 508.884124 510.058335 512.355639 514.371664 515.410783 516.177502 518.068566 519.687062 520.360383 520.840200 522.579245 524.132724 524.795638 525.321031 527.148698 528.630526 -100 
-100 -100 493.843597 497.036446 500.200483 502.159713 503.620926 506.619099 509.083180 510.237975 510.983064 513.617752 515.806236 516.661534 517.061756 519.293054 521.062801 521.518368 521.595695 523.682510 525.382776 525.799011 525.895001 528.136909 529.910991 -100 
-100 -100 494.552780 498.847284 502.310596 503.869486 504.454206 508.105122 510.750479 511.466690 511.280848 514.770171 517.288498 517.795285 517.321130 520.407682 522.493619 522.569890 521.722415 524.692664 526.706430 526.700327 525.807674 529.003762 531.264647 -100 
-100 -100 500.437368 503.164080 505.815682 507.465778 508.738923 511.445799 513.684187 514.802801 515.575857 518.080801 520.159045 521.058216 521.540100 523.673073 525.351233 525.861483 526.018471 527.984739 529.551240 529.957904 530.043582 532.054475 533.599486 -100 
-100 -100 505.613864 507.150240 509.009510 510.644680 512.272000 514.397474 516.321815 517.778731 519.144747 521.067085 522.785864 523.992220 525.056047 526.628533 527.982899 528.845604 529.621743 530.997234 532.203922 532.932765 533.576335 534.801634 535.691855 -100 
-100 -100 508.209392 509.219485 510.667801 512.245918 513.962665 515.871416 517.666590 519.263162 520.837259 522.558149 524.130778 525.461295 526.726528 528.107725 529.335730 530.344816 531.337575 532.509417 533.569063 534.421011 535.235643 536.150178 536.744155 -100 
-100 -100 -100 -100 -100 -100 -100 -100 -100 -100 -100 -100 -100 -100 -100 -100 -100 -100 -100 -100 -100 -100 -100 -100 -100 -100 
-100 -100 -100 -100 -100 -100 -100 -100 -100 -100 -100 -100 -100 -100 -100 -100 -100 -100 -100 -100 -100 -100 -100 -100 -100 -100 
-100 -100 -100 -100 -100 -100 -100 -100 -100 -100 -100 -100 -100 -100 -100 -100 -100 -100 -100 -100 -100 -100 -100 -100 -100 -100 
-100 -100 514.670227 515.764073 517.243055 518.714880 520.268822 522.142927 523.918160 525.433739 526.929047 528.740945 530.443020 531.837936 533.115555 534.585999 535.889967 536.913375 537.948508 539.388616 540.769462 541.856679 542.826236 543.950873 544.698584 -100 
-100 -100 511.195446 512.952941 514.850611 516.260161 517.545436 519.784076 521.764141 523.048936 524.154724 526.338887 528.289552 529.502936 530.425125 532.203359 533.659618 534.391488 534.986335 536.844404 538.519730 539.456290 540.125541 541.731014 542.888320 -100 
-100 -100 504.049411 507.727197 510.550737 511.602404 511.769158 515.285197 517.819468 518.447927 518.171009 521.723820 524.338603 525.014597 524.677482 527.649423 529.568440 529.504313 528.541986 531.940011 534.396905 534.834265 534.280898 537.432557 539.586893 -100 
-100 -100 494.235983 501.848702 505.918691 506.213171 503.262067 510.080494 513.561639 513.121149 509.236147 516.382729 520.063067 519.796341 516.158653 522.365044 525.134739 523.802874 518.783448 526.242112 529.957969 529.476295 525.495131 532.360994 535.946981 -100 
-100 -100 496.146886 500.288682 503.569968 504.848114 505.129997 508.923962 511.652391 512.257069 511.874106 515.499838 518.127306 518.636782 518.114595 521.163356 523.143980 522.972150 521.887664 525.451454 528.069261 528.505759 527.945763 531.379642 533.793596 -100 
-100 -100 495.139178 498.238534 501.248576 503.000807 504.274963 507.286988 509.778691 510.900637 511.571475 514.115925 516.204456 516.950761 517.262856 519.427869 521.131885 521.501083 521.581031 524.022377 526.154545 526.945134 527.339086 529.779152 531.665583 -100 
-100 -100 489.915231 494.413687 498.048235 499.628684 500.173793 504.105492 507.024973 507.936455 507.882463 511.123799 513.393501 513.689466 513.102392 516.104055 518.167272 518.198512 517.378626 520.735303 523.215612 523.627265 523.109866 526.529929 528.943933 -100 
-100 -100 481.710799 490.199480 494.973389 495.823160 493.397508 500.409804 504.228863 504.392547 501.479573 507.573135 510.579649 509.963835 506.315729 512.339650 515.231956 514.289548 510.032247 516.807029 520.222997 519.689481 515.831769 522.668649 526.291935 -100 
-100 -100 486.344291 490.822783 494.455596 496.066177 496.657876 500.623712 503.578666 504.531106 504.506994 507.743677 509.997530 510.285625 509.699523 512.698830 514.770126 514.818922 513.997565 517.290440 519.682325 520.012943 519.442451 522.851527 525.268793 -100 
-100 -100 488.037237 491.069382 494.073268 495.908365 497.306240 500.377047 502.937220 504.154114 504.903251 507.421761 509.469312 510.205652 510.533353 512.682314 514.404992 514.835599 514.947867 517.220678 519.138444 519.737512 520.003488 522.447313 524.362437 -100 
-100 -100 485.575787 489.521855 492.792357 494.262357 494.839075 498.665427 501.480818 502.262226 502.069411 505.589837 508.128439 508.642985 508.203581 511.172612 513.177138 513.172563 512.288480 515.444564 517.644478 517.722932 516.893087 520.434739 522.956367 -100 
-100 -100 480.114178 487.295130 491.415827 492.094679 489.804070 496.500827 500.082927 499.921217 496.470231 503.310787 506.846390 506.614775 503.244095 509.182439 511.961814 510.943692 506.600284 513.126510 516.198700 515.176466 510.637573 517.927991 521.775522 -100 
-100 -100 484.703504 488.715542 492.065166 493.601766 494.233972 498.116838 500.990331 501.834397 501.708917 505.292980 507.901089 508.486065 508.098419 511.086243 513.089291 513.075122 512.164240 515.256386 517.384304 517.404357 516.527929 520.019895 522.508996 -100 
-100 -100 486.177995 489.401835 492.602796 494.582907 496.090032 499.282779 501.969025 503.322045 504.215574 506.842900 509.016668 509.889947 510.319204 512.501923 514.225082 514.654453 514.735715 516.861940 518.624140 519.112943 519.299806 521.627592 523.466364 -100 
-100 -100 483.232508 488.203261 492.228223 494.072218 494.806041 498.981287 502.146495 503.333446 503.574056 506.896419 509.289980 509.761682 509.313565 512.358645 514.441136 514.541029 513.761906 516.759465 518.882932 519.072507 518.447968 521.618311 523.885997 -100 
-100 -100 477.068225 486.657056 492.059086 493.209467 490.892902 498.237899 502.346200 502.854595 500.437104 506.429227 509.519087 509.086978 505.560577 511.661569 514.586991 513.789919 509.813393 515.994691 519.002449 518.324495 514.573656 520.927474 524.306340 -100 
-100 -100 485.580968 490.614915 494.713015 496.614541 497.379675 501.549133 504.701594 505.886449 506.128301 509.434347 511.809662 512.270660 511.816730 514.852867 516.928603 517.025255 516.235525 519.196513 521.277507 521.429970 520.770250 523.901813 526.142926 -100 
-100 -100 490.768944 494.175441 497.560232 499.679448 501.265477 504.419433 507.062966 508.417378 509.330043 511.905711 514.031610 514.886411 515.313080 517.474395 519.187039 519.626213 519.706481 521.737565 523.397864 523.808581 523.924613 526.160625 527.935363 -100 
-100 -100 491.312442 495.778980 499.479670 501.270583 502.083857 505.801158 508.556243 509.427471 509.411508 512.837865 515.337518 515.910162 515.559184 518.489854 520.476138 520.525934 519.701475 522.557899 524.477392 524.372996 523.400466 526.708569 529.066724 -100 
-100 -100 488.597338 496.717846 501.293993 502.301473 500.415615 506.602935 509.927514 509.859235 506.800897 513.202605 516.536410 516.340842 513.144407 518.911971 521.642432 520.792503 516.819222 522.766057 525.458956 524.271303 519.652850 526.587714 530.186070 -100 
-100 -100 498.113258 502.026295 505.155273 506.631337 507.273951 510.660067 513.163640 514.006125 514.042640 517.328834 519.726163 520.378940 520.151168 522.963267 524.853016 524.987621 524.280939 526.986282 528.754076 528.657685 527.702357 530.741305 532.840303 -100 
-100 -100 504.801073 506.627915 508.637401 510.239899 511.745772 514.021961 516.035507 517.442355 518.676857 520.775322 522.593448 523.744885 524.661334 526.357999 527.751706 528.493500 529.059384 530.549669 531.772289 532.328200 532.722870 534.163703 535.217333 -100 
-100 -100 507.843059 508.928753 510.420375 511.989389 513.683583 515.634720 517.469353 519.074904 520.643486 522.418366 524.026365 525.349051 526.583719 527.982048 529.204620 530.164418 531.089528 532.256386 533.286308 534.061632 534.800523 535.754659 536.389586 -100 
-100 -100 -100 -100 -100 -100 -100 -100 -100 -100 -100 -100 -100 -100 -100 -100 -100 -100 -100 -100 -100 -100 -100 -100 -100 -100 
-100 -100 -100 -100 -100 -100 -100 -100 -100 -100 -100 -100 -100 -100 -100 -100 -100 -100 -100 -100 -100 -100 -100 -100 -100 -100 
-100 -100 -100 -100 -100 -100 -100 -100 -100 -100 -100 -100 -100 -100 -100 -100 -100 -100 -100 -100 -100 -100 -100 -100 -100 -100 
-100 -100 514.374804 515.597349 517.149520 518.607048 520.101397 522.048114 523.847577 525.296069 526.678561 528.532931 530.232199 531.534445 532.676726 534.155003 535.426461 536.341267 537.259167 538.808774 540.284500 541.383467 542.317337 543.554426 544.377082 -100 
-100 -100 510.087642 512.444025 514.577191 515.843703 516.707964 519.379029 521.509611 522.567235 523.154536 525.787833 527.893844 528.881413 529.297147 531.442633 532.978785 533.400129 533.406766 535.841620 537.809995 538.634300 538.885145 541.016069 542.449505 -100 
-100 -100 498.784790 505.983578 509.743004 509.997503 507.113422 513.686058 517.006635 516.645722 512.916530 519.856872 523.388032 523.186028 519.671570 525.661403 528.263809 526.977248 522.088293 529.391048 533.034570 532.693318 528.876874 535.467251 538.799299 -100 
-100 -100 467.487531 497.027095 504.210191 501.405384 476.067561 505.266325 511.777962 507.759164 478.887332 510.971210 518.164923 514.745840 488.338154 517.140763 522.803002 517.252708 483.987817 519.648134 527.502807 523.820194 495.505225 526.957605 534.576412 -100 
-100 -100 490.690951 498.450728 502.703787 503.145942 500.308801 507.219016 510.771929 510.372037 506.499982 513.598453 517.205304 516.839351 513.098301 519.214421 521.880860 520.420768 515.314923 522.828846 526.649043 526.258091 522.359579 529.299694 532.941430 -100 
-100 -100 492.955187 497.268862 500.724471 502.155665 502.572761 506.437750 509.265355 510.030944 509.825166 513.274355 515.747347 516.174359 515.607008 518.527421 520.408447 520.206683 519.168128 522.616187 525.193821 525.658042 525.153974 528.595069 531.013620 -100 
-100 -100 484.077853 492.488388 497.168312 497.928870 495.428373 502.399741 506.184720 506.315202 503.395975 509.573531 512.707483 512.229438 508.655277 514.536445 517.230021 516.113738 511.741707 518.493918 521.928578 521.422408 517.584769 524.427847 528.051001 -100 
-100 -100 452.638093 485.039986 493.232248 491.088463 466.943431 495.667569 502.565638 499.897793 476.419884 503.170844 509.125014 505.592298 480.531388 507.864979 513.480794 508.856318 479.907303 511.188805 518.023652 514.151320 486.412126 517.274841 524.858613 -100 
-100 -100 480.589066 488.962725 493.626259 494.409346 491.951699 498.942958 502.753186 502.922436 500.037311 506.210242 509.334508 508.861812 505.304482 511.189749 513.901128 512.817861 508.456191 515.122301 518.440388 517.827444 513.916995 520.747976 524.376333 -100 
-100 -100 486.081825 490.253989 493.660793 495.169276 495.730338 499.598362 502.462880 503.325186 503.227420 506.628667 509.065438 509.517065 509.019322 511.915648 513.832026 513.747572 512.818565 515.996746 518.269567 518.466511 517.764792 521.234185 523.698484 -100 
-100 -100 480.817642 488.002192 492.120448 492.796699 490.495128 497.146344 500.686104 500.502464 497.035511 503.823868 507.308496 507.039221 503.628470 509.487420 512.178111 511.081968 506.693238 513.238686 516.364192 515.408386 510.925029 518.214190 522.051067 -100 
-100 -100 456.233795 483.092741 489.981837 487.792884 465.008585 492.134557 498.443602 494.893317 468.044895 498.245238 505.106785 501.974846 477.409384 504.456113 510.015825 505.389364 476.479570 507.462690 513.912165 509.176131 478.353604 512.083749 520.276902 -100 
-100 -100 479.845061 487.127370 491.356467 492.121227 489.884804 496.593381 500.184705 500.054414 496.641653 503.464214 506.984915 506.756492 503.383735 509.276093 511.992697 510.914518 506.521177 513.009756 516.067007 515.056660 510.531201 517.767911 521.570699 -100 
-100 -100 483.907341 488.403076 492.100729 493.804678 494.489789 498.491234 501.477285 502.472154 502.517435 505.945642 508.425308 508.940501 508.503961 511.476671 513.462252 513.447259 512.555810 515.577848 517.692687 517.791538 517.037577 520.364649 522.740467 -100 
-100 -100 476.404552 485.902212 491.219765 492.320492 489.969595 497.255347 501.303511 501.765091 499.317121 505.289772 508.371121 507.935005 504.395487 510.453044 513.318048 512.453581 508.420199 514.590215 517.586504 516.880122 513.106486 519.500648 522.916312 -100 
-100 -100 443.410443 480.520311 490.016967 488.256922 463.685896 493.348157 500.661671 498.593421 477.085611 502.144436 507.794541 504.197559 478.762114 506.686749 512.589809 508.507741 481.614431 510.621950 516.806827 512.966968 486.766579 515.689630 522.798424 -100 
-100 -100 478.611893 488.186782 493.583336 494.743645 492.432237 499.722557 503.779451 504.266940 501.845685 507.808115 510.874514 510.433985 506.896757 512.948936 515.812972 514.954156 510.915322 517.031774 519.963346 519.200178 515.378753 521.728824 525.117331 -100 
-100 -100 488.114854 492.887891 496.812959 498.679765 499.487335 503.447873 506.428319 507.492655 507.635422 510.993564 513.416673 513.925844 513.512872 516.460906 518.447553 518.476112 517.625750 520.488462 522.440571 522.417495 521.570277 524.791464 527.101791 -100 
-100 -100 485.309305 493.622158 498.404174 499.545108 497.759763 504.103559 507.587395 507.638565 504.660969 511.078532 514.410705 514.196154 510.979236 516.728263 519.437435 518.543421 514.528452 520.462712 523.152630 521.947538 517.330972 524.323808 527.984574 -100 
-100 -100 460.080930 491.424759 499.408329 497.949792 477.457901 502.283459 508.170112 505.084935 480.639457 508.468258 514.816960 511.803555 488.186051 514.329235 519.803228 515.716871 489.241118 517.563960 523.224971 518.257679 487.701042 520.662441 528.546389 -100 
-100 -100 492.353394 499.979701 504.115473 504.951959 503.051724 509.005456 512.212412 512.270562 509.409229 515.644984 518.858958 518.764125 515.736870 521.313131 523.903871 523.136942 519.311294 525.036421 527.546620 526.385019 521.848145 528.500989 531.850889 -100 
-100 -100 503.441799 505.878259 508.108175 509.570088 510.711694 513.365956 515.550234 516.825175 517.679062 520.215395 522.212875 523.211613 523.725437 525.799063 527.318270 527.848648 527.943559 529.831420 531.174912 531.475612 531.339500 533.302805 534.641649 -100 
-100 -100 507.343257 508.539098 510.068567 511.591324 513.217834 515.243110 517.139701 518.747056 520.281118 522.148087 523.804521 525.095827 526.258776 527.708646 528.943485 529.838484 530.662554 531.870595 532.900950 533.594996 534.226675 535.264785 535.967266 -100 
-100 -100 -100 -100 -100 -100 -100 -100 -100 -100 -100 -100 -100 -100 -100 -100 -100 -100 -100 -100 -100 -100 -100 -100 -100 -100 
-100 -100 -100 -100 -100 -100 -100 -100 -100 -100 -100 -100 -100 -100 -100 -100 -100 -100 -100 -100 -100 -100 -100 -100 -100 -100 
-100 -100 -100 -100 -100 -100 -100 -100 -100 -100 -100 -100 -100 -100 -100 -100 -100 -100 -100 -100 -100 -100 -100 -100 -100 -100 
-100 -100 514.625047 515.749305 517.274815 518.800298 520.397526 522.278037 524.029343 525.507487 526.950325 528.679630 530.276019 531.561397 532.729100 534.081763 535.266924 536.201258 537.205512 538.671555 540.114774 541.286382 542.330245 543.489660 544.242707 -100 
-100 -100 511.154295 512.955294 514.920449 516.402391 517.739172 519.979177 521.931642 523.179680 524.233437 526.331636 528.174345 529.273202 530.076907 531.728959 533.056112 533.680650 534.227260 536.123253 537.887644 538.928519 539.680797 541.317930 542.478048 -100 
-100 -100 504.012297 507.751648 510.668283 511.820084 512.056885 515.561843 518.058096 518.652918 518.332690 521.795461 524.298616 524.856906 524.394016 527.226155 528.991128 528.781243 527.738588 531.195836 533.780848 534.357356 533.907679 537.081336 539.228005 -100 
-100 -100 494.226033 501.908573 506.079433 506.485572 503.617324 510.407373 513.841968 513.376742 509.468354 516.531619 520.111697 519.740685 515.982374 522.039199 524.628749 523.110839 517.970820 525.500461 529.362726 529.037029 525.173002 532.045039 535.611693 -100 
-100 -100 496.235354 500.416216 503.757190 505.102705 505.431430 509.206725 511.903925 512.494821 512.103258 515.690340 518.269741 518.723243 518.110457 521.008218 522.796261 522.433133 521.224284 524.805916 527.514038 528.057286 527.577865 531.023251 533.426749 -100 
-100 -100 495.360057 498.453113 501.459741 503.214982 504.490185 507.488725 509.967841 511.091271 511.776309 514.339330 516.455363 517.223319 517.497101 519.505332 520.995842 521.164398 521.107186 523.503433 525.649025 526.475565 526.901910 529.354602 531.242162 -100 
-100 -100 490.278391 494.723440 498.292418 499.816073 500.320990 504.238519 507.158500 508.084718 508.067177 511.380054 513.755317 514.165758 513.610705 516.429755 518.237843 518.044710 517.066683 520.327804 522.758210 523.144623 522.617207 526.049096 528.473716 -100 
-100 -100 482.190455 490.591819 495.260753 496.017469 493.524222 500.519061 504.341337 504.523042 501.655017 507.847616 511.004150 510.566404 507.012516 512.821239 515.426115 514.245633 509.821188 516.475258 519.808708 519.216462 515.322546 522.172292 525.811170 -100 
-100 -100 486.852624 491.256297 494.793947 496.320110 496.848581 500.780979 503.722950 504.684182 504.697453 508.011360 510.381861 510.800854 510.265981 513.101939 514.937036 514.777673 513.803942 516.989159 519.309242 519.592759 518.995535 522.405962 524.828866 -100 
-100 -100 488.561867 491.538738 494.476108 496.259077 497.613361 500.631646 503.151746 504.358268 505.123227 507.669920 509.765506 510.555007 510.881739 512.911849 514.460698 514.727290 514.716957 516.915532 518.797335 519.384965 519.648039 522.083489 523.990487 -100 
-100 -100 486.132552 490.032577 493.263273 494.721445 495.283589 499.031769 501.772884 502.522587 502.324224 505.816959 508.335153 508.838853 508.363005 511.234657 513.106243 512.971120 511.990910 515.109512 517.315004 517.423801 516.619864 520.142530 522.641171 -100 
-100 -100 480.683121 487.819460 491.918427 492.617786 490.340541 496.930798 500.406705 500.194399 496.724330 503.493469 506.964086 506.686721 503.264208 509.115293 511.783932 510.654824 506.230099 512.742914 515.844788 514.877462 510.385283 517.645400 521.459684 -100 
-100 -100 485.192900 489.179013 492.519552 494.072744 494.701131 498.487641 501.249977 502.019769 501.847231 505.364304 507.912649 508.452535 508.015705 510.928348 512.837243 512.728849 511.748051 514.818692 516.957756 517.006599 516.154283 519.630993 522.101299 -100 
-100 -100 486.559432 489.771200 492.970882 494.961056 496.450683 499.550534 502.119367 503.376368 504.204149 506.783989 508.926281 509.776791 510.172365 512.289852 513.926946 514.268279 514.277593 516.360000 518.094443 518.562919 518.737865 521.066296 522.908295 -100 
-100 -100 483.514125 488.476801 492.504333 494.361204 495.079262 499.152211 502.186183 503.259386 503.424693 506.724080 509.120571 509.599836 509.139064 512.122307 514.116959 514.124286 513.261507 516.191701 518.246846 518.362020 517.684195 520.872834 523.168207 -100 
-100 -100 477.257245 486.831822 492.229537 493.391790 491.067981 498.304126 502.281314 502.678335 500.189602 506.182845 509.300560 508.897881 505.376054 511.413958 514.247794 513.353073 509.282727 515.381842 518.293829 517.501777 513.661786 520.050667 523.474671 -100 
-100 -100 485.668166 490.674329 494.739786 496.617425 497.354217 501.453099 504.529135 505.654776 505.864328 509.176557 511.573803 512.056128 511.600548 514.583463 516.578331 516.585942 515.707321 518.581919 520.564625 520.610210 519.873954 523.017573 525.287564 -100 
-100 -100 490.767417 494.120680 497.427750 499.471509 501.004604 504.139662 506.787957 508.160721 509.093090 511.676904 513.806642 514.663881 515.077482 517.190712 518.833592 519.195635 519.196949 521.146533 522.717697 523.039332 523.093770 525.323568 527.109791 -100 
-100 -100 491.248142 495.627620 499.199006 500.858456 501.591016 505.345181 508.191160 509.162796 509.221568 512.654475 515.137668 515.695827 515.323688 518.204721 520.126342 520.107812 519.213561 521.995790 523.835413 523.653191 522.625381 525.921566 528.284002 -100 
-100 -100 488.477585 496.485319 500.897912 501.736393 499.746418 506.015469 509.489518 509.577883 506.637173 513.041140 516.345381 516.127544 512.909119 518.624768 521.293399 520.382168 516.347548 522.227574 524.847952 523.588809 518.916969 525.840906 529.441512 -100 
-100 -100 497.891978 501.707604 504.689136 506.019847 506.587362 510.037389 512.670766 513.658100 513.805690 517.114589 519.496164 520.130833 519.882139 522.651921 524.489310 524.571880 523.813281 526.460522 528.164340 528.007413 527.008473 530.031311 532.125195 -100 
-100 -100 504.481765 506.231533 508.119186 509.607726 511.065507 513.381785 515.487716 517.012363 518.344971 520.481859 522.300459 523.442626 524.344022 526.008431 527.358368 528.056747 528.579983 530.019720 531.184611 531.688742 532.048215 533.469183 534.510863 -100 
-100 -100 507.456471 508.478840 509.872317 511.349709 513.001386 514.981210 516.897121 518.603940 520.255670 522.074379 523.695882 525.014511 526.233280 527.604947 528.793740 529.715163 530.597999 531.719132 532.701210 533.430246 534.132283 535.066536 535.695548 -100 
-100 -100 -100 -100 -100 -100 -100 -100 -100 -100 -100 -100 -100 -100 -100 -100 -100 -100 -100 -100 -100 -100 -100 -100 -100 -100 
-100 -100 -100 -100 -100 -100 -100 -100 -100 -100 -100 -100 -100 -100 -100 -100 -100 -100 -100 -100 -100 -100 -100 -100 -100 -100 
-100 -100 -100 -100 -100 -100 -100 -100 -100 -100 -100 -100 -100 -100 -100 -100 -100 -100 -100 -100 -100 -100 -100 -100 -100 -100 
-100 -100 514.711825 515.810970 517.362712 518.968974 520.648423 522.504206 524.232299 525.727411 527.187183 528.827933 530.343477 531.595496 532.750904 534.025128 535.161010 536.108431 537.153238 538.577763 540.007733 541.223837 542.323638 543.436225 544.143902 -100 
-100 -100 511.587789 513.196954 515.141335 516.794464 518.369041 520.439062 522.296660 523.637233 524.866487 526.713283 528.386650 529.505618 530.431280 531.869091 533.089685 533.813588 534.571721 536.259936 537.933743 539.094048 540.055345 541.479891 542.486081 -100 
-100 -100 505.743943 508.525406 511.211067 512.827349 514.011952 516.655626 518.804031 519.776203 520.389826 522.836513 524.867954 525.665697 525.986116 527.940458 529.378734 529.587776 529.583941 532.011569 534.203751 535.166517 535.660098 537.853684 539.477680 -100 
-100 -100 499.251392 503.587809 507.030783 508.487599 508.919757 512.503142 515.039508 515.576496 515.188975 518.652749 521.130259 521.521900 520.855403 523.730986 525.483975 525.083535 523.838950 527.479903 530.263369 530.904102 530.499614 533.834171 536.139417 -100 
-100 -100 498.202490 501.347626 504.400858 506.200543 507.488594 510.362359 512.689510 513.675509 514.255693 516.818465 518.936604 519.674584 519.893364 521.883979 523.320315 523.386537 523.238866 525.742003 528.020039 528.951394 529.434834 531.861149 533.712808 -100 
-100 -100 496.598296 499.168003 501.964668 503.906101 505.542171 508.184293 510.474936 511.766266 512.799299 514.998836 516.929122 517.863131 518.468038 520.094220 521.379298 521.722398 522.041527 524.012091 525.935858 526.929998 527.712704 529.759120 531.367524 -100 
-100 -100 492.830265 495.964100 499.014441 500.804576 502.115332 505.178709 507.741891 508.963894 509.733571 512.277550 514.383719 515.187320 515.502878 517.429387 518.850398 519.003344 518.941840 521.210251 523.211026 523.904938 524.239254 526.732851 528.668675 -100 
-100 -100 488.502247 492.867928 496.369033 497.836444 498.293684 502.254744 505.210380 506.144491 506.110238 509.503380 511.957392 512.460635 511.994262 514.714645 516.428832 516.172878 515.133952 518.318855 520.635859 520.868857 520.183934 523.715538 526.215940 -100 
-100 -100 489.503381 492.575141 495.564762 497.329460 498.642069 501.710507 504.292057 505.549421 506.351478 508.897023 510.997872 511.810018 512.148566 514.103669 515.562761 515.755472 515.701211 517.904747 519.807047 520.409799 520.682289 523.148908 525.076866 -100 
-100 -100 490.014995 492.423580 495.084655 496.989153 498.650952 501.301939 503.632066 505.008914 506.122563 508.307365 510.211681 511.157795 511.809333 513.489837 514.859452 515.305303 515.661500 517.473699 519.170959 519.963202 520.613314 522.617348 524.223009 -100 
-100 -100 488.417245 491.232351 494.068007 495.860289 497.254348 500.130758 502.518149 503.665097 504.416653 506.906533 508.951561 509.699831 509.995669 512.053841 513.625953 513.894837 513.873321 516.060959 517.938941 518.533466 518.803078 521.205152 523.086844 -100 
-100 -100 485.972667 489.835764 493.083654 494.644454 495.338350 498.921348 501.547648 502.316941 502.226440 505.532939 507.904388 508.306583 507.749737 510.688888 512.610846 512.491123 511.507579 514.635168 516.872643 517.062667 516.369111 519.761019 522.172977 -100 
-100 -100 487.548562 490.437799 493.379845 495.273021 496.731212 499.612357 501.971801 503.089278 503.831760 506.344444 508.429905 509.223913 509.566822 511.673412 513.289724 513.589589 513.568241 515.708463 517.514615 518.038105 518.250618 520.613787 522.475189 -100 
-100 -100 488.223762 490.809042 493.709790 495.839408 497.645761 500.290513 502.547407 503.851319 504.936418 507.173787 509.165612 510.202046 510.943343 512.725246 514.194641 514.718121 515.086321 516.788778 518.326388 518.965457 519.494447 521.420197 522.987874 -100 
-100 -100 486.714051 490.113711 493.503100 495.640409 497.209102 500.221842 502.659065 503.784645 504.522822 507.170072 509.413966 510.355217 510.814518 512.929330 514.556147 514.898398 514.898647 516.894159 518.517946 518.868268 518.947479 521.297060 523.170944 -100 
-100 -100 484.783324 489.624913 493.625766 495.560032 496.392805 500.217575 502.982911 503.761639 503.634292 507.199986 509.842273 510.494933 510.157860 513.088153 515.024914 514.988910 514.075668 516.916600 518.823412 518.701649 517.750171 521.130183 523.561375 -100 
-100 -100 488.828310 492.232520 495.601616 497.696935 499.247264 502.315312 504.842403 506.054849 506.858378 509.543152 511.804912 512.755443 513.220212 515.336848 516.962069 517.295515 517.267906 519.204615 520.749223 521.017049 521.026971 523.333462 525.186620 -100 
-100 -100 492.411243 495.021928 497.876365 499.887722 501.618202 504.397205 506.862368 508.354037 509.572846 511.881752 513.907088 514.962476 515.716307 517.504413 518.977436 519.494549 519.816452 521.396009 522.766965 523.231515 523.611889 525.453005 526.982124 -100 
-100 -100 493.784538 496.751716 499.601675 501.226974 502.452800 505.599025 508.321437 509.740574 510.687366 513.291926 515.416341 516.241121 516.611708 518.730972 520.363767 520.682829 520.623808 522.564153 524.101175 524.347098 524.315342 526.554520 528.355345 -100 
-100 -100 494.462628 498.430478 501.473631 502.563294 502.762440 506.757115 509.845736 510.992581 511.164885 514.549541 516.943822 517.399850 516.907881 519.858732 521.805736 521.758335 520.792002 523.628279 525.491724 525.322114 524.289645 527.500068 529.789421 -100 
-100 -100 500.082525 502.566491 504.872921 506.162755 507.208946 510.123151 512.705347 514.179040 515.223777 517.726418 519.739208 520.595586 521.041962 523.078512 524.649297 525.056945 525.110929 526.962939 528.403370 528.680116 528.663368 530.658865 532.210789 -100 
-100 -100 505.038418 506.410870 508.019037 509.408087 510.915676 513.146456 515.288793 517.001699 518.569974 520.551841 522.263152 523.447642 524.477652 525.984566 527.259715 528.039501 528.727846 530.006048 531.107093 531.732575 532.297737 533.490476 534.370565 -100 
-100 -100 507.524394 508.409092 509.658496 511.044343 512.671295 514.643471 516.605913 518.410103 520.153036 521.953349 523.544093 524.864426 526.101409 527.431368 528.593708 529.531367 530.446745 531.531327 532.496504 533.258674 534.004551 534.881508 535.460254 -100 
-100 -100 -100 -100 -100 -100 -100 -100 -100 -100 -100 -100 -100 -100 -100 -100 -100 -100 -100 -100 -100 -100 -100 -100 -100 -100 
-100 -100 -100 -100 -100 -100 -100 -100 -100 -100 -100 -100 -100 -100 -100 -100 -100 -100 -100 -100 -100 -100 -100 -100 -100 -100 
-100 -100 -100 -100 -100 -100 -100 -100 -100 -100 -100 -100 -100 -100 -100 -100 -100 -100 -100 -100 -100 -100 -100 -100 -100 -100 
-100 -100 514.304438 515.543177 517.223816 518.891940 520.585095 522.491186 524.242007 525.699426 527.087821 528.727001 530.222806 531.398230 532.463388 533.748973 534.893699 535.794251 536.774103 538.256396 539.741059 540.948739 542.013423 543.173001 543.924871 -100 
-100 -100 510.612492 512.633713 514.849576 516.555753 518.052920 520.280175 522.194464 523.421748 524.443049 526.418381 528.122047 529.087618 529.777080 531.367249 532.648955 533.225872 533.738565 535.672869 537.503758 538.614745 539.420007 541.039011 542.178777 -100 
-100 -100 502.902018 507.183422 510.574591 512.137873 512.733050 516.069670 518.438038 519.030379 518.763043 521.996559 524.280401 524.652273 524.028152 526.828636 528.552085 528.261055 527.129128 530.692886 533.406415 534.126292 533.820694 536.898950 538.977664 -100 
-100 -100 492.160738 501.062370 505.980317 507.023778 504.979849 511.151992 514.314349 513.897458 510.299342 516.872368 520.135446 519.523704 515.499818 521.625126 524.189956 522.534958 517.141292 524.939673 529.006566 528.915737 525.416601 531.975559 535.400551 -100 
-100 -100 495.256889 499.943876 503.708885 505.416101 506.064598 509.654480 512.216303 512.802482 512.474968 515.873296 518.286322 518.605592 517.868032 520.734577 522.464833 522.000217 520.681020 524.347257 527.155048 527.806715 527.445094 530.803871 533.152810 -100 
-100 -100 495.126851 498.343031 501.476225 503.336395 504.678475 507.637880 510.063915 511.150030 511.809932 514.352065 516.455920 517.219898 517.478243 519.404869 520.796621 520.865690 520.727586 523.119370 525.265034 526.068438 526.466066 528.950915 530.867257 -100 
-100 -100 490.557571 494.887220 498.366496 499.802620 500.204495 504.152373 507.058384 507.901488 507.768602 511.223428 513.743806 514.304070 513.889923 516.525958 518.158087 517.828061 516.739410 519.966972 522.323847 522.538094 521.781457 525.425245 527.991606 -100 
-100 -100 482.932947 490.957159 495.382711 495.911831 493.100771 500.275046 504.119187 504.143142 500.918387 507.532493 510.980973 510.848828 507.748021 513.096061 515.418830 514.055441 509.453859 516.115722 519.342757 518.410835 513.836334 521.344611 525.281736 -100 
-100 -100 487.368545 491.590738 494.962999 496.342145 496.726547 500.662106 503.579468 504.463885 504.374481 507.825704 510.337179 510.908793 510.524837 513.200118 514.883931 514.610841 513.546493 516.710960 518.973852 519.106842 518.296795 521.913172 524.468995 -100 
-100 -100 488.956466 491.852467 494.719036 496.472186 497.810292 500.731601 503.180785 504.380164 505.169288 507.656948 509.705550 510.477472 510.794072 512.797643 514.308070 514.532397 514.491999 516.702584 518.613402 519.231820 519.516542 521.952141 523.855263 -100 
-100 -100 486.544752 490.389233 493.627002 495.217109 495.984229 499.444160 502.028223 502.870767 502.914177 506.045883 508.273130 508.573382 507.926830 510.895252 512.830829 512.709245 511.734998 514.920091 517.253228 517.582490 517.046029 520.352412 522.705075 -100 
-100 -100 481.225619 488.259144 492.410367 493.443522 491.891149 497.673149 500.831727 500.861507 498.229272 503.974003 506.876459 506.219961 502.340377 508.557358 511.399456 510.316418 505.895088 512.523919 515.826328 515.279339 511.557721 518.111729 521.605810 -100 
-100 -100 485.727238 489.647539 493.000659 494.708033 495.544258 498.965697 501.461956 502.217218 502.212467 505.372949 507.660343 508.021926 507.432121 510.456969 512.443442 512.358809 511.387962 514.518124 516.767628 517.012012 516.408968 519.684148 522.025340 -100 
-100 -100 487.274457 490.352775 493.485956 495.525757 497.057994 499.841093 502.053800 503.025443 503.671926 506.258325 508.460732 509.364752 509.792358 511.918469 513.546992 513.869473 513.859121 515.930665 517.643080 518.063361 518.190459 520.578618 522.472259 -100 
-100 -100 484.731618 489.307144 493.144551 495.079432 495.974729 499.467277 501.875308 502.289862 501.817355 505.588476 508.423708 509.208699 508.971086 511.856566 513.751313 513.688615 512.763918 515.613438 517.496725 517.260859 516.130876 519.743871 522.323642 -100 
-100 -100 479.308625 487.914497 492.946955 494.319219 492.765608 498.749177 501.770367 501.068425 496.916596 504.426669 508.423042 508.559903 505.573990 511.249236 513.874990 512.866830 508.700576 514.679249 517.300273 515.793466 510.589193 518.289249 522.315657 -100 
-100 -100 486.798607 491.353481 495.118040 496.939657 497.766193 501.359125 503.919867 504.461920 504.075276 507.903024 510.766225 511.559946 511.322710 514.208762 516.099075 516.019433 515.055822 517.838561 519.630480 519.293653 518.079029 521.654017 524.221117 -100 
-100 -100 491.351675 494.403917 497.357916 499.064693 500.327305 503.425632 506.038899 507.297350 508.112690 510.826022 513.092686 514.014921 514.440558 516.576560 518.205800 518.502526 518.418591 520.357367 521.879381 522.077020 522.007735 524.341161 526.225239 -100 
-100 -100 491.727567 495.680356 498.688487 499.590928 499.497222 503.859706 507.213976 508.453272 508.658037 512.058777 514.462281 514.850830 514.244720 517.313375 519.322488 519.219620 518.149905 521.089376 523.038997 522.898064 521.899246 525.180614 527.546560 -100 
-100 -100 489.211266 496.456360 500.056326 499.592702 495.420098 503.716277 508.310536 508.962064 506.425725 512.610661 515.679176 515.060519 511.121941 517.460230 520.354915 519.289077 514.762040 521.166228 524.066084 522.963262 518.461527 525.253417 528.800324 -100 
-100 -100 498.052397 501.470974 503.910030 504.490704 504.254634 508.402298 511.663593 513.038911 513.413347 516.666321 518.905928 519.310950 518.787796 521.740493 523.676132 523.688000 522.770819 525.602140 527.458925 527.398609 526.468392 529.450646 531.518224 -100 
-100 -100 504.329775 505.882856 507.467315 508.595630 509.783121 512.298849 514.676327 516.413271 517.875981 520.021940 521.783073 522.825248 523.628907 525.323839 526.696859 527.365128 527.842443 529.333376 530.558058 531.101884 531.481538 532.892179 533.926337 -100 
-100 -100 507.197963 508.096581 509.285534 510.543633 512.070248 514.113988 516.164011 518.012517 519.765042 521.611979 523.208220 524.478043 525.655370 527.021208 528.202704 529.106295 529.975132 531.109545 532.108962 532.853039 533.564495 534.493955 535.114393 -100 
-100 -100 -100 -100 -100 -100 -100 -100 -100 -100 -100 -100 -100 -100 -100 -100 -100 -100 -100 -100 -100 -100 -100 -100 -100 -100 
-100 -100 -100 -100 -100 -100 -100 -100 -100 -100 -100 -100 -100 -100 -100 -100 -100 -100 -100 -100 -100 -100 -100 -100 -100 -100 
-100 -100 -100 -100 -100 -100 -100 -100 -100 -100 -100 -100 -100 -100 -100 -100 -100 -100 -100 -100 -100 -100 -100 -100 -100 -100 
-100 -100 513.813717 515.221647 517.016077 518.705003 520.368779 522.353020 524.137361 525.543897 526.835217 528.516806 530.012387 531.107184 532.065848 533.414056 534.591258 535.435709 536.316726 537.893202 539.429593 540.595721 541.580687 542.819087 543.630914 -100 
-100 -100 509.119044 511.884021 514.438446 516.085817 517.254118 519.867632 521.918495 522.942628 523.489884 525.876707 527.712737 528.447751 528.645610 530.677571 532.121159 532.448469 532.384502 534.893506 536.973247 537.922686 538.285575 540.371324 541.762396 -100 
-100 -100 496.405851 504.937754 509.587734 510.616126 508.656251 514.620009 517.651803 517.322402 513.865535 520.210371 523.294851 522.727123 518.844380 524.839356 527.372615 525.914418 520.755109 528.349310 532.239199 532.180468 528.765696 535.039461 538.218842 -100 
-100 -100 460.101331 495.150726 504.054548 502.726133 481.634389 506.931205 512.641324 508.880667 482.194766 511.763867 518.171185 514.210480 486.669938 516.234475 521.913565 516.001971 481.287124 518.414864 526.761498 523.665663 497.357451 526.891514 534.094204 -100 
-100 -100 488.568825 497.594395 502.644555 503.767910 501.782103 508.053026 511.305778 510.936611 507.359351 513.939244 517.197152 516.561985 512.522246 518.645889 521.217471 519.552366 514.139416 521.905986 525.921736 525.751368 522.204548 528.842792 532.353111 -100 
-100 -100 492.594409 497.127543 500.776497 502.366902 502.902996 506.673514 509.404236 510.110092 509.865489 513.273138 515.716325 516.133060 515.546362 518.305445 520.004762 519.622766 518.426475 521.876598 524.451822 524.869215 524.298499 527.806219 530.273419 -100 
-100 -100 484.794575 492.856125 497.315837 497.865019 495.054496 502.183140 505.965343 505.920139 502.633721 509.231124 512.661935 512.496343 509.365277 514.726332 517.062761 515.693230 511.087169 517.817831 521.120979 520.247630 515.707475 523.216205 527.146420 -100 
-100 -100 455.181800 485.861971 493.452942 490.738666 464.983783 495.044170 502.087357 498.967203 473.306929 502.368651 509.057995 506.311371 483.832261 508.576559 513.469175 508.456963 478.823767 510.488019 517.144490 512.345247 480.652698 515.424828 523.858817 -100 
-100 -100 481.689038 489.597204 493.909562 494.376016 491.532855 498.628198 502.410352 502.409919 499.183099 505.777564 509.209213 509.071791 505.986687 511.395583 513.791096 512.492440 507.932001 514.600502 517.819599 516.882647 512.303732 519.788997 523.707666 -100 
-100 -100 486.804734 490.798954 494.048304 495.478581 496.009041 499.667529 502.390764 503.240497 503.215717 506.508841 508.887237 509.339239 508.845775 511.694339 513.532913 513.364411 512.373553 515.578303 517.907507 518.168333 517.514419 520.976472 523.425134 -100 
-100 -100 481.575864 488.602888 492.704730 493.655155 492.029684 497.810371 500.992419 501.045451 498.432603 504.188824 507.107782 506.474688 502.614642 508.819688 511.646491 510.559123 506.155451 512.837260 516.209058 515.728776 512.054452 518.631163 522.130710 -100 
-100 -100 457.550763 483.860749 490.811257 489.559177 471.181261 493.708387 499.104527 496.405796 474.950361 499.457908 504.868433 500.868838 473.901443 503.214044 509.257752 504.694868 475.630629 506.978156 513.852770 510.249299 483.816745 513.281162 520.533808 -100 
-100 -100 480.781111 487.891441 492.119814 493.203633 491.657227 497.360576 500.407249 500.328648 497.635948 503.431541 506.428958 505.870770 502.074019 508.338688 511.216345 510.166879 505.769678 512.388688 515.669988 515.098530 511.352939 517.907139 521.402101 -100 
-100 -100 485.138344 489.352798 492.911387 494.702977 495.526006 498.886970 501.227426 501.716517 501.423551 504.896523 507.497365 508.116799 507.743708 510.729984 512.693914 512.640414 511.715196 514.733830 516.831525 516.863205 516.015209 519.472345 521.937714 -100 
-100 -100 478.881798 487.350208 492.267816 493.588036 491.987878 497.811453 500.654745 499.810412 495.570114 503.045022 507.039420 507.185083 504.211341 509.914048 512.563245 511.572837 507.435399 513.485511 516.191824 514.764179 509.618752 517.351441 521.389939 -100 
-100 -100 450.218876 482.724238 491.279649 490.349508 471.168634 494.593876 499.666468 494.867244 464.207772 498.153476 506.108353 503.717942 480.880599 506.498551 511.833659 507.532759 480.446550 509.289728 514.924102 509.185040 475.141838 511.827171 520.650470 -100 
-100 -100 480.934839 489.374104 494.189874 495.347904 493.634156 499.605253 502.650986 501.962346 497.816848 505.352441 509.368206 509.509016 506.522099 512.219835 514.860726 513.847121 509.661086 515.632949 518.230903 516.680273 511.431647 519.132084 523.165466 -100 
-100 -100 489.129900 493.328243 496.634400 497.909503 498.202375 502.144007 505.070839 505.921667 505.801660 509.432982 512.094664 512.703637 512.293251 515.288196 517.249957 517.157628 516.135338 519.001916 520.872082 520.619000 519.501789 522.952668 525.442035 -100 
-100 -100 486.322078 493.702337 497.451818 497.074692 492.935815 501.251127 505.818588 506.377202 503.756156 510.004726 513.159791 512.577679 508.649933 515.023724 517.939409 516.848058 512.288132 518.716695 521.636015 520.508097 515.994751 522.894213 526.544288 -100 
-100 -100 463.122624 491.528566 497.804081 493.031392 460.359832 497.088478 505.960674 504.079950 481.347558 507.783476 513.560344 509.498478 481.853484 511.850369 518.022670 513.431734 483.972241 515.307506 521.699103 517.083280 487.427952 519.535922 527.249516 -100 
-100 -100 492.793467 499.537764 502.670449 501.993397 497.772774 505.853456 510.347086 511.122463 508.768377 514.794291 517.728579 517.169513 513.365996 519.560425 522.371973 521.427994 517.084251 523.342904 526.145007 525.148179 520.785191 527.293744 530.578270 -100 
-100 -100 503.093830 505.165948 506.856688 507.661397 508.236396 511.320293 513.989436 515.636716 516.732791 519.274566 521.166979 521.988155 522.308419 524.461033 526.014740 526.478770 526.464569 528.447367 529.873496 530.224239 530.121321 532.053316 533.368345 -100 
-100 -100 506.746523 507.723482 508.900039 510.042759 511.434159 513.571553 515.702610 517.551267 519.255910 521.171074 522.788843 523.998122 525.083683 526.521841 527.740867 528.596521 529.380704 530.598810 531.644188 532.346431 532.979238 534.003372 534.694297 -100 
-100 -100 -100 -100 -100 -100 -100 -100 -100 -100 -100 -100 -100 -100 -100 -100 -100 -100 -100 -100 -100 -100 -100 -100 -100 -100 
-100 -100 -100 -100 -100 -100 -100 -100 -100 -100 -100 -100 -100 -100 -100 -100 -100 -100 -100 -100 -100 -100 -100 -100 -100 -100 
-100 -100 -100 -100 -100 -100 -100 -100 -100 -100 -100 -100 -100 -100 -100 -100 -100 -100 -100 -100 -100 -100 -100 -100 -100 -100 
-100 -100 514.079039 515.333664 517.038894 518.742971 520.475269 522.406358 524.167444 525.622904 526.986412 528.566277 529.984409 531.093023 532.122595 533.403279 534.563087 535.488750 536.481842 537.942034 539.378670 540.537676 541.567435 542.705112 543.442477 -100 
-100 -100 510.384773 512.430246 514.682454 516.430614 517.967043 520.219099 522.148174 523.380121 524.379091 526.285759 527.900144 528.788358 529.436048 531.030041 532.345336 532.964001 533.496848 535.401166 537.170761 538.217139 538.974789 540.573955 541.707255 -100 
-100 -100 502.667930 506.983815 510.422316 512.035100 512.672847 516.032106 518.419763 519.030008 518.750532 521.897158 524.067898 524.342878 523.668626 526.489871 528.276607 528.058562 526.966080 530.485182 533.111766 533.740155 533.367558 536.430994 538.512687 -100 
-100 -100 491.942247 500.880537 505.843002 506.931489 504.926684 511.112692 514.293348 513.904390 510.307321 516.777153 519.909914 519.188840 515.110857 521.277352 523.933981 522.382789 517.053108 524.795248 528.757184 528.556614 524.975167 531.526300 534.961001 -100 
-100 -100 495.121686 499.816716 503.590165 505.307904 505.967690 509.560317 512.130438 512.729655 512.390104 515.705347 518.009705 518.237756 517.463647 520.379612 522.209456 521.852132 520.597288 524.230988 526.956829 527.519598 527.091637 530.433184 532.782738 -100 
-100 -100 495.109238 498.290086 501.376228 503.195731 504.510263 507.454125 509.873381 510.953171 511.589442 514.072141 516.097368 516.793067 517.032725 519.024768 520.529265 520.713039 520.646902 523.032537 525.128851 525.876351 526.230474 528.690878 530.596647 -100 
-100 -100 490.658285 494.901968 498.273312 499.614878 499.949022 503.862378 506.747717 507.569298 507.406530 510.821914 513.288015 513.793525 513.368965 516.099622 517.872986 517.680019 516.683690 519.923167 522.256288 522.445725 521.668694 525.283759 527.830241 -100 
-100 -100 483.088616 490.987607 495.262761 495.659216 492.749644 499.875226 503.687523 503.679384 500.423303 507.018960 510.438285 510.266016 507.159123 512.630911 515.117282 513.908395 509.419285 516.104691 519.329948 518.402840 513.832242 521.310422 525.221567 -100 
-100 -100 487.412728 491.532447 494.765807 496.010552 496.288797 500.161319 503.034072 503.879972 503.767013 507.222942 509.744341 510.323082 509.971014 512.754683 514.574711 514.431759 513.468894 516.683021 518.979717 519.148375 518.360614 521.959119 524.491798 -100 
-100 -100 488.840086 491.666375 494.420813 496.048041 497.276280 500.126830 502.520392 503.670389 504.438780 506.962989 509.072877 509.908136 510.293472 512.384594 513.989687 514.305819 514.349201 516.634702 518.622045 519.317571 519.652064 522.076738 523.954543 -100 
-100 -100 486.299363 490.098707 493.243347 494.707376 495.352324 498.739721 501.258231 502.029815 502.040137 505.246596 507.591316 508.007245 507.459291 510.498522 512.492607 512.427982 511.521296 514.804439 517.258331 517.715535 517.267408 520.555428 522.869098 -100 
-100 -100 480.934907 487.936124 492.001406 492.901798 491.209346 496.916925 499.996126 499.927059 497.236886 503.085205 506.142316 505.633432 501.871192 508.147348 511.025866 509.977885 505.611795 512.353506 515.804382 515.421636 511.822632 518.342832 521.783679 -100 
-100 -100 485.520996 489.397724 492.660720 494.242736 494.945881 498.263411 500.650972 501.295144 501.233973 504.469604 506.890009 507.386137 506.904630 509.992933 512.019607 511.972803 511.059078 514.290697 516.672025 517.056624 516.552617 519.817827 522.124536 -100 
-100 -100 487.235996 490.247091 493.275409 495.194723 496.598661 499.244349 501.310544 502.147913 502.723740 505.353565 507.657196 508.668719 509.187323 511.382588 513.063713 513.433815 513.482001 515.637487 517.451955 517.975106 518.173046 520.567725 522.445903 -100 
-100 -100 484.888204 489.361222 493.068984 494.882699 495.652606 498.974968 501.195865 501.439597 500.865438 504.665542 507.584848 508.454073 508.288923 511.247812 513.206416 513.198380 512.329953 515.248965 517.210572 517.050490 515.973108 519.595627 522.168385 -100 
-100 -100 479.596536 488.066277 492.946065 494.194472 492.522462 498.317307 501.131822 500.238088 495.959395 503.498317 507.568651 507.768985 504.835546 510.583656 513.276708 512.323272 508.207088 514.243292 516.925053 515.476001 510.313500 518.019406 522.040414 -100 
-100 -100 487.026994 491.463940 495.079125 496.765953 497.466416 500.903285 503.300802 503.695222 503.212683 507.044864 509.948843 510.781278 510.581353 513.521867 515.466469 515.432541 514.509788 517.335681 519.169953 518.871145 517.683851 521.265997 523.831675 -100 
-100 -100 491.460685 494.409774 497.215219 498.772071 499.904321 502.896152 505.416677 506.595304 507.357459 510.060216 512.335191 513.268693 513.712037 515.882672 517.549783 517.878762 517.823210 519.791970 521.340443 521.558141 521.503032 523.845749 525.733615 -100 
-100 -100 491.736067 495.582692 498.430382 499.161924 498.931398 503.239610 506.572430 507.795362 507.984497 511.370082 513.758880 514.133489 513.523781 516.613054 518.647550 518.563299 517.508211 520.468411 522.433239 522.297560 521.301184 524.595151 526.970622 -100 
-100 -100 489.140993 496.273489 499.705231 499.058450 494.743606 503.028664 507.651536 508.328965 505.802899 511.972520 515.013436 514.364138 510.405669 516.756825 519.668127 518.609861 514.085710 520.505116 523.412572 522.304489 517.795822 524.603423 528.163172 -100 
-100 -100 497.878927 501.206658 503.503502 503.930989 503.584503 507.718373 511.006726 512.414367 512.806058 516.048467 518.260364 518.635267 518.093075 521.047715 522.988948 523.003303 522.087595 524.925119 526.781448 526.714160 525.779467 528.770347 530.844238 -100 
-100 -100 504.066568 505.551763 507.024731 508.033167 509.136907 511.630318 514.020843 515.783549 517.261812 519.399923 521.136545 522.153978 522.943357 524.633718 526.003952 526.672205 527.151769 528.642841 529.860925 530.398107 530.776878 532.189938 533.222869 -100 
-100 -100 506.876721 507.723241 508.829699 509.997841 511.450566 513.469408 515.531220 517.392435 519.146983 520.985450 522.565495 523.814417 524.973575 526.332402 527.514091 528.416049 529.280397 530.412284 531.409180 532.146904 532.851953 533.781901 534.406705 -100 
-100 -100 -100 -100 -100 -100 -100 -100 -100 -100 -100 -100 -100 -100 -100 -100 -100 -100 -100 -100 -100 -100 -100 -100 -100 -100 
-100 -100 -100 -100 -100 -100 -100 -100 -100 -100 -100 -100 -100 -100 -100 -100 -100 -100 -100 -100 -100 -100 -100 -100 -100 -100 
-100 -100 -100 -100 -100 -100 -100 -100 -100 -100 -100 -100 -100 -100 -100 -100 -100 -100 -100 -100 -100 -100 -100 -100 -100 -100 
-100 -100 514.269242 515.411953 517.032682 518.718009 520.466712 522.369425 524.127461 525.622207 527.024844 528.541689 529.905809 531.018395 532.088346 533.355784 534.540421 535.547054 536.611222 537.989099 539.331484 540.445362 541.462574 542.537258 543.232525 -100 
-100 -100 511.116936 512.788362 514.821692 516.569088 518.223646 520.338989 522.230912 523.591891 524.784352 526.477525 527.957128 528.905614 529.733205 531.186463 532.493053 533.318121 534.126116 535.741794 537.282515 538.300210 539.152935 540.549751 541.558479 -100 
-100 -100 505.219720 508.100831 510.907965 512.645487 513.933027 516.611111 518.802673 519.843286 520.474131 522.696872 524.453565 525.018547 525.208219 527.228641 528.829468 529.229171 529.347663 531.640755 533.614486 534.354217 534.678171 536.874254 538.530680 -100 
-100 -100 498.709475 503.179391 506.753620 508.337877 508.890631 512.473795 515.051492 515.706353 515.424175 518.568432 520.698952 520.805987 519.967927 522.982187 524.979393 524.866237 523.852426 527.273839 529.763167 530.111455 529.461223 532.853146 535.223022 -100 
-100 -100 497.888472 501.072939 504.163228 506.003535 507.332808 510.204783 512.556500 513.603460 514.202408 516.550344 518.401712 518.913786 519.024302 521.141102 522.816350 523.144519 523.169531 525.556986 527.620712 528.331476 528.645904 531.066866 532.943470 -100 
-100 -100 496.595670 499.079437 501.771867 503.629498 505.211695 507.826721 510.113417 511.406444 512.403411 514.471254 516.222381 516.988047 517.526337 519.305982 520.849322 521.452522 521.935662 523.866831 525.664028 526.528810 527.215111 529.215105 530.806932 -100 
-100 -100 493.178070 496.065754 498.848713 500.421824 501.581104 504.590309 507.125908 508.308497 509.013427 511.482658 513.465960 514.111839 514.346242 516.519276 518.281222 518.754713 518.912468 521.165923 523.088921 523.728927 524.032391 526.448599 528.332418 -100 
-100 -100 489.101720 493.056287 496.162207 497.313187 497.534702 501.432158 504.345185 505.210953 505.090953 508.468305 510.851326 511.194303 510.582505 513.683334 515.824772 515.953232 515.215725 518.369039 520.637692 520.886206 520.246304 523.666044 526.085522 -100 
-100 -100 489.740130 492.532262 495.190857 496.655174 497.736371 500.698057 503.205868 504.383327 505.125929 507.694813 509.814572 510.602346 510.948496 513.172920 514.954759 515.444143 515.619057 517.885884 519.832927 520.511332 520.843344 523.244492 525.105279 -100 
-100 -100 489.817597 492.068760 494.487292 496.120864 497.548020 500.076900 502.308981 503.576280 504.629631 506.913221 508.963001 510.036297 510.813819 512.675529 514.240783 514.870184 515.388735 517.341208 519.193223 520.158486 520.927842 522.877932 524.407161 -100 
-100 -100 487.885742 490.625982 493.273348 494.784266 495.894045 498.669091 500.944255 501.911950 502.536797 505.250130 507.596741 508.613869 509.126059 511.304090 512.968710 513.324114 513.410379 515.808904 517.961548 518.873888 519.389993 521.677305 523.423668 -100 
-100 -100 485.291546 489.136143 492.217844 493.460709 493.776909 497.310269 499.810640 500.306155 499.949866 503.630560 506.431197 507.198419 506.929094 509.934152 511.882116 511.784084 510.855889 514.256207 516.855904 517.492761 517.215390 520.363601 522.565447 -100 
-100 -100 487.093083 489.911395 492.674771 494.294548 495.451830 498.165019 500.319557 501.170245 501.733252 504.472534 506.895444 507.999755 508.580470 510.789494 512.458518 512.803596 512.867471 515.229536 517.337077 518.204712 518.685034 520.951304 522.687915 -100 
-100 -100 488.182440 490.616338 493.297955 495.187103 496.740593 499.112141 501.063944 502.062935 502.968353 505.330963 507.565800 508.834141 509.757791 511.672548 513.238846 513.843857 514.314772 516.188622 517.944444 518.812453 519.502704 521.412956 522.926930 -100 
-100 -100 487.187849 490.306550 493.401309 495.313282 496.669391 499.301829 501.313880 502.030289 502.495640 505.261518 507.722743 508.839895 509.428653 511.704165 513.467187 513.915096 514.018692 516.154681 517.941892 518.455825 518.651535 521.000645 522.846222 -100 
-100 -100 485.679467 490.078645 493.704678 495.425394 496.113723 499.459692 501.718972 501.999605 501.469560 505.227234 508.097203 508.879508 508.607299 511.725802 513.821660 513.896496 513.072961 516.035340 518.072305 518.081373 517.235878 520.598413 523.002501 -100 
-100 -100 489.456048 492.542713 495.572796 497.412809 498.747797 501.466308 503.622237 504.479634 505.026913 507.774559 510.158224 511.186421 511.706570 513.949713 515.697619 516.123125 516.170538 518.195211 519.828641 520.177919 520.248092 522.557187 524.401552 -100 
-100 -100 492.707076 495.072995 497.603130 499.304644 500.773171 503.348411 505.633256 506.955471 508.052188 510.352512 512.403494 513.474272 514.250207 516.114638 517.670780 518.250413 518.621788 520.262170 521.687037 522.188319 522.591710 524.451377 525.990894 -100 
-100 -100 493.880083 496.588131 499.073374 500.307988 501.211031 504.308400 507.040298 508.451779 509.376485 511.945501 514.030253 514.808160 515.150042 517.323220 519.016067 519.366712 519.322965 521.312220 522.881502 523.125979 523.081354 525.359298 527.191291 -100 
-100 -100 494.454285 498.113958 500.751574 501.382254 501.169300 505.279605 508.523485 509.769614 509.987745 513.322478 515.639646 516.002755 515.429114 518.437496 520.434789 520.391991 519.401942 522.291710 524.177319 523.976382 522.890816 526.168521 528.507316 -100 
-100 -100 499.812021 502.077966 504.068503 505.009621 505.783394 508.733592 511.430052 512.994774 514.080535 516.551418 518.497654 519.275394 519.661579 521.714695 523.308564 523.715819 523.756727 525.629322 527.074186 527.325232 527.278985 529.307244 530.889115 -100 
-100 -100 504.568569 505.801934 507.194509 508.349300 509.681210 511.892074 514.086369 515.850404 517.440019 519.400286 521.062854 522.191363 523.180266 524.681912 525.961586 526.739061 527.420364 528.700217 529.794957 530.402488 530.952902 532.155485 533.046630 -100 
-100 -100 506.962949 507.747111 508.834451 510.045439 511.541362 513.473204 515.450941 517.279101 519.030191 520.812194 522.365146 523.642372 524.846340 526.163761 527.323238 528.256949 529.165881 530.244970 531.199666 531.946240 532.680825 533.558544 534.140770 -100 
-100 -100 -100 -100 -100 -100 -100 -100 -100 -100 -100 -100 -100 -100 -100 -100 -100 -100 -100 -100 -100 -100 -100 -100 -100 -100 
-100 -100 -100 -100 -100 -100 -100 -100 -100 -100 -100 -100 -100 -100 -100 -100 -100 -100 -100 -100 -100 -100 -100 -100 -100 -100 
-100 -100 -100 -100 -100 -100 -100 -100 -100 -100 -100 -100 -100 -100 -100 -100 -100 -100 -100 -100 -100 -100 -100 -100 -100 -100 
-100 -100 513.951374 515.148187 516.783486 518.423204 520.111599 522.049100 523.842323 525.322973 526.682700 528.216007 529.579838 530.647968 531.674039 533.017799 534.285803 535.317526 536.357773 537.752346 539.069813 540.092331 541.013555 542.133583 542.886396 -100 
-100 -100 510.399435 512.317568 514.432723 516.064954 517.526128 519.813734 521.813676 523.116340 524.151340 525.975568 527.489543 528.301748 528.929536 530.622246 532.103848 532.914763 533.576140 535.330436 536.870129 537.676722 538.245837 539.878464 541.069966 -100 
-100 -100 503.058100 507.042844 510.198773 511.580285 512.033556 515.529147 518.085022 518.875634 518.760045 521.697310 523.660028 523.775238 523.012915 526.033523 528.123932 528.315752 527.632793 530.715224 532.857280 533.003507 532.175382 535.485227 537.753182 -100 
-100 -100 492.977357 501.152831 505.645884 506.355962 503.898713 510.477498 513.955103 513.894004 510.783377 516.714379 519.487149 518.492172 514.142535 520.723369 523.858562 523.035393 518.853899 525.436054 528.580490 527.588888 522.905393 530.311659 534.140214 -100 
-100 -100 495.614301 499.938044 503.385151 504.840008 505.297338 509.019114 511.757157 512.538654 512.358080 515.439213 517.491799 517.505714 516.616195 519.797051 522.027878 522.172794 521.395674 524.615676 526.873905 526.984372 526.125332 529.688193 532.196776 -100 
-100 -100 495.412455 498.336729 501.165189 502.791237 503.990370 506.954479 509.443973 510.602998 511.272576 513.609738 515.416817 515.868031 515.962726 518.259991 520.193609 520.806341 521.049766 523.308245 525.202669 525.805368 526.072930 528.467089 530.338554 -100 
-100 -100 491.209334 495.029342 498.065760 499.200378 499.424142 503.320246 506.235460 507.106538 506.966881 510.205179 512.377637 512.424484 511.513537 514.920799 517.380033 517.771050 517.245821 520.334241 522.564845 522.874826 522.365258 525.602550 527.909730 -100 
-100 -100 484.248611 491.231898 495.008171 495.147565 492.101179 499.201990 503.034642 503.087288 499.944200 506.267486 509.305198 508.340116 503.770776 510.937006 514.511884 514.139403 510.609506 516.748529 519.842226 519.319560 515.759173 522.146342 525.556166 -100 
-100 -100 487.623562 491.353149 494.263043 495.271257 495.394302 499.240484 502.114701 502.947176 502.826890 506.232408 508.633674 508.902938 508.152606 511.600796 514.045757 514.416819 513.891668 517.022872 519.331153 519.740262 519.303735 522.512049 524.775928 -100 
-100 -100 488.332522 491.032272 493.574889 494.916485 495.880418 498.777963 501.185635 502.200674 502.816569 505.586194 507.950872 508.927500 509.406675 511.722876 513.568392 514.099832 514.316074 516.687842 518.787747 519.670297 520.174848 522.434561 524.162794 -100 
-100 -100 485.197947 489.058010 492.016834 492.973198 492.946023 496.726361 499.364617 499.729592 499.082579 503.191705 506.338408 507.335854 507.257491 510.219625 512.156891 512.073759 511.154256 514.642026 517.327784 518.075825 517.924258 520.963608 523.090515 -100 
-100 -100 479.247992 486.617025 490.507807 490.530120 487.079298 494.218241 497.659002 496.738804 491.935282 500.229869 504.745434 505.220768 502.520815 508.170790 510.723780 509.472365 504.834176 512.017038 515.846519 515.956407 513.120602 518.959134 522.070365 -100 
-100 -100 484.362183 488.314871 491.403418 492.479119 492.506444 496.218500 498.729542 498.972605 498.260907 502.403008 505.637352 506.735342 506.731598 509.703862 511.616394 511.496714 510.542058 514.008951 516.676967 517.407109 517.238147 520.259762 522.375708 -100 
-100 -100 486.554948 489.497347 492.353210 493.991991 495.119849 497.825946 499.923654 500.647869 501.097217 503.974885 506.562792 507.783156 508.445460 510.746207 512.507920 512.939469 513.063367 515.405123 517.481195 518.334895 518.809098 521.027621 522.730856 -100 
-100 -100 484.665077 488.934312 492.425210 494.012692 494.583904 497.937161 500.211280 500.503648 500.006664 503.725455 506.574664 507.312730 506.968878 510.254066 512.479229 512.634574 511.896706 515.039441 517.344266 517.727052 517.265411 520.386398 522.600505 -100 
-100 -100 479.878078 487.909759 492.502279 493.507042 491.555506 497.490549 500.414379 499.690556 495.749517 502.857197 506.603616 506.365427 502.674848 509.255787 512.418530 511.688536 507.695751 514.016595 517.144287 516.599748 513.064015 519.261181 522.583162 -100 
-100 -100 487.059875 491.306329 494.760129 496.319023 496.902609 500.331428 502.736358 503.176001 502.761837 506.396914 509.089741 509.674104 509.219632 512.462925 514.678766 514.822448 514.033312 517.045361 519.165148 519.345989 518.730913 521.830390 524.063756 -100 
-100 -100 491.347481 494.237336 497.006801 498.575900 499.722213 502.583096 504.976906 506.076807 506.785775 509.397526 511.583880 512.442527 512.850724 515.100463 516.882536 517.330813 517.385835 519.428954 521.077699 521.442319 521.517477 523.773990 525.577742 -100 
-100 -100 491.578192 495.427943 498.353313 499.299782 499.349430 503.266236 506.270517 507.292122 507.351818 510.706533 513.100666 513.537505 513.048286 516.066016 518.103485 518.112877 517.188672 520.080589 521.973645 521.751311 520.635541 524.046654 526.487709 -100 
-100 -100 488.982617 496.138041 499.736120 499.566062 496.188869 503.431450 507.466697 507.835507 505.088734 511.306706 514.425587 513.965939 510.401267 516.409056 519.217385 518.268077 514.027673 520.144132 522.829444 521.443901 516.465655 523.708405 527.464266 -100 
-100 -100 497.665360 501.027689 503.445068 504.123593 504.074792 507.817137 510.769109 511.957810 512.205703 515.431965 517.680166 518.149983 517.743087 520.594411 522.493879 522.558437 521.729394 524.446454 526.165255 525.932374 524.819201 527.951513 530.126561 -100 
-100 -100 503.820795 505.336237 506.884096 507.998668 509.163026 511.512043 513.741167 515.361930 516.733560 518.828593 520.564557 521.608201 522.430158 524.099240 525.466131 526.155966 526.653642 528.101009 529.256865 529.718776 530.033719 531.481332 532.553552 -100 
-100 -100 506.633450 507.503605 508.654685 509.871236 511.334414 513.275217 515.224763 516.976453 518.647472 520.436590 521.994851 523.244364 524.413249 525.769638 526.953933 527.868482 528.740825 529.852554 530.812211 531.509963 532.189923 533.125734 533.758446 -100 
-100 -100 -100 -100 -100 -100 -100 -100 -100 -100 -100 -100 -100 -100 -100 -100 -100 -100 -100 -100 -100 -100 -100 -100 -100 -100 
-100 -100 -100 -100 -100 -100 -100 -100 -100 -100 -100 -100 -100 -100 -100 -100 -100 -100 -100 -100 -100 -100 -100 -100 -100 -100 
-100 -100 -100 -100 -100 -100 -100 -100 -100 -100 -100 -100 -100 -100 -100 -100 -100 -100 -100 -100 -100 -100 -100 -100 -100 -100 
-100 -100 513.453396 514.758021 516.424816 518.003658 519.599134 521.591759 523.415114 524.855065 526.138999 527.728288 529.112657 530.129439 531.085021 532.541803 533.897478 534.930391 535.915860 537.385731 538.718274 539.659513 540.468516 541.678844 542.504260 -100 
-100 -100 509.034623 511.559282 513.877520 515.327160 516.354015 519.041369 521.205841 522.346277 522.969627 525.182128 526.827289 527.420981 527.571994 529.785786 531.518561 532.196741 532.417685 534.630347 536.309990 536.846840 536.852675 539.038875 540.534088 -100 
-100 -100 497.240564 504.959201 509.080733 509.679102 507.234304 513.601942 516.956474 516.979909 514.014262 519.769153 522.432847 521.550091 517.391614 523.852326 526.951972 526.322955 522.373962 528.735126 531.680065 530.694564 526.074453 533.203763 536.796880 -100 
-100 -100 464.111301 495.759199 503.596769 501.412236 477.979989 505.519358 511.951196 509.011296 485.131120 511.787132 517.306244 512.706614 483.601470 514.977406 521.678118 517.596321 489.312942 520.006724 526.351111 521.362600 489.271563 524.168783 532.527758 -100 
-100 -100 489.564796 497.709690 502.161892 502.805854 500.307192 506.972325 510.550330 510.541084 507.452167 513.405486 516.175711 515.138893 510.774344 517.480046 520.779417 520.094171 516.003725 522.567257 525.660317 524.609525 519.899633 527.346112 531.224424 -100 
-100 -100 493.013701 497.060800 500.273783 501.543844 501.873473 505.697359 508.549055 509.395479 509.238012 512.368610 514.433688 514.415984 513.502353 516.864822 519.314298 519.683831 519.097871 522.243105 524.446998 524.615472 523.902330 527.289753 529.694838 -100 
-100 -100 485.950997 492.979667 496.817401 497.019413 494.022561 501.131796 504.968791 505.028124 501.863679 508.087182 510.988231 509.885977 505.229083 512.445747 516.114770 515.827815 512.347605 518.478290 521.530325 520.955207 517.352218 523.725432 527.134135 -100 
-100 -100 459.963527 486.467174 492.897530 489.719056 463.690285 493.761126 500.857510 497.932772 473.147211 501.071592 506.948029 502.057860 470.797373 504.729123 512.303732 509.163185 484.084195 511.880157 517.980784 514.367080 488.798268 517.289696 524.317406 -100 
-100 -100 482.263506 489.198236 492.906642 492.972821 489.861825 496.929149 500.721828 500.719585 497.553742 503.999798 507.194708 506.371934 501.916430 509.161660 512.793271 512.463690 508.967529 515.150071 518.298892 517.850967 514.349670 520.669592 524.015824 -100 
-100 -100 485.788675 489.564667 492.462572 493.396150 493.406249 497.227549 499.996119 500.591387 500.208900 504.018315 506.854101 507.539643 507.176936 510.453003 512.720624 512.932495 512.253198 515.567663 518.053370 518.624088 518.323227 521.415112 523.585738 -100 
-100 -100 479.304122 486.638541 490.456906 490.381619 486.862955 494.070040 497.601762 496.737568 491.956987 500.287167 504.815232 505.278981 502.579805 508.311750 510.975604 509.831989 505.264345 512.425476 516.199914 516.257110 513.386859 519.210173 522.318337 -100 
-100 -100 452.699286 481.250616 488.022804 484.450194 456.326060 488.038294 494.771812 489.527597 455.121112 493.136169 502.241200 500.445200 478.546252 503.563051 508.653150 503.556876 472.677962 506.121920 513.812749 511.386303 489.087984 514.525272 520.861210 -100 
-100 -100 478.438655 485.878588 489.835446 489.888230 486.434801 493.560341 496.954437 495.960003 491.106161 499.477178 504.100220 504.671972 502.053676 507.780342 510.403918 509.212320 504.605293 511.760677 515.537639 515.595994 512.721888 518.529524 521.625637 -100 
-100 -100 483.863071 487.965188 491.227930 492.514584 492.775049 496.314976 498.716852 498.975977 498.367079 502.342222 505.442635 506.415222 506.293435 509.477406 511.602216 511.670219 510.863984 514.202677 516.720767 517.312011 517.019743 520.064769 522.202771 -100 
-100 -100 478.588182 486.557910 491.063419 491.963941 489.921517 495.873566 498.814772 498.077626 494.124529 501.287989 505.110309 504.944685 501.318315 507.950134 511.155975 510.464183 506.525171 512.971688 516.261789 515.898311 512.502707 518.657256 521.919297 -100 
-100 -100 451.966015 482.526129 490.417363 488.944373 468.505563 492.916724 498.272324 493.953802 465.437726 497.063153 504.223272 500.660853 473.324934 503.592080 510.147270 506.253294 479.137080 508.706827 515.196428 511.787425 486.914395 514.613116 521.443859 -100 
-100 -100 481.082386 489.037360 493.524074 494.421016 492.408687 498.429909 501.494234 500.911287 497.048954 504.068371 507.671069 507.301304 503.528731 510.112542 513.312134 512.616969 508.637281 514.946448 518.041494 517.458842 513.889956 520.051824 523.353809 -100 
-100 -100 488.855747 492.921174 496.139224 497.421207 497.756903 501.424649 504.114461 504.825747 504.622286 508.078401 510.576930 511.046908 510.558750 513.716925 515.893080 516.019549 515.204355 518.187197 520.219544 520.222919 519.375591 522.627947 524.960031 -100 
-100 -100 485.953558 493.310007 497.175122 497.241078 494.010072 501.200716 505.099594 505.290261 502.400125 508.630442 511.795151 511.346496 507.793010 513.878823 516.777570 515.885522 511.691753 517.879663 520.642202 519.314549 514.394407 521.699489 525.510457 -100 
-100 -100 462.831658 491.169117 497.741623 494.259017 467.200841 498.113567 505.471616 502.961425 479.440464 506.355848 512.318853 508.766510 483.381485 511.204318 517.031670 512.769252 484.988886 514.634380 520.479910 515.142234 482.812691 517.541684 525.825555 -100 
-100 -100 492.298776 499.072154 502.388402 502.212368 498.933585 505.892003 509.705150 510.089106 507.447360 513.481288 516.471921 516.098194 512.696387 518.542677 521.255765 520.436721 516.388251 522.321288 524.858224 523.532145 518.661925 525.623421 529.125462 -100 
-100 -100 502.502927 504.604621 506.385510 507.347328 508.058219 510.843939 513.220593 514.634043 515.553432 518.018420 519.890083 520.745551 521.138102 523.239438 524.785397 525.300700 525.348471 527.253279 528.569924 528.790468 528.566679 530.579937 531.959981 -100 
-100 -100 506.118340 507.118599 508.346908 509.548056 510.938717 512.934917 514.886041 516.554933 518.113117 519.936020 521.505691 522.702622 523.796561 525.230894 526.464268 527.350706 528.156076 529.347275 530.339063 530.977495 531.564623 532.602792 533.313691 -100 
-100 -100 -100 -100 -100 -100 -100 -100 -100 -100 -100 -100 -100 -100 -100 -100 -100 -100 -100 -100 -100 -100 -100 -100 -100 -100 
-100 -100 -100 -100 -100 -100 -100 -100 -100 -100 -100 -100 -100 -100 -100 -100 -100 -100 -100 -100 -100 -100 -100 -100 -100 -100 
-100 -100 -100 -100 -100 -100 -100 -100 -100 -100 -100 -100 -100 -100 -100 -100 -100 -100 -100 -100 -100 -100 -100 -100 -100 -100 
-100 -100 513.538791 514.688254 516.247115 517.811910 519.444028 521.338968 523.098012 524.556424 525.901682 527.419886 528.770939 529.845365 530.908645 532.313745 533.656984 534.769705 535.870847 537.280134 538.577640 539.572964 540.473820 541.575049 542.311439 -100 
-100 -100 510.021822 511.883210 513.913108 515.460412 516.856226 519.104126 521.078130 522.361767 523.380797 525.190288 526.693645 527.511200 528.174252 529.937942 531.513236 532.421437 533.150903 534.912375 536.422209 537.192204 537.732413 539.343909 540.521988 -100 
-100 -100 502.727358 506.635413 509.686300 510.966556 511.344397 514.809020 517.351999 518.131018 518.001057 520.924181 522.874811 522.990234 522.260623 525.368275 527.579809 527.899185 527.304011 530.377361 532.467131 532.559813 531.691788 534.976205 537.230959 -100 
-100 -100 492.657071 500.741902 505.121236 505.725261 503.190800 509.753348 513.232678 513.169402 510.048175 515.965574 518.722595 517.721011 513.399248 520.079749 523.355783 522.684619 518.611702 525.166606 528.238914 527.180734 522.449556 529.826561 533.640521 -100 
-100 -100 495.186819 499.451685 502.820586 504.201897 504.608853 508.321971 511.068072 511.856253 511.672016 514.737632 516.770408 516.777025 515.917142 519.188549 521.548747 521.830041 521.144798 524.351879 526.550123 526.599364 525.693770 529.225472 531.717501 -100 
-100 -100 494.824581 497.733661 500.537351 502.137718 503.321749 506.290131 508.796740 509.975246 510.651488 512.968964 514.748984 515.189850 515.312307 517.688408 519.734475 520.463147 520.782261 523.037603 524.885652 525.436089 525.660778 528.022178 529.874926 -100 
-100 -100 490.449102 494.296035 497.358872 498.512381 498.753141 502.668677 505.614072 506.523065 506.406446 509.618180 511.753675 511.785034 510.898812 514.380703 516.945726 517.445105 516.989831 520.070844 522.254330 522.513001 521.960883 525.161382 527.446985 -100 
-100 -100 483.341570 490.381455 494.216154 494.400545 491.390333 498.519871 502.391811 502.496997 499.395081 505.689734 508.691058 507.714899 503.174200 510.419612 514.101879 513.838307 510.377814 516.494231 519.526154 518.941685 515.333170 521.677905 525.063864 -100 
-100 -100 486.651415 490.427868 493.389172 494.436160 494.590460 498.467400 501.378185 502.252518 502.166995 505.574866 507.976445 508.265077 507.564456 511.099121 513.651016 514.123270 513.652821 516.751934 518.980043 519.303471 518.800955 521.968377 524.213371 -100 
-100 -100 487.312079 490.043839 492.616887 493.972805 494.947979 497.872899 500.309373 501.346277 501.986191 504.797316 507.214084 508.252292 508.809416 511.226522 513.186007 513.819476 514.081833 516.401739 518.387951 519.144486 519.554551 521.780680 523.503581 -100 
-100 -100 484.123441 488.009561 490.979952 491.919853 491.875685 495.684633 498.348210 498.713217 498.073549 502.264458 505.514149 506.610843 506.634573 509.715206 511.782772 511.818266 510.951697 514.358660 516.885218 517.454777 517.170005 520.194313 522.339665 -100 
-100 -100 478.145455 485.540238 489.429289 489.409853 485.916725 493.093896 496.564865 495.631743 490.816673 499.220646 503.864522 504.452406 501.861508 507.639276 510.335691 509.221962 504.655161 511.738553 515.383630 515.284687 512.287188 518.135207 521.284721 -100 
-100 -100 483.317844 487.279967 490.354564 491.388950 491.385248 495.129122 497.677608 497.931765 497.230605 501.446045 504.766658 505.945697 506.031773 509.121563 511.170683 511.179592 510.291956 513.697987 516.230738 516.805978 516.520463 519.531370 521.664495 -100 
-100 -100 485.601198 488.539649 491.372318 492.972674 494.081372 496.825870 498.982331 499.754073 500.234505 503.134602 505.737996 506.978825 507.690489 510.091755 511.981917 512.534934 512.731648 515.062856 517.077029 517.856689 518.272595 520.463638 522.157524 -100 
-100 -100 483.799777 488.059286 491.521206 493.066888 493.620294 497.030459 499.393409 499.769429 499.318886 503.006913 505.796088 506.484687 506.140605 509.515917 511.872007 512.154340 511.505886 514.678595 516.984266 517.366303 516.899819 519.981247 522.163693 -100 
-100 -100 479.093575 487.118073 491.684940 492.648352 490.674856 496.679674 499.704661 499.078096 495.188265 502.219302 505.850420 505.511210 501.779754 508.447511 511.744847 511.147901 507.258630 513.631538 516.797002 516.298994 512.798409 518.946442 522.223144 -100 
-100 -100 486.356743 490.605868 494.055988 495.603386 496.184473 499.652751 502.112858 502.601548 502.196589 505.752932 508.333433 508.820441 508.328014 511.635478 513.964837 514.227341 513.535163 516.606389 518.770329 518.995646 518.409200 521.481815 523.685013 -100 
-100 -100 490.713770 493.624311 496.425507 498.027130 499.193612 502.049692 504.427483 505.506171 506.175506 508.710693 510.804380 511.585361 511.966283 514.266469 516.142743 516.692825 516.831683 518.925981 520.605636 520.992822 521.079954 523.329245 525.122348 -100 
-100 -100 490.992793 494.884984 497.881658 498.909642 499.006669 502.870050 505.785086 506.719287 506.697405 509.973852 512.289942 512.661982 512.149915 515.217280 517.342245 517.443939 516.592897 519.520981 521.424535 521.199513 520.078374 523.495473 525.941532 -100 
-100 -100 488.425840 495.638519 499.333072 499.277957 495.972685 503.121524 507.017260 507.256799 504.402426 510.541337 513.590669 513.072439 509.484228 515.545093 518.437492 517.573603 513.398902 519.537617 522.217043 520.811083 515.814661 523.072219 526.841825 -100 
-100 -100 497.132242 500.544286 503.044967 503.815555 503.812370 507.478233 510.303354 511.366177 511.508379 514.655331 516.839291 517.262646 516.843200 519.734574 521.698309 521.831247 521.056300 523.792588 525.504103 525.254057 524.129860 527.271127 529.453568 -100 
-100 -100 503.293340 504.844270 506.450177 507.624430 508.810500 511.104175 513.233067 514.745840 516.022927 518.041605 519.716429 520.722353 521.539771 523.236162 524.646387 525.388234 525.931814 527.398504 528.549909 529.002497 529.315792 530.767184 531.838542 -100 
-100 -100 506.092518 506.990427 508.189231 509.451691 510.924442 512.821570 514.691165 516.346916 517.926649 519.642957 521.148094 522.363688 523.524050 524.901361 526.125484 527.083420 527.990400 529.122188 530.088155 530.782301 531.457415 532.396493 533.036208 -100 
-100 -100 -100 -100 -100 -100 -100 -100 -100 -100 -100 -100 -100 -100 -100 -100 -100 -100 -100 -100 -100 -100 -100 -100 -100 -100 
-100 -100 -100 -100 -100 -100 -100 -100 -100 -100 -100 -100 -100 -100 -100 -100 -100 -100 -100 -100 -100 -100 -100 -100 -100 -100 
-100 -100 -100 -100 -100 -100 -100 -100 -100 -100 -100 -100 -100 -100 -100 -100 -100 -100 -100 -100 -100 -100 -100 -100 -100 -100 
-100 -100 513.475163 514.527206 516.009026 517.549273 519.176071 520.994609 522.692373 524.138445 525.498908 526.982719 528.328563 529.451544 530.582347 531.972807 533.320900 534.492070 535.669586 537.072200 538.382502 539.444110 540.414179 541.456322 542.134569 -100 
-100 -100 510.409904 511.954035 513.808962 515.378776 516.891988 518.933430 520.781050 522.102150 523.254773 524.915474 526.373024 527.324188 528.210385 529.811587 531.321915 532.358698 533.313910 534.928451 536.399411 537.339440 538.131293 539.489633 540.479573 -100 
-100 -100 504.670421 507.345480 509.902718 511.406371 512.515086 515.151369 517.333555 518.352574 518.948066 521.140680 522.866620 523.413800 523.647470 525.864893 527.744079 528.449915 528.796997 531.020043 532.847385 533.462300 533.701029 535.848895 537.483396 -100 
-100 -100 498.275434 502.452149 505.726790 507.042519 507.379558 510.980135 513.592236 514.247332 513.934223 517.052766 519.142025 519.204653 518.376947 521.642062 523.982378 524.266686 523.597238 526.840693 529.105669 529.290001 528.534855 531.870841 534.215409 -100 
-100 -100 497.144196 500.160680 503.055812 504.717829 505.918515 508.792628 511.177400 512.242245 512.829764 515.141321 516.941843 517.417812 517.564900 519.886749 521.859255 522.514960 522.779987 525.088252 526.987657 527.557277 527.773317 530.133387 531.979934 -100 
-100 -100 495.446383 497.896568 500.535672 502.336263 503.881999 506.509854 508.839024 510.180423 511.196135 513.208390 514.886432 515.612552 516.192112 518.138661 519.927947 520.792091 521.451152 523.354175 525.038107 525.791347 526.392207 528.326057 529.881282 -100 
-100 -100 491.605435 494.587269 497.450730 499.076141 500.277937 503.323601 505.927618 507.212670 507.995207 510.367416 512.236192 512.822817 513.088240 515.419708 517.413757 518.135221 518.464499 520.676062 522.484047 523.019554 523.245682 525.581087 527.417441 -100 
-100 -100 487.150694 491.312914 494.591315 495.861677 496.178145 500.122446 503.124611 504.145893 504.189613 507.414701 509.657394 509.937239 509.352598 512.630457 515.015626 515.409827 514.875878 517.925327 520.036167 520.160363 519.443006 522.758618 525.121130 -100 
-100 -100 487.734219 490.668094 493.463126 495.020785 496.172052 499.194812 501.784865 503.069058 503.907780 506.442555 508.529093 509.330676 509.758438 512.163789 514.179626 514.902964 515.218940 517.393611 519.156395 519.654494 519.855615 522.173645 523.999375 -100 
-100 -100 487.753172 490.093808 492.588491 494.247083 495.685329 498.279825 500.578169 501.883170 502.970819 505.342478 507.501165 508.692611 509.617952 511.686679 513.497521 514.359743 514.995214 516.817840 518.408944 519.089306 519.644697 521.550323 523.091822 -100 
-100 -100 485.688029 488.516001 491.196601 492.644062 493.670860 496.544277 498.886861 499.813561 500.385083 503.327001 505.931578 507.162804 507.878039 510.304332 512.257513 512.902618 513.150506 515.322521 517.079168 517.545353 517.707430 520.043708 521.888845 -100 
-100 -100 482.978290 486.944363 490.036300 491.133066 491.247147 494.962132 497.558882 497.947596 497.404621 501.468720 504.629461 505.652001 505.599730 508.881298 511.158743 511.425596 510.766716 513.825686 515.923526 515.984432 515.181797 518.536187 520.928046 -100 
-100 -100 484.966202 487.834242 490.573923 492.074266 493.116021 495.937826 498.190021 499.026152 499.543905 502.493798 505.139182 506.417496 507.173526 509.631228 511.604025 512.258559 512.510412 514.686160 516.447590 516.919154 517.080556 519.400724 521.230489 -100 
-100 -100 486.284209 488.718859 491.349539 493.136505 494.623371 497.097359 499.193292 500.294443 501.256178 503.663906 505.925136 507.217029 508.220807 510.351804 512.201316 513.078502 513.716435 515.546945 517.153016 517.852321 518.412394 520.276494 521.782124 -100 
-100 -100 485.477342 488.578531 491.601464 493.390972 494.666591 497.461191 499.706697 500.645761 501.253079 503.902320 506.184930 507.144701 507.680191 510.177343 512.246450 512.981242 513.286415 515.469958 517.257736 517.798361 518.027190 520.252559 522.004520 -100 
-100 -100 484.119267 488.508700 492.063397 493.638460 494.187318 497.776119 500.331762 500.911390 500.611067 504.083038 506.613176 507.091746 506.624495 510.014974 512.454823 512.843617 512.267742 515.311294 517.431577 517.602608 516.945453 520.090193 522.335336 -100 
-100 -100 488.060713 491.154191 494.166844 495.954764 497.248179 500.085723 502.400859 503.412740 504.031865 506.564227 508.661161 509.433970 509.824365 512.239043 514.258593 514.951129 515.211261 517.345726 519.073433 519.547148 519.721735 521.927995 523.677737 -100 
-100 -100 491.441459 493.855152 496.456572 498.233144 499.749971 502.306484 504.556965 505.846240 506.873974 509.005017 510.847720 511.734374 512.431383 514.417286 516.187932 516.988641 517.536127 519.272780 520.757001 521.308593 521.742420 523.578773 525.091023 -100 
-100 -100 492.687857 495.501624 498.163592 499.622604 500.690059 503.607887 506.101764 507.310172 508.057692 510.472930 512.396376 513.022105 513.291100 515.593436 517.492088 518.048242 518.163067 520.211826 521.787270 522.008211 521.933082 524.240080 526.095350 -100 
-100 -100 493.290172 497.105174 499.996196 500.976357 501.081097 504.827437 507.674934 508.606001 508.573359 511.769096 513.950766 514.165926 513.489845 516.666013 518.878975 519.038069 518.204603 521.112549 522.960361 522.680970 521.506838 524.863379 527.260602 -100 
-100 -100 498.718377 501.108470 503.308226 504.503291 505.440953 508.164064 510.546962 511.826935 512.681596 515.003410 516.828362 517.499673 517.836512 519.997810 521.750572 522.312757 522.469998 524.369753 525.789322 525.986269 525.892974 527.961572 529.580554 -100 
-100 -100 503.520346 504.840982 506.380556 507.689905 509.084582 511.164315 513.144748 514.679824 516.068684 517.882093 519.434504 520.486768 521.456308 523.023114 524.407556 525.296084 526.065730 527.381546 528.471716 529.056840 529.592595 530.811672 531.717408 -100 
-100 -100 505.932384 506.782572 507.978772 509.295026 510.821602 512.659739 514.465744 516.097463 517.669983 519.312049 520.761590 521.974418 523.166733 524.530878 525.771102 526.794720 527.777845 528.896768 529.860703 530.601093 531.331846 532.218470 532.809405 -100 
-100 -100 -100 -100 -100 -100 -100 -100 -100 -100 -100 -100 -100 -100 -100 -100 -100 -100 -100 -100 -100 -100 -100 -100 -100 -100 
-100 -100 -100 -100 -100 -100 -100 -100 -100 -100 -100 -100 -100 -100 -100 -100 -100 -100 -100 -100 -100 -100 -100 -100 -100 -100 
-100 -100 -100 -100 -100 -100 -100 -100 -100 -100 -100 -100 -100 -100 -100 -100 -100 -100 -100 -100 -100 -100 -100 -100 -100 -100 
-100 -100 512.902974 514.019435 515.524222 517.014872 518.558495 520.366259 522.038589 523.410531 524.694969 526.216857 527.603876 528.718184 529.821998 531.281865 532.688558 533.861889 535.025744 536.514295 537.906686 538.997065 539.962893 541.061751 541.784934 -100 
-100 -100 509.399193 511.213648 513.175129 514.639508 515.942811 518.101840 519.974052 521.138950 522.063889 523.915086 525.487142 526.358621 527.066831 528.893461 530.534404 531.504156 532.300418 534.158347 535.796079 536.722915 537.394403 538.945548 540.059284 -100 
-100 -100 502.141641 505.969409 508.932350 510.117299 510.389164 513.772249 516.188970 516.765011 516.409978 519.513876 521.623413 521.820431 521.129126 524.322412 526.606404 526.980912 526.444066 529.648989 531.938744 532.345679 531.840960 534.842647 536.899544 -100 
-100 -100 492.105499 500.050423 504.337118 504.848083 502.184432 508.710734 512.053379 511.667517 507.967646 514.435025 517.487429 516.592042 512.261595 519.075949 522.424041 521.782877 517.721259 524.452877 527.794299 527.272606 523.513352 529.997859 533.404535 -100 
-100 -100 494.317285 498.585985 501.966608 503.337798 503.704514 507.382759 510.044653 510.673485 510.300021 513.555698 515.760894 515.878728 515.074332 518.376763 520.736517 521.009975 520.333508 523.635582 525.993985 526.309873 525.730617 528.989205 531.300022 -100 
-100 -100 493.446317 496.567855 499.563969 501.283230 502.524452 505.495570 507.988624 509.157433 509.841224 512.197709 514.071226 514.667781 514.932603 517.195019 519.102712 519.735350 520.003085 522.281060 524.162983 524.737272 524.974516 527.335148 529.185940 -100 
-100 -100 488.132491 492.658644 496.220194 497.671559 498.096497 502.037939 505.032390 506.081189 506.173449 509.278368 511.463805 511.815488 511.384242 514.382114 516.543505 516.796116 516.171553 519.242080 521.348963 521.389556 520.538322 524.000824 526.460229 -100 
-100 -100 479.563411 488.241811 492.948306 493.602959 490.947747 498.043362 501.997349 502.407752 499.915732 505.734907 508.711661 508.330084 505.130446 510.973051 513.902722 513.246848 509.433676 515.606866 518.474188 517.381528 512.829562 520.024467 523.807492 -100 
-100 -100 484.236769 488.725499 492.241774 493.657334 494.063959 498.006305 501.011157 502.083831 502.242805 505.492762 507.864384 508.402090 508.119913 511.201205 513.411418 513.695898 513.062796 516.033949 517.997190 517.891485 516.935697 520.392483 522.869998 -100 
-100 -100 485.719692 488.744635 491.641521 493.288613 494.494404 497.473366 499.981216 501.168881 501.950844 504.622960 506.899884 507.894570 508.477916 510.885892 512.886738 513.613585 513.908728 515.931227 517.462057 517.668664 517.621729 520.050018 521.997977 -100 
-100 -100 482.876967 486.932021 490.154200 491.426421 491.747266 495.463511 498.140298 498.721015 498.369170 502.186993 505.060984 505.823260 505.561684 508.994936 511.476726 511.986546 511.548760 514.260629 515.931783 515.492458 514.183975 517.873227 520.514504 -100 
-100 -100 476.992634 484.548708 488.692770 489.135129 486.436527 493.092689 496.478948 495.928579 491.953169 499.376692 503.342465 503.282763 499.800742 506.562569 510.040429 509.848562 506.654610 512.095038 514.377495 512.609008 507.058473 515.036220 519.183918 -100 
-100 -100 482.224089 486.291087 489.537111 490.832738 491.153346 494.822782 497.422423 497.921167 497.513914 501.332254 504.225940 505.003702 504.762119 508.251146 510.792234 511.347258 510.936402 513.655128 515.328483 514.894831 513.587039 517.251731 519.870825 -100 
-100 -100 484.437000 487.475343 490.418726 492.123032 493.341195 496.212698 498.547051 499.543160 500.184337 502.885269 505.216051 506.221207 506.807479 509.364161 511.516625 512.352726 512.712558 514.740211 516.275150 516.507586 516.481953 518.836246 520.724078 -100 
-100 -100 482.389893 486.848384 490.416481 491.937039 492.407481 496.145488 498.851305 499.572826 499.413822 502.822745 505.316306 505.799693 505.364227 508.819815 511.346905 511.839257 511.341335 514.274965 516.230397 516.203734 515.368575 518.613362 520.947736 -100 
-100 -100 477.257358 485.757692 490.479411 491.280080 488.817954 495.559194 499.113861 499.015280 495.838183 502.183495 505.384660 504.809442 500.960843 507.709644 511.166975 510.818163 507.273784 513.255402 516.059821 515.112039 510.961932 517.608316 521.126744 -100 
-100 -100 484.968411 489.422501 492.980937 494.494864 494.972569 498.740206 501.498267 502.274927 502.118095 505.409128 507.723452 508.024140 507.441132 510.810142 513.273564 513.703237 513.157550 516.096928 518.073948 518.064696 517.234296 520.457627 522.773606 -100 
-100 -100 489.571660 492.602063 495.519594 497.201469 498.425546 501.355453 503.811453 504.964519 505.663581 508.075257 509.994318 510.594927 510.857067 513.269033 515.308812 515.999107 516.226209 518.315252 519.940487 520.245163 520.259040 522.539278 524.368162 -100 
-100 -100 489.876035 493.933516 497.113734 498.344657 498.644287 502.385685 505.189760 506.042326 505.928204 509.117177 511.265400 511.357041 510.536904 513.928278 516.344681 516.613831 515.838412 518.839418 520.772391 520.549622 519.427690 522.841072 525.290640 -100 
-100 -100 487.170787 494.693020 498.655551 498.941505 496.149322 502.831719 506.443175 506.491675 503.432951 509.537785 512.404065 511.420665 506.973001 513.925914 517.312476 516.648026 512.502040 518.802382 521.568207 520.213094 515.267946 522.493577 526.251010 -100 
-100 -100 496.122790 499.691117 502.375210 503.355503 503.547335 507.040776 509.686027 510.598019 510.601977 513.670950 515.720696 515.895751 515.187748 518.408513 520.658653 520.948976 520.248471 523.084321 524.867583 524.664858 523.572352 526.710623 528.890891 -100 
-100 -100 502.430258 504.060309 505.777846 507.065121 508.319947 510.552680 512.584808 513.994141 515.172080 517.115240 518.707131 519.607841 520.349770 522.165019 523.720168 524.569172 525.186401 526.723016 527.931057 528.423397 528.760182 530.220012 531.296028 -100 
-100 -100 505.298027 506.245925 507.518213 508.851333 510.360073 512.225936 514.025919 515.600443 517.103231 518.752171 520.192774 521.354533 522.501641 523.940176 525.248303 526.288924 527.268729 528.459571 529.468753 530.198126 530.900853 531.850518 532.488288 -100 
-100 -100 -100 -100 -100 -100 -100 -100 -100 -100 -100 -100 -100 -100 -100 -100 -100 -100 -100 -100 -100 -100 -100 -100 -100 -100 
-100 -100 -100 -100 -100 -100 -100 -100 -100 -100 -100 -100 -100 -100 -100 -100 -100 -100 -100 -100 -100 -100 -100 -100 -100 -100 
-100 -100 -100 -100 -100 -100 -100 -100 -100 -100 -100 -100 -100 -100 -100 -100 -100 -100 -100 -100 -100 -100 -100 -100 -100 -100 
-100 -100 512.177071 513.405746 514.945462 516.367491 517.793937 519.616381 521.264180 522.539506 523.713353 525.302773 526.733500 527.816735 528.857792 530.420637 531.888573 533.040616 534.156158 535.768662 537.254087 538.356327 539.289221 540.493423 541.286675 -100 
-100 -100 507.803090 510.224372 512.394629 513.671639 514.514325 517.031968 519.000835 519.913740 520.340153 522.643102 524.404919 525.088880 525.322334 527.662012 529.520748 530.319114 530.667320 533.053003 534.947442 535.759854 536.035406 538.077375 539.449299 -100 
-100 -100 496.146820 503.657526 507.585292 507.979625 505.298325 511.534252 514.652999 514.251249 510.631675 516.944299 519.933884 519.184925 515.054945 521.721265 524.974431 524.452626 520.589412 527.207825 530.508735 530.152726 526.577783 532.799870 535.959610 -100 
-100 -100 463.495594 494.472904 502.061884 499.644712 475.713694 503.417763 509.597949 505.801283 478.640157 508.504604 514.806367 510.365462 480.876653 512.874728 519.769419 515.735787 487.247167 518.493029 525.377010 521.783783 495.186060 524.725160 531.913343 -100 
-100 -100 488.010135 496.092481 500.518326 501.102174 498.480365 505.094153 508.509437 508.150411 504.469404 510.989414 514.101264 513.242951 508.938262 515.754568 519.090994 518.414598 514.331151 521.095649 524.482279 523.983211 520.253135 526.810424 530.282232 -100 
-100 -100 490.474780 494.918561 498.440203 499.884177 500.292484 504.097970 506.908427 507.722503 507.563445 510.743545 512.950581 513.200547 512.590741 515.720582 517.950597 518.185517 517.526249 520.739518 523.013143 523.227974 522.541060 525.923551 528.321511 -100 
-100 -100 481.168071 489.917175 494.700846 495.415531 492.787356 499.849762 503.745742 504.089947 501.527958 507.289222 510.207638 509.771997 506.523592 512.304123 515.173226 514.464959 510.630970 516.864176 519.812967 518.788333 514.279351 521.497797 525.288896 -100 
-100 -100 447.959104 482.019581 490.510975 488.257375 463.484190 492.823190 499.995423 497.869973 476.458084 501.212607 506.802741 503.592230 480.305582 506.178495 511.780462 507.825402 481.300317 510.090956 515.993865 511.086191 480.272922 513.853638 522.002805 -100 
-100 -100 477.270890 485.987113 490.742808 491.448486 488.831950 495.923980 499.858564 500.249861 497.761825 503.661546 506.746000 506.477587 503.371073 509.234379 512.167142 511.514283 507.681708 513.764764 516.496691 515.246196 510.567936 517.789462 521.614950 -100 
-100 -100 482.790499 487.117778 490.563306 491.986357 492.418073 496.287605 499.166538 500.037756 499.968393 503.473166 506.051812 506.672292 506.389953 509.645120 512.002364 512.416776 511.877042 514.654151 516.369158 515.982206 514.765192 518.344404 520.928081 -100 
-100 -100 476.896421 484.536628 488.782809 489.329932 486.735361 493.475142 496.974036 496.569092 492.692879 499.993789 503.789752 503.595523 500.033456 506.775394 510.273186 510.119899 506.941955 512.303260 514.463623 512.560144 506.906136 514.908311 519.094134 -100 
-100 -100 450.268176 479.257271 486.510417 484.062703 460.071305 488.117964 494.415349 490.251002 460.896856 493.643623 501.109166 497.730863 470.768038 501.040758 508.003427 505.263530 482.432888 507.401330 511.943473 505.431746 469.415767 507.851093 517.051469 -100 
-100 -100 476.277177 483.912357 488.162476 488.718468 486.119551 492.816336 496.247930 495.767583 491.834035 499.137381 502.942668 502.742743 499.182696 505.999085 509.581429 509.494498 506.356092 511.720904 513.876228 511.974512 506.321237 514.288682 518.446304 -100 
-100 -100 481.612194 485.897569 489.339721 490.790942 491.236071 494.995123 497.712475 498.388216 498.138338 501.707866 504.325421 504.888046 504.517528 508.016948 510.610572 511.196229 510.765383 513.527134 515.227531 514.870943 513.706319 517.159356 519.656393 -100 
-100 -100 475.753855 484.233754 488.934283 489.718026 487.254852 494.047745 497.661003 497.609344 494.467120 500.846802 504.080937 503.542347 499.736847 506.533724 510.050762 509.766004 506.252611 512.160634 514.836579 513.736503 509.467130 516.155284 519.727541 -100 
-100 -100 446.949631 479.802807 488.092856 486.035093 462.280322 490.436379 497.059897 494.031500 469.408023 497.185360 503.249165 499.208987 471.508558 502.076780 508.955583 505.667532 480.466492 508.078011 513.779301 509.326326 481.124573 511.903016 519.417442 -100 
-100 -100 478.306376 486.785132 491.475919 492.247573 489.781304 496.591079 500.242773 500.238199 497.101569 503.358029 506.417298 505.701892 501.749158 508.465521 511.914238 511.553169 507.986107 513.941894 516.695111 515.667977 511.445065 518.111246 521.656943 -100 
-100 -100 486.675265 490.971667 494.392666 495.810568 496.239063 500.035327 502.854944 503.696989 503.567714 506.780780 508.965943 509.112755 508.382259 511.780007 514.256124 514.638019 513.998246 516.974681 518.922855 518.790842 517.803004 521.130538 523.525308 -100 
-100 -100 483.720400 491.453841 495.665371 496.139561 493.471911 500.231972 503.872839 503.892475 500.793216 506.916230 509.797602 508.787640 504.323559 511.363906 514.858584 514.264890 510.169783 516.533419 519.363094 518.051801 513.152154 520.432627 524.241410 -100 
-100 -100 459.629596 489.232117 496.391924 493.759283 469.504896 497.687367 504.286750 501.350423 477.059809 504.323064 509.987106 505.215110 474.850010 507.730943 514.848773 510.935864 482.819899 513.146601 519.193900 513.973695 481.904082 516.408562 524.645875 -100 
-100 -100 490.219859 497.354894 501.017934 501.263322 498.538668 504.974710 508.404284 508.493173 505.560793 511.508484 514.276427 513.401599 509.129413 515.940833 519.238547 518.699766 514.747539 520.899583 523.568412 522.331080 517.539163 524.475027 527.962069 -100 
-100 -100 500.750334 502.996149 504.968210 506.132010 506.987433 509.636433 511.818520 513.037265 513.778728 516.119272 517.850415 518.524456 518.764003 521.117835 522.925533 523.633913 523.818350 525.852625 527.263441 527.553478 527.379079 529.404028 530.782991 -100 
-100 -100 504.458122 505.543268 506.899393 508.226389 509.679550 511.613337 513.435201 514.952308 516.367424 518.074479 519.542249 520.655410 521.728744 523.280660 524.671905 525.709124 526.643633 527.942777 529.016601 529.717441 530.348462 531.406587 532.122370 -100 
-100 -100 -100 -100 -100 -100 -100 -100 -100 -100 -100 -100 -100 -100 -100 -100 -100 -100 -100 -100 -100 -100 -100 -100 -100 -100 
-100 -100 -100 -100 -100 -100 -100 -100 -100 -100 -100 -100 -100 -100 -100 -100 -100 -100 -100 -100 -100 -100 -100 -100 -100 -100 
-100 -100 -100 -100 -100 -100 -100 -100 -100 -100 -100 -100 -100 -100 -100 -100 -100 -100 -100 -100 -100 -100 -100 -100 -100 -100 
-100 -100 512.059279 513.139962 514.576757 515.977669 517.420044 519.111070 520.652289 521.911576 523.135102 524.638577 526.025294 527.167804 528.320290 529.815139 531.235608 532.439020 533.667972 535.239151 536.716495 537.900326 538.948079 540.091167 540.825397 -100 
-100 -100 508.564265 510.341115 512.233884 513.606670 514.803838 516.845364 518.584867 519.623188 520.468785 522.315968 523.913366 524.817536 525.562657 527.426695 529.088136 530.076658 530.919874 532.872599 534.620568 535.652733 536.406796 538.002360 539.130744 -100 
-100 -100 501.318897 505.105032 507.995484 509.084087 509.243745 512.508680 514.781705 515.198906 514.732143 517.860429 520.029572 520.264515 519.596528 522.833587 525.139154 525.509264 524.992639 528.318180 530.756624 531.293567 530.881399 533.927406 535.998899 -100 
-100 -100 491.288310 499.192124 503.410718 503.830468 501.058105 507.475569 510.671945 510.104393 506.262725 512.785090 515.920639 515.061781 510.737961 517.601427 520.966208 520.295454 516.223392 523.098569 526.613903 526.237251 522.577426 529.102867 532.521370 -100 
-100 -100 493.480329 497.725221 501.064762 502.377966 502.669308 506.257907 508.798906 509.286615 508.811047 512.090915 514.350676 514.497721 513.702471 517.028613 519.387520 519.632984 518.955268 522.363554 524.860851 525.297411 524.801600 528.097991 530.420333 -100 
-100 -100 492.579631 495.702082 498.697563 500.408443 501.622040 504.534220 506.945037 508.028172 508.652901 511.003063 512.893069 513.504423 513.774617 516.032110 517.917358 518.519923 518.785672 521.128327 523.101473 523.758213 524.053545 526.443346 528.303973 -100 
-100 -100 487.234711 491.787772 495.392174 496.889780 497.339935 501.252530 504.200316 505.211491 505.278458 508.354239 510.523292 510.874038 510.441210 513.407599 515.524242 515.735062 515.094680 518.200617 520.361215 520.448800 519.629443 523.108922 525.574555 -100 
-100 -100 478.640675 487.366243 492.149218 492.894464 490.311605 497.402866 501.340038 501.750695 499.259730 505.030140 507.961624 507.561929 504.355062 510.148982 513.024333 512.321996 508.480687 514.669255 517.558368 516.478855 511.932368 519.130050 522.913840 -100 
-100 -100 483.309081 487.848823 491.451420 492.970046 493.464586 497.440710 500.465656 501.564214 501.730080 504.926398 507.229081 507.718300 507.408418 510.456958 512.642058 512.909379 512.260683 515.218770 517.159770 517.025630 516.045447 519.488712 521.960372 -100 
-100 -100 484.790535 487.866556 490.852439 492.608284 493.914311 496.957545 499.520916 500.764114 501.563685 504.165507 506.336430 507.241423 507.774983 510.176990 512.202769 512.963355 513.268520 515.247409 516.703047 516.831608 516.725794 519.125509 521.063187 -100 
-100 -100 481.943487 486.051275 489.366693 490.757755 491.195924 494.994962 497.757829 498.434006 498.125464 501.838581 504.552726 505.175600 504.839030 508.295290 510.857116 511.460147 511.067249 513.699763 515.237936 514.668391 513.265439 516.917049 519.548534 -100 
-100 -100 476.057098 483.664852 487.900790 488.466518 485.898624 492.644465 496.138083 495.719825 491.820980 499.105979 502.869469 502.634116 499.055344 505.860648 509.453374 509.394754 506.275829 511.604697 513.712925 511.778763 506.108632 514.047780 518.188981 -100 
-100 -100 481.302512 485.406852 488.723388 490.118541 490.552546 494.323869 497.042672 497.670122 497.325772 501.036691 503.753241 504.371997 504.044376 507.559851 510.193158 510.853454 510.490613 513.118601 514.636954 514.048244 512.628023 516.250644 518.861450 -100 
-100 -100 483.535338 486.591508 489.575718 491.346884 492.655343 495.635016 498.098889 499.224018 499.925926 502.546942 504.731027 505.601817 506.113048 508.673873 510.880816 511.779284 512.157701 514.116429 515.527633 515.627006 515.502547 517.822885 519.707688 -100 
-100 -100 481.505462 485.962732 489.544385 491.102928 491.643219 495.492714 498.341681 499.209915 499.130122 502.461687 504.815069 505.174842 504.668448 508.113699 510.668724 511.194656 510.699434 513.577229 515.429914 515.282685 514.354907 517.586070 519.932147 -100 
-100 -100 476.369975 484.857840 489.578560 490.400342 487.992001 494.840568 498.539341 498.597777 495.520131 501.777832 504.839454 504.150176 500.237505 506.973750 510.449199 510.123777 506.580946 512.519634 515.239828 514.183595 509.944814 516.601064 520.145094 -100 
-100 -100 484.028041 488.481274 492.049509 493.589732 494.116258 497.964787 500.826958 501.712687 501.619226 504.855888 507.074282 507.294891 506.669547 510.035932 512.521268 512.978251 512.444610 515.363998 517.291049 517.215666 516.333076 519.559279 521.889701 -100 
-100 -100 488.553809 491.604553 494.556770 496.282353 497.554180 500.530712 503.034351 504.231688 504.951702 507.339291 509.212910 509.774614 510.022380 512.451231 514.527984 515.260638 515.519091 517.615302 519.229917 519.517549 519.517238 521.791246 523.617986 -100 
-100 -100 488.775564 492.877543 496.121064 497.417148 497.767061 501.521769 504.319929 505.158695 505.029218 508.215218 510.358413 510.445095 509.634804 513.066136 515.540356 515.872544 515.151125 518.182810 520.139077 519.942887 518.840447 522.238642 524.670529 -100 
-100 -100 486.008309 493.592277 497.635813 498.000096 495.260951 501.931494 505.500834 505.498235 502.399887 508.516546 511.402905 510.435924 506.013904 513.025258 516.485699 515.900496 511.826846 518.172574 520.983340 519.684624 514.785522 521.988164 525.717581 -100 
-100 -100 494.958495 498.576429 501.328574 502.374221 502.606723 506.087285 508.687850 509.549586 509.520976 512.597587 514.668790 514.870319 514.200946 517.482355 519.804855 520.173695 519.547699 522.439335 524.274846 524.129627 523.080849 526.211850 528.373324 -100 
-100 -100 501.272603 502.934581 504.697536 506.031220 507.316502 509.540859 511.536437 512.908064 514.066402 516.013512 517.621917 518.552205 519.339310 521.212448 522.832472 523.753288 524.442038 526.037552 527.297267 527.840724 528.216156 529.682618 530.751771 -100 
-100 -100 504.128470 505.100365 506.412226 507.785760 509.316749 511.178305 512.954830 514.500033 515.983960 517.636349 519.098931 520.293073 521.480890 522.975403 524.351004 525.458067 526.498882 527.748636 528.815912 529.593755 530.326299 531.290045 531.935997 -100 
-100 -100 -100 -100 -100 -100 -100 -100 -100 -100 -100 -100 -100 -100 -100 -100 -100 -100 -100 -100 -100 -100 -100 -100 -100 -100 
-100 -100 -100 -100 -100 -100 -100 -100 -100 -100 -100 -100 -100 -100 -100 -100 -100 -100 -100 -100 -100 -100 -100 -100 -100 -100 
-100 -100 -100 -100 -100 -100 -100 -100 -100 -100 -100 -100 -100 -100 -100 -100 -100 -100 -100 -100 -100 -100 -100 -100 -100 -100 
-100 -100 511.830614 512.818843 514.182982 515.554799 516.977239 518.571672 520.023807 521.244619 522.472756 523.934770 525.303165 526.486566 527.703036 529.167815 530.555271 531.777476 533.061295 534.626934 536.114953 537.354892 538.468334 539.591146 540.300111 -100 
-100 -100 508.780984 510.248754 511.969105 513.356321 514.653836 516.468515 518.053621 519.100675 520.066317 521.752925 523.295775 524.315625 525.261277 526.950179 528.510905 529.565769 530.582012 532.402234 534.115112 535.269541 536.218411 537.655992 538.674554 -100 
-100 -100 503.077125 505.655032 508.054844 509.350122 510.215582 512.627307 514.507182 515.135655 515.411847 517.752350 519.671323 520.294604 520.536968 522.885133 524.822558 525.470002 525.778444 528.316354 530.505522 531.410163 531.844303 534.064964 535.719113 -100 
-100 -100 496.710716 500.775468 503.889610 504.991096 505.064160 508.476184 510.768829 510.921029 510.094504 513.553066 515.939850 516.065203 515.154757 518.623312 521.027572 521.159883 520.289507 524.002535 526.738006 527.269564 526.746193 530.134009 532.484893 -100 
-100 -100 495.507322 498.463333 501.265206 502.797898 503.830488 506.532575 508.655888 509.364598 509.653100 512.108997 514.089697 514.625997 514.757194 517.168619 519.151908 519.701164 519.886255 522.484703 524.730085 525.574280 525.970459 528.391986 530.252606 -100 
-100 -100 493.717009 496.171123 498.814602 500.607337 502.104840 504.608792 506.760703 507.909058 508.786758 510.808867 512.543175 513.307353 513.897188 515.839057 517.578842 518.356849 518.981646 521.041314 522.936881 523.868021 524.586651 526.572942 528.144888 -100 
-100 -100 489.780765 492.833760 495.806893 497.560973 498.852235 501.810339 504.301646 505.518905 506.273580 508.567841 510.397988 510.999421 511.287893 513.530548 515.407835 516.015832 516.284845 518.590833 520.527976 521.164920 521.453677 523.821334 525.669900 -100 
-100 -100 485.242416 489.533789 493.005514 494.522472 495.073560 498.931749 501.864901 502.915373 503.031585 506.091228 508.214876 508.487134 507.953987 511.065760 513.291208 513.548251 512.906806 516.032722 518.216690 518.375387 517.667094 520.990454 523.357041 -100 
-100 -100 485.829096 488.885113 491.880492 493.684553 495.052978 498.110644 500.724869 502.081723 502.969101 505.363344 507.291289 508.005674 508.403218 510.719576 512.666024 513.339986 513.608950 515.771837 517.500235 517.942195 518.091037 520.385423 522.205169 -100 
-100 -100 485.851617 488.306565 490.997688 492.899116 494.559603 497.267397 499.674710 501.118803 502.275137 504.472176 506.385527 507.381901 508.204612 510.271846 512.151068 513.104741 513.779393 515.498916 516.920660 517.429072 517.855231 519.711542 521.243360 -100 
-100 -100 483.771153 486.719948 489.608652 491.327335 492.625291 495.638070 498.156613 499.339346 500.084933 502.724646 504.924059 505.818798 506.345748 508.867006 511.044553 511.956705 512.374282 514.314742 515.736565 515.895311 515.835894 518.119138 519.965469 -100 
-100 -100 481.044839 485.139464 488.444926 489.841716 490.296004 494.126282 496.940692 497.714160 497.529774 501.101518 503.701580 504.267627 503.926882 507.401056 510.018581 510.695838 510.371526 513.031936 514.653838 514.302678 513.192861 516.522877 518.937794 -100 
-100 -100 483.085484 486.038168 488.933041 490.657652 491.956468 494.959072 497.460399 498.625939 499.360941 501.999772 504.200383 505.097728 505.639583 508.201511 510.427307 511.376690 511.806566 513.726450 515.106375 515.217440 515.119114 517.381955 519.220480 -100 
-100 -100 484.471832 486.937255 489.645994 491.566839 493.236320 495.925958 498.301146 499.711053 500.844287 503.043878 504.959078 505.948878 506.787217 508.947036 510.937742 511.976227 512.679348 514.348539 515.675346 516.076957 516.415768 518.235045 519.757698 -100 
-100 -100 483.736115 486.811851 489.841039 491.688111 493.088857 496.123628 498.696869 500.007762 500.859521 503.273656 505.204158 505.881558 506.263081 508.749307 510.890712 511.709829 512.031821 514.092477 515.649880 515.904984 515.899663 518.148905 519.964127 -100 
-100 -100 482.413341 486.731942 490.250298 491.836179 492.460307 496.302610 499.211972 500.234117 500.316871 503.435618 505.568203 505.769564 505.156213 508.530056 511.018711 511.466650 510.903230 513.847829 515.768469 515.648942 514.702658 517.980787 520.345424 -100 
-100 -100 486.212105 489.283698 492.298214 494.122326 495.499309 498.515391 501.075439 502.372829 503.194645 505.545457 507.389212 507.972866 508.267787 510.682584 512.755838 513.511866 513.801209 515.889437 517.500973 517.806108 517.831897 520.090092 521.903932 -100 
-100 -100 489.397778 491.855984 494.530502 496.397391 498.010621 500.657557 503.007070 504.397834 505.480460 507.549039 509.286290 510.085079 510.747681 512.774746 514.630620 515.526086 516.142769 517.890934 519.351105 519.865518 520.268000 522.096339 523.609582 -100 
-100 -100 490.429917 493.365972 496.183574 497.799275 498.988752 501.907642 504.362617 505.516058 506.205909 508.636023 510.564109 511.178580 511.458739 513.857554 515.890614 516.590813 516.829691 518.932512 520.558343 520.857250 520.854321 523.098290 524.895936 -100 
-100 -100 490.852634 494.863882 497.971088 499.158379 499.423250 503.087703 505.798384 506.568443 506.384035 509.665610 511.924951 512.172435 511.524722 514.851078 517.241262 517.587200 516.931334 519.907636 521.850526 521.735074 520.738439 523.962309 526.254765 -100 
-100 -100 496.344296 498.873196 501.247891 502.607541 503.649937 506.321241 508.586091 509.730181 510.483015 512.846127 514.738823 515.465379 515.868071 518.165610 520.082784 520.817007 521.133367 523.136440 524.668861 525.008791 525.035117 527.052801 528.612829 -100 
-100 -100 501.227402 502.633695 504.293173 505.716417 507.177350 509.232255 511.133060 512.577559 513.908608 515.737773 517.339847 518.455110 519.506369 521.193396 522.720211 523.755525 524.662566 526.093239 527.297327 527.996068 528.611951 529.833758 530.726081 -100 
-100 -100 503.675766 504.586506 505.873875 507.278374 508.854758 510.680128 512.429206 513.994700 515.527446 517.178007 518.671384 519.951762 521.231339 522.707579 524.076077 525.231090 526.340002 527.574513 528.649790 529.491227 530.290913 531.200520 531.794781 -100 
-100 -100 -100 -100 -100 -100 -100 -100 -100 -100 -100 -100 -100 -100 -100 -100 -100 -100 -100 -100 -100 -100 -100 -100 -100 -100 
-100 -100 -100 -100 -100 -100 -100 -100 -100 -100 -100 -100 -100 -100 -100 -100 -100 -100 -100 -100 -100 -100 -100 -100 -100 -100 
-100 -100 -100 -100 -100 -100 -100 -100 -100 -100 -100 -100 -100 -100 -100 -100 -100 -100 -100 -100 -100 -100 -100 -100 -100 -100 
-100 -100 511.133880 512.188917 513.579760 514.904914 516.244462 517.832060 519.255755 520.387086 521.521223 523.041582 524.468277 525.634792 526.801995 528.327953 529.750132 530.922234 532.134714 533.777430 535.335979 536.567184 537.643854 538.841152 539.618964 -100 
-100 -100 507.656767 509.392678 511.214908 512.484282 513.553728 515.492442 517.084124 517.911566 518.571772 520.518355 522.223272 523.142873 523.853719 525.789705 527.461652 528.351310 529.084444 531.200402 533.105320 534.192849 534.950755 536.650455 537.857019 -100 
-100 -100 500.470455 504.183503 506.962613 507.885753 507.830326 511.029189 513.100529 513.088452 512.092857 515.638714 518.086996 518.290890 517.402280 520.891274 523.247169 523.332364 522.361848 526.202469 529.000739 529.587370 529.046867 532.376349 534.626508 -100 
-100 -100 490.560223 498.333296 502.394822 502.566543 499.372497 505.894485 508.859814 507.537293 502.256608 510.080871 513.767156 512.756302 507.669969 515.318943 518.843585 517.590553 512.119599 520.470180 524.668212 524.284729 520.069125 527.343008 531.097337 -100 
-100 -100 492.834233 496.961780 500.158135 501.304911 501.393718 504.908701 507.234757 507.282062 506.265515 509.941420 512.447444 512.522688 511.476066 515.066682 517.499024 517.476031 516.357972 520.305034 523.195851 523.722475 523.126359 526.689308 529.169697 -100 
-100 -100 492.235673 495.152432 497.970450 499.576798 500.710439 503.481322 505.700634 506.546092 506.960944 509.359347 511.274305 511.785964 511.920162 514.311289 516.282891 516.828479 517.009688 519.576738 521.795710 522.626530 523.024700 525.442586 527.307477 -100 
-100 -100 487.619936 491.624007 494.904209 496.345307 496.869880 500.523236 503.242113 504.086518 504.038213 507.033774 509.080296 509.185021 508.449223 511.694516 514.016494 514.277601 513.636499 516.945966 519.370811 519.788004 519.319083 522.561009 524.860896 -100 
-100 -100 480.238021 487.618651 491.850335 492.619554 490.476162 496.981150 500.601493 500.872372 498.319020 503.935600 506.637795 505.772919 501.728528 508.313116 511.581460 510.972083 507.063238 513.574344 516.817745 516.301416 512.690371 519.057394 522.452790 -100 
-100 -100 483.653269 487.667274 490.985021 492.499029 493.129013 496.912490 499.798688 500.840777 500.968426 504.037396 506.146437 506.351006 505.725139 509.026412 511.416432 511.772131 511.165843 514.315257 516.523109 516.765204 516.176660 519.316072 521.557904 -100 
-100 -100 484.350243 487.276837 490.172625 491.938921 493.301915 496.335592 498.914848 500.224452 501.075068 503.529172 505.510452 506.238004 506.645734 509.088231 511.186951 512.010612 512.388580 514.507555 516.197015 516.666311 516.859523 519.034791 520.760920 -100 
-100 -100 481.111578 485.218402 488.540850 489.965564 490.457003 494.342638 497.251808 498.184489 498.167082 501.549427 503.971341 504.431629 504.034078 507.433575 509.995065 510.643617 510.341834 513.107433 514.944416 514.944679 514.226053 517.264867 519.466132 -100 
-100 -100 475.024600 482.719553 487.004576 487.610786 485.083187 491.983692 495.725869 495.807637 492.785042 499.191958 502.472399 502.062384 498.505247 505.143020 508.682035 508.659762 505.665459 511.100851 513.594476 512.645148 508.845996 514.981828 518.289954 -100 
-100 -100 480.386749 484.504491 487.837703 489.269870 489.766082 493.654108 496.567297 497.509194 497.503501 500.889998 503.315700 503.784802 503.405010 506.832808 509.424492 510.093238 509.787809 512.514387 514.285533 514.208181 513.427962 516.458086 518.666689 -100 
-100 -100 482.854136 485.822147 488.755297 490.547647 491.928840 494.974432 497.572340 498.915269 499.804072 502.257213 504.236575 504.973776 505.411188 507.911790 510.076669 510.947949 511.323064 513.348811 514.881611 515.156357 515.183345 517.377367 519.146432 -100 
-100 -100 481.272740 485.415144 488.827178 490.403042 491.080540 494.896672 497.836005 498.972285 499.217861 502.243034 504.320941 504.523812 503.932186 507.321381 509.818156 510.261827 509.672493 512.637978 514.551312 514.394045 513.389106 516.709351 519.097558 -100 
-100 -100 476.827403 484.524119 488.926312 489.800118 487.750424 494.319761 498.052663 498.528897 496.299973 501.732630 504.354639 503.480869 499.480266 506.168537 509.570620 509.094778 505.272305 511.451154 514.239036 513.049423 508.444589 515.475873 519.181523 -100 
-100 -100 483.684715 487.828380 491.228915 492.779862 493.426284 497.211349 500.118646 501.218890 501.424009 504.412485 506.443749 506.589406 505.936422 509.264079 511.694560 512.072742 511.444930 514.433341 516.388570 516.261600 515.272880 518.613122 521.012753 -100 
-100 -100 487.630349 490.614026 493.526279 495.262989 496.573137 499.549403 502.074664 503.332223 504.125239 506.527013 508.432679 509.067089 509.387763 511.770179 513.795520 514.508574 514.771317 516.874536 518.512317 518.840627 518.876588 521.125677 522.928009 -100 
-100 -100 487.432723 491.617204 494.915087 496.242066 496.605727 500.370403 503.149173 503.922146 503.705931 507.103917 509.477746 509.829135 509.295604 512.564344 514.933997 515.295332 514.688475 517.655767 519.636059 519.604207 518.736086 521.917061 524.202287 -100 
-100 -100 484.286931 492.137218 496.312682 496.723388 493.972493 500.669788 504.186749 503.989482 500.498111 507.157408 510.463126 509.975302 506.272708 512.737083 515.981980 515.487079 511.765460 517.838652 520.648882 519.678003 515.477425 522.004413 525.423114 -100 
-100 -100 493.404516 497.142311 499.984893 501.076863 501.320881 504.808941 507.375097 508.141734 508.006518 511.325211 513.673007 514.177858 513.814638 516.961024 519.208905 519.636234 519.149869 521.994341 523.875318 523.918418 523.120991 526.033445 528.046058 -100 
-100 -100 499.838547 501.553433 503.373505 504.746515 506.049862 508.280873 510.265386 511.610421 512.765233 514.830238 516.601074 517.702406 518.629844 520.514472 522.146905 523.114797 523.868365 525.493174 526.815292 527.458509 527.920398 529.339825 530.367129 -100 
-100 -100 502.757107 503.758255 505.105055 506.508073 508.060820 509.930184 511.701167 513.245161 514.756985 516.489126 518.060669 519.375326 520.664096 522.206662 523.616461 524.767963 525.862642 527.159352 528.284247 529.131668 529.916897 530.879205 531.511304 -100 
-100 -100 -100 -100 -100 -100 -100 -100 -100 -100 -100 -100 -100 -100 -100 -100 -100 -100 -100 -100 -100 -100 -100 -100 -100 -100 
-100 -100 -100 -100 -100 -100 -100 -100 -100 -100 -100 -100 -100 -100 -100 -100 -100 -100 -100 -100 -100 -100 -100 -100 -100 -100 
-100 -100 -100 -100 -100 -100 -100 -100 -100 -100 -100 -100 -100 -100 -100 -100 -100 -100 -100 -100 -100 -100 -100 -100 -100 -100 
-100 -100 510.318098 511.492334 512.933460 514.210788 515.456303 517.091090 518.516149 519.559061 520.578138 522.203375 523.700529 524.834894 525.919150 527.547075 529.014804 530.118635 531.214515 532.954846 534.568094 535.752043 536.740345 538.034509 538.886145 -100 
-100 -100 505.987402 508.329170 510.367169 511.454846 512.060008 514.406132 516.109790 516.635253 516.681843 519.223225 521.190061 521.904458 522.058692 524.569815 526.457134 527.074919 527.176037 529.906993 532.077713 532.973893 533.223752 535.469429 536.972992 -100 
-100 -100 494.464306 501.819113 505.542036 505.618316 502.428355 508.682100 511.459304 510.173788 505.021355 512.684849 516.299420 515.444348 510.571948 518.061155 521.474110 520.327442 515.026014 523.187495 527.238363 526.904656 522.784583 529.803022 533.332741 -100 
-100 -100 462.210449 492.751503 500.029858 497.033322 471.135091 500.257302 506.114353 500.326589 465.063112 502.805612 510.730689 505.694594 471.476443 508.269373 515.791972 510.059297 473.189536 512.941590 521.693828 517.796530 487.358904 521.054204 529.167053 -100 
-100 -100 486.617230 494.475377 498.658568 498.939669 495.845524 502.471799 505.530668 504.275164 499.044791 506.882899 510.568793 509.537652 504.434614 512.094813 515.625785 514.345712 508.838809 517.179835 521.365825 520.950080 516.720382 524.040888 527.848161 -100 
-100 -100 489.566167 493.620475 496.853911 498.148931 498.451927 502.014677 504.497491 504.892449 504.320595 507.658740 509.941708 510.022003 509.118350 512.555171 514.945583 515.056209 514.166102 517.820877 520.510644 521.003901 520.485275 523.899756 526.298240 -100 
-100 -100 482.000645 489.334017 493.507686 494.212134 491.985227 498.375878 501.833417 501.898202 499.163888 504.787536 507.500806 506.579342 502.455821 509.081280 512.372009 511.726039 507.787801 514.430895 517.830118 517.431549 513.895259 520.308027 523.724751 -100 
-100 -100 454.952135 482.577770 489.693938 487.754966 465.966668 492.121401 498.487659 496.125706 474.786529 499.118531 504.267744 499.864934 471.852322 502.377360 509.040236 505.179524 477.794029 507.836962 514.445900 510.920192 485.241464 513.838606 520.882499 -100 
-100 -100 478.013028 485.357113 489.575337 490.365731 488.261576 494.797862 498.448616 498.751314 496.231468 501.901251 504.652505 503.828638 499.825375 506.483544 509.835547 509.309759 505.448639 511.906282 515.079265 514.524075 510.892113 517.185089 520.527080 -100 
-100 -100 481.668290 485.716274 489.036310 490.523311 491.107028 494.952178 497.859687 498.863110 498.931606 502.147825 504.397160 504.715324 504.194863 507.549773 510.033594 510.545726 510.107053 513.092145 515.160106 515.341867 514.732445 517.794901 519.983587 -100 
-100 -100 475.046458 482.735846 487.031001 487.666488 485.173841 492.087998 495.855180 495.985678 493.003959 499.349609 502.557774 502.092892 498.490030 505.080302 508.565992 508.493868 505.484946 511.007427 513.639013 512.849029 509.174579 515.277947 518.537718 -100 
-100 -100 447.803267 477.253758 484.648354 482.281045 458.220333 486.702256 493.493095 490.631807 466.279941 494.026626 500.230447 496.577327 470.200383 499.646186 506.458006 503.809411 481.432885 506.298664 511.510311 507.570286 482.266453 510.061868 516.900505 -100 
-100 -100 474.319521 482.019012 486.318349 486.952791 484.460092 491.379020 495.159935 495.314982 492.361616 498.718738 501.938519 501.491466 497.910894 504.523723 508.028682 507.966158 504.944722 510.416433 512.968200 512.082533 508.330096 514.437655 517.715974 -100 
-100 -100 480.128473 484.237647 487.591651 489.091139 489.685608 493.549404 496.499811 497.578388 497.737474 500.949207 503.203629 503.549571 503.070554 506.468784 508.994575 509.535414 509.083304 511.941736 513.811892 513.732464 512.867837 516.030263 518.311089 -100 
-100 -100 475.363180 483.004834 487.354933 488.199658 486.142316 492.721017 496.472916 496.976961 494.787787 500.274094 502.963382 502.162267 498.221523 504.934138 508.353965 507.905049 504.105763 510.265520 513.036097 511.849772 507.255131 514.262861 517.948380 -100 
-100 -100 450.143034 479.197862 486.654492 484.838183 463.201203 489.388352 495.942486 494.052923 474.298753 497.277332 502.177499 497.790041 469.908340 500.445464 507.194183 503.517472 476.739426 505.846006 511.755713 506.862609 476.409515 509.437035 517.430499 -100 
-100 -100 477.710790 485.359908 489.701112 490.519041 488.426562 494.970330 498.684156 499.143628 496.909805 502.378019 505.043668 504.205294 500.218150 506.879251 510.237965 509.722680 505.878814 512.067351 514.878381 513.712436 509.123396 516.159448 519.863846 -100 
-100 -100 484.739985 488.900966 492.249355 493.691160 494.204541 497.992343 500.853558 501.812735 501.836480 505.065535 507.310180 507.599528 507.034032 510.333336 512.723350 513.083619 512.464473 515.451101 517.435871 517.376304 516.465205 519.734459 522.080722 -100 
-100 -100 480.918395 488.892478 493.222220 493.753389 491.099350 497.897992 501.508124 501.373229 497.928787 504.621844 507.957104 507.476942 503.779192 510.266648 513.533668 513.033037 509.304533 515.409602 518.260139 517.308537 513.133267 519.724930 523.205081 -100 
-100 -100 455.381967 486.246632 493.736728 491.181656 466.756252 495.145864 501.651710 498.153775 471.353603 501.389485 508.037906 504.434502 477.868346 507.265653 513.725968 510.128774 484.051624 512.505818 518.424470 514.120668 486.102035 516.605514 523.949217 -100 
-100 -100 487.042854 494.483940 498.325172 498.653354 495.938752 502.408111 505.775030 505.654184 502.337707 508.905547 512.198963 511.916297 508.462095 514.768294 517.887957 517.494596 513.959491 519.887326 522.617649 521.788353 517.759849 524.005399 527.156630 -100 
-100 -100 497.866629 500.211118 502.277978 503.509500 504.402706 507.067546 509.225762 510.393277 511.114013 513.677290 515.686049 516.663166 517.185217 519.540189 521.367958 522.176590 522.511337 524.594014 526.114553 526.597777 526.622105 528.537130 529.826257 -100 
-100 -100 501.656429 502.790816 504.209774 505.593831 507.087828 509.039453 510.857343 512.372703 513.830550 515.676581 517.335409 518.657532 519.908850 521.551155 523.018027 524.146938 525.186710 526.579126 527.768198 528.600712 529.330694 530.389301 531.088264 -100 
-100 -100 -100 -100 -100 -100 -100 -100 -100 -100 -100 -100 -100 -100 -100 -100 -100 -100 -100 -100 -100 -100 -100 -100 -100 -100 
-100 -100 -100 -100 -100 -100 -100 -100 -100 -100 -100 -100 -100 -100 -100 -100 -100 -100 -100 -100 -100 -100 -100 -100 -100 -100 
-100 -100 -100 -100 -100 -100 -100 -100 -100 -100 -100 -100 -100 -100 -100 -100 -100 -100 -100 -100 -100 -100 -100 -100 -100 -100 
-100 -100 510.124977 511.169268 512.545227 513.857321 515.184524 516.747130 518.136779 519.244703 520.381259 521.920933 523.377567 524.586476 525.792827 527.329800 528.740374 529.896178 531.084884 532.681599 534.181115 535.363935 536.407000 537.578003 538.335746 -100 
-100 -100 506.674505 508.395480 510.203509 511.465558 512.525201 514.434477 515.988140 516.789168 517.448182 519.418140 521.164553 522.137779 522.893226 524.837495 526.496203 527.368717 528.075298 530.138293 531.976824 533.005432 533.720676 535.395243 536.588348 -100 
-100 -100 499.525673 503.213484 505.975644 506.899441 506.841902 510.001690 512.022877 511.974790 510.972178 514.547224 517.052666 517.329574 516.499566 519.989802 522.326958 522.396301 521.400487 525.176095 527.893440 528.406021 527.811833 531.118808 533.361673 -100 
-100 -100 489.623885 497.362922 501.407753 501.590641 498.406675 504.881068 507.785587 506.418369 501.124851 508.981043 512.732602 511.808104 506.794815 514.436767 517.939123 516.675955 511.188034 519.465131 523.572509 523.106096 518.830020 526.085696 529.836888 -100 
-100 -100 491.816590 495.928205 499.123394 500.288446 500.388746 503.869709 506.143973 506.149695 505.119396 508.819294 511.377936 511.521792 510.532656 514.131037 516.556809 516.531472 515.399359 519.288628 522.103451 522.559638 521.912803 525.455630 527.930125 -100 
-100 -100 491.110218 494.031946 496.869790 498.506956 499.659350 502.410023 504.588221 505.396024 505.794362 508.206485 510.155535 510.709911 510.882230 513.295438 515.281750 515.839142 516.016285 518.544624 520.708490 521.487805 521.848498 524.246899 526.103655 -100 
-100 -100 486.402175 490.427392 493.747408 495.236833 495.793683 499.433462 502.114667 502.920508 502.850110 505.852692 507.919155 508.044721 507.330238 510.607960 512.963601 513.253566 512.623721 515.908586 518.295239 518.678284 518.184582 521.410566 523.702314 -100 
-100 -100 478.960862 486.371896 490.656065 491.487639 489.390290 495.884178 499.468516 499.701025 497.122578 502.745593 505.461108 504.603930 500.567546 507.187763 510.496435 509.924346 506.039185 512.535658 515.756701 515.224459 511.602587 517.958687 521.346532 -100 
-100 -100 482.357192 486.400292 489.769042 491.343158 492.018388 495.803518 498.668184 499.686068 499.800087 502.875690 504.997838 505.212954 504.595685 507.914272 510.323116 510.698817 510.109713 513.262399 515.474574 515.726845 515.145445 518.279403 520.513241 -100 
-100 -100 483.065480 486.014973 488.953971 490.773759 492.179580 495.223297 497.794901 499.097114 499.949377 502.416657 504.419621 505.171067 505.592554 508.026214 510.107434 510.920133 511.301287 513.440479 515.166342 515.679859 515.903739 518.074811 519.787939 -100 
-100 -100 479.857882 483.978733 487.334403 488.806785 489.340129 493.235014 496.142327 497.080255 497.079233 500.485306 502.944450 503.450793 503.079421 506.440903 508.943905 509.546708 509.230715 512.031107 513.936551 514.019276 513.360085 516.386643 518.562689 -100 
-100 -100 473.809679 481.506669 485.810358 486.454231 483.965068 490.867339 494.607816 494.702994 491.709577 498.151391 501.485587 501.144485 497.631400 504.208504 507.660003 507.567562 504.544020 510.021687 512.601063 511.758472 508.042035 514.152279 517.423405 -100 
-100 -100 479.206342 483.312181 486.640656 488.084494 488.598510 492.488263 495.404362 496.364039 496.393606 499.828973 502.320612 502.862137 502.522427 505.905615 508.420957 509.025740 508.693080 511.447079 513.283698 513.289031 512.570218 515.590370 517.774971 -100 
-100 -100 481.719370 484.652681 487.548328 489.319417 490.694383 493.738142 496.341044 497.702420 498.630110 501.148188 503.210391 504.029829 504.513106 506.987624 509.094710 509.916590 510.268712 512.301438 513.866788 514.187343 514.249293 516.444454 518.203772 -100 
-100 -100 480.192690 484.268336 487.605528 489.128338 489.778221 493.586814 496.529980 497.681650 497.966947 501.076956 503.263276 503.572639 503.047123 506.418742 508.866919 509.272575 508.664790 511.619260 513.536913 513.396486 512.407527 515.732478 518.118852 -100 
-100 -100 475.762947 483.367319 487.670813 488.473573 486.384727 492.944579 496.681228 497.170703 494.981097 500.516587 503.268958 502.525503 498.614444 505.286540 508.644090 508.139747 504.306609 510.465129 513.243547 512.058027 507.461021 514.497604 518.203738 -100 
-100 -100 482.506342 486.582282 489.903381 491.393697 492.007283 495.786849 498.703694 499.826586 500.082027 503.171129 505.329004 505.599827 505.032022 508.362696 510.765849 511.125598 510.492437 513.472197 515.428356 515.314589 514.339728 517.683187 520.079829 -100 
-100 -100 486.300815 489.249008 492.114456 493.812368 495.103194 498.084151 500.628714 501.919114 502.770322 505.269428 507.295236 508.048085 508.450764 510.848445 512.860331 513.565801 513.833601 515.945854 517.606694 517.972226 518.038486 520.285710 522.076241 -100 
-100 -100 485.970893 490.144918 493.423643 494.730889 495.086805 498.868886 501.677138 502.488752 502.332752 505.829815 508.325610 508.799860 508.355042 511.639615 513.999919 514.363175 513.775084 516.766707 518.793566 518.830607 518.017637 521.184740 523.443360 -100 
-100 -100 482.734057 490.589748 494.763818 495.167419 492.416231 499.141814 502.694782 502.537529 499.104104 505.864068 509.292936 508.933336 505.329505 511.804654 515.040657 514.556016 510.866357 516.972733 519.844684 518.967032 514.845848 521.344857 524.724190 -100 
-100 -100 491.813182 495.558347 498.406024 499.501530 499.756743 503.273020 505.872582 506.680064 506.604570 510.011983 512.465182 513.080351 512.803229 515.974063 518.226344 518.670961 518.219816 521.105551 523.048498 523.174308 522.442968 525.346891 527.333722 -100 
-100 -100 498.227903 499.947453 501.771984 503.154103 504.476722 506.733911 508.745899 510.129416 511.343352 513.484183 515.340642 516.534107 517.537077 519.457321 521.106224 522.097188 522.887703 524.556070 525.932915 526.641760 527.155984 528.583508 529.600176 -100 
-100 -100 501.124683 502.131022 503.489447 504.908902 506.480914 508.376987 510.180840 511.761770 513.321681 515.121796 516.776151 518.172211 519.524140 521.106460 522.544073 523.721949 524.848903 526.189021 527.369045 528.272428 529.098171 530.076538 530.712399 -100 
-100 -100 -100 -100 -100 -100 -100 -100 -100 -100 -100 -100 -100 -100 -100 -100 -100 -100 -100 -100 -100 -100 -100 -100 -100 -100 
-100 -100 -100 -100 -100 -100 -100 -100 -100 -100 -100 -100 -100 -100 -100 -100 -100 -100 -100 -100 -100 -100 -100 -100 -100 -100 
-100 -100 -100 -100 -100 -100 -100 -100 -100 -100 -100 -100 -100 -100 -100 -100 -100 -100 -100 -100 -100 -100 -100 -100 -100 -100 
-100 -100 509.816466 510.788420 512.140295 513.503475 514.906353 516.458394 517.864327 519.052147 520.274902 521.781895 523.237621 524.509192 525.783636 527.266926 528.651430 529.842447 531.058452 532.527992 533.909441 535.041774 536.067756 537.139682 537.826084 -100 
-100 -100 506.833243 508.264326 509.961085 511.348311 512.638527 514.392413 515.903783 516.897632 517.853613 519.593280 521.238713 522.379225 523.415905 525.110650 526.647030 527.670592 528.630435 530.336097 531.913709 532.940592 533.791457 535.183654 536.186671 -100 
-100 -100 501.251725 503.745537 506.102246 507.419713 508.311515 510.620373 512.378782 512.921036 513.172775 515.583458 517.641571 518.447378 518.844239 521.158770 523.038845 523.662357 523.938206 526.318821 528.322652 529.058123 529.365705 531.555872 533.209140 -100 
-100 -100 494.970771 498.890492 501.948110 503.106733 503.267904 506.520182 508.646695 508.683221 507.810899 511.355858 513.910005 514.273514 513.601731 516.968574 519.285413 519.414179 518.560964 522.063829 524.572037 524.900790 524.216977 527.602147 529.968863 -100 
-100 -100 493.523570 496.415476 499.207958 500.801131 501.889913 504.497757 506.493009 507.102088 507.352156 509.868103 511.977604 512.686322 512.969547 515.361580 517.312506 517.866490 518.043565 520.497608 522.564839 523.246231 523.522238 525.917993 527.780110 -100 
-100 -100 491.454915 493.914809 496.605647 498.481241 500.037109 502.490997 504.547529 505.609497 506.446049 508.502360 510.315705 511.174347 511.845495 513.826727 515.597250 516.408905 517.035658 519.004730 520.776754 521.594603 522.231261 524.183123 525.745050 -100 
-100 -100 487.300771 490.406212 493.478365 495.359462 496.745549 499.659814 502.056219 503.178817 503.873511 506.192216 508.068149 508.702908 509.018233 511.342691 513.307085 513.994200 514.305221 516.543996 518.389310 518.950494 519.186918 521.522822 523.357122 -100 
-100 -100 482.627180 486.999011 490.603941 492.290251 492.989364 496.783717 499.611166 500.555825 500.588383 503.685032 505.842798 506.108652 505.548995 508.776418 511.119607 511.487345 510.935279 513.993476 516.108569 516.227656 515.496965 518.795047 521.145868 -100 
-100 -100 483.188265 486.315433 489.434534 491.389939 492.879071 495.924781 498.478636 499.771249 500.615684 503.030806 504.987726 505.712620 506.110160 508.476190 510.477334 511.208611 511.528243 513.683486 515.411524 515.873511 516.038311 518.316363 520.117149 -100 
-100 -100 483.250689 485.757630 488.549953 490.581084 492.347678 495.070359 497.454889 498.879097 500.034287 502.256733 504.215287 505.263918 506.117747 508.156545 509.991938 510.919240 511.598578 513.361305 514.864963 515.478121 515.980120 517.811513 519.304354 -100 
-100 -100 481.253466 484.229177 487.195337 489.035468 490.446590 493.463672 495.967526 497.160557 497.943060 500.623437 502.902444 503.918165 504.535505 506.930885 508.947541 509.738533 510.107533 512.139527 513.731597 514.105742 514.219507 516.425023 518.181686 -100 
-100 -100 478.628457 482.715527 486.066518 487.574549 488.160234 491.954181 494.743829 495.546529 495.435467 499.060984 501.777926 502.541848 502.389943 505.626776 507.986293 508.468684 508.038086 510.832975 512.685262 512.640298 511.824812 514.978180 517.245333 -100 
-100 -100 480.736571 483.656328 486.544388 488.312014 489.672025 492.665257 495.163758 496.365199 497.174045 499.904752 502.245291 503.320725 503.983759 506.401404 508.424891 509.213375 509.566943 511.563530 513.108501 513.435527 513.513872 515.704217 517.456797 -100 
-100 -100 482.238845 484.613432 487.235353 489.116221 490.781172 493.467685 495.852069 497.295119 498.500311 500.833691 502.926653 504.102952 505.052452 507.130141 508.976488 509.901438 510.553209 512.238316 513.638986 514.147781 514.570309 516.376912 517.868232 -100 
-100 -100 481.692547 484.570959 487.409224 489.134599 490.476117 493.501444 496.082347 497.410080 498.320456 500.927315 503.104537 504.034315 504.587308 506.993122 509.002090 509.738425 510.031718 512.054020 513.609246 513.894688 513.919717 516.177104 517.987902 -100 
-100 -100 480.516783 484.516094 487.762287 489.175407 489.706050 493.540654 496.456849 497.477229 497.588359 500.968479 503.415752 503.947577 503.604770 506.851388 509.194731 509.583627 509.028067 511.890917 513.766867 513.643168 512.703377 515.997682 518.367045 -100 
-100 -100 483.971650 486.845705 489.660746 491.346007 492.650391 495.662555 498.243153 499.570565 500.469946 503.046728 505.176178 506.049978 506.553330 508.929143 510.913884 511.628224 511.916446 513.968868 515.570065 515.898348 515.950802 518.214776 520.022557 -100 
-100 -100 486.767752 489.139428 491.709285 493.492834 495.064719 497.729004 500.121503 501.570580 502.757663 505.031453 507.027682 508.086386 508.930177 510.961013 512.766947 513.641742 514.271957 516.030806 517.537992 518.140614 518.618613 520.428733 521.906479 -100 
-100 -100 487.488659 490.412374 493.196144 494.768593 495.934334 498.903861 501.426169 502.648675 503.443228 506.086955 508.282987 509.176967 509.668141 512.056213 514.038314 514.737632 515.024592 517.166001 518.894635 519.374950 519.537534 521.700358 523.405424 -100 
-100 -100 487.703267 491.752811 494.870738 496.035965 496.275255 500.029138 502.826863 503.663369 503.562709 507.078744 509.622616 510.183961 509.812753 513.073245 515.394622 515.759388 515.196126 518.212393 520.292362 520.443684 519.735929 522.775279 524.914207 -100 
-100 -100 493.153798 495.715061 498.115376 499.484582 500.540968 503.284691 505.628241 506.847102 507.700996 510.253895 512.379595 513.354050 513.954564 516.260633 518.160321 518.925073 519.318737 521.395587 523.066330 523.616207 523.827050 525.774365 527.247317 -100 
-100 -100 498.045949 499.476431 501.166367 502.619189 504.116627 506.231607 508.199103 509.718434 511.153875 513.134934 514.917662 516.220228 517.417187 519.158415 520.711732 521.789038 522.763843 524.279797 525.606835 526.454235 527.184817 528.407761 529.273498 -100 
-100 -100 500.505832 501.437353 502.756814 504.198896 505.819880 507.701110 509.511990 511.149506 512.779884 514.562869 516.212572 517.651334 519.056096 520.602324 522.015038 523.218631 524.394234 525.715015 526.900285 527.860679 528.750188 529.686874 530.279461 -100 
-100 -100 -100 -100 -100 -100 -100 -100 -100 -100 -100 -100 -100 -100 -100 -100 -100 -100 -100 -100 -100 -100 -100 -100 -100 -100 
-100 -100 -100 -100 -100 -100 -100 -100 -100 -100 -100 -100 -100 -100 -100 -100 -100 -100 -100 -100 -100 -100 -100 -100 -100 -100 
-100 -100 -100 -100 -100 -100 -100 -100 -100 -100 -100 -100 -100 -100 -100 -100 -100 -100 -100 -100 -100 -100 -100 -100 -100 -100 
-100 -100 509.000542 510.056572 511.487627 512.896051 514.324511 515.955487 517.431822 518.644362 519.859766 521.430476 522.947014 524.226862 525.474108 526.989041 528.400612 529.564975 530.706932 532.137714 533.457241 534.480311 535.395598 536.471705 537.184953 -100 
-100 -100 505.647703 507.343338 509.200025 510.600139 511.821775 513.756034 515.372546 516.324811 517.149131 519.082995 520.847914 521.959263 522.873421 524.712762 526.321047 527.275568 528.060452 529.825067 531.356207 532.184107 532.779023 534.323971 535.444249 -100 
-100 -100 498.749278 502.282038 505.073846 506.255800 506.576898 509.581433 511.607489 511.861543 511.327623 514.593843 517.017855 517.622175 517.343204 520.376529 522.526825 522.894430 522.427908 525.418354 527.514205 527.747524 527.085586 530.147081 532.252146 -100 
-100 -100 489.232943 496.507255 500.545266 501.183254 498.949803 504.733998 507.522306 506.706038 502.695271 509.452575 512.934387 512.656187 509.246499 515.409721 518.468379 517.876063 514.177534 520.378638 523.397783 522.603341 518.491801 525.221041 528.741092 -100 
-100 -100 490.644156 494.670111 497.968402 499.440578 499.945475 503.285869 505.567607 505.869937 505.305356 508.710700 511.210765 511.709872 511.296061 514.441137 516.683353 516.970053 516.380001 519.467747 521.629213 521.770430 521.034422 524.352998 526.712117 -100 
-100 -100 489.130730 492.247603 495.329696 497.214830 498.576622 501.384654 503.624725 504.559065 505.105216 507.524584 509.550451 510.320008 510.727802 513.024827 514.951084 515.627627 515.933764 518.105505 519.864717 520.334370 520.495199 522.848220 524.705273 -100 
-100 -100 483.374156 488.035707 491.834482 493.600424 494.298010 498.076136 500.832691 501.662203 501.587262 504.745998 506.998671 507.368367 506.905819 510.061495 512.357314 512.740790 512.238392 515.174264 517.156037 517.117421 516.220002 519.651586 522.097330 -100 
-100 -100 474.514545 483.436038 488.493222 489.632898 487.570854 494.305040 497.969923 498.132694 495.337225 501.327935 504.345692 503.849377 500.339923 506.569361 509.742318 509.323060 505.858140 511.709896 514.406036 513.248542 508.678733 515.822157 519.576507 -100 
-100 -100 479.205687 483.887272 487.724449 489.548082 490.328126 494.220145 497.109239 498.074994 498.125258 501.392127 503.745242 504.213906 503.831827 507.019422 509.332448 509.733149 509.226986 512.109659 514.015862 513.907568 512.959022 516.362395 518.795473 -100 
-100 -100 480.798289 483.964439 487.131812 489.132753 490.654246 493.701439 496.215259 497.423034 498.214670 500.850401 503.084868 504.073915 504.668001 506.997893 508.938515 509.652919 509.963069 512.009217 513.598850 513.916912 513.968597 516.279431 518.123066 -100 
-100 -100 478.137062 482.271127 485.723500 487.364202 488.076005 491.815133 494.524351 495.224105 494.997139 498.735059 501.566052 502.450243 502.416024 505.492809 507.696621 508.047279 507.507116 510.353391 512.223150 512.109326 511.180396 514.496098 516.874081 -100 
-100 -100 472.500059 480.022132 484.338987 485.193103 483.125277 489.550879 492.922121 492.569408 488.886586 496.136878 500.076744 500.356022 497.694664 503.478447 506.406703 505.893998 502.350905 508.150772 510.777227 509.617045 505.151996 512.061536 515.700719 -100 
-100 -100 477.789268 481.814136 485.126456 486.642620 487.265422 490.960463 493.647844 494.337391 494.126871 497.938482 500.863615 501.835113 501.862648 504.959400 507.162848 507.507651 506.955742 509.776331 511.619528 511.487333 510.545776 513.841680 516.206166 -100 
-100 -100 480.240782 483.104845 485.935148 487.657871 488.986322 491.963474 494.442124 495.611872 496.406233 499.230023 501.690740 502.881750 503.619233 505.972583 507.901838 508.607640 508.903884 510.890004 512.423779 512.714684 512.756494 515.011215 516.817293 -100 
-100 -100 478.755966 482.699044 485.889592 487.234069 487.675397 491.538413 494.405911 495.260949 495.182343 498.884155 501.671927 502.506424 502.409975 505.562031 507.824879 508.226056 507.741985 510.497931 512.311415 512.196897 511.306218 514.552235 516.891376 -100 
-100 -100 474.467924 481.802507 485.873716 486.356547 483.738173 490.650575 494.368133 494.319800 490.976165 497.936480 501.631403 501.667976 498.705464 504.690452 507.746932 507.357775 504.043343 509.624118 512.184117 511.082586 506.805440 513.528834 517.095134 -100 
-100 -100 480.987933 484.931044 488.097162 489.393694 489.794588 493.668022 496.568985 497.456702 497.387350 501.047988 503.763950 504.516577 504.353531 507.487044 509.744441 510.139103 509.660919 512.457555 514.331875 514.281373 513.434136 516.673722 518.995651 -100 
-100 -100 484.653371 487.536219 490.312014 491.905146 493.110365 496.138490 498.718368 499.985347 500.825537 503.542596 505.830897 506.823931 507.393151 509.747633 511.693684 512.388740 512.687306 514.775864 516.457906 516.910592 517.071519 519.274090 521.016290 -100 
-100 -100 484.287403 488.408766 491.619007 492.838702 493.113528 497.004687 499.928062 500.844669 500.810141 504.365174 506.957098 507.545143 507.184851 510.437994 512.745659 513.074907 512.479552 515.517365 517.639693 517.839798 517.210667 520.266896 522.440530 -100 
-100 -100 481.081169 488.859643 492.961615 493.249274 490.299220 497.293999 501.048119 501.088339 497.925419 504.575333 507.996347 507.695656 504.175466 510.575890 513.747283 513.210523 509.476065 515.687007 518.710470 518.101654 514.423550 520.565338 523.777792 -100 
-100 -100 490.111562 493.828613 496.646691 497.698643 497.910662 501.556363 504.297957 505.246525 505.307029 508.711672 511.174076 511.819792 511.570458 514.708497 516.921426 517.334562 516.874395 519.826890 521.885064 522.179677 521.631331 524.435648 526.348444 -100 
-100 -100 496.519823 498.238815 500.068726 501.455394 502.791672 505.122440 507.228701 508.703923 509.993945 512.166718 514.047842 515.262199 516.273946 518.180495 519.810815 520.787307 521.581350 523.294833 524.750697 525.556099 526.151249 527.572089 528.572415 -100 
-100 -100 499.438661 500.452848 501.824187 503.261854 504.866215 506.817259 508.685070 510.332965 511.955226 513.793870 515.471989 516.888419 518.252077 519.828245 521.251398 522.422866 523.562595 524.938809 526.173922 527.143621 528.025651 529.020078 529.653231 -100 
-100 -100 -100 -100 -100 -100 -100 -100 -100 -100 -100 -100 -100 -100 -100 -100 -100 -100 -100 -100 -100 -100 -100 -100 -100 -100 
-100 -100 -100 -100 -100 -100 -100 -100 -100 -100 -100 -100 -100 -100 -100 -100 -100 -100 -100 -100 -100 -100 -100 -100 -100 -100 
-100 -100 -100 -100 -100 -100 -100 -100 -100 -100 -100 -100 -100 -100 -100 -100 -100 -100 -100 -100 -100 -100 -100 -100 -100 -100 
-100 -100 507.961326 509.156892 510.693229 512.140984 513.576333 515.327624 516.887290 518.103526 519.274814 520.943628 522.517775 523.772450 524.952583 526.535125 527.981000 529.097152 530.135895 531.580297 532.864162 533.772709 534.553766 535.681220 536.442042 -100 
-100 -100 503.814401 506.097025 508.223807 509.570756 510.506549 512.860887 514.659379 515.459239 515.852921 518.270086 520.240283 521.206280 521.713118 523.966999 525.737761 526.515744 526.846035 528.970694 530.579040 531.129995 531.195284 533.198782 534.567239 -100 
-100 -100 492.938298 499.824191 503.579768 504.201521 502.065749 507.670619 510.382784 509.737436 505.958258 512.518714 515.872143 515.724704 512.526363 518.497446 521.440170 520.987255 517.482623 523.405412 526.185150 525.387833 521.341493 527.750613 531.001523 -100 
-100 -100 463.062825 491.067507 498.182289 496.403884 475.653407 500.101810 505.389532 501.142610 473.184344 503.932106 510.829094 507.649234 482.750354 510.432541 516.472309 512.805243 486.996948 515.193471 521.097613 516.745338 488.303075 519.380988 526.886820 -100 
-100 -100 484.392548 491.903981 496.245083 497.155215 495.159957 501.164280 504.163527 503.537653 499.671672 506.428912 509.889044 509.608662 506.219512 512.366789 515.436904 514.879659 511.199503 517.281337 520.153971 519.224807 515.036363 521.789684 525.357247 -100 
-100 -100 485.667337 490.096059 493.766585 495.509240 496.217457 499.854557 502.438196 503.062041 502.785918 506.081230 508.469109 508.928633 508.516131 511.657143 513.923176 514.274003 513.730669 516.674781 518.657426 518.631311 517.764393 521.124925 523.527713 -100 
-100 -100 475.697318 484.660611 489.772302 490.957453 488.914661 495.621179 499.224723 499.303802 496.434093 502.437787 505.485983 505.014996 501.519709 507.729469 510.884184 510.459004 506.992410 512.822879 515.492028 514.305822 509.713330 516.865940 520.630547 -100 
-100 -100 441.861892 476.494767 485.477429 484.049455 461.678080 488.913548 495.491565 492.876265 470.007754 496.112785 501.927204 498.361724 473.051106 501.097895 507.340118 503.991740 479.405898 506.309758 511.750746 506.728602 475.975476 509.398569 517.496324 -100 
-100 -100 471.502427 480.478127 485.612862 486.834833 484.852252 491.656534 495.373742 495.566746 492.805493 498.919257 502.075279 501.708655 498.296089 504.525381 507.683476 507.265079 503.798068 509.598374 512.225479 510.999478 506.378484 513.526642 517.292645 -100 
-100 -100 477.271870 481.738399 485.463041 487.272829 488.082505 491.939332 494.762311 495.606932 495.529552 499.062079 501.689300 502.398503 502.209850 505.327370 507.563480 507.923825 507.393045 510.251708 512.130293 512.003974 511.055999 514.438853 516.865436 -100 
-100 -100 471.740116 479.370952 483.822338 484.799332 482.825910 489.299568 492.699060 492.366630 488.687350 495.900013 499.790264 500.025162 497.327455 503.071766 505.964083 505.420877 501.864268 507.692590 510.349037 509.198371 504.735959 511.701216 515.381517 -100 
-100 -100 445.886662 474.345348 481.702971 479.919347 458.360937 484.285640 490.213723 486.232752 457.853551 489.823474 497.423796 495.225664 473.422766 498.359113 503.859144 500.244617 475.293619 502.451703 507.969360 503.160260 473.379974 505.782862 513.644514 -100 
-100 -100 471.531948 479.006934 483.269129 484.080677 481.987079 488.402060 491.767315 491.409463 487.735149 495.040721 499.047959 499.388573 496.763265 502.519971 505.401553 504.846869 501.280561 507.088682 509.733140 508.585507 504.129713 511.073979 514.736542 -100 
-100 -100 477.149464 481.122356 484.363332 485.788315 486.318365 490.093386 492.858138 493.610666 493.462751 497.274433 500.204923 501.174362 501.176526 504.279468 506.472770 506.815436 506.287721 509.086368 510.939112 510.844465 509.954917 513.250647 515.616387 -100 
-100 -100 472.533432 479.866495 483.944878 484.441938 481.833603 488.736581 492.418242 492.312033 488.935500 496.001830 499.838391 500.006220 497.131120 503.093949 506.106544 505.693193 502.375859 507.951267 510.519254 509.439018 505.186778 511.924341 515.497431 -100 
-100 -100 448.195898 476.132953 483.087644 480.485078 456.060947 484.762307 491.476901 488.067436 461.199040 491.767364 498.952892 496.345649 473.223302 499.414303 505.262498 502.027783 478.541582 504.268872 509.548786 504.967451 476.433676 507.588431 515.178005 -100 
-100 -100 474.723918 482.067197 486.126039 486.571860 483.918998 490.853883 494.594234 494.544680 491.195243 498.213924 501.965474 502.035216 499.077873 505.030037 508.043307 507.623222 504.308376 509.928422 512.564218 511.559804 507.362915 514.081551 517.627226 -100 
-100 -100 481.430583 485.474865 488.677469 489.945209 490.296811 494.214187 497.160747 498.084388 498.053413 501.708419 504.412476 505.118797 504.868628 508.037742 510.283592 510.615753 510.069499 512.999493 515.032146 515.152215 514.456312 517.626228 519.883801 -100 
-100 -100 477.549917 485.419739 489.639672 490.014479 487.137153 494.239232 498.086557 498.169351 495.031250 501.747065 505.231539 504.954341 501.431686 507.817737 510.965021 510.383070 506.613673 512.827201 515.867155 515.257156 511.594308 517.824799 521.120111 -100 
-100 -100 452.242357 482.798407 490.145944 487.295429 461.648173 491.411479 498.396366 495.362848 469.839069 498.899442 505.445951 501.975757 475.814572 504.811137 511.103048 507.368206 480.986440 509.849417 516.091275 512.471642 486.829849 515.128015 521.986311 -100 
-100 -100 483.634028 491.011744 494.805591 495.049977 492.178556 498.981108 502.623506 502.778947 499.800565 506.285808 509.583178 509.368814 505.998925 512.209602 515.234792 514.767841 511.191280 517.264044 520.212362 519.730901 516.212084 522.115487 525.097419 -100 
-100 -100 494.409033 496.751539 498.827265 500.071515 500.994981 503.806650 506.131863 507.468604 508.346508 510.966627 513.020457 514.045163 514.595571 516.917569 518.695269 519.469645 519.812491 521.980831 523.643321 524.311960 524.512569 526.406105 527.659827 -100 
-100 -100 498.201710 499.350489 500.799146 502.226529 503.785793 505.845562 507.789029 509.430570 511.001957 512.923944 514.638653 516.003586 517.273584 518.899724 520.336463 521.448202 522.506290 523.967028 525.265173 526.226362 527.065169 528.159749 528.863067 -100 
-100 -100 -100 -100 -100 -100 -100 -100 -100 -100 -100 -100 -100 -100 -100 -100 -100 -100 -100 -100 -100 -100 -100 -100 -100 -100 
-100 -100 -100 -100 -100 -100 -100 -100 -100 -100 -100 -100 -100 -100 -100 -100 -100 -100 -100 -100 -100 -100 -100 -100 -100 -100 
-100 -100 -100 -100 -100 -100 -100 -100 -100 -100 -100 -100 -100 -100 -100 -100 -100 -100 -100 -100 -100 -100 -100 -100 -100 -100 
-100 -100 507.368871 508.483683 510.017201 511.557034 513.127728 514.888047 516.481717 517.801054 519.091769 520.688050 522.203836 523.479921 524.724132 526.230076 527.631919 528.780049 529.874092 531.204460 532.393707 533.291918 534.111836 535.119979 535.791922 -100 
-100 -100 503.959652 505.726497 507.707149 509.261444 510.640832 512.709840 514.452719 515.526627 516.436652 518.383298 520.133904 521.238908 522.152980 523.980677 525.583528 526.535978 527.283775 528.933697 530.316285 531.007320 531.499012 532.974851 534.058480 -100 
-100 -100 496.950041 500.573161 503.520232 504.892898 505.401871 508.546103 510.710242 511.115956 510.695308 513.947225 516.330315 516.926544 516.658709 519.671883 521.820963 522.214817 521.739049 524.584912 526.495593 526.570243 525.795684 528.785234 530.855429 -100 
-100 -100 487.282464 494.665326 498.885378 499.745243 497.728485 503.650791 506.582990 505.943575 502.077261 508.790623 512.210031 511.927036 508.545562 514.676967 517.736190 517.197300 513.525258 519.554760 522.364229 521.401912 517.178065 523.836107 527.322681 -100 
-100 -100 488.521392 492.663416 496.149936 497.839303 498.549080 502.039377 504.463432 504.917515 504.465723 507.858398 510.320715 510.816490 510.420257 513.551918 515.801553 516.127997 515.546668 518.509323 520.505952 520.508899 519.678514 522.938444 525.269870 -100 
-100 -100 486.804608 490.051407 493.328505 495.419834 496.968552 499.928630 502.300970 503.353055 503.980440 506.415811 508.435003 509.208405 509.628180 511.925457 513.862498 514.563068 514.868292 516.965496 518.620468 518.998406 519.095045 521.407183 523.244380 -100 
-100 -100 480.836922 485.657181 489.668064 491.634449 492.503135 496.428440 499.305017 500.225730 500.210620 503.400291 505.667425 506.049671 505.599661 508.759654 511.066318 511.468675 510.971084 513.868861 515.795962 515.710777 514.782188 518.190479 520.623990 -100 
-100 -100 471.854737 480.958197 486.234208 487.562824 485.653324 492.524192 496.295278 496.529576 493.777971 499.802543 502.841461 502.359849 498.862113 505.092294 508.272806 507.872152 504.423953 510.263105 512.942302 511.776953 507.207243 514.343279 518.092345 -100 
-100 -100 476.662620 481.478408 485.488743 487.469694 488.380813 492.385480 495.360579 496.383573 496.468065 499.756444 502.118430 502.588643 502.205661 505.388719 507.702891 508.115088 507.627941 510.526329 512.452292 512.369183 511.445208 514.860730 517.298159 -100 
-100 -100 478.466134 481.708867 484.989452 487.107435 488.733926 491.866195 494.444872 495.698277 496.515769 499.155520 501.378302 502.348527 502.924125 505.239687 507.170897 507.884570 508.211568 510.298927 511.943842 512.318879 512.418532 514.758372 516.614809 -100 
-100 -100 476.006885 480.169877 483.683740 485.406060 486.199678 489.997131 492.752205 493.489760 493.284283 497.009497 499.808984 500.654956 500.585050 503.636933 505.818687 506.152254 505.621439 508.532395 510.491342 510.465036 509.606498 512.963200 515.359280 -100 
-100 -100 470.501974 478.020077 482.362685 483.272504 481.269814 487.731623 491.134429 490.815475 487.155883 494.385133 498.285731 498.519246 495.813132 501.564995 504.459670 503.914371 500.370341 506.252849 508.993019 507.943130 503.566127 510.523310 514.182802 -100 
-100 -100 475.798777 479.820209 483.146429 484.696988 485.363501 489.090402 491.806221 492.523667 492.333480 496.141011 499.047283 499.990156 499.982185 503.041230 505.202053 505.511126 504.962187 507.859468 509.816415 509.800002 508.952008 512.301190 514.687995 -100 
-100 -100 478.198222 481.066253 483.907973 485.649915 487.005763 490.016141 492.525582 493.719651 494.535593 497.382789 499.860670 501.054886 501.775195 504.086318 505.961536 506.624825 506.922125 508.977733 510.622820 511.033229 511.172967 513.480583 515.306917 -100 
-100 -100 476.649706 480.603555 483.805726 485.158643 485.615551 489.518221 492.422767 493.300006 493.244371 497.000439 499.845170 500.718277 500.625322 503.726541 505.917445 506.259713 505.765402 508.589112 510.518772 510.533950 509.750233 513.041830 515.393919 -100 
-100 -100 472.319746 479.671152 483.757267 484.245229 481.637364 488.600599 492.364373 492.339697 489.018935 496.056436 499.833276 499.930393 496.985440 502.907130 505.873499 505.407802 502.068496 507.716272 510.395706 509.431278 505.269966 512.028535 515.600164 -100 
-100 -100 478.843392 482.806352 485.996298 487.312958 487.741258 491.668427 494.622958 495.550731 495.520421 499.246336 502.027635 502.825404 502.665884 505.736607 507.902820 508.218723 507.712687 510.561469 512.538378 512.607003 511.860086 515.142607 517.476907 -100 
-100 -100 482.541973 485.448890 488.261060 489.895230 491.148996 494.237509 496.881653 498.209664 499.103808 501.863789 504.184539 505.194451 505.747239 508.032972 509.884644 510.496882 510.761403 512.889083 514.656388 515.207694 515.453112 517.704429 519.467045 -100 
-100 -100 482.223391 486.373654 489.632521 490.912515 491.255033 495.214355 498.214063 499.213369 499.247357 502.820014 505.410820 505.991162 505.599372 508.769430 510.970648 511.204402 510.562246 513.634722 515.835095 516.121661 515.567041 518.673371 520.871776 -100 
-100 -100 479.072682 486.882451 491.039704 491.399127 488.529459 495.595515 499.432331 499.569416 496.487384 503.132127 506.527243 506.204069 502.646649 508.951297 512.006429 511.364857 507.573003 513.819985 516.918151 516.388212 512.778362 518.968559 522.206426 -100 
-100 -100 488.159873 491.906392 494.776217 495.895891 496.184988 499.903852 502.724048 503.757432 503.883179 507.288650 509.724837 510.340369 510.046711 513.099064 515.209045 515.534226 515.031126 518.008347 520.124527 520.486256 519.999891 522.849675 524.785939 -100 
-100 -100 494.612197 496.355339 498.227207 499.671444 501.078005 503.479436 505.656235 507.201396 508.542407 510.722643 512.582342 513.763539 514.729252 516.562706 518.107387 519.017178 519.785382 521.515880 523.014584 523.878468 524.532078 525.995674 527.016988 -100 
-100 -100 497.545576 498.581624 499.994514 501.487202 503.154053 505.174651 507.116428 508.828807 510.489977 512.339025 514.004715 515.385318 516.694861 518.205239 519.561569 520.678158 521.791837 523.181570 524.460024 525.484399 526.417124 527.452714 528.111327 -100 
-100 -100 -100 -100 -100 -100 -100 -100 -100 -100 -100 -100 -100 -100 -100 -100 -100 -100 -100 -100 -100 -100 -100 -100 -100 -100 
-100 -100 -100 -100 -100 -100 -100 -100 -100 -100 -100 -100 -100 -100 -100 -100 -100 -100 -100 -100 -100 -100 -100 -100 -100 -100 
-100 -100 -100 -100 -100 -100 -100 -100 -100 -100 -100 -100 -100 -100 -100 -100 -100 -100 -100 -100 -100 -100 -100 -100 -100 -100 
-100 -100 506.585832 507.686482 509.261886 510.899553 512.582518 514.386351 516.032274 517.435602 518.798201 520.344920 521.804854 523.067782 524.323233 525.785781 527.167319 528.334806 529.450766 530.714618 531.844364 532.728784 533.557252 534.501760 535.126549 -100 
-100 -100 503.466695 505.054454 507.019032 508.733288 510.348378 512.357217 514.118824 515.370819 516.513304 518.246581 519.844109 520.971768 522.013898 523.673459 525.205201 526.249135 527.158567 528.608862 529.869224 530.613200 531.254442 532.514963 533.457017 -100 
-100 -100 497.627096 500.329108 503.031851 504.776251 506.089785 508.637728 510.663693 511.565692 512.128318 514.412084 516.324092 517.121418 517.585562 519.812975 521.683832 522.424363 522.774282 524.769719 526.325912 526.712421 526.789738 528.837715 530.428176 -100 
-100 -100 491.006421 495.189842 498.667021 500.351460 501.059001 504.489570 506.884660 507.389944 507.023913 510.250628 512.558490 512.938178 512.443495 515.624612 517.916678 518.272995 517.697381 520.625194 522.566869 522.507986 521.595919 524.831821 527.135009 -100 
-100 -100 489.217970 492.380393 495.594464 497.671567 499.217241 502.086726 504.359462 505.328464 505.888097 508.281213 510.251170 510.960706 511.323930 513.642196 515.601538 516.300179 516.588144 518.695243 520.354229 520.726566 520.808701 523.088387 524.901624 -100 
-100 -100 486.706483 489.476772 492.603749 494.919145 496.860729 499.610148 501.929719 503.240809 504.255658 506.315348 508.094588 508.961725 509.668176 511.637305 513.431974 514.319056 514.975435 516.766580 518.302850 518.926063 519.434725 521.308765 522.837509 -100 
-100 -100 482.005686 485.539678 489.113176 491.420194 493.145190 496.362391 499.002648 500.302582 501.106904 503.487249 505.394007 506.058508 506.406819 508.732934 510.722356 511.464316 511.806435 513.954342 515.680146 516.149221 516.332226 518.621151 520.433573 -100 
-100 -100 476.913349 481.865576 486.029064 488.121552 489.107511 493.203279 496.254603 497.329462 497.423668 500.606324 502.821326 503.128271 502.609879 505.822954 508.181904 508.606465 508.123382 511.129091 513.200328 513.311991 512.603031 515.874126 518.211397 -100 
-100 -100 477.900824 481.402300 484.939772 487.231305 488.977810 492.260537 494.992079 496.390869 497.289644 499.753252 501.733932 502.463899 502.862508 505.214810 507.220674 507.982823 508.352959 510.535224 512.305691 512.826618 513.051736 515.352991 517.164212 -100 
-100 -100 478.545021 481.236225 484.282688 486.561126 488.541247 491.433736 493.947758 495.460677 496.663558 498.887628 500.816266 501.818117 502.627383 504.637677 506.455670 507.377012 508.086108 509.943464 511.574162 512.314017 512.921086 514.813187 516.334880 -100 
-100 -100 477.058850 480.075204 483.163106 485.178339 486.769931 489.888479 492.476751 493.750738 494.587037 497.218771 499.412226 500.329461 500.856959 503.207180 505.178541 505.913781 506.274690 508.472275 510.279014 510.851613 511.121814 513.408589 515.201959 -100 
-100 -100 474.784377 478.797815 482.178641 483.815508 484.574355 488.399397 491.236156 492.121828 492.094544 495.627329 498.227532 498.866803 498.593137 501.779812 504.069265 504.444266 503.944953 506.981406 509.120775 509.332453 508.721678 511.958691 514.261917 -100 
-100 -100 476.842567 479.729292 482.635800 484.479623 485.942354 488.985949 491.536299 492.799233 493.659365 496.362320 498.647395 499.647364 500.222388 502.566488 504.498682 505.187938 505.515530 507.703147 509.515416 510.100135 510.382377 512.676322 514.472305 -100 
-100 -100 478.185617 480.566610 483.211457 485.128515 486.845541 489.602442 492.051775 493.538958 494.780246 497.165506 499.299867 500.485263 501.399782 503.384299 505.108896 505.926092 506.561120 508.406012 510.058354 510.829832 511.464567 513.371771 514.899777 -100 
-100 -100 477.471730 480.383519 483.248258 484.974669 486.323691 489.450880 492.117156 493.470433 494.396061 497.148091 499.477187 500.514454 501.098935 503.374257 505.207037 505.790459 506.034722 508.220941 510.046963 510.631341 510.907584 513.230752 515.050183 -100 
-100 -100 476.182173 480.238093 483.518559 484.910448 485.405268 489.395412 492.425753 493.457035 493.540776 497.159778 499.840542 500.552308 500.309116 503.362898 505.470390 505.652038 504.992121 508.042290 510.214005 510.429156 509.802987 513.099024 515.442039 -100 
-100 -100 479.657518 482.587132 485.456744 487.167977 488.503562 491.646751 494.347854 495.738997 496.687797 499.431923 501.731853 502.730021 503.267884 505.487463 507.255085 507.774848 507.977208 510.161269 512.005220 512.609675 512.898514 515.223555 517.040141 -100 
-100 -100 482.530918 484.962969 487.616280 489.483228 491.149490 493.942215 496.472670 498.048030 499.344709 501.707033 503.777333 504.883386 505.705099 507.580956 509.174012 509.854228 510.394103 512.249228 513.952846 514.771940 515.431499 517.336018 518.853391 -100 
-100 -100 483.347407 486.341536 489.238350 490.945233 492.259470 495.362962 498.048142 499.465096 500.434463 503.079230 505.253889 506.139350 506.584550 508.777434 510.512154 510.978876 511.134575 513.377247 515.294929 515.964435 516.283199 518.550112 520.309322 -100 
-100 -100 483.677458 487.802461 491.051367 492.385584 492.818869 496.696844 499.670979 500.758771 500.916593 504.328857 506.774526 507.301291 506.899032 509.908170 511.944292 512.036495 511.283975 514.439457 516.719003 517.047761 516.483969 519.624558 521.820966 -100 
-100 -100 489.260520 491.894400 494.418764 495.942616 497.167657 500.054399 502.567920 503.987807 505.008941 507.526328 509.580056 510.498312 511.023189 513.132678 514.800677 515.353762 515.624298 517.780392 519.598627 520.293933 520.629245 522.672348 524.201413 -100 
-100 -100 494.282396 495.776322 497.574188 499.158413 500.799228 503.057520 505.179561 506.851369 508.393075 510.379514 512.120543 513.358155 514.460994 516.049974 517.429367 518.360363 519.265891 520.825929 522.256245 523.223619 524.064578 525.375951 526.294586 -100 
-100 -100 496.826966 497.814243 499.228344 500.786515 502.537454 504.557112 506.512191 508.281672 509.998979 511.801052 513.419601 514.789245 516.094471 517.510273 518.783905 519.873953 520.998868 522.350617 523.622184 524.691841 525.685142 526.704441 527.344565 -100 
-100 -100 -100 -100 -100 -100 -100 -100 -100 -100 -100 -100 -100 -100 -100 -100 -100 -100 -100 -100 -100 -100 -100 -100 -100 -100 
-100 -100 -100 -100 -100 -100 -100 -100 -100 -100 -100 -100 -100 -100 -100 -100 -100 -100 -100 -100 -100 -100 -100 -100 -100 -100 
-100 -100 -100 -100 -100 -100 -100 -100 -100 -100 -100 -100 -100 -100 -100 -100 -100 -100 -100 -100 -100 -100 -100 -100 -100 -100 
-100 -100 505.343883 506.592493 508.313709 510.035901 511.767230 513.675333 515.402361 516.821593 518.158693 519.727702 521.178064 522.370271 523.546187 525.046222 526.464183 527.604780 528.663209 529.947776 531.078202 531.901977 532.660416 533.661984 534.351099 -100 
-100 -100 501.635949 503.620597 505.858260 507.635071 509.201353 511.435822 513.335485 514.550123 515.548195 517.413589 519.030286 519.987602 520.788897 522.641257 524.290883 525.251645 525.971498 527.580266 528.895176 529.488459 529.898480 531.396176 532.519354 -100 
-100 -100 493.990865 498.070898 501.430976 503.104546 503.850474 507.181311 509.550443 510.204814 510.030914 513.019256 515.113315 515.419933 514.898403 518.049921 520.328788 520.762030 520.266439 523.083351 524.916484 524.840748 523.908239 527.010175 529.178970 -100 
-100 -100 483.426284 491.740989 496.563409 497.800987 496.092583 502.182826 505.361910 505.135539 501.963926 507.946957 510.868427 510.120067 506.164014 512.734017 516.043928 515.577669 511.893464 517.918030 520.654981 519.482628 514.911382 521.895035 525.560507 -100 
-100 -100 485.205247 489.827954 493.753804 495.760058 496.716556 500.407874 503.049342 503.756711 503.549910 506.671299 508.829718 509.015051 508.351026 511.630540 514.026037 514.406405 513.829542 516.815968 518.804749 518.730748 517.799133 521.175938 523.598064 -100 
-100 -100 483.781739 487.299925 490.885829 493.223214 494.969748 498.126635 500.682753 501.886847 502.601856 504.935560 506.782188 507.351620 507.615674 509.969108 511.991070 512.723513 513.041904 515.223218 516.978702 517.450630 517.630223 519.928373 521.754997 -100 
-100 -100 477.843679 482.888151 487.153886 489.311420 490.327542 494.457030 497.513018 498.557060 498.604687 501.716785 503.839688 504.017829 503.380630 506.633073 509.031676 509.443125 508.932459 512.030603 514.219930 514.475454 513.939375 517.088352 519.355865 -100 
-100 -100 468.819535 478.168253 483.677669 485.149196 483.314661 490.429215 494.397096 494.768952 492.135154 498.012277 500.869471 500.110503 496.247861 502.737575 506.062085 505.641384 502.065982 508.300455 511.414738 510.903801 507.440119 513.658970 517.010375 -100 
-100 -100 473.847081 478.818273 483.001137 485.105308 486.118138 490.305808 493.454476 494.601253 494.742679 497.922935 500.099271 500.323227 499.723388 503.002012 505.424387 505.867802 505.404469 508.568804 510.848196 511.209114 510.756584 513.913796 516.167501 -100 
-100 -100 475.922042 479.231888 482.611876 484.819297 486.544221 489.839824 492.604251 494.030518 494.945070 497.401557 499.344500 499.999683 500.334062 502.732560 504.796185 505.587410 505.998091 508.314145 510.269308 510.997773 511.399987 513.668051 515.433567 -100 
-100 -100 473.764406 477.869274 481.395534 483.158037 484.027311 488.007301 491.018123 492.096298 492.233464 495.484700 497.756198 498.053880 497.486998 500.817171 503.261214 503.715031 503.270041 506.456288 508.782672 509.214493 508.833278 511.969219 514.201786 -100 
-100 -100 468.636010 475.860506 480.124014 481.030384 479.069752 485.751600 489.495079 489.783010 487.173793 493.191819 496.224015 495.590469 491.741941 498.362115 501.723812 501.315196 497.779737 504.048953 507.257187 506.895981 503.617420 509.757032 513.061571 -100 
-100 -100 473.595030 477.556782 480.888070 482.468583 483.201942 487.106511 490.083094 491.155532 491.319383 494.638898 496.996334 497.370768 496.842346 500.146105 502.524238 502.902878 502.403267 505.583511 507.923639 508.369141 508.000395 511.157339 513.404437 -100 
-100 -100 475.702684 478.648444 481.584345 483.401647 484.844143 488.007990 490.719009 492.133712 493.094170 495.706158 497.843572 498.675432 499.105406 501.425385 503.327205 503.935085 504.205873 506.537259 508.542289 509.300095 509.717829 512.045232 513.852238 -100 
-100 -100 473.815377 477.992242 481.386384 482.858670 483.418746 487.480351 490.592646 491.719966 491.894378 495.363617 497.877366 498.420281 498.037678 501.109682 503.215675 503.301603 502.517312 505.818244 508.235732 508.636992 508.156826 511.469047 513.818791 -100 
-100 -100 469.095490 476.901141 481.280308 481.925706 479.438312 486.569782 490.573095 490.928438 488.237096 494.610219 497.940738 497.650538 494.264869 500.268968 503.097499 502.112480 497.829838 504.558174 507.953600 507.480348 503.819057 510.417855 513.942305 -100 
-100 -100 475.955740 480.174566 483.600866 485.079365 485.637162 489.713612 492.853359 494.012090 494.212100 497.693077 500.209908 500.748886 500.337758 503.326651 505.321427 505.296005 504.429306 507.705649 510.117540 510.507890 510.016630 513.341924 515.704449 -100 
-100 -100 479.905498 482.982979 486.001816 487.820960 489.237811 492.431813 495.202333 496.685199 497.701724 500.337816 502.491315 503.342155 503.746688 505.871815 507.518547 507.868617 507.940104 510.251114 512.262237 512.985283 513.351415 515.728941 517.578289 -100 
-100 -100 479.706259 484.025685 487.515127 489.054529 489.676316 493.630459 496.697842 497.879765 498.140886 501.489634 503.890414 504.373680 503.940118 506.838485 508.749305 508.657112 507.736707 511.007431 513.405028 513.752734 513.183046 516.518039 518.874313 -100 
-100 -100 476.640255 484.644645 489.068199 489.799473 487.520403 494.272714 498.094491 498.519447 496.066306 502.085387 505.183252 504.829650 501.482295 507.256097 509.902451 508.804198 504.421029 511.135333 514.478067 513.909617 510.024265 516.680802 520.166629 -100 
-100 -100 485.950301 489.839058 492.912828 494.275808 494.831201 498.526481 501.392381 502.584168 502.920621 506.119365 508.397821 508.949704 508.639418 511.431010 513.269572 513.301422 512.536296 515.663323 517.908848 518.272773 517.729571 520.790455 522.879827 -100 
-100 -100 492.627847 494.465989 496.479649 498.075340 499.619921 502.085295 504.334359 505.965851 507.369892 509.490888 511.276400 512.385852 513.269701 514.953750 516.332337 517.075820 517.726784 519.492703 521.054059 521.945346 522.618507 524.185384 525.293184 -100 
-100 -100 495.707993 496.813265 498.328782 499.928681 501.696591 503.795083 505.808556 507.586168 509.283055 511.109764 512.721020 514.028022 515.250432 516.646652 517.876766 518.880198 519.928742 521.325573 522.639528 523.703385 524.681502 525.785821 526.495564 -100 
-100 -100 -100 -100 -100 -100 -100 -100 -100 -100 -100 -100 -100 -100 -100 -100 -100 -100 -100 -100 -100 -100 -100 -100 -100 -100 
-100 -100 -100 -100 -100 -100 -100 -100 -100 -100 -100 -100 -100 -100 -100 -100 -100 -100 -100 -100 -100 -100 -100 -100 -100 -100 
-100 -100 -100 -100 -100 -100 -100 -100 -100 -100 -100 -100 -100 -100 -100 -100 -100 -100 -100 -100 -100 -100 -100 -100 -100 -100 
-100 -100 504.087355 505.537083 507.414277 509.188895 510.921266 512.948989 514.749060 516.146587 517.413734 519.045127 520.506000 521.613294 522.677997 524.258637 525.727795 526.823041 527.792679 529.144650 530.296452 531.043521 531.700653 532.814770 533.597290 -100 
-100 -100 499.308128 502.045982 504.665726 506.415504 507.688709 510.356463 512.445883 513.499133 514.075655 516.342176 518.083332 518.779197 519.059990 521.395168 523.260927 524.039650 524.298674 526.347213 527.816703 528.152568 528.029142 530.098274 531.554560 -100 
-100 -100 486.852672 494.914690 499.527155 500.700959 499.001659 504.950515 508.053839 507.895482 504.829683 510.664923 513.467859 512.737445 508.856329 515.317698 518.562498 518.155242 514.562710 520.456053 523.088326 521.931200 517.405431 524.199650 527.707149 -100 
-100 -100 453.013032 485.066117 493.629135 492.584603 472.650346 497.165235 502.931015 499.717383 475.748235 502.459506 508.158937 503.859756 476.062835 506.413697 513.169154 509.605428 483.670748 511.929985 517.698687 512.733120 482.350535 515.320834 523.381328 -100 
-100 -100 477.558820 486.309314 491.573192 493.071095 491.531018 497.912295 501.328777 501.194532 498.034643 504.057710 506.946031 506.044105 501.943571 508.604843 512.010134 511.521542 507.791182 513.940335 516.788831 515.623429 511.054598 518.206930 522.027464 -100 
-100 -100 479.645808 484.687398 488.995425 491.196586 492.254324 496.284740 499.222712 500.109631 500.002589 503.122804 505.227834 505.306606 504.565094 507.873555 510.320994 510.702064 510.132318 513.243215 515.394809 515.487181 514.749307 518.095747 520.519781 -100 
-100 -100 469.588340 479.125093 484.806150 486.344592 484.517013 491.680998 495.651393 495.937322 493.192214 499.062541 501.881814 500.999498 497.014841 503.559262 506.933945 506.472571 502.832703 509.136794 512.302059 511.758122 508.249427 514.553370 517.989293 -100 
-100 -100 435.310735 470.804645 480.371013 479.175279 456.615077 484.655116 491.678653 489.325156 467.050859 492.524729 498.004728 493.772417 466.694612 496.332895 502.998705 499.472699 473.736885 502.239220 508.624337 505.201541 480.475765 508.214048 515.194791 -100 
-100 -100 465.693033 475.116343 480.672647 482.124675 480.272006 487.491804 491.559143 491.953725 489.304962 495.231244 498.088333 497.238366 493.282965 499.852254 503.255084 502.835045 499.258354 505.652525 508.942793 508.548511 505.161495 511.463311 514.871651 -100 
-100 -100 472.115125 476.787423 480.764938 482.747442 483.716946 487.903486 491.074135 492.210276 492.328474 495.528141 497.686943 497.819429 497.130560 500.480486 502.978894 503.438352 502.995318 506.290245 508.725146 509.204435 508.841934 512.061997 514.359410 -100 
-100 -100 467.263945 474.761481 479.284292 480.326242 478.441787 485.295755 489.180067 489.514149 486.876542 492.829369 495.722924 494.873963 490.849308 497.545751 501.012550 500.629470 497.100471 503.511634 506.859522 506.569334 503.329595 509.548004 512.914452 -100 
-100 -100 443.182237 470.081578 477.244827 475.405114 453.736505 480.239938 486.868360 484.440683 462.264682 487.758387 493.306871 489.034310 461.396674 491.692356 498.507835 495.048158 469.488671 497.933365 504.432062 501.265093 477.238558 504.413809 511.269383 -100 
-100 -100 467.163742 474.492749 478.798817 479.643783 477.613881 484.393344 488.246339 488.576423 485.965002 491.988163 494.968183 494.196069 490.206962 496.857304 500.233214 499.748464 496.144036 502.554522 505.923412 505.647913 502.419743 508.670771 512.060778 -100 
-100 -100 472.156435 476.337878 479.791900 481.336707 481.987488 486.057743 489.186846 490.311962 490.463499 493.837022 496.201621 496.525713 495.951503 499.156189 501.421810 501.618222 500.952396 504.310962 506.827413 507.332053 506.961232 510.288661 512.658442 -100 
-100 -100 466.722456 474.669308 479.168356 479.851882 477.376193 484.600023 488.676197 489.030720 486.296403 492.645284 495.900826 495.457743 491.936075 498.007849 500.907326 499.905082 495.597448 502.480034 506.034274 505.641208 502.024779 508.725576 512.329841 -100 
-100 -100 440.594871 470.486245 478.157632 475.802431 451.539901 480.584166 487.793014 485.310860 462.037578 488.975742 495.132747 491.677636 466.757271 494.134575 499.849209 495.177765 466.123696 497.653000 504.731767 501.173108 474.744757 504.428568 511.869064 -100 
-100 -100 468.808099 476.824591 481.381277 482.087001 479.615746 486.857550 490.959919 491.344747 488.640569 495.014905 498.295961 497.874919 494.339987 500.304034 503.053617 501.898694 497.471903 504.317241 507.851202 507.424512 503.777134 510.502210 514.131540 -100 
-100 -100 476.148423 480.583220 484.200229 485.783800 486.414104 490.530242 493.719166 494.910193 495.128147 498.555153 500.990975 501.412916 500.888654 503.802459 505.702169 505.525787 504.540597 507.893042 510.399107 510.803746 510.295853 513.743002 516.204122 -100 
-100 -100 472.408249 480.696797 485.396343 486.257811 484.045251 490.978249 494.943107 495.385094 492.900858 498.988257 502.116938 501.676343 498.209752 503.991731 506.608034 505.357373 500.831743 507.664619 511.138807 510.582153 506.696383 513.562419 517.237654 -100 
-100 -100 447.066703 478.214354 486.156430 484.172902 461.458616 488.797075 495.605634 493.345046 471.491971 496.904337 502.670245 499.261396 474.976526 501.525102 506.914172 502.057783 472.659258 504.324547 511.276941 507.396511 479.749128 510.432387 517.996339 -100 
-100 -100 479.090949 486.826222 491.042434 491.746770 489.525003 496.123569 499.841641 500.319919 497.971920 503.851213 506.833854 506.508612 503.240741 508.858005 511.377299 510.302465 506.010112 512.610963 515.870606 515.346158 511.538570 518.040814 521.383363 -100 
-100 -100 490.423229 492.970260 495.313239 496.820714 498.002315 500.928503 503.389593 504.883888 505.901339 508.407836 510.327355 511.215820 511.627370 513.681595 515.161007 515.617683 515.720736 517.996475 519.792168 520.507057 520.728505 522.850878 524.281683 -100 
-100 -100 494.522510 495.806831 497.447529 499.065939 500.803549 503.013580 505.100542 506.861238 508.495264 510.385421 512.013405 513.243184 514.348536 515.775307 516.995233 517.898253 518.826375 520.311909 521.691688 522.728201 523.646689 524.880211 525.691338 -100 
-100 -100 -100 -100 -100 -100 -100 -100 -100 -100 -100 -100 -100 -100 -100 -100 -100 -100 -100 -100 -100 -100 -100 -100 -100 -100 
-100 -100 -100 -100 -100 -100 -100 -100 -100 -100 -100 -100 -100 -100 -100 -100 -100 -100 -100 -100 -100 -100 -100 -100 -100 -100 
-100 -100 -100 -100 -100 -100 -100 -100 -100 -100 -100 -100 -100 -100 -100 -100 -100 -100 -100 -100 -100 -100 -100 -100 -100 -100 
-100 -100 503.708215 505.104734 506.981674 508.805542 510.615307 512.627727 514.424772 515.856756 517.180601 518.758474 520.179898 521.296251 522.409523 523.931429 525.369455 526.485700 527.508202 528.802995 529.917378 530.680872 531.398815 532.453395 533.194726 -100 
-100 -100 499.506365 501.790162 504.290979 506.177528 507.785749 510.185394 512.193794 513.386047 514.307605 516.228451 517.835468 518.654708 519.311086 521.255455 522.979272 523.883421 524.503460 526.185994 527.523079 528.006286 528.302363 529.948192 531.214016 -100 
-100 -100 490.809790 495.577878 499.424725 501.186384 501.834986 505.510230 508.080075 508.615872 508.176621 511.386230 513.533221 513.551916 512.647968 516.113833 518.598508 518.883086 518.089708 521.183624 523.136488 522.816693 521.539374 525.062865 527.580214 -100 
-100 -100 479.012950 488.595839 494.153607 495.408169 493.311175 500.067348 503.571280 503.089829 499.304222 505.841211 508.922644 507.696822 502.936585 510.233121 513.923354 513.173107 508.820377 515.507497 518.511226 516.919587 511.573205 519.452125 523.717456 -100 
-100 -100 481.528354 486.919722 491.399122 493.508673 494.363366 498.432913 501.299568 501.876955 501.382083 504.738303 506.951726 506.817023 505.738252 509.357966 511.984802 512.210826 511.330015 514.644382 516.805401 516.507426 515.239156 519.082842 521.891838 -100 
-100 -100 480.465663 484.535849 488.568555 491.029759 492.766681 496.198327 498.939522 500.077182 500.629643 503.083529 504.944273 505.279354 505.283061 507.826953 510.003951 510.642881 510.802961 513.207476 515.124147 515.510067 515.554439 518.136661 520.221065 -100 
-100 -100 473.994818 479.830341 484.641645 486.860238 487.727333 492.266409 495.579775 496.508795 496.277492 499.627893 501.816987 501.690328 500.651319 504.233440 506.853937 507.112028 506.320494 509.809566 512.277514 512.454831 511.709814 515.260830 517.848261 -100 
-100 -100 464.015208 474.702326 480.945982 482.356388 480.028352 487.890322 492.249065 492.393076 489.164079 495.589234 498.614389 497.391765 492.743852 499.939481 503.632667 502.931289 498.727335 505.738717 509.307183 508.638511 504.664066 511.630725 515.462482 -100 
-100 -100 470.106136 475.831520 480.512152 482.636522 483.474339 488.062632 491.469469 492.504901 492.366228 495.771186 497.993495 497.893739 496.880337 500.486984 503.137559 503.441431 502.720562 506.311047 508.916278 509.251283 508.628109 512.191072 514.756880 -100 
-100 -100 472.857420 476.624517 480.339239 482.579246 484.237639 487.795701 490.755155 492.130077 492.884725 495.430218 497.342084 497.720228 497.766778 500.352980 502.585762 503.310585 503.608691 506.221018 508.441013 509.204907 509.564008 512.108217 514.102695 -100 
-100 -100 470.523725 475.203150 479.083623 480.796412 481.468046 485.825122 489.093937 490.081008 489.948815 493.377212 495.625446 495.530115 494.500233 498.168272 500.865899 501.202464 500.518199 504.143946 506.812439 507.238089 506.704299 510.248713 512.793042 -100 
-100 -100 464.748888 472.939342 477.675011 478.400790 475.916744 483.294928 487.424463 487.519068 484.339051 490.823244 493.909418 492.697521 487.974262 495.320183 499.087369 498.429338 494.295908 501.368217 505.066958 504.592969 500.846573 507.737086 511.519906 -100 
-100 -100 470.417639 474.938253 478.604912 480.120390 480.646876 484.926554 488.163327 489.148425 489.045258 492.540953 494.871359 494.847138 493.844839 497.463815 500.065085 500.295757 499.536272 503.154532 505.841604 506.284064 505.766967 509.343632 511.911467 -100 
-100 -100 472.796127 476.153215 479.375302 481.188372 482.541923 485.966071 488.879404 490.251724 491.057066 493.757794 495.859882 496.407901 496.531422 498.987897 500.989397 501.457458 501.563546 504.195475 506.481738 507.279771 507.658111 510.290778 512.351098 -100 
-100 -100 470.389535 475.208898 479.001058 480.424193 480.766021 485.231125 488.617357 489.647942 489.548054 493.246985 495.807902 496.029512 495.219521 498.527825 500.739476 500.550457 499.402881 503.161038 505.945748 506.324089 505.664323 509.444147 512.155920 -100 
-100 -100 464.789992 473.725781 478.683753 479.166260 476.115331 484.009020 488.426409 488.570214 485.284375 492.223129 495.733080 494.999552 490.839303 497.409053 500.432595 498.971159 493.885135 501.473674 505.396716 504.766578 500.560428 508.012793 512.092466 -100 
-100 -100 472.485983 477.369339 481.220720 482.671461 483.022674 487.504329 490.914146 491.973883 491.906139 495.636658 498.230498 498.478411 497.651973 500.851876 502.905040 502.553838 501.281087 504.985526 507.737398 508.076533 507.387216 511.184960 513.919396 -100 
-100 -100 476.891430 480.439040 483.809304 485.671985 487.023717 490.480099 493.442941 494.876038 495.748672 498.516717 500.703799 501.345450 501.478926 503.677442 505.314099 505.408625 505.218480 507.776609 510.016281 510.713756 510.992019 513.695850 515.829396 -100 
-100 -100 476.336006 481.339317 485.281054 486.831714 487.279817 491.609566 494.917813 495.996751 496.004138 499.597582 502.087393 502.312465 501.491471 504.576426 506.513903 506.074514 504.724465 508.375309 511.049051 511.275924 510.453963 514.272711 517.019236 -100 
-100 -100 472.555008 481.722044 486.764840 487.402218 484.630518 492.075575 496.253473 496.465104 493.457441 500.024043 503.321532 502.591120 498.532104 504.816720 507.593368 505.980659 500.755549 508.241792 511.996874 511.150534 506.618554 514.152582 518.220522 -100 
-100 -100 483.006938 487.509964 490.979451 492.345317 492.735855 496.770433 499.846071 500.941623 501.045369 504.474164 506.837619 507.162857 506.502992 509.468447 511.326143 511.041722 509.877358 513.340629 515.811973 516.044207 515.249911 518.746664 521.182180 -100 
-100 -100 490.633207 492.724397 494.937296 496.582365 498.123783 500.735486 503.088506 504.705705 506.047621 508.233617 510.025857 511.016778 511.748641 513.437789 514.770361 515.352412 515.851988 517.721942 519.376620 520.242651 520.871909 522.618680 523.882127 -100 
-100 -100 494.136523 495.361895 496.998445 498.661547 500.466088 502.648690 504.733616 506.525723 508.206972 510.049209 511.648179 512.880857 514.008829 515.364930 516.544640 517.451533 518.417591 519.844281 521.210516 522.283914 523.269733 524.463948 525.256884 -100 
-100 -100 -100 -100 -100 -100 -100 -100 -100 -100 -100 -100 -100 -100 -100 -100 -100 -100 -100 -100 -100 -100 -100 -100 -100 -100 
-100 -100 -100 -100 -100 -100 -100 -100 -100 -100 -100 -100 -100 -100 -100 -100 -100 -100 -100 -100 -100 -100 -100 -100 -100 -100 
-100 -100 -100 -100 -100 -100 -100 -100 -100 -100 -100 -100 -100 -100 -100 -100 -100 -100 -100 -100 -100 -100 -100 -100 -100 -100 
-100 -100 -100 -100 -100 -100 -100 -100 -100 -100 -100 -100 -100 -100 -100 -100 -100 -100 -100 -100 -100 -100 -100 -100 -100 -100 
-100 -100 -100 -100 -100 -100 -100 -100 -100 -100 -100 -100 -100 -100 -100 -100 -100 -100 -100 -100 -100 -100 -100 -100 -100 -100 
-100 -100 -100 -100 -100 -100 -100 -100 -100 -100 -100 -100 -100 -100 -100 -100 -100 -100 -100 -100 -100 -100 -100 -100 -100 -100 
-100 -100 -100 -100 -100 -100 -100 -100 -100 -100 -100 -100 -100 -100 -100 -100 -100 -100 -100 -100 -100 -100 -100 -100 -100 -100 
-100 -100 -100 -100 -100 -100 -100 -100 -100 -100 -100 -100 -100 -100 -100 -100 -100 -100 -100 -100 -100 -100 -100 -100 -100 -100 
-100 -100 -100 -100 -100 -100 -100 -100 -100 -100 -100 -100 -100 -100 -100 -100 -100 -100 -100 -100 -100 -100 -100 -100 -100 -100 
-100 -100 -100 -100 -100 -100 -100 -100 -100 -100 -100 -100 -100 -100 -100 -100 -100 -100 -100 -100 -100 -100 -100 -100 -100 -100 
-100 -100 -100 -100 -100 -100 -100 -100 -100 -100 -100 -100 -100 -100 -100 -100 -100 -100 -100 -100 -100 -100 -100 -100 -100 -100 
-100 -100 -100 -100 -100 -100 -100 -100 -100 -100 -100 -100 -100 -100 -100 -100 -100 -100 -100 -100 -100 -100 -100 -100 -100 -100 
-100 -100 -100 -100 -100 -100 -100 -100 -100 -100 -100 -100 -100 -100 -100 -100 -100 -100 -100 -100 -100 -100 -100 -100 -100 -100 
-100 -100 -100 -100 -100 -100 -100 -100 -100 -100 -100 -100 -100 -100 -100 -100 -100 -100 -100 -100 -100 -100 -100 -100 -100 -100 
-100 -100 -100 -100 -100 -100 -100 -100 -100 -100 -100 -100 -100 -100 -100 -100 -100 -100 -100 -100 -100 -100 -100 -100 -100 -100 
-100 -100 -100 -100 -100 -100 -100 -100 -100 -100 -100 -100 -100 -100 -100 -100 -100 -100 -100 -100 -100 -100 -100 -100 -100 -100 
-100 -100 -100 -100 -100 -100 -100 -100 -100 -100 -100 -100 -100 -100 -100 -100 -100 -100 -100 -100 -100 -100 -100 -100 -100 -100 
-100 -100 -100 -100 -100 -100 -100 -100 -100 -100 -100 -100 -100 -100 -100 -100 -100 -100 -100 -100 -100 -100 -100 -100 -100 -100 
-100 -100 -100 -100 -100 -100 -100 -100 -100 -100 -100 -100 -100 -100 -100 -100 -100 -100 -100 -100 -100 -100 -100 -100 -100 -100 
-100 -100 -100 -100 -100 -100 -100 -100 -100 -100 -100 -100 -100 -100 -100 -100 -100 -100 -100 -100 -100 -100 -100 -100 -100 -100 
-100 -100 -100 -100 -100 -100 -100 -100 -100 -100 -100 -100 -100 -100 -100 -100 -100 -100 -100 -100 -100 -100 -100 -100 -100 -100 
-100 -100 -100 -100 -100 -100 -100 -100 -100 -100 -100 -100 -100 -100 -100 -100 -100 -100 -100 -100 -100 -100 -100 -100 -100 -100 
-100 -100 -100 -100 -100 -100 -100 -100 -100 -100 -100 -100 -100 -100 -100 -100 -100 -100 -100 -100 -100 -100 -100 -100 -100 -100 
-100 -100 -100 -100 -100 -100 -100 -100 -100 -100 -100 -100 -100 -100 -100 -100 -100 -100 -100 -100 -100 -100 -100 -100 -100 -100 
-100 -100 -100 -100 -100 -100 -100 -100 -100 -100 -100 -100 -100 -100 -100 -100 -100 -100 -100 -100 -100 -100 -100 -100 -100 -100 
-100 -100 -100 -100 -100 -100 -100 -100 -100 -100 -100 -100 -100 -100 -100 -100 -100 -100 -100 -100 -100 -100 -100 -100 -100 -100 
-100 -100 -100 -100 -100 -100 -100 -100 -100 -100 -100 -100 -100 -100 -100 -100 -100 -100 -100 -100 -100 -100 -100 -100 -100 -100 
