# Supplementary material for: A computational model of spatio-temporal cardiac intracellular calcium handling with realistic structure and spatial flux distribution from sarcoplasmic reticulum and t-tubule reconstructions
Source: PLoS Comput Biol. 2017 Aug 31;13(8):e1005714. doi: 10.1371/journal.pcbi.1005714 (PMC5597258; doi:10.1371/journal.pcbi.1005714)
Supplement: S1 Code — Code provided in C/C++ and includes the structural datasets used in this study. Documentation is provided on use of and updating the code. Updates may also be available on Michael Colman’s website, http://www.physicsoftheheart.com and github repository: https://github.com/michaelcolman/CODE---PLOS-Comp-Biol-2017-Model-SR. (ZIP) [file pcbi.1005714.s001.zip › PLOS_SR_Clean/Spatial_diff_out/Ca_1D_output_0150.dat]

0.351440
0.344443
0.331724
0.316546
0.300917
0.287650
0.277257
0.270456
0.266361
0.264179
0.262956
0.262285
0.261745
0.261143
0.260405
0.259648
0.258892
0.258173
0.257553
0.257147
0.256919
0.256387
0.255727
0.363354
0.356307
0.343475
0.328163
0.312347
0.298828
0.288148
0.281105
0.276849
0.274490
0.273068
0.272283
0.271704
0.271105
0.270390
0.269661
0.268921
0.268193
0.267584
0.267280
0.267309
0.266756
0.265829
0.384891
0.377744
0.364681
0.349095
0.332900
0.318891
0.307657
0.300167
0.295653
0.292975
0.291143
0.290164
0.289521
0.288918
0.288205
0.287474
0.286704
0.285906
0.285295
0.285159
0.286142
0.285509
0.283526
0.410314
0.403107
0.389895
0.374019
0.357356
0.342693
0.330699
0.322527
0.317469
0.314394
0.312300
0.311208
0.310555
0.309936
0.309148
0.308301
0.307363
0.306323
0.305400
0.304945
0.305653
0.304823
0.302732
0.436618
0.429399
0.416138
0.400022
0.382943
0.367548
0.354573
0.345565
0.339728
0.336225
0.334019
0.332911
0.332342
0.331681
0.330671
0.329570
0.328335
0.326885
0.325296
0.324011
0.323162
0.322022
0.320804
0.459913
0.452642
0.439280
0.422952
0.405590
0.389510
0.375547
0.365773
0.359359
0.355453
0.353014
0.351872
0.351435
0.350691
0.349326
0.347894
0.346378
0.344503
0.342263
0.340241
0.338561
0.337092
0.336015
0.479619
0.472226
0.458710
0.442215
0.425433
0.408744
0.393062
0.382586
0.375689
0.371435
0.368719
0.367530
0.367415
0.366564
0.364622
0.362887
0.361322
0.359117
0.356152
0.353538
0.351252
0.349512
0.348455
0.494223
0.486584
0.472615
0.455565
0.438213
0.421017
0.404918
0.394124
0.386954
0.382446
0.379490
0.378100
0.377836
0.376881
0.374853
0.373039
0.371384
0.369070
0.365953
0.363149
0.360659
0.358784
0.357680
0.504787
0.496772
0.482018
0.464016
0.444894
0.427293
0.412078
0.401358
0.394121
0.389464
0.386302
0.384577
0.383711
0.382662
0.381026
0.379342
0.377539
0.375329
0.372618
0.370010
0.367646
0.365774
0.364609
0.511505
0.503087
0.487578
0.468750
0.448823
0.430948
0.415938
0.405367
0.398180
0.393473
0.390163
0.388187
0.387004
0.385884
0.384432
0.382904
0.381191
0.379188
0.376836
0.374573
0.372538
0.370740
0.369452
0.515262
0.506485
0.490205
0.470759
0.450295
0.432285
0.417483
0.407117
0.400215
0.395529
0.391991
0.389873
0.388542
0.387413
0.386085
0.384699
0.383143
0.381379
0.379392
0.377534
0.375986
0.374273
0.372739
0.515118
0.506249
0.489814
0.470208
0.449633
0.431622
0.416906
0.406627
0.399790
0.395153
0.391658
0.389580
0.388295
0.387277
0.386130
0.384943
0.383585
0.382022
0.380229
0.378518
0.377064
0.375386
0.373852
0.511027
0.502334
0.486345
0.467024
0.446680
0.428794
0.414097
0.403775
0.396779
0.392196
0.388986
0.387102
0.386011
0.385220
0.384363
0.383441
0.382314
0.380911
0.379178
0.377371
0.375652
0.373960
0.372651
0.503747
0.495309
0.479804
0.460988
0.441116
0.423486
0.408829
0.398487
0.391517
0.386989
0.383889
0.382220
0.381376
0.380854
0.380284
0.379625
0.378724
0.377476
0.375805
0.373954
0.372126
0.370416
0.369182
0.491856
0.483735
0.468846
0.450751
0.431668
0.414484
0.399945
0.389704
0.382985
0.378505
0.375281
0.373720
0.373086
0.372815
0.372528
0.372147
0.371512
0.370448
0.368893
0.367104
0.365475
0.363774
0.362363
0.474434
0.466692
0.452496
0.435254
0.417023
0.400507
0.386391
0.376355
0.369716
0.365274
0.362100
0.360620
0.360118
0.360058
0.360078
0.360055
0.359762
0.358923
0.357466
0.355711
0.354099
0.352433
0.351063
0.449329
0.442043
0.428682
0.412472
0.395252
0.379679
0.366365
0.356685
0.350004
0.345623
0.342684
0.341248
0.340792
0.340904
0.341290
0.341738
0.341916
0.341340
0.339928
0.338140
0.336326
0.334719
0.333627
0.417232
0.410454
0.398023
0.383071
0.367186
0.352826
0.340484
0.331415
0.325060
0.320817
0.317889
0.316364
0.315851
0.316074
0.316801
0.317752
0.318447
0.318135
0.316734
0.314934
0.313141
0.311621
0.310623
0.377605
0.371330
0.359683
0.346095
0.331788
0.318882
0.307787
0.299633
0.294017
0.290076
0.287087
0.285467
0.284878
0.285151
0.286115
0.287455
0.288619
0.288527
0.287116
0.285356
0.283683
0.282293
0.281375
0.334004
0.328267
0.317655
0.305442
0.292710
0.281347
0.271626
0.264541
0.259689
0.256244
0.253541
0.252031
0.251447
0.251694
0.252648
0.254016
0.255260
0.255298
0.254067
0.252532
0.251090
0.249894
0.249092
0.289440
0.284225
0.274830
0.263864
0.252603
0.242732
0.234464
0.228501
0.224371
0.221555
0.219486
0.218277
0.217785
0.217954
0.218690
0.219750
0.220697
0.220774
0.219917
0.218755
0.217605
0.216636
0.215999
0.253959
0.249095
0.240395
0.230307
0.220108
0.211419
0.204346
0.199380
0.195970
0.193726
0.192137
0.191203
0.190802
0.190894
0.191400
0.192124
0.192763
0.192825
0.192247
0.191394
0.190479
0.189688
0.189171
0.233152
0.228468
0.220140
0.210516
0.200911
0.192890
0.186529
0.182159
0.179207
0.177311
0.176008
0.175238
0.174900
0.174949
0.175314
0.175839
0.176291
0.176329
0.175890
0.175198
0.174410
0.173710
0.173255
0.362833
0.355770
0.342920
0.327611
0.311836
0.298406
0.287849
0.280931
0.276770
0.274460
0.273035
0.272201
0.271546
0.270874
0.270108
0.269371
0.268673
0.268035
0.267556
0.267395
0.267560
0.267106
0.266230
0.375060
0.367902
0.354853
0.339369
0.323405
0.309735
0.298922
0.291827
0.287608
0.285115
0.283379
0.282364
0.281646
0.280973
0.280237
0.279545
0.278888
0.278272
0.277873
0.277998
0.278885
0.278423
0.276872
0.397147
0.389817
0.376395
0.360572
0.344231
0.330098
0.318780
0.311355
0.307104
0.304284
0.301901
0.300570
0.299747
0.299061
0.298327
0.297648
0.296992
0.296351
0.296116
0.296901
0.300494
0.299968
0.295709
0.422798
0.415424
0.401887
0.385823
0.369080
0.354321
0.342233
0.334129
0.329337
0.326113
0.323454
0.322010
0.321197
0.320489
0.319647
0.318830
0.318000
0.317104
0.316529
0.316977
0.320297
0.319559
0.315160
0.449018
0.441733
0.428364
0.412255
0.395311
0.379847
0.366623
0.357545
0.351768
0.348111
0.345540
0.344219
0.343617
0.342865
0.341684
0.340538
0.339388
0.337996
0.336482
0.335526
0.335468
0.334371
0.332494
0.472408
0.465157
0.451884
0.435844
0.419083
0.402959
0.388351
0.378332
0.371888
0.367826
0.365103
0.363896
0.363674
0.362827
0.361030
0.359421
0.358041
0.356136
0.353666
0.351638
0.350159
0.348682
0.347386
0.492415
0.485101
0.471874
0.456122
0.441380
0.424653
0.406943
0.395867
0.388863
0.384444
0.381475
0.380416
0.381129
0.380166
0.377175
0.375141
0.374129
0.371812
0.367965
0.365049
0.362686
0.360894
0.359761
0.507425
0.499853
0.486152
0.469827
0.454508
0.437261
0.419111
0.407702
0.400409
0.395734
0.392532
0.391279
0.391849
0.390772
0.387669
0.385527
0.384400
0.381951
0.377927
0.374797
0.372198
0.370265
0.369096
0.518514
0.510478
0.495729
0.477952
0.459384
0.441698
0.425796
0.414791
0.407488
0.402666
0.399244
0.397486
0.396855
0.395674
0.393521
0.391561
0.389806
0.387493
0.384483
0.381790
0.379473
0.377569
0.376284
0.525938
0.517377
0.501570
0.482633
0.462755
0.444746
0.429426
0.418720
0.411519
0.406649
0.403042
0.400939
0.399786
0.398528
0.396742
0.394981
0.393191
0.391128
0.388740
0.386639
0.384947
0.383156
0.381571
0.530811
0.521707
0.504552
0.484712
0.464044
0.445855
0.430883
0.420483
0.413815
0.408973
0.404911
0.402599
0.401220
0.399945
0.398325
0.396701
0.395024
0.393245
0.391407
0.390017
0.389330
0.387670
0.385456
0.530715
0.521505
0.504165
0.484123
0.463291
0.445078
0.430196
0.419880
0.413279
0.408488
0.404471
0.402196
0.400847
0.399687
0.398273
0.396857
0.395378
0.393818
0.392217
0.391018
0.390467
0.388866
0.386656
0.525600
0.516717
0.500331
0.480748
0.460228
0.442136
0.427210
0.416774
0.409801
0.405063
0.401524
0.399474
0.398310
0.397394
0.396324
0.395214
0.393981
0.392575
0.390974
0.389483
0.388261
0.386645
0.385029
0.517685
0.509139
0.493444
0.474513
0.454622
0.436792
0.421790
0.411309
0.404452
0.399766
0.396224
0.394345
0.393406
0.392772
0.392031
0.391218
0.390229
0.388979
0.387411
0.385790
0.384333
0.382701
0.381266
0.505278
0.497095
0.482131
0.464089
0.445294
0.427929
0.412811
0.402478
0.396333
0.391687
0.387526
0.385591
0.384816
0.384440
0.384009
0.383503
0.382804
0.381750
0.380312
0.378793
0.377845
0.376221
0.374303
0.487344
0.479552
0.465304
0.448135
0.430206
0.413509
0.398806
0.388665
0.382595
0.377989
0.373880
0.372034
0.371402
0.371266
0.371190
0.371099
0.370793
0.369976
0.368604
0.367074
0.366094
0.364492
0.362631
0.461706
0.454356
0.440877
0.424623
0.407431
0.391662
0.377974
0.368118
0.361541
0.356996
0.353609
0.351968
0.351443
0.351530
0.351908
0.352402
0.352672
0.352126
0.350693
0.348960
0.347333
0.345757
0.344534
0.429175
0.422292
0.409605
0.394532
0.378560
0.363998
0.351365
0.342125
0.335817
0.331399
0.328061
0.326336
0.325761
0.326008
0.326839
0.328005
0.328975
0.328708
0.327131
0.325234
0.323475
0.321942
0.320862
0.389619
0.383121
0.370703
0.356868
0.342409
0.329292
0.317943
0.309708
0.304429
0.300300
0.296583
0.294646
0.293964
0.294296
0.295471
0.297216
0.298904
0.298871
0.297064
0.295059
0.293339
0.291895
0.290871
0.345209
0.339249
0.327875
0.315401
0.302492
0.290900
0.280911
0.273725
0.269186
0.265552
0.262141
0.260323
0.259648
0.259967
0.261159
0.262962
0.264760
0.264859
0.263209
0.261401
0.259888
0.258624
0.257712
0.299091
0.293756
0.284078
0.272922
0.261468
0.251339
0.242769
0.236589
0.232412
0.229421
0.227033
0.225658
0.225119
0.225348
0.226261
0.227620
0.228908
0.229038
0.227954
0.226617
0.225404
0.224383
0.223680
0.262788
0.257830
0.248939
0.238652
0.228221
0.219251
0.211872
0.206657
0.203092
0.200692
0.198930
0.197899
0.197472
0.197606
0.198224
0.199126
0.199953
0.200062
0.199388
0.198448
0.197493
0.196670
0.196121
0.241574
0.236802
0.228306
0.218467
0.208605
0.200292
0.193630
0.189008
0.185871
0.183831
0.182409
0.181571
0.181214
0.181293
0.181735
0.182376
0.182944
0.183025
0.182553
0.181819
0.181008
0.180290
0.179819
0.383411
0.376205
0.363062
0.347450
0.331345
0.317576
0.306699
0.299560
0.295324
0.292791
0.290966
0.289862
0.289010
0.288206
0.287366
0.286631
0.286010
0.285499
0.285298
0.285608
0.287017
0.286687
0.284862
0.396206
0.388827
0.375333
0.359471
0.343167
0.329181
0.318096
0.310897
0.306824
0.304103
0.301736
0.300335
0.299380
0.298570
0.297765
0.297095
0.296548
0.296108
0.296155
0.297246
0.301135
0.300815
0.296659
0.419307
0.411630
0.397515
0.381198
0.364532
0.350119
0.338638
0.331353
0.329056
0.325994
0.321156
0.319195
0.318034
0.317194
0.316378
0.315741
0.315268
0.314923
0.315858
0.319465
0.337406
0.337053
0.319119
0.445409
0.437714
0.423545
0.407070
0.390139
0.375139
0.362829
0.354846
0.352025
0.348547
0.343391
0.341324
0.340218
0.339357
0.338379
0.337583
0.336952
0.336333
0.336866
0.340109
0.357781
0.357192
0.339065
0.471584
0.464147
0.450554
0.434400
0.418238
0.402560
0.388170
0.378863
0.373179
0.369251
0.365998
0.364354
0.363846
0.362951
0.361360
0.360152
0.359266
0.357972
0.356541
0.356361
0.359177
0.358138
0.353594
0.495236
0.487974
0.474846
0.459353
0.444956
0.428636
0.411362
0.400634
0.393999
0.389646
0.386453
0.385223
0.385787
0.384802
0.381946
0.380148
0.379467
0.377522
0.374245
0.372161
0.371507
0.370004
0.367805
0.515882
0.508688
0.496577
0.482934
0.487869
0.470806
0.433277
0.420045
0.412006
0.407251
0.404035
0.403570
0.408293
0.407207
0.400083
0.397748
0.399420
0.396933
0.389758
0.385903
0.383327
0.381425
0.380080
0.531641
0.524174
0.511558
0.497325
0.501784
0.484172
0.446044
0.432433
0.424067
0.419043
0.415596
0.414948
0.419533
0.418324
0.411058
0.408575
0.410083
0.407430
0.400053
0.395940
0.393038
0.390983
0.389667
0.543740
0.535628
0.520816
0.503495
0.487247
0.469284
0.450582
0.438758
0.431213
0.426059
0.422137
0.420393
0.420574
0.419219
0.415894
0.413614
0.412426
0.409966
0.406006
0.403078
0.400855
0.398893
0.397353
0.552709
0.543830
0.527182
0.507996
0.488795
0.470442
0.453771
0.442657
0.435519
0.430317
0.425949
0.423628
0.422641
0.421184
0.418777
0.416707
0.414946
0.412803
0.410245
0.408438
0.407480
0.405702
0.403453
0.561183
0.551233
0.531092
0.510261
0.489153
0.470556
0.455195
0.444759
0.440825
0.435649
0.428206
0.425369
0.423789
0.422286
0.420218
0.418261
0.416438
0.414658
0.413111
0.412670
0.414004
0.412439
0.408541
0.561153
0.551081
0.530716
0.509625
0.488247
0.469596
0.454367
0.444023
0.440178
0.435055
0.427631
0.424808
0.423206
0.421818
0.420000
0.418257
0.416603
0.415070
0.413852
0.413682
0.415234
0.413767
0.409872
0.552575
0.543314
0.525905
0.505823
0.484985
0.466465
0.450998
0.440277
0.433587
0.428516
0.424009
0.421588
0.420239
0.419115
0.417723
0.416338
0.414949
0.413552
0.412210
0.411316
0.411247
0.409762
0.407331
0.543217
0.534475
0.518355
0.499251
0.479421
0.461189
0.445375
0.434600
0.428279
0.423252
0.418443
0.416052
0.414869
0.414035
0.413026
0.411987
0.410870
0.409632
0.408281
0.407120
0.406752
0.405252
0.403036
0.529802
0.521506
0.506397
0.488568
0.470638
0.452933
0.436412
0.426022
0.421965
0.416972
0.409897
0.406916
0.405746
0.405158
0.404484
0.403795
0.403011
0.402004
0.400928
0.400193
0.403132
0.401645
0.396179
0.510926
0.503037
0.488663
0.471726
0.454687
0.437660
0.421548
0.411354
0.407402
0.402463
0.395433
0.392553
0.391543
0.391237
0.390984
0.390789
0.390470
0.389717
0.388663
0.387847
0.390665
0.389186
0.383820
0.484431
0.476928
0.463013
0.446654
0.429572
0.413424
0.398923
0.388796
0.382761
0.377910
0.373304
0.371167
0.370445
0.370455
0.370793
0.371338
0.371751
0.371266
0.369850
0.368304
0.367421
0.365919
0.364093
0.451497
0.444322
0.430604
0.415169
0.398967
0.384006
0.370826
0.361368
0.355467
0.350754
0.346376
0.344218
0.343489
0.343734
0.344678
0.346133
0.347543
0.347349
0.345506
0.343519
0.342010
0.340488
0.339140
0.415507
0.408190
0.391042
0.376270
0.361272
0.347733
0.335983
0.327869
0.324086
0.319669
0.313824
0.311133
0.310219
0.310599
0.312049
0.314389
0.316998
0.317052
0.314523
0.312159
0.310494
0.308996
0.307728
0.369536
0.362765
0.346689
0.333254
0.319749
0.307705
0.297311
0.290222
0.287173
0.283259
0.277739
0.275193
0.274303
0.274698
0.276207
0.278654
0.281429
0.281620
0.279195
0.276978
0.275463
0.274123
0.272973
0.316987
0.311333
0.300584
0.288919
0.276989
0.266367
0.257290
0.250828
0.246836
0.243579
0.240430
0.238743
0.238117
0.238424
0.239572
0.241348
0.243181
0.243393
0.241934
0.240360
0.239086
0.238005
0.237197
0.278736
0.273563
0.264089
0.253349
0.242405
0.232903
0.224988
0.219376
0.215624
0.212978
0.210871
0.209682
0.209213
0.209407
0.210183
0.211331
0.212448
0.212629
0.211814
0.210762
0.209763
0.208903
0.208301
0.256550
0.251592
0.242713
0.232422
0.222023
0.213159
0.205955
0.200907
0.197469
0.195194
0.193571
0.192630
0.192247
0.192373
0.192931
0.193735
0.194479
0.194629
0.194118
0.193334
0.192493
0.191751
0.191257
0.407711
0.400351
0.386911
0.370893
0.354305
0.340040
0.328691
0.321153
0.316589
0.313798
0.311761
0.310481
0.309471
0.308515
0.307544
0.306745
0.306140
0.305695
0.305590
0.306029
0.307587
0.307359
0.305567
0.420800
0.413262
0.399468
0.383201
0.366424
0.351951
0.340401
0.332803
0.328394
0.325413
0.322843
0.321280
0.320185
0.319230
0.318292
0.317561
0.317042
0.316662
0.316786
0.318002
0.322064
0.321836
0.317671
0.444425
0.436592
0.422187
0.405478
0.388359
0.373481
0.361544
0.353852
0.351226
0.347898
0.342842
0.340737
0.339459
0.338489
0.337543
0.336860
0.336453
0.336163
0.337124
0.340853
0.359018
0.358738
0.340707
0.471214
0.463377
0.448935
0.432090
0.414729
0.399293
0.386536
0.378138
0.374963
0.371204
0.365816
0.363596
0.362366
0.361394
0.360311
0.359496
0.358946
0.358375
0.358889
0.362201
0.380044
0.379504
0.361271
0.498235
0.490659
0.476804
0.460307
0.443755
0.427650
0.412801
0.403064
0.396981
0.392734
0.389237
0.387409
0.386761
0.385762
0.384116
0.382942
0.382158
0.380888
0.379382
0.379163
0.382013
0.380978
0.376384
0.522811
0.515414
0.502031
0.486209
0.471448
0.454694
0.436923
0.425725
0.418648
0.413938
0.410473
0.409034
0.409444
0.408374
0.405528
0.403856
0.403362
0.401418
0.397940
0.395692
0.394954
0.393407
0.391174
0.544434
0.537102
0.524741
0.510779
0.515579
0.498058
0.459746
0.445970
0.437418
0.432272
0.428769
0.428082
0.432639
0.431490
0.424443
0.422332
0.424294
0.421784
0.414261
0.410109
0.407360
0.405373
0.403987
0.561109
0.553504
0.540627
0.526063
0.530366
0.512264
0.473297
0.459086
0.450160
0.444715
0.440957
0.440072
0.444477
0.443204
0.436003
0.433720
0.435483
0.432787
0.425051
0.420638
0.417557
0.415416
0.414050
0.574076
0.565805
0.550695
0.533013
0.516352
0.497849
0.478489
0.466039
0.457933
0.452323
0.448037
0.446030
0.446025
0.444563
0.441211
0.438991
0.437902
0.435379
0.431197
0.428112
0.425812
0.423793
0.422197
0.583835
0.574762
0.557755
0.538173
0.518527
0.499589
0.482203
0.470425
0.462732
0.457042
0.452243
0.449622
0.448428
0.446823
0.444304
0.442169
0.440377
0.438173
0.435541
0.433745
0.432846
0.431064
0.428754
0.592919
0.582725
0.562154
0.540884
0.519314
0.500092
0.483958
0.472834
0.468412
0.462727
0.454728
0.451542
0.449736
0.448051
0.445801
0.443700
0.441777
0.439953
0.438446
0.438160
0.439662
0.438153
0.434214
0.592954
0.582639
0.561840
0.540306
0.518458
0.499164
0.483130
0.472072
0.467724
0.462089
0.454099
0.450916
0.449075
0.447494
0.445464
0.443541
0.441758
0.440205
0.439086
0.439139
0.440918
0.439556
0.435642
0.583929
0.574460
0.556667
0.536187
0.514889
0.495721
0.479446
0.467989
0.460719
0.455135
0.450152
0.447401
0.445818
0.444492
0.442886
0.441317
0.439806
0.438397
0.437169
0.436503
0.436690
0.435331
0.432892
0.573943
0.565004
0.548528
0.529067
0.508819
0.489954
0.473322
0.461808
0.454909
0.449381
0.444109
0.441393
0.439988
0.438950
0.437720
0.436504
0.435282
0.434049
0.432822
0.431883
0.431779
0.430420
0.428210
0.559787
0.551276
0.535756
0.517586
0.499287
0.480969
0.463620
0.452504
0.447902
0.442430
0.434895
0.431588
0.430234
0.429452
0.428533
0.427678
0.426810
0.425830
0.424895
0.424399
0.427644
0.426309
0.420820
0.539699
0.531600
0.516814
0.499531
0.482121
0.464505
0.447602
0.436731
0.432276
0.426905
0.419452
0.416275
0.415105
0.414638
0.414174
0.413847
0.413475
0.412773
0.411857
0.411262
0.414365
0.413038
0.407655
0.511524
0.503824
0.489544
0.472814
0.455319
0.438590
0.423374
0.412644
0.406162
0.400933
0.395983
0.393617
0.392764
0.392658
0.392870
0.393346
0.393766
0.393336
0.392017
0.390632
0.389951
0.388573
0.386767
0.476863
0.469478
0.455362
0.439502
0.422846
0.407300
0.393448
0.383451
0.377154
0.372120
0.367472
0.365155
0.364358
0.364541
0.365412
0.366861
0.368344
0.368207
0.366397
0.364502
0.363131
0.361698
0.360365
0.439138
0.431570
0.413925
0.398664
0.383204
0.369061
0.356606
0.347977
0.343821
0.339129
0.333078
0.330282
0.329364
0.329733
0.331152
0.333547
0.336320
0.336432
0.333840
0.331497
0.329925
0.328478
0.327191
0.391244
0.384210
0.367597
0.353610
0.339573
0.326902
0.315810
0.308224
0.304815
0.300662
0.294968
0.292345
0.291473
0.291896
0.293412
0.295941
0.298888
0.299145
0.296643
0.294414
0.292945
0.291635
0.290455
0.336707
0.330794
0.319543
0.307278
0.294707
0.283415
0.273694
0.266751
0.262424
0.258932
0.255616
0.253865
0.253258
0.253602
0.254789
0.256650
0.258609
0.258884
0.257407
0.255829
0.254573
0.253499
0.252674
0.296948
0.291515
0.281546
0.270170
0.258517
0.248313
0.239762
0.233664
0.229565
0.226684
0.224428
0.223179
0.222720
0.222955
0.223792
0.225029
0.226251
0.226497
0.225697
0.224650
0.223656
0.222792
0.222180
0.273932
0.268712
0.259335
0.248388
0.237248
0.227663
0.219822
0.214282
0.210490
0.207981
0.206214
0.205212
0.204833
0.205002
0.205630
0.206526
0.207367
0.207585
0.207105
0.206331
0.205489
0.204740
0.204237
0.432985
0.425449
0.411675
0.395148
0.377927
0.363035
0.351075
0.342987
0.337856
0.334800
0.332771
0.331459
0.330385
0.329288
0.328135
0.327225
0.326611
0.326152
0.325892
0.326054
0.326608
0.326423
0.325643
0.446125
0.438469
0.424468
0.407760
0.390370
0.375265
0.363058
0.354788
0.349581
0.346340
0.344030
0.342591
0.341522
0.340450
0.339315
0.338467
0.337960
0.337503
0.337218
0.337620
0.338927
0.338701
0.337147
0.469871
0.462028
0.447648
0.430617
0.412899
0.397378
0.384684
0.376067
0.370782
0.367195
0.364275
0.362586
0.361608
0.360565
0.359350
0.358593
0.358370
0.357860
0.357400
0.358377
0.362543
0.362188
0.357629
0.497574
0.489705
0.475247
0.458031
0.439978
0.423890
0.410450
0.401131
0.395249
0.391202
0.387960
0.386132
0.385163
0.384138
0.382892
0.382094
0.381775
0.380976
0.380028
0.380510
0.384270
0.383619
0.378880
0.526240
0.518491
0.504248
0.487050
0.468852
0.452095
0.437521
0.427188
0.420247
0.415667
0.412392
0.410575
0.409623
0.408593
0.407282
0.406318
0.405641
0.404301
0.402367
0.401175
0.401117
0.399992
0.397978
0.552316
0.544610
0.530476
0.513363
0.495355
0.477917
0.461901
0.450530
0.442807
0.437714
0.434189
0.432389
0.431743
0.430689
0.429005
0.427913
0.427343
0.425437
0.422121
0.419455
0.417638
0.415994
0.414585
0.575240
0.567454
0.553331
0.536474
0.520465
0.502346
0.483073
0.470494
0.462056
0.456500
0.452652
0.450936
0.451174
0.450077
0.447473
0.446378
0.446905
0.444524
0.438989
0.434951
0.431938
0.429849
0.428571
0.592975
0.584907
0.570269
0.552802
0.536162
0.517413
0.497536
0.484468
0.475622
0.469709
0.465536
0.463571
0.463634
0.462400
0.459646
0.458376
0.458698
0.456120
0.450389
0.446145
0.442914
0.440670
0.439325
0.606706
0.598122
0.582342
0.563381
0.543427
0.524112
0.506308
0.493504
0.484602
0.478440
0.473878
0.471324
0.470142
0.468671
0.466513
0.464870
0.463646
0.461162
0.457308
0.454070
0.451515
0.449424
0.447936
0.616632
0.607393
0.590326
0.570112
0.548838
0.529067
0.511607
0.498981
0.490225
0.483920
0.478916
0.475877
0.474113
0.472421
0.470308
0.468411
0.466637
0.464415
0.461765
0.459735
0.458307
0.456509
0.454663
0.623719
0.613738
0.594928
0.573675
0.551664
0.531600
0.514215
0.501836
0.493898
0.487544
0.481616
0.478175
0.476191
0.474362
0.472072
0.470014
0.468066
0.466184
0.464520
0.463728
0.463797
0.462317
0.459795
0.623869
0.613771
0.594757
0.573308
0.551136
0.530990
0.513585
0.501210
0.493304
0.486975
0.481050
0.477616
0.475638
0.473868
0.471678
0.469707
0.467863
0.466250
0.465010
0.464623
0.465023
0.463731
0.461270
0.617145
0.607528
0.589782
0.568955
0.547103
0.527079
0.509639
0.497035
0.488434
0.482169
0.477066
0.473979
0.472152
0.470616
0.468824
0.467146
0.465548
0.464115
0.462900
0.462172
0.461848
0.460606
0.458879
0.607442
0.598201
0.581213
0.561179
0.540125
0.520407
0.502810
0.490105
0.481610
0.475427
0.470374
0.467506
0.465968
0.464715
0.463201
0.461824
0.460504
0.459267
0.458093
0.457188
0.456599
0.455383
0.453910
0.593309
0.584311
0.567672
0.548576
0.528988
0.509793
0.491813
0.479272
0.471831
0.465748
0.459834
0.456915
0.455876
0.454902
0.453387
0.452301
0.451308
0.450323
0.449316
0.448556
0.448632
0.447450
0.445376
0.571833
0.563232
0.547312
0.529085
0.510382
0.491918
0.474463
0.462255
0.455023
0.449110
0.443371
0.440639
0.439830
0.439183
0.438119
0.437556
0.437068
0.436370
0.435400
0.434567
0.434551
0.433377
0.431375
0.540670
0.532642
0.517882
0.500521
0.482236
0.464746
0.448753
0.437068
0.429223
0.423562
0.419069
0.416761
0.415931
0.415659
0.415550
0.415817
0.416143
0.415743
0.414536
0.413279
0.412296
0.411077
0.409868
0.502932
0.495364
0.481372
0.465070
0.447906
0.431623
0.416809
0.405929
0.398476
0.393127
0.388954
0.386782
0.386074
0.386129
0.386681
0.387856
0.389184
0.389069
0.387421
0.385747
0.384437
0.383155
0.382055
0.458448
0.451135
0.436971
0.421785
0.406320
0.391431
0.377605
0.367755
0.361433
0.356511
0.352126
0.349922
0.349351
0.349649
0.350678
0.352702
0.355351
0.355468
0.352978
0.350913
0.349531
0.348215
0.347005
0.408419
0.401598
0.388381
0.374383
0.360280
0.346836
0.334410
0.325680
0.320169
0.315829
0.311850
0.309856
0.309379
0.309764
0.310917
0.313083
0.315888
0.316141
0.313762
0.311800
0.310510
0.309294
0.308161
0.356072
0.349938
0.338718
0.325842
0.312620
0.300548
0.289963
0.282369
0.277238
0.273583
0.270716
0.269190
0.268762
0.269096
0.270096
0.271741
0.273553
0.273849
0.272545
0.271146
0.270022
0.269012
0.268208
0.315271
0.309539
0.299154
0.287025
0.274555
0.263558
0.254282
0.247671
0.243117
0.240061
0.237877
0.236694
0.236325
0.236580
0.237358
0.238521
0.239708
0.239998
0.239306
0.238365
0.237438
0.236608
0.236010
0.291550
0.286009
0.276031
0.264290
0.252266
0.241877
0.233349
0.227326
0.223179
0.220483
0.218659
0.217664
0.217332
0.217538
0.218175
0.219074
0.219933
0.220207
0.219811
0.219104
0.218299
0.217566
0.217069
0.455659
0.447859
0.433609
0.416446
0.398523
0.382960
0.370386
0.361764
0.356169
0.352856
0.350770
0.349453
0.348368
0.347164
0.345847
0.344859
0.344299
0.343821
0.343388
0.343351
0.343629
0.343435
0.342861
0.469079
0.461180
0.446751
0.429425
0.411332
0.395538
0.382672
0.373780
0.367987
0.364503
0.362292
0.360987
0.360010
0.358856
0.357533
0.356624
0.356296
0.355769
0.355051
0.355006
0.355623
0.355350
0.354303
0.493302
0.485260
0.470555
0.452948
0.434524
0.418288
0.404866
0.395473
0.389342
0.385518
0.382990
0.381647
0.381041
0.379963
0.378444
0.377764
0.378321
0.377670
0.375940
0.375842
0.377820
0.377355
0.374585
0.521979
0.513890
0.499064
0.481220
0.462395
0.445568
0.431412
0.421298
0.414536
0.410228
0.407371
0.405872
0.405254
0.404223
0.402767
0.402166
0.402740
0.401797
0.399477
0.398791
0.400290
0.399498
0.396552
0.552069
0.544003
0.529182
0.511148
0.491935
0.474411
0.459297
0.448303
0.440659
0.435766
0.432575
0.430823
0.429835
0.428826
0.427717
0.427141
0.427062
0.425662
0.422940
0.421001
0.420062
0.418794
0.417254
0.579554
0.571433
0.556491
0.538204
0.518632
0.500371
0.484224
0.472351
0.463967
0.458495
0.454876
0.452875
0.451841
0.450884
0.449955
0.449829
0.450311
0.448437
0.444147
0.440652
0.438239
0.436416
0.435110
0.603803
0.595512
0.580313
0.561732
0.542558
0.523549
0.505563
0.492804
0.483729
0.477733
0.473679
0.471478
0.470622
0.469718
0.468858
0.469533
0.472007
0.469731
0.462567
0.457360
0.453720
0.451393
0.450068
0.622702
0.614114
0.598372
0.579173
0.559353
0.539662
0.520992
0.507673
0.498155
0.491737
0.487261
0.484739
0.483666
0.482611
0.481604
0.482094
0.484337
0.481865
0.474558
0.469224
0.465450
0.462985
0.461556
0.637567
0.628493
0.611778
0.591610
0.570100
0.549816
0.531602
0.518102
0.508491
0.501750
0.496713
0.493679
0.491951
0.490529
0.489128
0.488431
0.488162
0.485737
0.481138
0.477372
0.474576
0.472371
0.470817
0.648805
0.639021
0.620998
0.599857
0.577682
0.556931
0.538415
0.524889
0.515599
0.508636
0.502787
0.499167
0.497037
0.495257
0.493325
0.491769
0.490352
0.488167
0.485308
0.483227
0.481794
0.479999
0.478161
0.657079
0.646439
0.626635
0.604598
0.582180
0.561133
0.542219
0.528908
0.520937
0.513849
0.506385
0.502121
0.500014
0.497984
0.495306
0.493234
0.491339
0.489492
0.487896
0.487284
0.487315
0.485931
0.483672
0.657413
0.646658
0.626666
0.604510
0.582039
0.560912
0.541883
0.528512
0.520552
0.513455
0.505944
0.501664
0.499566
0.497541
0.494835
0.492714
0.490813
0.489231
0.488163
0.488069
0.488520
0.487374
0.485191
0.650066
0.639887
0.621172
0.599686
0.577390
0.556399
0.537481
0.523736
0.514541
0.507518
0.501400
0.497682
0.495590
0.493790
0.491651
0.489793
0.488096
0.486686
0.485664
0.485291
0.485272
0.484192
0.482510
0.640137
0.630280
0.612115
0.591429
0.569987
0.549326
0.530200
0.516238
0.506963
0.500036
0.494180
0.490837
0.489207
0.487676
0.485638
0.483990
0.482535
0.481314
0.480329
0.479787
0.479608
0.478560
0.477027
0.627071
0.617128
0.598245
0.578314
0.558660
0.538539
0.518673
0.504785
0.496779
0.489982
0.483116
0.479900
0.479552
0.478287
0.475441
0.473882
0.472699
0.471731
0.470923
0.470581
0.471075
0.470072
0.467954
0.604112
0.594569
0.576411
0.557355
0.538615
0.519274
0.500003
0.486544
0.478826
0.472288
0.465703
0.462749
0.462677
0.461756
0.459362
0.458332
0.457682
0.457006
0.456209
0.455775
0.456177
0.455184
0.453135
0.568874
0.560246
0.544338
0.526353
0.507807
0.489508
0.472139
0.459437
0.450983
0.444853
0.439945
0.437446
0.436714
0.436223
0.435565
0.435569
0.435894
0.435515
0.434340
0.433350
0.432774
0.431724
0.430427
0.528340
0.520275
0.505418
0.488601
0.471361
0.454301
0.438029
0.426217
0.418172
0.412516
0.408235
0.406062
0.405498
0.405403
0.405537
0.406559
0.408179
0.408068
0.406118
0.404562
0.403645
0.402506
0.401259
0.481757
0.473912
0.458886
0.443400
0.428646
0.412979
0.396894
0.385831
0.378635
0.373520
0.369499
0.367587
0.367441
0.367669
0.368246
0.370325
0.374176
0.374279
0.370545
0.368383
0.367544
0.366330
0.364695
0.429402
0.422044
0.407945
0.393571
0.380104
0.365881
0.351283
0.341458
0.335171
0.330707
0.327151
0.325509
0.325513
0.325872
0.326608
0.328840
0.332838
0.333075
0.329457
0.327376
0.326592
0.325449
0.323881
0.374351
0.367765
0.355751
0.342186
0.328622
0.315781
0.304064
0.295871
0.290399
0.286651
0.283893
0.282549
0.282379
0.282707
0.283467
0.285043
0.287168
0.287467
0.285838
0.284461
0.283581
0.282633
0.281683
0.331529
0.325413
0.314327
0.301407
0.288218
0.276457
0.266437
0.259388
0.254584
0.251426
0.249251
0.248156
0.247922
0.248197
0.248880
0.249995
0.251271
0.251588
0.250850
0.249969
0.249156
0.248367
0.247736
0.306735
0.300841
0.290205
0.277654
0.264798
0.253641
0.244479
0.238048
0.233660
0.230848
0.228998
0.228048
0.227798
0.228040
0.228660
0.229547
0.230443
0.230759
0.230401
0.229757
0.229016
0.228309
0.227809
0.475157
0.467054
0.452240
0.434398
0.415745
0.399521
0.386341
0.377223
0.371203
0.367621
0.365416
0.364065
0.363103
0.361838
0.360318
0.359358
0.359126
0.358636
0.357803
0.357588
0.357856
0.357590
0.356846
0.489025
0.480806
0.465795
0.447765
0.428924
0.412448
0.398945
0.389512
0.383244
0.379505
0.377269
0.376037
0.375413
0.374220
0.372552
0.371776
0.372333
0.371766
0.370036
0.369697
0.370534
0.370162
0.368633
0.514018
0.505643
0.490338
0.472003
0.452800
0.435852
0.421744
0.411733
0.404989
0.400929
0.398668
0.397683
0.400142
0.399077
0.394797
0.394690
0.399139
0.398422
0.392581
0.391825
0.395567
0.394949
0.389903
0.543643
0.535206
0.519748
0.501132
0.481478
0.463916
0.449068
0.438317
0.430915
0.426357
0.423762
0.422610
0.425081
0.424076
0.419881
0.419957
0.424550
0.423538
0.416974
0.415536
0.418742
0.417779
0.412561
0.574868
0.566423
0.550896
0.532002
0.511813
0.493525
0.477811
0.466224
0.458026
0.452830
0.449591
0.447859
0.447151
0.446159
0.444986
0.444991
0.446577
0.445132
0.440630
0.438010
0.437095
0.435661
0.433617
0.603521
0.594982
0.579237
0.559945
0.539167
0.520094
0.503476
0.491047
0.482102
0.476269
0.472479
0.470321
0.469215
0.468339
0.467909
0.468979
0.471902
0.470026
0.463289
0.458626
0.455739
0.453699
0.452190
0.628994
0.620237
0.604074
0.584259
0.562907
0.543029
0.525402
0.512166
0.502551
0.496139
0.491796
0.489276
0.487935
0.487234
0.487864
0.491162
0.501397
0.499157
0.484350
0.476733
0.472014
0.469365
0.467902
0.649059
0.639980
0.623220
0.602770
0.580764
0.560157
0.541756
0.527898
0.517835
0.510943
0.506054
0.503136
0.501537
0.500666
0.501127
0.504211
0.514147
0.511712
0.496844
0.489180
0.484390
0.481626
0.480054
0.665376
0.655751
0.637944
0.616698
0.594037
0.572798
0.553781
0.539576
0.529566
0.522279
0.516487
0.512982
0.510975
0.509556
0.508607
0.508983
0.510826
0.508415
0.501784
0.497154
0.494070
0.491732
0.490020
0.678771
0.668198
0.648592
0.626375
0.603485
0.581757
0.561977
0.547762
0.538806
0.531218
0.523694
0.519328
0.517161
0.515226
0.512981
0.511668
0.510940
0.508772
0.505323
0.503240
0.502044
0.500258
0.498183
0.690529
0.678630
0.655897
0.632619
0.611159
0.589128
0.567338
0.553767
0.548723
0.540946
0.529048
0.523460
0.522668
0.520338
0.515440
0.512939
0.511007
0.509189
0.507705
0.507608
0.508262
0.506997
0.504440
0.691125
0.679102
0.656148
0.632810
0.611403
0.589294
0.567282
0.553590
0.548561
0.540740
0.528712
0.523079
0.522321
0.519953
0.514886
0.512193
0.510092
0.508541
0.507744
0.508300
0.509488
0.508506
0.506018
0.681330
0.670261
0.649631
0.627247
0.604802
0.582838
0.562087
0.547445
0.538774
0.531017
0.522788
0.518238
0.516424
0.514312
0.511086
0.508849
0.506957
0.505559
0.504793
0.504988
0.505709
0.504791
0.502772
0.671591
0.660767
0.640188
0.618689
0.597513
0.575904
0.554546
0.539494
0.530678
0.523023
0.515135
0.511170
0.510351
0.508501
0.504847
0.502661
0.500947
0.499720
0.498982
0.499033
0.499834
0.498950
0.496832
0.664124
0.652304
0.627196
0.606101
0.589668
0.568628
0.543565
0.528693
0.525782
0.518286
0.504865
0.501130
0.505864
0.504237
0.495243
0.492345
0.490620
0.489634
0.489162
0.489748
0.493852
0.493033
0.487780
0.639729
0.628327
0.603943
0.583766
0.568324
0.548120
0.523688
0.509307
0.506713
0.499569
0.486578
0.483189
0.488245
0.486988
0.478471
0.476140
0.475034
0.474349
0.473812
0.474263
0.478252
0.477449
0.472280
0.595990
0.586458
0.568091
0.549467
0.531566
0.512478
0.492806
0.479107
0.471051
0.464468
0.458131
0.455351
0.455602
0.454882
0.452722
0.452348
0.452943
0.452572
0.451112
0.450493
0.450847
0.449959
0.448049
0.552467
0.543656
0.526828
0.509609
0.493298
0.475494
0.456727
0.443781
0.435507
0.429551
0.424740
0.422531
0.422526
0.422304
0.421694
0.422827
0.425859
0.425750
0.422381
0.420766
0.420559
0.419540
0.417726
0.512378
0.503288
0.479265
0.463632
0.453751
0.437340
0.414603
0.401666
0.393805
0.388478
0.384386
0.382729
0.384245
0.384480
0.383786
0.386942
0.397579
0.397686
0.387172
0.384112
0.384203
0.383025
0.380196
0.457491
0.448916
0.426072
0.411520
0.402856
0.387906
0.366774
0.355191
0.348313
0.343719
0.340188
0.338866
0.340537
0.340953
0.340510
0.343842
0.354648
0.354891
0.344473
0.341467
0.341595
0.340465
0.337675
0.391017
0.383827
0.370277
0.356205
0.343179
0.329648
0.315988
0.307019
0.301326
0.297521
0.294749
0.293582
0.293834
0.294190
0.294687
0.296525
0.300136
0.300445
0.297350
0.295765
0.295331
0.294428
0.293027
0.345360
0.338834
0.326804
0.313202
0.299636
0.287196
0.276212
0.268731
0.263761
0.260555
0.258388
0.257401
0.257381
0.257688
0.258258
0.259424
0.261168
0.261510
0.260347
0.259457
0.258826
0.258082
0.257324
0.319149
0.312912
0.301617
0.288339
0.274783
0.262951
0.253169
0.246395
0.241846
0.238980
0.237141
0.236267
0.236128
0.236410
0.237002
0.237895
0.238898
0.239248
0.238850
0.238257
0.237613
0.236946
0.236423
0.489879
0.481514
0.466216
0.447773
0.428482
0.411674
0.397988
0.388443
0.382050
0.378167
0.375736
0.374235
0.373196
0.371889
0.370354
0.369428
0.369236
0.368734
0.367803
0.367430
0.367521
0.367123
0.366315
0.504161
0.495656
0.480119
0.461452
0.441949
0.424879
0.410862
0.400996
0.394346
0.390318
0.387890
0.386546
0.385881
0.384638
0.382908
0.382125
0.382697
0.382101
0.380261
0.379759
0.380413
0.379909
0.378321
0.529885
0.521195
0.505303
0.486282
0.466381
0.448821
0.434188
0.423728
0.416582
0.412248
0.409843
0.408800
0.411281
0.410150
0.405712
0.405531
0.409947
0.409179
0.403219
0.402295
0.405807
0.405066
0.400016
0.560303
0.551550
0.535496
0.516177
0.495803
0.477620
0.462241
0.451034
0.443220
0.438388
0.435645
0.434421
0.436883
0.435783
0.431391
0.431351
0.435873
0.434805
0.428135
0.426550
0.429544
0.428484
0.423277
0.592323
0.583579
0.567494
0.547914
0.527001
0.508079
0.491836
0.479797
0.471202
0.465705
0.462252
0.460365
0.459536
0.458397
0.457049
0.456930
0.458433
0.456929
0.452357
0.449647
0.448624
0.447119
0.445047
0.621790
0.612973
0.596702
0.576730
0.555196
0.535471
0.518330
0.505446
0.496101
0.489938
0.485872
0.483481
0.482165
0.481097
0.480491
0.481422
0.484231
0.482299
0.475540
0.470842
0.467906
0.465828
0.464302
0.648090
0.639072
0.622394
0.601878
0.579684
0.559126
0.541008
0.527310
0.517290
0.510517
0.505839
0.503031
0.501422
0.500496
0.500934
0.504063
0.514116
0.511815
0.497053
0.489450
0.484727
0.482070
0.480602
0.668927
0.659603
0.642347
0.621202
0.598338
0.577013
0.558061
0.543676
0.533154
0.525870
0.520622
0.517398
0.515511
0.514406
0.514660
0.517552
0.527279
0.524770
0.509942
0.502295
0.497509
0.494753
0.493183
0.685933
0.676072
0.657801
0.635908
0.612468
0.590461
0.570734
0.555889
0.545333
0.537607
0.531454
0.527654
0.525381
0.523727
0.522564
0.522747
0.524414
0.521900
0.515229
0.510578
0.507482
0.505145
0.503436
0.699845
0.689047
0.669005
0.646187
0.622573
0.600037
0.579418
0.564462
0.554892
0.546821
0.538918
0.534268
0.531866
0.529710
0.527246
0.525741
0.524853
0.522556
0.519008
0.516855
0.515617
0.513822
0.511758
0.711872
0.699764
0.676648
0.652824
0.630724
0.607858
0.585095
0.570695
0.564965
0.556669
0.544381
0.538516
0.537509
0.534975
0.529862
0.527175
0.525100
0.523144
0.521516
0.521311
0.521910
0.520635
0.518086
0.712451
0.700240
0.676933
0.653076
0.631041
0.608093
0.585080
0.570519
0.564764
0.556406
0.543984
0.538081
0.537122
0.534561
0.529274
0.526392
0.524145
0.522465
0.521533
0.521995
0.523140
0.522165
0.519694
0.702343
0.691100
0.670119
0.647219
0.624103
0.601311
0.579632
0.564137
0.554741
0.546444
0.537835
0.533042
0.531065
0.528754
0.525275
0.522827
0.520778
0.519265
0.518418
0.518586
0.519316
0.518431
0.516442
0.691973
0.680991
0.660079
0.638074
0.616217
0.593814
0.571601
0.555734
0.546206
0.538037
0.529825
0.525678
0.524770
0.522719
0.518740
0.516297
0.514409
0.513091
0.512337
0.512440
0.513323
0.512506
0.510422
0.683557
0.671585
0.646176
0.624576
0.607454
0.585669
0.559845
0.544227
0.540638
0.532687
0.519047
0.515241
0.520045
0.518223
0.508762
0.505533
0.503607
0.502555
0.502128
0.502840
0.507090
0.506376
0.501167
0.657954
0.646408
0.621727
0.601053
0.584943
0.564054
0.538948
0.523914
0.520728
0.513212
0.500066
0.496651
0.501803
0.500369
0.491383
0.488711
0.487399
0.486680
0.486245
0.486886
0.491071
0.490409
0.485295
0.612752
0.603071
0.584386
0.565280
0.546762
0.527040
0.506767
0.492532
0.484027
0.477161
0.470700
0.467884
0.468147
0.467265
0.464757
0.464086
0.464490
0.464109
0.462812
0.462449
0.463060
0.462336
0.460483
0.567554
0.558584
0.541429
0.523723
0.506812
0.488422
0.469140
0.455776
0.447180
0.441049
0.436195
0.434005
0.434031
0.433670
0.432739
0.433561
0.436384
0.436283
0.433142
0.431858
0.431970
0.431136
0.429376
0.525698
0.516440
0.492044
0.475903
0.465423
0.448464
0.425289
0.412033
0.403941
0.398541
0.394519
0.392974
0.394611
0.394738
0.393691
0.396498
0.406888
0.407017
0.396792
0.394124
0.394583
0.393602
0.390811
0.469121
0.460365
0.437124
0.422037
0.412762
0.397292
0.375773
0.363936
0.356895
0.352300
0.348890
0.347717
0.349535
0.349889
0.349140
0.352156
0.362730
0.363009
0.352873
0.350238
0.350705
0.349761
0.347000
0.401180
0.393780
0.379819
0.365190
0.351552
0.337504
0.323473
0.314287
0.308492
0.304703
0.302030
0.300988
0.301348
0.301679
0.302002
0.303638
0.307105
0.307446
0.304557
0.303249
0.303067
0.302301
0.300929
0.354444
0.347688
0.335221
0.321046
0.306866
0.293906
0.282550
0.274856
0.269797
0.266605
0.264518
0.263635
0.263702
0.264017
0.264506
0.265567
0.267239
0.267612
0.266587
0.265878
0.265415
0.264765
0.264033
0.327634
0.321159
0.309413
0.295554
0.281382
0.269027
0.258867
0.251876
0.247236
0.244378
0.242607
0.241824
0.241763
0.242070
0.242630
0.243470
0.244440
0.244823
0.244525
0.244061
0.243535
0.242938
0.242440
0.501134
0.492531
0.476754
0.457768
0.437892
0.420573
0.406439
0.396517
0.389761
0.385548
0.382808
0.381086
0.379809
0.378469
0.377046
0.376100
0.375619
0.375081
0.374340
0.373825
0.373528
0.372942
0.372213
0.515880
0.507084
0.490969
0.471689
0.451561
0.433970
0.419522
0.409299
0.402301
0.397956
0.395228
0.393677
0.392656
0.391345
0.389738
0.388717
0.388368
0.387726
0.386668
0.386132
0.386106
0.385440
0.384304
0.542630
0.533564
0.516766
0.497027
0.476434
0.458341
0.443293
0.432503
0.425029
0.420391
0.417601
0.416240
0.415819
0.414532
0.412415
0.411372
0.411749
0.410904
0.408769
0.408119
0.408978
0.408142
0.405789
0.573665
0.564538
0.547587
0.527563
0.506511
0.487794
0.472004
0.460482
0.452368
0.447237
0.444101
0.442541
0.442027
0.440687
0.438519
0.437435
0.437728
0.436561
0.433874
0.432707
0.433153
0.432049
0.429561
0.605780
0.596775
0.580169
0.560030
0.538541
0.519116
0.502451
0.490103
0.481243
0.475456
0.471668
0.469532
0.468246
0.466788
0.465067
0.464033
0.463625
0.462021
0.459102
0.456898
0.455554
0.454067
0.452534
0.635554
0.626580
0.609974
0.589592
0.567591
0.547391
0.529805
0.516623
0.507067
0.500613
0.496150
0.493467
0.491808
0.490267
0.488771
0.488186
0.488243
0.486183
0.481875
0.478293
0.475705
0.473770
0.472447
0.662228
0.653129
0.636278
0.615477
0.592984
0.571962
0.553298
0.539312
0.529243
0.522176
0.516947
0.513849
0.512124
0.510531
0.509092
0.509211
0.510973
0.508504
0.501635
0.496525
0.492899
0.490549
0.489210
0.683417
0.674062
0.656727
0.635339
0.612168
0.590350
0.570821
0.556093
0.545438
0.537842
0.532105
0.528628
0.526632
0.524850
0.523226
0.523108
0.524579
0.521864
0.514830
0.509604
0.505881
0.503427
0.501999
0.700352
0.690560
0.672413
0.650292
0.626340
0.603786
0.583545
0.568195
0.556994
0.548942
0.542765
0.538829
0.536275
0.534145
0.532100
0.530824
0.529984
0.527239
0.522552
0.518732
0.515917
0.513705
0.512145
0.713197
0.702720
0.683353
0.660450
0.636153
0.613012
0.591931
0.576186
0.565075
0.556671
0.549634
0.545154
0.542292
0.539852
0.537271
0.535157
0.533260
0.530684
0.527504
0.525198
0.523660
0.521827
0.519976
0.722369
0.711066
0.690102
0.666536
0.642445
0.618925
0.596840
0.580968
0.570949
0.562302
0.553599
0.548482
0.545734
0.543091
0.539768
0.537181
0.534908
0.532635
0.530545
0.529591
0.529575
0.528141
0.525751
0.722655
0.711291
0.690226
0.666629
0.642537
0.618915
0.596619
0.580567
0.570443
0.561723
0.552971
0.547877
0.545210
0.542595
0.539215
0.536565
0.534291
0.532298
0.530756
0.530360
0.530816
0.529659
0.527365
0.714234
0.703518
0.683731
0.660756
0.636557
0.613113
0.591292
0.574963
0.563573
0.554940
0.547700
0.543307
0.540806
0.538417
0.535446
0.532944
0.530780
0.529014
0.527711
0.527234
0.527258
0.526261
0.524632
0.702297
0.691971
0.672811
0.650640
0.627168
0.604154
0.582431
0.566015
0.554523
0.546078
0.539367
0.535620
0.533938
0.531816
0.528603
0.526104
0.524088
0.522580
0.521529
0.521142
0.521209
0.520355
0.518914
0.686364
0.675979
0.656125
0.634689
0.612906
0.590566
0.568449
0.552289
0.542046
0.533926
0.526721
0.523608
0.524126
0.522291
0.517426
0.514666
0.512775
0.511583
0.510899
0.510946
0.511742
0.511046
0.509209
0.659781
0.649804
0.630695
0.610159
0.589354
0.567957
0.546695
0.531247
0.521559
0.513932
0.507202
0.504489
0.505380
0.503925
0.499492
0.497222
0.495853
0.495037
0.494548
0.494710
0.495594
0.495006
0.493264
0.619980
0.610917
0.594088
0.574680
0.554254
0.534071
0.514912
0.500598
0.490720
0.483765
0.478623
0.476179
0.475740
0.474761
0.472806
0.471783
0.471460
0.471041
0.470396
0.470228
0.470482
0.469925
0.468788
0.574363
0.565846
0.550077
0.531824
0.512777
0.493978
0.476157
0.463100
0.454041
0.447877
0.443563
0.441569
0.441287
0.440765
0.439716
0.439660
0.440548
0.440461
0.439283
0.438815
0.438962
0.438396
0.437272
0.521977
0.513683
0.497937
0.480992
0.464451
0.447155
0.429750
0.417729
0.409757
0.404440
0.400783
0.399376
0.399837
0.399722
0.398950
0.399758
0.402714
0.402878
0.400166
0.399349
0.399905
0.399306
0.397601
0.464612
0.456748
0.441829
0.425914
0.410635
0.394844
0.379071
0.368493
0.361655
0.357178
0.354119
0.353081
0.353774
0.353906
0.353436
0.354509
0.357674
0.357994
0.355380
0.354590
0.355132
0.354551
0.352886
0.405517
0.398315
0.385122
0.369900
0.354487
0.340093
0.327257
0.318423
0.312626
0.308916
0.306493
0.305585
0.305846
0.306079
0.306174
0.307035
0.308647
0.309039
0.308128
0.307679
0.307674
0.307148
0.306236
0.359538
0.352744
0.340363
0.325733
0.310680
0.297357
0.286206
0.278518
0.273428
0.270295
0.268369
0.267596
0.267656
0.267942
0.268328
0.269084
0.270106
0.270521
0.270249
0.269960
0.269705
0.269205
0.268633
0.332969
0.326365
0.314371
0.300085
0.285355
0.272627
0.262311
0.255218
0.250539
0.247730
0.246077
0.245394
0.245383
0.245694
0.246199
0.246911
0.247697
0.248114
0.248083
0.247846
0.247480
0.246987
0.246555
0.509658
0.500767
0.484454
0.464915
0.444512
0.426739
0.412212
0.401940
0.394842
0.390306
0.387297
0.385432
0.384158
0.382803
0.381300
0.380303
0.379714
0.379110
0.378348
0.377748
0.377356
0.376549
0.375566
0.525152
0.515944
0.499057
0.479067
0.458337
0.440275
0.425451
0.414906
0.407597
0.402957
0.400004
0.398410
0.397537
0.396178
0.394268
0.392985
0.392294
0.391591
0.390755
0.390358
0.390464
0.389617
0.388116
0.553296
0.543625
0.525526
0.504845
0.483543
0.464955
0.449556
0.438488
0.430755
0.425867
0.422920
0.421683
0.421535
0.420131
0.417405
0.415648
0.414906
0.413997
0.412859
0.412793
0.414153
0.413209
0.410348
0.584729
0.575010
0.556779
0.535842
0.514109
0.494914
0.478789
0.467027
0.458705
0.453347
0.450044
0.448593
0.448311
0.446765
0.443842
0.441860
0.440861
0.439610
0.438049
0.437593
0.438629
0.437478
0.434524
0.616154
0.606785
0.589501
0.568753
0.546777
0.526939
0.509937
0.497387
0.488397
0.482384
0.478315
0.476094
0.474907
0.473126
0.470552
0.468613
0.467228
0.465500
0.463291
0.461675
0.460772
0.459297
0.457506
0.645591
0.636448
0.619524
0.598830
0.576593
0.556050
0.538081
0.524765
0.515251
0.508577
0.503658
0.500768
0.499181
0.497153
0.494426
0.492455
0.490965
0.488727
0.485555
0.482817
0.480702
0.478877
0.477485
0.672245
0.663099
0.646167
0.625312
0.603068
0.581752
0.562389
0.548341
0.538751
0.531480
0.525404
0.522127
0.521006
0.518757
0.515059
0.512856
0.511597
0.508887
0.504445
0.500763
0.497827
0.495702
0.494402
0.693616
0.684259
0.666919
0.645529
0.622638
0.600515
0.580252
0.565436
0.555234
0.547434
0.540874
0.537231
0.535832
0.533385
0.529504
0.527067
0.525528
0.522542
0.517856
0.513973
0.510875
0.508642
0.507292
0.710689
0.700912
0.682768
0.660552
0.636506
0.613591
0.592830
0.577232
0.565951
0.557680
0.551151
0.547052
0.544517
0.541887
0.538672
0.536069
0.533776
0.530753
0.526884
0.523575
0.520990
0.518866
0.517346
0.723376
0.712965
0.693715
0.670771
0.646442
0.622873
0.601056
0.584802
0.573228
0.564596
0.557554
0.553065
0.550098
0.547337
0.544199
0.541437
0.538920
0.536039
0.532787
0.530307
0.528723
0.526827
0.524868
0.731936
0.720825
0.700327
0.677001
0.653302
0.629306
0.605934
0.589118
0.578069
0.569178
0.560971
0.556051
0.553011
0.550196
0.546904
0.544112
0.541730
0.539126
0.536432
0.534978
0.535255
0.533641
0.530509
0.731987
0.720843
0.700288
0.676916
0.653155
0.629034
0.605469
0.588446
0.577228
0.568261
0.560086
0.555281
0.552417
0.549702
0.546420
0.543669
0.541404
0.539089
0.536846
0.535867
0.536563
0.535203
0.532160
0.723437
0.712910
0.693440
0.670365
0.645865
0.621929
0.599507
0.582605
0.570493
0.561647
0.554768
0.550722
0.548466
0.545991
0.542672
0.539887
0.537577
0.535532
0.533739
0.532758
0.532528
0.531388
0.529647
0.710218
0.700216
0.681639
0.659243
0.634978
0.611502
0.589749
0.573026
0.560802
0.552225
0.546150
0.543081
0.542209
0.540022
0.535937
0.532862
0.530536
0.528793
0.527475
0.526810
0.526607
0.525691
0.524353
0.691321
0.681620
0.663424
0.641822
0.618559
0.595804
0.574463
0.558146
0.546519
0.538401
0.532921
0.531271
0.533682
0.531819
0.525120
0.521278
0.518867
0.517447
0.516639
0.516531
0.516911
0.516224
0.514797
0.663900
0.654616
0.637180
0.616481
0.594179
0.572409
0.552027
0.536504
0.525507
0.517926
0.512940
0.511709
0.514527
0.513042
0.506732
0.503327
0.501380
0.500387
0.499947
0.500146
0.500762
0.500248
0.498922
0.625293
0.616597
0.600423
0.580763
0.559373
0.538860
0.520102
0.505777
0.495422
0.488473
0.484018
0.482321
0.482810
0.481755
0.478739
0.476895
0.475969
0.475476
0.475220
0.475434
0.475887
0.475483
0.474495
0.579084
0.570857
0.555573
0.537004
0.516925
0.497851
0.480602
0.467691
0.458449
0.452308
0.448379
0.446882
0.447211
0.446561
0.444584
0.443574
0.443450
0.443365
0.443180
0.443513
0.444163
0.443845
0.442823
0.524597
0.516721
0.501952
0.484549
0.466236
0.448722
0.432790
0.421313
0.413370
0.408155
0.404904
0.404103
0.405375
0.405082
0.402984
0.402256
0.402989
0.403195
0.402760
0.403311
0.404788
0.404530
0.402799
0.466465
0.458973
0.444964
0.428597
0.411596
0.395610
0.381303
0.371280
0.364524
0.360175
0.357501
0.357025
0.358493
0.358463
0.356739
0.356356
0.357352
0.357733
0.357393
0.357968
0.359420
0.359172
0.357485
0.408199
0.401124
0.388150
0.372626
0.356411
0.341811
0.329432
0.320776
0.315005
0.311387
0.309194
0.308568
0.309179
0.309325
0.308827
0.308990
0.309747
0.310204
0.310290
0.310646
0.311168
0.310878
0.310025
0.362464
0.355659
0.343234
0.328344
0.312851
0.299303
0.288189
0.280508
0.275428
0.272367
0.270580
0.269952
0.270148
0.270402
0.270561
0.271029
0.271727
0.272189
0.272355
0.272487
0.272549
0.272198
0.271654
0.335943
0.329266
0.317120
0.302570
0.287509
0.274546
0.264126
0.256987
0.252312
0.249567
0.248018
0.247435
0.247496
0.247799
0.248211
0.248794
0.249453
0.249905
0.250084
0.250084
0.249917
0.249527
0.249121
0.516859
0.507657
0.490561
0.470484
0.449588
0.431404
0.416491
0.405866
0.398419
0.393556
0.390278
0.388326
0.387148
0.385753
0.384026
0.382887
0.382168
0.381472
0.380672
0.380087
0.379942
0.378927
0.377379
0.533480
0.523778
0.505605
0.484860
0.463537
0.445042
0.429845
0.418980
0.411365
0.406438
0.403284
0.401780
0.401287
0.399862
0.397381
0.395708
0.394737
0.393952
0.393274
0.393250
0.394302
0.393291
0.390672
0.567886
0.557251
0.533150
0.511210
0.489005
0.469949
0.454194
0.442864
0.434916
0.429809
0.426759
0.425920
0.426584
0.425059
0.421188
0.418571
0.417144
0.416174
0.415782
0.416918
0.422844
0.421816
0.414510
0.599625
0.588948
0.564664
0.542485
0.519881
0.500239
0.483776
0.471807
0.463349
0.457806
0.454380
0.453305
0.453805
0.452067
0.447877
0.444903
0.443106
0.441778
0.441035
0.441859
0.447529
0.446344
0.438974
0.625180
0.615342
0.596824
0.575406
0.553064
0.532862
0.515447
0.502754
0.493834
0.487633
0.483177
0.481017
0.480324
0.478254
0.474491
0.471668
0.469573
0.467706
0.465927
0.464954
0.465198
0.463708
0.460912
0.653743
0.644354
0.626806
0.605822
0.583764
0.562936
0.544268
0.530915
0.521937
0.515091
0.509334
0.506366
0.505549
0.503107
0.498602
0.495428
0.492928
0.490487
0.487835
0.485604
0.484054
0.482264
0.480505
0.680031
0.670765
0.653730
0.633123
0.613321
0.591792
0.569800
0.555823
0.549257
0.541851
0.532552
0.529357
0.531197
0.528402
0.520256
0.515865
0.512753
0.509759
0.506331
0.503302
0.500784
0.498757
0.497390
0.701498
0.692051
0.674661
0.653575
0.633195
0.610864
0.587918
0.573156
0.566001
0.558074
0.548273
0.544698
0.546216
0.543219
0.534925
0.530317
0.526944
0.523657
0.519926
0.516629
0.513901
0.511765
0.510373
0.718825
0.708913
0.690549
0.668292
0.644806
0.621622
0.599867
0.584150
0.573514
0.565085
0.557591
0.553325
0.551420
0.548361
0.543500
0.539804
0.536621
0.533338
0.529728
0.526662
0.524436
0.522329
0.520536
0.732117
0.721472
0.701831
0.678917
0.655392
0.631505
0.608285
0.591584
0.580441
0.571618
0.563682
0.558925
0.556004
0.552938
0.549059
0.545785
0.542942
0.539811
0.536361
0.533939
0.533223
0.531248
0.528280
0.741524
0.730053
0.709031
0.686191
0.664599
0.640286
0.614121
0.596412
0.586660
0.577524
0.567295
0.561825
0.558565
0.555535
0.551959
0.549028
0.546855
0.544034
0.540848
0.539847
0.543672
0.541912
0.534972
0.741388
0.729911
0.708864
0.685976
0.664274
0.639820
0.613466
0.595505
0.585506
0.576294
0.566191
0.560949
0.558007
0.555138
0.551562
0.548709
0.546706
0.544178
0.541394
0.540829
0.545052
0.543529
0.536661
0.731453
0.720780
0.701046
0.677967
0.653985
0.629675
0.605993
0.588514
0.576454
0.567433
0.560173
0.556336
0.554832
0.552247
0.547952
0.544725
0.542289
0.540004
0.537802
0.536744
0.537322
0.536050
0.533232
0.716765
0.706813
0.688291
0.665723
0.641205
0.617369
0.595186
0.578137
0.565643
0.556996
0.551287
0.549278
0.550937
0.548671
0.541912
0.537680
0.534854
0.532853
0.531329
0.530647
0.530733
0.529747
0.527992
0.696126
0.686669
0.669003
0.647225
0.623244
0.600160
0.578934
0.562416
0.550222
0.542220
0.538229
0.539525
0.550814
0.548907
0.533280
0.526546
0.522959
0.521205
0.520335
0.520394
0.521021
0.520331
0.518696
0.667919
0.658911
0.642058
0.621203
0.598151
0.576089
0.555926
0.540258
0.528719
0.521290
0.517848
0.519610
0.531397
0.529874
0.514550
0.508202
0.505036
0.503751
0.503380
0.503884
0.504851
0.504388
0.502873
0.629272
0.620747
0.604846
0.585032
0.563140
0.542377
0.523671
0.509245
0.498643
0.491743
0.487921
0.487494
0.490802
0.489680
0.483704
0.480460
0.478809
0.478181
0.478203
0.478857
0.479892
0.479592
0.478309
0.582381
0.574302
0.559248
0.540536
0.519978
0.500709
0.483601
0.470692
0.461355
0.455261
0.451725
0.451060
0.453010
0.452259
0.448414
0.446247
0.445353
0.445220
0.445629
0.446694
0.448423
0.448281
0.446645
0.526537
0.518857
0.504593
0.487027
0.468001
0.450350
0.434937
0.423659
0.415785
0.410691
0.407885
0.408198
0.411484
0.411060
0.406580
0.404199
0.403624
0.403828
0.404692
0.406652
0.411567
0.411558
0.407104
0.467762
0.460446
0.446909
0.430385
0.412707
0.396613
0.382839
0.373051
0.366415
0.362209
0.359949
0.360528
0.363963
0.363816
0.359780
0.357823
0.357566
0.357972
0.358937
0.360907
0.365787
0.365791
0.361389
0.409695
0.402688
0.389815
0.374166
0.357610
0.342894
0.330667
0.322104
0.316406
0.312876
0.310882
0.310722
0.312199
0.312275
0.310720
0.310140
0.310358
0.310856
0.311556
0.312612
0.314149
0.314038
0.312633
0.363964
0.357155
0.344709
0.329685
0.313966
0.300290
0.289173
0.281506
0.276464
0.273461
0.271775
0.271324
0.271814
0.272035
0.271815
0.271993
0.272467
0.272965
0.273439
0.273927
0.274440
0.274202
0.273486
0.337437
0.330721
0.318489
0.303791
0.288542
0.275444
0.264960
0.257803
0.253147
0.250446
0.248964
0.248465
0.248628
0.248919
0.249196
0.249659
0.250230
0.250711
0.251045
0.251239
0.251272
0.250960
0.250530
0.521395
0.512125
0.494888
0.474620
0.453471
0.434987
0.419739
0.408779
0.400999
0.395764
0.392084
0.389807
0.388408
0.386903
0.385129
0.383949
0.383151
0.382348
0.381411
0.380648
0.380311
0.379131
0.377487
0.538091
0.528315
0.509982
0.489039
0.467462
0.448677
0.433174
0.422021
0.414135
0.408844
0.405242
0.403372
0.402629
0.401068
0.398511
0.396766
0.395685
0.394790
0.394001
0.393826
0.394705
0.393542
0.390832
0.572736
0.562003
0.537634
0.515466
0.492995
0.473666
0.457655
0.446124
0.438043
0.432595
0.429000
0.427731
0.428092
0.426391
0.422396
0.419649
0.418038
0.416955
0.416514
0.417544
0.423341
0.422185
0.414788
0.604657
0.593861
0.569267
0.546821
0.523929
0.504028
0.487345
0.475230
0.466693
0.460853
0.456889
0.455371
0.455539
0.453594
0.449236
0.446081
0.444056
0.442613
0.441849
0.442601
0.448171
0.446886
0.439439
0.630378
0.620386
0.601565
0.579835
0.557182
0.536715
0.519100
0.506286
0.497273
0.490816
0.485927
0.483360
0.482341
0.480031
0.476054
0.473007
0.470670
0.468677
0.466881
0.465872
0.466047
0.464479
0.461628
0.659316
0.649706
0.631755
0.610371
0.587958
0.566862
0.548029
0.534610
0.525591
0.518533
0.512376
0.509008
0.507850
0.505131
0.500357
0.496883
0.494064
0.491492
0.488895
0.486700
0.485135
0.483298
0.481498
0.686024
0.676469
0.658893
0.637796
0.617593
0.595797
0.573677
0.559701
0.553176
0.545595
0.535884
0.532271
0.533746
0.530645
0.522173
0.517389
0.513829
0.510704
0.507455
0.504548
0.502067
0.500023
0.498631
0.707513
0.697788
0.679868
0.658288
0.637498
0.614905
0.591844
0.577097
0.569991
0.561918
0.551738
0.547771
0.548938
0.545646
0.537029
0.532028
0.528203
0.524785
0.521218
0.518021
0.515307
0.513160
0.511754
0.724419
0.714316
0.695595
0.672941
0.649084
0.625640
0.603757
0.588013
0.577368
0.568801
0.561018
0.556442
0.554252
0.550941
0.545816
0.541824
0.538328
0.534893
0.531276
0.528167
0.525856
0.523697
0.521900
0.737201
0.726469
0.706649
0.683451
0.659590
0.635451
0.612101
0.595334
0.584126
0.575166
0.567012
0.562021
0.558879
0.555613
0.551532
0.548043
0.544972
0.541665
0.538061
0.535434
0.534499
0.532426
0.529473
0.746119
0.734659
0.713624
0.690597
0.668685
0.644130
0.617850
0.600047
0.590179
0.580903
0.570507
0.564862
0.561423
0.558239
0.554514
0.551415
0.549056
0.546035
0.542594
0.541259
0.544745
0.542848
0.535947
0.745801
0.734373
0.713370
0.690337
0.668331
0.643636
0.617140
0.599037
0.588869
0.579509
0.569271
0.563902
0.560826
0.557840
0.554134
0.551130
0.548952
0.546224
0.543161
0.542234
0.546092
0.544424
0.537594
0.735902
0.725260
0.705536
0.682315
0.658055
0.633486
0.609597
0.591907
0.579628
0.570444
0.563086
0.559184
0.557624
0.554943
0.550502
0.547117
0.544512
0.542037
0.539592
0.538239
0.538527
0.537122
0.534312
0.721060
0.711135
0.692617
0.669911
0.645120
0.621017
0.598598
0.581286
0.568519
0.559713
0.553977
0.551992
0.553681
0.551343
0.544406
0.539987
0.536982
0.534808
0.533091
0.532195
0.532067
0.530975
0.529216
0.699996
0.690585
0.672958
0.651058
0.626786
0.603442
0.582006
0.565203
0.552674
0.544533
0.540630
0.542054
0.553484
0.551526
0.535659
0.528695
0.524909
0.522997
0.521981
0.521886
0.522340
0.521574
0.519956
0.671293
0.662344
0.645547
0.624592
0.601272
0.578978
0.558623
0.542683
0.530819
0.523273
0.519937
0.521840
0.533774
0.532212
0.516650
0.510067
0.506697
0.505284
0.504824
0.505245
0.506101
0.505597
0.504098
0.632126
0.623650
0.607795
0.587911
0.565822
0.544859
0.525969
0.511320
0.500489
0.493477
0.489674
0.489311
0.492674
0.491501
0.485353
0.481906
0.480063
0.479342
0.479365
0.480045
0.481092
0.480778
0.479474
0.584562
0.576538
0.561550
0.542795
0.522075
0.502649
0.485416
0.472354
0.462867
0.456677
0.453105
0.452431
0.454360
0.453543
0.449564
0.447203
0.446100
0.445917
0.446451
0.447674
0.449544
0.449426
0.447734
0.527945
0.520342
0.506198
0.488608
0.469421
0.451658
0.436213
0.424867
0.416919
0.411755
0.408879
0.409131
0.412335
0.411838
0.407249
0.404663
0.403815
0.404011
0.405162
0.407422
0.412624
0.412676
0.408109
0.468634
0.461397
0.447973
0.431430
0.413606
0.397433
0.383660
0.373841
0.367163
0.362918
0.360596
0.361108
0.364450
0.364245
0.360126
0.357991
0.357482
0.357907
0.359173
0.361450
0.366618
0.366699
0.362191
0.410351
0.403378
0.390547
0.374867
0.358213
0.343423
0.331162
0.322564
0.316833
0.313277
0.311250
0.311053
0.312479
0.312515
0.310904
0.310217
0.310307
0.310819
0.311690
0.312938
0.314645
0.314586
0.313138
0.364497
0.357691
0.345236
0.330164
0.314363
0.300615
0.289450
0.281746
0.276679
0.273659
0.271959
0.271492
0.271959
0.272158
0.271905
0.272030
0.272446
0.272956
0.273519
0.274108
0.274710
0.274504
0.273774
0.337912
0.331182
0.318916
0.304157
0.288830
0.275662
0.265127
0.257934
0.253257
0.250543
0.249055
0.248549
0.248701
0.248978
0.249237
0.249673
0.250220
0.250712
0.251097
0.251349
0.251432
0.251141
0.250710
0.523957
0.514854
0.498049
0.477923
0.456741
0.438072
0.422555
0.411326
0.403306
0.397659
0.393348
0.390466
0.388486
0.386784
0.385129
0.383996
0.383141
0.382238
0.381131
0.380056
0.379127
0.377859
0.376595
0.539808
0.530352
0.512840
0.492228
0.470712
0.451791
0.436078
0.424760
0.416805
0.411079
0.406594
0.403821
0.402136
0.400345
0.398183
0.396651
0.395562
0.394552
0.393489
0.392707
0.392352
0.391082
0.389309
0.569294
0.559218
0.539801
0.518326
0.496166
0.476772
0.460681
0.449207
0.441556
0.435648
0.430552
0.427845
0.426595
0.424617
0.421547
0.419319
0.417793
0.416563
0.415560
0.415296
0.416414
0.415115
0.411927
0.601396
0.591183
0.571478
0.549621
0.526968
0.506990
0.490283
0.478287
0.470231
0.463963
0.458522
0.455557
0.454092
0.451864
0.448459
0.445849
0.443929
0.442336
0.441004
0.440468
0.441368
0.439934
0.436686
0.632959
0.623049
0.604613
0.582842
0.559876
0.539239
0.521677
0.508875
0.499812
0.493025
0.487424
0.483876
0.481632
0.479093
0.475822
0.473138
0.470877
0.468787
0.466713
0.465102
0.464080
0.462400
0.460443
0.663717
0.653802
0.635387
0.613360
0.589969
0.568608
0.550171
0.536750
0.527264
0.519951
0.513647
0.509453
0.506758
0.503863
0.500255
0.497261
0.494583
0.491971
0.489227
0.486763
0.484703
0.482775
0.481269
0.692194
0.681989
0.662879
0.640324
0.616735
0.594585
0.574875
0.560956
0.551689
0.543886
0.536338
0.531670
0.529371
0.526142
0.521325
0.517708
0.514546
0.511457
0.508141
0.505101
0.502433
0.500305
0.498940
0.713639
0.703251
0.683776
0.660685
0.636426
0.613471
0.592894
0.578239
0.568385
0.560123
0.552203
0.547260
0.544739
0.541339
0.536346
0.532500
0.529064
0.525679
0.522057
0.518738
0.515838
0.513599
0.512221
0.728762
0.718332
0.698933
0.675419
0.650160
0.626435
0.605312
0.589698
0.578478
0.569780
0.562270
0.557177
0.553738
0.550325
0.546259
0.542654
0.539214
0.535737
0.532041
0.528706
0.525900
0.523640
0.522136
0.739445
0.728790
0.709002
0.685182
0.659765
0.635420
0.613247
0.596838
0.585101
0.576053
0.568312
0.563105
0.559443
0.556076
0.552313
0.548859
0.545567
0.542144
0.538476
0.535358
0.533058
0.530867
0.529008
0.746058
0.735074
0.714738
0.690894
0.666152
0.641417
0.617787
0.600738
0.589411
0.580096
0.571325
0.565888
0.562240
0.558963
0.555288
0.551984
0.549018
0.545788
0.542270
0.539703
0.538811
0.536770
0.533842
0.745496
0.734600
0.714398
0.690653
0.665910
0.641041
0.617137
0.599731
0.588075
0.578651
0.570025
0.564867
0.561555
0.558479
0.554869
0.551663
0.548872
0.545915
0.542754
0.540569
0.540022
0.538199
0.535351
0.737254
0.726889
0.707574
0.684103
0.658699
0.633964
0.610963
0.593442
0.580635
0.571299
0.564182
0.560000
0.557634
0.554878
0.551080
0.547799
0.544962
0.542326
0.539748
0.537803
0.536594
0.535045
0.533395
0.723625
0.713762
0.695293
0.672490
0.647300
0.622998
0.600591
0.583071
0.569934
0.560884
0.554859
0.551976
0.551333
0.548941
0.544209
0.540523
0.537626
0.535348
0.533415
0.532058
0.531121
0.529885
0.528608
0.703324
0.693827
0.675872
0.653884
0.629475
0.605915
0.584142
0.566944
0.554013
0.545495
0.540684
0.539658
0.542991
0.540989
0.533128
0.528481
0.525400
0.523484
0.522209
0.521586
0.521295
0.520381
0.519152
0.674420
0.665362
0.648212
0.627196
0.603829
0.581325
0.560569
0.544210
0.531960
0.524031
0.519757
0.519184
0.522943
0.521338
0.513870
0.509641
0.507010
0.505600
0.504888
0.504813
0.504985
0.504336
0.503191
0.634302
0.625794
0.609853
0.589976
0.567885
0.546754
0.527519
0.512531
0.501409
0.494129
0.489846
0.488427
0.489202
0.487986
0.484326
0.481791
0.480199
0.479424
0.479255
0.479605
0.480137
0.479708
0.478664
0.586008
0.577995
0.563019
0.544315
0.523643
0.504090
0.486558
0.473237
0.463539
0.457110
0.453087
0.451558
0.451834
0.450967
0.448517
0.446835
0.445916
0.445695
0.446094
0.447076
0.448328
0.448114
0.446841
0.528743
0.521180
0.507129
0.489659
0.470650
0.452798
0.437019
0.425453
0.417373
0.411942
0.408408
0.407356
0.408272
0.407717
0.405273
0.403781
0.403249
0.403457
0.404443
0.406250
0.409121
0.409088
0.406669
0.469004
0.461803
0.448480
0.432061
0.414428
0.398187
0.384124
0.374127
0.367355
0.362861
0.359913
0.359164
0.360251
0.359988
0.358001
0.356945
0.356760
0.357202
0.358320
0.360169
0.363034
0.363033
0.360671
0.410441
0.403496
0.390722
0.375104
0.358518
0.343682
0.331275
0.322557
0.316729
0.313020
0.310686
0.309909
0.310323
0.310320
0.309636
0.309413
0.309637
0.310144
0.310946
0.312042
0.313270
0.313150
0.312062
0.364426
0.357635
0.345211
0.330164
0.314382
0.300604
0.289361
0.281577
0.276428
0.273313
0.271464
0.270772
0.270875
0.271048
0.271099
0.271376
0.271836
0.272335
0.272851
0.273351
0.273763
0.273513
0.272885
0.337764
0.331042
0.318790
0.304041
0.288715
0.275524
0.264941
0.257691
0.252947
0.250162
0.248585
0.247973
0.247991
0.248249
0.248598
0.249085
0.249649
0.250134
0.250488
0.250685
0.250691
0.250365
0.249942
0.526225
0.517243
0.500560
0.480573
0.459407
0.440632
0.424950
0.413607
0.405579
0.399580
0.394560
0.391079
0.388622
0.386691
0.384984
0.383784
0.382837
0.381878
0.380742
0.379590
0.378544
0.377288
0.376144
0.541980
0.532687
0.515207
0.494810
0.473370
0.454396
0.438620
0.427421
0.419910
0.413818
0.408123
0.404417
0.402015
0.399953
0.397850
0.396326
0.395168
0.394090
0.392948
0.391967
0.391367
0.390095
0.388519
0.572765
0.562683
0.542243
0.520846
0.498759
0.479382
0.463442
0.452614
0.446742
0.440456
0.432765
0.428462
0.426075
0.423767
0.420957
0.418882
0.417339
0.416028
0.414871
0.414257
0.415135
0.413807
0.410722
0.605239
0.594905
0.573971
0.552035
0.529363
0.509386
0.492878
0.481610
0.475418
0.468809
0.460757
0.456164
0.453542
0.451000
0.447910
0.445512
0.443617
0.441945
0.440434
0.439523
0.440178
0.438695
0.435518
0.636397
0.626289
0.607216
0.585147
0.561930
0.541180
0.523718
0.511284
0.502918
0.495869
0.488994
0.484387
0.481294
0.478538
0.475563
0.473099
0.470914
0.468775
0.466547
0.464654
0.463344
0.461607
0.459783
0.668890
0.658344
0.638635
0.615684
0.591606
0.570005
0.551732
0.538635
0.529562
0.522055
0.514894
0.509806
0.506237
0.503207
0.500125
0.497505
0.495031
0.492422
0.489536
0.486880
0.484640
0.482639
0.481154
0.700078
0.688691
0.666900
0.642641
0.617636
0.595150
0.576019
0.562601
0.553696
0.545743
0.537444
0.531671
0.527855
0.524542
0.521011
0.518106
0.515369
0.512338
0.508829
0.505612
0.502806
0.500585
0.499174
0.721406
0.709824
0.687656
0.662821
0.637091
0.613792
0.593833
0.579699
0.570205
0.561828
0.553238
0.547260
0.543283
0.539830
0.536132
0.533005
0.529998
0.526675
0.522865
0.519366
0.516313
0.513969
0.512540
0.733438
0.722362
0.701709
0.677134
0.650964
0.626978
0.606192
0.590964
0.580101
0.571325
0.563273
0.557544
0.553451
0.550001
0.546457
0.543213
0.539956
0.536491
0.532678
0.529148
0.526081
0.523713
0.522258
0.741619
0.730805
0.710674
0.686270
0.659986
0.635494
0.613937
0.598021
0.586673
0.577573
0.569360
0.563684
0.559663
0.556243
0.552656
0.549298
0.545959
0.542487
0.538753
0.535363
0.532502
0.530200
0.528674
0.746281
0.735508
0.715451
0.691174
0.665093
0.640307
0.618077
0.601924
0.591374
0.582028
0.572524
0.566611
0.562686
0.559319
0.555624
0.552204
0.548938
0.545594
0.542060
0.538997
0.536707
0.534550
0.532752
0.745373
0.734768
0.714989
0.690956
0.664982
0.640081
0.617513
0.600917
0.589968
0.580496
0.571173
0.565591
0.562043
0.558871
0.555194
0.551817
0.548680
0.545584
0.542396
0.539703
0.537742
0.535797
0.534089
0.738190
0.727953
0.708802
0.685252
0.659373
0.634555
0.611929
0.594598
0.581935
0.572496
0.565050
0.560590
0.558026
0.555210
0.551419
0.548053
0.545014
0.542249
0.539572
0.537308
0.535465
0.533793
0.532521
0.725794
0.715849
0.697137
0.674286
0.649011
0.624568
0.601951
0.584189
0.570904
0.561699
0.555463
0.552344
0.551419
0.548995
0.544446
0.540798
0.537801
0.535394
0.533290
0.531623
0.530238
0.528874
0.527776
0.707116
0.697265
0.678261
0.656097
0.631767
0.608030
0.585731
0.568029
0.554771
0.546044
0.541036
0.539674
0.542729
0.540706
0.533068
0.528634
0.525531
0.523486
0.521979
0.520976
0.520197
0.519144
0.518104
0.678065
0.668647
0.650447
0.629289
0.606069
0.583398
0.562063
0.545168
0.532571
0.524418
0.519933
0.519004
0.522438
0.520808
0.513607
0.509616
0.506982
0.505447
0.504505
0.504078
0.503822
0.503034
0.502023
0.636193
0.627561
0.611332
0.591514
0.569621
0.548371
0.528671
0.513288
0.501929
0.494443
0.489903
0.488156
0.488482
0.487229
0.483919
0.481542
0.479942
0.479063
0.478740
0.478920
0.479319
0.478763
0.477618
0.586934
0.578909
0.563924
0.545404
0.525065
0.505446
0.487467
0.473892
0.464122
0.457480
0.453005
0.450932
0.450526
0.449599
0.447670
0.446264
0.445404
0.445134
0.445490
0.446569
0.448176
0.447853
0.446074
0.529077
0.521561
0.507654
0.490558
0.472281
0.454417
0.437931
0.426154
0.418218
0.412538
0.408189
0.406147
0.405762
0.405122
0.403752
0.402848
0.402514
0.402753
0.403855
0.406165
0.410281
0.410164
0.406465
0.468976
0.461834
0.448677
0.432630
0.415728
0.399501
0.384789
0.374640
0.368054
0.363326
0.359564
0.357836
0.357621
0.357272
0.356362
0.355891
0.355912
0.356397
0.357640
0.359996
0.364127
0.364049
0.360400
0.410167
0.403268
0.390605
0.375176
0.358893
0.344076
0.331432
0.322645
0.316855
0.312979
0.310210
0.308928
0.308722
0.308657
0.308434
0.308468
0.308777
0.309279
0.310084
0.311322
0.312962
0.312763
0.311167
0.364004
0.357251
0.344902
0.329962
0.314311
0.300556
0.289234
0.281401
0.276217
0.272978
0.270904
0.269975
0.269826
0.269955
0.270151
0.270517
0.271003
0.271480
0.271950
0.272430
0.272903
0.272579
0.271770
0.337272
0.330582
0.318390
0.303718
0.288467
0.275303
0.264693
0.257400
0.252598
0.249711
0.247991
0.247240
0.247134
0.247357
0.247748
0.248270
0.248843
0.249304
0.249603
0.249733
0.249693
0.249300
0.248805
0.528955
0.519913
0.502655
0.482633
0.461437
0.442615
0.426903
0.415663
0.408157
0.401918
0.395885
0.391864
0.389081
0.386960
0.385089
0.383763
0.382733
0.381769
0.380727
0.379727
0.379076
0.377898
0.376512
0.546644
0.537026
0.517618
0.496935
0.475412
0.456434
0.440798
0.430161
0.424398
0.418066
0.410135
0.405444
0.402589
0.400288
0.397959
0.396287
0.395039
0.393955
0.392935
0.392227
0.392629
0.391432
0.389010
0.587945
0.576143
0.546568
0.523448
0.500834
0.481494
0.466176
0.457250
0.458131
0.451630
0.436724
0.430157
0.426954
0.424312
0.421133
0.418871
0.417241
0.415945
0.415111
0.415398
0.421048
0.419787
0.412132
0.620849
0.608658
0.578385
0.554537
0.531237
0.511272
0.495425
0.486142
0.486757
0.479967
0.464709
0.457816
0.454355
0.451507
0.448116
0.445593
0.443651
0.441998
0.440782
0.440747
0.446149
0.444710
0.436944
0.642900
0.632018
0.609998
0.587041
0.563380
0.542542
0.525353
0.513758
0.507489
0.500299
0.491024
0.485281
0.481652
0.478734
0.475751
0.473340
0.471221
0.469092
0.466883
0.465168
0.464787
0.463055
0.460321
0.675993
0.664418
0.641810
0.617560
0.592735
0.570919
0.552871
0.540428
0.532643
0.525045
0.516371
0.510362
0.506239
0.503135
0.500305
0.497943
0.495722
0.493153
0.490152
0.487474
0.485474
0.483445
0.481659
0.714489
0.701036
0.671618
0.644836
0.618407
0.595593
0.576895
0.564456
0.557364
0.549361
0.539080
0.532057
0.527381
0.524033
0.521124
0.518742
0.516676
0.513723
0.509776
0.506406
0.503578
0.501299
0.499773
0.735557
0.721916
0.692188
0.664816
0.637638
0.614003
0.594484
0.581323
0.573603
0.565205
0.554726
0.547560
0.542771
0.539319
0.536273
0.533691
0.531370
0.528135
0.523881
0.520205
0.517072
0.514655
0.513143
0.739213
0.727197
0.704185
0.678344
0.651374
0.627149
0.606615
0.592003
0.582274
0.573493
0.564267
0.557840
0.553362
0.549947
0.546730
0.543805
0.540842
0.537432
0.533465
0.529802
0.526603
0.524161
0.522684
0.744283
0.733080
0.712000
0.686968
0.660147
0.635531
0.614316
0.599054
0.589176
0.580080
0.570412
0.564127
0.559879
0.556477
0.553004
0.549774
0.546534
0.543074
0.539260
0.535726
0.532634
0.530255
0.528805
0.747325
0.736445
0.716094
0.691477
0.664910
0.640125
0.618713
0.603954
0.598734
0.589398
0.574633
0.567528
0.563571
0.560153
0.556027
0.552556
0.549222
0.545845
0.542243
0.538969
0.536174
0.533935
0.532471
0.746018
0.735394
0.715475
0.691247
0.664893
0.640019
0.618215
0.602926
0.597216
0.587739
0.573226
0.566538
0.563075
0.559842
0.555598
0.552084
0.548818
0.545661
0.542397
0.539486
0.537007
0.534974
0.533601
0.739374
0.729052
0.709559
0.685899
0.659880
0.635016
0.612510
0.595498
0.583942
0.574474
0.565926
0.561264
0.559377
0.556553
0.551948
0.548349
0.545150
0.542302
0.539525
0.537093
0.534978
0.533210
0.532021
0.728535
0.718262
0.698461
0.675386
0.650110
0.625563
0.602686
0.584759
0.571694
0.562447
0.556020
0.553360
0.554684
0.552280
0.545469
0.541228
0.537960
0.535428
0.533177
0.531333
0.529732
0.528261
0.527170
0.715052
0.704183
0.680815
0.657829
0.633439
0.609543
0.586687
0.568526
0.555089
0.546359
0.542090
0.542770
0.558683
0.556684
0.536228
0.529733
0.525746
0.523477
0.521752
0.520541
0.519560
0.518387
0.517308
0.685890
0.675468
0.652923
0.630997
0.607792
0.584978
0.563032
0.545632
0.532798
0.524619
0.520872
0.521945
0.538155
0.536537
0.516578
0.510552
0.507044
0.505281
0.504120
0.503516
0.503148
0.502231
0.501081
0.638637
0.629706
0.612473
0.592609
0.571024
0.549708
0.529476
0.513730
0.502231
0.494626
0.490060
0.488702
0.491114
0.489847
0.484397
0.481501
0.479677
0.478676
0.478243
0.478445
0.479248
0.478562
0.476802
0.587744
0.579671
0.564502
0.546293
0.526675
0.507058
0.488358
0.474527
0.464865
0.458051
0.453088
0.450750
0.450733
0.449754
0.447278
0.445826
0.444941
0.444638
0.445066
0.446668
0.449957
0.449521
0.445967
0.529146
0.521700
0.508039
0.491732
0.475285
0.457505
0.439395
0.427288
0.419911
0.414002
0.408449
0.405592
0.404630
0.403898
0.402812
0.402139
0.401978
0.402315
0.403950
0.408030
0.419691
0.419504
0.408422
0.468735
0.461690
0.448838
0.433594
0.418570
0.402454
0.386130
0.375710
0.369744
0.364793
0.359773
0.357183
0.356295
0.355846
0.355296
0.355079
0.355285
0.355879
0.357665
0.361796
0.373496
0.373358
0.362313
0.409703
0.402878
0.390401
0.375347
0.359791
0.345057
0.331891
0.323034
0.317469
0.313425
0.310030
0.308269
0.307689
0.307547
0.307483
0.307636
0.308016
0.308528
0.309446
0.311221
0.314569
0.314282
0.310927
0.363416
0.356721
0.344500
0.329754
0.314400
0.300719
0.289260
0.281401
0.276252
0.272883
0.270496
0.269312
0.268967
0.269037
0.269280
0.269690
0.270197
0.270641
0.271081
0.271643
0.272585
0.272167
0.270749
0.336620
0.329981
0.317893
0.303355
0.288262
0.275169
0.264542
0.257230
0.252395
0.249398
0.247492
0.246578
0.246348
0.246518
0.246915
0.247452
0.248023
0.248436
0.248654
0.248721
0.248694
0.248211
0.247540
0.529677
0.520693
0.503526
0.483583
0.462422
0.443578
0.427798
0.416468
0.408866
0.402515
0.396353
0.392211
0.389331
0.387177
0.385326
0.384021
0.383015
0.382092
0.381120
0.380209
0.379647
0.378551
0.377223
0.547284
0.537732
0.518425
0.497828
0.476340
0.457345
0.441653
0.430948
0.425111
0.418671
0.410590
0.405743
0.402757
0.400429
0.398161
0.396547
0.395343
0.394302
0.393335
0.392695
0.393157
0.392036
0.389684
0.588518
0.576779
0.547286
0.524236
0.501644
0.482285
0.466926
0.457961
0.458802
0.452205
0.437127
0.430365
0.426985
0.424335
0.421291
0.419147
0.417603
0.416352
0.415540
0.415851
0.421510
0.420312
0.412747
0.621500
0.609330
0.579060
0.555209
0.531873
0.511867
0.495974
0.486663
0.487255
0.480402
0.465001
0.457937
0.454323
0.451507
0.448293
0.445920
0.444077
0.442477
0.441272
0.441244
0.446632
0.445247
0.437561
0.643882
0.632913
0.610728
0.587620
0.563823
0.542883
0.525618
0.513986
0.507707
0.500487
0.491137
0.485312
0.481628
0.478788
0.475992
0.473740
0.471725
0.469650
0.467469
0.465779
0.465415
0.463719
0.461023
0.677511
0.665701
0.642678
0.618075
0.592988
0.570997
0.552836
0.540344
0.532560
0.524963
0.516268
0.510242
0.506129
0.503157
0.500558
0.498390
0.496298
0.493801
0.490847
0.488213
0.486257
0.484252
0.482467
0.716575
0.702743
0.672624
0.645295
0.618479
0.595430
0.576597
0.564101
0.557020
0.549039
0.538761
0.531745
0.527084
0.523915
0.521325
0.519193
0.517298
0.514445
0.510564
0.507257
0.504506
0.502245
0.500680
0.737525
0.723501
0.693060
0.665126
0.637541
0.613660
0.593990
0.580759
0.573042
0.564685
0.554242
0.547121
0.542382
0.539146
0.536445
0.534140
0.532013
0.528898
0.524714
0.521098
0.518036
0.515634
0.514076
0.740383
0.728113
0.704655
0.678422
0.651144
0.626699
0.606006
0.591302
0.581558
0.572822
0.563676
0.557359
0.553023
0.549837
0.546920
0.544263
0.541509
0.538215
0.534295
0.530670
0.527512
0.525071
0.523558
0.744681
0.733363
0.712086
0.686848
0.659825
0.635034
0.613669
0.598294
0.588371
0.579314
0.569755
0.563620
0.559561
0.556392
0.553190
0.550227
0.547221
0.543871
0.540062
0.536540
0.533478
0.531086
0.529584
0.747126
0.736242
0.715887
0.691209
0.664526
0.639611
0.618065
0.603182
0.597878
0.588569
0.573931
0.566993
0.563243
0.560051
0.556176
0.552983
0.549937
0.546661
0.542991
0.539695
0.536921
0.534653
0.533112
0.745561
0.734979
0.715126
0.690901
0.664474
0.639504
0.617583
0.602173
0.596367
0.586908
0.572503
0.565958
0.562675
0.559650
0.555642
0.552397
0.549409
0.546344
0.542983
0.540019
0.537533
0.535458
0.533997
0.738925
0.728629
0.709177
0.685519
0.659448
0.634504
0.611899
0.594786
0.583161
0.573690
0.565200
0.560629
0.558865
0.556216
0.551842
0.548493
0.545522
0.542738
0.539871
0.537356
0.535202
0.533366
0.532082
0.728116
0.717852
0.698062
0.674973
0.649653
0.625042
0.602089
0.584091
0.570973
0.561708
0.555292
0.552660
0.554027
0.551771
0.545222
0.541252
0.538215
0.535723
0.533338
0.531367
0.529699
0.528129
0.526915
0.714635
0.703772
0.680406
0.657407
0.632983
0.609044
0.586135
0.567922
0.554435
0.545666
0.541355
0.541980
0.557819
0.555949
0.535834
0.529671
0.525964
0.523714
0.521776
0.520385
0.519342
0.518037
0.516760
0.685471
0.675064
0.652532
0.630612
0.607397
0.584564
0.562576
0.545126
0.532230
0.523989
0.520156
0.521121
0.537206
0.535695
0.516071
0.510373
0.507131
0.505357
0.503924
0.503070
0.502572
0.501493
0.500140
0.638254
0.629342
0.612142
0.592323
0.570779
0.549460
0.529180
0.513371
0.501793
0.494088
0.489392
0.487898
0.490201
0.489004
0.483808
0.481188
0.479578
0.478519
0.477762
0.477616
0.478149
0.477263
0.475367
0.587420
0.579373
0.564253
0.546139
0.526620
0.507024
0.488258
0.474339
0.464574
0.457620
0.452468
0.449932
0.449760
0.448827
0.446603
0.445443
0.444794
0.444398
0.444403
0.445540
0.448433
0.447760
0.444113
0.528893
0.521475
0.507863
0.491692
0.475422
0.457687
0.439471
0.427252
0.419751
0.413671
0.407875
0.404747
0.403548
0.402848
0.402078
0.401771
0.401987
0.402215
0.403244
0.406734
0.417880
0.417434
0.406303
0.468417
0.461417
0.448634
0.433549
0.418720
0.402673
0.386257
0.375731
0.369637
0.364521
0.359254
0.356386
0.355245
0.354815
0.354551
0.354665
0.355211
0.355701
0.356904
0.360463
0.371654
0.371277
0.360197
0.409229
0.402459
0.390083
0.375190
0.359804
0.345149
0.331952
0.323025
0.317361
0.313173
0.309574
0.307596
0.306838
0.306682
0.306768
0.307108
0.307633
0.308042
0.308591
0.309950
0.312927
0.312442
0.309038
0.362832
0.356194
0.344083
0.329487
0.314284
0.300689
0.289238
0.281342
0.276120
0.272636
0.270090
0.268743
0.268268
0.268300
0.268601
0.269093
0.269647
0.269995
0.270191
0.270468
0.271150
0.270579
0.269110
0.335980
0.329399
0.317420
0.303023
0.288069
0.275067
0.264471
0.257141
0.252249
0.249155
0.247118
0.246069
0.245730
0.245852
0.246259
0.246825
0.247393
0.247717
0.247754
0.247606
0.247383
0.246774
0.246051
0.528401
0.519604
0.503222
0.483481
0.462417
0.443572
0.427683
0.416081
0.407766
0.401411
0.395944
0.392041
0.389236
0.387217
0.385638
0.384560
0.383729
0.382891
0.381923
0.380983
0.380131
0.379086
0.378126
0.543877
0.534805
0.517662
0.497546
0.476220
0.457194
0.441253
0.429871
0.422153
0.415709
0.409471
0.405195
0.402294
0.400156
0.398347
0.397089
0.396140
0.395191
0.394151
0.393289
0.392770
0.391690
0.390356
0.574387
0.564512
0.544426
0.523271
0.501272
0.481841
0.465785
0.454878
0.448924
0.442311
0.433962
0.428899
0.425795
0.423456
0.421242
0.419680
0.418536
0.417366
0.416161
0.415496
0.416202
0.415024
0.412325
0.607217
0.596934
0.576087
0.554154
0.531401
0.511283
0.494641
0.483327
0.477117
0.470258
0.461626
0.456345
0.453082
0.450611
0.448237
0.446452
0.445015
0.443495
0.441910
0.440907
0.441350
0.439977
0.437155
0.639758
0.629341
0.609646
0.587069
0.563406
0.542325
0.524629
0.512102
0.503726
0.496543
0.489330
0.484338
0.480935
0.478400
0.476119
0.474240
0.472459
0.470498
0.468321
0.466452
0.465137
0.463483
0.461797
0.674395
0.662999
0.641716
0.617535
0.592561
0.570392
0.551770
0.538530
0.529466
0.521920
0.514589
0.509322
0.505626
0.502976
0.500723
0.498771
0.496755
0.494387
0.491645
0.489125
0.487034
0.485097
0.483593
0.708372
0.695540
0.670725
0.644471
0.618084
0.594823
0.575277
0.561697
0.552885
0.544950
0.536487
0.530565
0.526497
0.523701
0.521396
0.519365
0.517226
0.514525
0.511249
0.508277
0.505837
0.503667
0.502025
0.729375
0.716326
0.691102
0.664229
0.637069
0.612949
0.592526
0.578186
0.568767
0.560452
0.551801
0.545801
0.541705
0.538866
0.536463
0.534285
0.531957
0.529013
0.525444
0.522191
0.519510
0.517198
0.515503
0.737936
0.725954
0.703644
0.677728
0.650539
0.625845
0.604540
0.589022
0.578091
0.569407
0.561535
0.556056
0.552290
0.549512
0.546970
0.544603
0.542064
0.538967
0.535286
0.531895
0.529022
0.526653
0.525032
0.743222
0.732039
0.711238
0.686179
0.659243
0.634201
0.612159
0.595881
0.584347
0.575331
0.567431
0.562181
0.558707
0.555982
0.553263
0.550780
0.548283
0.545157
0.541364
0.538011
0.535293
0.532946
0.531209
0.745664
0.734932
0.714980
0.690565
0.664275
0.639081
0.616285
0.599729
0.588798
0.579506
0.570459
0.565068
0.561811
0.559133
0.556237
0.553773
0.551694
0.548669
0.544664
0.541493
0.539296
0.537037
0.534946
0.743929
0.733506
0.714069
0.690104
0.664069
0.638854
0.615772
0.598786
0.587433
0.577973
0.569058
0.563940
0.560994
0.558454
0.555536
0.553096
0.551138
0.548312
0.544557
0.541662
0.539723
0.537621
0.535577
0.736915
0.726789
0.707832
0.684319
0.658285
0.633207
0.610257
0.592600
0.579680
0.570212
0.562949
0.558759
0.556567
0.554288
0.551266
0.548756
0.546580
0.544016
0.540945
0.538419
0.536523
0.534628
0.532982
0.724731
0.714821
0.696161
0.673272
0.647860
0.623203
0.600322
0.582321
0.568845
0.559568
0.553350
0.550267
0.549388
0.547429
0.543833
0.541150
0.539034
0.536764
0.534152
0.532100
0.530624
0.528949
0.527343
0.706123
0.696279
0.677270
0.655050
0.630601
0.606705
0.584220
0.566345
0.552924
0.544057
0.538875
0.537228
0.539874
0.538263
0.531944
0.528785
0.526840
0.524884
0.522559
0.521040
0.520383
0.518915
0.516940
0.677098
0.667695
0.649510
0.628353
0.605095
0.582326
0.560832
0.543772
0.530989
0.522616
0.517822
0.516450
0.519326
0.518031
0.512141
0.509428
0.507935
0.506388
0.504435
0.503270
0.502933
0.501628
0.499669
0.635339
0.626741
0.610577
0.590879
0.569119
0.547836
0.527931
0.512335
0.500724
0.492922
0.487948
0.485725
0.485597
0.484578
0.482251
0.480905
0.480213
0.479176
0.477683
0.476763
0.476386
0.475208
0.473552
0.586315
0.578334
0.563434
0.545182
0.525197
0.505616
0.487335
0.473459
0.463357
0.456275
0.451183
0.448436
0.447440
0.446678
0.445735
0.445436
0.445649
0.445112
0.443869
0.443397
0.443709
0.442650
0.440589
0.528831
0.521332
0.507453
0.490762
0.473373
0.455611
0.438402
0.426216
0.417861
0.411636
0.406471
0.403478
0.402159
0.401652
0.401621
0.402243
0.404057
0.403974
0.402258
0.402446
0.404664
0.403720
0.400022
0.468526
0.461434
0.448363
0.432795
0.416846
0.400781
0.385396
0.374861
0.367866
0.362592
0.358002
0.355308
0.354132
0.353857
0.354181
0.355115
0.357171
0.357325
0.355833
0.356135
0.358401
0.357540
0.353941
0.408994
0.402226
0.389815
0.374866
0.359157
0.344552
0.331723
0.322694
0.316599
0.312273
0.308849
0.306856
0.306019
0.305930
0.306326
0.307094
0.308137
0.308328
0.307742
0.307592
0.307985
0.307168
0.305471
0.362386
0.355791
0.343749
0.329249
0.314074
0.300560
0.289212
0.281252
0.275841
0.272252
0.269686
0.268249
0.267676
0.267710
0.268152
0.268835
0.269584
0.269781
0.269401
0.268973
0.268604
0.267818
0.266876
0.335437
0.328911
0.317034
0.302770
0.287934
0.275026
0.264486
0.257131
0.252154
0.248979
0.246863
0.245707
0.245267
0.245355
0.245807
0.246446
0.247052
0.247253
0.246978
0.246453
0.245804
0.245040
0.244399
0.527582
0.518812
0.502521
0.482815
0.461786
0.442980
0.427116
0.415480
0.407010
0.400725
0.395549
0.391811
0.389124
0.387315
0.386066
0.385312
0.384753
0.384035
0.383072
0.382154
0.381325
0.380290
0.379327
0.542923
0.533882
0.516935
0.496839
0.475524
0.456509
0.440534
0.428964
0.420725
0.414349
0.408752
0.404749
0.401949
0.400059
0.398712
0.397905
0.397349
0.396548
0.395462
0.394605
0.394060
0.392987
0.391693
0.572317
0.562592
0.543524
0.522482
0.500493
0.481014
0.464761
0.453246
0.445565
0.439017
0.432484
0.428022
0.425030
0.423007
0.421485
0.420583
0.420101
0.419114
0.417681
0.416921
0.417257
0.416086
0.413758
0.605302
0.595135
0.575258
0.553391
0.530613
0.510398
0.493489
0.481499
0.473513
0.466718
0.459948
0.455325
0.452222
0.450097
0.448425
0.447304
0.446531
0.445210
0.443428
0.442360
0.442454
0.441101
0.438658
0.639542
0.629004
0.609233
0.586494
0.562731
0.541508
0.523555
0.510635
0.501597
0.494479
0.488029
0.483460
0.480290
0.478085
0.476300
0.474872
0.473481
0.471719
0.469610
0.467868
0.466642
0.465039
0.463377
0.675363
0.663639
0.641745
0.617219
0.592121
0.569734
0.550709
0.537061
0.527604
0.520114
0.513254
0.508396
0.505032
0.502716
0.500819
0.499154
0.497365
0.495202
0.492697
0.490460
0.488713
0.486866
0.485227
0.711153
0.697669
0.671378
0.644502
0.618078
0.594506
0.574223
0.560065
0.550949
0.543049
0.534915
0.529472
0.525815
0.523371
0.521361
0.519530
0.517500
0.515031
0.512180
0.509722
0.508113
0.506070
0.503906
0.732116
0.718415
0.691716
0.664239
0.637063
0.612604
0.591372
0.576394
0.566649
0.558359
0.550043
0.544564
0.540933
0.538472
0.536371
0.534422
0.532258
0.529570
0.526423
0.523710
0.521918
0.519741
0.517487
0.738842
0.726534
0.703594
0.677414
0.650216
0.625225
0.603248
0.587118
0.575736
0.567082
0.559683
0.554752
0.551506
0.549148
0.546969
0.544988
0.542892
0.540073
0.536567
0.533540
0.531263
0.529008
0.527048
0.743061
0.731760
0.710787
0.685781
0.659113
0.633808
0.610909
0.593869
0.581698
0.572703
0.565438
0.560854
0.558013
0.555771
0.553501
0.551677
0.550113
0.547301
0.543299
0.540234
0.538309
0.536037
0.533681
0.744959
0.734227
0.714384
0.690371
0.665170
0.639726
0.615270
0.597556
0.585275
0.575985
0.568210
0.563718
0.561264
0.559141
0.556810
0.555424
0.555288
0.552621
0.547560
0.544658
0.543988
0.541757
0.538209
0.742903
0.732519
0.713260
0.689719
0.664772
0.639347
0.614701
0.596651
0.584008
0.574553
0.566862
0.562575
0.560366
0.558364
0.556053
0.554759
0.554811
0.552332
0.547442
0.544754
0.544322
0.542207
0.538653
0.735490
0.725417
0.706613
0.683244
0.657455
0.632246
0.608776
0.590681
0.577327
0.567892
0.561109
0.557356
0.555545
0.553709
0.551343
0.549763
0.548798
0.546527
0.542964
0.540544
0.539426
0.537486
0.534996
0.722626
0.712839
0.694486
0.671593
0.646083
0.621362
0.598492
0.580523
0.567005
0.557789
0.551738
0.548740
0.547787
0.546209
0.543566
0.541924
0.540960
0.538964
0.535906
0.533931
0.533198
0.531431
0.528934
0.702613
0.693099
0.675086
0.652927
0.628226
0.604321
0.582190
0.564657
0.551412
0.542607
0.537361
0.535397
0.537015
0.535762
0.531333
0.529704
0.529445
0.527778
0.524637
0.523268
0.524126
0.522508
0.518779
0.673791
0.664707
0.647492
0.626382
0.602860
0.580106
0.559021
0.542346
0.529759
0.521420
0.516486
0.514713
0.516491
0.515513
0.511504
0.510324
0.510522
0.509197
0.506275
0.505065
0.506030
0.504513
0.500869
0.633880
0.625361
0.609394
0.589621
0.567691
0.546421
0.526742
0.511342
0.499784
0.491957
0.486887
0.484455
0.484001
0.483242
0.481880
0.481630
0.482180
0.481208
0.478691
0.477129
0.476629
0.475161
0.472993
0.586169
0.578108
0.563018
0.544661
0.524627
0.505053
0.486801
0.472881
0.462606
0.455423
0.450293
0.447411
0.446293
0.445776
0.445597
0.446442
0.448298
0.447686
0.444592
0.442608
0.441564
0.440108
0.438401
0.530052
0.522282
0.507733
0.490834
0.473737
0.455961
0.438355
0.425906
0.417083
0.410699
0.405656
0.402598
0.401228
0.400997
0.401873
0.404270
0.409904
0.409626
0.403502
0.400755
0.399771
0.398305
0.396299
0.469857
0.462507
0.448784
0.433072
0.417453
0.401392
0.385607
0.374775
0.367291
0.361847
0.357371
0.354602
0.353367
0.353319
0.354456
0.357033
0.362755
0.362692
0.356894
0.354330
0.353399
0.352039
0.350183
0.409322
0.402487
0.389905
0.375020
0.359455
0.344903
0.331986
0.322784
0.316445
0.311983
0.308506
0.306382
0.305452
0.305470
0.306291
0.307808
0.310057
0.310086
0.307875
0.306305
0.305240
0.304087
0.302975
0.362207
0.355628
0.343610
0.329238
0.314216
0.300776
0.289399
0.281363
0.275849
0.272170
0.269515
0.267954
0.267289
0.267347
0.267976
0.268964
0.270105
0.270178
0.269123
0.268025
0.266998
0.266004
0.265223
0.335068
0.328583
0.316785
0.302653
0.287954
0.275128
0.264601
0.257224
0.252203
0.248968
0.246768
0.245509
0.244983
0.245053
0.245573
0.246327
0.247034
0.247126
0.246522
0.245635
0.244654
0.243748
0.243124
0.526945
0.518109
0.501577
0.481821
0.460816
0.442071
0.426288
0.414753
0.406345
0.400152
0.395105
0.391463
0.388924
0.387361
0.386474
0.386090
0.385894
0.385299
0.384269
0.383360
0.382694
0.381610
0.380399
0.543261
0.533985
0.516246
0.495919
0.474570
0.455595
0.439682
0.428192
0.419945
0.413655
0.408235
0.404309
0.401628
0.400003
0.399105
0.398794
0.398832
0.398190
0.396915
0.396148
0.396113
0.394995
0.393126
0.577402
0.566896
0.543671
0.521818
0.499613
0.480110
0.463827
0.452284
0.444239
0.437763
0.431718
0.427370
0.424478
0.422762
0.421858
0.421729
0.422605
0.421844
0.419702
0.419246
0.421981
0.420775
0.416014
0.610873
0.599839
0.575618
0.552836
0.529788
0.509495
0.492483
0.480406
0.472028
0.465290
0.459002
0.454508
0.451528
0.449728
0.448687
0.448349
0.448939
0.447873
0.445436
0.444721
0.447267
0.445905
0.441023
0.642152
0.631002
0.609414
0.586023
0.562099
0.540743
0.522550
0.509559
0.500618
0.493537
0.487041
0.482555
0.479547
0.477657
0.476353
0.475444
0.474683
0.473168
0.471024
0.469555
0.469100
0.467526
0.465187
0.680566
0.667784
0.642856
0.617237
0.591973
0.569337
0.549784
0.536041
0.527079
0.519598
0.512226
0.507367
0.504189
0.502182
0.500676
0.499389
0.497995
0.496095
0.493811
0.491987
0.491127
0.489354
0.487022
0.729064
0.713025
0.675161
0.645798
0.620507
0.596518
0.573848
0.559684
0.555005
0.547066
0.534317
0.528503
0.524863
0.522716
0.521048
0.519537
0.517838
0.515679
0.513278
0.511688
0.512167
0.510245
0.506333
0.749953
0.733708
0.695470
0.665540
0.639558
0.614655
0.590925
0.575866
0.570542
0.562204
0.549263
0.543458
0.539895
0.537757
0.536006
0.534411
0.532658
0.530310
0.527589
0.525771
0.526126
0.524085
0.520050
0.743686
0.730378
0.704649
0.677560
0.650639
0.625318
0.602220
0.585721
0.574712
0.566033
0.558143
0.553364
0.550512
0.548547
0.546770
0.545310
0.544019
0.541546
0.538038
0.535494
0.534393
0.532248
0.529371
0.744538
0.732837
0.710877
0.685803
0.660255
0.634683
0.610060
0.592363
0.580141
0.571121
0.563768
0.559562
0.557335
0.555563
0.553750
0.552816
0.553037
0.550607
0.545738
0.543028
0.542656
0.540455
0.536702
0.745270
0.734368
0.714519
0.691436
0.672729
0.647039
0.615613
0.596493
0.583602
0.574265
0.566672
0.562695
0.561125
0.559568
0.557859
0.558226
0.563141
0.560921
0.552026
0.549399
0.552573
0.550351
0.542909
0.742806
0.732318
0.713198
0.690633
0.672179
0.646541
0.615005
0.595615
0.582387
0.572906
0.565420
0.561649
0.560342
0.558897
0.557187
0.557678
0.562839
0.560790
0.551975
0.549511
0.552928
0.550789
0.543264
0.734852
0.724694
0.705836
0.682651
0.657939
0.632573
0.607720
0.589170
0.575684
0.566294
0.559704
0.556403
0.555534
0.554156
0.551962
0.551400
0.552503
0.550566
0.545767
0.543566
0.544177
0.542200
0.537918
0.721653
0.711798
0.693388
0.670378
0.645054
0.620209
0.596919
0.578899
0.565403
0.556291
0.550499
0.547999
0.548501
0.547333
0.544237
0.543416
0.544106
0.542402
0.538430
0.536747
0.537886
0.536049
0.531584
0.701209
0.691676
0.673791
0.651405
0.626467
0.602464
0.580418
0.563072
0.550003
0.541368
0.536651
0.535803
0.544010
0.543170
0.533251
0.532206
0.534573
0.533195
0.528139
0.527501
0.533498
0.531768
0.522750
0.672609
0.663495
0.646375
0.625017
0.601241
0.578405
0.557448
0.540990
0.528584
0.520396
0.515942
0.515207
0.523478
0.522880
0.513416
0.512853
0.515757
0.514665
0.509619
0.508959
0.514879
0.513202
0.504328
0.633690
0.625042
0.608845
0.588853
0.567086
0.545738
0.525746
0.510408
0.498904
0.491123
0.486157
0.483986
0.484714
0.484269
0.482577
0.483324
0.486182
0.485319
0.480787
0.478773
0.479217
0.477516
0.473843
0.587257
0.578903
0.563182
0.544668
0.525511
0.505859
0.486550
0.472430
0.462053
0.454825
0.449673
0.446811
0.446119
0.445912
0.446250
0.448746
0.454756
0.454149
0.446897
0.443248
0.441544
0.439746
0.437694
0.533441
0.525041
0.509175
0.492431
0.484784
0.466839
0.439564
0.426201
0.416836
0.410319
0.405185
0.402034
0.400779
0.400964
0.403515
0.409854
0.431909
0.431560
0.408777
0.401660
0.398108
0.396114
0.394577
0.473305
0.465348
0.450292
0.434773
0.428386
0.412188
0.387005
0.375274
0.367253
0.361664
0.357062
0.354152
0.352953
0.353271
0.356032
0.362407
0.384387
0.384231
0.361884
0.355027
0.351496
0.349635
0.348341
0.410477
0.403428
0.390317
0.375471
0.360901
0.346348
0.332409
0.322956
0.316479
0.311922
0.308308
0.306042
0.305073
0.305250
0.306682
0.309503
0.315340
0.315291
0.309286
0.306114
0.303995
0.302564
0.301629
0.362330
0.355710
0.343588
0.329298
0.314709
0.301298
0.289538
0.281416
0.275843
0.272111
0.269360
0.267703
0.266994
0.267109
0.267997
0.269440
0.271756
0.271759
0.269370
0.267634
0.266114
0.264965
0.264233
0.334826
0.328353
0.316572
0.302522
0.287952
0.275168
0.264592
0.257192
0.252157
0.248892
0.246633
0.245310
0.244742
0.244818
0.245422
0.246322
0.247274
0.247298
0.246310
0.245139
0.243932
0.242934
0.242307
0.525532
0.516742
0.500304
0.480651
0.459756
0.441073
0.425315
0.413823
0.405463
0.399342
0.394390
0.390857
0.388486
0.387176
0.386607
0.386522
0.386547
0.386010
0.384882
0.383804
0.382952
0.381732
0.380457
0.541805
0.532593
0.514987
0.494805
0.473616
0.454699
0.438751
0.427250
0.418993
0.412755
0.407443
0.403621
0.401095
0.399730
0.399181
0.399212
0.399519
0.398953
0.397564
0.396617
0.396383
0.395134
0.393214
0.575811
0.565403
0.542430
0.520799
0.498846
0.479384
0.462935
0.451261
0.443062
0.436607
0.430735
0.426504
0.423764
0.422323
0.421820
0.422103
0.423350
0.422695
0.420396
0.419739
0.422237
0.420914
0.416152
0.609296
0.598366
0.574404
0.551838
0.529018
0.508734
0.491501
0.479226
0.470629
0.463891
0.457782
0.453423
0.450608
0.449107
0.448485
0.448580
0.449569
0.448653
0.446100
0.445225
0.447567
0.446121
0.441258
0.640714
0.629643
0.608214
0.584958
0.561143
0.539736
0.521336
0.508135
0.499002
0.491898
0.485538
0.481219
0.478430
0.476853
0.475951
0.475450
0.475054
0.473725
0.471585
0.470057
0.469513
0.467895
0.465555
0.679052
0.666359
0.641600
0.616094
0.590871
0.568124
0.548313
0.534282
0.525068
0.517545
0.510347
0.505730
0.502842
0.501179
0.500072
0.499188
0.498165
0.496491
0.494281
0.492474
0.491600
0.489825
0.487505
0.727325
0.711413
0.673799
0.644577
0.619323
0.595173
0.572153
0.557594
0.552559
0.544565
0.532066
0.526579
0.523295
0.521527
0.520276
0.519188
0.517921
0.516026
0.513712
0.512182
0.512694
0.510805
0.506922
0.748240
0.732108
0.694089
0.664269
0.638290
0.613203
0.589091
0.573598
0.567885
0.559490
0.546817
0.541366
0.538181
0.536447
0.535126
0.533970
0.532667
0.530618
0.528022
0.526300
0.526717
0.524738
0.520743
0.742373
0.729081
0.703388
0.676296
0.649305
0.623782
0.600336
0.583436
0.572089
0.563352
0.555689
0.551244
0.548770
0.547205
0.545862
0.544845
0.543986
0.541829
0.538508
0.536093
0.535083
0.533005
0.530166
0.743699
0.731910
0.709805
0.684607
0.658926
0.633141
0.608187
0.590108
0.577565
0.568494
0.561369
0.557494
0.555646
0.554275
0.552899
0.552425
0.553094
0.550984
0.546298
0.543710
0.543425
0.541284
0.537563
0.744949
0.733860
0.713679
0.690345
0.671436
0.645519
0.613774
0.594277
0.581040
0.571670
0.564360
0.560737
0.559559
0.558402
0.557126
0.557966
0.563349
0.561437
0.552680
0.550133
0.553362
0.551182
0.543762
0.742747
0.732028
0.712497
0.689602
0.670893
0.645031
0.613221
0.593520
0.580003
0.570522
0.563315
0.559877
0.558935
0.557873
0.556576
0.557523
0.563125
0.561358
0.552642
0.550215
0.553650
0.551534
0.544018
0.734883
0.724480
0.705208
0.681640
0.656625
0.631040
0.606003
0.587283
0.573671
0.564317
0.557929
0.554894
0.554334
0.553292
0.551475
0.551319
0.552805
0.551100
0.546370
0.544170
0.544770
0.542786
0.538494
0.721930
0.711794
0.692905
0.669410
0.643696
0.618629
0.595251
0.577207
0.563722
0.554687
0.549050
0.546764
0.547533
0.546657
0.543887
0.543424
0.544443
0.542917
0.538963
0.537233
0.538328
0.536453
0.531953
0.701789
0.691933
0.673499
0.650525
0.625108
0.600874
0.578816
0.561550
0.548584
0.540057
0.535468
0.534802
0.543238
0.542655
0.533027
0.532298
0.534953
0.533706
0.528610
0.527876
0.533802
0.532009
0.522929
0.673289
0.663863
0.646202
0.624254
0.599991
0.576930
0.555975
0.539614
0.527320
0.519246
0.514912
0.514341
0.522816
0.522453
0.513251
0.512980
0.516144
0.515151
0.510017
0.509213
0.515024
0.513273
0.504337
0.634210
0.625311
0.608678
0.588211
0.566046
0.544490
0.524462
0.509161
0.497717
0.490024
0.485181
0.483174
0.484108
0.483878
0.482428
0.483470
0.486597
0.485803
0.481126
0.478914
0.479196
0.477410
0.473705
0.587500
0.578976
0.562956
0.544110
0.524659
0.504826
0.485438
0.471277
0.460884
0.453717
0.448711
0.446035
0.445564
0.445568
0.446147
0.448966
0.455290
0.454733
0.447252
0.443325
0.441385
0.439494
0.437455
0.533438
0.524936
0.508884
0.491921
0.484054
0.465960
0.438592
0.425129
0.415679
0.409207
0.404256
0.401326
0.400337
0.400733
0.403494
0.410184
0.432630
0.432315
0.409175
0.401680
0.397775
0.395683
0.394240
0.473126
0.465118
0.449954
0.434297
0.427753
0.411448
0.386179
0.374338
0.366212
0.360663
0.356234
0.353524
0.352556
0.353059
0.355995
0.362678
0.385008
0.384878
0.362189
0.354981
0.351118
0.349182
0.347988
0.410198
0.403121
0.389953
0.375032
0.360377
0.345752
0.331745
0.322215
0.315673
0.311143
0.307641
0.305507
0.304674
0.304969
0.306528
0.309544
0.315584
0.315546
0.309350
0.305978
0.303696
0.302219
0.301316
0.361990
0.355357
0.343209
0.328883
0.314251
0.300798
0.288996
0.280832
0.275231
0.271520
0.268839
0.267261
0.266628
0.266804
0.267757
0.269291
0.271698
0.271701
0.269218
0.267392
0.265807
0.264641
0.263920
0.334455
0.327977
0.316186
0.302120
0.287528
0.274719
0.264117
0.256694
0.251649
0.248406
0.246196
0.244927
0.244404
0.244511
0.245142
0.246077
0.247062
0.247078
0.246043
0.244833
0.243606
0.242606
0.241984
0.523330
0.514718
0.498797
0.479449
0.458826
0.440193
0.424312
0.412737
0.404325
0.398242
0.393408
0.390002
0.387814
0.386756
0.386491
0.386661
0.386814
0.386258
0.384929
0.383461
0.382014
0.380565
0.379431
0.538407
0.529598
0.513244
0.493702
0.473036
0.454179
0.437910
0.426155
0.417700
0.411462
0.406320
0.402656
0.400321
0.399208
0.398967
0.399247
0.399618
0.399030
0.397463
0.395984
0.394733
0.393251
0.391865
0.566769
0.557466
0.539794
0.519720
0.498911
0.479536
0.462344
0.450096
0.441424
0.434904
0.429311
0.425309
0.422787
0.421607
0.421414
0.421894
0.422895
0.422210
0.419906
0.418352
0.417636
0.416083
0.414002
0.599751
0.590026
0.571583
0.550685
0.529038
0.508820
0.490798
0.477864
0.468695
0.461846
0.456047
0.451951
0.449385
0.448157
0.447871
0.448206
0.449019
0.448114
0.445577
0.443832
0.442979
0.441331
0.439189
0.634859
0.624632
0.605620
0.583467
0.560251
0.538864
0.520051
0.506304
0.496454
0.489242
0.483375
0.479378
0.476895
0.475640
0.475136
0.475013
0.474883
0.473661
0.471388
0.469369
0.467760
0.465999
0.464395
0.670332
0.658981
0.637878
0.613863
0.589059
0.566330
0.546354
0.531688
0.521284
0.513656
0.507467
0.503420
0.500976
0.499710
0.499070
0.498670
0.498140
0.496638
0.494203
0.491937
0.490071
0.488198
0.486613
0.704988
0.692057
0.667065
0.640873
0.614933
0.590873
0.569176
0.553627
0.543185
0.535105
0.527928
0.523601
0.521103
0.519828
0.519146
0.518679
0.518339
0.516642
0.513659
0.511265
0.509678
0.507709
0.505626
0.726110
0.712892
0.687364
0.660460
0.633663
0.608631
0.585896
0.569417
0.558262
0.549775
0.542468
0.538196
0.535811
0.534578
0.533844
0.533306
0.532900
0.531079
0.527912
0.525376
0.523713
0.521680
0.519533
0.734730
0.722517
0.699796
0.673688
0.646358
0.620744
0.597584
0.580119
0.567543
0.558703
0.552145
0.548321
0.546307
0.545174
0.544329
0.543728
0.543059
0.541170
0.538103
0.535396
0.533353
0.531274
0.529423
0.740884
0.729264
0.707752
0.682317
0.655242
0.629264
0.605262
0.586954
0.573625
0.564471
0.558065
0.554584
0.552986
0.551973
0.551044
0.550645
0.550531
0.548667
0.545116
0.542351
0.540649
0.538535
0.536266
0.745065
0.733602
0.712253
0.687305
0.661392
0.635211
0.609678
0.590670
0.576955
0.567558
0.561038
0.557776
0.556851
0.555963
0.554750
0.554846
0.556235
0.554479
0.549702
0.546955
0.546415
0.544282
0.540785
0.743865
0.732594
0.711561
0.686828
0.661002
0.634838
0.609267
0.590140
0.576263
0.566791
0.560329
0.557206
0.556455
0.555621
0.554366
0.554500
0.556009
0.554353
0.549631
0.546975
0.546574
0.544488
0.540941
0.736194
0.725267
0.704973
0.680310
0.653518
0.627616
0.603565
0.584912
0.571072
0.561745
0.555697
0.552822
0.552019
0.551207
0.549990
0.549671
0.549933
0.548348
0.544920
0.542455
0.541287
0.539300
0.536756
0.723872
0.713150
0.693182
0.668701
0.641918
0.616511
0.593405
0.575392
0.561898
0.552924
0.547394
0.545077
0.544974
0.544282
0.542638
0.542088
0.542164
0.540697
0.537652
0.535507
0.534648
0.532747
0.530104
0.704624
0.694056
0.674299
0.650230
0.623972
0.599358
0.577270
0.560067
0.547202
0.538739
0.533874
0.532475
0.534656
0.534179
0.530798
0.530136
0.530808
0.529525
0.526222
0.524555
0.525238
0.523408
0.519419
0.676068
0.665958
0.647036
0.624022
0.598931
0.575481
0.554489
0.538201
0.526038
0.518046
0.513459
0.512203
0.514488
0.514210
0.511161
0.510886
0.511956
0.510906
0.507655
0.505995
0.506664
0.504887
0.500987
0.635629
0.626302
0.608931
0.587644
0.564439
0.542539
0.522804
0.507566
0.496222
0.488665
0.483994
0.482095
0.482324
0.482227
0.481614
0.482297
0.483767
0.482992
0.479907
0.477660
0.476592
0.474834
0.472574
0.586987
0.578388
0.562348
0.542952
0.521979
0.501862
0.483394
0.469346
0.458996
0.452001
0.447383
0.445140
0.444804
0.444958
0.445516
0.447428
0.450423
0.449945
0.445917
0.442896
0.440909
0.439129
0.437561
0.530079
0.521984
0.506848
0.489270
0.471465
0.453236
0.435359
0.422562
0.413387
0.407140
0.402801
0.400571
0.400346
0.400802
0.402186
0.405792
0.413146
0.412933
0.405075
0.400793
0.398126
0.396299
0.394982
0.469353
0.461822
0.447755
0.431625
0.415512
0.399107
0.383059
0.371841
0.363952
0.358608
0.354804
0.352804
0.352623
0.353167
0.354705
0.358368
0.365701
0.365667
0.358180
0.354173
0.351650
0.349980
0.348826
0.408476
0.401551
0.388797
0.373693
0.357870
0.343096
0.329961
0.320488
0.313903
0.309509
0.306441
0.304789
0.304394
0.304796
0.306004
0.308208
0.311259
0.311305
0.308285
0.305924
0.304151
0.302818
0.301910
0.361157
0.354542
0.342452
0.327982
0.312834
0.299270
0.287758
0.279576
0.273946
0.270326
0.267908
0.266616
0.266234
0.266496
0.267335
0.268651
0.270157
0.270222
0.268778
0.267325
0.266004
0.264934
0.264221
0.333914
0.327421
0.315601
0.301432
0.286676
0.273780
0.263170
0.255712
0.250645
0.247468
0.245425
0.244338
0.243967
0.244143
0.244761
0.245651
0.246492
0.246557
0.245772
0.244728
0.243646
0.242720
0.242115
0.521701
0.513208
0.497575
0.478553
0.458324
0.439711
0.423521
0.411794
0.403352
0.397299
0.392517
0.389187
0.387157
0.386346
0.386393
0.386867
0.387276
0.386657
0.384926
0.382972
0.381007
0.379266
0.378082
0.536300
0.527741
0.512038
0.493205
0.473436
0.454613
0.437575
0.425373
0.416726
0.410459
0.405368
0.401772
0.399583
0.398717
0.398820
0.399510
0.400381
0.399734
0.397513
0.395377
0.393421
0.391641
0.390342
0.563306
0.554557
0.538505
0.519921
0.501084
0.481768
0.462798
0.449522
0.440346
0.433695
0.428171
0.424250
0.421880
0.420963
0.421206
0.422371
0.424652
0.423925
0.420177
0.417562
0.415622
0.413760
0.412183
0.595931
0.586840
0.570166
0.550856
0.531212
0.511039
0.491192
0.477134
0.467358
0.460325
0.454600
0.450602
0.448205
0.447257
0.447439
0.448519
0.450698
0.449804
0.445842
0.443057
0.441007
0.439083
0.437476
0.631293
0.621628
0.603871
0.582794
0.560626
0.539243
0.519479
0.504979
0.494582
0.487196
0.481461
0.477624
0.475354
0.474407
0.474355
0.474832
0.475495
0.474370
0.471441
0.468805
0.466527
0.464562
0.463159
0.665074
0.654580
0.635265
0.612400
0.588317
0.565577
0.544988
0.529634
0.518514
0.510715
0.504892
0.501191
0.499074
0.498186
0.498063
0.498331
0.498681
0.497347
0.494319
0.491518
0.489059
0.487026
0.485652
0.695917
0.684499
0.663148
0.638760
0.613856
0.589796
0.567296
0.550840
0.539120
0.530863
0.524622
0.520924
0.518905
0.518097
0.518067
0.518552
0.520025
0.518543
0.514103
0.510874
0.508290
0.506175
0.504664
0.717331
0.705543
0.683498
0.658252
0.632362
0.607298
0.583807
0.566434
0.553989
0.545324
0.538976
0.535359
0.533470
0.532718
0.532648
0.533064
0.534465
0.532895
0.528348
0.525027
0.522386
0.520237
0.518705
0.730771
0.719079
0.697470
0.671893
0.644680
0.618943
0.595457
0.577411
0.564098
0.555095
0.548991
0.545597
0.543965
0.543248
0.542937
0.542960
0.543030
0.541416
0.538090
0.535020
0.532405
0.530266
0.528803
0.740696
0.728823
0.706844
0.680912
0.653254
0.627046
0.603046
0.584392
0.570531
0.561247
0.555171
0.552009
0.550706
0.550049
0.549552
0.549527
0.549614
0.548005
0.544652
0.541589
0.539118
0.536971
0.535351
0.748362
0.735971
0.712561
0.686078
0.658391
0.631872
0.607149
0.588046
0.573851
0.564380
0.558302
0.555385
0.554905
0.554325
0.553242
0.553397
0.554172
0.552607
0.548625
0.545425
0.543300
0.541137
0.539098
0.748137
0.735763
0.712365
0.685865
0.658131
0.631588
0.606866
0.587735
0.573490
0.564000
0.557983
0.555211
0.554921
0.554362
0.553144
0.553231
0.554016
0.552506
0.548597
0.545486
0.543477
0.541357
0.539288
0.739578
0.727748
0.705804
0.679790
0.651928
0.625663
0.601753
0.583064
0.569083
0.559801
0.554040
0.551493
0.551068
0.550501
0.549353
0.548999
0.549003
0.547540
0.544469
0.541728
0.539702
0.537680
0.535889
0.727663
0.716016
0.694390
0.668592
0.640913
0.615120
0.591979
0.573997
0.560574
0.551723
0.546432
0.544556
0.545126
0.544630
0.542640
0.541765
0.541427
0.540011
0.537305
0.534936
0.533302
0.531369
0.529405
0.709920
0.698187
0.676186
0.650521
0.623292
0.598238
0.576061
0.558972
0.546340
0.538079
0.533503
0.532820
0.536242
0.535906
0.531450
0.529882
0.529525
0.528190
0.525522
0.523547
0.522775
0.520922
0.518303
0.681208
0.669982
0.648898
0.624332
0.598286
0.574387
0.553294
0.537126
0.525218
0.517457
0.513202
0.512718
0.516304
0.516162
0.511986
0.510779
0.510809
0.509699
0.507096
0.505184
0.504498
0.502723
0.500144
0.638543
0.628515
0.609904
0.587535
0.563550
0.541257
0.521425
0.506228
0.495026
0.487691
0.483404
0.482151
0.483270
0.483367
0.482227
0.482501
0.483503
0.482763
0.480091
0.477836
0.476390
0.474673
0.472861
0.587798
0.578889
0.562367
0.542325
0.520710
0.500257
0.481723
0.467622
0.457286
0.450521
0.446436
0.444947
0.445543
0.445960
0.446138
0.447832
0.450364
0.450003
0.446620
0.443854
0.441986
0.440292
0.438806
0.528919
0.520873
0.506004
0.488133
0.469404
0.450899
0.433387
0.420501
0.411250
0.405254
0.401651
0.400486
0.401930
0.402684
0.403009
0.406020
0.411748
0.411688
0.405721
0.402156
0.399970
0.398279
0.396858
0.467708
0.460314
0.446677
0.430388
0.413470
0.396834
0.381129
0.369797
0.361792
0.356677
0.353604
0.352639
0.354062
0.354891
0.355426
0.358566
0.364369
0.364488
0.358824
0.355534
0.353555
0.352029
0.350725
0.407582
0.400674
0.387999
0.372710
0.356557
0.341594
0.328414
0.318826
0.312140
0.307907
0.305336
0.304326
0.304649
0.305276
0.306278
0.308441
0.311269
0.311450
0.308938
0.306912
0.305508
0.304296
0.303290
0.360606
0.353967
0.341835
0.327210
0.311852
0.298149
0.286573
0.278310
0.272623
0.269106
0.266986
0.266062
0.266046
0.266462
0.267278
0.268629
0.270159
0.270327
0.269080
0.267835
0.266757
0.265789
0.265044
0.333469
0.326946
0.315066
0.300780
0.285882
0.272878
0.262197
0.254674
0.249573
0.246468
0.244618
0.243766
0.243613
0.243904
0.244555
0.245484
0.246387
0.246534
0.245865
0.244978
0.244068
0.243230
0.242628
0.520361
0.511935
0.496513
0.477842
0.458225
0.439588
0.422782
0.410808
0.402355
0.396380
0.391692
0.388497
0.386697
0.386164
0.386546
0.387388
0.388364
0.387634
0.385100
0.382554
0.380048
0.377981
0.376668
0.534760
0.526366
0.511161
0.493201
0.474977
0.456155
0.437608
0.424704
0.415857
0.409594
0.404554
0.401062
0.399095
0.398516
0.399038
0.400381
0.402684
0.401938
0.398063
0.395033
0.392398
0.390278
0.388893
0.561245
0.552859
0.537988
0.521381
0.506862
0.487602
0.464404
0.449412
0.439606
0.432818
0.427288
0.423445
0.421325
0.420745
0.421708
0.424452
0.432123
0.431329
0.422003
0.417547
0.414449
0.412206
0.410697
0.593684
0.585006
0.569601
0.552330
0.537007
0.516889
0.492800
0.476950
0.466448
0.459218
0.453466
0.449539
0.447388
0.446787
0.447724
0.450456
0.458125
0.457227
0.447702
0.443098
0.439918
0.437651
0.436140
0.629022
0.619696
0.602799
0.582856
0.562559
0.541170
0.519557
0.504077
0.493158
0.485599
0.479880
0.476141
0.474097
0.473474
0.473981
0.475375
0.478115
0.477070
0.472188
0.468664
0.465758
0.463552
0.462149
0.662112
0.652045
0.633688
0.611712
0.589044
0.566266
0.544257
0.528160
0.516483
0.508506
0.502803
0.499287
0.497446
0.496922
0.497412
0.498632
0.501196
0.500020
0.495059
0.491488
0.488480
0.486254
0.484899
0.691491
0.680735
0.661235
0.638258
0.618560
0.594426
0.566752
0.549134
0.536358
0.527891
0.522061
0.518671
0.517024
0.516671
0.517646
0.520006
0.529129
0.527864
0.516170
0.511318
0.507777
0.505455
0.504071
0.713253
0.702038
0.681662
0.657668
0.636850
0.611693
0.583095
0.564596
0.551094
0.542217
0.536289
0.532989
0.531486
0.531195
0.532129
0.534431
0.543475
0.542164
0.530446
0.525553
0.521986
0.519663
0.518286
0.729558
0.717911
0.696275
0.670873
0.644310
0.618452
0.594031
0.575455
0.561627
0.552452
0.546521
0.543366
0.542274
0.541933
0.541984
0.542909
0.544938
0.543604
0.538817
0.535180
0.532128
0.529894
0.528556
0.742833
0.730350
0.706789
0.680121
0.652215
0.625806
0.601454
0.582510
0.568301
0.558892
0.552963
0.550041
0.549499
0.549176
0.548680
0.549279
0.550437
0.549094
0.545108
0.541621
0.538681
0.536462
0.535078
0.759144
0.745108
0.714331
0.685824
0.656704
0.629870
0.605401
0.586187
0.571780
0.562257
0.556613
0.554216
0.560049
0.559785
0.553098
0.553607
0.554961
0.553610
0.549117
0.545292
0.542374
0.540130
0.538615
0.759629
0.745481
0.714481
0.685774
0.656483
0.629606
0.605199
0.586046
0.571691
0.562213
0.556662
0.554459
0.560577
0.560309
0.553330
0.553645
0.554874
0.553545
0.549178
0.545469
0.542683
0.540488
0.538941
0.744431
0.731500
0.706982
0.679545
0.650810
0.624264
0.600392
0.581724
0.567764
0.558555
0.553047
0.550965
0.551931
0.551607
0.549580
0.549301
0.549609
0.548300
0.545071
0.542066
0.539676
0.537609
0.536047
0.732384
0.719684
0.695714
0.668560
0.640088
0.614010
0.590867
0.572995
0.559764
0.551083
0.546147
0.545151
0.548198
0.547899
0.543818
0.542380
0.541926
0.540593
0.537943
0.535534
0.533771
0.531818
0.529945
0.717612
0.704385
0.678468
0.650941
0.622759
0.597363
0.575158
0.558270
0.546009
0.538059
0.534281
0.535780
0.547854
0.547677
0.534849
0.531237
0.530028
0.528651
0.526180
0.524300
0.523433
0.521591
0.519108
0.688740
0.676077
0.651177
0.624807
0.597836
0.573588
0.552442
0.536465
0.524933
0.517506
0.514090
0.515841
0.528149
0.528166
0.515559
0.512296
0.511499
0.510343
0.507905
0.506122
0.505416
0.503677
0.501204
0.642055
0.631247
0.611006
0.587595
0.563013
0.540431
0.520479
0.505343
0.494347
0.487257
0.483474
0.483317
0.487087
0.487391
0.484070
0.483756
0.484988
0.484313
0.481342
0.479121
0.477783
0.476118
0.474273
0.589179
0.579898
0.562674
0.542126
0.520265
0.499566
0.480711
0.466482
0.456183
0.449634
0.446107
0.445595
0.448355
0.449058
0.447803
0.449554
0.453334
0.453099
0.448601
0.445634
0.443880
0.442241
0.440660
0.528939
0.520785
0.505814
0.487893
0.469215
0.450509
0.432471
0.419204
0.409851
0.404087
0.401347
0.401845
0.408528
0.409667
0.406001
0.409364
0.423933
0.423997
0.409209
0.404722
0.402416
0.400746
0.399127
0.467293
0.459882
0.446308
0.430095
0.413343
0.396535
0.380257
0.368510
0.360357
0.355448
0.353216
0.353845
0.360408
0.361615
0.358244
0.361808
0.376325
0.376569
0.362225
0.358020
0.355949
0.354449
0.352926
0.407269
0.400327
0.387620
0.372271
0.356151
0.341038
0.327507
0.317698
0.310905
0.306801
0.304687
0.304390
0.306146
0.307036
0.307299
0.309787
0.313986
0.314295
0.310635
0.308414
0.307184
0.306038
0.304900
0.360310
0.353643
0.341460
0.326751
0.311315
0.297498
0.285765
0.277382
0.271630
0.268192
0.266340
0.265786
0.266359
0.266952
0.267611
0.269133
0.271221
0.271489
0.269883
0.268664
0.267749
0.266854
0.266058
0.333156
0.326614
0.314692
0.300339
0.285362
0.272265
0.261478
0.253869
0.248721
0.245668
0.243987
0.243363
0.243475
0.243902
0.244586
0.245611
0.246689
0.246918
0.246247
0.245451
0.244681
0.243913
0.243303
0.519169
0.510718
0.495253
0.476511
0.456806
0.438074
0.421198
0.409240
0.400911
0.395158
0.390787
0.387980
0.386593
0.386364
0.386912
0.387828
0.388769
0.387858
0.384994
0.382031
0.379109
0.376752
0.375305
0.533461
0.525073
0.509882
0.491906
0.473641
0.454736
0.436100
0.423186
0.414443
0.408384
0.403652
0.400567
0.399059
0.398782
0.399419
0.400811
0.403077
0.402157
0.397950
0.394495
0.391430
0.389026
0.387530
0.559749
0.551420
0.536672
0.520139
0.505653
0.486333
0.463015
0.447972
0.438230
0.431609
0.426367
0.422957
0.421405
0.421123
0.422080
0.424835
0.432481
0.431536
0.421887
0.417006
0.413461
0.410957
0.409383
0.592082
0.583494
0.568263
0.551117
0.535865
0.515709
0.491490
0.475549
0.465047
0.457929
0.452413
0.448876
0.447261
0.446955
0.447900
0.450680
0.458376
0.457397
0.447612
0.442643
0.439065
0.436581
0.435028
0.627427
0.618190
0.601451
0.581642
0.561418
0.539999
0.518269
0.502664
0.491673
0.484147
0.478589
0.475138
0.473478
0.473136
0.473801
0.475362
0.478241
0.477208
0.472169
0.468389
0.465206
0.462832
0.461380
0.660462
0.650492
0.632302
0.610468
0.587875
0.565079
0.542966
0.526714
0.514896
0.506885
0.501288
0.497988
0.496449
0.496201
0.496937
0.498434
0.501257
0.500188
0.495147
0.491408
0.488211
0.485867
0.484475
0.689757
0.679107
0.659794
0.636962
0.617328
0.593192
0.565443
0.547658
0.534685
0.526140
0.520392
0.517175
0.515788
0.515711
0.516980
0.519704
0.529200
0.528118
0.516379
0.511406
0.507714
0.505312
0.503921
0.711548
0.700426
0.680209
0.656331
0.635559
0.610420
0.581784
0.563148
0.549455
0.540487
0.534594
0.531406
0.530105
0.530077
0.531334
0.534043
0.543506
0.542433
0.530722
0.525753
0.522071
0.519700
0.518332
0.728047
0.716438
0.694862
0.669506
0.642962
0.617131
0.592725
0.574097
0.560165
0.550900
0.544926
0.541791
0.540817
0.540707
0.541102
0.542449
0.544895
0.543824
0.539112
0.535450
0.532327
0.530059
0.528729
0.741536
0.729029
0.705423
0.678699
0.650746
0.624373
0.600125
0.581246
0.567044
0.557571
0.551539
0.548552
0.548045
0.547924
0.547792
0.548825
0.550396
0.549324
0.545438
0.541930
0.538911
0.536663
0.535306
0.758040
0.743928
0.713003
0.684340
0.655076
0.628292
0.604044
0.585021
0.570747
0.561200
0.555399
0.552867
0.558659
0.558574
0.552275
0.553231
0.555004
0.553921
0.549511
0.545641
0.542607
0.540336
0.538878
0.758600
0.744365
0.713192
0.684309
0.654866
0.628053
0.603901
0.584989
0.570818
0.561353
0.555651
0.553296
0.559346
0.559243
0.552639
0.553385
0.555014
0.553948
0.549663
0.545910
0.543007
0.540797
0.539316
0.743400
0.730398
0.705758
0.678208
0.649417
0.622945
0.599265
0.580813
0.567031
0.557851
0.552227
0.550014
0.550927
0.550745
0.549049
0.549167
0.549849
0.548789
0.545656
0.542638
0.540176
0.538107
0.536605
0.731375
0.718631
0.694596
0.667406
0.638959
0.612966
0.589964
0.572279
0.559227
0.550578
0.545517
0.544381
0.547362
0.547183
0.543411
0.542354
0.542276
0.541180
0.538606
0.536189
0.534368
0.532432
0.530635
0.716704
0.703454
0.677512
0.650005
0.621909
0.596599
0.574486
0.557762
0.545700
0.537777
0.533829
0.535156
0.547123
0.547046
0.534528
0.531297
0.530483
0.529330
0.526888
0.524973
0.524015
0.522211
0.519860
0.688021
0.675338
0.650412
0.624052
0.597149
0.572971
0.551887
0.536040
0.524679
0.517284
0.513729
0.515343
0.527559
0.527666
0.515319
0.512372
0.511911
0.510966
0.508583
0.506807
0.506051
0.504382
0.502052
0.641615
0.630760
0.610447
0.586977
0.562378
0.539817
0.519915
0.504863
0.493967
0.486921
0.483117
0.482939
0.486712
0.487093
0.483919
0.483783
0.485208
0.484719
0.481910
0.479817
0.478563
0.477000
0.475254
0.589028
0.579669
0.562320
0.541626
0.519651
0.498920
0.480100
0.465913
0.455657
0.449167
0.445723
0.445309
0.448160
0.448934
0.447727
0.449515
0.453330
0.453250
0.449020
0.446284
0.444705
0.443195
0.441694
0.528980
0.520736
0.505619
0.487491
0.468600
0.449823
0.431826
0.418567
0.409211
0.403516
0.400936
0.401621
0.408465
0.409674
0.405968
0.409233
0.423620
0.423809
0.409442
0.405266
0.403190
0.401666
0.400118
0.467423
0.459932
0.446218
0.429798
0.412822
0.395932
0.379673
0.367899
0.359706
0.354863
0.352809
0.353649
0.360388
0.361675
0.358248
0.361685
0.375982
0.376328
0.362381
0.358467
0.356609
0.355250
0.353791
0.407389
0.400384
0.387569
0.372075
0.355813
0.340623
0.327059
0.317196
0.310354
0.306289
0.304317
0.304202
0.306118
0.307090
0.307337
0.309762
0.313884
0.314264
0.310817
0.308796
0.307726
0.306682
0.305590
0.360303
0.353607
0.341373
0.326597
0.311085
0.297208
0.285420
0.276968
0.271165
0.267746
0.266000
0.265593
0.266307
0.266986
0.267664
0.269168
0.271235
0.271553
0.270070
0.268980
0.268174
0.267349
0.266584
0.333046
0.326499
0.314566
0.300191
0.285177
0.272030
0.261178
0.253494
0.248293
0.245253
0.243659
0.243163
0.243405
0.243922
0.244645
0.245677
0.246760
0.247027
0.246434
0.245726
0.245035
0.244316
0.243728
0.517966
0.509429
0.493737
0.474561
0.454124
0.435246
0.418838
0.407153
0.399095
0.393720
0.389928
0.387806
0.387147
0.387235
0.387648
0.388279
0.388550
0.387379
0.384627
0.381421
0.378179
0.375587
0.374041
0.532166
0.523669
0.508128
0.489336
0.469521
0.450473
0.433147
0.420910
0.412594
0.406955
0.402841
0.400558
0.399993
0.400019
0.400222
0.400944
0.401658
0.400462
0.397189
0.393745
0.390429
0.387813
0.386241
0.558310
0.549817
0.534431
0.516222
0.497636
0.478165
0.458773
0.445336
0.436393
0.430270
0.425717
0.423308
0.423474
0.423434
0.422838
0.423805
0.425967
0.424735
0.419848
0.415868
0.412378
0.409731
0.408129
0.590628
0.581882
0.566026
0.547251
0.527977
0.507703
0.487402
0.473062
0.463340
0.456660
0.451758
0.449160
0.449233
0.449141
0.448519
0.449514
0.451748
0.450534
0.445605
0.441626
0.438176
0.435582
0.434012
0.626227
0.616879
0.599742
0.579157
0.557284
0.535829
0.515691
0.500805
0.490197
0.482931
0.477765
0.474926
0.474085
0.473977
0.474160
0.475031
0.476090
0.474952
0.471454
0.467980
0.464773
0.462297
0.460806
0.659877
0.649715
0.631017
0.608637
0.584808
0.562031
0.541133
0.525297
0.513717
0.505842
0.500452
0.497513
0.496485
0.496436
0.496936
0.498000
0.499158
0.498103
0.494711
0.491323
0.488200
0.485801
0.484360
0.690226
0.679177
0.658686
0.634783
0.610013
0.585957
0.563314
0.546330
0.533812
0.525350
0.519640
0.516607
0.515545
0.515580
0.516379
0.517970
0.520682
0.519704
0.514934
0.511199
0.508001
0.505624
0.504186
0.711782
0.700304
0.679015
0.654155
0.628341
0.603325
0.579810
0.562013
0.548806
0.539880
0.533914
0.530766
0.529650
0.529695
0.530553
0.532220
0.535016
0.534101
0.529374
0.525683
0.522539
0.520209
0.518793
0.726152
0.714584
0.693188
0.667742
0.640533
0.614881
0.591513
0.573332
0.559706
0.550451
0.544278
0.541001
0.539777
0.539756
0.540485
0.541791
0.543202
0.542336
0.539092
0.535846
0.532917
0.530653
0.529255
0.736846
0.724891
0.702738
0.676586
0.648667
0.622577
0.599022
0.580646
0.566876
0.557417
0.551005
0.547626
0.546412
0.546355
0.546991
0.548292
0.549693
0.548860
0.545678
0.542447
0.539622
0.537368
0.535881
0.745318
0.732656
0.708586
0.681497
0.652968
0.626602
0.602980
0.584633
0.571057
0.561526
0.554823
0.551393
0.550709
0.550649
0.550824
0.552379
0.554946
0.554142
0.549822
0.546333
0.543666
0.541391
0.539610
0.745350
0.732655
0.708519
0.681353
0.652767
0.626415
0.602885
0.584665
0.571214
0.561761
0.555108
0.551759
0.551177
0.551079
0.551087
0.552537
0.555074
0.554301
0.550043
0.546645
0.544094
0.541883
0.540101
0.736611
0.724543
0.702169
0.675772
0.647653
0.621616
0.598406
0.580457
0.567132
0.557931
0.551701
0.548666
0.547980
0.547821
0.547752
0.548644
0.549874
0.549121
0.546192
0.543280
0.540893
0.538833
0.537287
0.724702
0.712917
0.691083
0.665194
0.637601
0.612074
0.589391
0.572023
0.559256
0.550484
0.544670
0.542257
0.542505
0.542357
0.541403
0.541762
0.542696
0.541957
0.539295
0.536729
0.534736
0.532815
0.531174
0.707226
0.695426
0.673383
0.647850
0.620995
0.596218
0.574272
0.557730
0.545901
0.537691
0.532316
0.530925
0.533700
0.533653
0.530440
0.530185
0.531248
0.530548
0.527695
0.525338
0.524050
0.522259
0.520153
0.679083
0.667786
0.646655
0.622197
0.596484
0.572797
0.551839
0.536112
0.524926
0.517226
0.512273
0.511200
0.514209
0.514313
0.511217
0.511121
0.512388
0.511865
0.509169
0.507018
0.505960
0.504334
0.502295
0.637233
0.627060
0.608245
0.585723
0.561709
0.539480
0.519802
0.504881
0.494065
0.486851
0.482404
0.481023
0.482079
0.482392
0.481751
0.482598
0.484183
0.483968
0.481737
0.479758
0.478441
0.476999
0.475561
0.587304
0.578163
0.561280
0.540785
0.518757
0.498204
0.479836
0.465878
0.455703
0.449124
0.445293
0.444113
0.444981
0.445599
0.445891
0.447611
0.450031
0.450109
0.447705
0.445657
0.444299
0.442982
0.441762
0.528887
0.520582
0.505321
0.486778
0.467021
0.448288
0.431260
0.418443
0.409215
0.403445
0.400391
0.399865
0.401874
0.402813
0.402846
0.405297
0.409642
0.409927
0.406013
0.403587
0.402191
0.400942
0.399746
0.467986
0.460341
0.446318
0.429349
0.411384
0.394473
0.379174
0.367812
0.359731
0.354819
0.352356
0.352115
0.354175
0.355199
0.355383
0.357878
0.362210
0.362590
0.358903
0.356707
0.355498
0.354386
0.353271
0.407962
0.400850
0.387835
0.372068
0.355394
0.340185
0.326969
0.317239
0.310411
0.306309
0.304222
0.303812
0.304668
0.305519
0.306398
0.308262
0.310618
0.310990
0.309330
0.307975
0.307099
0.306195
0.305325
0.360632
0.353895
0.341588
0.326728
0.311093
0.297204
0.285496
0.277043
0.271204
0.267759
0.265987
0.265527
0.265953
0.266612
0.267444
0.268693
0.270060
0.270365
0.269568
0.268731
0.268005
0.267248
0.266596
0.333185
0.326637
0.314705
0.300337
0.285311
0.272158
0.261292
0.253557
0.248303
0.245242
0.243666
0.243206
0.243449
0.243998
0.244744
0.245668
0.246550
0.246803
0.246386
0.245770
0.245103
0.244415
0.243879
0.516982
0.508368
0.492504
0.473047
0.452221
0.433214
0.416968
0.405463
0.397707
0.392755
0.389563
0.388246
0.388480
0.388841
0.388888
0.389131
0.388986
0.387515
0.384538
0.381044
0.377532
0.374771
0.373164
0.531141
0.522556
0.506786
0.487542
0.467022
0.447863
0.431060
0.419241
0.411391
0.406222
0.402730
0.401481
0.402342
0.402639
0.401912
0.401893
0.401885
0.400349
0.397018
0.393334
0.389747
0.386963
0.385340
0.557259
0.548648
0.532903
0.513900
0.493923
0.474372
0.456286
0.443746
0.435572
0.429994
0.426119
0.425226
0.428567
0.428772
0.425389
0.424815
0.425485
0.423857
0.419438
0.415409
0.411695
0.408894
0.407260
0.589720
0.580836
0.564580
0.545016
0.524392
0.504079
0.485111
0.471685
0.462717
0.456534
0.452246
0.451109
0.454339
0.454472
0.451040
0.450505
0.451281
0.449711
0.445295
0.441315
0.437685
0.434955
0.433352
0.626002
0.616432
0.598785
0.577668
0.555127
0.533673
0.514191
0.499791
0.489636
0.482700
0.477929
0.475937
0.476430
0.476536
0.475760
0.475947
0.476370
0.475016
0.471615
0.468034
0.464680
0.462090
0.460543
0.661396
0.650695
0.630848
0.607764
0.583431
0.560678
0.540219
0.524721
0.513494
0.505821
0.500596
0.498114
0.497807
0.497934
0.498035
0.498837
0.499708
0.498561
0.495221
0.491750
0.488570
0.486085
0.484552
0.694845
0.682676
0.659586
0.634313
0.608496
0.584467
0.562679
0.546191
0.534169
0.525840
0.520024
0.517202
0.516694
0.516854
0.517291
0.518688
0.520722
0.519739
0.515599
0.511918
0.508803
0.506364
0.504766
0.716280
0.703711
0.679883
0.653702
0.626899
0.601962
0.579358
0.562132
0.549470
0.540636
0.534426
0.531304
0.530561
0.530685
0.531279
0.532873
0.535105
0.534240
0.530150
0.526528
0.523500
0.521114
0.519519
0.727053
0.715085
0.692820
0.666917
0.639491
0.614036
0.591210
0.573576
0.560476
0.551290
0.544790
0.541316
0.540100
0.540127
0.540927
0.542463
0.544099
0.543324
0.540041
0.536735
0.533887
0.531556
0.529957
0.734797
0.723021
0.701151
0.675206
0.647434
0.621672
0.598725
0.581106
0.568142
0.558757
0.551717
0.547811
0.546277
0.546233
0.547206
0.549041
0.551106
0.550403
0.546860
0.543504
0.540927
0.538583
0.536667
0.740695
0.728691
0.705898
0.679567
0.651460
0.625563
0.602725
0.585504
0.573396
0.563947
0.555934
0.551513
0.549976
0.549900
0.550907
0.553443
0.557864
0.557242
0.551555
0.547918
0.546106
0.543718
0.540820
0.739947
0.728048
0.705435
0.679229
0.651209
0.625386
0.602649
0.585568
0.573605
0.564219
0.556192
0.551753
0.550208
0.550082
0.551016
0.553553
0.558050
0.557485
0.551823
0.548259
0.546564
0.544246
0.541355
0.731662
0.720308
0.699215
0.673800
0.646383
0.620882
0.598252
0.581079
0.568620
0.559429
0.552306
0.548356
0.546893
0.546711
0.547404
0.549278
0.551641
0.551115
0.547596
0.544445
0.542286
0.540154
0.538194
0.719206
0.708265
0.687981
0.663422
0.636894
0.611959
0.589599
0.572743
0.560639
0.551766
0.544967
0.541428
0.540530
0.540381
0.540637
0.542376
0.544792
0.544338
0.540877
0.537874
0.535866
0.533889
0.532054
0.700297
0.689655
0.669940
0.646325
0.621066
0.596965
0.575049
0.558911
0.547965
0.539526
0.532560
0.529421
0.529966
0.529943
0.529125
0.531126
0.534724
0.534377
0.529910
0.526731
0.525460
0.523597
0.521150
0.672619
0.662430
0.643551
0.620961
0.596813
0.573763
0.552767
0.537353
0.526964
0.519014
0.512514
0.509745
0.510544
0.510647
0.509872
0.511901
0.515566
0.515374
0.511149
0.508247
0.507225
0.505560
0.503230
0.633424
0.623891
0.606284
0.584858
0.561752
0.539983
0.520430
0.505717
0.495240
0.487863
0.482629
0.480302
0.480263
0.480502
0.480825
0.482575
0.485052
0.485045
0.482430
0.480265
0.478958
0.477563
0.476142
0.585893
0.576968
0.560495
0.540372
0.518625
0.498343
0.480253
0.466491
0.456469
0.449801
0.445589
0.443880
0.444024
0.444481
0.445097
0.446774
0.448900
0.449059
0.447135
0.445369
0.444110
0.442906
0.441836
0.529194
0.520815
0.505433
0.486714
0.466676
0.448065
0.431522
0.418963
0.409840
0.404017
0.400720
0.399729
0.400653
0.401358
0.401817
0.403611
0.406376
0.406647
0.404297
0.402567
0.401344
0.400252
0.399309
0.469047
0.461221
0.446894
0.429582
0.411198
0.394328
0.379473
0.368327
0.360313
0.355359
0.352730
0.352139
0.353245
0.354049
0.354554
0.356274
0.358907
0.359224
0.357114
0.355598
0.354523
0.353550
0.352699
0.408954
0.401706
0.388474
0.372508
0.355654
0.340466
0.327420
0.317759
0.310933
0.306798
0.304642
0.304106
0.304685
0.305416
0.306223
0.307594
0.309163
0.309466
0.308439
0.307398
0.306548
0.305720
0.305025
0.361257
0.354465
0.342077
0.327169
0.311505
0.297637
0.285970
0.277505
0.271633
0.268158
0.266366
0.265886
0.266250
0.266875
0.267645
0.268659
0.269682
0.269931
0.269357
0.268625
0.267889
0.267159
0.266592
0.333545
0.326993
0.315066
0.300729
0.285741
0.272612
0.261738
0.253961
0.248658
0.245569
0.243996
0.243561
0.243827
0.244387
0.245102
0.245913
0.246639
0.246845
0.246488
0.245894
0.245205
0.244520
0.244019
0.516413
0.507711
0.491686
0.472063
0.451099
0.431998
0.415730
0.404368
0.396970
0.392427
0.389801
0.389298
0.391059
0.391580
0.390426
0.390120
0.389678
0.387920
0.384547
0.380832
0.377169
0.374346
0.372725
0.530626
0.521946
0.506000
0.486598
0.466003
0.446773
0.429943
0.418369
0.411050
0.406340
0.403460
0.403465
0.407491
0.407946
0.404366
0.403309
0.403055
0.401168
0.397146
0.393160
0.389378
0.386519
0.384883
0.556883
0.548161
0.532203
0.513091
0.493301
0.473731
0.455467
0.443304
0.435959
0.430955
0.428204
0.430169
0.447463
0.447821
0.430837
0.427715
0.429311
0.427199
0.420059
0.415418
0.411371
0.408470
0.406818
0.589620
0.580588
0.564024
0.544337
0.523918
0.503626
0.484517
0.471473
0.463311
0.457667
0.454464
0.456162
0.473376
0.473654
0.456574
0.453509
0.455260
0.453224
0.446065
0.441463
0.437501
0.434666
0.433033
0.627021
0.617118
0.598674
0.577225
0.554620
0.533197
0.513792
0.499677
0.490047
0.483457
0.479097
0.478228
0.481872
0.482110
0.478446
0.477702
0.478089
0.476441
0.472248
0.468319
0.464782
0.462096
0.460485
0.665452
0.653866
0.631826
0.607831
0.583196
0.560468
0.540178
0.524955
0.514201
0.506750
0.501642
0.499689
0.500861
0.501107
0.499987
0.500537
0.501670
0.500339
0.496243
0.492389
0.489090
0.486501
0.484820
0.706309
0.692068
0.662676
0.635164
0.608375
0.584328
0.563004
0.546967
0.535657
0.527487
0.521398
0.518843
0.519454
0.519712
0.519265
0.520783
0.523611
0.522505
0.517255
0.512992
0.509861
0.507291
0.505364
0.727697
0.713074
0.682991
0.654592
0.626841
0.601938
0.579883
0.563191
0.551299
0.542587
0.535962
0.532922
0.533061
0.533246
0.533119
0.534968
0.538122
0.537171
0.531930
0.527712
0.524695
0.522165
0.520187
0.731065
0.718261
0.693816
0.667068
0.639420
0.614155
0.591779
0.574715
0.562368
0.553279
0.546274
0.542601
0.541532
0.541566
0.542303
0.544213
0.547199
0.546370
0.541636
0.537881
0.535103
0.532624
0.530564
0.735646
0.723648
0.700902
0.674779
0.647065
0.621626
0.599300
0.582572
0.570908
0.561630
0.553534
0.549033
0.547242
0.547170
0.548437
0.551038
0.555519
0.554798
0.548882
0.545055
0.543107
0.540584
0.537564
0.742109
0.729966
0.705189
0.678792
0.650845
0.625393
0.603462
0.587816
0.578732
0.569411
0.558609
0.552870
0.550491
0.550392
0.552821
0.557473
0.579643
0.579071
0.556003
0.551386
0.551557
0.548925
0.542878
0.740559
0.728657
0.704325
0.678246
0.650522
0.625202
0.603374
0.587884
0.578976
0.569706
0.558820
0.552986
0.550536
0.550382
0.552795
0.557538
0.579895
0.579410
0.556322
0.551767
0.552075
0.549520
0.543464
0.729312
0.718292
0.697525
0.672721
0.645939
0.620953
0.598900
0.582662
0.571669
0.562530
0.554022
0.549181
0.547264
0.547039
0.548221
0.551232
0.556535
0.556086
0.549911
0.546212
0.544894
0.542594
0.539301
0.715743
0.705345
0.685994
0.662526
0.637136
0.612778
0.590624
0.574401
0.563527
0.554616
0.546449
0.542026
0.540917
0.540758
0.541341
0.544365
0.549500
0.549173
0.543355
0.539613
0.538112
0.535981
0.533155
0.695790
0.685920
0.667759
0.645834
0.622464
0.599042
0.576881
0.561410
0.552821
0.544265
0.534615
0.530358
0.532170
0.532192
0.530390
0.534341
0.542446
0.542285
0.533905
0.529503
0.532658
0.530601
0.523056
0.668353
0.658919
0.641577
0.620665
0.598409
0.576005
0.554679
0.539832
0.531710
0.523626
0.514496
0.510663
0.512766
0.512912
0.511096
0.514982
0.523045
0.523031
0.514981
0.510914
0.514278
0.512450
0.505132
0.630738
0.621673
0.604977
0.584579
0.562572
0.541264
0.521658
0.507218
0.497521
0.490052
0.483782
0.480818
0.480729
0.480938
0.481315
0.483925
0.488059
0.488148
0.484135
0.481474
0.480578
0.479133
0.477085
0.584891
0.576140
0.560034
0.540356
0.519113
0.499120
0.481133
0.467525
0.457794
0.451087
0.446481
0.444508
0.444608
0.444971
0.445430
0.447186
0.449738
0.449899
0.447565
0.445728
0.444677
0.443491
0.442215
0.529588
0.521163
0.505739
0.487058
0.467132
0.448673
0.432284
0.419836
0.410827
0.404998
0.401582
0.400577
0.401666
0.402236
0.402240
0.403669
0.407390
0.407588
0.404101
0.402438
0.401234
0.400192
0.399301
0.470074
0.462116
0.447591
0.430157
0.411741
0.394946
0.380218
0.369139
0.361176
0.356225
0.353564
0.353041
0.354383
0.355067
0.355055
0.356312
0.359722
0.359941
0.356806
0.355374
0.354284
0.353361
0.352596
0.409913
0.402561
0.389178
0.373132
0.356271
0.341131
0.328137
0.318487
0.311662
0.307520
0.305362
0.304861
0.305526
0.306188
0.306719
0.307771
0.309107
0.309323
0.308323
0.307344
0.306477
0.305674
0.305051
0.361888
0.355057
0.342622
0.327716
0.312095
0.298269
0.286614
0.278129
0.272234
0.268746
0.266960
0.266513
0.266918
0.267522
0.268177
0.269026
0.269908
0.270088
0.269508
0.268783
0.268021
0.267295
0.266762
0.333938
0.327391
0.315485
0.301202
0.286284
0.273195
0.262319
0.254507
0.249168
0.246063
0.244503
0.244105
0.244413
0.244980
0.245644
0.246366
0.246987
0.247137
0.246767
0.246157
0.245440
0.244747
0.244257
0.516539
0.507677
0.491370
0.471474
0.450286
0.431086
0.414837
0.403560
0.396339
0.392077
0.389811
0.389645
0.391621
0.392146
0.390795
0.390198
0.389470
0.387552
0.384164
0.380515
0.376952
0.374220
0.372655
0.530962
0.522082
0.505773
0.486031
0.465154
0.445818
0.429040
0.417563
0.410419
0.405993
0.403485
0.403851
0.408116
0.408575
0.404774
0.403392
0.402811
0.400755
0.396737
0.392823
0.389140
0.386370
0.384789
0.557519
0.548545
0.532094
0.512553
0.492389
0.472721
0.454590
0.442554
0.435392
0.430669
0.428291
0.430637
0.448204
0.448567
0.431316
0.427820
0.429008
0.426716
0.419628
0.415070
0.411113
0.408294
0.406692
0.590113
0.580879
0.563905
0.543882
0.523167
0.502826
0.483861
0.470930
0.462922
0.457534
0.454673
0.456725
0.474192
0.474480
0.457148
0.453728
0.455079
0.452862
0.445730
0.441175
0.437265
0.434491
0.432895
0.626942
0.616981
0.598423
0.576924
0.554296
0.532911
0.513577
0.499511
0.489977
0.483579
0.479496
0.478906
0.482738
0.482982
0.479142
0.478140
0.478246
0.476414
0.472143
0.468179
0.464640
0.461967
0.460363
0.664907
0.653393
0.631487
0.607711
0.583302
0.560711
0.540453
0.525227
0.514517
0.507193
0.502277
0.500516
0.501813
0.502059
0.500824
0.501209
0.502145
0.500632
0.496385
0.492416
0.489055
0.486430
0.484723
0.705518
0.691433
0.662333
0.635225
0.608854
0.585029
0.563716
0.547649
0.536345
0.528250
0.522279
0.519838
0.520513
0.520759
0.520231
0.521640
0.524296
0.523010
0.517581
0.513142
0.509902
0.507252
0.505266
0.726795
0.712372
0.682648
0.654718
0.627441
0.602819
0.580825
0.564145
0.552271
0.543619
0.537065
0.534080
0.534229
0.534376
0.534164
0.535912
0.538900
0.537762
0.532312
0.527876
0.524705
0.522070
0.520017
0.730065
0.717474
0.693408
0.667105
0.639888
0.614930
0.592732
0.575788
0.563535
0.554521
0.547565
0.543911
0.542813
0.542768
0.543385
0.545168
0.547999
0.546962
0.541969
0.537968
0.535007
0.532401
0.530264
0.734470
0.722700
0.700354
0.674640
0.647306
0.622191
0.600145
0.583653
0.572169
0.563001
0.554954
0.550454
0.548609
0.548423
0.549532
0.551967
0.556267
0.555320
0.549134
0.545051
0.542904
0.540243
0.537145
0.740609
0.728732
0.704428
0.678446
0.650858
0.625748
0.604167
0.588838
0.579993
0.570813
0.560065
0.554315
0.551854
0.551624
0.553886
0.558353
0.580339
0.579537
0.556193
0.551323
0.551291
0.548521
0.542396
0.738852
0.727238
0.703408
0.677767
0.650415
0.625451
0.603984
0.588817
0.580147
0.571019
0.560178
0.554316
0.551765
0.551481
0.553737
0.558303
0.580480
0.579790
0.556460
0.551683
0.551806
0.549127
0.542996
0.727490
0.716763
0.696505
0.672196
0.645850
0.621226
0.599483
0.583499
0.572689
0.563648
0.555154
0.550256
0.548229
0.547881
0.548934
0.551804
0.556952
0.556341
0.550000
0.546149
0.544703
0.542297
0.538936
0.713591
0.703545
0.684812
0.661981
0.637146
0.613167
0.591233
0.575149
0.564361
0.555489
0.547299
0.542784
0.541541
0.541275
0.541784
0.544716
0.549736
0.549306
0.543411
0.539612
0.538054
0.535852
0.532963
0.693259
0.683820
0.666431
0.645299
0.622605
0.599572
0.577537
0.562086
0.553489
0.544922
0.535227
0.530853
0.532498
0.532434
0.530621
0.534520
0.542537
0.542323
0.533954
0.529582
0.532761
0.530667
0.523058
0.665903
0.656897
0.640322
0.620208
0.598632
0.576599
0.555348
0.540469
0.532298
0.524193
0.515018
0.511076
0.513019
0.513097
0.511279
0.515107
0.523071
0.523028
0.515036
0.511047
0.514469
0.512635
0.505262
0.628928
0.620184
0.604070
0.584320
0.562891
0.541894
0.522339
0.507871
0.498150
0.490670
0.484364
0.481323
0.481124
0.481260
0.481581
0.484075
0.488060
0.488103
0.484168
0.481609
0.480792
0.479350
0.477260
0.583842
0.575300
0.559592
0.540406
0.519643
0.499889
0.481901
0.468254
0.458527
0.451819
0.447173
0.445146
0.445153
0.445430
0.445776
0.447323
0.449636
0.449727
0.447514
0.445829
0.444910
0.443743
0.442409
0.529187
0.520890
0.505735
0.487442
0.467970
0.449686
0.433186
0.420668
0.411692
0.405860
0.402361
0.401293
0.402258
0.402728
0.402598
0.403736
0.407106
0.407226
0.403952
0.402522
0.401550
0.400550
0.399548
0.470046
0.462172
0.447830
0.430688
0.412634
0.395969
0.381109
0.369949
0.362006
0.357059
0.354325
0.353756
0.354992
0.355591
0.355443
0.356407
0.359461
0.359607
0.356679
0.355465
0.354591
0.353719
0.352855
0.410029
0.402730
0.389466
0.373612
0.356971
0.341916
0.328862
0.319154
0.312322
0.308184
0.306016
0.305519
0.306157
0.306762
0.307169
0.308007
0.309108
0.309252
0.308348
0.307480
0.306714
0.305941
0.305287
0.362017
0.355230
0.342887
0.328113
0.312632
0.298867
0.287189
0.278669
0.272760
0.269274
0.267501
0.267078
0.267491
0.268069
0.268646
0.269363
0.270102
0.270225
0.269672
0.268988
0.268261
0.267548
0.267008
0.334051
0.327547
0.315724
0.301549
0.286733
0.273693
0.262809
0.254971
0.249614
0.246510
0.244970
0.244604
0.244935
0.245494
0.246108
0.246744
0.247273
0.247374
0.247001
0.246399
0.245692
0.245002
0.244513
0.517704
0.508547
0.491689
0.471306
0.449696
0.430375
0.414233
0.402999
0.395781
0.391659
0.389551
0.389254
0.390166
0.390536
0.389944
0.389276
0.388198
0.386239
0.383247
0.379950
0.376727
0.374224
0.372777
0.532769
0.523461
0.506313
0.485836
0.464245
0.444742
0.428223
0.416750
0.409459
0.405131
0.402764
0.402620
0.404257
0.404562
0.403084
0.402016
0.400890
0.398835
0.395606
0.392167
0.388878
0.386348
0.384887
0.560383
0.550773
0.532934
0.512217
0.490644
0.470746
0.453391
0.441386
0.433920
0.429183
0.426364
0.426659
0.431015
0.431219
0.426777
0.424917
0.423979
0.421794
0.417860
0.414173
0.410770
0.408206
0.406724
0.592440
0.582694
0.564590
0.543594
0.521630
0.501107
0.482885
0.469947
0.461610
0.456176
0.452843
0.452812
0.457010
0.457144
0.452699
0.450944
0.450157
0.448019
0.444016
0.440282
0.436870
0.434305
0.432809
0.626413
0.616539
0.598278
0.576814
0.554019
0.532640
0.513461
0.499236
0.489379
0.482997
0.479041
0.477904
0.479021
0.479139
0.477764
0.477125
0.476576
0.474672
0.471163
0.467524
0.464194
0.461636
0.460104
0.660136
0.649588
0.630024
0.607537
0.583859
0.561485
0.541078
0.525518
0.514383
0.507053
0.502388
0.500483
0.500579
0.500713
0.500447
0.500756
0.500969
0.499297
0.495593
0.491806
0.488472
0.485878
0.484251
0.692743
0.681002
0.658745
0.634706
0.610267
0.586876
0.564952
0.548259
0.536184
0.528028
0.522544
0.520058
0.519755
0.519885
0.520073
0.521152
0.522428
0.520929
0.516553
0.512400
0.509085
0.506412
0.504536
0.713741
0.701737
0.678983
0.654258
0.629034
0.604903
0.582310
0.565002
0.552339
0.543626
0.537604
0.534643
0.533953
0.533965
0.534303
0.535616
0.537132
0.535728
0.531301
0.527085
0.523741
0.521035
0.519112
0.723931
0.712616
0.691568
0.667057
0.641012
0.616461
0.594093
0.576755
0.563900
0.554904
0.548535
0.545117
0.543814
0.543616
0.544094
0.545295
0.546472
0.545105
0.541096
0.537080
0.533712
0.531008
0.529162
0.730785
0.719774
0.699296
0.674683
0.648123
0.623331
0.601204
0.584269
0.571832
0.562762
0.555863
0.551961
0.550248
0.549880
0.550431
0.551811
0.553362
0.552015
0.547683
0.543581
0.540426
0.537682
0.535529
0.735086
0.724040
0.703189
0.678292
0.651376
0.626514
0.604736
0.588467
0.577092
0.568058
0.560189
0.555729
0.553708
0.553253
0.554041
0.556077
0.560048
0.558769
0.552212
0.547837
0.545426
0.542632
0.539504
0.733690
0.722812
0.702244
0.677552
0.650775
0.626025
0.604379
0.588272
0.577051
0.568074
0.560162
0.555633
0.553552
0.553039
0.553783
0.555843
0.559912
0.558753
0.552325
0.548126
0.545903
0.543213
0.540099
0.725496
0.715142
0.695854
0.672082
0.646079
0.621671
0.599949
0.583514
0.571594
0.562682
0.555592
0.551467
0.549625
0.549082
0.549459
0.550945
0.552885
0.551905
0.547919
0.544362
0.541866
0.539440
0.537266
0.712113
0.702351
0.684206
0.661742
0.637021
0.613224
0.591459
0.574941
0.563049
0.554265
0.547383
0.543546
0.542168
0.541705
0.541816
0.543317
0.545420
0.544695
0.541063
0.537956
0.535856
0.533697
0.531660
0.691889
0.682701
0.665717
0.644750
0.621742
0.598816
0.577143
0.560935
0.549871
0.541354
0.534207
0.530667
0.530482
0.530196
0.529563
0.531458
0.534828
0.534370
0.530036
0.527058
0.526091
0.524157
0.521374
0.664542
0.655779
0.639600
0.619673
0.597805
0.575863
0.554937
0.539284
0.528669
0.520593
0.513903
0.510750
0.510846
0.510721
0.510146
0.512041
0.515439
0.515188
0.511250
0.508710
0.508126
0.506464
0.503819
0.627676
0.619188
0.603538
0.584228
0.563059
0.542209
0.522640
0.507725
0.497126
0.489670
0.484264
0.481657
0.481181
0.481183
0.481387
0.482772
0.484746
0.484629
0.482396
0.480677
0.479770
0.478422
0.476820
0.582686
0.574423
0.559266
0.540745
0.520666
0.501083
0.482772
0.468793
0.458786
0.452075
0.447623
0.445670
0.445402
0.445569
0.445879
0.446863
0.448124
0.448099
0.446767
0.445665
0.445052
0.443951
0.442586
0.528118
0.520132
0.505663
0.488282
0.470331
0.452217
0.434628
0.421740
0.412873
0.406994
0.403109
0.401759
0.401992
0.402342
0.402537
0.403341
0.404579
0.404634
0.403512
0.402845
0.402820
0.401899
0.400323
0.469153
0.461560
0.447861
0.431580
0.415005
0.398478
0.382532
0.371034
0.363262
0.358260
0.355083
0.354202
0.354696
0.355176
0.355396
0.356113
0.357222
0.357316
0.356395
0.355886
0.355964
0.355167
0.353711
0.409442
0.402340
0.389482
0.374150
0.358116
0.343162
0.329755
0.319856
0.313049
0.308901
0.306617
0.306039
0.306454
0.306982
0.307416
0.308056
0.308763
0.308852
0.308297
0.307756
0.307409
0.306690
0.305796
0.361730
0.355059
0.342948
0.328449
0.313273
0.299573
0.287749
0.279146
0.273242
0.269769
0.267981
0.267561
0.267913
0.268446
0.268965
0.269538
0.270056
0.270129
0.269724
0.269179
0.268629
0.267951
0.267332
0.333938
0.327507
0.315819
0.301799
0.287128
0.274134
0.263210
0.255339
0.249984
0.246898
0.245382
0.245042
0.245368
0.245897
0.246446
0.246978
0.247395
0.247454
0.247117
0.246577
0.245941
0.245275
0.244771
0.520004
0.510419
0.492765
0.471792
0.449813
0.430388
0.414310
0.403124
0.395921
0.391853
0.389780
0.389324
0.389796
0.389885
0.389190
0.388244
0.386863
0.384865
0.382158
0.379262
0.376432
0.374205
0.372893
0.536589
0.526552
0.507948
0.486488
0.464284
0.444613
0.428199
0.416745
0.409396
0.405100
0.402767
0.402326
0.403132
0.403150
0.401950
0.400740
0.399272
0.397201
0.394381
0.391420
0.388563
0.386322
0.384995
0.567122
0.556230
0.535533
0.513131
0.490496
0.470342
0.453237
0.441232
0.433742
0.428991
0.426007
0.425638
0.427824
0.427742
0.424907
0.423240
0.421731
0.419563
0.416435
0.413338
0.410411
0.408137
0.406781
0.598824
0.587894
0.567125
0.544616
0.521724
0.500977
0.482950
0.469948
0.461546
0.456075
0.452566
0.451868
0.453889
0.453758
0.450973
0.449454
0.448108
0.445955
0.442694
0.439464
0.436457
0.434131
0.432737
0.628818
0.618589
0.599602
0.577796
0.554903
0.533472
0.514166
0.499709
0.489602
0.483177
0.479267
0.477847
0.478134
0.478033
0.477082
0.476431
0.475585
0.473577
0.470270
0.466851
0.463735
0.461317
0.459841
0.658897
0.648798
0.630202
0.608577
0.585736
0.563495
0.542546
0.526483
0.514931
0.507512
0.502959
0.500945
0.500600
0.500571
0.500464
0.500723
0.500694
0.498844
0.495102
0.491290
0.487994
0.485429
0.483799
0.687648
0.677167
0.657841
0.635979
0.613875
0.590773
0.567273
0.549619
0.536809
0.528502
0.523256
0.520743
0.520024
0.520034
0.520460
0.521529
0.522526
0.520797
0.516315
0.512007
0.508681
0.505949
0.503941
0.708180
0.697546
0.677917
0.655536
0.632773
0.608990
0.584829
0.566555
0.553144
0.544291
0.538560
0.535651
0.534631
0.534526
0.535025
0.536259
0.537435
0.535746
0.531150
0.526695
0.523253
0.520436
0.518376
0.720901
0.710438
0.691111
0.668053
0.643264
0.619031
0.596132
0.578245
0.564881
0.555846
0.549835
0.546628
0.545272
0.544929
0.545226
0.546103
0.546795
0.545073
0.540852
0.536542
0.532881
0.530055
0.528237
0.729115
0.718631
0.699178
0.675469
0.649647
0.625121
0.602789
0.585439
0.572452
0.563454
0.557236
0.553841
0.552319
0.551783
0.551856
0.552540
0.553212
0.551439
0.547093
0.542735
0.539055
0.536200
0.534345
0.733626
0.722997
0.703122
0.678897
0.652486
0.627831
0.605896
0.589065
0.576647
0.567762
0.561267
0.557731
0.556147
0.555520
0.555560
0.556444
0.558523
0.556757
0.551001
0.546404
0.542843
0.539962
0.537836
0.732507
0.721969
0.702240
0.678102
0.651736
0.627158
0.605365
0.588699
0.576428
0.567618
0.561133
0.557591
0.556017
0.555334
0.555251
0.556058
0.558138
0.556497
0.550980
0.546658
0.543340
0.540580
0.538469
0.724927
0.714821
0.696010
0.672698
0.647055
0.622801
0.600966
0.584128
0.571612
0.562835
0.556644
0.553287
0.551931
0.551217
0.550761
0.551120
0.551749
0.550360
0.546805
0.543369
0.540553
0.538086
0.536221
0.711739
0.702193
0.684459
0.662447
0.638060
0.614381
0.592439
0.575405
0.562831
0.554141
0.548171
0.545210
0.544574
0.543929
0.542881
0.542949
0.543442
0.542373
0.539607
0.537053
0.535096
0.532968
0.530999
0.691550
0.682572
0.665986
0.645475
0.622732
0.599873
0.577939
0.560919
0.548654
0.540216
0.534519
0.532354
0.533559
0.533080
0.530548
0.530240
0.530980
0.530213
0.527803
0.526037
0.525673
0.523869
0.521007
0.664141
0.655590
0.639828
0.620408
0.598873
0.576983
0.555712
0.539208
0.527410
0.519395
0.514086
0.512255
0.513725
0.513433
0.511020
0.510784
0.511620
0.511105
0.509132
0.507876
0.508000
0.506483
0.503699
0.627174
0.618917
0.603744
0.585091
0.564568
0.543799
0.523712
0.508165
0.497030
0.489600
0.484755
0.482784
0.482934
0.482821
0.482082
0.482294
0.482950
0.482639
0.481351
0.480460
0.480168
0.478909
0.477054
0.582081
0.574095
0.559553
0.541984
0.523100
0.503629
0.484389
0.469830
0.459764
0.453034
0.448485
0.446665
0.446545
0.446618
0.446516
0.446919
0.447576
0.447426
0.446559
0.446219
0.446617
0.445586
0.443515
0.527459
0.519817
0.506190
0.490281
0.475079
0.457096
0.437171
0.423551
0.415296
0.409334
0.404427
0.402754
0.402760
0.403002
0.403103
0.403627
0.404573
0.404587
0.403907
0.404367
0.406408
0.405584
0.402350
0.468564
0.461291
0.448386
0.433514
0.419607
0.403194
0.384970
0.372789
0.365674
0.360590
0.356359
0.355121
0.355350
0.355724
0.355907
0.356428
0.357358
0.357435
0.356886
0.357449
0.359586
0.358888
0.355770
0.409057
0.402158
0.389767
0.375192
0.360187
0.345308
0.331092
0.320816
0.314160
0.309997
0.307420
0.306767
0.307123
0.307574
0.307879
0.308317
0.308875
0.308918
0.308524
0.308502
0.309051
0.308400
0.306839
0.361578
0.355011
0.343127
0.328966
0.314204
0.300547
0.288428
0.279672
0.273808
0.270359
0.268527
0.268124
0.268473
0.268948
0.269344
0.269755
0.270144
0.270167
0.269829
0.269492
0.269274
0.268640
0.267812
0.333930
0.327552
0.315974
0.302105
0.287597
0.274631
0.263616
0.255695
0.250361
0.247311
0.245820
0.245513
0.245842
0.246323
0.246769
0.247175
0.247489
0.247503
0.247194
0.246744
0.246237
0.245608
0.245052
0.523212
0.513120
0.494369
0.472788
0.450508
0.431026
0.415015
0.403896
0.396834
0.392747
0.390477
0.389837
0.390106
0.389841
0.388632
0.387267
0.385541
0.383469
0.380971
0.378405
0.375931
0.373955
0.372767
0.542552
0.531490
0.510480
0.487809
0.465044
0.445243
0.428906
0.417543
0.410502
0.406185
0.403490
0.402861
0.403634
0.403289
0.401374
0.399693
0.397829
0.395685
0.393127
0.390538
0.388064
0.386081
0.384876
0.579659
0.566594
0.540060
0.515123
0.491402
0.470994
0.454066
0.442330
0.436944
0.432169
0.427101
0.426559
0.430598
0.430141
0.424585
0.422212
0.420065
0.417814
0.415102
0.412422
0.409913
0.407896
0.406643
0.611156
0.598113
0.571678
0.546749
0.522892
0.501902
0.483960
0.471162
0.464839
0.459332
0.453726
0.452865
0.456763
0.456280
0.450796
0.448611
0.446655
0.444397
0.441476
0.438587
0.435944
0.433838
0.432521
0.634239
0.623178
0.602231
0.579648
0.556871
0.535349
0.515555
0.500907
0.490930
0.484431
0.480174
0.478604
0.478903
0.478510
0.476967
0.476001
0.474906
0.472758
0.469437
0.466146
0.463320
0.461042
0.459525
0.660683
0.650522
0.631836
0.610682
0.589401
0.567197
0.544716
0.528021
0.516198
0.508648
0.503952
0.501824
0.501332
0.501080
0.500722
0.500909
0.500947
0.498919
0.494791
0.490861
0.487828
0.485309
0.483451
0.687225
0.677192
0.659263
0.639433
0.625359
0.602372
0.571165
0.551801
0.538121
0.529595
0.524336
0.521751
0.520821
0.520674
0.521114
0.522414
0.524096
0.522167
0.516716
0.512101
0.511354
0.508578
0.503824
0.707198
0.697131
0.679131
0.658951
0.644340
0.620724
0.588852
0.568858
0.554557
0.545497
0.539804
0.536876
0.535687
0.535440
0.535946
0.537397
0.539250
0.537326
0.531692
0.526856
0.525945
0.523049
0.518210
0.720426
0.710359
0.691920
0.669950
0.647114
0.623078
0.598653
0.580087
0.566288
0.557166
0.551288
0.548168
0.546763
0.546252
0.546352
0.547139
0.547954
0.545941
0.541018
0.536321
0.532678
0.529776
0.527711
0.728962
0.718751
0.699863
0.676785
0.651856
0.627521
0.604676
0.586988
0.573676
0.564692
0.558792
0.555668
0.554247
0.553538
0.553251
0.553655
0.554422
0.552306
0.547147
0.542368
0.538474
0.535545
0.533671
0.733590
0.723155
0.703735
0.679919
0.653936
0.629446
0.607378
0.590267
0.577417
0.568620
0.562758
0.559728
0.558432
0.557659
0.557268
0.557980
0.561102
0.558953
0.551306
0.545964
0.541821
0.538852
0.537003
0.732575
0.722195
0.702851
0.679049
0.653020
0.628587
0.606702
0.589770
0.577076
0.568376
0.562573
0.559610
0.558431
0.557610
0.556989
0.557525
0.560557
0.558537
0.551218
0.546234
0.542396
0.539561
0.537708
0.725167
0.715206
0.696683
0.673727
0.648439
0.624312
0.602337
0.585239
0.572438
0.563756
0.558088
0.555319
0.554627
0.553749
0.552344
0.551975
0.552293
0.550561
0.546575
0.543054
0.540321
0.537831
0.535829
0.712047
0.702651
0.685237
0.663684
0.639778
0.616199
0.593925
0.576466
0.563525
0.554918
0.549569
0.547562
0.548520
0.547699
0.544686
0.543432
0.542985
0.541604
0.539075
0.536936
0.535781
0.533696
0.531094
0.691918
0.683097
0.666870
0.646960
0.624906
0.602119
0.579548
0.561824
0.548954
0.540634
0.536042
0.535864
0.542314
0.541655
0.533451
0.530616
0.529598
0.528519
0.527110
0.526577
0.531539
0.529847
0.522108
0.664445
0.656054
0.640674
0.621917
0.601193
0.579361
0.557311
0.540050
0.527681
0.519779
0.515502
0.515622
0.522343
0.521896
0.513836
0.511113
0.510214
0.509419
0.508503
0.508563
0.514111
0.512715
0.504987
0.627339
0.619248
0.604524
0.586622
0.567538
0.546827
0.525427
0.509267
0.498019
0.490632
0.485950
0.484726
0.486389
0.486155
0.483579
0.482595
0.482372
0.481860
0.481059
0.480962
0.482115
0.480934
0.477954
0.582155
0.574377
0.560450
0.544050
0.528035
0.508638
0.486803
0.471580
0.462123
0.455370
0.449961
0.448126
0.448408
0.448366
0.447532
0.447412
0.447746
0.447480
0.446868
0.447476
0.449867
0.448907
0.445169
0.527558
0.520220
0.507950
0.494706
0.495253
0.477310
0.442281
0.427298
0.422192
0.416097
0.406958
0.404340
0.404063
0.404158
0.403992
0.404371
0.405486
0.405507
0.405087
0.407332
0.414084
0.413365
0.405935
0.468676
0.461687
0.450084
0.437786
0.439289
0.422909
0.389899
0.376425
0.372527
0.367315
0.358804
0.356584
0.356453
0.356688
0.356701
0.357160
0.358357
0.358467
0.358125
0.360442
0.367355
0.366765
0.359370
0.409157
0.402403
0.390485
0.376868
0.364428
0.349601
0.333058
0.322305
0.316393
0.312212
0.308639
0.307732
0.308004
0.308359
0.308484
0.308770
0.309343
0.309349
0.309028
0.309749
0.312024
0.311437
0.308402
0.361735
0.355229
0.343549
0.329752
0.315965
0.302336
0.289352
0.280419
0.274789
0.271371
0.269268
0.268825
0.269147
0.269542
0.269783
0.270037
0.270337
0.270301
0.269990
0.269916
0.270293
0.269699
0.268394
0.334137
0.327778
0.316263
0.302516
0.288223
0.275276
0.264099
0.256139
0.250882
0.247880
0.246372
0.246077
0.246390
0.246797
0.247111
0.247377
0.247586
0.247540
0.247232
0.246875
0.246556
0.245958
0.245286
0.524048
0.513935
0.495155
0.473572
0.451325
0.431913
0.415978
0.404890
0.397797
0.393624
0.391202
0.390328
0.390277
0.389663
0.388096
0.386385
0.384391
0.382217
0.379794
0.377412
0.375152
0.373341
0.372238
0.543530
0.532423
0.511336
0.488615
0.465840
0.446093
0.429837
0.418506
0.411434
0.407033
0.404188
0.403321
0.403750
0.403053
0.400797
0.398768
0.396622
0.394379
0.391919
0.389534
0.387294
0.385482
0.384355
0.580814
0.567676
0.541007
0.515957
0.492165
0.471788
0.454953
0.443255
0.437856
0.433003
0.427773
0.426978
0.430606
0.429797
0.423957
0.421239
0.418781
0.416431
0.413856
0.411410
0.409174
0.407334
0.406135
0.612292
0.599192
0.572642
0.547603
0.523665
0.502702
0.484850
0.472093
0.465759
0.460189
0.454434
0.453332
0.456825
0.455998
0.450223
0.447676
0.445386
0.443023
0.440235
0.437578
0.435203
0.433274
0.432002
0.635085
0.624032
0.603092
0.580493
0.557700
0.536216
0.516499
0.501895
0.491910
0.485359
0.480991
0.479226
0.479222
0.478486
0.476564
0.475193
0.473753
0.471472
0.468246
0.465168
0.462595
0.460475
0.458998
0.661038
0.650989
0.632491
0.611461
0.590248
0.568112
0.545716
0.529078
0.517264
0.509678
0.504895
0.502611
0.501885
0.501291
0.500486
0.500215
0.499866
0.497687
0.493659
0.489967
0.487228
0.484859
0.482992
0.686990
0.677189
0.659671
0.640117
0.626200
0.603323
0.572214
0.552917
0.539257
0.530709
0.525387
0.522694
0.521611
0.521124
0.521033
0.521811
0.523051
0.520964
0.515661
0.511352
0.511010
0.508385
0.503527
0.706771
0.696979
0.679453
0.659612
0.645202
0.621724
0.589956
0.570022
0.555731
0.546654
0.540907
0.537884
0.536555
0.535984
0.535968
0.536909
0.538325
0.536247
0.530751
0.526205
0.525681
0.522932
0.517989
0.720194
0.710359
0.692309
0.670656
0.648035
0.624140
0.599808
0.581280
0.567464
0.558310
0.552383
0.549157
0.547578
0.546764
0.546440
0.546804
0.547260
0.545093
0.540230
0.535714
0.532311
0.529533
0.527458
0.728818
0.718814
0.700272
0.677505
0.652805
0.628616
0.605846
0.588158
0.574785
0.565760
0.559838
0.556624
0.555028
0.554046
0.553408
0.553458
0.553914
0.551649
0.546509
0.541833
0.538077
0.535254
0.533427
0.733421
0.723187
0.704111
0.680609
0.654865
0.630524
0.608513
0.591363
0.578390
0.569554
0.563731
0.560648
0.559195
0.558180
0.557480
0.557869
0.560674
0.558382
0.550765
0.545487
0.541400
0.538526
0.536777
0.732478
0.722278
0.703233
0.679711
0.653895
0.629608
0.607783
0.590817
0.578004
0.569283
0.563530
0.560524
0.559196
0.558153
0.557246
0.557470
0.560184
0.558024
0.550735
0.545806
0.542005
0.539261
0.537510
0.725332
0.715486
0.697146
0.674377
0.649240
0.625234
0.603343
0.586266
0.573430
0.564742
0.559084
0.556253
0.555409
0.554311
0.552624
0.551938
0.551945
0.550066
0.546102
0.542656
0.540000
0.537593
0.535656
0.712511
0.703153
0.685785
0.664296
0.640449
0.616961
0.594800
0.577418
0.564506
0.555919
0.550573
0.548496
0.549296
0.548254
0.544948
0.543327
0.542503
0.540965
0.538516
0.536501
0.535451
0.533449
0.530902
0.692661
0.683804
0.667464
0.647491
0.625395
0.602669
0.580247
0.562642
0.549844
0.541576
0.537003
0.536762
0.543040
0.542164
0.533664
0.530395
0.528882
0.527637
0.526410
0.526061
0.531147
0.529539
0.521853
0.665189
0.656742
0.641209
0.622350
0.601552
0.579768
0.557863
0.540734
0.528457
0.520637
0.516401
0.516479
0.523044
0.522403
0.514063
0.510906
0.509499
0.508530
0.507781
0.508003
0.513649
0.512323
0.504638
0.627874
0.619742
0.604928
0.586968
0.567856
0.547187
0.525891
0.509847
0.498707
0.491412
0.486783
0.485539
0.487098
0.486697
0.483865
0.482520
0.481899
0.481195
0.480429
0.480401
0.481601
0.480452
0.477493
0.582556
0.574744
0.560749
0.544325
0.528321
0.508967
0.487203
0.472075
0.462726
0.456071
0.450718
0.448872
0.449065
0.448878
0.447823
0.447398
0.447402
0.446939
0.446282
0.446893
0.449289
0.448336
0.444604
0.527945
0.520565
0.508199
0.494937
0.495516
0.477619
0.442637
0.427732
0.422727
0.416729
0.407643
0.405007
0.404634
0.404596
0.404242
0.404352
0.405170
0.405004
0.404519
0.406740
0.413477
0.412757
0.405329
0.468995
0.461976
0.450289
0.437980
0.439514
0.423184
0.390218
0.376814
0.373007
0.367894
0.359432
0.357192
0.356961
0.357078
0.356925
0.357145
0.358074
0.358024
0.357619
0.359904
0.366791
0.366205
0.358816
0.409380
0.402610
0.390658
0.377042
0.364629
0.349841
0.333347
0.322666
0.316847
0.312753
0.309226
0.308307
0.308502
0.308746
0.308716
0.308800
0.309161
0.309029
0.308643
0.309333
0.311588
0.311002
0.307975
0.361968
0.355450
0.343748
0.329944
0.316169
0.302568
0.289633
0.280773
0.275230
0.271887
0.269823
0.269370
0.269626
0.269917
0.270016
0.270102
0.270236
0.270087
0.269719
0.269618
0.269985
0.269397
0.268102
0.334409
0.328036
0.316498
0.302734
0.288439
0.275513
0.264385
0.256497
0.251321
0.248384
0.246909
0.246599
0.246851
0.247157
0.247337
0.247455
0.247524
0.247382
0.247023
0.246647
0.246325
0.245737
0.245076
0.522578
0.512901
0.495102
0.474070
0.452146
0.432921
0.417099
0.406022
0.398756
0.394451
0.391925
0.390784
0.390240
0.389305
0.387603
0.385644
0.383439
0.381142
0.378700
0.376365
0.374211
0.372473
0.371387
0.539651
0.529431
0.510507
0.488816
0.466515
0.446990
0.430858
0.419522
0.412122
0.407597
0.404803
0.403646
0.403307
0.402291
0.400190
0.397972
0.395629
0.393270
0.390809
0.388498
0.386410
0.384675
0.383535
0.570832
0.559643
0.538381
0.515514
0.492543
0.472462
0.455729
0.443893
0.436554
0.431584
0.427915
0.426710
0.427116
0.425992
0.422840
0.420212
0.417672
0.415227
0.412719
0.410426
0.408573
0.406823
0.405424
0.602414
0.591238
0.569984
0.547040
0.523802
0.503110
0.485448
0.472628
0.464407
0.458750
0.454587
0.453093
0.453368
0.452203
0.449071
0.446540
0.444098
0.441634
0.438992
0.436576
0.434664
0.432850
0.431370
0.631168
0.620967
0.602018
0.580155
0.557190
0.535875
0.516854
0.502563
0.492496
0.485936
0.481678
0.479685
0.478983
0.477862
0.475852
0.473993
0.472049
0.469654
0.466745
0.464066
0.461874
0.459928
0.458456
0.659309
0.649645
0.631823
0.610674
0.588079
0.566071
0.545421
0.529563
0.518087
0.510589
0.505790
0.503373
0.502367
0.501320
0.499812
0.498630
0.497342
0.495052
0.491764
0.488835
0.486684
0.484575
0.482735
0.685621
0.676049
0.658477
0.637693
0.616186
0.593454
0.570308
0.552888
0.540305
0.531965
0.526466
0.523762
0.522831
0.521823
0.520369
0.519699
0.519173
0.516990
0.513225
0.510162
0.508658
0.506394
0.503603
0.705550
0.695947
0.678276
0.657173
0.635158
0.611821
0.588023
0.569962
0.556752
0.547867
0.541917
0.538864
0.537689
0.536604
0.535244
0.534774
0.534456
0.532314
0.528401
0.525140
0.523470
0.521101
0.518258
0.719370
0.709727
0.691846
0.669894
0.645838
0.622057
0.599460
0.581695
0.568286
0.559182
0.553091
0.549659
0.547898
0.546659
0.545571
0.545099
0.544584
0.542410
0.538537
0.534930
0.532216
0.529768
0.527765
0.728106
0.718316
0.700075
0.677389
0.652315
0.628243
0.606139
0.588763
0.575538
0.566442
0.560266
0.556693
0.554717
0.553386
0.552360
0.551940
0.551556
0.549346
0.545198
0.541219
0.538008
0.535472
0.533738
0.732520
0.722556
0.703939
0.680737
0.655099
0.630894
0.609106
0.592071
0.579094
0.570111
0.563968
0.560408
0.558430
0.557100
0.556164
0.556014
0.556515
0.554323
0.549288
0.544922
0.541565
0.538966
0.537165
0.731710
0.721746
0.703113
0.679874
0.654205
0.630053
0.608417
0.591568
0.578762
0.569885
0.563781
0.560241
0.558295
0.556959
0.555969
0.555777
0.556279
0.554214
0.549425
0.545309
0.542138
0.539639
0.537873
0.725204
0.715447
0.697208
0.674464
0.649282
0.625395
0.603826
0.587027
0.574342
0.565557
0.559498
0.556018
0.554225
0.552861
0.551549
0.550909
0.550454
0.548632
0.545321
0.542174
0.539584
0.537373
0.535759
0.713146
0.703680
0.685993
0.664114
0.639861
0.616461
0.594920
0.578132
0.565622
0.557004
0.551093
0.547946
0.546805
0.545491
0.543545
0.542420
0.541563
0.540043
0.537767
0.535712
0.534123
0.532268
0.530497
0.694251
0.685054
0.667787
0.646926
0.623922
0.601247
0.579876
0.563264
0.551269
0.542991
0.537321
0.534957
0.535481
0.534318
0.530947
0.529157
0.528017
0.526773
0.525349
0.524369
0.524412
0.522898
0.520306
0.666925
0.658077
0.641500
0.621613
0.599729
0.577974
0.557258
0.541200
0.529748
0.521964
0.516730
0.514749
0.515590
0.514667
0.511449
0.509734
0.508664
0.507635
0.506601
0.506075
0.506547
0.505267
0.502717
0.629057
0.620613
0.605003
0.586099
0.565437
0.544801
0.525088
0.509917
0.499109
0.491946
0.487250
0.485195
0.484962
0.484319
0.482791
0.481821
0.481094
0.480226
0.479261
0.478719
0.478639
0.477503
0.475736
0.583602
0.575456
0.560557
0.542860
0.523991
0.504656
0.485651
0.471385
0.461647
0.455190
0.450777
0.448882
0.448433
0.448044
0.447271
0.446720
0.446291
0.445565
0.444684
0.444433
0.444897
0.443906
0.441870
0.529291
0.521419
0.507163
0.491115
0.476001
0.458150
0.438352
0.424957
0.417004
0.411303
0.406506
0.404725
0.404359
0.404173
0.403726
0.403427
0.403366
0.402826
0.402092
0.402542
0.404581
0.403760
0.400545
0.470203
0.462725
0.449236
0.434257
0.420458
0.404173
0.386050
0.374070
0.367240
0.362404
0.358272
0.356922
0.356789
0.356769
0.356468
0.356266
0.356306
0.355887
0.355263
0.355784
0.357893
0.357193
0.354095
0.409981
0.402994
0.390406
0.375814
0.360904
0.346140
0.332055
0.321986
0.315602
0.311673
0.309205
0.308484
0.308577
0.308676
0.308513
0.308337
0.308234
0.307858
0.307301
0.307211
0.307719
0.307069
0.305534
0.362372
0.355760
0.343779
0.329602
0.314885
0.301316
0.289337
0.280790
0.275180
0.271939
0.270210
0.269759
0.269896
0.270052
0.270018
0.269919
0.269789
0.269471
0.268972
0.268565
0.268320
0.267700
0.266902
0.334768
0.328350
0.316702
0.302792
0.288292
0.275393
0.264520
0.256806
0.251708
0.248845
0.247441
0.247086
0.247223
0.247400
0.247443
0.247401
0.247285
0.247007
0.246546
0.246036
0.245518
0.244914
0.244392
0.521920
0.512543
0.495312
0.474704
0.453076
0.434061
0.418389
0.407378
0.400113
0.395681
0.392933
0.391592
0.390856
0.389637
0.387571
0.385319
0.382899
0.380461
0.377938
0.375575
0.373459
0.371716
0.370579
0.537980
0.528254
0.510335
0.489264
0.467318
0.448023
0.432073
0.420860
0.413585
0.408956
0.405881
0.404578
0.404168
0.402867
0.400275
0.397679
0.395086
0.392582
0.390063
0.387776
0.385847
0.384117
0.382830
0.566993
0.556692
0.537483
0.515631
0.493122
0.473303
0.456827
0.445274
0.438464
0.433434
0.429196
0.427888
0.428410
0.426990
0.423115
0.419944
0.417079
0.414488
0.411998
0.409894
0.408713
0.406993
0.405001
0.598644
0.588324
0.569048
0.547016
0.524131
0.503670
0.486326
0.473874
0.466260
0.460582
0.455869
0.454295
0.454716
0.453233
0.449298
0.446132
0.443299
0.440702
0.438177
0.436087
0.434995
0.433255
0.431143
0.629640
0.619839
0.601672
0.580085
0.557076
0.535905
0.517329
0.503463
0.493786
0.487261
0.482782
0.480751
0.480152
0.478674
0.475819
0.473236
0.470781
0.468287
0.465689
0.463536
0.462053
0.460265
0.458460
0.658825
0.649297
0.631605
0.610225
0.587064
0.565145
0.545324
0.530158
0.519201
0.511830
0.506924
0.504585
0.503935
0.502463
0.499686
0.497434
0.495354
0.493014
0.490455
0.488623
0.487824
0.485998
0.483516
0.685544
0.675965
0.658058
0.636546
0.613378
0.590719
0.569459
0.553194
0.541589
0.533483
0.527780
0.525473
0.525773
0.524279
0.520505
0.518154
0.516383
0.514215
0.511804
0.510704
0.511969
0.510127
0.505688
0.705478
0.695849
0.677801
0.655953
0.632268
0.608990
0.587061
0.570135
0.557885
0.549219
0.543044
0.540356
0.540382
0.538832
0.535228
0.533159
0.531675
0.529603
0.527087
0.525842
0.526987
0.525075
0.520605
0.719096
0.709497
0.691540
0.669268
0.644604
0.620870
0.599039
0.581897
0.568921
0.559892
0.553641
0.550158
0.548625
0.547024
0.544930
0.543676
0.542625
0.540574
0.537551
0.535180
0.533940
0.531880
0.529309
0.727634
0.717959
0.699845
0.677138
0.651898
0.627887
0.606120
0.589039
0.575987
0.566827
0.560374
0.556469
0.554256
0.552670
0.551361
0.550799
0.550398
0.548376
0.544687
0.541413
0.539042
0.536825
0.534917
0.731782
0.722001
0.703669
0.680643
0.655063
0.630946
0.609325
0.592433
0.579499
0.570364
0.563845
0.559779
0.557345
0.555832
0.555012
0.555142
0.556049
0.554100
0.549233
0.545312
0.542689
0.540364
0.538354
0.731088
0.721281
0.702894
0.679824
0.654235
0.630186
0.608719
0.592023
0.579279
0.570242
0.563720
0.559605
0.557115
0.555614
0.554871
0.555077
0.556065
0.554240
0.549537
0.545753
0.543199
0.540951
0.539027
0.725299
0.715543
0.697225
0.674398
0.649129
0.625339
0.604077
0.587610
0.575165
0.566281
0.559752
0.555633
0.553163
0.551607
0.550596
0.550283
0.550127
0.548488
0.545317
0.542423
0.540167
0.538190
0.536660
0.714478
0.704738
0.686355
0.663926
0.639256
0.615937
0.594989
0.578899
0.567010
0.558376
0.551774
0.547720
0.545454
0.543895
0.542561
0.541814
0.541162
0.539757
0.537594
0.535689
0.534260
0.532613
0.531034
0.697717
0.687819
0.668673
0.646605
0.622747
0.600126
0.579722
0.564300
0.553645
0.545408
0.538401
0.534517
0.532827
0.531362
0.529527
0.528435
0.527528
0.526352
0.524975
0.524003
0.523988
0.522644
0.520367
0.670675
0.661059
0.642476
0.621248
0.598390
0.576675
0.557007
0.542209
0.532131
0.524430
0.517920
0.514467
0.513117
0.511877
0.510143
0.509046
0.508122
0.507090
0.506037
0.505418
0.505706
0.504550
0.502353
0.631452
0.622481
0.605676
0.585720
0.564163
0.543559
0.524770
0.510526
0.500412
0.493369
0.488224
0.485426
0.484155
0.483225
0.482133
0.481283
0.480461
0.479491
0.478448
0.477709
0.477295
0.476234
0.474867
0.586005
0.577303
0.561182
0.542281
0.522190
0.502854
0.484965
0.471478
0.461971
0.455659
0.451366
0.449187
0.448226
0.447585
0.446820
0.446122
0.445398
0.444483
0.443454
0.442725
0.442328
0.441350
0.440085
0.532839
0.524163
0.507884
0.489998
0.472210
0.454314
0.436851
0.424300
0.415889
0.410367
0.406546
0.404849
0.404220
0.403815
0.403239
0.402657
0.402085
0.401273
0.400333
0.399824
0.399886
0.399013
0.397492
0.473560
0.465324
0.449911
0.433197
0.416833
0.400506
0.384622
0.373408
0.366065
0.361392
0.358256
0.357030
0.356690
0.356472
0.356031
0.355545
0.355072
0.354377
0.353545
0.353101
0.353205
0.352429
0.351021
0.411700
0.404329
0.390884
0.375436
0.359580
0.344818
0.331582
0.321988
0.315589
0.311763
0.309574
0.308789
0.308667
0.308588
0.308295
0.307913
0.307489
0.306901
0.306171
0.305585
0.305208
0.304501
0.303655
0.363275
0.356501
0.344172
0.329646
0.314574
0.301027
0.289408
0.281117
0.275591
0.272418
0.270748
0.270203
0.270170
0.270171
0.270002
0.269731
0.269382
0.268897
0.268261
0.267624
0.267037
0.266379
0.265808
0.335369
0.328876
0.317082
0.303021
0.288392
0.275518
0.264808
0.257247
0.252244
0.249433
0.248031
0.247592
0.247592
0.247629
0.247530
0.247327
0.247033
0.246610
0.246032
0.245392
0.244730
0.244097
0.243641
0.522018
0.512782
0.495792
0.475447
0.454078
0.435282
0.419812
0.408951
0.401976
0.397445
0.394265
0.392777
0.392099
0.390640
0.388015
0.385436
0.382806
0.380236
0.377632
0.375241
0.373327
0.371533
0.370103
0.538111
0.528510
0.510786
0.489944
0.468239
0.449167
0.433478
0.422581
0.416153
0.411460
0.407514
0.406145
0.406275
0.404730
0.401052
0.397911
0.395028
0.392383
0.389827
0.387639
0.386373
0.384604
0.382604
0.567236
0.557019
0.537921
0.516215
0.493901
0.474321
0.458353
0.447721
0.445089
0.440066
0.431913
0.430555
0.433699
0.432005
0.424728
0.420431
0.417065
0.414326
0.412022
0.410539
0.413182
0.411455
0.405708
0.598972
0.588701
0.569467
0.547484
0.524698
0.504441
0.487639
0.476173
0.472809
0.467178
0.458562
0.456974
0.460079
0.458312
0.450885
0.446516
0.443135
0.440414
0.438174
0.436859
0.439801
0.438105
0.432139
0.630151
0.620343
0.602061
0.580371
0.557264
0.536211
0.518047
0.504713
0.496255
0.489794
0.484391
0.482484
0.482840
0.481080
0.476618
0.473160
0.470232
0.467670
0.465407
0.463937
0.464070
0.462403
0.459323
0.659748
0.650094
0.631968
0.610221
0.586690
0.564828
0.545548
0.530965
0.521048
0.513813
0.508357
0.506427
0.507168
0.505384
0.500501
0.497074
0.494365
0.492034
0.490188
0.489715
0.491604
0.490023
0.485543
0.687669
0.677728
0.658490
0.636191
0.612095
0.589453
0.569309
0.554038
0.548344
0.540471
0.529821
0.528590
0.532632
0.530796
0.522348
0.517836
0.515062
0.512997
0.512021
0.513826
0.523049
0.521601
0.510403
0.707477
0.697489
0.678115
0.655478
0.630850
0.607566
0.586721
0.570755
0.564413
0.555971
0.544822
0.543188
0.546896
0.545036
0.536889
0.532764
0.530386
0.528476
0.527411
0.529108
0.538227
0.536751
0.525576
0.719668
0.709947
0.691562
0.668917
0.643846
0.620095
0.598684
0.581984
0.569738
0.560808
0.554189
0.551037
0.550654
0.548842
0.545140
0.543116
0.541926
0.540062
0.537670
0.536717
0.538233
0.536531
0.532084
0.727560
0.717896
0.699710
0.676903
0.651507
0.627494
0.605922
0.589040
0.576296
0.567118
0.560369
0.556380
0.554349
0.552656
0.550989
0.550521
0.550895
0.549105
0.545208
0.542527
0.541612
0.539680
0.536893
0.731355
0.721659
0.703434
0.680471
0.654893
0.630800
0.609258
0.592450
0.579579
0.570357
0.563587
0.559250
0.556652
0.555126
0.554638
0.555740
0.559904
0.558235
0.550906
0.546958
0.548404
0.546296
0.540502
0.730795
0.721052
0.702721
0.679711
0.654143
0.630134
0.608750
0.592149
0.579489
0.570359
0.563535
0.559080
0.556322
0.554817
0.554527
0.555788
0.560081
0.558531
0.551305
0.547396
0.548784
0.546741
0.541116
0.725984
0.716118
0.697404
0.674407
0.649036
0.625281
0.604204
0.587986
0.575916
0.566979
0.559942
0.555404
0.552558
0.550921
0.550164
0.550314
0.551141
0.549714
0.546079
0.543357
0.541910
0.540168
0.538219
0.717372
0.707119
0.687223
0.664103
0.639071
0.615772
0.595211
0.579725
0.568864
0.560233
0.552588
0.547858
0.544989
0.543261
0.542148
0.541631
0.541345
0.540089
0.537959
0.536384
0.535907
0.534498
0.532399
0.706331
0.695005
0.671018
0.647171
0.622485
0.599857
0.580205
0.566087
0.559444
0.551250
0.540290
0.535044
0.532152
0.530419
0.529018
0.528126
0.527353
0.526285
0.525197
0.524881
0.527767
0.526645
0.521914
0.679711
0.668602
0.645020
0.621909
0.598151
0.576422
0.557550
0.544098
0.538055
0.530419
0.519981
0.515175
0.512615
0.511075
0.509708
0.508719
0.507812
0.506823
0.506033
0.506005
0.509096
0.508126
0.503497
0.635999
0.626245
0.607251
0.586200
0.563975
0.543361
0.525130
0.511629
0.502611
0.495638
0.489544
0.486107
0.484221
0.483020
0.481919
0.480975
0.480024
0.479001
0.478023
0.477428
0.477510
0.476576
0.474934
0.590419
0.580957
0.562778
0.542784
0.521981
0.502606
0.485202
0.472206
0.463148
0.456903
0.452316
0.449809
0.448466
0.447574
0.446648
0.445749
0.444794
0.443754
0.442688
0.441855
0.441346
0.440432
0.439353
0.542196
0.532172
0.510360
0.490689
0.471498
0.453508
0.436846
0.424676
0.416249
0.410797
0.407191
0.405343
0.404458
0.403822
0.403030
0.402191
0.401290
0.400296
0.399233
0.398361
0.397711
0.396845
0.395961
0.482661
0.473128
0.452307
0.433894
0.416206
0.399791
0.384642
0.373747
0.366319
0.361705
0.358825
0.357479
0.356917
0.356487
0.355839
0.355104
0.354301
0.353413
0.352433
0.351588
0.350922
0.350122
0.349352
0.415007
0.407085
0.392156
0.375938
0.359589
0.344799
0.331862
0.322505
0.316171
0.312383
0.310211
0.309278
0.308947
0.308681
0.308212
0.307627
0.306957
0.306200
0.305333
0.304507
0.303753
0.303014
0.302435
0.364871
0.357874
0.344955
0.330110
0.314810
0.301264
0.289816
0.281669
0.276218
0.273071
0.271376
0.270711
0.270513
0.270354
0.270023
0.269577
0.269034
0.268399
0.267640
0.266860
0.266092
0.265401
0.264923
0.336239
0.329650
0.317658
0.303459
0.288744
0.275880
0.265259
0.257794
0.252863
0.250076
0.248638
0.248103
0.247967
0.247860
0.247607
0.247242
0.246779
0.246218
0.245526
0.244783
0.244022
0.243357
0.242925
0.521786
0.512704
0.495982
0.475924
0.454823
0.436250
0.420943
0.410157
0.403164
0.398546
0.395220
0.393543
0.392664
0.391054
0.388340
0.385711
0.383042
0.380410
0.377721
0.375255
0.373282
0.371416
0.369917
0.537758
0.528326
0.510896
0.490348
0.468907
0.450054
0.434527
0.423704
0.417258
0.412486
0.408410
0.406860
0.406789
0.405102
0.401360
0.398190
0.395291
0.392598
0.389965
0.387732
0.386450
0.384620
0.382527
0.566725
0.556693
0.537923
0.516509
0.494436
0.475059
0.459250
0.448692
0.446038
0.440952
0.432701
0.431176
0.434110
0.432290
0.424992
0.420699
0.417372
0.414607
0.412229
0.410753
0.413466
0.411698
0.405819
0.598530
0.588419
0.569455
0.547690
0.525071
0.504983
0.488336
0.476956
0.473586
0.467922
0.459235
0.457505
0.460416
0.458537
0.451086
0.446710
0.443362
0.440637
0.438362
0.437101
0.440151
0.438451
0.432371
0.630015
0.620283
0.602116
0.580495
0.557433
0.536485
0.518481
0.505269
0.496859
0.490394
0.484942
0.482934
0.483155
0.481279
0.476729
0.473207
0.470254
0.467696
0.465473
0.464100
0.464350
0.462718
0.459598
0.659850
0.650197
0.632041
0.610201
0.586565
0.564742
0.545646
0.531235
0.521418
0.514216
0.508744
0.506758
0.507416
0.505515
0.500490
0.496939
0.494164
0.491855
0.490118
0.489807
0.491849
0.490354
0.485896
0.687874
0.677886
0.658502
0.635980
0.611616
0.588958
0.569051
0.553993
0.548438
0.540632
0.530004
0.528767
0.532803
0.530861
0.522210
0.517532
0.514696
0.512681
0.511857
0.513896
0.523319
0.522012
0.510888
0.707618
0.697580
0.678046
0.655165
0.630238
0.606904
0.586257
0.570471
0.564248
0.555879
0.544773
0.543161
0.546891
0.544955
0.536622
0.532346
0.529925
0.528106
0.527245
0.529234
0.538606
0.537319
0.526246
0.719626
0.709882
0.691415
0.668615
0.643353
0.619536
0.598191
0.581569
0.569377
0.560490
0.553911
0.550786
0.550417
0.548561
0.544759
0.542653
0.541463
0.539728
0.537598
0.536984
0.538815
0.537331
0.532988
0.727290
0.717648
0.699471
0.676620
0.651133
0.627056
0.605462
0.588560
0.575801
0.566634
0.559920
0.555970
0.553969
0.552266
0.550558
0.550074
0.550520
0.548896
0.545276
0.542966
0.542411
0.540721
0.538039
0.730913
0.721277
0.703134
0.680213
0.654618
0.630473
0.608857
0.591964
0.579030
0.569800
0.563068
0.558787
0.556245
0.554732
0.554228
0.555357
0.559681
0.558199
0.551104
0.547539
0.549375
0.547528
0.541833
0.730402
0.720724
0.702482
0.679531
0.653964
0.629911
0.608437
0.591730
0.578990
0.569856
0.563079
0.558691
0.555991
0.554503
0.554192
0.555466
0.559903
0.558531
0.551527
0.547992
0.549766
0.547991
0.542469
0.725934
0.716082
0.697383
0.674389
0.649000
0.625189
0.604022
0.587712
0.575583
0.566652
0.559674
0.555206
0.552404
0.550758
0.549944
0.550046
0.550906
0.549607
0.546210
0.543835
0.542745
0.541254
0.539412
0.717832
0.707520
0.687517
0.664304
0.639209
0.615838
0.595189
0.579641
0.568752
0.560146
0.552570
0.547910
0.545059
0.543286
0.542069
0.541431
0.541090
0.539897
0.537963
0.536681
0.536520
0.535336
0.533335
0.707311
0.695855
0.671638
0.647611
0.622846
0.600134
0.580375
0.566217
0.559572
0.551417
0.540524
0.535326
0.532422
0.530603
0.529044
0.527969
0.527066
0.526001
0.525058
0.524984
0.528145
0.527217
0.522562
0.680923
0.669666
0.645818
0.622495
0.598638
0.576841
0.557895
0.544439
0.538414
0.530822
0.520429
0.515638
0.513028
0.511368
0.509797
0.508575
0.507484
0.506455
0.505758
0.505906
0.509207
0.508399
0.503838
0.637184
0.627300
0.608079
0.586833
0.564486
0.543833
0.525624
0.512176
0.503204
0.496261
0.490174
0.486713
0.484747
0.483386
0.482038
0.480823
0.479658
0.478554
0.477616
0.477123
0.477321
0.476505
0.474947
0.591563
0.581985
0.563600
0.543424
0.522485
0.503107
0.485813
0.472929
0.463935
0.457707
0.453091
0.450511
0.449066
0.447982
0.446766
0.445570
0.444376
0.443225
0.442156
0.441346
0.440844
0.440007
0.439042
0.543367
0.533222
0.511168
0.491288
0.471885
0.453918
0.437486
0.425481
0.417113
0.411672
0.408043
0.406099
0.405122
0.404277
0.403144
0.401985
0.400816
0.399690
0.398588
0.397656
0.396878
0.396053
0.395343
0.483726
0.474095
0.453060
0.434463
0.416579
0.400202
0.385284
0.374556
0.367184
0.362581
0.359657
0.358191
0.357517
0.356890
0.355924
0.354893
0.353828
0.352811
0.351773
0.350835
0.350002
0.349223
0.348612
0.415844
0.407859
0.392810
0.376491
0.360060
0.345297
0.332484
0.323247
0.316981
0.313189
0.310933
0.309868
0.309399
0.308954
0.308251
0.307438
0.306566
0.305685
0.304748
0.303849
0.302999
0.302256
0.301744
0.365551
0.358512
0.345520
0.330615
0.315273
0.301741
0.290360
0.282288
0.276889
0.273736
0.271967
0.271186
0.270860
0.270549
0.270038
0.269416
0.268713
0.267962
0.267125
0.266281
0.265452
0.264743
0.264282
0.336840
0.330219
0.318173
0.303927
0.289183
0.276324
0.265743
0.258331
0.253441
0.250648
0.249147
0.248514
0.248259
0.248017
0.247613
0.247099
0.246496
0.245825
0.245050
0.244245
0.243434
0.242746
0.242311
0.520986
0.512086
0.495703
0.475965
0.455147
0.436791
0.421607
0.410814
0.403481
0.398790
0.395617
0.393710
0.392341
0.390666
0.388363
0.385981
0.383485
0.380886
0.378125
0.375596
0.373385
0.371458
0.370089
0.536559
0.527379
0.510439
0.490287
0.469146
0.450498
0.435034
0.424035
0.416681
0.411816
0.408369
0.406521
0.405455
0.403731
0.401002
0.398366
0.395813
0.393191
0.390439
0.388097
0.386259
0.384374
0.382741
0.564865
0.555206
0.537176
0.516286
0.494529
0.475314
0.459308
0.447962
0.440973
0.435753
0.431313
0.429488
0.429203
0.427410
0.423687
0.420647
0.418137
0.415504
0.412686
0.410712
0.409980
0.408166
0.405608
0.596739
0.586970
0.568695
0.547402
0.525053
0.505085
0.488211
0.476016
0.468289
0.462498
0.457665
0.455654
0.455331
0.453500
0.449699
0.446630
0.444143
0.441554
0.438811
0.436990
0.436471
0.434731
0.432104
0.628890
0.619353
0.601587
0.580223
0.557309
0.536450
0.518417
0.504951
0.495428
0.488898
0.484301
0.481969
0.480942
0.479105
0.476014
0.473265
0.470821
0.468353
0.465848
0.464064
0.463055
0.461390
0.459399
0.658919
0.649403
0.631597
0.609894
0.586297
0.564500
0.545375
0.530806
0.520196
0.512948
0.508025
0.505540
0.504681
0.502845
0.499576
0.496921
0.494682
0.492408
0.490147
0.488846
0.488555
0.487004
0.484579
0.686236
0.676492
0.657871
0.635555
0.611162
0.588463
0.568349
0.552889
0.541805
0.533935
0.528344
0.526089
0.526572
0.524739
0.520133
0.517208
0.515452
0.513416
0.511222
0.510819
0.512618
0.511207
0.507077
0.706028
0.696213
0.677404
0.654696
0.629705
0.606284
0.585385
0.569168
0.557392
0.548970
0.542959
0.540407
0.540713
0.538895
0.534503
0.531902
0.530500
0.528665
0.526510
0.526130
0.527963
0.526611
0.522531
0.718871
0.709204
0.690964
0.668189
0.642851
0.618935
0.597450
0.580630
0.567875
0.558989
0.552868
0.549489
0.548062
0.546303
0.543808
0.542255
0.541249
0.539566
0.537262
0.535915
0.535628
0.534219
0.531970
0.726728
0.717133
0.699050
0.676220
0.650682
0.626502
0.604740
0.587643
0.574572
0.565446
0.559102
0.555321
0.553233
0.551595
0.550098
0.549472
0.549380
0.547844
0.544876
0.542707
0.541431
0.539936
0.538333
0.730339
0.720761
0.702727
0.679865
0.654260
0.630008
0.608190
0.591067
0.577950
0.568782
0.562379
0.558496
0.556286
0.554794
0.553878
0.554132
0.555908
0.554507
0.549946
0.547108
0.545655
0.544095
0.542362
0.729862
0.720252
0.702169
0.679314
0.653774
0.629603
0.607874
0.590879
0.577906
0.568831
0.562447
0.558547
0.556295
0.554815
0.553962
0.554259
0.556077
0.554762
0.550326
0.547598
0.546211
0.544734
0.543090
0.725227
0.715505
0.697219
0.674411
0.649119
0.625174
0.603633
0.586902
0.574280
0.565401
0.559040
0.555124
0.552817
0.551209
0.549969
0.549516
0.549540
0.548267
0.545711
0.543837
0.542672
0.541428
0.540193
0.716116
0.706153
0.687367
0.664633
0.639826
0.616293
0.595026
0.578747
0.566774
0.558209
0.551803
0.547926
0.545718
0.544000
0.542317
0.541213
0.540416
0.539185
0.537567
0.536539
0.536080
0.535089
0.533773
0.701178
0.690792
0.670774
0.648124
0.624188
0.601308
0.580383
0.564801
0.554136
0.546009
0.539210
0.535432
0.533949
0.532203
0.529610
0.527977
0.526645
0.525460
0.524500
0.524265
0.525082
0.524298
0.522236
0.674872
0.664694
0.645112
0.623189
0.600185
0.578242
0.558168
0.543329
0.533319
0.525735
0.519374
0.515936
0.514692
0.513057
0.510424
0.508634
0.507123
0.505937
0.505145
0.505070
0.505991
0.505288
0.503290
0.635395
0.625952
0.608300
0.587666
0.565689
0.544962
0.526272
0.512224
0.502261
0.495314
0.490217
0.487336
0.485851
0.484417
0.482510
0.480824
0.479314
0.478070
0.477127
0.476667
0.476569
0.475840
0.474737
0.589813
0.580682
0.563744
0.544149
0.523458
0.504115
0.486733
0.473661
0.464344
0.458100
0.453801
0.451436
0.450252
0.449013
0.447237
0.445580
0.444055
0.442773
0.441709
0.440970
0.440452
0.439687
0.438876
0.537011
0.527841
0.510387
0.491591
0.472388
0.454562
0.438522
0.426610
0.418261
0.412802
0.409185
0.407322
0.406654
0.405598
0.403710
0.402032
0.400519
0.399259
0.398175
0.397332
0.396718
0.395949
0.395192
0.477404
0.468731
0.452244
0.434714
0.417015
0.400788
0.386317
0.375748
0.368476
0.363843
0.360839
0.359371
0.358951
0.358097
0.356411
0.354906
0.353536
0.352387
0.351356
0.350495
0.349823
0.349074
0.348390
0.414469
0.406847
0.392902
0.377037
0.360762
0.346084
0.333400
0.324241
0.318048
0.314218
0.311835
0.310679
0.310204
0.309567
0.308465
0.307336
0.306246
0.305259
0.304306
0.303441
0.302644
0.301914
0.301386
0.365424
0.358505
0.345902
0.331154
0.315884
0.302383
0.291043
0.283012
0.277652
0.274460
0.272579
0.271691
0.271286
0.270822
0.270065
0.269240
0.268380
0.267540
0.266664
0.265817
0.265000
0.264286
0.263809
0.337223
0.330625
0.318651
0.304436
0.289704
0.276849
0.266278
0.258889
0.254017
0.251186
0.249591
0.248851
0.248492
0.248120
0.247549
0.246888
0.246162
0.245409
0.244583
0.243752
0.242927
0.242223
0.241773
0.520431
0.511574
0.495237
0.475636
0.454991
0.436806
0.421755
0.411019
0.403632
0.398916
0.395729
0.393659
0.392039
0.390349
0.388306
0.386183
0.383946
0.381454
0.378697
0.376280
0.374236
0.372294
0.370768
0.536291
0.527090
0.510024
0.489937
0.468938
0.450443
0.435082
0.424071
0.416496
0.411595
0.408246
0.406166
0.404641
0.402930
0.400748
0.398602
0.396570
0.394104
0.391248
0.389107
0.387615
0.385730
0.383799
0.565523
0.555672
0.536956
0.515942
0.494249
0.475143
0.459162
0.447616
0.439800
0.434523
0.430686
0.428556
0.427278
0.425550
0.423094
0.421049
0.419832
0.417428
0.413983
0.412232
0.411920
0.410121
0.407221
0.597464
0.587477
0.568474
0.547018
0.524699
0.504809
0.487931
0.475510
0.466935
0.461096
0.456904
0.454616
0.453318
0.451582
0.449104
0.447091
0.445951
0.443596
0.440181
0.438517
0.438326
0.436598
0.433707
0.628828
0.619201
0.601181
0.579763
0.556883
0.536084
0.518065
0.504505
0.494695
0.488156
0.483758
0.481259
0.479789
0.478064
0.475732
0.473679
0.471967
0.469661
0.466838
0.464984
0.463950
0.462274
0.460273
0.658744
0.649160
0.631192
0.609428
0.585822
0.564036
0.544884
0.530217
0.519411
0.512170
0.507398
0.504805
0.503628
0.501950
0.499406
0.497451
0.495961
0.493776
0.490919
0.488976
0.487787
0.486174
0.484397
0.686474
0.676629
0.657554
0.635119
0.610653
0.587903
0.567689
0.552041
0.540511
0.532645
0.527424
0.525039
0.525114
0.523497
0.519887
0.518006
0.517939
0.515923
0.511942
0.509987
0.509292
0.507758
0.505572
0.706269
0.696356
0.677096
0.654264
0.629180
0.605672
0.584630
0.568191
0.555959
0.547552
0.541955
0.539356
0.539353
0.537765
0.534293
0.532665
0.532915
0.531091
0.527157
0.525240
0.524588
0.523137
0.521034
0.718602
0.708897
0.690567
0.667733
0.642335
0.618327
0.596696
0.579687
0.566750
0.557918
0.552061
0.548868
0.547490
0.545924
0.543843
0.542706
0.542298
0.540664
0.537789
0.535837
0.534646
0.533250
0.531780
0.726267
0.716680
0.698598
0.675775
0.650214
0.625946
0.604019
0.586726
0.573519
0.564486
0.558486
0.555150
0.553477
0.551999
0.550460
0.549865
0.550181
0.548707
0.545413
0.543166
0.541726
0.540340
0.539054
0.729812
0.720271
0.702301
0.679501
0.653912
0.629568
0.607546
0.590188
0.576927
0.567880
0.561930
0.558743
0.557298
0.555950
0.554646
0.554809
0.557737
0.556380
0.550703
0.547839
0.546348
0.544949
0.543508
0.729492
0.719918
0.701915
0.679151
0.653674
0.629395
0.607384
0.590081
0.576911
0.567951
0.562066
0.558934
0.557521
0.556165
0.554808
0.554896
0.557774
0.556477
0.550974
0.548307
0.546995
0.545695
0.544279
0.725207
0.715504
0.697318
0.674656
0.649552
0.625470
0.603438
0.586229
0.573263
0.564462
0.558637
0.555456
0.553910
0.552400
0.550638
0.549776
0.549838
0.548555
0.545915
0.544339
0.543524
0.542451
0.541215
0.716480
0.706532
0.687970
0.665561
0.641320
0.617599
0.595335
0.578202
0.565557
0.557030
0.551372
0.548392
0.547169
0.545538
0.543092
0.541419
0.540367
0.539077
0.537571
0.536923
0.536971
0.536129
0.534630
0.701288
0.691023
0.671827
0.649979
0.627511
0.604407
0.581467
0.564383
0.552336
0.544209
0.538780
0.536372
0.537120
0.535447
0.530856
0.528305
0.526492
0.525196
0.524423
0.524709
0.526341
0.525689
0.523135
0.675213
0.665150
0.646385
0.625278
0.603774
0.581631
0.559563
0.543259
0.531894
0.524285
0.519218
0.517064
0.517972
0.516355
0.511694
0.508959
0.506937
0.505613
0.504987
0.505399
0.507108
0.506515
0.504009
0.636372
0.626948
0.609548
0.589315
0.568007
0.547175
0.527563
0.512766
0.502217
0.495234
0.490649
0.488405
0.487720
0.486212
0.483384
0.481021
0.479102
0.477726
0.476881
0.476709
0.477046
0.476403
0.475070
0.590683
0.581609
0.564872
0.545616
0.525330
0.506001
0.488239
0.474859
0.465354
0.459066
0.454888
0.452818
0.452168
0.450760
0.448097
0.445790
0.443876
0.442465
0.441470
0.440943
0.440720
0.440029
0.439093
0.537672
0.528608
0.511450
0.493044
0.474191
0.456466
0.440312
0.428317
0.420001
0.414500
0.410831
0.409227
0.409555
0.408260
0.404859
0.402345
0.400391
0.398994
0.397979
0.397362
0.397160
0.396458
0.395452
0.477993
0.469432
0.453235
0.436087
0.418717
0.402605
0.388082
0.377509
0.370344
0.365659
0.362513
0.361199
0.361680
0.360575
0.357440
0.355161
0.353391
0.352114
0.351139
0.350478
0.350180
0.349481
0.348558
0.415104
0.407549
0.393763
0.378148
0.362112
0.347503
0.334753
0.325600
0.319487
0.315592
0.313020
0.311808
0.311522
0.310678
0.308936
0.307359
0.306013
0.304932
0.304000
0.303244
0.302597
0.301893
0.301286
0.366066
0.359162
0.346615
0.331964
0.316798
0.303317
0.291932
0.283900
0.278572
0.275315
0.273277
0.272282
0.271862
0.271243
0.270171
0.269100
0.268084
0.267172
0.266286
0.265476
0.264713
0.264000
0.263484
0.337845
0.331238
0.319264
0.305069
0.290366
0.277505
0.266901
0.259505
0.254634
0.251741
0.250018
0.249166
0.248727
0.248232
0.247485
0.246674
0.245842
0.245024
0.244169
0.243337
0.242519
0.241802
0.241328
0.520242
0.511267
0.494566
0.474879
0.454269
0.436186
0.421256
0.410621
0.403273
0.398572
0.395365
0.393194
0.391441
0.389760
0.387913
0.386053
0.384284
0.381953
0.379115
0.376932
0.375304
0.373411
0.371593
0.537394
0.527835
0.509690
0.489257
0.468202
0.449785
0.434536
0.423614
0.416036
0.411148
0.407802
0.405583
0.403845
0.402167
0.400349
0.398723
0.397788
0.395531
0.392130
0.390336
0.389727
0.387901
0.385252
0.570614
0.559738
0.537617
0.515524
0.493524
0.474435
0.458523
0.447013
0.438966
0.433698
0.430057
0.427743
0.426060
0.424428
0.422807
0.422043
0.424189
0.422079
0.416115
0.414644
0.416039
0.414301
0.409819
0.602585
0.591558
0.569145
0.546587
0.523945
0.504057
0.487230
0.474826
0.466008
0.460191
0.456223
0.453784
0.452135
0.450526
0.448896
0.448213
0.450482
0.448421
0.442432
0.440977
0.442391
0.440716
0.436313
0.630435
0.620374
0.600952
0.579092
0.556087
0.535314
0.517339
0.503808
0.493951
0.487454
0.483168
0.480663
0.479265
0.477668
0.475656
0.474280
0.474138
0.472031
0.468141
0.466366
0.465915
0.464263
0.461702
0.659842
0.649965
0.630815
0.608766
0.585073
0.563290
0.544129
0.529439
0.518580
0.511398
0.506818
0.504477
0.504075
0.502570
0.499755
0.498331
0.498687
0.496618
0.492121
0.489707
0.488237
0.486588
0.484891
0.692784
0.682228
0.657932
0.634793
0.610023
0.587223
0.566912
0.551162
0.539398
0.531622
0.526951
0.525468
0.528461
0.527108
0.521530
0.520527
0.527177
0.525187
0.514302
0.510559
0.508440
0.506779
0.505300
0.712542
0.701943
0.677511
0.654001
0.628617
0.605040
0.583868
0.567292
0.554804
0.546492
0.541482
0.539857
0.542837
0.541528
0.536051
0.535265
0.542245
0.540427
0.529518
0.525762
0.523634
0.522057
0.520703
0.719205
0.709348
0.690192
0.667230
0.641790
0.617741
0.595998
0.578865
0.565834
0.557082
0.551534
0.548847
0.548568
0.547219
0.544656
0.543923
0.545649
0.544055
0.539034
0.536390
0.534642
0.533209
0.532024
0.726015
0.716409
0.698083
0.675283
0.649750
0.625455
0.603414
0.585995
0.572709
0.563772
0.558107
0.555308
0.554449
0.553172
0.551428
0.551297
0.554192
0.552755
0.546903
0.544067
0.542380
0.540998
0.539784
0.729217
0.719715
0.701796
0.679101
0.653615
0.629253
0.607081
0.589569
0.576227
0.567300
0.561781
0.559362
0.559096
0.558002
0.556599
0.558366
0.572352
0.571005
0.554217
0.549508
0.547374
0.545942
0.544552
0.729091
0.719548
0.701604
0.678976
0.653676
0.629374
0.607119
0.589594
0.576297
0.567445
0.562008
0.559679
0.559495
0.558368
0.556800
0.558388
0.572203
0.570900
0.554370
0.549940
0.548094
0.546776
0.545345
0.725411
0.715668
0.697454
0.674980
0.650321
0.626189
0.603564
0.585938
0.572721
0.563975
0.558593
0.556114
0.555911
0.554514
0.551794
0.550967
0.552934
0.551635
0.546991
0.545219
0.544731
0.543719
0.542177
0.717866
0.707721
0.688903
0.666872
0.643879
0.620063
0.596244
0.578208
0.565063
0.556539
0.551437
0.549368
0.550501
0.548928
0.544327
0.542064
0.541298
0.539970
0.538025
0.537781
0.538932
0.538173
0.535762
0.704310
0.693636
0.673946
0.653046
0.634147
0.610926
0.583902
0.564913
0.551841
0.543688
0.539558
0.539292
0.551837
0.550178
0.533885
0.529380
0.526709
0.525329
0.524837
0.526320
0.531301
0.530755
0.525222
0.678572
0.668072
0.648748
0.628578
0.610687
0.588444
0.562275
0.544089
0.531718
0.524063
0.520228
0.520134
0.532746
0.531094
0.514709
0.509973
0.506988
0.505567
0.505294
0.506914
0.511995
0.511502
0.505988
0.638986
0.629262
0.611279
0.591371
0.571373
0.550496
0.529355
0.513731
0.502753
0.495712
0.491487
0.489952
0.491571
0.489959
0.484621
0.481378
0.479004
0.477542
0.476878
0.477236
0.478817
0.478245
0.475891
0.593579
0.584174
0.566542
0.547301
0.527562
0.508264
0.489922
0.476233
0.466609
0.460272
0.456203
0.454565
0.455590
0.454004
0.449285
0.446151
0.443806
0.442294
0.441410
0.441202
0.441712
0.441080
0.439577
0.546397
0.536558
0.513881
0.494995
0.476315
0.458651
0.442219
0.430116
0.421866
0.416349
0.412786
0.412051
0.416093
0.414568
0.406933
0.402979
0.400430
0.398896
0.398029
0.397821
0.399794
0.399148
0.396131
0.486541
0.477218
0.455618
0.437976
0.420726
0.404679
0.389949
0.379331
0.372285
0.367578
0.364467
0.363924
0.368053
0.366715
0.359395
0.355740
0.353403
0.351994
0.351147
0.350850
0.352619
0.351964
0.349110
0.417530
0.409718
0.395137
0.379439
0.363580
0.349020
0.336143
0.326975
0.320946
0.316989
0.314262
0.313144
0.313714
0.312679
0.309650
0.307494
0.305861
0.304693
0.303794
0.303178
0.302893
0.302205
0.301299
0.367320
0.360324
0.347495
0.332835
0.317751
0.304282
0.292825
0.284780
0.279480
0.276151
0.273961
0.272902
0.272668
0.271911
0.270347
0.269010
0.267836
0.266860
0.265968
0.265202
0.264571
0.263851
0.263205
0.338610
0.331963
0.319914
0.305709
0.291031
0.278158
0.267505
0.260087
0.255208
0.252242
0.250386
0.249433
0.248963
0.248364
0.247421
0.246473
0.245547
0.244676
0.243792
0.242955
0.242148
0.241410
0.240893
0.518766
0.509810
0.493137
0.473472
0.452890
0.434869
0.420054
0.409571
0.402360
0.397694
0.394414
0.392138
0.390296
0.388603
0.386821
0.385060
0.383418
0.381238
0.378566
0.376544
0.375052
0.373254
0.371487
0.535836
0.526305
0.508203
0.487806
0.466792
0.448455
0.433351
0.422625
0.415225
0.410376
0.406919
0.404542
0.402669
0.400973
0.399248
0.397742
0.396943
0.394838
0.391603
0.389967
0.389487
0.387756
0.385162
0.568949
0.558117
0.536061
0.514027
0.492088
0.473104
0.457369
0.446104
0.438276
0.433053
0.429257
0.426714
0.424818
0.423166
0.421700
0.421093
0.423392
0.421437
0.415632
0.414306
0.415797
0.414150
0.409745
0.600881
0.589911
0.567580
0.545101
0.522536
0.502762
0.486105
0.473936
0.465327
0.459562
0.455447
0.452784
0.450921
0.449309
0.447856
0.447345
0.449767
0.447861
0.442015
0.440678
0.442156
0.440566
0.436245
0.628796
0.618789
0.599464
0.577710
0.554812
0.534133
0.516265
0.502888
0.493186
0.486733
0.482352
0.479699
0.478171
0.476596
0.474747
0.473541
0.473552
0.471580
0.467799
0.466098
0.465679
0.464088
0.461602
0.658295
0.648484
0.629460
0.607564
0.584025
0.562318
0.543169
0.528526
0.517739
0.510583
0.505949
0.503513
0.503017
0.501564
0.498943
0.497708
0.498222
0.496266
0.491829
0.489410
0.487873
0.486259
0.484676
0.691323
0.680853
0.656732
0.633810
0.609258
0.586520
0.566127
0.550324
0.538550
0.530775
0.526064
0.524489
0.527351
0.526073
0.520767
0.519989
0.526802
0.524904
0.514019
0.510164
0.507823
0.506170
0.504897
0.711183
0.700684
0.676445
0.653173
0.628018
0.604504
0.583224
0.566556
0.554021
0.545700
0.540661
0.538961
0.541827
0.540601
0.535386
0.534808
0.541932
0.540187
0.529253
0.525359
0.522983
0.521405
0.520252
0.717980
0.708216
0.689239
0.666496
0.641260
0.617275
0.595461
0.578255
0.565189
0.556424
0.550858
0.548148
0.547848
0.546567
0.544154
0.543560
0.545399
0.543855
0.538807
0.536079
0.534205
0.532767
0.531673
0.724897
0.715386
0.697235
0.674651
0.649318
0.625100
0.603018
0.585549
0.572235
0.563281
0.557600
0.554802
0.553970
0.552740
0.551058
0.551009
0.554008
0.552600
0.546692
0.543798
0.542054
0.540668
0.539485
0.728200
0.718795
0.701056
0.678587
0.653332
0.629064
0.606853
0.589301
0.575931
0.566979
0.561433
0.559020
0.558812
0.557743
0.556330
0.558153
0.572288
0.570955
0.554028
0.549246
0.547091
0.545653
0.544249
0.728189
0.718736
0.700954
0.678537
0.653459
0.629269
0.607000
0.589452
0.576128
0.567242
0.561759
0.559412
0.559259
0.558137
0.556534
0.558157
0.572106
0.570811
0.554136
0.549628
0.547758
0.546435
0.544985
0.724706
0.715015
0.696898
0.674576
0.650088
0.626070
0.603487
0.585873
0.572645
0.563852
0.558392
0.555851
0.555621
0.554199
0.551453
0.550645
0.552680
0.551383
0.546654
0.544813
0.544278
0.543252
0.541713
0.717445
0.707298
0.688479
0.666521
0.643648
0.619943
0.596203
0.578212
0.565073
0.556494
0.551287
0.549114
0.550172
0.548551
0.543933
0.541697
0.540988
0.539657
0.537627
0.537290
0.538361
0.537575
0.535177
0.704244
0.693511
0.673689
0.652779
0.633952
0.610842
0.583926
0.565015
0.551987
0.543775
0.539493
0.539086
0.551514
0.549788
0.533482
0.529017
0.526431
0.525044
0.524424
0.525776
0.530626
0.530043
0.524542
0.678568
0.668016
0.648564
0.628379
0.610552
0.588430
0.562393
0.544308
0.531991
0.524280
0.520280
0.520021
0.532490
0.530754
0.514341
0.509633
0.506723
0.505300
0.504906
0.506403
0.511357
0.510832
0.505347
0.638737
0.629026
0.611059
0.591213
0.571317
0.550575
0.529584
0.514082
0.503157
0.496060
0.491686
0.489989
0.491469
0.489751
0.484343
0.481091
0.478755
0.477293
0.476568
0.476866
0.478392
0.477797
0.475442
0.593079
0.583760
0.566275
0.547178
0.527579
0.508431
0.490253
0.476709
0.467157
0.460774
0.456564
0.454780
0.455693
0.453989
0.449152
0.445971
0.443649
0.442141
0.441228
0.441017
0.441535
0.440894
0.439369
0.545695
0.536003
0.513594
0.494914
0.476397
0.458884
0.442615
0.430666
0.422502
0.416952
0.413264
0.412413
0.416391
0.414749
0.406947
0.402918
0.400404
0.398875
0.397963
0.397781
0.399798
0.399152
0.396095
0.485945
0.476774
0.455435
0.437979
0.420860
0.404940
0.390347
0.379862
0.372885
0.368151
0.364925
0.364279
0.368353
0.366913
0.359430
0.355693
0.353373
0.351967
0.351076
0.350806
0.352617
0.351965
0.349064
0.417319
0.409594
0.395156
0.379562
0.363772
0.349281
0.336489
0.327404
0.321411
0.317410
0.314573
0.313352
0.313851
0.312727
0.309584
0.307363
0.305717
0.304534
0.303608
0.303004
0.302741
0.302037
0.301085
0.367400
0.360440
0.347668
0.333043
0.317977
0.304527
0.293100
0.285084
0.279783
0.276398
0.274109
0.272953
0.272647
0.271820
0.270183
0.268801
0.267605
0.266601
0.265673
0.264889
0.264248
0.263498
0.262812
0.338835
0.332199
0.320163
0.305957
0.291267
0.278384
0.267729
0.260308
0.255405
0.252379
0.250432
0.249392
0.248853
0.248197
0.247204
0.246223
0.245272
0.244366
0.243439
0.242566
0.241728
0.240952
0.240401
0.515957
0.507166
0.490924
0.471397
0.450844
0.432850
0.418165
0.407917
0.400971
0.396349
0.392888
0.390430
0.388469
0.386730
0.384923
0.383118
0.381274
0.379226
0.376963
0.375017
0.373355
0.371693
0.370337
0.531549
0.522445
0.505529
0.485566
0.464703
0.446459
0.431566
0.421200
0.414210
0.409409
0.405634
0.402956
0.400886
0.399101
0.397288
0.395549
0.393952
0.391940
0.389577
0.387895
0.386749
0.385140
0.383413
0.560466
0.550762
0.532245
0.511437
0.489951
0.471173
0.455765
0.445033
0.437856
0.432683
0.428326
0.425304
0.423081
0.421260
0.419513
0.418045
0.417343
0.415406
0.412420
0.411067
0.410851
0.409316
0.406836
0.592314
0.582501
0.563747
0.542565
0.520518
0.500971
0.484631
0.472985
0.465022
0.459292
0.454600
0.451430
0.449189
0.447400
0.445699
0.444316
0.443712
0.441809
0.438798
0.437451
0.437260
0.435764
0.433318
0.623851
0.614404
0.596713
0.575652
0.553141
0.532630
0.514920
0.501848
0.492517
0.486073
0.481292
0.478202
0.476162
0.474477
0.472762
0.471291
0.470084
0.468177
0.465660
0.463981
0.462924
0.461420
0.459753
0.654057
0.644688
0.627152
0.605919
0.582867
0.561301
0.542110
0.527535
0.516909
0.509704
0.504698
0.501691
0.500038
0.498497
0.496695
0.495385
0.494410
0.492557
0.489832
0.487756
0.486145
0.484624
0.483381
0.681995
0.672436
0.654001
0.632344
0.608694
0.586123
0.565491
0.549565
0.537802
0.529882
0.524583
0.521744
0.521082
0.519669
0.517212
0.516150
0.516638
0.514879
0.510785
0.508257
0.506325
0.504799
0.503724
0.702102
0.692502
0.673934
0.651944
0.627722
0.604379
0.582835
0.565997
0.553423
0.544925
0.539289
0.536309
0.535645
0.534279
0.531918
0.531059
0.531822
0.530190
0.526053
0.523486
0.521538
0.520055
0.519041
0.714865
0.705451
0.687711
0.665610
0.640936
0.617106
0.595140
0.577837
0.564739
0.555834
0.549888
0.546553
0.545002
0.543630
0.542111
0.541460
0.541471
0.539976
0.536917
0.534587
0.532809
0.531387
0.530363
0.722844
0.713546
0.696027
0.673900
0.649036
0.624986
0.602832
0.585337
0.572007
0.562905
0.556848
0.553508
0.551925
0.550585
0.549246
0.548948
0.549716
0.548324
0.544708
0.542195
0.540506
0.539100
0.537957
0.726699
0.717449
0.700055
0.677996
0.653312
0.629238
0.606882
0.589339
0.575970
0.566836
0.560814
0.557694
0.556567
0.555298
0.553890
0.554310
0.558081
0.556753
0.550244
0.547031
0.545398
0.543967
0.542504
0.726769
0.717444
0.699937
0.677854
0.653251
0.629281
0.607019
0.589595
0.576336
0.567261
0.561245
0.558121
0.556974
0.555630
0.554084
0.554370
0.558056
0.556764
0.550400
0.547375
0.545931
0.544591
0.543124
0.723186
0.713604
0.695638
0.673413
0.648858
0.625093
0.603120
0.585927
0.572950
0.564007
0.557935
0.554600
0.553036
0.551460
0.549600
0.548842
0.549267
0.547979
0.544910
0.543052
0.542067
0.540944
0.539710
0.715541
0.705506
0.686756
0.664474
0.640562
0.617146
0.595086
0.578084
0.565508
0.556821
0.550807
0.547536
0.546116
0.544358
0.541871
0.540319
0.539556
0.538247
0.536349
0.535350
0.535082
0.534152
0.532726
0.701982
0.691371
0.671265
0.649196
0.626847
0.604031
0.581425
0.564600
0.553099
0.544798
0.538521
0.535681
0.536080
0.534223
0.529629
0.527272
0.525954
0.524619
0.523188
0.522955
0.523984
0.523202
0.520892
0.676074
0.665682
0.646027
0.624692
0.603293
0.581464
0.559803
0.543836
0.533058
0.525274
0.519321
0.516674
0.517170
0.515309
0.510590
0.508013
0.506464
0.505107
0.503847
0.503770
0.504903
0.504183
0.501908
0.635796
0.626354
0.608878
0.588765
0.567739
0.547292
0.528127
0.513711
0.503390
0.496250
0.491186
0.488483
0.487431
0.485619
0.482571
0.480210
0.478510
0.477125
0.475977
0.475570
0.475687
0.474966
0.473661
0.588917
0.580131
0.563900
0.545107
0.525265
0.506385
0.489124
0.476202
0.466971
0.460563
0.455960
0.453503
0.452600
0.450852
0.447783
0.445336
0.443587
0.442187
0.440996
0.440439
0.440221
0.439502
0.438509
0.534743
0.526236
0.510259
0.492605
0.474403
0.457147
0.441425
0.429929
0.421920
0.416340
0.412324
0.410460
0.410837
0.409201
0.405115
0.402370
0.400928
0.399539
0.397971
0.397399
0.397325
0.396619
0.395479
0.475381
0.467374
0.452350
0.435908
0.419111
0.403385
0.389219
0.379088
0.372197
0.367435
0.363964
0.362429
0.362999
0.361580
0.357763
0.355231
0.353924
0.352635
0.351126
0.350532
0.350384
0.349673
0.348586
0.414066
0.406827
0.393615
0.378381
0.362604
0.348213
0.335727
0.326853
0.320892
0.316875
0.313980
0.312500
0.312086
0.310974
0.308825
0.307043
0.305730
0.304605
0.303536
0.302829
0.302283
0.301531
0.300771
0.366098
0.359326
0.347013
0.332495
0.317403
0.303984
0.292698
0.284771
0.279462
0.276045
0.273710
0.272443
0.271838
0.271010
0.269693
0.268487
0.267441
0.266452
0.265438
0.264592
0.263820
0.263022
0.262380
0.338417
0.331850
0.319934
0.305743
0.291008
0.278119
0.267514
0.260119
0.255187
0.252116
0.250121
0.249014
0.248377
0.247713
0.246809
0.245900
0.245002
0.244091
0.243111
0.242186
0.241290
0.240466
0.239886
0.513657
0.504894
0.488718
0.469132
0.448472
0.430434
0.415872
0.405945
0.399400
0.394826
0.391051
0.388322
0.386223
0.384438
0.382616
0.380807
0.378957
0.377061
0.375069
0.373270
0.371632
0.370137
0.369054
0.528683
0.519712
0.503120
0.483226
0.462332
0.444116
0.429475
0.419665
0.413380
0.408631
0.404243
0.401066
0.398736
0.396847
0.394971
0.393145
0.391344
0.389457
0.387472
0.385830
0.384437
0.382985
0.381758
0.556308
0.546982
0.529437
0.508994
0.487626
0.468984
0.454009
0.444181
0.438289
0.433165
0.427612
0.423737
0.421069
0.419056
0.417152
0.415379
0.413824
0.411964
0.409849
0.408405
0.407413
0.406015
0.404517
0.588051
0.578656
0.560947
0.540227
0.518392
0.499015
0.483085
0.472316
0.465617
0.459917
0.454007
0.449950
0.447227
0.445230
0.443375
0.441673
0.440181
0.438342
0.436212
0.434770
0.433794
0.432420
0.430937
0.620650
0.611464
0.594368
0.573705
0.551495
0.531113
0.513538
0.500914
0.492228
0.485769
0.480270
0.476550
0.474082
0.472246
0.470516
0.468920
0.467368
0.465550
0.463487
0.461839
0.460498
0.459107
0.457912
0.651206
0.642099
0.625163
0.604532
0.582070
0.560621
0.541189
0.526635
0.516262
0.508968
0.503430
0.499870
0.497643
0.495979
0.494385
0.493013
0.491680
0.489926
0.487743
0.485872
0.484263
0.482847
0.481818
0.678658
0.669487
0.652246
0.631579
0.608956
0.586533
0.565270
0.549025
0.537305
0.529204
0.523302
0.519696
0.517765
0.516215
0.514589
0.513477
0.512766
0.511104
0.508448
0.506358
0.504574
0.503140
0.502177
0.698925
0.689721
0.672367
0.651410
0.628267
0.605092
0.582892
0.565676
0.553072
0.544363
0.538138
0.534393
0.532455
0.530955
0.529451
0.528581
0.528174
0.526608
0.523826
0.521626
0.519790
0.518351
0.517398
0.712625
0.703473
0.686331
0.664955
0.641056
0.617394
0.595046
0.577529
0.564403
0.555318
0.548927
0.545082
0.542965
0.541496
0.540281
0.539736
0.539582
0.538103
0.535253
0.532896
0.531069
0.529611
0.528575
0.721000
0.711892
0.694786
0.673224
0.649040
0.625177
0.602762
0.585171
0.571840
0.562565
0.556090
0.552290
0.550371
0.548959
0.547800
0.547822
0.548882
0.547469
0.543516
0.540633
0.538814
0.537285
0.535982
0.725101
0.716003
0.698957
0.677494
0.653834
0.629980
0.607077
0.589434
0.576078
0.566757
0.560274
0.556674
0.555401
0.554077
0.552738
0.553726
0.558087
0.556724
0.549553
0.545731
0.544298
0.542664
0.540507
0.725327
0.716101
0.698825
0.677222
0.653545
0.629824
0.607165
0.589772
0.576611
0.567351
0.560813
0.557131
0.555777
0.554368
0.552942
0.553878
0.558241
0.556918
0.549820
0.546102
0.544780
0.543210
0.541065
0.722111
0.712493
0.694396
0.672247
0.647915
0.624424
0.602777
0.585985
0.573350
0.564255
0.557523
0.553468
0.551339
0.549671
0.548204
0.548072
0.549150
0.547859
0.544114
0.541554
0.540119
0.538782
0.537476
0.715470
0.705122
0.685524
0.662710
0.638318
0.615194
0.594166
0.578080
0.566311
0.557509
0.550483
0.546189
0.543765
0.541896
0.540177
0.539403
0.539375
0.538100
0.535514
0.533711
0.532604
0.531456
0.530324
0.704637
0.693189
0.670386
0.646792
0.622785
0.600259
0.579831
0.564743
0.555389
0.547006
0.538471
0.533971
0.531988
0.530008
0.527506
0.526420
0.526525
0.525258
0.522535
0.521094
0.520471
0.519446
0.518122
0.678521
0.667323
0.645023
0.622162
0.599066
0.577523
0.558081
0.543876
0.535247
0.527407
0.519260
0.515011
0.513174
0.511204
0.508566
0.507252
0.507127
0.505861
0.503368
0.502153
0.501687
0.500745
0.499455
0.634987
0.625342
0.607188
0.586522
0.564875
0.544709
0.526726
0.513332
0.503860
0.496697
0.490802
0.487256
0.485302
0.483429
0.481171
0.479569
0.478626
0.477357
0.475679
0.474685
0.474098
0.473229
0.472251
0.586163
0.577595
0.561666
0.542906
0.522943
0.504319
0.487756
0.475483
0.466692
0.460308
0.455378
0.452542
0.451187
0.449442
0.446878
0.444988
0.443924
0.442657
0.441059
0.440190
0.439656
0.438849
0.437956
0.530124
0.522207
0.507513
0.490321
0.472384
0.455356
0.439977
0.428961
0.421216
0.415700
0.411609
0.409582
0.409470
0.407901
0.404544
0.402460
0.402336
0.401085
0.398510
0.397606
0.397209
0.396440
0.395448
0.470951
0.463548
0.449848
0.433879
0.417330
0.401776
0.387861
0.378104
0.371395
0.366697
0.363246
0.361667
0.361866
0.360532
0.357364
0.355405
0.355321
0.354152
0.351703
0.350850
0.350464
0.349702
0.348722
0.411631
0.404706
0.392061
0.377015
0.361230
0.346930
0.334712
0.326080
0.320214
0.316227
0.313356
0.311889
0.311427
0.310375
0.308447
0.306944
0.306049
0.305009
0.303718
0.302948
0.302376
0.301586
0.300784
0.364941
0.358303
0.346206
0.331737
0.316601
0.303206
0.292046
0.284223
0.278936
0.275507
0.273159
0.271877
0.271257
0.270466
0.269260
0.268205
0.267346
0.266406
0.265320
0.264452
0.263673
0.262838
0.262145
0.337862
0.331349
0.319507
0.305312
0.290521
0.277616
0.267053
0.259685
0.254736
0.251629
0.249597
0.248461
0.247814
0.247176
0.246341
0.245526
0.244722
0.243841
0.242835
0.241889
0.240979
0.240120
0.239495
0.511754
0.502914
0.486524
0.466729
0.445850
0.427682
0.413179
0.403556
0.397514
0.392989
0.388801
0.385822
0.383642
0.381865
0.380064
0.378294
0.376512
0.374786
0.373060
0.371490
0.370029
0.368713
0.367789
0.526830
0.517783
0.500907
0.480819
0.459736
0.441456
0.427027
0.417829
0.412577
0.407879
0.402555
0.398827
0.396277
0.394334
0.392433
0.390602
0.388797
0.387070
0.385383
0.383936
0.382637
0.381360
0.380365
0.555773
0.546302
0.527341
0.506668
0.485135
0.466532
0.452023
0.443389
0.439967
0.434897
0.426961
0.421947
0.418805
0.416641
0.414627
0.412752
0.410969
0.409247
0.407581
0.406285
0.405223
0.403993
0.402872
0.587454
0.577948
0.558882
0.538027
0.516132
0.496832
0.481335
0.471725
0.467447
0.461781
0.453480
0.448252
0.445019
0.442850
0.440877
0.439057
0.437315
0.435601
0.433916
0.432605
0.431540
0.430320
0.429207
0.618578
0.609425
0.592293
0.571778
0.549777
0.529447
0.511920
0.499775
0.492041
0.485559
0.479006
0.474601
0.471777
0.469821
0.468047
0.466398
0.464747
0.463050
0.461298
0.459807
0.458504
0.457245
0.456262
0.649032
0.640038
0.623341
0.603205
0.581377
0.559987
0.540126
0.525512
0.515477
0.508081
0.501890
0.497826
0.495252
0.493488
0.491924
0.490512
0.489054
0.487405
0.485546
0.483865
0.482363
0.481054
0.480141
0.676269
0.667296
0.650742
0.630998
0.609614
0.587301
0.565074
0.548347
0.536695
0.528405
0.521850
0.517674
0.515180
0.513517
0.512087
0.510928
0.509790
0.508206
0.506143
0.504281
0.502631
0.501273
0.500369
0.696591
0.687603
0.670981
0.651002
0.629162
0.606123
0.582931
0.565175
0.552553
0.543639
0.536807
0.532522
0.530047
0.528445
0.527149
0.526285
0.525557
0.524032
0.521662
0.519567
0.517809
0.516392
0.515434
0.710587
0.701603
0.684898
0.664230
0.641337
0.617800
0.594734
0.576876
0.563708
0.554460
0.547662
0.543477
0.541203
0.539686
0.538522
0.538213
0.538648
0.537164
0.533707
0.531090
0.529276
0.527746
0.526497
0.719102
0.710125
0.693377
0.672429
0.649385
0.625652
0.602397
0.584532
0.571152
0.561741
0.554972
0.551009
0.549359
0.547974
0.546731
0.547518
0.550858
0.549402
0.543076
0.539334
0.537754
0.536034
0.533938
0.723422
0.714438
0.697802
0.677278
0.657042
0.633334
0.607336
0.589102
0.575590
0.566139
0.559450
0.556002
0.556388
0.555217
0.553040
0.556145
0.568952
0.567538
0.551834
0.545971
0.546256
0.544269
0.539188
0.723971
0.714775
0.697699
0.676887
0.656524
0.632964
0.607334
0.589468
0.576261
0.566881
0.560061
0.556479
0.556747
0.555500
0.553293
0.556429
0.569334
0.567971
0.552260
0.546429
0.546764
0.544815
0.539744
0.722099
0.712213
0.693271
0.671078
0.647377
0.624047
0.602076
0.585491
0.573678
0.564487
0.556724
0.552286
0.550247
0.548636
0.547331
0.548275
0.552132
0.550825
0.544260
0.540555
0.539113
0.537491
0.535401
0.718996
0.707708
0.685116
0.661268
0.636594
0.613612
0.593052
0.577788
0.568111
0.559231
0.549982
0.544811
0.541884
0.540023
0.538831
0.538976
0.540845
0.539599
0.535167
0.532441
0.530821
0.529423
0.528134
0.720772
0.706593
0.672511
0.645740
0.620217
0.597778
0.578989
0.566124
0.573324
0.564826
0.539690
0.533012
0.529191
0.527184
0.526069
0.526508
0.530971
0.529777
0.522865
0.519993
0.518336
0.517046
0.515930
0.694565
0.680664
0.647083
0.621038
0.596386
0.574928
0.557157
0.545187
0.552980
0.545047
0.520476
0.514100
0.510460
0.508473
0.507204
0.507375
0.511549
0.510388
0.503825
0.501280
0.499823
0.498647
0.497596
0.638115
0.627599
0.606540
0.584780
0.562676
0.542641
0.525295
0.512827
0.505456
0.498282
0.490330
0.486044
0.483729
0.481887
0.480046
0.479177
0.479933
0.478784
0.475638
0.474063
0.473004
0.471985
0.471063
0.585358
0.576645
0.560014
0.541018
0.521203
0.502719
0.486315
0.474539
0.466673
0.460323
0.454617
0.451635
0.450548
0.448878
0.446266
0.444870
0.445546
0.444404
0.441292
0.440020
0.439228
0.438327
0.437410
0.527357
0.519663
0.505517
0.488694
0.473016
0.456110
0.438839
0.427961
0.420429
0.414991
0.410972
0.409333
0.412316
0.410885
0.405151
0.403840
0.412985
0.411840
0.400065
0.398213
0.397252
0.396397
0.395399
0.468168
0.461042
0.448030
0.432474
0.418151
0.402682
0.386842
0.377148
0.370551
0.365930
0.362645
0.361538
0.364846
0.363655
0.358091
0.356800
0.365677
0.364607
0.353252
0.351551
0.350682
0.349858
0.348855
0.409877
0.403106
0.390729
0.375786
0.360268
0.346001
0.333645
0.325147
0.319371
0.315409
0.312570
0.311286
0.311380
0.310424
0.308209
0.306915
0.307255
0.306315
0.303968
0.303064
0.302479
0.301665
0.300789
0.363928
0.357355
0.345364
0.330902
0.315812
0.302395
0.291179
0.283399
0.278121
0.274667
0.272298
0.271065
0.270677
0.269957
0.268698
0.267782
0.267462
0.266609
0.265154
0.264279
0.263513
0.262662
0.261915
0.337245
0.330754
0.318931
0.304702
0.289850
0.276891
0.266297
0.258913
0.253930
0.250771
0.248693
0.247554
0.246969
0.246392
0.245617
0.244917
0.244282
0.243478
0.242461
0.241538
0.240652
0.239780
0.239117
0.509604
0.500726
0.484250
0.464283
0.443168
0.424759
0.410062
0.400332
0.394278
0.389803
0.385724
0.382927
0.380970
0.379353
0.377638
0.375957
0.374294
0.372734
0.371213
0.369855
0.368594
0.367423
0.366576
0.524512
0.515458
0.498553
0.478335
0.457046
0.438547
0.423946
0.414669
0.409434
0.404790
0.399560
0.396020
0.393717
0.391923
0.390057
0.388274
0.386562
0.384994
0.383518
0.382281
0.381181
0.380050
0.379131
0.553177
0.543754
0.524875
0.504148
0.482461
0.463678
0.449034
0.440364
0.437010
0.431997
0.424118
0.419294
0.416443
0.414406
0.412328
0.410428
0.408669
0.407094
0.405666
0.404582
0.403737
0.402651
0.401582
0.584770
0.575341
0.556401
0.535545
0.513544
0.494106
0.478498
0.468864
0.464654
0.459036
0.450763
0.445689
0.442711
0.440646
0.438582
0.436710
0.434963
0.433386
0.431930
0.430819
0.429952
0.428871
0.427806
0.616019
0.606935
0.589908
0.569426
0.547378
0.526943
0.509309
0.497128
0.489430
0.482962
0.476407
0.472085
0.469409
0.467517
0.465696
0.464014
0.462376
0.460790
0.459221
0.457903
0.456755
0.455611
0.454688
0.646525
0.637611
0.621050
0.601011
0.579218
0.557769
0.537807
0.523152
0.513147
0.505740
0.499492
0.495436
0.492918
0.491175
0.489567
0.488103
0.486623
0.485050
0.483351
0.481818
0.480441
0.479220
0.478353
0.673739
0.664871
0.648518
0.628949
0.607692
0.585370
0.563044
0.546288
0.534707
0.526390
0.519692
0.515452
0.512931
0.511253
0.509771
0.508520
0.507268
0.505719
0.503823
0.502079
0.500514
0.499212
0.498339
0.694129
0.685245
0.668824
0.649036
0.627351
0.604331
0.581050
0.563265
0.550707
0.541764
0.534778
0.530405
0.527871
0.526245
0.524900
0.523938
0.523069
0.521541
0.519282
0.517240
0.515500
0.514102
0.513156
0.708345
0.699423
0.682839
0.662317
0.639556
0.616028
0.592868
0.574957
0.561793
0.552510
0.545616
0.541362
0.539050
0.537520
0.536333
0.535967
0.536319
0.534795
0.531332
0.528668
0.526791
0.525224
0.523969
0.717076
0.708117
0.691427
0.670587
0.647674
0.623930
0.600534
0.582570
0.569148
0.559695
0.552854
0.548829
0.547147
0.545774
0.544561
0.545351
0.548637
0.547119
0.540714
0.536832
0.535105
0.533299
0.531183
0.721544
0.712549
0.695933
0.675510
0.655458
0.631724
0.605488
0.587097
0.573503
0.564001
0.557251
0.553745
0.554101
0.552974
0.550884
0.554045
0.566785
0.565300
0.549514
0.543445
0.543514
0.541403
0.536293
0.722086
0.712867
0.695780
0.675033
0.654820
0.631234
0.605383
0.587373
0.574085
0.564666
0.557800
0.554175
0.554433
0.553272
0.551209
0.554461
0.567343
0.565924
0.550102
0.544022
0.544100
0.542007
0.536896
0.720109
0.710185
0.691187
0.668977
0.645298
0.621945
0.599896
0.583259
0.571418
0.562208
0.554425
0.549977
0.547972
0.546489
0.545390
0.546536
0.550503
0.549162
0.542412
0.538430
0.536722
0.534936
0.532787
0.716920
0.705581
0.682883
0.658936
0.634174
0.611176
0.590663
0.575441
0.565785
0.556911
0.547663
0.542507
0.539646
0.537960
0.537048
0.537494
0.539584
0.538341
0.533688
0.530659
0.528768
0.527196
0.525830
0.718751
0.704503
0.670223
0.643264
0.617527
0.595075
0.576459
0.563715
0.570957
0.562480
0.537367
0.530712
0.526951
0.525158
0.524417
0.525258
0.530062
0.528910
0.521739
0.518545
0.516633
0.515168
0.513948
0.692550
0.678597
0.644835
0.618597
0.593711
0.572241
0.554659
0.542818
0.550646
0.542732
0.518183
0.511829
0.508249
0.506489
0.505611
0.506205
0.510746
0.509665
0.502884
0.500059
0.498380
0.497054
0.495906
0.636027
0.625504
0.604385
0.582507
0.560251
0.540195
0.522960
0.510575
0.503228
0.496051
0.488096
0.483830
0.481595
0.479957
0.478447
0.477948
0.479018
0.477975
0.474726
0.472979
0.471764
0.470634
0.469646
0.583248
0.574572
0.557965
0.538903
0.518968
0.500454
0.484124
0.472403
0.464535
0.458164
0.452448
0.449476
0.448454
0.446964
0.444643
0.443564
0.444508
0.443498
0.440384
0.439053
0.438189
0.437219
0.436252
0.525250
0.517635
0.503597
0.486737
0.470937
0.453992
0.436784
0.425946
0.418394
0.412923
0.408887
0.407247
0.410274
0.409001
0.403533
0.402504
0.411883
0.410890
0.399187
0.397356
0.396385
0.395499
0.394465
0.466327
0.459283
0.446378
0.430779
0.416320
0.400798
0.384994
0.375311
0.368666
0.364005
0.360696
0.359578
0.362912
0.361866
0.356542
0.355500
0.364581
0.363673
0.352423
0.350780
0.349930
0.349103
0.348075
0.408552
0.401816
0.389469
0.374458
0.358810
0.344460
0.332080
0.323547
0.317699
0.313675
0.310799
0.309503
0.309630
0.308794
0.306777
0.305696
0.306224
0.305431
0.303189
0.302351
0.301803
0.300992
0.300099
0.363007
0.356435
0.344423
0.329880
0.314666
0.301144
0.289852
0.281994
0.276624
0.273093
0.270676
0.269430
0.269078
0.268462
0.267367
0.266634
0.266485
0.265768
0.264413
0.263604
0.262875
0.262034
0.261280
0.336538
0.330031
0.318164
0.303847
0.288873
0.275798
0.265099
0.257612
0.252526
0.249283
0.247151
0.245999
0.245452
0.244969
0.244342
0.243807
0.243334
0.242662
0.241742
0.240884
0.240036
0.239177
0.238514
0.506964
0.498130
0.481776
0.461734
0.440406
0.421684
0.406576
0.396380
0.389856
0.385445
0.381987
0.379822
0.378442
0.377126
0.375497
0.373902
0.372371
0.370955
0.369598
0.368427
0.367406
0.366340
0.365462
0.521338
0.512416
0.495883
0.475694
0.454237
0.435411
0.420303
0.410326
0.404185
0.399618
0.395490
0.392916
0.391440
0.389981
0.388070
0.386290
0.384679
0.383245
0.381937
0.380924
0.380169
0.379144
0.378100
0.547785
0.538725
0.521754
0.501313
0.479582
0.460459
0.445151
0.435320
0.429867
0.424942
0.419441
0.416217
0.414663
0.413005
0.410599
0.408542
0.406818
0.405359
0.404134
0.403379
0.403314
0.402334
0.400727
0.579271
0.570218
0.553222
0.532670
0.510633
0.490889
0.474692
0.463963
0.457720
0.452181
0.446227
0.442717
0.441007
0.439278
0.436839
0.434766
0.433024
0.431538
0.430276
0.429491
0.429409
0.428423
0.426810
0.612520
0.603614
0.587035
0.566591
0.544340
0.523690
0.505833
0.493171
0.484722
0.478327
0.472758
0.469315
0.467392
0.465722
0.463689
0.461868
0.460217
0.458698
0.457264
0.456148
0.455328
0.454269
0.453203
0.643320
0.634519
0.618161
0.597945
0.575705
0.554123
0.534390
0.519764
0.509621
0.502303
0.496481
0.492923
0.490874
0.489248
0.487442
0.485819
0.484265
0.482718
0.481122
0.479724
0.478532
0.477374
0.476460
0.670477
0.661704
0.645448
0.625478
0.603462
0.581052
0.559442
0.543173
0.532080
0.523892
0.517141
0.513235
0.511170
0.509533
0.507664
0.506160
0.504706
0.503125
0.501331
0.499681
0.498207
0.496941
0.496064
0.691017
0.682188
0.665807
0.645592
0.623150
0.600053
0.577512
0.560259
0.548258
0.539440
0.532328
0.528207
0.526040
0.524420
0.522690
0.521422
0.520204
0.518600
0.516513
0.514557
0.512843
0.511447
0.510526
0.705755
0.696818
0.680162
0.659332
0.635982
0.612360
0.589641
0.571946
0.558910
0.549707
0.542915
0.538817
0.536545
0.535015
0.533707
0.532944
0.532386
0.530771
0.528019
0.525549
0.523542
0.521968
0.520913
0.714921
0.705881
0.689028
0.667896
0.644296
0.620403
0.597386
0.579414
0.565953
0.556529
0.549779
0.545766
0.543718
0.542333
0.541254
0.541263
0.542021
0.540407
0.536328
0.533026
0.530749
0.528955
0.527604
0.719597
0.710470
0.693543
0.672553
0.649881
0.625938
0.601864
0.583562
0.569877
0.560366
0.553662
0.549855
0.548445
0.547243
0.546174
0.547285
0.551003
0.549414
0.542412
0.537998
0.535901
0.533886
0.531668
0.719855
0.710543
0.693269
0.672012
0.649213
0.625387
0.601617
0.583610
0.570131
0.560706
0.553998
0.550163
0.548741
0.547572
0.546594
0.547854
0.551739
0.550222
0.543189
0.538742
0.536640
0.534612
0.532366
0.716337
0.706578
0.688257
0.666082
0.641906
0.618329
0.596324
0.579312
0.566562
0.557397
0.550582
0.546481
0.544403
0.543124
0.542362
0.542876
0.544258
0.542854
0.538575
0.535136
0.532861
0.531014
0.529523
0.709514
0.698959
0.678883
0.655679
0.630922
0.607737
0.586912
0.570987
0.559299
0.550515
0.543475
0.539210
0.536917
0.535589
0.534846
0.535067
0.535791
0.534515
0.531179
0.528383
0.526430
0.524737
0.523331
0.699459
0.687673
0.663593
0.639174
0.614154
0.591571
0.571963
0.557388
0.548277
0.539966
0.531414
0.526940
0.524722
0.523408
0.522558
0.522862
0.524288
0.523142
0.519406
0.516882
0.515551
0.513966
0.512165
0.673311
0.661823
0.638305
0.614607
0.590439
0.568836
0.550277
0.536625
0.528240
0.520459
0.512290
0.508068
0.506010
0.504733
0.503790
0.503936
0.505226
0.504189
0.500802
0.498636
0.497578
0.496140
0.494389
0.628772
0.619071
0.600618
0.579498
0.557240
0.537009
0.519506
0.506454
0.497104
0.489941
0.484034
0.480536
0.478766
0.477520
0.476386
0.475996
0.476134
0.475183
0.473088
0.471510
0.470442
0.469215
0.468001
0.579551
0.571124
0.555305
0.536333
0.515942
0.497236
0.480984
0.468936
0.460176
0.453741
0.448780
0.445970
0.444776
0.443576
0.441973
0.441096
0.440919
0.440052
0.438408
0.437338
0.436581
0.435560
0.434503
0.523048
0.515460
0.501398
0.484160
0.465845
0.448710
0.433596
0.422762
0.414988
0.409384
0.405254
0.403217
0.403277
0.402183
0.399621
0.398434
0.399072
0.398282
0.395905
0.395072
0.394595
0.393728
0.392687
0.464678
0.457600
0.444531
0.428507
0.411560
0.395844
0.382106
0.372446
0.365639
0.360813
0.357298
0.355686
0.356017
0.355097
0.352635
0.351468
0.352065
0.351370
0.349223
0.348567
0.348215
0.347425
0.346423
0.407291
0.400515
0.388059
0.372840
0.356652
0.342111
0.329871
0.321173
0.315116
0.310947
0.307969
0.306462
0.306091
0.305394
0.304079
0.303238
0.302939
0.302341
0.301370
0.300819
0.300374
0.299591
0.298737
0.361984
0.355367
0.343252
0.328548
0.313032
0.299330
0.287972
0.279938
0.274387
0.270733
0.268243
0.266918
0.266402
0.265917
0.265214
0.264712
0.264379
0.263849
0.263069
0.262408
0.261750
0.260944
0.260231
0.335641
0.329087
0.317124
0.302668
0.287509
0.274262
0.263400
0.255741
0.250489
0.247133
0.244940
0.243760
0.243218
0.242861
0.242470
0.242153
0.241839
0.241351
0.240642
0.239894
0.239105
0.238287
0.237659
0.504623
0.495826
0.479514
0.459408
0.437897
0.418897
0.403440
0.392883
0.386104
0.381788
0.378811
0.377314
0.376646
0.375642
0.373954
0.372359
0.370924
0.369618
0.368387
0.367427
0.366733
0.365739
0.364692
0.518671
0.509848
0.493474
0.473300
0.451695
0.432586
0.417079
0.406637
0.400129
0.395683
0.392252
0.390672
0.390332
0.389211
0.386892
0.384922
0.383353
0.382018
0.380856
0.380191
0.380101
0.379156
0.377646
0.544524
0.535662
0.519126
0.498824
0.477005
0.457605
0.441846
0.431426
0.425494
0.420736
0.416213
0.414522
0.414941
0.413639
0.410062
0.407435
0.405638
0.404257
0.403256
0.403187
0.404956
0.404069
0.400908
0.575922
0.567082
0.550548
0.530161
0.508062
0.488076
0.471481
0.460213
0.453540
0.448162
0.443139
0.441131
0.441361
0.439946
0.436281
0.433579
0.431720
0.430287
0.429245
0.429150
0.430917
0.430021
0.426836
0.609572
0.600812
0.584469
0.564106
0.541764
0.520944
0.502870
0.489927
0.481294
0.475018
0.469982
0.467442
0.466604
0.465145
0.462487
0.460285
0.458539
0.457044
0.455725
0.454948
0.454794
0.453803
0.452254
0.640517
0.631819
0.615609
0.595382
0.572991
0.551321
0.531627
0.517072
0.507173
0.499962
0.494213
0.491130
0.489746
0.488219
0.485937
0.483973
0.482274
0.480701
0.479161
0.477927
0.477014
0.475900
0.474814
0.667640
0.658952
0.642814
0.622759
0.600584
0.578149
0.556782
0.541009
0.531094
0.523035
0.515501
0.511790
0.510472
0.508848
0.506181
0.504207
0.502499
0.500829
0.499044
0.497473
0.496117
0.494866
0.493921
0.688320
0.679535
0.663212
0.642884
0.620299
0.597174
0.574850
0.558100
0.547304
0.538616
0.530677
0.526685
0.525186
0.523555
0.521053
0.519302
0.517769
0.516035
0.513947
0.512022
0.510345
0.508934
0.507968
0.703484
0.694515
0.677814
0.656900
0.633484
0.609759
0.586947
0.569306
0.556570
0.547459
0.540579
0.536692
0.534740
0.533238
0.531609
0.530479
0.529516
0.527765
0.525122
0.522674
0.520607
0.518993
0.517948
0.713126
0.703981
0.687014
0.665900
0.642541
0.618439
0.594764
0.576383
0.562800
0.553418
0.546814
0.543059
0.541189
0.539884
0.538717
0.538345
0.538321
0.536574
0.533001
0.529803
0.527315
0.525467
0.524279
0.718165
0.708889
0.691852
0.671125
0.649344
0.625096
0.599482
0.580250
0.566127
0.556607
0.550166
0.546636
0.545167
0.544095
0.543197
0.543668
0.545242
0.543525
0.538395
0.534325
0.531552
0.529484
0.527980
0.718386
0.708916
0.691527
0.670517
0.648584
0.624402
0.599010
0.579980
0.565979
0.556556
0.550221
0.546780
0.545410
0.544463
0.543739
0.544440
0.546246
0.544615
0.539424
0.535291
0.532506
0.530398
0.528823
0.714356
0.704491
0.686087
0.663913
0.639921
0.615977
0.593029
0.575265
0.562012
0.552922
0.546702
0.543258
0.541721
0.540806
0.540204
0.540601
0.541407
0.539917
0.536057
0.532643
0.530208
0.528222
0.526694
0.706714
0.696191
0.676269
0.653055
0.628209
0.604658
0.583171
0.566542
0.554135
0.545487
0.539451
0.536198
0.534922
0.534098
0.533398
0.533718
0.534411
0.533086
0.529716
0.526878
0.525199
0.523328
0.521359
0.695494
0.683960
0.660571
0.636315
0.611163
0.588208
0.567952
0.552440
0.541506
0.533369
0.527064
0.524194
0.523802
0.523105
0.521815
0.522199
0.523673
0.522530
0.518823
0.516521
0.516632
0.514861
0.511342
0.669387
0.658167
0.635358
0.611818
0.587492
0.565526
0.546370
0.531816
0.521626
0.513988
0.507999
0.505323
0.505061
0.504397
0.503040
0.503320
0.504731
0.503741
0.500397
0.498478
0.498891
0.497287
0.493827
0.626025
0.616406
0.598153
0.576978
0.554479
0.533918
0.515991
0.502387
0.492367
0.485260
0.480186
0.477532
0.476703
0.475954
0.474928
0.474806
0.475160
0.474293
0.472184
0.470641
0.469977
0.468632
0.466830
0.577498
0.569050
0.553196
0.534046
0.513341
0.494342
0.477815
0.465416
0.456302
0.449837
0.445199
0.442762
0.442055
0.441212
0.439823
0.439170
0.438994
0.438259
0.436899
0.435961
0.435389
0.434315
0.433019
0.521391
0.513741
0.499540
0.482038
0.463172
0.445777
0.430691
0.419650
0.411661
0.405966
0.401895
0.399970
0.400541
0.399682
0.396998
0.395832
0.395709
0.395095
0.393846
0.393416
0.393204
0.392348
0.391161
0.463279
0.456128
0.442900
0.426612
0.409140
0.393188
0.379504
0.369684
0.362701
0.357751
0.354187
0.352551
0.353243
0.352491
0.349922
0.348777
0.348636
0.348140
0.347145
0.346929
0.346855
0.346109
0.345009
0.406088
0.399243
0.386650
0.371224
0.354759
0.340003
0.327616
0.318741
0.312514
0.308219
0.305162
0.303594
0.303262
0.302714
0.301616
0.300957
0.300638
0.300246
0.299714
0.299409
0.299118
0.298388
0.297522
0.360906
0.354227
0.341991
0.327118
0.311392
0.297497
0.285967
0.277758
0.272049
0.268277
0.265718
0.264365
0.263888
0.263542
0.263051
0.262757
0.262567
0.262246
0.261735
0.261245
0.260695
0.259949
0.259264
0.334624
0.328014
0.315940
0.301335
0.285997
0.272570
0.261532
0.253703
0.248300
0.244834
0.242579
0.241385
0.240891
0.240665
0.240475
0.240371
0.240258
0.239980
0.239481
0.238884
0.238194
0.237441
0.236850
0.502639
0.493853
0.477543
0.457363
0.435692
0.416479
0.400797
0.390080
0.383393
0.379185
0.376398
0.375471
0.375621
0.374879
0.372897
0.371194
0.369804
0.368578
0.367486
0.366810
0.366880
0.365932
0.364257
0.516504
0.507727
0.491420
0.471218
0.449481
0.430172
0.414457
0.403921
0.397782
0.393486
0.390118
0.389412
0.390586
0.389730
0.386421
0.384011
0.382399
0.381135
0.380190
0.380132
0.381913
0.381030
0.377863
0.542016
0.533256
0.516945
0.496692
0.474801
0.455235
0.439405
0.429182
0.425852
0.421316
0.414927
0.414595
0.418050
0.416998
0.410776
0.406971
0.404925
0.403614
0.403217
0.404901
0.414550
0.413756
0.403120
0.573339
0.564617
0.548340
0.528042
0.505918
0.485799
0.469151
0.458115
0.454116
0.448954
0.441982
0.441288
0.444489
0.443286
0.436954
0.433022
0.430871
0.429489
0.429049
0.430720
0.440368
0.439564
0.428905
0.607182
0.598515
0.582340
0.562083
0.539816
0.518897
0.500655
0.487760
0.479982
0.473841
0.468375
0.466579
0.467296
0.465980
0.461994
0.459149
0.457209
0.455714
0.454585
0.454413
0.456131
0.455195
0.451975
0.638191
0.629578
0.613538
0.593490
0.571394
0.549691
0.529775
0.515445
0.506962
0.499843
0.492965
0.490118
0.489790
0.488313
0.484966
0.482501
0.480584
0.478958
0.477484
0.476481
0.476234
0.475146
0.473487
0.665314
0.656715
0.640819
0.621136
0.600307
0.577929
0.555765
0.540899
0.538842
0.530862
0.515825
0.511733
0.513499
0.511820
0.505542
0.502744
0.500602
0.498805
0.496989
0.495488
0.494302
0.493051
0.491951
0.686083
0.677355
0.661234
0.641272
0.620092
0.597013
0.573805
0.557925
0.554992
0.546381
0.530909
0.526492
0.528008
0.526314
0.520252
0.517703
0.515729
0.513836
0.511653
0.509709
0.508067
0.506626
0.505572
0.701535
0.692548
0.675905
0.655231
0.632540
0.608740
0.585150
0.567489
0.555935
0.546887
0.538945
0.535122
0.533875
0.532402
0.530025
0.528556
0.527388
0.525485
0.522671
0.520094
0.517936
0.516251
0.515160
0.711575
0.702353
0.685425
0.664801
0.642987
0.618693
0.593106
0.573953
0.560491
0.551131
0.544330
0.540879
0.539532
0.538353
0.536891
0.536420
0.536359
0.534462
0.530579
0.527093
0.524368
0.522405
0.521214
0.717028
0.707669
0.690908
0.671627
0.655960
0.631435
0.599064
0.577771
0.562880
0.553307
0.547126
0.544096
0.543136
0.542295
0.541382
0.541919
0.543684
0.541819
0.536152
0.531602
0.528344
0.526120
0.524756
0.717428
0.707827
0.690593
0.670947
0.655052
0.630536
0.598331
0.577162
0.562295
0.552835
0.546894
0.544076
0.543333
0.542707
0.542046
0.542902
0.544986
0.543223
0.537451
0.532814
0.529582
0.527294
0.525773
0.714072
0.703905
0.684662
0.662634
0.639854
0.615529
0.590504
0.571677
0.557895
0.548876
0.543222
0.540535
0.539900
0.539396
0.538791
0.539390
0.540545
0.538962
0.534581
0.530846
0.528540
0.526362
0.524314
0.708310
0.697144
0.675018
0.651169
0.626304
0.602330
0.579844
0.562543
0.549659
0.541160
0.535925
0.533750
0.534044
0.533737
0.532624
0.533166
0.534579
0.533212
0.529106
0.526228
0.525864
0.523791
0.520132
0.713592
0.700218
0.661093
0.634852
0.608683
0.585219
0.564289
0.548143
0.536176
0.528250
0.523592
0.522546
0.525621
0.525550
0.522323
0.522834
0.526586
0.525481
0.519800
0.518243
0.524151
0.522178
0.512528
0.687356
0.674320
0.635916
0.610379
0.584963
0.562502
0.542774
0.527639
0.516434
0.508982
0.504587
0.503690
0.506908
0.506863
0.503534
0.503954
0.507667
0.506758
0.501501
0.500381
0.506660
0.504882
0.495278
0.627578
0.617366
0.596946
0.574995
0.551980
0.531038
0.512708
0.498698
0.488303
0.481284
0.476876
0.475182
0.476069
0.475808
0.474139
0.474223
0.475285
0.474508
0.471921
0.470554
0.471399
0.469939
0.466444
0.577049
0.568357
0.551611
0.532056
0.510965
0.491662
0.474851
0.462184
0.452850
0.446404
0.442124
0.440308
0.441148
0.440653
0.438433
0.437797
0.437816
0.437198
0.435863
0.435098
0.435109
0.433992
0.432072
0.520149
0.512380
0.497895
0.480115
0.460836
0.443195
0.428024
0.416837
0.408766
0.403068
0.399332
0.398360
0.403634
0.403006
0.396015
0.394136
0.393404
0.392917
0.392340
0.392277
0.392535
0.391704
0.390193
0.462020
0.454785
0.441366
0.424846
0.406998
0.390837
0.377109
0.367192
0.360160
0.355179
0.351843
0.351006
0.356239
0.355654
0.348795
0.346942
0.346173
0.345833
0.345580
0.345780
0.346167
0.345486
0.344140
0.404906
0.397992
0.385258
0.369650
0.352952
0.338008
0.325481
0.316491
0.310182
0.305809
0.302738
0.301334
0.301926
0.301518
0.299738
0.299041
0.298726
0.298527
0.298335
0.298308
0.298290
0.297630
0.296671
0.359792
0.353052
0.340697
0.325670
0.309754
0.295689
0.284008
0.275669
0.269854
0.265994
0.263391
0.262080
0.261928
0.261708
0.261128
0.260957
0.260893
0.260773
0.260521
0.260232
0.259853
0.259179
0.258488
0.333543
0.326878
0.314698
0.299955
0.284456
0.270870
0.259676
0.251711
0.246191
0.242634
0.240322
0.239134
0.238742
0.238636
0.238574
0.238648
0.238730
0.238657
0.238369
0.237942
0.237385
0.236704
0.236139
0.501259
0.492463
0.476123
0.455867
0.434069
0.414690
0.398820
0.387932
0.381140
0.376975
0.374379
0.373707
0.374118
0.373569
0.371712
0.370105
0.368795
0.367622
0.366564
0.365920
0.366024
0.365085
0.363399
0.515042
0.506272
0.489960
0.469703
0.447848
0.428372
0.412454
0.401715
0.395437
0.391185
0.388049
0.387648
0.389126
0.388468
0.385256
0.382921
0.381381
0.380168
0.379257
0.379241
0.381071
0.380199
0.377009
0.540431
0.531702
0.515427
0.495148
0.473155
0.453426
0.437377
0.426915
0.423393
0.418901
0.412806
0.412844
0.416665
0.415811
0.409627
0.405856
0.403864
0.402599
0.402236
0.403975
0.413705
0.412924
0.402239
0.571694
0.563016
0.546791
0.526479
0.504264
0.484002
0.467155
0.455892
0.451703
0.446586
0.439893
0.439552
0.443095
0.442070
0.435747
0.431820
0.429694
0.428349
0.427938
0.429660
0.439382
0.438596
0.427887
0.605559
0.596922
0.580779
0.560504
0.538155
0.517120
0.498738
0.485691
0.477798
0.471691
0.466417
0.464875
0.465841
0.464650
0.460668
0.457810
0.455872
0.454387
0.453269
0.453126
0.454885
0.453956
0.450709
0.636559
0.627964
0.611937
0.591855
0.569672
0.547885
0.527904
0.513509
0.504987
0.497906
0.491150
0.488477
0.488322
0.486921
0.483548
0.481036
0.479084
0.477436
0.475951
0.474953
0.474718
0.473625
0.471947
0.663637
0.655045
0.639143
0.619397
0.598458
0.576018
0.553857
0.539002
0.536970
0.529041
0.514095
0.510138
0.512040
0.510404
0.504062
0.501174
0.498954
0.497104
0.495252
0.493730
0.492530
0.491262
0.490142
0.684391
0.675655
0.659496
0.639443
0.618133
0.594993
0.571796
0.555940
0.553049
0.544507
0.529126
0.524836
0.526471
0.524816
0.518683
0.516025
0.513940
0.511973
0.509736
0.507746
0.506060
0.504589
0.503512
0.699907
0.690876
0.674147
0.653355
0.630531
0.606635
0.582992
0.565308
0.553773
0.544797
0.536971
0.533289
0.532165
0.530743
0.528324
0.526755
0.525457
0.523462
0.520592
0.517955
0.515730
0.513994
0.512875
0.710037
0.700734
0.683669
0.662894
0.640930
0.616491
0.590766
0.571517
0.558032
0.548746
0.542099
0.538825
0.537621
0.536525
0.535062
0.534499
0.534275
0.532281
0.528372
0.524827
0.522014
0.519985
0.518768
0.715553
0.706088
0.689151
0.669690
0.653852
0.629135
0.596548
0.575084
0.560125
0.550630
0.544646
0.541838
0.541048
0.540334
0.539468
0.539910
0.541427
0.539468
0.533870
0.529278
0.525899
0.523600
0.522235
0.715916
0.706208
0.688791
0.668951
0.652861
0.628128
0.595667
0.574286
0.559319
0.549950
0.544249
0.541710
0.541192
0.540751
0.540185
0.540985
0.542844
0.541001
0.535292
0.530598
0.527227
0.524854
0.523325
0.712426
0.702169
0.682779
0.660565
0.637581
0.613022
0.587730
0.568677
0.554780
0.545857
0.540491
0.538157
0.537845
0.537585
0.537121
0.537747
0.538823
0.537173
0.532744
0.528907
0.526471
0.524189
0.522086
0.706479
0.695264
0.673065
0.649067
0.624002
0.599785
0.577022
0.559466
0.546429
0.538026
0.533138
0.531393
0.532099
0.532094
0.531165
0.531804
0.533228
0.531814
0.527616
0.524610
0.524125
0.521938
0.518196
0.711514
0.698150
0.659102
0.632773
0.606424
0.582715
0.561485
0.545037
0.532824
0.524987
0.520756
0.520206
0.523766
0.524039
0.521018
0.521671
0.525481
0.524359
0.518596
0.516919
0.522743
0.520661
0.510897
0.685338
0.672329
0.634018
0.608404
0.582810
0.560111
0.540082
0.524633
0.513160
0.505774
0.501774
0.501344
0.505026
0.505332
0.502228
0.502818
0.506620
0.505734
0.500424
0.499209
0.505420
0.503555
0.493848
0.625920
0.615693
0.595250
0.573185
0.549984
0.528809
0.510205
0.495920
0.485320
0.478320
0.474162
0.472813
0.474061
0.474108
0.472681
0.472953
0.474139
0.473416
0.470815
0.469391
0.470177
0.468653
0.465101
0.575643
0.566912
0.550092
0.530400
0.509119
0.489598
0.472547
0.459644
0.450133
0.443662
0.439516
0.437909
0.438988
0.438745
0.436770
0.436325
0.436469
0.435940
0.434659
0.433889
0.433871
0.432720
0.430778
0.518926
0.511111
0.496528
0.478599
0.459119
0.441279
0.425909
0.414521
0.406290
0.400535
0.396842
0.395965
0.401361
0.400932
0.394187
0.392496
0.391858
0.391492
0.391058
0.391047
0.391312
0.390481
0.388971
0.460918
0.453642
0.440123
0.423456
0.405414
0.389079
0.375180
0.365085
0.357901
0.352853
0.349514
0.348708
0.353998
0.353579
0.346950
0.345277
0.344603
0.344410
0.344332
0.344614
0.345028
0.344376
0.343050
0.403903
0.396944
0.384117
0.368379
0.351523
0.336422
0.323738
0.314595
0.308155
0.303709
0.300616
0.299229
0.299874
0.299599
0.298008
0.297483
0.297309
0.297262
0.297219
0.297286
0.297315
0.296694
0.295764
0.358845
0.352062
0.339623
0.324484
0.308434
0.294233
0.282415
0.273945
0.268018
0.264087
0.261456
0.260155
0.260053
0.259944
0.259521
0.259513
0.259604
0.259639
0.259530
0.259344
0.259031
0.258404
0.257743
0.332621
0.325914
0.313657
0.298812
0.283194
0.269486
0.258168
0.250086
0.244466
0.240841
0.238499
0.237317
0.236972
0.236962
0.237040
0.237271
0.237513
0.237595
0.237449
0.237130
0.236649
0.236021
0.235486
0.500511
0.491704
0.475338
0.455030
0.433149
0.413660
0.397628
0.386538
0.379413
0.375230
0.372882
0.372208
0.372392
0.371957
0.370579
0.369229
0.368022
0.366879
0.365768
0.364941
0.364408
0.363456
0.362351
0.514266
0.505489
0.489159
0.468855
0.446916
0.427312
0.411174
0.400090
0.393108
0.388805
0.386170
0.385623
0.386339
0.385805
0.383655
0.381833
0.380460
0.379279
0.378242
0.377761
0.377933
0.377036
0.375387
0.539609
0.530878
0.514596
0.494275
0.472186
0.452298
0.435850
0.424652
0.418045
0.413440
0.409979
0.409616
0.411420
0.410710
0.407013
0.404353
0.402681
0.401430
0.400564
0.400774
0.403040
0.402209
0.398702
0.570849
0.562164
0.545927
0.525563
0.503234
0.482814
0.465590
0.453593
0.446272
0.441037
0.437029
0.436298
0.437858
0.436964
0.433085
0.430261
0.428457
0.427116
0.426190
0.426367
0.428629
0.427786
0.424249
0.604691
0.596043
0.
