# Supplementary material for: A computational model of spatio-temporal cardiac intracellular calcium handling with realistic structure and spatial flux distribution from sarcoplasmic reticulum and t-tubule reconstructions
Source: PLoS Comput Biol. 2017 Aug 31;13(8):e1005714. doi: 10.1371/journal.pcbi.1005714 (PMC5597258; doi:10.1371/journal.pcbi.1005714)
Supplement: S1 Code — Code provided in C/C++ and includes the structural datasets used in this study. Documentation is provided on use of and updating the code. Updates may also be available on Michael Colman’s website, http://www.physicsoftheheart.com and github repository: https://github.com/michaelcolman/CODE---PLOS-Comp-Biol-2017-Model-SR. (ZIP) [file pcbi.1005714.s001.zip › PLOS_SR_Clean/Spatial_diff_out/Ca_1D_output_0120.dat]

0.377762
0.367120
0.348513
0.327714
0.308114
0.293039
0.282526
0.276786
0.274227
0.273362
0.273116
0.273156
0.273073
0.272472
0.271373
0.270267
0.269347
0.268430
0.267467
0.266757
0.266164
0.265174
0.264122
0.395957
0.385288
0.366595
0.345655
0.325799
0.310243
0.299121
0.292930
0.290126
0.289095
0.288708
0.288698
0.288632
0.288061
0.286989
0.285924
0.285055
0.284062
0.282957
0.282277
0.281931
0.280902
0.279543
0.427588
0.416817
0.397852
0.376534
0.356106
0.339628
0.327356
0.320328
0.317038
0.315696
0.315064
0.314990
0.314975
0.314470
0.313459
0.312458
0.311787
0.310633
0.309114
0.308463
0.308666
0.307520
0.305404
0.463001
0.452076
0.432732
0.410735
0.389308
0.371611
0.358079
0.350017
0.346021
0.344292
0.343521
0.343498
0.343618
0.343212
0.342206
0.341116
0.340251
0.338783
0.336855
0.335789
0.335627
0.334241
0.332018
0.497296
0.486184
0.466401
0.443567
0.420901
0.401876
0.387054
0.377908
0.373124
0.370970
0.370078
0.370190
0.370534
0.370241
0.369147
0.367818
0.366395
0.364486
0.362124
0.360181
0.358720
0.356976
0.355289
0.525331
0.513999
0.493770
0.470233
0.446660
0.426469
0.410383
0.400286
0.394977
0.392400
0.391153
0.391288
0.391865
0.391666
0.390440
0.388931
0.387251
0.384933
0.381935
0.379148
0.376726
0.374593
0.373063
0.546855
0.535287
0.514631
0.490597
0.466582
0.445529
0.428276
0.417565
0.412364
0.409403
0.407234
0.407132
0.407879
0.407709
0.406258
0.404671
0.402966
0.400377
0.396772
0.393317
0.390214
0.387747
0.386204
0.560936
0.549070
0.527854
0.503136
0.478426
0.456832
0.439225
0.428287
0.422887
0.419661
0.417163
0.416776
0.417348
0.417132
0.415727
0.414207
0.412529
0.409916
0.406214
0.402569
0.399221
0.396584
0.394984
0.569745
0.557482
0.535453
0.509782
0.484015
0.462163
0.445006
0.434256
0.428391
0.425035
0.422769
0.422054
0.422108
0.421770
0.420653
0.419307
0.417654
0.415244
0.411957
0.408575
0.405335
0.402692
0.401052
0.574826
0.562108
0.539204
0.512688
0.486260
0.464419
0.447875
0.437740
0.432183
0.428800
0.426207
0.424939
0.424475
0.423964
0.423003
0.421852
0.420358
0.418250
0.415414
0.412407
0.409399
0.406813
0.405136
0.578007
0.564812
0.540810
0.513601
0.486776
0.465079
0.449153
0.439767
0.434891
0.431541
0.428369
0.426530
0.425676
0.425046
0.424196
0.423263
0.422017
0.420203
0.417716
0.414988
0.412182
0.409623
0.407867
0.577738
0.564442
0.540271
0.512925
0.486070
0.464526
0.448888
0.439770
0.435042
0.431727
0.428509
0.426574
0.425679
0.425136
0.424515
0.423890
0.422939
0.421345
0.418989
0.416299
0.413466
0.410831
0.409004
0.574198
0.561153
0.537676
0.510695
0.484108
0.462688
0.447001
0.437615
0.432412
0.429113
0.426438
0.424921
0.424376
0.424135
0.423851
0.423609
0.422994
0.421557
0.419165
0.416318
0.413278
0.410486
0.408582
0.569157
0.556317
0.533243
0.506698
0.480516
0.459259
0.443437
0.433733
0.428161
0.424854
0.422584
0.421563
0.421566
0.421687
0.421623
0.421706
0.421413
0.420115
0.417651
0.414642
0.411454
0.408517
0.406498
0.560564
0.547913
0.525156
0.499198
0.473704
0.452787
0.436900
0.426992
0.421271
0.417916
0.415784
0.415174
0.415973
0.416394
0.416168
0.416451
0.416453
0.415329
0.412876
0.409846
0.406729
0.403747
0.401572
0.545016
0.532832
0.510932
0.486008
0.461515
0.441267
0.425651
0.415727
0.409853
0.406375
0.404206
0.403606
0.404469
0.405043
0.405081
0.405696
0.406048
0.405175
0.402866
0.399939
0.396922
0.394037
0.391929
0.519103
0.507714
0.487383
0.464096
0.441155
0.422018
0.407043
0.397303
0.391275
0.387638
0.385310
0.384358
0.384564
0.385150
0.385914
0.387028
0.387883
0.387335
0.385214
0.382476
0.379570
0.376917
0.375093
0.483458
0.472927
0.454216
0.432999
0.412224
0.394625
0.380431
0.371057
0.365153
0.361447
0.358886
0.357588
0.357377
0.357887
0.358972
0.360488
0.361876
0.361652
0.359658
0.357168
0.354572
0.352239
0.350640
0.435877
0.426201
0.409144
0.390311
0.372430
0.356797
0.343547
0.334838
0.329560
0.326002
0.323142
0.321614
0.321115
0.321522
0.322780
0.324633
0.327027
0.327072
0.324640
0.322373
0.320214
0.318241
0.316779
0.379606
0.370833
0.355497
0.338910
0.323490
0.310099
0.298662
0.291227
0.286766
0.283682
0.281067
0.279601
0.279035
0.279313
0.280421
0.282137
0.284479
0.284665
0.282580
0.280755
0.279055
0.277460
0.276221
0.318226
0.310350
0.296792
0.282148
0.268643
0.257573
0.248747
0.243059
0.239543
0.237192
0.235318
0.234162
0.233693
0.233840
0.234568
0.235744
0.237044
0.237228
0.236194
0.234950
0.233664
0.232412
0.231473
0.266423
0.259195
0.246902
0.233811
0.221995
0.212870
0.206052
0.201861
0.199348
0.197702
0.196365
0.195540
0.195215
0.195282
0.195706
0.196444
0.197244
0.197333
0.196635
0.195733
0.194735
0.193698
0.192893
0.234822
0.227925
0.216319
0.204119
0.193351
0.185372
0.179720
0.176403
0.174526
0.173327
0.172341
0.171741
0.171534
0.171568
0.171805
0.172286
0.172787
0.172781
0.172206
0.171447
0.170589
0.169641
0.168881
0.395297
0.384611
0.365899
0.344970
0.325187
0.309779
0.298865
0.292883
0.290234
0.289265
0.288839
0.288716
0.288501
0.287789
0.286610
0.285490
0.284626
0.283704
0.282731
0.282209
0.282009
0.281076
0.279760
0.413826
0.403091
0.384265
0.363264
0.343372
0.327525
0.315930
0.309487
0.306642
0.305480
0.304802
0.304551
0.304327
0.303649
0.302532
0.301546
0.300898
0.299949
0.298811
0.298515
0.299047
0.298086
0.296031
0.446100
0.435228
0.416075
0.394814
0.374620
0.357916
0.345016
0.337706
0.334449
0.332933
0.331835
0.331405
0.331197
0.330591
0.329593
0.328837
0.328832
0.327795
0.326047
0.326191
0.328471
0.327406
0.323483
0.481948
0.470950
0.451481
0.429631
0.408537
0.390671
0.376518
0.368172
0.364214
0.362283
0.360992
0.360592
0.360525
0.360018
0.359013
0.358176
0.358000
0.356647
0.354454
0.354152
0.356028
0.354707
0.350681
0.516460
0.505362
0.485636
0.463039
0.440709
0.421554
0.406206
0.396809
0.392097
0.389729
0.388287
0.388069
0.388301
0.387896
0.386685
0.385447
0.384321
0.382434
0.379895
0.378200
0.377513
0.375781
0.373379
0.544905
0.533665
0.513661
0.490575
0.467612
0.447332
0.430563
0.420251
0.415334
0.412527
0.410385
0.410138
0.410744
0.410417
0.408868
0.407332
0.405867
0.403474
0.400102
0.397163
0.394871
0.392686
0.390899
0.567001
0.555578
0.535302
0.512058
0.489327
0.468233
0.449800
0.439007
0.435256
0.432042
0.427856
0.427122
0.428172
0.427842
0.425663
0.423939
0.422540
0.419795
0.415494
0.411586
0.408303
0.405729
0.404078
0.581714
0.569963
0.549070
0.525088
0.501614
0.479963
0.461192
0.450196
0.446276
0.442795
0.438249
0.437214
0.438083
0.437697
0.435535
0.433836
0.432415
0.429620
0.425212
0.421082
0.417495
0.414742
0.413073
0.591345
0.579057
0.557003
0.531578
0.506249
0.484262
0.466500
0.455656
0.450328
0.446738
0.443441
0.442275
0.442341
0.441834
0.440292
0.438773
0.437159
0.434594
0.430912
0.427251
0.423877
0.421157
0.419462
0.597715
0.584719
0.561221
0.534456
0.507977
0.485942
0.469130
0.459103
0.454045
0.450453
0.446935
0.445137
0.444518
0.443812
0.442521
0.441159
0.439581
0.437357
0.434358
0.431278
0.428275
0.425668
0.423935
0.603004
0.589144
0.563487
0.535498
0.508297
0.486365
0.470386
0.461450
0.457516
0.453980
0.449497
0.446876
0.445770
0.444906
0.443686
0.442494
0.441109
0.439220
0.436716
0.434070
0.431413
0.428887
0.427054
0.602862
0.588862
0.562961
0.534756
0.507448
0.485632
0.469938
0.461256
0.457440
0.453953
0.449482
0.446811
0.445696
0.444933
0.443940
0.443054
0.441968
0.440337
0.438034
0.435502
0.432888
0.430327
0.428433
0.597583
0.584118
0.559759
0.532236
0.505309
0.483579
0.467644
0.458313
0.453454
0.449989
0.446643
0.444779
0.444221
0.443828
0.443174
0.442690
0.441975
0.440533
0.438217
0.435549
0.432744
0.430050
0.428107
0.591932
0.578750
0.554973
0.528025
0.501623
0.480018
0.463729
0.453791
0.448258
0.444796
0.442198
0.441194
0.441572
0.441603
0.440952
0.440725
0.440350
0.439067
0.436681
0.433873
0.430988
0.428165
0.426063
0.583657
0.570543
0.546736
0.520343
0.494785
0.473491
0.456890
0.446594
0.440979
0.437486
0.435034
0.434780
0.436829
0.437204
0.435617
0.435370
0.435266
0.434166
0.431784
0.429003
0.426414
0.423550
0.421081
0.567400
0.554776
0.531873
0.506572
0.482075
0.461446
0.445045
0.434660
0.428828
0.425203
0.422748
0.422533
0.424665
0.425231
0.423971
0.424132
0.424456
0.423629
0.421352
0.418639
0.416125
0.413346
0.410938
0.539636
0.527994
0.507163
0.483709
0.460808
0.441303
0.425555
0.415274
0.409037
0.405208
0.402689
0.401872
0.402526
0.403141
0.403525
0.404592
0.405691
0.405221
0.402977
0.400298
0.397618
0.395035
0.393097
0.502822
0.492082
0.472994
0.451817
0.431389
0.413426
0.398165
0.388067
0.381898
0.377941
0.375063
0.373713
0.373637
0.374213
0.375334
0.377170
0.379265
0.379136
0.376618
0.373970
0.371477
0.369159
0.367431
0.454714
0.444730
0.427062
0.408480
0.391687
0.375677
0.360579
0.350872
0.345620
0.341749
0.338073
0.336308
0.335794
0.336305
0.337884
0.340532
0.344987
0.345136
0.340866
0.338073
0.336015
0.333992
0.332202
0.397015
0.387932
0.371970
0.355599
0.341230
0.327438
0.314147
0.305718
0.301265
0.297870
0.294455
0.292734
0.292115
0.292499
0.293963
0.296482
0.300845
0.301131
0.297239
0.294872
0.293236
0.291571
0.290007
0.333289
0.325221
0.311308
0.296607
0.283301
0.271802
0.261948
0.255580
0.251781
0.249178
0.246990
0.245687
0.245178
0.245396
0.246337
0.247920
0.249911
0.250184
0.248633
0.247156
0.245842
0.244544
0.243496
0.279934
0.272555
0.259971
0.246615
0.234566
0.224988
0.217540
0.212892
0.210104
0.208250
0.206724
0.205789
0.205423
0.205530
0.206089
0.207042
0.208140
0.208312
0.207473
0.206485
0.205454
0.204392
0.203554
0.247582
0.240541
0.228649
0.216085
0.204908
0.196461
0.190331
0.186647
0.184508
0.183120
0.181990
0.181292
0.181038
0.181096
0.181430
0.182053
0.182712
0.182787
0.182206
0.181421
0.180538
0.179579
0.178816
0.425600
0.414765
0.395720
0.374410
0.354180
0.338140
0.326507
0.320112
0.317299
0.316144
0.315401
0.314986
0.314516
0.313593
0.312272
0.311135
0.310531
0.309657
0.308621
0.308524
0.309249
0.308444
0.306487
0.444781
0.433858
0.414635
0.393360
0.373282
0.356864
0.344396
0.337512
0.334572
0.333184
0.332019
0.331365
0.330852
0.329971
0.328775
0.327946
0.328009
0.327188
0.325800
0.326352
0.329018
0.328204
0.324397
0.478437
0.467303
0.447550
0.426206
0.406411
0.389238
0.375045
0.367201
0.364022
0.362211
0.360275
0.359272
0.358733
0.357947
0.357082
0.356947
0.361199
0.360431
0.355442
0.357349
0.365233
0.364336
0.355274
0.515151
0.503942
0.483981
0.462190
0.441652
0.423401
0.407959
0.399074
0.395224
0.392951
0.390704
0.389689
0.389308
0.388625
0.387737
0.387540
0.391705
0.390614
0.385065
0.386443
0.393770
0.392588
0.383507
0.550046
0.538899
0.519098
0.496720
0.474875
0.455394
0.439009
0.429183
0.424777
0.422037
0.419432
0.418618
0.418659
0.418055
0.416621
0.415573
0.415317
0.413516
0.410433
0.409334
0.410528
0.408837
0.404699
0.579305
0.568142
0.548367
0.525885
0.504025
0.483484
0.465284
0.454689
0.451117
0.447896
0.443478
0.442424
0.443154
0.442599
0.440364
0.438792
0.437913
0.435445
0.431322
0.428216
0.426332
0.424077
0.421702
0.602521
0.591267
0.571533
0.549634
0.530019
0.508780
0.487378
0.476832
0.479028
0.475352
0.464120
0.461767
0.463657
0.463029
0.459034
0.457003
0.456554
0.453592
0.447740
0.443097
0.439549
0.436805
0.434944
0.618401
0.606778
0.586322
0.563601
0.543150
0.521314
0.499583
0.488846
0.490885
0.486929
0.475300
0.472627
0.474329
0.473635
0.469623
0.467549
0.466983
0.463919
0.457935
0.452997
0.449009
0.446065
0.444268
0.629704
0.617296
0.594898
0.569740
0.545199
0.522830
0.503699
0.492686
0.488908
0.484868
0.479037
0.476962
0.477147
0.476368
0.473976
0.472177
0.470704
0.467898
0.463508
0.459386
0.455791
0.452937
0.451127
0.638764
0.625182
0.600065
0.572676
0.545983
0.523443
0.505922
0.495932
0.491871
0.487862
0.482461
0.479748
0.478915
0.477909
0.476035
0.474345
0.472652
0.470231
0.466914
0.463677
0.460671
0.458009
0.456147
0.651108
0.635704
0.604028
0.574204
0.546035
0.523499
0.507200
0.498847
0.497046
0.493127
0.485713
0.481778
0.480313
0.479089
0.477197
0.475572
0.473944
0.471909
0.469348
0.466793
0.464711
0.462213
0.459870
0.651187
0.635587
0.603545
0.573381
0.544977
0.522498
0.506479
0.498347
0.496591
0.492740
0.485453
0.481548
0.480142
0.479037
0.477342
0.476003
0.474665
0.472945
0.470703
0.468389
0.466468
0.464005
0.461619
0.639548
0.625271
0.598778
0.570163
0.542491
0.520057
0.503475
0.494049
0.489748
0.485928
0.481310
0.478888
0.478510
0.477871
0.476387
0.475456
0.474521
0.473041
0.470833
0.468428
0.466058
0.463514
0.461434
0.632590
0.618745
0.593304
0.565520
0.538617
0.516267
0.498977
0.488521
0.483163
0.479373
0.475980
0.475044
0.476595
0.476458
0.474213
0.473326
0.472719
0.471435
0.469189
0.466728
0.464521
0.461884
0.459473
0.625467
0.611354
0.584913
0.557504
0.531777
0.509716
0.491674
0.480753
0.476244
0.472480
0.468599
0.469210
0.476372
0.476629
0.469586
0.467893
0.467353
0.466254
0.464050
0.461845
0.461008
0.458351
0.454552
0.607936
0.594342
0.568867
0.542634
0.518078
0.496688
0.478743
0.467643
0.462858
0.458961
0.455122
0.455815
0.463095
0.463599
0.456975
0.455812
0.455866
0.455080
0.452891
0.450702
0.449916
0.447329
0.443575
0.576032
0.563862
0.541809
0.517891
0.495026
0.474787
0.457519
0.446322
0.440054
0.435879
0.432678
0.432097
0.434025
0.434652
0.433806
0.434682
0.436503
0.436146
0.433326
0.430756
0.428653
0.426200
0.423873
0.537077
0.525874
0.505789
0.484507
0.464831
0.446148
0.428692
0.417402
0.411303
0.406924
0.402974
0.401472
0.401766
0.402430
0.403453
0.405922
0.410328
0.410347
0.405802
0.402771
0.400605
0.398323
0.396182
0.488549
0.477825
0.458429
0.440201
0.426759
0.410042
0.390188
0.378901
0.376482
0.372091
0.364155
0.361625
0.360971
0.361666
0.364138
0.369007
0.384498
0.384817
0.369916
0.365462
0.363932
0.361801
0.358697
0.428286
0.418449
0.400690
0.384618
0.373606
0.359076
0.340960
0.330942
0.329278
0.325375
0.317751
0.315255
0.314430
0.315009
0.317443
0.322188
0.337500
0.337951
0.323504
0.319464
0.318302
0.316493
0.313605
0.359478
0.350965
0.336112
0.321161
0.308397
0.296099
0.284115
0.276618
0.272788
0.269787
0.266641
0.265052
0.264476
0.264816
0.266166
0.268566
0.272838
0.273250
0.269708
0.267711
0.266445
0.265067
0.263673
0.303013
0.295293
0.282024
0.268079
0.255617
0.245203
0.236533
0.231117
0.228017
0.225837
0.223865
0.222759
0.222336
0.222520
0.223324
0.224663
0.226639
0.226939
0.225470
0.224303
0.223234
0.222122
0.221168
0.269097
0.261737
0.249209
0.235893
0.223913
0.214605
0.207600
0.203299
0.200748
0.199068
0.197698
0.196864
0.196554
0.196661
0.197157
0.198008
0.198972
0.199170
0.198518
0.197678
0.196752
0.195760
0.194971
0.459221
0.448138
0.428572
0.406514
0.385397
0.368525
0.356239
0.349422
0.346342
0.344988
0.344027
0.343348
0.342588
0.341385
0.339827
0.338552
0.337926
0.337145
0.336311
0.336495
0.337497
0.336882
0.335010
0.478895
0.467729
0.448004
0.426021
0.405106
0.387899
0.374802
0.367493
0.364265
0.362654
0.361257
0.360336
0.359554
0.358403
0.356970
0.356027
0.356106
0.355400
0.354216
0.355058
0.358000
0.357376
0.353659
0.513519
0.502161
0.481942
0.459959
0.439406
0.421510
0.406720
0.398436
0.394920
0.392845
0.390658
0.389393
0.388635
0.387596
0.386478
0.386257
0.390615
0.389980
0.385130
0.387295
0.395345
0.394626
0.385735
0.551489
0.540099
0.519746
0.497413
0.476207
0.457298
0.441272
0.431917
0.427671
0.425080
0.422533
0.421227
0.420616
0.419702
0.418591
0.418342
0.422633
0.421668
0.416211
0.417781
0.425212
0.424171
0.415240
0.587845
0.576559
0.556452
0.533624
0.511194
0.491086
0.474101
0.463757
0.458900
0.455767
0.452790
0.451630
0.451388
0.450561
0.448981
0.447926
0.447763
0.446040
0.443003
0.441999
0.443288
0.441664
0.437554
0.618658
0.607381
0.587340
0.564453
0.542026
0.520849
0.502013
0.490833
0.486734
0.483054
0.478218
0.476788
0.477211
0.476450
0.474126
0.472585
0.471809
0.469350
0.465135
0.461977
0.460076
0.457804
0.455404
0.643430
0.632061
0.612040
0.589719
0.569459
0.547537
0.525475
0.514259
0.515789
0.511603
0.499988
0.497258
0.498816
0.498004
0.493989
0.492023
0.491712
0.488687
0.482565
0.477722
0.474043
0.471209
0.469284
0.660602
0.648865
0.628114
0.604952
0.583811
0.561221
0.538724
0.527207
0.528493
0.523993
0.511986
0.508966
0.510361
0.509499
0.505453
0.503398
0.502905
0.499715
0.493394
0.488190
0.484014
0.480947
0.479066
0.672947
0.660415
0.637723
0.612118
0.586902
0.563681
0.543595
0.531672
0.527120
0.522506
0.516264
0.513898
0.513863
0.512914
0.510386
0.508490
0.506937
0.503951
0.499284
0.494932
0.491180
0.488204
0.486303
0.682891
0.669149
0.643677
0.615794
0.588385
0.564892
0.546263
0.535240
0.530331
0.525733
0.519961
0.517026
0.516043
0.514866
0.512778
0.510887
0.509012
0.506391
0.502864
0.499484
0.496409
0.493666
0.491709
0.695926
0.680304
0.648158
0.617764
0.588824
0.565247
0.547713
0.538222
0.535507
0.530998
0.523265
0.519178
0.517630
0.516239
0.514063
0.512158
0.510291
0.508074
0.505397
0.502825
0.500834
0.498322
0.495859
0.696108
0.680276
0.647731
0.616951
0.587721
0.564150
0.546849
0.537551
0.534869
0.530442
0.522854
0.518819
0.517345
0.516076
0.514079
0.512435
0.510853
0.509003
0.506739
0.504513
0.502779
0.500385
0.497924
0.683992
0.669502
0.642553
0.613311
0.584779
0.561236
0.543401
0.532861
0.527700
0.523317
0.518372
0.515798
0.515328
0.514516
0.512747
0.511531
0.510390
0.508842
0.506700
0.504464
0.502317
0.499915
0.497863
0.676318
0.662258
0.636364
0.607930
0.580148
0.556700
0.538211
0.526722
0.520590
0.516263
0.512514
0.511398
0.512840
0.512524
0.510002
0.508852
0.508081
0.506796
0.504708
0.502501
0.500581
0.498149
0.495821
0.668156
0.653810
0.626911
0.598828
0.572235
0.549104
0.529914
0.518051
0.512874
0.508607
0.504332
0.504744
0.511770
0.511855
0.504571
0.502639
0.501977
0.500942
0.498970
0.497088
0.496586
0.494173
0.490485
0.649121
0.635289
0.609344
0.582424
0.557001
0.534581
0.515553
0.503583
0.498189
0.493833
0.489618
0.490121
0.497281
0.497654
0.490841
0.489503
0.489496
0.488825
0.486891
0.485032
0.484577
0.482240
0.478598
0.615171
0.602760
0.580215
0.555607
0.531868
0.510630
0.492353
0.480341
0.473498
0.468904
0.465389
0.464659
0.466533
0.467085
0.466121
0.466929
0.468789
0.468567
0.465956
0.463654
0.461836
0.459589
0.457352
0.573748
0.562285
0.541684
0.519690
0.499134
0.479476
0.461062
0.449014
0.442402
0.437647
0.433415
0.431803
0.432096
0.432750
0.433739
0.436248
0.440804
0.440962
0.436526
0.433665
0.431705
0.429565
0.427472
0.522338
0.511314
0.491353
0.472356
0.457987
0.440304
0.419551
0.407576
0.404743
0.400019
0.391787
0.389167
0.388564
0.389305
0.391802
0.396811
0.412576
0.413027
0.398095
0.393694
0.392296
0.390237
0.387116
0.458895
0.448720
0.430322
0.413399
0.401396
0.385892
0.366902
0.356232
0.354187
0.349988
0.342091
0.339516
0.338752
0.339414
0.341921
0.346849
0.362460
0.363042
0.348513
0.344459
0.343350
0.341565
0.338632
0.386844
0.377947
0.362364
0.346466
0.332648
0.319338
0.306478
0.298340
0.294102
0.290819
0.287467
0.285812
0.285276
0.285700
0.287159
0.289736
0.294237
0.294770
0.291212
0.289196
0.287927
0.286534
0.285108
0.327680
0.319538
0.305466
0.290477
0.276876
0.265416
0.255887
0.249853
0.246340
0.243889
0.241741
0.240560
0.240150
0.240409
0.241340
0.242850
0.245012
0.245431
0.243992
0.242809
0.241707
0.240562
0.239586
0.292200
0.284392
0.271013
0.256591
0.243416
0.233043
0.225190
0.220288
0.217327
0.215382
0.213846
0.212929
0.212612
0.212785
0.213412
0.214430
0.215561
0.215880
0.215279
0.214428
0.213457
0.212427
0.211622
0.491576
0.480137
0.459835
0.436730
0.414381
0.396595
0.383778
0.376597
0.373189
0.371639
0.370555
0.369675
0.368661
0.367155
0.365273
0.363786
0.362909
0.362284
0.361902
0.362177
0.362797
0.362407
0.361318
0.511660
0.500166
0.479752
0.456675
0.434378
0.416266
0.402795
0.395139
0.391486
0.389680
0.388297
0.387304
0.386394
0.384950
0.383078
0.381776
0.381222
0.380624
0.380067
0.380576
0.381959
0.381536
0.379672
0.547205
0.535574
0.514685
0.491523
0.469216
0.450418
0.435625
0.427035
0.422843
0.420567
0.418708
0.417601
0.417004
0.415679
0.413727
0.412686
0.412953
0.412306
0.411013
0.411900
0.415024
0.414452
0.410633
0.586758
0.575100
0.554080
0.530579
0.507618
0.487816
0.471794
0.462073
0.457017
0.454159
0.451973
0.450824
0.450357
0.449175
0.447303
0.446283
0.446459
0.445465
0.443573
0.443825
0.446373
0.445428
0.441446
0.625241
0.613638
0.592811
0.568810
0.544740
0.523730
0.506541
0.495633
0.489620
0.486123
0.483593
0.482432
0.481957
0.480921
0.479225
0.478006
0.477273
0.475623
0.473118
0.471642
0.471277
0.469721
0.467316
0.658187
0.646509
0.625505
0.601112
0.576428
0.554251
0.535524
0.523482
0.517023
0.512899
0.509553
0.508276
0.508071
0.507176
0.505377
0.504050
0.503136
0.500793
0.496945
0.493756
0.491402
0.489156
0.487265
0.685052
0.673151
0.651710
0.627083
0.602486
0.579336
0.558743
0.545941
0.540349
0.535665
0.530260
0.528511
0.528755
0.527936
0.525705
0.524410
0.524094
0.521186
0.515466
0.510765
0.507022
0.504164
0.502303
0.703543
0.691305
0.669214
0.643796
0.618334
0.594401
0.573147
0.559816
0.553809
0.548745
0.542989
0.541028
0.541180
0.540339
0.538075
0.536671
0.536146
0.532993
0.526975
0.521877
0.517686
0.514544
0.512598
0.716118
0.703348
0.680172
0.653298
0.625917
0.601376
0.580679
0.567140
0.559541
0.554287
0.549784
0.547830
0.547344
0.546365
0.544422
0.542720
0.541100
0.538027
0.533346
0.528971
0.525178
0.522102
0.520081
0.725223
0.711620
0.686762
0.658404
0.629750
0.604873
0.584693
0.571635
0.564160
0.558857
0.554164
0.551748
0.550785
0.549595
0.547609
0.545657
0.543620
0.540827
0.537175
0.533739
0.530679
0.527845
0.525715
0.733244
0.718516
0.690771
0.660904
0.631411
0.606378
0.586594
0.574384
0.567981
0.562722
0.557063
0.553978
0.552805
0.551450
0.549193
0.547101
0.544999
0.542587
0.539808
0.537278
0.535358
0.532806
0.530219
0.733420
0.718506
0.690425
0.660220
0.630483
0.605416
0.585778
0.573744
0.567445
0.562256
0.556645
0.553568
0.552433
0.551173
0.549073
0.547205
0.545376
0.543354
0.541054
0.538953
0.537370
0.535009
0.532485
0.726044
0.711823
0.685830
0.656368
0.626893
0.601881
0.582141
0.569560
0.562280
0.557162
0.552716
0.550397
0.549638
0.548728
0.547128
0.545755
0.544408
0.542756
0.540668
0.538584
0.536608
0.534330
0.532343
0.718187
0.704272
0.678925
0.650004
0.621056
0.596214
0.576247
0.563285
0.555555
0.550521
0.546758
0.545212
0.545286
0.544776
0.543240
0.542203
0.541321
0.540027
0.538115
0.536097
0.534161
0.531935
0.530001
0.707110
0.693176
0.667656
0.639242
0.611398
0.586959
0.566634
0.553575
0.546260
0.541295
0.537377
0.536475
0.538186
0.538032
0.535588
0.534607
0.534131
0.533199
0.531502
0.529707
0.528230
0.526077
0.523836
0.686494
0.673027
0.648380
0.621028
0.594264
0.570604
0.550679
0.537760
0.530427
0.525455
0.521590
0.520758
0.522605
0.522742
0.520778
0.520391
0.520534
0.520007
0.518474
0.516762
0.515355
0.513289
0.511118
0.652372
0.639938
0.617477
0.591957
0.566567
0.544142
0.525308
0.512684
0.504869
0.499835
0.496312
0.495045
0.495554
0.495923
0.495886
0.496713
0.497903
0.497804
0.496169
0.494296
0.492519
0.490535
0.488810
0.608390
0.596817
0.576050
0.552763
0.529838
0.509038
0.490850
0.478577
0.470992
0.465976
0.462231
0.460579
0.460546
0.461073
0.462000
0.463896
0.466382
0.466634
0.464447
0.462313
0.460514
0.458610
0.456945
0.552121
0.541163
0.521528
0.500710
0.481529
0.462718
0.444638
0.432920
0.426607
0.421808
0.417183
0.415205
0.415075
0.415700
0.417086
0.420046
0.425217
0.425724
0.421410
0.418837
0.417404
0.415588
0.413526
0.485278
0.475107
0.456978
0.438150
0.421234
0.404614
0.388429
0.378109
0.372701
0.368474
0.364191
0.362306
0.362118
0.362710
0.364124
0.367086
0.372245
0.372867
0.368797
0.366454
0.365228
0.363612
0.361699
0.411739
0.402518
0.386371
0.368932
0.352636
0.338234
0.325756
0.317579
0.312664
0.309284
0.306506
0.305054
0.304738
0.305189
0.306376
0.308428
0.311055
0.311656
0.310073
0.308554
0.307304
0.305962
0.304760
0.350537
0.341925
0.326963
0.310605
0.295275
0.282712
0.272757
0.266372
0.262434
0.259832
0.257809
0.256688
0.256397
0.256723
0.257618
0.259045
0.260673
0.261182
0.260431
0.259406
0.258311
0.257160
0.256238
0.313595
0.305262
0.290884
0.275152
0.260521
0.249039
0.240463
0.235088
0.231792
0.229670
0.228076
0.227162
0.226907
0.227162
0.227870
0.228965
0.230110
0.230530
0.230100
0.229290
0.228294
0.227233
0.226422
0.518172
0.506273
0.485087
0.460892
0.437438
0.418812
0.405475
0.397976
0.394305
0.392544
0.391274
0.390193
0.389039
0.387289
0.385109
0.383544
0.382757
0.382371
0.382282
0.382729
0.383317
0.383113
0.382391
0.539095
0.527095
0.505695
0.481447
0.457980
0.439010
0.425032
0.417029
0.413042
0.411033
0.409586
0.408582
0.407831
0.406154
0.403716
0.402193
0.401616
0.401216
0.400909
0.401343
0.402192
0.401934
0.400854
0.576405
0.564181
0.541954
0.517480
0.493964
0.474272
0.458907
0.449903
0.445240
0.442768
0.441068
0.440333
0.440623
0.439083
0.435877
0.434264
0.434135
0.433597
0.432591
0.432889
0.434346
0.433890
0.431820
0.617619
0.605355
0.582959
0.558112
0.533896
0.513167
0.496545
0.486343
0.480716
0.477613
0.475597
0.474824
0.475233
0.473852
0.470781
0.469237
0.469052
0.468145
0.466469
0.466059
0.466900
0.466029
0.463754
0.657551
0.645380
0.623408
0.598046
0.572549
0.550567
0.532847
0.521378
0.514634
0.510794
0.508342
0.507212
0.506856
0.505655
0.503610
0.502383
0.501840
0.500337
0.497794
0.496013
0.494949
0.493436
0.491735
0.692517
0.680199
0.657847
0.631827
0.605312
0.582050
0.562916
0.550146
0.542454
0.537906
0.534958
0.533658
0.533160
0.532169
0.530643
0.529799
0.529626
0.527454
0.523190
0.519748
0.517136
0.514879
0.513174
0.721920
0.709185
0.685759
0.658954
0.631665
0.607246
0.586615
0.572753
0.564637
0.559472
0.555657
0.554167
0.553807
0.553004
0.551759
0.551584
0.553247
0.550494
0.543182
0.537912
0.533936
0.530993
0.529097
0.741824
0.728764
0.704709
0.677131
0.648956
0.623624
0.602109
0.587489
0.578787
0.573176
0.569040
0.567403
0.567005
0.566205
0.564921
0.564594
0.565985
0.562902
0.555212
0.549515
0.545118
0.541851
0.539777
0.754678
0.741317
0.716877
0.688470
0.659226
0.633226
0.611425
0.596432
0.587054
0.581172
0.577160
0.575373
0.574725
0.573730
0.572075
0.570741
0.569688
0.566561
0.561274
0.556661
0.552871
0.549683
0.547431
0.764445
0.750369
0.724533
0.695069
0.665063
0.638635
0.616696
0.601790
0.592623
0.586620
0.582155
0.580054
0.579322
0.578101
0.575906
0.573831
0.571794
0.568853
0.564967
0.561595
0.558907
0.555997
0.553389
0.773507
0.758292
0.729382
0.698594
0.668098
0.641411
0.619302
0.604818
0.596510
0.590501
0.585174
0.582724
0.582276
0.580896
0.577933
0.575353
0.572959
0.570367
0.567605
0.565549
0.564894
0.562336
0.558569
0.773739
0.758363
0.729171
0.698099
0.667408
0.640657
0.618611
0.604273
0.596102
0.590145
0.584793
0.582313
0.581883
0.580562
0.577691
0.575247
0.573049
0.570856
0.568670
0.567144
0.566920
0.564626
0.560968
0.765317
0.750728
0.723986
0.693654
0.663097
0.636461
0.614645
0.600156
0.591408
0.585537
0.580953
0.578764
0.578124
0.577063
0.575045
0.573238
0.571559
0.569776
0.567811
0.566118
0.564786
0.562648
0.560318
0.756487
0.742219
0.716188
0.686364
0.656400
0.630028
0.608182
0.593753
0.585054
0.579302
0.574947
0.573020
0.572615
0.571853
0.570243
0.568922
0.567759
0.566405
0.564703
0.563061
0.561568
0.559558
0.557600
0.744096
0.729814
0.703711
0.674500
0.646184
0.620323
0.597856
0.583653
0.576062
0.570424
0.565233
0.563375
0.563631
0.563152
0.561412
0.560390
0.559719
0.558807
0.557437
0.556084
0.554944
0.553066
0.551024
0.721867
0.708027
0.682751
0.654537
0.627266
0.602276
0.580438
0.566632
0.559239
0.553698
0.548571
0.546778
0.547176
0.546996
0.545744
0.545336
0.545308
0.544843
0.543687
0.542446
0.541389
0.539614
0.537661
0.685677
0.672825
0.649559
0.622908
0.596340
0.572668
0.552708
0.539465
0.531400
0.525973
0.521842
0.520131
0.520147
0.520281
0.520193
0.520778
0.521700
0.521657
0.520428
0.519003
0.517664
0.515943
0.514298
0.639034
0.627012
0.605353
0.580732
0.556295
0.534326
0.515488
0.502923
0.495258
0.490035
0.485968
0.484229
0.484226
0.484606
0.485142
0.486613
0.488606
0.488896
0.487265
0.485596
0.484299
0.482609
0.480885
0.579626
0.568192
0.547561
0.525213
0.504253
0.484343
0.466038
0.454427
0.448297
0.443461
0.438679
0.436856
0.437266
0.437807
0.438373
0.440575
0.444187
0.444709
0.441957
0.440082
0.439488
0.437836
0.435359
0.509541
0.498858
0.479694
0.459300
0.440586
0.422918
0.406612
0.396482
0.391336
0.387138
0.382760
0.381110
0.381551
0.382123
0.382766
0.385049
0.388761
0.389393
0.386762
0.385014
0.384536
0.383020
0.380661
0.432868
0.423108
0.405940
0.387074
0.369228
0.353809
0.340972
0.332718
0.327878
0.324493
0.321669
0.320396
0.320425
0.320921
0.321814
0.323622
0.325949
0.326583
0.325338
0.324031
0.323044
0.321737
0.320382
0.368999
0.359846
0.343881
0.326231
0.309557
0.296000
0.285484
0.278821
0.274779
0.272124
0.270089
0.269076
0.268977
0.269383
0.270222
0.271620
0.273224
0.273794
0.273170
0.272220
0.271208
0.270057
0.269074
0.330444
0.321574
0.306208
0.289245
0.273363
0.260899
0.251681
0.245943
0.242468
0.240264
0.238656
0.237809
0.237678
0.238026
0.238784
0.239941
0.241161
0.241663
0.241301
0.240523
0.239538
0.238460
0.237622
0.539411
0.527009
0.504691
0.479495
0.455145
0.435788
0.421856
0.414029
0.410091
0.408072
0.406540
0.405295
0.404252
0.402365
0.399835
0.398308
0.397803
0.397643
0.397647
0.398161
0.398830
0.398669
0.397946
0.561731
0.549103
0.526152
0.500794
0.476527
0.456790
0.442022
0.433620
0.429326
0.427076
0.425484
0.424607
0.424620
0.422812
0.419396
0.417680
0.417386
0.417177
0.416830
0.417223
0.418128
0.417898
0.416793
0.605796
0.592520
0.564400
0.538537
0.514851
0.494324
0.477181
0.467544
0.462451
0.459769
0.458206
0.458319
0.461783
0.460121
0.453598
0.451199
0.452091
0.451666
0.449616
0.449735
0.452444
0.451989
0.448570
0.648708
0.635358
0.606920
0.580610
0.556139
0.534519
0.516079
0.505188
0.499070
0.495730
0.493854
0.493923
0.497456
0.495948
0.489608
0.487313
0.488244
0.487430
0.484580
0.483931
0.486009
0.485120
0.481464
0.685159
0.672228
0.648333
0.621594
0.595014
0.572083
0.553450
0.541413
0.534134
0.529972
0.527432
0.526439
0.526784
0.525449
0.522566
0.521361
0.521717
0.520350
0.517052
0.514947
0.513799
0.512250
0.510474
0.721945
0.708795
0.684357
0.656732
0.628727
0.604409
0.584535
0.571137
0.562706
0.557771
0.554763
0.553338
0.552829
0.551747
0.550288
0.550228
0.552300
0.550273
0.544016
0.539875
0.537028
0.534686
0.532890
0.755482
0.741480
0.714328
0.685280
0.655949
0.630309
0.609023
0.594357
0.584983
0.579383
0.575918
0.574347
0.573746
0.572971
0.572665
0.574735
0.585097
0.582458
0.566688
0.559410
0.554668
0.551531
0.549506
0.776792
0.762450
0.734627
0.704779
0.674505
0.647830
0.625475
0.609873
0.599801
0.593704
0.589912
0.588227
0.587606
0.586842
0.586479
0.588331
0.598326
0.595283
0.579098
0.571393
0.566280
0.562804
0.560526
0.788678
0.774389
0.747603
0.717474
0.686598
0.659179
0.636043
0.619900
0.609475
0.603041
0.598887
0.597022
0.596358
0.595284
0.593683
0.592944
0.593829
0.590639
0.583337
0.578139
0.574565
0.571261
0.568444
0.800587
0.785413
0.756629
0.725444
0.694076
0.666122
0.642364
0.626113
0.616093
0.609477
0.604546
0.602460
0.602153
0.600801
0.597953
0.595656
0.594015
0.590937
0.586457
0.583293
0.581858
0.578904
0.574988
0.818586
0.801271
0.763936
0.730601
0.700298
0.671937
0.645961
0.629988
0.621169
0.614509
0.608278
0.606022
0.607191
0.605642
0.600639
0.597158
0.594402
0.591659
0.589255
0.588469
0.595538
0.593020
0.581815
0.818911
0.801461
0.763897
0.730338
0.699912
0.671461
0.645440
0.629560
0.620892
0.614255
0.607920
0.605611
0.606795
0.605280
0.600292
0.596837
0.594133
0.591793
0.590114
0.589977
0.597579
0.595390
0.584318
0.801685
0.786081
0.756616
0.724816
0.693347
0.665119
0.640982
0.625000
0.615655
0.609086
0.603567
0.601261
0.601011
0.599718
0.596738
0.594251
0.592148
0.590229
0.588485
0.587462
0.587757
0.585771
0.582197
0.790721
0.775673
0.747811
0.716913
0.686689
0.658820
0.634287
0.618501
0.609775
0.603340
0.597459
0.595041
0.594526
0.593464
0.591222
0.589354
0.587813
0.586368
0.584908
0.583795
0.583311
0.581512
0.578997
0.778239
0.763019
0.734830
0.705029
0.679534
0.652309
0.624460
0.609071
0.604554
0.598258
0.588309
0.585174
0.585027
0.584167
0.581743
0.580204
0.579178
0.578235
0.577201
0.576495
0.576364
0.574755
0.572274
0.754404
0.739636
0.712300
0.683498
0.659099
0.632847
0.605786
0.590997
0.586875
0.580788
0.570936
0.567889
0.567895
0.567353
0.565444
0.564558
0.564229
0.563769
0.562960
0.562371
0.562322
0.560833
0.558467
0.714498
0.700956
0.676220
0.648584
0.621954
0.597093
0.574936
0.560967
0.553522
0.547741
0.542140
0.539968
0.540002
0.539885
0.539153
0.539342
0.540064
0.540032
0.539035
0.538092
0.537558
0.536090
0.534149
0.665306
0.652614
0.629460
0.603778
0.579068
0.556010
0.535381
0.522357
0.515380
0.509982
0.504789
0.502875
0.503324
0.503556
0.503263
0.504416
0.506427
0.506721
0.505091
0.503817
0.503636
0.502141
0.499693
0.605968
0.593591
0.569413
0.546125
0.526834
0.505952
0.484109
0.472263
0.468393
0.463530
0.456429
0.454389
0.460400
0.460869
0.455550
0.457392
0.461082
0.461607
0.458741
0.457495
0.460032
0.458513
0.453212
0.532915
0.521286
0.498604
0.477262
0.460246
0.441681
0.421942
0.411676
0.408904
0.404758
0.398110
0.396331
0.402234
0.402801
0.397842
0.399852
0.403768
0.404403
0.401533
0.400305
0.402901
0.401464
0.396227
0.450171
0.439762
0.421195
0.401245
0.382926
0.366644
0.352615
0.344190
0.340029
0.336705
0.333293
0.332142
0.332834
0.333381
0.333687
0.335403
0.337965
0.338611
0.337154
0.335981
0.335817
0.334552
0.332460
0.383270
0.373584
0.356562
0.337847
0.320290
0.305909
0.294662
0.287767
0.283864
0.281242
0.279101
0.278227
0.278500
0.278982
0.279591
0.280974
0.282682
0.283293
0.282637
0.281754
0.281024
0.279895
0.278681
0.343032
0.333675
0.317397
0.299396
0.282507
0.269241
0.259450
0.253451
0.249931
0.247736
0.246152
0.245423
0.245464
0.245900
0.246661
0.247852
0.249160
0.249725
0.249392
0.248662
0.247763
0.246698
0.245807
0.553596
0.540863
0.517931
0.491973
0.466852
0.446892
0.432544
0.424406
0.420163
0.417808
0.415918
0.414359
0.413130
0.411232
0.408860
0.407603
0.407360
0.407317
0.407247
0.407556
0.407967
0.407624
0.406830
0.576464
0.563488
0.539885
0.513711
0.488616
0.468251
0.453074
0.444373
0.439778
0.437201
0.435263
0.434085
0.433924
0.432089
0.428796
0.427329
0.427299
0.427196
0.426743
0.426897
0.427510
0.427099
0.425949
0.621559
0.607907
0.579053
0.552292
0.527683
0.506484
0.488941
0.479017
0.473630
0.470634
0.468743
0.468572
0.471884
0.470163
0.463682
0.461493
0.462654
0.462318
0.460104
0.459935
0.462298
0.461670
0.458259
0.665748
0.652001
0.622780
0.595507
0.570044
0.547703
0.528832
0.517645
0.511230
0.507582
0.505370
0.505127
0.508462
0.506842
0.500480
0.498332
0.499482
0.498750
0.495759
0.494861
0.496629
0.495601
0.491965
0.703590
0.690238
0.665551
0.637814
0.610209
0.586496
0.567365
0.555000
0.547419
0.542932
0.540022
0.538654
0.538702
0.537177
0.534217
0.533071
0.533551
0.532257
0.528927
0.526709
0.525395
0.523751
0.521967
0.741734
0.728146
0.702887
0.674225
0.645143
0.619978
0.599541
0.585767
0.577003
0.571731
0.568342
0.566500
0.565628
0.564280
0.562662
0.562556
0.564645
0.562675
0.556480
0.552353
0.549466
0.547081
0.545267
0.776483
0.762034
0.734049
0.703919
0.673431
0.646865
0.624946
0.609825
0.600026
0.594077
0.590284
0.588308
0.587343
0.586251
0.585682
0.587588
0.597843
0.595229
0.579583
0.572403
0.567704
0.564565
0.562524
0.798794
0.784014
0.755362
0.724419
0.692940
0.665252
0.642137
0.625957
0.615370
0.608903
0.604809
0.602757
0.601789
0.600699
0.600021
0.601633
0.611439
0.608367
0.592281
0.584675
0.579619
0.576158
0.573867
0.811490
0.796779
0.769188
0.737996
0.705922
0.677386
0.653297
0.636401
0.625374
0.618524
0.614064
0.611895
0.610929
0.609550
0.607640
0.606631
0.607299
0.604006
0.596703
0.591541
0.587998
0.584694
0.581859
0.823966
0.808396
0.778856
0.746655
0.714098
0.684930
0.660023
0.642802
0.632013
0.624930
0.619755
0.617476
0.616965
0.615352
0.612192
0.609602
0.607719
0.604476
0.599904
0.596710
0.595278
0.592313
0.588368
0.842272
0.824596
0.786582
0.752287
0.720830
0.691184
0.663873
0.646723
0.636950
0.629770
0.623375
0.621041
0.622105
0.620340
0.615017
0.611225
0.608215
0.605273
0.602725
0.601882
0.608991
0.606468
0.595196
0.842622
0.824854
0.786673
0.752211
0.720655
0.690898
0.663470
0.646322
0.636618
0.629422
0.622917
0.620548
0.621646
0.619935
0.614630
0.610852
0.607882
0.605347
0.603539
0.603371
0.611039
0.608880
0.597764
0.825112
0.809228
0.779198
0.746558
0.713986
0.684475
0.658974
0.641761
0.631430
0.624273
0.618492
0.616050
0.615660
0.614151
0.610867
0.608056
0.605682
0.603597
0.601798
0.600812
0.601198
0.599289
0.595749
0.813480
0.798197
0.769856
0.738191
0.706926
0.677835
0.652014
0.635082
0.625448
0.618431
0.612224
0.609592
0.608867
0.607565
0.605035
0.602849
0.601044
0.599481
0.598055
0.597071
0.596747
0.595084
0.592648
0.799922
0.784513
0.755942
0.725447
0.698966
0.670605
0.641588
0.625167
0.619827
0.613000
0.602734
0.599349
0.598940
0.597834
0.595151
0.593310
0.592034
0.591022
0.590106
0.589612
0.589701
0.588280
0.585914
0.774788
0.759838
0.732127
0.702644
0.677295
0.649999
0.621907
0.606238
0.601428
0.594916
0.584812
0.581559
0.581331
0.580566
0.578410
0.577227
0.576656
0.576164
0.575529
0.575207
0.575422
0.574152
0.571911
0.733319
0.719555
0.694361
0.665997
0.638427
0.612608
0.589587
0.574934
0.567005
0.560945
0.555202
0.552942
0.552858
0.552560
0.551564
0.551445
0.551924
0.551872
0.551083
0.550446
0.550222
0.548973
0.547134
0.682151
0.669205
0.645540
0.619071
0.593397
0.569475
0.548189
0.534703
0.527442
0.521930
0.516742
0.514871
0.515324
0.515430
0.514864
0.515690
0.517428
0.517706
0.516325
0.515393
0.515562
0.514277
0.511887
0.620505
0.607862
0.583148
0.559025
0.538715
0.517063
0.494798
0.482703
0.478705
0.473876
0.466936
0.465058
0.471224
0.471619
0.465976
0.467461
0.470786
0.471297
0.468778
0.467922
0.470871
0.469544
0.464224
0.545217
0.533306
0.510061
0.487873
0.469867
0.450613
0.430560
0.420160
0.417364
0.413342
0.406919
0.405357
0.411459
0.412005
0.406773
0.408471
0.412050
0.412681
0.410130
0.409248
0.412204
0.410929
0.405656
0.460510
0.449782
0.430607
0.409836
0.390640
0.373717
0.359356
0.350813
0.346681
0.343492
0.340279
0.339341
0.340195
0.340760
0.340929
0.342449
0.344839
0.345487
0.344209
0.343261
0.343323
0.342171
0.340081
0.392047
0.382021
0.364367
0.344854
0.326487
0.311499
0.299907
0.292882
0.288997
0.286487
0.284515
0.283824
0.284244
0.284771
0.285320
0.286605
0.288238
0.288873
0.288336
0.287602
0.287014
0.285963
0.284765
0.350901
0.341193
0.324275
0.305488
0.287822
0.273968
0.263826
0.257686
0.254167
0.252059
0.250615
0.250042
0.250215
0.250710
0.251456
0.252605
0.253894
0.254501
0.254266
0.253651
0.252855
0.251851
0.250982
0.562834
0.549944
0.526888
0.500373
0.474510
0.454031
0.439405
0.430954
0.426331
0.423562
0.421217
0.419219
0.417540
0.415744
0.413986
0.413200
0.413191
0.413121
0.412752
0.412530
0.412281
0.411529
0.410626
0.585349
0.572310
0.548935
0.522201
0.496139
0.475247
0.460031
0.451129
0.446213
0.443226
0.440759
0.438899
0.437712
0.435947
0.433782
0.432987
0.433228
0.433105
0.432363
0.431970
0.431807
0.430996
0.429863
0.625642
0.612306
0.587926
0.560715
0.534295
0.512560
0.496034
0.486200
0.480634
0.477227
0.474610
0.473136
0.473276
0.471556
0.468184
0.467173
0.467827
0.467497
0.465874
0.465086
0.465246
0.464247
0.462368
0.670652
0.657205
0.632522
0.604765
0.577465
0.554552
0.536689
0.525640
0.519117
0.515085
0.512125
0.510538
0.510675
0.508947
0.505506
0.504372
0.504826
0.504095
0.501879
0.500506
0.500176
0.498845
0.496793
0.714871
0.701458
0.677114
0.648762
0.620116
0.595794
0.576611
0.564179
0.556489
0.551679
0.548163
0.545968
0.544841
0.543058
0.540650
0.539567
0.539388
0.538063
0.535339
0.533126
0.531451
0.529638
0.527985
0.753895
0.740288
0.715481
0.686368
0.656555
0.630773
0.609993
0.596106
0.587322
0.581766
0.577764
0.575270
0.573770
0.571972
0.569842
0.568780
0.568572
0.566546
0.562490
0.559100
0.556349
0.553961
0.552220
0.787006
0.772953
0.746998
0.716952
0.686080
0.658911
0.636452
0.621211
0.611534
0.605323
0.600828
0.598256
0.597088
0.595321
0.592955
0.592147
0.593319
0.590613
0.583780
0.578890
0.575085
0.572143
0.570198
0.809914
0.795553
0.768985
0.738142
0.706264
0.677916
0.654185
0.637810
0.627281
0.620550
0.615815
0.613217
0.612078
0.610277
0.607722
0.606539
0.607204
0.604004
0.596725
0.591420
0.587256
0.584028
0.581904
0.825177
0.810579
0.783755
0.752221
0.719367
0.690057
0.665391
0.648110
0.636791
0.629658
0.624834
0.622214
0.620745
0.618830
0.616143
0.613933
0.612151
0.608702
0.603460
0.598999
0.595334
0.592144
0.589815
0.836618
0.821394
0.793351
0.760933
0.727398
0.697369
0.671906
0.654010
0.642401
0.634991
0.629888
0.627317
0.626079
0.624089
0.620869
0.617889
0.615108
0.611663
0.607491
0.604037
0.601390
0.598434
0.595698
0.846537
0.830298
0.799463
0.765934
0.732041
0.701531
0.675302
0.657141
0.645898
0.638320
0.632522
0.630017
0.629433
0.627430
0.623392
0.619858
0.616743
0.613543
0.610277
0.608048
0.607538
0.604943
0.600925
0.846836
0.830552
0.799628
0.765991
0.731987
0.701340
0.674954
0.656670
0.645333
0.637679
0.631833
0.629350
0.628849
0.626953
0.623019
0.619597
0.616658
0.613863
0.611212
0.609585
0.609593
0.607354
0.603508
0.837545
0.822163
0.793825
0.761087
0.727284
0.696839
0.670837
0.652576
0.640741
0.633102
0.627799
0.625288
0.624294
0.622601
0.619634
0.616863
0.614388
0.612104
0.609938
0.608347
0.607312
0.605388
0.603114
0.826616
0.811708
0.784343
0.752329
0.719281
0.689295
0.663538
0.645646
0.634123
0.626623
0.621319
0.618769
0.617713
0.616240
0.613784
0.611529
0.609573
0.607863
0.606259
0.604998
0.603993
0.602376
0.600632
0.810814
0.796051
0.768946
0.737775
0.706605
0.677385
0.651333
0.634024
0.623839
0.616596
0.610503
0.607881
0.607259
0.606038
0.603605
0.601715
0.600289
0.599169
0.598181
0.597472
0.597137
0.595805
0.593970
0.784666
0.770355
0.744094
0.713952
0.683926
0.655840
0.630843
0.614397
0.604839
0.597996
0.592153
0.589718
0.589327
0.588463
0.586544
0.585280
0.584522
0.583950
0.583353
0.582937
0.582839
0.581695
0.579974
0.743740
0.730285
0.705749
0.676983
0.647577
0.621071
0.598558
0.583297
0.573729
0.567452
0.562920
0.560930
0.560566
0.560149
0.559266
0.558917
0.559034
0.558933
0.558426
0.557964
0.557657
0.556587
0.555176
0.691106
0.678391
0.655287
0.628328
0.600890
0.576359
0.555663
0.541786
0.533231
0.527660
0.523642
0.522052
0.522085
0.522076
0.521722
0.522141
0.523145
0.523392
0.522710
0.522179
0.522121
0.521062
0.519385
0.624457
0.612303
0.590200
0.565311
0.541014
0.518813
0.499525
0.487299
0.480719
0.475988
0.471830
0.470561
0.471489
0.471791
0.471253
0.472197
0.474113
0.474601
0.473570
0.473139
0.474538
0.473474
0.470319
0.547667
0.536192
0.515453
0.492474
0.470498
0.450756
0.433788
0.423385
0.418110
0.414266
0.410701
0.409770
0.410886
0.411363
0.411042
0.412206
0.414337
0.414948
0.413936
0.413494
0.414853
0.413821
0.410743
0.465186
0.454496
0.435534
0.414179
0.393547
0.376199
0.362463
0.353910
0.349141
0.346142
0.343948
0.343326
0.343890
0.344425
0.344828
0.345980
0.347642
0.348285
0.347751
0.347226
0.347088
0.346117
0.344649
0.396702
0.386537
0.368667
0.348602
0.329402
0.314005
0.302464
0.295414
0.291404
0.289065
0.287539
0.287068
0.287427
0.287959
0.288582
0.289660
0.290976
0.291618
0.291427
0.290960
0.290453
0.289530
0.288536
0.355399
0.345480
0.328163
0.308822
0.290535
0.276279
0.265980
0.259799
0.256304
0.254341
0.253140
0.252748
0.253011
0.253529
0.254232
0.255256
0.256406
0.257032
0.256981
0.256553
0.255889
0.254987
0.254197
0.569480
0.556449
0.533122
0.506161
0.479751
0.458818
0.443846
0.435042
0.430021
0.426807
0.424020
0.421705
0.419920
0.418298
0.416950
0.416639
0.417007
0.416801
0.415780
0.414813
0.413922
0.412639
0.411374
0.592024
0.578871
0.555271
0.528051
0.501336
0.479984
0.464542
0.455402
0.450177
0.446771
0.443830
0.441593
0.440221
0.438606
0.436908
0.436726
0.437616
0.437354
0.435699
0.434506
0.433848
0.432503
0.430842
0.632222
0.618826
0.594469
0.566715
0.539388
0.517190
0.500727
0.490851
0.485131
0.481356
0.478216
0.476259
0.476215
0.474594
0.471649
0.471535
0.473412
0.472952
0.469899
0.468253
0.468321
0.466802
0.463994
0.677839
0.664314
0.639633
0.611306
0.583084
0.559698
0.541916
0.530902
0.524338
0.519993
0.516493
0.514380
0.514289
0.512542
0.509339
0.508928
0.510454
0.509591
0.506089
0.504009
0.503714
0.501948
0.499011
0.723204
0.709653
0.685081
0.656223
0.626946
0.602152
0.582768
0.570339
0.562709
0.557642
0.553552
0.550841
0.549407
0.547413
0.544845
0.543762
0.543680
0.542205
0.539074
0.536568
0.534814
0.532729
0.530670
0.762731
0.749032
0.724159
0.694759
0.664622
0.638408
0.617246
0.603397
0.594915
0.589153
0.584409
0.581369
0.579731
0.577497
0.574481
0.572586
0.571414
0.569222
0.565727
0.562607
0.559939
0.557467
0.555589
0.795563
0.781589
0.756134
0.726174
0.695438
0.667894
0.644797
0.629679
0.620726
0.614354
0.608789
0.605692
0.605183
0.602767
0.598121
0.595408
0.593849
0.590948
0.586308
0.582418
0.579013
0.576162
0.574222
0.818923
0.804637
0.778567
0.747802
0.716048
0.687302
0.662903
0.646626
0.636803
0.629928
0.624168
0.621073
0.620596
0.618103
0.613188
0.610016
0.607881
0.604480
0.599451
0.595208
0.591486
0.588409
0.586355
0.835378
0.820678
0.793794
0.761954
0.728752
0.698937
0.673774
0.656424
0.645326
0.638036
0.632619
0.629550
0.627944
0.625469
0.621662
0.618352
0.615361
0.611728
0.607238
0.603204
0.599672
0.596574
0.594371
0.847149
0.831781
0.803584
0.770652
0.736488
0.705855
0.679922
0.661755
0.649955
0.642357
0.637019
0.634173
0.632686
0.630284
0.626470
0.622960
0.619716
0.616078
0.611907
0.608340
0.605440
0.602495
0.600008
0.856264
0.840025
0.809611
0.775632
0.740990
0.709816
0.683102
0.664443
0.652770
0.644952
0.639076
0.636493
0.635653
0.633363
0.629070
0.625360
0.622267
0.618847
0.615025
0.612206
0.610844
0.608183
0.604780
0.856492
0.840259
0.809834
0.775814
0.741075
0.709744
0.682813
0.663890
0.651960
0.644001
0.638125
0.635625
0.634916
0.632798
0.628704
0.625203
0.622374
0.619357
0.616070
0.613787
0.612902
0.610577
0.607340
0.847805
0.832427
0.804157
0.771061
0.736589
0.705483
0.678882
0.659922
0.647323
0.639320
0.634032
0.631463
0.630348
0.628457
0.625258
0.622330
0.619783
0.617309
0.614795
0.612838
0.611405
0.609430
0.607390
0.836183
0.821412
0.794298
0.762103
0.728362
0.697764
0.671523
0.652847
0.640359
0.632463
0.627322
0.624801
0.623766
0.622123
0.619339
0.616858
0.614729
0.612859
0.611089
0.609669
0.608503
0.606878
0.605247
0.818837
0.804429
0.777989
0.746755
0.714487
0.684716
0.658689
0.640542
0.628722
0.621113
0.615965
0.613733
0.613714
0.612363
0.609142
0.606906
0.605235
0.603976
0.602929
0.602184
0.601940
0.600641
0.598757
0.791720
0.777797
0.752261
0.722120
0.691049
0.662471
0.637570
0.620353
0.609232
0.602096
0.597269
0.595281
0.595531
0.594559
0.591857
0.590219
0.589180
0.588494
0.587937
0.587602
0.587705
0.586633
0.584848
0.750355
0.737148
0.713038
0.684273
0.654298
0.627362
0.604613
0.588776
0.578434
0.571974
0.567838
0.566053
0.565829
0.565305
0.564084
0.563392
0.563166
0.562988
0.562696
0.562509
0.562485
0.561538
0.560111
0.696446
0.683941
0.661187
0.634144
0.606106
0.581214
0.560462
0.546252
0.537174
0.531565
0.527976
0.526592
0.526675
0.526562
0.525937
0.525914
0.526378
0.526590
0.526437
0.526505
0.527065
0.526190
0.524334
0.627710
0.615851
0.594372
0.569296
0.543871
0.521382
0.502714
0.490383
0.483110
0.478478
0.475228
0.474326
0.475384
0.475587
0.474701
0.475035
0.476060
0.476557
0.476555
0.477181
0.480176
0.479354
0.475235
0.549846
0.538625
0.518447
0.495244
0.472158
0.452175
0.435903
0.425518
0.419680
0.416013
0.413381
0.412831
0.414080
0.414479
0.413848
0.414425
0.415672
0.416300
0.416334
0.416946
0.419859
0.419063
0.415058
0.467506
0.456882
0.438022
0.416434
0.395255
0.377682
0.364102
0.355585
0.350725
0.347917
0.346178
0.345805
0.346437
0.346929
0.347163
0.347944
0.349120
0.349765
0.349784
0.349860
0.350328
0.349535
0.347891
0.399024
0.388798
0.370800
0.350446
0.330853
0.315228
0.303667
0.296648
0.292693
0.290529
0.289275
0.289000
0.289448
0.289964
0.290466
0.291321
0.292396
0.293037
0.293111
0.292961
0.292767
0.291972
0.290945
0.357679
0.347641
0.330095
0.310425
0.291785
0.277296
0.266917
0.260759
0.257351
0.255542
0.254536
0.254309
0.254665
0.255181
0.255793
0.256668
0.257686
0.258316
0.258414
0.258184
0.257710
0.256910
0.256141
0.574911
0.561742
0.538135
0.510819
0.483976
0.462635
0.447263
0.438062
0.432613
0.428936
0.425711
0.423186
0.421659
0.420198
0.418892
0.418998
0.419902
0.419523
0.417607
0.415888
0.414601
0.412802
0.410925
0.597743
0.584414
0.560429
0.532774
0.505562
0.483800
0.468030
0.458593
0.453046
0.449221
0.445863
0.443545
0.442998
0.441537
0.439362
0.439721
0.441742
0.441296
0.438135
0.436090
0.435530
0.433652
0.430819
0.638483
0.624820
0.599919
0.571576
0.543621
0.521010
0.504366
0.494357
0.488505
0.484411
0.481035
0.479570
0.483517
0.482044
0.475579
0.476019
0.480458
0.479804
0.473780
0.471234
0.473949
0.471882
0.465259
0.684432
0.670619
0.645376
0.616434
0.587589
0.563794
0.545850
0.534795
0.528233
0.523642
0.519902
0.518272
0.522154
0.520457
0.513551
0.513515
0.517420
0.516354
0.510031
0.507175
0.509612
0.507367
0.500669
0.729889
0.716115
0.691116
0.661813
0.632164
0.606985
0.587273
0.574835
0.567394
0.562119
0.557502
0.554667
0.554304
0.552161
0.548223
0.547103
0.547655
0.545961
0.541688
0.538691
0.537345
0.534937
0.531827
0.769475
0.755616
0.730531
0.700949
0.670869
0.644332
0.622597
0.608842
0.600989
0.595084
0.589457
0.586149
0.585745
0.583163
0.578080
0.575390
0.573767
0.571334
0.567660
0.564452
0.561895
0.559260
0.556995
0.802273
0.788228
0.762886
0.733176
0.703858
0.676080
0.651345
0.636477
0.629558
0.623127
0.615597
0.612680
0.618304
0.615355
0.603177
0.598277
0.594984
0.591790
0.587854
0.584273
0.581036
0.578161
0.576121
0.825980
0.811595
0.785579
0.755032
0.724685
0.695702
0.669665
0.653644
0.645877
0.638972
0.631273
0.628376
0.634010
0.630947
0.618446
0.613009
0.609066
0.605388
0.601160
0.597309
0.593805
0.590765
0.588673
0.843481
0.828494
0.801070
0.768919
0.735762
0.705607
0.679827
0.662587
0.652327
0.644971
0.638578
0.635252
0.634682
0.631740
0.625803
0.621436
0.617682
0.613846
0.609550
0.605689
0.602338
0.599257
0.596948
0.856751
0.840826
0.811372
0.777679
0.743161
0.712091
0.685651
0.667462
0.656290
0.648593
0.642433
0.639429
0.638412
0.635652
0.630577
0.626445
0.622964
0.619143
0.614741
0.611161
0.608599
0.605622
0.602739
0.869976
0.852704
0.818381
0.783134
0.748294
0.716610
0.689056
0.670420
0.663235
0.655263
0.644653
0.641957
0.641653
0.639093
0.633576
0.629399
0.626670
0.623065
0.618450
0.615587
0.615567
0.612823
0.607883
0.870153
0.852927
0.818657
0.783426
0.748509
0.716660
0.688831
0.669804
0.662198
0.654022
0.643459
0.640897
0.640753
0.638421
0.633192
0.629293
0.626879
0.623674
0.619546
0.617176
0.617607
0.615175
0.610380
0.857261
0.841437
0.812051
0.778326
0.743505
0.711920
0.684660
0.665272
0.652696
0.644419
0.638577
0.636035
0.635397
0.633327
0.629275
0.625995
0.623447
0.620791
0.617863
0.615761
0.614758
0.612685
0.610012
0.844018
0.829100
0.801570
0.769146
0.735277
0.704250
0.677248
0.657957
0.645054
0.636850
0.631525
0.629169
0.628987
0.627196
0.623247
0.620309
0.617964
0.615918
0.613961
0.612500
0.611786
0.610087
0.607868
0.826400
0.811982
0.784704
0.753547
0.722150
0.691989
0.664270
0.645267
0.632519
0.624633
0.619994
0.618607
0.622605
0.621141
0.613690
0.610428
0.608254
0.606811
0.605863
0.605388
0.610066
0.608721
0.601882
0.798331
0.784461
0.758214
0.728237
0.698092
0.669174
0.642633
0.624598
0.612585
0.605227
0.600977
0.599883
0.604180
0.603119
0.596199
0.593525
0.591953
0.591103
0.590727
0.590760
0.595876
0.594796
0.588041
0.754984
0.741869
0.717879
0.689208
0.659269
0.632056
0.608729
0.592382
0.581603
0.574993
0.571014
0.569550
0.570325
0.569722
0.567326
0.566121
0.565536
0.565250
0.565142
0.565315
0.566630
0.565720
0.563092
0.699815
0.687426
0.664854
0.637872
0.609724
0.584620
0.563587
0.549102
0.539872
0.534219
0.530716
0.529582
0.530408
0.530221
0.528677
0.528176
0.528245
0.528413
0.528702
0.529562
0.532677
0.531898
0.527810
0.629625
0.617932
0.596793
0.571762
0.546013
0.523381
0.504835
0.492491
0.485891
0.481329
0.477667
0.477238
0.480574
0.480706
0.477330
0.476878
0.477328
0.477880
0.479155
0.482036
0.498482
0.497827
0.480882
0.550971
0.539897
0.520027
0.496843
0.473434
0.453349
0.437275
0.426971
0.421888
0.418352
0.415343
0.415261
0.418757
0.419100
0.416042
0.415880
0.416581
0.417285
0.418590
0.421410
0.437531
0.436914
0.420335
0.468527
0.457953
0.439172
0.417538
0.396184
0.378510
0.364944
0.356464
0.351765
0.349092
0.347473
0.347323
0.348443
0.348903
0.348564
0.349012
0.349908
0.350577
0.351055
0.351901
0.354613
0.353947
0.350424
0.400011
0.389763
0.371713
0.351236
0.331473
0.315740
0.304160
0.297177
0.293340
0.291295
0.290164
0.290034
0.290685
0.291187
0.291450
0.292128
0.293058
0.293707
0.294006
0.294189
0.294875
0.294167
0.292479
0.358663
0.348566
0.330901
0.311066
0.292248
0.277642
0.267226
0.261102
0.257778
0.256070
0.255177
0.255056
0.255498
0.256009
0.256525
0.257295
0.258234
0.258871
0.259078
0.259012
0.258772
0.258041
0.257189
0.579191
0.565952
0.542211
0.514702
0.487596
0.465898
0.450076
0.440384
0.434434
0.430271
0.426608
0.423771
0.422090
0.420653
0.419483
0.419705
0.420609
0.420076
0.417844
0.415698
0.413972
0.411845
0.409795
0.602120
0.588706
0.564560
0.536691
0.509209
0.487088
0.470873
0.460978
0.454971
0.450680
0.446871
0.444212
0.443470
0.442003
0.439940
0.440377
0.442354
0.441733
0.438262
0.435797
0.434809
0.432603
0.429592
0.643002
0.629228
0.604122
0.575528
0.547291
0.524320
0.507246
0.496838
0.490617
0.486103
0.482257
0.480409
0.484094
0.482566
0.476177
0.476638
0.480966
0.480112
0.473797
0.470862
0.473201
0.470819
0.463990
0.689056
0.675103
0.649599
0.620344
0.591171
0.567020
0.548697
0.537329
0.530495
0.525566
0.521397
0.519387
0.522979
0.521185
0.514292
0.514210
0.517946
0.516667
0.510072
0.506861
0.508957
0.506428
0.499539
0.734567
0.720615
0.695291
0.665603
0.635568
0.610036
0.590027
0.577391
0.569790
0.564275
0.559314
0.556145
0.555510
0.553224
0.549216
0.547980
0.548328
0.546413
0.541898
0.538593
0.536934
0.534283
0.531038
0.774169
0.760102
0.734638
0.704615
0.674113
0.647238
0.625287
0.611456
0.603580
0.597530
0.591605
0.587981
0.587302
0.584535
0.579309
0.576438
0.574560
0.571921
0.568083
0.564650
0.561853
0.559031
0.556665
0.806999
0.792721
0.766953
0.736765
0.707012
0.678919
0.654031
0.639195
0.632402
0.625900
0.618056
0.614810
0.620136
0.616964
0.604585
0.599437
0.595802
0.592429
0.588465
0.584765
0.581375
0.578370
0.576254
0.830733
0.816108
0.789652
0.758607
0.727813
0.698528
0.672373
0.656426
0.648823
0.641889
0.633904
0.630689
0.636022
0.632730
0.620014
0.614323
0.610048
0.606221
0.602000
0.598066
0.594441
0.591307
0.589164
0.848278
0.833052
0.805203
0.772554
0.738943
0.708483
0.682586
0.665397
0.655238
0.647849
0.641244
0.637646
0.636809
0.633650
0.627523
0.622962
0.618993
0.615020
0.610643
0.606649
0.603142
0.599965
0.597632
0.861596
0.845450
0.815612
0.781442
0.746473
0.715097
0.688525
0.670340
0.659199
0.651437
0.645086
0.641838
0.640575
0.637620
0.632393
0.628119
0.624491
0.620535
0.615977
0.612185
0.609390
0.606300
0.603423
0.874756
0.857306
0.822707
0.787040
0.751775
0.719788
0.692079
0.673381
0.666149
0.658062
0.647247
0.644315
0.643766
0.641037
0.635419
0.631143
0.628307
0.624557
0.619718
0.616550
0.616180
0.613296
0.608411
0.874885
0.857522
0.823039
0.787453
0.752152
0.720008
0.691978
0.672806
0.665061
0.656719
0.645940
0.643156
0.642793
0.640324
0.635014
0.631033
0.628518
0.625164
0.620786
0.618082
0.618134
0.615545
0.610794
0.861945
0.846003
0.816416
0.782403
0.747260
0.715379
0.687854
0.668229
0.655418
0.646925
0.640881
0.638162
0.637379
0.635199
0.631051
0.627680
0.625024
0.622211
0.619048
0.616651
0.615344
0.613103
0.610401
0.848426
0.833427
0.805757
0.773124
0.738993
0.707675
0.680357
0.660745
0.647529
0.639083
0.633595
0.631127
0.630879
0.629009
0.624949
0.621902
0.619433
0.617225
0.615048
0.613331
0.612367
0.610500
0.608210
0.830332
0.815876
0.788527
0.757233
0.725624
0.695188
0.667128
0.647750
0.634615
0.626494
0.621781
0.620368
0.624402
0.622890
0.615285
0.611887
0.609566
0.607958
0.606810
0.606115
0.610600
0.609097
0.602155
0.801648
0.787771
0.761501
0.731434
0.701113
0.671952
0.645086
0.626686
0.614295
0.606735
0.602456
0.601374
0.605734
0.604648
0.597582
0.594764
0.593031
0.592028
0.591486
0.591342
0.596300
0.595087
0.588234
0.757561
0.744454
0.720464
0.691735
0.661659
0.634238
0.610638
0.593989
0.582926
0.576155
0.572139
0.570682
0.571484
0.570860
0.568368
0.567032
0.566289
0.565872
0.565658
0.565721
0.566921
0.565909
0.563217
0.701543
0.689184
0.666650
0.639643
0.611382
0.586113
0.564876
0.550158
0.540709
0.534947
0.531441
0.530322
0.531160
0.530952
0.529329
0.528692
0.528591
0.528664
0.528941
0.529785
0.532852
0.532017
0.527889
0.630511
0.618872
0.597819
0.572785
0.546922
0.524170
0.505509
0.492996
0.486221
0.481603
0.477990
0.477594
0.480935
0.481047
0.477597
0.476997
0.477252
0.477751
0.479120
0.482078
0.498538
0.497872
0.480919
0.551302
0.540284
0.520493
0.497304
0.473788
0.453622
0.437487
0.427075
0.421868
0.418318
0.415376
0.415326
0.418817
0.419149
0.416035
0.415746
0.416275
0.416965
0.418403
0.421335
0.437498
0.436899
0.420326
0.468638
0.458082
0.439319
0.417655
0.396226
0.378489
0.364878
0.356346
0.351597
0.348924
0.347342
0.347207
0.348322
0.348774
0.348410
0.348789
0.349597
0.350269
0.350843
0.351778
0.354536
0.353886
0.350365
0.400041
0.389783
0.371708
0.351175
0.331339
0.315554
0.303947
0.296949
0.293098
0.291055
0.289936
0.289808
0.290453
0.290954
0.291214
0.291872
0.292774
0.293439
0.293799
0.294038
0.294755
0.294059
0.292372
0.358671
0.348552
0.330840
0.310936
0.292046
0.277392
0.266958
0.260831
0.257504
0.255793
0.254897
0.254768
0.255204
0.255718
0.256244
0.257019
0.257962
0.258622
0.258871
0.258843
0.258625
0.257903
0.257052
0.582850
0.569601
0.545858
0.518318
0.491113
0.469117
0.452780
0.442536
0.436041
0.431386
0.427232
0.423946
0.421649
0.420072
0.419119
0.419142
0.419494
0.418850
0.416941
0.414761
0.412619
0.410391
0.408607
0.605723
0.592305
0.568215
0.540363
0.512859
0.490436
0.473625
0.463138
0.456591
0.451797
0.447410
0.444080
0.442039
0.440373
0.439023
0.439066
0.439803
0.439044
0.436535
0.434173
0.432332
0.430047
0.427820
0.646274
0.632532
0.607694
0.579224
0.551122
0.527849
0.510040
0.498998
0.492365
0.487326
0.482532
0.479288
0.478357
0.476532
0.473806
0.473759
0.475223
0.474195
0.470431
0.467762
0.466967
0.464547
0.460945
0.692280
0.678312
0.652985
0.623761
0.594641
0.570178
0.551195
0.539275
0.532100
0.526718
0.521672
0.518281
0.517230
0.515142
0.511968
0.511426
0.512372
0.510888
0.506735
0.503743
0.502702
0.500115
0.496419
0.738016
0.723920
0.698361
0.668363
0.637958
0.612098
0.591782
0.578782
0.570772
0.564972
0.559704
0.555898
0.553556
0.551103
0.548323
0.546874
0.546100
0.543987
0.540259
0.536937
0.534364
0.531586
0.529076
0.777694
0.763352
0.737311
0.706590
0.675195
0.647960
0.626122
0.612077
0.603647
0.597438
0.591625
0.587544
0.585007
0.582190
0.578710
0.576205
0.574107
0.571315
0.567520
0.563851
0.560560
0.557559
0.555356
0.810764
0.796053
0.769268
0.737864
0.705835
0.677330
0.653763
0.638815
0.630614
0.624007
0.617069
0.612836
0.611329
0.608204
0.602871
0.599260
0.596180
0.592751
0.588545
0.584505
0.580790
0.577579
0.575380
0.834281
0.819225
0.791775
0.759504
0.726415
0.696731
0.671953
0.655965
0.647014
0.640013
0.632966
0.628782
0.627317
0.624088
0.618442
0.614360
0.610742
0.606885
0.602375
0.598075
0.594127
0.590784
0.588548
0.850794
0.835362
0.807185
0.773834
0.739231
0.708461
0.682909
0.665718
0.655018
0.647605
0.641408
0.637464
0.635000
0.631861
0.627464
0.623509
0.619717
0.615667
0.611064
0.606686
0.602680
0.599308
0.597070
0.862573
0.846556
0.817273
0.782898
0.747318
0.715716
0.689352
0.671175
0.659490
0.651680
0.645703
0.642098
0.639819
0.636836
0.632586
0.628643
0.624900
0.620840
0.616210
0.611958
0.608240
0.604955
0.602591
0.871011
0.854317
0.823454
0.788255
0.752230
0.720091
0.692936
0.674063
0.662283
0.654101
0.647535
0.644217
0.642543
0.639753
0.635249
0.631284
0.627877
0.623997
0.619401
0.615515
0.612638
0.609547
0.606719
0.871120
0.854537
0.823850
0.788800
0.752807
0.720519
0.693005
0.673618
0.661303
0.652817
0.646229
0.643051
0.641605
0.639067
0.634816
0.631110
0.628005
0.624505
0.620360
0.616924
0.614449
0.611635
0.608937
0.862749
0.847031
0.818231
0.784246
0.748726
0.716663
0.689210
0.669492
0.656130
0.647461
0.641589
0.638509
0.636964
0.634739
0.631249
0.628046
0.625174
0.622216
0.618944
0.616041
0.613577
0.611101
0.609078
0.850362
0.835352
0.807844
0.774988
0.740384
0.708850
0.681587
0.661885
0.648345
0.639714
0.634161
0.631364
0.630209
0.628325
0.625122
0.622277
0.619753
0.617390
0.614945
0.612754
0.610822
0.608710
0.606891
0.831495
0.816981
0.790383
0.758723
0.725712
0.695051
0.667947
0.648564
0.635284
0.626962
0.621888
0.619734
0.620080
0.618576
0.614653
0.611913
0.609755
0.607993
0.606354
0.604995
0.604314
0.602560
0.600254
0.802499
0.788556
0.763002
0.732585
0.700899
0.671521
0.645596
0.627174
0.614635
0.606875
0.602248
0.600457
0.601161
0.600089
0.596699
0.594532
0.592967
0.591805
0.590767
0.589961
0.589757
0.588297
0.586096
0.758853
0.745673
0.721592
0.692643
0.662194
0.634585
0.610970
0.594163
0.582861
0.575909
0.571746
0.570047
0.569985
0.569378
0.567764
0.566612
0.565856
0.565282
0.564717
0.564250
0.563941
0.562711
0.561075
0.702246
0.689852
0.667268
0.640143
0.611682
0.586260
0.564890
0.549930
0.540107
0.534162
0.530624
0.529326
0.529472
0.529274
0.528343
0.527835
0.527693
0.527621
0.527521
0.527614
0.528075
0.527054
0.525096
0.630638
0.618995
0.597936
0.572856
0.546926
0.524044
0.505147
0.492275
0.484541
0.479727
0.476553
0.475808
0.476780
0.476894
0.475826
0.475601
0.475879
0.476213
0.476664
0.477634
0.480710
0.479876
0.475772
0.551031
0.540013
0.520235
0.497028
0.473484
0.453216
0.436878
0.426140
0.420006
0.416270
0.413769
0.413374
0.414524
0.414849
0.414088
0.414178
0.414757
0.415322
0.415923
0.416985
0.420071
0.419334
0.415382
0.468128
0.457576
0.438822
0.417149
0.395689
0.377900
0.364197
0.355498
0.350447
0.347631
0.346037
0.345732
0.346349
0.346799
0.346923
0.347443
0.348270
0.348918
0.349311
0.349716
0.350353
0.349616
0.347990
0.399415
0.389163
0.371098
0.350566
0.330722
0.314920
0.303274
0.296190
0.292182
0.290023
0.288816
0.288551
0.288975
0.289479
0.289957
0.290725
0.291676
0.292358
0.292651
0.292696
0.292613
0.291856
0.290837
0.358002
0.347890
0.330191
0.310298
0.291415
0.276764
0.266317
0.260140
0.256717
0.254902
0.253896
0.253648
0.253979
0.254498
0.255130
0.256006
0.257015
0.257709
0.257948
0.257840
0.257440
0.256667
0.255903
0.586124
0.572850
0.549072
0.521592
0.494471
0.472263
0.455418
0.444700
0.437817
0.432748
0.428132
0.424453
0.421812
0.420021
0.418906
0.418636
0.418594
0.417904
0.416299
0.414321
0.412269
0.410113
0.408405
0.609312
0.595811
0.571588
0.543857
0.516644
0.494012
0.476484
0.465452
0.458590
0.453372
0.448385
0.444533
0.441993
0.440070
0.438569
0.438145
0.438109
0.437280
0.435409
0.433398
0.431672
0.429470
0.427348
0.650462
0.636518
0.611300
0.583044
0.555629
0.532152
0.513227
0.501534
0.494891
0.489422
0.483629
0.479621
0.477860
0.475720
0.472953
0.472135
0.472059
0.470924
0.468521
0.466523
0.466160
0.463834
0.460114
0.696337
0.682122
0.656334
0.627242
0.598736
0.574066
0.554031
0.541529
0.534420
0.528677
0.522689
0.518572
0.516708
0.514343
0.511193
0.509930
0.509368
0.507739
0.504857
0.502461
0.501810
0.499272
0.495413
0.741353
0.727011
0.700995
0.670827
0.640485
0.614400
0.593548
0.580214
0.572118
0.566096
0.560379
0.556131
0.553264
0.550680
0.548042
0.546333
0.544898
0.542623
0.539281
0.536066
0.533440
0.530613
0.528111
0.781014
0.766285
0.739439
0.708137
0.676331
0.648839
0.626854
0.612714
0.604310
0.597996
0.591881
0.587446
0.584326
0.581523
0.578616
0.576365
0.574244
0.571309
0.567338
0.563446
0.559988
0.556846
0.554533
0.815012
0.799614
0.771283
0.738781
0.705843
0.677042
0.653711
0.638934
0.631348
0.624700
0.616982
0.612153
0.609182
0.606179
0.602555
0.599798
0.597273
0.593756
0.588982
0.584523
0.580660
0.577242
0.574756
0.838358
0.822596
0.793574
0.760150
0.726100
0.696123
0.671644
0.655897
0.647626
0.640622
0.632816
0.628062
0.625163
0.622092
0.618211
0.615060
0.612088
0.608169
0.603044
0.598272
0.594132
0.590559
0.588035
0.853468
0.837617
0.808608
0.774516
0.739305
0.708294
0.682835
0.665783
0.655287
0.647893
0.641497
0.637298
0.634360
0.631353
0.627695
0.624252
0.620759
0.616630
0.611621
0.606793
0.602423
0.598833
0.596505
0.864388
0.848171
0.818570
0.783775
0.747805
0.716017
0.689689
0.671659
0.660177
0.652368
0.646167
0.642303
0.639684
0.636776
0.632982
0.629309
0.625623
0.621463
0.616569
0.611855
0.607577
0.604083
0.601838
0.871936
0.855239
0.824642
0.789287
0.752978
0.720704
0.693628
0.674950
0.663419
0.655195
0.648262
0.644499
0.642305
0.639530
0.635504
0.631724
0.628151
0.624150
0.619431
0.614995
0.611131
0.607824
0.605525
0.872050
0.855477
0.825093
0.789933
0.753709
0.721295
0.693825
0.674601
0.662501
0.653933
0.646948
0.643324
0.641385
0.638837
0.634981
0.631394
0.628083
0.624453
0.620194
0.616216
0.612757
0.609717
0.607536
0.864482
0.848623
0.819662
0.785429
0.749737
0.717518
0.689944
0.670260
0.656982
0.648214
0.642074
0.638784
0.637086
0.634860
0.631472
0.628278
0.625296
0.622201
0.618716
0.615393
0.612396
0.609689
0.607739
0.852551
0.837277
0.809354
0.776183
0.741555
0.709834
0.682206
0.662393
0.648827
0.640093
0.634394
0.631597
0.630600
0.628728
0.625355
0.622392
0.619759
0.617241
0.614546
0.612034
0.609850
0.607496
0.605475
0.833979
0.819105
0.791943
0.760054
0.727464
0.696598
0.668615
0.648893
0.635499
0.627073
0.621936
0.619975
0.620783
0.619297
0.614915
0.611885
0.609564
0.607619
0.605736
0.604191
0.603546
0.601541
0.598753
0.804626
0.790346
0.764262
0.733664
0.702443
0.672875
0.646055
0.627262
0.614572
0.606692
0.602011
0.600421
0.601599
0.600543
0.596678
0.594214
0.592478
0.591123
0.589838
0.588848
0.588681
0.586969
0.584287
0.760021
0.746642
0.722236
0.693120
0.662784
0.635033
0.610986
0.593932
0.582462
0.575356
0.571084
0.569436
0.569590
0.568989
0.567144
0.565838
0.564958
0.564211
0.563390
0.562619
0.562039
0.560572
0.558765
0.702571
0.690105
0.667419
0.640279
0.611900
0.586384
0.564710
0.549464
0.539403
0.533259
0.529577
0.528259
0.528472
0.528268
0.527229
0.526621
0.526375
0.526161
0.525830
0.525543
0.525431
0.524198
0.522402
0.630392
0.618754
0.597742
0.572801
0.547072
0.524133
0.504893
0.491662
0.483840
0.478793
0.475245
0.474455
0.475316
0.475412
0.474384
0.474058
0.474234
0.474451
0.474665
0.475100
0.476643
0.475626
0.472672
0.550439
0.539457
0.519782
0.496771
0.473473
0.453182
0.436524
0.425436
0.419193
0.415221
0.412358
0.411890
0.412915
0.413216
0.412505
0.412526
0.413036
0.413527
0.413951
0.414546
0.416191
0.415302
0.412473
0.467323
0.456814
0.438158
0.416648
0.395366
0.377591
0.363709
0.354774
0.349490
0.346467
0.344691
0.344254
0.344807
0.345236
0.345364
0.345906
0.346732
0.347362
0.347680
0.347857
0.348038
0.347182
0.345783
0.398498
0.388289
0.370315
0.349912
0.330204
0.314450
0.302739
0.295531
0.291363
0.289029
0.287638
0.287206
0.287523
0.288010
0.288550
0.289403
0.290405
0.291097
0.291342
0.291252
0.290945
0.290090
0.289114
0.357037
0.346972
0.329362
0.309588
0.290825
0.276242
0.265789
0.259544
0.256000
0.254032
0.252849
0.252430
0.252646
0.253152
0.253860
0.254842
0.255923
0.256636
0.256833
0.256622
0.256083
0.255222
0.254438
0.588882
0.575571
0.551690
0.524352
0.497519
0.475191
0.457819
0.446732
0.439755
0.434394
0.429257
0.425307
0.422632
0.420645
0.419098
0.418535
0.418241
0.417568
0.416266
0.414656
0.413250
0.411275
0.409291
0.612843
0.599173
0.574535
0.547018
0.520469
0.497728
0.479302
0.467814
0.461165
0.455649
0.449792
0.445609
0.443343
0.441199
0.438857
0.437965
0.437499
0.436668
0.435264
0.433848
0.433520
0.431499
0.428386
0.656003
0.641565
0.614949
0.586953
0.561286
0.537726
0.516885
0.504699
0.500652
0.494891
0.485874
0.481538
0.482376
0.479982
0.473806
0.471978
0.471027
0.469873
0.468444
0.467926
0.473283
0.471136
0.462205
0.701749
0.686998
0.659743
0.630836
0.604007
0.579253
0.557369
0.544444
0.540050
0.534079
0.524874
0.520479
0.521263
0.518700
0.512199
0.509961
0.508543
0.506855
0.504857
0.503872
0.508875
0.506466
0.497363
0.744888
0.730184
0.703332
0.673111
0.643260
0.617058
0.595462
0.581892
0.574561
0.568422
0.561636
0.557120
0.554594
0.551953
0.548718
0.546726
0.544990
0.542607
0.539420
0.536545
0.535160
0.532360
0.528708
0.784742
0.769476
0.741381
0.709578
0.677731
0.650091
0.627840
0.613836
0.606783
0.600445
0.592877
0.588044
0.584828
0.582095
0.579309
0.577237
0.575318
0.572274
0.567959
0.563972
0.560931
0.557723
0.554848
0.821186
0.804710
0.773616
0.739906
0.706503
0.677539
0.654441
0.640696
0.639518
0.632892
0.618735
0.612646
0.608799
0.605936
0.603186
0.601129
0.599595
0.596008
0.590237
0.585432
0.581920
0.578364
0.575193
0.844387
0.827515
0.795693
0.760982
0.726384
0.696235
0.672050
0.657398
0.655590
0.648638
0.634404
0.628410
0.624653
0.621768
0.618834
0.616458
0.614547
0.610585
0.604436
0.599260
0.595378
0.591643
0.588474
0.856734
0.840255
0.809878
0.775020
0.739441
0.708254
0.682796
0.666099
0.657101
0.649778
0.642002
0.637466
0.634394
0.631592
0.628393
0.625376
0.622348
0.618172
0.612645
0.607465
0.602989
0.599247
0.596681
0.866891
0.850211
0.819707
0.784348
0.748104
0.716161
0.689794
0.672034
0.661597
0.653844
0.646708
0.642637
0.640043
0.637300
0.633716
0.630248
0.626761
0.622551
0.617338
0.612286
0.607725
0.604085
0.601801
0.874703
0.857503
0.826033
0.790113
0.753600
0.721203
0.694159
0.676007
0.667314
0.659112
0.649393
0.645137
0.642996
0.640315
0.636222
0.632493
0.628987
0.624924
0.619938
0.615122
0.610782
0.607325
0.605165
0.874767
0.857708
0.826496
0.790812
0.754447
0.721921
0.694436
0.675697
0.666360
0.657780
0.648023
0.643911
0.642063
0.639567
0.635527
0.631915
0.628622
0.624923
0.620421
0.616082
0.612168
0.608971
0.606899
0.866666
0.850421
0.820794
0.786197
0.750572
0.718225
0.690304
0.670679
0.657964
0.649162
0.642414
0.639066
0.637744
0.635567
0.631821
0.628508
0.625496
0.622323
0.618638
0.615080
0.611973
0.609100
0.606929
0.854686
0.839020
0.810454
0.777129
0.743170
0.711312
0.682677
0.662562
0.649108
0.640331
0.634476
0.632019
0.632181
0.630345
0.625840
0.622450
0.619667
0.617036
0.614190
0.611654
0.609906
0.607373
0.604604
0.836691
0.821332
0.793420
0.761869
0.731926
0.700943
0.669891
0.649176
0.635540
0.627070
0.622148
0.621327
0.625808
0.624341
0.616287
0.612029
0.609284
0.607170
0.605270
0.604181
0.607765
0.605571
0.598302
0.807004
0.792284
0.765524
0.735342
0.706848
0.677190
0.647273
0.627452
0.614474
0.606527
0.602055
0.601595
0.606453
0.605397
0.597816
0.594103
0.591917
0.590369
0.589050
0.588505
0.592554
0.590636
0.583459
0.761008
0.747404
0.722642
0.693645
0.664229
0.636421
0.611290
0.593796
0.582407
0.575176
0.570610
0.569308
0.570635
0.570015
0.566911
0.565107
0.564000
0.563079
0.562074
0.561288
0.561227
0.559540
0.556840
0.702588
0.690071
0.667341
0.640386
0.612525
0.587009
0.564801
0.549264
0.539574
0.533247
0.528863
0.527645
0.528407
0.528169
0.526456
0.525547
0.525148
0.524787
0.524272
0.523902
0.524111
0.522665
0.520177
0.629876
0.618290
0.597471
0.572901
0.549631
0.526718
0.505385
0.492097
0.490335
0.485050
0.475051
0.474125
0.476035
0.476076
0.473602
0.472883
0.472886
0.472989
0.473108
0.473719
0.476606
0.475402
0.470806
0.549653
0.538764
0.519353
0.496773
0.475849
0.455618
0.437001
0.425834
0.425390
0.421176
0.412099
0.411488
0.413505
0.413746
0.411651
0.411311
0.411676
0.412087
0.412457
0.413257
0.416282
0.415233
0.410772
0.466380
0.455963
0.437517
0.416338
0.395484
0.377809
0.363694
0.354544
0.349544
0.346313
0.343850
0.343336
0.344069
0.344447
0.344248
0.344672
0.345458
0.346032
0.346261
0.346393
0.346775
0.345776
0.343928
0.397477
0.387354
0.369558
0.349406
0.329998
0.314362
0.302578
0.295261
0.291163
0.288656
0.286853
0.286263
0.286542
0.286980
0.287427
0.288287
0.289299
0.289950
0.290094
0.289888
0.289523
0.288543
0.287395
0.355985
0.346002
0.328555
0.308992
0.290454
0.276001
0.265565
0.259270
0.255636
0.253520
0.252135
0.251541
0.251643
0.252099
0.252809
0.253837
0.254943
0.255620
0.255714
0.255368
0.254702
0.253729
0.252861
0.589632
0.576426
0.552719
0.525558
0.498825
0.476460
0.458927
0.447632
0.440476
0.434996
0.429806
0.425856
0.423170
0.421124
0.419465
0.418774
0.418409
0.417793
0.416676
0.415319
0.414176
0.412409
0.410538
0.613528
0.599963
0.575502
0.548170
0.521733
0.498963
0.480379
0.468693
0.461891
0.456275
0.450373
0.446204
0.443935
0.441746
0.439305
0.438273
0.437703
0.436905
0.435678
0.434503
0.434424
0.432597
0.429587
0.656583
0.642245
0.615788
0.587974
0.562420
0.538839
0.517852
0.505496
0.501354
0.495531
0.486476
0.482174
0.483006
0.480601
0.474381
0.472404
0.471299
0.470142
0.468878
0.468577
0.474152
0.472172
0.463329
0.702193
0.687523
0.660388
0.631620
0.604869
0.580090
0.558075
0.545004
0.540545
0.534572
0.525401
0.521110
0.521949
0.519438
0.512941
0.510574
0.508988
0.507265
0.505375
0.504543
0.509706
0.507430
0.498394
0.745236
0.730560
0.703740
0.673561
0.643712
0.617453
0.595741
0.582046
0.574663
0.568583
0.561957
0.557660
0.555314
0.552804
0.549622
0.547563
0.545708
0.543258
0.540085
0.537273
0.535982
0.533263
0.529652
0.785094
0.769777
0.741564
0.709656
0.677689
0.649951
0.627611
0.613514
0.606427
0.600204
0.592899
0.588372
0.585409
0.582891
0.580264
0.578226
0.576261
0.573144
0.568773
0.564774
0.561772
0.558602
0.555738
0.821672
0.805052
0.773617
0.739634
0.705975
0.676871
0.653718
0.639909
0.638708
0.632239
0.618412
0.612674
0.609085
0.606513
0.604070
0.602164
0.600672
0.597037
0.591180
0.586323
0.582835
0.579288
0.576085
0.844733
0.827696
0.795487
0.760450
0.725551
0.695246
0.671011
0.656308
0.654489
0.647710
0.633820
0.628190
0.624714
0.622164
0.619595
0.617434
0.615623
0.611656
0.605433
0.600200
0.596324
0.592589
0.589380
0.856670
0.840066
0.809442
0.774328
0.738509
0.707171
0.681637
0.664890
0.655898
0.648731
0.641263
0.637084
0.634350
0.631885
0.629002
0.626209
0.623316
0.619174
0.613610
0.608389
0.603900
0.600154
0.597576
0.866538
0.849775
0.819116
0.783572
0.747151
0.715071
0.688610
0.670793
0.660366
0.652738
0.645849
0.642098
0.639838
0.637409
0.634109
0.630867
0.627549
0.623415
0.618199
0.613126
0.608551
0.604907
0.602621
0.874124
0.856877
0.825337
0.789294
0.752664
0.720151
0.692998
0.674786
0.666105
0.657989
0.648440
0.644443
0.642596
0.640191
0.636348
0.632848
0.629550
0.625590
0.620601
0.615762
0.611392
0.607925
0.605768
0.874083
0.856998
0.825744
0.789965
0.753505
0.720888
0.693311
0.674519
0.665177
0.656647
0.646995
0.643068
0.641442
0.639175
0.635354
0.631962
0.628877
0.625286
0.620771
0.616394
0.612429
0.609207
0.607127
0.865948
0.849677
0.820001
0.785318
0.749604
0.717189
0.689219
0.669560
0.656826
0.648033
0.641339
0.638098
0.636922
0.634912
0.631353
0.628241
0.625414
0.622319
0.618597
0.614970
0.611794
0.608861
0.606648
0.853867
0.838192
0.809598
0.776213
0.742185
0.710289
0.681645
0.661519
0.648043
0.639247
0.633394
0.630976
0.631212
0.629490
0.625146
0.621945
0.619331
0.616730
0.613776
0.611110
0.609257
0.606623
0.603770
0.835745
0.820402
0.792504
0.760932
0.730947
0.699961
0.668940
0.648233
0.634576
0.626064
0.621095
0.620252
0.624739
0.623343
0.615436
0.611363
0.608794
0.606657
0.604541
0.603245
0.606685
0.604344
0.596938
0.805986
0.791310
0.764606
0.734456
0.705968
0.676344
0.646471
0.626653
0.613636
0.605621
0.601056
0.600515
0.605320
0.604299
0.596843
0.593294
0.591250
0.589631
0.588024
0.587197
0.591031
0.588931
0.581603
0.760006
0.746459
0.721793
0.692895
0.663569
0.635823
0.610713
0.593195
0.581740
0.574396
0.569679
0.568233
0.569453
0.568830
0.565832
0.564174
0.563166
0.562129
0.560798
0.559654
0.559283
0.557376
0.554554
0.701620
0.689177
0.666582
0.639800
0.612118
0.586693
0.564472
0.548881
0.539102
0.532618
0.528009
0.526568
0.527162
0.526899
0.525312
0.524582
0.524306
0.523808
0.522899
0.522084
0.521883
0.520190
0.517618
0.628937
0.617443
0.596793
0.572467
0.549492
0.526697
0.505287
0.491918
0.490062
0.484587
0.474288
0.473067
0.474744
0.474753
0.472456
0.471979
0.472190
0.472154
0.471776
0.471850
0.474199
0.472737
0.468138
0.548697
0.537915
0.518695
0.496386
0.475779
0.455689
0.437006
0.425760
0.425216
0.420815
0.411435
0.410522
0.412290
0.412496
0.410567
0.410454
0.411013
0.411297
0.411194
0.411481
0.413987
0.412700
0.408246
0.465395
0.455084
0.436833
0.415910
0.395319
0.377794
0.363692
0.354494
0.349401
0.346009
0.343306
0.342545
0.343076
0.343396
0.343282
0.343837
0.344707
0.345158
0.345053
0.344806
0.344831
0.343632
0.341732
0.396485
0.386463
0.368854
0.348939
0.329769
0.314288
0.302560
0.295226
0.291058
0.288424
0.286439
0.285653
0.285764
0.286126
0.286593
0.287502
0.288522
0.289055
0.288956
0.288476
0.287857
0.286718
0.285509
0.354995
0.345109
0.327841
0.308503
0.290187
0.275894
0.265534
0.259245
0.255560
0.253341
0.251808
0.251047
0.250999
0.251370
0.252061
0.253092
0.254168
0.254732
0.254631
0.254065
0.253200
0.252095
0.251167
0.588440
0.575471
0.552197
0.525237
0.498415
0.476088
0.458738
0.447393
0.439977
0.434538
0.429716
0.426013
0.423314
0.421376
0.419993
0.419377
0.419122
0.418583
0.417512
0.416239
0.414929
0.413340
0.411934
0.611473
0.598274
0.574550
0.547365
0.520488
0.497760
0.479740
0.468126
0.460841
0.455304
0.450087
0.446213
0.443589
0.441554
0.439856
0.439045
0.438677
0.437933
0.436607
0.435286
0.434268
0.432594
0.430747
0.652525
0.638845
0.613934
0.586200
0.559117
0.535565
0.516195
0.504039
0.497238
0.491550
0.485430
0.481366
0.479310
0.477143
0.474506
0.473294
0.472707
0.471559
0.469732
0.468391
0.468768
0.466897
0.463299
0.698084
0.684055
0.658423
0.629708
0.601422
0.576649
0.556215
0.543328
0.536167
0.530364
0.524255
0.520281
0.518297
0.516075
0.513206
0.511617
0.510524
0.508779
0.506309
0.504396
0.504337
0.502145
0.498345
0.742806
0.728486
0.702390
0.672265
0.641855
0.615569
0.594375
0.580686
0.572467
0.566584
0.561250
0.557559
0.555096
0.552902
0.550570
0.548725
0.546950
0.544483
0.541215
0.538193
0.535853
0.533235
0.530809
0.782744
0.767752
0.740237
0.708442
0.676130
0.648298
0.626079
0.611668
0.603140
0.597142
0.591776
0.588179
0.585670
0.583515
0.581261
0.579214
0.577023
0.573898
0.569763
0.565835
0.562532
0.559479
0.557125
0.818096
0.802035
0.771723
0.738061
0.704038
0.674750
0.651349
0.636399
0.628683
0.622470
0.615737
0.611854
0.609265
0.607134
0.604885
0.602763
0.600510
0.596889
0.591855
0.587266
0.583670
0.580257
0.577457
0.841055
0.824552
0.793411
0.758673
0.723415
0.692896
0.668356
0.652480
0.644122
0.637593
0.630815
0.627059
0.624624
0.622543
0.620196
0.617872
0.615359
0.611452
0.606101
0.601184
0.597274
0.593675
0.590817
0.853934
0.837606
0.807572
0.772548
0.736475
0.704965
0.679300
0.662104
0.651603
0.644650
0.639166
0.635988
0.633957
0.631945
0.629381
0.626699
0.623722
0.619720
0.614570
0.609616
0.605248
0.601633
0.599215
0.863657
0.847158
0.817000
0.781598
0.745040
0.712815
0.686182
0.667977
0.656522
0.649067
0.643586
0.640651
0.638990
0.637016
0.634138
0.631193
0.628108
0.624189
0.619231
0.614429
0.610102
0.606586
0.604321
0.870128
0.853318
0.822690
0.787010
0.750416
0.717773
0.690282
0.671409
0.659946
0.651963
0.645485
0.642479
0.641179
0.639229
0.635981
0.632931
0.630269
0.626575
0.621566
0.617000
0.612958
0.609604
0.607353
0.869913
0.853285
0.822977
0.787590
0.751169
0.718451
0.690609
0.671208
0.659144
0.650702
0.643979
0.640902
0.639671
0.637798
0.634622
0.631738
0.629349
0.626024
0.621439
0.617282
0.613588
0.610447
0.608273
0.862457
0.846529
0.817464
0.782979
0.747017
0.714565
0.686807
0.667005
0.653684
0.644938
0.638940
0.635981
0.634746
0.633030
0.630224
0.627673
0.625356
0.622490
0.618790
0.615222
0.611986
0.609086
0.607002
0.850268
0.834964
0.806972
0.773600
0.738718
0.706851
0.679188
0.659338
0.645720
0.636927
0.631225
0.628554
0.627800
0.626289
0.623449
0.621114
0.619132
0.616710
0.613573
0.610644
0.608150
0.605481
0.603164
0.831286
0.816458
0.789356
0.757367
0.724536
0.693624
0.665792
0.646113
0.632688
0.624135
0.618841
0.616813
0.617707
0.616463
0.612568
0.610220
0.608877
0.606876
0.603928
0.601732
0.600593
0.598137
0.594937
0.801732
0.787566
0.761663
0.731123
0.699819
0.670303
0.643660
0.624897
0.612133
0.604038
0.599055
0.597225
0.598315
0.597387
0.593953
0.592124
0.591287
0.589725
0.587157
0.585288
0.584426
0.582144
0.579012
0.757215
0.743996
0.719865
0.691024
0.660946
0.633339
0.609303
0.592168
0.580506
0.573057
0.568302
0.566215
0.566045
0.565464
0.564031
0.563279
0.562883
0.561805
0.559847
0.557948
0.556369
0.554235
0.552087
0.699891
0.687632
0.665333
0.638714
0.610944
0.585661
0.563820
0.548379
0.538069
0.531443
0.527017
0.524995
0.524665
0.524420
0.523882
0.523959
0.524313
0.523707
0.521975
0.520225
0.518683
0.516700
0.514783
0.627855
0.616463
0.595946
0.571802
0.547313
0.524689
0.504821
0.491280
0.483211
0.477570
0.472975
0.471202
0.471199
0.471231
0.470998
0.471648
0.472906
0.472715
0.470953
0.469480
0.468617
0.466799
0.464506
0.547840
0.537137
0.518019
0.495887
0.473908
0.453994
0.436745
0.425358
0.418869
0.414301
0.410376
0.408902
0.409032
0.409235
0.409279
0.410231
0.411789
0.411894
0.410419
0.409190
0.408516
0.406879
0.404725
0.464524
0.454310
0.436225
0.415491
0.395092
0.377733
0.363765
0.354656
0.349118
0.345597
0.343035
0.341813
0.341712
0.341984
0.342470
0.343532
0.344790
0.345065
0.344219
0.343150
0.342082
0.340620
0.339202
0.395625
0.385706
0.368282
0.348578
0.329605
0.314292
0.302685
0.295410
0.291031
0.288314
0.286353
0.285322
0.285113
0.285390
0.286040
0.287096
0.288204
0.288560
0.288017
0.287074
0.285927
0.284604
0.283509
0.354150
0.344363
0.327280
0.308156
0.290052
0.275922
0.265674
0.259433
0.255732
0.253458
0.251823
0.250906
0.250671
0.250934
0.251609
0.252628
0.253649
0.254038
0.253638
0.252771
0.251625
0.250381
0.249433
0.586760
0.573975
0.551001
0.524268
0.497519
0.475293
0.458096
0.446820
0.439493
0.434184
0.429564
0.426153
0.423725
0.422010
0.420826
0.420411
0.420420
0.419974
0.418844
0.417627
0.416460
0.414967
0.413574
0.609489
0.596520
0.573164
0.546156
0.519170
0.496558
0.478922
0.467534
0.460455
0.455074
0.450018
0.446428
0.444033
0.442264
0.440907
0.440442
0.440551
0.439898
0.438308
0.436955
0.436050
0.434450
0.432590
0.650199
0.636809
0.612241
0.584542
0.556947
0.533521
0.515003
0.503387
0.496948
0.491458
0.485453
0.481573
0.479369
0.477533
0.475774
0.475231
0.475621
0.474564
0.472009
0.470427
0.470695
0.468868
0.465389
0.695902
0.682125
0.656757
0.628014
0.599176
0.574500
0.554896
0.542537
0.535717
0.530128
0.524190
0.520451
0.518358
0.516507
0.514553
0.513644
0.513518
0.511859
0.508673
0.506525
0.506354
0.504207
0.500532
0.741351
0.727132
0.701124
0.670950
0.640251
0.613986
0.593139
0.579630
0.571535
0.565856
0.560874
0.557647
0.555571
0.553761
0.551842
0.550353
0.549019
0.546638
0.543153
0.540145
0.537969
0.535434
0.532972
0.782296
0.767210
0.739341
0.707308
0.674706
0.646795
0.624658
0.610195
0.601495
0.595701
0.590971
0.588019
0.586067
0.584314
0.582327
0.580453
0.578420
0.575398
0.571360
0.567638
0.564662
0.561737
0.559299
0.819768
0.803300
0.771214
0.736940
0.702444
0.672970
0.649521
0.634322
0.625759
0.619759
0.614359
0.611352
0.609458
0.607760
0.605723
0.603674
0.601368
0.597890
0.593260
0.589102
0.586282
0.583038
0.579816
0.842710
0.825772
0.792797
0.757410
0.721664
0.690923
0.666275
0.650103
0.640858
0.634533
0.629111
0.626251
0.624540
0.622913
0.620796
0.618575
0.616044
0.612327
0.607443
0.603014
0.599928
0.596516
0.593237
0.853400
0.836903
0.806385
0.771045
0.734697
0.702995
0.677166
0.659730
0.648918
0.642143
0.637370
0.634932
0.633598
0.632052
0.629748
0.627296
0.624559
0.620801
0.615945
0.611377
0.607492
0.604065
0.601548
0.862226
0.845683
0.815398
0.779901
0.743294
0.710899
0.683956
0.665454
0.653802
0.646501
0.641569
0.639379
0.638522
0.637029
0.634355
0.631740
0.629149
0.625525
0.620704
0.616243
0.612409
0.609071
0.606671
0.868058
0.851298
0.820807
0.785245
0.749003
0.716204
0.688062
0.668806
0.657366
0.649522
0.643347
0.641168
0.640928
0.639461
0.636214
0.633567
0.631974
0.628604
0.623208
0.618927
0.615576
0.612378
0.609732
0.867587
0.851055
0.820962
0.785746
0.749701
0.716854
0.688403
0.668656
0.656643
0.648317
0.641822
0.639476
0.639205
0.637766
0.634603
0.632160
0.630883
0.627874
0.622846
0.618919
0.615874
0.612854
0.610265
0.859995
0.844204
0.815362
0.780986
0.745035
0.712509
0.684616
0.664651
0.651255
0.642595
0.636868
0.634328
0.633557
0.632182
0.629681
0.627635
0.626011
0.623425
0.619636
0.616218
0.613321
0.610499
0.608229
0.847389
0.832331
0.804722
0.771459
0.736317
0.704445
0.677078
0.657302
0.643708
0.634969
0.629362
0.626775
0.626002
0.624757
0.622552
0.620918
0.619710
0.617521
0.614147
0.611202
0.608883
0.606229
0.603753
0.827809
0.813367
0.786875
0.754926
0.721250
0.690401
0.663626
0.644368
0.631130
0.622600
0.617185
0.614874
0.615239
0.614209
0.611398
0.610139
0.610229
0.608415
0.604534
0.602070
0.601029
0.598514
0.595047
0.798477
0.784704
0.759437
0.728983
0.696894
0.667475
0.641903
0.623580
0.611025
0.602915
0.597709
0.595478
0.595921
0.595147
0.592801
0.592070
0.592660
0.591211
0.587567
0.585275
0.584377
0.581973
0.578571
0.755053
0.742097
0.718399
0.689800
0.659677
0.632175
0.608450
0.591483
0.579938
0.572426
0.567408
0.564974
0.564361
0.563872
0.563159
0.563218
0.563666
0.562602
0.559896
0.557447
0.555559
0.553243
0.550979
0.698696
0.686585
0.664538
0.638255
0.610958
0.585794
0.563777
0.548411
0.538313
0.531569
0.526630
0.524075
0.523250
0.523069
0.523251
0.524270
0.525687
0.525022
0.522149
0.519471
0.517231
0.514983
0.513115
0.627439
0.616116
0.595720
0.572132
0.549165
0.526682
0.505665
0.492099
0.484280
0.478466
0.473112
0.470450
0.469650
0.469750
0.470589
0.472690
0.476015
0.475720
0.471707
0.468658
0.466423
0.464252
0.462392
0.547622
0.536976
0.517961
0.496378
0.475913
0.456153
0.437790
0.426393
0.420197
0.415458
0.410746
0.408396
0.407729
0.407975
0.409033
0.411356
0.414907
0.414877
0.411164
0.408378
0.406343
0.404359
0.402645
0.464076
0.453951
0.436033
0.415638
0.395804
0.378603
0.364422
0.355366
0.350036
0.346406
0.343359
0.341662
0.341124
0.341374
0.342326
0.344036
0.346064
0.346182
0.344274
0.342324
0.340561
0.338853
0.337524
0.395097
0.385275
0.368029
0.348580
0.329917
0.314752
0.303142
0.295906
0.291594
0.288824
0.286665
0.285412
0.284978
0.285181
0.285944
0.287185
0.288495
0.288680
0.287607
0.286199
0.284694
0.283211
0.282107
0.353611
0.343916
0.327001
0.308092
0.290207
0.276217
0.266029
0.259828
0.256158
0.253865
0.252144
0.251108
0.250731
0.250891
0.251523
0.252524
0.253518
0.253731
0.253018
0.251866
0.250508
0.249152
0.248169
0.585163
0.572463
0.549482
0.522925
0.496312
0.474212
0.457162
0.446079
0.439107
0.433950
0.429306
0.426080
0.423953
0.422540
0.421674
0.421628
0.422133
0.421782
0.420396
0.419129
0.418330
0.416807
0.414968
0.608295
0.595365
0.571714
0.544813
0.517896
0.495432
0.478076
0.467096
0.460776
0.455553
0.450092
0.446540
0.444420
0.442980
0.442023
0.442134
0.443190
0.442652
0.440440
0.439037
0.439055
0.437407
0.434509
0.652811
0.639149
0.611269
0.583304
0.555482
0.532226
0.514272
0.503548
0.498983
0.493659
0.486156
0.481924
0.479778
0.478310
0.477266
0.477789
0.480553
0.479670
0.475442
0.474022
0.480904
0.479004
0.468738
0.698916
0.684803
0.655932
0.626833
0.597709
0.573168
0.554097
0.542594
0.537587
0.532148
0.524745
0.520675
0.518657
0.517201
0.515994
0.516166
0.518403
0.516947
0.512162
0.510230
0.516810
0.514613
0.504062
0.742110
0.727652
0.700282
0.669857
0.638988
0.612754
0.592085
0.578902
0.571497
0.565931
0.560538
0.557399
0.555676
0.554271
0.552816
0.551951
0.551610
0.549427
0.545470
0.542587
0.541683
0.539170
0.535469
0.785827
0.770059
0.739248
0.706483
0.673544
0.645534
0.623359
0.608984
0.600674
0.594967
0.590071
0.587366
0.585851
0.584509
0.582904
0.581457
0.579997
0.577208
0.573173
0.569771
0.568056
0.565220
0.561715
0.838716
0.819850
0.773768
0.736975
0.701446
0.671711
0.648042
0.632959
0.625100
0.619176
0.613264
0.610427
0.609002
0.607719
0.606022
0.604351
0.602517
0.599341
0.595079
0.591800
0.593342
0.590247
0.583036
0.861753
0.842376
0.795334
0.757375
0.720577
0.689536
0.664600
0.648488
0.639901
0.633644
0.627733
0.625077
0.623876
0.622678
0.620886
0.619046
0.617006
0.613636
0.609178
0.605687
0.606998
0.603769
0.596527
0.856993
0.839721
0.806230
0.770060
0.733445
0.701522
0.675331
0.657768
0.647310
0.640593
0.635627
0.633584
0.632901
0.631802
0.629758
0.627700
0.625734
0.622327
0.617479
0.613375
0.610637
0.607394
0.604096
0.863067
0.846135
0.814610
0.778803
0.742446
0.709862
0.682210
0.663506
0.652542
0.645305
0.639865
0.638183
0.638319
0.637287
0.634590
0.632379
0.631080
0.627815
0.622458
0.618292
0.615333
0.612158
0.609179
0.868084
0.851022
0.820022
0.784587
0.750202
0.717252
0.687071
0.667784
0.660535
0.652767
0.642595
0.640749
0.642156
0.641150
0.637306
0.635281
0.639821
0.636793
0.625968
0.621640
0.619548
0.616465
0.612542
0.867374
0.850585
0.820109
0.785059
0.750879
0.717894
0.687435
0.667694
0.659899
0.651661
0.641155
0.639102
0.640444
0.639428
0.635636
0.633821
0.638703
0.636010
0.625473
0.621443
0.619618
0.616681
0.612786
0.859152
0.843222
0.814142
0.779700
0.744090
0.711422
0.682938
0.662877
0.650244
0.641676
0.635422
0.633292
0.633600
0.632578
0.629809
0.628220
0.628283
0.625980
0.621092
0.617776
0.615573
0.612813
0.609915
0.846094
0.831012
0.803345
0.770004
0.734809
0.702831
0.675341
0.655588
0.642361
0.633715
0.627976
0.625682
0.625935
0.624984
0.622477
0.621416
0.621988
0.620043
0.615441
0.612608
0.611196
0.608562
0.605170
0.826293
0.811910
0.785487
0.753457
0.719455
0.688537
0.662005
0.642946
0.630063
0.621633
0.616314
0.614506
0.620039
0.619276
0.612271
0.611844
0.620391
0.618784
0.606860
0.604370
0.605427
0.602872
0.596942
0.797134
0.783442
0.758285
0.727805
0.695466
0.666002
0.640643
0.622524
0.610323
0.602284
0.597097
0.595262
0.600726
0.600168
0.593670
0.593788
0.602796
0.601494
0.589722
0.587281
0.588391
0.585905
0.580032
0.754263
0.741354
0.717741
0.689276
0.659511
0.631976
0.607876
0.590925
0.579623
0.572106
0.566815
0.564301
0.564260
0.563913
0.563061
0.563849
0.566122
0.565122
0.560774
0.557967
0.556557
0.554119
0.551026
0.698568
0.686458
0.664435
0.638594
0.612819
0.587652
0.564192
0.548676
0.539064
0.532239
0.526532
0.523539
0.522729
0.522666
0.523224
0.525310
0.528975
0.528313
0.523226
0.519605
0.517039
0.514593
0.512458
0.628352
0.616963
0.596522
0.574335
0.557711
0.535299
0.508154
0.493830
0.486914
0.480923
0.473871
0.470193
0.468909
0.469145
0.471036
0.475261
0.484462
0.484133
0.474199
0.469044
0.465745
0.463269
0.461418
0.548595
0.537895
0.518838
0.498666
0.484620
0.464959
0.440454
0.428340
0.423131
0.418216
0.411724
0.408341
0.407156
0.407509
0.409586
0.413964
0.423365
0.423275
0.413608
0.408724
0.405600
0.403322
0.401658
0.464159
0.454064
0.436223
0.416348
0.398119
0.380999
0.365450
0.356257
0.351414
0.347697
0.343851
0.341687
0.340879
0.341149
0.342512
0.345041
0.348745
0.348775
0.345029
0.342155
0.339891
0.338011
0.336659
0.394871
0.385104
0.367979
0.348793
0.330721
0.315638
0.303626
0.296355
0.292184
0.289388
0.286970
0.285539
0.284969
0.285129
0.285997
0.287477
0.289298
0.289374
0.287582
0.285774
0.284032
0.282458
0.281328
0.353286
0.343648
0.326846
0.308104
0.290440
0.276531
0.266294
0.260100
0.256491
0.254206
0.252415
0.251310
0.250848
0.250933
0.251522
0.252526
0.253575
0.253668
0.252668
0.251324
0.249854
0.248447
0.247443
0.583256
0.570607
0.547722
0.521282
0.494780
0.472761
0.455776
0.444771
0.437916
0.432872
0.428342
0.425290
0.423418
0.422349
0.421891
0.422220
0.422982
0.422677
0.421137
0.419623
0.418571
0.416861
0.414926
0.606427
0.593550
0.570005
0.543227
0.516425
0.494044
0.476752
0.465850
0.459655
0.454519
0.449116
0.445700
0.443817
0.442731
0.442217
0.442743
0.444101
0.443631
0.441265
0.439614
0.439377
0.437545
0.434553
0.650989
0.637387
0.609632
0.581795
0.554090
0.530912
0.513008
0.502360
0.497939
0.492659
0.485107
0.480947
0.478991
0.477892
0.477356
0.478359
0.481502
0.480731
0.476356
0.474702
0.481325
0.479258
0.468930
0.697194
0.683136
0.654377
0.625388
0.596354
0.571862
0.552789
0.541292
0.536352
0.530911
0.523437
0.519434
0.517611
0.516543
0.515862
0.516539
0.519188
0.517907
0.513051
0.510961
0.517340
0.515023
0.504437
0.740571
0.726137
0.698820
0.668456
0.637625
0.611370
0.590607
0.577293
0.569791
0.564167
0.558780
0.555780
0.554323
0.553314
0.552352
0.551968
0.552034
0.550090
0.546204
0.543297
0.542326
0.539761
0.536039
0.784461
0.768682
0.737863
0.705091
0.672122
0.644015
0.621649
0.607015
0.598457
0.592648
0.587830
0.585332
0.584132
0.583197
0.582062
0.581073
0.580020
0.577538
0.573705
0.570417
0.568751
0.565943
0.562459
0.837465
0.818563
0.772407
0.735548
0.699924
0.670032
0.646094
0.630651
0.622406
0.616351
0.610599
0.608028
0.606953
0.606086
0.604850
0.603628
0.602211
0.599402
0.595449
0.592393
0.594072
0.591076
0.583931
0.860415
0.841009
0.793892
0.755852
0.718940
0.687725
0.662499
0.646006
0.637006
0.630612
0.624866
0.622477
0.621623
0.620847
0.619524
0.618150
0.616554
0.613597
0.609503
0.606293
0.607794
0.604707
0.597552
0.855382
0.838108
0.804604
0.768399
0.731703
0.699623
0.673169
0.655273
0.644485
0.637639
0.632777
0.630961
0.630606
0.629920
0.628363
0.626815
0.625349
0.622374
0.617885
0.614068
0.611549
0.608450
0.605224
0.861159
0.844267
0.812791
0.777012
0.740631
0.707917
0.680025
0.661040
0.649807
0.642470
0.637125
0.635647
0.636093
0.635470
0.633280
0.631631
0.630888
0.628055
0.623003
0.619084
0.616330
0.613280
0.610345
0.866092
0.849088
0.818141
0.782764
0.748409
0.715344
0.684904
0.665368
0.657884
0.650058
0.640017
0.638378
0.640088
0.639482
0.636147
0.634716
0.639859
0.637241
0.626629
0.622482
0.620568
0.617578
0.613655
0.865641
0.848876
0.818387
0.783321
0.749112
0.715998
0.685314
0.665387
0.657427
0.649181
0.638817
0.636958
0.638573
0.637927
0.634613
0.633362
0.638813
0.636485
0.626098
0.622189
0.620493
0.617621
0.613708
0.858041
0.842037
0.812797
0.778165
0.742358
0.709518
0.680896
0.660750
0.648072
0.639538
0.633396
0.631421
0.631960
0.631253
0.628894
0.627791
0.628332
0.626324
0.621545
0.618303
0.616174
0.613448
0.610539
0.845804
0.830525
0.802486
0.768751
0.733195
0.700992
0.673417
0.653658
0.640473
0.631892
0.626243
0.624079
0.624533
0.623841
0.621668
0.621019
0.622014
0.620296
0.615725
0.612908
0.611522
0.608900
0.605498
0.826776
0.812088
0.785080
0.752476
0.717953
0.686769
0.660214
0.641206
0.628424
0.620079
0.614829
0.613136
0.618870
0.618321
0.611561
0.611499
0.620473
0.619034
0.607012
0.604462
0.605491
0.602930
0.597000
0.797886
0.783880
0.758118
0.727042
0.694160
0.664421
0.639031
0.620953
0.608843
0.600889
0.595767
0.594037
0.599675
0.599290
0.592979
0.593396
0.602771
0.601593
0.589687
0.587163
0.588229
0.585737
0.579862
0.754818
0.741665
0.717606
0.688668
0.658473
0.630678
0.606481
0.589512
0.578245
0.570789
0.565573
0.563162
0.563251
0.563036
0.562343
0.563355
0.565887
0.564970
0.560529
0.557662
0.556241
0.553799
0.550688
0.698861
0.686583
0.664252
0.638063
0.611958
0.586564
0.562984
0.547408
0.537783
0.531000
0.525380
0.522497
0.521800
0.521846
0.522542
0.524824
0.528721
0.528113
0.522907
0.519216
0.516658
0.514212
0.512043
0.628406
0.616911
0.596270
0.573839
0.556968
0.534375
0.507115
0.492712
0.485744
0.479784
0.472838
0.469276
0.468088
0.468420
0.470449
0.474879
0.484381
0.484087
0.473932
0.468682
0.465434
0.462962
0.461028
0.548461
0.537706
0.518529
0.498198
0.483977
0.464189
0.439592
0.427400
0.422129
0.417247
0.410860
0.407587
0.406477
0.406904
0.409078
0.413610
0.423259
0.423191
0.413314
0.408350
0.405283
0.403026
0.401292
0.463899
0.453776
0.435876
0.415918
0.397592
0.380391
0.364776
0.355522
0.350645
0.346958
0.343197
0.341126
0.340378
0.340674
0.342054
0.344628
0.348419
0.348448
0.344615
0.341717
0.339498
0.337653
0.336293
0.394533
0.384756
0.367609
0.348391
0.330276
0.315151
0.303099
0.295794
0.291614
0.288856
0.286511
0.285151
0.284616
0.284767
0.285598
0.287049
0.288869
0.288929
0.287110
0.285319
0.283631
0.282100
0.280984
0.352914
0.343274
0.326466
0.307714
0.290035
0.276106
0.265848
0.259641
0.256043
0.253804
0.252080
0.251031
0.250589
0.250645
0.251172
0.252112
0.253118
0.253187
0.252184
0.250876
0.249462
0.248102
0.247118
0.581283
0.568633
0.545930
0.519514
0.493074
0.471070
0.454059
0.443033
0.436094
0.431116
0.426790
0.423859
0.422164
0.421470
0.421548
0.422266
0.423076
0.422753
0.421106
0.419115
0.417137
0.415075
0.413403
0.604104
0.591282
0.568237
0.541564
0.514900
0.492518
0.475083
0.463986
0.457389
0.452261
0.447254
0.443988
0.442230
0.441510
0.441551
0.442372
0.443451
0.442986
0.440845
0.438699
0.436951
0.434785
0.432676
0.644862
0.631647
0.607506
0.580167
0.552954
0.529748
0.511369
0.500119
0.494301
0.488928
0.482549
0.478694
0.476827
0.476077
0.476076
0.477077
0.478814
0.478077
0.474859
0.472472
0.471700
0.469349
0.465883
0.690864
0.677237
0.652253
0.623817
0.595293
0.570739
0.551116
0.538917
0.532489
0.526866
0.520500
0.516780
0.515048
0.514328
0.514192
0.514901
0.516236
0.515073
0.511452
0.508722
0.507694
0.505155
0.501569
0.736959
0.722788
0.696901
0.666867
0.636254
0.609907
0.588768
0.574917
0.566586
0.560726
0.555691
0.552819
0.551487
0.550856
0.550490
0.550483
0.550443
0.548760
0.545411
0.542286
0.539834
0.537127
0.534640
0.778450
0.763305
0.735333
0.703228
0.670494
0.642266
0.619518
0.604251
0.594725
0.588625
0.584207
0.581905
0.580908
0.580374
0.579843
0.579346
0.578558
0.576438
0.572976
0.569565
0.566680
0.563825
0.561479
0.816549
0.799923
0.767292
0.732742
0.697963
0.667975
0.643569
0.627186
0.617071
0.610681
0.606157
0.604062
0.603298
0.602855
0.602229
0.601518
0.600471
0.598074
0.594362
0.590844
0.588381
0.585417
0.582436
0.839187
0.822104
0.788582
0.752897
0.716827
0.685515
0.659842
0.642414
0.631535
0.624794
0.620274
0.618346
0.617778
0.617417
0.616732
0.615909
0.614736
0.612233
0.608426
0.604814
0.602258
0.599244
0.596257
0.848630
0.832116
0.801499
0.766045
0.729468
0.697274
0.670577
0.652079
0.640132
0.632973
0.628665
0.626984
0.626695
0.626402
0.625598
0.624696
0.623508
0.621037
0.617234
0.613500
0.610252
0.607239
0.604934
0.856423
0.840016
0.809857
0.774493
0.737904
0.705118
0.677330
0.657908
0.645321
0.637724
0.633201
0.631693
0.631834
0.631588
0.630485
0.629610
0.628799
0.626470
0.622501
0.618738
0.615529
0.612543
0.610231
0.862050
0.845473
0.815066
0.779786
0.743955
0.710807
0.681552
0.661399
0.649015
0.640993
0.635432
0.633976
0.634743
0.634505
0.632850
0.632086
0.632554
0.630416
0.625478
0.621683
0.618920
0.615969
0.613218
0.862360
0.845896
0.815676
0.780522
0.744717
0.711481
0.682027
0.661589
0.648863
0.640500
0.634638
0.632967
0.633624
0.633319
0.631652
0.631015
0.631722
0.629804
0.625034
0.621416
0.618823
0.615956
0.613207
0.856594
0.840575
0.811194
0.776277
0.739802
0.706771
0.678413
0.658172
0.644597
0.636040
0.630709
0.628681
0.628685
0.628273
0.627035
0.626535
0.626534
0.624841
0.621254
0.618000
0.615324
0.612581
0.610236
0.846708
0.830993
0.802092
0.767562
0.731256
0.698728
0.671189
0.651453
0.638018
0.629487
0.624157
0.621973
0.621896
0.621448
0.620250
0.619958
0.620248
0.618751
0.615292
0.612305
0.610017
0.607376
0.604867
0.829993
0.814472
0.785748
0.751825
0.716282
0.684644
0.658075
0.639129
0.626323
0.618062
0.612831
0.610886
0.612293
0.611923
0.609532
0.609516
0.611368
0.610064
0.605418
0.602586
0.601262
0.598700
0.595329
0.801507
0.786615
0.759048
0.726552
0.692533
0.662290
0.636903
0.618870
0.606729
0.598873
0.593830
0.591935
0.593342
0.593101
0.591003
0.591328
0.593514
0.592431
0.587901
0.585168
0.583955
0.581492
0.578176
0.756999
0.743235
0.718004
0.687881
0.656353
0.628087
0.604187
0.587246
0.575850
0.568519
0.563724
0.561599
0.561452
0.561383
0.561168
0.562028
0.563540
0.562732
0.559491
0.556752
0.554784
0.552428
0.550083
0.699640
0.686997
0.663946
0.636584
0.608249
0.582426
0.560101
0.544590
0.534445
0.527820
0.523170
0.520946
0.520493
0.520673
0.521354
0.523114
0.525547
0.525053
0.521541
0.518551
0.516348
0.514067
0.511998
0.627573
0.615923
0.594904
0.570574
0.546819
0.523808
0.502487
0.488688
0.480449
0.474718
0.469949
0.467644
0.467128
0.467561
0.469039
0.472029
0.477195
0.477013
0.471458
0.467975
0.466058
0.463851
0.461425
0.547192
0.536361
0.516976
0.494919
0.473902
0.453760
0.435145
0.423511
0.416882
0.412214
0.408075
0.406072
0.405645
0.406141
0.407708
0.410759
0.415979
0.416006
0.410803
0.407628
0.405943
0.403960
0.401715
0.463231
0.453023
0.434936
0.414301
0.394183
0.376746
0.362371
0.353133
0.347664
0.344111
0.341351
0.339946
0.339605
0.339962
0.341049
0.343015
0.345544
0.345654
0.343262
0.341155
0.339551
0.337909
0.336458
0.393998
0.384154
0.366858
0.347328
0.328547
0.313263
0.301533
0.294189
0.289821
0.287154
0.285235
0.284205
0.283896
0.284092
0.284790
0.285998
0.287412
0.287545
0.286286
0.284885
0.283528
0.282151
0.281049
0.352394
0.342703
0.325792
0.306876
0.288957
0.274916
0.264664
0.258415
0.254765
0.252601
0.251088
0.250231
0.249926
0.250017
0.250485
0.251321
0.252216
0.252351
0.251597
0.250523
0.249317
0.248081
0.247147
0.580378
0.567580
0.544674
0.518113
0.491672
0.469629
0.452564
0.441681
0.435037
0.430125
0.425605
0.422571
0.420969
0.420660
0.421331
0.422569
0.423627
0.423233
0.421207
0.418591
0.415904
0.413362
0.411510
0.603432
0.590442
0.567211
0.540452
0.513970
0.491555
0.473913
0.462994
0.456910
0.451771
0.446175
0.442545
0.440732
0.440367
0.441049
0.442426
0.443764
0.443276
0.440833
0.438076
0.435544
0.432914
0.430732
0.644133
0.630774
0.606761
0.579553
0.553144
0.529914
0.510784
0.499766
0.494953
0.489441
0.481680
0.476989
0.474825
0.474375
0.475075
0.476679
0.478725
0.478049
0.474622
0.471640
0.469758
0.466989
0.463856
0.690095
0.676349
0.651550
0.623287
0.595590
0.570984
0.550530
0.538445
0.532874
0.527003
0.519201
0.514601
0.512549
0.512119
0.512696
0.514051
0.515781
0.514793
0.511091
0.507894
0.505851
0.502972
0.499777
0.736147
0.721883
0.695983
0.665975
0.635600
0.609137
0.587540
0.573505
0.565256
0.559076
0.553301
0.549958
0.548503
0.548208
0.548530
0.549203
0.549655
0.548275
0.545005
0.541633
0.538657
0.535716
0.533342
0.777016
0.761886
0.734113
0.702078
0.669433
0.641027
0.617803
0.602039
0.592022
0.585538
0.580850
0.578378
0.577408
0.577244
0.577383
0.577589
0.577409
0.575701
0.572407
0.568883
0.565584
0.562605
0.560466
0.813637
0.797247
0.765648
0.731395
0.696883
0.666676
0.641546
0.624374
0.613248
0.606422
0.602052
0.600003
0.599357
0.599304
0.599355
0.599391
0.599120
0.597210
0.593612
0.589948
0.586694
0.583692
0.581430
0.835953
0.819150
0.786731
0.751398
0.715626
0.684107
0.657708
0.639470
0.627532
0.620348
0.616024
0.614165
0.613721
0.613745
0.613740
0.613689
0.613344
0.611370
0.607711
0.604004
0.600723
0.597719
0.595469
0.846233
0.829881
0.799638
0.764427
0.728016
0.695677
0.668498
0.649398
0.636717
0.629161
0.624814
0.623083
0.622851
0.622927
0.622824
0.622724
0.622316
0.620387
0.616838
0.613137
0.609698
0.606700
0.604616
0.854083
0.837837
0.807857
0.772817
0.736584
0.703723
0.675428
0.655495
0.642252
0.634328
0.629808
0.628196
0.628293
0.628414
0.628126
0.628164
0.628207
0.626394
0.622573
0.618784
0.615481
0.612470
0.610200
0.860676
0.844132
0.813255
0.778339
0.743333
0.710137
0.679922
0.659093
0.645563
0.637296
0.632324
0.630820
0.631383
0.631526
0.630916
0.631223
0.632507
0.630836
0.626018
0.622078
0.619190
0.616164
0.613378
0.861707
0.845145
0.814221
0.779233
0.744123
0.710802
0.680450
0.659463
0.645747
0.637247
0.632028
0.630356
0.630858
0.630920
0.630227
0.630599
0.632076
0.630556
0.625819
0.621996
0.619245
0.616281
0.613482
0.856823
0.840498
0.810403
0.775118
0.738553
0.705337
0.676682
0.656347
0.642619
0.634056
0.628853
0.626860
0.627025
0.626938
0.626226
0.626446
0.627196
0.625820
0.622086
0.618616
0.615757
0.612930
0.610578
0.849755
0.833189
0.802610
0.766900
0.729897
0.697028
0.669413
0.649841
0.636620
0.628193
0.622901
0.620921
0.621467
0.621305
0.620082
0.620245
0.621290
0.620033
0.616221
0.612919
0.610315
0.607613
0.605249
0.836972
0.819885
0.787810
0.751775
0.715010
0.682874
0.656322
0.637706
0.625384
0.617315
0.612117
0.610728
0.613837
0.613729
0.610206
0.610370
0.613152
0.612010
0.606574
0.603120
0.601038
0.598432
0.595619
0.808844
0.792346
0.761358
0.726658
0.691311
0.660514
0.635134
0.617401
0.605717
0.598068
0.593127
0.591871
0.595038
0.595038
0.591715
0.592105
0.595145
0.594207
0.588932
0.585678
0.583825
0.581366
0.578593
0.761099
0.746356
0.719242
0.687602
0.654943
0.626170
0.602265
0.585430
0.574182
0.567026
0.562518
0.560910
0.561616
0.561776
0.561202
0.562137
0.564159
0.563531
0.560074
0.557354
0.555511
0.553246
0.550921
0.701481
0.688301
0.664245
0.635798
0.606295
0.580014
0.557852
0.542277
0.531912
0.525456
0.521461
0.519938
0.520199
0.520619
0.521128
0.522888
0.525656
0.525360
0.521916
0.519364
0.518016
0.515899
0.513321
0.627926
0.616002
0.594464
0.569115
0.543364
0.519940
0.499671
0.485769
0.476827
0.471287
0.467777
0.466544
0.466918
0.467610
0.468859
0.471803
0.477797
0.477829
0.471971
0.469402
0.469753
0.467761
0.463562
0.546957
0.535968
0.516276
0.493397
0.470551
0.450055
0.432457
0.420678
0.413294
0.408798
0.405934
0.404999
0.405438
0.406167
0.407480
0.410434
0.416383
0.416603
0.411159
0.408904
0.409486
0.407725
0.403729
0.462939
0.452618
0.434305
0.413228
0.392403
0.374696
0.360445
0.351026
0.345198
0.341763
0.339675
0.338930
0.339140
0.339670
0.340612
0.342468
0.345121
0.345385
0.343201
0.341620
0.340922
0.339478
0.337544
0.393588
0.383669
0.366225
0.346455
0.327343
0.311870
0.300078
0.292599
0.288082
0.285499
0.283922
0.283270
0.283289
0.283614
0.284269
0.285425
0.286896
0.287160
0.286112
0.285040
0.284100
0.282883
0.281691
0.351892
0.342150
0.325139
0.306075
0.287977
0.273793
0.263439
0.257090
0.253377
0.251285
0.249984
0.249375
0.249290
0.249490
0.249966
0.250793
0.251728
0.251979
0.251421
0.250589
0.249628
0.248525
0.247614
0.580059
0.567023
0.543760
0.516950
0.490586
0.468438
0.451154
0.440578
0.434699
0.429933
0.424888
0.421661
0.420186
0.420276
0.421529
0.423305
0.424789
0.424252
0.421540
0.418218
0.414893
0.411812
0.409568
0.603494
0.590227
0.566626
0.539763
0.513937
0.491453
0.473160
0.462795
0.458336
0.453262
0.446076
0.441695
0.439780
0.439767
0.441094
0.443172
0.445313
0.444745
0.441373
0.437920
0.434972
0.431818
0.429042
0.644525
0.630876
0.606732
0.579999
0.556627
0.533425
0.511598
0.501497
0.500368
0.494782
0.482915
0.476301
0.473591
0.473403
0.474899
0.477617
0.482375
0.481737
0.475744
0.472059
0.470346
0.467089
0.462776
0.690493
0.676476
0.651564
0.623827
0.599180
0.574602
0.551409
0.540110
0.537990
0.531928
0.520027
0.513450
0.510807
0.510623
0.512016
0.514545
0.519088
0.518265
0.512136
0.508367
0.506575
0.503291
0.498994
0.736746
0.722193
0.695647
0.665613
0.636064
0.609510
0.586970
0.573142
0.566027
0.559572
0.552020
0.547741
0.546050
0.546060
0.547094
0.548653
0.550253
0.549158
0.545325
0.541627
0.538532
0.535307
0.532510
0.778587
0.763027
0.733792
0.701457
0.669199
0.640622
0.616581
0.600513
0.590461
0.583616
0.578209
0.575347
0.574341
0.574521
0.575354
0.576411
0.577273
0.575966
0.572412
0.568685
0.565145
0.561992
0.559762
0.823426
0.805811
0.766526
0.731322
0.698370
0.667904
0.640302
0.622354
0.610548
0.603294
0.598647
0.596439
0.595849
0.596162
0.596948
0.597982
0.599265
0.597842
0.593623
0.589680
0.586005
0.582906
0.580849
0.845572
0.827562
0.787448
0.751206
0.717044
0.685286
0.656388
0.637318
0.624594
0.616973
0.612464
0.610498
0.610135
0.610520
0.611236
0.612199
0.613454
0.612013
0.607771
0.603833
0.600191
0.597138
0.595114
0.847444
0.830700
0.798864
0.763472
0.727661
0.695194
0.667006
0.647321
0.634063
0.626124
0.621565
0.619728
0.619606
0.620027
0.620567
0.621374
0.622161
0.620766
0.617063
0.613291
0.609805
0.606767
0.604643
0.854939
0.838345
0.806987
0.772056
0.737106
0.704182
0.674344
0.653727
0.639959
0.631730
0.627063
0.625422
0.625753
0.626233
0.626528
0.627557
0.629068
0.627753
0.623451
0.619511
0.616375
0.613287
0.610671
0.865685
0.848172
0.813696
0.779002
0.751052
0.717748
0.680096
0.657840
0.643415
0.634912
0.630109
0.628764
0.629814
0.630359
0.630287
0.631902
0.636181
0.634962
0.628071
0.623731
0.621438
0.618279
0.614535
0.867256
0.849618
0.814906
0.779973
0.751802
0.718353
0.680638
0.658355
0.643905
0.635285
0.630307
0.628873
0.629982
0.630443
0.630162
0.631779
0.636241
0.635117
0.628198
0.623927
0.621765
0.618661
0.614884
0.859520
0.842462
0.810379
0.774616
0.738869
0.705525
0.675660
0.655078
0.641382
0.632861
0.627716
0.625991
0.627255
0.627511
0.626512
0.627505
0.629872
0.628825
0.624070
0.620263
0.617574
0.614648
0.611854
0.854881
0.837093
0.803589
0.766470
0.729080
0.695970
0.668069
0.648748
0.636013
0.627759
0.622470
0.621081
0.624091
0.624243
0.621322
0.621942
0.624925
0.623936
0.618567
0.614761
0.612202
0.609432
0.606764
0.849890
0.830371
0.791068
0.752105
0.714027
0.681495
0.655034
0.637016
0.625747
0.617992
0.613053
0.613544
0.630498
0.630723
0.614357
0.614344
0.622608
0.621634
0.610406
0.605690
0.603512
0.600829
0.597601
0.822027
0.803094
0.764861
0.727184
0.690424
0.659191
0.633917
0.616752
0.606089
0.598751
0.594098
0.594767
0.611754
0.612073
0.595904
0.596059
0.604585
0.603808
0.592736
0.588311
0.586516
0.584030
0.580790
0.766641
0.750703
0.720823
0.687607
0.654027
0.624892
0.600989
0.584375
0.573549
0.566576
0.562214
0.561383
0.564663
0.565100
0.562698
0.563936
0.568400
0.568015
0.562497
0.559556
0.558438
0.556252
0.553206
0.703786
0.690055
0.664808
0.635527
0.605354
0.578759
0.556521
0.540881
0.530517
0.524184
0.520569
0.519704
0.521332
0.522052
0.522041
0.524442
0.530257
0.530241
0.524370
0.522026
0.522676
0.520684
0.516246
0.628694
0.616524
0.594491
0.568636
0.542119
0.518411
0.498245
0.484100
0.474840
0.469405
0.466565
0.466189
0.467770
0.468857
0.470546
0.475455
0.496762
0.497132
0.477042
0.474646
0.482588
0.480693
0.468578
0.547148
0.536042
0.516103
0.492908
0.469427
0.448684
0.431140
0.419046
0.411271
0.406860
0.404686
0.404605
0.406189
0.407299
0.409057
0.413879
0.434746
0.435268
0.415914
0.413859
0.422047
0.420381
0.408458
0.462841
0.452462
0.434033
0.412800
0.391725
0.373819
0.359381
0.349683
0.343597
0.340212
0.338543
0.338358
0.339206
0.339991
0.340998
0.343356
0.348374
0.348826
0.344762
0.343464
0.344699
0.343377
0.339681
0.393258
0.383317
0.365824
0.345980
0.326732
0.311110
0.299142
0.291458
0.286790
0.284247
0.282932
0.282636
0.283044
0.283561
0.284294
0.285628
0.287990
0.288387
0.286756
0.285880
0.285624
0.284513
0.282809
0.351411
0.341666
0.324643
0.305549
0.287377
0.273077
0.262564
0.256058
0.252253
0.250207
0.249099
0.248753
0.248938
0.249301
0.249849
0.250755
0.251884
0.252239
0.251710
0.251040
0.250331
0.249316
0.248326
0.579339
0.566120
0.542534
0.515344
0.488643
0.466275
0.448925
0.438452
0.432802
0.428349
0.423681
0.420866
0.419847
0.420375
0.422005
0.424033
0.425554
0.424778
0.421563
0.417587
0.413596
0.410027
0.407543
0.602674
0.589254
0.565385
0.538204
0.512097
0.489406
0.471018
0.460710
0.456428
0.451625
0.444789
0.440808
0.439358
0.439779
0.441469
0.443809
0.446019
0.445251
0.441410
0.437325
0.433716
0.430095
0.427107
0.643512
0.629764
0.605459
0.578520
0.554979
0.531600
0.509614
0.499486
0.498432
0.493035
0.481465
0.475223
0.473004
0.473241
0.475053
0.478053
0.482953
0.482196
0.475796
0.471530
0.469167
0.465489
0.461032
0.689290
0.675228
0.650244
0.622405
0.597674
0.572961
0.549588
0.538190
0.536035
0.530050
0.518333
0.512032
0.509809
0.510030
0.511763
0.514640
0.519424
0.518611
0.512204
0.507977
0.505634
0.502007
0.497605
0.735390
0.720827
0.694271
0.664220
0.634648
0.608003
0.585300
0.571318
0.564072
0.557555
0.550027
0.545869
0.544448
0.544824
0.546290
0.548308
0.550278
0.549339
0.545412
0.541437
0.537984
0.534504
0.531604
0.777054
0.761522
0.732353
0.700096
0.667900
0.639275
0.615062
0.598772
0.588485
0.581452
0.575933
0.573061
0.572213
0.572724
0.574041
0.575653
0.577014
0.576002
0.572507
0.568667
0.564923
0.561606
0.559300
0.821681
0.804128
0.765002
0.729961
0.697152
0.666683
0.638899
0.620676
0.608549
0.601019
0.596177
0.593869
0.593365
0.593980
0.595272
0.596927
0.598817
0.597796
0.593733
0.589789
0.586019
0.582829
0.580725
0.843709
0.825768
0.785822
0.749761
0.715766
0.684047
0.655007
0.635686
0.622643
0.614727
0.609972
0.607847
0.607511
0.608176
0.609408
0.611023
0.612928
0.611946
0.607918
0.604044
0.600366
0.597267
0.595214
0.845617
0.828903
0.797142
0.761870
0.726192
0.693788
0.665554
0.645733
0.632269
0.624071
0.619235
0.617196
0.617053
0.617731
0.618799
0.620270
0.621710
0.620777
0.617310
0.613624
0.610133
0.607058
0.604902
0.853206
0.836587
0.805202
0.770291
0.735403
0.702559
0.672786
0.652186
0.638367
0.629959
0.625015
0.623144
0.623415
0.624142
0.624985
0.626694
0.628866
0.627992
0.623888
0.620013
0.616871
0.613741
0.611080
0.864116
0.846519
0.811893
0.777108
0.749128
0.715914
0.678446
0.656363
0.642060
0.633475
0.628401
0.626804
0.627755
0.628540
0.629048
0.631365
0.636318
0.635511
0.628758
0.624448
0.622140
0.618934
0.615138
0.865746
0.848000
0.813093
0.778014
0.749772
0.716422
0.678945
0.656925
0.642696
0.634090
0.628906
0.627258
0.628279
0.628975
0.629244
0.631517
0.636606
0.635868
0.629075
0.624836
0.622666
0.619532
0.615712
0.857985
0.840827
0.808576
0.772682
0.736891
0.703646
0.674012
0.653716
0.640279
0.631835
0.626579
0.624720
0.625952
0.626420
0.625878
0.627423
0.630324
0.629634
0.625051
0.621323
0.618669
0.615744
0.612933
0.853395
0.835524
0.801887
0.764663
0.727251
0.694244
0.666571
0.647549
0.635098
0.626950
0.621583
0.620091
0.623087
0.623420
0.620878
0.621964
0.625411
0.624770
0.619620
0.615951
0.613479
0.610757
0.608106
0.848570
0.828989
0.789585
0.750544
0.712467
0.680037
0.653786
0.636062
0.625091
0.617436
0.612389
0.612767
0.629685
0.630060
0.614023
0.614412
0.623086
0.622458
0.611495
0.606974
0.604942
0.602356
0.599177
0.820978
0.802003
0.763695
0.725959
0.689198
0.658051
0.632943
0.616007
0.605578
0.598311
0.593556
0.594133
0.611095
0.611546
0.595644
0.596122
0.604995
0.604559
0.593791
0.589619
0.588024
0.585682
0.582513
0.765964
0.749988
0.720039
0.686769
0.653165
0.624073
0.600268
0.583771
0.573046
0.566099
0.561700
0.560855
0.564185
0.564738
0.562507
0.563960
0.568690
0.568614
0.563429
0.560802
0.559948
0.557933
0.554964
0.703499
0.689729
0.664400
0.635049
0.604813
0.578213
0.556012
0.540380
0.529994
0.523649
0.520061
0.519273
0.521030
0.521858
0.521922
0.524414
0.530384
0.530630
0.525114
0.523136
0.524102
0.522298
0.517923
0.628777
0.616561
0.594387
0.568432
0.541777
0.518026
0.497876
0.483654
0.474265
0.468793
0.466053
0.465846
0.467642
0.468838
0.470506
0.475390
0.496741
0.497317
0.477582
0.475575
0.483867
0.482156
0.470071
0.547292
0.536168
0.516129
0.492869
0.469260
0.448457
0.430876
0.418641
0.410682
0.406226
0.404172
0.404294
0.406117
0.407351
0.409071
0.413827
0.434675
0.435351
0.416298
0.414580
0.423069
0.421560
0.409651
0.462769
0.452416
0.434010
0.412802
0.391697
0.373726
0.359170
0.349290
0.343033
0.339599
0.338029
0.338035
0.339104
0.340024
0.341048
0.343375
0.348383
0.348930
0.345063
0.343987
0.345415
0.344193
0.340513
0.392956
0.383068
0.365657
0.345897
0.326672
0.310989
0.298875
0.291005
0.286190
0.283622
0.282415
0.282309
0.282929
0.283595
0.284390
0.285734
0.288100
0.288548
0.287025
0.286266
0.286109
0.285046
0.283351
0.350945
0.341265
0.324351
0.305363
0.287237
0.272880
0.262217
0.255536
0.251612
0.249568
0.248584
0.248433
0.248829
0.249348
0.249982
0.250918
0.252057
0.252439
0.251965
0.251354
0.250691
0.249694
0.248705
0.578002
0.564693
0.540889
0.513273
0.485896
0.463223
0.445936
0.435337
0.429359
0.425385
0.422041
0.420275
0.420119
0.421101
0.422824
0.424765
0.425927
0.424831
0.421298
0.416765
0.412073
0.408123
0.405612
0.600721
0.587316
0.563382
0.535779
0.508572
0.485567
0.467567
0.456766
0.451165
0.446840
0.442381
0.440029
0.439759
0.440675
0.442301
0.444378
0.445907
0.444821
0.440946
0.436307
0.431734
0.427750
0.425034
0.640636
0.627044
0.602829
0.575176
0.548524
0.524784
0.504967
0.493748
0.489030
0.484094
0.477418
0.474030
0.473881
0.474684
0.475823
0.478121
0.480659
0.479598
0.474755
0.469971
0.465795
0.461796
0.458592
0.686058
0.672225
0.647495
0.619098
0.591422
0.566420
0.545205
0.532697
0.526906
0.521272
0.514227
0.510656
0.510435
0.511191
0.512270
0.514516
0.517042
0.516024
0.511275
0.506630
0.502589
0.498691
0.495538
0.731834
0.717579
0.691797
0.661852
0.631549
0.604822
0.582631
0.568059
0.559353
0.553006
0.547410
0.544551
0.544085
0.544876
0.546346
0.548297
0.549850
0.548897
0.545278
0.541048
0.536925
0.533241
0.530646
0.772208
0.757197
0.729774
0.698072
0.665720
0.637183
0.613357
0.596859
0.586074
0.579047
0.574119
0.571706
0.571328
0.572154
0.573668
0.575477
0.576799
0.575937
0.572742
0.568851
0.564900
0.561445
0.559120
0.807816
0.791674
0.761045
0.727410
0.693482
0.663272
0.637491
0.619400
0.607191
0.599557
0.594724
0.592472
0.592208
0.593060
0.594568
0.596439
0.598131
0.597376
0.594057
0.590338
0.586840
0.583566
0.581112
0.829856
0.813303
0.781866
0.747194
0.712074
0.680663
0.653741
0.634671
0.621675
0.613610
0.608653
0.606393
0.606147
0.607000
0.608495
0.610387
0.612156
0.611496
0.608280
0.604705
0.601366
0.598209
0.595805
0.840770
0.824513
0.794577
0.759770
0.723805
0.691659
0.664314
0.644784
0.631461
0.623137
0.617978
0.615651
0.615365
0.616203
0.617698
0.619588
0.621184
0.620595
0.617676
0.614188
0.610725
0.607608
0.605419
0.849073
0.832731
0.802653
0.767656
0.731593
0.698982
0.670926
0.651089
0.637742
0.629283
0.623857
0.621486
0.621334
0.622179
0.623608
0.625735
0.627841
0.627315
0.624000
0.620351
0.617023
0.613873
0.611446
0.856401
0.839535
0.808056
0.772765
0.737535
0.704619
0.675122
0.654948
0.641886
0.633363
0.627451
0.625020
0.625099
0.625940
0.627231
0.629774
0.633146
0.632685
0.628235
0.624304
0.621363
0.618174
0.615197
0.857631
0.840664
0.808990
0.773464
0.738015
0.704991
0.675527
0.655473
0.642548
0.634057
0.628071
0.625571
0.625616
0.626344
0.627461
0.629942
0.633377
0.632979
0.628571
0.624760
0.621983
0.618891
0.615923
0.852478
0.835817
0.805146
0.769427
0.732694
0.699789
0.671916
0.652528
0.639700
0.631346
0.625662
0.623135
0.623066
0.623581
0.624326
0.626266
0.628675
0.628340
0.625049
0.621752
0.618976
0.616124
0.613694
0.845429
0.828603
0.797600
0.761568
0.724506
0.691964
0.665092
0.646496
0.634243
0.626121
0.620454
0.618048
0.618431
0.618778
0.618747
0.620329
0.622775
0.622524
0.619323
0.616371
0.614001
0.611413
0.609074
0.833083
0.815802
0.783422
0.747171
0.710460
0.678652
0.652773
0.635140
0.623976
0.616195
0.610384
0.608504
0.611201
0.611501
0.609161
0.610541
0.614395
0.614247
0.609737
0.606808
0.605180
0.602831
0.600113
0.805763
0.789117
0.757888
0.723023
0.687728
0.657198
0.632361
0.615425
0.604710
0.597263
0.591745
0.590084
0.592904
0.593245
0.590895
0.592255
0.596177
0.596199
0.591971
0.589428
0.588212
0.586141
0.583525
0.759186
0.744304
0.716914
0.685077
0.652315
0.623679
0.600145
0.583741
0.572901
0.565835
0.561153
0.559462
0.560276
0.560746
0.560654
0.562191
0.564954
0.565201
0.562737
0.560936
0.559897
0.558123
0.555996
0.700860
0.687512
0.663045
0.634293
0.604476
0.578187
0.556261
0.540780
0.530394
0.523932
0.520061
0.518811
0.519492
0.520204
0.520836
0.522768
0.525906
0.526351
0.524006
0.522581
0.522250
0.520685
0.518244
0.628907
0.616716
0.594254
0.568376
0.541817
0.518251
0.498363
0.484318
0.474958
0.469352
0.466327
0.465735
0.466940
0.467922
0.468869
0.471569
0.477550
0.478156
0.473445
0.472148
0.473709
0.472271
0.468057
0.548140
0.536957
0.516465
0.493165
0.469554
0.448855
0.431472
0.419356
0.411395
0.406790
0.404474
0.404285
0.405649
0.406697
0.407650
0.410237
0.416005
0.416634
0.412186
0.411062
0.412733
0.411439
0.407376
0.463001
0.452699
0.434298
0.413198
0.392160
0.374252
0.359751
0.349842
0.343498
0.339938
0.338224
0.338108
0.339056
0.339956
0.340827
0.342486
0.345027
0.345550
0.344008
0.343159
0.343131
0.341993
0.340061
0.392844
0.383059
0.365794
0.346228
0.327128
0.311473
0.299292
0.291283
0.286333
0.283681
0.282451
0.282381
0.283057
0.283802
0.284580
0.285708
0.287142
0.287549
0.286851
0.286166
0.285567
0.284505
0.283326
0.350600
0.341040
0.324332
0.305568
0.287589
0.273240
0.262454
0.255593
0.251526
0.249437
0.248508
0.248480
0.249022
0.249669
0.250366
0.251251
0.252190
0.252517
0.252136
0.251501
0.250699
0.249661
0.248749
0.576913
0.563531
0.539568
0.511665
0.483948
0.461013
0.443587
0.432952
0.427024
0.423578
0.421242
0.420484
0.421239
0.422575
0.424122
0.425813
0.426730
0.425307
0.421342
0.416381
0.411282
0.407103
0.404540
0.599093
0.585721
0.561810
0.534081
0.506620
0.483366
0.465143
0.454064
0.448099
0.444320
0.441352
0.440428
0.441513
0.442814
0.443931
0.445602
0.446912
0.445478
0.441050
0.435902
0.430809
0.426596
0.423925
0.638253
0.624845
0.600918
0.573373
0.546496
0.522537
0.502455
0.490487
0.484483
0.480094
0.475933
0.474785
0.477186
0.478423
0.478070
0.479706
0.482329
0.480897
0.475045
0.469547
0.464526
0.460302
0.457430
0.683421
0.669835
0.645506
0.617370
0.589610
0.564473
0.543008
0.529718
0.522597
0.517426
0.512781
0.511362
0.513638
0.514806
0.514411
0.516061
0.518766
0.517445
0.511727
0.506412
0.501576
0.497480
0.494663
0.729489
0.715448
0.690028
0.660419
0.630304
0.603579
0.581199
0.566248
0.557023
0.550971
0.546544
0.544831
0.545538
0.546649
0.547675
0.549418
0.551031
0.549932
0.545881
0.541284
0.536812
0.532977
0.530409
0.770301
0.755451
0.728314
0.697017
0.665023
0.636627
0.612721
0.596067
0.585146
0.578245
0.573725
0.571789
0.572007
0.573073
0.574513
0.576427
0.577998
0.577133
0.573657
0.569567
0.565548
0.561974
0.559482
0.806235
0.790184
0.759899
0.726688
0.693120
0.663165
0.637500
0.619357
0.607159
0.599525
0.594695
0.592585
0.592765
0.593799
0.595257
0.597424
0.599748
0.599090
0.595349
0.591538
0.588553
0.585171
0.582004
0.828580
0.812057
0.780876
0.746563
0.711782
0.680680
0.653984
0.634969
0.622073
0.613952
0.608800
0.606479
0.606506
0.607491
0.609003
0.611275
0.613751
0.613235
0.609634
0.606008
0.603225
0.599962
0.596817
0.839994
0.823665
0.793661
0.758978
0.723228
0.691384
0.664379
0.645126
0.632114
0.623744
0.618201
0.615592
0.615239
0.616163
0.617893
0.620208
0.622309
0.621885
0.618817
0.615278
0.611900
0.608682
0.606243
0.849058
0.832420
0.801936
0.766563
0.730175
0.697838
0.670602
0.651501
0.638987
0.630532
0.624317
0.621357
0.620856
0.621741
0.623566
0.626232
0.628943
0.628602
0.625096
0.621387
0.618080
0.614837
0.612241
0.856568
0.839246
0.807347
0.771110
0.734489
0.701854
0.674300
0.655676
0.644613
0.636160
0.628463
0.624923
0.624297
0.625129
0.627026
0.630347
0.634716
0.634468
0.629521
0.625437
0.622495
0.619225
0.616103
0.857218
0.839867
0.807901
0.771511
0.734723
0.702029
0.674573
0.656146
0.645288
0.636904
0.629132
0.625488
0.624762
0.625457
0.627201
0.630457
0.634868
0.634696
0.629847
0.625931
0.623190
0.620044
0.616948
0.850363
0.833702
0.803171
0.767415
0.730558
0.698091
0.671238
0.652818
0.641036
0.632785
0.626253
0.622962
0.622221
0.622699
0.624003
0.626490
0.629394
0.629294
0.626047
0.622858
0.620221
0.617362
0.614817
0.840091
0.823932
0.794298
0.759241
0.722876
0.690945
0.664729
0.646800
0.635227
0.627162
0.620866
0.617670
0.617060
0.617343
0.618136
0.620217
0.622841
0.622857
0.620105
0.617486
0.615454
0.612912
0.610385
0.823871
0.808038
0.778836
0.744624
0.709329
0.678302
0.652864
0.635797
0.625448
0.617638
0.610786
0.607644
0.607950
0.608139
0.607865
0.609897
0.613440
0.613618
0.610268
0.608063
0.607315
0.605076
0.601805
0.796629
0.781488
0.753531
0.720811
0.687020
0.657281
0.632822
0.616372
0.606378
0.598858
0.592310
0.589412
0.589875
0.590086
0.589720
0.591647
0.595185
0.595523
0.592502
0.590722
0.590402
0.588474
0.585352
0.754098
0.740063
0.714270
0.683758
0.652024
0.624030
0.600886
0.584858
0.574352
0.567217
0.562014
0.559651
0.559603
0.559948
0.560400
0.562120
0.564734
0.565208
0.563406
0.562068
0.561358
0.559729
0.557612
0.699252
0.686192
0.662067
0.633944
0.604801
0.578989
0.557364
0.542185
0.532024
0.525481
0.521238
0.519610
0.519991
0.520562
0.521126
0.522876
0.525687
0.526266
0.524502
0.523416
0.522997
0.521579
0.519554
0.631111
0.618648
0.594827
0.568954
0.542899
0.519658
0.499832
0.486006
0.476822
0.471116
0.467768
0.466972
0.468292
0.469115
0.469476
0.471586
0.476374
0.477011
0.473452
0.472321
0.472791
0.471488
0.468684
0.551028
0.539510
0.517559
0.494149
0.470925
0.450446
0.433033
0.421047
0.413197
0.408473
0.405868
0.405548
0.407123
0.408050
0.408393
0.410357
0.414931
0.415529
0.412117
0.411109
0.411663
0.410457
0.407748
0.463994
0.453675
0.435054
0.414109
0.393338
0.375582
0.361094
0.351194
0.344842
0.341161
0.339253
0.339058
0.340095
0.340970
0.341603
0.342946
0.345069
0.345537
0.344283
0.343553
0.343269
0.342147
0.340546
0.393121
0.383436
0.366297
0.346990
0.328126
0.312562
0.300322
0.292198
0.287146
0.284400
0.283101
0.283054
0.283836
0.284639
0.285366
0.286365
0.287595
0.287922
0.287272
0.286584
0.285875
0.284771
0.283644
0.350552
0.341129
0.324655
0.306178
0.288418
0.274125
0.263232
0.256200
0.251996
0.249839
0.248923
0.248992
0.249672
0.250421
0.251143
0.251975
0.252800
0.253034
0.252591
0.251880
0.250980
0.249869
0.248928
0.576258
0.562788
0.538679
0.510629
0.482912
0.459811
0.442097
0.431502
0.425879
0.422934
0.421329
0.421435
0.423415
0.424949
0.425717
0.427023
0.427939
0.426231
0.421630
0.416411
0.411175
0.406954
0.404385
0.598190
0.584795
0.560880
0.533249
0.506244
0.482848
0.463935
0.452746
0.447084
0.443828
0.441680
0.441963
0.445255
0.446773
0.446213
0.447362
0.449264
0.447502
0.441685
0.436049
0.430731
0.426460
0.423787
0.637011
0.623686
0.600047
0.573163
0.548936
0.524890
0.502041
0.489563
0.483802
0.479969
0.477027
0.478073
0.490656
0.492161
0.482454
0.483320
0.489970
0.488130
0.476898
0.470106
0.464514
0.460182
0.457335
0.682082
0.668617
0.644621
0.617259
0.592268
0.567116
0.542898
0.529069
0.522130
0.517462
0.513993
0.514719
0.527234
0.528660
0.518833
0.519765
0.526556
0.524851
0.513735
0.507105
0.501712
0.497505
0.494687
0.728708
0.714692
0.689208
0.659995
0.630717
0.604064
0.580999
0.565855
0.556801
0.551103
0.547283
0.546589
0.549442
0.550731
0.550083
0.551483
0.554053
0.552699
0.547059
0.541934
0.537489
0.533578
0.530702
0.771254
0.756156
0.728074
0.696882
0.665472
0.637241
0.613006
0.596260
0.585473
0.578783
0.574578
0.573162
0.574543
0.575740
0.576372
0.578267
0.580690
0.579664
0.574994
0.570567
0.567130
0.563466
0.560131
0.812706
0.795616
0.761162
0.727322
0.694449
0.664711
0.638505
0.620257
0.608176
0.600640
0.595902
0.594154
0.595926
0.597066
0.597342
0.599902
0.605644
0.604896
0.597761
0.593747
0.595842
0.592318
0.583656
0.835457
0.817832
0.782388
0.747372
0.713257
0.682429
0.655313
0.636290
0.623591
0.615508
0.610246
0.608089
0.609511
0.610553
0.610976
0.613733
0.619701
0.619121
0.612113
0.608273
0.610589
0.607154
0.598444
0.842555
0.825706
0.794264
0.759345
0.723923
0.692409
0.665610
0.646680
0.634280
0.625934
0.619829
0.616976
0.616748
0.617651
0.619262
0.621938
0.625160
0.624669
0.620408
0.616517
0.613803
0.610410
0.606912
0.851844
0.834560
0.802738
0.766796
0.730374
0.698366
0.671752
0.653558
0.642716
0.634306
0.626526
0.622817
0.622047
0.622855
0.624808
0.628096
0.632316
0.631929
0.626896
0.622690
0.619745
0.616306
0.612894
0.861084
0.842695
0.808746
0.771269
0.734008
0.701727
0.675576
0.659045
0.652963
0.644599
0.632122
0.626799
0.625450
0.626161
0.628518
0.633253
0.642047
0.641793
0.632532
0.627458
0.625204
0.621697
0.617210
0.861154
0.842804
0.808924
0.771367
0.733983
0.701690
0.675708
0.659454
0.653661
0.645390
0.632799
0.627327
0.625825
0.626385
0.628609
0.633298
0.642145
0.641991
0.632861
0.627987
0.625967
0.622599
0.618135
0.850872
0.833859
0.802684
0.766687
0.729993
0.698017
0.672018
0.654788
0.645084
0.636937
0.628544
0.624303
0.623027
0.623375
0.624942
0.628126
0.632556
0.632480
0.627842
0.624273
0.622034
0.619022
0.615726
0.837359
0.821476
0.792400
0.757996
0.722451
0.691160
0.665534
0.648500
0.638526
0.630550
0.622812
0.618842
0.617725
0.617885
0.618922
0.621554
0.625268
0.625346
0.621737
0.619047
0.617834
0.615185
0.611620
0.818620
0.803556
0.775996
0.743228
0.709673
0.679440
0.654208
0.638246
0.631834
0.624076
0.613304
0.608964
0.608325
0.608390
0.608748
0.611595
0.619526
0.619838
0.612645
0.610745
0.613419
0.611110
0.604258
0.791313
0.777000
0.750751
0.719571
0.687596
0.658655
0.634334
0.618904
0.612733
0.605244
0.594853
0.590822
0.590411
0.590506
0.590716
0.593406
0.601268
0.601749
0.594958
0.593531
0.596673
0.594712
0.588039
0.751405
0.737806
0.712568
0.683014
0.652384
0.625035
0.602185
0.586711
0.577247
0.570139
0.563945
0.561095
0.560857
0.561104
0.561537
0.563591
0.567078
0.567628
0.565183
0.563938
0.564131
0.562505
0.559484
0.700390
0.687192
0.661886
0.634074
0.605790
0.580462
0.558900
0.544026
0.534358
0.527832
0.523163
0.521412
0.522074
0.522560
0.522699
0.524610
0.528508
0.529107
0.526316
0.525156
0.525202
0.523801
0.521313
0.642322
0.628423
0.597330
0.570532
0.545363
0.522427
0.501892
0.488061
0.479095
0.473392
0.469927
0.469425
0.472601
0.473385
0.471956
0.474447
0.482389
0.482993
0.476138
0.474397
0.475135
0.473822
0.470602
0.562787
0.549818
0.520480
0.496082
0.473667
0.453391
0.435144
0.423054
0.415329
0.410582
0.407902
0.407937
0.411442
0.412363
0.410893
0.413193
0.420949
0.421485
0.414692
0.413074
0.413902
0.412670
0.409508
0.467028
0.456407
0.436299
0.415320
0.395000
0.377406
0.362690
0.352757
0.346442
0.342707
0.340700
0.340625
0.342193
0.343077
0.343207
0.344544
0.347462
0.347857
0.345655
0.344796
0.344720
0.343569
0.341682
0.394119
0.384444
0.367026
0.347910
0.329328
0.313869
0.301522
0.293307
0.288199
0.285392
0.284054
0.284087
0.285118
0.285970
0.286527
0.287477
0.288862
0.289106
0.288137
0.287376
0.286698
0.285545
0.284291
0.350777
0.341461
0.325133
0.306910
0.289379
0.275154
0.264169
0.257006
0.252699
0.250489
0.249580
0.249740
0.250570
0.251395
0.252093
0.252883
0.253683
0.253830
0.253246
0.252457
0.251514
0.250342
0.249330
0.575965
0.562365
0.538025
0.509744
0.481851
0.458680
0.441008
0.430551
0.425170
0.422613
0.421512
0.422076
0.424341
0.425854
0.426314
0.427193
0.427728
0.425848
0.421305
0.416286
0.411293
0.407270
0.404810
0.597963
0.584423
0.560245
0.532365
0.505177
0.481706
0.462825
0.451756
0.446308
0.443451
0.441860
0.442648
0.446265
0.447763
0.446853
0.447531
0.449010
0.447059
0.441306
0.435874
0.430800
0.426726
0.424160
0.636856
0.623375
0.599438
0.572305
0.547906
0.523794
0.500969
0.488574
0.482960
0.479533
0.477232
0.478855
0.491834
0.493319
0.483192
0.483525
0.489686
0.487632
0.476468
0.469870
0.464511
0.460366
0.457617
0.681699
0.668141
0.643950
0.616447
0.591376
0.566217
0.542042
0.528292
0.521484
0.517205
0.514352
0.515632
0.528525
0.529931
0.519693
0.520105
0.526410
0.524468
0.513364
0.506863
0.501645
0.497592
0.494854
0.727793
0.713813
0.688387
0.659268
0.630109
0.603553
0.580569
0.565540
0.556660
0.551296
0.547947
0.547684
0.550815
0.552074
0.551102
0.552084
0.554265
0.552648
0.546886
0.541764
0.537398
0.533569
0.530736
0.769814
0.754897
0.727141
0.696316
0.665267
0.637258
0.613127
0.596506
0.585897
0.579473
0.575608
0.574505
0.576082
0.577236
0.577611
0.579193
0.581327
0.580013
0.575074
0.570499
0.567030
0.563364
0.560015
0.810901
0.794111
0.760233
0.727004
0.694749
0.665347
0.639220
0.621082
0.609154
0.601816
0.597302
0.595762
0.597652
0.598726
0.598783
0.601114
0.606676
0.605617
0.598054
0.593751
0.595713
0.592104
0.583359
0.833813
0.816501
0.781660
0.747295
0.713849
0.683426
0.656454
0.637577
0.625025
0.617085
0.611946
0.609882
0.611326
0.612257
0.612455
0.614998
0.620794
0.619887
0.612396
0.608193
0.610296
0.606715
0.597887
0.841582
0.824943
0.793901
0.759457
0.724548
0.693451
0.666956
0.648276
0.636064
0.627820
0.621738
0.618863
0.618557
0.619275
0.620613
0.623030
0.626008
0.625176
0.620478
0.616220
0.613247
0.609668
0.606049
0.851559
0.834358
0.802721
0.767033
0.730944
0.699342
0.673160
0.655323
0.644728
0.636401
0.628565
0.624744
0.623829
0.624388
0.626003
0.628984
0.632919
0.632188
0.626750
0.622197
0.618975
0.615330
0.611796
0.861152
0.842761
0.808867
0.771473
0.734379
0.702495
0.676909
0.660838
0.655089
0.646812
0.634217
0.628739
0.627248
0.627676
0.629617
0.634015
0.642528
0.641938
0.632270
0.626852
0.624304
0.620583
0.615976
0.861059
0.842708
0.808880
0.771402
0.734184
0.702305
0.676908
0.661130
0.655674
0.647499
0.634788
0.629147
0.627484
0.627770
0.629610
0.633993
0.642579
0.642110
0.632588
0.627368
0.625043
0.621458
0.616873
0.850106
0.833178
0.802194
0.766451
0.730095
0.698564
0.673057
0.656222
0.646779
0.638722
0.630262
0.625861
0.624378
0.624497
0.625830
0.628807
0.633012
0.632650
0.627661
0.623746
0.621204
0.617966
0.614540
0.835597
0.819949
0.791327
0.757427
0.722409
0.691601
0.666380
0.649639
0.639846
0.631957
0.624210
0.620113
0.618786
0.618790
0.619750
0.622295
0.625838
0.625668
0.621743
0.618700
0.617187
0.614314
0.610614
0.815933
0.801255
0.774434
0.742402
0.709548
0.679822
0.654890
0.639119
0.632804
0.625133
0.614408
0.609976
0.609099
0.609079
0.609534
0.612391
0.620166
0.620275
0.612853
0.610639
0.613079
0.610565
0.603544
0.788461
0.774564
0.749095
0.718691
0.687437
0.658991
0.634926
0.619640
0.613539
0.606147
0.595840
0.591766
0.591165
0.591224
0.591564
0.594284
0.602005
0.602318
0.595345
0.593650
0.596595
0.594468
0.587652
0.749175
0.735891
0.711232
0.682316
0.652295
0.625386
0.602789
0.587464
0.578095
0.571090
0.564987
0.562151
0.561845
0.562064
0.562519
0.564543
0.567900
0.568295
0.565684
0.564227
0.564240
0.562493
0.559409
0.698931
0.685944
0.661032
0.633711
0.605931
0.580971
0.559617
0.544871
0.535298
0.528866
0.524280
0.522570
0.523223
0.523672
0.523743
0.525531
0.529236
0.529694
0.526821
0.525550
0.525471
0.524000
0.521503
0.641590
0.627823
0.596970
0.570547
0.545803
0.523155
0.502741
0.488983
0.480082
0.474449
0.471052
0.470604
0.473824
0.474567
0.472984
0.475262
0.482900
0.483379
0.476573
0.474807
0.475433
0.474093
0.470941
0.562478
0.549611
0.520449
0.496347
0.474267
0.454208
0.436017
0.423945
0.416240
0.411539
0.408912
0.409005
0.412566
0.413464
0.411844
0.413930
0.421386
0.421823
0.415109
0.413502
0.414245
0.413010
0.409922
0.466879
0.456352
0.436416
0.415679
0.395603
0.378150
0.363456
0.353505
0.347178
0.343460
0.341495
0.341480
0.343102
0.343985
0.344035
0.345233
0.347978
0.348292
0.346100
0.345242
0.345137
0.343978
0.342107
0.394042
0.384458
0.367200
0.348282
0.329875
0.314497
0.302138
0.293876
0.288729
0.285921
0.284620
0.284718
0.285811
0.286685
0.287204
0.288075
0.289359
0.289542
0.288552
0.287775
0.287075
0.285909
0.284654
0.350730
0.341501
0.325324
0.307270
0.289873
0.275695
0.264676
0.257447
0.253086
0.250865
0.249992
0.250219
0.251118
0.251977
0.252661
0.253402
0.254138
0.254235
0.253620
0.252807
0.251842
0.250655
0.249635
0.576200
0.562394
0.537664
0.509022
0.480747
0.457588
0.440266
0.430013
0.424767
0.422471
0.421702
0.422351
0.424010
0.425284
0.425850
0.426222
0.425932
0.423972
0.420182
0.415794
0.411404
0.407782
0.405523
0.598747
0.584873
0.560028
0.531473
0.503415
0.479911
0.461748
0.450957
0.445523
0.442926
0.441757
0.442444
0.444616
0.445854
0.445813
0.445993
0.445933
0.443910
0.439708
0.435168
0.430800
0.427146
0.424774
0.638440
0.624434
0.599338
0.570902
0.543483
0.519280
0.499157
0.487285
0.481541
0.478354
0.476328
0.477132
0.480978
0.482152
0.480295
0.480175
0.481099
0.478997
0.473512
0.468642
0.464397
0.460706
0.458048
0.682928
0.668925
0.643747
0.615060
0.587058
0.561841
0.540372
0.527158
0.520254
0.516216
0.513618
0.514082
0.517760
0.518859
0.516988
0.516938
0.517984
0.515926
0.510402
0.505527
0.501318
0.497651
0.494986
0.726962
0.712988
0.687693
0.658349
0.628631
0.602165
0.579923
0.565194
0.556350
0.551261
0.548355
0.548031
0.549694
0.550716
0.550683
0.551139
0.551569
0.549687
0.545275
0.540695
0.536476
0.532870
0.530390
0.765834
0.751563
0.725545
0.695455
0.664719
0.636967
0.613182
0.596769
0.586285
0.580137
0.576659
0.575697
0.576563
0.577517
0.578174
0.579204
0.580021
0.578318
0.573952
0.569394
0.565303
0.561708
0.559116
0.800012
0.784988
0.757034
0.725954
0.694723
0.665761
0.639909
0.621878
0.610029
0.602929
0.598762
0.597287
0.597869
0.598732
0.599585
0.601213
0.603408
0.601856
0.596480
0.591744
0.588421
0.584765
0.581226
0.822843
0.807376
0.778602
0.746530
0.714237
0.684321
0.657637
0.638855
0.626317
0.618561
0.613751
0.611727
0.611880
0.612550
0.613440
0.615227
0.617623
0.616167
0.610773
0.606014
0.602675
0.598962
0.595343
0.836874
0.821207
0.792563
0.759384
0.725294
0.694666
0.668444
0.649859
0.637397
0.629296
0.623784
0.621123
0.620600
0.620989
0.621890
0.623513
0.625060
0.623665
0.619192
0.614562
0.610453
0.606698
0.603861
0.848189
0.831787
0.801905
0.767228
0.731753
0.700586
0.674694
0.656687
0.644987
0.636769
0.630325
0.627058
0.626240
0.626397
0.627120
0.628894
0.630880
0.629562
0.624787
0.620064
0.615963
0.612141
0.609185
0.856740
0.839392
0.807689
0.771540
0.735036
0.703539
0.678027
0.660950
0.651175
0.642994
0.634759
0.630818
0.630088
0.630084
0.630423
0.632708
0.636439
0.635225
0.628892
0.623781
0.619968
0.616095
0.612657
0.856903
0.839524
0.807752
0.771442
0.734768
0.703248
0.677895
0.661060
0.651514
0.643422
0.635115
0.631033
0.630149
0.630030
0.630318
0.632634
0.636460
0.635374
0.629191
0.624247
0.620610
0.616841
0.613423
0.847991
0.831588
0.801696
0.766639
0.730692
0.699501
0.674179
0.656966
0.646032
0.638047
0.631276
0.627534
0.626238
0.626050
0.626629
0.628520
0.630798
0.629882
0.625611
0.621436
0.617957
0.614457
0.611513
0.834394
0.819027
0.790978
0.757521
0.722792
0.692265
0.667182
0.650054
0.638980
0.631158
0.624831
0.621249
0.619921
0.619766
0.620465
0.622346
0.624429
0.623748
0.620174
0.616586
0.613775
0.610588
0.607586
0.814731
0.800265
0.773873
0.742163
0.709303
0.679760
0.654924
0.638244
0.628033
0.620439
0.613731
0.610236
0.609227
0.609196
0.609858
0.612016
0.614841
0.614459
0.610859
0.607911
0.606895
0.604060
0.599927
0.787016
0.773321
0.748300
0.718216
0.686941
0.658643
0.634637
0.618431
0.608494
0.601208
0.594915
0.591811
0.591111
0.591231
0.591895
0.594004
0.596861
0.596728
0.593598
0.591209
0.590732
0.588309
0.584401
0.747046
0.734040
0.710209
0.681740
0.651970
0.625249
0.602706
0.587001
0.576691
0.569832
0.564923
0.562585
0.562238
0.562516
0.563162
0.564824
0.566914
0.566948
0.564847
0.562959
0.561796
0.559819
0.557469
0.694950
0.682523
0.659605
0.632978
0.605425
0.580668
0.559538
0.544653
0.534728
0.528446
0.524460
0.522963
0.523323
0.523787
0.524129
0.525456
0.527496
0.527667
0.525872
0.524523
0.523719
0.522115
0.520129
0.629440
0.617299
0.594004
0.569222
0.544595
0.522168
0.502467
0.488772
0.479757
0.474246
0.471106
0.470510
0.472211
0.472891
0.472442
0.473719
0.476827
0.477086
0.474395
0.473289
0.473209
0.471854
0.469589
0.550669
0.539360
0.517718
0.495159
0.473107
0.453219
0.435750
0.423749
0.415960
0.411348
0.408904
0.408795
0.410796
0.411615
0.411150
0.412275
0.415210
0.415488
0.413011
0.412138
0.412241
0.411037
0.408877
0.463818
0.453732
0.435545
0.415298
0.395291
0.377928
0.363433
0.353444
0.347051
0.343413
0.341634
0.341631
0.342879
0.343733
0.344028
0.344872
0.346302
0.346525
0.345466
0.344802
0.344399
0.343267
0.341801
0.393028
0.383590
0.366896
0.348161
0.329832
0.314500
0.302191
0.293911
0.288744
0.285992
0.284809
0.284960
0.285953
0.286809
0.287375
0.288098
0.288941
0.289082
0.288447
0.287741
0.286968
0.285834
0.284733
0.350482
0.341307
0.325270
0.307287
0.289927
0.275768
0.264763
0.257531
0.253168
0.250980
0.250173
0.250444
0.251333
0.252177
0.252841
0.253507
0.254115
0.254196
0.253679
0.252912
0.251956
0.250805
0.249848
0.577349
0.563258
0.538026
0.509101
0.480768
0.457697
0.440526
0.430432
0.425355
0.423195
0.422494
0.423104
0.424516
0.425393
0.425418
0.425121
0.424223
0.422190
0.418909
0.415218
0.411545
0.408388
0.406301
0.601243
0.586815
0.560940
0.531767
0.503484
0.480008
0.461998
0.451400
0.446199
0.443743
0.442576
0.443149
0.444963
0.445779
0.445226
0.444645
0.443716
0.441612
0.438192
0.434522
0.431019
0.427846
0.425564
0.643127
0.628143
0.601120
0.571545
0.543730
0.519471
0.499444
0.487831
0.482554
0.479514
0.477241
0.477784
0.480806
0.481523
0.479476
0.478391
0.477606
0.475400
0.471549
0.467898
0.464977
0.461771
0.458839
0.687427
0.672507
0.645530
0.615793
0.587467
0.562197
0.540780
0.527808
0.521374
0.517498
0.514682
0.514930
0.517812
0.518474
0.516432
0.515417
0.514740
0.512502
0.508477
0.504683
0.501694
0.498438
0.495452
0.728680
0.714388
0.688529
0.658925
0.629307
0.602898
0.580610
0.565980
0.557341
0.552438
0.549645
0.549349
0.550772
0.551441
0.550937
0.550676
0.550265
0.548078
0.543972
0.539805
0.536099
0.532744
0.530237
0.764783
0.750810
0.725497
0.696091
0.666279
0.638711
0.614431
0.597864
0.587428
0.581468
0.578256
0.577504
0.578307
0.578991
0.579237
0.579778
0.580233
0.578104
0.573289
0.568593
0.564616
0.561097
0.558461
0.796027
0.781937
0.756342
0.727132
0.698369
0.669715
0.642180
0.623503
0.611476
0.604523
0.600688
0.599487
0.599962
0.600608
0.601274
0.602711
0.605242
0.603174
0.596457
0.591106
0.587358
0.583626
0.580219
0.818785
0.804331
0.778065
0.747978
0.718231
0.688679
0.660347
0.640919
0.628169
0.620521
0.616021
0.614255
0.614309
0.614725
0.615359
0.616930
0.619663
0.617640
0.610788
0.605282
0.601389
0.597523
0.594020
0.835202
0.820147
0.792793
0.760707
0.727791
0.697514
0.670901
0.652155
0.639597
0.631593
0.626373
0.623981
0.623570
0.623602
0.623774
0.624795
0.626014
0.624028
0.618673
0.613458
0.609022
0.605109
0.602199
0.847570
0.831611
0.802616
0.768590
0.733681
0.702842
0.677058
0.659072
0.647201
0.639077
0.633085
0.630295
0.630011
0.629722
0.629106
0.629871
0.631210
0.629275
0.623820
0.618596
0.614108
0.610135
0.607207
0.856030
0.839171
0.808420
0.772853
0.736689
0.705492
0.680231
0.663112
0.652906
0.644849
0.637506
0.634635
0.635593
0.635122
0.632951
0.633723
0.636661
0.634779
0.627703
0.622030
0.617650
0.613610
0.610355
0.856437
0.839484
0.808555
0.772740
0.736337
0.705082
0.679962
0.663042
0.653017
0.645039
0.637654
0.634666
0.635495
0.634952
0.632792
0.633647
0.636689
0.634938
0.628011
0.622467
0.618214
0.614236
0.610978
0.848338
0.832149
0.802712
0.767974
0.732298
0.701322
0.676092
0.658756
0.647456
0.639536
0.633352
0.630181
0.629508
0.629009
0.628424
0.629437
0.631030
0.629510
0.624634
0.619876
0.615895
0.612124
0.609120
0.834989
0.819727
0.791934
0.758787
0.724463
0.694073
0.668757
0.651227
0.639605
0.631830
0.626152
0.623072
0.622068
0.621780
0.621977
0.623369
0.624830
0.623588
0.619503
0.615303
0.612073
0.608542
0.605265
0.815133
0.800748
0.774597
0.743326
0.711279
0.681782
0.656079
0.638527
0.627117
0.619585
0.614140
0.611412
0.610829
0.610844
0.611288
0.613081
0.615049
0.614147
0.610406
0.607011
0.606125
0.602904
0.597902
0.787090
0.773463
0.748669
0.719020
0.688556
0.660267
0.635333
0.618221
0.607108
0.599936
0.594968
0.592699
0.592478
0.592735
0.593312
0.595151
0.597203
0.596592
0.593366
0.590556
0.590226
0.587431
0.582666
0.746756
0.733809
0.710196
0.682044
0.652710
0.626019
0.603021
0.586792
0.575998
0.569319
0.565186
0.563472
0.563500
0.563910
0.564519
0.565999
0.567591
0.567204
0.564788
0.562406
0.560912
0.558636
0.556023
0.694252
0.681915
0.659368
0.633074
0.605914
0.581202
0.559728
0.544485
0.534344
0.528271
0.524846
0.523834
0.524517
0.525066
0.525284
0.526331
0.527774
0.527600
0.525734
0.524102
0.523018
0.521227
0.519159
0.627665
0.615769
0.593567
0.569324
0.545337
0.522953
0.502711
0.488639
0.479498
0.474185
0.471485
0.471326
0.473638
0.474350
0.473330
0.474077
0.476075
0.476074
0.473974
0.472937
0.472799
0.471372
0.469068
0.549075
0.537977
0.517353
0.495273
0.473810
0.453951
0.435971
0.423633
0.415750
0.411313
0.409237
0.409489
0.412016
0.412832
0.411815
0.412430
0.414311
0.414414
0.412641
0.411963
0.412108
0.410905
0.408755
0.463434
0.453381
0.435420
0.415350
0.395574
0.378229
0.363530
0.353380
0.346956
0.343464
0.341961
0.342191
0.343570
0.344401
0.344532
0.345114
0.346118
0.346248
0.345431
0.344870
0.344495
0.343400
0.341991
0.393021
0.383572
0.366909
0.348206
0.329951
0.314628
0.302264
0.293965
0.288830
0.286177
0.285144
0.285410
0.286447
0.287256
0.287700
0.288274
0.288946
0.289054
0.288522
0.287904
0.287202
0.286130
0.285072
0.350663
0.341468
0.325402
0.307392
0.290030
0.275873
0.264879
0.257685
0.253370
0.251241
0.250498
0.250806
0.251686
0.252468
0.253031
0.253597
0.254129
0.254211
0.253765
0.253089
0.252225
0.251146
0.250230
0.579293
0.564895
0.539091
0.510016
0.482015
0.459077
0.441761
0.431742
0.426959
0.424802
0.423792
0.424272
0.425571
0.425963
0.425094
0.424014
0.422527
0.420387
0.417502
0.414440
0.411605
0.408867
0.406760
0.605257
0.590139
0.562903
0.533254
0.505549
0.482142
0.463565
0.453043
0.448500
0.446057
0.444234
0.444695
0.446742
0.447042
0.445146
0.443538
0.441849
0.439619
0.436723
0.433847
0.431595
0.428852
0.426193
0.650874
0.634541
0.604785
0.574381
0.550077
0.525778
0.502077
0.490480
0.488568
0.485553
0.479855
0.480300
0.484464
0.484619
0.480041
0.477368
0.475351
0.472977
0.470092
0.467717
0.468578
0.465807
0.460052
0.695101
0.678879
0.649302
0.618816
0.594114
0.568780
0.543547
0.530529
0.527461
0.523626
0.517399
0.517590
0.521610
0.521739
0.517227
0.514655
0.512789
0.510324
0.507105
0.504469
0.505196
0.502318
0.496452
0.732580
0.717735
0.690866
0.661118
0.632688
0.606288
0.582752
0.567921
0.559828
0.554971
0.551642
0.551385
0.553162
0.553404
0.551669
0.550529
0.549783
0.547295
0.542942
0.539141
0.536464
0.533358
0.530278
0.766048
0.752123
0.727090
0.698575
0.671066
0.643582
0.617169
0.599858
0.589389
0.583447
0.580134
0.579513
0.580416
0.580781
0.580395
0.580656
0.581952
0.579456
0.573102
0.568173
0.564769
0.561353
0.558216
0.795578
0.782001
0.758021
0.731399
0.710624
0.682140
0.646984
0.626236
0.613481
0.606452
0.602722
0.601723
0.602265
0.602700
0.603304
0.605564
0.614073
0.611601
0.598157
0.591618
0.588447
0.584670
0.580190
0.818264
0.804392
0.779860
0.752432
0.730684
0.701337
0.665453
0.643974
0.630489
0.622745
0.618330
0.616762
0.616912
0.617101
0.617619
0.620029
0.628806
0.626357
0.612648
0.605845
0.602424
0.598471
0.593903
0.835899
0.821161
0.794548
0.763608
0.732907
0.702824
0.674424
0.655028
0.642413
0.634386
0.629090
0.626912
0.626910
0.626587
0.625814
0.626608
0.629119
0.626679
0.619075
0.613189
0.608880
0.604925
0.601609
0.849263
0.833423
0.804628
0.771009
0.736899
0.706254
0.680098
0.662184
0.650995
0.642907
0.636424
0.634087
0.635232
0.634517
0.631756
0.631803
0.634140
0.631716
0.624124
0.618172
0.613646
0.609640
0.606486
0.860156
0.843226
0.810730
0.775170
0.739184
0.708192
0.683260
0.666962
0.659908
0.651993
0.642206
0.640392
0.646363
0.645471
0.637660
0.637321
0.645830
0.643371
0.629167
0.622052
0.617651
0.613520
0.609707
0.860674
0.843610
0.810862
0.774976
0.738660
0.707592
0.682839
0.666742
0.659856
0.652028
0.642228
0.640325
0.646203
0.645281
0.637521
0.637290
0.645865
0.643529
0.629503
0.622497
0.618221
0.614112
0.610232
0.850491
0.834274
0.804732
0.770082
0.734756
0.703905
0.678564
0.661350
0.650691
0.642830
0.636271
0.633657
0.634561
0.633759
0.631096
0.631408
0.633619
0.631593
0.624967
0.619532
0.615806
0.611887
0.608204
0.836710
0.821453
0.793715
0.760894
0.727484
0.697152
0.670994
0.653086
0.641356
0.633614
0.628115
0.625487
0.625268
0.624821
0.624009
0.624971
0.626430
0.624727
0.619757
0.615338
0.613384
0.609644
0.604648
0.816459
0.802112
0.776279
0.745890
0.717604
0.688096
0.658526
0.639827
0.627637
0.620148
0.615390
0.613390
0.613882
0.613898
0.613390
0.614805
0.616464
0.615169
0.611314
0.608803
0.615328
0.611853
0.599059
0.788083
0.774478
0.749969
0.721193
0.694500
0.666170
0.637302
0.619012
0.607115
0.600050
0.595876
0.594409
0.595310
0.595655
0.595400
0.596934
0.598682
0.597696
0.594397
0.592473
0.599547
0.596486
0.583918
0.747634
0.734626
0.710938
0.683117
0.654884
0.628159
0.603939
0.587151
0.576087
0.569603
0.566053
0.564966
0.565869
0.566366
0.566361
0.567627
0.569065
0.568285
0.565324
0.562830
0.562678
0.560169
0.555759
0.695659
0.683121
0.660049
0.633916
0.607747
0.583005
0.560422
0.544753
0.534542
0.528713
0.525788
0.525429
0.527440
0.528048
0.527126
0.527853
0.529296
0.528771
0.526220
0.524380
0.523913
0.521967
0.518955
0.631995
0.619529
0.594944
0.570847
0.550095
0.527663
0.503953
0.489142
0.480066
0.475013
0.472793
0.473824
0.481855
0.482603
0.476044
0.476032
0.479012
0.478719
0.474892
0.473765
0.475042
0.473538
0.469621
0.553446
0.541768
0.518711
0.496733
0.478437
0.458535
0.437164
0.424144
0.416360
0.412162
0.410492
0.411834
0.419946
0.420764
0.414269
0.414157
0.417076
0.416973
0.413579
0.412927
0.414552
0.413341
0.409643
0.464849
0.454566
0.435987
0.415921
0.396798
0.379439
0.364017
0.353667
0.347322
0.344016
0.342776
0.343399
0.345790
0.346573
0.345638
0.345916
0.347014
0.347029
0.345862
0.345371
0.345441
0.344387
0.342599
0.393799
0.384240
0.367321
0.348566
0.330504
0.315179
0.302601
0.294298
0.289255
0.286722
0.285827
0.286237
0.287587
0.288310
0.288295
0.288670
0.289296
0.289350
0.288736
0.288204
0.287722
0.286716
0.285558
0.351286
0.342024
0.325834
0.307744
0.290379
0.276222
0.265228
0.258098
0.253869
0.251805
0.251107
0.251435
0.252319
0.252994
0.253354
0.253773
0.254230
0.254290
0.253868
0.253288
0.252562
0.251563
0.250654
0.579675
0.565364
0.539724
0.510880
0.483117
0.460358
0.443123
0.433081
0.428212
0.425924
0.424736
0.424973
0.425913
0.425839
0.424419
0.422795
0.420895
0.418616
0.415870
0.413110
0.410621
0.408152
0.406186
0.605870
0.590807
0.563679
0.534205
0.506688
0.483433
0.464933
0.454398
0.449785
0.447218
0.445208
0.445411
0.447078
0.446907
0.444468
0.442306
0.440174
0.437795
0.435052
0.432490
0.430595
0.428124
0.425602
0.651858
0.635534
0.605786
0.575467
0.551261
0.527071
0.503449
0.491850
0.489897
0.486770
0.480869
0.481032
0.484778
0.484462
0.479362
0.476120
0.473594
0.471056
0.468366
0.466321
0.467560
0.465062
0.459426
0.696326
0.680101
0.650497
0.620044
0.595379
0.570108
0.544923
0.531888
0.528777
0.524846
0.518435
0.518364
0.521982
0.521655
0.516621
0.513468
0.511069
0.508421
0.505376
0.503047
0.504127
0.501513
0.495763
0.733878
0.719044
0.692193
0.662480
0.634076
0.607693
0.584147
0.569262
0.561103
0.556157
0.552695
0.552241
0.553693
0.553497
0.551213
0.549481
0.548230
0.545530
0.541270
0.537721
0.535345
0.532479
0.529523
0.767365
0.753479
0.728517
0.700050
0.672552
0.645056
0.618604
0.601220
0.590672
0.584647
0.581232
0.580461
0.581097
0.581035
0.580074
0.579725
0.580509
0.577785
0.571497
0.566791
0.563658
0.560468
0.557460
0.796821
0.783327
0.759510
0.732969
0.712208
0.683704
0.648509
0.627687
0.614857
0.607747
0.603916
0.602784
0.603089
0.603100
0.603096
0.604724
0.612695
0.609997
0.596638
0.590323
0.587404
0.583856
0.579527
0.819466
0.805716
0.781403
0.754103
0.732393
0.703046
0.667129
0.645576
0.632004
0.624173
0.619649
0.617933
0.617829
0.617590
0.617503
0.619292
0.627550
0.624897
0.611283
0.604709
0.601544
0.597837
0.593434
0.837032
0.822449
0.796094
0.765353
0.734758
0.704708
0.676285
0.656810
0.644086
0.635955
0.630542
0.628186
0.627891
0.627125
0.625782
0.626008
0.628074
0.625451
0.617922
0.612259
0.608228
0.604529
0.601377
0.850081
0.834464
0.806038
0.772727
0.738806
0.708246
0.682095
0.664107
0.652790
0.644588
0.637993
0.635457
0.636277
0.635112
0.631812
0.631341
0.633285
0.630692
0.623155
0.617405
0.613148
0.609405
0.606427
0.860563
0.843927
0.811929
0.776777
0.741047
0.710188
0.685287
0.668918
0.661693
0.653672
0.643826
0.641825
0.647465
0.646135
0.637818
0.636995
0.645137
0.642508
0.628328
0.621377
0.617222
0.613343
0.609701
0.861001
0.844229
0.811969
0.776488
0.740430
0.709507
0.684795
0.668634
0.661586
0.653678
0.643850
0.641793
0.647369
0.646042
0.637801
0.637094
0.645290
0.642766
0.628730
0.621849
0.617781
0.613899
0.610172
0.851131
0.835107
0.805885
0.771524
0.736396
0.705651
0.680333
0.663070
0.652319
0.644414
0.637840
0.635127
0.635801
0.634640
0.631513
0.631338
0.633139
0.630881
0.624212
0.618873
0.615322
0.611581
0.608012
0.837670
0.822492
0.794883
0.762199
0.728893
0.698612
0.672447
0.654490
0.642715
0.634985
0.629534
0.626898
0.626537
0.625796
0.624551
0.625013
0.626013
0.624033
0.618992
0.614645
0.612836
0.609217
0.604275
0.817598
0.803232
0.777349
0.746957
0.718681
0.689175
0.659581
0.640847
0.628666
0.621258
0.616624
0.614706
0.615138
0.614931
0.614033
0.614947
0.616107
0.614497
0.610545
0.608079
0.614719
0.611309
0.598507
0.789069
0.775406
0.750775
0.721926
0.695194
0.666846
0.637961
0.619674
0.607843
0.600935
0.596958
0.595644
0.596548
0.596734
0.596137
0.597193
0.598436
0.597113
0.593672
0.591726
0.598843
0.595800
0.583199
0.748221
0.735157
0.711377
0.683488
0.655223
0.628484
0.604270
0.587538
0.576609
0.570340
0.567040
0.566146
0.567098
0.567474
0.567172
0.568007
0.568971
0.567843
0.564687
0.562081
0.561876
0.559342
0.554916
0.695885
0.683303
0.660177
0.634002
0.607829
0.583091
0.560534
0.544967
0.534950
0.529376
0.526717
0.526552
0.528613
0.529118
0.527939
0.528278
0.529274
0.528417
0.525665
0.523662
0.523071
0.521083
0.518089
0.631954
0.619463
0.594882
0.570772
0.550050
0.527640
0.503961
0.489279
0.480427
0.475642
0.473671
0.474864
0.482904
0.483550
0.476772
0.476402
0.478929
0.478345
0.474389
0.473103
0.474219
0.472684
0.468833
0.553395
0.541691
0.518626
0.496617
0.478337
0.458467
0.437150
0.424281
0.416722
0.412778
0.411319
0.412779
0.420863
0.421577
0.414884
0.414459
0.416984
0.416655
0.413182
0.412405
0.413892
0.412679
0.409065
0.465018
0.454686
0.436031
0.415886
0.396733
0.379398
0.364063
0.353880
0.347745
0.344637
0.343546
0.344236
0.346588
0.347250
0.346121
0.346150
0.346987
0.346840
0.345601
0.345042
0.345057
0.344023
0.342297
0.394202
0.384587
0.367571
0.348711
0.330588
0.315275
0.302793
0.294644
0.289764
0.287357
0.286534
0.286951
0.288232
0.288820
0.288617
0.288790
0.289234
0.289181
0.288530
0.287990
0.287517
0.286553
0.285442
0.351859
0.342542
0.326253
0.308052
0.290613
0.276461
0.265555
0.258555
0.254445
0.252452
0.251771
0.252062
0.252854
0.253385
0.253564
0.253803
0.254117
0.254102
0.253667
0.253112
0.252431
0.251484
0.250616
0.578682
0.564809
0.539988
0.511682
0.484006
0.461449
0.444547
0.434425
0.429139
0.426612
0.425369
0.425248
0.425555
0.425062
0.423468
0.421568
0.419394
0.416944
0.414120
0.411334
0.408709
0.406340
0.404661
0.603342
0.589022
0.563340
0.534594
0.506796
0.483759
0.466036
0.455458
0.450123
0.447321
0.445558
0.445321
0.445923
0.445350
0.443229
0.441016
0.438687
0.436141
0.433271
0.430567
0.428174
0.425798
0.423895
0.646615
0.631559
0.604236
0.574760
0.547046
0.523098
0.503474
0.491969
0.486738
0.483383
0.480365
0.479965
0.481481
0.480794
0.477383
0.474609
0.472028
0.469338
0.466394
0.463837
0.462178
0.459774
0.457113
0.691598
0.676559
0.649187
0.619405
0.591015
0.565920
0.544822
0.531921
0.525542
0.521392
0.517887
0.517255
0.518688
0.517980
0.514569
0.511828
0.509284
0.506494
0.503315
0.500552
0.498767
0.496276
0.493546
0.732641
0.718341
0.692459
0.662898
0.633300
0.606949
0.584713
0.570010
0.561271
0.556133
0.552904
0.551984
0.552384
0.551752
0.549633
0.547612
0.545581
0.542758
0.539042
0.535667
0.532893
0.530238
0.528090
0.768507
0.754662
0.729605
0.700337
0.670540
0.642955
0.618634
0.601929
0.591347
0.585177
0.581648
0.580461
0.580473
0.579899
0.578391
0.577082
0.575897
0.573082
0.568547
0.564537
0.561358
0.558499
0.556271
0.799080
0.785317
0.760477
0.731581
0.702866
0.674182
0.646622
0.627822
0.615707
0.608552
0.604385
0.602828
0.602720
0.602109
0.600797
0.600259
0.600933
0.598174
0.591889
0.587229
0.584027
0.580964
0.578234
0.821634
0.807626
0.782308
0.752690
0.723089
0.693555
0.665212
0.645656
0.632785
0.624909
0.620058
0.617903
0.617344
0.616483
0.615142
0.614781
0.615724
0.613061
0.606656
0.601850
0.598514
0.595352
0.592566
0.838002
0.823475
0.797062
0.765634
0.733064
0.702913
0.676292
0.657371
0.644539
0.636258
0.630721
0.627851
0.626618
0.625351
0.623776
0.623083
0.622897
0.620347
0.615238
0.610668
0.607015
0.603840
0.601445
0.849291
0.834089
0.806401
0.773390
0.739090
0.708538
0.682816
0.664636
0.652354
0.643927
0.637694
0.634373
0.633156
0.631560
0.629336
0.628576
0.628715
0.626263
0.620950
0.616273
0.612536
0.609314
0.606918
0.856221
0.840389
0.811435
0.777253
0.741935
0.711163
0.686034
0.668669
0.657871
0.649526
0.642154
0.638834
0.638840
0.637102
0.633457
0.632841
0.634669
0.632265
0.625241
0.619990
0.616352
0.613027
0.610218
0.856436
0.840482
0.811306
0.776864
0.741323
0.710520
0.685552
0.668407
0.657823
0.649621
0.642300
0.638960
0.638928
0.637205
0.633645
0.633143
0.635057
0.632723
0.625755
0.620534
0.616935
0.613591
0.610721
0.849684
0.834133
0.805777
0.771978
0.736941
0.706306
0.681172
0.663689
0.652069
0.644040
0.637911
0.634504
0.633166
0.631624
0.629682
0.629282
0.629650
0.627441
0.622435
0.617956
0.614507
0.611248
0.608560
0.837673
0.822644
0.795221
0.762489
0.728494
0.698272
0.672955
0.655285
0.643524
0.635801
0.630307
0.627233
0.625813
0.624669
0.623585
0.623493
0.623559
0.621510
0.617270
0.613349
0.610625
0.607460
0.604309
0.818808
0.804296
0.777767
0.746422
0.714407
0.684919
0.659132
0.641485
0.630128
0.622844
0.617769
0.615293
0.614545
0.613901
0.613174
0.613455
0.613844
0.612032
0.608153
0.605031
0.604634
0.601626
0.596534
0.790400
0.776513
0.751123
0.721200
0.690633
0.662288
0.637281
0.620175
0.609292
0.602569
0.598175
0.596360
0.596164
0.595934
0.595475
0.595868
0.596322
0.594726
0.591233
0.588509
0.588466
0.585736
0.580807
0.748577
0.735439
0.711515
0.683172
0.653785
0.627067
0.604063
0.587975
0.577575
0.571521
0.568135
0.566994
0.567148
0.567191
0.566915
0.567086
0.567190
0.565783
0.562883
0.560261
0.558674
0.556337
0.553661
0.694836
0.682392
0.659764
0.633423
0.606342
0.581661
0.560210
0.545223
0.535628
0.530291
0.527648
0.527188
0.527968
0.528203
0.527669
0.527524
0.527499
0.526338
0.523992
0.521918
0.520447
0.518538
0.516559
0.627139
0.615242
0.593361
0.569243
0.545556
0.523256
0.502966
0.489199
0.480702
0.476147
0.474137
0.474397
0.476589
0.476980
0.475387
0.474990
0.475312
0.474430
0.472231
0.470759
0.470057
0.468529
0.466524
0.548544
0.537427
0.517086
0.495082
0.473888
0.454128
0.436158
0.424189
0.416969
0.413238
0.411738
0.412286
0.414605
0.415079
0.413548
0.413161
0.413558
0.412952
0.411205
0.410182
0.409825
0.408585
0.406786
0.463814
0.453639
0.435556
0.415337
0.395567
0.378297
0.363795
0.354093
0.348276
0.345355
0.344283
0.344700
0.345926
0.346393
0.345961
0.345773
0.345886
0.345511
0.344543
0.343766
0.343159
0.342104
0.340926
0.394125
0.384524
0.367620
0.348647
0.330257
0.314977
0.302869
0.295007
0.290356
0.288078
0.287267
0.287559
0.288386
0.288800
0.288690
0.288649
0.288729
0.288504
0.287869
0.287203
0.286493
0.285529
0.284628
0.352288
0.342938
0.326593
0.308273
0.290710
0.276572
0.265832
0.259019
0.255066
0.253156
0.252478
0.252693
0.253306
0.253671
0.253695
0.253725
0.253810
0.253655
0.253159
0.252538
0.251782
0.250848
0.250058
0.578701
0.565146
0.540880
0.513059
0.485694
0.463324
0.446506
0.436328
0.430889
0.428090
0.426466
0.425925
0.425792
0.424928
0.423045
0.420900
0.418527
0.415894
0.412886
0.409950
0.407217
0.404809
0.403140
0.602707
0.588854
0.563986
0.535865
0.508355
0.485530
0.467999
0.457433
0.452004
0.448935
0.446738
0.445993
0.446061
0.445120
0.442807
0.440436
0.437956
0.435229
0.432137
0.429239
0.426724
0.424308
0.422413
0.645270
0.630872
0.604526
0.575801
0.548045
0.524333
0.505322
0.493976
0.488707
0.485093
0.481608
0.480568
0.481614
0.480559
0.476893
0.474081
0.471410
0.468556
0.465371
0.462613
0.460753
0.458320
0.455757
0.690708
0.676248
0.649698
0.620515
0.591931
0.567008
0.546543
0.533819
0.527418
0.523020
0.519057
0.517787
0.518774
0.517692
0.513982
0.511159
0.508477
0.505555
0.502254
0.499406
0.497500
0.495032
0.492436
0.733349
0.719278
0.693754
0.664318
0.634467
0.608136
0.586233
0.571645
0.562905
0.557538
0.553863
0.552426
0.552322
0.551293
0.548853
0.546494
0.544084
0.541182
0.537686
0.534507
0.531876
0.529355
0.527323
0.770949
0.756959
0.731549
0.701708
0.670962
0.643248
0.619598
0.603201
0.592733
0.586364
0.582378
0.580753
0.580429
0.579409
0.577251
0.575216
0.573181
0.570359
0.566639
0.563253
0.560424
0.557850
0.555875
0.802698
0.788501
0.762633
0.732325
0.701223
0.672305
0.646625
0.628677
0.617048
0.609751
0.604990
0.603050
0.602981
0.601865
0.599306
0.597492
0.596186
0.593488
0.589249
0.585738
0.583025
0.580406
0.578181
0.824957
0.810544
0.784234
0.753230
0.721248
0.691453
0.664955
0.646226
0.633831
0.625832
0.620425
0.617909
0.617390
0.616054
0.613533
0.611952
0.610971
0.608438
0.604176
0.600627
0.597890
0.595259
0.593027
0.839586
0.824990
0.798329
0.766415
0.732942
0.702597
0.676515
0.657806
0.645020
0.636588
0.630711
0.627428
0.625760
0.624139
0.622217
0.621017
0.620162
0.617817
0.613806
0.610172
0.607206
0.604568
0.602549
0.848811
0.833915
0.806682
0.773933
0.739539
0.708916
0.683233
0.664944
0.652426
0.643827
0.637383
0.633471
0.631289
0.629450
0.627702
0.627095
0.627151
0.624965
0.620352
0.616364
0.613331
0.610630
0.608490
0.853954
0.838727
0.810827
0.777414
0.742443
0.711721
0.686470
0.668806
0.657385
0.648842
0.641468
0.637199
0.635093
0.633181
0.631348
0.631548
0.633544
0.631462
0.625126
0.620526
0.617875
0.615057
0.612169
0.853873
0.838555
0.810484
0.776884
0.741775
0.711069
0.685999
0.668596
0.657446
0.649085
0.641784
0.637524
0.635398
0.633505
0.631749
0.632039
0.634116
0.632082
0.625775
0.621222
0.618646
0.615818
0.612852
0.848364
0.833200
0.805440
0.772137
0.737319
0.706756
0.681660
0.664178
0.652518
0.644435
0.638124
0.634186
0.631894
0.630125
0.628676
0.628401
0.628759
0.626758
0.622300
0.618557
0.615932
0.613224
0.610731
0.838068
0.823076
0.795581
0.762806
0.728632
0.698433
0.673422
0.656093
0.644812
0.637128
0.631188
0.627691
0.625713
0.624244
0.622999
0.622521
0.622344
0.620427
0.616789
0.613845
0.612033
0.609456
0.606551
0.821158
0.806297
0.778759
0.746743
0.713915
0.684425
0.659513
0.642757
0.632803
0.625629
0.619385
0.616247
0.614920
0.613855
0.612727
0.612418
0.612642
0.610893
0.607395
0.605312
0.605548
0.603126
0.598594
0.793079
0.778761
0.752236
0.721532
0.690094
0.661747
0.637658
0.621510
0.612100
0.605527
0.599978
0.597525
0.596784
0.596123
0.595196
0.594918
0.595113
0.593491
0.590293
0.588492
0.588954
0.586713
0.582302
0.750070
0.736708
0.712298
0.683558
0.653803
0.627100
0.604534
0.588999
0.579317
0.573426
0.569631
0.568164
0.567925
0.567605
0.566892
0.566379
0.565915
0.564376
0.561831
0.559833
0.558721
0.556699
0.554205
0.695504
0.682993
0.660231
0.633766
0.606574
0.581941
0.560744
0.546137
0.537001
0.531830
0.529010
0.528288
0.528618
0.528551
0.527783
0.527074
0.526394
0.525004
0.522862
0.520956
0.519481
0.517712
0.515999
0.627265
0.615403
0.593592
0.569511
0.545829
0.523609
0.503541
0.490122
0.482026
0.477628
0.475434
0.475284
0.476371
0.476485
0.475355
0.474531
0.473950
0.472778
0.470889
0.469257
0.467970
0.466460
0.465031
0.548570
0.537499
0.517259
0.495314
0.474151
0.454477
0.436713
0.425079
0.418239
0.414657
0.412986
0.413139
0.414403
0.414627
0.413578
0.412840
0.412404
0.411498
0.409967
0.408651
0.407590
0.406308
0.405081
0.464077
0.453898
0.435827
0.415591
0.395826
0.378619
0.364278
0.354854
0.349343
0.346563
0.345419
0.345639
0.346505
0.346766
0.346250
0.345759
0.345415
0.344782
0.343730
0.342690
0.341702
0.340599
0.339661
0.394603
0.384967
0.368007
0.348964
0.330537
0.315294
0.303315
0.295661
0.291225
0.289059
0.288231
0.288426
0.289067
0.289305
0.289022
0.288728
0.288513
0.288081
0.287312
0.286471
0.285569
0.284574
0.283770
0.352882
0.343487
0.327063
0.308653
0.291034
0.276916
0.266283
0.259628
0.255831
0.254006
0.253330
0.253483
0.253973
0.254176
0.254003
0.253804
0.253659
0.253327
0.252703
0.251965
0.251110
0.250158
0.249407
0.579788
0.566376
0.542211
0.514749
0.487750
0.465595
0.448850
0.438736
0.433439
0.430401
0.428181
0.427196
0.426959
0.425780
0.423339
0.420977
0.418454
0.415657
0.412425
0.409302
0.406497
0.403952
0.402091
0.604365
0.590594
0.565468
0.537712
0.510645
0.488064
0.470599
0.460223
0.455314
0.452019
0.448884
0.447632
0.448062
0.446794
0.443402
0.440727
0.438095
0.435202
0.431875
0.428855
0.426522
0.423973
0.421643
0.650998
0.636282
0.606708
0.578004
0.550509
0.527065
0.508297
0.497477
0.494426
0.490625
0.484756
0.483368
0.488752
0.487343
0.478467
0.474821
0.471805
0.468785
0.465415
0.462805
0.461935
0.459392
0.455657
0.696810
0.681960
0.652042
0.622748
0.594298
0.569584
0.549366
0.537171
0.532994
0.528433
0.522122
0.520550
0.525947
0.524515
0.515525
0.511815
0.508752
0.505696
0.502307
0.499711
0.498857
0.496333
0.492609
0.736225
0.722007
0.695759
0.666280
0.636486
0.610218
0.588383
0.574015
0.565907
0.560379
0.555788
0.553937
0.554457
0.553104
0.549297
0.546468
0.543757
0.540786
0.537395
0.534442
0.532297
0.529811
0.527399
0.774322
0.760027
0.733810
0.703545
0.672448
0.644639
0.621121
0.604909
0.594914
0.588409
0.583734
0.581833
0.582034
0.580688
0.577250
0.574593
0.572063
0.569241
0.565959
0.563054
0.560742
0.558333
0.556226
0.808771
0.793983
0.765213
0.733973
0.701897
0.672763
0.647568
0.630044
0.619756
0.612379
0.606314
0.604366
0.607915
0.606458
0.599411
0.596432
0.594062
0.591425
0.588218
0.585580
0.583709
0.581399
0.579056
0.830683
0.815707
0.786529
0.754592
0.721591
0.691527
0.665469
0.647124
0.636043
0.627993
0.621353
0.618888
0.622012
0.620387
0.613466
0.610804
0.608870
0.606466
0.603273
0.600677
0.598887
0.596658
0.594357
0.841619
0.826828
0.799665
0.767355
0.733425
0.702835
0.676751
0.658098
0.645743
0.637253
0.630831
0.627407
0.626068
0.624282
0.621658
0.620212
0.619396
0.617258
0.613641
0.610668
0.608583
0.606366
0.604286
0.848985
0.834197
0.807054
0.774370
0.739870
0.709090
0.683303
0.664991
0.652919
0.644270
0.637218
0.633025
0.630648
0.628768
0.627190
0.627102
0.628272
0.626354
0.621254
0.617562
0.615615
0.613320
0.610780
0.852738
0.837828
0.810462
0.777437
0.742626
0.711855
0.686632
0.669159
0.661032
0.652431
0.641550
0.636596
0.633604
0.631759
0.631061
0.632860
0.638572
0.636828
0.627717
0.623053
0.623469
0.621016
0.615519
0.852410
0.837436
0.809939
0.776788
0.741908
0.711201
0.686189
0.669019
0.661226
0.652835
0.642016
0.637079
0.634063
0.632242
0.631626
0.633505
0.639309
0.637609
0.628523
0.623958
0.624538
0.622101
0.616485
0.847954
0.832959
0.805315
0.772247
0.737577
0.706992
0.681837
0.664484
0.653596
0.645543
0.638449
0.634193
0.631576
0.629774
0.628632
0.628902
0.630544
0.628810
0.623757
0.620491
0.619369
0.617142
0.613986
0.839601
0.824437
0.796239
0.763292
0.729163
0.698919
0.673872
0.656955
0.646996
0.639379
0.632216
0.628299
0.626172
0.624545
0.623077
0.622596
0.623108
0.621423
0.617734
0.615846
0.616082
0.614051
0.610186
0.827408
0.811747
0.780697
0.747886
0.715518
0.685987
0.660631
0.644982
0.639894
0.632813
0.621872
0.617707
0.616618
0.615274
0.613141
0.612758
0.614656
0.613129
0.608687
0.608246
0.612817
0.610951
0.603273
0.799727
0.784547
0.754402
0.722838
0.691859
0.663485
0.638964
0.623956
0.619433
0.612960
0.602707
0.599210
0.598690
0.597711
0.595705
0.595249
0.596979
0.595500
0.591323
0.591081
0.595767
0.594000
0.586409
0.753084
0.739328
0.713751
0.684636
0.655005
0.628289
0.605601
0.590532
0.582122
0.576322
0.571396
0.569492
0.569090
0.568487
0.567254
0.566326
0.565925
0.564371
0.561848
0.560695
0.561150
0.559444
0.556068
0.698065
0.685275
0.661584
0.635025
0.608376
0.583756
0.562041
0.547543
0.538983
0.533885
0.530554
0.529572
0.529676
0.529351
0.528204
0.527050
0.526061
0.524532
0.522446
0.520831
0.519827
0.518211
0.516337
0.633120
0.620701
0.595586
0.571541
0.550303
0.528113
0.505550
0.491832
0.484375
0.480016
0.477043
0.476573
0.477133
0.476993
0.475770
0.474518
0.473418
0.472021
0.470186
0.468505
0.467089
0.465613
0.464355
0.554214
0.542617
0.519161
0.497284
0.478595
0.458961
0.438694
0.426753
0.420502
0.416960
0.414560
0.414409
0.415164
0.415149
0.414031
0.412903
0.411956
0.410798
0.409237
0.407726
0.406365
0.405056
0.404037
0.465858
0.455509
0.436854
0.416650
0.397461
0.380295
0.365452
0.356037
0.350768
0.348055
0.346721
0.346777
0.347438
0.347498
0.346739
0.345928
0.345236
0.344368
0.343161
0.341919
0.340710
0.339561
0.338715
0.395668
0.385945
0.368742
0.349665
0.331407
0.316193
0.304102
0.296537
0.292276
0.290180
0.289275
0.289377
0.289877
0.289945
0.289444
0.288897
0.288421
0.287788
0.286861
0.285862
0.284818
0.283782
0.283013
0.353659
0.344204
0.327670
0.309196
0.291586
0.277488
0.266888
0.260341
0.256675
0.254914
0.254217
0.254309
0.254694
0.254745
0.254366
0.253949
0.253588
0.253081
0.252309
0.251450
0.250502
0.249517
0.248775
0.579926
0.566706
0.542873
0.515771
0.489098
0.467210
0.450672
0.440672
0.435362
0.432175
0.429681
0.428362
0.427813
0.426431
0.423901
0.421514
0.418962
0.416069
0.412659
0.409310
0.406270
0.403542
0.401582
0.604334
0.590782
0.566037
0.538676
0.511954
0.489660
0.472421
0.462165
0.457244
0.453819
0.450444
0.448878
0.449002
0.447535
0.444063
0.441364
0.438703
0.435715
0.432209
0.428963
0.426395
0.423667
0.421246
0.650789
0.636316
0.607162
0.578872
0.551703
0.528553
0.510041
0.499344
0.496267
0.492366
0.486326
0.484664
0.489742
0.488148
0.479219
0.475553
0.472510
0.469399
0.465858
0.463034
0.461927
0.459223
0.455423
0.696719
0.682079
0.652516
0.623561
0.595367
0.570906
0.550921
0.538840
0.534645
0.530021
0.523586
0.521783
0.526902
0.525304
0.516260
0.512513
0.509404
0.506277
0.502763
0.500011
0.498970
0.496324
0.492553
0.736585
0.722470
0.696396
0.667087
0.637424
0.611302
0.589621
0.575344
0.567254
0.561687
0.556990
0.554954
0.555262
0.553755
0.549856
0.546948
0.544164
0.541147
0.537730
0.534744
0.532540
0.529989
0.527533
0.775155
0.760850
0.734606
0.704302
0.673138
0.645343
0.621913
0.605757
0.595784
0.589264
0.584517
0.582482
0.582523
0.581042
0.577490
0.574713
0.572077
0.569252
0.566078
0.563304
0.561085
0.558697
0.556568
0.809891
0.795010
0.766048
0.734575
0.702199
0.672954
0.647834
0.630336
0.620064
0.612696
0.606612
0.604596
0.608061
0.606500
0.599312
0.596179
0.593680
0.591092
0.588130
0.585795
0.584191
0.581998
0.579650
0.831674
0.816600
0.787208
0.754992
0.721619
0.691363
0.665291
0.646904
0.635810
0.627798
0.621209
0.618758
0.621870
0.620192
0.613153
0.610344
0.608291
0.605984
0.603115
0.600922
0.599503
0.597477
0.595215
0.842065
0.827244
0.799994
0.767524
0.733340
0.702519
0.676263
0.657464
0.645049
0.636618
0.630329
0.627017
0.625732
0.623955
0.621285
0.619743
0.618858
0.616845
0.613576
0.611040
0.609372
0.607416
0.605430
0.848709
0.833996
0.806944
0.774268
0.739638
0.708636
0.682591
0.664055
0.651871
0.643300
0.636463
0.632470
0.630210
0.628397
0.626842
0.626708
0.627850
0.626084
0.621358
0.618137
0.616668
0.614683
0.612257
0.851837
0.837100
0.809993
0.777130
0.742304
0.711344
0.685822
0.668064
0.659750
0.651236
0.640653
0.635955
0.633095
0.631357
0.630749
0.632532
0.638213
0.636647
0.627975
0.623849
0.624845
0.622747
0.617340
0.851340
0.836571
0.809382
0.776452
0.741608
0.710744
0.685437
0.667974
0.659984
0.651685
0.641181
0.636526
0.633664
0.631957
0.631412
0.633250
0.639004
0.637491
0.628864
0.624863
0.626047
0.623998
0.618495
0.847221
0.832380
0.804963
0.772073
0.737434
0.706707
0.681288
0.663684
0.652662
0.644696
0.637870
0.633901
0.631486
0.629761
0.628568
0.628707
0.630268
0.628693
0.624067
0.621347
0.620775
0.618942
0.615968
0.839417
0.824328
0.796235
0.763385
0.729262
0.698888
0.673613
0.656483
0.646427
0.638888
0.631954
0.628313
0.626405
0.624794
0.623129
0.622381
0.622719
0.621151
0.617882
0.616533
0.617277
0.615633
0.611986
0.827798
0.812139
0.781051
0.748257
0.715858
0.686216
0.660682
0.644861
0.639701
0.632684
0.621931
0.618020
0.617168
0.615776
0.613281
0.612493
0.614109
0.612648
0.608606
0.608670
0.613656
0.612148
0.604731
0.800408
0.785202
0.754973
0.723390
0.692373
0.663920
0.639271
0.624140
0.619567
0.613142
0.603016
0.599697
0.599344
0.598271
0.595867
0.594976
0.596386
0.594929
0.591086
0.591267
0.596282
0.594816
0.587457
0.753813
0.740031
0.714403
0.685272
0.655631
0.628867
0.606096
0.590969
0.582556
0.576779
0.571890
0.570043
0.569669
0.568935
0.567386
0.566098
0.565417
0.563841
0.561540
0.560686
0.561400
0.559904
0.556667
0.698839
0.686021
0.662282
0.635698
0.609053
0.584414
0.562667
0.548184
0.539684
0.534596
0.531207
0.530168
0.530196
0.529712
0.528303
0.526856
0.525617
0.524022
0.522049
0.520598
0.519743
0.518250
0.516459
0.633933
0.621478
0.596311
0.572235
0.551043
0.528858
0.506272
0.492633
0.485325
0.480971
0.477831
0.477210
0.477617
0.477294
0.475832
0.474316
0.472958
0.471457
0.469666
0.468046
0.466690
0.465269
0.464048
0.555020
0.543384
0.519861
0.497933
0.479272
0.459659
0.439400
0.427565
0.421475
0.417944
0.415365
0.415035
0.415603
0.415406
0.414068
0.412701
0.411502
0.410220
0.408642
0.407118
0.405743
0.404448
0.403443
0.466608
0.456211
0.437475
0.417199
0.397986
0.380836
0.366046
0.356733
0.351573
0.348872
0.347432
0.347341
0.347832
0.347719
0.346772
0.345760
0.344864
0.343858
0.342574
0.341270
0.340011
0.338842
0.337998
0.396334
0.386561
0.369274
0.350119
0.331821
0.316616
0.304583
0.297108
0.292931
0.290850
0.289879
0.289867
0.290223
0.290139
0.289474
0.288756
0.288108
0.287338
0.286311
0.285234
0.284132
0.283065
0.282289
0.354263
0.344758
0.328142
0.309587
0.291929
0.277836
0.267291
0.260825
0.257229
0.255486
0.254742
0.254741
0.255003
0.254919
0.254391
0.253820
0.253305
0.252667
0.251792
0.250852
0.249846
0.248831
0.248079
0.578769
0.565826
0.542637
0.515940
0.489578
0.468022
0.451847
0.441995
0.436492
0.433250
0.430835
0.429307
0.428215
0.426730
0.424573
0.422340
0.419882
0.416984
0.413471
0.409910
0.406511
0.403603
0.401680
0.602161
0.589024
0.565413
0.538544
0.512077
0.490123
0.473313
0.463085
0.457562
0.454103
0.451241
0.449575
0.448677
0.447132
0.444600
0.442162
0.439611
0.436617
0.433004
0.429471
0.426266
0.423364
0.421257
0.644042
0.630460
0.605530
0.578118
0.551198
0.528375
0.510320
0.499314
0.493770
0.489853
0.486052
0.484211
0.484228
0.482610
0.478902
0.476077
0.473393
0.470283
0.466546
0.463158
0.460493
0.457617
0.455027
0.689895
0.676134
0.650786
0.622687
0.594723
0.570551
0.550982
0.538577
0.531932
0.527325
0.523183
0.521241
0.521292
0.519689
0.515927
0.513036
0.510295
0.507158
0.503448
0.500150
0.497601
0.494796
0.492217
0.734124
0.720401
0.695465
0.666564
0.637036
0.611143
0.589793
0.575473
0.566731
0.561239
0.557293
0.555308
0.554527
0.553014
0.550295
0.547690
0.545047
0.542018
0.538494
0.535279
0.532525
0.529854
0.527730
0.773385
0.759361
0.733844
0.703827
0.672729
0.645062
0.621844
0.605658
0.595247
0.588822
0.584631
0.582591
0.581779
0.580322
0.577752
0.575303
0.572897
0.570081
0.566776
0.563894
0.561460
0.558994
0.556947
0.806220
0.791691
0.765100
0.733904
0.701428
0.672186
0.647202
0.629483
0.617954
0.610678
0.605859
0.603705
0.603513
0.602037
0.598822
0.596442
0.594603
0.592065
0.588755
0.586318
0.584667
0.582446
0.580089
0.828120
0.813355
0.786263
0.754251
0.720704
0.690342
0.664280
0.645582
0.633203
0.625298
0.620031
0.617543
0.617112
0.615556
0.612446
0.610324
0.608847
0.606600
0.603500
0.601323
0.599964
0.597967
0.595715
0.840903
0.826224
0.799302
0.766894
0.732558
0.701559
0.675110
0.656015
0.643024
0.634742
0.629254
0.626260
0.624719
0.623072
0.620959
0.619414
0.618277
0.616307
0.613459
0.611243
0.609683
0.607844
0.606037
0.847763
0.833150
0.806296
0.773664
0.738918
0.707682
0.681272
0.662290
0.649340
0.640936
0.635157
0.631786
0.629851
0.628169
0.626509
0.625746
0.625631
0.623904
0.620541
0.618065
0.616633
0.614866
0.612959
0.850803
0.836189
0.809302
0.776545
0.741653
0.710422
0.684251
0.665642
0.653399
0.645060
0.638727
0.635162
0.633211
0.631575
0.630183
0.630335
0.632018
0.630478
0.625767
0.622956
0.622425
0.620667
0.617745
0.850250
0.835626
0.808713
0.775948
0.741089
0.709961
0.683973
0.665600
0.653605
0.645457
0.639245
0.635773
0.633886
0.632279
0.630890
0.631048
0.632760
0.631272
0.626642
0.623950
0.623562
0.621874
0.618941
0.846030
0.831373
0.804386
0.771726
0.737094
0.706155
0.680269
0.661988
0.649826
0.641965
0.636486
0.633375
0.631634
0.630043
0.628402
0.627672
0.627672
0.626123
0.623039
0.620991
0.620115
0.618568
0.616554
0.837662
0.822892
0.795678
0.763233
0.729110
0.698564
0.672884
0.654900
0.643278
0.635803
0.630569
0.627914
0.626650
0.625174
0.623160
0.621737
0.620895
0.619288
0.616967
0.615658
0.615352
0.613920
0.611711
0.823063
0.808119
0.780068
0.748036
0.715025
0.685228
0.659871
0.642602
0.632431
0.625441
0.619808
0.617526
0.617293
0.616018
0.613275
0.611496
0.610659
0.609044
0.606779
0.606187
0.607399
0.606040
0.602587
0.795895
0.781389
0.754192
0.723352
0.691711
0.663133
0.638740
0.622235
0.612705
0.606266
0.601137
0.599322
0.599486
0.598468
0.595812
0.593973
0.592999
0.591371
0.589208
0.588659
0.589847
0.588490
0.585075
0.752541
0.739055
0.714390
0.685582
0.655832
0.628997
0.606167
0.590470
0.580828
0.575005
0.571283
0.570011
0.569940
0.569176
0.567304
0.565550
0.564100
0.562446
0.560611
0.559525
0.559141
0.557743
0.555733
0.697959
0.685339
0.662397
0.635873
0.608790
0.584116
0.562759
0.548229
0.539392
0.534247
0.531132
0.530202
0.530312
0.529727
0.528045
0.526351
0.524796
0.523179
0.521434
0.520041
0.519014
0.517610
0.516160
0.629801
0.617818
0.595852
0.571751
0.548692
0.526498
0.505952
0.492829
0.485607
0.481211
0.478040
0.477318
0.477847
0.477370
0.475472
0.473756
0.472223
0.470717
0.469109
0.467714
0.466731
0.465381
0.463962
0.551092
0.539877
0.519442
0.497415
0.476820
0.457199
0.439056
0.427801
0.421873
0.418299
0.415619
0.415120
0.415741
0.415364
0.413624
0.412094
0.410755
0.409449
0.408011
0.406709
0.405749
0.404490
0.403203
0.466390
0.456053
0.437736
0.417298
0.397550
0.380388
0.366143
0.357053
0.351982
0.349228
0.347637
0.347367
0.347696
0.347417
0.346302
0.345180
0.344171
0.343116
0.341875
0.340671
0.339552
0.338389
0.337447
0.396665
0.386873
0.369660
0.350380
0.331867
0.316648
0.304813
0.297438
0.293290
0.291163
0.290080
0.289910
0.290097
0.289870
0.289083
0.288267
0.287512
0.286670
0.285621
0.284555
0.283485
0.282401
0.281571
0.354764
0.345217
0.328539
0.309883
0.292120
0.278011
0.267536
0.261124
0.257543
0.255762
0.254924
0.254786
0.254894
0.254687
0.254061
0.253400
0.252785
0.252065
0.251133
0.250159
0.249131
0.248089
0.247308
0.577845
0.565058
0.542137
0.515760
0.489719
0.468495
0.452647
0.443011
0.437550
0.434321
0.431893
0.430218
0.428943
0.427400
0.425338
0.423252
0.420942
0.418124
0.414609
0.410980
0.407450
0.404431
0.402459
0.601167
0.588171
0.564808
0.538239
0.512070
0.490461
0.473998
0.463904
0.458242
0.454816
0.452168
0.450495
0.449414
0.447826
0.445440
0.443131
0.440723
0.437803
0.434183
0.430577
0.427181
0.424173
0.422087
0.642838
0.629372
0.604790
0.577608
0.550902
0.528412
0.510721
0.499688
0.493575
0.489727
0.486635
0.484993
0.484452
0.482825
0.479755
0.477110
0.474637
0.471587
0.467755
0.464221
0.461127
0.458150
0.455821
0.688617
0.674959
0.649949
0.622057
0.594286
0.570422
0.551184
0.538734
0.531527
0.527030
0.523661
0.521982
0.521501
0.519915
0.516822
0.514116
0.511588
0.508495
0.504663
0.501220
0.498262
0.495358
0.493027
0.732957
0.719339
0.694595
0.665929
0.636635
0.611004
0.589898
0.575630
0.566725
0.561375
0.557862
0.556070
0.555230
0.553756
0.551245
0.548794
0.546363
0.543369
0.539723
0.536459
0.533624
0.530861
0.528675
0.772266
0.758341
0.732996
0.703210
0.672326
0.644834
0.621733
0.605556
0.595064
0.588797
0.584961
0.583081
0.582291
0.580922
0.578584
0.576436
0.574535
0.571760
0.568097
0.565205
0.562977
0.560429
0.558053
0.805245
0.790781
0.764329
0.733298
0.700943
0.671769
0.646777
0.628916
0.617110
0.609996
0.605716
0.603820
0.603819
0.602505
0.599570
0.597818
0.597463
0.594985
0.590444
0.587959
0.587116
0.584824
0.581531
0.827279
0.812550
0.785551
0.753640
0.720139
0.689751
0.663573
0.644645
0.631946
0.624208
0.619539
0.617405
0.617271
0.615918
0.613059
0.611524
0.611488
0.609292
0.604996
0.602828
0.602353
0.600310
0.597102
0.840161
0.825507
0.798630
0.766285
0.731961
0.700862
0.674198
0.654845
0.641654
0.633555
0.628594
0.626069
0.624923
0.623482
0.621437
0.620011
0.619184
0.617233
0.614203
0.612216
0.611166
0.609330
0.607080
0.847073
0.832488
0.805686
0.773103
0.738346
0.706950
0.680217
0.660861
0.647622
0.639409
0.634302
0.631683
0.630510
0.629041
0.627056
0.625964
0.625566
0.623849
0.620848
0.618930
0.618203
0.616502
0.614133
0.850131
0.835561
0.808767
0.776096
0.741219
0.709791
0.683167
0.663991
0.651077
0.642930
0.637702
0.635313
0.634788
0.633364
0.630957
0.630243
0.630985
0.629464
0.625782
0.624048
0.624846
0.623231
0.619463
0.849640
0.835073
0.808283
0.775652
0.740859
0.709540
0.683053
0.664044
0.651308
0.643313
0.638215
0.635955
0.635546
0.634145
0.631675
0.630911
0.631639
0.630174
0.626606
0.624986
0.625893
0.624368
0.620654
0.845595
0.831001
0.804141
0.771678
0.737193
0.706101
0.679713
0.660814
0.648100
0.640327
0.635610
0.633430
0.632702
0.631302
0.629031
0.627713
0.627170
0.625620
0.623054
0.621512
0.621131
0.619706
0.617510
0.837504
0.822810
0.795724
0.763606
0.729795
0.699127
0.672816
0.654047
0.641633
0.634189
0.629843
0.628175
0.628014
0.626701
0.623931
0.621895
0.620521
0.618852
0.616817
0.615554
0.615067
0.613711
0.611814
0.823667
0.808760
0.780539
0.748935
0.716375
0.686469
0.660281
0.641839
0.630117
0.623116
0.619094
0.618288
0.620111
0.618960
0.614461
0.611634
0.609797
0.608032
0.606188
0.605317
0.605625
0.604306
0.601766
0.796775
0.782292
0.754911
0.724493
0.693324
0.664661
0.639464
0.621835
0.610798
0.604296
0.600640
0.600160
0.602261
0.601299
0.596873
0.593999
0.592055
0.590276
0.588507
0.587651
0.587909
0.586583
0.584088
0.753254
0.739793
0.715183
0.686672
0.657328
0.630446
0.607051
0.590754
0.580542
0.574603
0.571258
0.570504
0.571168
0.570369
0.567706
0.565410
0.563550
0.561837
0.560160
0.559007
0.558348
0.556996
0.555323
0.699043
0.686371
0.663378
0.636995
0.610324
0.585624
0.563801
0.549071
0.540349
0.535057
0.531557
0.530622
0.531087
0.530378
0.528068
0.526017
0.524256
0.522644
0.521070
0.519877
0.519091
0.517755
0.516219
0.631266
0.619152
0.597104
0.573165
0.551347
0.529130
0.507404
0.494370
0.488309
0.483753
0.479113
0.478045
0.479284
0.478607
0.475501
0.473327
0.471599
0.470122
0.468759
0.467833
0.467779
0.466505
0.464384
0.552650
0.541277
0.520698
0.498754
0.479285
0.459636
0.440419
0.429313
0.424583
0.420852
0.416675
0.415768
0.417001
0.416408
0.413532
0.411589
0.410074
0.408783
0.407569
0.406729
0.406699
0.405494
0.403474
0.467652
0.457199
0.438704
0.418200
0.398635
0.381445
0.366975
0.357925
0.353169
0.350283
0.348118
0.347575
0.347906
0.347452
0.345954
0.344639
0.343521
0.342452
0.341312
0.340326
0.339538
0.338389
0.337196
0.397581
0.387716
0.370386
0.351025
0.332520
0.317273
0.305368
0.297989
0.293892
0.291663
0.290323
0.289960
0.290033
0.289675
0.288726
0.287810
0.286976
0.286093
0.285054
0.284046
0.283069
0.281967
0.281033
0.355488
0.345885
0.329116
0.310382
0.292575
0.278436
0.267938
0.261517
0.257922
0.256061
0.255074
0.254783
0.254762
0.254454
0.253747
0.253024
0.252347
0.251573
0.250604
0.249614
0.248584
0.247508
0.246677
0.577256
0.564462
0.541467
0.515206
0.489378
0.468369
0.452722
0.443275
0.437941
0.434746
0.432263
0.430492
0.429164
0.427589
0.425534
0.423562
0.421485
0.418825
0.415380
0.411840
0.408380
0.405361
0.403342
0.601257
0.588109
0.564306
0.537730
0.511771
0.490386
0.474103
0.464158
0.458575
0.455204
0.452597
0.450950
0.449935
0.448321
0.445846
0.443584
0.441452
0.438682
0.435060
0.431556
0.428269
0.425265
0.423101
0.644760
0.630799
0.604753
0.577209
0.550623
0.528346
0.510796
0.499837
0.493659
0.489906
0.487080
0.485663
0.485223
0.483592
0.480495
0.477866
0.476373
0.473451
0.468872
0.465398
0.462441
0.459469
0.457006
0.690463
0.676303
0.649839
0.621572
0.593907
0.570243
0.551135
0.538748
0.531479
0.527111
0.524071
0.522673
0.522335
0.520771
0.517669
0.514992
0.513494
0.510512
0.505858
0.502463
0.499671
0.496768
0.494259
0.733050
0.719230
0.693961
0.665237
0.636129
0.610683
0.589686
0.575505
0.566672
0.561472
0.558197
0.556632
0.556159
0.554742
0.552054
0.549721
0.547913
0.545021
0.540970
0.537784
0.535320
0.532542
0.529966
0.772039
0.757977
0.732311
0.702532
0.671841
0.644480
0.621397
0.605246
0.594818
0.588713
0.585139
0.583548
0.583520
0.582271
0.579543
0.577795
0.577411
0.574741
0.569842
0.566979
0.565724
0.563140
0.559713
0.805583
0.790880
0.763934
0.732799
0.700596
0.671480
0.646368
0.628406
0.616553
0.609617
0.605855
0.604739
0.608157
0.607072
0.601541
0.600774
0.605698
0.603342
0.593889
0.591174
0.593787
0.591412
0.584359
0.827665
0.812704
0.785231
0.753203
0.719816
0.689432
0.663067
0.643971
0.631179
0.623621
0.619518
0.618245
0.621623
0.620536
0.615058
0.614494
0.619719
0.617622
0.608396
0.606001
0.609028
0.606894
0.599865
0.839951
0.825202
0.798132
0.765791
0.731570
0.700443
0.673580
0.654049
0.640780
0.632846
0.628315
0.626347
0.626363
0.625150
0.622540
0.621456
0.622142
0.620236
0.615887
0.614010
0.614349
0.612456
0.608720
0.846561
0.831964
0.805152
0.772655
0.738012
0.706564
0.679588
0.659987
0.646603
0.638554
0.633984
0.632148
0.632304
0.631068
0.628321
0.627204
0.627539
0.625848
0.622264
0.620769
0.621753
0.620018
0.615948
0.849582
0.835040
0.808321
0.775807
0.741098
0.709611
0.682650
0.663110
0.649807
0.641832
0.637506
0.636497
0.638715
0.637545
0.633056
0.631955
0.634260
0.632791
0.627859
0.627268
0.633884
0.632269
0.622848
0.849220
0.834688
0.807969
0.775538
0.740964
0.709603
0.682744
0.663320
0.650139
0.642276
0.638065
0.637200
0.639577
0.638410
0.633766
0.632544
0.634752
0.633345
0.628597
0.628127
0.634821
0.633313
0.624004
0.845859
0.831239
0.804115
0.771845
0.737685
0.706576
0.679751
0.660421
0.647371
0.639646
0.635470
0.634191
0.635143
0.633908
0.630347
0.628649
0.628304
0.626771
0.624035
0.622942
0.624087
0.622674
0.619051
0.839336
0.824427
0.796293
0.764317
0.731028
0.700359
0.673380
0.654025
0.641160
0.633711
0.629926
0.629236
0.631268
0.630057
0.625334
0.622607
0.621015
0.619308
0.617287
0.616213
0.616474
0.615123
0.612521
0.836383
0.820461
0.782783
0.750768
0.720506
0.690550
0.661588
0.642227
0.629710
0.622697
0.619791
0.620984
0.631060
0.629952
0.617311
0.612641
0.609892
0.608002
0.606388
0.605822
0.608180
0.606870
0.602326
0.809745
0.794235
0.757429
0.726607
0.697797
0.669095
0.641091
0.622566
0.610796
0.604237
0.601534
0.602916
0.613162
0.612178
0.599573
0.594834
0.591948
0.590046
0.588529
0.587979
0.590258
0.588948
0.584489
0.756350
0.742587
0.716716
0.688388
0.660288
0.633439
0.608758
0.591960
0.581814
0.575729
0.572080
0.571825
0.574421
0.573516
0.568671
0.565577
0.563339
0.561584
0.560043
0.559070
0.559030
0.557704
0.555484
0.701952
0.689000
0.665134
0.639106
0.614790
0.590123
0.566066
0.551119
0.543561
0.538075
0.532998
0.531896
0.533705
0.532803
0.528638
0.525948
0.523916
0.522301
0.520913
0.520092
0.520330
0.519033
0.516613
0.638100
0.625402
0.600315
0.577624
0.569181
0.546949
0.512285
0.498827
0.501624
0.496815
0.482487
0.480740
0.486164
0.485191
0.476831
0.473413
0.471229
0.469749
0.468789
0.468798
0.473228
0.472004
0.465639
0.559437
0.547471
0.523886
0.503078
0.496651
0.476963
0.445097
0.433644
0.437632
0.433661
0.419958
0.418321
0.423649
0.422766
0.414739
0.411617
0.409659
0.408352
0.407512
0.407573
0.411951
0.410779
0.404557
0.470121
0.459419
0.440323
0.420009
0.402371
0.385159
0.368809
0.359709
0.356212
0.353156
0.349331
0.348387
0.349406
0.348765
0.346076
0.344362
0.343069
0.341969
0.340934
0.340244
0.340313
0.339156
0.337154
0.398973
0.388997
0.371416
0.352071
0.334200
0.318919
0.306333
0.298892
0.295160
0.292807
0.290817
0.290238
0.290432
0.289959
0.288601
0.287536
0.286610
0.285682
0.284643
0.283697
0.282984
0.281844
0.280602
0.356379
0.346714
0.329840
0.311061
0.293312
0.279129
0.268486
0.262016
0.258438
0.256484
0.255280
0.254846
0.254767
0.254388
0.253575
0.252798
0.252070
0.251244
0.250223
0.249202
0.248176
0.247050
0.246128
0.575906
0.563121
0.540122
0.513807
0.487912
0.466902
0.451347
0.442028
0.436799
0.433627
0.431089
0.429242
0.427857
0.426272
0.424266
0.422408
0.420507
0.418072
0.414879
0.411573
0.408305
0.405415
0.403458
0.599694
0.586576
0.562802
0.536191
0.510170
0.488806
0.472658
0.462883
0.457445
0.454119
0.451464
0.449756
0.448700
0.447076
0.444635
0.442465
0.440492
0.437941
0.434577
0.431315
0.428228
0.425354
0.423251
0.642899
0.628999
0.603040
0.575485
0.548843
0.526617
0.509262
0.498537
0.492576
0.488902
0.486026
0.484568
0.484087
0.482454
0.479394
0.476833
0.475473
0.472761
0.468442
0.465213
0.462456
0.459615
0.457209
0.688498
0.674411
0.648047
0.619782
0.592072
0.568476
0.549576
0.537438
0.530403
0.526147
0.523087
0.521675
0.521314
0.519771
0.516722
0.514116
0.512742
0.509958
0.505537
0.502360
0.499743
0.496962
0.494506
0.731201
0.717438
0.692243
0.663530
0.634406
0.609019
0.588187
0.574219
0.565588
0.560510
0.557273
0.555728
0.555277
0.553908
0.551300
0.549079
0.547419
0.544698
0.540819
0.537790
0.535456
0.532766
0.530230
0.770290
0.756287
0.730699
0.700958
0.670288
0.642978
0.620011
0.604031
0.593779
0.587800
0.584295
0.582745
0.582752
0.581585
0.578997
0.577416
0.577209
0.574680
0.569877
0.567092
0.565909
0.563373
0.559964
0.803912
0.789283
0.762441
0.731391
0.699271
0.670205
0.645144
0.627306
0.615604
0.608794
0.605110
0.604046
0.607494
0.606523
0.601197
0.600641
0.605768
0.603520
0.594079
0.591365
0.593996
0.591627
0.584558
0.826110
0.811237
0.783894
0.751988
0.718717
0.688388
0.662039
0.643021
0.630345
0.622904
0.618889
0.617684
0.621108
0.620152
0.614886
0.614521
0.619917
0.617893
0.608634
0.606187
0.609181
0.607021
0.599957
0.838571
0.823915
0.796999
0.764819
0.730736
0.699668
0.672806
0.653302
0.640100
0.632253
0.627812
0.625933
0.626039
0.624949
0.622489
0.621537
0.622314
0.620439
0.616057
0.614116
0.614391
0.612443
0.608668
0.845327
0.830839
0.804226
0.771962
0.737528
0.706156
0.679136
0.659492
0.646117
0.638111
0.633600
0.631850
0.632105
0.630971
0.628314
0.627249
0.627588
0.625898
0.622314
0.620772
0.621694
0.619894
0.615774
0.848422
0.834015
0.807553
0.775359
0.740959
0.709580
0.682527
0.662888
0.649552
0.641568
0.637240
0.636281
0.638578
0.637478
0.633020
0.631899
0.634121
0.632647
0.627781
0.627190
0.633771
0.632095
0.622615
0.848098
0.833715
0.807277
0.775197
0.740966
0.709751
0.682825
0.663307
0.650072
0.642163
0.637892
0.637016
0.639419
0.638291
0.633660
0.632412
0.634535
0.633140
0.628475
0.628017
0.634677
0.633120
0.623764
0.844791
0.830309
0.803442
0.771492
0.737638
0.706706
0.679914
0.660562
0.647478
0.639675
0.635378
0.634006
0.634909
0.633674
0.630141
0.628471
0.628130
0.626629
0.623937
0.622823
0.623908
0.622451
0.618816
0.838344
0.823559
0.795649
0.763944
0.730924
0.700460
0.673612
0.654333
0.641488
0.633935
0.629938
0.629048
0.630940
0.629685
0.624998
0.622345
0.620815
0.619166
0.617172
0.616045
0.616207
0.614823
0.612255
0.835524
0.819715
0.782232
0.750444
0.720409
0.690677
0.661930
0.642731
0.630318
0.623177
0.619933
0.620815
0.630657
0.629455
0.616844
0.612261
0.609589
0.607770
0.606181
0.605531
0.607726
0.606392
0.601950
0.809095
0.793690
0.757055
0.726428
0.697813
0.669336
0.641568
0.623227
0.611566
0.604861
0.601775
0.602794
0.612753
0.611638
0.599031
0.594360
0.591546
0.589716
0.588220
0.587592
0.589718
0.588393
0.584031
0.755973
0.742298
0.716577
0.688419
0.660496
0.633845
0.609373
0.592735
0.582647
0.576401
0.572403
0.571797
0.574116
0.573047
0.568141
0.565077
0.562906
0.561201
0.559664
0.558653
0.558561
0.557215
0.555004
0.701821
0.688946
0.665215
0.639329
0.615159
0.590662
0.566792
0.551997
0.544505
0.538859
0.533434
0.532003
0.533568
0.532482
0.528193
0.525481
0.523494
0.521899
0.520487
0.519660
0.519930
0.518602
0.516101
0.638134
0.625506
0.600554
0.577977
0.569633
0.547539
0.513055
0.499763
0.502681
0.497727
0.483027
0.480974
0.486211
0.485055
0.476509
0.473029
0.470887
0.469395
0.468363
0.468388
0.472969
0.471700
0.465115
0.559632
0.547724
0.524240
0.503502
0.497124
0.477529
0.445797
0.434475
0.438566
0.434472
0.420436
0.418536
0.423709
0.422673
0.414466
0.411270
0.409327
0.407986
0.407048
0.407099
0.411600
0.410374
0.403924
0.470498
0.459816
0.440752
0.420456
0.402827
0.385642
0.369341
0.360291
0.356815
0.353646
0.349592
0.348451
0.349341
0.348587
0.345787
0.344019
0.342707
0.341552
0.340419
0.339666
0.339726
0.338498
0.336379
0.399434
0.389452
0.371859
0.352489
0.334585
0.319278
0.306680
0.299230
0.295472
0.293024
0.290882
0.290167
0.290269
0.289733
0.288326
0.287236
0.286286
0.285298
0.284163
0.283126
0.282348
0.281134
0.279821
0.356865
0.347181
0.330271
0.311443
0.293635
0.279397
0.268708
0.262199
0.258576
0.256543
0.255229
0.254699
0.254559
0.254153
0.253328
0.252547
0.251799
0.250915
0.249802
0.248680
0.247567
0.246369
0.245399
0.573647
0.560913
0.538020
0.511498
0.485241
0.464019
0.448477
0.439245
0.434135
0.430979
0.428367
0.426469
0.425016
0.423437
0.421511
0.419731
0.417921
0.415750
0.412987
0.410050
0.407095
0.404448
0.402653
0.596237
0.583369
0.560170
0.533513
0.507134
0.485593
0.469592
0.460061
0.454910
0.451625
0.448785
0.446930
0.445700
0.444075
0.441785
0.439702
0.437731
0.435443
0.432602
0.429724
0.426933
0.424305
0.422389
0.636854
0.623639
0.599435
0.572256
0.545343
0.523012
0.506019
0.495801
0.490550
0.486946
0.483528
0.481715
0.480840
0.479189
0.476395
0.473905
0.471802
0.469352
0.466314
0.463534
0.461069
0.458472
0.456296
0.682334
0.668953
0.644359
0.616514
0.588582
0.564912
0.546403
0.534814
0.528532
0.524354
0.520744
0.518970
0.518210
0.516654
0.513892
0.511363
0.509201
0.506663
0.503545
0.500777
0.498387
0.495826
0.493628
0.727142
0.713738
0.689302
0.660701
0.631369
0.605908
0.585319
0.571728
0.563508
0.558511
0.555041
0.553290
0.552464
0.551120
0.548881
0.546743
0.544757
0.542255
0.539126
0.536337
0.533915
0.531407
0.529319
0.766815
0.753102
0.728056
0.698434
0.667674
0.640324
0.617518
0.601837
0.591897
0.585993
0.582310
0.580521
0.579767
0.578637
0.576785
0.575161
0.573838
0.571479
0.568076
0.565411
0.563423
0.561011
0.558661
0.800044
0.785833
0.759782
0.729098
0.697292
0.668249
0.643113
0.625556
0.614242
0.607476
0.603314
0.601507
0.601403
0.600424
0.598313
0.597290
0.597662
0.595509
0.590935
0.588437
0.587712
0.585429
0.582018
0.822439
0.807994
0.781468
0.750024
0.717186
0.686931
0.660488
0.641716
0.629401
0.621978
0.617454
0.615466
0.615290
0.614317
0.612296
0.611454
0.612057
0.610075
0.605619
0.603297
0.602805
0.600673
0.597290
0.835851
0.821500
0.795149
0.763357
0.729561
0.698612
0.671815
0.652477
0.639460
0.631602
0.626884
0.624607
0.623692
0.622614
0.621067
0.620051
0.619516
0.617659
0.614546
0.612397
0.611208
0.609222
0.606833
0.843207
0.828973
0.802835
0.771023
0.737008
0.705814
0.678807
0.659249
0.646018
0.637914
0.632958
0.630593
0.629716
0.628546
0.626817
0.625829
0.625363
0.623656
0.620755
0.618787
0.617950
0.616080
0.613548
0.846486
0.832348
0.806421
0.774816
0.741186
0.710053
0.682809
0.663250
0.650150
0.641956
0.636742
0.634497
0.634247
0.633019
0.630625
0.629719
0.629983
0.628448
0.625209
0.623644
0.624447
0.622686
0.618735
0.846116
0.832013
0.806153
0.774680
0.741238
0.710319
0.683292
0.663922
0.650959
0.642798
0.637535
0.635245
0.634967
0.633663
0.631147
0.630171
0.630423
0.628980
0.625906
0.624485
0.625404
0.623758
0.619899
0.842222
0.828056
0.802020
0.770564
0.737078
0.706488
0.680112
0.661104
0.648335
0.640319
0.635169
0.632712
0.631852
0.630452
0.628231
0.626929
0.626292
0.624837
0.622509
0.620971
0.620438
0.618907
0.616702
0.834356
0.820042
0.793654
0.762364
0.729379
0.699304
0.673370
0.654840
0.642593
0.634841
0.629748
0.627454
0.626862
0.625420
0.622759
0.620916
0.619669
0.618166
0.616251
0.614816
0.613950
0.612506
0.610808
0.820932
0.806357
0.778722
0.747785
0.715851
0.686604
0.661176
0.643328
0.632409
0.625028
0.619513
0.617680
0.618704
0.617272
0.612900
0.610314
0.608669
0.607097
0.605322
0.604111
0.603651
0.602257
0.600280
0.794678
0.780491
0.753621
0.723766
0.693134
0.665124
0.640765
0.623815
0.613613
0.606673
0.601384
0.599721
0.600883
0.599519
0.595123
0.592449
0.590702
0.589110
0.587384
0.586203
0.585737
0.584345
0.582385
0.751944
0.738751
0.714612
0.686599
0.657756
0.631458
0.608751
0.593012
0.583148
0.576740
0.572200
0.570362
0.570199
0.568917
0.566070
0.563869
0.562220
0.560650
0.558969
0.557675
0.556825
0.555407
0.553779
0.698421
0.685992
0.663459
0.637504
0.611239
0.587042
0.565859
0.551680
0.543343
0.537594
0.532908
0.530973
0.530754
0.529512
0.526784
0.524673
0.523111
0.521561
0.519878
0.518706
0.518176
0.516749
0.514814
0.630944
0.619079
0.597624
0.574042
0.552417
0.530618
0.509622
0.497261
0.491844
0.486882
0.480929
0.478921
0.479742
0.478528
0.474722
0.472364
0.470956
0.469457
0.467763
0.467029
0.468039
0.466632
0.463262
0.552861
0.541678
0.521583
0.499871
0.480462
0.461088
0.442458
0.431918
0.427790
0.423698
0.418323
0.416608
0.417538
0.416475
0.412908
0.410745
0.409481
0.408091
0.406465
0.405745
0.406721
0.405339
0.402041
0.468641
0.458256
0.439901
0.419456
0.399897
0.382789
0.368523
0.359699
0.355134
0.351920
0.348979
0.347843
0.347846
0.347052
0.345158
0.343676
0.342568
0.341342
0.339882
0.338769
0.338155
0.336798
0.335072
0.398895
0.389015
0.371665
0.352227
0.333612
0.318290
0.306375
0.299000
0.294869
0.292361
0.290525
0.289751
0.289565
0.289012
0.287884
0.286890
0.286013
0.284962
0.283631
0.282381
0.281290
0.279974
0.278762
0.356920
0.347260
0.330384
0.311496
0.293507
0.279203
0.268574
0.262052
0.258332
0.256232
0.254898
0.254310
0.254104
0.253703
0.252948
0.252209
0.251482
0.250546
0.249304
0.248034
0.246771
0.245488
0.244498
0.571717
0.558923
0.535893
0.508987
0.482233
0.460669
0.445038
0.435889
0.431008
0.427888
0.425138
0.423273
0.421922
0.420364
0.418357
0.416513
0.414754
0.412831
0.410489
0.408017
0.405515
0.403172
0.401501
0.593616
0.580802
0.557686
0.530713
0.503813
0.481967
0.466045
0.456877
0.452369
0.449148
0.445843
0.443876
0.442716
0.441089
0.438664
0.436445
0.434463
0.432419
0.430051
0.427699
0.425468
0.423150
0.421277
0.633061
0.620119
0.596389
0.569077
0.541663
0.519106
0.502469
0.493132
0.489563
0.486057
0.481235
0.478951
0.478020
0.476325
0.473346
0.470640
0.468400
0.466192
0.463762
0.461644
0.460041
0.457760
0.455356
0.678426
0.665346
0.641264
0.613346
0.584974
0.561115
0.542987
0.532315
0.527743
0.523658
0.518608
0.516319
0.515471
0.513876
0.510965
0.508261
0.505984
0.503689
0.501156
0.499008
0.497435
0.495169
0.492746
0.724106
0.710856
0.686667
0.657939
0.628297
0.602649
0.582196
0.569078
0.561605
0.556661
0.552601
0.550607
0.549737
0.548404
0.546156
0.543994
0.542022
0.539755
0.537048
0.534629
0.532583
0.530314
0.528301
0.764205
0.750613
0.725728
0.696100
0.665307
0.637823
0.614926
0.599471
0.589950
0.584061
0.579999
0.578006
0.577092
0.576003
0.574344
0.572827
0.571467
0.569318
0.566325
0.563797
0.561819
0.559570
0.557485
0.797569
0.783524
0.757658
0.727253
0.696177
0.667082
0.641283
0.623835
0.613132
0.606345
0.601471
0.599261
0.598458
0.597515
0.596084
0.595183
0.594856
0.592866
0.589258
0.586761
0.585516
0.583315
0.580547
0.820037
0.805797
0.779536
0.748518
0.716581
0.686358
0.659240
0.640544
0.628807
0.621335
0.616068
0.613626
0.612693
0.611746
0.610442
0.609740
0.609621
0.607750
0.604185
0.601752
0.600618
0.598498
0.595751
0.833560
0.819434
0.793466
0.762117
0.728822
0.697990
0.671022
0.651752
0.638988
0.631045
0.625865
0.623209
0.621916
0.620851
0.619649
0.618828
0.618209
0.616418
0.613470
0.611097
0.609493
0.607466
0.605368
0.841083
0.827106
0.801451
0.770240
0.736893
0.705907
0.678732
0.659238
0.646321
0.638055
0.632390
0.629413
0.627962
0.626752
0.625431
0.624661
0.624166
0.622481
0.619613
0.617350
0.616022
0.614070
0.611828
0.844393
0.830561
0.805252
0.774503
0.742177
0.711346
0.683537
0.664123
0.651794
0.643347
0.636709
0.633324
0.631902
0.630555
0.628941
0.628348
0.628518
0.626978
0.623792
0.621837
0.621788
0.619912
0.616542
0.844005
0.830208
0.804965
0.774346
0.742210
0.711652
0.684173
0.665051
0.652931
0.644490
0.637686
0.634121
0.632553
0.631085
0.629377
0.628749
0.628941
0.627504
0.624481
0.622680
0.622759
0.620990
0.617693
0.840063
0.826147
0.800576
0.769666
0.736781
0.706581
0.680470
0.661920
0.649796
0.641542
0.635216
0.631662
0.629783
0.628208
0.626551
0.625629
0.625127
0.623736
0.621397
0.619597
0.618623
0.616986
0.614994
0.832141
0.817997
0.791902
0.760808
0.727991
0.698344
0.673217
0.655671
0.644559
0.636602
0.629951
0.626222
0.624277
0.622622
0.620776
0.619559
0.618703
0.617351
0.615395
0.613784
0.612636
0.611106
0.609513
0.818314
0.803874
0.776702
0.745659
0.713469
0.684698
0.660736
0.644714
0.636744
0.629164
0.620277
0.616096
0.614456
0.612748
0.610287
0.608794
0.607929
0.606591
0.604630
0.603232
0.602345
0.600874
0.599161
0.792199
0.778133
0.751686
0.721654
0.690674
0.663118
0.640280
0.625200
0.617956
0.610832
0.602213
0.598240
0.596782
0.595138
0.592611
0.591018
0.590069
0.588704
0.586770
0.585418
0.584588
0.583117
0.581359
0.749995
0.736946
0.713027
0.684981
0.655937
0.630012
0.608381
0.593801
0.585106
0.578562
0.572627
0.569506
0.568161
0.566664
0.564492
0.562886
0.561736
0.560308
0.558472
0.557076
0.556239
0.554729
0.552914
0.696335
0.684160
0.662070
0.636237
0.609706
0.585827
0.565641
0.552297
0.544577
0.538747
0.533367
0.530750
0.529974
0.528578
0.526077
0.524295
0.523228
0.521732
0.519707
0.518494
0.518401
0.516855
0.514272
0.628163
0.616713
0.596136
0.572665
0.549646
0.528150
0.509221
0.497754
0.492535
0.487554
0.481521
0.479143
0.479509
0.478199
0.474692
0.472683
0.472222
0.470729
0.468213
0.467620
0.470219
0.468666
0.463464
0.550403
0.539615
0.520376
0.498779
0.478033
0.458884
0.442112
0.432329
0.428341
0.424246
0.418874
0.416936
0.417581
0.416463
0.413109
0.411219
0.410845
0.409425
0.406954
0.406339
0.408868
0.407335
0.402227
0.467550
0.457360
0.439373
0.419038
0.399238
0.382212
0.368421
0.359938
0.355591
0.352342
0.349191
0.347921
0.347920
0.347104
0.345165
0.343770
0.342969
0.341695
0.339848
0.338634
0.338396
0.336915
0.334580
0.398587
0.388778
0.371547
0.352128
0.333404
0.318059
0.306246
0.298958
0.294889
0.292320
0.290341
0.289495
0.289327
0.288781
0.287643
0.286699
0.285946
0.284865
0.283345
0.281972
0.280909
0.279503
0.278087
0.356970
0.347324
0.330463
0.311539
0.293462
0.279079
0.268407
0.261859
0.258116
0.255944
0.254508
0.253875
0.253688
0.253312
0.252579
0.251891
0.251231
0.250282
0.248938
0.247564
0.246241
0.244891
0.243830
0.570133
0.557213
0.533787
0.506458
0.479189
0.457237
0.441445
0.432399
0.428069
0.425013
0.421866
0.420067
0.418951
0.417460
0.415295
0.413322
0.411581
0.409867
0.407928
0.405952
0.404047
0.402001
0.400319
0.591862
0.578962
0.555410
0.528026
0.500592
0.478398
0.462501
0.453858
0.450845
0.447708
0.443134
0.440966
0.440036
0.438439
0.435703
0.433234
0.431212
0.429381
0.427477
0.425770
0.424484
0.422477
0.420290
0.634519
0.621430
0.594113
0.566336
0.538289
0.515477
0.499306
0.491544
0.493321
0.489923
0.480067
0.476721
0.475805
0.474055
0.470553
0.467443
0.465063
0.463084
0.461285
0.460188
0.460584
0.458632
0.454948
0.679937
0.666727
0.638998
0.610664
0.581736
0.557655
0.539980
0.530892
0.531647
0.527649
0.517530
0.514109
0.513213
0.511558
0.508174
0.505122
0.502753
0.500696
0.498768
0.497610
0.497994
0.496041
0.492346
0.722293
0.709015
0.684446
0.655509
0.625804
0.599910
0.579245
0.566678
0.560838
0.555909
0.550273
0.547871
0.547058
0.545738
0.543302
0.541051
0.539200
0.537166
0.534806
0.532927
0.531803
0.529786
0.527360
0.762831
0.749168
0.723867
0.694231
0.664125
0.636435
0.612596
0.597216
0.588661
0.582725
0.577560
0.575274
0.574319
0.573274
0.571671
0.570342
0.569354
0.567426
0.564516
0.562260
0.560952
0.558876
0.556446
0.797480
0.783226
0.756575
0.726706
0.701134
0.671901
0.640587
0.622849
0.615060
0.608160
0.599853
0.596976
0.595770
0.594869
0.593785
0.593330
0.593605
0.591814
0.588065
0.585763
0.585884
0.583769
0.579783
0.819900
0.805491
0.778545
0.748206
0.721964
0.691694
0.659036
0.640028
0.631171
0.623573
0.614862
0.611712
0.610327
0.609419
0.608498
0.608272
0.608754
0.607032
0.603228
0.600874
0.600997
0.598891
0.594893
0.831960
0.817885
0.791936
0.761037
0.729196
0.698419
0.670232
0.650886
0.638820
0.630763
0.624551
0.621487
0.619989
0.618956
0.617968
0.617485
0.617344
0.615632
0.612383
0.609916
0.608671
0.606599
0.604022
0.839047
0.825228
0.799910
0.769330
0.737510
0.706671
0.678405
0.658956
0.646888
0.638472
0.631545
0.627968
0.626248
0.625039
0.623905
0.623463
0.623495
0.621844
0.618552
0.616204
0.615395
0.613345
0.610372
0.842215
0.828616
0.804012
0.774510
0.749576
0.718939
0.684550
0.665230
0.655075
0.646418
0.636860
0.632262
0.630388
0.628991
0.627582
0.627506
0.629164
0.627656
0.623167
0.621334
0.622990
0.620973
0.615600
0.841818
0.828246
0.803682
0.774285
0.749511
0.719199
0.685265
0.666347
0.656519
0.647855
0.637995
0.633115
0.631014
0.629474
0.627991
0.627903
0.629595
0.628196
0.623870
0.622186
0.623949
0.622022
0.616716
0.838154
0.824336
0.798910
0.768480
0.736774
0.706877
0.680371
0.662349
0.651898
0.643458
0.635022
0.630445
0.627966
0.626312
0.624947
0.624436
0.624572
0.623234
0.620411
0.618509
0.617956
0.616169
0.613457
0.831178
0.816891
0.790275
0.759135
0.726704
0.697389
0.672741
0.656360
0.648244
0.640125
0.630153
0.624982
0.622120
0.620343
0.618949
0.618232
0.618053
0.616814
0.614457
0.612731
0.611660
0.609999
0.608073
0.820576
0.805520
0.775647
0.743861
0.711399
0.683034
0.660773
0.647800
0.653076
0.645333
0.622906
0.615455
0.611693
0.609756
0.608281
0.607610
0.609030
0.607872
0.604094
0.602526
0.601617
0.600026
0.598046
0.794658
0.779964
0.750783
0.719954
0.688622
0.661449
0.640343
0.628332
0.634332
0.627051
0.604919
0.597708
0.594182
0.592313
0.590726
0.589938
0.591287
0.590114
0.586373
0.584897
0.584154
0.582568
0.580451
0.749551
0.736327
0.711790
0.683518
0.654386
0.628730
0.607936
0.594668
0.589048
0.582374
0.573178
0.568716
0.566699
0.565090
0.563159
0.561988
0.561647
0.560364
0.558097
0.556785
0.556655
0.555029
0.552310
0.695128
0.683006
0.660926
0.635223
0.608785
0.585139
0.565519
0.553122
0.547335
0.541413
0.534010
0.530626
0.529969
0.528513
0.525641
0.524089
0.524081
0.522693
0.519958
0.519175
0.521395
0.519726
0.514665
0.626547
0.615277
0.595143
0.572007
0.548802
0.527561
0.509574
0.499374
0.496568
0.491560
0.483238
0.480236
0.482173
0.480829
0.475624
0.473835
0.477419
0.476063
0.470208
0.471168
0.482812
0.481138
0.466800
0.549055
0.538445
0.519665
0.498418
0.477527
0.458572
0.442574
0.433941
0.432347
0.428236
0.420609
0.418156
0.420532
0.419407
0.414253
0.412519
0.416118
0.414816
0.409021
0.409922
0.421580
0.419936
0.405610
0.466921
0.456814
0.439012
0.418866
0.399186
0.382194
0.368472
0.360411
0.357067
0.353758
0.349557
0.348033
0.348604
0.347819
0.345317
0.343975
0.344008
0.342788
0.340305
0.339467
0.341465
0.339896
0.335206
0.398370
0.388579
0.371390
0.351999
0.333255
0.317843
0.305969
0.298741
0.294943
0.292289
0.289908
0.288970
0.289016
0.288524
0.287259
0.286398
0.285989
0.284966
0.283239
0.281932
0.281508
0.280048
0.277899
0.356976
0.347318
0.330428
0.311457
0.293304
0.278809
0.268009
0.261390
0.257646
0.255376
0.253762
0.253085
0.252981
0.252663
0.251955
0.251371
0.250882
0.250001
0.248618
0.247239
0.246023
0.244645
0.243422
0.568436
0.555392
0.531719
0.504024
0.476312
0.453928
0.437761
0.428438
0.423986
0.420989
0.418059
0.416562
0.415737
0.414451
0.412409
0.410526
0.408901
0.407357
0.405661
0.403986
0.402386
0.400550
0.398958
0.590049
0.577041
0.553268
0.525518
0.497623
0.474985
0.458713
0.449796
0.446662
0.443566
0.439176
0.437289
0.436650
0.435262
0.432657
0.430303
0.428427
0.426787
0.425141
0.423755
0.422806
0.421018
0.418906
0.632498
0.619336
0.591863
0.563741
0.535226
0.511968
0.495438
0.487420
0.489109
0.485725
0.475971
0.472863
0.472241
0.470697
0.467311
0.464340
0.462147
0.460386
0.458856
0.458109
0.458893
0.457166
0.453520
0.677826
0.664569
0.636724
0.608083
0.578718
0.554219
0.536202
0.526871
0.527533
0.523520
0.513445
0.510201
0.509552
0.508083
0.504809
0.501904
0.499728
0.497901
0.496243
0.495427
0.496185
0.494454
0.490794
0.720209
0.706894
0.682225
0.653051
0.623004
0.596750
0.575769
0.562978
0.557025
0.552051
0.546424
0.544124
0.543472
0.542291
0.539962
0.537839
0.536152
0.534325
0.532217
0.530632
0.529805
0.527979
0.525615
0.760653
0.746988
0.721658
0.691897
0.661589
0.633635
0.609532
0.593989
0.585363
0.579370
0.574153
0.571893
0.571029
0.570070
0.568528
0.567278
0.566397
0.564633
0.561941
0.559914
0.558815
0.556886
0.554526
0.795107
0.780898
0.754314
0.724451
0.698854
0.669461
0.637920
0.620091
0.612305
0.605356
0.596935
0.594023
0.592858
0.592000
0.590928
0.590489
0.590777
0.589094
0.585534
0.583382
0.583598
0.581576
0.577672
0.817400
0.803053
0.776204
0.745923
0.719727
0.689376
0.656561
0.637522
0.628710
0.621085
0.612257
0.609056
0.607688
0.606815
0.605896
0.605662
0.606112
0.604442
0.600747
0.598449
0.598567
0.596493
0.592552
0.829464
0.815420
0.789516
0.758647
0.726821
0.696000
0.667745
0.648407
0.636391
0.628328
0.622045
0.618946
0.617469
0.616483
0.615532
0.615063
0.614909
0.613188
0.609923
0.607403
0.606073
0.603960
0.601388
0.836572
0.822749
0.797416
0.766835
0.735025
0.704161
0.675857
0.656427
0.644412
0.636004
0.629031
0.625431
0.623724
0.622584
0.621542
0.621143
0.621166
0.619457
0.616053
0.613542
0.612544
0.610390
0.607407
0.839776
0.826144
0.801461
0.771939
0.747032
0.716387
0.681960
0.662661
0.652565
0.643916
0.634307
0.629674
0.627784
0.626481
0.625235
0.625249
0.626930
0.625338
0.620648
0.618555
0.619905
0.617736
0.612371
0.839293
0.825692
0.801049
0.771636
0.746891
0.716591
0.682641
0.663746
0.653961
0.645303
0.635399
0.630496
0.628392
0.626974
0.625693
0.625733
0.627478
0.626002
0.621449
0.619469
0.620889
0.618787
0.613473
0.835466
0.821642
0.796190
0.765751
0.734055
0.704183
0.677710
0.659720
0.649287
0.640839
0.632387
0.627828
0.625405
0.623902
0.622756
0.622423
0.622664
0.621278
0.618249
0.616069
0.615225
0.613249
0.610468
0.828449
0.814171
0.787547
0.756384
0.723927
0.694641
0.670070
0.653733
0.645612
0.637467
0.627486
0.622351
0.619568
0.617977
0.616865
0.616423
0.616456
0.615218
0.612652
0.610658
0.609334
0.607481
0.605445
0.817944
0.802899
0.773019
0.741176
0.708632
0.680286
0.658132
0.645209
0.650455
0.642663
0.620215
0.612785
0.609073
0.607353
0.606267
0.605989
0.607753
0.606649
0.602641
0.600807
0.599682
0.597903
0.595781
0.792241
0.777568
0.748385
0.717491
0.686052
0.658872
0.637845
0.625848
0.631778
0.624420
0.602243
0.595040
0.591561
0.589924
0.588745
0.588380
0.590106
0.589028
0.585092
0.583384
0.582452
0.580695
0.578433
0.747437
0.734240
0.709719
0.681407
0.652177
0.626474
0.605682
0.592364
0.586636
0.579847
0.570575
0.566116
0.564186
0.562796
0.561202
0.560395
0.560376
0.559204
0.556832
0.555360
0.555087
0.553307
0.550457
0.693324
0.681234
0.659186
0.633451
0.606897
0.583165
0.563499
0.551011
0.545094
0.539033
0.531525
0.528126
0.527559
0.526308
0.523731
0.522496
0.522767
0.521502
0.518733
0.517866
0.520007
0.518209
0.513008
0.625022
0.613787
0.593695
0.570503
0.547095
0.525737
0.507733
0.497436
0.494486
0.489334
0.480906
0.477872
0.479878
0.478729
0.473815
0.472318
0.476161
0.474943
0.469107
0.470053
0.481707
0.479932
0.465421
0.547858
0.537273
0.518512
0.497185
0.476068
0.456970
0.440918
0.432164
0.430417
0.426171
0.418439
0.415955
0.418394
0.417459
0.412577
0.411114
0.414955
0.413806
0.408059
0.408976
0.420669
0.418958
0.404482
0.466117
0.456000
0.438164
0.417921
0.398067
0.380903
0.367024
0.358799
0.355303
0.351858
0.347554
0.346012
0.346663
0.346044
0.343770
0.342676
0.342942
0.341878
0.339461
0.338643
0.340656
0.339049
0.334286
0.397860
0.388033
0.370771
0.351262
0.332349
0.316754
0.304694
0.297286
0.293327
0.290539
0.288066
0.287112
0.287224
0.286870
0.285802
0.285170
0.284988
0.284130
0.282494
0.281227
0.280825
0.279361
0.277191
0.356625
0.346921
0.329940
0.310837
0.292519
0.277842
0.266852
0.260051
0.256144
0.253741
0.252038
0.251337
0.251280
0.251077
0.250545
0.250178
0.249911
0.249205
0.247932
0.246612
0.245434
0.244077
0.242860
0.566366
0.553225
0.529496
0.501516
0.473426
0.450594
0.433871
0.423940
0.418740
0.415799
0.413673
0.412691
0.412232
0.411294
0.409664
0.408117
0.406736
0.405330
0.403725
0.402153
0.400599
0.398874
0.397439
0.587790
0.574699
0.551005
0.522976
0.494688
0.471548
0.454563
0.444657
0.439887
0.436797
0.433981
0.432832
0.432584
0.431589
0.429539
0.427692
0.426193
0.424730
0.423129
0.421759
0.420609
0.418931
0.417211
0.626363
0.613287
0.589277
0.561013
0.532205
0.508360
0.490757
0.480810
0.477311
0.473862
0.469088
0.467482
0.467597
0.466519
0.463725
0.461452
0.459811
0.458263
0.456647
0.455622
0.455379
0.453754
0.451277
0.671449
0.658306
0.634064
0.605322
0.575675
0.550607
0.531564
0.520332
0.515844
0.511728
0.506543
0.504752
0.504821
0.503772
0.501019
0.498760
0.497102
0.495483
0.493767
0.492690
0.492442
0.490808
0.488302
0.717370
0.704067
0.679704
0.650345
0.619748
0.593073
0.571718
0.558040
0.550380
0.545322
0.541204
0.539495
0.539154
0.538232
0.536250
0.534465
0.532994
0.531333
0.529384
0.527859
0.526753
0.525032
0.523151
0.757230
0.743689
0.718840
0.688947
0.657698
0.629474
0.605753
0.589880
0.580274
0.574239
0.569943
0.568006
0.567396
0.566553
0.565022
0.563693
0.562583
0.560904
0.558612
0.556770
0.555395
0.553566
0.551707
0.789949
0.776113
0.750643
0.720459
0.689762
0.660241
0.633451
0.615757
0.605240
0.598322
0.592949
0.590595
0.589966
0.589130
0.587611
0.586638
0.586170
0.584471
0.581538
0.579497
0.578358
0.576415
0.574063
0.812102
0.798103
0.772310
0.741667
0.710326
0.679895
0.651978
0.633205
0.621777
0.614231
0.608455
0.605817
0.604992
0.604117
0.602697
0.601852
0.601463
0.599703
0.596571
0.594304
0.592976
0.590921
0.588525
0.825839
0.811827
0.786045
0.754870
0.721785
0.690844
0.663585
0.644368
0.631846
0.623895
0.618432
0.615640
0.614397
0.613459
0.612344
0.611517
0.610786
0.608937
0.605952
0.603387
0.601432
0.599259
0.597241
0.833645
0.819638
0.793890
0.762697
0.729480
0.698430
0.671071
0.651656
0.638961
0.630723
0.624857
0.621748
0.620266
0.619257
0.618256
0.617630
0.617115
0.615231
0.611961
0.609146
0.607115
0.604832
0.602642
0.837506
0.823499
0.797642
0.766818
0.734714
0.703855
0.675779
0.656424
0.644355
0.635928
0.629015
0.625404
0.623759
0.622685
0.621740
0.621511
0.621914
0.620094
0.616087
0.613206
0.611939
0.609583
0.606451
0.836892
0.822919
0.797117
0.766415
0.734501
0.703964
0.676285
0.657232
0.645331
0.636892
0.629839
0.626090
0.624343
0.623229
0.622320
0.622194
0.622735
0.621034
0.617103
0.614266
0.613032
0.610703
0.607586
0.832063
0.818085
0.792339
0.761362
0.728517
0.698384
0.672355
0.653932
0.641909
0.633636
0.627220
0.623663
0.621862
0.620748
0.619886
0.619588
0.619504
0.617957
0.614879
0.612164
0.610200
0.607976
0.605827
0.823911
0.809758
0.783567
0.752334
0.719375
0.689811
0.664969
0.647620
0.636546
0.628529
0.621833
0.618171
0.616374
0.615300
0.614477
0.614220
0.614156
0.612807
0.610079
0.607585
0.605627
0.603503
0.601566
0.810199
0.795757
0.768612
0.737286
0.704679
0.675956
0.652492
0.636729
0.628742
0.621036
0.612052
0.607860
0.606089
0.605068
0.604190
0.604122
0.604651
0.603486
0.600550
0.598257
0.596725
0.594665
0.592433
0.784715
0.770668
0.744272
0.713940
0.682469
0.654884
0.632469
0.617552
0.610184
0.602839
0.594051
0.590029
0.588444
0.587515
0.586620
0.586541
0.587098
0.586021
0.583221
0.581088
0.579728
0.577710
0.575412
0.743479
0.730499
0.706611
0.678380
0.648912
0.622853
0.601384
0.586749
0.577776
0.570903
0.564743
0.561597
0.560428
0.559600
0.558602
0.558212
0.558187
0.557099
0.554850
0.552947
0.551712
0.549733
0.547458
0.690651
0.678589
0.656630
0.630661
0.603618
0.579504
0.559391
0.545877
0.537788
0.531555
0.525882
0.523190
0.522611
0.521828
0.520320
0.519544
0.519401
0.518285
0.516131
0.514704
0.514472
0.512540
0.509440
0.623098
0.611791
0.591481
0.567777
0.543504
0.521690
0.503415
0.491815
0.485999
0.480601
0.474485
0.471979
0.472361
0.471622
0.469193
0.468112
0.468496
0.467429
0.464986
0.464468
0.467264
0.465413
0.459564
0.546349
0.535660
0.516620
0.494734
0.472704
0.453149
0.436891
0.426901
0.422312
0.417806
0.412341
0.410276
0.410937
0.410355
0.408000
0.406966
0.407387
0.406418
0.404110
0.403662
0.406483
0.404739
0.399042
0.464908
0.454706
0.436660
0.416036
0.395603
0.378082
0.363980
0.355086
0.350298
0.346645
0.343189
0.341836
0.342030
0.341694
0.340471
0.339825
0.339747
0.338934
0.337293
0.336192
0.336100
0.334503
0.331864
0.396881
0.386977
0.369551
0.349784
0.330511
0.314635
0.302333
0.294541
0.290001
0.287038
0.284784
0.283876
0.283887
0.283745
0.283214
0.282954
0.282887
0.282295
0.281045
0.279805
0.278836
0.277416
0.275909
0.355780
0.346000
0.328872
0.309565
0.290988
0.276073
0.264846
0.257771
0.253550
0.250989
0.249282
0.248576
0.248530
0.248491
0.248289
0.248245
0.248255
0.247819
0.246801
0.245604
0.244400
0.243109
0.242057
0.564359
0.551144
0.527277
0.499091
0.470718
0.447521
0.430363
0.420013
0.414521
0.411670
0.409976
0.409454
0.409449
0.408887
0.407578
0.406351
0.405233
0.403922
0.402311
0.400836
0.399460
0.397775
0.396252
0.585747
0.572590
0.548773
0.520548
0.491974
0.468440
0.450948
0.440480
0.435215
0.432176
0.429916
0.429310
0.429659
0.429068
0.427289
0.425877
0.424819
0.423496
0.421823
0.420584
0.419717
0.418085
0.416186
0.624109
0.610986
0.587006
0.558571
0.529487
0.505218
0.487005
0.476280
0.471932
0.468486
0.464552
0.463744
0.465047
0.464399
0.461405
0.459619
0.458685
0.457323
0.455471
0.454595
0.454819
0.453243
0.450415
0.669070
0.655903
0.631740
0.602875
0.573004
0.547536
0.527890
0.515897
0.510578
0.506431
0.502007
0.500956
0.502188
0.501515
0.498476
0.496640
0.495644
0.494204
0.492279
0.491374
0.491601
0.490014
0.487156
0.714916
0.701625
0.677305
0.647927
0.617243
0.590263
0.568401
0.554214
0.546113
0.541014
0.537225
0.535880
0.536063
0.535382
0.533391
0.531832
0.530665
0.529118
0.527172
0.525867
0.525086
0.523413
0.521343
0.754365
0.740912
0.716298
0.686595
0.655551
0.627137
0.602900
0.586718
0.576989
0.570928
0.566683
0.564948
0.564755
0.564007
0.562211
0.560725
0.559550
0.557897
0.555757
0.554200
0.553063
0.551280
0.549338
0.786329
0.772705
0.747851
0.718186
0.688190
0.658584
0.631029
0.613081
0.602605
0.595696
0.590288
0.588149
0.588284
0.587436
0.585042
0.583504
0.582822
0.581056
0.578183
0.576443
0.575348
0.573438
0.571193
0.808357
0.794524
0.769265
0.739069
0.708392
0.677898
0.649297
0.630371
0.619069
0.611583
0.605797
0.603388
0.603329
0.602427
0.600096
0.598622
0.597953
0.596055
0.592904
0.590852
0.589472
0.587400
0.585109
0.822750
0.808665
0.782798
0.751554
0.718544
0.687474
0.659937
0.640727
0.628351
0.620529
0.615182
0.612618
0.611756
0.610866
0.609406
0.608228
0.607229
0.605197
0.602127
0.599579
0.597542
0.595268
0.593198
0.831284
0.816939
0.790510
0.758780
0.725230
0.693948
0.666444
0.647042
0.634342
0.626310
0.620868
0.618116
0.616974
0.616125
0.615097
0.614410
0.613914
0.611813
0.608116
0.605027
0.602671
0.600204
0.598010
0.836475
0.821814
0.794366
0.762577
0.729750
0.698556
0.670402
0.650890
0.638409
0.630242
0.624275
0.621284
0.620099
0.619316
0.618568
0.618596
0.619632
0.617579
0.612489
0.608933
0.606888
0.604280
0.601401
0.835810
0.821163
0.793730
0.762021
0.729334
0.698419
0.670611
0.651303
0.638882
0.630713
0.624750
0.621782
0.620632
0.619917
0.619302
0.619536
0.620807
0.618883
0.613791
0.610195
0.608124
0.605504
0.602616
0.829671
0.815272
0.788662
0.756972
0.723589
0.693082
0.666751
0.647997
0.635508
0.627480
0.622072
0.619432
0.618413
0.617803
0.617241
0.617234
0.617515
0.615779
0.611976
0.608684
0.606227
0.603693
0.601427
0.821160
0.806721
0.779962
0.748214
0.714808
0.684841
0.659514
0.641459
0.629384
0.621577
0.616379
0.614071
0.613445
0.613025
0.612482
0.612603
0.613032
0.611536
0.608028
0.604931
0.602669
0.600209
0.597908
0.807744
0.793039
0.765331
0.733563
0.700547
0.671349
0.647083
0.629942
0.619146
0.611613
0.605891
0.603795
0.603849
0.603640
0.602873
0.603355
0.604782
0.603530
0.599524
0.596574
0.595150
0.592737
0.589676
0.782457
0.768185
0.741297
0.710589
0.678740
0.650663
0.627390
0.611013
0.600766
0.593516
0.587903
0.585915
0.586119
0.586011
0.585279
0.585809
0.587322
0.586241
0.582481
0.579780
0.578593
0.576259
0.573148
0.741198
0.728069
0.703879
0.675348
0.645521
0.619022
0.596916
0.581335
0.571130
0.564231
0.559323
0.557334
0.557204
0.557054
0.556496
0.556642
0.557199
0.556215
0.553601
0.551405
0.550063
0.547865
0.545287
0.688678
0.676476
0.654221
0.627910
0.600423
0.575896
0.555340
0.541163
0.532272
0.525906
0.520802
0.518663
0.518569
0.518322
0.517410
0.517105
0.517211
0.516314
0.514376
0.513000
0.512614
0.510571
0.507478
0.621674
0.610176
0.589450
0.565260
0.540371
0.518148
0.499614
0.487479
0.480902
0.475300
0.469543
0.467237
0.467584
0.467267
0.465659
0.464966
0.465046
0.464287
0.462798
0.462586
0.464681
0.462818
0.457767
0.545236
0.534351
0.514891
0.492521
0.469879
0.449940
0.433482
0.423033
0.417761
0.413030
0.407797
0.405775
0.406261
0.406021
0.404465
0.403804
0.403914
0.403290
0.402023
0.401983
0.404219
0.402518
0.397609
0.463773
0.453436
0.435119
0.414177
0.393341
0.375498
0.361134
0.351863
0.346635
0.342780
0.339354
0.337998
0.338184
0.338127
0.337435
0.337187
0.337271
0.336795
0.335697
0.334941
0.334918
0.333380
0.330860
0.395743
0.385740
0.368130
0.348146
0.328609
0.312471
0.299900
0.291805
0.286974
0.283842
0.281537
0.280618
0.280675
0.280749
0.280589
0.280692
0.280916
0.280642
0.279742
0.278753
0.277923
0.276581
0.275120
0.354659
0.344795
0.327515
0.308029
0.289247
0.274112
0.262644
0.255320
0.250875
0.248164
0.246382
0.245659
0.245664
0.245792
0.245876
0.246163
0.246498
0.246373
0.245639
0.244657
0.243608
0.242413
0.241404
0.562315
0.549042
0.525071
0.496728
0.468133
0.444660
0.427211
0.416681
0.411403
0.408670
0.407005
0.406892
0.407590
0.407363
0.406024
0.404979
0.404104
0.402844
0.401152
0.399789
0.398780
0.397100
0.395242
0.583677
0.570468
0.546562
0.518191
0.489405
0.465597
0.447837
0.437300
0.432717
0.429784
0.427101
0.426946
0.428567
0.428319
0.425952
0.424678
0.424067
0.422827
0.420943
0.419938
0.419906
0.418285
0.415616
0.621826
0.608669
0.584763
0.556214
0.526968
0.502453
0.484177
0.473878
0.474269
0.470931
0.462690
0.462439
0.467533
0.467213
0.460940
0.458896
0.458692
0.457440
0.455120
0.454783
0.457995
0.456435
0.450729
0.666683
0.653501
0.629460
0.600544
0.570609
0.544919
0.525170
0.513610
0.513091
0.509024
0.500176
0.499622
0.504595
0.504202
0.497824
0.495663
0.495349
0.494007
0.491632
0.491281
0.494500
0.492927
0.487187
0.712521
0.699247
0.675019
0.645767
0.615441
0.588269
0.565772
0.551496
0.544216
0.539143
0.534616
0.533560
0.535119
0.534629
0.531610
0.529976
0.529264
0.527761
0.525486
0.524479
0.524592
0.522922
0.520021
0.751726
0.738356
0.714035
0.684879
0.655257
0.626725
0.600957
0.584443
0.575365
0.569307
0.564377
0.562809
0.563735
0.563065
0.560243
0.558496
0.557709
0.556020
0.553431
0.552112
0.551523
0.549734
0.547289
0.783356
0.769917
0.745830
0.717766
0.693864
0.664239
0.630722
0.611900
0.602927
0.596009
0.588952
0.587003
0.591581
0.590723
0.583843
0.581751
0.583985
0.582094
0.575886
0.574172
0.573463
0.571525
0.568789
0.805320
0.791622
0.767027
0.738365
0.713758
0.683250
0.648709
0.628954
0.619173
0.611717
0.604337
0.602127
0.606498
0.605582
0.598769
0.596724
0.598966
0.596882
0.590278
0.588152
0.587053
0.584909
0.582134
0.820343
0.806138
0.779991
0.749055
0.717456
0.686268
0.657155
0.637698
0.625896
0.618184
0.612424
0.610038
0.610084
0.609262
0.606988
0.605567
0.605083
0.602838
0.598831
0.596179
0.594329
0.591911
0.589389
0.830201
0.815389
0.787677
0.755607
0.722631
0.691125
0.662571
0.643022
0.630691
0.622833
0.617325
0.614811
0.614301
0.613642
0.612395
0.611934
0.612536
0.610206
0.604998
0.601467
0.599220
0.596525
0.593739
0.841629
0.825788
0.792461
0.759780
0.728197
0.696678
0.666330
0.646411
0.635523
0.627554
0.620315
0.617647
0.617279
0.616840
0.616187
0.617288
0.622929
0.620661
0.610665
0.606031
0.605426
0.602497
0.597338
0.841015
0.825149
0.791739
0.759048
0.727488
0.696202
0.666202
0.646424
0.635503
0.627545
0.620444
0.617941
0.617728
0.617464
0.617051
0.618467
0.624445
0.622326
0.612261
0.607511
0.606844
0.603872
0.598670
0.829104
0.814050
0.785632
0.753189
0.719726
0.688836
0.661681
0.642599
0.630072
0.622268
0.617367
0.615449
0.615406
0.615319
0.614966
0.615573
0.617306
0.615393
0.609843
0.605854
0.603485
0.600616
0.597535
0.820663
0.805577
0.777072
0.744485
0.710637
0.680250
0.654342
0.635803
0.623304
0.615710
0.611453
0.610274
0.611096
0.611327
0.610817
0.611504
0.613203
0.611575
0.606573
0.602874
0.600979
0.598173
0.594771
0.810898
0.795071
0.763491
0.730354
0.696607
0.666902
0.641957
0.624025
0.611925
0.604594
0.600805
0.600483
0.604735
0.605321
0.602354
0.603608
0.608541
0.607231
0.599659
0.596182
0.597311
0.594537
0.588089
0.785760
0.770406
0.739722
0.707702
0.675135
0.646546
0.622574
0.605361
0.593773
0.586657
0.582883
0.582609
0.586976
0.587669
0.584766
0.586098
0.591131
0.590077
0.582909
0.579811
0.581303
0.578653
0.572128
0.740777
0.727160
0.701703
0.672529
0.642248
0.615322
0.592674
0.576534
0.565841
0.558958
0.554664
0.553602
0.554850
0.555352
0.554838
0.555559
0.557208
0.556348
0.552954
0.550670
0.550203
0.547798
0.543969
0.687516
0.675028
0.652101
0.625370
0.597509
0.572622
0.551692
0.537306
0.528545
0.522099
0.516765
0.514941
0.515740
0.515986
0.515141
0.515192
0.515848
0.515195
0.513317
0.512501
0.513545
0.511420
0.506872
0.620821
0.609031
0.587702
0.563079
0.537807
0.515289
0.496631
0.484809
0.479772
0.474042
0.466537
0.464007
0.465161
0.465184
0.463260
0.462640
0.462851
0.462464
0.461868
0.463298
0.469973
0.468158
0.458922
0.544580
0.533419
0.513395
0.490628
0.467643
0.447447
0.430910
0.420846
0.417230
0.412351
0.405194
0.402795
0.403979
0.403997
0.402057
0.401430
0.401630
0.401413
0.401144
0.402847
0.409791
0.408191
0.399071
0.462779
0.452270
0.433622
0.412435
0.391369
0.373288
0.358703
0.349421
0.344604
0.340593
0.336449
0.334913
0.335414
0.335583
0.334940
0.334917
0.335274
0.335150
0.334588
0.334657
0.336129
0.334682
0.330985
0.394523
0.384413
0.366606
0.346457
0.326751
0.310411
0.297603
0.289349
0.284529
0.281258
0.278662
0.277678
0.277880
0.278131
0.278159
0.278537
0.279072
0.279113
0.278569
0.277982
0.277746
0.276500
0.274688
0.353354
0.343408
0.325985
0.306362
0.287437
0.272134
0.260459
0.252959
0.248400
0.245563
0.243642
0.242884
0.242960
0.243222
0.243512
0.244077
0.244732
0.244909
0.244461
0.243742
0.242973
0.241887
0.240830
0.560651
0.547327
0.523258
0.494778
0.466004
0.442314
0.424630
0.413908
0.408539
0.405894
0.404472
0.404647
0.405622
0.405640
0.404504
0.403593
0.402786
0.401528
0.399802
0.398413
0.397391
0.395694
0.393813
0.581998
0.568742
0.544744
0.516240
0.487275
0.463243
0.445227
0.434462
0.429741
0.426880
0.424450
0.424578
0.426464
0.426465
0.424327
0.423219
0.422704
0.421475
0.419554
0.418524
0.418483
0.416842
0.414143
0.620103
0.606906
0.582922
0.554249
0.524826
0.500080
0.481524
0.470948
0.471115
0.467825
0.459872
0.459896
0.465242
0.465169
0.459144
0.457300
0.457221
0.455988
0.453618
0.453252
0.456451
0.454867
0.449125
0.664883
0.651673
0.627567
0.598539
0.568436
0.542530
0.522511
0.510684
0.509938
0.505908
0.497315
0.496999
0.502187
0.502018
0.495859
0.493875
0.493660
0.492329
0.489897
0.489509
0.492703
0.491100
0.485318
0.710614
0.697316
0.673037
0.643697
0.613231
0.585872
0.563158
0.548687
0.541279
0.536235
0.531868
0.530986
0.532713
0.532385
0.529509
0.527966
0.527279
0.525745
0.523412
0.522365
0.522447
0.520729
0.517775
0.749652
0.736269
0.711921
0.682704
0.652975
0.624296
0.598368
0.581737
0.572608
0.566586
0.561758
0.560316
0.561379
0.560812
0.558035
0.556271
0.555416
0.553649
0.550998
0.549635
0.549001
0.547149
0.544645
0.781067
0.767623
0.743531
0.715418
0.691416
0.661676
0.628060
0.609184
0.600214
0.593350
0.586382
0.584542
0.589247
0.588453
0.581535
0.579333
0.581404
0.579389
0.573115
0.571346
0.570563
0.568544
0.565747
0.802870
0.789152
0.764516
0.735764
0.711026
0.680410
0.645803
0.626035
0.616293
0.608923
0.601650
0.599565
0.604069
0.603219
0.596350
0.594161
0.596195
0.593949
0.587240
0.585014
0.583796
0.581544
0.578697
0.817827
0.803547
0.777256
0.746131
0.714334
0.683006
0.653833
0.634392
0.622661
0.615068
0.609462
0.607245
0.607459
0.606734
0.604446
0.602909
0.602230
0.599788
0.595604
0.592781
0.590757
0.588191
0.585577
0.827647
0.812698
0.784727
0.752344
0.719069
0.687378
0.658770
0.639250
0.626996
0.619295
0.614019
0.611746
0.611459
0.610952
0.609750
0.609214
0.609642
0.607097
0.601659
0.597893
0.595409
0.592533
0.589653
0.839055
0.823030
0.789351
0.756257
0.724279
0.692532
0.662129
0.642223
0.631376
0.623591
0.616679
0.614337
0.614258
0.614036
0.613491
0.614565
0.620064
0.617583
0.607326
0.602408
0.601499
0.598367
0.593138
0.838359
0.822313
0.788549
0.755438
0.723464
0.691929
0.661836
0.642022
0.631097
0.623325
0.616598
0.614485
0.614628
0.614646
0.614399
0.615839
0.621716
0.619408
0.609076
0.604025
0.603032
0.599849
0.594572
0.826336
0.811141
0.782452
0.749669
0.715859
0.684707
0.657378
0.638171
0.625583
0.617934
0.613417
0.611953
0.612348
0.612602
0.612462
0.613155
0.614854
0.612785
0.606973
0.602685
0.600019
0.596932
0.593741
0.817850
0.802671
0.773988
0.741157
0.707026
0.676366
0.650192
0.631398
0.618713
0.611236
0.607420
0.606783
0.608137
0.608769
0.608516
0.609357
0.611106
0.609366
0.604105
0.600107
0.597931
0.594910
0.591385
0.808126
0.792247
0.760565
0.727254
0.693269
0.663275
0.637973
0.619645
0.607168
0.599913
0.596679
0.596988
0.601851
0.602889
0.600221
0.601695
0.606767
0.605403
0.597586
0.593822
0.594698
0.591722
0.585146
0.783146
0.767759
0.737001
0.704836
0.672044
0.643160
0.618794
0.601133
0.589111
0.582028
0.578766
0.579088
0.584045
0.585203
0.582635
0.584239
0.589466
0.588427
0.581079
0.577748
0.579024
0.576205
0.569568
0.738429
0.724771
0.699227
0.669904
0.639397
0.612171
0.589143
0.572591
0.561551
0.554642
0.550660
0.550037
0.551762
0.552693
0.552545
0.553573
0.555448
0.554668
0.551207
0.548786
0.548159
0.545625
0.541722
0.685452
0.672909
0.649872
0.622970
0.594865
0.569678
0.548392
0.533627
0.524545
0.518025
0.512874
0.511338
0.512480
0.513107
0.512656
0.513039
0.513931
0.513422
0.511596
0.510741
0.511678
0.509472
0.504897
0.619027
0.607170
0.585705
0.560886
0.535348
0.512539
0.493560
0.481382
0.476019
0.470183
0.462793
0.460441
0.461812
0.462166
0.460655
0.460374
0.460806
0.460612
0.460177
0.461643
0.468211
0.466364
0.457196
0.542982
0.531755
0.511590
0.488628
0.465386
0.444934
0.428115
0.417737
0.413819
0.408832
0.401741
0.399447
0.400765
0.401063
0.399504
0.399201
0.399620
0.399628
0.399568
0.401358
0.408242
0.406656
0.397628
0.461317
0.450742
0.431968
0.410617
0.389350
0.371056
0.356239
0.346714
0.341677
0.337561
0.333424
0.331942
0.332545
0.332922
0.332576
0.332842
0.333446
0.333550
0.333188
0.333380
0.334897
0.333492
0.329842
0.393141
0.382970
0.365053
0.344770
0.324911
0.308413
0.295433
0.287005
0.282027
0.278662
0.276038
0.275067
0.275330
0.275718
0.275963
0.276589
0.277369
0.277639
0.277293
0.276849
0.276707
0.275532
0.273767
0.352009
0.342007
0.324486
0.304747
0.285701
0.270277
0.258475
0.250845
0.246164
0.243240
0.241271
0.240497
0.240598
0.240950
0.241406
0.242188
0.243084
0.243489
0.243243
0.242683
0.242037
0.241041
0.240037
0.559653
0.546293
0.522154
0.493578
0.464679
0.440846
0.422969
0.412019
0.406197
0.403586
0.402641
0.402960
0.403772
0.403922
0.403233
0.402435
0.401562
0.400283
0.398589
0.397073
0.395703
0.393983
0.392387
0.580993
0.567702
0.543635
0.515034
0.485934
0.461736
0.443452
0.432254
0.426474
0.423622
0.422179
0.422414
0.423565
0.423705
0.422623
0.421760
0.421059
0.419803
0.418026
0.416757
0.415929
0.414257
0.412251
0.619077
0.605843
0.581790
0.553010
0.523417
0.498455
0.479347
0.467698
0.462425
0.459090
0.456221
0.456295
0.458445
0.458532
0.456242
0.455123
0.454688
0.453426
0.451408
0.450497
0.450763
0.449133
0.446174
0.663822
0.650569
0.626381
0.597217
0.566878
0.540753
0.520242
0.507353
0.501116
0.497033
0.493572
0.493294
0.495284
0.495260
0.492832
0.491586
0.491028
0.489654
0.487550
0.486601
0.486855
0.485193
0.482183
0.709477
0.696128
0.
