# Supplementary material for: A computational model of spatio-temporal cardiac intracellular calcium handling with realistic structure and spatial flux distribution from sarcoplasmic reticulum and t-tubule reconstructions
Source: PLoS Comput Biol. 2017 Aug 31;13(8):e1005714. doi: 10.1371/journal.pcbi.1005714 (PMC5597258; doi:10.1371/journal.pcbi.1005714)
Supplement: S1 Code — Code provided in C/C++ and includes the structural datasets used in this study. Documentation is provided on use of and updating the code. Updates may also be available on Michael Colman’s website, http://www.physicsoftheheart.com and github repository: https://github.com/michaelcolman/CODE---PLOS-Comp-Biol-2017-Model-SR. (ZIP) [file pcbi.1005714.s001.zip › PLOS_SR_Clean/Spatial_diff_out/CaSR_output_0240.vtk]

# vtk DataFile Version 3.0
vtk output
ASCII
DATASET STRUCTURED_POINTS
DIMENSIONS 26 26 52
SPACING 1 1 1
ORIGIN 0 0 0
POINT_DATA 35152
SCALARS ImageFile float 1
LOOKUP_TABLE default
-100 -100 -100 -100 -100 -100 -100 -100 -100 -100 -100 -100 -100 -100 -100 -100 -100 -100 -100 -100 -100 -100 -100 -100 -100 -100 
-100 -100 -100 -100 -100 -100 -100 -100 -100 -100 -100 -100 -100 -100 -100 -100 -100 -100 -100 -100 -100 -100 -100 -100 -100 -100 
-100 -100 -100 -100 -100 -100 -100 -100 -100 -100 -100 -100 -100 -100 -100 -100 -100 -100 -100 -100 -100 -100 -100 -100 -100 -100 
-100 -100 -100 -100 -100 -100 -100 -100 -100 -100 -100 -100 -100 -100 -100 -100 -100 -100 -100 -100 -100 -100 -100 -100 -100 -100 
-100 -100 -100 -100 -100 -100 -100 -100 -100 -100 -100 -100 -100 -100 -100 -100 -100 -100 -100 -100 -100 -100 -100 -100 -100 -100 
-100 -100 -100 -100 -100 -100 -100 -100 -100 -100 -100 -100 -100 -100 -100 -100 -100 -100 -100 -100 -100 -100 -100 -100 -100 -100 
-100 -100 -100 -100 -100 -100 -100 -100 -100 -100 -100 -100 -100 -100 -100 -100 -100 -100 -100 -100 -100 -100 -100 -100 -100 -100 
-100 -100 -100 -100 -100 -100 -100 -100 -100 -100 -100 -100 -100 -100 -100 -100 -100 -100 -100 -100 -100 -100 -100 -100 -100 -100 
-100 -100 -100 -100 -100 -100 -100 -100 -100 -100 -100 -100 -100 -100 -100 -100 -100 -100 -100 -100 -100 -100 -100 -100 -100 -100 
-100 -100 -100 -100 -100 -100 -100 -100 -100 -100 -100 -100 -100 -100 -100 -100 -100 -100 -100 -100 -100 -100 -100 -100 -100 -100 
-100 -100 -100 -100 -100 -100 -100 -100 -100 -100 -100 -100 -100 -100 -100 -100 -100 -100 -100 -100 -100 -100 -100 -100 -100 -100 
-100 -100 -100 -100 -100 -100 -100 -100 -100 -100 -100 -100 -100 -100 -100 -100 -100 -100 -100 -100 -100 -100 -100 -100 -100 -100 
-100 -100 -100 -100 -100 -100 -100 -100 -100 -100 -100 -100 -100 -100 -100 -100 -100 -100 -100 -100 -100 -100 -100 -100 -100 -100 
-100 -100 -100 -100 -100 -100 -100 -100 -100 -100 -100 -100 -100 -100 -100 -100 -100 -100 -100 -100 -100 -100 -100 -100 -100 -100 
-100 -100 -100 -100 -100 -100 -100 -100 -100 -100 -100 -100 -100 -100 -100 -100 -100 -100 -100 -100 -100 -100 -100 -100 -100 -100 
-100 -100 -100 -100 -100 -100 -100 -100 -100 -100 -100 -100 -100 -100 -100 -100 -100 -100 -100 -100 -100 -100 -100 -100 -100 -100 
-100 -100 -100 -100 -100 -100 -100 -100 -100 -100 -100 -100 -100 -100 -100 -100 -100 -100 -100 -100 -100 -100 -100 -100 -100 -100 
-100 -100 -100 -100 -100 -100 -100 -100 -100 -100 -100 -100 -100 -100 -100 -100 -100 -100 -100 -100 -100 -100 -100 -100 -100 -100 
-100 -100 -100 -100 -100 -100 -100 -100 -100 -100 -100 -100 -100 -100 -100 -100 -100 -100 -100 -100 -100 -100 -100 -100 -100 -100 
-100 -100 -100 -100 -100 -100 -100 -100 -100 -100 -100 -100 -100 -100 -100 -100 -100 -100 -100 -100 -100 -100 -100 -100 -100 -100 
-100 -100 -100 -100 -100 -100 -100 -100 -100 -100 -100 -100 -100 -100 -100 -100 -100 -100 -100 -100 -100 -100 -100 -100 -100 -100 
-100 -100 -100 -100 -100 -100 -100 -100 -100 -100 -100 -100 -100 -100 -100 -100 -100 -100 -100 -100 -100 -100 -100 -100 -100 -100 
-100 -100 -100 -100 -100 -100 -100 -100 -100 -100 -100 -100 -100 -100 -100 -100 -100 -100 -100 -100 -100 -100 -100 -100 -100 -100 
-100 -100 -100 -100 -100 -100 -100 -100 -100 -100 -100 -100 -100 -100 -100 -100 -100 -100 -100 -100 -100 -100 -100 -100 -100 -100 
-100 -100 -100 -100 -100 -100 -100 -100 -100 -100 -100 -100 -100 -100 -100 -100 -100 -100 -100 -100 -100 -100 -100 -100 -100 -100 
-100 -100 -100 -100 -100 -100 -100 -100 -100 -100 -100 -100 -100 -100 -100 -100 -100 -100 -100 -100 -100 -100 -100 -100 -100 -100 
-100 -100 -100 -100 -100 -100 -100 -100 -100 -100 -100 -100 -100 -100 -100 -100 -100 -100 -100 -100 -100 -100 -100 -100 -100 -100 
-100 -100 -100 -100 -100 -100 -100 -100 -100 -100 -100 -100 -100 -100 -100 -100 -100 -100 -100 -100 -100 -100 -100 -100 -100 -100 
-100 -100 -100 -100 -100 -100 -100 -100 -100 -100 -100 -100 -100 -100 -100 -100 -100 -100 -100 -100 -100 -100 -100 -100 -100 -100 
-100 -100 -100 -100 -100 -100 -100 -100 -100 -100 -100 -100 -100 -100 -100 -100 -100 -100 -100 -100 -100 -100 -100 -100 -100 -100 
-100 -100 -100 -100 -100 -100 -100 -100 -100 -100 -100 -100 -100 -100 -100 -100 -100 -100 -100 -100 -100 -100 -100 -100 -100 -100 
-100 -100 -100 -100 -100 -100 -100 -100 -100 -100 -100 -100 -100 -100 -100 -100 -100 -100 -100 -100 -100 -100 -100 -100 -100 -100 
-100 -100 -100 -100 -100 -100 -100 -100 -100 -100 -100 -100 -100 -100 -100 -100 -100 -100 -100 -100 -100 -100 -100 -100 -100 -100 
-100 -100 -100 -100 -100 -100 -100 -100 -100 -100 -100 -100 -100 -100 -100 -100 -100 -100 -100 -100 -100 -100 -100 -100 -100 -100 
-100 -100 -100 -100 -100 -100 -100 -100 -100 -100 -100 -100 -100 -100 -100 -100 -100 -100 -100 -100 -100 -100 -100 -100 -100 -100 
-100 -100 -100 -100 -100 -100 -100 -100 -100 -100 -100 -100 -100 -100 -100 -100 -100 -100 -100 -100 -100 -100 -100 -100 -100 -100 
-100 -100 -100 -100 -100 -100 -100 -100 -100 -100 -100 -100 -100 -100 -100 -100 -100 -100 -100 -100 -100 -100 -100 -100 -100 -100 
-100 -100 -100 -100 -100 -100 -100 -100 -100 -100 -100 -100 -100 -100 -100 -100 -100 -100 -100 -100 -100 -100 -100 -100 -100 -100 
-100 -100 -100 -100 -100 -100 -100 -100 -100 -100 -100 -100 -100 -100 -100 -100 -100 -100 -100 -100 -100 -100 -100 -100 -100 -100 
-100 -100 -100 -100 -100 -100 -100 -100 -100 -100 -100 -100 -100 -100 -100 -100 -100 -100 -100 -100 -100 -100 -100 -100 -100 -100 
-100 -100 -100 -100 -100 -100 -100 -100 -100 -100 -100 -100 -100 -100 -100 -100 -100 -100 -100 -100 -100 -100 -100 -100 -100 -100 
-100 -100 -100 -100 -100 -100 -100 -100 -100 -100 -100 -100 -100 -100 -100 -100 -100 -100 -100 -100 -100 -100 -100 -100 -100 -100 
-100 -100 -100 -100 -100 -100 -100 -100 -100 -100 -100 -100 -100 -100 -100 -100 -100 -100 -100 -100 -100 -100 -100 -100 -100 -100 
-100 -100 -100 -100 -100 -100 -100 -100 -100 -100 -100 -100 -100 -100 -100 -100 -100 -100 -100 -100 -100 -100 -100 -100 -100 -100 
-100 -100 -100 -100 -100 -100 -100 -100 -100 -100 -100 -100 -100 -100 -100 -100 -100 -100 -100 -100 -100 -100 -100 -100 -100 -100 
-100 -100 -100 -100 -100 -100 -100 -100 -100 -100 -100 -100 -100 -100 -100 -100 -100 -100 -100 -100 -100 -100 -100 -100 -100 -100 
-100 -100 -100 -100 -100 -100 -100 -100 -100 -100 -100 -100 -100 -100 -100 -100 -100 -100 -100 -100 -100 -100 -100 -100 -100 -100 
-100 -100 -100 -100 -100 -100 -100 -100 -100 -100 -100 -100 -100 -100 -100 -100 -100 -100 -100 -100 -100 -100 -100 -100 -100 -100 
-100 -100 -100 -100 -100 -100 -100 -100 -100 -100 -100 -100 -100 -100 -100 -100 -100 -100 -100 -100 -100 -100 -100 -100 -100 -100 
-100 -100 -100 -100 -100 -100 -100 -100 -100 -100 -100 -100 -100 -100 -100 -100 -100 -100 -100 -100 -100 -100 -100 -100 -100 -100 
-100 -100 -100 -100 -100 -100 -100 -100 -100 -100 -100 -100 -100 -100 -100 -100 -100 -100 -100 -100 -100 -100 -100 -100 -100 -100 
-100 -100 -100 -100 -100 -100 -100 -100 -100 -100 -100 -100 -100 -100 -100 -100 -100 -100 -100 -100 -100 -100 -100 -100 -100 -100 
-100 -100 -100 -100 -100 -100 -100 -100 -100 -100 -100 -100 -100 -100 -100 -100 -100 -100 -100 -100 -100 -100 -100 -100 -100 -100 
-100 -100 -100 -100 -100 -100 -100 -100 -100 -100 -100 -100 -100 -100 -100 -100 -100 -100 -100 -100 -100 -100 -100 -100 -100 -100 
-100 -100 658.735019 658.930816 659.242312 659.599435 659.982040 660.392810 660.803595 661.197065 661.588081 661.997049 662.403962 662.794563 663.184128 663.591644 663.994310 664.373129 664.738466 665.104979 665.446630 665.739672 665.986641 666.190754 666.311803 -100 
-100 -100 658.320106 658.559255 658.912237 659.288040 659.679493 660.114416 660.543219 660.936644 661.323218 661.746655 662.164489 662.550077 662.931834 663.351587 663.764104 664.137685 664.495291 664.874007 665.226316 665.516680 665.760767 665.984235 666.124024 -100 
-100 -100 657.602124 657.923830 658.349297 658.752352 659.151903 659.633929 660.096481 660.487059 660.860204 661.314791 661.754884 662.129850 662.492968 662.939923 663.372314 663.734268 664.072872 664.478044 664.850998 665.133469 665.366015 665.627269 665.801807 -100 
-100 -100 656.835040 657.238848 657.732038 658.161511 658.566911 659.102989 659.601932 659.992065 660.349704 660.841525 661.306090 661.672833 662.015236 662.494659 662.947611 663.298613 663.614809 664.050626 664.444254 664.718774 664.935059 665.235821 665.442122 -100 
-100 -100 656.337608 656.716245 657.216000 657.682788 658.136948 658.675609 659.183356 659.599464 659.990559 660.471710 660.935201 661.320940 661.691524 662.155945 662.602990 662.967977 663.308158 663.727518 664.115382 664.405228 664.647382 664.932416 665.127801 -100 
-100 -100 655.847019 656.211925 656.717375 657.211757 657.700329 658.248933 658.768186 659.205922 659.620617 660.100956 660.567393 660.968462 661.357700 661.816851 662.261815 662.636960 662.991591 663.403802 663.789313 664.089967 664.347244 664.624229 664.812001 -100 
-100 -100 655.228345 655.632166 656.170995 656.680439 657.177050 657.757683 658.301636 658.745706 659.159499 659.662534 660.145863 660.547376 660.931022 661.408343 661.865691 662.237318 662.583444 663.011912 663.409393 663.707486 663.958081 664.253444 664.456291 -100 
-100 -100 654.606850 655.065101 655.639914 656.155067 656.643932 657.263373 657.833664 658.277366 658.678141 659.213340 659.716918 660.113018 660.479349 660.984574 661.458471 661.822032 662.149370 662.604507 663.018522 663.309669 663.543228 663.867093 664.090590 -100 
-100 -100 654.250577 654.664509 655.220900 655.752166 656.272577 656.877393 657.444136 657.908481 658.340175 658.859368 659.356848 659.770139 660.163569 660.649397 661.114189 661.492534 661.845566 662.281959 662.688055 662.994738 663.253268 663.554988 663.761339 -100 
-100 -100 653.874778 654.261631 654.804288 655.343723 655.880582 656.477913 657.042394 657.519543 657.968786 658.480929 658.975488 659.399781 659.808156 660.284001 660.743204 661.130675 661.498007 661.925570 662.327939 662.645285 662.918208 663.208382 663.403693 -100 
-100 -100 653.340611 653.756810 654.317644 654.855133 655.382908 655.995437 656.570220 657.042654 657.482446 658.010116 658.515152 658.934430 659.332255 659.821000 660.288020 660.668871 661.025439 661.466860 661.879213 662.192702 662.457551 662.763806 662.972174 -100 
-100 -100 652.779081 653.242495 653.827109 654.355581 654.859945 655.495471 656.082316 656.542360 656.959107 657.510850 658.029175 658.437177 658.812400 659.323181 659.800700 660.168210 660.501477 660.965451 661.390532 661.693639 661.938331 662.270596 662.498145 -100 
-100 -100 652.467465 652.880805 653.436627 653.967905 654.489109 655.095463 655.665287 656.134262 656.571801 657.098000 657.602301 658.021492 658.418876 658.904102 659.364897 659.740060 660.092744 660.532092 660.943603 661.256910 661.521901 661.828610 662.037481 -100 
-100 -100 652.133655 652.514554 653.046910 653.573695 654.097144 654.681597 655.235573 655.705273 656.149575 656.658500 657.151677 657.576482 657.985236 658.454324 658.900474 659.276514 659.636509 660.060605 660.462154 660.780156 661.054279 661.345666 661.541844 -100 
-100 -100 651.651937 652.056414 652.596725 653.108487 653.608203 654.192511 654.742160 655.194028 655.617106 656.130478 656.625504 657.040268 657.436667 657.913098 658.357623 658.719660 659.063155 659.495937 659.902391 660.211683 660.473361 660.777364 660.984904 -100 
-100 -100 651.167598 651.612605 652.165017 652.653139 653.113382 653.703858 654.249500 654.674445 655.061411 655.586420 656.084129 656.479367 656.847250 657.341411 657.793888 658.141154 658.459987 658.913334 659.330196 659.626827 659.866124 660.193574 660.418565 -100 
-100 -100 650.972997 651.360211 651.869965 652.343767 652.802557 653.346083 653.857737 654.275846 654.669192 655.156063 655.627849 656.022564 656.401552 656.867877 657.309612 657.670010 658.011659 658.441741 658.845391 659.152216 659.411294 659.711785 659.916371 -100 
-100 -100 650.815438 651.160306 651.629779 652.079920 652.521712 653.025069 653.504138 653.908197 654.295219 654.753059 655.202677 655.592339 655.973224 656.422332 656.856953 657.226191 657.580672 657.997919 658.392723 658.705231 658.973743 659.257050 659.446258 -100 
-100 -100 650.585475 650.941033 651.398532 651.813828 652.213703 652.699681 653.159716 653.534707 653.891305 654.344182 654.787029 655.159208 655.520545 655.976129 656.416542 656.779629 657.122981 657.549652 657.948680 658.252336 658.507599 658.799344 658.995228 -100 
-100 -100 650.435924 650.815484 651.263758 651.638010 651.984530 652.462451 652.907567 653.250335 653.567859 654.026821 654.468345 654.821017 655.154955 655.626802 656.075568 656.427256 656.748482 657.192146 657.596521 657.883894 658.112230 658.418890 658.625095 -100 
-100 -100 650.659870 650.957848 651.339527 651.687128 652.026083 652.447077 652.851817 653.190367 653.519016 653.938137 654.353707 654.713801 655.068488 655.509925 655.940581 656.304964 656.649197 657.061687 657.443343 657.735317 657.976281 658.241505 658.415959 -100 
-100 -100 650.983775 651.200260 651.511370 651.832886 652.163732 652.536630 652.905729 653.244692 653.584459 653.970991 654.363109 654.732829 655.105915 655.521601 655.934149 656.311240 656.674548 657.059676 657.418460 657.714924 657.963827 658.189363 658.329021 -100 
-100 -100 651.190275 651.364168 651.635125 651.938967 652.261376 652.609982 652.960469 653.298626 653.642013 654.013440 654.393926 654.768004 655.148703 655.552801 655.956350 656.339183 656.710171 657.082471 657.429244 657.726402 657.976124 658.181192 658.302016 -100 
-100 -100 -100 -100 -100 -100 -100 -100 -100 -100 -100 -100 -100 -100 -100 -100 -100 -100 -100 -100 -100 -100 -100 -100 -100 -100 
-100 -100 -100 -100 -100 -100 -100 -100 -100 -100 -100 -100 -100 -100 -100 -100 -100 -100 -100 -100 -100 -100 -100 -100 -100 -100 
-100 -100 -100 -100 -100 -100 -100 -100 -100 -100 -100 -100 -100 -100 -100 -100 -100 -100 -100 -100 -100 -100 -100 -100 -100 -100 
-100 -100 658.296658 658.535761 658.888690 659.264515 659.656178 660.091604 660.521249 660.915819 661.303751 661.728651 662.147955 662.534954 662.918038 663.339032 663.752710 664.127363 664.485947 664.865532 665.218596 665.509595 665.754198 665.978045 666.118041 -100 
-100 -100 657.715622 658.047172 658.472541 658.863596 659.247944 659.729569 660.190840 660.573792 660.937874 661.397474 661.840305 662.210360 662.566200 663.019327 663.455534 663.813628 664.145706 664.556963 664.933116 665.210757 665.435735 665.702695 665.882325 -100 
-100 -100 656.641087 657.186981 657.754855 658.155417 658.490073 659.086181 659.616701 659.964813 660.252709 660.807521 661.306448 661.633687 661.908686 662.452106 662.941930 663.257492 663.510181 664.009461 664.439147 664.679012 664.835681 665.209606 665.474777 -100 
-100 -100 655.448587 656.279248 656.997053 657.390220 657.615457 658.388937 659.004865 659.306898 659.460799 660.172426 660.743300 661.017008 661.154447 661.848154 662.405541 662.666265 662.782770 663.427581 663.923725 664.112690 664.142787 664.677046 665.037829 -100 
-100 -100 655.212443 655.841728 656.505631 656.974559 657.362010 658.026023 658.609598 658.978963 659.277956 659.867636 660.396389 660.729703 661.005309 661.574347 662.085030 662.398926 662.646493 663.168168 663.619368 663.863098 664.025055 664.434858 664.732865 -100 
-100 -100 654.846202 655.386883 656.024445 656.537597 657.001530 657.634013 658.210077 658.620953 658.985551 659.532762 660.045022 660.412865 660.748318 661.271071 661.760290 662.102701 662.404708 662.879578 663.310139 663.583423 663.799973 664.159934 664.423980 -100 
-100 -100 654.042195 654.702990 655.411098 655.923983 656.353482 657.063990 657.687169 658.084929 658.405866 659.019224 659.569076 659.917283 660.204369 660.788414 661.310641 661.629874 661.881450 662.415129 662.878305 663.130306 663.300129 663.723497 664.031661 -100 
-100 -100 653.082010 653.984211 654.796900 655.278634 655.584956 656.453097 657.147991 657.503410 657.697363 658.457491 659.070852 659.371328 659.527806 660.253325 660.835131 661.105016 661.226917 661.898740 662.420879 662.625747 662.670589 663.236679 663.621776 -100 
-100 -100 653.042592 653.714391 654.441097 654.976553 655.430460 656.165986 656.812603 657.230865 657.569792 658.199765 658.764179 659.124246 659.421041 660.013712 660.543428 660.869222 661.127655 661.669807 662.142304 662.403470 662.581774 663.012202 663.324302 -100 
-100 -100 652.825148 653.390457 654.067994 654.627807 655.141085 655.824393 656.447192 656.897630 657.296522 657.876879 658.418487 658.809731 659.164030 659.704010 660.207653 660.561736 660.875915 661.367630 661.816765 662.107774 662.340851 662.715921 662.988800 -100 
-100 -100 652.127282 652.801177 653.532500 654.074773 654.536674 655.279236 655.932858 656.357857 656.703644 657.343374 657.916668 658.283600 658.585284 659.180532 659.711881 660.039630 660.301238 660.848657 661.327802 661.596131 661.781064 662.216712 662.531063 -100 
-100 -100 651.242171 652.149210 652.972138 653.468452 653.791848 654.674685 655.384350 655.753627 655.960702 656.740427 657.371179 657.685348 657.851981 658.582302 659.166341 659.438888 659.565798 660.246951 660.780809 660.998044 661.054146 661.630116 662.019891 -100 
-100 -100 651.257979 651.928854 652.655073 653.191175 653.646499 654.382537 655.030774 655.452008 655.795428 656.433834 657.007025 657.375142 657.677960 658.269421 658.792591 659.113106 659.369923 659.914763 660.392727 660.660600 660.845442 661.281444 661.596347 -100 
-100 -100 651.092313 651.651140 652.318119 652.865523 653.365599 654.035082 654.646298 655.088602 655.482350 656.059871 656.601715 656.996926 657.356270 657.888790 658.373971 658.712725 659.017484 659.504694 659.952452 660.243852 660.477980 660.854046 661.127730 -100 
-100 -100 650.457825 651.118727 651.828746 652.345476 652.779758 653.492535 654.119870 654.524471 654.854526 655.479304 656.044235 656.412687 656.722937 657.304620 657.802652 658.104868 658.350275 658.887244 659.359429 659.623224 659.804955 660.237187 660.550130 -100 
-100 -100 649.662719 650.548756 651.337859 651.793963 652.074388 652.909214 653.576031 653.911064 654.090889 654.841182 655.451774 655.759189 655.929427 656.640728 657.188318 657.434070 657.543836 658.212226 658.736711 658.947610 658.999278 659.568022 659.953897 -100 
-100 -100 649.808275 650.450599 651.128202 651.605540 651.997805 652.668556 653.256906 653.627232 653.927083 654.524123 655.064029 655.409711 655.697962 656.268956 656.768374 657.071525 657.316200 657.850401 658.319613 658.581128 658.760532 659.188770 659.498015 -100 
-100 -100 649.838897 650.358062 650.957333 651.424901 651.841225 652.426601 652.960710 653.336803 653.673063 654.196903 654.692686 655.051182 655.380788 655.891724 656.366596 656.700370 657.000889 657.480157 657.920275 658.206731 658.436238 658.802816 659.067402 -100 
-100 -100 649.489051 650.093722 650.711455 651.126316 651.457959 652.067343 652.601703 652.929387 653.193790 653.753191 654.260816 654.582330 654.850952 655.408359 655.909085 656.219324 656.469558 656.997980 657.460837 657.720340 657.898041 658.315378 658.612479 -100 
-100 -100 649.078164 649.883788 650.552841 650.888195 651.053217 651.766160 652.326723 652.581405 652.696396 653.371418 653.918165 654.180314 654.313491 654.994605 655.543896 655.803941 655.925740 656.577369 657.084446 657.287979 657.332443 657.873951 658.233334 -100 
-100 -100 649.724330 650.245677 650.767303 651.110400 651.382968 651.916086 652.387124 652.682231 652.925016 653.441993 653.915646 654.229325 654.497626 655.033039 655.518787 655.835825 656.094089 656.600220 657.038776 657.289284 657.456010 657.834621 658.098868 -100 
-100 -100 650.401747 650.709944 651.091890 651.427130 651.749410 652.167293 652.567094 652.893966 653.209737 653.630765 654.047183 654.401643 654.749146 655.197119 655.632208 655.993245 656.330881 656.748376 657.131116 657.415437 657.646065 657.915382 658.094481 -100 
-100 -100 650.772620 650.989263 651.300547 651.621820 651.951891 652.323526 652.691087 653.028536 653.367116 653.753004 654.145098 654.515349 654.889402 655.306345 655.720254 656.098555 656.462656 656.847948 657.206191 657.501588 657.749340 657.974261 658.113850 -100 
-100 -100 -100 -100 -100 -100 -100 -100 -100 -100 -100 -100 -100 -100 -100 -100 -100 -100 -100 -100 -100 -100 -100 -100 -100 -100 
-100 -100 -100 -100 -100 -100 -100 -100 -100 -100 -100 -100 -100 -100 -100 -100 -100 -100 -100 -100 -100 -100 -100 -100 -100 -100 
-100 -100 -100 -100 -100 -100 -100 -100 -100 -100 -100 -100 -100 -100 -100 -100 -100 -100 -100 -100 -100 -100 -100 -100 -100 -100 
-100 -100 657.532597 657.854204 658.279566 658.682739 659.082943 659.566472 660.031512 660.425467 660.802634 661.261574 661.706052 662.085223 662.452281 662.902909 663.338714 663.703796 664.045207 664.452827 664.827862 665.112058 665.346010 665.608322 665.783449 -100 
-100 -100 656.594913 657.140757 657.708582 658.109238 658.444330 659.041425 659.573578 659.923912 660.214471 660.772189 661.274056 661.604105 661.881729 662.427592 662.919679 663.237301 663.491816 663.992664 664.423655 664.664584 664.822126 665.196734 665.462298 -100 
-100 -100 654.554671 655.783679 656.686866 657.015588 657.036061 658.028698 658.744870 658.952501 658.895742 659.822028 660.491467 660.671551 660.600774 661.506229 662.162528 662.334081 662.248997 663.100366 663.692107 663.793468 663.629880 664.387854 664.889753 -100 
-100 -100 651.554004 654.245810 655.613687 655.744498 654.818861 656.839623 657.863297 657.811315 656.787041 658.705758 659.664719 659.580277 658.550583 660.429498 661.368450 661.280380 660.258878 662.058119 662.925382 662.773208 661.694234 663.423420 664.284206 -100 
-100 -100 652.840647 654.206655 655.245443 655.646851 655.710864 656.795894 657.581262 657.800534 657.738080 658.718804 659.431438 659.606787 659.519430 660.469645 661.159992 661.319451 661.212522 662.105564 662.732823 662.829517 662.658465 663.477801 664.035923 -100 
-100 -100 652.971114 653.926377 654.828176 655.340410 655.687150 656.534919 657.239227 657.574803 657.783327 658.516970 659.138816 659.421097 659.595006 660.297505 660.892940 661.150951 661.294554 661.945349 662.481797 662.678698 662.756197 663.325589 663.756305 -100 
-100 -100 651.559526 652.972752 654.065635 654.511169 654.611393 655.755844 656.588924 656.837337 656.793860 657.803430 658.539630 658.726764 658.644583 659.616609 660.321680 660.482833 660.372518 661.286891 661.931853 662.036017 661.868752 662.710264 663.284378 -100 
-100 -100 648.926724 651.739342 653.228608 653.446452 652.575501 654.732481 655.854978 655.855121 654.857100 656.842384 657.851410 657.784607 656.750481 658.685857 659.658714 659.569244 658.524919 660.382978 661.291183 661.150513 660.068115 661.857689 662.759022 -100 
-100 -100 650.521107 651.946993 653.060307 653.529703 653.655374 654.826517 655.684357 655.953770 655.928434 656.955519 657.706944 657.905926 657.833164 658.814032 659.526662 659.694032 659.590357 660.514228 661.169702 661.283833 661.125726 661.975537 662.554404 -100 
-100 -100 650.863325 651.848622 652.795380 653.356769 653.754125 654.657273 655.411516 655.786935 656.028781 656.798659 657.452066 657.757561 657.949085 658.670100 659.280405 659.548595 659.702651 660.373637 660.931812 661.147641 661.242142 661.830490 662.272659 -100 
-100 -100 649.596828 651.023958 652.142117 652.619867 652.755855 653.931770 654.794162 655.066860 655.043815 656.085178 656.848708 657.056379 656.989787 657.972131 658.685135 658.853322 658.751791 659.681607 660.344243 660.465464 660.313345 661.170268 661.752230 -100 
-100 -100 647.067947 649.882673 651.382660 651.618738 650.772629 652.937054 654.069258 654.075617 653.075437 655.095643 656.129523 656.080402 655.060572 656.997344 657.969389 657.879905 656.837397 658.707173 659.628215 659.499169 658.424294 660.229634 661.137873 -100 
-100 -100 648.734506 650.158291 651.271191 651.742906 651.872383 653.041044 653.897157 654.165385 654.139551 655.179554 655.943739 656.154460 656.091784 657.069882 657.771398 657.930115 657.822579 658.749179 659.410230 659.530721 659.378302 660.235432 660.817974 -100 
-100 -100 649.145913 650.123448 651.059160 651.608880 651.993955 652.881008 653.621304 653.987030 654.222980 654.990078 655.645878 655.960899 656.166303 656.878378 657.460460 657.707278 657.848979 658.514067 659.070163 659.286213 659.381831 659.970702 660.413447 -100 
-100 -100 647.964097 649.374564 650.469783 650.923125 651.034176 652.175496 653.008661 653.261723 653.226727 654.248705 655.005210 655.225257 655.187870 656.152958 656.811887 656.943245 656.821176 657.737486 658.391714 658.508955 658.355666 659.205592 659.784324 -100 
-100 -100 645.553353 648.336925 649.799340 649.997747 649.118653 651.221817 652.306167 652.282207 651.269980 653.244100 654.255215 654.211472 653.223455 655.129943 656.042022 655.914640 654.852799 656.704494 657.614267 657.481486 656.411219 658.198145 659.097971 -100 
-100 -100 647.365885 648.755650 649.815513 650.227373 650.294809 651.391843 652.184160 652.402008 652.336072 653.327976 654.056226 654.248552 654.180629 655.133796 655.802044 655.939196 655.818443 656.731484 657.382024 657.496882 657.341397 658.186274 658.760055 -100 
-100 -100 648.005507 648.937047 649.797143 650.262622 650.561546 651.358527 652.017433 652.316243 652.495380 653.203019 653.808083 654.084411 654.257885 654.944428 655.517996 655.763102 655.903363 656.557147 657.102895 657.314177 657.406525 657.982653 658.412594 -100 
-100 -100 647.165268 648.505819 649.492047 649.836285 649.843364 650.869987 651.603538 651.781217 651.686512 652.630363 653.319496 653.486846 653.400025 654.329690 655.002780 655.155837 655.051691 655.949198 656.587545 656.701413 656.548163 657.376728 657.932342 -100 
-100 -100 645.227251 647.897961 649.211637 649.282236 648.297904 650.251492 651.217125 651.121211 650.071277 651.935509 652.865249 652.777087 651.766248 653.607299 654.526689 654.435930 653.423815 655.223712 656.100080 655.962618 654.896871 656.638502 657.497137 -100 
-100 -100 647.679781 648.884639 649.738425 650.007521 649.964746 650.890725 651.544760 651.699082 651.598969 652.480350 653.121623 653.291051 653.219957 654.108932 654.755473 654.926960 654.848071 655.704263 656.304225 656.416691 656.264057 657.028373 657.528486 -100 
-100 -100 649.319863 649.841763 650.364076 650.706981 650.978072 651.508631 651.976468 652.268379 652.508594 653.024083 653.497476 653.812018 654.082103 654.620021 655.108636 655.428303 655.688335 656.194851 656.632188 656.880141 657.044058 657.421440 657.685940 -100 
-100 -100 650.045126 650.343600 650.725814 651.072685 651.409239 651.826360 652.226372 652.560251 652.885185 653.302210 653.717521 654.079026 654.436472 654.881650 655.316482 655.684657 656.031456 656.444596 656.824739 657.113517 657.350980 657.614467 657.788914 -100 
-100 -100 -100 -100 -100 -100 -100 -100 -100 -100 -100 -100 -100 -100 -100 -100 -100 -100 -100 -100 -100 -100 -100 -100 -100 -100 
-100 -100 -100 -100 -100 -100 -100 -100 -100 -100 -100 -100 -100 -100 -100 -100 -100 -100 -100 -100 -100 -100 -100 -100 -100 -100 
-100 -100 -100 -100 -100 -100 -100 -100 -100 -100 -100 -100 -100 -100 -100 -100 -100 -100 -100 -100 -100 -100 -100 -100 -100 -100 
-100 -100 656.698375 657.102121 657.595317 658.025235 658.432076 658.971166 659.474963 659.871644 660.237120 660.737518 661.210769 661.585821 661.935970 662.422581 662.882160 663.239150 663.560603 664.000873 664.398156 664.675623 664.894322 665.196994 665.404404 -100 
-100 -100 655.334904 656.165580 656.883471 657.277064 657.503504 658.279431 658.899290 659.206643 659.366997 660.085833 660.664048 660.944747 661.088665 661.788369 662.351269 662.616930 662.737703 663.386039 663.884969 664.076101 664.108001 664.643830 665.005581 -100 
-100 -100 651.486033 654.177949 655.546004 655.677167 654.752282 656.774442 657.800314 657.751318 656.730776 658.653902 659.617409 659.537247 658.511466 660.393987 661.336231 661.251061 660.231985 662.033124 662.901748 662.750511 661.672349 663.402490 664.263942 -100 
-100 -100 639.945570 651.305649 654.039296 653.271980 645.274066 654.464662 656.535415 655.506929 647.469444 656.436966 658.415711 657.361113 649.416978 658.234346 660.175445 659.140302 651.377031 659.936264 661.776944 660.687007 652.940159 661.419771 663.433895 -100 
-100 -100 649.497763 652.381966 653.921593 654.126959 653.231077 655.374679 656.486825 656.440097 655.393382 657.395152 658.415456 658.318944 657.254820 659.205515 660.195546 660.087654 659.026294 660.892943 661.811548 661.646709 660.543714 662.363638 663.303413 -100 
-100 -100 650.898212 652.411190 653.592269 654.067397 654.173288 655.361861 656.226170 656.463289 656.399525 657.443592 658.205995 658.379233 658.275775 659.279064 660.009568 660.158676 660.029450 660.973402 661.642665 661.736789 661.557931 662.445471 663.064321 -100 
-100 -100 648.081072 651.041224 652.646777 652.893515 652.012617 654.244885 655.416739 655.399912 654.363747 656.406037 657.453044 657.362760 656.286901 658.276368 659.286254 659.174260 658.089459 660.000322 660.945350 660.786000 659.673320 661.533550 662.496798 -100 
-100 -100 636.914399 648.560536 651.452425 650.754104 642.635005 652.154368 654.362003 653.381017 645.297324 654.410135 656.451545 655.393923 647.323223 656.319463 658.314034 657.254116 649.316081 658.091368 660.001952 658.910643 651.050060 659.710587 661.791157 -100 
-100 -100 646.995392 649.970005 651.598026 651.870254 651.016209 653.277436 654.475926 654.481126 653.463529 655.524377 656.587054 656.508323 655.441328 657.439815 658.457333 658.351269 657.272876 659.194405 660.151113 660.002405 658.899305 660.769096 661.737975 -100 
-100 -100 648.686542 650.236156 651.467654 651.994772 652.152228 653.402908 654.321742 654.599861 654.567946 655.652713 656.448586 656.643973 656.555542 657.579263 658.325338 658.483081 658.361479 659.330472 660.024863 660.138616 659.975672 660.887010 661.520288 -100 
-100 -100 646.060597 649.034032 650.666926 650.949914 650.112404 652.372875 653.572966 653.576690 652.549364 654.636321 655.715412 655.647059 654.588534 656.585769 657.602298 657.495844 656.417413 658.346605 659.310743 659.167822 658.066792 659.948016 660.921651 -100 
-100 -100 635.044905 646.677032 649.579050 648.906839 640.855356 650.340962 652.549023 651.558268 643.385313 652.619739 654.700998 653.666176 645.627066 654.606657 656.596508 655.533181 647.582578 656.383444 658.308545 657.224469 649.342432 658.048785 660.141712 -100 
-100 -100 645.206703 648.176459 649.803959 650.081055 649.237123 651.489420 652.682110 652.680307 651.649257 653.734054 654.813283 654.747733 653.692923 655.685429 656.690295 656.574294 655.489803 657.415684 658.378196 658.234617 657.133416 659.014770 659.988911 -100 
-100 -100 646.987928 648.528006 649.747944 650.264393 650.411372 651.642558 652.544461 652.810691 652.771210 653.851497 654.648776 654.853640 654.779603 655.792203 656.509282 656.645400 656.511336 657.474126 658.166300 658.280528 658.119315 659.030542 659.664037 -100 
-100 -100 644.476800 647.425958 649.033800 649.294781 648.440814 650.655248 651.821097 651.806369 650.777785 652.829998 653.896453 653.841097 652.818365 654.788991 655.749470 655.606703 654.510075 656.423084 657.378290 657.233899 656.139725 658.005275 658.972489 -100 
-100 -100 633.646521 645.202227 648.059876 647.359009 639.340412 648.694552 650.842689 649.832869 641.741767 650.830631 652.872524 651.849384 643.902131 652.788326 654.708961 653.609252 645.656717 654.421179 656.332814 655.253874 647.435623 656.062671 658.136597 -100 
-100 -100 643.938242 646.864994 648.435472 648.653378 647.754349 649.921802 651.044347 650.992852 649.932376 651.952339 652.989323 652.906593 651.854690 653.812241 654.780217 654.642632 653.547094 655.455053 656.404703 656.256527 655.159075 657.018063 657.979419 -100 
-100 -100 645.974958 647.463260 648.602442 649.032090 649.092226 650.225364 651.040104 651.237840 651.143325 652.156011 652.898430 653.065936 652.964771 653.945975 654.650859 654.785683 654.652858 655.597917 656.274740 656.381819 656.216686 657.110259 657.728149 -100 
-100 -100 643.859353 646.723272 648.212049 648.361846 647.412292 649.491862 650.549030 650.461974 649.392813 651.341214 652.331907 652.231298 651.185480 653.094116 654.058411 653.942888 652.887824 654.752985 655.679116 655.528009 654.437311 656.269498 657.207947 -100 
-100 -100 633.622902 644.996816 647.682506 646.859952 638.828554 647.924543 649.932875 648.872697 640.900308 649.716113 651.650369 650.610561 642.822050 651.460665 653.357802 652.320484 644.598827 653.123916 654.965709 653.883060 646.119054 654.638913 656.655437 -100 
-100 -100 644.649390 647.322575 648.642833 648.715402 647.729770 649.679688 650.640394 650.539402 649.485252 651.346796 652.275610 652.188119 651.179337 653.024124 653.948507 653.862453 652.853539 654.654050 655.527820 655.384696 654.312354 656.052119 656.912948 -100 
-100 -100 648.103713 648.911033 649.583218 649.918456 650.079856 650.786330 651.338781 651.585310 651.693657 652.364649 652.910344 653.174168 653.311355 653.998649 654.555473 654.822596 654.949326 655.602328 656.106576 656.303642 656.340703 656.879451 657.240271 -100 
-100 -100 649.255192 649.635570 650.084921 650.457406 650.798852 651.268828 651.704341 652.037604 652.347479 652.801930 653.242510 653.597505 653.936517 654.415714 654.873084 655.232816 655.559740 656.005336 656.407359 656.688955 656.910718 657.214401 657.421075 -100 
-100 -100 -100 -100 -100 -100 -100 -100 -100 -100 -100 -100 -100 -100 -100 -100 -100 -100 -100 -100 -100 -100 -100 -100 -100 -100 
-100 -100 -100 -100 -100 -100 -100 -100 -100 -100 -100 -100 -100 -100 -100 -100 -100 -100 -100 -100 -100 -100 -100 -100 -100 -100 
-100 -100 -100 -100 -100 -100 -100 -100 -100 -100 -100 -100 -100 -100 -100 -100 -100 -100 -100 -100 -100 -100 -100 -100 -100 -100 
-100 -100 656.114819 656.493708 656.994031 657.462135 657.919104 658.462879 658.978466 659.404986 659.808627 660.303767 660.781523 661.180861 661.564038 662.040076 662.497733 662.872147 663.220389 663.646317 664.039291 664.333051 664.578449 664.866324 665.063477 -100 
-100 -100 655.011723 655.641439 656.306094 656.776375 657.166380 657.834818 658.425099 658.803392 659.113400 659.715926 660.257901 660.603699 660.890745 661.470308 661.990571 662.312882 662.567493 663.094689 663.549889 663.796409 663.960748 664.373209 664.673044 -100 
-100 -100 652.684156 654.050907 655.090746 655.493554 655.559671 656.647871 657.437843 657.663199 657.608677 658.599916 659.323534 659.508997 659.430686 660.389200 661.087033 661.252922 661.151149 662.047901 662.677331 662.774947 662.604763 663.426542 663.986610 -100 
-100 -100 649.407974 652.293050 653.833750 654.040290 653.145804 655.291002 656.405232 656.361099 655.318098 657.326534 658.353812 658.263417 657.204545 659.160081 660.154406 660.050076 658.991406 660.859737 661.778825 661.613373 660.509808 662.331774 663.273279 -100 
-100 -100 650.644882 652.173163 653.374893 653.865448 653.984378 655.179216 656.049574 656.289091 656.229222 657.282209 658.054267 658.232634 658.134627 659.143631 659.881193 660.034361 659.909967 660.856073 661.528447 661.623257 661.448038 662.342952 662.970185 -100 
-100 -100 650.729186 651.828804 652.886606 653.495997 653.910888 654.862371 655.649520 656.014044 656.237251 657.034627 657.710398 658.000878 658.173501 658.925570 659.563358 659.821386 659.958220 660.654799 661.233399 661.436319 661.520960 662.156780 662.648714 -100 
-100 -100 649.174435 650.758259 652.024253 652.567057 652.729018 653.991531 654.917102 655.191006 655.153741 656.238640 657.035344 657.224522 657.130678 658.162719 658.916784 659.072752 658.946688 659.918727 660.614091 660.720864 660.553392 661.474136 662.119834 -100 
-100 -100 646.391016 649.416131 651.100874 651.411417 650.585115 652.883613 654.111682 654.129078 653.118504 655.200117 656.280261 656.205332 655.139590 657.154741 658.186950 658.082758 657.003846 658.940162 659.910213 659.764031 658.664204 660.555048 661.543549 -100 
-100 -100 648.041936 649.640672 650.930545 651.500954 651.692213 652.985480 653.939630 654.237643 654.220675 655.324120 656.135962 656.336247 656.251080 657.291686 658.053345 658.215767 658.097024 659.079933 659.787504 659.905842 659.748956 660.679365 661.330787 -100 
-100 -100 648.425389 649.560404 650.670919 651.337339 651.810679 652.826074 653.671161 654.081879 654.342761 655.178482 655.885511 656.197405 656.385931 657.156215 657.809331 658.078210 658.226985 658.946864 659.550898 659.776067 659.880683 660.538488 661.044100 -100 
-100 -100 647.087352 648.687315 649.982510 650.562270 650.765166 652.064683 653.024753 653.327138 653.312936 654.429917 655.252362 655.459699 655.379317 656.420765 657.182680 657.345894 657.229205 658.217641 658.931739 659.056339 658.904867 659.842851 660.498099 -100 
-100 -100 644.467426 647.495025 649.191981 649.523138 648.724477 651.033339 652.273636 652.299084 651.287029 653.402067 654.504241 654.443754 653.389337 655.404844 656.436716 656.333075 655.256379 657.204243 658.186716 658.051477 656.958788 658.866575 659.863320 -100 
-100 -100 646.240917 647.837434 649.127288 649.700911 649.896844 651.187939 652.139949 652.435735 652.416458 653.529766 654.350456 654.557922 654.477817 655.514650 656.268125 656.424074 656.302529 657.288100 658.000737 658.124780 657.973219 658.911508 659.567301 -100 
-100 -100 646.739839 647.866847 648.966200 649.620927 650.081306 651.078336 651.906052 652.303126 652.553842 653.382011 654.085888 654.399840 654.591956 655.352343 655.986128 656.239515 656.378692 657.093226 657.695060 657.920289 658.026030 658.684421 659.190581 -100 
-100 -100 645.532492 647.115342 648.387041 648.941738 649.117855 650.377985 651.302581 651.578910 651.546495 652.637477 653.444841 653.651800 653.579977 654.602891 655.330511 655.468844 655.336845 656.312726 657.018293 657.138750 656.985998 657.916408 658.567757 -100 
-100 -100 643.079362 646.074763 647.732703 648.024627 647.190088 649.430630 650.614637 650.601742 649.570386 651.631880 652.703090 652.635685 651.592656 653.576154 654.567669 654.437707 653.346438 655.275979 656.245684 656.105191 655.015742 656.903457 657.890582 -100 
-100 -100 645.053151 646.613205 647.846595 648.356543 648.485348 649.696571 650.575319 650.811862 650.744808 651.803300 652.582758 652.766708 652.673976 653.684370 654.410296 654.547839 654.413430 655.382740 656.080770 656.194798 656.036046 656.958897 657.604421 -100 
-100 -100 645.843572 646.919589 647.936913 648.500609 648.867306 649.764459 650.500321 650.821224 651.007537 651.770234 652.420729 652.697636 652.862334 653.595362 654.213276 654.459942 654.593607 655.291086 655.875146 656.087461 656.181951 656.822265 657.313948 -100 
-100 -100 645.053048 646.556465 647.708916 648.144216 648.206234 649.339218 650.152080 650.343660 650.244530 651.251525 651.991302 652.154967 652.052405 653.037117 653.756157 653.902686 653.780548 654.728647 655.407471 655.512939 655.348428 656.249320 656.875295 -100 
-100 -100 643.168414 646.032912 647.522921 647.671214 646.718084 648.792357 649.842942 649.749177 648.674320 650.618550 651.607125 651.506283 650.461869 652.375093 653.347409 653.239734 652.190287 654.057062 654.980758 654.823866 653.726627 655.557319 656.497840 -100 
-100 -100 645.900824 647.243456 648.234966 648.578539 648.580248 649.597737 650.319811 650.485808 650.381299 651.318528 652.004758 652.172553 652.089143 653.027177 653.713039 653.878364 653.782952 654.683276 655.317910 655.422495 655.258516 656.083992 656.642754 -100 
-100 -100 647.828802 648.434223 649.053045 649.464590 649.788229 650.385588 650.905425 651.218613 651.471073 652.022888 652.527872 652.851280 653.125879 653.694035 654.209076 654.533158 654.793537 655.326024 655.786211 656.037605 656.205799 656.619558 656.918359 -100 
-100 -100 648.718938 649.074130 649.530309 649.940364 650.330606 650.803053 651.247208 651.606574 651.950472 652.395550 652.836135 653.211170 653.579897 654.047308 654.502487 654.879830 655.233859 655.665404 656.062959 656.360265 656.607908 656.896145 657.092506 -100 
-100 -100 -100 -100 -100 -100 -100 -100 -100 -100 -100 -100 -100 -100 -100 -100 -100 -100 -100 -100 -100 -100 -100 -100 -100 -100 
-100 -100 -100 -100 -100 -100 -100 -100 -100 -100 -100 -100 -100 -100 -100 -100 -100 -100 -100 -100 -100 -100 -100 -100 -100 -100 
-100 -100 -100 -100 -100 -100 -100 -100 -100 -100 -100 -100 -100 -100 -100 -100 -100 -100 -100 -100 -100 -100 -100 -100 -100 -100 
-100 -100 655.521493 655.887495 656.394937 656.892511 657.386244 657.942872 658.473543 658.926000 659.358493 659.859236 660.346629 660.767565 661.175051 661.650931 662.111018 662.499354 662.864948 663.285703 663.677378 663.982329 664.243213 664.524043 664.714436 -100 
-100 -100 654.540895 655.083154 655.723183 656.239745 656.708617 657.348193 657.934073 658.357507 658.737855 659.304944 659.837830 660.224839 660.577579 661.116167 661.619623 661.974269 662.286165 662.768316 663.203436 663.479072 663.697664 664.061854 664.329152 -100 
-100 -100 652.706620 653.664509 654.569682 655.085763 655.437152 656.290271 657.001368 657.345142 657.564805 658.317672 658.959459 659.259294 659.448373 660.164874 660.772721 661.041068 661.192568 661.848482 662.386744 662.582361 662.658480 663.233607 663.669065 -100 
-100 -100 650.696634 652.213409 653.398546 653.877721 653.987876 655.179666 656.047343 656.287418 656.227928 657.290188 658.070337 658.257840 658.165879 659.180206 659.920205 660.076854 659.952957 660.899751 661.568330 661.657634 661.472783 662.368754 662.993852 -100 
-100 -100 650.617210 651.719047 652.779532 653.391620 653.809126 654.762562 655.551438 655.917466 656.143521 656.950317 657.635941 657.934517 658.113681 658.871785 659.514709 659.776726 659.916254 660.614046 661.191843 661.391855 661.473714 662.113375 662.608651 -100 
-100 -100 650.279837 651.197368 652.192712 652.877420 653.431608 654.305991 655.067218 655.507070 655.857252 656.569550 657.212272 657.570804 657.862516 658.522023 659.118412 659.435685 659.683717 660.287109 660.823944 661.084395 661.276722 661.812590 662.236957 -100 
-100 -100 649.076117 650.230127 651.356928 652.027979 652.498671 653.516428 654.360463 654.764268 655.017895 655.855255 656.565028 656.876408 657.064254 657.841015 658.499319 658.767455 658.912359 659.633011 660.234824 660.452733 660.550691 661.210805 661.720952 -100 
-100 -100 647.559976 649.197721 650.527694 651.126382 651.337887 652.662879 653.641327 653.950907 653.939532 655.066136 655.896604 656.105592 656.024940 657.081025 657.854637 658.020224 657.900910 658.897919 659.616331 659.737865 659.582381 660.526841 661.189467 -100 
-100 -100 647.896658 649.066264 650.218378 650.918988 651.421210 652.471860 653.346777 653.777030 654.052708 654.908674 655.632877 655.954678 656.150826 656.935932 657.602044 657.877309 658.030442 658.762488 659.377234 659.607725 659.717195 660.387037 660.902847 -100 
-100 -100 647.882702 648.836295 649.887017 650.632958 651.250685 652.192808 653.016642 653.508227 653.900804 654.650409 655.322045 655.700399 656.007552 656.684427 657.296650 657.626860 657.889750 658.516777 659.080280 659.365691 659.580967 660.137921 660.575096 -100 
-100 -100 646.925390 648.095987 649.252801 649.961614 650.474063 651.534745 652.419681 652.859372 653.143460 654.007314 654.737018 655.062259 655.260632 656.047486 656.715295 656.992909 657.149525 657.885879 658.505948 658.742058 658.857223 659.533766 660.053133 -100 
-100 -100 645.600210 647.241198 648.582766 649.199692 649.433041 650.778716 651.777485 652.105608 652.110123 653.252410 654.094140 654.310505 654.234782 655.294539 656.071225 656.240983 656.128282 657.133632 657.862495 657.994686 657.849141 658.807133 659.477198 -100 
-100 -100 646.086070 647.253373 648.404910 649.107464 649.612624 650.664553 651.540787 651.972895 652.250576 653.109034 653.835016 654.158062 654.354391 655.136776 655.798555 656.071101 656.224184 656.958007 657.576489 657.811784 657.926588 658.603534 659.123643 -100 
-100 -100 646.210436 647.156773 648.196642 648.930488 649.534230 650.457980 651.263743 651.740276 652.120476 652.858836 653.522648 653.897135 654.201360 654.868907 655.468254 655.788382 656.044754 656.666786 657.227321 657.511690 657.727165 658.285078 658.723210 -100 
-100 -100 645.403603 646.560450 647.695431 648.378906 648.862051 649.882485 650.728484 651.136140 651.394057 652.231512 652.943057 653.260215 653.455010 654.225053 654.870551 655.131704 655.277093 656.001696 656.612178 656.841762 656.952272 657.623731 658.140714 -100 
-100 -100 644.261939 645.879994 647.185549 647.761723 647.950589 649.231226 650.169286 650.448635 650.414580 651.513321 652.324598 652.526457 652.445138 653.479840 654.229089 654.380424 654.255681 655.243651 655.957541 656.079120 655.925912 656.872629 657.536509 -100 
-100 -100 644.985188 646.118181 647.213004 647.849851 648.283633 649.252895 650.050235 650.415040 650.635749 651.440020 652.124415 652.420968 652.599184 653.356728 653.995280 654.251792 654.392168 655.108585 655.709570 655.930255 656.032344 656.695128 657.206177 -100 
-100 -100 645.437616 646.330737 647.284081 647.922377 648.427483 649.247143 649.955224 650.348384 650.657353 651.329586 651.940566 652.278536 652.555902 653.197113 653.777588 654.086777 654.333119 654.936605 655.476360 655.742740 655.941393 656.479561 656.903596 -100 
-100 -100 645.083275 646.155548 647.161354 647.716453 648.076165 648.966785 649.695496 650.009341 650.189648 650.947315 651.594881 651.870929 652.036627 652.774438 653.402440 653.659504 653.801037 654.501359 655.084332 655.292982 655.383578 656.023737 656.516416 -100 
-100 -100 644.526467 646.012038 647.138711 647.557097 647.606025 648.727328 649.528496 649.712799 649.607073 650.610076 651.346843 651.512386 651.412226 652.401851 653.126493 653.280780 653.162516 654.112228 654.786378 654.885369 654.710933 655.604281 656.224787 -100 
-100 -100 645.980042 646.909569 647.762853 648.218662 648.504918 649.286119 649.926570 650.206963 650.370580 651.066732 651.665539 651.940091 652.115467 652.814946 653.413241 653.681888 653.839418 654.500337 655.044147 655.246856 655.329246 655.903107 656.335390 -100 
-100 -100 647.406969 647.923567 648.516454 648.973831 649.375738 649.942635 650.455424 650.810474 651.129275 651.641419 652.132083 652.491392 652.827376 653.353929 653.852520 654.209518 654.527700 655.015819 655.456096 655.736419 655.958227 656.321907 656.587471 -100 
-100 -100 648.171310 648.513129 648.975904 649.415066 649.841290 650.324833 650.781408 651.163518 651.532584 651.978970 652.424427 652.816665 653.206434 653.672245 654.129588 654.521257 654.893290 655.320269 655.716809 656.025276 656.288031 656.568548 656.757887 -100 
-100 -100 -100 -100 -100 -100 -100 -100 -100 -100 -100 -100 -100 -100 -100 -100 -100 -100 -100 -100 -100 -100 -100 -100 -100 -100 
-100 -100 -100 -100 -100 -100 -100 -100 -100 -100 -100 -100 -100 -100 -100 -100 -100 -100 -100 -100 -100 -100 -100 -100 -100 -100 
-100 -100 -100 -100 -100 -100 -100 -100 -100 -100 -100 -100 -100 -100 -100 -100 -100 -100 -100 -100 -100 -100 -100 -100 -100 -100 
-100 -100 654.785777 655.192302 655.735770 656.251722 656.757292 657.350057 657.909850 658.373408 658.810573 659.341268 659.853078 660.281376 660.689425 661.189005 661.666247 662.054922 662.414874 662.853696 663.258029 663.560190 663.814159 664.114533 664.321086 -100 
-100 -100 653.616552 654.281246 654.995052 655.515041 655.953463 656.674783 657.311422 657.725153 658.065978 658.708033 659.287427 659.662360 659.973091 660.578841 661.120299 661.455683 661.719915 662.262410 662.730057 662.982592 663.152439 663.582839 663.896614 -100 
-100 -100 651.167507 652.587971 653.688895 654.142884 654.252481 655.404887 656.246568 656.502809 656.468752 657.512436 658.281270 658.494813 658.434208 659.427059 660.150062 660.325578 660.225715 661.146298 661.791341 661.888088 661.710453 662.567304 663.152307 -100 
-100 -100 647.740753 650.714656 652.330970 652.587627 651.717866 653.953526 655.128255 655.107877 654.056987 656.149933 657.233533 657.167665 656.108515 658.118050 659.143724 659.043406 657.966130 659.880799 660.821673 660.644437 659.496528 661.395079 662.377309 -100 
-100 -100 648.927564 650.518582 651.792387 652.342858 652.512327 653.779321 654.708173 654.982926 654.946807 656.056734 656.876955 657.083942 657.003702 658.049077 658.814081 658.978202 658.857443 659.831775 660.524503 660.622068 660.442821 661.377457 662.033011 -100 
-100 -100 648.942321 650.099520 651.230570 651.906083 652.381097 653.402291 654.249208 654.655427 654.912784 655.760614 656.481415 656.802045 656.997443 657.780984 658.444838 658.717141 658.864854 659.586895 660.188129 660.403360 660.498759 661.162877 661.676425 -100 
-100 -100 647.283302 648.943765 650.293814 650.905036 651.124031 652.466035 653.456645 653.771082 653.761460 654.906711 655.753009 655.971238 655.895800 656.963958 657.746020 657.914041 657.793571 658.799955 659.524246 659.646211 659.489271 660.442148 661.110886 -100 
-100 -100 644.373441 647.522900 649.307768 649.684493 648.894268 651.298540 652.600077 652.651170 651.639175 653.812653 654.952045 654.902540 653.838705 655.906561 656.971191 656.872682 655.776980 657.772248 658.779928 658.646951 657.543251 659.483093 660.500467 -100 
-100 -100 646.056839 647.734365 649.111471 649.753773 650.005843 651.383210 652.407220 652.750186 652.763973 653.928174 654.788474 655.016408 654.948775 656.025649 656.816186 656.991969 656.880375 657.899243 658.637593 658.773142 658.628476 659.591345 660.265809 -100 
-100 -100 646.447329 647.645271 648.835988 649.575342 650.115915 651.211135 652.126712 652.589360 652.892050 653.777770 654.526194 654.864466 655.073449 655.875806 656.557258 656.843591 657.006929 657.755639 658.386526 658.629350 658.749823 659.435403 659.961571 -100 
-100 -100 645.075258 646.749713 648.129134 648.778325 649.039978 650.429843 651.467040 651.823432 651.849654 653.017677 653.879301 654.107447 654.039670 655.119663 655.913823 656.094157 655.988286 657.009674 657.751401 657.890361 657.749100 658.720766 659.399476 -100 
-100 -100 642.395983 645.536810 647.328524 647.721183 646.950624 649.381346 650.709141 650.786665 649.801912 651.979375 653.121672 653.073323 652.008254 654.084204 655.156076 655.066565 653.984359 655.982492 656.996803 656.869816 655.767571 657.728989 658.756384 -100 
-100 -100 644.242539 645.913576 647.287717 647.930818 648.185281 649.565831 650.593604 650.941705 650.960596 652.121599 652.977882 653.202411 653.131516 654.206992 654.996475 655.173363 655.065089 656.083871 656.823414 656.960783 656.818189 657.790202 658.470206 -100 
-100 -100 644.788909 645.979000 647.158859 647.886969 648.414603 649.489739 650.385706 650.832574 651.122103 651.992501 652.729084 653.060330 653.264140 654.056467 654.728034 655.008220 655.168079 655.910753 656.536713 656.776542 656.895615 657.582262 658.109870 -100 
-100 -100 643.587205 645.249347 646.609115 647.237294 647.475808 648.816932 649.808812 650.130002 650.129071 651.264897 652.104678 652.323470 652.252771 653.310644 654.085067 654.254324 654.142900 655.148938 655.877746 656.007937 655.860452 656.826202 657.503045 -100 
-100 -100 641.113457 644.234238 645.993542 646.354905 645.562222 647.901760 649.156281 649.181458 648.163453 650.284455 651.392068 651.332461 650.276383 652.308041 653.350662 653.249066 652.168240 654.136080 655.128828 654.988278 653.878072 655.825152 656.846284 -100 
-100 -100 643.228991 644.865138 646.181752 646.761632 646.949498 648.236849 649.177307 649.453426 649.413702 650.514971 651.327355 651.526680 651.441365 652.485715 653.250109 653.412567 653.294633 654.290676 655.008126 655.127725 654.970361 655.926172 656.596566 -100 
-100 -100 644.145366 645.275026 646.359349 646.988336 647.415992 648.379840 649.171376 649.530492 649.746385 650.546567 651.228724 651.524949 651.704623 652.467048 653.115461 653.382285 653.530773 654.250820 654.852082 655.070907 655.170875 655.834404 656.346485 -100 
-100 -100 643.461431 645.015597 646.220788 646.711544 646.825858 648.025271 648.891462 649.115988 649.039172 650.087432 650.860719 651.042584 650.951486 651.969448 652.716899 652.877003 652.760370 653.735479 654.432332 654.540180 654.373833 655.299842 655.948447 -100 
-100 -100 641.650979 644.580582 646.121678 646.316720 645.397494 647.548782 648.653034 648.584452 647.512261 649.513944 650.540099 650.452667 649.402777 651.364985 652.367815 652.265624 651.199463 653.112412 654.058993 653.899438 652.783515 654.653567 655.621390 -100 
-100 -100 644.497124 645.883828 646.925847 647.319353 647.367153 648.443241 649.211992 649.406886 649.321980 650.297013 651.014331 651.199992 651.128115 652.096513 652.806552 652.982523 652.890599 653.815499 654.466795 654.574319 654.408929 655.256024 655.833352 -100 
-100 -100 646.525519 647.162846 647.827089 648.287858 648.659928 649.306925 649.868684 650.213084 650.491371 651.072973 651.604753 651.948511 652.240792 652.831657 653.366894 653.704821 653.976289 654.525253 654.998844 655.257535 655.431991 655.859711 656.170346 -100 
-100 -100 647.472886 647.854768 648.352991 648.810626 649.248641 649.767159 650.251080 650.642370 651.013709 651.486079 651.951699 652.347836 652.735769 653.223448 653.697177 654.089408 654.456570 654.902414 655.312470 655.619090 655.875572 656.175214 656.380362 -100 
-100 -100 -100 -100 -100 -100 -100 -100 -100 -100 -100 -100 -100 -100 -100 -100 -100 -100 -100 -100 -100 -100 -100 -100 -100 -100 
-100 -100 -100 -100 -100 -100 -100 -100 -100 -100 -100 -100 -100 -100 -100 -100 -100 -100 -100 -100 -100 -100 -100 -100 -100 -100 
-100 -100 -100 -100 -100 -100 -100 -100 -100 -100 -100 -100 -100 -100 -100 -100 -100 -100 -100 -100 -100 -100 -100 -100 -100 -100 
-100 -100 654.035097 654.498445 655.081852 655.608455 656.111880 656.749358 657.341504 657.810651 658.241023 658.811612 659.351373 659.781300 660.178323 660.711477 661.210065 661.594485 661.938506 662.405943 662.827695 663.122784 663.359318 663.689326 663.917518 -100 
-100 -100 652.522382 653.431999 654.255076 654.749298 655.070509 655.955016 656.668762 657.044622 657.262207 658.061466 658.713704 659.048504 659.234946 659.988291 660.594360 660.884217 661.021512 661.703967 662.230843 662.434328 662.475755 663.052987 663.446308 -100 
-100 -100 648.387687 651.216640 652.720868 652.953864 652.100421 654.268679 655.403075 655.409499 654.407409 656.454860 657.512010 657.480445 656.472950 658.437503 659.434097 659.362847 658.331294 660.197350 661.104269 660.947346 659.830852 661.660189 662.581666 -100 
-100 -100 636.384065 648.084808 650.999527 650.320800 642.235858 651.746971 653.956216 652.952552 644.716752 654.032649 656.143714 655.120513 647.058790 656.097424 658.115633 657.071250 649.140741 657.923610 659.826150 658.688084 650.623715 659.492183 661.620907 -100 
-100 -100 645.985118 649.027081 650.727296 651.052818 650.242544 652.548989 653.783613 653.800309 652.777700 654.913242 656.033499 655.986272 654.940069 656.977532 658.026841 657.934857 656.863770 658.804493 659.771003 659.607349 658.472673 660.402379 661.410209 -100 
-100 -100 647.269681 648.915380 650.255885 650.865698 651.088263 652.422461 653.408957 653.725156 653.721622 654.870793 655.723836 655.951729 655.886613 656.956796 657.741623 657.915502 657.802030 658.802782 659.521602 659.639383 659.478937 660.432622 661.101776 -100 
-100 -100 644.214783 647.368631 649.159862 649.543385 648.759853 651.170235 652.477204 652.533461 651.527767 653.711354 654.861589 654.821895 653.766519 655.841648 656.911883 656.817489 655.724910 657.722744 658.732067 658.599716 657.496657 659.439318 660.458552 -100 
-100 -100 632.568184 644.704554 647.835033 647.256812 639.063485 648.942934 651.314931 650.376294 642.098128 651.581810 653.762972 652.740174 644.566924 653.772426 655.845414 654.777482 646.660543 655.698145 657.703082 656.625603 648.657414 657.522797 659.681777 -100 
-100 -100 642.945010 646.117550 647.937446 648.353161 647.603571 650.051497 651.393881 651.480041 650.498537 652.701563 653.865870 653.835612 652.787824 654.872618 655.952468 655.866684 654.783570 656.795113 657.819436 657.701184 656.610613 658.563531 659.588807 -100 
-100 -100 644.682168 646.375486 647.780177 648.455169 648.742332 650.157959 651.218555 651.594155 651.637123 652.825641 653.706381 653.950474 653.896665 654.989314 655.794553 655.983357 655.884745 656.916696 657.668264 657.815313 657.680819 658.656676 659.338976 -100 
-100 -100 641.960860 645.120417 646.938929 647.359922 646.618305 649.081295 650.439216 650.542200 649.579685 651.779657 652.941764 652.909216 651.857892 653.949283 655.035297 654.956979 653.884517 655.894462 656.919583 656.800971 655.705602 657.674304 658.706469 -100 
-100 -100 630.629523 642.696770 645.823189 645.257007 637.071965 646.991326 649.395154 648.492788 640.287180 649.728977 651.902899 650.874653 642.678039 651.913925 654.000835 652.949918 644.878085 653.888742 655.893004 654.810312 646.788554 655.728593 657.906725 -100 
-100 -100 641.133068 644.288903 646.102008 646.517083 645.768560 648.221680 649.569704 649.664149 648.694009 650.885709 652.041246 652.004253 650.949461 653.036170 654.118190 654.037505 652.963524 654.970592 655.992902 655.872010 654.774748 656.743626 657.777039 -100 
-100 -100 643.035107 644.718986 646.112424 646.777387 647.054164 648.446775 649.486218 649.846227 649.877180 651.046166 651.911913 652.147674 652.089227 653.170078 653.966447 654.151907 654.053072 655.076807 655.821214 655.963241 655.825519 656.802515 657.486491 -100 
-100 -100 640.501307 643.649347 645.450422 645.858052 645.113710 647.506412 648.810958 648.878895 647.897503 650.052950 651.188745 651.149784 650.110411 652.162494 653.225306 653.140000 652.073230 654.056917 655.064373 654.935674 653.835859 655.795045 656.824165 -100 
-100 -100 629.392845 641.443618 644.542946 643.971005 635.912408 645.590271 647.895464 646.946471 638.779760 648.088324 650.216545 649.193648 641.126975 650.194732 652.234655 651.181728 643.186510 652.090464 654.059517 652.963285 644.955328 653.857003 656.024837 -100 
-100 -100 640.190197 643.310908 645.068047 645.427298 644.632317 646.969200 648.220419 648.242151 647.221376 649.340751 650.448304 650.390057 649.336701 651.373591 652.424276 652.330816 651.256707 653.228775 654.223543 654.083431 652.973263 654.921526 655.943686 -100 
-100 -100 642.492620 644.109143 645.404161 645.971322 646.152124 647.425154 648.354593 648.625415 648.584462 649.677044 650.485409 650.687499 650.609295 651.653045 652.421284 652.591938 652.482817 653.478419 654.194636 654.314720 654.158879 655.108712 655.775166 -100 
-100 -100 640.542504 643.542924 645.176385 645.448813 644.597234 646.825167 647.994841 647.968701 646.928968 648.974857 650.037313 649.967001 648.928064 650.916631 651.941734 651.846645 650.785247 652.721650 653.691356 653.543291 652.439143 654.340247 655.334404 -100 
-100 -100 630.352375 641.975110 644.813983 644.089598 636.040721 645.385473 647.515316 646.490859 638.412334 647.454473 649.478419 648.449899 640.542060 649.384542 651.356006 650.311916 642.428536 651.174413 653.080802 651.982565 644.086442 652.788905 654.880444 -100 
-100 -100 641.743059 644.533591 645.980137 646.158636 645.256617 647.337854 648.397173 648.349582 647.320126 649.271561 650.266680 650.209191 649.208164 651.126594 652.102956 652.032319 651.013918 652.880214 653.794089 653.655145 652.570248 654.370619 655.277794 -100 
-100 -100 645.451689 646.333747 647.108573 647.545969 647.803565 648.612372 649.250479 649.557873 649.714977 650.447797 651.047920 651.349777 651.518473 652.252718 652.850528 653.142933 653.288673 653.977859 654.511905 654.724171 654.773839 655.346025 655.734937 -100 
-100 -100 646.741965 647.181102 647.720342 648.189955 648.626786 649.189712 649.705291 650.101472 650.464976 650.974312 651.464821 651.860240 652.235628 652.755138 653.249339 653.637384 653.989343 654.464737 654.893565 655.194827 655.435488 655.765018 655.991835 -100 
-100 -100 -100 -100 -100 -100 -100 -100 -100 -100 -100 -100 -100 -100 -100 -100 -100 -100 -100 -100 -100 -100 -100 -100 -100 -100 
-100 -100 -100 -100 -100 -100 -100 -100 -100 -100 -100 -100 -100 -100 -100 -100 -100 -100 -100 -100 -100 -100 -100 -100 -100 -100 
-100 -100 -100 -100 -100 -100 -100 -100 -100 -100 -100 -100 -100 -100 -100 -100 -100 -100 -100 -100 -100 -100 -100 -100 -100 -100 
-100 -100 653.539258 653.961177 654.531257 655.080413 655.622793 656.253991 656.851182 657.349489 657.819079 658.380781 658.921336 659.375101 659.805458 660.324821 660.819077 661.222102 661.594876 662.046128 662.461898 662.773907 663.036435 663.344226 663.555327 -100 
-100 -100 652.339437 653.021277 653.763512 654.317757 654.793695 655.554725 656.229769 656.678555 657.051973 657.726049 658.335187 658.736001 659.069160 659.695157 660.253850 660.603301 660.880125 661.435769 661.915633 662.178341 662.357031 662.795860 663.115024 -100 
-100 -100 649.835879 651.276886 652.409521 652.899510 653.047674 654.242335 655.124395 655.416245 655.414953 656.492702 657.293097 657.533118 657.494952 658.509017 659.249711 659.438713 659.350868 660.286173 660.945017 661.052536 660.884120 661.751408 662.343359 -100 
-100 -100 646.344133 649.342299 650.993897 651.288730 650.458900 652.740036 653.957575 653.973806 652.956066 655.085570 656.202626 656.163841 655.127076 657.159021 658.202973 658.115723 657.049924 658.981392 659.938076 659.772698 658.634648 660.546001 661.536688 -100 
-100 -100 647.471763 649.087189 650.398229 650.990137 651.203138 652.516985 653.490099 653.803643 653.803182 654.950141 655.804349 656.039475 655.982943 657.050689 657.834151 658.012370 657.904803 658.896255 659.606018 659.717877 659.551306 660.499085 661.162859 -100 
-100 -100 647.427573 648.610348 649.781204 650.501572 651.023504 652.093241 652.985707 653.432413 653.727277 654.612978 655.368487 655.718258 655.938520 656.744848 657.427566 657.714973 657.877321 658.617269 659.237023 659.469074 659.579857 660.257769 660.779180 -100 
-100 -100 645.708802 647.398480 648.792283 649.451477 649.719880 651.112737 652.150163 652.505644 652.533920 653.718749 654.601164 654.849248 654.799182 655.891389 656.693251 656.876933 656.771683 657.797519 658.542092 658.682602 658.542677 659.510745 660.187634 -100 
-100 -100 642.747847 645.930427 647.762335 648.188904 647.449104 649.906489 651.256347 651.348707 650.374169 652.589048 653.765827 653.746369 652.707701 654.801257 655.887168 655.805033 654.724793 656.741143 657.770222 657.655982 656.568989 658.525328 659.551794 -100 
-100 -100 644.404963 646.113072 647.536091 648.228723 648.532414 649.963086 651.036434 651.422300 651.475195 652.679772 653.576777 653.835007 653.793433 654.895985 655.708771 655.902719 655.808411 656.848094 657.607362 657.761386 657.633233 658.611599 659.295158 -100 
-100 -100 644.778794 646.005337 647.240538 648.029876 648.622406 649.771229 650.737013 651.243736 651.586361 652.511541 653.295852 653.664241 653.899621 654.727968 655.432766 655.738847 655.920805 656.690233 657.341436 657.602005 657.738123 658.438374 658.973737 -100 
-100 -100 643.392271 645.096234 646.520417 647.219056 647.532058 648.976538 650.064958 650.465615 650.531282 651.738640 652.635833 652.893346 652.851372 653.958426 654.777364 654.978375 654.891506 655.934190 656.696057 656.851593 656.724209 657.710650 658.399579 -100 
-100 -100 640.706231 643.878646 645.716023 646.157585 645.437271 647.923782 649.303560 649.424990 648.478587 650.695585 651.873114 651.852997 650.812500 652.916738 654.014713 653.946404 652.883038 654.903341 655.937887 655.826534 654.736855 656.713601 657.751785 -100 
-100 -100 642.566528 644.266734 645.685190 646.377319 646.682808 648.117802 649.196652 649.588687 649.646299 650.845264 651.735378 651.987695 651.941629 653.044412 653.860039 654.059136 653.970865 655.011092 655.770238 655.923364 655.794214 656.780422 657.469946 -100 
-100 -100 643.134082 644.351977 645.575348 646.352559 646.931491 648.060026 649.006107 649.496521 649.824538 650.731566 651.500600 651.858763 652.086847 652.905625 653.603477 653.906645 654.087190 654.850748 655.495644 655.750999 655.883629 656.583764 657.120223 -100 
-100 -100 641.954780 643.646154 645.050416 645.727680 646.016878 647.411363 648.452973 648.816773 648.853166 650.025057 650.896380 651.140601 651.092432 652.176495 652.977775 653.170138 653.079081 654.105894 654.853179 654.997992 654.863218 655.842740 656.528741 -100 
-100 -100 639.509881 642.662338 644.467714 644.878046 644.134908 646.528139 647.832119 647.898729 646.916468 649.073457 650.212173 650.176825 649.141740 651.199451 652.268516 652.188950 651.127123 653.115584 654.126353 653.999295 652.900485 654.862020 655.892903 -100 
-100 -100 641.671577 643.337405 644.700026 645.329446 645.567411 646.906613 647.894948 648.211849 648.207744 649.343456 650.185926 650.409494 650.345649 651.414239 652.202626 652.385489 652.285656 653.300690 654.035185 654.168190 654.022566 654.991580 655.670958 -100 
-100 -100 642.635297 643.794023 644.926796 645.606670 646.084742 647.098805 647.936543 648.335442 648.586333 649.419691 650.130938 650.450995 650.651889 651.436945 652.107041 652.392309 652.557489 653.295162 653.912677 654.144680 654.256289 654.932134 655.452683 -100 
-100 -100 641.988660 643.574359 644.837052 645.381493 645.546166 646.794792 647.705772 647.968421 647.925022 649.005827 649.807466 650.011979 649.940733 650.980558 651.748237 651.924756 651.822917 652.815118 653.527911 653.648259 653.492684 654.431051 655.088420 -100 
-100 -100 640.234788 643.196184 644.795073 645.041982 644.170528 646.369503 647.516873 647.484385 646.443499 648.477313 649.531132 649.464965 648.433148 650.417007 651.439239 651.351875 650.298765 652.228875 653.191399 653.043779 651.937692 653.820517 654.797407 -100 
-100 -100 643.166953 644.579167 645.665032 646.103291 646.195021 647.315093 648.124365 648.354199 648.300145 649.305225 650.048779 650.255556 650.202090 651.190277 651.918238 652.108756 652.030225 652.971034 653.637597 653.757520 653.602772 654.461356 655.046527 -100 
-100 -100 645.262937 645.920460 646.619611 647.119833 647.532721 648.220522 648.820499 649.198904 649.507633 650.117569 650.674392 651.039347 651.350439 651.959722 652.511788 652.864373 653.149757 653.713736 654.202004 654.473571 654.659318 655.097338 655.414522 -100 
-100 -100 646.247474 646.646799 647.175410 647.669638 648.146610 648.704171 649.224985 649.649658 650.051070 650.550909 651.040955 651.458302 651.865187 652.370686 652.860760 653.267754 653.649099 654.109596 654.534044 654.853750 655.121762 655.431096 655.642090 -100 
-100 -100 -100 -100 -100 -100 -100 -100 -100 -100 -100 -100 -100 -100 -100 -100 -100 -100 -100 -100 -100 -100 -100 -100 -100 -100 
-100 -100 -100 -100 -100 -100 -100 -100 -100 -100 -100 -100 -100 -100 -100 -100 -100 -100 -100 -100 -100 -100 -100 -100 -100 -100 
-100 -100 -100 -100 -100 -100 -100 -100 -100 -100 -100 -100 -100 -100 -100 -100 -100 -100 -100 -100 -100 -100 -100 -100 -100 -100 
-100 -100 653.012632 653.411668 653.974797 654.540237 655.108307 655.742682 656.348427 656.869698 657.366107 657.928808 658.473724 658.945126 659.396608 659.911945 660.405811 660.822104 661.212650 661.658515 662.073404 662.398016 662.676121 662.972828 663.173274 -100 
-100 -100 651.963138 652.543751 653.244317 653.830832 654.374934 655.095666 655.759121 656.251501 656.695326 657.327199 657.920238 658.358389 658.754910 659.334429 659.872353 660.253848 660.589478 661.098926 661.559305 661.854891 662.090682 662.473676 662.753491 -100 
-100 -100 650.004469 651.012356 651.987281 652.576271 653.002870 653.944888 654.738813 655.151363 655.432336 656.256640 656.963784 657.315372 657.546626 658.307725 658.951662 659.244262 659.415861 660.104693 660.672697 660.888410 660.980365 661.580965 662.033946 -100 
-100 -100 647.846473 649.428458 650.693679 651.248930 651.432438 652.724634 653.681886 653.990888 653.988556 655.132218 655.983590 656.222987 656.169719 657.234445 658.012819 658.190898 658.081174 659.069935 659.774175 659.884158 659.712053 660.643066 661.291101 -100 
-100 -100 647.656346 648.817451 649.960196 650.656775 651.159721 652.211724 653.091362 653.532265 653.825089 654.709515 655.465463 655.818830 656.042435 656.847746 657.528575 657.816046 657.977934 658.713769 659.328022 659.555137 659.659781 660.330766 660.846388 -100 
-100 -100 647.203064 648.180515 649.263045 650.040371 650.688903 651.663479 652.516926 653.035500 653.457596 654.247577 654.961152 655.376735 655.716222 656.422791 657.057668 657.403491 657.678660 658.319944 658.895409 659.188877 659.411255 659.978054 660.420760 -100 
-100 -100 645.868619 647.095312 648.320264 649.090706 649.660056 650.783983 651.722734 652.204904 652.528904 653.449533 654.234076 654.603324 654.838478 655.666415 656.365870 656.663192 656.835156 657.598086 658.242668 658.496627 658.626872 659.322207 659.851884 -100 
-100 -100 644.231670 645.961081 647.400242 648.101578 648.410017 649.849672 650.927056 651.313163 651.365540 652.584817 653.494807 653.760722 653.722907 654.837449 655.656667 655.851521 655.755875 656.802209 657.566898 657.723317 657.595453 658.581866 659.267861 -100 
-100 -100 644.534500 645.779727 647.034438 647.839041 648.443971 649.605771 650.581026 651.093791 651.442538 652.383319 653.183127 653.563210 653.807605 654.647044 655.359287 655.668792 655.853053 656.629885 657.288361 657.554330 657.694655 658.400242 658.937689 -100 
-100 -100 644.497270 645.517606 646.665444 647.514366 648.236347 649.289088 650.215145 650.793357 651.263306 652.093553 652.837550 653.273826 653.630899 654.361246 655.021196 655.389443 655.687470 656.357564 656.962832 657.282790 657.528626 658.118088 658.576064 -100 
-100 -100 643.505111 644.747459 646.003116 646.812828 647.426199 648.601764 649.592462 650.119232 650.478843 651.424284 652.225793 652.606192 652.851293 653.695408 654.414705 654.731705 654.922884 655.704738 656.366852 656.634781 656.776506 657.487250 658.029560 -100 
-100 -100 642.151806 643.877561 645.322816 646.037883 646.364692 647.832979 648.941226 649.354566 649.428476 650.656701 651.570799 651.838162 651.801941 652.926006 653.758721 653.967800 653.885704 654.942036 655.714482 655.875253 655.749875 656.747199 657.443269 -100 
-100 -100 642.680840 643.918975 645.168179 645.970557 646.575823 647.742254 648.723941 649.242403 649.593995 650.531068 651.325259 651.700074 651.940802 652.780937 653.497403 653.812803 654.002706 654.782406 655.441853 655.707130 655.846769 656.556882 657.099561 -100 
-100 -100 642.855386 643.866073 645.000276 645.834672 646.540871 647.574890 648.482960 649.045370 649.500197 650.312849 651.041395 651.466490 651.815179 652.536992 653.191206 653.556933 653.853255 654.518766 655.118303 655.432721 655.674324 656.262640 656.721470 -100 
-100 -100 642.086956 643.314539 644.547290 645.330752 645.913517 647.045658 647.993803 648.484704 648.813367 649.725136 650.499990 650.863697 651.097138 651.922073 652.625524 652.933010 653.117194 653.886215 654.535164 654.792146 654.925457 655.629610 656.169083 -100 
-100 -100 640.989912 642.692220 644.101347 644.775714 645.057201 646.454780 647.496075 647.854892 647.884503 649.061113 649.936214 650.181098 650.131883 651.224720 652.032608 652.227289 652.135747 653.170859 653.923200 654.068173 653.930836 654.915987 655.605640 -100 
-100 -100 641.826866 643.030025 644.222691 644.959024 645.490653 646.568116 647.463401 647.907367 648.195097 649.070328 649.815365 650.156830 650.372887 651.181577 651.871342 652.168316 652.342854 653.100105 653.736575 653.982021 654.104719 654.798967 655.332230 -100 
-100 -100 642.396939 643.352362 644.400417 645.138625 645.742872 646.665019 647.466282 647.936765 648.312627 649.051860 649.720952 650.103914 650.420517 651.108623 651.734477 652.080198 652.358700 652.999238 653.572417 653.863678 654.083984 654.649958 655.094166 -100 
-100 -100 642.145082 643.281855 644.385974 645.040215 645.495651 646.486905 647.305779 647.692517 647.934876 648.759603 649.464395 649.782388 649.983208 650.768210 651.439278 651.728052 651.896450 652.634148 653.250434 653.481765 653.590642 654.259731 654.774039 -100 
-100 -100 641.702057 643.256429 644.480433 644.992180 645.128086 646.349826 647.238577 647.490027 647.438058 648.511158 649.305097 649.508227 649.435295 650.476208 651.243864 651.425388 651.326743 652.317704 653.026481 653.145719 652.984090 653.910603 654.554906 -100 
-100 -100 643.314430 644.298011 645.233073 645.774524 646.145439 647.016750 647.738553 648.085537 648.306261 649.064242 649.715947 650.029711 650.237759 650.980060 651.616425 651.913009 652.094700 652.790395 653.366072 653.591548 653.692254 654.292759 654.744137 -100 
-100 -100 644.874741 645.433367 646.094793 646.630406 647.113282 647.762439 648.351336 648.772452 649.149816 649.718378 650.258646 650.658678 651.030548 651.594733 652.127768 652.513691 652.858952 653.378037 653.848092 654.153335 654.396843 654.782643 655.062934 -100 
-100 -100 645.713425 646.091361 646.615552 647.128389 647.632696 648.194533 648.724385 649.171875 649.599529 650.100048 650.593577 651.027078 651.453747 651.955227 652.445472 652.866499 653.266663 653.723262 654.148716 654.483016 654.768628 655.069323 655.271234 -100 
-100 -100 -100 -100 -100 -100 -100 -100 -100 -100 -100 -100 -100 -100 -100 -100 -100 -100 -100 -100 -100 -100 -100 -100 -100 -100 
-100 -100 -100 -100 -100 -100 -100 -100 -100 -100 -100 -100 -100 -100 -100 -100 -100 -100 -100 -100 -100 -100 -100 -100 -100 -100 
-100 -100 -100 -100 -100 -100 -100 -100 -100 -100 -100 -100 -100 -100 -100 -100 -100 -100 -100 -100 -100 -100 -100 -100 -100 -100 
-100 -100 652.317089 652.751317 653.341257 653.914465 654.484263 655.146719 655.775507 656.303392 656.800347 657.388162 657.951911 658.425254 658.872439 659.407447 659.915342 660.329963 660.713935 661.178388 661.607163 661.930319 662.201727 662.516183 662.730919 -100 
-100 -100 651.089548 651.788329 652.553338 653.131592 653.633666 654.428885 655.137641 655.616049 656.015959 656.718175 657.351854 657.771965 658.120887 658.763608 659.336047 659.695341 659.981182 660.552870 661.048422 661.323598 661.511687 661.958171 662.281580 -100 
-100 -100 648.527107 649.999701 651.162234 651.674693 651.842072 653.080809 654.001952 654.322487 654.342845 655.455612 656.284106 656.542153 656.515275 657.550680 658.306023 658.499951 658.412357 659.373636 660.054913 660.177352 660.018483 660.896067 661.493663 -100 
-100 -100 644.947676 648.010157 649.702313 650.015588 649.183125 651.533725 652.798687 652.840637 651.828997 654.011282 655.162285 655.138829 654.100416 656.167316 657.228525 657.138225 656.048073 658.031347 659.020529 658.872378 657.741444 659.668763 660.667034 -100 
-100 -100 646.075285 647.727181 649.073787 649.692771 649.928745 651.289849 652.303771 652.646930 652.669133 653.853652 654.738285 654.992887 654.948749 656.039369 656.838019 657.020966 656.913754 657.932899 658.667617 658.797222 658.643276 659.603939 660.273974 -100 
-100 -100 645.999918 647.214133 648.421849 649.175874 649.730979 650.841948 651.770877 652.247238 652.568405 653.488781 654.274357 654.645751 654.882756 655.710570 656.409041 656.705536 656.876121 657.636380 658.277101 658.526469 658.651637 659.343923 659.871425 -100 
-100 -100 644.209708 645.950368 647.392358 648.089997 648.392926 649.831119 650.903069 651.283113 651.329903 652.557397 653.474046 653.742689 653.704539 654.826495 655.648420 655.841686 655.742371 656.791586 657.557578 657.712701 657.581884 658.573186 659.259527 -100 
-100 -100 641.142606 644.426671 646.323567 646.789029 646.070543 648.588387 649.975880 650.084976 649.103917 651.386826 652.605608 652.601851 651.554025 653.701035 654.815430 654.741356 653.653880 655.707894 656.760899 656.653474 655.551980 657.555099 658.599533 -100 
-100 -100 642.846475 644.606876 646.079602 646.811413 647.148602 648.625017 649.735196 650.146239 650.217746 651.466040 652.398747 652.678613 652.650010 653.785128 654.622009 654.829096 654.742926 655.806270 656.585395 656.750650 656.627710 657.629345 658.324899 -100 
-100 -100 643.232310 644.494127 645.770635 646.597273 647.224978 648.415961 649.418906 649.954301 650.322200 651.284848 652.102809 652.495361 652.749831 653.605857 654.333853 654.655507 654.850019 655.640088 656.309909 656.583147 656.728687 657.444909 657.989878 -100 
-100 -100 641.816519 643.566456 645.035253 645.768459 646.110129 647.602498 648.730598 649.157051 649.240681 650.492870 651.427188 651.707211 651.678744 652.820469 653.666282 653.881924 653.803006 654.872130 655.654856 655.820919 655.697449 656.703938 657.405149 -100 
-100 -100 639.069936 642.327490 644.220055 644.691520 643.979598 646.534153 647.958841 648.098726 647.144008 649.432211 650.654341 650.651150 649.601850 651.763892 652.895776 652.837974 651.764323 653.830039 654.890552 654.784779 653.680901 655.695326 656.751807 -100 
-100 -100 640.994363 642.739030 644.200296 644.925428 645.258658 646.742027 647.861654 648.280476 648.356636 649.600323 650.527155 650.801678 650.769072 651.906836 652.749997 652.964333 652.884410 653.951419 654.731357 654.894488 654.768547 655.774140 656.475736 -100 
-100 -100 641.597662 642.846057 644.105753 644.915963 645.527085 646.699536 647.685916 648.207481 648.562154 649.506107 650.307869 650.689571 650.936607 651.783475 652.505783 652.825570 653.019183 653.804532 654.468281 654.735409 654.875932 655.590313 656.136221 -100 
-100 -100 640.420046 642.150529 643.593649 644.300751 644.614927 646.061161 647.147175 647.541468 647.599857 648.813386 649.718352 649.983040 649.947660 651.064068 651.891020 652.097395 652.013797 653.067732 653.836250 653.991574 653.860619 654.859090 655.556916 -100 
-100 -100 637.950165 641.173611 643.026494 643.460534 642.717365 645.188292 646.544433 646.636868 645.656034 647.874835 649.051687 649.030236 647.986745 650.095626 651.194775 651.123268 650.048892 652.084124 653.121985 653.001800 651.890858 653.888664 654.937250 -100 
-100 -100 640.184078 641.889524 643.292840 643.953783 644.217872 645.609358 646.642539 646.990363 647.008148 648.184033 649.057633 649.298717 649.244792 650.343325 651.155339 651.350648 651.257393 652.299451 653.055948 653.200763 653.060313 654.049317 654.741049 -100 
-100 -100 641.191641 642.380881 643.554022 644.270646 644.783461 645.842177 646.720954 647.152119 647.429885 648.296790 649.035241 649.372537 649.586362 650.395168 651.086168 651.385370 651.562178 652.321275 652.958952 653.205117 653.327135 654.019216 654.550211 -100 
-100 -100 640.555814 642.181128 643.492802 644.076224 644.273195 645.569772 646.521986 646.813723 646.790872 647.909567 648.738470 648.954962 648.887268 649.957300 650.748581 650.937471 650.842914 651.860558 652.595362 652.728628 652.579372 653.539898 654.210678 -100 
-100 -100 638.803971 641.829092 643.483502 643.765060 642.908827 645.170706 646.361967 646.351623 645.309517 647.400725 648.485523 648.422452 647.366468 649.406152 650.459179 650.380271 649.318181 651.289668 652.278435 652.139053 651.021405 652.945257 653.941820 -100 
-100 -100 641.829375 643.275849 644.401856 644.873629 644.994066 646.158080 647.005329 647.262254 647.227176 648.267545 649.036082 649.253445 649.202388 650.218563 650.968262 651.170393 651.098950 652.064239 652.752291 652.885483 652.737558 653.617706 654.215667 -100 
-100 -100 643.991518 644.668877 645.397392 645.928482 646.372883 647.096614 647.730724 648.138482 648.472736 649.109798 649.688533 650.068599 650.391680 651.018913 651.587447 651.953132 652.251107 652.833279 653.340011 653.627103 653.825526 654.277436 654.602943 -100 
-100 -100 645.008665 645.422722 645.975770 646.498855 647.006999 647.597745 648.150990 648.605351 649.033543 649.558252 650.069250 650.503286 650.924653 651.445562 651.950348 652.370870 652.766129 653.243067 653.684734 654.020354 654.302100 654.622996 654.840609 -100 
-100 -100 -100 -100 -100 -100 -100 -100 -100 -100 -100 -100 -100 -100 -100 -100 -100 -100 -100 -100 -100 -100 -100 -100 -100 -100 
-100 -100 -100 -100 -100 -100 -100 -100 -100 -100 -100 -100 -100 -100 -100 -100 -100 -100 -100 -100 -100 -100 -100 -100 -100 -100 
-100 -100 -100 -100 -100 -100 -100 -100 -100 -100 -100 -100 -100 -100 -100 -100 -100 -100 -100 -100 -100 -100 -100 -100 -100 -100 
-100 -100 651.587556 652.075605 652.699077 653.274471 653.833277 654.533511 655.188762 655.716987 656.202011 656.824858 657.411140 657.880567 658.311630 658.876437 659.402596 659.810482 660.176783 660.670046 661.116825 661.433319 661.687057 662.030254 662.265742 -100 
-100 -100 650.018592 650.963153 651.832081 652.374772 652.747697 653.701813 654.482939 654.917752 655.187433 656.043718 656.745258 657.118905 657.336685 658.124550 658.758684 659.068544 659.222722 659.937606 660.494650 660.721724 660.780913 661.373473 661.775392 -100 
-100 -100 645.749906 648.657213 650.223369 650.499487 649.670976 651.941326 653.155855 653.217826 652.249079 654.376228 655.491214 655.494724 654.502316 656.518064 657.545955 657.482990 656.437637 658.369023 659.321306 659.191926 658.090567 659.942850 660.876277 -100 
-100 -100 633.422823 645.400826 648.410609 647.754898 639.523613 649.314869 651.633076 650.671186 642.348614 651.868686 654.057460 653.057168 644.912084 654.101559 656.162802 655.098451 646.973031 656.004906 657.985591 656.877725 648.799267 657.725650 659.872812 -100 
-100 -100 643.171819 646.301236 648.073725 648.450701 647.672032 650.086872 651.405735 651.480414 650.493367 652.713532 653.895701 653.885718 652.856044 654.947713 656.030002 655.946650 654.862408 656.871935 657.888278 657.756634 656.641641 658.599064 659.620661 -100 
-100 -100 644.409496 646.119421 647.531879 648.207134 648.492558 649.910972 650.972365 651.348892 651.396537 652.616618 653.529020 653.798673 653.764206 654.879196 655.697471 655.891184 655.793223 656.835593 657.593986 657.742145 657.604688 658.587246 659.270395 -100 
-100 -100 641.187923 644.466266 646.354278 646.810104 646.082624 648.592513 649.974041 650.079734 649.097449 651.380779 652.600359 652.597671 651.550910 653.698496 654.812923 654.738487 653.650130 655.702696 656.753384 656.642898 655.538202 657.539304 658.582446 -100 
-100 -100 629.092191 641.668730 644.949752 644.437936 636.193056 646.283620 648.743570 647.826018 639.386346 649.155511 651.434106 650.427586 642.100597 651.545847 653.690852 652.632488 644.414660 653.614279 655.672894 654.590407 646.449920 655.544690 657.756703 -100 
-100 -100 639.800061 643.099635 645.019501 645.509891 644.816592 647.365248 648.784993 648.921166 647.963109 650.268032 651.504847 651.514302 650.477782 652.640255 653.770963 653.710984 652.635893 654.702903 655.766621 655.665741 654.568351 656.580036 657.632630 -100 
-100 -100 641.585384 643.350570 644.835815 645.583823 645.939204 647.441332 648.577960 649.012207 649.104198 650.369725 651.317052 651.608214 651.589534 652.738897 653.590568 653.810442 653.735347 654.809526 655.597267 655.767595 655.647807 656.656460 657.358458 -100 
-100 -100 638.785489 642.055611 643.964379 644.451818 643.755600 646.327062 647.767426 647.920941 646.979471 649.284483 650.522419 650.532037 649.493503 651.666910 652.808135 652.757017 651.688966 653.762196 654.829586 654.728843 653.628709 655.647243 656.706064 -100 
-100 -100 627.138641 639.570716 642.825298 642.306851 634.017275 644.195046 646.701486 645.821318 637.440680 647.183649 649.461770 648.453367 640.101555 649.589167 651.756785 650.715442 642.509595 651.723330 653.789613 652.706229 644.547043 653.669114 655.895556 -100 
-100 -100 637.964731 641.228507 643.128898 643.607900 642.903279 645.465772 646.897976 647.044473 646.096247 648.392606 649.623157 649.627824 648.585871 650.755279 651.893836 651.841601 650.772866 652.844005 653.908739 653.805319 652.702958 654.720599 655.779734 -100 
-100 -100 639.958647 641.705172 643.170635 643.901444 644.241035 645.723989 646.844626 647.267182 647.349411 648.593823 649.524343 649.806269 649.783181 650.921611 651.766804 651.985334 651.910832 652.979445 653.761028 653.925820 653.801756 654.808364 655.511066 -100 
-100 -100 637.413083 640.654846 642.535313 643.000501 642.291506 644.803023 646.198701 646.325768 645.375751 647.626128 648.830135 648.829518 647.803182 649.931483 651.047551 650.988844 649.925509 651.974793 653.025918 652.916243 651.813761 653.820347 654.874365 -100 
-100 -100 626.099540 638.449327 641.658304 641.118831 632.906821 642.893884 645.318440 644.408639 636.118288 645.675652 647.891566 646.883848 638.678782 647.969604 650.081840 649.033879 640.895094 650.011116 652.045620 650.952923 642.819616 651.894182 654.107733 -100 
-100 -100 637.199331 640.414830 642.255398 642.675585 641.918140 644.374609 645.717394 645.798634 644.808688 647.019867 648.190576 648.164910 647.119059 649.227470 650.327297 650.257328 649.184980 651.222539 652.262616 652.144244 651.034200 653.031873 654.079846 -100 
-100 -100 639.606471 641.285448 642.662134 643.303085 643.551925 644.916055 645.927218 646.261884 646.272250 647.432873 648.294796 648.530599 648.475815 649.568803 650.378838 650.577325 650.489983 651.529864 652.286151 652.434129 652.297256 653.280591 653.967414 -100 
-100 -100 637.661863 640.754031 642.491810 642.842360 642.046458 644.380095 645.633162 645.662793 644.651333 646.784465 647.902175 647.852821 646.804950 648.869141 649.943405 649.871477 648.814973 650.811736 651.826604 651.702503 650.599843 652.555521 653.577452 -100 
-100 -100 627.354617 639.227361 642.194615 641.531692 633.414473 642.984765 645.211406 644.218063 636.010522 645.292620 647.389538 646.350683 638.233988 647.347807 649.396466 648.359801 640.360176 649.286767 651.254880 650.161856 642.131037 651.026137 653.167977 -100 
-100 -100 639.059918 641.931264 643.461468 643.706060 642.852111 645.030881 646.167001 646.170936 645.166389 647.199854 648.245938 648.206780 647.194671 649.184317 650.206096 650.156937 649.142916 651.067533 652.025454 651.910971 650.828390 652.682057 653.615849 -100 
-100 -100 642.915360 643.837666 644.671721 645.171070 645.491229 646.372441 647.078214 647.443428 647.649832 648.436957 649.080249 649.411908 649.603245 650.374286 651.004797 651.323155 651.493207 652.219175 652.789695 653.032426 653.106100 653.706240 654.111284 -100 
-100 -100 644.271518 644.739890 645.328032 645.855620 646.354989 646.984064 647.563803 648.018578 648.434783 648.993009 649.524709 649.953259 650.357476 650.907628 651.431004 651.846053 652.225710 652.733624 653.196285 653.528835 653.796403 654.148488 654.388057 -100 
-100 -100 -100 -100 -100 -100 -100 -100 -100 -100 -100 -100 -100 -100 -100 -100 -100 -100 -100 -100 -100 -100 -100 -100 -100 -100 
-100 -100 -100 -100 -100 -100 -100 -100 -100 -100 -100 -100 -100 -100 -100 -100 -100 -100 -100 -100 -100 -100 -100 -100 -100 -100 
-100 -100 -100 -100 -100 -100 -100 -100 -100 -100 -100 -100 -100 -100 -100 -100 -100 -100 -100 -100 -100 -100 -100 -100 -100 -100 
-100 -100 651.106488 651.549038 652.153301 652.744742 653.335850 654.022252 654.675944 655.228003 655.747507 656.355823 656.937368 657.425893 657.886434 658.433707 658.952779 659.377799 659.772116 660.247395 660.686692 661.019109 661.298018 661.617970 661.835661 -100 
-100 -100 649.864529 650.572908 651.353353 651.950212 652.473726 653.293719 654.028191 654.531137 654.953774 655.677037 656.328881 656.764137 657.126271 657.781459 658.365128 658.734555 659.030554 659.613595 660.120292 660.405076 660.600851 661.053175 661.379816 -100 
-100 -100 647.276335 648.761080 649.941051 650.472569 650.661290 651.926380 652.874675 653.220200 653.263327 654.398186 655.245500 655.518490 655.504387 656.552823 657.319719 657.523394 657.445533 658.419254 659.112771 659.245261 659.094191 659.978231 660.579593 -100 
-100 -100 643.667676 646.744941 648.456392 648.789065 647.977550 650.356197 651.649695 651.716993 650.727953 652.933424 654.103728 654.094755 653.068380 655.149159 656.222718 656.142203 655.061445 657.058394 658.060680 657.922629 656.799175 658.733525 659.736191 -100 
-100 -100 644.774084 646.439490 647.805169 648.444374 648.702380 650.090959 651.133503 651.502767 651.548626 652.755827 653.659091 653.927840 653.895874 655.000281 655.812170 656.006362 655.909923 656.942238 657.689275 657.828185 657.681060 658.648467 659.323306 -100 
-100 -100 644.677015 645.904041 647.130743 647.905510 648.482883 649.620851 650.578773 651.081911 651.427520 652.370333 653.173757 653.558562 653.807428 654.649434 655.362605 655.672053 655.854588 656.627594 657.279407 657.536316 657.666533 658.365302 658.898546 -100 
-100 -100 642.861172 644.615895 646.077858 646.796317 647.120252 648.585534 649.687937 650.095188 650.166570 651.417135 652.351528 652.632800 652.605846 653.743286 654.581803 654.789273 654.702325 655.764440 656.540629 656.701153 656.572982 657.570972 658.264506 -100 
-100 -100 639.769375 643.069477 644.987761 645.474583 644.777091 647.322475 648.740107 648.875469 647.918028 650.225194 651.462946 651.472394 650.435993 652.600336 653.732637 653.673110 652.597697 654.665165 655.728364 655.625635 654.525949 656.536328 657.588328 -100 
-100 -100 641.459650 643.234525 644.728134 645.482245 645.842583 647.345981 648.484055 648.920432 649.015647 650.288003 651.241185 651.537052 651.522835 652.675505 653.529847 653.751496 653.677815 654.754029 655.543398 655.714608 655.595377 656.603586 657.305131 -100 
-100 -100 641.834623 643.109942 644.406861 645.256165 645.907929 647.125563 648.155237 648.715337 649.106945 650.094064 650.934339 651.345721 651.617228 652.491247 653.236180 653.572024 653.778973 654.581611 655.261852 655.542012 655.692539 656.414960 656.964836 -100 
-100 -100 640.407422 642.171788 643.661605 644.417575 644.783275 646.302606 647.457141 647.907551 648.014340 649.292259 650.250913 650.551725 650.541772 651.702432 652.565155 652.794340 652.727208 653.809324 654.602979 654.776233 654.657888 655.670949 656.377085 -100 
-100 -100 637.653408 640.926934 642.841288 643.335372 642.646992 645.229233 646.680619 646.843960 645.911676 648.227040 649.474983 649.493507 648.463151 650.645154 651.794259 651.749517 650.686913 652.766535 653.838722 653.740308 652.641378 654.663153 655.724926 -100 
-100 -100 639.583772 641.342449 642.824247 643.571863 643.929209 645.439919 646.586423 647.029672 647.129492 648.399568 649.351730 649.648257 649.635304 650.792717 651.653102 651.881171 651.813327 652.893879 653.685623 653.857078 653.737337 654.749838 655.456140 -100 
-100 -100 640.197642 641.458526 642.737539 643.569851 644.205339 645.405307 646.419179 646.966241 647.345446 648.315035 649.141119 649.544218 649.810685 650.676858 651.416463 651.750600 651.957145 652.756217 653.432320 653.708940 653.856882 654.578179 655.128482 -100 
-100 -100 639.030886 640.774043 642.236365 642.965173 643.303495 644.778310 645.892928 646.313334 646.396271 647.635168 648.563482 648.848086 648.830768 649.966355 650.810741 651.031503 650.960999 652.029727 652.811941 652.978047 652.855565 653.861838 654.564425 -100 
-100 -100 636.574231 639.811480 641.684290 642.140115 641.420924 643.921953 645.307812 645.426616 644.469830 646.713837 647.912844 647.909245 646.881634 649.009369 650.125755 650.068208 649.006664 651.058229 652.111616 652.003835 650.902599 652.909660 653.963670 -100 
-100 -100 638.829357 640.547968 641.971708 642.656071 642.946105 644.367586 645.430388 645.805100 645.847511 647.047032 647.940521 648.197620 648.158289 649.273390 650.101202 650.310315 650.230745 651.289494 652.062916 652.222581 652.094421 653.093459 653.790608 -100 
-100 -100 639.859356 641.061813 642.256553 642.998624 643.539363 644.628314 645.536545 645.994955 646.297833 647.186908 647.942416 648.293151 648.519524 649.342575 650.047771 650.360280 650.551232 651.327749 651.984169 652.248029 652.385240 653.088528 653.624884 -100 
-100 -100 639.244129 640.883794 642.218811 642.829197 643.055197 644.382671 645.364319 645.683269 645.685738 646.825737 647.668761 647.895584 647.837777 648.920455 649.724760 649.926081 649.845407 650.881677 651.637288 651.790752 651.659139 652.632396 653.308630 -100 
-100 -100 637.514570 640.554802 642.232948 642.541316 641.713559 644.006432 645.226658 645.242531 644.224525 646.336617 647.434354 647.379901 646.331958 648.383707 649.449160 649.381874 648.332951 650.323910 651.334457 651.216000 650.116477 652.054083 653.056505 -100 
-100 -100 640.567930 642.027429 643.174832 643.671934 643.819816 645.012812 645.887458 646.169410 646.157122 647.216932 647.998802 648.225685 648.183452 649.210864 649.972384 650.186283 650.128401 651.111940 651.820467 651.973584 651.842979 652.735839 653.339572 -100 
-100 -100 642.753862 643.442046 644.189319 644.743766 645.214047 645.964673 646.624646 647.056415 647.412462 648.068023 648.660744 649.051751 649.384882 650.023147 650.603278 650.981067 651.292843 651.891871 652.417204 652.722494 652.936700 653.399943 653.730891 -100 
-100 -100 643.784303 644.207960 644.778153 645.323240 645.856104 646.472519 647.050740 647.528507 647.977919 648.520754 649.046215 649.492090 649.924276 650.456316 650.972705 651.405533 651.814621 652.307600 652.766652 653.119236 653.415627 653.746999 653.969815 -100 
-100 -100 -100 -100 -100 -100 -100 -100 -100 -100 -100 -100 -100 -100 -100 -100 -100 -100 -100 -100 -100 -100 -100 -100 -100 -100 
-100 -100 -100 -100 -100 -100 -100 -100 -100 -100 -100 -100 -100 -100 -100 -100 -100 -100 -100 -100 -100 -100 -100 -100 -100 -100 
-100 -100 -100 -100 -100 -100 -100 -100 -100 -100 -100 -100 -100 -100 -100 -100 -100 -100 -100 -100 -100 -100 -100 -100 -100 -100 
-100 -100 650.588918 651.005495 651.597974 652.199971 652.810470 653.492961 654.148556 654.717819 655.258951 655.862882 656.443821 656.945961 657.424580 657.965203 658.482035 658.919384 659.330761 659.798797 660.235173 660.578472 660.871621 661.179489 661.385984 -100 
-100 -100 649.506380 650.108538 650.841500 651.465116 652.051331 652.822563 653.537982 654.078901 654.567369 655.242097 655.872261 656.340936 656.763971 657.369579 657.930707 658.332327 658.687875 659.221135 659.704766 660.019854 660.270998 660.666138 660.952755 -100 
-100 -100 647.486020 648.524879 649.538283 650.164542 650.630951 651.629053 652.479153 652.940555 653.264688 654.135700 654.882257 655.263461 655.519062 656.308761 656.977020 657.287877 657.476714 658.193457 658.788260 659.024567 659.131727 659.746587 660.207942 -100 
-100 -100 645.255638 646.881284 648.191464 648.783388 649.001538 650.358014 651.376070 651.733597 651.770798 652.966861 653.860014 654.127238 654.094104 655.191956 655.997025 656.191837 656.094970 657.117890 657.852576 657.983468 657.825040 658.773130 659.431392 -100 
-100 -100 645.033057 646.228556 647.413757 648.150482 648.695289 649.805933 650.744318 651.236022 651.573708 652.506341 653.301547 653.683051 653.929931 654.765507 655.473725 655.781948 655.962828 656.728348 657.370292 657.617588 657.736780 658.423125 658.948750 -100 
-100 -100 644.540742 645.548552 646.672644 647.492709 648.186682 649.217149 650.127887 650.698363 651.167899 652.004568 652.755272 653.197957 653.561215 654.298110 654.962682 655.333008 655.630683 656.299563 656.899979 657.211165 657.446388 658.028066 658.481621 -100 
-100 -100 643.149347 644.411754 645.682080 646.496710 647.110941 648.291820 649.288412 649.821431 650.191428 651.161517 651.983539 652.377670 652.633943 653.496499 654.229951 654.553645 654.747849 655.539820 656.208558 656.476627 656.615357 657.327688 657.870974 -100 
-100 -100 641.451453 643.227298 644.717277 645.463472 645.814143 647.314240 648.449714 648.883138 648.975427 650.250538 651.201858 651.492212 651.471696 652.628763 653.486404 653.707565 653.630669 654.710162 655.499950 655.667715 655.543264 656.551104 657.253192 -100 
-100 -100 641.737684 643.019382 644.321012 645.171857 645.823515 647.041837 648.072303 648.633022 649.025971 650.018191 650.861026 651.272398 651.543692 652.421871 653.170531 653.507761 653.714816 654.520518 655.202448 655.481867 655.630574 656.352812 656.902973 -100 
-100 -100 641.683662 642.735689 643.927963 644.823409 645.593728 646.701411 647.681072 648.307086 648.822592 649.703716 650.493953 650.967837 651.358396 652.126611 652.821378 653.217241 653.539083 654.236388 654.864553 655.199303 655.455755 656.059742 656.528392 -100 
-100 -100 640.663846 641.942232 643.244544 644.100400 644.760544 645.992837 647.037346 647.609720 648.012112 649.012582 649.865359 650.287101 650.567723 651.452273 652.206661 652.549367 652.761735 653.573009 654.259497 654.541845 654.692793 655.419798 655.973789 -100 
-100 -100 639.285252 641.056529 642.552234 643.312267 643.681685 645.211291 646.374956 646.831231 646.942050 648.232581 649.202685 649.512481 649.509909 650.679075 651.548355 651.780791 651.714733 652.805947 653.605494 653.779758 653.659931 654.678077 655.388077 -100 
-100 -100 639.837260 641.110352 642.404952 643.252635 643.904612 645.128644 646.165343 646.730602 647.126090 648.119406 648.966656 649.385031 649.663364 650.545286 651.297577 651.639187 651.850885 652.660967 653.346191 653.627603 653.777982 654.504742 655.058787 -100 
-100 -100 640.039138 641.078616 642.254133 643.132980 643.887200 644.978261 645.942505 646.555044 647.057418 647.922944 648.701322 649.168722 649.555286 650.317391 651.007428 651.401427 651.722637 652.417397 653.042949 653.376091 653.631772 654.235323 654.704098 -100 
-100 -100 639.290424 640.548358 641.822349 642.648421 643.277050 644.469986 645.477558 646.019815 646.395362 647.360260 648.183094 648.585273 648.852425 649.718825 650.459169 650.794676 651.003015 651.804357 652.482357 652.760240 652.908896 653.630577 654.181041 -100 
-100 -100 638.213175 639.952278 641.405268 642.120767 642.443582 643.909080 645.013686 645.423618 645.496357 646.728690 647.650267 647.928131 647.904740 649.041999 649.887747 650.108529 650.037402 651.110903 651.896988 652.065285 651.943473 652.951105 653.653965 -100 
-100 -100 639.099950 640.334297 641.570648 642.352970 642.933956 644.074885 645.031568 645.528623 645.863766 646.788732 647.574682 647.946814 648.189755 649.034790 649.758180 650.081890 650.281504 651.074449 651.745974 652.020068 652.165448 652.881336 653.426594 -100 
-100 -100 639.717985 640.703061 641.797004 642.586368 643.245682 644.230027 645.091356 645.616148 646.041950 646.827113 647.530680 647.939684 648.280448 648.998892 649.654414 650.026179 650.331591 651.007911 651.619008 651.944796 652.194371 652.783410 653.238737 -100 
-100 -100 639.503545 640.673905 641.829017 642.537726 643.049937 644.105473 644.984564 645.425408 645.718125 646.588353 647.321295 647.658280 647.876906 648.689891 649.388540 649.700961 649.894525 650.671318 651.330101 651.600760 651.743242 652.439324 652.965073 -100 
-100 -100 639.100479 640.693446 641.970448 642.535453 642.724280 644.013108 644.961918 645.264351 645.257380 646.378331 647.199034 647.416752 647.355164 648.425663 649.220587 649.422968 649.344972 650.379600 651.133854 651.293048 651.163576 652.121615 652.779173 -100 
-100 -100 640.779564 641.793254 642.774084 643.366139 643.790348 644.721620 645.499162 645.895429 646.160671 646.960236 647.639350 647.971171 648.195306 648.962642 649.623989 649.942862 650.149065 650.882746 651.499851 651.763755 651.897059 652.524259 652.987745 -100 
-100 -100 642.395436 642.977193 643.677372 644.259752 644.793876 645.497262 646.138061 646.606864 647.027629 647.634186 648.202995 648.624988 649.016967 649.604352 650.161229 650.570892 650.942678 651.495370 652.002136 652.342585 652.616424 653.024757 653.315863 -100 
-100 -100 643.264326 643.662025 644.221000 644.777845 645.331333 645.944471 646.524182 647.018271 647.488343 648.025595 648.548568 649.006193 649.454958 649.979413 650.493276 650.938724 651.365931 651.854050 652.313439 652.680528 652.994366 653.315456 653.527500 -100 
-100 -100 -100 -100 -100 -100 -100 -100 -100 -100 -100 -100 -100 -100 -100 -100 -100 -100 -100 -100 -100 -100 -100 -100 -100 -100 
-100 -100 -100 -100 -100 -100 -100 -100 -100 -100 -100 -100 -100 -100 -100 -100 -100 -100 -100 -100 -100 -100 -100 -100 -100 -100 
-100 -100 -100 -100 -100 -100 -100 -100 -100 -100 -100 -100 -100 -100 -100 -100 -100 -100 -100 -100 -100 -100 -100 -100 -100 -100 
-100 -100 649.899428 650.349579 650.965089 651.569228 652.174737 652.878592 653.550465 654.119736 654.655316 655.279321 655.874844 656.375542 656.847517 657.406651 657.936931 658.372300 658.776624 659.262250 659.711020 660.051205 660.336209 660.661078 660.881520 -100 
-100 -100 648.639867 649.360222 650.154464 650.763709 651.300121 652.139773 652.893979 653.413900 653.851557 654.592113 655.258846 655.705760 656.078294 656.746692 657.342326 657.721722 658.026931 658.621329 659.138130 659.430339 659.631492 660.089751 660.419938 -100 
-100 -100 646.011817 647.522621 648.722714 649.264624 649.459318 650.751956 651.724074 652.085091 652.138153 653.296137 654.160854 654.443504 654.435053 655.501846 656.283274 656.495897 656.424018 657.412849 658.118153 658.256698 658.107729 659.001274 659.608363 -100 
-100 -100 642.341712 645.476609 647.217153 647.555218 646.728949 649.156198 650.480091 650.559419 649.564970 651.809316 653.000979 652.997293 651.962322 654.075516 655.168509 655.095306 654.011205 656.033460 657.050244 656.915297 655.784174 657.737381 658.749310 -100 
-100 -100 643.481874 645.173654 646.559252 647.207915 647.470811 648.887072 649.954205 650.339552 650.395758 651.625964 652.544791 652.820402 652.791847 653.915303 654.743966 654.948861 654.859298 655.907516 656.666010 656.809224 656.662062 657.638686 658.320150 -100 
-100 -100 643.397264 644.637788 645.878221 646.663036 647.250227 648.408927 649.388863 649.910163 650.271301 651.232342 652.047147 652.437248 652.690920 653.548698 654.278643 654.600703 654.792941 655.579750 656.241517 656.501963 656.632443 657.337107 657.876375 -100 
-100 -100 641.571866 643.339716 644.813821 645.540054 645.870166 647.357675 648.483246 648.908079 648.992635 650.264843 651.209588 651.491638 651.462844 652.621389 653.480034 653.699534 653.618409 654.698736 655.486200 655.648108 655.516079 656.521261 657.222675 -100 
-100 -100 638.455882 641.778115 643.710239 644.201645 643.499419 646.077338 647.519969 647.668168 646.709266 649.052373 650.304628 650.310495 649.254922 651.458988 652.616760 652.565511 651.480964 653.581454 654.660300 654.557248 653.446069 655.470878 656.533004 -100 
-100 -100 640.149313 641.936763 643.442515 644.205301 644.573125 646.097926 647.256420 647.707574 647.813763 649.108675 650.076364 650.377692 650.365336 651.540238 652.413957 652.646346 652.577351 653.671279 654.471790 654.644805 654.522608 655.537614 656.245540 -100 
-100 -100 640.517258 641.803468 643.113005 643.973508 644.636823 645.872885 646.920727 647.495576 647.900760 648.908101 649.765637 650.189501 650.471914 651.362661 652.122814 652.468821 652.683032 653.498897 654.188351 654.471023 654.621027 655.348509 655.903140 -100 
-100 -100 639.070508 640.852291 642.358098 643.125610 643.500997 645.041538 646.214434 646.676847 646.792431 648.096553 649.077972 649.395580 649.399169 650.576603 651.452380 651.687711 651.622098 652.721642 653.526369 653.701144 653.579269 654.601084 655.313608 -100 
-100 -100 636.286978 639.594909 641.530325 642.034118 641.345658 643.959560 645.431602 645.602102 644.662548 647.021474 648.299257 648.336578 647.317719 649.520242 650.681797 650.637037 649.558641 651.672472 652.760876 652.661706 651.548144 653.590765 654.662844 -100 
-100 -100 638.242612 640.018591 641.516408 642.275822 642.643353 644.176009 645.341593 645.797594 645.907044 647.204334 648.180925 648.496245 648.498562 649.673564 650.547208 650.781521 650.715402 651.813698 652.617322 652.791621 652.669683 653.691313 654.403732 -100 
-100 -100 638.873153 640.144338 641.435792 642.279680 642.927637 644.147737 645.181230 645.744541 646.138999 647.130230 647.976865 648.396824 648.678119 649.562329 650.317165 650.661579 650.875989 651.688617 652.375414 652.657447 652.807948 653.534845 654.089056 -100 
-100 -100 637.713777 639.467313 640.940853 641.678501 642.025132 643.524865 644.662189 645.099867 645.197177 646.458336 647.405548 647.702936 647.694743 648.853119 649.715837 649.947496 649.883570 650.969398 651.764847 651.938216 651.819251 652.832309 653.538969 -100 
-100 -100 635.259093 638.512543 640.397213 640.857521 640.132891 642.673731 644.087369 644.222714 643.273126 645.546165 646.763697 646.766569 645.732345 647.896499 649.035329 648.986502 647.921528 650.002217 651.073949 650.974993 649.875036 651.894136 652.953674 -100 
-100 -100 637.536994 639.265856 640.701353 641.395938 641.696087 643.143931 644.230530 644.623962 644.682124 645.902205 646.810061 647.075620 647.042136 648.177781 649.022766 649.242718 649.170765 650.248775 651.039141 651.211042 651.091172 652.098938 652.799894 -100 
-100 -100 638.585203 639.796698 641.004361 641.760696 642.317743 643.429878 644.360194 644.839031 645.162272 646.069275 646.834146 647.192042 647.426495 648.262870 648.980969 649.303854 649.505041 650.299215 650.973886 651.254006 651.404621 652.116892 652.655501 -100 
-100 -100 637.981393 639.632751 640.982649 641.608337 641.850426 643.204521 644.209307 644.550067 644.577381 645.737619 646.582259 646.811913 646.759804 647.852390 648.666370 648.874628 648.800235 649.858947 650.637272 650.811077 650.696239 651.681466 652.358906 -100 
-100 -100 636.256902 639.315517 641.010256 641.331484 640.509955 642.839843 644.085434 644.120394 643.118215 645.259749 646.360010 646.307343 645.263138 647.324125 648.397186 648.331542 647.275501 649.302076 650.340125 650.242320 649.155320 651.111266 652.116354 -100 
-100 -100 639.334257 640.804946 641.966813 642.479010 642.642296 643.860241 644.755845 645.055805 645.060815 646.138935 646.927496 647.159321 647.123266 648.159376 648.929283 649.149437 649.097416 650.102308 650.832110 651.003745 650.887901 651.792347 652.398418 -100 
-100 -100 641.536584 642.232450 642.992208 643.561986 644.049511 644.819808 645.497883 645.946433 646.318783 646.988577 647.590185 647.988831 648.330091 648.977654 649.567360 649.954491 650.276616 650.890968 651.432565 651.753005 651.979897 652.451437 652.784909 -100 
-100 -100 642.574896 643.004954 643.586518 644.146394 644.696154 645.330371 645.925538 646.419342 646.883974 647.440019 647.975707 648.430677 648.872051 649.413923 649.940543 650.383863 650.804316 651.310596 651.783507 652.149092 652.456305 652.794671 653.020214 -100 
-100 -100 -100 -100 -100 -100 -100 -100 -100 -100 -100 -100 -100 -100 -100 -100 -100 -100 -100 -100 -100 -100 -100 -100 -100 -100 
-100 -100 -100 -100 -100 -100 -100 -100 -100 -100 -100 -100 -100 -100 -100 -100 -100 -100 -100 -100 -100 -100 -100 -100 -100 -100 
-100 -100 -100 -100 -100 -100 -100 -100 -100 -100 -100 -100 -100 -100 -100 -100 -100 -100 -100 -100 -100 -100 -100 -100 -100 -100 
-100 -100 649.180359 649.683037 650.328354 650.928829 651.516105 652.250696 652.941501 653.503409 654.019933 654.673783 655.287932 655.781882 656.236038 656.825048 657.374355 657.803743 658.190677 658.705090 659.171164 659.503565 659.769749 660.122813 660.363669 -100 
-100 -100 647.576489 648.545290 649.440993 650.007854 650.405253 651.398954 652.218723 652.686500 652.984755 653.875865 654.607141 655.004112 655.242184 656.057536 656.716519 657.047144 657.219989 657.958556 658.536322 658.778696 658.848605 659.453494 659.862369 -100 
-100 -100 643.213266 646.187040 647.794367 648.088671 647.259489 649.596278 650.859273 650.949710 649.990709 652.172751 653.323901 653.345551 652.356440 654.417350 655.476497 655.431454 654.392991 656.360985 657.338376 657.220965 656.118962 657.995752 658.941304 -100 
-100 -100 630.614670 642.856787 645.937935 645.280252 636.895362 646.906618 649.296818 648.348726 639.920610 649.611551 651.852620 650.855428 642.611685 651.948225 654.057296 653.002639 644.812308 653.954164 655.970388 654.864213 646.716061 655.735437 657.906782 -100 
-100 -100 640.578299 643.774919 645.588358 645.981904 645.200489 647.682067 649.050782 649.154647 648.177555 650.452624 651.668512 651.672510 650.642662 652.781080 653.898550 653.836028 652.760036 654.807600 655.848433 655.725521 654.605896 656.587484 657.623099 -100 
-100 -100 641.853956 643.591789 645.031323 645.726441 646.029715 647.490345 648.594750 649.005328 649.080273 650.338032 651.275952 651.558960 651.534681 652.683551 653.535668 653.754470 653.674870 654.746236 655.525250 655.681405 655.544716 656.540313 657.235557 -100 
-100 -100 638.606001 641.915623 643.828614 644.299074 643.576655 646.136919 647.565082 647.702006 646.734178 649.069224 650.314861 650.316282 649.257943 651.459671 652.616142 652.564289 651.478736 653.576688 654.651820 654.544418 653.428638 655.449224 656.508897 -100 
-100 -100 626.411078 639.081255 642.394920 641.885960 633.564745 643.786383 646.302264 645.399448 636.867641 646.794751 649.114487 648.093890 639.622175 649.257247 651.464367 650.413934 642.088279 651.443737 653.543215 652.456808 644.249097 653.418683 655.655865 -100 
-100 -100 637.173192 640.503260 642.448591 642.955960 642.271391 644.869396 646.330574 646.493643 645.547291 647.905760 649.175072 649.196253 648.154615 650.373370 651.545110 651.505783 650.431674 652.543189 653.630891 653.533639 652.426672 654.456961 655.523120 -100 
-100 -100 638.949287 640.737316 642.248197 643.019122 643.397166 644.937399 646.110409 646.573527 646.690498 647.997660 648.980350 649.297383 649.300538 650.485380 651.368708 651.609955 651.548888 652.651404 653.457927 653.633657 653.512551 654.532575 655.244167 -100 
-100 -100 636.101879 639.415268 641.357357 641.867420 641.185007 643.805477 645.283712 645.459706 644.525825 646.892515 648.177279 648.220193 647.206865 649.417178 650.586426 650.547827 649.474263 651.592912 652.684060 652.585519 651.471703 653.514894 654.587598 -100 
-100 -100 624.314692 636.897460 640.202265 639.697635 631.346130 641.650069 644.204047 643.328418 634.834656 644.762740 647.110211 646.137281 637.785767 647.338313 649.534315 648.484373 640.146904 649.531230 651.640102 650.548468 642.289475 651.523966 653.778479 -100 
-100 -100 635.272161 638.579029 640.512881 641.015071 640.325275 642.938291 644.409907 644.580603 643.641939 646.002071 647.282555 647.324188 646.310650 648.518469 649.685443 649.645903 648.571967 650.688981 651.778826 651.679824 650.566040 652.608821 653.681203 -100 
-100 -100 637.307255 639.075452 640.566391 641.321004 641.685069 643.209774 644.369912 644.824933 644.936581 646.225364 647.197119 647.512856 647.519012 648.695118 649.572031 649.812317 649.753211 650.850322 651.652923 651.827930 651.707903 652.726247 653.436672 -100 
-100 -100 634.772410 638.038732 639.942890 640.425340 639.725193 642.295147 643.737464 643.898227 642.972249 645.272144 646.515326 646.539772 645.524047 647.707058 648.861930 648.824929 647.768790 649.858530 650.936212 650.839636 649.740743 651.763147 652.825597 -100 
-100 -100 623.430453 635.844976 639.081199 638.542643 630.234711 640.386762 642.875252 641.993706 633.670378 643.333475 645.592286 644.590359 636.287676 645.737842 647.904265 646.868039 638.656650 647.896223 649.972706 648.893526 640.734586 649.859245 652.086663 -100 
-100 -100 634.606898 637.846630 639.711679 640.151231 639.405359 641.922482 643.313565 643.430458 642.466074 644.723805 645.926884 645.919576 644.879017 647.038225 648.174627 648.125939 647.062253 649.143646 650.216282 650.118974 649.020061 651.036752 652.093086 -100 
-100 -100 637.053460 638.751100 640.153597 640.822266 641.101206 642.511720 643.566117 643.938994 643.985235 645.183345 646.070242 646.325361 646.289323 647.411744 648.249050 648.468934 648.400680 649.475125 650.264380 650.439710 650.323999 651.324175 652.016865 -100 
-100 -100 635.128057 638.246873 640.014148 640.392438 639.619499 642.010799 643.309566 643.376706 642.398004 644.578155 645.713716 645.678726 644.646678 646.734375 647.830016 647.771724 646.719634 648.766455 649.822820 649.731100 648.650087 650.631099 651.659085 -100 
-100 -100 624.798706 636.740876 639.743154 639.096947 630.924719 640.630842 642.913013 641.946334 633.698207 643.099800 645.223281 644.197306 636.087409 645.229180 647.295352 646.254799 638.162146 647.235548 649.261166 648.197771 640.147149 649.112225 651.266753 -100 
-100 -100 636.586117 639.482897 641.041425 641.313120 640.480990 642.714294 643.892367 643.928452 642.947330 645.024279 646.092602 646.069402 645.072957 647.083337 648.123856 648.086900 647.076485 649.049245 650.046568 649.962212 648.898900 650.777273 651.718352 -100 
-100 -100 640.479413 641.416982 642.275183 642.803679 643.156069 644.076025 644.817588 645.215231 645.451961 646.268997 646.934175 647.284659 647.494807 648.286418 648.937467 649.275111 649.464898 650.220455 650.820558 651.089495 651.184205 651.799705 652.210504 -100 
-100 -100 641.852392 642.333267 642.943482 643.499617 644.031574 644.695527 645.308911 645.795481 646.241743 646.827320 647.381800 647.830865 648.255343 648.826603 649.371448 649.807950 650.209987 650.743240 651.231431 651.587250 651.873851 652.238732 652.483809 -100 
-100 -100 -100 -100 -100 -100 -100 -100 -100 -100 -100 -100 -100 -100 -100 -100 -100 -100 -100 -100 -100 -100 -100 -100 -100 -100 
-100 -100 -100 -100 -100 -100 -100 -100 -100 -100 -100 -100 -100 -100 -100 -100 -100 -100 -100 -100 -100 -100 -100 -100 -100 -100 
-100 -100 -100 -100 -100 -100 -100 -100 -100 -100 -100 -100 -100 -100 -100 -100 -100 -100 -100 -100 -100 -100 -100 -100 -100 -100 
-100 -100 648.722889 649.176301 649.797241 650.408031 651.021078 651.733243 652.413549 652.991023 653.534906 654.167918 654.773103 655.284002 655.767072 656.338674 656.882208 657.330549 657.746944 658.243481 658.701684 659.049653 659.340721 659.669608 659.891847 -100 
-100 -100 647.458297 648.182401 648.982373 649.598144 650.141835 650.989883 651.752555 652.280439 652.726089 653.475668 654.152063 654.608945 654.992346 655.673526 656.282895 656.675548 656.992985 657.598613 658.125155 658.425379 658.632853 659.095476 659.427579 -100 
-100 -100 644.821700 646.337204 647.543485 648.091521 648.292825 649.594073 650.574747 650.943254 651.003661 652.170794 653.045250 653.337456 653.339415 654.419613 655.215548 655.441758 655.382181 656.382730 657.098148 657.244778 657.102201 658.000721 658.610046 -100 
-100 -100 641.143371 644.283739 646.030524 646.373946 645.553245 647.989228 649.321623 649.407820 648.419847 650.673508 651.875085 651.880696 650.855742 652.983055 654.091121 654.031573 652.959566 654.993851 656.020759 655.893385 654.768003 656.726677 657.741331 -100 
-100 -100 642.281173 643.976960 645.367426 646.020659 646.288760 647.712641 648.787454 649.179197 649.241548 650.480373 651.409099 651.694469 651.676604 652.813959 653.657489 653.876041 653.798663 654.858422 655.626469 655.776701 655.634855 656.616266 657.300363 -100 
-100 -100 642.195240 643.438209 644.681782 645.470036 646.061740 647.227085 648.213905 648.740919 649.107430 650.076451 650.901387 651.301715 651.566532 652.438303 653.183124 653.518805 653.723112 654.521065 655.191787 655.458500 655.593580 656.302392 656.844156 -100 
-100 -100 640.366283 642.135717 643.611649 644.340171 644.673919 646.167775 647.299962 647.729861 647.818807 649.098690 650.053991 650.346361 650.328599 651.501866 652.375940 652.609001 652.539519 653.630954 654.426948 654.594152 654.465696 655.474774 656.178737 -100 
-100 -100 637.243194 640.567025 642.500857 642.994298 642.295433 644.880185 646.329828 646.483333 645.528989 647.880003 649.142684 649.158394 648.113307 650.333017 651.506820 651.469014 650.395510 652.507175 653.594040 653.495131 652.386240 654.414817 655.479589 -100 
-100 -100 638.927909 640.717252 642.225649 642.991720 643.364181 644.896066 646.061892 646.519346 646.631621 647.934979 648.912925 649.224550 649.223620 650.413653 651.303058 651.549124 651.491558 652.595592 653.402762 653.578884 653.458280 654.475958 655.185977 -100 
-100 -100 639.286552 640.575334 641.888795 642.754074 643.423375 644.667126 645.722761 646.304771 646.717364 647.734092 648.602417 649.037512 649.332366 650.238064 651.013677 651.373611 651.599597 652.424667 653.119237 653.403697 653.554338 654.283597 654.839857 -100 
-100 -100 637.830752 639.616083 641.127056 641.900413 642.282643 643.831818 645.013212 645.483392 645.607207 646.921964 647.915212 648.244956 648.261663 649.454439 650.345839 650.595225 650.541692 651.650099 652.458445 652.633512 652.511029 653.534354 654.248520 -100 
-100 -100 635.040350 638.352694 640.294119 640.804288 640.122994 642.746497 644.227845 644.406687 643.475949 645.846855 647.137624 647.187871 646.182564 648.401032 649.578405 649.547455 648.480615 650.603394 651.695102 651.595440 650.480360 652.524707 653.598628 -100 
-100 -100 636.994096 638.774166 640.278031 641.044268 641.419617 642.961931 644.137227 644.602482 644.721939 646.031779 647.022049 647.351216 647.367970 648.558967 649.448379 649.696578 649.641839 650.748583 651.555873 651.730227 651.607364 652.630054 653.343766 -100 
-100 -100 637.625103 638.900064 640.197390 641.048174 641.704165 642.933931 643.977448 644.550693 644.956000 645.960348 646.821280 647.255798 647.552171 648.452589 649.223365 649.581975 649.808014 650.628929 651.319560 651.602179 651.752261 652.479743 653.034751 -100 
-100 -100 636.467224 638.224618 639.703930 640.448171 640.802523 642.312062 643.459659 643.907425 644.015738 645.290699 646.252903 646.565272 646.572389 647.747444 648.626476 648.872563 648.820386 649.914686 650.714087 650.888159 650.768816 651.782318 652.489618 -100 
-100 -100 634.015791 637.273325 639.163651 639.630051 638.912497 641.463228 642.887159 643.032249 642.093153 644.380557 645.613805 645.631984 644.613057 646.794334 647.949639 647.915030 646.861422 648.950747 650.026525 649.928149 648.827506 650.847056 651.907320 -100 
-100 -100 636.300581 638.032956 639.473596 640.173947 640.480927 641.937890 643.034191 643.436840 643.504866 644.738828 645.663100 645.944846 645.927320 647.079714 647.940620 648.174290 648.113288 649.199233 649.993263 650.165385 650.044347 651.052174 651.753965 -100 
-100 -100 637.356719 638.571254 639.783465 640.544938 641.108085 642.228462 643.167617 643.654158 643.984877 644.905196 645.688528 646.064217 646.315438 647.168331 647.901721 648.237569 648.448931 649.250213 649.927800 650.207023 650.355039 651.066902 651.606946 -100 
-100 -100 636.760358 638.414660 639.768611 640.398440 640.645251 642.006899 643.019687 643.365423 643.393821 644.566894 645.435780 645.685686 645.651192 646.760392 647.589227 647.809598 647.744386 648.809592 649.589960 649.761130 649.641413 650.625851 651.305937 -100 
-100 -100 635.043121 638.104813 639.803373 640.128093 639.310393 641.647707 642.901039 642.939994 641.937038 644.091239 645.216643 645.184279 644.157261 646.234673 647.322143 647.267847 646.220110 648.253011 649.292891 649.191901 648.099227 650.054256 651.062318 -100 
-100 -100 638.128913 639.602231 640.767791 641.283930 641.451912 642.677079 643.580477 643.886441 643.896437 644.986607 645.793602 646.042731 646.022431 647.073724 647.857232 648.088420 648.044693 649.055526 649.787436 649.957153 649.837378 650.740865 651.348636 -100 
-100 -100 640.338194 641.036345 641.799808 642.374148 642.867250 643.644797 644.330829 644.786937 645.167012 645.848217 646.464653 646.878223 647.233953 647.895566 648.498144 648.896101 649.226580 649.846684 650.390784 650.710676 650.935444 651.406140 651.740189 -100 
-100 -100 641.380273 641.812484 642.397817 642.962639 643.518472 644.160045 644.763300 645.265384 645.738924 646.306033 646.854838 647.323511 647.778602 648.333899 648.872972 649.326973 649.755782 650.267772 650.743461 651.109271 651.415345 651.752989 651.978576 -100 
-100 -100 -100 -100 -100 -100 -100 -100 -100 -100 -100 -100 -100 -100 -100 -100 -100 -100 -100 -100 -100 -100 -100 -100 -100 -100 
-100 -100 -100 -100 -100 -100 -100 -100 -100 -100 -100 -100 -100 -100 -100 -100 -100 -100 -100 -100 -100 -100 -100 -100 -100 -100 
-100 -100 -100 -100 -100 -100 -100 -100 -100 -100 -100 -100 -100 -100 -100 -100 -100 -100 -100 -100 -100 -100 -100 -100 -100 -100 
-100 -100 648.236441 648.660125 649.264098 649.879876 650.505959 651.205957 651.879335 652.465728 653.024028 653.646517 654.247032 654.769514 655.270093 655.835360 656.378047 656.840480 657.275209 657.764621 658.219550 658.578142 658.883252 659.199220 659.409329 -100 
-100 -100 647.141723 647.752682 648.498142 649.135184 649.736179 650.525511 651.259098 651.816632 652.321465 653.015102 653.665010 654.153418 654.597731 655.228934 655.816990 656.244082 656.623045 657.178501 657.681417 658.012137 658.275586 658.679867 658.970540 -100 
-100 -100 645.099168 646.150858 647.178678 647.817147 648.295898 649.313865 650.183119 650.659958 650.998371 651.889557 652.656413 653.055963 653.330891 654.148561 654.845838 655.182501 655.394182 656.134779 656.749905 657.001499 657.120218 657.746557 658.213268 -100 
-100 -100 642.845440 644.489078 645.815059 646.416893 646.642935 648.022126 649.060401 649.431728 649.479771 650.698300 651.612528 651.896437 651.879404 653.008922 653.845216 654.065701 653.989938 655.038792 655.794234 655.938456 655.788121 656.750821 657.416496 -100 
-100 -100 642.623427 643.830447 645.027430 645.773214 646.327560 647.456435 648.412788 648.918425 649.268704 650.220468 651.035400 651.434567 651.700493 652.565098 653.303587 653.638148 653.841823 654.631068 655.292209 655.552307 655.680465 656.377991 656.910088 -100 
-100 -100 642.132066 643.146273 644.277576 645.104561 645.807514 646.853485 647.780654 648.364899 648.847288 649.700933 650.470209 650.930544 651.313621 652.078986 652.773837 653.170826 653.491597 654.183191 654.801538 655.124245 655.367485 655.958299 656.417748 -100 
-100 -100 640.734224 642.000935 643.275191 644.093746 644.714411 645.910910 646.924341 647.470878 647.852821 648.839331 649.679229 650.089092 650.362841 651.256533 652.022273 652.372352 652.587978 653.403716 654.090090 654.367422 654.511356 655.233072 655.782868 -100 
-100 -100 639.020570 640.801438 642.295110 643.043866 643.398562 644.917045 646.070871 646.518088 646.621788 647.914416 648.883338 649.186968 649.179450 650.372903 651.265393 651.511999 651.452973 652.558894 653.366300 653.540451 653.416732 654.435813 655.145589 -100 
-100 -100 639.290009 640.576590 641.883957 642.740857 643.401070 644.636232 645.684214 646.259769 646.666663 647.676795 648.538367 648.966747 649.257092 650.167419 650.948764 651.312499 651.540596 652.368163 653.064064 653.348537 653.498668 654.228014 654.783871 -100 
-100 -100 639.217209 640.275414 641.476231 642.381244 643.163517 644.288358 645.285500 645.927167 646.458480 647.359388 648.170834 648.665673 649.079481 649.878145 650.604166 651.027212 651.371822 652.088237 652.726561 653.063927 653.320612 653.929319 654.402363 -100 
-100 -100 638.177305 639.464791 640.778585 641.645924 642.319089 643.570881 644.634195 645.222609 645.641283 646.664871 647.542053 647.987272 648.292691 649.208739 649.994561 650.364374 650.600046 651.430373 652.123505 652.404767 652.552533 653.284747 653.843776 -100 
-100 -100 636.781847 638.565861 640.075331 640.847251 641.228529 642.781221 643.965760 644.438397 644.564787 645.882884 646.880664 647.215418 647.237346 648.440557 649.341904 649.599992 649.554005 650.666479 651.472740 651.643506 651.516339 652.542676 653.259268 -100 
-100 -100 637.333396 638.616719 639.924603 640.785716 641.452601 642.698008 643.755652 644.339551 644.754550 645.774914 646.650721 647.096490 647.402586 648.317244 649.100981 649.468938 649.701725 650.529968 651.222752 651.503111 651.650013 652.381124 652.939441 -100 
-100 -100 637.538027 638.586319 639.774489 640.667241 641.437469 642.549252 643.534699 644.167404 644.691483 645.584615 646.392543 646.888989 647.305104 648.099924 648.821617 649.242992 649.586446 650.298254 650.931723 651.265715 651.520189 652.125986 652.597233 -100 
-100 -100 636.791531 638.059010 639.345691 640.184892 640.828454 642.042946 643.072415 643.634802 644.031694 645.026239 645.880264 646.312025 646.608579 647.509232 648.282333 648.645641 648.876138 649.695391 650.381961 650.661231 650.808919 651.532616 652.085134 -100 
-100 -100 635.718555 637.469221 638.935230 639.662452 639.997559 641.486458 642.613588 643.042415 643.133839 644.398773 645.353304 645.660542 645.664744 646.838651 647.718081 647.965869 647.914892 649.008169 649.803865 649.973552 649.849854 650.860346 651.565613 -100 
-100 -100 636.622035 637.865380 639.113514 639.907872 640.502675 641.664206 642.641937 643.158106 643.513558 644.468190 645.286488 645.689319 645.962197 646.841286 647.596576 647.946751 648.167137 648.977362 649.657785 649.933661 650.077908 650.795254 651.342371 -100 
-100 -100 637.257611 638.250260 639.354939 640.155970 640.829022 641.832164 642.712971 643.255630 643.700534 644.513488 645.249830 645.690831 646.062658 646.813639 647.499365 647.896276 648.221523 648.913464 649.532751 649.859854 650.107618 650.697132 651.154337 -100 
-100 -100 637.057571 638.236001 639.401455 640.120370 640.644240 641.718402 642.616022 643.071797 643.379138 644.276972 645.045052 645.414970 645.664233 646.509777 647.237763 647.573407 647.784500 648.576811 649.243645 649.514402 649.653104 650.349324 650.877812 -100 
-100 -100 636.667295 638.270010 639.557403 640.130952 640.328397 641.637397 642.604794 642.920132 642.924041 644.073841 644.930209 645.179690 645.146237 646.250041 647.073825 647.297429 647.233877 648.285400 649.048351 649.207199 649.072761 650.031249 650.691927 -100 
-100 -100 638.366355 639.387314 640.377582 640.979210 641.414519 642.363359 643.158502 643.569620 643.849918 644.674963 645.384950 645.746355 645.998522 646.795837 647.484162 647.824303 648.046420 648.794396 649.419226 649.683709 649.813902 650.440813 650.906034 -100 
-100 -100 639.998429 640.585766 641.294734 641.887731 642.434655 643.154332 643.812306 644.297799 644.736416 645.366258 645.962114 646.411576 646.830775 647.445682 648.027974 648.458941 648.847427 649.412901 649.926783 650.268859 650.541326 650.949099 651.240771 -100 
-100 -100 640.875841 641.278467 641.845993 642.413966 642.980961 643.610073 644.206913 644.718578 645.207633 645.767262 646.315415 646.799261 647.274507 647.825297 648.363751 648.830381 649.274451 649.774822 650.241181 650.610529 650.923920 651.244453 651.456533 -100 
-100 -100 -100 -100 -100 -100 -100 -100 -100 -100 -100 -100 -100 -100 -100 -100 -100 -100 -100 -100 -100 -100 -100 -100 -100 -100 
-100 -100 -100 -100 -100 -100 -100 -100 -100 -100 -100 -100 -100 -100 -100 -100 -100 -100 -100 -100 -100 -100 -100 -100 -100 -100 
-100 -100 -100 -100 -100 -100 -100 -100 -100 -100 -100 -100 -100 -100 -100 -100 -100 -100 -100 -100 -100 -100 -100 -100 -100 -100 
-100 -100 647.580703 648.035159 648.657971 649.271104 649.886639 650.601228 651.283477 651.862649 652.408941 653.046263 653.657728 654.176546 654.669320 655.252987 655.809683 656.270669 656.698361 657.204720 657.671006 658.025425 658.321504 658.653640 658.876875 -100 
-100 -100 646.315340 647.040299 647.841807 648.459429 649.005080 649.855501 650.619900 651.148927 651.596320 652.350141 653.032612 653.496713 653.889006 654.583121 655.206551 655.612180 655.940901 656.556925 657.091984 657.398750 657.611260 658.078434 658.411954 -100 
-100 -100 643.677775 645.193648 646.400694 646.949407 647.151175 648.455256 649.437513 649.806083 649.866564 651.038466 651.918823 652.216523 652.224511 653.320658 654.132620 654.371986 654.322737 655.335189 656.059663 656.211646 656.071491 656.978844 657.591421 -100 
-100 -100 639.999177 643.138994 644.885360 645.227630 644.404009 646.844942 648.179116 648.263958 647.272492 649.533406 650.741205 650.749880 649.723458 651.874680 653.001394 652.954346 651.888938 653.938644 654.974858 654.849106 653.715423 655.693787 656.715618 -100 
-100 -100 641.136866 642.831775 644.220849 644.872676 645.139622 646.565466 647.641083 648.031891 648.093169 649.335989 650.270744 650.561990 650.550622 651.704745 652.564460 652.795666 652.727946 653.799326 654.575771 654.729969 654.589190 655.579753 656.268075 -100 
-100 -100 641.052823 642.293781 643.533959 644.319361 644.909374 646.076044 647.063689 647.590347 647.956597 648.927630 649.758226 650.165397 650.438679 651.326057 652.086304 652.434242 652.648304 653.457062 654.135978 654.407474 654.545969 655.261026 655.805528 -100 
-100 -100 639.227099 640.992434 642.461747 643.184415 643.513516 645.010966 646.145916 646.577344 646.668078 647.946697 648.905583 649.202041 649.188367 650.381913 651.273558 651.517963 651.455369 652.560053 653.364921 653.535403 653.407458 654.425965 655.133571 -100 
-100 -100 636.102762 639.420163 641.346024 641.830987 641.120787 643.716667 645.172967 645.332061 644.387302 646.729848 647.991791 648.005239 646.949238 649.203650 650.399626 650.371581 649.296496 651.429634 652.526439 652.426151 651.304811 653.354348 654.426813 -100 
-100 -100 637.774712 639.560866 641.064821 641.826564 642.195621 643.732681 644.903331 645.364942 645.481670 646.784412 647.764537 648.078736 648.081050 649.291424 650.199096 650.457521 650.407838 651.524106 652.336915 652.512551 652.388660 653.414469 654.128949 -100 
-100 -100 638.122679 639.410232 640.721912 641.585651 642.254693 643.502670 644.562662 645.148416 645.564648 646.584349 647.456930 647.897151 648.199521 649.121538 649.914289 650.288940 650.527719 651.361616 652.057147 652.339324 652.487322 653.220448 653.779752 -100 
-100 -100 636.658862 638.443803 639.954061 640.726148 641.107329 642.663459 643.850923 644.325783 644.454058 645.773351 646.771352 647.105388 647.127457 648.339291 649.250141 649.516927 649.483302 650.600298 651.400282 651.567571 651.436835 652.466347 653.185088 -100 
-100 -100 633.862258 637.174526 639.115455 639.622772 638.934287 641.572207 643.062663 643.247544 642.322401 644.699006 645.994858 646.046837 645.037430 647.285182 648.485260 648.471391 647.420854 649.554904 650.637332 650.524859 649.388616 651.450560 652.532835 -100 
-100 -100 635.810042 637.591034 639.095950 639.862505 640.238019 641.788031 642.970207 643.441225 643.566866 644.884391 645.882761 646.219134 646.243197 647.453333 648.360999 648.624192 648.581403 649.695270 650.499826 650.666820 650.535174 651.562912 652.280517 -100 
-100 -100 636.434503 637.712010 639.012176 639.865436 640.524188 641.759097 642.807699 643.385633 643.796808 644.811635 645.684423 646.130776 646.439586 647.355933 648.142362 648.514578 648.751245 649.577722 650.266882 650.544529 650.689604 651.417485 651.973697 -100 
-100 -100 635.267412 637.030961 638.515333 639.263073 639.620398 641.134269 642.285498 642.735330 642.846076 644.136815 645.115571 645.443241 645.465051 646.656152 647.550116 647.808923 647.765928 648.865652 649.663356 649.831792 649.706508 650.719651 651.427513 -100 
-100 -100 632.803388 636.074514 637.972246 638.442135 637.726132 640.281282 641.707542 641.850416 640.903002 643.217773 644.473150 644.509160 643.505393 645.704523 646.874954 646.851932 645.804359 647.900634 648.974275 648.868244 647.757397 649.778676 650.840040 -100 
-100 -100 635.098725 636.837109 638.282055 638.984482 639.292676 640.752350 641.850872 642.254051 642.323387 643.574514 644.518900 644.819511 644.819285 645.989244 646.865420 647.110912 647.057229 648.146565 648.936932 649.100943 648.971169 649.976351 650.677969 -100 
-100 -100 636.160608 637.378011 638.591972 639.353256 639.915683 641.037812 641.978927 642.466194 642.799161 643.733232 644.537000 644.932556 645.201830 646.073960 646.823852 647.171821 647.390173 648.192871 648.865192 649.134592 649.272247 649.978876 650.518381 -100 
-100 -100 635.563990 637.221982 638.576688 639.203611 639.445944 640.810006 641.824584 642.168368 642.193810 643.381347 644.274096 644.544260 644.525361 645.658931 646.507333 646.740489 646.681434 647.747240 648.520920 648.679928 648.547146 649.524297 650.204299 -100 
-100 -100 633.841818 636.912348 638.612223 638.931527 638.102852 640.447668 641.703972 641.738798 640.725809 642.899980 644.050649 644.035053 643.012139 645.125685 646.236894 646.195888 645.152841 647.187254 648.220498 648.107162 647.001877 648.947543 649.955081 -100 
-100 -100 636.940248 638.416499 639.581927 640.094495 640.257704 641.485200 642.390857 642.696507 642.705990 643.809641 644.636477 644.902872 644.896349 645.970935 646.773309 647.016682 646.978570 647.989827 648.715646 648.874444 648.742936 649.638919 650.245442 -100 
-100 -100 639.157846 639.856604 640.619489 641.191937 641.683285 642.462014 643.150480 643.609148 643.993386 644.685557 645.317865 645.747767 646.119277 646.798454 647.416278 647.825124 648.161336 648.781924 649.321154 649.632370 649.847738 650.312264 650.644413 -100 
-100 -100 640.203671 640.635926 641.220762 641.784615 642.339949 642.982812 643.588838 644.094769 644.574174 645.151461 645.714199 646.198179 646.668776 647.239575 647.792280 648.256444 648.690933 649.203689 649.675441 650.034102 650.332395 650.664598 650.887983 -100 
-100 -100 -100 -100 -100 -100 -100 -100 -100 -100 -100 -100 -100 -100 -100 -100 -100 -100 -100 -100 -100 -100 -100 -100 -100 -100 
-100 -100 -100 -100 -100 -100 -100 -100 -100 -100 -100 -100 -100 -100 -100 -100 -100 -100 -100 -100 -100 -100 -100 -100 -100 -100 
-100 -100 -100 -100 -100 -100 -100 -100 -100 -100 -100 -100 -100 -100 -100 -100 -100 -100 -100 -100 -100 -100 -100 -100 -100 -100 
-100 -100 646.895994 647.401156 648.050905 648.656943 649.250205 649.990802 650.686759 651.253356 651.775820 652.439055 653.066108 653.575881 654.048995 654.661222 655.235558 655.688875 656.097141 656.630065 657.111107 657.454991 657.729722 658.088753 658.331876 -100 
-100 -100 645.290002 646.261006 647.160612 647.732153 648.134447 649.134257 649.958847 650.430267 650.733073 651.633641 652.377502 652.788907 653.043992 653.884582 654.570317 654.925381 655.119271 655.877577 656.470984 656.724462 656.801843 657.415598 657.827932 -100 
-100 -100 640.923921 643.898953 645.508872 645.805470 644.976908 647.322293 648.590172 648.681929 647.722634 649.916900 651.080611 651.112623 650.130708 652.226922 653.317309 653.296639 652.275223 654.267917 655.262085 655.151858 654.045614 655.945286 656.899311 -100 
-100 -100 628.325140 640.565231 643.646706 642.986532 634.581471 644.619910 647.016742 646.065685 637.614262 647.338380 649.593970 648.598319 640.305848 649.734485 651.883991 650.850796 642.650299 651.843865 653.879034 652.767210 644.536991 653.657339 655.850542 -100 
-100 -100 638.284765 641.480668 643.293371 643.685871 642.902353 645.390994 646.763005 646.866145 645.886501 648.172326 649.401122 649.416252 648.394434 650.569806 651.719006 651.680211 650.620286 652.692329 653.749040 653.631212 652.505250 654.510370 655.555953 -100 
-100 -100 639.561231 641.296630 642.732524 643.424709 643.726367 645.191676 646.299006 646.710103 646.785946 648.048673 648.998654 649.295444 649.286617 650.466652 651.348533 651.590783 651.529308 652.622017 653.416342 653.580171 653.446911 654.455123 655.156610 -100 
-100 -100 636.317305 639.619933 641.524145 641.985961 641.252863 643.825875 645.261193 645.402810 644.443716 646.773532 648.026663 648.035324 646.976365 649.226044 650.417790 650.386902 649.309215 651.437988 652.530460 652.426401 651.301479 653.347069 654.416565 -100 
-100 -100 624.130297 636.779622 640.080377 639.553574 631.171405 641.457349 643.991959 643.105807 634.635163 644.505957 646.820502 645.786644 637.206658 646.996268 649.255076 648.218081 639.836054 649.285930 651.409516 650.311565 642.004738 651.287114 653.548569 -100 
-100 -100 634.860648 638.184695 640.123628 640.624017 639.930295 642.543671 644.015931 644.188923 643.256766 645.611527 646.885844 646.911616 645.867891 648.134577 649.342394 649.325139 648.259737 650.400273 651.500650 651.401287 650.279832 652.333062 653.409742 -100 
-100 -100 636.617109 638.403413 639.912190 640.681328 641.059218 642.609269 643.791884 644.263675 644.389746 645.704070 646.696494 647.024458 647.041355 648.258507 649.173759 649.441208 649.401102 650.521389 651.333008 651.505916 651.379107 652.408060 653.125911 -100 
-100 -100 633.755394 637.068406 639.009827 639.517448 638.829453 641.468400 642.960331 643.147082 642.223897 644.601177 645.896469 645.947692 644.938871 647.191487 648.397028 648.387426 647.340145 649.477776 650.563157 650.452389 649.317125 651.380335 652.463378 -100 
-100 -100 621.957580 634.539807 637.843712 637.329493 628.923009 639.297178 641.874619 641.012782 632.532182 642.472847 644.830961 643.855708 635.435148 645.104966 647.348836 646.325346 637.986935 647.415456 649.518574 648.398759 640.028052 649.370468 651.649415 -100 
-100 -100 632.903437 636.212238 638.148431 638.650946 637.957808 640.590749 642.077709 642.261263 641.336385 643.713070 645.010522 645.066110 644.060979 646.311309 647.512576 647.498514 646.441462 648.574669 649.663646 649.552151 648.415816 650.476570 651.558036 -100 
-100 -100 634.926170 636.699707 638.196417 638.956167 639.325805 640.861885 642.033387 642.499125 642.623293 643.934300 644.930217 645.269732 645.299841 646.506693 647.411990 647.675774 647.634236 648.742530 649.545090 649.713022 649.584341 650.605134 651.318285 -100 
-100 -100 632.370102 635.652227 637.566933 638.056455 637.362154 639.942422 641.393538 641.559065 640.633041 642.971059 644.248232 644.302931 643.315236 645.529400 646.711103 646.695469 645.653014 647.754916 648.832211 648.727295 647.616963 649.641759 650.706043 -100 
-100 -100 620.968980 633.445662 636.700201 636.168469 627.858213 638.026534 640.521620 639.630883 631.229510 641.010149 643.319258 642.351931 634.071068 643.562734 645.756995 644.738688 636.521428 645.789875 647.866484 646.773528 638.577604 647.726311 649.958496 -100 
-100 -100 632.201992 635.457324 637.331651 637.775822 637.032748 639.557432 640.954961 641.073874 640.107111 642.405339 643.648874 643.678070 642.670030 644.863225 646.027554 645.999305 644.946632 647.036636 648.104912 647.994379 646.878767 648.893601 649.950502 -100 
-100 -100 634.664247 636.368212 637.774699 638.443866 638.722307 640.138327 641.198823 641.575063 641.625833 642.852163 643.779491 644.072926 644.070777 645.230152 646.098068 646.339930 646.284233 647.362398 648.143679 648.302540 648.168797 649.160323 649.852629 -100 
-100 -100 632.736018 635.865369 637.635254 638.008351 637.224436 639.625704 640.930909 640.995331 640.005401 642.217978 643.403793 643.407191 642.397871 644.538730 645.672209 645.637595 644.596379 646.646206 647.691830 647.579130 646.475746 648.443293 649.471797 -100 
-100 -100 622.369206 634.357493 637.365894 636.706759 628.480159 638.236907 640.530677 639.553700 631.246375 640.724718 642.904554 641.904142 633.732071 643.012399 645.130981 644.115150 636.023555 645.109178 647.124892 646.040908 637.976610 646.916337 649.069821 -100 
-100 -100 634.209634 637.115583 638.675195 638.940627 638.097158 640.340192 641.525333 641.561914 640.576500 642.683956 643.792234 643.801129 642.823740 644.885330 645.962717 645.948827 644.948753 646.924312 647.911827 647.808622 646.725350 648.589737 649.529035 -100 
-100 -100 638.122255 639.061670 639.919666 640.445722 640.795849 641.719971 642.468020 642.872136 643.117535 643.956697 644.652979 645.034772 645.274422 646.099989 646.780074 647.138616 647.339871 648.097524 648.689822 648.943848 649.022127 649.626841 650.034577 -100 
-100 -100 639.502625 639.984009 640.594120 641.149613 641.681988 642.349912 642.970148 643.465567 643.924208 644.530058 645.111630 645.590144 646.044271 646.645141 647.216038 647.672227 648.085768 648.621540 649.103577 649.447243 649.720331 650.075774 650.317115 -100 
-100 -100 -100 -100 -100 -100 -100 -100 -100 -100 -100 -100 -100 -100 -100 -100 -100 -100 -100 -100 -100 -100 -100 -100 -100 -100 
-100 -100 -100 -100 -100 -100 -100 -100 -100 -100 -100 -100 -100 -100 -100 -100 -100 -100 -100 -100 -100 -100 -100 -100 -100 -100 
-100 -100 -100 -100 -100 -100 -100 -100 -100 -100 -100 -100 -100 -100 -100 -100 -100 -100 -100 -100 -100 -100 -100 -100 -100 -100 
-100 -100 646.473280 646.928093 647.551803 648.166260 648.783081 649.498413 650.180829 650.760120 651.307302 651.947043 652.562763 653.087490 653.587450 654.179109 654.743837 655.212095 655.645872 656.156914 656.626083 656.981580 657.277671 657.610082 657.833910 -100 
-100 -100 645.208849 645.933876 646.736004 647.354790 647.901607 648.752545 649.516803 650.045625 650.493614 651.249610 651.936149 652.406000 652.805380 653.507539 654.139051 654.551892 654.886634 655.507482 656.045429 656.352942 656.565013 657.032535 657.367035 -100 
-100 -100 642.572742 644.088121 645.295309 645.844958 646.047754 647.351982 648.333591 648.701449 648.762086 649.935796 650.819953 651.123180 651.138111 652.242456 653.062602 653.309041 653.265643 654.283281 655.010789 655.163124 655.021936 655.929841 656.543970 -100 
-100 -100 638.894838 642.033636 643.779823 644.122953 643.300358 645.741105 647.074105 647.157715 646.165990 648.428411 649.639895 649.654071 648.634607 650.794314 651.929378 651.889334 650.829628 652.885053 653.924679 653.799370 652.664638 654.643869 655.667452 -100 
-100 -100 640.030295 641.724629 643.114004 643.766979 644.035125 645.460799 646.534875 646.923998 646.984654 648.228903 649.167600 649.464864 649.461015 650.623778 651.492044 651.730725 651.669290 652.746260 653.526109 653.681151 653.539930 654.531332 655.221105 -100 
-100 -100 639.943179 641.183964 642.425183 643.212272 643.803964 644.970679 645.956503 646.481176 646.846617 647.819069 648.653980 649.067825 649.349247 650.245386 651.014297 651.370084 651.590836 652.405002 653.087066 653.359340 653.497405 654.213304 654.759314 -100 
-100 -100 638.114779 639.879844 641.350798 642.075577 642.406922 643.904792 645.037849 645.467471 645.557676 646.837724 647.801140 648.104732 648.099618 649.301801 650.201906 650.454081 650.398116 651.508086 652.315811 652.486534 652.357451 653.377000 654.086748 -100 
-100 -100 634.990496 638.306800 640.233347 640.719619 640.011171 642.607775 644.063087 644.221637 643.277588 645.621821 646.888194 646.908740 645.861309 648.123935 649.327901 649.307162 648.238235 650.376627 651.476386 651.376311 650.253779 652.304729 653.379490 -100 
-100 -100 636.662378 638.447180 639.950413 640.712138 641.081890 642.619653 643.790712 644.253519 644.372543 645.678026 646.662404 646.983025 646.993195 648.211541 649.126912 649.392179 649.347910 650.469177 651.285701 651.462561 651.338740 652.365859 653.081899 -100 
-100 -100 637.009268 638.295247 639.605316 640.468106 641.137140 642.385930 643.447675 644.036597 644.457199 645.480755 646.357098 646.802772 647.112123 648.041733 648.841680 649.222170 649.464514 650.303099 651.003900 651.288435 651.437439 652.171908 652.732372 -100 
-100 -100 635.544235 637.327137 638.835119 639.605712 639.986586 641.543797 642.734234 643.214247 643.349430 644.673642 645.674593 646.013263 646.041639 647.260649 648.177665 648.448091 648.411190 649.532404 650.343613 650.514693 650.385570 651.416702 652.136629 -100 
-100 -100 632.745355 636.055255 637.993712 638.499515 637.810839 640.450106 641.944154 642.135091 641.217935 643.600517 644.900251 644.957563 643.954817 646.209756 647.415334 647.403992 646.349014 648.486642 649.579898 649.470835 648.335821 650.399525 651.483064 -100 
-100 -100 634.687492 636.467027 637.970353 638.736022 639.111748 640.663423 641.849277 642.326153 642.459342 643.784103 644.789304 645.133581 645.166112 646.383721 647.296392 647.562134 647.519628 648.635970 649.444665 649.613435 649.482422 650.511216 651.229647 -100 
-100 -100 635.305032 636.582249 637.882068 638.735348 639.394870 640.631734 641.684005 642.267577 642.686261 643.709725 644.592224 645.049545 645.369238 646.293457 647.083638 647.457057 647.693641 648.521275 649.212484 649.491020 649.636248 650.364474 650.921032 -100 
-100 -100 634.131140 635.895473 637.380585 638.129104 638.487618 640.003586 641.158434 641.613814 641.732274 643.032921 644.023820 644.365319 644.400671 645.600161 646.496300 646.754508 646.710077 647.809715 648.608197 648.776673 648.650774 649.663609 650.371431 -100 
-100 -100 631.661478 634.934089 636.833118 637.304019 636.589202 639.146312 640.576051 640.724378 639.784823 642.110272 643.379183 643.430584 642.441717 644.650014 645.822763 645.798876 644.749253 646.844579 647.917745 647.810330 646.697518 648.717635 649.778552 -100 
-100 -100 633.954268 635.693567 637.139214 637.841976 638.150675 639.611870 640.713626 641.122050 641.199100 642.461091 643.419444 643.735692 643.750309 644.930540 645.811383 646.057978 646.003309 647.091085 647.879142 648.039623 647.906024 648.908688 649.609267 -100 
-100 -100 635.014917 636.232419 637.445981 638.206369 638.768142 639.891071 640.835083 641.327251 641.667498 642.612287 643.430179 643.841392 644.125557 645.009238 645.766365 646.117983 646.336928 647.137675 647.805705 648.069077 648.200682 648.903365 649.441315 -100 
-100 -100 634.417442 636.074932 637.428247 638.053046 638.293522 639.657632 640.674794 641.023094 641.055197 642.253133 643.160088 643.445883 643.441967 644.588215 645.445982 645.684998 645.627984 646.691615 647.459370 647.610152 647.469279 648.441358 649.119534 -100 
-100 -100 632.694918 635.764675 637.462660 637.779223 636.948094 639.292545 640.551220 640.590327 639.583626 641.767736 642.932147 642.931677 641.923472 644.050233 645.172015 645.138238 644.098238 646.130555 647.157239 647.034743 645.920466 647.860565 648.866105 -100 
-100 -100 635.793885 637.269262 638.432795 638.942774 639.103755 640.330968 641.238860 641.548674 641.564373 642.677454 643.516959 643.797462 643.804960 644.892443 645.705536 645.956504 645.921853 646.931578 647.651463 647.801792 647.661921 648.552411 649.156710 -100 
-100 -100 638.012339 638.710282 639.471552 640.041948 640.531675 641.310420 642.001043 642.463771 642.854156 643.555266 644.199208 644.642156 645.026843 645.718278 646.346455 646.762760 647.102576 647.722280 648.256648 648.560694 648.768855 649.228328 649.558181 -100 
-100 -100 639.058758 639.490283 640.073751 640.635969 641.190139 641.833252 642.441408 642.951342 643.436843 644.022765 644.596514 645.092873 645.576074 646.158665 646.721389 647.192824 647.630956 648.143240 648.610883 648.963296 649.255204 649.582727 649.803838 -100 
-100 -100 -100 -100 -100 -100 -100 -100 -100 -100 -100 -100 -100 -100 -100 -100 -100 -100 -100 -100 -100 -100 -100 -100 -100 -100 
-100 -100 -100 -100 -100 -100 -100 -100 -100 -100 -100 -100 -100 -100 -100 -100 -100 -100 -100 -100 -100 -100 -100 -100 -100 -100 
-100 -100 -100 -100 -100 -100 -100 -100 -100 -100 -100 -100 -100 -100 -100 -100 -100 -100 -100 -100 -100 -100 -100 -100 -100 -100 
-100 -100 646.022727 646.446990 647.052696 647.671222 648.300129 649.001972 649.676175 650.263386 650.824035 651.451822 652.061122 652.595469 653.110301 653.691430 654.250011 654.726744 655.173505 655.672582 656.133950 656.495677 656.801862 657.118775 657.329815 -100 
-100 -100 644.930600 645.541225 646.287616 646.927006 647.530590 648.321232 649.054962 649.612645 650.119235 650.817629 651.475864 651.975676 652.433884 653.081109 653.685167 654.126272 654.516949 655.082704 655.592521 655.926189 656.190282 656.595887 656.888081 -100 
-100 -100 642.892971 643.942208 644.969380 645.609585 646.090724 647.109013 647.977227 648.453159 648.792464 649.687547 650.462018 650.872202 651.160320 651.994569 652.708064 653.057950 653.280244 654.032801 654.655956 654.910250 655.028785 655.657420 656.126714 -100 
-100 -100 640.643796 642.282199 643.605987 644.209203 644.437869 645.816255 646.852182 647.221510 647.269677 648.491320 649.412776 649.706935 649.702439 650.849697 651.702560 651.935339 651.868251 652.931704 653.696625 653.843546 653.692211 654.658717 655.327812 -100 
-100 -100 640.416242 641.620119 642.815905 643.563295 644.120143 645.248557 646.201853 646.704471 647.053965 648.008790 648.831728 649.242709 649.523136 650.405127 651.160340 651.508681 651.723639 652.525520 653.195169 653.458454 653.587129 654.287542 654.822306 -100 
-100 -100 639.920147 640.932090 642.062905 642.891967 643.598097 644.644212 645.567635 646.148151 646.629288 647.485860 648.264102 648.738116 649.137569 649.920157 650.631687 651.043456 651.376894 652.079944 652.705680 653.031294 653.275404 653.868841 654.330668 -100 
-100 -100 638.521792 639.784656 641.057597 641.878085 642.502842 643.700488 644.709822 645.253072 645.634646 646.623464 647.472643 647.897543 648.189130 649.099303 649.880885 650.245375 650.473393 651.300391 651.993487 652.272633 652.416343 653.141622 653.694557 -100 
-100 -100 636.810753 638.584298 640.074013 640.822674 641.179925 642.700752 643.852786 644.299973 644.407077 645.701254 646.678635 646.997417 647.008569 648.216822 649.123796 649.383620 649.335561 650.453251 651.267320 651.442262 651.316519 652.341129 653.055097 -100 
-100 -100 637.073388 638.354589 639.657625 640.512975 641.174153 642.411185 643.460299 644.039040 644.451649 645.466590 646.336250 646.777813 647.084469 648.010094 648.806227 649.183324 649.422723 650.260833 650.963408 651.249906 651.400186 652.133337 652.692303 -100 
-100 -100 636.994596 638.048235 639.244447 640.146992 640.929297 642.056038 643.056957 643.705646 644.246798 645.155209 645.973192 646.478492 646.906201 647.720095 648.460936 648.896865 649.251924 649.978059 650.623501 650.963851 651.221751 651.833603 652.309177 -100 
-100 -100 635.952146 637.233794 638.541904 639.406113 640.079060 641.333198 642.402747 643.002471 643.437004 644.470207 645.350899 645.803914 646.121266 647.052292 647.852241 648.233111 648.476261 649.315741 650.017057 650.301258 650.449645 651.185761 651.747802 -100 
-100 -100 634.554143 636.330191 637.833182 638.602050 638.983612 640.538973 641.730847 642.216534 642.360950 643.690508 644.693373 645.036904 645.070913 646.289706 647.204190 647.471115 647.429858 648.550922 649.364651 649.536908 649.408136 650.439936 651.160348 -100 
-100 -100 635.091072 636.370165 637.674251 638.533775 639.201599 640.450457 641.515507 642.111445 642.542231 643.576620 644.464660 644.925197 645.247789 646.178064 646.972932 647.347921 647.585152 648.419176 649.116575 649.397963 649.544267 650.278232 650.838910 -100 
-100 -100 635.279131 636.326931 637.514639 638.407862 639.180094 640.295970 641.288763 641.932744 642.471860 643.381857 644.208495 644.726543 645.164768 645.975775 646.705403 647.130490 647.475982 648.190788 648.826755 649.161068 649.414838 650.021521 650.493787 -100 
-100 -100 634.516669 635.787136 637.076317 637.917797 638.564277 639.783107 640.819776 641.393108 641.805174 642.819151 643.697127 644.156816 644.481798 645.399638 646.176559 646.539493 646.768615 647.588557 648.275751 648.553741 648.699198 649.422504 649.975268 -100 
-100 -100 633.429858 635.186660 636.657103 637.387364 637.725546 639.218386 640.352353 640.791832 640.898553 642.184447 643.165796 643.504132 643.539490 644.732105 645.615428 645.862009 645.807907 646.900610 647.694720 647.860250 647.731302 648.740171 649.445103 -100 
-100 -100 634.331089 635.577862 636.828594 637.624390 638.220727 639.385419 640.369498 640.895785 641.266079 642.241947 643.087906 643.521980 643.824996 644.724792 645.489334 645.842473 646.062034 646.870002 647.545394 647.813336 647.949237 648.661962 649.207499 -100 
-100 -100 634.966387 635.959917 637.064455 637.864232 638.536394 639.541259 640.427624 640.979434 641.437934 642.271767 643.036354 643.508626 643.910247 644.684395 645.384766 645.789681 646.117088 646.805622 647.416051 647.730493 647.965648 648.547626 649.002350 -100 
-100 -100 634.765575 635.943490 637.106668 637.821824 638.342400 639.416709 640.319049 640.782781 641.101840 642.019826 642.816925 643.218308 643.497374 644.368448 645.115468 645.463468 645.679477 646.467540 647.122097 647.375616 647.497302 648.183864 648.709684 -100 
-100 -100 634.374830 635.976657 637.260813 637.829402 638.022445 639.330695 640.302322 640.625111 640.639996 641.808945 642.693494 642.973361 642.968812 644.099481 644.944815 645.183512 645.126987 646.173967 646.923206 647.062819 646.909279 647.857419 648.515295 -100 
-100 -100 636.075821 637.095374 638.082217 638.679072 639.110338 640.058721 640.858056 641.276808 641.568541 642.411958 643.147528 643.537098 643.816914 644.639990 645.349809 645.705394 645.934872 646.679763 647.292560 647.539759 647.652823 648.269323 648.730928 -100 
-100 -100 637.710160 638.296037 639.002016 639.591211 640.135230 640.855150 641.517411 642.010730 642.461128 643.108515 643.727565 644.202875 644.648015 645.287120 645.889915 646.335788 646.731668 647.295561 647.799920 648.127813 648.386006 648.784160 649.071768 -100 
-100 -100 638.588991 638.990274 639.555259 640.120227 640.685203 641.315077 641.916290 642.435879 642.936856 643.513483 644.083423 644.591666 645.091659 645.665605 646.223784 646.704840 647.156301 647.655991 648.114503 648.471755 648.772764 649.084411 649.292327 -100 
-100 -100 -100 -100 -100 -100 -100 -100 -100 -100 -100 -100 -100 -100 -100 -100 -100 -100 -100 -100 -100 -100 -100 -100 -100 -100 
-100 -100 -100 -100 -100 -100 -100 -100 -100 -100 -100 -100 -100 -100 -100 -100 -100 -100 -100 -100 -100 -100 -100 -100 -100 -100 
-100 -100 -100 -100 -100 -100 -100 -100 -100 -100 -100 -100 -100 -100 -100 -100 -100 -100 -100 -100 -100 -100 -100 -100 -100 -100 
-100 -100 645.404199 645.858313 646.481931 647.097265 647.715316 648.431287 649.114230 649.694554 650.243535 650.885711 651.504784 652.033601 652.537725 653.132765 653.699626 654.168710 654.602580 655.113913 655.582547 655.936264 656.230009 656.560956 656.784590 -100 
-100 -100 644.145000 644.867514 645.668438 646.288060 646.836512 647.687348 648.451514 648.981250 649.431163 650.188993 650.878403 651.352157 651.755619 652.460731 653.093649 653.506151 653.839843 654.462142 655.000558 655.306600 655.516217 655.982014 656.316486 -100 
-100 -100 641.521669 643.028664 644.231873 644.782681 644.989134 646.290736 647.270683 647.639470 647.703089 648.876798 649.762736 650.069675 650.088891 651.195232 652.015263 652.258437 652.209834 653.233361 653.964326 654.116543 653.973669 654.878927 655.492930 -100 
-100 -100 637.864517 640.981761 642.720079 643.065711 642.253121 644.684769 646.013557 646.098442 645.113394 647.371390 648.583250 648.601411 647.587578 649.747675 650.880976 650.833498 649.757480 651.830688 652.878653 652.755782 651.622755 653.596823 654.619342 -100 
-100 -100 638.981317 640.666799 642.052376 642.707425 642.980510 644.403360 645.474071 645.862757 645.925665 647.169657 648.110645 648.412865 648.414494 649.579023 650.446991 650.682901 650.617164 651.700840 652.484997 652.641090 652.499495 653.488699 654.177979 -100 
-100 -100 638.886023 640.122070 641.361865 642.151821 642.748551 643.914777 644.896481 645.419317 645.785615 646.759290 647.598408 648.019846 648.309259 649.206090 649.974500 650.330175 650.551307 651.367940 652.051354 652.323312 652.460241 653.175148 653.721076 -100 
-100 -100 637.063688 638.819810 640.288245 641.016928 641.356492 642.854119 643.980371 644.407501 644.499729 645.780467 646.749759 647.066527 647.078013 648.273009 649.168083 649.419867 649.365813 650.476324 651.283824 651.453434 651.322923 652.342142 653.052156 -100 
-100 -100 633.960755 637.253768 639.172426 639.661034 638.961566 641.555853 643.004876 643.163570 642.227565 644.568887 645.841670 645.883233 644.874893 647.107539 648.298177 648.275531 647.210079 649.346766 650.445655 650.344502 649.220499 651.272090 652.347493 -100 
-100 -100 635.616164 637.390318 638.887551 639.648824 640.021502 641.558213 642.727197 643.192225 643.317718 644.625398 645.614224 645.946833 645.972788 647.183088 648.092565 648.356724 648.313870 649.435821 650.253424 650.430887 650.307233 651.335118 652.051813 -100 
-100 -100 635.958357 637.237127 638.541487 639.402271 640.071771 641.319098 642.381203 642.975406 643.405811 644.433392 645.309493 645.759807 646.075595 647.003962 647.801727 648.181039 648.423061 649.263700 649.968110 650.255336 650.406022 651.141838 651.703097 -100 
-100 -100 634.502021 636.272894 637.772697 638.541212 638.924175 640.476942 641.668337 642.157745 642.311722 643.640568 644.632642 644.971131 645.003651 646.220472 647.134440 647.401480 647.360506 648.484993 649.303276 649.479046 649.352662 650.385947 651.106978 -100 
-100 -100 631.722167 635.006106 636.932534 637.438139 636.759972 639.385943 640.878365 641.078975 640.182394 642.568717 643.859705 643.918546 642.925256 645.172624 646.372289 646.354911 645.291969 647.435190 648.536677 648.432764 647.300255 649.367044 650.452013 -100 
-100 -100 633.638061 635.406910 636.903239 637.667499 638.045572 639.592990 640.779404 641.263314 641.408342 642.738146 643.743542 644.092567 644.132342 645.348613 646.256251 646.516290 646.468932 647.587281 648.400998 648.573999 648.445763 649.476849 650.196449 -100 
-100 -100 634.236218 635.510631 636.807760 637.660167 638.320187 639.556427 640.611010 641.201116 641.629081 642.657732 643.544875 644.010617 644.340370 645.265795 646.048818 646.414546 646.645499 647.472942 648.167365 648.449306 648.597010 649.327137 649.884690 -100 
-100 -100 633.047348 634.814227 636.299945 637.049222 637.409268 638.925480 640.083811 640.547655 640.678060 641.981111 642.977994 643.331946 643.384043 644.585413 645.468209 645.714303 645.661205 646.759525 647.560443 647.731617 647.607439 648.622144 649.330963 -100 
-100 -100 630.561370 633.843887 635.746744 636.220292 635.509722 638.065636 639.499483 639.659997 638.742699 641.060525 642.332791 642.397118 641.426817 643.636912 644.795559 644.758557 643.697981 645.792976 646.868026 646.761986 645.649003 647.671377 648.733357 -100 
-100 -100 632.857894 634.600771 636.048309 636.752490 637.063059 638.524988 639.630770 640.047995 640.136985 641.401483 642.365995 642.693433 642.721162 643.904557 644.778677 645.017611 644.956433 646.042056 646.829760 646.989779 646.855338 647.858419 648.559387 -100 
-100 -100 633.920639 635.138210 636.351565 637.112161 637.674808 638.798218 639.745719 640.245013 640.594118 641.544357 642.369634 642.791303 643.086400 643.973731 644.729059 645.077998 645.294278 646.092091 646.757282 647.017667 647.146620 647.848723 648.386728 -100 
-100 -100 633.325064 634.979936 636.331489 636.956483 637.199088 638.561237 639.580953 639.936956 639.979601 641.181256 642.094901 642.391769 642.400472 643.548247 644.406018 644.646081 644.590306 645.649453 646.411555 646.556324 646.409885 647.381932 648.060611 -100 
-100 -100 631.606125 634.669390 636.364475 636.682721 635.859671 638.195625 639.455088 639.503720 638.514600 640.695090 641.864134 641.876680 640.889077 643.009383 644.130184 644.100131 643.067009 645.090685 646.109203 645.978025 644.853339 646.797064 647.804318 -100 
-100 -100 634.698148 636.170423 637.331673 637.841400 638.004155 639.229099 640.138979 640.455621 640.480992 641.597508 642.443238 642.733915 642.753216 643.843025 644.658611 644.913344 644.882002 645.888155 646.602410 646.746346 646.600479 647.490544 648.095109 -100 
-100 -100 636.912412 637.608814 638.368359 638.937670 639.427199 640.205854 640.898829 641.366547 641.763447 642.470224 643.121074 643.572467 643.965688 644.662547 645.295086 645.715136 646.057151 646.675585 647.206536 647.506315 647.710655 648.168496 648.497814 -100 
-100 -100 637.957172 638.387668 638.969704 639.530703 640.084326 640.727882 641.338350 641.852497 642.343536 642.935535 643.516295 644.020438 644.511259 645.100012 645.667689 646.142868 646.582997 647.094834 647.560143 647.909365 648.198322 648.524057 648.744398 -100 
-100 -100 -100 -100 -100 -100 -100 -100 -100 -100 -100 -100 -100 -100 -100 -100 -100 -100 -100 -100 -100 -100 -100 -100 -100 -100 
-100 -100 -100 -100 -100 -100 -100 -100 -100 -100 -100 -100 -100 -100 -100 -100 -100 -100 -100 -100 -100 -100 -100 -100 -100 -100 
-100 -100 -100 -100 -100 -100 -100 -100 -100 -100 -100 -100 -100 -100 -100 -100 -100 -100 -100 -100 -100 -100 -100 -100 -100 -100 
-100 -100 644.756706 645.260670 645.910370 646.518060 647.113628 647.855500 648.552726 649.121695 649.648104 650.316528 650.950560 651.468747 651.950487 652.569966 653.149289 653.605089 654.014238 654.548256 655.028641 655.369494 655.640123 655.996629 656.239506 -100 
-100 -100 643.160701 644.126577 645.024036 645.597259 646.002948 647.002298 647.826952 648.300605 648.607848 649.512258 650.262126 650.681581 650.945207 651.792247 652.481696 652.837030 653.029102 653.791269 654.385980 654.636990 654.710188 655.320818 655.733235 -100 
-100 -100 638.825696 641.778137 643.379675 643.679169 642.861336 645.197877 646.462266 646.556771 645.606373 647.798635 648.965793 649.005542 648.033263 650.133495 651.224613 651.197537 650.160028 652.171413 653.173748 653.063950 651.956507 653.849814 654.803512 -100 
-100 -100 626.329289 638.464856 641.524928 640.873018 632.524391 642.507620 644.892951 643.947518 635.534693 645.225803 647.479840 646.492880 638.219370 647.642176 649.788060 648.734066 640.434955 649.731193 651.790354 650.685912 642.475707 651.570215 653.759865 -100 
-100 -100 636.190387 639.362584 641.166791 641.563021 640.791489 643.270626 644.636659 644.740519 643.768645 646.052016 647.285179 647.310276 646.300346 648.479245 649.628851 649.584512 648.510108 650.602387 651.668949 651.553774 650.429000 652.428727 653.473551 -100 
-100 -100 637.444707 639.169721 640.602057 641.297788 641.606507 643.069931 644.171747 644.581383 644.660532 645.925774 646.884074 647.195815 647.203983 648.385049 649.266956 649.509898 649.449305 650.547734 651.345133 651.508560 651.373179 652.379909 653.082083 -100 
-100 -100 634.219548 637.497197 639.394292 639.860390 639.138663 641.709085 643.135972 643.276536 642.325822 644.654641 645.918927 645.955380 644.942365 647.165524 648.346395 648.315827 647.243656 649.372894 650.465170 650.358845 649.230173 651.275992 652.347530 -100 
-100 -100 622.141494 634.677055 637.954243 637.429465 629.071337 639.339719 641.865568 640.985490 632.559933 642.396911 644.722206 643.743611 635.373957 644.972350 647.192119 646.152725 637.789978 647.225429 649.346550 648.246006 639.932527 649.219763 651.484213 -100 
-100 -100 632.772209 636.068226 637.993846 638.491754 637.802228 640.411634 641.881180 642.059322 641.141443 643.497482 644.781460 644.833626 643.834862 646.073826 647.269581 647.251695 646.190971 648.332432 649.435521 649.337450 648.215837 650.271250 651.349981 -100 
-100 -100 634.511777 636.283148 637.780761 638.545485 638.923695 640.469721 641.652364 642.132075 642.272771 643.594118 644.590331 644.930117 644.962641 646.177820 647.090672 647.357472 647.317020 648.442139 649.262173 649.440598 649.317002 650.348820 651.068522 -100 
-100 -100 631.673806 634.956337 636.881178 637.385703 636.706757 639.330957 640.821522 641.020862 640.123242 642.507639 643.796545 643.853603 642.859217 645.106553 646.307773 646.292614 645.232208 647.378648 648.483581 648.382696 647.252520 649.320385 650.405746 -100 
-100 -100 619.982578 632.444384 635.718424 635.209410 626.876329 637.170933 639.736948 638.888344 630.443864 640.382401 642.733710 641.770307 633.403580 643.028327 645.259629 644.224213 635.851114 645.307492 647.433808 646.324402 637.954521 647.307035 649.589232 -100 
-100 -100 630.808076 634.088986 636.010972 636.511963 635.828783 638.447659 639.933229 640.127181 639.220665 641.605257 642.906684 642.973702 641.986343 644.232778 645.427505 645.405432 644.338929 646.478956 647.579260 647.475942 646.344389 648.409913 649.493706 -100 
-100 -100 632.785772 634.553721 636.045543 636.803850 637.174960 638.708845 639.883641 640.360153 640.500146 641.819512 642.824470 643.178758 643.225862 644.436418 645.333993 645.587989 645.538473 646.648323 647.457878 647.632274 647.508074 648.532539 649.247624 -100 
-100 -100 630.197109 633.487496 635.404324 635.895640 635.205494 637.784301 639.240926 639.422387 638.524003 640.859073 642.144600 642.218485 641.255619 643.474567 644.641272 644.609771 643.554030 645.656649 646.739436 646.639480 645.531602 647.560556 648.626908 -100 
-100 -100 618.734374 631.261193 634.526776 634.001759 625.712693 635.864743 638.365753 637.503878 629.206198 638.908689 641.214912 640.266921 632.016879 641.509762 643.687658 642.650687 634.405783 643.686898 645.768945 644.677963 636.475553 645.634516 647.869480 -100 
-100 -100 630.006395 633.271612 635.149784 635.596479 634.857872 637.381951 638.786147 638.921980 637.983459 640.279324 641.532045 641.579721 640.593142 642.793312 643.951068 643.912929 642.849842 644.938531 646.007004 645.895561 644.777598 646.793853 647.851673 -100 
-100 -100 632.476459 634.180270 635.585756 636.254661 636.534596 637.950586 639.017094 639.406363 639.474340 640.709735 641.650396 641.962651 641.980413 643.147375 644.015152 644.254730 644.195955 645.269611 646.046240 646.199674 646.060623 647.051315 647.743815 -100 
-100 -100 630.553912 633.675946 635.441426 635.814664 635.038008 637.431220 638.740337 638.819814 637.854237 640.069171 641.266885 641.292019 640.311823 642.451271 643.585587 643.554790 642.519488 644.558969 645.594240 645.470129 644.353739 646.323764 647.353746 -100 
-100 -100 620.210937 632.169137 635.169642 634.516864 626.343519 636.045153 638.336432 637.382082 629.152992 638.579622 640.763947 639.793827 631.712765 640.930109 643.042345 642.036740 633.984817 643.028331 645.026259 643.923334 635.814694 644.786010 646.945563 -100 
-100 -100 632.021135 634.918897 636.473163 636.737922 635.901078 638.135626 639.323879 639.374200 638.411784 640.521401 641.641125 641.670651 640.721436 642.782893 643.864813 643.858918 642.868007 644.834518 645.811480 645.696078 644.598994 646.465073 647.405346 -100 
-100 -100 635.923975 636.860008 637.714148 638.237514 638.587073 639.510521 640.263014 640.676720 640.935003 641.784848 642.494646 642.893018 643.149843 643.985889 644.674758 645.040771 645.246588 646.001876 646.588050 646.834199 646.905031 647.506796 647.913508 -100 
-100 -100 637.301202 637.780401 638.387360 638.940008 639.470958 640.139579 640.764256 641.267759 641.737103 642.354818 642.950177 643.443957 643.913096 644.526218 645.107023 645.570613 645.988111 646.523217 647.001056 647.338792 647.606232 647.958201 648.198019 -100 
-100 -100 -100 -100 -100 -100 -100 -100 -100 -100 -100 -100 -100 -100 -100 -100 -100 -100 -100 -100 -100 -100 -100 -100 -100 -100 
-100 -100 -100 -100 -100 -100 -100 -100 -100 -100 -100 -100 -100 -100 -100 -100 -100 -100 -100 -100 -100 -100 -100 -100 -100 -100 
-100 -100 -100 -100 -100 -100 -100 -100 -100 -100 -100 -100 -100 -100 -100 -100 -100 -100 -100 -100 -100 -100 -100 -100 -100 -100 
-100 -100 644.368754 644.822605 645.445991 646.061384 646.679851 647.396686 648.081435 648.664711 649.217413 649.863299 650.485785 651.017571 651.523745 652.119357 652.685187 653.152041 653.583185 654.091914 654.558105 654.909489 655.201151 655.530638 655.753619 -100 
-100 -100 643.110949 643.833081 644.633719 645.253479 645.802406 646.653899 647.419727 647.952493 648.406265 649.167613 649.860081 650.336541 650.741866 651.447327 652.078947 652.488960 652.819826 653.439780 653.976125 654.280134 654.487832 654.952224 655.286104 -100 
-100 -100 640.490045 641.996366 643.199106 643.750138 643.957158 645.258913 646.240210 646.612156 646.679926 647.856787 648.745205 649.054496 649.075360 650.181728 651.000069 651.240357 651.188772 652.210537 652.940197 653.091027 652.946657 653.850620 654.464111 -100 
-100 -100 636.835545 639.951632 641.689000 642.034581 641.222378 643.653443 644.983262 645.071370 644.090671 646.351498 647.565634 647.586143 646.574001 648.733957 649.865352 649.814791 648.735763 650.807978 651.855531 651.732098 650.598246 652.571236 653.593337 -100 
-100 -100 637.954263 639.638138 641.021797 641.675370 641.947242 643.369347 644.441520 644.833453 644.900462 646.147749 647.091739 647.396915 647.400615 648.565217 649.431526 649.664860 649.596796 650.679654 651.463642 651.619497 651.477399 652.466105 653.155348 -100 
-100 -100 637.861589 639.095111 640.331437 641.117819 641.710986 642.876064 643.860265 644.386844 644.757380 645.734989 646.578113 647.003553 647.295800 648.192862 648.959772 649.313391 649.532845 650.348762 651.032003 651.303727 651.440208 652.155174 652.701625 -100 
-100 -100 636.043280 637.795399 639.258413 639.981158 640.314067 641.809777 642.940308 643.372095 643.468979 644.754132 645.728394 646.050476 646.065914 647.260936 648.154296 648.404316 648.349108 649.459088 650.266440 650.435735 650.304608 651.324377 652.035619 -100 
-100 -100 632.944486 636.232177 638.144174 638.626013 637.919447 640.511181 641.963744 642.126512 641.194702 643.540322 644.818693 644.866622 643.863361 646.095721 647.284540 647.260539 646.194586 648.331189 649.430332 649.329265 648.205048 650.257666 651.334531 -100 
-100 -100 634.600182 636.369710 637.860853 638.616228 638.983560 640.517498 641.687142 642.153888 642.281367 643.592683 644.587527 644.926338 644.957025 646.168180 647.077044 647.340826 647.298311 648.421136 649.240007 649.418692 649.296014 650.325195 651.043019 -100 
-100 -100 634.942485 636.217246 637.516245 638.372051 639.037262 640.281367 641.341936 641.935206 642.364119 643.394212 644.277582 644.734203 645.054515 645.984734 646.783139 647.163112 647.406355 648.248911 648.955762 649.245440 649.398169 650.135488 650.697632 -100 
-100 -100 633.487642 635.254362 636.749090 637.513431 637.892927 639.441748 640.629567 641.114892 641.260878 642.590705 643.594479 643.940494 643.977877 645.197040 646.112393 646.380793 646.341658 647.468919 648.290713 648.470009 648.346530 649.381428 650.103169 -100 
-100 -100 630.708774 633.988164 635.909710 636.411922 635.731179 638.352805 639.841015 640.037106 639.132101 641.518228 642.819616 642.884795 641.895582 644.145109 645.346524 645.330944 644.270265 646.416780 647.522375 647.422632 646.293593 648.362029 649.447629 -100 
-100 -100 632.621021 634.386424 635.878849 636.640220 637.015935 638.559989 639.743373 640.224745 640.366396 641.695879 642.704956 643.056464 643.097839 644.315947 645.226067 645.488467 645.443738 646.565493 647.383273 647.560350 647.435502 648.468565 649.189046 -100 
-100 -100 633.214506 634.486435 635.780702 636.630843 637.288919 638.522652 639.575108 640.163799 640.590284 641.618303 642.505627 642.970486 643.298768 644.225885 645.013136 645.382148 645.615982 646.446713 647.144915 647.430523 647.581321 648.313748 648.872524 -100 
-100 -100 632.021656 633.786368 635.270000 636.017730 636.376496 637.890594 639.047220 639.510198 639.639921 640.941891 641.936475 642.286025 642.332083 643.535335 644.425921 644.676943 644.627079 645.728497 646.532801 646.707075 646.585547 647.602860 648.313260 -100 
-100 -100 629.532610 632.812717 634.713537 635.185865 634.474568 637.028513 638.460990 638.621121 637.703607 640.020309 641.289439 641.348030 640.370155 642.582501 643.749699 643.717792 642.660229 644.757937 645.835873 645.732308 644.621428 646.646618 647.710411 -100 
-100 -100 631.824849 633.565484 635.010564 635.712949 636.022420 637.483212 638.588748 639.006652 639.096349 640.360389 641.322690 641.646467 641.670186 642.854956 643.733742 643.975711 643.916572 645.004325 645.794488 645.956780 645.824414 646.829874 647.532386 -100 
-100 -100 632.883234 634.098416 635.308637 636.066518 636.627518 637.750634 638.699322 639.200772 639.551912 640.502607 641.326740 641.746609 642.040046 642.927943 643.685216 644.035536 644.252959 645.052364 645.719703 645.982267 646.113273 646.817372 647.356628 -100 
-100 -100 632.284534 633.936397 635.283863 635.905112 636.145476 637.508067 638.530368 638.890121 638.936443 640.139341 641.052410 641.348664 641.356965 642.504801 643.362946 643.603239 643.547825 644.608093 645.372127 645.518973 645.374494 646.348357 647.028144 -100 
-100 -100 630.563162 633.622854 635.313244 635.627144 634.801462 637.138389 638.401271 638.454578 637.470091 639.652305 640.821414 640.834226 639.846972 641.967151 643.087657 643.057259 642.024062 644.048517 645.068732 644.939453 643.816564 645.762021 646.770319 -100 
-100 -100 633.651382 635.120789 636.278023 636.783983 636.944556 638.170279 639.083213 639.404069 639.433533 640.552390 641.399370 641.691121 641.711255 642.801237 643.616567 643.870922 643.839466 644.846262 645.561964 645.707629 645.563455 646.455040 647.060506 -100 
-100 -100 635.862499 636.556865 637.313381 637.879806 638.367703 639.146883 639.842260 640.313429 640.713855 641.423304 642.076128 642.529146 642.923559 643.620960 644.253522 644.673389 645.015419 645.634469 646.166691 646.468046 646.673955 647.133117 647.463199 -100 
-100 -100 636.905663 637.334589 637.914201 638.472864 639.025179 639.669128 640.281589 640.798709 641.292935 641.887711 642.470769 642.976808 643.469030 644.058554 644.626464 645.101631 645.541888 646.054347 646.520831 646.871526 647.161955 647.488895 647.709921 -100 
-100 -100 -100 -100 -100 -100 -100 -100 -100 -100 -100 -100 -100 -100 -100 -100 -100 -100 -100 -100 -100 -100 -100 -100 -100 -100 
-100 -100 -100 -100 -100 -100 -100 -100 -100 -100 -100 -100 -100 -100 -100 -100 -100 -100 -100 -100 -100 -100 -100 -100 -100 -100 
-100 -100 -100 -100 -100 -100 -100 -100 -100 -100 -100 -100 -100 -100 -100 -100 -100 -100 -100 -100 -100 -100 -100 -100 -100 -100 
-100 -100 643.953216 644.376836 644.981998 645.600657 646.230371 646.933594 647.610956 648.203678 648.771379 649.405981 650.021487 650.561382 651.080211 651.662630 652.219509 652.692267 653.134146 653.628720 654.085802 654.443248 654.745471 655.059608 655.269499 -100 
-100 -100 642.864238 643.473879 644.219658 644.859606 645.464437 646.255808 646.992225 647.555653 648.069788 648.774392 649.437839 649.942558 650.404369 651.052343 651.654032 652.090435 652.475827 653.037792 653.544252 653.874327 654.134807 654.537627 654.828759 -100 
-100 -100 640.832325 641.879639 642.905912 643.547565 644.031184 645.048367 645.918098 646.400252 646.748356 647.648238 648.426125 648.840312 649.131636 649.965756 650.675779 651.019632 651.235670 651.986271 652.608137 652.860477 652.976513 653.602218 654.070439 -100 
-100 -100 638.589554 640.224398 641.546412 642.151613 642.384519 643.758648 644.794519 645.170366 645.228786 646.453294 647.377180 647.675326 647.674394 648.820830 649.669423 649.895085 649.820413 650.884759 651.650934 651.798112 651.646388 652.609713 653.277556 -100 
-100 -100 638.364494 639.564553 640.756879 641.503118 642.060090 643.185808 644.139918 644.648235 645.005942 645.965739 646.793387 647.209912 647.494654 648.376522 649.128225 649.471168 649.681238 650.483038 651.153660 651.417384 651.545756 652.244842 652.779278 -100 
-100 -100 637.873592 638.879778 640.004114 640.828166 641.530613 642.574269 643.499501 644.085589 644.574277 645.437611 646.223245 646.705545 647.111341 647.893876 648.602096 649.009921 649.340449 650.042848 650.668866 650.994503 651.238205 651.831840 652.294506 -100 
-100 -100 636.486070 637.738645 639.000819 639.812676 640.430720 641.624781 642.636536 643.185813 643.575391 644.571843 645.430723 645.867721 646.169487 647.077663 647.854459 648.215440 648.441825 649.268041 649.961023 650.239765 650.382765 651.109572 651.664610 -100 
-100 -100 634.788378 636.545735 638.020701 638.758671 639.108413 640.623942 641.777273 642.230039 642.345381 643.646678 644.634955 644.969293 644.995903 646.198327 647.098678 647.355431 647.307215 648.424476 649.238875 649.413858 649.287667 650.315252 651.032056 -100 
-100 -100 635.046863 636.316035 637.605891 638.450792 639.104281 640.335831 641.384233 641.966184 642.384414 643.406015 644.285875 644.740418 645.058336 645.983338 646.776609 647.152697 647.393172 648.233094 648.938308 649.227345 649.379722 650.115888 650.677134 -100 
-100 -100 634.966022 636.009977 637.194700 638.088004 638.863302 639.983657 640.981627 641.630944 642.174725 643.087955 643.914856 644.430449 644.866690 645.683131 646.424424 646.861419 647.218931 647.949160 648.600023 648.945799 649.208223 649.823166 650.300420 -100 
-100 -100 633.928571 635.199118 636.495731 637.352391 638.020343 639.265892 640.329794 640.927911 641.362173 642.397122 643.285901 643.747757 644.072635 645.006944 645.808688 646.191656 646.437832 647.283192 647.992727 648.285075 648.440227 649.179219 649.742318 -100 
-100 -100 632.537068 634.298443 635.789329 636.552768 636.932975 638.476733 639.660968 640.144752 640.289613 641.617266 642.625097 642.975330 643.016075 644.237383 645.153837 645.423279 645.385508 646.513494 647.336784 647.518886 647.398772 648.432726 649.153676 -100 
-100 -100 633.062173 634.331574 635.626338 636.480625 637.145264 638.386162 639.445413 640.039598 640.470418 641.503835 642.393750 642.857547 643.184137 644.117501 644.915231 645.293379 645.534840 646.375628 647.081780 647.372141 647.525991 648.263542 648.825660 -100 
-100 -100 633.238808 634.280093 635.460897 636.349656 637.118565 638.228702 639.217065 639.859377 640.398147 641.307411 642.133641 642.651544 643.090998 643.905968 644.639633 645.068256 645.417767 646.138612 646.782229 647.124024 647.384047 647.995502 648.470320 -100 
-100 -100 632.470311 633.734320 635.017504 635.855912 636.500659 637.713834 638.746073 639.317641 639.729176 640.742020 641.617344 642.073001 642.395845 643.319866 644.102435 644.469300 644.701792 645.526836 646.220436 646.504046 646.654010 647.383412 647.939965 -100 
-100 -100 631.380236 633.128535 634.592534 635.320833 635.659752 637.145644 638.274932 638.713001 638.819495 640.104197 641.081436 641.412342 641.440671 642.643224 643.534436 643.785374 643.734076 644.831015 645.630186 645.799257 645.672296 646.688876 647.398656 -100 
-100 -100 632.269320 633.509708 634.754127 635.546347 636.141153 637.302224 638.284775 638.812078 639.184011 640.159630 641.002501 641.431624 641.731054 642.636191 643.406151 643.762483 643.984327 644.795667 645.475277 645.746712 645.885568 646.603773 647.152990 -100 
-100 -100 632.894284 633.881815 634.978976 635.772762 636.441361 637.445365 638.334051 638.890484 639.353703 640.188717 640.951534 641.421601 641.822351 642.598711 643.301521 643.708110 644.037074 644.728169 645.342102 645.659958 645.898365 646.484318 646.941679 -100 
-100 -100 632.688396 633.858348 635.011674 635.717988 636.232960 637.308805 638.217285 638.689817 639.018031 639.938054 640.733255 641.134000 641.413661 642.285232 643.032691 643.381090 643.597883 644.387690 645.045042 645.301516 645.426082 646.116072 646.644115 -100 
-100 -100 632.295524 633.886579 635.158798 635.716530 635.902002 637.214093 638.194402 638.528668 638.555793 639.726515 640.609649 640.890339 640.887835 642.018006 642.862668 643.101026 643.044805 644.092844 644.844242 644.986214 644.834871 645.786441 646.446466 -100 
-100 -100 633.986094 634.998158 635.975490 636.563539 636.989357 637.940093 638.746557 639.174852 639.475957 640.323338 641.060746 641.452693 641.734910 642.558501 643.268054 643.623306 643.852906 644.598739 645.213474 645.462991 645.578409 646.197623 646.660937 -100 
-100 -100 635.612133 636.193346 636.892696 637.475626 638.016014 638.737192 639.404589 639.905137 640.362864 641.015342 641.638156 642.116922 642.564901 643.205438 643.808652 644.254547 644.650676 645.215557 645.721775 646.051976 646.312543 646.712918 647.001874 -100 
-100 -100 636.486995 636.884956 637.444914 638.005059 638.567304 639.197994 639.803236 640.328777 640.836103 641.418153 641.992669 642.504903 643.008051 643.583914 644.142947 644.624315 645.076183 645.576914 646.037240 646.396754 646.700075 647.013708 647.222792 -100 
-100 -100 -100 -100 -100 -100 -100 -100 -100 -100 -100 -100 -100 -100 -100 -100 -100 -100 -100 -100 -100 -100 -100 -100 -100 -100 
-100 -100 -100 -100 -100 -100 -100 -100 -100 -100 -100 -100 -100 -100 -100 -100 -100 -100 -100 -100 -100 -100 -100 -100 -100 -100 
-100 -100 -100 -100 -100 -100 -100 -100 -100 -100 -100 -100 -100 -100 -100 -100 -100 -100 -100 -100 -100 -100 -100 -100 -100 -100 
-100 -100 643.371762 643.825253 644.447788 645.062273 645.680117 646.396652 647.082817 647.669499 648.226430 648.875119 649.498939 650.031309 650.537206 651.131325 651.694568 652.158219 652.586133 653.092135 653.556283 653.906294 654.197017 654.525662 654.748154 -100 
-100 -100 642.112934 642.835741 643.636603 644.256680 644.806134 645.656449 646.423251 646.960060 647.419223 648.182580 648.875094 649.351439 649.756214 650.459822 651.088579 651.495225 651.822845 652.440365 652.975148 653.278424 653.485795 653.949159 654.282356 -100 
-100 -100 639.488217 640.998351 642.203800 642.758188 642.969758 644.266621 645.247307 645.624790 645.701471 646.877494 647.763115 648.071145 648.091335 649.195010 650.009919 650.246513 650.191553 651.211601 651.940736 652.092352 651.949526 652.851441 653.463636 -100 
-100 -100 635.826186 638.952534 640.695368 641.048223 640.250829 642.666264 643.992381 644.087879 643.123389 645.375876 646.584651 646.603693 645.592086 647.747785 648.875064 648.820446 647.737564 649.809352 650.857711 650.737242 649.609326 651.577050 652.596872 -100 
-100 -100 636.958017 638.644090 640.028278 640.682986 640.957424 642.373665 643.445370 643.842867 643.918191 645.164902 646.107508 646.412499 646.416126 647.577942 648.440653 648.670420 648.599542 649.681675 650.466493 650.624502 650.485136 651.472986 652.161740 -100 
-100 -100 636.877617 638.107220 639.338465 640.120268 640.709708 641.871443 642.857397 643.389076 643.765472 644.745742 645.590454 646.017583 646.310745 647.205236 647.968587 648.319017 648.536354 649.351518 650.035440 650.308557 650.446452 651.162879 651.710450 -100 
-100 -100 635.075199 636.815456 638.267525 638.981657 639.307768 640.798949 641.932190 642.369287 642.471785 643.760535 644.738211 645.064579 645.084141 646.274681 647.163527 647.410687 647.354355 648.463373 649.271038 649.440730 649.309420 650.332904 651.046899 -100 
-100 -100 631.998848 635.260681 637.156458 637.628685 636.917447 639.500974 640.954303 641.121208 640.194688 642.543007 643.825757 643.881209 642.889817 645.111437 646.294172 646.268155 645.203391 647.338215 648.437325 648.335545 647.207559 649.268225 650.349385 -100 
-100 -100 633.636995 635.393649 636.873211 637.620327 637.981942 639.510240 640.678734 641.146778 641.276305 642.589674 643.588684 643.933060 643.969301 645.177718 646.084233 646.347674 646.306535 647.430317 648.250991 648.431516 648.309987 649.343290 650.063659 -100 
-100 -100 633.971841 635.238717 636.529545 637.379555 638.040603 639.278772 640.335692 640.927430 641.355354 642.384869 643.271837 643.732823 644.056738 644.987829 645.786942 646.168729 646.414867 647.260275 647.970703 648.264694 648.421457 649.160789 649.723796 -100 
-100 -100 632.521974 634.278680 635.765799 636.527599 636.907729 638.446401 639.626927 640.109035 640.253071 641.575965 642.582230 642.931836 642.972328 644.193934 645.112057 645.384469 645.350452 646.481523 647.308297 647.494683 647.378994 648.412691 649.133151 -100 
-100 -100 629.758339 633.018028 634.930357 635.434210 634.766184 637.366001 638.842922 639.037867 638.141555 640.506750 641.804323 641.870026 640.882325 643.134896 644.340475 644.330918 643.278375 645.428053 646.539469 646.450083 645.337114 647.396457 648.477984 -100 
-100 -100 631.656802 633.412370 634.898008 635.658140 636.035519 637.569035 638.744002 639.221366 639.361500 640.681357 641.685901 642.034862 642.075721 643.296843 644.211880 644.480799 644.443218 645.570267 646.393953 646.578515 646.461633 647.493958 648.213501 -100 
-100 -100 632.248212 633.511937 634.799520 635.646970 636.303666 637.529518 638.573809 639.155669 639.575965 640.598429 641.480297 641.938502 642.262712 643.195011 643.989102 644.365881 644.607018 645.443567 646.146894 646.437098 646.591783 647.327609 647.888220 -100 
-100 -100 631.069529 632.818171 634.291691 635.037213 635.397559 636.899826 638.044909 638.496802 638.614845 639.914839 640.903016 641.239187 641.274438 642.492605 643.392064 643.652957 643.611151 644.717828 645.525678 645.700962 645.578385 646.603961 647.319339 -100 
-100 -100 628.610396 631.853530 633.737982 634.210272 633.512259 636.042043 637.457891 637.601878 636.661114 638.986225 640.249381 640.284328 639.267455 641.521776 642.707314 642.687952 641.639766 643.741048 644.820743 644.713749 643.590726 645.635284 646.708115 -100 
-100 -100 630.870178 632.594143 634.027864 634.726554 635.036874 636.487614 637.584019 637.992818 638.072328 639.334682 640.288957 640.596790 640.603245 641.801190 642.691634 642.942264 642.889686 643.981833 644.775220 644.938338 644.804893 645.819071 646.526973 -100 
-100 -100 631.911089 633.116709 634.317299 635.067965 635.624128 636.745051 637.692180 638.191649 638.540457 639.486966 640.302054 640.710863 640.995272 641.885165 642.646455 643.000483 643.221316 644.025194 644.697325 644.963990 645.098447 645.807371 646.349649 -100 
-100 -100 631.311408 632.950870 634.285599 634.894041 635.122350 636.491583 637.520334 637.884957 637.938192 639.136489 640.035840 640.321346 640.320903 641.468163 642.326793 642.566851 642.511307 643.576673 644.346973 644.499916 644.360876 645.338149 646.019825 -100 
-100 -100 629.601442 632.637738 634.310280 634.604126 633.749407 636.110975 637.388433 637.451184 636.479018 638.654647 639.809138 639.810798 638.811477 640.933797 642.053860 642.020276 640.981863 643.014265 644.042041 643.919954 642.804181 644.751415 645.760825 -100 
-100 -100 632.669585 634.128025 635.273795 635.767567 635.916616 637.150475 638.071471 638.398146 638.432054 639.547882 640.387944 640.672766 640.686169 641.774178 642.587223 642.838472 642.804570 643.814901 644.536003 644.687508 644.548669 645.442994 646.049810 -100 
-100 -100 634.869058 635.558610 636.308916 636.869032 637.352397 638.133588 638.832421 639.306447 639.708537 640.416458 641.065519 641.514246 641.904337 642.598633 643.228220 643.645303 643.985830 644.606486 645.142362 645.448181 645.658268 646.120237 646.451747 -100 
-100 -100 635.907656 636.333928 636.909694 637.464540 638.014414 638.658757 639.272840 639.791470 640.286299 640.880014 641.460627 641.963503 642.452287 643.038602 643.603448 644.076033 644.515024 645.028431 645.497722 645.852122 646.146148 646.475743 646.698162 -100 
-100 -100 -100 -100 -100 -100 -100 -100 -100 -100 -100 -100 -100 -100 -100 -100 -100 -100 -100 -100 -100 -100 -100 -100 -100 -100 
-100 -100 -100 -100 -100 -100 -100 -100 -100 -100 -100 -100 -100 -100 -100 -100 -100 -100 -100 -100 -100 -100 -100 -100 -100 -100 
-100 -100 -100 -100 -100 -100 -100 -100 -100 -100 -100 -100 -100 -100 -100 -100 -100 -100 -100 -100 -100 -100 -100 -100 -100 -100 
-100 -100 642.763791 643.266558 643.913859 644.519104 645.113036 645.853986 646.553560 647.128460 647.662263 648.335718 648.972458 649.491904 649.973255 650.590114 651.164871 651.614985 652.018341 652.547402 653.023978 653.362184 653.630997 653.985931 654.227957 -100 
-100 -100 641.166200 642.132921 643.029782 643.602770 644.009424 645.005587 645.831561 646.312220 646.629071 647.536612 648.287070 648.706736 648.969655 649.813395 650.497801 650.847186 651.033430 651.791224 652.382999 652.632553 652.705238 653.313756 653.724945 -100 
-100 -100 636.820938 639.783126 641.389103 641.695076 640.891717 643.211971 644.473481 644.578192 643.647621 645.833358 646.995639 647.033944 646.061724 648.156386 649.241322 649.207675 648.163754 650.172532 651.173967 651.065934 649.963584 651.850744 652.801676 -100 
-100 -100 624.278325 636.464471 639.537672 638.905962 630.648565 640.538022 642.909103 641.981188 633.642421 643.272491 645.512533 644.524104 636.260470 645.667267 647.804943 646.743324 638.433144 647.733124 649.794528 648.698144 640.521493 649.583652 651.766575 -100 
-100 -100 634.194659 637.373790 639.178768 639.577722 638.817184 641.278493 642.642419 642.757155 641.804915 644.082297 645.312369 645.337536 644.328666 646.501856 647.645145 647.594704 646.515176 648.606903 649.675297 649.564657 648.447336 650.443204 651.486757 -100 
-100 -100 635.474677 637.191697 638.614089 639.301084 639.603138 641.059599 642.165135 642.584528 642.674978 643.944564 644.905692 645.220681 645.231199 646.407378 647.283203 647.520992 647.457220 648.554720 649.353745 649.520042 649.387429 650.397001 651.101375 -100 
-100 -100 632.286064 635.534183 637.409490 637.859545 637.126032 639.686126 641.119357 641.270640 640.331263 642.666147 643.936535 643.981714 642.980952 645.191659 646.363908 646.328969 645.256475 647.383627 648.476814 648.371208 647.239903 649.295279 650.372644 -100 
-100 -100 620.313566 632.735841 635.975625 635.434311 627.085365 637.319704 639.846500 638.975345 630.565176 640.402078 642.735295 641.775549 633.470730 643.006852 645.210993 644.169186 635.818382 645.242235 647.362740 646.258742 637.914590 647.241109 649.516515 -100 
-100 -100 630.846814 634.111480 636.014281 636.497086 635.798670 638.395729 639.863448 640.044445 639.130912 641.490408 642.782712 642.846428 641.862751 644.092397 645.283216 645.265222 644.208534 646.351516 647.458687 647.364578 646.243415 648.309366 649.393460 -100 
-100 -100 632.564844 634.320285 635.802378 636.556279 636.927363 638.461549 639.637465 640.114367 640.253019 641.573017 642.577782 642.926793 642.966963 644.183514 645.097550 645.367687 645.332936 646.463794 647.291608 647.479440 647.364675 648.400582 649.122014 -100 
-100 -100 629.741638 632.999474 634.908894 635.409610 634.738880 637.336651 638.812059 639.005749 638.108299 640.472586 641.770208 641.836170 640.848542 643.100608 644.306624 644.298624 643.248616 645.401535 646.516920 646.431784 645.322464 647.383764 648.465941 -100 
-100 -100 618.130136 630.502968 633.754259 633.255378 625.016323 635.199328 637.736628 636.892709 628.535331 638.360747 640.702163 639.741341 631.377001 641.008771 643.247656 642.224048 633.876547 643.328440 645.466153 644.383088 636.092674 645.380756 647.650008 -100 
-100 -100 628.877925 632.134529 634.042678 634.542241 633.869194 636.460940 637.929632 638.117459 637.215073 639.574883 640.868886 640.932195 639.943349 642.195461 643.399770 643.389803 642.337553 644.486737 645.599036 645.512015 644.401460 646.461200 647.542417 -100 
-100 -100 630.845759 632.596991 634.076172 634.829510 635.199224 636.717175 637.876912 638.341157 638.469869 639.779597 640.775473 641.116777 641.151878 642.373339 643.286599 643.555922 643.520458 644.641491 645.461588 645.645721 645.529558 646.560946 647.279563 -100 
-100 -100 628.294698 631.543781 633.440332 633.929078 633.249898 635.799029 637.233104 637.393116 636.466523 638.805449 640.079868 640.122673 639.111905 641.375526 642.572097 642.562625 641.523890 643.636226 644.726360 644.628052 643.512234 645.563639 646.640571 -100 
-100 -100 616.990758 629.344795 632.569662 632.052724 623.864327 633.896009 636.357206 635.457348 627.049076 636.835340 639.136078 638.122385 629.621505 639.359158 641.601165 640.593593 632.374979 641.655903 643.740541 642.636489 634.346636 643.607246 645.866433 -100 
-100 -100 628.099552 631.322557 633.178461 633.620286 632.891477 635.389245 636.775060 636.892701 635.928235 638.228491 639.468037 639.482137 638.442501 640.684287 641.870438 641.850021 640.800302 642.896668 643.971357 643.860668 642.734231 644.773535 645.842582 -100 
-100 -100 630.525805 632.210865 633.599173 634.255459 634.526588 635.938724 637.002051 637.386916 637.448870 638.677284 639.603125 639.895358 639.893821 641.066234 641.942881 642.189602 642.137052 643.219112 644.004709 644.165747 644.032595 645.032702 645.730804 -100 
-100 -100 628.607962 631.701289 633.442943 633.791285 632.982160 635.397994 636.720099 636.807099 635.850830 638.055467 639.233090 639.239998 638.241700 640.382985 641.518909 641.487292 640.449339 642.500288 643.547313 643.434377 642.328616 644.304008 645.337250 -100 
-100 -100 618.342301 630.201475 633.162584 632.461427 624.132957 633.981698 636.310618 635.374514 627.179996 636.576674 638.737739 637.746282 629.619158 638.865578 640.979749 639.965986 631.882308 640.962125 642.976140 641.887121 633.799298 642.765666 644.926302 -100 
-100 -100 630.059810 632.931504 634.464248 634.705285 633.836951 636.096922 637.301262 637.361531 636.407274 638.509395 639.617831 639.635235 638.671695 640.732368 641.810634 641.798632 640.800786 642.775760 643.762611 643.657615 642.570806 644.440919 645.383477 -100 
-100 -100 633.934293 634.861293 635.704627 636.216925 636.557530 637.485461 638.243885 638.662123 638.922836 639.769687 640.473309 640.864370 641.113432 641.944188 642.627701 642.988573 643.191319 643.949476 644.541966 644.795886 644.874155 645.480862 645.890149 -100 
-100 -100 635.302539 635.777127 636.377540 636.923707 637.450377 638.119655 638.746893 639.252709 639.722836 640.338605 640.929813 641.418164 641.881264 642.488654 643.063887 643.522741 643.937809 644.474423 644.957056 645.301237 645.575033 645.931750 646.174093 -100 
-100 -100 -100 -100 -100 -100 -100 -100 -100 -100 -100 -100 -100 -100 -100 -100 -100 -100 -100 -100 -100 -100 -100 -100 -100 -100 
-100 -100 -100 -100 -100 -100 -100 -100 -100 -100 -100 -100 -100 -100 -100 -100 -100 -100 -100 -100 -100 -100 -100 -100 -100 -100 
-100 -100 -100 -100 -100 -100 -100 -100 -100 -100 -100 -100 -100 -100 -100 -100 -100 -100 -100 -100 -100 -100 -100 -100 -100 -100 
-100 -100 642.416994 642.867883 643.486180 644.096268 644.710633 645.425182 646.111036 646.698559 647.256394 647.905310 648.528463 649.059218 649.563006 650.154992 650.716380 651.178538 651.605221 652.110172 652.573646 652.923475 653.214413 653.543436 653.766200 -100 
-100 -100 641.160037 641.879951 642.676236 643.291750 643.837693 644.685932 645.452410 645.990098 646.450023 647.213412 647.905276 648.379970 648.782616 649.484144 650.111223 650.516669 650.843333 651.459862 651.993993 652.297167 652.504879 652.968760 653.302314 -100 
-100 -100 638.537572 640.044378 641.244841 641.794593 642.002783 643.297441 644.277805 644.656300 644.733552 645.909232 646.794292 647.100670 647.118751 648.220452 649.034000 649.269938 649.214587 650.233754 650.962345 651.114099 650.971920 651.874661 652.487388 -100 
-100 -100 634.875947 637.998674 639.736413 640.084824 639.284419 641.697650 643.023711 643.120840 642.157605 644.409466 645.617200 645.634324 644.620569 646.774408 647.900650 647.845953 646.763402 648.834608 649.882882 649.763184 648.636524 650.605571 651.626164 -100 
-100 -100 636.005651 637.688238 639.067441 639.717659 639.988995 641.403569 642.475900 642.875709 642.953101 644.199786 645.140977 645.443766 645.445182 646.605295 647.467172 647.697045 647.626810 648.709414 649.495427 649.655500 649.518460 650.508190 651.197925 -100 
-100 -100 635.923732 637.149564 638.375489 639.152425 639.738473 640.898860 641.886038 642.420648 642.799848 643.780688 644.623891 645.048714 645.339724 646.232795 646.995630 647.346481 647.564960 648.381688 649.068241 649.344935 649.486381 650.205255 650.753971 -100 
-100 -100 634.121870 635.857389 637.303248 638.011901 638.334211 639.823935 640.958630 641.399032 641.504914 642.794549 643.770616 644.094690 644.112304 645.301918 646.190817 646.439050 646.384661 647.496094 648.307562 648.482209 648.355609 649.381952 650.097153 -100 
-100 -100 631.046416 634.302540 636.191414 636.657828 635.942599 638.524211 639.978421 640.148067 639.224595 641.573813 642.855393 642.909153 641.916408 644.137793 645.321211 645.296974 644.235022 646.372908 647.476756 647.381094 646.258845 648.322621 649.404954 -100 
-100 -100 632.681424 634.433395 635.906799 636.648377 637.005913 638.531888 639.700136 640.169377 640.300560 641.614827 642.613870 642.957967 642.994035 644.202731 645.110097 645.375409 645.337322 646.465178 647.291758 647.479435 647.364369 648.401288 649.122926 -100 
-100 -100 633.013042 634.276269 635.561840 636.406687 637.063542 638.298849 639.354222 639.945324 640.373262 641.403562 642.291792 642.754020 643.079001 644.010752 644.810618 645.194172 645.443550 646.293981 647.011580 647.313966 647.478123 648.221426 648.785620 -100 
-100 -100 631.561867 633.315341 634.797626 635.554399 635.930107 637.465312 638.643023 639.122687 639.264991 640.588367 641.596769 641.948710 641.991291 643.213709 644.132343 644.406570 644.376155 645.513049 646.348122 646.544186 646.436928 647.474586 648.195885 -100 
-100 -100 628.798710 632.055177 633.962764 634.461598 633.788913 636.384762 637.857897 638.049053 637.149634 639.514605 640.813869 640.881553 639.895691 642.148928 643.355437 643.348376 642.300161 644.456251 645.576479 645.497283 644.393191 646.456132 647.538218 -100 
-100 -100 630.698497 632.450996 633.932070 634.687356 635.060084 636.589171 637.759667 638.232543 638.368854 639.686893 640.690881 641.039440 641.079774 642.301462 643.219165 643.492082 643.459875 644.593769 645.425945 645.619754 645.510706 646.546768 647.267260 -100 
-100 -100 631.293125 632.553526 633.836430 634.679173 635.331299 636.552258 637.591368 638.167991 638.583516 639.602345 640.480938 640.935435 641.255499 642.188013 642.987370 643.370180 643.617925 644.461614 645.172831 645.471069 645.632442 646.371977 646.933909 -100 
-100 -100 630.119500 631.863931 633.332236 634.073121 634.429098 635.925962 637.065078 637.510841 637.622998 638.917812 639.900126 640.228765 640.252244 641.469982 642.381074 642.650490 642.616542 643.730450 644.545618 644.728046 644.611400 645.640464 646.357282 -100 
-100 -100 627.664790 630.902789 632.781598 633.249452 632.547509 635.071640 636.481108 636.618409 635.670967 637.990129 639.246335 639.272379 638.242084 640.495182 641.692441 641.681473 640.640905 642.748867 643.835210 643.734722 642.617197 644.664981 645.739235 -100 
-100 -100 629.923691 631.643590 633.072474 633.767134 634.073786 635.519729 636.610480 637.013012 637.085826 638.341968 639.289724 639.589971 639.588510 640.784373 641.679113 641.934914 641.887856 642.985523 643.784715 643.953636 643.825184 644.842590 645.552028 -100 
-100 -100 630.962870 632.165392 633.362029 634.109187 634.662176 635.779428 636.721995 637.215846 637.557733 638.498152 639.307914 639.710338 639.988467 640.875342 641.637383 641.993619 642.217701 643.025653 643.702639 643.974420 644.113439 644.825587 645.369502 -100 
-100 -100 630.362788 631.999381 633.330548 633.935884 634.161558 635.528155 636.553208 636.912332 636.955511 638.147937 639.046292 639.326951 639.321312 640.464746 641.321597 641.561410 641.507043 642.575034 643.349227 643.506626 643.371745 644.352156 645.035495 -100 
-100 -100 628.652754 631.686115 633.355345 633.646482 632.789630 635.149444 636.424079 636.482066 635.500041 637.670168 638.824555 638.821893 637.817637 639.935522 641.052344 641.016835 639.978056 642.011859 643.042616 642.924311 641.812240 643.762414 644.773425 -100 
-100 -100 631.718375 633.174831 634.318281 634.810182 634.957811 636.190381 637.109279 637.432543 637.461197 638.572216 639.408463 639.688431 639.696740 640.779970 641.588998 641.837360 641.802112 642.812945 643.536227 643.690859 643.555240 644.452170 645.060427 -100 
-100 -100 633.915065 634.603507 635.352449 635.911448 636.393914 637.174057 637.871109 638.342347 638.740477 639.444124 640.088893 640.532764 640.917830 641.607273 642.232556 642.646324 642.984991 643.605568 644.143004 644.451381 644.664234 645.128475 645.461252 -100 
-100 -100 634.952031 635.377629 635.952533 636.506648 637.055868 637.699274 638.311724 638.827850 639.319307 639.909052 640.485285 640.983398 641.467246 642.048738 642.609218 643.078352 643.515278 644.028320 644.498824 644.855442 645.151950 645.483607 645.707185 -100 
-100 -100 -100 -100 -100 -100 -100 -100 -100 -100 -100 -100 -100 -100 -100 -100 -100 -100 -100 -100 -100 -100 -100 -100 -100 -100 
-100 -100 -100 -100 -100 -100 -100 -100 -100 -100 -100 -100 -100 -100 -100 -100 -100 -100 -100 -100 -100 -100 -100 -100 -100 -100 
-100 -100 -100 -100 -100 -100 -100 -100 -100 -100 -100 -100 -100 -100 -100 -100 -100 -100 -100 -100 -100 -100 -100 -100 -100 -100 
-100 -100 642.039061 642.457603 643.054622 643.665009 644.288312 644.987934 645.665068 646.260054 646.830279 647.465510 648.079502 648.616222 649.131069 649.709482 650.262872 650.732835 651.172357 651.664713 652.120261 652.477171 652.779689 653.094511 653.304920 -100 
-100 -100 640.954537 641.558319 642.295146 642.926546 643.525042 644.312496 645.048692 645.614874 646.131928 646.836551 647.497832 647.998941 648.456605 649.100633 649.699229 650.133574 650.517320 651.076975 651.581727 651.911284 652.172227 652.576020 652.867858 -100 
-100 -100 638.928716 639.968747 640.984972 641.618143 642.096195 643.108677 643.978155 644.464223 644.816512 645.714914 646.489329 646.899200 647.186208 648.016502 648.724173 649.067472 649.283555 650.031412 650.651246 650.903238 651.020146 651.647506 652.116837 -100 
-100 -100 636.688794 638.314822 639.626221 640.223662 640.452758 641.821017 642.856816 643.238418 643.303829 644.524756 645.443501 645.736613 645.731338 646.874073 647.721079 647.947912 647.875875 648.936834 649.701197 649.848948 649.699019 650.665143 651.334651 -100 
-100 -100 636.458903 637.650988 638.832865 639.570549 640.122170 641.244045 642.199684 642.714185 643.078261 644.037181 644.860507 645.272017 645.552346 646.430965 647.181391 647.525325 647.737489 648.539101 649.211027 649.478161 649.610692 650.313432 650.849814 -100 
-100 -100 635.965961 636.963285 638.075993 638.889999 639.585643 640.626409 641.554614 642.147732 642.643409 643.507815 644.289707 644.767024 645.168490 645.948449 646.656013 647.065189 647.398364 648.103154 648.733656 649.065969 649.316467 649.914622 650.379383 -100 
-100 -100 634.583440 635.823333 637.070848 637.870787 638.480804 639.671520 640.686887 641.244089 641.641987 642.640237 643.495095 643.926936 644.224529 645.131358 645.908884 646.272818 646.503829 647.333737 648.033356 648.321692 648.474127 649.205772 649.762725 -100 
-100 -100 632.893090 634.632546 636.090055 636.815223 637.156973 638.667664 639.823155 640.282640 640.405770 641.708561 642.693660 643.023920 643.047176 644.250111 645.152816 645.414527 645.373771 646.494926 647.317367 647.504478 647.390515 648.422545 649.140746 -100 
-100 -100 633.139914 634.396546 635.671920 636.504922 637.150088 638.376594 639.424701 640.009601 640.431813 641.455310 642.335260 642.789288 643.106915 644.033004 644.828502 645.209070 645.456352 646.303263 647.019260 647.322288 647.487650 648.229966 648.793021 -100 
-100 -100 633.048923 634.084269 635.257439 636.139946 636.906706 638.021279 639.016172 639.664084 640.207639 641.122899 641.953368 642.472405 642.911586 643.729566 644.472320 644.913042 645.277184 646.016814 646.681309 647.043638 647.320832 647.942729 648.421576 -100 
-100 -100 632.008032 633.271073 634.557229 635.403424 636.062313 637.301067 638.359157 638.951497 639.380815 640.417759 641.313272 641.781946 642.113008 643.048750 643.850629 644.237031 644.490435 645.346887 646.072552 646.384598 646.557399 647.302543 647.865975 -100 
-100 -100 630.618306 632.371582 633.851979 634.604842 634.975299 636.511561 637.688064 638.162980 638.299313 639.628558 640.642973 641.000064 641.047546 642.269158 643.185920 643.459900 643.430847 644.570938 645.411575 645.615269 645.515441 646.553122 647.273039 -100 
-100 -100 631.145167 632.407420 633.692369 634.536722 635.192035 636.424334 637.474631 638.059319 638.481765 639.512873 640.403852 640.869076 641.197114 642.131240 642.932513 643.317828 643.569614 644.423424 645.146148 645.455412 645.625756 646.369082 646.931824 -100 
-100 -100 631.329016 632.362394 633.533042 634.412354 635.172470 636.272822 637.250776 637.882536 638.411823 639.314990 640.136530 640.649422 641.084549 641.899874 642.640388 643.079326 643.441067 644.175368 644.834191 645.191939 645.465389 646.083423 646.560208 -100 
-100 -100 630.574403 631.826820 633.097830 633.927048 634.564020 635.765653 636.785421 637.344518 637.744393 638.748554 639.614857 640.059906 640.372362 641.295598 642.088413 642.468363 642.714690 643.553009 644.260541 644.558285 644.720193 645.455786 646.014647 -100 
-100 -100 629.498897 631.230241 632.679791 633.399466 633.732689 635.205127 636.320390 636.744487 636.837204 638.112482 639.078837 639.396612 639.412107 640.612280 641.513139 641.776849 641.739115 642.847920 643.659627 643.841756 643.726373 644.748186 645.460087 -100 
-100 -100 630.380550 631.609445 632.842180 633.626193 634.214479 635.365231 636.336168 636.851217 637.210659 638.175421 639.006497 639.422533 639.710244 640.611268 641.385849 641.750673 641.982540 642.803977 643.494623 643.777519 643.926425 644.650451 645.202311 -100 
-100 -100 630.998564 631.978121 633.065987 633.852230 634.514520 635.511306 636.391517 636.938160 637.390409 638.214296 638.965512 639.423276 639.813042 640.583423 641.286128 641.696200 642.030967 642.729607 643.352818 643.680636 643.927971 644.520054 644.980476 -100 
-100 -100 630.792154 631.954091 633.098465 633.797457 634.306608 635.377871 636.280644 636.745563 637.063808 637.972917 638.757686 639.147164 639.416346 640.280268 641.023735 641.371220 641.589937 642.384575 643.049375 643.314448 643.447035 644.143137 644.674415 -100 
-100 -100 630.401527 631.982663 633.245557 633.796148 633.976084 635.285907 636.262704 636.591339 636.610284 637.770323 638.643546 638.913646 638.900906 640.022243 640.860321 641.094656 641.037456 642.087968 642.845037 642.994233 642.849903 643.807323 644.470534 -100 
-100 -100 632.083581 633.089630 634.060607 634.643713 635.065951 636.014669 636.818137 637.241599 637.535759 638.374044 639.101871 639.483745 639.755934 640.570194 641.271823 641.621277 641.848044 642.594662 643.213524 643.469015 643.590584 644.214897 644.681041 -100 
-100 -100 633.701647 634.279806 634.975547 635.555544 636.093737 636.813023 637.477519 637.973574 638.425050 639.069646 639.683657 640.152980 640.591288 641.222464 641.817283 642.256613 642.648960 643.213534 643.722676 644.057754 644.323614 644.728374 645.019783 -100 
-100 -100 634.572309 634.968516 635.526227 636.084446 636.645110 637.274014 637.876425 638.397678 638.899172 639.473973 640.040191 640.543401 641.037160 641.603766 642.154327 642.628908 643.076628 643.576513 644.039085 644.402807 644.710864 645.028452 645.239759 -100 
-100 -100 -100 -100 -100 -100 -100 -100 -100 -100 -100 -100 -100 -100 -100 -100 -100 -100 -100 -100 -100 -100 -100 -100 -100 -100 
-100 -100 -100 -100 -100 -100 -100 -100 -100 -100 -100 -100 -100 -100 -100 -100 -100 -100 -100 -100 -100 -100 -100 -100 -100 -100 
-100 -100 -100 -100 -100 -100 -100 -100 -100 -100 -100 -100 -100 -100 -100 -100 -100 -100 -100 -100 -100 -100 -100 -100 -100 -100 
-100 -100 641.485153 641.931892 642.544169 643.148647 643.758922 644.471146 645.156143 645.743520 646.300811 646.947929 647.568450 648.096143 648.597192 649.187543 649.748743 650.211921 650.639908 651.145207 651.608883 651.959247 652.251148 652.581560 652.805276 -100 
-100 -100 640.235276 640.948623 641.736742 642.345458 642.886861 643.732731 644.498655 645.036807 645.496722 646.257611 646.946363 647.417756 647.817647 648.517871 649.145548 649.553375 649.882701 650.498430 651.031476 651.334188 651.542175 652.007979 652.342925 -100 
-100 -100 637.627631 639.120981 640.308903 640.849999 641.053191 642.345554 643.326147 643.706889 643.786544 644.957164 645.837673 646.140139 646.155351 647.256406 648.072167 648.313863 648.265906 649.279962 650.004209 650.153183 650.009032 650.915804 651.531164 -100 
-100 -100 633.986414 637.081438 638.801817 639.140598 638.335599 640.746848 642.074355 642.177009 641.223789 643.463776 644.664009 644.676067 643.658967 645.812943 646.943196 646.899233 645.836410 647.890993 648.930479 648.805332 647.671297 649.650215 650.675415 -100 
-100 -100 635.092180 636.761195 638.128560 638.771319 639.039004 640.452604 641.526785 641.930974 642.013065 643.255042 644.190096 644.487497 644.485358 645.645495 646.510809 646.747845 646.686399 647.764959 648.548107 648.707416 648.570215 649.564422 650.256642 -100 
-100 -100 634.998151 636.215222 637.432448 638.203799 638.787391 639.947427 640.936864 641.475951 641.859509 642.838189 643.674866 644.092818 644.378943 645.272945 646.039719 646.396569 646.621226 647.438692 648.126813 648.407454 648.553474 649.274227 649.823375 -100 
-100 -100 633.200203 634.922726 636.358503 637.062028 637.383061 638.872083 640.009253 640.455380 640.568003 641.855343 642.822342 643.136004 643.144433 644.339259 645.235273 645.491914 645.446777 646.558138 647.372733 647.555804 647.439757 648.463658 649.176373 -100 
-100 -100 630.142239 633.371176 635.245775 635.706894 634.992469 637.571024 639.026847 639.202469 638.288036 640.632655 641.904283 641.944403 640.932128 643.170378 644.365719 644.353985 643.310612 645.440489 646.546676 646.464315 645.365195 647.415094 648.490741 -100 
-100 -100 631.751304 633.491495 634.955790 635.692293 636.048002 637.572930 638.742378 639.214674 639.349789 640.663622 641.658770 641.996985 642.026968 643.241433 644.154763 644.427154 644.397667 645.526616 646.358681 646.557581 646.455311 647.490109 648.208804 -100 
-100 -100 632.066358 633.325013 634.604808 635.443972 636.096530 637.332046 638.388155 638.978948 639.406631 640.440789 641.331962 641.795875 642.122538 643.055304 643.855324 644.241053 644.494417 645.349056 646.074396 646.388032 646.562886 647.307893 647.870773 -100 
-100 -100 630.605464 632.357928 633.835383 634.583430 634.948864 636.488451 637.667436 638.141749 638.275520 639.611656 640.631570 640.992928 641.046183 642.265760 643.177391 643.450060 643.421574 644.563512 645.408090 645.617820 645.524346 646.562070 647.280900 -100 
-100 -100 627.835355 631.094918 632.997844 633.482825 632.785008 635.398461 636.875228 637.053883 636.124940 638.523528 639.843470 639.926518 638.960167 641.202355 642.398326 642.388456 641.341958 643.503216 644.633874 644.571335 643.489292 645.543967 646.620801 -100 
-100 -100 629.743972 631.495690 632.971974 633.718134 634.079780 635.612147 636.782445 637.248255 637.374461 638.704375 639.719723 640.077465 640.125315 641.342470 642.255527 642.527614 642.497801 643.637080 644.478486 644.685046 644.588682 645.624182 646.342256 -100 
-100 -100 630.349125 631.606000 632.883530 633.719887 634.366069 635.585225 636.622210 637.195049 637.607141 638.628531 639.511722 639.971466 640.295124 641.222319 642.018508 642.401828 642.652886 643.501953 644.221470 644.530522 644.701689 645.441641 646.001879 -100 
-100 -100 629.189542 630.925963 632.386912 633.121949 633.473386 634.966990 636.103381 636.546988 636.658299 637.951281 638.935560 639.271466 639.303785 640.505658 641.410252 641.679899 641.650134 642.768961 643.592482 643.787602 643.684736 644.708776 645.421200 -100 
-100 -100 626.753480 629.974417 631.843115 632.305151 631.599438 634.119684 635.526195 635.662609 634.718177 637.030506 638.288193 638.329816 637.335089 639.543339 640.723799 640.710793 639.675350 641.786076 642.880768 642.797526 641.708724 643.735412 644.799933 -100 
-100 -100 629.003365 630.715446 632.138010 632.828672 633.132327 634.574398 635.661263 636.060768 636.131631 637.383546 638.331074 638.637240 638.644805 639.823521 640.708657 640.962700 640.918184 642.018856 642.824127 643.003324 642.886742 643.898710 644.603986 -100 
-100 -100 630.039456 631.238211 632.431709 633.177564 633.729583 634.842050 635.779067 636.267787 636.604978 637.541217 638.349317 638.752055 639.030119 639.909444 640.666307 641.021218 641.246514 642.055939 642.736087 643.012815 643.156678 643.869069 644.412380 -100 
-100 -100 629.442859 631.075647 632.405445 633.013327 633.243178 634.600941 635.617270 635.969226 636.005692 637.193048 638.089909 638.369836 638.363342 639.500212 640.352416 640.590982 640.537802 641.604342 642.378619 642.537399 642.403957 643.386618 644.071032 -100 
-100 -100 627.740549 630.766199 632.434571 632.733099 631.892818 634.232407 635.494139 635.544028 634.555924 636.719472 637.871913 637.869144 636.867620 638.975024 640.085927 640.049472 639.014581 641.041810 642.069651 641.950052 640.835953 642.790619 643.803750 -100 
-100 -100 630.798461 632.252254 633.395839 633.891693 634.044639 635.269218 636.180026 636.496768 636.519837 637.625630 638.458512 638.736067 638.742297 639.819119 640.623095 640.868933 640.833070 641.840490 642.561690 642.715439 642.579515 643.478496 644.088068 -100 
-100 -100 632.989994 633.677801 634.427130 634.987787 635.471508 636.248382 636.940713 637.407089 637.800452 638.499570 639.140402 639.580549 639.961705 640.646066 641.266721 641.677068 642.013388 642.631617 643.167658 643.475617 643.688746 644.154034 644.487562 -100 
-100 -100 634.024639 634.450147 635.025422 635.580327 636.129746 636.771234 637.380362 637.892532 638.379797 638.965333 639.537448 640.031385 640.510821 641.087521 641.643477 642.108863 642.542936 643.053849 643.523190 643.879549 644.176434 644.508820 644.732921 -100 
-100 -100 -100 -100 -100 -100 -100 -100 -100 -100 -100 -100 -100 -100 -100 -100 -100 -100 -100 -100 -100 -100 -100 -100 -100 -100 
-100 -100 -100 -100 -100 -100 -100 -100 -100 -100 -100 -100 -100 -100 -100 -100 -100 -100 -100 -100 -100 -100 -100 -100 -100 -100 
-100 -100 -100 -100 -100 -100 -100 -100 -100 -100 -100 -100 -100 -100 -100 -100 -100 -100 -100 -100 -100 -100 -100 -100 -100 -100 
-100 -100 640.887844 641.383665 642.021059 642.617048 643.204187 643.941285 644.639547 645.214420 645.747554 646.418183 647.050744 647.565112 648.041749 648.655646 649.229859 649.681568 650.087216 650.616980 651.094269 651.433874 651.704747 652.062394 652.306191 -100 
-100 -100 639.302865 640.257743 641.141048 641.702951 642.102192 643.094436 643.919605 644.401351 644.718762 645.621822 646.367307 646.781561 647.039762 647.881127 648.566360 648.919909 649.111565 649.867357 650.457454 650.706641 650.779899 651.392431 651.806252 -100 
-100 -100 634.992229 637.922965 639.506489 639.798272 638.987036 641.303338 642.565424 642.675141 641.753321 643.925848 645.080045 645.111920 644.134696 646.228286 647.317071 647.295076 646.272091 648.264131 649.256584 649.143282 648.034185 649.932549 650.889037 -100 
-100 -100 622.556704 634.623264 637.658539 637.010339 628.747286 638.631696 641.005713 640.092770 631.814370 641.381065 643.603713 642.606364 634.335515 643.744037 645.889532 644.855467 636.652841 645.850865 647.887976 646.777514 638.553322 647.668279 649.863673 -100 
-100 -100 632.361948 635.509040 637.292188 637.678516 636.912123 639.371627 640.738946 640.862437 639.923072 642.188011 643.407478 643.423910 642.408914 644.582216 645.731342 645.694855 644.638651 646.715421 647.777423 647.665092 646.544323 648.552201 649.601108 -100 
-100 -100 633.613876 635.313854 636.720793 637.398149 637.696102 639.151749 640.261185 640.688342 640.786543 642.052320 643.003737 643.307895 643.309679 644.488102 645.370510 645.618651 645.566852 646.664309 647.466126 647.640000 647.516383 648.529261 649.234499 -100 
-100 -100 630.442164 633.658262 635.513947 635.955011 635.220659 637.777792 639.214851 639.375801 638.448683 640.778247 642.035095 642.062445 641.038930 643.266256 644.452242 644.433032 643.382680 645.503365 646.601043 646.512183 645.407702 647.451355 648.522870 -100 
-100 -100 618.576129 630.874291 634.079783 633.529834 625.196488 635.410893 637.938771 637.079336 628.700702 638.512966 640.828532 639.838181 631.430806 641.065611 643.299403 642.286859 634.024991 643.378042 645.496560 644.424128 636.192813 645.423290 647.678484 -100 
-100 -100 628.988679 632.223498 634.108376 634.582319 633.882124 636.475800 637.945343 638.131903 637.226575 639.583964 640.870283 640.922970 639.921301 642.168508 643.371577 643.367382 642.331802 644.470264 645.585585 645.512464 644.421537 646.476101 647.553693 -100 
-100 -100 630.667794 632.414454 633.886176 634.629892 634.992656 636.528042 637.705529 638.181661 638.318572 639.646639 640.657205 641.009061 641.051130 642.269660 643.184959 643.459510 643.432509 644.569855 645.410509 645.617572 645.522253 646.559915 647.279254 -100 
-100 -100 627.824576 631.082848 632.983951 633.467297 632.768933 635.384091 636.863584 637.045067 636.118573 638.518857 639.839335 639.922028 638.954951 641.196867 642.392986 642.383649 641.337863 643.499169 644.630429 644.569217 643.488738 645.544320 646.621585 -100 
-100 -100 616.181682 628.579767 631.824071 631.290276 622.918568 633.220963 635.773867 634.893429 626.356780 636.367843 638.760736 637.832628 629.547034 639.111418 641.329796 640.302676 631.960581 641.419862 643.575433 642.526646 634.326347 643.547277 645.801616 -100 
-100 -100 626.965280 630.222684 632.122511 632.603932 631.901741 634.508820 635.978831 636.151249 635.216834 637.610591 638.926518 639.005914 638.033719 640.272554 641.469593 641.459545 640.412540 642.571049 643.699085 643.634807 642.551595 644.604614 645.680890 -100 
-100 -100 628.955381 630.699861 632.169253 632.910975 633.269173 634.784674 635.940653 636.397710 636.518778 637.833139 638.835915 639.185212 639.226652 640.436419 641.345905 641.617725 641.589247 642.719915 643.554425 643.757589 643.660026 644.690776 645.406466 -100 
-100 -100 626.435981 629.665152 631.547213 632.025256 631.337937 633.880860 635.309822 635.466249 634.540206 636.872133 638.147928 638.204837 637.222307 639.438803 640.626168 640.619381 639.590664 641.710985 642.815941 642.742312 641.661677 643.693807 644.761027 -100 
-100 -100 615.210585 627.488373 630.689315 630.161304 621.967677 631.990272 634.445958 633.547211 625.168949 634.916812 637.217253 636.249174 627.979316 637.462558 639.660324 638.650802 630.453743 639.728985 641.828466 640.766929 632.626602 641.751887 643.982306 -100 
-100 -100 626.258399 629.461652 631.304609 631.738676 631.004335 633.494619 634.873310 634.985905 634.020087 636.309162 637.546791 637.573533 636.566403 638.758609 639.925631 639.903168 638.860037 640.960972 642.046730 641.956849 640.862514 642.881976 643.941666 -100 
-100 -100 628.673398 630.350425 631.732215 632.385577 632.655175 634.057741 635.110961 635.486636 635.539687 636.759634 637.681989 637.974001 637.972976 639.129513 639.997174 640.242155 640.192589 641.277267 642.068793 642.239265 642.116089 643.116200 643.813310 -100 
-100 -100 626.764298 629.847265 631.585128 631.938651 631.144091 633.536135 634.841038 634.914897 633.943983 636.138211 637.315911 637.321725 636.324112 638.450222 639.577256 639.543948 638.510798 640.556837 641.603856 641.493544 640.389457 642.370699 643.406414 -100 
-100 -100 616.537117 628.356876 631.313295 630.632679 622.405363 632.145497 634.442894 633.492206 625.291125 634.667690 636.828127 635.839465 627.743242 636.943734 639.044060 638.030878 629.977795 639.022184 641.028367 639.935631 631.830889 640.819442 642.985706 -100 
-100 -100 628.216005 631.079416 632.611034 632.859724 632.007987 634.245772 635.434367 635.483357 634.519512 636.611362 637.714062 637.727223 636.762094 638.807789 639.875913 639.859399 638.862709 640.829009 641.811855 641.705363 640.616958 642.492524 643.437897 -100 
-100 -100 632.077982 633.003094 633.846286 634.360869 634.703869 635.625113 636.375258 636.785253 637.037595 637.876265 638.572764 638.956680 639.198322 640.019017 640.693533 641.047749 641.246118 641.999696 642.589790 642.843248 642.922201 643.531159 643.941937 -100 
-100 -100 633.441744 633.915778 634.516205 635.063067 635.589641 636.255338 636.876910 637.376051 637.838931 638.447183 639.030784 639.511143 639.965699 640.563793 641.130232 641.581741 641.991245 642.523820 643.004431 643.348376 643.623095 643.981320 644.224700 -100 
-100 -100 -100 -100 -100 -100 -100 -100 -100 -100 -100 -100 -100 -100 -100 -100 -100 -100 -100 -100 -100 -100 -100 -100 -100 -100 
-100 -100 -100 -100 -100 -100 -100 -100 -100 -100 -100 -100 -100 -100 -100 -100 -100 -100 -100 -100 -100 -100 -100 -100 -100 -100 
-100 -100 -100 -100 -100 -100 -100 -100 -100 -100 -100 -100 -100 -100 -100 -100 -100 -100 -100 -100 -100 -100 -100 -100 -100 -100 
-100 -100 640.532313 640.978658 641.590587 642.194868 642.805117 643.517411 644.202464 644.789730 645.346624 645.993072 646.612731 647.139494 647.639850 648.230151 648.792177 649.257010 649.687176 650.194862 650.661138 651.014222 651.308623 651.640886 651.865566 -100 
-100 -100 639.283123 639.995808 640.783424 641.391915 641.933337 642.779351 643.545436 644.083596 644.543212 645.303501 645.991471 646.462009 646.861297 647.561619 648.190350 648.600116 648.931823 649.549859 650.085373 650.390756 650.601247 651.068863 651.404729 -100 
-100 -100 636.677248 638.169293 639.356276 639.897004 640.100271 641.392924 642.373916 642.754962 642.834570 644.004741 644.884624 645.186352 645.201080 646.302439 647.119588 647.363683 647.318471 648.334610 649.061066 649.212651 649.071052 649.979562 650.595752 -100 
-100 -100 633.038664 636.131594 637.850365 638.188475 637.383572 639.795316 641.123610 641.227053 640.274225 642.514030 643.713871 643.725332 642.707826 644.862209 645.994020 645.952756 644.892991 646.949362 647.990861 647.868380 646.737058 648.717660 649.743587 -100 
-100 -100 634.144834 635.812172 637.177954 637.819985 638.087855 639.502272 640.577698 640.983127 641.065916 642.308173 643.243372 643.540488 643.538042 644.698464 645.565060 645.804387 645.745594 646.826170 647.611646 647.773924 647.639673 648.635699 649.328604 -100 
-100 -100 634.050180 635.266159 636.482154 637.253004 637.837045 638.998226 639.989279 640.529857 640.914068 641.893398 642.731119 643.149364 643.435378 644.329496 645.097162 645.455796 645.682681 646.502237 647.192975 647.476973 647.626302 648.348962 648.898660 -100 
-100 -100 632.251063 633.972994 635.407984 636.111415 636.433288 637.923684 639.062659 639.510289 639.623125 640.911241 641.880435 642.195170 642.203807 643.398651 644.295285 644.553407 644.510237 645.623385 646.440496 646.627069 646.514568 647.540274 648.253299 -100 
-100 -100 629.191054 632.419865 634.294221 634.755752 634.042605 636.622709 638.080589 638.258173 637.344552 639.690011 640.963822 641.005108 639.993095 642.231248 643.427056 643.416610 642.374965 644.505962 645.614027 645.534656 644.438719 646.490114 647.566001 -100 
-100 -100 630.798143 632.538358 634.002670 634.739733 635.096750 636.623479 637.795255 638.269956 638.406809 639.722031 640.718751 641.057681 641.087507 642.301836 643.215704 643.489017 643.460586 644.590116 645.423185 645.623825 645.523534 646.559630 647.278896 -100 
-100 -100 631.112057 632.370734 633.650466 634.489968 635.143553 636.380861 637.439242 638.032348 638.462024 639.498014 640.390645 640.855008 641.180852 642.113517 642.914690 643.301311 643.555261 644.409749 645.134922 645.448699 645.624087 646.370181 646.934069 -100 
-100 -100 629.651346 631.403783 632.880813 633.628687 633.994613 635.535792 636.716768 637.192935 637.328430 638.666674 639.688081 640.049439 640.099407 641.318907 642.234372 642.508676 642.480872 643.621854 644.465024 644.673379 644.579139 645.617858 646.338126 -100 
-100 -100 626.882545 630.142067 632.044313 632.528617 631.830698 634.445487 635.923902 636.103888 635.176179 637.576995 638.898591 638.981765 638.012171 640.254177 641.453987 641.445930 640.400324 642.560111 643.688760 643.624233 642.540896 644.596687 645.675140 -100 
-100 -100 628.794450 630.545799 632.021149 632.766340 633.127610 634.660792 635.832362 636.299360 636.426738 637.758329 638.775051 639.133250 639.180127 640.396770 641.310700 641.583581 641.554220 642.692647 643.532915 643.738497 643.641708 644.678182 645.397471 -100 
-100 -100 629.404664 630.660706 631.936781 632.771710 633.417140 634.636669 635.674696 636.248763 636.662012 637.684393 638.568339 639.028351 639.351266 640.277199 641.072927 641.456344 641.707716 642.556723 643.276353 643.585923 643.757857 644.498684 645.059614 -100 
-100 -100 628.250839 629.985949 631.444820 632.177831 632.528018 634.021693 635.159049 635.604030 635.716548 637.009859 637.994324 638.330392 638.361980 639.561436 640.464409 640.733614 640.704160 641.823371 642.647904 642.844774 642.743681 643.768403 644.481016 -100 
-100 -100 625.819912 629.039250 630.905505 631.365125 630.657745 633.177803 634.585110 634.722892 633.779675 636.091714 637.349137 637.390941 636.395689 638.600336 639.778112 639.764105 638.728825 640.839880 641.935858 641.854946 640.768482 642.795534 643.859868 -100 
-100 -100 628.073417 629.784061 631.204409 631.892855 632.194835 633.636169 634.723114 635.123234 635.194595 636.446035 637.392932 637.698522 637.704755 638.880211 639.762596 640.015212 639.970308 641.071059 641.877326 642.058412 641.943698 642.956181 643.661400 -100 
-100 -100 629.112331 630.309947 631.501736 632.245915 632.796459 633.907552 634.843703 635.332091 635.669010 636.604520 637.411608 637.812986 638.089012 638.965471 639.719780 640.072971 640.297289 641.106220 641.786647 642.064387 642.209385 642.922283 643.465687 -100 
-100 -100 628.518192 630.150079 631.478693 632.085586 632.314360 633.670062 634.684579 635.035397 635.070986 636.257316 637.152860 637.430883 637.421909 638.556073 639.405798 639.642395 639.587709 640.652985 641.426633 641.585482 641.452440 642.435397 643.119920 -100 
-100 -100 626.817732 629.842605 631.510145 631.808230 630.967342 633.304334 634.563667 634.612011 633.622773 635.785088 636.935953 636.930920 635.926599 638.031270 639.139587 639.100864 638.063997 640.089199 641.115583 640.995255 639.880933 641.835612 642.848774 -100 
-100 -100 629.876281 631.329430 632.472219 632.967430 633.119474 634.341947 635.250766 635.566151 635.588174 636.692737 637.523908 637.799069 637.802380 638.876194 639.677196 639.920239 639.881792 640.886747 641.606020 641.758545 641.621979 642.520698 643.130186 -100 
-100 -100 632.067767 632.755002 633.503472 634.063211 634.545820 635.321131 636.012052 636.477412 636.869892 637.567848 638.206958 638.644688 639.022855 639.703951 640.321248 640.728330 641.061597 641.677081 642.210938 642.517396 642.729629 643.194463 643.527811 -100 
-100 -100 633.102227 633.527192 634.101579 634.655449 635.203714 635.843932 636.451984 636.963348 637.449835 638.034257 638.604659 639.096179 639.572589 640.145884 640.698267 641.160132 641.590913 642.098933 642.565969 642.920699 643.216566 643.548401 643.772271 -100 
-100 -100 -100 -100 -100 -100 -100 -100 -100 -100 -100 -100 -100 -100 -100 -100 -100 -100 -100 -100 -100 -100 -100 -100 -100 -100 
-100 -100 -100 -100 -100 -100 -100 -100 -100 -100 -100 -100 -100 -100 -100 -100 -100 -100 -100 -100 -100 -100 -100 -100 -100 -100 
-100 -100 -100 -100 -100 -100 -100 -100 -100 -100 -100 -100 -100 -100 -100 -100 -100 -100 -100 -100 -100 -100 -100 -100 -100 -100 
-100 -100 640.134954 640.551971 641.147226 641.756331 642.379007 643.078480 643.755673 644.350550 644.920179 645.554296 646.166803 646.701874 647.215523 647.794026 648.349270 648.822747 649.266767 649.763835 650.224509 650.586856 650.894405 651.212904 651.425204 -100 
-100 -100 639.053722 639.654848 640.388985 641.018680 641.616471 642.403831 643.140252 643.706560 644.223209 644.926797 645.586734 646.086331 646.542974 647.187438 647.788457 648.227092 648.615950 649.179963 649.689406 650.024262 650.290265 650.697600 650.991192 -100 
-100 -100 637.035038 638.069661 639.081194 639.711837 640.189110 641.201641 642.071774 642.558612 642.911085 643.808587 644.581869 644.990404 645.276604 646.107857 646.818868 647.167908 647.390507 648.141621 648.765168 649.022264 649.144438 649.775012 650.245789 -100 
-100 -100 634.803586 636.420522 637.725036 638.319196 638.547653 639.916288 640.953549 641.337126 641.404033 642.624292 643.542041 643.833903 643.827865 644.971881 645.822821 646.056681 645.993089 647.055419 647.822485 647.975424 647.831378 648.800275 649.470835 -100 
-100 -100 634.569429 635.755680 636.932167 637.667110 638.218502 639.341661 640.299898 640.817554 641.184037 642.143478 642.966464 643.377059 643.656739 644.536214 645.289761 645.639254 645.857779 646.662461 647.338335 647.611397 647.750134 648.456218 648.993632 -100 
-100 -100 634.071300 635.065565 636.174830 636.987241 637.683545 638.726456 639.658337 640.255837 640.754911 641.620618 642.402907 642.879805 643.280769 644.061022 644.770675 645.183990 645.522156 646.230690 646.866147 647.205424 647.462996 648.064775 648.530225 -100 
-100 -100 632.684302 633.923001 635.168723 635.968462 636.580413 637.773708 638.793484 639.356303 639.758768 640.758181 641.613877 642.045876 642.343324 643.249978 644.028929 644.396507 644.632277 645.465097 646.169470 646.465376 646.625807 647.360677 647.917574 -100 
-100 -100 630.988452 632.728337 634.185664 634.912140 635.257354 636.770509 637.930782 638.397149 638.526903 639.829928 640.815529 641.146249 641.169832 642.372149 643.275890 643.541242 643.505707 644.627570 645.453206 645.647108 645.541028 646.575176 647.292928 -100 
-100 -100 631.231663 632.488667 633.764219 634.598544 635.246642 636.476544 637.529704 638.120919 638.548892 639.574726 640.456172 640.911016 641.228833 642.154603 642.950876 643.333799 643.584000 644.431499 645.149397 645.456650 645.627029 646.371737 646.935350 -100 
-100 -100 631.138691 632.174233 633.347172 634.230192 634.998877 636.117064 637.116702 637.769672 638.317864 639.237052 640.070440 640.591045 641.030528 641.848476 642.592152 643.034630 643.400365 644.139412 644.803672 645.167024 645.446213 646.070641 646.551204 -100 
-100 -100 630.098138 631.361446 632.646364 633.491638 634.150872 635.393196 636.455457 637.051216 637.483557 638.525779 639.425703 639.896789 640.228122 641.163940 641.967646 642.356581 642.611982 643.465597 644.188132 644.497865 644.669733 645.417943 645.984282 -100 
-100 -100 628.709958 630.464064 631.942866 632.693495 633.062377 634.602426 635.782593 636.259314 636.396452 637.732312 638.752194 639.112356 639.160566 640.381837 641.300543 641.578156 641.553013 642.687746 643.523134 643.722479 643.619493 644.661542 645.385252 -100 
-100 -100 629.243778 630.505672 631.788670 632.630625 633.284611 634.519032 635.572099 636.158767 636.582910 637.618252 638.513061 638.980561 639.308930 640.242078 641.043854 641.431263 641.685092 642.536340 643.256271 643.563611 643.733275 644.479466 645.044788 -100 
-100 -100 629.438235 630.469948 631.637542 632.513754 633.272164 634.373579 635.353917 635.988267 636.519909 637.425105 638.248493 638.762731 639.197484 640.009858 640.749014 641.188617 641.551679 642.285710 642.944734 643.303899 643.579395 644.199218 644.677139 -100 
-100 -100 628.695566 629.945038 631.211564 632.036414 632.670640 633.872971 634.895323 635.457978 635.861120 636.865212 637.731792 638.178386 638.490927 639.407308 640.196237 640.575749 640.823553 641.662443 642.372067 642.674089 642.840605 643.576657 644.135131 -100 
-100 -100 627.630678 629.358136 630.802304 631.516678 631.845996 633.319118 634.437050 634.865424 634.962724 636.235501 637.200985 637.521572 637.540377 638.728265 639.621756 639.883755 639.847707 640.956380 641.770608 641.958704 641.850285 642.870498 643.580625 -100 
-100 -100 628.518679 629.744418 630.972591 631.752185 632.337176 633.486987 634.458637 634.975674 635.336929 636.299928 637.129639 637.545800 637.832649 638.725128 639.493207 639.855410 640.087204 640.908580 641.601253 641.888617 642.042204 642.766266 643.317264 -100 
-100 -100 629.141730 630.118995 631.203725 631.987254 632.647279 633.641312 634.519658 635.065630 635.517317 636.339400 637.088617 637.544106 637.930291 638.694534 639.392062 639.799051 640.132327 640.829961 641.453745 641.783837 642.033729 642.626551 643.086906 -100 
-100 -100 628.940212 630.100355 631.243008 631.941542 632.450315 633.516456 634.414569 634.876594 635.192531 636.099275 636.881614 637.267396 637.531663 638.390443 639.129366 639.473493 639.689795 640.481742 641.145152 641.410397 641.543862 642.240563 642.772030 -100 
-100 -100 628.553609 630.132987 631.395101 631.947316 632.129691 633.431526 634.401529 634.726137 634.742222 635.899371 636.769577 637.035026 637.016376 638.132956 638.966571 639.197212 639.137075 640.182959 640.936776 641.084441 640.939666 641.897258 642.560606 -100 
-100 -100 630.236171 631.241016 632.211159 632.794619 633.216928 634.160466 634.958926 635.379098 635.670830 636.506443 637.230861 637.607899 637.874184 638.682842 639.379008 639.723422 639.945572 640.687141 641.302068 641.555159 641.675538 642.299467 642.765521 -100 
-100 -100 631.853597 632.430801 633.125387 633.704489 634.241391 634.957514 635.618917 636.112734 636.562309 637.204530 637.815143 638.279679 638.712083 639.336964 639.925356 640.358476 640.745026 641.304222 641.809114 642.141346 642.405571 642.809560 643.100682 -100 
-100 -100 632.723667 633.118990 633.675372 634.232169 634.791148 635.417758 636.018051 636.537674 637.037598 637.610198 638.173063 638.671530 639.159349 639.719322 640.262948 640.730716 641.172085 641.666370 642.124523 642.485188 642.791392 643.108017 643.318934 -100 
-100 -100 -100 -100 -100 -100 -100 -100 -100 -100 -100 -100 -100 -100 -100 -100 -100 -100 -100 -100 -100 -100 -100 -100 -100 -100 
-100 -100 -100 -100 -100 -100 -100 -100 -100 -100 -100 -100 -100 -100 -100 -100 -100 -100 -100 -100 -100 -100 -100 -100 -100 -100 
-100 -100 -100 -100 -100 -100 -100 -100 -100 -100 -100 -100 -100 -100 -100 -100 -100 -100 -100 -100 -100 -100 -100 -100 -100 -100 
-100 -100 639.560093 640.007631 640.621944 641.229015 641.841732 642.555709 643.241656 643.829324 644.386757 645.034611 645.656262 646.185193 646.687719 647.280277 647.844790 648.312527 648.746175 649.257994 649.729011 650.087029 650.385605 650.720091 650.945610 -100 
-100 -100 638.311376 639.024824 639.814730 640.426137 640.970157 641.817740 642.584464 643.122617 643.582407 644.344682 645.035249 645.508331 645.909980 646.612705 647.243990 647.656678 647.991887 648.614103 649.154682 649.465773 649.681285 650.150251 650.486230 -100 
-100 -100 635.708871 637.199873 638.388383 638.931986 639.138081 640.431903 641.412992 641.793028 641.871404 643.045464 643.929369 644.234331 644.251635 645.355645 646.175391 646.422363 646.380647 647.400859 648.132937 648.292174 648.158693 649.065257 649.679550 -100 
-100 -100 632.078710 635.166197 636.884802 637.225395 636.423841 638.835853 640.163706 640.264810 639.306841 641.555262 642.761228 642.776702 641.761719 643.919036 645.053222 645.014513 643.958145 646.017844 647.065168 646.953053 645.838169 647.807950 648.828766 -100 
-100 -100 633.181141 634.847661 636.214465 636.858761 637.129175 638.544840 639.620935 640.026288 640.108791 641.355830 642.296351 642.598001 642.598829 643.761091 644.628841 644.869510 644.812681 645.895774 646.685358 646.854006 646.727015 647.720558 648.411053 -100 
-100 -100 633.081202 634.300708 635.520053 636.293971 636.880884 638.043862 639.036660 639.579169 639.965534 640.948016 641.790984 642.215108 642.505856 643.399797 644.166374 644.524580 644.751868 645.572500 646.265249 646.552265 646.704758 647.428253 647.977246 -100 
-100 -100 631.267755 633.002296 634.445705 635.154695 635.481286 636.973297 638.114719 638.566410 638.684289 639.973060 640.947648 641.271319 641.289544 642.478662 643.370128 643.625564 643.581216 644.693775 645.510667 645.697040 645.584093 646.613341 647.327051 -100 
-100 -100 628.179252 631.440176 633.330471 633.801138 633.096765 635.676541 637.137323 637.322247 636.421655 638.760618 640.037933 640.091831 639.102273 641.320677 642.505959 642.490997 641.447054 643.575716 644.680910 644.596737 643.492095 645.553101 646.632174 -100 
-100 -100 629.812621 631.566516 633.040840 633.785266 634.148640 635.678231 636.853972 637.334815 637.478658 638.793822 639.793296 640.138678 640.176306 641.384367 642.293258 642.563920 642.533334 643.659117 644.487205 644.681911 644.576239 645.615188 646.336470 -100 
-100 -100 630.142783 631.406914 632.692004 633.537430 634.196920 635.437674 636.500293 637.099284 637.534644 638.571195 639.464184 639.929714 640.256601 641.188648 641.990044 642.377408 642.630905 643.479154 644.195739 644.499963 644.667649 645.415231 645.981799 -100 
-100 -100 628.692035 630.447469 631.926783 632.680782 633.054727 634.597189 635.781762 636.265278 636.409315 637.744014 638.761496 639.119265 639.165208 640.387732 641.308717 641.589082 641.566342 642.694801 643.522946 643.714407 643.603901 644.649537 645.376323 -100 
-100 -100 625.925463 629.188791 631.093691 631.586366 630.903585 633.512572 634.992991 635.183328 634.274045 636.660500 637.973112 638.048786 637.069093 639.319877 640.529127 640.533248 639.506803 641.639520 642.745734 642.655656 641.536800 643.617690 644.708996 -100 
-100 -100 627.839243 629.592958 631.071249 631.821943 632.190623 633.725126 634.900574 635.375117 635.510977 636.838507 637.850421 638.204184 638.247059 639.466874 640.385813 640.664795 640.640674 641.766678 642.592295 642.781745 642.669468 643.712991 644.438556 -100 
-100 -100 628.451631 629.709741 630.988011 631.825816 632.474937 633.698504 634.741918 635.322705 635.741818 636.763576 637.645293 638.103161 638.424504 639.351017 640.148385 640.533787 640.785597 641.628054 642.339062 642.639704 642.804674 643.546750 644.110042 -100 
-100 -100 627.297247 629.036307 630.497330 631.231070 631.581971 633.081786 634.226458 634.679853 634.800419 636.091708 637.073646 637.408207 637.438999 638.637879 639.540911 639.811006 639.782097 640.895393 641.713398 641.904151 641.798225 642.824065 643.538138 -100 
-100 -100 624.860927 628.089870 629.959247 630.417593 629.705734 632.236250 633.653070 633.802271 632.874692 635.177575 636.430261 636.470366 635.474729 637.678013 638.855367 638.843022 637.812277 639.913851 641.002907 640.916014 639.822678 641.853963 642.920378 -100 
-100 -100 627.125600 628.839793 630.261530 630.949500 631.250826 632.697156 633.790505 634.198316 634.277408 635.527412 636.472478 636.776911 636.782286 637.956788 638.838473 639.091061 639.046328 640.142433 640.944392 641.121914 641.004273 642.017683 642.723643 -100 
-100 -100 628.170578 629.369478 630.561948 631.306455 631.857780 632.970701 633.910277 634.403373 634.744774 635.681590 636.488467 636.888658 637.163092 638.039429 638.793456 639.145941 639.369000 640.175156 640.852914 641.128652 641.272327 641.984742 642.527956 -100 
-100 -100 627.578117 629.211497 630.541272 631.149801 631.381151 632.735496 633.750792 634.104463 634.143299 635.331539 636.227002 636.502422 636.489243 637.625967 638.477070 638.713324 638.657244 639.720224 640.491857 640.649561 640.516133 641.497522 642.181129 -100 
-100 -100 625.876640 628.904876 630.574546 630.876162 630.042787 632.372606 633.630136 633.680204 632.693628 634.857947 636.008294 635.998126 634.982443 637.096762 638.209010 638.170552 637.132509 639.155210 640.179687 640.058820 638.945769 640.896914 641.908392 -100 
-100 -100 628.939532 630.393771 631.537303 632.033776 632.187921 633.408218 634.316944 634.634406 634.659212 635.765912 636.597330 636.870001 636.869006 637.945172 638.747199 638.989383 638.949016 639.951451 640.668552 640.819739 640.682533 641.579302 642.187627 -100 
-100 -100 631.133680 631.820904 632.569076 633.128620 633.611381 634.386453 635.078494 635.546328 635.941700 636.641938 637.281944 637.718887 638.095294 638.775904 639.392191 639.797354 640.128090 640.740822 641.272197 641.576732 641.787533 642.250957 642.583479 -100 
-100 -100 632.169281 632.593882 633.167571 633.720754 634.268723 634.909273 635.518899 636.032887 636.522275 637.109024 637.680589 638.171933 638.647214 639.219194 639.769736 640.229154 640.657088 641.162185 641.626562 641.979115 642.273298 642.603843 642.827003 -100 
-100 -100 -100 -100 -100 -100 -100 -100 -100 -100 -100 -100 -100 -100 -100 -100 -100 -100 -100 -100 -100 -100 -100 -100 -100 -100 
-100 -100 -100 -100 -100 -100 -100 -100 -100 -100 -100 -100 -100 -100 -100 -100 -100 -100 -100 -100 -100 -100 -100 -100 -100 -100 
-100 -100 -100 -100 -100 -100 -100 -100 -100 -100 -100 -100 -100 -100 -100 -100 -100 -100 -100 -100 -100 -100 -100 -100 -100 -100 
-100 -100 638.946831 639.444530 640.085848 640.686508 641.277872 642.017945 642.717905 643.293650 643.827876 644.501164 645.137365 645.655671 646.136323 646.754554 647.333678 647.791183 648.203777 648.741737 649.228366 649.577676 649.856873 650.219060 650.464650 -100 
-100 -100 637.363122 638.318816 639.205782 639.772558 640.176286 641.171255 641.997651 642.479464 642.797058 643.704086 644.454384 644.873261 645.135807 645.981834 646.672140 647.031539 647.230185 647.994196 648.594164 648.854523 648.938115 649.553119 649.967301 -100 
-100 -100 633.061451 635.987370 637.572688 637.869302 637.063438 639.381290 640.643473 640.750888 639.824153 642.006666 643.168840 643.206626 642.233929 644.332959 645.427023 645.410870 644.395064 646.394812 647.398087 647.300398 646.212257 648.101993 649.054141 -100 
-100 -100 620.662404 632.697003 635.729000 635.085242 626.832869 636.712908 639.085356 638.165111 629.851375 639.459992 641.697040 640.707101 632.438534 641.855381 644.006109 642.977575 634.784070 643.986183 646.034524 644.949380 636.808038 645.851078 648.031275 -100 
-100 -100 630.438616 633.581442 635.365681 635.755982 634.994675 637.455985 638.824471 638.947321 638.004719 640.281326 641.511396 641.536369 640.527485 642.704934 643.856876 643.823485 642.771574 644.852946 645.922533 645.822781 644.720605 646.718584 647.762340 -100 
-100 -100 631.676042 633.382999 634.796161 635.479218 635.782743 637.241566 638.354222 638.784923 638.887072 640.158613 641.120164 641.435707 641.447467 642.625507 643.506542 643.754580 643.704004 644.803552 645.608803 645.787550 645.669000 646.683191 647.387670 -100 
-100 -100 628.465503 631.715131 633.588397 634.040437 633.316827 635.875185 637.316438 637.485536 636.571813 638.898017 640.164898 640.211001 639.214452 641.423453 642.599143 642.575661 641.523730 643.643401 644.740213 644.649132 643.538347 645.592292 646.666640 -100 
-100 -100 616.454839 628.905104 632.150804 631.620833 623.321405 633.517836 636.049486 635.208395 626.897779 636.653786 638.972378 638.015020 629.731901 639.248954 641.454781 640.433956 632.168896 641.517408 643.630040 642.543512 634.255905 643.542837 645.809016 -100 
-100 -100 627.007993 630.278243 632.183482 632.671538 631.985080 634.582329 636.059036 636.257905 635.370210 637.723125 639.014415 639.081189 638.102960 640.330726 641.523823 641.515312 640.476465 642.608444 643.714990 643.630309 642.524995 644.588808 645.671130 -100 
-100 -100 628.726812 630.484547 631.966829 632.721783 633.096251 634.637694 635.823188 636.310662 636.459446 637.788152 638.799959 639.154657 639.199185 640.416557 641.333072 641.609607 641.583099 642.708932 643.534728 643.724991 643.614570 644.656450 645.380938 -100 
-100 -100 625.898446 629.163726 631.071554 631.567917 630.889477 633.502740 634.988490 635.185178 634.281598 636.669612 637.982384 638.058130 637.078626 639.329548 640.539006 640.543161 639.516108 641.646465 642.749669 642.656546 641.535337 643.615718 644.707132 -100 
-100 -100 614.251833 626.665240 629.918207 629.405970 621.107261 631.354858 633.907416 633.053320 624.613769 634.536806 636.906582 635.960929 627.623657 637.235586 639.478007 638.483757 630.261666 639.587761 641.692700 640.584744 632.207495 641.587646 643.878454 -100 
-100 -100 625.049575 628.312535 630.218900 630.711857 630.028334 632.633582 634.110317 634.298261 633.386671 635.767306 637.074190 637.145648 636.162908 638.410853 639.618028 639.620786 638.592470 640.720045 641.820642 641.725829 640.603335 642.681378 643.771332 -100 
-100 -100 627.046130 628.794942 630.268881 631.016291 631.381801 632.904910 634.071052 634.540973 634.674374 635.987369 636.986942 637.333322 637.372120 638.583159 639.495337 639.770558 639.743910 640.862014 641.681542 641.869239 641.758349 642.792741 643.512824 -100 
-100 -100 624.523240 627.763186 629.650138 630.129426 629.440977 631.998337 633.441602 633.614746 632.708827 635.032793 636.303970 636.359205 635.376227 637.591249 638.778031 638.772837 637.747771 639.854638 640.947663 640.863076 639.771825 641.808159 642.878301 -100 
-100 -100 613.258753 625.584638 628.794839 628.262076 620.033386 630.102798 632.579803 631.707920 623.404984 633.090353 635.377601 634.407314 626.140151 635.618004 637.814177 636.810123 628.647634 637.878965 639.962764 638.888058 630.715298 639.868301 642.104698 -100 
-100 -100 624.357936 627.571196 629.417576 629.850702 629.112755 631.615356 633.006592 633.134463 632.187997 634.470034 635.704113 635.729622 634.721766 636.911737 638.076801 638.054239 637.013884 639.103411 640.180794 640.084109 638.982397 641.005557 642.066907 -100 
-100 -100 626.788127 628.468013 629.851428 630.505884 630.777458 632.183649 633.243278 633.627767 633.689701 634.912053 635.834644 636.125154 636.121236 637.277750 638.144421 638.387621 638.335653 639.414774 640.201311 640.368132 640.242444 641.241662 641.938355 -100 
-100 -100 624.881439 627.968446 629.709070 630.066841 629.280909 631.667485 632.973285 633.052384 632.087569 634.285764 635.463910 635.464680 634.455107 636.590282 637.720265 637.685944 636.650047 638.691387 639.734518 639.622261 638.518526 640.495695 641.529428 -100 
-100 -100 614.642669 626.478815 629.441059 628.771359 620.590069 630.285821 632.576360 631.628508 623.431890 632.813065 634.972746 633.970160 625.810077 635.071305 637.183438 636.170931 628.116969 637.154782 639.157131 638.064508 629.972594 638.944014 641.105885 -100 
-100 -100 626.339544 629.206306 630.739988 630.992298 630.148397 632.379281 633.567275 633.620159 632.661544 634.757715 635.861265 635.869353 634.891904 636.946237 638.016702 637.998266 636.997837 638.958986 639.937568 639.828700 638.740167 640.610963 641.553930 -100 
-100 -100 630.207723 631.133138 631.976220 632.491080 632.835277 633.756256 634.508723 634.923481 635.181328 636.024464 636.722939 637.105595 637.343636 638.163615 638.835943 639.186206 639.379575 640.127765 640.713060 640.962864 641.039214 641.645429 642.054643 -100 
-100 -100 631.573725 632.047318 632.646879 633.193031 633.719674 634.386457 635.011285 635.515502 635.983921 636.596676 637.182657 637.662867 638.115317 638.710787 639.273463 639.720078 640.124004 640.650918 641.126425 641.466232 641.737788 642.093596 642.335655 -100 
-100 -100 -100 -100 -100 -100 -100 -100 -100 -100 -100 -100 -100 -100 -100 -100 -100 -100 -100 -100 -100 -100 -100 -100 -100 -100 
-100 -100 -100 -100 -100 -100 -100 -100 -100 -100 -100 -100 -100 -100 -100 -100 -100 -100 -100 -100 -100 -100 -100 -100 -100 -100 
-100 -100 -100 -100 -100 -100 -100 -100 -100 -100 -100 -100 -100 -100 -100 -100 -100 -100 -100 -100 -100 -100 -100 -100 -100 -100 
-100 -100 638.581022 639.029545 639.645692 640.255028 640.869997 641.585895 642.273339 642.862349 643.421585 644.072243 644.697448 645.230217 645.736621 646.333087 646.901503 647.373302 647.811586 648.328970 648.806235 649.170507 649.474386 649.812198 650.039048 -100 
-100 -100 637.332439 638.046769 638.838424 639.452020 639.998194 640.847559 641.615541 642.154726 642.616159 643.381543 644.076101 644.553332 644.959038 645.665830 646.300992 646.717500 647.057078 647.684868 648.231836 648.549370 648.770342 649.242525 649.579602 -100 
-100 -100 634.730562 636.222208 637.412266 637.957898 638.165978 639.461391 640.443389 640.823949 640.903663 642.081503 642.970233 643.279894 643.301531 644.409900 645.233426 645.483650 645.445601 646.471214 647.209610 647.375199 647.247092 648.156479 648.771422 -100 
-100 -100 631.101470 634.189362 635.909348 636.251863 635.452198 637.865740 639.194354 639.295696 638.338871 640.591946 641.803697 641.824551 640.814233 642.976200 644.113891 644.077574 643.023682 645.088007 646.140639 646.033638 644.922945 646.894690 647.915830 -100 
-100 -100 632.203996 633.871281 635.239869 635.886441 636.159047 637.576457 638.653698 639.060000 639.144501 640.396314 641.343042 641.650867 641.657077 642.823781 643.694386 643.936654 643.881263 644.966911 645.759284 645.930327 645.805036 646.799379 647.490126 -100 
-100 -100 632.103351 633.324224 634.546226 635.323271 635.913089 637.078302 638.072898 638.617320 639.006583 639.993933 640.843385 641.274366 641.571082 642.469109 643.237696 643.596539 643.823996 644.644923 645.337608 645.623921 645.775353 646.498340 647.047508 -100 
-100 -100 630.288910 632.025450 633.472585 634.185857 634.516383 636.011244 637.155173 637.609706 637.731231 639.024878 640.005976 640.336779 640.361177 641.553857 642.446466 642.701583 642.656193 643.767236 644.581767 644.764923 644.648666 645.676269 646.390053 -100 
-100 -100 627.200306 630.463634 632.358358 632.834235 632.134827 634.718130 636.182242 636.371001 635.474809 637.818417 639.101645 639.162124 638.178291 640.399574 641.585426 641.569618 640.523915 642.650013 643.751574 643.662942 642.554001 644.612643 645.691443 -100 
-100 -100 628.834265 630.590715 632.069777 632.819787 633.188679 634.722882 635.903102 636.388742 636.537458 637.857107 638.861427 639.211922 639.253977 640.464495 641.374038 641.644030 641.611625 642.734350 643.558224 643.748096 643.637996 644.674346 645.394952 -100 
-100 -100 629.164398 630.431360 631.721860 632.573417 633.239090 634.485485 635.553741 636.158569 636.599320 637.639901 638.536317 639.005161 639.335006 640.269136 641.071564 641.458842 641.710829 642.555699 643.267595 643.566712 643.729936 644.474856 645.040549 -100 
-100 -100 627.712086 629.470917 630.957559 631.718670 632.099663 633.648536 634.839698 635.330129 635.480229 636.818229 637.837640 638.197084 638.244714 639.469023 640.391460 640.672414 640.648617 641.773243 642.596096 642.782063 642.666960 643.709923 644.435801 -100 
-100 -100 624.947533 628.214346 630.126727 630.626804 629.951538 632.567262 634.054821 634.252846 633.350267 635.739400 637.053041 637.129544 636.150894 638.403243 639.613954 639.618894 638.591648 640.720006 641.820484 641.724733 640.601281 642.679565 643.769971 -100 
-100 -100 626.867330 628.623875 630.107650 630.864857 631.240582 632.782006 633.964761 634.446870 634.589154 635.919946 636.933485 637.288545 637.332774 638.553775 639.473276 639.752089 639.726349 640.848174 641.668423 641.852576 641.736040 642.777098 643.501752 -100 
-100 -100 627.484435 628.744797 630.027448 630.870896 631.526476 632.756926 633.807669 634.395875 634.821317 635.846987 636.731283 637.191452 637.514928 638.442303 639.238951 639.622815 639.872030 640.710360 641.416404 641.712169 641.873229 642.613050 643.175476 -100 
-100 -100 626.333885 628.074720 629.539351 630.278004 630.634801 632.141347 633.293399 633.754384 633.881592 635.177104 636.162279 636.500109 636.534187 637.733733 638.634560 638.901908 638.869644 639.978673 640.791875 640.977956 640.868296 641.892141 642.605476 -100 
-100 -100 623.900586 627.130914 629.003310 629.465916 628.759368 631.296302 632.720407 632.877361 631.956834 634.263966 635.520133 635.563868 634.571788 636.775673 637.950479 637.935043 636.900761 638.998073 640.082507 639.991143 638.894205 640.923762 641.989563 -100 
-100 -100 626.167118 627.882604 629.306982 629.998686 630.304742 631.756845 632.856858 633.271819 633.357566 634.612403 635.561456 635.869526 635.877802 637.052975 637.933006 638.182978 638.135029 639.227316 640.025213 640.198895 640.078168 641.089831 641.795056 -100 
-100 -100 627.212892 628.413145 629.608083 630.355932 630.911428 632.029371 632.974827 633.474329 633.821970 634.764133 635.575522 635.979409 636.256445 637.133620 637.886711 638.237234 638.457625 639.260548 639.934950 640.207643 640.348833 641.059453 641.601735 -100 
-100 -100 626.620561 628.255487 629.587720 630.199340 630.434414 631.793095 632.813581 633.173062 633.217843 634.411788 635.312131 635.591282 635.580525 636.718259 637.568993 637.803903 637.745737 638.805979 639.574875 639.730297 639.594982 640.574480 641.256928 -100 
-100 -100 624.919468 627.949416 629.621512 629.926012 629.096049 631.429697 632.691958 632.747461 631.766608 633.936815 635.092188 635.085687 634.072259 636.187652 637.299813 637.260394 636.220682 638.240932 639.263072 639.140466 638.026022 639.975163 640.985322 -100 
-100 -100 627.984288 629.439845 630.585367 631.084303 631.241489 632.465491 633.378889 633.701772 633.732310 634.844701 635.680939 635.957081 635.958163 637.035224 637.837080 638.078260 638.036224 639.036426 639.751369 639.900848 639.762195 640.657269 641.264480 -100 
-100 -100 630.180586 630.868745 631.618484 632.180146 632.665721 633.444494 634.141252 634.614539 635.015605 635.721262 636.365787 636.805956 637.184230 637.865499 638.481406 638.885381 639.214327 639.824888 640.354131 640.656844 640.866085 641.328074 641.659707 -100 
-100 -100 631.217516 631.642865 632.217907 632.773048 633.323749 633.968011 634.582375 635.101807 635.596820 636.188809 636.764691 637.259093 637.736098 638.308584 638.858601 639.316701 639.742757 640.245680 640.707906 641.058561 641.351130 641.680357 641.902746 -100 
-100 -100 -100 -100 -100 -100 -100 -100 -100 -100 -100 -100 -100 -100 -100 -100 -100 -100 -100 -100 -100 -100 -100 -100 -100 -100 
-100 -100 -100 -100 -100 -100 -100 -100 -100 -100 -100 -100 -100 -100 -100 -100 -100 -100 -100 -100 -100 -100 -100 -100 -100 -100 
-100 -100 -100 -100 -100 -100 -100 -100 -100 -100 -100 -100 -100 -100 -100 -100 -100 -100 -100 -100 -100 -100 -100 -100 -100 -100 
-100 -100 638.176918 638.595913 639.194944 639.808743 640.436105 641.139595 641.819873 642.417395 642.990542 643.630331 644.249919 644.792436 645.313524 645.899617 646.462419 646.943677 647.396602 647.904588 648.377575 648.752262 649.070287 649.395222 649.609971 -100 
-100 -100 637.096101 637.698856 638.436512 639.070710 639.672964 640.464051 641.202972 641.771025 642.290561 643.000698 643.668788 644.176428 644.640743 645.293235 645.901815 646.347629 646.744701 647.319937 647.842304 648.190172 648.467242 648.880797 649.176233 -100 
-100 -100 635.079427 636.114716 637.129063 637.763728 638.244998 639.260871 640.132570 640.619408 640.973162 641.879459 642.663122 643.080693 643.374667 644.214972 644.933519 645.288256 645.517076 646.279929 646.917041 647.187610 647.321300 647.957253 648.428681 -100 
-100 -100 632.851684 634.467917 635.774394 636.372068 636.604064 637.975985 639.014276 639.396323 639.462193 640.694818 641.625646 641.927675 641.929137 643.083694 643.941903 644.179238 644.118243 645.192346 645.971961 646.136566 646.002296 646.974687 647.645107 -100 
-100 -100 632.617222 633.804137 634.983478 635.722639 636.278301 637.404998 638.365215 638.883700 639.252729 640.222837 641.058892 641.481415 641.770921 642.659543 643.418771 643.770763 643.991290 644.802410 645.485340 645.764592 645.908018 646.615716 647.153084 -100 
-100 -100 632.117910 633.114334 634.228144 635.046444 635.748545 636.795765 637.731033 638.331997 638.836395 639.711859 640.507155 640.997504 641.409987 642.198104 642.911496 643.325788 643.664207 644.374196 645.010856 645.350414 645.607558 646.208630 646.673808 -100 
-100 -100 630.729525 631.971716 633.223996 634.032041 634.652186 635.850513 636.874908 637.443418 637.853242 638.861693 639.730131 640.176374 640.486235 641.399233 642.179900 642.546625 642.780481 643.611187 644.312386 644.604084 644.760270 645.492246 646.048381 -100 
-100 -100 629.032993 630.777368 632.242875 632.980009 633.336391 634.855027 636.021253 636.495680 636.635213 637.945912 638.942638 639.286715 639.322532 640.529148 641.433161 641.696582 641.657692 642.775447 643.595380 643.782620 643.670442 644.700083 645.416401 -100 
-100 -100 629.276679 630.538465 631.822741 632.668195 633.327747 634.566171 635.627958 636.229078 636.667247 637.701170 638.591659 639.056559 639.383316 640.313345 641.110617 641.492332 641.739310 642.581396 643.291896 643.590921 643.753967 644.493839 645.055749 -100 
-100 -100 629.184127 630.224860 631.407250 632.302136 633.083216 634.212301 635.223135 635.888250 636.447726 637.374182 638.213554 638.740208 639.185252 640.007263 640.753351 641.196352 641.559867 642.292377 642.947571 643.301274 643.572196 644.191656 644.670529 -100 
-100 -100 628.144222 629.413450 630.709158 631.567729 632.241079 633.495555 634.570990 635.181693 635.627629 636.674738 637.576839 638.050131 638.383992 639.323735 640.131503 640.523224 640.778243 641.623436 642.334729 642.633264 642.795966 643.539145 644.103956 -100 
-100 -100 626.759651 628.520115 630.010179 630.775044 631.159722 632.711846 633.906228 634.400380 634.554432 635.891925 636.911120 637.271320 637.320398 638.545674 639.468992 639.750817 639.727494 640.851054 641.673325 641.860606 641.748098 642.785304 643.507599 -100 
-100 -100 627.301681 628.568841 629.861467 630.716066 631.384268 632.631918 633.699691 634.302732 634.741322 635.781526 636.677985 637.147140 637.477799 638.413824 639.217679 639.606322 639.858656 640.700740 641.409157 641.705527 641.866552 642.608110 643.171923 -100 
-100 -100 627.504992 628.540688 629.716038 630.602904 631.373898 632.488851 633.484102 634.134165 634.679365 635.591599 636.419275 636.937796 637.377119 638.191487 638.929313 639.366523 639.725262 640.451056 641.100019 641.449355 641.717043 642.332730 642.809227 -100 
-100 -100 626.770628 628.022796 629.295359 630.129083 630.774492 631.990290 633.027977 633.607111 634.024990 635.036329 635.908399 636.361596 636.682066 637.599951 638.383399 638.757490 638.999180 639.829672 640.529681 640.822219 640.981079 641.713831 642.271298 -100 
-100 -100 625.712525 627.441497 628.890330 629.612106 629.951232 631.437457 632.570871 633.016816 633.131189 634.409767 635.380534 635.708298 635.735626 636.924843 637.812039 638.067921 638.025557 639.125646 639.930502 640.109243 639.992841 641.010903 641.720533 -100 
-100 -100 626.603016 627.830664 629.063244 629.849544 630.443474 631.604873 632.590360 633.122810 633.498642 634.470183 635.306923 635.730162 636.023294 636.917243 637.681771 638.039060 638.265042 639.079023 639.763716 640.043414 640.190739 640.911925 641.461830 -100 
-100 -100 627.226214 628.206120 629.295529 630.085456 630.753604 631.757525 632.647673 633.206719 633.671145 634.503639 635.261555 635.724308 636.115831 636.881936 637.577787 637.981334 638.309885 639.001402 639.618814 639.943228 640.188528 640.777883 641.236390 -100 
-100 -100 627.023314 628.187269 629.335274 630.040236 630.556613 631.631014 632.539121 633.012415 633.339881 634.258211 635.050380 635.443562 635.712645 636.573770 637.312418 637.654549 637.867477 638.654157 639.312484 639.573976 639.704602 640.397028 640.925764 -100 
-100 -100 626.635756 628.220312 629.488350 630.047048 630.236906 631.545584 632.524304 632.858968 632.885491 634.055118 634.935743 635.208484 635.194144 636.313414 637.147511 637.377149 637.314859 638.355656 639.105127 639.250555 639.104871 640.056957 640.716762 -100 
-100 -100 628.323599 629.331957 630.306755 630.895608 631.324298 632.274848 633.082164 633.512631 633.815288 634.662492 635.396706 635.780673 636.051073 636.861854 637.558161 637.901216 638.120740 638.857993 639.468957 639.719420 639.837811 640.457794 640.921158 -100 
-100 -100 629.946392 630.525798 631.223828 631.807386 632.350016 633.073375 633.743955 634.248372 634.709051 635.362071 635.981715 636.452682 636.888850 637.515257 638.103218 638.534388 638.917806 639.472945 639.973901 640.302942 640.564461 640.965499 641.254718 -100 
-100 -100 630.819539 631.216500 631.775748 632.336580 632.901060 633.535009 634.144616 634.674921 635.185893 635.768854 636.340285 636.844840 637.336151 637.897300 638.440135 638.905601 639.343570 639.833814 640.287973 640.645165 640.948405 641.262459 641.471829 -100 
-100 -100 -100 -100 -100 -100 -100 -100 -100 -100 -100 -100 -100 -100 -100 -100 -100 -100 -100 -100 -100 -100 -100 -100 -100 -100 
-100 -100 -100 -100 -100 -100 -100 -100 -100 -100 -100 -100 -100 -100 -100 -100 -100 -100 -100 -100 -100 -100 -100 -100 -100 -100 
-100 -100 -100 -100 -100 -100 -100 -100 -100 -100 -100 -100 -100 -100 -100 -100 -100 -100 -100 -100 -100 -100 -100 -100 -100 -100 
-100 -100 637.596281 638.045547 638.663287 639.274902 639.892563 640.611347 641.301405 641.892752 642.454818 643.109951 643.740056 644.277353 644.788045 645.389185 645.961986 646.437728 646.880328 647.403702 647.887619 648.258304 648.567691 648.908950 649.136861 -100 
-100 -100 636.348134 637.062779 637.855617 638.471086 639.019525 639.871645 640.641667 641.181877 641.644736 642.415921 643.116471 643.598299 644.007804 644.720063 645.359761 645.779207 646.121717 646.756703 647.311444 647.635931 647.862796 648.338989 648.676896 -100 
-100 -100 633.747768 635.238445 636.428756 636.975362 637.184527 638.482966 639.465987 639.844198 639.920210 641.108880 642.006548 642.320509 642.343449 643.460395 644.289174 644.539527 644.499182 645.536514 646.285281 646.458047 646.335056 647.250344 647.866041 -100 
-100 -100 630.121738 633.205932 634.925042 635.267477 634.466376 636.884928 638.213846 638.307827 637.333643 639.611294 640.836738 640.860758 639.843880 642.023181 643.167814 643.126955 642.056595 644.145034 645.211152 645.109079 643.996622 645.979158 647.002846 -100 
-100 -100 631.220529 632.886297 634.255110 634.903129 635.177305 636.597677 637.675654 638.079402 638.160300 639.423531 640.380325 640.693816 640.702521 641.878548 642.754124 642.995317 642.935696 644.030403 644.829514 645.003157 644.877965 645.875733 646.567684 -100 
-100 -100 631.121301 632.339775 633.562067 634.341956 634.935411 636.102947 637.098837 637.643902 638.034816 639.028891 639.886077 640.323614 640.625712 641.531034 642.303998 642.663679 642.890564 643.714166 644.408791 644.695366 644.846088 645.567994 646.116808 -100 
-100 -100 629.319055 631.046140 632.490894 633.208028 633.544978 635.040622 636.185512 636.642020 636.766961 638.065794 639.053070 639.389147 639.417300 640.619079 641.517099 641.773779 641.728072 642.839936 643.654666 643.837884 643.722127 644.743769 645.454996 -100 
-100 -100 626.256260 629.492580 631.379857 631.860758 631.173908 633.753091 635.217177 635.408797 634.517318 636.865051 638.152807 638.215372 637.227938 639.464785 640.658296 640.644461 639.597505 641.725181 642.827496 642.741737 641.641519 643.684930 644.757699 -100 
-100 -100 627.863732 629.611282 631.088843 631.843961 632.220909 633.757822 634.941472 635.431916 635.586081 636.910277 637.918894 638.272812 638.317191 639.535618 640.450253 640.722217 640.689906 641.812983 642.636935 642.827684 642.718983 643.748257 644.464861 -100 
-100 -100 628.178056 629.444491 630.738137 631.595847 632.268927 633.521508 634.596330 635.208652 635.656763 636.701444 637.601242 638.073646 638.407213 639.345775 640.151459 640.540604 640.793409 641.638435 642.350701 642.651198 642.815448 643.554944 644.116755 -100 
-100 -100 626.718304 628.479956 629.972685 630.741254 631.130443 632.687352 633.887669 634.389273 634.551062 635.890208 636.910696 637.272948 637.324468 638.551203 639.475688 639.758499 639.736297 640.860971 641.685479 641.876809 641.769011 642.801223 643.520003 -100 
-100 -100 623.952748 627.223812 629.143194 629.651326 628.985076 631.609555 633.108071 633.321529 632.440318 634.822004 636.133628 636.212662 635.239362 637.491844 638.703345 638.710057 637.685768 639.812740 640.915862 640.831626 639.732945 641.783237 642.860636 -100 
-100 -100 625.878629 627.638131 629.127590 629.892216 630.276518 631.827004 633.020335 633.515159 633.670421 635.002995 636.018183 636.376894 636.426076 637.648714 638.568049 638.847058 638.821727 639.942674 640.763662 640.952285 640.842467 641.872984 642.590781 -100 
-100 -100 626.503714 627.765012 629.051641 629.901723 630.565607 631.804732 632.865420 633.464922 633.901054 634.931686 635.820200 636.286104 636.616999 637.546653 638.340362 638.722048 638.969488 639.806138 640.510606 640.805536 640.965877 641.701562 642.261096 -100 
-100 -100 625.364828 627.102032 628.568041 629.312707 629.678311 631.192383 632.353969 632.827014 632.966966 634.266328 635.256382 635.602752 635.652279 636.854489 637.744056 638.005498 637.968827 639.075676 639.885822 640.068035 639.954263 640.976457 641.688872 -100 
-100 -100 622.948028 626.165082 628.035557 628.504004 627.808628 630.350096 631.783123 631.954237 631.053674 633.357882 634.617101 634.669417 633.693326 635.900346 637.063017 637.040485 635.999312 638.095981 639.177193 639.080327 637.975954 640.006876 641.073090 -100 
-100 -100 625.201303 626.913130 628.338528 629.035649 629.349850 630.808893 631.917750 632.343973 632.442067 633.701628 634.656282 634.971913 634.989109 636.167107 637.043335 637.289731 637.238144 638.328201 639.122752 639.292116 639.166956 640.177341 640.882025 -100 
-100 -100 626.237457 627.439116 628.637654 629.391045 629.953472 631.079024 632.032871 632.541372 632.898068 633.848308 634.667640 635.079570 635.364022 636.243735 636.995885 637.345206 637.564089 638.364611 639.036240 639.306405 639.445411 640.153332 640.693996 -100 
-100 -100 625.637021 627.277347 628.615393 629.232800 629.473975 630.840663 631.869080 632.235689 632.286993 633.491667 634.402256 634.691126 634.689032 635.827658 636.678104 636.913494 636.856150 637.913468 638.680245 638.835656 638.701736 639.675917 640.355044 -100 
-100 -100 623.926922 626.968397 628.648437 628.958688 628.133182 630.476120 631.746127 631.806780 630.827537 633.013321 634.181306 634.186853 633.187279 635.298373 636.409218 636.371732 635.337019 637.351459 638.371592 638.252113 637.146978 639.083743 640.088093 -100 
-100 -100 627.001485 628.462924 629.614542 630.119149 630.282069 631.513721 632.434556 632.763877 632.800296 633.923281 634.769599 635.054981 635.064067 636.142005 636.944350 637.186948 637.146706 638.144956 638.858932 639.009656 638.873462 639.763761 640.367832 -100 
-100 -100 629.204608 629.896031 630.650430 631.217443 631.709044 632.494846 633.198949 633.679454 634.087771 634.801820 635.454389 635.901633 636.285427 636.969263 637.586617 637.991722 638.321364 638.931326 639.460003 639.762744 639.972049 640.432161 640.762361 -100 
-100 -100 630.244744 630.672506 631.251591 631.811859 632.368573 633.019673 633.641347 634.168229 634.670739 635.270353 635.853360 636.353880 636.835580 637.410970 637.962724 638.421868 638.848360 639.351018 639.812771 640.163033 640.455094 640.783258 641.004843 -100 
-100 -100 -100 -100 -100 -100 -100 -100 -100 -100 -100 -100 -100 -100 -100 -100 -100 -100 -100 -100 -100 -100 -100 -100 -100 -100 
-100 -100 -100 -100 -100 -100 -100 -100 -100 -100 -100 -100 -100 -100 -100 -100 -100 -100 -100 -100 -100 -100 -100 -100 -100 -100 
-100 -100 -100 -100 -100 -100 -100 -100 -100 -100 -100 -100 -100 -100 -100 -100 -100 -100 -100 -100 -100 -100 -100 -100 -100 -100 
-100 -100 636.976568 637.476141 638.121330 638.727378 639.324963 640.071613 640.777617 641.358836 641.899204 642.581521 643.227311 643.754489 644.243500 644.870804 645.458438 645.923647 646.344408 646.893360 647.391755 647.752091 648.040540 648.408875 648.656751 -100 
-100 -100 635.393470 636.350158 637.240293 637.811782 638.220906 639.222432 640.053943 640.538756 640.859235 641.778484 642.540520 642.968269 643.237779 644.094797 644.794004 645.159133 645.362650 646.140470 646.754131 647.025960 647.118543 647.740923 648.157401 -100 
-100 -100 631.095563 634.018856 635.605477 635.904987 635.101073 637.427525 638.693213 638.795994 637.854875 640.066798 641.247589 641.292795 640.317366 642.438126 643.543285 643.526271 642.497870 644.527434 645.550313 645.463303 644.378315 646.282089 647.237804 -100 
-100 -100 618.713828 630.729623 633.759657 633.115464 624.847230 634.752869 637.128284 636.186492 627.759306 637.496597 639.768405 638.779398 630.446242 639.948153 642.117416 641.072122 632.766639 642.094762 644.176005 643.094924 634.913223 644.010396 646.200663 -100 
-100 -100 628.469255 631.608676 633.394535 633.788898 633.030676 635.500642 636.872287 636.990261 636.033524 638.340599 639.591241 639.625912 638.616185 640.816604 641.979149 641.942793 640.874865 642.981379 644.064337 643.967734 642.860899 644.868577 645.915906 -100 
-100 -100 629.706736 631.409424 632.824814 633.515117 633.827382 635.292031 636.408715 636.841985 636.947588 638.233003 639.209297 639.536827 639.557552 640.750051 641.639805 641.889879 641.837853 642.943199 643.751838 643.930584 643.810418 644.822500 645.526679 -100 
-100 -100 626.527393 629.751093 631.620511 632.082502 631.376349 633.934326 635.378313 635.552546 634.646553 636.982767 638.261281 638.316292 637.322070 639.552336 640.739291 640.719227 639.666324 641.788409 642.885609 642.795429 641.690831 643.728598 644.797545 -100 
-100 -100 614.651312 626.964540 630.189260 629.674056 621.434247 631.590415 634.119650 633.285248 624.987632 634.748785 637.075425 636.117186 627.785070 637.373155 639.598275 638.581164 630.306720 639.665618 641.780787 640.705342 632.485667 641.692885 643.942362 -100 
-100 -100 625.068149 628.313525 630.216601 630.716878 630.050830 632.651113 634.134874 634.343830 633.467565 635.829335 637.129111 637.201764 636.223569 638.470476 639.674125 639.669537 638.630302 640.763584 641.870106 641.787667 640.690273 642.735830 643.810107 -100 
-100 -100 626.748209 628.505375 629.995470 630.763784 631.153960 632.707885 633.906601 634.408967 634.572726 635.909294 636.928086 637.289969 637.341469 638.567621 639.490566 639.770893 639.746053 640.871872 641.697696 641.890077 641.782723 642.813347 643.530785 -100 
-100 -100 623.904896 627.176875 629.098799 629.610826 628.949278 631.578316 633.081935 633.301114 632.425529 634.810795 636.125358 636.207205 635.236475 637.491306 638.704889 638.713112 637.690173 639.819165 640.924502 640.842472 639.745428 641.794974 642.871461 -100 
-100 -100 612.254286 624.679961 627.948770 627.453269 619.174580 629.437353 632.011285 631.192652 622.847402 632.703416 635.064164 634.124537 625.807811 635.410356 637.653991 636.664744 628.458182 637.771531 639.880296 638.804681 630.578836 639.801130 642.056001 -100 
-100 -100 623.069254 626.338647 628.256797 628.764602 628.098219 630.720955 632.218167 632.431564 631.550533 633.929624 635.239163 635.317815 634.345091 636.595626 637.803905 637.808419 636.782510 638.907192 640.008194 639.922728 638.823129 640.870613 641.945986 -100 
-100 -100 625.082474 626.833027 628.315036 629.075549 629.457492 630.997472 632.183054 632.675163 632.830384 634.152506 635.159994 635.516325 635.566793 636.782606 637.692914 637.966429 637.937775 639.052915 639.868785 640.054165 639.942213 640.968058 641.682793 -100 
-100 -100 622.587443 625.815771 627.704938 628.196237 627.526650 630.097201 631.559132 631.756897 630.880636 633.207832 634.486616 634.554842 633.591909 635.812682 636.988494 636.976625 635.944498 638.049149 639.136124 639.043257 637.942214 639.977011 641.045836 -100 
-100 -100 611.400497 623.655170 626.857140 626.337187 618.147107 628.208720 630.702127 629.863023 621.643289 631.279331 633.566431 632.608380 624.359400 633.846140 636.030427 635.016559 626.831454 636.074670 638.153306 637.065999 628.862680 638.034421 640.273458 -100 
-100 -100 622.429438 625.630928 627.478648 627.922477 627.202006 629.716676 631.125376 631.276518 630.359039 632.646136 633.889748 633.928109 632.933919 635.129983 636.292068 636.265280 635.218547 637.305775 638.376973 638.271589 637.159701 639.182075 640.242738 -100 
-100 -100 624.836787 626.519284 627.909608 628.574674 628.859712 630.280859 631.357285 631.759890 631.840090 633.078210 634.015856 634.321132 634.330536 635.492072 636.358894 636.601386 636.547757 637.622777 638.404131 638.566150 638.436553 639.430460 640.124103 -100 
-100 -100 622.912087 626.012392 627.764545 628.133175 627.358084 629.761341 631.083162 631.176213 630.221796 632.443649 633.641849 633.661459 632.671383 634.805387 635.935243 635.903136 634.871737 636.905722 637.944630 637.833205 636.736672 638.699349 639.726029 -100 
-100 -100 612.629536 624.515313 627.495560 626.835982 618.654058 628.377226 630.684017 629.743783 621.523387 630.962126 633.149186 632.173177 624.071485 633.292832 635.399755 634.393709 626.371450 635.376872 637.373551 636.291678 628.261390 637.165545 639.311561 -100 
-100 -100 624.372998 627.253931 628.799627 629.062580 628.228812 630.475632 631.678579 631.743961 630.794355 632.913860 634.037191 634.063400 633.104506 635.157586 636.228937 636.214059 635.219655 637.175148 638.151689 638.046055 636.966770 638.824108 639.760386 -100 
-100 -100 628.257739 629.189572 630.041512 630.566585 630.922366 631.857203 632.624255 633.053395 633.325405 634.185140 634.899113 635.295328 635.544301 636.369227 637.044699 637.397539 637.592738 638.339841 638.924169 639.174147 639.251067 639.853437 640.259968 -100 
-100 -100 629.630209 630.108379 630.715628 631.271626 631.809930 632.490117 633.129406 633.648436 634.131693 634.759396 635.359178 635.851194 636.312809 636.914121 637.480490 637.929433 638.334479 638.861104 639.335857 639.674980 639.945648 640.299510 640.540130 -100 
-100 -100 -100 -100 -100 -100 -100 -100 -100 -100 -100 -100 -100 -100 -100 -100 -100 -100 -100 -100 -100 -100 -100 -100 -100 -100 
-100 -100 -100 -100 -100 -100 -100 -100 -100 -100 -100 -100 -100 -100 -100 -100 -100 -100 -100 -100 -100 -100 -100 -100 -100 -100 
-100 -100 -100 -100 -100 -100 -100 -100 -100 -100 -100 -100 -100 -100 -100 -100 -100 -100 -100 -100 -100 -100 -100 -100 -100 -100 
-100 -100 636.603440 637.054770 637.676479 638.293541 638.917526 639.642961 640.339712 640.937624 641.505943 642.166826 642.802112 643.344142 643.859197 644.464353 645.040936 645.520221 645.965938 646.491737 646.977284 647.348873 647.658739 648.000825 648.229668 -100 
-100 -100 635.353841 636.070539 636.867428 637.488520 638.043455 638.902275 639.678983 640.225754 640.694893 641.471893 642.177712 642.664379 643.078316 643.794519 644.437903 644.860816 645.206305 645.843376 646.399225 646.723908 646.950440 647.427270 647.766439 -100 
-100 -100 632.750594 634.243305 635.437855 635.990454 636.206476 637.511687 638.501342 638.886046 638.968314 640.162894 641.066003 641.385030 641.412582 642.533346 643.365672 643.619413 643.581880 644.620753 645.369801 645.541641 645.416905 646.332550 646.950183 -100 
-100 -100 629.119999 632.206338 633.930096 634.279106 633.485395 635.910857 637.246366 637.346709 636.378654 638.662251 639.893278 639.922584 638.910539 641.093569 642.241711 642.204259 641.136650 643.226197 644.292084 644.188614 643.074070 645.056742 646.082187 -100 
-100 -100 630.211999 631.880594 633.254911 633.910232 634.192302 635.620044 636.704806 637.114874 637.201766 638.470793 639.433061 639.751667 639.765043 640.945088 641.824491 642.069204 642.012246 643.108096 643.907068 644.079640 643.953082 644.950779 645.643589 -100 
-100 -100 630.105406 631.327547 632.556413 633.344496 633.946477 635.121892 636.124813 636.676183 637.072940 638.072647 638.935117 639.377483 639.684043 640.593701 641.370946 641.734425 641.964060 642.788938 643.483578 643.769324 643.919028 644.640704 645.189910 -100 
-100 -100 628.296859 630.028416 631.480764 632.206965 632.553090 634.057054 635.209202 635.672036 635.802732 637.107169 638.099640 638.440340 638.472804 639.679196 640.581916 640.842728 640.799985 641.913259 642.728146 642.910706 642.794086 643.815421 644.526861 -100 
-100 -100 625.230444 628.471749 630.367199 630.857683 630.180460 632.768305 634.239927 634.438061 633.552447 635.905971 637.199027 637.266223 636.283083 638.524720 639.723096 639.713538 638.669736 640.799007 641.901786 641.815761 640.715019 642.758181 643.831067 -100 
-100 -100 626.837996 628.590294 630.075848 630.840496 631.227172 632.773085 633.964735 634.462230 634.622787 635.953044 636.967185 637.326032 637.374961 638.598047 639.517249 639.793240 639.764046 640.889099 641.714129 641.905326 641.796710 642.825928 643.542536 -100 
-100 -100 627.154242 628.425083 629.726333 630.593299 631.276061 632.537912 633.621265 634.241345 634.696589 635.747781 636.653419 637.131158 637.469573 638.412576 639.222374 639.615157 639.870992 640.718400 641.432441 641.734226 641.899295 642.638865 643.200454 -100 
-100 -100 625.697191 627.463024 628.963016 629.740525 630.139289 631.705667 632.915046 633.425205 633.595041 634.941303 635.967961 636.335959 636.392622 637.623583 638.551789 638.837918 638.818662 639.946028 640.772823 640.966120 640.859880 641.892032 642.610062 -100 
-100 -100 622.935323 626.210293 628.136427 628.653009 627.996100 630.630168 632.138263 632.361072 631.488768 633.878261 635.196520 635.281674 634.313759 636.570375 637.785574 637.795602 636.774275 638.903982 640.009251 639.926854 638.829658 640.879436 641.955773 -100 
-100 -100 624.866336 626.629069 628.124333 628.896582 629.289767 630.849963 632.053478 632.558553 632.723611 634.064701 635.086887 635.451619 635.505691 636.732851 637.656939 637.940070 637.918214 639.041430 639.863299 640.052249 639.942454 640.972119 641.689065 -100 
-100 -100 625.496874 626.760627 628.051979 628.908709 629.580924 630.829899 631.901483 632.512322 632.959398 633.999310 634.894834 635.366070 635.700281 636.634886 637.435727 637.823165 638.075100 638.913445 639.616863 639.910003 640.068695 640.802982 641.361673 -100 
-100 -100 624.362901 626.101840 627.571592 628.321991 628.695375 630.219466 631.392609 631.877961 632.029926 633.339309 634.336022 634.686125 634.733121 635.940534 636.843953 637.113845 637.083356 638.191521 638.998568 639.177003 639.060145 640.080380 640.791858 -100 
-100 -100 621.949614 625.167965 627.041632 627.515265 626.827272 629.378855 630.823702 631.007413 630.119194 632.434057 633.700424 633.756806 632.778073 634.990462 636.167683 636.153909 635.119073 637.216843 638.294415 638.193181 637.085241 639.114025 640.179270 -100 
-100 -100 624.203997 625.917470 627.346370 628.048891 628.370591 629.839547 630.959931 631.398406 631.508583 632.778854 633.741770 634.063723 634.084864 635.268573 636.152920 636.405719 636.358883 637.450038 638.242216 638.408288 638.280232 639.288698 639.992456 -100 
-100 -100 625.239959 626.443951 627.646756 628.406099 628.976287 630.111615 631.076545 631.596627 631.964742 632.925497 633.753747 634.173220 634.463694 635.349298 636.107618 636.462060 636.684807 637.486778 638.157564 638.426020 638.563254 639.269663 639.809472 -100 
-100 -100 624.639196 626.282667 627.625839 628.249727 628.498840 629.875313 630.914445 631.291908 631.353859 632.568850 633.488762 633.785853 633.790765 634.935306 635.791033 636.030949 635.977134 637.036388 637.803669 637.958901 637.824402 638.797421 639.475711 -100 
-100 -100 622.930110 625.975382 627.661160 627.978215 627.160666 629.513422 630.793832 630.864692 629.895370 632.091235 633.268621 633.282603 632.290309 634.407224 635.523060 635.489901 634.458705 636.475500 637.497064 637.378533 636.273803 638.209645 639.213186 -100 
-100 -100 626.008645 627.473614 628.630928 629.142517 629.313555 630.554670 631.485429 631.824507 631.870430 633.002903 633.858175 634.151668 634.167819 635.251572 636.058870 636.305742 636.269027 637.269897 637.985734 638.137782 638.002265 638.892206 639.495810 -100 
-100 -100 628.216174 628.910743 629.670585 630.244572 630.744312 631.539230 632.252837 632.742756 633.160248 633.883241 634.544236 634.999150 635.389700 636.079296 636.701600 637.110957 637.444126 638.056818 638.587500 638.891639 639.101705 639.561879 639.891926 -100 
-100 -100 629.259048 629.689744 630.274092 630.841274 631.406081 632.066101 632.697042 633.233140 633.744622 634.352875 634.943989 635.451903 635.940167 636.521256 637.077943 637.541322 637.971332 638.476751 638.940546 639.292215 639.585079 639.913501 640.135095 -100 
-100 -100 -100 -100 -100 -100 -100 -100 -100 -100 -100 -100 -100 -100 -100 -100 -100 -100 -100 -100 -100 -100 -100 -100 -100 -100 
-100 -100 -100 -100 -100 -100 -100 -100 -100 -100 -100 -100 -100 -100 -100 -100 -100 -100 -100 -100 -100 -100 -100 -100 -100 -100 
-100 -100 -100 -100 -100 -100 -100 -100 -100 -100 -100 -100 -100 -100 -100 -100 -100 -100 -100 -100 -100 -100 -100 -100 -100 -100 
-100 -100 636.193249 636.616549 637.223880 637.849026 638.489445 639.206477 639.900256 640.510958 641.096659 641.748058 642.378191 642.930397 643.460406 644.054596 644.625005 645.113474 645.572876 646.086096 646.563035 646.940575 647.260782 647.587838 647.804183 -100 
-100 -100 635.109431 635.716353 636.462433 637.108391 637.724138 638.528808 639.281152 639.862339 640.394472 641.116418 641.795333 642.313022 642.786535 643.446882 644.062792 644.515673 644.919013 645.498777 646.024151 646.373830 646.652130 647.067512 647.364706 -100 
-100 -100 633.087139 634.126178 635.149195 635.796510 636.292263 637.321643 638.206484 638.706220 639.072475 639.990935 640.786004 641.214456 641.518424 642.365978 643.091332 643.453017 643.687981 644.454033 645.092524 645.363184 645.496476 646.133851 646.607359 -100 
-100 -100 630.850609 632.470154 633.785959 634.397681 634.645755 636.031018 637.082144 637.476720 637.554728 638.799846 639.742667 640.056522 640.069244 641.230151 642.094715 642.339071 642.284475 643.360237 644.139731 644.303064 644.167204 645.140704 645.813085 -100 
-100 -100 630.600333 631.792770 632.983561 633.738205 634.310590 635.452111 636.425877 636.957011 637.338128 638.320357 639.168121 639.601865 639.901655 640.797926 641.564312 641.923227 642.149283 642.962373 643.645101 643.922889 644.064747 644.772779 645.311358 -100 
-100 -100 630.084101 631.088428 632.216318 633.052012 633.772020 634.835391 635.784929 636.398643 636.914929 637.802207 638.608808 639.109607 639.531631 640.328434 641.050007 641.471535 641.815244 642.527425 643.163919 643.501875 643.757263 644.358070 644.824009 -100 
-100 -100 628.680962 629.933417 631.202383 632.029851 632.669340 633.884752 634.923893 635.505142 635.926565 636.946928 637.826536 638.282659 638.601510 639.524036 640.313861 640.688464 640.927963 641.760889 642.461907 642.751948 642.906224 643.637585 644.194299 -100 
-100 -100 626.975314 628.731899 630.215723 630.973545 631.350385 632.886661 634.068104 634.555490 634.706511 636.029766 637.037850 637.391518 637.435781 638.652651 639.566395 639.838169 639.805556 640.925609 641.745806 641.932097 641.818660 642.847661 643.564328 -100 
-100 -100 627.220434 628.493116 629.794922 630.660723 631.340723 632.597635 633.675734 634.291136 634.742231 635.788810 636.690712 637.165650 637.501508 638.441015 639.247220 639.636660 639.889618 640.735150 641.447423 641.747142 641.910307 642.649983 643.211904 -100 
-100 -100 627.132449 628.182965 629.381831 630.296348 631.097667 632.245857 633.274193 633.955241 634.529420 635.469165 636.320163 636.857473 637.312220 638.142849 638.896700 639.346500 639.715706 640.452822 641.111590 641.468126 641.741112 642.360580 642.838717 -100 
-100 -100 626.097549 627.376221 628.687857 629.565457 630.258847 631.532795 632.626825 633.255202 633.717944 634.779455 635.693465 636.178193 636.522566 637.469976 638.284313 638.681924 638.942282 639.793121 640.509548 640.813051 640.980409 641.722929 642.285212 -100 
-100 -100 624.719732 626.489470 627.994573 628.777519 629.181807 630.753497 631.967390 632.480702 632.653170 634.006431 635.038551 635.411336 635.472262 636.704293 637.633519 637.920851 637.902513 639.032343 639.859916 640.052582 639.945679 640.980436 641.699146 -100 
-100 -100 625.273205 626.547694 627.852995 628.723745 629.410402 630.677856 631.766247 632.390012 632.848471 633.905805 634.816251 635.298069 635.639994 636.584300 637.395668 637.791440 638.050229 638.897201 639.607876 639.905860 640.068174 640.807630 641.369196 -100 
-100 -100 625.488451 626.529428 627.714853 628.615587 629.403662 630.538723 631.555969 632.228746 632.795920 633.726998 634.569236 635.100135 635.550153 636.374070 637.121808 637.568781 637.936262 638.665460 639.312045 639.657999 639.922884 640.535923 641.010732 -100 
-100 -100 624.765053 626.020479 627.300674 628.146004 628.806958 630.043405 631.104484 631.708090 632.149836 633.182144 634.069364 634.534742 634.864971 635.793007 636.589356 636.976286 637.229970 638.062817 638.755281 639.039732 639.192471 639.921691 640.477541 -100 
-100 -100 623.715433 625.445999 626.900877 627.632681 627.985853 629.493416 630.650870 631.121515 631.259644 632.561295 633.548781 633.890033 633.928416 635.127691 636.028032 636.297147 636.267117 637.369107 638.165179 638.334482 638.210784 639.225175 639.933261 -100 
-100 -100 624.607326 625.838039 627.077661 627.874711 628.483433 629.665170 630.673858 631.230442 631.629990 632.623691 633.478083 633.916290 634.222307 635.127317 635.903183 636.271515 636.506941 637.323060 638.002459 638.275473 638.417222 639.135016 639.683356 -100 
-100 -100 625.229365 626.214395 627.312796 628.114781 628.798396 629.822182 630.734552 631.316436 631.803348 632.657160 633.433477 633.912331 634.317767 635.095426 635.801711 636.214762 636.551021 637.245526 637.861318 638.182717 638.425025 639.011558 639.468429 -100 
-100 -100 625.024672 626.196278 627.355438 628.073450 628.605333 629.699886 630.629638 631.124249 631.472418 632.411816 633.223188 633.633459 633.917305 634.789871 635.538325 635.889205 636.109272 636.899964 637.559690 637.821708 637.952255 638.641992 639.168734 -100 
-100 -100 624.637708 626.232540 627.513405 628.085536 628.290153 629.619773 630.619812 630.974351 631.019573 632.210390 633.110653 633.401010 633.402078 634.532184 635.375608 635.613723 635.558651 636.604227 637.357084 637.505772 637.362912 638.311754 638.969115 -100 
-100 -100 626.336668 627.353401 628.340393 628.943180 629.387641 630.357615 631.184988 631.634640 631.955766 632.822320 633.574844 633.975373 634.260169 635.082163 635.787996 636.139459 636.366106 637.108702 637.723778 637.977723 638.098451 638.717245 639.179281 -100 
-100 -100 627.970734 628.556925 629.266197 629.863727 630.422479 631.164153 631.853732 632.376775 632.855546 633.526476 634.163034 634.649375 635.099029 635.736720 636.334348 636.773900 637.164366 637.725045 638.230250 638.562510 638.825994 639.227137 639.515973 -100 
-100 -100 628.850489 629.253522 629.823465 630.398140 630.978723 631.630463 632.258518 632.807090 633.335825 633.935968 634.523540 635.042791 635.547104 636.119461 636.671982 637.145799 637.590771 638.086590 638.544996 638.905263 639.210377 639.525055 639.734478 -100 
-100 -100 -100 -100 -100 -100 -100 -100 -100 -100 -100 -100 -100 -100 -100 -100 -100 -100 -100 -100 -100 -100 -100 -100 -100 -100 
-100 -100 -100 -100 -100 -100 -100 -100 -100 -100 -100 -100 -100 -100 -100 -100 -100 -100 -100 -100 -100 -100 -100 -100 -100 -100 
-100 -100 -100 -100 -100 -100 -100 -100 -100 -100 -100 -100 -100 -100 -100 -100 -100 -100 -100 -100 -100 -100 -100 -100 -100 -100 
-100 -100 635.610400 636.065931 636.695566 637.323138 637.958764 638.695606 639.403602 640.012457 640.590552 641.258813 641.900192 642.447943 642.968141 643.576872 644.156792 644.639633 645.088075 645.613931 646.098158 646.468128 646.776756 647.118629 647.348039 -100 
-100 -100 634.356854 635.077654 635.882918 636.515565 637.083357 637.953540 638.741804 639.300675 639.780974 640.564415 641.275787 641.768888 642.189217 642.907559 643.553588 643.980987 644.330641 644.965614 645.518057 645.839879 646.064457 646.540435 646.880165 -100 
-100 -100 631.747324 633.243261 634.446881 635.013432 635.245822 636.560917 637.562228 637.961831 638.059965 639.256911 640.163907 640.491736 640.530962 641.648308 642.481149 642.742354 642.715276 643.744839 644.485680 644.652887 644.526025 645.439109 646.057017 -100 
-100 -100 628.109374 631.196302 632.929922 633.296466 632.527241 634.956724 636.303142 636.422515 635.482527 637.756564 638.988342 639.030677 638.045439 640.209532 641.354282 641.329696 640.290833 642.352643 643.403933 643.295524 642.182536 644.158897 645.183338 -100 
-100 -100 629.179289 630.853935 632.240786 632.912982 633.213636 634.653024 635.750509 636.175791 636.278388 637.549591 638.515350 638.842075 638.866399 640.042594 640.922684 641.175436 641.129629 642.216802 643.008469 643.177709 643.050673 644.046826 644.739822 -100 
-100 -100 629.047452 630.281649 631.527090 632.332701 632.951588 634.141990 635.158634 635.722592 636.130019 637.136195 638.003811 638.451622 638.763507 639.674351 640.454546 640.823782 641.059120 641.882603 642.574681 642.858587 643.007610 643.730806 644.281649 -100 
-100 -100 627.205013 628.961029 630.436989 631.182506 631.544642 633.066080 634.232766 634.706577 634.845201 636.158528 637.157726 637.503894 637.541393 638.749353 639.655590 639.922177 639.885357 640.998338 641.811726 641.991921 641.872665 642.899491 643.614729 -100 
-100 -100 624.094248 627.385558 629.313350 629.824151 629.159342 631.768862 633.255953 633.463491 632.581647 634.948320 636.250286 636.324698 635.350017 637.590595 638.791973 638.789125 637.754959 639.880991 640.981406 640.890815 639.780333 641.837454 642.917110 -100 
-100 -100 625.737669 627.514703 629.023902 629.807484 630.209569 631.772484 632.977851 633.485118 633.652916 634.993015 636.015119 636.380525 636.435307 637.660821 638.583692 638.864949 638.841559 639.968179 640.793992 640.984700 640.875098 641.911082 642.631772 -100 
-100 -100 626.077299 627.361421 628.679654 629.563246 630.261334 631.537642 632.633059 633.262451 633.725852 634.786833 635.700478 636.185172 636.529474 637.475906 638.289151 638.685778 638.945619 639.797186 640.514583 640.818622 640.986435 641.731043 642.294836 -100 
-100 -100 624.630958 626.407070 627.921106 628.713495 629.126701 630.705824 631.925702 632.443464 632.619902 633.979704 635.015989 635.392766 635.457504 636.690783 637.621168 637.909350 637.891911 639.026191 639.858256 640.054503 639.953218 640.992829 641.710272 -100 
-100 -100 621.872590 625.159250 627.098449 627.628654 626.985546 629.630808 631.148008 631.375196 630.500803 632.913903 634.246219 634.343339 633.388976 635.643725 636.859538 636.869851 635.845430 637.987792 639.099436 639.017328 637.916661 639.981884 641.060203 -100 
-100 -100 623.814537 625.584737 627.090314 627.873997 628.279116 629.850939 631.064860 631.577948 631.749885 633.106200 634.140349 634.515184 634.578283 635.809163 636.737668 637.025525 637.008230 638.138968 638.964215 639.153593 639.043516 640.079460 640.799062 -100 
-100 -100 624.452373 625.721681 627.021152 627.886898 628.569033 629.830588 630.914469 631.536073 631.993565 633.047556 633.953874 634.433610 634.774880 635.715503 636.524797 636.922201 637.184934 638.029049 638.731683 639.023593 639.182283 639.918689 640.478674 -100 
-100 -100 623.321595 625.066301 626.542848 627.299252 627.678662 629.218275 630.405811 630.901931 631.062177 632.391082 633.400584 633.759331 633.812845 635.025893 635.941800 636.227292 636.215146 637.328221 638.128277 638.302161 638.183999 639.204120 639.915919 -100 
-100 -100 620.908035 624.134911 626.015053 626.491217 625.800392 628.375611 629.837006 630.027820 629.134273 631.483906 632.768894 632.837179 631.870520 634.084104 635.273144 635.276295 634.262895 636.363617 637.432739 637.326663 636.218126 638.245185 639.310071 -100 
-100 -100 623.171319 624.890359 626.325524 627.033286 627.360394 628.844926 629.979980 630.429323 630.547614 631.837626 632.814707 633.147239 633.177824 634.367890 635.262423 635.528123 635.495430 636.591531 637.381216 637.545563 637.417412 638.425631 639.129443 -100 
-100 -100 624.212976 625.422270 626.632048 627.398493 627.976924 629.125607 630.104421 630.636982 631.016750 631.991280 632.830871 633.259750 633.558679 634.452398 635.219971 635.584317 635.816827 636.624823 637.297454 637.567096 637.705576 638.412563 638.952696 -100 
-100 -100 623.614061 625.265248 626.616834 627.248096 627.504593 628.895876 629.949511 630.339647 630.413004 631.640039 632.570283 632.876076 632.888774 634.042165 634.906537 635.154336 635.107437 636.174053 636.946126 637.104911 636.973393 637.946919 638.625396 -100 
-100 -100 621.904043 624.962822 626.658771 626.982083 626.166526 628.539679 629.836124 629.919285 628.959679 631.167808 632.355270 632.377280 631.391223 633.518261 634.642574 634.615724 633.588065 635.615013 636.643467 636.530343 635.431158 637.365981 638.369208 -100 
-100 -100 625.000153 626.472878 627.638947 628.158486 628.337236 629.592535 630.536733 630.887349 630.943412 632.086327 632.950976 633.252668 633.276300 634.368630 635.183833 635.437407 635.406389 636.414700 637.136645 637.293564 637.161956 638.052953 638.656979 -100 
-100 -100 627.220958 627.920650 628.688142 629.270801 629.780064 630.586620 631.311856 631.812528 632.239942 632.972492 633.642389 634.105529 634.503910 635.201452 635.831343 636.247639 636.587172 637.206184 637.742276 638.050766 638.264122 638.726118 639.057027 -100 
-100 -100 628.270713 628.705666 629.297160 629.873126 630.447779 631.118613 631.760408 632.306816 632.827980 633.445431 634.045217 634.561310 635.057436 635.646260 636.210397 636.680756 637.117235 637.628621 638.097537 638.453343 638.749338 639.079788 639.302397 -100 
-100 -100 -100 -100 -100 -100 -100 -100 -100 -100 -100 -100 -100 -100 -100 -100 -100 -100 -100 -100 -100 -100 -100 -100 -100 -100 
-100 -100 -100 -100 -100 -100 -100 -100 -100 -100 -100 -100 -100 -100 -100 -100 -100 -100 -100 -100 -100 -100 -100 -100 -100 -100 
-100 -100 -100 -100 -100 -100 -100 -100 -100 -100 -100 -100 -100 -100 -100 -100 -100 -100 -100 -100 -100 -100 -100 -100 -100 -100 
-100 -100 634.995080 635.503565 636.165189 636.792552 637.413454 638.182742 638.910761 639.513072 640.072331 640.769208 641.427328 641.966044 642.465527 643.100327 643.694989 644.167478 644.594153 645.144293 645.641626 646.000293 646.287586 646.656497 646.906077 -100 
-100 -100 633.402493 634.367920 635.275506 635.870466 636.305621 637.329389 638.183422 638.691545 639.034071 639.965496 640.738757 641.179535 641.462660 642.323689 643.028462 643.402743 643.615806 644.389906 644.998554 645.266508 645.356764 645.978438 646.396786 -100 
-100 -100 629.091468 632.020262 633.625690 633.954109 633.186924 635.528960 636.816743 636.949298 636.045924 638.255475 639.443223 639.507482 638.564455 640.669916 641.775077 641.774571 640.777947 642.779846 643.786838 643.692866 642.607194 644.504992 645.462047 -100 
-100 -100 616.711132 628.711235 631.760419 631.155861 622.977564 632.850132 635.243004 634.345379 626.044607 635.691531 637.958316 637.004548 628.816645 638.189665 640.343576 639.334474 631.194570 640.360775 642.403849 641.316464 633.161909 642.225113 644.412133 -100 
-100 -100 626.405443 629.555764 631.367023 631.795962 631.078866 633.568039 634.964099 635.112747 634.193700 636.498218 637.755105 637.807537 636.828858 639.013094 640.175760 640.156691 639.121567 641.201377 642.269989 642.168790 641.064488 643.067981 644.116079 -100 
-100 -100 627.592042 629.319625 630.768148 631.493338 631.839416 633.333878 634.477760 634.935735 635.062677 636.360796 637.347657 637.686375 637.718904 638.913356 639.808833 640.069922 640.030011 641.132396 641.937307 642.113753 641.993020 643.009026 643.716921 -100 
-100 -100 624.334302 627.618598 629.536295 630.036032 629.359300 631.954559 633.427936 633.623548 632.731089 635.087360 636.379930 636.446372 635.464468 637.696326 638.889797 638.880896 637.841669 639.961491 641.056494 640.961958 639.848339 641.901941 642.979396 -100 
-100 -100 612.252965 624.784044 628.084517 627.607576 619.368370 629.591935 632.154567 631.336742 623.024406 632.834005 635.181022 634.239414 625.943614 635.510687 637.739750 636.737662 628.504726 637.834952 639.943645 638.855003 630.570551 639.851703 642.119646 -100 
-100 -100 622.858273 626.164760 628.116200 628.653612 628.015994 630.652888 632.164695 632.392863 631.528580 633.912032 635.228044 635.313919 634.349292 636.599402 637.810077 637.816003 636.790328 638.924913 640.033394 639.949928 638.846179 640.909854 641.993328 -100 
-100 -100 624.595592 626.380255 627.904372 628.706047 629.127065 630.710592 631.933882 632.454726 632.633324 633.989582 635.024575 635.400101 635.463551 636.696428 637.626467 637.914448 637.897479 639.031995 639.865067 640.062073 639.958595 641.000055 641.723101 -100 
-100 -100 621.770239 625.064848 627.015770 627.558291 626.926619 629.581630 631.106653 631.339674 630.469743 632.886572 634.222245 634.322016 633.369899 635.626920 636.844868 636.856861 635.834431 637.980715 639.097366 639.019822 637.923180 639.992505 641.073420 -100 
-100 -100 610.109635 622.574779 625.872530 625.405803 617.158891 627.441735 630.033632 629.217338 620.810962 630.767523 633.163138 632.250502 623.988252 633.559442 635.801584 634.809330 626.564094 635.935416 638.060707 636.980462 628.693941 637.996697 640.265656 -100 
-100 -100 620.960621 624.247627 626.188208 626.720375 626.079283 628.725849 630.244110 630.471992 629.597448 632.011035 633.345123 633.443746 632.490927 634.746139 635.963038 635.975772 634.954600 637.097964 638.208370 638.124586 637.019690 639.085206 640.168135 -100 
-100 -100 622.989418 624.752618 626.252811 627.033120 627.435836 629.001967 630.211931 630.723968 630.896413 632.246203 633.275179 633.647955 633.711433 634.938466 635.865742 636.156883 636.145936 637.273267 638.092424 638.279052 638.168778 639.200482 639.918791 -100 
-100 -100 620.498628 623.741641 625.646873 626.151533 625.490593 628.097416 629.587926 629.803274 628.931336 631.304162 632.610130 632.695447 631.743282 633.971589 635.174697 635.189944 634.187550 636.301401 637.383713 637.288443 636.189035 638.224969 639.295337 -100 
-100 -100 609.295434 621.584529 624.803124 624.285404 616.042025 626.200304 628.730178 627.893547 619.572515 629.362728 631.696826 630.765789 622.565767 632.023659 634.231402 633.247769 625.108534 634.346404 636.417074 635.327586 627.133239 636.297350 638.536092 -100 
-100 -100 620.358621 623.574404 625.437152 625.892853 625.179765 627.730740 629.168590 629.337887 628.425122 630.758542 632.031925 632.091645 631.117605 633.322809 634.504581 634.500712 633.478670 635.575043 636.646614 636.542064 635.433222 637.456179 638.517800 -100 
-100 -100 622.780226 624.474989 625.881303 626.562398 626.864495 628.313291 629.416917 629.842925 629.943818 631.209072 632.169225 632.492953 632.518587 633.695769 634.580714 634.841472 634.805253 635.892535 636.679974 636.846355 636.720841 637.716959 638.411998 -100 
-100 -100 620.857769 623.977552 625.748673 626.133112 625.370406 627.806922 629.157818 629.275136 628.341663 630.587641 631.806370 631.842968 630.867235 633.019447 634.166374 634.149071 633.129186 635.179386 636.228788 636.125254 635.036408 636.999818 638.027310 -100 
-100 -100 610.547775 622.489123 625.493789 624.844592 616.633130 626.431635 628.773732 627.856901 619.648155 629.118078 631.325818 630.364816 622.266959 631.516612 633.640958 632.645539 624.614599 633.655542 635.667666 634.597863 626.589966 635.481566 637.626289 -100 
-100 -100 622.355830 625.255954 626.820724 627.100067 626.278982 628.557705 629.787821 629.875678 628.945166 631.085992 632.228043 632.270308 631.325270 633.396027 634.482993 634.480913 633.496073 635.467725 636.456481 636.360572 635.290257 637.149032 638.086374 -100 
-100 -100 626.272210 627.215090 628.083209 628.626370 629.001419 629.959933 630.750104 631.200400 631.491868 632.370563 633.102179 633.514603 633.778867 634.619413 635.309705 635.676031 635.883509 636.643108 637.238020 637.496540 637.580179 638.186412 638.594947 -100 
-100 -100 627.659876 628.147024 628.769241 629.343439 629.901821 630.603770 631.264651 631.804061 632.306424 632.952327 633.569261 634.077381 634.554397 635.170822 635.751696 636.214205 636.631834 637.170134 637.654919 638.002207 638.279207 638.637365 638.880239 -100 
-100 -100 -100 -100 -100 -100 -100 -100 -100 -100 -100 -100 -100 -100 -100 -100 -100 -100 -100 -100 -100 -100 -100 -100 -100 -100 
-100 -100 -100 -100 -100 -100 -100 -100 -100 -100 -100 -100 -100 -100 -100 -100 -100 -100 -100 -100 -100 -100 -100 -100 -100 -100 
-100 -100 -100 -100 -100 -100 -100 -100 -100 -100 -100 -100 -100 -100 -100 -100 -100 -100 -100 -100 -100 -100 -100 -100 -100 -100 
-100 -100 634.636193 635.100546 635.744690 636.388986 637.041480 637.794327 638.516627 639.137660 639.726060 640.403205 641.052230 641.606438 642.132258 642.746085 643.330468 643.816974 644.268444 644.796868 645.283241 645.655103 645.965949 646.310596 646.542135 -100 
-100 -100 633.367163 634.098154 634.919643 635.570422 636.156176 637.043343 637.846723 638.418321 638.909231 639.701587 640.420482 640.919812 641.345554 642.068877 642.719337 643.150373 643.502999 644.140345 644.694652 645.018029 645.244664 645.723697 646.065928 -100 
-100 -100 630.731560 632.240059 633.462783 634.049801 634.301987 635.635704 636.653531 637.066881 637.176259 638.382081 639.296293 639.629907 639.674165 640.796194 641.633352 641.898187 641.874113 642.905741 643.648080 643.816446 643.691507 644.608194 645.229230 -100 
-100 -100 627.065478 630.167290 631.922811 632.312211 631.564761 634.014603 635.379036 635.513319 634.585392 636.868190 638.106757 638.154308 637.173626 639.341880 640.490661 640.469658 639.433995 641.497721 642.550547 642.443440 641.332697 643.313349 644.341457 -100 
-100 -100 628.112956 629.803102 631.213239 631.909910 632.233867 633.695055 634.811650 635.252437 635.367274 636.647674 637.620131 637.951490 637.979657 639.159639 640.043328 640.299208 640.256354 641.346243 642.140535 642.312222 642.188474 643.189477 643.886331 -100 
-100 -100 627.961208 629.211719 630.481700 631.313009 631.956279 633.169593 634.206130 634.785876 635.205572 636.221330 637.095674 637.547707 637.862963 638.777314 639.560649 639.932561 640.170761 640.997938 641.694031 641.981780 642.135242 642.863914 643.418827 -100 
-100 -100 626.099766 627.873950 629.376218 630.148411 630.535462 632.080660 633.267757 633.757272 633.907903 635.231122 636.237239 636.587478 636.628282 637.839807 638.748885 639.017865 638.983978 640.101626 640.920311 641.105481 640.991545 642.024576 642.744281 -100 
-100 -100 622.975929 626.287079 628.242328 628.780070 628.139981 630.773516 632.280942 632.503594 631.633067 634.009720 635.318831 635.397297 634.425842 636.670392 637.875040 637.874843 636.843973 638.975595 640.082335 639.997519 638.892913 640.956848 642.041370 -100 
-100 -100 624.620204 626.415180 627.950271 628.759955 629.186251 630.772074 631.996649 632.518087 632.696449 634.045931 635.075215 635.444953 635.503190 636.733048 637.660023 637.944741 637.925456 639.058358 639.891204 640.088335 639.984938 641.027915 641.753739 -100 
-100 -100 624.965124 626.265134 627.607138 628.515348 629.236524 630.534293 631.647450 632.289667 632.762378 633.832141 634.753370 635.242976 635.591291 636.542732 637.360959 637.761866 638.026598 638.885255 639.610402 639.921273 640.095033 640.846805 641.416459 -100 
-100 -100 623.522348 625.313437 626.849830 627.665291 628.100116 629.699446 630.935723 631.464695 631.648547 633.016807 634.061826 634.444263 634.513587 635.752900 636.689299 636.982430 636.970443 638.112936 638.953634 639.156692 639.058398 640.105581 640.832416 -100 
-100 -100 620.766813 624.068116 626.028684 626.580524 625.957527 628.621974 630.154613 630.392016 629.524269 631.945836 633.287257 633.390382 632.440980 634.702843 635.925710 635.941589 634.923036 637.074928 638.196577 638.122172 637.025008 639.098350 640.186389 -100 
-100 -100 622.714411 624.498145 626.023725 626.827789 627.251916 628.841669 630.070130 630.593167 630.772358 632.137151 633.180004 633.561299 633.630159 634.868619 635.804856 636.099094 636.088345 637.229292 638.066154 638.265256 638.162990 639.207321 639.933386 -100 
-100 -100 623.357147 624.639317 625.957785 626.842805 627.542886 628.821381 629.919010 630.550014 631.014649 632.077372 632.993006 633.480134 633.827993 634.776668 635.594176 635.998121 636.266892 637.121942 637.838688 638.142461 638.310830 639.055965 639.621747 -100 
-100 -100 622.228823 623.986725 625.482062 626.256846 626.653122 628.209239 629.410077 629.914792 630.081476 631.419736 632.439885 632.807094 632.867782 634.089441 635.013824 635.304868 635.296134 636.420992 637.239277 637.427508 637.320424 638.349780 639.067330 -100 
-100 -100 619.819245 623.059925 624.958889 625.452757 624.777899 627.369641 628.844390 629.043604 628.156304 630.516085 631.812612 631.889986 630.930946 633.153745 634.351757 634.360580 633.350316 635.463426 636.551553 636.460061 635.362626 637.399003 638.469670 -100 
-100 -100 622.094118 623.825945 625.279140 626.004356 626.347499 627.848076 628.996572 629.455318 629.581233 630.881389 631.869473 632.211050 632.249748 633.449377 634.353634 634.627147 634.601247 635.709228 636.513804 636.690171 636.571804 637.588592 638.297817 -100 
-100 -100 623.150321 624.371627 625.598793 626.382531 626.977081 628.141565 629.134059 629.677096 630.065789 631.050387 631.900204 632.337817 632.645055 633.548493 634.326220 634.699752 634.941178 635.760291 636.444437 636.723509 636.870188 637.584870 638.130021 -100 
-100 -100 622.566332 624.229639 625.598513 626.246826 626.519219 627.926326 628.993952 629.395205 629.478171 630.715261 631.655210 631.969354 631.990249 633.153411 634.028036 634.285413 634.248114 635.325322 636.106671 636.272749 636.147893 637.128508 637.811830 -100 
-100 -100 620.874553 623.945564 625.658457 625.998207 625.197934 627.586766 628.897223 628.991655 628.041821 630.259901 631.456715 631.486737 630.508607 632.645260 633.779509 633.761796 632.743268 634.780452 635.817176 635.710168 634.616608 636.558136 637.566063 -100 
-100 -100 623.996033 625.479219 626.660447 627.195351 627.388755 628.658765 629.616262 629.977915 630.043680 631.196209 632.069863 632.379501 632.411032 633.512454 634.336970 634.599257 634.576970 635.594533 636.324210 636.487134 636.361024 637.257973 637.866084 -100 
-100 -100 626.241378 626.949564 627.730140 628.326909 628.850062 629.670253 630.407920 630.919270 631.356221 632.097991 632.776574 633.247670 633.653968 634.360112 634.998754 635.423437 635.771334 636.398809 636.942356 637.257043 637.475970 637.943236 638.277566 -100 
-100 -100 627.305961 627.748260 628.351552 628.940795 629.528792 630.212602 630.866287 631.423124 631.953691 632.580115 633.188391 633.712441 634.216482 634.813641 635.386220 635.864783 636.309405 636.828871 637.305127 637.667264 637.968865 638.304208 638.529850 -100 
-100 -100 -100 -100 -100 -100 -100 -100 -100 -100 -100 -100 -100 -100 -100 -100 -100 -100 -100 -100 -100 -100 -100 -100 -100 -100 
-100 -100 -100 -100 -100 -100 -100 -100 -100 -100 -100 -100 -100 -100 -100 -100 -100 -100 -100 -100 -100 -100 -100 -100 -100 -100 
-100 -100 -100 -100 -100 -100 -100 -100 -100 -100 -100 -100 -100 -100 -100 -100 -100 -100 -100 -100 -100 -100 -100 -100 -100 -100 
-100 -100 634.257055 634.699722 635.337769 635.997012 636.671154 637.420248 638.142551 638.777145 639.382943 640.051802 640.696838 641.261286 641.801987 642.406338 642.985769 643.481414 643.946701 644.465111 644.946313 645.327283 645.651759 645.985044 646.206470 -100 
-100 -100 633.135952 633.766337 634.547737 635.231036 635.882800 636.721812 637.504611 638.110881 638.663791 639.403250 640.096812 640.626121 641.109808 641.780203 642.405252 642.865285 643.274429 643.858923 644.387869 644.739933 645.021888 645.444463 645.747994 -100 
-100 -100 631.050479 632.120610 633.186914 633.876988 634.412601 635.480103 636.398740 636.925899 637.314633 638.250174 639.059114 639.498076 639.811472 640.668528 641.403074 641.772114 642.013345 642.783052 643.423984 643.695512 643.831579 644.478017 644.960034 -100 
-100 -100 628.747420 630.406152 631.772972 632.432929 632.725112 634.152197 635.240517 635.665334 635.768683 637.029439 637.984906 638.308126 638.329892 639.498833 640.372141 640.624233 640.577558 641.655410 642.436837 642.600743 642.467791 643.452514 644.135160 -100 
-100 -100 628.454600 629.685347 630.929075 631.735026 632.354404 633.540716 634.553619 635.115453 635.520780 636.520924 637.381786 637.823763 638.130656 639.034963 639.809312 640.174515 640.406639 641.224919 641.912601 642.193914 642.341455 643.061463 643.610307 -100 
-100 -100 627.899080 628.942831 630.125910 631.015207 631.784162 632.894658 633.884755 634.529166 635.068898 635.975639 636.795947 637.304308 637.732452 638.537140 639.265650 639.692099 640.041018 640.761139 641.406052 641.750893 642.014710 642.628542 643.104886 -100 
-100 -100 626.450633 627.749350 629.078819 629.961917 630.650759 631.915889 632.997079 633.608364 634.051903 635.093243 635.987607 636.450990 636.775772 637.706932 638.502995 638.881397 639.125628 639.969070 640.681630 640.980884 641.145243 641.891480 642.459679 -100 
-100 -100 624.708520 626.520297 628.069386 628.883335 629.307845 630.895950 632.120046 632.635892 632.806632 634.152238 635.176090 635.536632 635.585822 636.812970 637.734245 638.010005 637.982222 639.115282 639.949511 640.146487 640.043880 641.089604 641.818932 -100 
-100 -100 624.965859 626.284329 627.645789 628.566047 629.294018 630.599116 631.717059 632.359613 632.830239 633.896970 634.813925 635.296245 635.637679 636.587376 637.402770 637.798137 638.058031 638.917482 639.645051 639.957212 640.132826 640.889003 641.463279 -100 
-100 -100 624.895805 625.984775 627.237172 628.202962 629.050555 630.243423 631.308474 632.014647 632.607092 633.565341 634.431139 634.976590 635.437882 636.279610 637.044281 637.501674 637.879465 638.632021 639.307629 639.678072 639.964456 640.600491 641.091037 -100 
-100 -100 623.867240 625.182769 626.545126 627.470657 628.207096 629.523737 630.652382 631.303288 631.781831 632.861623 633.791273 634.284400 634.635398 635.596403 636.423871 636.829897 637.099162 637.968549 638.704469 639.022924 639.203468 639.963832 640.540108 -100 
-100 -100 622.491424 624.299097 625.853685 626.681408 627.124918 628.738339 629.985574 630.519347 630.705559 632.077918 633.126588 633.507677 633.574513 634.823514 635.768458 636.064812 636.054768 637.207336 638.057594 638.266526 638.173024 639.227401 639.961233 -100 
-100 -100 623.060668 624.368895 625.720013 626.633254 627.357832 628.663674 629.783225 630.426994 630.900088 631.975868 632.903059 633.395150 633.745974 634.706905 635.535042 635.942640 636.213470 637.082722 637.816959 638.133405 638.311864 639.070411 639.645797 -100 
-100 -100 623.288097 624.360644 625.589376 626.530416 627.354588 628.525907 629.572827 630.264977 630.846917 631.796891 632.657200 633.200501 633.661513 634.502407 635.268127 635.728939 636.110410 636.862514 637.534452 637.901146 638.184161 638.816154 639.304071 -100 
-100 -100 622.565500 623.854846 625.178781 626.062327 626.756457 628.029375 629.120118 629.741763 630.196787 631.250269 632.158289 632.637607 632.979211 633.925618 634.741768 635.142702 635.409294 636.267365 636.988764 637.295948 637.467779 638.216783 638.786153 -100 
-100 -100 621.517466 623.286293 624.786271 625.554381 625.937154 627.483171 628.671277 629.159037 629.308497 630.634732 631.645616 632.001890 632.051946 633.271299 634.192618 634.475444 634.456825 635.586768 636.413337 636.605340 636.500156 637.534911 638.257007 -100 
-100 -100 622.438610 623.702475 624.984372 625.817835 626.458088 627.675311 628.713704 629.289454 629.704042 630.720407 631.596923 632.050925 632.370814 633.295833 634.092613 634.477102 634.728070 635.569413 636.274921 636.568037 636.727036 637.463542 638.024890 -100 
-100 -100 623.093656 624.108735 625.247372 626.085812 626.801937 627.859679 628.801394 629.404380 629.908973 630.784163 631.581039 632.075705 632.496040 633.293616 634.020814 634.451653 634.805735 635.523276 636.160631 636.498518 636.755747 637.359306 637.828278 -100 
-100 -100 622.916505 624.119538 625.319384 626.073398 626.637072 627.765840 628.725546 629.242184 629.608906 630.569435 631.400557 631.825931 632.124330 633.017129 633.786466 634.154917 634.392516 635.205925 635.884225 636.158927 636.301244 637.007520 637.546508 -100 
-100 -100 622.562817 624.191710 625.513494 626.120114 626.354327 627.718720 628.749080 629.125710 629.189383 630.401182 631.320659 631.625248 631.639822 632.790350 633.654033 633.907864 633.867453 634.936724 635.707285 635.866318 635.732413 636.698106 637.368005 -100 
-100 -100 624.322835 625.366601 626.388999 627.024016 627.497639 628.499069 629.354475 629.825733 630.165362 631.051794 631.822646 632.237767 632.536771 633.377465 634.102013 634.469100 634.711137 635.473649 636.104830 636.369582 636.500144 637.132991 637.605403 -100 
-100 -100 626.017168 626.623563 627.362029 627.988963 628.575737 629.345660 630.060745 630.604766 631.102011 631.791581 632.445550 632.946974 633.411490 634.066368 634.681299 635.136502 635.542556 636.120431 636.640645 636.984619 637.258762 637.671526 637.968414 -100 
-100 -100 626.932980 627.352562 627.948022 628.550167 629.157747 629.835935 630.488029 631.057143 631.604245 632.222301 632.826737 633.361296 633.880745 634.469521 635.038576 635.527976 635.988428 636.500248 636.973186 637.345651 637.661727 637.986765 638.202942 -100 
-100 -100 -100 -100 -100 -100 -100 -100 -100 -100 -100 -100 -100 -100 -100 -100 -100 -100 -100 -100 -100 -100 -100 -100 -100 -100 
-100 -100 -100 -100 -100 -100 -100 -100 -100 -100 -100 -100 -100 -100 -100 -100 -100 -100 -100 -100 -100 -100 -100 -100 -100 -100 
-100 -100 -100 -100 -100 -100 -100 -100 -100 -100 -100 -100 -100 -100 -100 -100 -100 -100 -100 -100 -100 -100 -100 -100 -100 -100 
-100 -100 633.733958 634.219031 634.890898 635.559897 636.233568 637.007028 637.746129 638.378081 638.974717 639.661296 640.318429 640.877167 641.406782 642.027471 642.618060 643.107462 643.561339 644.095498 644.587895 644.963836 645.279621 645.633134 645.872000 -100 
-100 -100 632.409690 633.171057 634.028625 634.707283 635.315095 636.226521 637.049475 637.631903 638.130208 638.933242 639.660847 640.162649 640.589810 641.322038 641.980349 642.413131 642.766480 643.411354 643.973074 644.299393 644.529787 645.021127 645.374089 -100 
-100 -100 629.675754 631.236300 632.510917 633.130536 633.404687 634.770187 635.813067 636.237236 636.352725 637.571307 638.495070 638.826552 638.866069 640.002411 640.850989 641.115105 641.087661 642.131092 642.883709 643.052340 642.927322 643.863834 644.502173 -100 
-100 -100 625.904499 629.090327 630.914079 631.339865 630.611610 633.103116 634.498573 634.644632 633.723867 636.019558 637.267733 637.307716 636.311691 638.503834 639.667923 639.643382 638.598268 640.680043 641.746334 641.636513 640.518205 642.529480 643.581408 -100 
-100 -100 626.955068 628.706041 630.178125 630.914210 631.264979 632.763889 633.910370 634.364047 634.485880 635.780869 636.763425 637.090923 637.112661 638.307095 639.201568 639.454725 639.407043 640.510437 641.317385 641.490588 641.368204 642.392335 643.109437 -100 
-100 -100 626.797521 628.099596 629.427659 630.299540 630.972697 632.222886 633.289010 633.882521 634.309907 635.340950 636.225981 636.676651 636.989550 637.914751 638.705133 639.073857 639.308672 640.148169 640.857567 641.150637 641.310362 642.058508 642.630793 -100 
-100 -100 624.894915 626.730131 628.295800 629.108344 629.522515 631.109453 632.329002 632.831122 632.986632 634.328656 635.347584 635.695482 635.732548 636.958576 637.873649 638.136159 638.095100 639.229535 640.065598 640.258459 640.152941 641.205451 641.943030 -100 
-100 -100 621.718629 625.113288 627.140360 627.716486 627.094149 629.779619 631.323368 631.556037 630.683643 633.085146 634.409140 634.480945 633.494849 635.764583 636.979592 636.970308 635.924055 638.082451 639.212026 639.137071 638.044794 640.126157 641.229322 -100 
-100 -100 623.400325 625.255590 626.853247 627.702515 628.155265 629.782328 631.038533 631.571237 631.752895 633.119957 634.160997 634.526513 634.577819 635.822895 636.760071 637.040927 637.016283 638.167894 639.020087 639.226660 639.132882 640.195734 640.939634 -100 
-100 -100 623.769991 625.119110 626.516992 627.463994 628.213650 629.547920 630.689703 631.343580 631.821236 632.904093 633.834426 634.320267 634.663580 635.627848 636.457197 636.857764 637.121542 637.996633 638.739649 639.060119 639.243263 640.014797 640.602045 -100 
-100 -100 622.314879 624.159534 625.753257 626.604939 627.063880 628.702231 629.968465 630.508197 630.695634 632.075227 633.128016 633.502252 633.560092 634.819096 635.771611 636.064612 636.049494 637.213291 638.075233 638.288401 638.198928 639.267191 640.014094 -100 
-100 -100 619.533927 622.901740 624.924049 625.508382 624.899225 627.611313 629.177268 629.425030 628.561944 630.991727 632.339133 632.426784 631.448697 633.748108 634.994296 635.008219 633.977817 636.162330 637.311304 637.249049 636.163754 638.257678 639.367309 -100 
-100 -100 621.511653 623.348140 624.929581 625.767950 626.213981 627.840331 629.096239 629.627720 629.808875 631.183870 632.234072 632.607578 632.665693 633.925033 634.878789 635.173889 635.160929 636.325741 637.187594 637.400274 637.310082 638.377281 639.123437 -100 
-100 -100 622.171188 623.500941 624.872467 625.792598 626.516890 627.827090 628.948201 629.585779 630.051162 631.124318 632.049140 632.533767 632.877970 633.841718 634.673029 635.077808 635.346134 636.223044 636.965653 637.285281 637.467329 638.236243 638.821532 -100 
-100 -100 621.021748 622.838045 624.392075 625.201346 625.618179 627.208699 628.433837 628.942734 629.107174 630.457796 631.489713 631.854327 631.909105 633.148945 634.087538 634.374669 634.357416 635.510969 636.362030 636.567854 636.473719 637.530985 638.270931 -100 
-100 -100 618.576814 621.899487 623.865771 624.392006 623.728124 626.363540 627.866219 628.068442 627.176699 629.551339 630.861248 630.932619 629.957756 632.209218 633.424508 633.423509 632.387871 634.546915 635.674544 635.599591 634.510450 636.580494 637.677110 -100 
-100 -100 620.908134 622.697904 624.208989 624.967801 625.330573 626.864459 628.036716 628.500073 628.624932 629.938538 630.939155 631.279304 631.313345 632.531542 633.450682 633.722120 633.690392 634.826694 635.660201 635.850697 635.743026 636.787121 637.518676 -100 
-100 -100 622.009439 623.277588 624.556264 625.373514 625.990609 627.183774 628.197647 628.746951 629.137586 630.134823 630.996389 631.435230 631.742488 632.660605 633.452015 633.828192 634.071723 634.912068 635.616827 635.905697 636.061436 636.799826 637.364950 -100 
-100 -100 621.438156 623.153817 624.576278 625.257008 625.550026 626.986674 628.076596 628.484193 628.569231 629.820415 630.772720 631.087300 631.107034 632.286125 633.175154 633.434271 633.396741 634.497761 635.296832 635.466231 635.343349 636.350723 637.056507 -100 
-100 -100 619.754434 622.892861 624.663347 625.033137 624.248758 626.669863 628.004137 628.104464 627.156337 629.389562 630.599317 630.627812 629.644538 631.800482 632.949667 632.928739 631.896814 633.969627 635.025910 634.916383 633.812026 635.790346 636.824963 -100 
-100 -100 622.966618 624.493936 625.719732 626.281649 626.492594 627.788375 628.765897 629.134539 629.203764 630.369571 631.254554 631.565409 631.596637 632.712080 633.548876 633.812443 633.789280 634.827191 635.571180 635.735537 635.609407 636.528974 637.156037 -100 
-100 -100 625.301086 626.035837 626.847694 627.467732 628.008703 628.848860 629.602544 630.122159 630.564945 631.317117 632.004943 632.479933 632.889615 633.605772 634.254040 634.683299 635.035763 635.675840 636.230113 636.549787 636.773900 637.255163 637.601211 -100 
-100 -100 626.417010 626.877593 627.504933 628.114870 628.720144 629.420955 630.088512 630.654196 631.191727 631.827021 632.443388 632.972591 633.481593 634.086989 634.667826 635.152244 635.603053 636.132324 636.617833 636.986500 637.294898 637.640557 637.874303 -100 
-100 -100 -100 -100 -100 -100 -100 -100 -100 -100 -100 -100 -100 -100 -100 -100 -100 -100 -100 -100 -100 -100 -100 -100 -100 -100 
-100 -100 -100 -100 -100 -100 -100 -100 -100 -100 -100 -100 -100 -100 -100 -100 -100 -100 -100 -100 -100 -100 -100 -100 -100 -100 
-100 -100 -100 -100 -100 -100 -100 -100 -100 -100 -100 -100 -100 -100 -100 -100 -100 -100 -100 -100 -100 -100 -100 -100 -100 -100 
-100 -100 633.229984 633.783936 634.502659 635.176810 635.836405 636.646857 637.408303 638.029965 638.603112 639.319985 639.995159 640.541163 641.045984 641.695676 642.303525 642.780032 643.209285 643.771913 644.281775 644.646502 644.941358 645.329680 645.596099 -100 
-100 -100 631.505148 632.543916 633.530036 634.176832 634.649179 635.724783 636.619852 637.144950 637.496563 638.453624 639.247410 639.689408 639.969734 640.853258 641.576674 641.950640 642.159675 642.953099 643.579125 643.848829 643.941132 644.593138 645.038730 -100 
-100 -100 626.939576 630.014213 631.741874 632.127677 631.386654 633.806648 635.151992 635.296354 634.392064 636.638840 637.854018 637.904688 636.934091 639.085547 640.222465 640.211481 639.192337 641.232475 642.267951 642.164822 641.062071 643.018355 644.024639 -100 
-100 -100 614.201880 626.524668 629.748709 629.202792 621.012677 631.015486 633.486234 632.597595 624.302137 633.982220 636.281080 635.292914 627.007126 636.494560 638.698141 637.665708 629.463010 638.708217 640.793653 639.682071 631.452688 640.640123 642.901689 -100 
-100 -100 624.042366 627.359881 629.315934 629.815294 629.132508 631.712432 633.176167 633.339206 632.419201 634.765726 636.052138 636.086484 635.075185 637.307248 638.502264 638.468407 637.406895 639.529706 640.632406 640.523490 639.403817 641.474143 642.579259 -100 
-100 -100 625.252748 627.109536 628.688684 629.489136 629.882657 631.458791 632.666255 633.142674 633.273363 634.611014 635.625700 635.954179 635.969821 637.196268 638.114526 638.363717 638.307277 639.443697 640.280795 640.460264 640.342352 641.408811 642.163242 -100 
-100 -100 621.878699 625.330454 627.396848 627.968711 627.324372 630.020868 631.567407 631.775606 630.873091 633.283789 634.611549 634.660991 633.647262 635.928299 637.148823 637.119181 636.047319 638.219120 639.357927 639.268507 638.159498 640.266722 641.395890 -100 
-100 -100 609.568315 622.406986 625.890090 625.473431 617.196253 627.593595 630.246976 629.429216 621.060804 630.969664 633.363640 632.386712 623.982017 633.675193 635.949657 634.912818 626.584319 636.032807 638.205356 637.123583 628.867648 638.183137 640.509588 -100 
-100 -100 620.373412 623.846196 625.945038 626.553256 625.946788 628.684067 630.267566 630.505866 629.628654 632.064563 633.414432 633.480962 632.480831 634.781591 636.024887 636.013757 634.958303 637.148373 638.304310 638.229161 637.132146 639.250267 640.386115 -100 
-100 -100 622.195056 624.104431 625.755636 626.629435 627.095033 628.759926 630.045150 630.580386 630.757488 632.149667 633.210527 633.572198 633.614604 634.883857 635.843258 636.123717 636.093969 637.270490 638.144358 638.352262 638.257396 639.349574 640.120340 -100 
-100 -100 619.315983 622.758861 624.846041 625.452762 624.847925 627.598821 629.192324 629.435352 628.557903 631.010775 632.373217 632.446656 631.447890 633.768206 635.029161 635.029936 633.980638 636.187747 637.355355 637.286693 636.191649 638.318265 639.458326 -100 
-100 -100 607.522638 620.218677 623.674442 623.256308 614.966158 625.412284 628.089494 627.279643 618.880228 628.854904 631.276774 630.309758 621.875683 631.636777 633.949389 632.933076 624.591547 634.097876 636.295875 635.225485 626.957537 636.306313 638.643050 -100 
-100 -100 618.516534 621.950027 624.023778 624.616304 623.997788 626.735736 628.318001 628.552014 627.667741 630.115561 631.475383 631.548485 630.550565 632.871312 634.133694 634.136895 633.090242 635.299118 636.467657 636.399546 635.304677 637.430671 638.570145 -100 
-100 -100 620.608998 622.493428 624.114651 624.959635 625.398697 627.037240 628.299850 628.817442 628.981630 630.362733 631.418045 631.779889 631.825541 633.093175 634.054216 634.339285 634.315009 635.494652 636.370120 636.579353 636.485445 637.575434 638.344431 -100 
-100 -100 618.041997 621.447028 623.491145 624.056212 623.415156 626.109428 627.658383 627.871970 626.980472 629.394221 630.734438 630.804762 629.820834 632.105282 633.346551 633.341754 632.295822 634.488495 635.646062 635.574086 634.482761 636.592599 637.723830 -100 
-100 -100 606.638872 619.236169 622.627792 622.158236 613.865274 624.180409 626.785957 625.940237 617.585212 627.431461 629.808133 628.845204 620.537923 630.128499 632.389923 631.361354 623.055021 632.495784 634.668747 633.594512 625.373703 634.649508 636.965365 -100 
-100 -100 617.942229 621.318973 623.318882 623.833240 623.138344 625.774717 627.270087 627.438573 626.508529 628.884776 630.193627 630.240409 629.236977 631.498941 632.720157 632.699970 631.640267 633.814882 634.953949 634.866301 633.761489 635.857244 636.979469 -100 
-100 -100 620.486336 622.300475 623.824345 624.567006 624.902760 626.417947 627.570377 628.001751 628.096773 629.397251 630.387972 630.707627 630.723029 631.939019 632.856988 633.114599 633.069304 634.208044 635.042964 635.221824 635.104304 636.159273 636.905541 -100 
-100 -100 618.556448 621.822673 623.721828 624.163587 623.424996 625.935793 627.340426 627.460426 626.516396 628.805036 630.058155 630.085997 629.091577 631.290949 632.474870 632.448002 631.402758 633.520659 634.617195 634.511346 633.407503 635.446711 636.535516 -100 
-100 -100 608.160769 620.352694 623.507691 622.906363 614.690447 624.588367 626.993658 626.074013 617.849426 627.368407 629.616215 628.636191 620.490610 629.815197 631.983357 630.957141 622.803210 632.006893 634.081498 632.989006 624.882178 633.929527 636.156153 -100 
-100 -100 620.258201 623.284739 624.957275 625.283812 624.482120 626.826343 628.104649 628.197296 627.260071 629.440348 630.613538 630.649407 629.688673 631.801629 632.920772 632.909819 631.900578 633.932152 634.960173 634.859112 633.771111 635.695874 636.685785 -100 
-100 -100 624.406871 625.415623 626.353346 626.939832 627.344355 628.346687 629.171413 629.634073 629.931779 630.835790 631.589088 632.005677 632.271404 633.136406 633.848608 634.219537 634.429300 635.218597 635.838470 636.103792 636.192801 636.832945 637.270572 -100 
-100 -100 625.919188 626.447316 627.119879 627.733452 628.323313 629.059762 629.748715 630.303714 630.817688 631.482649 632.116772 632.633578 633.118415 633.752554 634.350651 634.822773 635.250025 635.808840 636.312996 636.671732 636.960326 637.340831 637.602012 -100 
-100 -100 -100 -100 -100 -100 -100 -100 -100 -100 -100 -100 -100 -100 -100 -100 -100 -100 -100 -100 -100 -100 -100 -100 -100 -100 
-100 -100 -100 -100 -100 -100 -100 -100 -100 -100 -100 -100 -100 -100 -100 -100 -100 -100 -100 -100 -100 -100 -100 -100 -100 -100 
-100 -100 -100 -100 -100 -100 -100 -100 -100 -100 -100 -100 -100 -100 -100 -100 -100 -100 -100 -100 -100 -100 -100 -100 -100 -100 
-100 -100 633.078548 633.610184 634.326759 635.016024 635.699116 636.497807 637.255518 637.887014 638.478687 639.180644 639.849946 640.404270 640.926528 641.560946 642.162617 642.647032 643.093286 643.641016 644.145311 644.518923 644.832187 645.206897 645.466119 -100 
-100 -100 631.577980 632.438457 633.374187 634.070065 634.670642 635.630765 636.486823 637.056670 637.529520 638.369032 639.121898 639.606520 640.005633 640.772440 641.455015 641.870562 642.196170 642.875167 643.461833 643.774257 643.984157 644.522039 644.917674 -100 
-100 -100 628.465866 630.266179 631.694345 632.313522 632.520205 634.005804 635.119539 635.497725 635.521790 636.843896 637.828077 638.107930 638.053336 639.290514 640.198579 640.412193 640.292541 641.435291 642.247541 642.370111 642.163860 643.220736 643.955986 -100 
-100 -100 624.244413 627.885804 629.951361 630.342064 629.425586 632.167528 633.685948 633.738503 632.602016 635.126662 636.484552 636.424360 635.210272 637.627088 638.899812 638.777674 637.519168 639.822127 640.996500 640.794619 639.477293 641.737844 642.954808 -100 
-100 -100 625.575218 627.594971 629.244874 629.986521 630.268797 631.900487 633.126883 633.530756 633.554341 634.961427 636.010288 636.279897 636.198824 637.501748 638.461794 638.658963 638.511573 639.722762 640.596331 640.719887 640.511794 641.669036 642.495647 -100 
-100 -100 625.551690 627.043795 628.516211 629.411384 630.060494 631.399966 632.526075 633.090644 633.463859 634.563390 635.494138 635.906547 636.158979 637.149021 637.985050 638.317597 638.495355 639.400559 640.157470 640.421506 640.538119 641.374421 642.027701 -100 
-100 -100 623.451449 625.565137 627.316198 628.136563 628.482060 630.206802 631.509861 631.962197 632.018034 633.474486 634.560728 634.848235 634.777750 636.113932 637.097990 637.304234 637.162143 638.407487 639.313298 639.457982 639.267548 640.455397 641.304247 -100 
-100 -100 619.913907 623.788698 626.075587 626.621168 625.808409 628.756712 630.431495 630.569599 629.476671 632.113545 633.550389 633.516945 632.303708 634.803495 636.132897 636.023767 634.759387 637.146807 638.391335 638.226123 636.935140 639.272283 640.545980 -100 
-100 -100 621.941989 624.076272 625.859696 626.716675 627.100512 628.865612 630.205398 630.687884 630.769247 632.250521 633.358839 633.664203 633.609401 634.965087 635.970073 636.194325 636.068862 637.332359 638.255427 638.414699 638.236632 639.435390 640.290926 -100 
-100 -100 622.488202 624.029424 625.573110 626.543178 627.268053 628.692845 629.895349 630.519394 630.941348 632.092619 633.068498 633.515170 633.797713 634.828063 635.703705 636.068277 636.275434 637.218773 638.012070 638.305427 638.446754 639.307951 639.977248 -100 
-100 -100 620.863059 622.983050 624.759147 625.616060 626.004264 627.779744 629.128622 629.616885 629.702603 631.195728 632.315301 632.628987 632.581082 633.951942 634.972743 635.209589 635.094118 636.371175 637.305209 637.471757 637.298301 638.503233 639.362344 -100 
-100 -100 617.738636 621.579286 623.855503 624.405040 623.602112 626.575660 628.271013 628.421851 627.335415 629.999740 631.459406 631.441500 630.237624 632.769691 634.130175 634.044557 632.796505 635.212954 636.479485 636.328547 635.045273 637.396699 638.677964 -100 
-100 -100 620.063747 622.174667 623.937276 624.779668 625.153745 626.915912 628.253141 628.731951 628.810460 630.298426 631.415385 631.728777 631.681778 633.053431 634.075872 634.315299 634.202665 635.481888 636.417363 636.584918 636.411976 637.616619 638.475310 -100 
-100 -100 620.898650 622.418082 623.932596 624.873290 625.570443 626.968540 628.147745 628.753150 629.161002 630.301412 631.271880 631.718497 632.003519 633.033998 633.911924 634.281311 634.494086 635.441428 636.237351 636.532771 636.675312 637.535341 638.203363 -100 
-100 -100 619.580690 621.670580 623.405214 624.218358 624.563063 626.287705 627.592660 628.048220 628.110074 629.573050 630.672538 630.979366 630.931462 632.282083 633.287725 633.518377 633.401339 634.669746 635.596073 635.758729 635.583569 636.778581 637.631051 -100 
-100 -100 616.798194 620.591358 622.809947 623.300845 622.443060 625.336261 626.965488 627.069870 625.955656 628.563063 629.986275 629.956350 628.761110 631.241554 632.568191 632.466680 631.213921 633.605321 634.852886 634.692424 633.408502 635.736004 637.003987 -100 
-100 -100 619.485832 621.547929 623.238272 624.000136 624.290173 625.957145 627.208559 627.618757 627.641632 629.067755 630.136253 630.419463 630.351612 631.680344 632.666126 632.881108 632.749763 634.000384 634.908319 635.055061 634.865936 636.047137 636.890749 -100 
-100 -100 620.781446 622.235377 623.653392 624.489527 625.078584 626.356737 627.426752 627.944299 628.278915 629.343079 630.250704 630.653812 630.904180 631.887679 632.724055 633.064556 633.252659 634.161915 634.918591 635.182680 635.298573 636.126378 636.772873 -100 
-100 -100 620.076952 622.056702 623.651907 624.334121 624.555230 626.120634 627.287299 627.643533 627.629922 628.991298 630.009897 630.269214 630.189711 631.476347 632.429648 632.632776 632.496711 633.708254 634.578449 634.702965 634.498268 635.638769 636.453567 -100 
-100 -100 618.115319 621.702928 623.709664 624.040713 623.065679 625.733214 627.187898 627.194629 626.032580 628.491581 629.810457 629.741957 628.545721 630.922689 632.177790 632.058665 630.814389 633.110360 634.279055 634.082818 632.784790 635.010363 636.208478 -100 
-100 -100 621.772289 623.535427 624.910632 625.468924 625.609913 627.022864 628.069279 628.391532 628.369809 629.637615 630.582693 630.843686 630.783223 631.997929 632.892752 633.105618 632.991158 634.130371 634.937347 635.059381 634.855156 635.894617 636.617853 -100 
-100 -100 624.480093 625.311752 626.198934 626.833552 627.364948 628.251552 629.036712 629.542979 629.960005 630.747888 631.460717 631.919184 632.301721 633.052125 633.724379 634.136815 634.462653 635.138698 635.720362 636.028565 636.234025 636.762179 637.150810 -100 
-100 -100 625.769908 626.275575 626.945430 627.573327 628.185847 628.909928 629.594610 630.158924 630.690924 631.341009 631.969242 632.494206 632.996224 633.615442 634.207617 634.687800 635.132256 635.676834 636.176223 636.544400 636.851644 637.219088 637.473353 -100 
-100 -100 -100 -100 -100 -100 -100 -100 -100 -100 -100 -100 -100 -100 -100 -100 -100 -100 -100 -100 -100 -100 -100 -100 -100 -100 
-100 -100 -100 -100 -100 -100 -100 -100 -100 -100 -100 -100 -100 -100 -100 -100 -100 -100 -100 -100 -100 -100 -100 -100 -100 -100 
-100 -100 -100 -100 -100 -100 -100 -100 -100 -100 -100 -100 -100 -100 -100 -100 -100 -100 -100 -100 -100 -100 -100 -100 -100 -100 
-100 -100 -100 -100 -100 -100 -100 -100 -100 -100 -100 -100 -100 -100 -100 -100 -100 -100 -100 -100 -100 -100 -100 -100 -100 -100 
-100 -100 -100 -100 -100 -100 -100 -100 -100 -100 -100 -100 -100 -100 -100 -100 -100 -100 -100 -100 -100 -100 -100 -100 -100 -100 
-100 -100 -100 -100 -100 -100 -100 -100 -100 -100 -100 -100 -100 -100 -100 -100 -100 -100 -100 -100 -100 -100 -100 -100 -100 -100 
-100 -100 -100 -100 -100 -100 -100 -100 -100 -100 -100 -100 -100 -100 -100 -100 -100 -100 -100 -100 -100 -100 -100 -100 -100 -100 
-100 -100 -100 -100 -100 -100 -100 -100 -100 -100 -100 -100 -100 -100 -100 -100 -100 -100 -100 -100 -100 -100 -100 -100 -100 -100 
-100 -100 -100 -100 -100 -100 -100 -100 -100 -100 -100 -100 -100 -100 -100 -100 -100 -100 -100 -100 -100 -100 -100 -100 -100 -100 
-100 -100 -100 -100 -100 -100 -100 -100 -100 -100 -100 -100 -100 -100 -100 -100 -100 -100 -100 -100 -100 -100 -100 -100 -100 -100 
-100 -100 -100 -100 -100 -100 -100 -100 -100 -100 -100 -100 -100 -100 -100 -100 -100 -100 -100 -100 -100 -100 -100 -100 -100 -100 
-100 -100 -100 -100 -100 -100 -100 -100 -100 -100 -100 -100 -100 -100 -100 -100 -100 -100 -100 -100 -100 -100 -100 -100 -100 -100 
-100 -100 -100 -100 -100 -100 -100 -100 -100 -100 -100 -100 -100 -100 -100 -100 -100 -100 -100 -100 -100 -100 -100 -100 -100 -100 
-100 -100 -100 -100 -100 -100 -100 -100 -100 -100 -100 -100 -100 -100 -100 -100 -100 -100 -100 -100 -100 -100 -100 -100 -100 -100 
-100 -100 -100 -100 -100 -100 -100 -100 -100 -100 -100 -100 -100 -100 -100 -100 -100 -100 -100 -100 -100 -100 -100 -100 -100 -100 
-100 -100 -100 -100 -100 -100 -100 -100 -100 -100 -100 -100 -100 -100 -100 -100 -100 -100 -100 -100 -100 -100 -100 -100 -100 -100 
-100 -100 -100 -100 -100 -100 -100 -100 -100 -100 -100 -100 -100 -100 -100 -100 -100 -100 -100 -100 -100 -100 -100 -100 -100 -100 
-100 -100 -100 -100 -100 -100 -100 -100 -100 -100 -100 -100 -100 -100 -100 -100 -100 -100 -100 -100 -100 -100 -100 -100 -100 -100 
-100 -100 -100 -100 -100 -100 -100 -100 -100 -100 -100 -100 -100 -100 -100 -100 -100 -100 -100 -100 -100 -100 -100 -100 -100 -100 
-100 -100 -100 -100 -100 -100 -100 -100 -100 -100 -100 -100 -100 -100 -100 -100 -100 -100 -100 -100 -100 -100 -100 -100 -100 -100 
-100 -100 -100 -100 -100 -100 -100 -100 -100 -100 -100 -100 -100 -100 -100 -100 -100 -100 -100 -100 -100 -100 -100 -100 -100 -100 
-100 -100 -100 -100 -100 -100 -100 -100 -100 -100 -100 -100 -100 -100 -100 -100 -100 -100 -100 -100 -100 -100 -100 -100 -100 -100 
-100 -100 -100 -100 -100 -100 -100 -100 -100 -100 -100 -100 -100 -100 -100 -100 -100 -100 -100 -100 -100 -100 -100 -100 -100 -100 
-100 -100 -100 -100 -100 -100 -100 -100 -100 -100 -100 -100 -100 -100 -100 -100 -100 -100 -100 -100 -100 -100 -100 -100 -100 -100 
-100 -100 -100 -100 -100 -100 -100 -100 -100 -100 -100 -100 -100 -100 -100 -100 -100 -100 -100 -100 -100 -100 -100 -100 -100 -100 
-100 -100 -100 -100 -100 -100 -100 -100 -100 -100 -100 -100 -100 -100 -100 -100 -100 -100 -100 -100 -100 -100 -100 -100 -100 -100 
-100 -100 -100 -100 -100 -100 -100 -100 -100 -100 -100 -100 -100 -100 -100 -100 -100 -100 -100 -100 -100 -100 -100 -100 -100 -100 
