# Supplementary material for: A computational model of spatio-temporal cardiac intracellular calcium handling with realistic structure and spatial flux distribution from sarcoplasmic reticulum and t-tubule reconstructions
Source: PLoS Comput Biol. 2017 Aug 31;13(8):e1005714. doi: 10.1371/journal.pcbi.1005714 (PMC5597258; doi:10.1371/journal.pcbi.1005714)
Supplement: S1 Code — Code provided in C/C++ and includes the structural datasets used in this study. Documentation is provided on use of and updating the code. Updates may also be available on Michael Colman’s website, http://www.physicsoftheheart.com and github repository: https://github.com/michaelcolman/CODE---PLOS-Comp-Biol-2017-Model-SR. (ZIP) [file pcbi.1005714.s001.zip › PLOS_SR_Clean/Spatial_diff_out/Ca_output_0020.vtk]

# vtk DataFile Version 3.0
vtk output
ASCII
DATASET STRUCTURED_POINTS
DIMENSIONS 26 26 52
SPACING 1 1 1
ORIGIN 0 0 0
POINT_DATA 35152
SCALARS ImageFile float 1
LOOKUP_TABLE default
-100 -100 -100 -100 -100 -100 -100 -100 -100 -100 -100 -100 -100 -100 -100 -100 -100 -100 -100 -100 -100 -100 -100 -100 -100 -100 
-100 -100 -100 -100 -100 -100 -100 -100 -100 -100 -100 -100 -100 -100 -100 -100 -100 -100 -100 -100 -100 -100 -100 -100 -100 -100 
-100 -100 -100 -100 -100 -100 -100 -100 -100 -100 -100 -100 -100 -100 -100 -100 -100 -100 -100 -100 -100 -100 -100 -100 -100 -100 
-100 -100 -100 -100 -100 -100 -100 -100 -100 -100 -100 -100 -100 -100 -100 -100 -100 -100 -100 -100 -100 -100 -100 -100 -100 -100 
-100 -100 -100 -100 -100 -100 -100 -100 -100 -100 -100 -100 -100 -100 -100 -100 -100 -100 -100 -100 -100 -100 -100 -100 -100 -100 
-100 -100 -100 -100 -100 -100 -100 -100 -100 -100 -100 -100 -100 -100 -100 -100 -100 -100 -100 -100 -100 -100 -100 -100 -100 -100 
-100 -100 -100 -100 -100 -100 -100 -100 -100 -100 -100 -100 -100 -100 -100 -100 -100 -100 -100 -100 -100 -100 -100 -100 -100 -100 
-100 -100 -100 -100 -100 -100 -100 -100 -100 -100 -100 -100 -100 -100 -100 -100 -100 -100 -100 -100 -100 -100 -100 -100 -100 -100 
-100 -100 -100 -100 -100 -100 -100 -100 -100 -100 -100 -100 -100 -100 -100 -100 -100 -100 -100 -100 -100 -100 -100 -100 -100 -100 
-100 -100 -100 -100 -100 -100 -100 -100 -100 -100 -100 -100 -100 -100 -100 -100 -100 -100 -100 -100 -100 -100 -100 -100 -100 -100 
-100 -100 -100 -100 -100 -100 -100 -100 -100 -100 -100 -100 -100 -100 -100 -100 -100 -100 -100 -100 -100 -100 -100 -100 -100 -100 
-100 -100 -100 -100 -100 -100 -100 -100 -100 -100 -100 -100 -100 -100 -100 -100 -100 -100 -100 -100 -100 -100 -100 -100 -100 -100 
-100 -100 -100 -100 -100 -100 -100 -100 -100 -100 -100 -100 -100 -100 -100 -100 -100 -100 -100 -100 -100 -100 -100 -100 -100 -100 
-100 -100 -100 -100 -100 -100 -100 -100 -100 -100 -100 -100 -100 -100 -100 -100 -100 -100 -100 -100 -100 -100 -100 -100 -100 -100 
-100 -100 -100 -100 -100 -100 -100 -100 -100 -100 -100 -100 -100 -100 -100 -100 -100 -100 -100 -100 -100 -100 -100 -100 -100 -100 
-100 -100 -100 -100 -100 -100 -100 -100 -100 -100 -100 -100 -100 -100 -100 -100 -100 -100 -100 -100 -100 -100 -100 -100 -100 -100 
-100 -100 -100 -100 -100 -100 -100 -100 -100 -100 -100 -100 -100 -100 -100 -100 -100 -100 -100 -100 -100 -100 -100 -100 -100 -100 
-100 -100 -100 -100 -100 -100 -100 -100 -100 -100 -100 -100 -100 -100 -100 -100 -100 -100 -100 -100 -100 -100 -100 -100 -100 -100 
-100 -100 -100 -100 -100 -100 -100 -100 -100 -100 -100 -100 -100 -100 -100 -100 -100 -100 -100 -100 -100 -100 -100 -100 -100 -100 
-100 -100 -100 -100 -100 -100 -100 -100 -100 -100 -100 -100 -100 -100 -100 -100 -100 -100 -100 -100 -100 -100 -100 -100 -100 -100 
-100 -100 -100 -100 -100 -100 -100 -100 -100 -100 -100 -100 -100 -100 -100 -100 -100 -100 -100 -100 -100 -100 -100 -100 -100 -100 
-100 -100 -100 -100 -100 -100 -100 -100 -100 -100 -100 -100 -100 -100 -100 -100 -100 -100 -100 -100 -100 -100 -100 -100 -100 -100 
-100 -100 -100 -100 -100 -100 -100 -100 -100 -100 -100 -100 -100 -100 -100 -100 -100 -100 -100 -100 -100 -100 -100 -100 -100 -100 
-100 -100 -100 -100 -100 -100 -100 -100 -100 -100 -100 -100 -100 -100 -100 -100 -100 -100 -100 -100 -100 -100 -100 -100 -100 -100 
-100 -100 -100 -100 -100 -100 -100 -100 -100 -100 -100 -100 -100 -100 -100 -100 -100 -100 -100 -100 -100 -100 -100 -100 -100 -100 
-100 -100 -100 -100 -100 -100 -100 -100 -100 -100 -100 -100 -100 -100 -100 -100 -100 -100 -100 -100 -100 -100 -100 -100 -100 -100 
-100 -100 -100 -100 -100 -100 -100 -100 -100 -100 -100 -100 -100 -100 -100 -100 -100 -100 -100 -100 -100 -100 -100 -100 -100 -100 
-100 -100 -100 -100 -100 -100 -100 -100 -100 -100 -100 -100 -100 -100 -100 -100 -100 -100 -100 -100 -100 -100 -100 -100 -100 -100 
-100 -100 -100 -100 -100 -100 -100 -100 -100 -100 -100 -100 -100 -100 -100 -100 -100 -100 -100 -100 -100 -100 -100 -100 -100 -100 
-100 -100 -100 -100 -100 -100 -100 -100 -100 -100 -100 -100 -100 -100 -100 -100 -100 -100 -100 -100 -100 -100 -100 -100 -100 -100 
-100 -100 -100 -100 -100 -100 -100 -100 -100 -100 -100 -100 -100 -100 -100 -100 -100 -100 -100 -100 -100 -100 -100 -100 -100 -100 
-100 -100 -100 -100 -100 -100 -100 -100 -100 -100 -100 -100 -100 -100 -100 -100 -100 -100 -100 -100 -100 -100 -100 -100 -100 -100 
-100 -100 -100 -100 -100 -100 -100 -100 -100 -100 -100 -100 -100 -100 -100 -100 -100 -100 -100 -100 -100 -100 -100 -100 -100 -100 
-100 -100 -100 -100 -100 -100 -100 -100 -100 -100 -100 -100 -100 -100 -100 -100 -100 -100 -100 -100 -100 -100 -100 -100 -100 -100 
-100 -100 -100 -100 -100 -100 -100 -100 -100 -100 -100 -100 -100 -100 -100 -100 -100 -100 -100 -100 -100 -100 -100 -100 -100 -100 
-100 -100 -100 -100 -100 -100 -100 -100 -100 -100 -100 -100 -100 -100 -100 -100 -100 -100 -100 -100 -100 -100 -100 -100 -100 -100 
-100 -100 -100 -100 -100 -100 -100 -100 -100 -100 -100 -100 -100 -100 -100 -100 -100 -100 -100 -100 -100 -100 -100 -100 -100 -100 
-100 -100 -100 -100 -100 -100 -100 -100 -100 -100 -100 -100 -100 -100 -100 -100 -100 -100 -100 -100 -100 -100 -100 -100 -100 -100 
-100 -100 -100 -100 -100 -100 -100 -100 -100 -100 -100 -100 -100 -100 -100 -100 -100 -100 -100 -100 -100 -100 -100 -100 -100 -100 
-100 -100 -100 -100 -100 -100 -100 -100 -100 -100 -100 -100 -100 -100 -100 -100 -100 -100 -100 -100 -100 -100 -100 -100 -100 -100 
-100 -100 -100 -100 -100 -100 -100 -100 -100 -100 -100 -100 -100 -100 -100 -100 -100 -100 -100 -100 -100 -100 -100 -100 -100 -100 
-100 -100 -100 -100 -100 -100 -100 -100 -100 -100 -100 -100 -100 -100 -100 -100 -100 -100 -100 -100 -100 -100 -100 -100 -100 -100 
-100 -100 -100 -100 -100 -100 -100 -100 -100 -100 -100 -100 -100 -100 -100 -100 -100 -100 -100 -100 -100 -100 -100 -100 -100 -100 
-100 -100 -100 -100 -100 -100 -100 -100 -100 -100 -100 -100 -100 -100 -100 -100 -100 -100 -100 -100 -100 -100 -100 -100 -100 -100 
-100 -100 -100 -100 -100 -100 -100 -100 -100 -100 -100 -100 -100 -100 -100 -100 -100 -100 -100 -100 -100 -100 -100 -100 -100 -100 
-100 -100 -100 -100 -100 -100 -100 -100 -100 -100 -100 -100 -100 -100 -100 -100 -100 -100 -100 -100 -100 -100 -100 -100 -100 -100 
-100 -100 -100 -100 -100 -100 -100 -100 -100 -100 -100 -100 -100 -100 -100 -100 -100 -100 -100 -100 -100 -100 -100 -100 -100 -100 
-100 -100 -100 -100 -100 -100 -100 -100 -100 -100 -100 -100 -100 -100 -100 -100 -100 -100 -100 -100 -100 -100 -100 -100 -100 -100 
-100 -100 -100 -100 -100 -100 -100 -100 -100 -100 -100 -100 -100 -100 -100 -100 -100 -100 -100 -100 -100 -100 -100 -100 -100 -100 
-100 -100 -100 -100 -100 -100 -100 -100 -100 -100 -100 -100 -100 -100 -100 -100 -100 -100 -100 -100 -100 -100 -100 -100 -100 -100 
-100 -100 -100 -100 -100 -100 -100 -100 -100 -100 -100 -100 -100 -100 -100 -100 -100 -100 -100 -100 -100 -100 -100 -100 -100 -100 
-100 -100 -100 -100 -100 -100 -100 -100 -100 -100 -100 -100 -100 -100 -100 -100 -100 -100 -100 -100 -100 -100 -100 -100 -100 -100 
-100 -100 -100 -100 -100 -100 -100 -100 -100 -100 -100 -100 -100 -100 -100 -100 -100 -100 -100 -100 -100 -100 -100 -100 -100 -100 
-100 -100 -100 -100 -100 -100 -100 -100 -100 -100 -100 -100 -100 -100 -100 -100 -100 -100 -100 -100 -100 -100 -100 -100 -100 -100 
-100 -100 0.099211 0.095832 0.084387 0.083676 0.091493 0.091478 0.083540 0.083919 0.093162 0.093104 0.083657 0.082760 0.088801 0.088826 0.082870 0.084067 0.094381 0.094506 0.084579 0.084420 0.093765 0.093535 0.083115 -100 
-100 -100 0.157851 0.138443 0.094897 0.091556 0.119113 0.119041 0.091145 0.092851 0.126288 0.126035 0.091899 0.087844 0.107083 0.107178 0.088246 0.093628 0.131420 0.131956 0.095575 0.094873 0.128997 0.128166 0.091707 -100 
-100 -100 0.405392 0.330468 0.151370 0.137903 0.267793 0.267433 0.135952 0.141849 0.283504 0.282508 0.137952 0.122531 0.233413 0.233794 0.123965 0.143525 0.291514 0.293458 0.150984 0.148728 0.287564 0.284270 0.135352 -100 
-100 -100 0.415870 0.337624 0.153155 0.138773 0.270142 0.269767 0.136746 0.143190 0.288298 0.287310 0.139326 0.123430 0.236273 0.236631 0.124772 0.144526 0.295019 0.297002 0.152115 0.149983 0.291681 0.288313 0.136394 -100 
-100 -100 0.199034 0.167961 0.102025 0.095631 0.131047 0.130931 0.094960 0.098640 0.147655 0.147453 0.097902 0.092257 0.121190 0.121199 0.092313 0.098227 0.148020 0.148668 0.100530 0.100297 0.147877 0.146767 0.096038 -100 
-100 -100 0.211968 0.176463 0.103819 0.093135 0.120201 0.120069 0.092352 0.099590 0.152538 0.152760 0.100357 0.094899 0.129297 0.128958 0.093585 0.095092 0.136535 0.136878 0.096333 0.098082 0.144335 0.143492 0.094742 -100 
-100 -100 0.446986 0.357337 0.159215 0.126216 0.232733 0.232240 0.123593 0.145761 0.297267 0.298271 0.149683 0.136605 0.266068 0.264780 0.131715 0.132271 0.267793 0.268486 0.134906 0.141030 0.284806 0.282521 0.131328 -100 
-100 -100 0.447943 0.358003 0.159509 0.126641 0.234083 0.233524 0.123760 0.145061 0.294402 0.295384 0.148905 0.136554 0.266659 0.265403 0.131802 0.132017 0.266742 0.267395 0.134509 0.140627 0.283746 0.281487 0.130991 -100 
-100 -100 0.215446 0.178866 0.104898 0.094858 0.125399 0.125006 0.093065 0.097079 0.141460 0.141623 0.097633 0.094759 0.131705 0.131482 0.093954 0.094157 0.132544 0.132733 0.094858 0.096624 0.140348 0.139602 0.093511 -100 
-100 -100 0.210085 0.175959 0.106132 0.102985 0.151024 0.149886 0.098627 0.090419 0.111196 0.110909 0.089088 0.092286 0.130144 0.130534 0.093798 0.094536 0.133900 0.133986 0.094841 0.094902 0.134297 0.133509 0.091513 -100 
-100 -100 0.436830 0.353540 0.166434 0.161752 0.305670 0.301803 0.146188 0.112266 0.190238 0.188924 0.107031 0.123748 0.260821 0.262719 0.131146 0.133554 0.269640 0.269776 0.134049 0.132865 0.266331 0.263760 0.121612 -100 
-100 -100 0.433972 0.351732 0.166124 0.162361 0.307982 0.304102 0.146794 0.112211 0.189516 0.188181 0.106874 0.123850 0.261437 0.263361 0.131330 0.133622 0.269730 0.269848 0.134051 0.132808 0.266100 0.263530 0.121549 -100 
-100 -100 0.199719 0.169473 0.105112 0.105196 0.160048 0.158871 0.100818 0.090098 0.108326 0.107948 0.088348 0.092690 0.132549 0.133033 0.094511 0.094803 0.134259 0.134276 0.094846 0.094682 0.133353 0.132563 0.091253 -100 
-100 -100 0.184042 0.158589 0.101265 0.102255 0.154821 0.154390 0.100517 0.095093 0.129113 0.128870 0.094094 0.096392 0.140516 0.140608 0.096772 0.095158 0.133832 0.133771 0.094902 0.095756 0.136895 0.136127 0.092486 -100 
-100 -100 0.395576 0.325182 0.150663 0.151627 0.301085 0.300559 0.149045 0.139896 0.273484 0.272990 0.137909 0.142024 0.285081 0.284920 0.141421 0.135723 0.270360 0.270083 0.134608 0.137383 0.274738 0.272347 0.127008 -100 
-100 -100 0.393836 0.323983 0.150182 0.150909 0.299064 0.298627 0.148641 0.140448 0.276064 0.275651 0.138774 0.142812 0.287044 0.286852 0.142086 0.136177 0.271433 0.271106 0.134880 0.137391 0.274500 0.272088 0.126931 -100 
-100 -100 0.177700 0.154258 0.099571 0.099677 0.147219 0.147125 0.099127 0.097187 0.139060 0.139092 0.097245 0.099294 0.147824 0.147804 0.099209 0.096843 0.137952 0.137702 0.095931 0.095777 0.135933 0.135090 0.092192 -100 
-100 -100 0.178416 0.154454 0.098709 0.095850 0.135011 0.135006 0.095635 0.097533 0.142991 0.143538 0.099526 0.103058 0.157111 0.157258 0.103585 0.101283 0.148659 0.147981 0.098817 0.094704 0.129881 0.128830 0.090161 -100 
-100 -100 0.392460 0.321573 0.145399 0.133840 0.263501 0.263491 0.133217 0.141108 0.284577 0.286445 0.148121 0.156872 0.304086 0.304582 0.158811 0.154190 0.297818 0.295711 0.146256 0.132498 0.256856 0.253319 0.117253 -100 
-100 -100 0.384739 0.316126 0.143926 0.132502 0.259092 0.259090 0.131920 0.139870 0.280627 0.282476 0.146823 0.155377 0.299430 0.299925 0.157315 0.152898 0.293933 0.291864 0.145092 0.131431 0.253282 0.249830 0.116453 -100 
-100 -100 0.147079 0.130853 0.092431 0.089790 0.114783 0.114804 0.089753 0.091999 0.124611 0.125119 0.093901 0.096768 0.135919 0.136068 0.097308 0.095724 0.130515 0.129941 0.093597 0.089703 0.112952 0.112203 0.086417 -100 
-100 -100 0.094344 0.091993 0.083103 0.082624 0.088922 0.088927 0.082583 0.083003 0.090777 0.090875 0.083396 0.083944 0.093014 0.093044 0.084061 0.083758 0.091970 0.091867 0.083335 0.082606 0.088582 0.088406 0.081457 -100 
-100 -100 0.081478 0.081189 0.079848 0.079769 0.080699 0.080703 0.079770 0.079847 0.081057 0.081077 0.079943 0.080042 0.081496 0.081504 0.080074 0.080022 0.081291 0.081275 0.079933 0.079806 0.080670 0.080639 0.079576 -100 
-100 -100 -100 -100 -100 -100 -100 -100 -100 -100 -100 -100 -100 -100 -100 -100 -100 -100 -100 -100 -100 -100 -100 -100 -100 -100 
-100 -100 -100 -100 -100 -100 -100 -100 -100 -100 -100 -100 -100 -100 -100 -100 -100 -100 -100 -100 -100 -100 -100 -100 -100 -100 
-100 -100 -100 -100 -100 -100 -100 -100 -100 -100 -100 -100 -100 -100 -100 -100 -100 -100 -100 -100 -100 -100 -100 -100 -100 -100 
-100 -100 0.157829 0.138430 0.094899 0.091568 0.119159 0.119086 0.091152 0.092841 0.126235 0.125981 0.091887 0.087846 0.107107 0.107204 0.088256 0.093643 0.131468 0.132002 0.095580 0.094853 0.128901 0.128070 0.091681 -100 
-100 -100 0.434075 0.339854 0.154939 0.137321 0.259722 0.259265 0.135007 0.142660 0.281241 0.279936 0.137528 0.117502 0.212532 0.213046 0.119578 0.145284 0.295424 0.297986 0.155402 0.152290 0.289028 0.285393 0.140268 -100 
-100 -100 1.172882 0.926732 0.389177 0.340872 0.752513 0.750707 0.331360 0.346719 0.768842 0.764900 0.329756 0.281530 0.685014 0.686566 0.287760 0.345194 0.768504 0.775560 0.374893 0.369193 0.768967 0.757828 0.327772 -100 
-100 -100 1.218163 0.957932 0.398945 0.345845 0.764066 0.762165 0.335837 0.353869 0.789217 0.785313 0.337048 0.286700 0.699392 0.700828 0.292444 0.350593 0.783985 0.791232 0.380994 0.375942 0.786878 0.775428 0.333719 -100 
-100 -100 0.616956 0.467794 0.191172 0.155591 0.311507 0.310770 0.151784 0.170308 0.370276 0.369203 0.165951 0.137216 0.276971 0.277028 0.137531 0.166281 0.365368 0.368549 0.178772 0.178306 0.368823 0.363977 0.162599 -100 
-100 -100 0.640911 0.484674 0.196717 0.141808 0.273134 0.272282 0.137446 0.172576 0.379275 0.380373 0.176950 0.151591 0.306242 0.304470 0.144477 0.153056 0.337413 0.339218 0.159916 0.168159 0.361350 0.357657 0.157063 -100 
-100 -100 1.235089 0.966961 0.406583 0.299963 0.694924 0.692398 0.287195 0.352200 0.783198 0.787049 0.368942 0.336875 0.760475 0.755579 0.317033 0.320108 0.767900 0.770757 0.331751 0.348692 0.788264 0.780269 0.320498 -100 
-100 -100 1.238464 0.969469 0.408109 0.302310 0.700428 0.697533 0.288120 0.348654 0.772166 0.775933 0.365049 0.336708 0.762988 0.758265 0.317572 0.318810 0.763857 0.766511 0.329696 0.346688 0.784365 0.776470 0.318755 -100 
-100 -100 0.653946 0.494361 0.202763 0.151248 0.295342 0.293064 0.141472 0.158640 0.331695 0.332537 0.161903 0.151412 0.317513 0.316361 0.146783 0.147942 0.321024 0.322030 0.151859 0.160298 0.345526 0.342230 0.150290 -100 
-100 -100 0.647694 0.492679 0.211723 0.188869 0.366017 0.360224 0.164866 0.124129 0.225188 0.223539 0.117196 0.137315 0.311206 0.313456 0.146119 0.149695 0.324357 0.324799 0.151353 0.152063 0.328242 0.324504 0.139960 -100 
-100 -100 1.242074 0.981893 0.442488 0.408973 0.788623 0.773756 0.343134 0.229648 0.567193 0.561194 0.205496 0.279870 0.746407 0.754798 0.316225 0.322942 0.763178 0.763712 0.325112 0.322134 0.760775 0.750838 0.284669 -100 
-100 -100 1.232480 0.975626 0.441086 0.411886 0.796952 0.782053 0.346081 0.229318 0.563949 0.557815 0.204600 0.280450 0.748864 0.757377 0.317220 0.323329 0.763610 0.764050 0.325135 0.321817 0.759766 0.749821 0.284289 -100 
-100 -100 0.611005 0.468846 0.206406 0.200795 0.401515 0.395586 0.176667 0.122403 0.212061 0.209902 0.113414 0.139634 0.321490 0.324213 0.150088 0.151187 0.326142 0.326212 0.151449 0.150789 0.323937 0.320161 0.138447 -100 
-100 -100 0.576312 0.441929 0.189285 0.189085 0.394209 0.391878 0.179567 0.151963 0.298570 0.297295 0.146627 0.159019 0.344820 0.345304 0.160773 0.153557 0.326531 0.326175 0.152109 0.155676 0.332876 0.329355 0.144517 -100 
-100 -100 1.210315 0.954817 0.398010 0.385660 0.815914 0.813400 0.373331 0.346856 0.767169 0.765215 0.338683 0.351017 0.786158 0.785661 0.348885 0.334429 0.773990 0.772817 0.329537 0.334973 0.764685 0.755887 0.302619 -100 
-100 -100 1.203569 0.949975 0.395461 0.382169 0.808942 0.806875 0.371518 0.349914 0.777982 0.776427 0.343352 0.354962 0.793294 0.792638 0.352196 0.336812 0.778188 0.776758 0.330947 0.335008 0.763751 0.754845 0.302189 -100 
-100 -100 0.550442 0.423439 0.179578 0.175360 0.366238 0.365642 0.172305 0.164123 0.344728 0.344885 0.164498 0.174315 0.373100 0.372993 0.173795 0.162838 0.343572 0.342222 0.157704 0.155709 0.328764 0.324831 0.142842 -100 
-100 -100 0.550388 0.422167 0.174488 0.157603 0.333074 0.332933 0.156410 0.164743 0.354035 0.356688 0.175295 0.189551 0.391345 0.391987 0.192127 0.182805 0.369866 0.366583 0.169792 0.151021 0.311910 0.306636 0.132378 -100 
-100 -100 1.186043 0.933223 0.374405 0.329567 0.759193 0.758738 0.325559 0.346319 0.779483 0.786076 0.372795 0.390130 0.786306 0.787918 0.396775 0.388875 0.798961 0.791613 0.359253 0.322437 0.741995 0.727850 0.266645 -100 
-100 -100 1.149583 0.907762 0.366140 0.322124 0.739103 0.738706 0.318413 0.339703 0.762020 0.768535 0.365913 0.382560 0.767209 0.768820 0.389211 0.382114 0.781997 0.774822 0.353113 0.316521 0.725246 0.711507 0.261892 -100 
-100 -100 0.401860 0.316175 0.143908 0.129208 0.245048 0.245082 0.128937 0.139365 0.276479 0.278932 0.149109 0.160327 0.305911 0.306565 0.162949 0.157091 0.294264 0.291529 0.146191 0.128417 0.237590 0.233760 0.114601 -100 
-100 -100 0.136864 0.123290 0.090632 0.088400 0.109953 0.109971 0.088363 0.090249 0.117961 0.118381 0.091836 0.094198 0.126955 0.127078 0.094648 0.093349 0.122717 0.122247 0.091580 0.088322 0.108443 0.107816 0.085503 -100 
-100 -100 0.085951 0.084690 0.080766 0.080493 0.083063 0.083069 0.080500 0.080767 0.084319 0.084377 0.081024 0.081378 0.085886 0.085905 0.081453 0.081256 0.085095 0.085038 0.080990 0.080533 0.082888 0.082807 0.080072 -100 
-100 -100 -100 -100 -100 -100 -100 -100 -100 -100 -100 -100 -100 -100 -100 -100 -100 -100 -100 -100 -100 -100 -100 -100 -100 -100 
-100 -100 -100 -100 -100 -100 -100 -100 -100 -100 -100 -100 -100 -100 -100 -100 -100 -100 -100 -100 -100 -100 -100 -100 -100 -100 
-100 -100 -100 -100 -100 -100 -100 -100 -100 -100 -100 -100 -100 -100 -100 -100 -100 -100 -100 -100 -100 -100 -100 -100 -100 -100 
-100 -100 0.405169 0.330339 0.151379 0.138025 0.268247 0.267876 0.136036 0.141737 0.282999 0.282000 0.137826 0.122560 0.233666 0.234068 0.124073 0.143686 0.291960 0.293877 0.151035 0.148504 0.286663 0.283362 0.135073 -100 
-100 -100 1.172292 0.926386 0.389189 0.341290 0.753819 0.751979 0.331656 0.346333 0.767479 0.763529 0.329333 0.281656 0.685795 0.687413 0.288134 0.345705 0.769671 0.776646 0.375097 0.368486 0.766534 0.755374 0.326873 -100 
-100 -100 3.119661 2.596115 1.101771 1.019372 2.392818 2.387420 0.992040 0.997303 2.294318 2.286355 0.966671 0.930565 2.488387 2.491125 0.937428 0.969498 2.128799 2.141173 1.013012 1.009462 2.182431 2.155295 0.893069 -100 
-100 -100 3.233691 2.679326 1.135445 1.040210 2.435165 2.429404 1.011011 1.022912 2.351329 2.343581 0.993179 0.953000 2.539542 2.541842 0.958079 0.990593 2.176911 2.189773 1.035897 1.034063 2.235088 2.207085 0.915183 -100 
-100 -100 1.671992 1.299264 0.529588 0.430950 0.976155 0.973104 0.414977 0.457946 1.040618 1.037650 0.444975 0.380073 0.942979 0.942890 0.379793 0.440384 1.019676 1.028477 0.476882 0.477461 1.031156 1.016218 0.422816 -100 
-100 -100 1.658759 1.288594 0.529623 0.397113 0.938182 0.934692 0.379329 0.453437 1.028297 1.031327 0.466741 0.416075 0.974943 0.970038 0.396313 0.421624 1.022679 1.028333 0.444352 0.459271 1.037980 1.025554 0.415182 -100 
-100 -100 3.017706 2.490107 1.108108 0.985483 2.562970 2.555594 0.950275 0.985991 2.156304 2.164138 1.017575 1.016359 2.492303 2.484248 0.993340 1.002686 2.511419 2.517382 1.023167 1.028803 2.377801 2.354401 0.922753 -100 
-100 -100 3.022925 2.494546 1.112500 0.992395 2.572375 2.563724 0.952131 0.975572 2.133551 2.141172 1.006244 1.015513 2.497455 2.490030 0.995061 0.999241 2.504449 2.509765 1.017162 1.023157 2.371264 2.348089 0.917777 -100 
-100 -100 1.673510 1.301543 0.546729 0.424463 0.965569 0.957088 0.386413 0.407785 0.935950 0.938196 0.418106 0.413755 0.995950 0.993536 0.404549 0.408041 1.002200 1.005264 0.420465 0.436741 1.018346 1.006735 0.394953 -100 
-100 -100 1.686158 1.317655 0.574894 0.495520 0.992332 0.974915 0.417672 0.322552 0.829512 0.824118 0.301175 0.369036 0.983884 0.991728 0.403827 0.411017 1.000588 1.002030 0.416762 0.420228 1.009248 0.995844 0.370493 -100 
-100 -100 3.090172 2.564958 1.171998 1.065435 2.072429 2.041132 0.935480 0.834136 2.569901 2.558180 0.798102 0.912962 2.481094 2.501234 0.996747 0.998496 2.462714 2.463781 1.002277 1.002830 2.487850 2.459214 0.876364 -100 
-100 -100 3.076723 2.555880 1.169431 1.073063 2.087777 2.056509 0.943444 0.833348 2.564017 2.551733 0.795106 0.914517 2.485562 2.506089 0.999766 0.999899 2.463961 2.464697 1.002347 1.001791 2.485474 2.456778 0.874998 -100 
-100 -100 1.648501 1.293760 0.566145 0.528811 1.049427 1.032072 0.451624 0.319426 0.812645 0.805082 0.289231 0.375662 0.998634 1.008024 0.416255 0.416677 1.005382 1.005472 0.417039 0.415852 1.000213 0.986538 0.364717 -100 
-100 -100 1.657011 1.294620 0.538489 0.513104 1.072426 1.064456 0.477390 0.408586 0.934358 0.930149 0.391436 0.428107 1.015266 1.017472 0.437204 0.425454 1.014382 1.013252 0.420761 0.424300 0.998378 0.985689 0.377411 -100 
-100 -100 3.427499 2.843981 1.162877 1.087322 2.330678 2.323301 1.050507 1.026655 2.439709 2.435783 1.012702 1.024325 2.373647 2.373562 1.025233 1.025606 2.510467 2.507871 1.016087 1.005134 2.384430 2.358374 0.887537 -100 
-100 -100 3.416371 2.835067 1.155583 1.078278 2.320038 2.314074 1.047153 1.036461 2.463728 2.461100 1.027681 1.035733 2.385632 2.384976 1.034250 1.032670 2.518271 2.514862 1.019986 1.005394 2.382673 2.356233 0.886149 -100 
-100 -100 1.624073 1.268110 0.510518 0.477453 1.041886 1.039528 0.464439 0.451526 1.029211 1.029946 0.453821 0.473410 1.049585 1.049434 0.472669 0.453338 1.039749 1.035453 0.436425 0.424882 0.991539 0.977301 0.371456 -100 
-100 -100 1.615102 1.258436 0.495660 0.443334 1.024634 1.023409 0.435071 0.447638 1.025222 1.031936 0.474289 0.495539 1.032706 1.034182 0.501582 0.487816 1.040818 1.032269 0.453635 0.418083 0.986665 0.968215 0.346594 -100 
-100 -100 3.332618 2.762175 1.114447 1.029714 2.500377 2.497176 1.007484 1.010306 2.309604 2.319768 1.038423 1.025503 2.043067 2.045532 1.033842 1.049021 2.266688 2.255015 1.015171 0.999786 2.499316 2.462193 0.843212 -100 
-100 -100 3.227624 2.684951 1.082869 1.000799 2.439196 2.436262 0.979930 0.984944 2.255629 2.265708 1.012925 0.999109 1.988850 1.991343 1.007585 1.024155 2.214077 2.202803 0.991649 0.975935 2.444902 2.408995 0.823096 -100 
-100 -100 1.135424 0.896729 0.362303 0.318851 0.730852 0.730481 0.315270 0.336388 0.753503 0.759941 0.362320 0.378590 0.757748 0.759331 0.385118 0.378143 0.772601 0.765527 0.349475 0.313353 0.717266 0.703746 0.259648 -100 
-100 -100 0.331886 0.276322 0.133350 0.124123 0.230994 0.230996 0.123636 0.130005 0.247182 0.248663 0.135552 0.142192 0.260274 0.260669 0.143730 0.140317 0.257088 0.255447 0.134110 0.123226 0.226472 0.223675 0.110850 -100 
-100 -100 0.110079 0.103891 0.085933 0.084816 0.097421 0.097432 0.084800 0.085765 0.101454 0.101662 0.086602 0.087775 0.105911 0.105972 0.088007 0.087365 0.103825 0.103601 0.086451 0.084793 0.096652 0.096310 0.083069 -100 
-100 -100 -100 -100 -100 -100 -100 -100 -100 -100 -100 -100 -100 -100 -100 -100 -100 -100 -100 -100 -100 -100 -100 -100 -100 -100 
-100 -100 -100 -100 -100 -100 -100 -100 -100 -100 -100 -100 -100 -100 -100 -100 -100 -100 -100 -100 -100 -100 -100 -100 -100 -100 
-100 -100 -100 -100 -100 -100 -100 -100 -100 -100 -100 -100 -100 -100 -100 -100 -100 -100 -100 -100 -100 -100 -100 -100 -100 -100 
-100 -100 0.414905 0.337059 0.153184 0.139349 0.272283 0.271861 0.137151 0.142655 0.285963 0.284962 0.138737 0.123606 0.237538 0.237989 0.125294 0.145265 0.297060 0.298922 0.152393 0.149002 0.287596 0.284207 0.135190 -100 
-100 -100 1.215171 0.956177 0.399133 0.348708 0.772261 0.770138 0.337877 0.351427 0.781233 0.777265 0.334340 0.287655 0.704379 0.706253 0.295085 0.353908 0.790693 0.797379 0.382163 0.371209 0.771493 0.759896 0.327755 -100 
-100 -100 3.230656 2.677752 1.136705 1.047607 2.448949 2.442595 1.016106 1.017965 2.340564 2.332593 0.987318 0.955274 2.547342 2.550885 0.965171 0.998174 2.185617 2.196882 1.036950 1.021374 2.205688 2.177013 0.898426 -100 
-100 -100 3.351616 2.765560 1.171948 1.069222 2.492720 2.485985 1.035688 1.044384 2.399686 2.391972 1.014729 0.978629 2.600803 2.603927 0.986738 1.020111 2.235631 2.247397 1.060659 1.046742 2.260214 2.230636 0.921162 -100 
-100 -100 1.739879 1.345545 0.544612 0.440822 1.000083 0.996659 0.423200 0.465850 1.062572 1.059681 0.453108 0.389194 0.970435 0.970584 0.389784 0.451422 1.048176 1.056711 0.486838 0.483163 1.044116 1.028581 0.426234 -100 
-100 -100 1.726190 1.334368 0.543961 0.404483 0.956484 0.952744 0.385537 0.462187 1.053395 1.056749 0.476668 0.426030 1.002472 0.997433 0.405784 0.430437 1.047297 1.053048 0.453503 0.469487 1.064014 1.051208 0.424465 -100 
-100 -100 3.135059 2.574996 1.141668 1.006296 2.608363 2.600450 0.968598 1.009713 2.211299 2.219997 1.044684 1.044275 2.553054 2.544535 1.019573 1.026200 2.565386 2.571758 1.048158 1.058269 2.438929 2.414988 0.951159 -100 
-100 -100 3.141159 2.580028 1.146295 1.013309 2.617799 2.608610 0.970494 0.999299 2.188697 2.197195 1.033352 1.043453 2.558259 2.550385 1.021316 1.022699 2.558334 2.564092 1.042172 1.052922 2.433478 2.409779 0.946534 -100 
-100 -100 1.744198 1.349486 0.561932 0.432191 0.983906 0.975123 0.392752 0.416570 0.961861 0.964419 0.428022 0.423842 1.023771 1.021224 0.414136 0.416701 1.026716 1.029953 0.429741 0.448158 1.048957 1.036959 0.405577 -100 
-100 -100 1.760954 1.368842 0.592357 0.506196 1.015233 0.997285 0.426016 0.331030 0.855983 0.850607 0.309752 0.378552 1.011753 1.019804 0.414148 0.421947 1.030006 1.031462 0.427725 0.430585 1.037073 1.023004 0.378973 -100 
-100 -100 3.215556 2.656882 1.212530 1.094834 2.126220 2.093778 0.959957 0.860232 2.633731 2.622003 0.824349 0.939900 2.542303 2.563036 1.025978 1.029404 2.527184 2.528135 1.032690 1.030512 2.546812 2.516561 0.898770 -100 
-100 -100 3.200248 2.646649 1.209697 1.102876 2.142767 2.110383 0.968412 0.859559 2.627898 2.615590 0.821347 0.941560 2.547057 2.568222 1.029206 1.031105 2.529147 2.529750 1.032951 1.029308 2.543824 2.513510 0.897149 -100 
-100 -100 1.716764 1.340892 0.582729 0.541113 1.077085 1.059252 0.461835 0.328360 0.839451 0.831782 0.297826 0.385610 1.027629 1.037324 0.427342 0.428718 1.037634 1.037632 0.428719 0.425609 1.025781 1.011369 0.372250 -100 
-100 -100 1.714205 1.333888 0.551727 0.525829 1.103347 1.095298 0.489680 0.419456 0.962554 0.958249 0.401960 0.439576 1.045698 1.048053 0.449211 0.437835 1.046855 1.045523 0.432391 0.433861 1.023150 1.009739 0.384779 -100 
-100 -100 3.532691 2.920902 1.194489 1.118625 2.393258 2.386044 1.082154 1.057131 2.502226 2.498173 1.042717 1.055209 2.437063 2.437192 1.056927 1.058025 2.576572 2.573464 1.046539 1.031546 2.439950 2.412295 0.908574 -100 
-100 -100 3.520204 2.911106 1.186871 1.109491 2.382778 2.377040 1.078900 1.067230 2.526858 2.524153 1.058113 1.067024 2.449680 2.449230 1.066264 1.065183 2.584262 2.580327 1.050419 1.031778 2.438137 2.410116 0.907163 -100 
-100 -100 1.676511 1.304265 0.522602 0.489927 1.073716 1.071460 0.477147 0.463553 1.059795 1.060560 0.465918 0.486376 1.082263 1.082174 0.485832 0.466057 1.071752 1.067144 0.447980 0.434370 1.016190 1.001234 0.378746 -100 
-100 -100 1.673330 1.298557 0.509018 0.455493 1.056126 1.054946 0.447232 0.459912 1.056411 1.063353 0.487377 0.509575 1.065879 1.067334 0.515508 0.500425 1.070950 1.061978 0.464681 0.427579 1.011967 0.992783 0.353891 -100 
-100 -100 3.446618 2.845826 1.149730 1.061193 2.564283 2.561065 1.038447 1.041315 2.371904 2.382498 1.070839 1.058428 2.104433 2.106769 1.066175 1.079576 2.326265 2.313825 1.042947 1.026200 2.556823 2.518187 0.864772 -100 
-100 -100 3.336296 2.765009 1.116783 1.030960 2.500122 2.497182 1.009590 1.014730 2.315237 2.325750 1.044096 1.030712 2.047371 2.049751 1.038596 1.053438 2.270866 2.258887 1.018298 1.001381 2.500215 2.462884 0.843913 -100 
-100 -100 1.174669 0.924053 0.371344 0.326673 0.751226 0.750882 0.323068 0.344582 0.774489 0.781136 0.371243 0.388146 0.779998 0.781556 0.394531 0.386458 0.792100 0.784741 0.356695 0.319661 0.734334 0.720350 0.264537 -100 
-100 -100 0.338833 0.281180 0.134664 0.125270 0.234705 0.234717 0.124792 0.131262 0.251210 0.252731 0.136931 0.143736 0.264839 0.265233 0.145255 0.141608 0.260824 0.259137 0.135226 0.124146 0.229470 0.226599 0.111522 -100 
-100 -100 0.110756 0.104391 0.086067 0.084942 0.097834 0.097848 0.084929 0.085904 0.101915 0.102127 0.086752 0.087943 0.106459 0.106521 0.088172 0.087501 0.104245 0.104017 0.086570 0.084893 0.096975 0.096626 0.083141 -100 
-100 -100 -100 -100 -100 -100 -100 -100 -100 -100 -100 -100 -100 -100 -100 -100 -100 -100 -100 -100 -100 -100 -100 -100 -100 -100 
-100 -100 -100 -100 -100 -100 -100 -100 -100 -100 -100 -100 -100 -100 -100 -100 -100 -100 -100 -100 -100 -100 -100 -100 -100 -100 
-100 -100 -100 -100 -100 -100 -100 -100 -100 -100 -100 -100 -100 -100 -100 -100 -100 -100 -100 -100 -100 -100 -100 -100 -100 -100 
-100 -100 0.196225 0.166321 0.102136 0.097354 0.137638 0.137384 0.096203 0.097113 0.140633 0.140388 0.096206 0.092909 0.125217 0.125491 0.093952 0.100370 0.154125 0.154398 0.101259 0.097489 0.135420 0.134279 0.092654 -100 
-100 -100 0.607787 0.462450 0.191938 0.165436 0.340741 0.339272 0.158929 0.162083 0.343066 0.341760 0.156855 0.140811 0.294524 0.295997 0.146472 0.177502 0.387954 0.389205 0.182825 0.162588 0.312953 0.307870 0.143913 -100 
-100 -100 1.662687 1.294904 0.535129 0.461942 1.024816 1.019447 0.436920 0.438130 1.008475 1.004601 0.421443 0.389783 0.968111 0.972786 0.408110 0.470571 1.044571 1.046812 0.480499 0.422044 0.907781 0.890546 0.352950 -100 
-100 -100 1.733004 1.342625 0.550021 0.469434 1.041823 1.036260 0.443423 0.448038 1.037129 1.033384 0.431799 0.398096 0.991323 0.995893 0.415938 0.478876 1.067421 1.069827 0.489379 0.431304 0.932913 0.915169 0.360829 -100 
-100 -100 0.885936 0.653620 0.245896 0.192624 0.415617 0.413596 0.183233 0.200175 0.466615 0.465864 0.196841 0.172233 0.395506 0.396471 0.175930 0.209137 0.489135 0.491018 0.216810 0.199256 0.424973 0.418066 0.174876 -100 
-100 -100 0.910035 0.669837 0.248987 0.168562 0.352814 0.351194 0.160599 0.206238 0.489795 0.492105 0.215068 0.189768 0.425069 0.422842 0.180823 0.186303 0.443701 0.445716 0.194006 0.207033 0.473457 0.468336 0.191591 -100 
-100 -100 1.754135 1.351979 0.546762 0.388671 0.927887 0.923603 0.367501 0.457084 1.057468 1.064741 0.487471 0.457381 1.050291 1.043574 0.430511 0.421969 1.035264 1.039582 0.438985 0.474716 1.073328 1.062929 0.439696 -100 
-100 -100 1.760810 1.356642 0.549044 0.391296 0.933526 0.928856 0.368611 0.453871 1.047645 1.054840 0.483904 0.457379 1.053019 1.046447 0.431098 0.420542 1.031026 1.035238 0.437148 0.474028 1.073979 1.063685 0.439438 -100 
-100 -100 0.935611 0.687645 0.257892 0.179110 0.375363 0.372250 0.165337 0.193376 0.446604 0.448640 0.201005 0.190264 0.437370 0.435651 0.183429 0.180687 0.426815 0.428381 0.186732 0.204105 0.476460 0.471654 0.190154 -100 
-100 -100 0.944229 0.697697 0.275236 0.228759 0.467420 0.460115 0.197843 0.157607 0.339681 0.338208 0.151121 0.174558 0.431494 0.434265 0.185611 0.191717 0.450226 0.450661 0.193332 0.191449 0.447762 0.441493 0.171241 -100 
-100 -100 1.782682 1.386579 0.609730 0.535365 1.059900 1.041279 0.452448 0.342686 0.868802 0.862875 0.318999 0.397320 1.038724 1.048957 0.441402 0.454809 1.062295 1.062332 0.454999 0.441137 1.046091 1.029525 0.380015 -100 
-100 -100 1.766181 1.376007 0.607381 0.539810 1.073012 1.054414 0.457194 0.342807 0.865798 0.859629 0.318148 0.398322 1.042328 1.052776 0.443146 0.456354 1.065586 1.065430 0.455802 0.440243 1.042820 1.026178 0.378707 -100 
-100 -100 0.881408 0.657812 0.266641 0.246632 0.521870 0.514620 0.216482 0.157471 0.327529 0.325130 0.147426 0.178534 0.446183 0.449742 0.192375 0.197480 0.463059 0.462742 0.196334 0.187977 0.434936 0.428352 0.166282 -100 
-100 -100 0.800677 0.598546 0.236280 0.236682 0.526650 0.524338 0.226738 0.194182 0.420791 0.419268 0.187822 0.203397 0.475364 0.476311 0.206840 0.200958 0.464045 0.462917 0.196646 0.192119 0.440878 0.434599 0.171753 -100 
-100 -100 1.683566 1.309518 0.528613 0.518291 1.110527 1.108946 0.508476 0.477166 1.062171 1.059779 0.467387 0.483235 1.085030 1.085301 0.483954 0.471759 1.078635 1.075507 0.459310 0.449139 1.038503 1.023097 0.392778 -100 
-100 -100 1.672002 1.301600 0.525096 0.514701 1.104368 1.103366 0.507062 0.481078 1.074953 1.073039 0.473196 0.488459 1.094531 1.094582 0.488293 0.474326 1.082361 1.078891 0.460567 0.449084 1.037466 1.021972 0.392304 -100 
-100 -100 0.757047 0.568854 0.222942 0.222578 0.501949 0.501850 0.220914 0.209840 0.475212 0.475412 0.210337 0.223642 0.512382 0.512485 0.223856 0.211061 0.479265 0.476813 0.201790 0.191870 0.436364 0.429721 0.169895 -100 
-100 -100 0.780837 0.583947 0.223200 0.203452 0.466780 0.466901 0.202713 0.211785 0.487622 0.491004 0.225191 0.243509 0.533995 0.534509 0.245567 0.230762 0.499267 0.494519 0.212181 0.187147 0.421936 0.413990 0.159499 -100 
-100 -100 1.690134 1.311674 0.520886 0.462774 1.057346 1.056996 0.457621 0.479377 1.075222 1.083367 0.511609 0.532082 1.079224 1.080261 0.536431 0.520642 1.087983 1.077733 0.480056 0.436964 1.021356 1.001078 0.359208 -100 
-100 -100 1.634781 1.273438 0.508232 0.450932 1.026151 1.025834 0.446025 0.468564 1.047572 1.055610 0.500416 0.519901 1.049269 1.050304 0.524227 0.509437 1.060354 1.050428 0.469977 0.427776 0.996308 0.976718 0.352001 -100 
-100 -100 0.561282 0.429217 0.177565 0.159100 0.333690 0.333851 0.158977 0.171202 0.368269 0.371371 0.183506 0.197604 0.403634 0.404121 0.199571 0.189046 0.380138 0.376394 0.174186 0.152609 0.313269 0.307724 0.133013 -100 
-100 -100 0.165178 0.144262 0.096219 0.093608 0.126960 0.127005 0.093591 0.095777 0.136279 0.136804 0.097690 0.100622 0.147389 0.147488 0.100969 0.098816 0.139902 0.139279 0.096520 0.092657 0.122790 0.121884 0.088694 -100 
-100 -100 0.088965 0.087122 0.081540 0.081255 0.085235 0.085246 0.081272 0.081561 0.086625 0.086692 0.081847 0.082262 0.088481 0.088497 0.082314 0.082008 0.087202 0.087130 0.081681 0.081168 0.084680 0.084568 0.080533 -100 
-100 -100 -100 -100 -100 -100 -100 -100 -100 -100 -100 -100 -100 -100 -100 -100 -100 -100 -100 -100 -100 -100 -100 -100 -100 -100 
-100 -100 -100 -100 -100 -100 -100 -100 -100 -100 -100 -100 -100 -100 -100 -100 -100 -100 -100 -100 -100 -100 -100 -100 -100 -100 
-100 -100 -100 -100 -100 -100 -100 -100 -100 -100 -100 -100 -100 -100 -100 -100 -100 -100 -100 -100 -100 -100 -100 -100 -100 -100 
-100 -100 0.203660 0.171536 0.104224 0.099643 0.143666 0.143035 0.097096 0.093989 0.128987 0.129029 0.094150 0.097834 0.144570 0.145233 0.100243 0.102879 0.156645 0.155670 0.099374 0.089205 0.103930 0.103074 0.084359 -100 
-100 -100 0.623283 0.474872 0.201434 0.176350 0.357221 0.353886 0.162183 0.147240 0.309923 0.310117 0.148074 0.164209 0.351858 0.355096 0.177086 0.189957 0.394289 0.389354 0.170699 0.116045 0.182973 0.178483 0.096969 -100 
-100 -100 1.654939 1.292533 0.552315 0.483201 1.029350 1.019363 0.438662 0.409942 0.993337 0.993606 0.410954 0.436238 1.005243 1.013979 0.471608 0.499808 1.049559 1.035158 0.437127 0.281842 0.700976 0.679520 0.190234 -100 
-100 -100 1.723096 1.338820 0.566908 0.490845 1.046511 1.036224 0.444928 0.418626 1.020358 1.020925 0.420736 0.446222 1.031708 1.040462 0.481585 0.508838 1.072450 1.057895 0.445465 0.289616 0.725778 0.703653 0.195999 -100 
-100 -100 0.895027 0.661730 0.254278 0.204149 0.433187 0.428974 0.185799 0.180240 0.426344 0.427676 0.185271 0.202678 0.467158 0.470295 0.215186 0.224079 0.495427 0.490256 0.203518 0.147845 0.290601 0.284063 0.121845 -100 
-100 -100 0.909785 0.668382 0.246266 0.170485 0.360952 0.358478 0.159270 0.192305 0.466101 0.470095 0.207800 0.210556 0.475597 0.474541 0.206162 0.193748 0.446099 0.446223 0.194358 0.205277 0.445091 0.441007 0.192836 -100 
-100 -100 1.780219 1.368545 0.541509 0.386829 0.932233 0.927266 0.363094 0.446986 1.074296 1.084571 0.489490 0.481009 1.068298 1.063021 0.459547 0.432866 1.040758 1.044513 0.447238 0.489194 1.044589 1.036791 0.464553 -100 
-100 -100 1.787895 1.373728 0.543412 0.387267 0.932650 0.927719 0.363630 0.448965 1.078288 1.088602 0.491582 0.481659 1.068805 1.063347 0.459508 0.432742 1.040230 1.044376 0.448609 0.494276 1.058249 1.050475 0.470264 -100 
-100 -100 0.938747 0.687838 0.253482 0.172037 0.362523 0.360195 0.161263 0.200474 0.482518 0.486657 0.216474 0.213164 0.478025 0.476253 0.206111 0.193377 0.444155 0.445755 0.199641 0.225337 0.505116 0.500787 0.214171 -100 
-100 -100 0.954943 0.704891 0.275680 0.211627 0.444201 0.440427 0.195107 0.205169 0.456950 0.458563 0.211195 0.213093 0.478995 0.479805 0.216313 0.222150 0.488112 0.487981 0.221470 0.215110 0.480160 0.472387 0.189486 -100 
-100 -100 1.769508 1.375655 0.607079 0.517584 1.088702 1.078700 0.473299 0.453086 0.989868 0.990688 0.456300 0.475129 1.070292 1.074297 0.491432 0.505250 1.069983 1.068663 0.499850 0.478976 1.068903 1.049258 0.406412 -100 
-100 -100 1.752362 1.364673 0.604690 0.522364 1.103071 1.093288 0.479083 0.455094 0.990932 0.991433 0.457063 0.476504 1.073489 1.077757 0.493787 0.509129 1.077800 1.076151 0.502462 0.477230 1.062866 1.042905 0.403261 -100 
-100 -100 0.888493 0.662660 0.266863 0.230627 0.502845 0.499885 0.217647 0.212797 0.460952 0.461308 0.214074 0.218506 0.491657 0.493439 0.225384 0.237422 0.519437 0.518032 0.231936 0.208054 0.456620 0.447634 0.177187 -100 
-100 -100 0.790055 0.589713 0.230938 0.233232 0.519379 0.520044 0.235051 0.225815 0.490434 0.490131 0.224539 0.230493 0.510885 0.512234 0.235731 0.240192 0.520253 0.517742 0.230297 0.205321 0.453208 0.444207 0.174327 -100 
-100 -100 1.677065 1.301905 0.518146 0.517193 1.096670 1.099353 0.525083 0.509442 1.086287 1.085224 0.505351 0.515674 1.100453 1.102366 0.522960 0.520377 1.084368 1.079109 0.499290 0.470503 1.058122 1.037874 0.395043 -100 
-100 -100 1.665324 1.294205 0.515793 0.517582 1.098307 1.101302 0.526664 0.511313 1.090891 1.089932 0.507625 0.518805 1.106870 1.108602 0.525380 0.520302 1.083273 1.077804 0.498401 0.470167 1.057826 1.037666 0.395018 -100 
-100 -100 0.746337 0.561236 0.222077 0.235155 0.526045 0.527890 0.241428 0.233044 0.509096 0.509157 0.233151 0.242591 0.535400 0.536057 0.245157 0.239711 0.516153 0.512831 0.226787 0.204091 0.451928 0.443242 0.174237 -100 
-100 -100 0.795074 0.597522 0.239382 0.233053 0.510445 0.511414 0.235554 0.237496 0.518872 0.520545 0.244016 0.256029 0.550180 0.549710 0.254037 0.239027 0.516396 0.512243 0.222934 0.203537 0.450707 0.442681 0.176267 -100 
-100 -100 1.695334 1.322662 0.553968 0.508793 1.066891 1.067172 0.505879 0.516743 1.091184 1.095500 0.533438 0.547977 1.096812 1.095537 0.542957 0.524447 1.104100 1.095893 0.492561 0.464193 1.041152 1.022943 0.396034 -100 
-100 -100 1.642306 1.285823 0.541149 0.495682 1.034438 1.034591 0.492412 0.503853 1.060602 1.064857 0.520336 0.534090 1.064314 1.063004 0.528909 0.510690 1.071764 1.063942 0.480186 0.453958 1.015526 0.998125 0.388276 -100 
-100 -100 0.584232 0.448201 0.193401 0.183519 0.371324 0.371720 0.184276 0.188752 0.387307 0.388844 0.194739 0.203505 0.409900 0.409258 0.200849 0.187272 0.378705 0.375833 0.175990 0.164977 0.339339 0.334244 0.147711 -100 
-100 -100 0.172722 0.149769 0.098909 0.098086 0.138952 0.139048 0.098250 0.098955 0.142335 0.142596 0.099885 0.101611 0.148838 0.148722 0.101164 0.098317 0.138608 0.138139 0.096585 0.094776 0.129943 0.129052 0.091071 -100 
-100 -100 0.089998 0.087894 0.081883 0.081851 0.087102 0.087121 0.081895 0.081988 0.087583 0.087619 0.082138 0.082380 0.088660 0.088650 0.082327 0.081924 0.086934 0.086880 0.081672 0.081434 0.085706 0.085596 0.080839 -100 
-100 -100 -100 -100 -100 -100 -100 -100 -100 -100 -100 -100 -100 -100 -100 -100 -100 -100 -100 -100 -100 -100 -100 -100 -100 -100 
-100 -100 -100 -100 -100 -100 -100 -100 -100 -100 -100 -100 -100 -100 -100 -100 -100 -100 -100 -100 -100 -100 -100 -100 -100 -100 
-100 -100 -100 -100 -100 -100 -100 -100 -100 -100 -100 -100 -100 -100 -100 -100 -100 -100 -100 -100 -100 -100 -100 -100 -100 -100 
-100 -100 0.433318 0.349917 0.162085 0.149494 0.288695 0.286569 0.140718 0.128897 0.252522 0.252900 0.130420 0.145976 0.297008 0.299102 0.153950 0.156785 0.304611 0.300683 0.141596 0.105329 0.161850 0.158992 0.090316 -100 
-100 -100 1.228431 0.968490 0.426524 0.381226 0.792548 0.784166 0.344214 0.309753 0.739767 0.741217 0.315737 0.358036 0.795449 0.802941 0.388730 0.395199 0.804131 0.788957 0.330265 0.188958 0.445189 0.430233 0.123992 -100 
-100 -100 3.035548 2.515768 1.152366 1.070078 2.278802 2.262093 1.004755 0.990596 2.548145 2.550787 1.000773 1.017286 2.276701 2.289433 1.058258 1.056027 2.174490 2.142220 0.921563 0.712764 2.442260 2.386645 0.460335 -100 
-100 -100 3.151375 2.599822 1.186367 1.091814 2.322142 2.304748 1.023451 1.014391 2.607276 2.610745 1.027751 1.044944 2.334900 2.347590 1.085500 1.080283 2.225046 2.192345 0.944050 0.736950 2.505268 2.448214 0.479599 -100 
-100 -100 1.746527 1.353523 0.568566 0.474705 1.021857 1.011099 0.426899 0.413434 1.025272 1.029930 0.432099 0.478100 1.078016 1.085151 0.507069 0.501500 1.063513 1.047283 0.431215 0.294043 0.738213 0.718050 0.208276 -100 
-100 -100 1.764221 1.359633 0.544714 0.414797 0.978172 0.971132 0.383010 0.428180 1.046821 1.056324 0.467529 0.489687 1.086016 1.085189 0.485633 0.460773 1.061720 1.059108 0.449363 0.436723 0.935045 0.924771 0.397348 -100 
-100 -100 3.368696 2.761766 1.161622 1.015879 2.632734 2.623287 0.974262 1.027184 2.461591 2.477760 1.086339 1.085004 2.404928 2.399280 1.065080 1.056722 2.598531 2.601013 1.058528 1.035069 2.075264 2.057854 0.949112 -100 
-100 -100 3.376261 2.767271 1.164373 1.015334 2.631008 2.622001 0.975388 1.034516 2.473363 2.489663 1.094125 1.087153 2.404859 2.398565 1.064640 1.057321 2.599820 2.603667 1.064508 1.050437 2.105086 2.087835 0.966425 -100 
-100 -100 1.787638 1.376597 0.555098 0.412498 0.975864 0.970572 0.387530 0.458453 1.084781 1.094751 0.499549 0.498407 1.087294 1.083863 0.484070 0.463255 1.066098 1.068874 0.473723 0.503526 1.064177 1.054101 0.470593 -100 
-100 -100 1.768168 1.370632 0.589381 0.473009 1.037324 1.031607 0.446302 0.487781 1.068936 1.074546 0.510325 0.506223 1.090887 1.090806 0.505653 0.506680 1.067877 1.067556 0.504953 0.503078 1.089467 1.071698 0.438970 -100 
-100 -100 3.076091 2.534570 1.205573 1.124420 2.550971 2.541003 1.081152 1.064308 2.247721 2.251858 1.076877 1.092778 2.413094 2.415051 1.098946 1.087459 2.230251 2.228489 1.082759 1.097192 2.500255 2.464677 0.955266 -100 
-100 -100 3.058484 2.522735 1.202593 1.133874 2.570509 2.561243 1.093499 1.070113 2.251372 2.254730 1.079516 1.095684 2.416981 2.419520 1.104093 1.096003 2.241513 2.238977 1.088242 1.094034 2.492867 2.456243 0.947748 -100 
-100 -100 1.709128 1.331588 0.578118 0.512359 1.105642 1.102606 0.496581 0.510772 1.079323 1.081748 0.520580 0.517588 1.103393 1.105553 0.525766 0.540837 1.101474 1.098103 0.527368 0.490779 1.072055 1.050095 0.409349 -100 
-100 -100 1.713064 1.327631 0.538891 0.513124 1.087565 1.089778 0.518991 0.522200 1.100009 1.100540 0.524457 0.526677 1.107269 1.109845 0.536527 0.545793 1.103843 1.098436 0.524104 0.483192 1.068476 1.046023 0.399460 -100 
-100 -100 3.597946 2.966468 1.183157 1.098914 2.263578 2.266777 1.098325 1.106197 2.355052 2.355013 1.107794 1.109790 2.330656 2.333270 1.115603 1.105718 2.204673 2.197382 1.082720 1.083729 2.531144 2.492603 0.930388 -100 
-100 -100 3.586169 2.958365 1.179993 1.101763 2.268555 2.272203 1.102973 1.108541 2.357458 2.357348 1.109827 1.113743 2.335872 2.338150 1.118232 1.104325 2.202093 2.194469 1.079993 1.082755 2.530836 2.492615 0.930606 -100 
-100 -100 1.680152 1.306085 0.527292 0.524734 1.099186 1.103102 0.537322 0.531211 1.109784 1.109988 0.532123 0.541793 1.120798 1.122065 0.546608 0.540276 1.099184 1.092438 0.513534 0.479477 1.066547 1.045303 0.400273 -100 
-100 -100 1.689859 1.319445 0.556300 0.533297 1.096675 1.098333 0.536027 0.535182 1.107841 1.109458 0.541528 0.550608 1.109396 1.108214 0.545795 0.532968 1.114613 1.107560 0.505469 0.479282 1.062552 1.043769 0.409830 -100 
-100 -100 3.345004 2.769740 1.199009 1.109049 2.254971 2.253392 1.091591 1.099775 2.293854 2.296504 1.107828 1.101377 2.185391 2.183350 1.096844 1.111840 2.428358 2.420371 1.088900 1.073285 2.441728 2.409243 0.936247 -100 
-100 -100 3.240000 2.692412 1.166170 1.076516 2.191022 2.189151 1.058244 1.067239 2.231027 2.233663 1.075259 1.068182 2.121733 2.119563 1.063044 1.077321 2.361992 2.354683 1.056834 1.045115 2.384152 2.353446 0.914010 -100 
-100 -100 1.209569 0.957050 0.419321 0.394550 0.792210 0.792499 0.393177 0.395768 0.804966 0.806537 0.401911 0.407853 0.802902 0.801175 0.400906 0.386519 0.804509 0.799991 0.368658 0.358100 0.777926 0.766363 0.314963 -100 
-100 -100 0.359291 0.296736 0.146263 0.143699 0.264126 0.264322 0.143897 0.144382 0.267220 0.267595 0.145784 0.148290 0.271427 0.270984 0.146575 0.140436 0.260290 0.259258 0.136541 0.133742 0.250623 0.248011 0.122646 -100 
-100 -100 0.115183 0.107700 0.087719 0.087726 0.105393 0.105438 0.087829 0.087886 0.105788 0.105844 0.088099 0.088547 0.107409 0.107348 0.088294 0.087206 0.103438 0.103302 0.086639 0.086237 0.101509 0.101174 0.084674 -100 
-100 -100 -100 -100 -100 -100 -100 -100 -100 -100 -100 -100 -100 -100 -100 -100 -100 -100 -100 -100 -100 -100 -100 -100 -100 -100 
-100 -100 -100 -100 -100 -100 -100 -100 -100 -100 -100 -100 -100 -100 -100 -100 -100 -100 -100 -100 -100 -100 -100 -100 -100 -100 
-100 -100 -100 -100 -100 -100 -100 -100 -100 -100 -100 -100 -100 -100 -100 -100 -100 -100 -100 -100 -100 -100 -100 -100 -100 -100 
-100 -100 0.434460 0.350696 0.162385 0.149864 0.289736 0.287593 0.141023 0.128983 0.252599 0.253009 0.130626 0.146748 0.299598 0.301697 0.154723 0.156884 0.304283 0.300299 0.141479 0.105324 0.161936 0.159084 0.090337 -100 
-100 -100 1.232190 0.971242 0.428030 0.383101 0.796336 0.787869 0.345756 0.310246 0.740141 0.741759 0.316881 0.361870 0.804869 0.812366 0.392520 0.395801 0.803194 0.787735 0.329742 0.188958 0.445620 0.430695 0.124115 -100 
-100 -100 3.039974 2.519674 1.156228 1.075055 2.285080 2.268162 1.008875 0.992218 2.549042 2.552250 1.004604 1.027709 2.293378 2.306028 1.068259 1.058378 2.174013 2.140864 0.920352 0.712793 2.443214 2.387741 0.460903 -100 
-100 -100 3.152666 2.601759 1.189717 1.096898 2.329005 2.311423 1.027718 1.015741 2.607159 2.611203 1.031316 1.055511 2.352005 2.364652 1.095729 1.082652 2.224454 2.190865 0.942761 0.736881 2.505945 2.449047 0.480096 -100 
-100 -100 1.738186 1.348622 0.568130 0.476965 1.028071 1.017246 0.428949 0.412882 1.021694 1.026498 0.432142 0.482337 1.089046 1.096276 0.511578 0.502123 1.062149 1.045558 0.430405 0.293672 0.737603 0.717496 0.208094 -100 
-100 -100 1.732637 1.338706 0.538352 0.415959 0.985973 0.978992 0.384589 0.424457 1.035264 1.044623 0.463345 0.490221 1.090874 1.090377 0.487407 0.460716 1.060308 1.057461 0.448386 0.435258 0.931941 0.921678 0.395837 -100 
-100 -100 3.316831 2.725128 1.145800 1.017452 2.644975 2.635829 0.977345 1.017684 2.441888 2.457587 1.075026 1.082835 2.407419 2.402705 1.066644 1.056309 2.596836 2.598870 1.056323 1.031475 2.070130 2.052655 0.945076 -100 
-100 -100 3.323134 2.729791 1.148181 1.016499 2.642245 2.633595 0.978219 1.025197 2.454516 2.470359 1.082970 1.084598 2.406065 2.400714 1.065801 1.056993 2.598700 2.602155 1.062547 1.046970 2.100167 2.082852 0.962462 -100 
-100 -100 1.751379 1.352501 0.547333 0.412097 0.979799 0.974731 0.388137 0.455474 1.076789 1.086603 0.496014 0.497461 1.087064 1.083934 0.484270 0.463577 1.067009 1.069717 0.473726 0.502609 1.062045 1.051920 0.469403 -100 
-100 -100 1.748538 1.357508 0.584322 0.469624 1.032407 1.027196 0.444925 0.490036 1.076133 1.081791 0.512808 0.505577 1.087356 1.087235 0.504833 0.508486 1.072751 1.072648 0.507572 0.504842 1.091792 1.073863 0.440168 -100 
-100 -100 3.063581 2.524963 1.198319 1.116036 2.541561 2.532962 1.078223 1.073008 2.267832 2.272175 1.086416 1.092128 2.406334 2.407891 1.096585 1.091321 2.237729 2.236645 1.089309 1.102388 2.504970 2.469037 0.959204 -100 
-100 -100 3.049371 2.515296 1.195935 1.125334 2.560338 2.552457 1.090392 1.079143 2.272578 2.276177 1.089467 1.095135 2.410209 2.412336 1.101741 1.099949 2.249192 2.247353 1.094885 1.099248 2.497582 2.460613 0.951678 -100 
-100 -100 1.702765 1.326896 0.575284 0.508427 1.097828 1.095302 0.494579 0.514374 1.091084 1.093642 0.524713 0.517369 1.099878 1.101903 0.524996 0.542986 1.107219 1.104070 0.530338 0.492646 1.074464 1.052330 0.410566 -100 
-100 -100 1.711653 1.326580 0.538082 0.511301 1.083304 1.085698 0.517845 0.523734 1.105539 1.106205 0.526521 0.527279 1.107143 1.109667 0.536923 0.547129 1.107172 1.101695 0.525140 0.482659 1.066485 1.043937 0.398481 -100 
-100 -100 3.599212 2.967201 1.182989 1.097130 2.260501 2.263860 1.097147 1.107739 2.359220 2.359455 1.110405 1.111470 2.331875 2.334439 1.117058 1.107626 2.207504 2.199867 1.083179 1.081096 2.526195 2.487424 0.926645 -100 
-100 -100 3.588434 2.959787 1.180149 1.100447 2.266569 2.270346 1.102082 1.109737 2.360355 2.360484 1.111898 1.115022 2.336382 2.338639 1.119346 1.105881 2.204196 2.196259 1.080174 1.080000 2.525753 2.487339 0.926819 -100 
-100 -100 1.682554 1.307636 0.527712 0.524733 1.099319 1.103235 0.537287 0.531391 1.110208 1.110361 0.532083 0.540863 1.118002 1.119278 0.545688 0.540261 1.099680 1.092936 0.513487 0.478506 1.064133 1.042873 0.399133 -100 
-100 -100 1.693201 1.321848 0.557661 0.535413 1.100932 1.102427 0.537478 0.534265 1.104651 1.105757 0.538575 0.545453 1.099099 1.097971 0.540861 0.530752 1.112682 1.106064 0.504928 0.479669 1.063916 1.045194 0.410499 -100 
-100 -100 3.349598 2.773549 1.202411 1.114325 2.262017 2.259974 1.094933 1.097647 2.288307 2.289579 1.100156 1.089602 2.169942 2.168049 1.085673 1.106022 2.424616 2.417848 1.087865 1.075042 2.445763 2.413523 0.939114 -100 
-100 -100 3.244283 2.696019 1.169474 1.081702 2.197995 2.195686 1.061538 1.065110 2.225448 2.226752 1.067702 1.056630 2.106570 2.104561 1.052093 1.071583 2.358204 2.352113 1.055806 1.046908 2.388333 2.357887 0.916920 -100 
-100 -100 1.211918 0.958806 0.420433 0.396486 0.796370 0.796521 0.394525 0.394843 0.801650 0.802780 0.399197 0.403315 0.793621 0.791952 0.396583 0.384482 0.802412 0.798298 0.368148 0.358701 0.780036 0.768540 0.315869 -100 
-100 -100 0.359775 0.297081 0.146427 0.144012 0.265064 0.265241 0.144122 0.144207 0.266450 0.266753 0.145320 0.147482 0.269223 0.268794 0.145809 0.140090 0.259812 0.258850 0.136441 0.133826 0.251051 0.248450 0.122775 -100 
-100 -100 0.115227 0.107731 0.087730 0.087755 0.105513 0.105557 0.087848 0.087859 0.105674 0.105723 0.088035 0.088442 0.107091 0.107032 0.088195 0.087155 0.103366 0.103238 0.086621 0.086240 0.101557 0.101224 0.084684 -100 
-100 -100 -100 -100 -100 -100 -100 -100 -100 -100 -100 -100 -100 -100 -100 -100 -100 -100 -100 -100 -100 -100 -100 -100 -100 -100 
-100 -100 -100 -100 -100 -100 -100 -100 -100 -100 -100 -100 -100 -100 -100 -100 -100 -100 -100 -100 -100 -100 -100 -100 -100 -100 
-100 -100 -100 -100 -100 -100 -100 -100 -100 -100 -100 -100 -100 -100 -100 -100 -100 -100 -100 -100 -100 -100 -100 -100 -100 -100 
-100 -100 0.207916 0.174418 0.105294 0.100997 0.147621 0.146929 0.098241 0.094329 0.129317 0.129473 0.094937 0.100665 0.154534 0.155206 0.103052 0.103255 0.155507 0.154318 0.098975 0.089242 0.104376 0.103542 0.084498 -100 
-100 -100 0.638022 0.485612 0.207292 0.183767 0.372586 0.368940 0.168347 0.149145 0.311484 0.312305 0.152396 0.179478 0.390927 0.394154 0.192246 0.192199 0.390734 0.384680 0.168654 0.116193 0.184875 0.180504 0.097628 -100 
-100 -100 1.667025 1.303678 0.567453 0.503099 1.048783 1.037991 0.455302 0.416398 0.996867 0.999323 0.426245 0.479190 1.062378 1.070733 0.513149 0.509541 1.052492 1.034514 0.432701 0.282375 0.705452 0.684514 0.192780 -100 
-100 -100 1.723026 1.342287 0.580154 0.511233 1.068418 1.057341 0.462170 0.424062 1.019963 1.022714 0.434993 0.489697 1.090429 1.098889 0.523957 0.518654 1.075067 1.056839 0.440762 0.289800 0.729258 0.707679 0.198271 -100 
-100 -100 0.862956 0.643074 0.253170 0.213357 0.458528 0.454034 0.194096 0.178267 0.412224 0.414086 0.185474 0.219575 0.512516 0.515957 0.233076 0.226399 0.490285 0.483697 0.200421 0.146622 0.288477 0.282139 0.121332 -100 
-100 -100 0.784431 0.585725 0.222508 0.175989 0.393912 0.391595 0.165943 0.177651 0.418179 0.421608 0.191224 0.212726 0.495323 0.495484 0.212935 0.193445 0.440573 0.439817 0.190713 0.199528 0.432370 0.428336 0.186924 -100 
-100 -100 1.596672 1.239904 0.479348 0.396015 0.978563 0.974587 0.377330 0.407627 1.004367 1.012733 0.442538 0.472693 1.077105 1.075530 0.466032 0.431116 1.034996 1.036983 0.438411 0.474419 1.026752 1.018645 0.447811 -100 
-100 -100 1.599832 1.242064 0.479987 0.395011 0.975203 0.971411 0.376958 0.410371 1.011916 1.020313 0.445314 0.471948 1.072586 1.070802 0.464492 0.431338 1.036754 1.039294 0.440693 0.480030 1.041392 1.033253 0.453849 -100 
-100 -100 0.796329 0.593848 0.224895 0.172017 0.380832 0.379218 0.164455 0.188790 0.449152 0.452661 0.202510 0.209893 0.477466 0.476784 0.206990 0.194499 0.447520 0.448847 0.199555 0.221612 0.496055 0.491539 0.209503 -100 
-100 -100 0.880349 0.655450 0.257193 0.198952 0.425616 0.423684 0.189761 0.214544 0.489470 0.491206 0.221229 0.210393 0.463660 0.464286 0.212872 0.229346 0.507821 0.508531 0.231782 0.222004 0.489301 0.480921 0.194230 -100 
-100 -100 1.733070 1.347602 0.579982 0.485339 1.063464 1.058720 0.462434 0.492026 1.071939 1.073450 0.497805 0.471511 1.043595 1.045913 0.480535 0.520749 1.093021 1.094399 0.526067 0.499410 1.081481 1.060487 0.422117 -100 
-100 -100 1.729146 1.345021 0.579782 0.489470 1.074854 1.070348 0.467506 0.495290 1.077465 1.078726 0.500090 0.473253 1.046797 1.049291 0.482923 0.524971 1.101721 1.102778 0.529038 0.497739 1.075511 1.054183 0.418937 -100 
-100 -100 0.865228 0.645515 0.256331 0.215462 0.472332 0.471264 0.209673 0.227155 0.511683 0.512431 0.230116 0.217239 0.476256 0.477499 0.222085 0.245944 0.542726 0.542165 0.243602 0.215276 0.466068 0.456412 0.181939 -100 
-100 -100 0.785677 0.586474 0.228243 0.226333 0.502798 0.504132 0.230616 0.231821 0.513224 0.513387 0.232395 0.232858 0.510331 0.511472 0.237308 0.245364 0.533751 0.530944 0.234262 0.203005 0.444678 0.435336 0.170474 -100 
-100 -100 1.680349 1.303223 0.517695 0.510127 1.085861 1.089153 0.520463 0.516000 1.101945 1.101930 0.516090 0.522623 1.103651 1.105337 0.528974 0.528284 1.094457 1.087748 0.501355 0.459586 1.041507 1.020307 0.379632 -100 
-100 -100 1.672354 1.298064 0.516518 0.512329 1.091895 1.095324 0.523181 0.516592 1.101510 1.101426 0.516388 0.524323 1.107433 1.108994 0.530163 0.526940 1.090562 1.083714 0.499450 0.458852 1.040807 1.019767 0.379464 -100 
-100 -100 0.755935 0.567369 0.223705 0.235096 0.526552 0.528372 0.241276 0.233976 0.511386 0.511263 0.233440 0.239493 0.524947 0.525596 0.242029 0.240034 0.518693 0.515317 0.226815 0.200326 0.442104 0.433331 0.169868 -100 
-100 -100 0.808292 0.606922 0.244582 0.241504 0.527959 0.528300 0.241520 0.233825 0.505980 0.505746 0.232859 0.236011 0.508765 0.508465 0.234751 0.230751 0.509107 0.506575 0.220905 0.205326 0.456876 0.449048 0.178999 -100 
-100 -100 1.711622 1.336241 0.567464 0.530332 1.089164 1.087579 0.519832 0.507913 1.073679 1.072532 0.503054 0.500705 1.049191 1.048486 0.498099 0.501979 1.092747 1.089294 0.488804 0.472068 1.056451 1.039176 0.408247 -100 
-100 -100 1.657517 1.298676 0.554306 0.516928 1.056624 1.054952 0.506201 0.495031 1.042928 1.041831 0.490333 0.487610 1.017583 1.016838 0.484811 0.488493 1.060227 1.057092 0.476445 0.462003 1.031534 1.015062 0.400660 -100 
-100 -100 0.593702 0.455215 0.197682 0.191267 0.388592 0.388435 0.189810 0.185056 0.373752 0.373615 0.184449 0.185823 0.372198 0.371720 0.183861 0.179625 0.370618 0.369236 0.174040 0.167551 0.348524 0.343620 0.151272 -100 
-100 -100 0.174601 0.151097 0.099512 0.099255 0.142579 0.142594 0.099099 0.098356 0.139458 0.139457 0.098311 0.098808 0.140602 0.140514 0.098473 0.097145 0.136886 0.136653 0.096255 0.095144 0.131701 0.130836 0.091584 -100 
-100 -100 0.090191 0.088040 0.081953 0.081998 0.087604 0.087613 0.081993 0.081896 0.087156 0.087158 0.081885 0.081965 0.087444 0.087437 0.081930 0.081726 0.086667 0.086644 0.081613 0.081469 0.085933 0.085827 0.080901 -100 
-100 -100 -100 -100 -100 -100 -100 -100 -100 -100 -100 -100 -100 -100 -100 -100 -100 -100 -100 -100 -100 -100 -100 -100 -100 -100 
-100 -100 -100 -100 -100 -100 -100 -100 -100 -100 -100 -100 -100 -100 -100 -100 -100 -100 -100 -100 -100 -100 -100 -100 -100 -100 
-100 -100 -100 -100 -100 -100 -100 -100 -100 -100 -100 -100 -100 -100 -100 -100 -100 -100 -100 -100 -100 -100 -100 -100 -100 -100 
-100 -100 0.209519 0.175672 0.106017 0.102369 0.151088 0.150648 0.100532 0.098491 0.142000 0.142179 0.099173 0.103082 0.158401 0.158619 0.103826 0.101659 0.150473 0.149991 0.099833 0.097748 0.137453 0.136422 0.093383 -100 
-100 -100 0.640741 0.488412 0.210379 0.189223 0.379739 0.377402 0.179076 0.169381 0.348627 0.349507 0.172908 0.190524 0.399370 0.400451 0.194572 0.186269 0.381793 0.379333 0.176830 0.163476 0.318712 0.314234 0.147415 -100 
-100 -100 1.666982 1.305805 0.572295 0.510810 1.048872 1.041543 0.477755 0.457240 1.018799 1.021219 0.466941 0.501189 1.060580 1.063866 0.514116 0.503241 1.068121 1.060406 0.472277 0.423514 0.915503 0.899942 0.361387 -100 
-100 -100 1.704866 1.332134 0.581024 0.519879 1.072948 1.065473 0.486221 0.463577 1.036078 1.038571 0.473526 0.510477 1.086693 1.090160 0.524056 0.511872 1.090482 1.082610 0.480297 0.431410 0.937621 0.921586 0.367961 -100 
-100 -100 0.790931 0.595485 0.240990 0.223162 0.485012 0.482277 0.211299 0.193058 0.424602 0.425707 0.197398 0.225735 0.513467 0.515150 0.232018 0.218403 0.479490 0.476606 0.207271 0.194569 0.417845 0.411679 0.173040 -100 
-100 -100 0.609716 0.462411 0.177739 0.189793 0.446250 0.445293 0.185671 0.158677 0.361987 0.362700 0.161255 0.196554 0.481496 0.483322 0.203612 0.185903 0.430154 0.429096 0.181676 0.188472 0.441441 0.436353 0.172400 -100 
-100 -100 1.461699 1.132477 0.391741 0.411071 1.007217 1.005873 0.404113 0.355496 0.939160 0.940921 0.362612 0.430423 1.067161 1.071394 0.448965 0.419414 1.029178 1.028259 0.414945 0.436833 1.048165 1.036447 0.395159 -100 
-100 -100 1.457184 1.129239 0.390113 0.408691 1.001946 1.000705 0.402096 0.355172 0.939955 0.941565 0.361671 0.425934 1.055327 1.059570 0.444561 0.419077 1.031279 1.030803 0.416236 0.438143 1.051724 1.039911 0.396248 -100 
-100 -100 0.592973 0.450283 0.171329 0.180332 0.425353 0.424803 0.177646 0.157392 0.364997 0.365102 0.157583 0.178683 0.432966 0.434844 0.186076 0.184824 0.438559 0.439199 0.186823 0.193301 0.455663 0.450115 0.176123 -100 
-100 -100 0.762944 0.570983 0.218323 0.191117 0.433989 0.432735 0.185140 0.189097 0.437513 0.436227 0.183763 0.166014 0.388678 0.390752 0.174193 0.212631 0.497731 0.500870 0.224898 0.212759 0.467078 0.459116 0.186193 -100 
-100 -100 1.745068 1.350461 0.544254 0.463096 1.055882 1.051903 0.443286 0.461803 1.061783 1.057817 0.444330 0.392539 0.989832 0.994504 0.411100 0.489182 1.090525 1.098057 0.520488 0.491686 1.051958 1.032313 0.419089 -100 
-100 -100 1.763485 1.362947 0.548695 0.465646 1.060835 1.056887 0.445876 0.466018 1.072185 1.068182 0.448414 0.394805 0.993644 0.998225 0.413000 0.491746 1.096252 1.103600 0.522353 0.491093 1.048905 1.029108 0.417769 -100 
-100 -100 0.838342 0.621868 0.235170 0.200650 0.453653 0.452534 0.194931 0.205564 0.481242 0.479842 0.199823 0.174749 0.403613 0.405292 0.181436 0.222464 0.520719 0.523121 0.232077 0.210397 0.455013 0.446495 0.181301 -100 
-100 -100 0.792059 0.590974 0.227509 0.214811 0.484950 0.484945 0.213588 0.214385 0.490191 0.490066 0.213908 0.210711 0.471452 0.471689 0.211513 0.217719 0.502186 0.500148 0.209517 0.185484 0.421440 0.413705 0.159032 -100 
-100 -100 1.688494 1.311113 0.527964 0.502549 1.095137 1.095351 0.500008 0.496185 1.099972 1.100401 0.497922 0.501878 1.087591 1.087175 0.499816 0.494367 1.101856 1.094630 0.464905 0.423397 1.018943 0.999946 0.351131 -100 
-100 -100 1.686461 1.310101 0.528403 0.504948 1.101014 1.101173 0.502178 0.495920 1.097801 1.098131 0.497250 0.502626 1.090230 1.089761 0.500346 0.492929 1.097837 1.090467 0.462933 0.422060 1.016905 0.998035 0.350208 -100 
-100 -100 0.784508 0.587304 0.229181 0.224158 0.508149 0.507901 0.221980 0.213063 0.481046 0.480548 0.211111 0.213561 0.482181 0.482221 0.213606 0.212108 0.486535 0.483913 0.201851 0.180360 0.413693 0.406412 0.155451 -100 
-100 -100 0.815369 0.609902 0.240442 0.229996 0.510661 0.508710 0.220834 0.201657 0.457534 0.454877 0.190865 0.183993 0.434222 0.435246 0.188220 0.205526 0.483769 0.484099 0.207257 0.193156 0.438204 0.430993 0.168885 -100 
-100 -100 1.722352 1.341118 0.558006 0.517773 1.087381 1.081838 0.490938 0.460713 1.054481 1.047438 0.431388 0.414900 1.023360 1.026289 0.427338 0.463165 1.074017 1.076690 0.475325 0.458704 1.050972 1.033771 0.394872 -100 
-100 -100 1.664241 1.300956 0.544383 0.505372 1.056789 1.051365 0.479110 0.449687 1.025512 1.018620 0.420897 0.404306 0.993713 0.996597 0.416580 0.452386 1.045393 1.048230 0.465143 0.450217 1.028359 1.011824 0.388405 -100 
-100 -100 0.585560 0.448295 0.191743 0.183889 0.379269 0.377573 0.176215 0.160356 0.333461 0.331196 0.151165 0.143950 0.307515 0.308428 0.147710 0.164866 0.360675 0.361685 0.169009 0.161595 0.339766 0.334954 0.145573 -100 
-100 -100 0.171323 0.148722 0.098422 0.097776 0.139103 0.138850 0.096637 0.093796 0.127007 0.126668 0.092460 0.091332 0.121147 0.121285 0.091895 0.094776 0.134463 0.134630 0.095394 0.094082 0.128990 0.128159 0.090605 -100 
-100 -100 0.089709 0.087683 0.081807 0.081789 0.087010 0.086988 0.081653 0.081283 0.085236 0.085198 0.081093 0.080959 0.084476 0.084496 0.081048 0.081408 0.086325 0.086348 0.081497 0.081325 0.085513 0.085412 0.080767 -100 
-100 -100 -100 -100 -100 -100 -100 -100 -100 -100 -100 -100 -100 -100 -100 -100 -100 -100 -100 -100 -100 -100 -100 -100 -100 -100 
-100 -100 -100 -100 -100 -100 -100 -100 -100 -100 -100 -100 -100 -100 -100 -100 -100 -100 -100 -100 -100 -100 -100 -100 -100 -100 
-100 -100 -100 -100 -100 -100 -100 -100 -100 -100 -100 -100 -100 -100 -100 -100 -100 -100 -100 -100 -100 -100 -100 -100 -100 -100 
-100 -100 0.439538 0.355101 0.165387 0.155178 0.298029 0.297069 0.150867 0.147729 0.290782 0.291264 0.149595 0.156993 0.308275 0.308411 0.157495 0.151080 0.295790 0.295218 0.148926 0.150315 0.293544 0.290547 0.138066 -100 
-100 -100 1.238567 0.978739 0.436377 0.396042 0.802394 0.798487 0.377867 0.370723 0.795845 0.797553 0.377571 0.394537 0.811065 0.811646 0.396763 0.384051 0.813456 0.811275 0.375616 0.374490 0.783144 0.773031 0.337398 -100 
-100 -100 3.067685 2.548816 1.164392 1.081190 2.259926 2.251185 1.043531 1.044425 2.354725 2.357615 1.053651 1.055195 2.181736 2.183425 1.062222 1.072564 2.408491 2.404074 1.058644 1.034627 2.249399 2.222516 0.915847 -100 
-100 -100 3.137182 2.600414 1.184936 1.105420 2.314427 2.305521 1.067023 1.062088 2.394969 2.397831 1.071135 1.077987 2.234942 2.237081 1.086826 1.095584 2.459847 2.455200 1.080760 1.056823 2.299893 2.272059 0.935111 -100 
-100 -100 1.582295 1.242103 0.523826 0.501536 1.071548 1.067122 0.480848 0.448201 1.009874 1.011434 0.454412 0.495068 1.078873 1.081228 0.504596 0.484323 1.072730 1.069683 0.472432 0.472554 1.039896 1.025731 0.420860 -100 
-100 -100 1.459679 1.134861 0.405802 0.447037 1.054466 1.052924 0.439342 0.368019 0.941762 0.941480 0.366866 0.439494 1.073773 1.079228 0.462960 0.437922 1.049554 1.046990 0.427345 0.434266 1.047650 1.034066 0.384902 -100 
-100 -100 3.688699 3.039769 1.010010 1.007310 2.379722 2.377784 0.993960 0.934120 2.640307 2.639323 0.932766 1.004291 2.497462 2.508306 1.049343 1.037589 2.616359 2.613387 1.026551 1.032468 2.562444 2.534562 0.908231 -100 
-100 -100 3.679491 3.032582 1.004728 1.001564 2.372490 2.370715 0.988862 0.930949 2.636951 2.635432 0.927433 0.992406 2.477779 2.488869 1.038477 1.035709 2.618113 2.616089 1.028300 1.032113 2.560929 2.532800 0.906866 -100 
-100 -100 1.434370 1.115192 0.385806 0.424395 1.032508 1.031575 0.418945 0.355459 0.929694 0.927249 0.345585 0.390739 1.005285 1.011761 0.418204 0.430478 1.052612 1.053722 0.434151 0.432245 1.041273 1.026658 0.378783 -100 
-100 -100 1.589648 1.237807 0.476929 0.445954 1.050223 1.047410 0.431630 0.415804 0.993710 0.988553 0.393824 0.366642 0.970513 0.976306 0.389955 0.456776 1.062289 1.069732 0.487459 0.469458 1.033203 1.015789 0.404932 -100 
-100 -100 3.517034 2.898246 1.180582 1.086768 2.560517 2.553069 1.048653 1.040902 2.438510 2.428995 1.003644 0.971134 2.659199 2.667009 0.997252 1.039791 2.295183 2.307649 1.082706 1.060807 2.344085 2.310420 0.921131 -100 
-100 -100 3.557249 2.926878 1.193604 1.091689 2.564534 2.556990 1.052948 1.050826 2.457132 2.447731 1.014020 0.976990 2.665134 2.672460 1.001134 1.043825 2.301129 2.313266 1.085401 1.060521 2.341661 2.307721 0.919612 -100 
-100 -100 1.741020 1.345153 0.529660 0.465318 1.065916 1.062793 0.449026 0.457673 1.066290 1.061591 0.437380 0.390057 0.989865 0.993662 0.405198 0.473100 1.083461 1.089535 0.498497 0.468018 1.024086 1.005566 0.398639 -100 
-100 -100 1.720521 1.332762 0.533289 0.484535 1.075218 1.073411 0.473691 0.476518 1.083896 1.083000 0.472672 0.457843 1.034565 1.034680 0.458091 0.476538 1.096333 1.093281 0.463531 0.428414 1.020194 1.001924 0.359105 -100 
-100 -100 3.458148 2.850368 1.192709 1.109190 2.424838 2.421348 1.087845 1.091977 2.489046 2.489255 1.091511 1.077739 2.368587 2.367165 1.073048 1.089624 2.534962 2.525941 1.058929 1.027555 2.589933 2.553515 0.871103 -100 
-100 -100 3.458614 2.851332 1.194848 1.113737 2.431488 2.427739 1.091316 1.091122 2.485700 2.485679 1.089720 1.078600 2.371706 2.370225 1.073664 1.087156 2.530480 2.521134 1.055177 1.024536 2.587441 2.551218 0.868738 -100 
-100 -100 1.720025 1.334731 0.541487 0.502575 1.095678 1.092811 0.487461 0.472445 1.072749 1.070952 0.465147 0.461737 1.047418 1.047303 0.461166 0.466960 1.082925 1.078554 0.448964 0.416917 1.015589 0.997994 0.349897 -100 
-100 -100 1.725971 1.340921 0.549915 0.508523 1.087690 1.081694 0.480142 0.448358 1.050492 1.043238 0.418320 0.401244 1.018123 1.021279 0.414440 0.451967 1.068829 1.071287 0.462948 0.441331 1.033649 1.016531 0.377100 -100 
-100 -100 3.445038 2.846260 1.200107 1.107211 2.342931 2.331578 1.056596 1.046141 2.569869 2.556974 1.001921 0.989854 2.639840 2.646187 1.012428 1.035696 2.427304 2.434401 1.062273 1.056306 2.508293 2.475874 0.918708 -100 
-100 -100 3.329816 2.761973 1.165221 1.076828 2.281857 2.270880 1.027955 1.017928 2.507740 2.495108 0.974555 0.962083 2.576326 2.582645 0.984604 1.008951 2.368511 2.375933 1.036877 1.033411 2.456256 2.425214 0.900341 -100 
-100 -100 1.210745 0.955055 0.405356 0.378899 0.790663 0.785815 0.356317 0.327269 0.751482 0.745060 0.300342 0.282010 0.716197 0.719301 0.295132 0.336125 0.779711 0.783559 0.352621 0.341854 0.770828 0.759376 0.298750 -100 
-100 -100 0.352730 0.291807 0.142147 0.138518 0.257775 0.256812 0.134222 0.125620 0.234716 0.233439 0.120671 0.116185 0.219299 0.219902 0.118560 0.129562 0.252142 0.252955 0.132726 0.129403 0.244427 0.241924 0.118576 -100 
-100 -100 0.113312 0.106325 0.087073 0.086849 0.103313 0.103201 0.086311 0.085028 0.097835 0.097675 0.084330 0.083727 0.094873 0.094951 0.084074 0.085630 0.101856 0.101967 0.086073 0.085567 0.099859 0.099548 0.084060 -100 
-100 -100 -100 -100 -100 -100 -100 -100 -100 -100 -100 -100 -100 -100 -100 -100 -100 -100 -100 -100 -100 -100 -100 -100 -100 -100 
-100 -100 -100 -100 -100 -100 -100 -100 -100 -100 -100 -100 -100 -100 -100 -100 -100 -100 -100 -100 -100 -100 -100 -100 -100 -100 
-100 -100 -100 -100 -100 -100 -100 -100 -100 -100 -100 -100 -100 -100 -100 -100 -100 -100 -100 -100 -100 -100 -100 -100 -100 -100 
-100 -100 0.436329 0.352991 0.164802 0.155026 0.297972 0.297061 0.150903 0.147862 0.291245 0.291735 0.149753 0.157116 0.308531 0.308658 0.157578 0.151107 0.295832 0.295330 0.149216 0.151272 0.296967 0.293952 0.139066 -100 
-100 -100 1.227177 0.970951 0.433498 0.395250 0.802133 0.798469 0.378063 0.371415 0.797636 0.799377 0.378386 0.395113 0.811843 0.812376 0.397141 0.384201 0.813652 0.811836 0.377154 0.379524 0.796939 0.786789 0.342838 -100 
-100 -100 3.049603 2.535528 1.157025 1.078759 2.259331 2.251341 1.044208 1.046381 2.358028 2.361001 1.055902 1.056576 2.182288 2.183826 1.062965 1.072962 2.409053 2.405868 1.063972 1.050265 2.280558 2.253853 0.933555 -100 
-100 -100 3.116560 2.585515 1.177141 1.103184 2.314717 2.306598 1.067982 1.063931 2.397651 2.400571 1.073107 1.079018 2.234651 2.236669 1.087275 1.095885 2.460352 2.456991 1.086142 1.072663 2.331465 2.303831 0.953060 -100 
-100 -100 1.561417 1.228332 0.519589 0.501607 1.074949 1.070823 0.482123 0.448471 1.009207 1.010662 0.454211 0.494370 1.076370 1.078732 0.503895 0.484156 1.072783 1.070212 0.474047 0.477981 1.054737 1.040536 0.426730 -100 
-100 -100 1.431030 1.116440 0.401668 0.450001 1.064974 1.063566 0.442860 0.366467 0.933716 0.932949 0.363348 0.435332 1.064265 1.069891 0.459433 0.436884 1.049132 1.046844 0.427356 0.434607 1.050009 1.036376 0.385181 -100 
-100 -100 3.639778 3.006874 1.000125 1.014364 2.396852 2.395117 1.001968 0.928671 2.621654 2.619100 0.920937 0.992371 2.479513 2.490972 1.039908 1.034346 2.615170 2.612730 1.025444 1.029979 2.560068 2.532031 0.905077 -100 
-100 -100 3.631138 3.000093 0.995013 1.008816 2.390126 2.388533 0.996944 0.925211 2.617228 2.614146 0.915304 0.980459 2.459844 2.471580 1.029061 1.032344 2.616539 2.615013 1.026902 1.029009 2.556806 2.528550 0.903091 -100 
-100 -100 1.408098 1.098411 0.382368 0.428173 1.045126 1.044181 0.422753 0.352777 0.917419 0.914467 0.340852 0.386409 0.995830 1.002539 0.414696 0.428967 1.050759 1.051979 0.433052 0.430281 1.036770 1.022176 0.376754 -100 
-100 -100 1.575882 1.229142 0.475287 0.449097 1.059678 1.056602 0.433875 0.411671 0.979965 0.974546 0.388628 0.364601 0.967658 0.973701 0.388816 0.454922 1.058466 1.065780 0.485105 0.466795 1.027592 1.010314 0.402595 -100 
-100 -100 3.508092 2.892476 1.179409 1.091996 2.569340 2.561097 1.050802 1.031189 2.418413 2.408434 0.992039 0.967548 2.657582 2.666058 0.996270 1.036244 2.289944 2.301980 1.077419 1.054926 2.335657 2.302238 0.915885 -100 
-100 -100 3.551322 2.923004 1.192834 1.096505 2.571839 2.563498 1.054611 1.041114 2.437557 2.427744 1.002585 0.973572 2.663956 2.671936 1.000244 1.040159 2.295519 2.307256 1.080048 1.054884 2.333988 2.300320 0.914688 -100 
-100 -100 1.738452 1.343457 0.529331 0.466881 1.069468 1.066044 0.449474 0.453654 1.054886 1.050077 0.432890 0.388669 0.988833 0.992796 0.404408 0.470828 1.078267 1.084273 0.495915 0.466311 1.021522 1.003178 0.397501 -100 
-100 -100 1.726157 1.336434 0.534041 0.482975 1.071246 1.069275 0.471499 0.474875 1.080223 1.079373 0.471187 0.456073 1.030997 1.031010 0.455916 0.473825 1.090947 1.088191 0.461898 0.429655 1.024258 1.006184 0.361181 -100 
-100 -100 3.469525 2.858085 1.194719 1.104525 2.416812 2.413046 1.081993 1.089940 2.487398 2.487831 1.090327 1.074157 2.363010 2.361180 1.067849 1.084226 2.528929 2.520808 1.056994 1.031796 2.597975 2.562167 0.877923 -100 
-100 -100 3.470479 2.859355 1.196901 1.108894 2.422965 2.418970 1.085347 1.089315 2.484838 2.485065 1.088800 1.074997 2.365887 2.363995 1.068380 1.081773 2.524524 2.516109 1.053326 1.028913 2.595858 2.560255 0.875695 -100 
-100 -100 1.727566 1.339568 0.542424 0.500380 1.089843 1.086876 0.484853 0.471703 1.072278 1.070554 0.464657 0.459912 1.042991 1.042712 0.458697 0.464332 1.077885 1.073882 0.447655 0.418696 1.021189 1.003775 0.352489 -100 
-100 -100 1.728016 1.342163 0.550143 0.508156 1.086264 1.080181 0.479437 0.447390 1.048385 1.041081 0.417152 0.399807 1.014848 1.017933 0.412731 0.449851 1.064290 1.066910 0.461395 0.441547 1.035532 1.018547 0.377875 -100 
-100 -100 3.444316 2.845720 1.200021 1.107715 2.343288 2.331759 1.056391 1.044100 2.566097 2.552983 0.998988 0.987125 2.636164 2.642434 1.009381 1.031844 2.421854 2.429158 1.059177 1.055423 2.508344 2.476222 0.918985 -100 
-100 -100 3.328337 2.760974 1.165053 1.077498 2.282746 2.271618 1.027962 1.015960 2.503988 2.491151 0.971695 0.959528 2.573076 2.579345 0.981787 1.005343 2.363529 2.371145 1.033919 1.032390 2.455781 2.425040 0.900411 -100 
-100 -100 1.209944 0.954544 0.405287 0.379195 0.791405 0.786509 0.356411 0.326552 0.749478 0.743003 0.299391 0.281192 0.714573 0.717663 0.294231 0.334875 0.777011 0.780917 0.351551 0.341550 0.770725 0.759367 0.298773 -100 
-100 -100 0.352558 0.291699 0.142132 0.138565 0.257952 0.256984 0.134240 0.125503 0.234285 0.233003 0.120522 0.116061 0.218968 0.219570 0.118423 0.129358 0.251551 0.252374 0.132548 0.129351 0.244407 0.241922 0.118575 -100 
-100 -100 0.113289 0.106309 0.087070 0.086853 0.103335 0.103223 0.086312 0.085013 0.097778 0.097618 0.084311 0.083711 0.094830 0.094909 0.084055 0.085603 0.101775 0.101887 0.086049 0.085558 0.099854 0.099546 0.084058 -100 
-100 -100 -100 -100 -100 -100 -100 -100 -100 -100 -100 -100 -100 -100 -100 -100 -100 -100 -100 -100 -100 -100 -100 -100 -100 -100 
-100 -100 -100 -100 -100 -100 -100 -100 -100 -100 -100 -100 -100 -100 -100 -100 -100 -100 -100 -100 -100 -100 -100 -100 -100 -100 
-100 -100 -100 -100 -100 -100 -100 -100 -100 -100 -100 -100 -100 -100 -100 -100 -100 -100 -100 -100 -100 -100 -100 -100 -100 -100 
-100 -100 0.197893 0.168073 0.104042 0.101868 0.150907 0.150637 0.100664 0.098976 0.143791 0.143995 0.099733 0.103524 0.159278 0.159458 0.104129 0.101752 0.150632 0.150419 0.100969 0.101225 0.150642 0.149516 0.096982 -100 
-100 -100 0.596392 0.458223 0.199425 0.186357 0.378762 0.377328 0.179814 0.172138 0.356239 0.357240 0.176114 0.192794 0.402238 0.403123 0.196091 0.186827 0.382497 0.381443 0.182689 0.182995 0.377636 0.372760 0.167504 -100 
-100 -100 1.610807 1.265110 0.543741 0.501652 1.047649 1.043224 0.480506 0.465587 1.030902 1.033626 0.476259 0.506523 1.058962 1.061594 0.516797 0.504596 1.070403 1.067625 0.493887 0.490721 1.044826 1.029592 0.435502 -100 
-100 -100 1.638784 1.285093 0.550807 0.511527 1.075404 1.070907 0.490068 0.471467 1.045617 1.048260 0.481743 0.514459 1.081692 1.084557 0.525586 0.512885 1.092637 1.089851 0.502128 0.499491 1.068732 1.053047 0.443085 -100 
-100 -100 0.709111 0.541609 0.224681 0.223629 0.498824 0.497175 0.216135 0.194046 0.421858 0.422549 0.196660 0.223074 0.502947 0.504628 0.229341 0.217807 0.479731 0.478640 0.213472 0.215973 0.482003 0.475413 0.195135 -100 
-100 -100 0.497538 0.389782 0.161728 0.201756 0.489975 0.489492 0.199559 0.151984 0.327354 0.326276 0.147442 0.180036 0.441399 0.443923 0.189645 0.182073 0.428719 0.428687 0.181775 0.189658 0.451614 0.446272 0.173180 -100 
-100 -100 1.278558 1.010411 0.351476 0.440481 1.067246 1.066662 0.436964 0.331031 0.865114 0.860710 0.313051 0.380648 0.999478 1.006305 0.409605 0.406606 1.025248 1.026444 0.410893 0.427301 1.044173 1.031770 0.382700 -100 
-100 -100 1.276108 1.008564 0.350381 0.438884 1.064059 1.063444 0.435268 0.329642 0.861777 0.857196 0.310955 0.376037 0.987737 0.994635 0.405263 0.405837 1.025941 1.027415 0.411113 0.426290 1.040842 1.028399 0.381408 -100 
-100 -100 0.489335 0.383415 0.157569 0.195337 0.477170 0.476533 0.192686 0.146529 0.313668 0.311864 0.139295 0.161624 0.393267 0.396074 0.172282 0.179277 0.431684 0.432723 0.182828 0.185750 0.438019 0.432497 0.168202 -100 
-100 -100 0.709583 0.537326 0.211799 0.203577 0.471447 0.469131 0.193975 0.172455 0.380452 0.378136 0.163146 0.158278 0.377129 0.380190 0.169974 0.205405 0.482836 0.485477 0.215766 0.202318 0.444025 0.436577 0.177068 -100 
-100 -100 1.719018 1.334701 0.540346 0.483898 1.081941 1.074750 0.451400 0.420989 0.989686 0.983844 0.396132 0.378214 0.980679 0.988002 0.407388 0.475228 1.075163 1.080942 0.499516 0.467520 1.020285 1.001533 0.397112 -100 
-100 -100 1.749469 1.354794 0.546447 0.484889 1.080955 1.073750 0.452148 0.425293 1.002459 0.996739 0.400933 0.381178 0.986349 0.993499 0.409678 0.477359 1.079522 1.085171 0.501126 0.467910 1.020318 1.001458 0.397045 -100 
-100 -100 0.829699 0.616250 0.234104 0.207134 0.467742 0.465414 0.196986 0.189490 0.433934 0.432055 0.181886 0.169548 0.399659 0.401990 0.178616 0.213598 0.500585 0.502698 0.221983 0.203696 0.443890 0.436028 0.176797 -100 
-100 -100 0.814986 0.605967 0.230554 0.208490 0.468742 0.468085 0.204817 0.208104 0.475440 0.475474 0.208207 0.203700 0.457129 0.456964 0.202968 0.207146 0.481413 0.480529 0.203198 0.190743 0.437595 0.430611 0.167393 -100 
-100 -100 1.728174 1.337810 0.536179 0.483709 1.071383 1.070482 0.476465 0.488222 1.091895 1.093181 0.493273 0.487543 1.070214 1.068175 0.479329 0.473476 1.085602 1.081889 0.457595 0.440628 1.042703 1.026150 0.378761 -100 
-100 -100 1.728001 1.337925 0.536771 0.485437 1.075392 1.074500 0.478187 0.488880 1.092940 1.094160 0.493635 0.488219 1.071961 1.069801 0.479522 0.472109 1.081913 1.078128 0.455942 0.439846 1.042220 1.025783 0.378389 -100 
-100 -100 0.814274 0.606368 0.232834 0.215359 0.484706 0.484037 0.211542 0.210277 0.479100 0.478852 0.209251 0.206262 0.464496 0.463877 0.203847 0.201861 0.466995 0.465780 0.196749 0.187689 0.436050 0.429456 0.165800 -100 
-100 -100 0.823039 0.614520 0.241286 0.228664 0.505157 0.502842 0.218138 0.197796 0.448935 0.446047 0.186139 0.178283 0.421297 0.422055 0.181548 0.197199 0.465733 0.466695 0.201129 0.194093 0.445522 0.438812 0.171906 -100 
-100 -100 1.719306 1.338789 0.557494 0.519795 1.087278 1.081008 0.490076 0.452367 1.040954 1.032996 0.419455 0.403972 1.009995 1.012613 0.415249 0.447576 1.055405 1.058878 0.462729 0.455111 1.050340 1.034287 0.395843 -100 
-100 -100 1.658374 1.296886 0.543580 0.508083 1.058902 1.052795 0.479092 0.441631 1.012090 1.004284 0.409232 0.394054 0.982023 0.984655 0.405367 0.437743 1.028617 1.032144 0.453078 0.446099 1.025733 1.010292 0.388566 -100 
-100 -100 0.582273 0.446162 0.191482 0.185167 0.382345 0.380423 0.176645 0.157467 0.325215 0.322687 0.147296 0.140677 0.300969 0.301812 0.144151 0.159898 0.349608 0.350833 0.164768 0.160492 0.339322 0.334834 0.145669 -100 
-100 -100 0.170661 0.148291 0.098378 0.097979 0.139822 0.139535 0.096713 0.093339 0.125280 0.124903 0.091852 0.090816 0.119831 0.119959 0.091343 0.094015 0.132199 0.132400 0.094738 0.093910 0.128911 0.128130 0.090609 -100 
-100 -100 0.089632 0.087628 0.081800 0.081815 0.087115 0.087090 0.081660 0.081216 0.084990 0.084948 0.081000 0.080879 0.084288 0.084305 0.080961 0.081293 0.086002 0.086028 0.081398 0.081291 0.085501 0.085407 0.080764 -100 
-100 -100 -100 -100 -100 -100 -100 -100 -100 -100 -100 -100 -100 -100 -100 -100 -100 -100 -100 -100 -100 -100 -100 -100 -100 -100 
-100 -100 -100 -100 -100 -100 -100 -100 -100 -100 -100 -100 -100 -100 -100 -100 -100 -100 -100 -100 -100 -100 -100 -100 -100 -100 
-100 -100 -100 -100 -100 -100 -100 -100 -100 -100 -100 -100 -100 -100 -100 -100 -100 -100 -100 -100 -100 -100 -100 -100 -100 -100 
-100 -100 0.172101 0.150296 0.098514 0.099281 0.146907 0.146791 0.098691 0.096060 0.135475 0.135714 0.096966 0.102268 0.157596 0.158141 0.104202 0.103648 0.156011 0.155732 0.102629 0.100542 0.147372 0.146086 0.095631 -100 
-100 -100 0.535585 0.412151 0.174333 0.174152 0.369042 0.368345 0.170872 0.158360 0.333066 0.334270 0.163153 0.186700 0.397395 0.399947 0.196818 0.194085 0.392820 0.391512 0.188875 0.180825 0.371272 0.365501 0.161564 -100 
-100 -100 1.604990 1.252315 0.500312 0.477236 1.044507 1.041772 0.463297 0.438715 1.017554 1.020783 0.451354 0.492365 1.049685 1.056065 0.518110 0.513073 1.058454 1.055299 0.500742 0.489763 1.047381 1.029900 0.425451 -100 
-100 -100 1.634046 1.273018 0.507575 0.488045 1.074684 1.071869 0.473771 0.444602 1.031989 1.034939 0.456040 0.498253 1.067716 1.074364 0.525004 0.521016 1.080697 1.077776 0.509638 0.500062 1.074561 1.056611 0.434617 -100 
-100 -100 0.650822 0.497362 0.200145 0.215119 0.498614 0.497688 0.210817 0.180145 0.397118 0.397342 0.180792 0.208956 0.477785 0.481245 0.222513 0.224019 0.490999 0.490581 0.222324 0.219830 0.488904 0.481374 0.195390 -100 
-100 -100 0.482098 0.380624 0.162061 0.212323 0.505877 0.505284 0.209653 0.150888 0.315382 0.312036 0.137069 0.154492 0.384908 0.387851 0.165580 0.179394 0.436511 0.439523 0.191458 0.207120 0.477427 0.472392 0.192514 -100 
-100 -100 1.284172 1.018651 0.369856 0.463577 1.069721 1.068277 0.456113 0.336795 0.859364 0.848203 0.290299 0.325598 0.942834 0.950145 0.356489 0.391151 1.025502 1.034453 0.428354 0.457494 1.045674 1.035372 0.422211 -100 
-100 -100 1.294003 1.025331 0.372295 0.465428 1.072204 1.070447 0.456843 0.335493 0.854156 0.842855 0.288398 0.323683 0.937956 0.945302 0.354686 0.389864 1.023359 1.032262 0.426831 0.454969 1.039900 1.029640 0.419651 -100 
-100 -100 0.520834 0.407177 0.171826 0.219900 0.515874 0.513966 0.212533 0.145458 0.293029 0.289124 0.129490 0.147028 0.365849 0.368959 0.158616 0.174356 0.428182 0.431025 0.185575 0.197161 0.453693 0.448861 0.182626 -100 
-100 -100 0.742158 0.564699 0.235534 0.238493 0.517806 0.512296 0.215970 0.156871 0.328080 0.325778 0.147549 0.178928 0.423348 0.427755 0.196134 0.207019 0.473801 0.472984 0.203342 0.186993 0.426620 0.419396 0.162332 -100 
-100 -100 1.707353 1.334840 0.576354 0.529128 1.079695 1.065844 0.468049 0.384706 0.948455 0.944361 0.368345 0.423905 1.006152 1.016544 0.467176 0.489626 1.080000 1.076382 0.474293 0.434021 1.018960 0.999254 0.358855 -100 
-100 -100 1.737106 1.354397 0.581949 0.528046 1.074343 1.060537 0.466896 0.388896 0.962828 0.959080 0.373978 0.428438 1.015254 1.025483 0.471087 0.492629 1.085384 1.081609 0.476655 0.435686 1.021655 1.001817 0.360068 -100 
-100 -100 0.860059 0.641902 0.256164 0.233687 0.496233 0.490992 0.211452 0.173687 0.387640 0.386541 0.169302 0.196647 0.461425 0.465105 0.211283 0.218477 0.495464 0.494082 0.212556 0.193503 0.437314 0.429609 0.167191 -100 
-100 -100 0.836848 0.621566 0.237094 0.208222 0.468146 0.467163 0.203370 0.208361 0.465509 0.466097 0.210694 0.210195 0.476431 0.476371 0.209783 0.212005 0.485768 0.486705 0.215723 0.218201 0.477152 0.470984 0.198855 -100 
-100 -100 1.733983 1.340836 0.534092 0.469237 1.069887 1.069927 0.465629 0.489542 1.070918 1.073181 0.498790 0.488479 1.083004 1.080492 0.478664 0.479054 1.083890 1.086632 0.489772 0.495686 1.056465 1.043294 0.448949 -100 
-100 -100 1.730484 1.338495 0.533337 0.469392 1.071182 1.071570 0.467101 0.493256 1.079648 1.081931 0.502572 0.490055 1.084490 1.081584 0.478724 0.477779 1.080544 1.083382 0.488868 0.496949 1.060236 1.047210 0.450890 -100 
-100 -100 0.823212 0.612446 0.234133 0.208789 0.473042 0.473370 0.208909 0.223029 0.501938 0.502567 0.225550 0.216119 0.482075 0.480522 0.210057 0.207016 0.472555 0.473843 0.212136 0.223360 0.493031 0.487359 0.206372 -100 
-100 -100 0.829217 0.620115 0.247436 0.236298 0.510957 0.510039 0.231373 0.221221 0.485257 0.484143 0.216745 0.216113 0.475975 0.474743 0.211312 0.202431 0.462545 0.462291 0.201220 0.208714 0.476994 0.471140 0.190683 -100 
-100 -100 1.706804 1.332077 0.566266 0.533442 1.081831 1.078263 0.515023 0.488476 1.052152 1.048420 0.473393 0.473229 1.027098 1.025460 0.466888 0.461706 1.062754 1.061596 0.457281 0.461358 1.052671 1.038752 0.411153 -100 
-100 -100 1.645250 1.289727 0.552207 0.522342 1.055411 1.051886 0.504215 0.476492 1.021505 1.017788 0.461422 0.462240 0.999716 0.998219 0.456416 0.451217 1.034723 1.033475 0.446422 0.449514 1.022255 1.008881 0.400669 -100 
-100 -100 0.585082 0.449417 0.196916 0.195151 0.395699 0.394774 0.190680 0.175700 0.353482 0.352302 0.170958 0.174063 0.356114 0.355403 0.171223 0.162796 0.341817 0.341206 0.160224 0.163545 0.346591 0.342775 0.151602 -100 
-100 -100 0.172495 0.149713 0.099380 0.100046 0.144972 0.144849 0.099394 0.096571 0.133630 0.133448 0.095848 0.096645 0.135945 0.135822 0.096205 0.094251 0.129239 0.129140 0.093850 0.094550 0.131505 0.130811 0.091644 -100 
-100 -100 0.089938 0.087863 0.081938 0.082106 0.087999 0.087992 0.082033 0.081648 0.086246 0.086226 0.081541 0.081660 0.086704 0.086692 0.081608 0.081329 0.085526 0.085518 0.081280 0.081379 0.085924 0.085838 0.080905 -100 
-100 -100 -100 -100 -100 -100 -100 -100 -100 -100 -100 -100 -100 -100 -100 -100 -100 -100 -100 -100 -100 -100 -100 -100 -100 -100 
-100 -100 -100 -100 -100 -100 -100 -100 -100 -100 -100 -100 -100 -100 -100 -100 -100 -100 -100 -100 -100 -100 -100 -100 -100 -100 
-100 -100 -100 -100 -100 -100 -100 -100 -100 -100 -100 -100 -100 -100 -100 -100 -100 -100 -100 -100 -100 -100 -100 -100 -100 -100 
-100 -100 0.367162 0.304946 0.141494 0.144008 0.287894 0.287650 0.142592 0.135076 0.267140 0.267815 0.137615 0.151565 0.302855 0.304518 0.157871 0.158060 0.305880 0.305142 0.155280 0.148840 0.289393 0.285617 0.133592 -100 
-100 -100 1.162005 0.916155 0.365874 0.359512 0.790447 0.789144 0.352382 0.331477 0.764197 0.766679 0.341308 0.376048 0.799020 0.804766 0.399345 0.399705 0.808894 0.806477 0.390129 0.376659 0.795173 0.782011 0.327726 -100 
-100 -100 3.463378 2.871815 1.119591 1.048933 2.331949 2.327439 1.023623 1.013648 2.483488 2.487292 1.023570 1.027432 2.150556 2.159904 1.056593 1.059656 2.200043 2.196750 1.051372 1.054528 2.323182 2.291885 0.925339 -100 
-100 -100 3.536208 2.926123 1.141394 1.076856 2.393327 2.388635 1.050648 1.031741 2.523313 2.526247 1.037979 1.042816 2.190414 2.200343 1.074257 1.080631 2.249989 2.247462 1.075534 1.081956 2.381576 2.349424 0.950575 -100 
-100 -100 1.511161 1.184341 0.457414 0.479191 1.081466 1.079545 0.468976 0.409912 0.974694 0.973808 0.405607 0.445557 1.014862 1.022887 0.478101 0.492896 1.065261 1.065907 0.495837 0.495329 1.075924 1.059122 0.434612 -100 
-100 -100 1.385459 1.089661 0.401161 0.474323 1.075003 1.073283 0.465339 0.360782 0.907104 0.896801 0.317466 0.346706 0.957204 0.965148 0.379961 0.421560 1.053795 1.062688 0.458915 0.480860 1.064850 1.053003 0.440329 -100 
-100 -100 3.547022 2.943239 1.026232 1.038156 2.257013 2.253208 1.017163 0.936805 2.610331 2.588218 0.855322 0.881306 2.594169 2.608280 0.939528 0.991731 2.582093 2.599726 1.055188 1.051744 2.276839 2.255448 0.952808 -100 
-100 -100 3.567607 2.958336 1.034607 1.044066 2.262278 2.257552 1.019338 0.933207 2.599795 2.577292 0.850127 0.878583 2.591022 2.605259 0.937289 0.988649 2.577863 2.595142 1.050667 1.045499 2.267643 2.246308 0.946439 -100 
-100 -100 1.455061 1.140122 0.434259 0.497795 1.090840 1.085281 0.473481 0.344678 0.864834 0.852975 0.295277 0.335852 0.946988 0.955528 0.371567 0.409663 1.041583 1.049078 0.441264 0.455535 1.032805 1.021128 0.414222 -100 
-100 -100 1.592879 1.253909 0.540989 0.537239 1.094123 1.080828 0.479197 0.360677 0.891987 0.886183 0.337244 0.412270 0.995377 1.005893 0.456288 0.465792 1.056227 1.052932 0.451961 0.429213 1.021634 1.004168 0.362978 -100 
-100 -100 3.222730 2.670148 1.208191 1.120684 2.252976 2.229184 1.025603 0.972585 2.623695 2.618839 0.955252 0.997368 2.218302 2.234570 1.058122 1.074241 2.399097 2.390080 1.045840 1.028020 2.571117 2.533211 0.868364 -100 
-100 -100 3.262832 2.698045 1.218929 1.118517 2.245548 2.221844 1.023462 0.982509 2.647249 2.643503 0.969689 1.008906 2.234096 2.249886 1.067613 1.081196 2.407072 2.397665 1.051152 1.032378 2.576055 2.537906 0.871866 -100 
-100 -100 1.744017 1.358875 0.584839 0.528269 1.072586 1.059799 0.471050 0.402844 0.979763 0.978210 0.396856 0.460438 1.056725 1.065101 0.495902 0.493879 1.083560 1.078692 0.473427 0.446508 1.038896 1.020508 0.377174 -100 
-100 -100 1.750831 1.355865 0.552085 0.486621 1.079006 1.075206 0.467376 0.461822 1.023379 1.024728 0.467420 0.480931 1.080940 1.081803 0.484714 0.487400 1.089507 1.091858 0.496637 0.497817 1.055596 1.041799 0.448600 -100 
-100 -100 3.464003 2.850387 1.190645 1.096027 2.572335 2.569402 1.071779 1.059836 2.262567 2.265747 1.070577 1.086707 2.488677 2.486634 1.083444 1.085434 2.453724 2.459377 1.100970 1.084551 2.230676 2.206575 0.978638 -100 
-100 -100 3.458126 2.846069 1.188323 1.095291 2.572804 2.570923 1.075176 1.069319 2.278362 2.281627 1.080373 1.090794 2.490514 2.487386 1.083244 1.083176 2.450157 2.456171 1.100130 1.088264 2.237840 2.214158 0.984269 -100 
-100 -100 1.731942 1.342119 0.542962 0.483724 1.079784 1.080065 0.480755 0.501220 1.080073 1.081721 0.507983 0.496893 1.085728 1.082322 0.483745 0.478314 1.078800 1.082561 0.493288 0.513374 1.080669 1.068527 0.471792 -100 
-100 -100 1.718104 1.337954 0.563227 0.521734 1.076073 1.074624 0.511781 0.508459 1.079601 1.078821 0.505243 0.504513 1.062780 1.059219 0.490485 0.472042 1.073047 1.072111 0.468188 0.484892 1.078232 1.065293 0.439666 -100 
-100 -100 3.355562 2.777684 1.198052 1.106086 2.189735 2.184648 1.076029 1.076379 2.319613 2.316990 1.066244 1.056487 2.166854 2.163317 1.047537 1.065235 2.511786 2.508985 1.060300 1.057869 2.420052 2.393735 0.942200 -100 
-100 -100 3.238863 2.692450 1.163286 1.078443 2.134882 2.129841 1.048931 1.045963 2.256941 2.254200 1.035299 1.027758 2.109584 2.106376 1.019998 1.036815 2.450216 2.447050 1.030348 1.025673 2.354765 2.329454 0.912735 -100 
-100 -100 1.197902 0.948838 0.418300 0.402363 0.798157 0.796630 0.393645 0.377318 0.779711 0.778364 0.371767 0.379174 0.775543 0.773252 0.369911 0.349454 0.775256 0.772890 0.339918 0.347378 0.771360 0.762619 0.315786 -100 
-100 -100 0.354551 0.293515 0.145886 0.146120 0.268553 0.268320 0.144632 0.138885 0.255006 0.254720 0.137705 0.140788 0.260002 0.259457 0.138753 0.130925 0.244929 0.244392 0.128902 0.131639 0.249426 0.247413 0.122866 -100 
-100 -100 0.114333 0.107112 0.087666 0.088106 0.106618 0.106605 0.087971 0.087022 0.102946 0.102913 0.086867 0.087405 0.104880 0.104805 0.087105 0.085795 0.099883 0.099812 0.085490 0.085940 0.101456 0.101199 0.084703 -100 
-100 -100 -100 -100 -100 -100 -100 -100 -100 -100 -100 -100 -100 -100 -100 -100 -100 -100 -100 -100 -100 -100 -100 -100 -100 -100 
-100 -100 -100 -100 -100 -100 -100 -100 -100 -100 -100 -100 -100 -100 -100 -100 -100 -100 -100 -100 -100 -100 -100 -100 -100 -100 
-100 -100 -100 -100 -100 -100 -100 -100 -100 -100 -100 -100 -100 -100 -100 -100 -100 -100 -100 -100 -100 -100 -100 -100 -100 -100 
-100 -100 0.366068 0.304208 0.141254 0.143761 0.287248 0.287002 0.142340 0.134831 0.266442 0.267143 0.137471 0.151710 0.303441 0.305155 0.158190 0.158475 0.306936 0.306189 0.155666 0.149072 0.289861 0.286058 0.133735 -100 
-100 -100 1.157718 0.913163 0.364579 0.358288 0.788166 0.786859 0.351144 0.330179 0.761385 0.763998 0.340529 0.376607 0.800656 0.806635 0.400778 0.401603 0.812307 0.809861 0.391913 0.377831 0.796906 0.783626 0.328491 -100 
-100 -100 3.456593 2.866566 1.115925 1.045629 2.328423 2.323891 1.020227 1.009771 2.477978 2.482189 1.021259 1.028133 2.151821 2.161815 1.059816 1.064055 2.204723 2.201397 1.055645 1.057732 2.326494 2.294914 0.927530 -100 
-100 -100 3.529193 2.920730 1.137673 1.073544 2.389893 2.385216 1.047321 1.028039 2.518374 2.521707 1.035748 1.043192 2.190504 2.201083 1.077122 1.084986 2.254750 2.252251 1.079942 1.085381 2.385372 2.352949 0.952990 -100 
-100 -100 1.506070 1.180831 0.455975 0.478023 1.079655 1.077813 0.468056 0.409311 0.974237 0.973390 0.405148 0.445014 1.011873 1.020085 0.478268 0.494651 1.069089 1.069868 0.498085 0.497301 1.079587 1.062657 0.436182 -100 
-100 -100 1.382770 1.087944 0.400848 0.474743 1.076145 1.074688 0.466673 0.363463 0.914747 0.904062 0.318787 0.343359 0.942729 0.950507 0.376045 0.421164 1.055378 1.064752 0.460322 0.483289 1.070245 1.058386 0.442874 -100 
-100 -100 3.543534 2.941045 1.026168 1.039851 2.259954 2.256901 1.021815 0.946123 2.628213 2.604744 0.859351 0.869124 2.556048 2.569524 0.924832 0.987966 2.581638 2.600787 1.057476 1.056607 2.284191 2.262957 0.958528 -100 
-100 -100 3.564476 2.956386 1.034625 1.045841 2.265377 2.261408 1.024034 0.942450 2.617429 2.593587 0.854100 0.866490 2.553233 2.566837 0.922640 0.984644 2.576640 2.595415 1.052586 1.049964 2.274122 2.252981 0.951804 -100 
-100 -100 1.453833 1.139369 0.434279 0.498552 1.092680 1.087348 0.475009 0.347163 0.871639 0.859407 0.296422 0.332751 0.933631 0.941952 0.367688 0.408306 1.040242 1.048108 0.441284 0.456513 1.034832 1.023234 0.415508 -100 
-100 -100 1.592086 1.253391 0.540849 0.537224 1.094192 1.080836 0.478923 0.359606 0.889043 0.883270 0.336293 0.412403 0.995252 1.005731 0.456241 0.464163 1.052151 1.048642 0.449528 0.426397 1.015562 0.998248 0.360532 -100 
-100 -100 3.221186 2.669052 1.207655 1.119984 2.251699 2.227535 1.023353 0.967025 2.612892 2.608432 0.951278 0.999785 2.224566 2.240911 1.060808 1.071472 2.393160 2.383174 1.039160 1.019145 2.557810 2.520134 0.859890 -100 
-100 -100 3.260117 2.696193 1.218112 1.117574 2.243747 2.219680 1.020954 0.976602 2.635549 2.632249 0.965500 1.011535 2.241293 2.257214 1.070650 1.078652 2.401546 2.391162 1.044613 1.023560 2.562844 2.524926 0.863418 -100 
-100 -100 1.738788 1.355468 0.583668 0.527354 1.070634 1.057760 0.469799 0.400550 0.973432 0.972039 0.395158 0.461349 1.060497 1.068982 0.497129 0.493134 1.081180 1.076032 0.471594 0.443976 1.033278 1.015002 0.374870 -100 
-100 -100 1.737732 1.347005 0.548744 0.484407 1.075022 1.071305 0.465533 0.460099 1.019651 1.021085 0.466023 0.480314 1.080722 1.081835 0.485025 0.489011 1.092932 1.095444 0.498871 0.499998 1.058999 1.045121 0.450544 -100 
-100 -100 3.442706 2.834829 1.182228 1.090249 2.565548 2.562958 1.067498 1.056615 2.258596 2.261929 1.067969 1.084446 2.486608 2.485213 1.083694 1.089667 2.459740 2.466066 1.107843 1.091914 2.239432 2.215137 0.985508 -100 
-100 -100 3.436357 2.830214 1.179802 1.089425 2.565836 2.564330 1.070869 1.066213 2.274800 2.278232 1.077873 1.088444 2.488082 2.485605 1.083365 1.087362 2.456138 2.462878 1.107093 1.095943 2.247424 2.223568 0.991507 -100 
-100 -100 1.717115 1.332130 0.539233 0.481201 1.075193 1.075620 0.478826 0.499954 1.078100 1.079828 0.506998 0.495959 1.084140 1.080941 0.483580 0.479794 1.082161 1.086214 0.495865 0.516763 1.087457 1.075239 0.475077 -100 
-100 -100 1.708336 1.331391 0.560689 0.519802 1.072610 1.071290 0.510367 0.507875 1.078981 1.078303 0.505054 0.504423 1.062615 1.058994 0.490122 0.470886 1.070293 1.069490 0.467532 0.486281 1.082489 1.069666 0.441638 -100 
-100 -100 3.346620 2.771044 1.194074 1.102848 2.186160 2.181334 1.073864 1.075664 2.319467 2.317082 1.066456 1.056901 2.167361 2.163488 1.046510 1.061076 2.504690 2.502060 1.056800 1.058830 2.423456 2.397626 0.945213 -100 
-100 -100 3.231357 2.686762 1.159658 1.075429 2.131678 2.126897 1.046931 1.045341 2.256938 2.254440 1.035572 1.028220 2.110196 2.106662 1.018996 1.032593 2.442822 2.439821 1.026706 1.026362 2.357521 2.332714 0.915457 -100 
-100 -100 1.193625 0.945853 0.416986 0.401238 0.796232 0.794793 0.392842 0.377106 0.779749 0.778482 0.371844 0.379324 0.775905 0.773517 0.369631 0.347981 0.771326 0.769015 0.338635 0.347730 0.773150 0.764551 0.316702 -100 
-100 -100 0.353620 0.292888 0.145672 0.145925 0.268098 0.267883 0.144488 0.138846 0.255009 0.254739 0.137713 0.140806 0.260073 0.259515 0.138704 0.130687 0.244107 0.243582 0.128697 0.131695 0.249822 0.247832 0.123005 -100 
-100 -100 0.114222 0.107034 0.087641 0.088081 0.106553 0.106542 0.087953 0.087015 0.102944 0.102913 0.086866 0.087405 0.104887 0.104811 0.087096 0.085765 0.099774 0.099705 0.085464 0.085944 0.101507 0.101254 0.084718 -100 
-100 -100 -100 -100 -100 -100 -100 -100 -100 -100 -100 -100 -100 -100 -100 -100 -100 -100 -100 -100 -100 -100 -100 -100 -100 -100 
-100 -100 -100 -100 -100 -100 -100 -100 -100 -100 -100 -100 -100 -100 -100 -100 -100 -100 -100 -100 -100 -100 -100 -100 -100 -100 
-100 -100 -100 -100 -100 -100 -100 -100 -100 -100 -100 -100 -100 -100 -100 -100 -100 -100 -100 -100 -100 -100 -100 -100 -100 -100 
-100 -100 0.168075 0.147600 0.097640 0.098391 0.144520 0.144396 0.097763 0.095132 0.132697 0.133027 0.096380 0.102781 0.159795 0.160528 0.105348 0.105136 0.159942 0.159632 0.104034 0.101400 0.149250 0.147863 0.096196 -100 
-100 -100 0.519295 0.400783 0.169364 0.169362 0.360049 0.359320 0.165984 0.153216 0.321250 0.322935 0.159872 0.188894 0.403572 0.407034 0.202437 0.201588 0.406056 0.404636 0.195956 0.185455 0.378360 0.372139 0.164643 -100 
-100 -100 1.586073 1.237779 0.486452 0.464506 1.035464 1.032563 0.449842 0.422892 0.997814 1.002580 0.441373 0.494610 1.050700 1.059599 0.530218 0.529936 1.069365 1.066097 0.517309 0.502402 1.059370 1.040810 0.434449 -100 
-100 -100 1.614454 1.258037 0.493564 0.475350 1.066177 1.063279 0.460624 0.429559 1.014792 1.019184 0.446419 0.499147 1.063680 1.072794 0.535565 0.537662 1.091900 1.089046 0.526696 0.513553 1.088513 1.069464 0.444461 -100 
-100 -100 0.631765 0.484215 0.194725 0.210581 0.491707 0.491054 0.207199 0.177881 0.395387 0.395697 0.178788 0.206461 0.463918 0.468067 0.222689 0.230738 0.505617 0.505707 0.231084 0.227516 0.503646 0.495593 0.201517 -100 
-100 -100 0.471879 0.374045 0.160970 0.214109 0.510854 0.511341 0.215187 0.161874 0.348238 0.343352 0.142401 0.141116 0.320960 0.323266 0.149888 0.177515 0.442374 0.447267 0.196686 0.216658 0.499522 0.494416 0.202458 -100 
-100 -100 1.268799 1.008779 0.369359 0.470474 1.080521 1.082250 0.475506 0.376438 0.928736 0.911956 0.307484 0.272041 0.772983 0.777750 0.292703 0.375011 1.021401 1.036584 0.437273 0.477316 1.070846 1.061191 0.445748 -100 
-100 -100 1.279994 1.016356 0.372090 0.472646 1.083700 1.085078 0.476399 0.374843 0.922566 0.905674 0.305379 0.270612 0.769716 0.774489 0.291258 0.372923 1.016404 1.031397 0.434406 0.473284 1.061620 1.052081 0.441813 -100 
-100 -100 0.515708 0.403921 0.171858 0.222924 0.523452 0.522467 0.218750 0.155531 0.322263 0.316857 0.134087 0.134971 0.307476 0.309781 0.143645 0.169136 0.422952 0.427225 0.185731 0.201184 0.462184 0.457598 0.187693 -100 
-100 -100 0.738883 0.562518 0.235004 0.238408 0.517984 0.512202 0.214823 0.152526 0.315304 0.313086 0.143523 0.179428 0.423205 0.427499 0.196096 0.200477 0.457393 0.455721 0.193749 0.175818 0.401169 0.394513 0.152697 -100 
-100 -100 1.700405 1.329723 0.574150 0.526152 1.074637 1.059161 0.458571 0.361026 0.907078 0.904542 0.351092 0.434697 1.030143 1.040902 0.479510 0.478653 1.061583 1.053996 0.447420 0.397561 0.971624 0.952703 0.323601 -100 
-100 -100 1.725746 1.346408 0.578729 0.524188 1.067270 1.051817 0.456460 0.363922 0.917914 0.915858 0.355924 0.440134 1.043375 1.054121 0.484837 0.482554 1.068649 1.060818 0.450317 0.399453 0.974757 0.955670 0.324914 -100 
-100 -100 0.839783 0.628778 0.251977 0.230330 0.488445 0.482793 0.206642 0.164669 0.360990 0.360462 0.162477 0.200427 0.478121 0.482211 0.216323 0.215376 0.485570 0.483033 0.205125 0.183283 0.413563 0.406268 0.158004 -100 
-100 -100 0.784909 0.586631 0.224592 0.199851 0.452102 0.451386 0.196211 0.201634 0.450153 0.451057 0.205173 0.207768 0.475774 0.476648 0.210842 0.218446 0.499105 0.500628 0.224472 0.226801 0.491056 0.484524 0.206385 -100 
-100 -100 1.658693 1.285987 0.500731 0.446325 1.047452 1.048781 0.448338 0.476572 1.056351 1.059223 0.488259 0.479489 1.077780 1.077764 0.479328 0.495624 1.098828 1.104195 0.516653 0.525325 1.084364 1.070459 0.477089 -100 
-100 -100 1.653506 1.282554 0.499615 0.446171 1.048125 1.049871 0.449733 0.480806 1.066929 1.069815 0.492516 0.480763 1.077890 1.077434 0.478910 0.494192 1.095414 1.101010 0.516081 0.527844 1.091573 1.077824 0.480444 -100 
-100 -100 0.764915 0.573402 0.220289 0.199297 0.454738 0.455568 0.201464 0.218219 0.493975 0.494879 0.221757 0.212539 0.475837 0.475038 0.209322 0.212943 0.485515 0.487857 0.222090 0.236606 0.520511 0.514460 0.218990 -100 
-100 -100 0.791646 0.595040 0.238120 0.228986 0.497311 0.496861 0.225940 0.219165 0.482942 0.482199 0.216122 0.215894 0.475601 0.474116 0.209994 0.197716 0.450528 0.450726 0.198213 0.213980 0.493759 0.488326 0.198104 -100 
-100 -100 1.676579 1.309565 0.550949 0.520761 1.071096 1.068518 0.506469 0.485894 1.051418 1.048597 0.474371 0.475103 1.029081 1.026030 0.462922 0.444405 1.037824 1.037294 0.442376 0.465004 1.061873 1.049904 0.423119 -100 
-100 -100 1.620437 1.270765 0.538153 0.510518 1.046191 1.043605 0.496292 0.474275 1.021422 1.018583 0.462631 0.464317 1.002211 0.999283 0.452560 0.433704 1.008654 1.007954 0.431004 0.452194 1.029084 1.017667 0.411602 -100 
-100 -100 0.568452 0.437826 0.191977 0.190844 0.388054 0.387432 0.187557 0.175021 0.353795 0.352880 0.171300 0.174717 0.357785 0.356675 0.170266 0.157033 0.325386 0.324930 0.155080 0.165051 0.353871 0.350564 0.155188 -100 
-100 -100 0.169090 0.147423 0.098660 0.099381 0.143315 0.143242 0.098900 0.096470 0.133688 0.133549 0.095896 0.096737 0.136257 0.136073 0.096046 0.093386 0.126068 0.125993 0.093076 0.094773 0.133003 0.132381 0.092172 -100 
-100 -100 0.089544 0.087574 0.081838 0.082010 0.087756 0.087756 0.081963 0.081630 0.086253 0.086239 0.081548 0.081673 0.086745 0.086725 0.081575 0.081200 0.085079 0.085074 0.081167 0.081401 0.086143 0.086067 0.080981 -100 
-100 -100 -100 -100 -100 -100 -100 -100 -100 -100 -100 -100 -100 -100 -100 -100 -100 -100 -100 -100 -100 -100 -100 -100 -100 -100 
-100 -100 -100 -100 -100 -100 -100 -100 -100 -100 -100 -100 -100 -100 -100 -100 -100 -100 -100 -100 -100 -100 -100 -100 -100 -100 
-100 -100 -100 -100 -100 -100 -100 -100 -100 -100 -100 -100 -100 -100 -100 -100 -100 -100 -100 -100 -100 -100 -100 -100 -100 -100 
-100 -100 0.184220 0.158611 0.100575 0.098506 0.142833 0.142543 0.097229 0.095373 0.133858 0.134391 0.097417 0.105308 0.165847 0.166669 0.108196 0.107021 0.163009 0.162707 0.105947 0.104430 0.156890 0.155434 0.099147 -100 
-100 -100 0.560510 0.431089 0.183088 0.170775 0.356861 0.355272 0.163757 0.154174 0.323837 0.326472 0.164704 0.197714 0.413050 0.416753 0.212315 0.208777 0.411737 0.410448 0.203705 0.197837 0.395811 0.389673 0.177736 -100 
-100 -100 1.599430 1.251887 0.511083 0.471104 1.042627 1.037473 0.446791 0.423701 0.996083 1.002899 0.450160 0.504615 1.041394 1.050513 0.541076 0.539706 1.067984 1.065311 0.529856 0.522074 1.067592 1.049998 0.458772 -100 
-100 -100 1.625913 1.270863 0.517819 0.481377 1.072418 1.067454 0.457744 0.432730 1.019419 1.025745 0.457152 0.507675 1.047673 1.056820 0.544216 0.546932 1.090349 1.088265 0.539472 0.533473 1.096699 1.078625 0.469078 -100 
-100 -100 0.665834 0.509601 0.207143 0.209583 0.484320 0.483588 0.205498 0.188470 0.425396 0.426164 0.191527 0.209778 0.443492 0.447230 0.224461 0.236238 0.510618 0.511474 0.239729 0.240889 0.521070 0.513118 0.215761 -100 
-100 -100 0.463635 0.367293 0.157042 0.206383 0.500556 0.503916 0.218974 0.195062 0.423486 0.416726 0.168552 0.126026 0.221583 0.222064 0.127226 0.173082 0.441468 0.448321 0.199653 0.220494 0.507288 0.502017 0.205882 -100 
-100 -100 1.233914 0.980832 0.347760 0.456001 1.083728 1.093068 0.494097 0.446658 0.994265 0.971889 0.352336 0.193842 0.481738 0.480723 0.189616 0.345177 1.001699 1.023281 0.435482 0.477491 1.080271 1.070336 0.445184 -100 
-100 -100 1.235684 0.981863 0.347784 0.455485 1.082451 1.091594 0.492855 0.444296 0.988172 0.965706 0.349682 0.191309 0.474349 0.473284 0.186932 0.341871 0.994544 1.015899 0.431159 0.471426 1.067000 1.057213 0.439231 -100 
-100 -100 0.470937 0.371581 0.157213 0.204220 0.494964 0.497568 0.214082 0.185900 0.397996 0.390669 0.157582 0.114326 0.192577 0.192791 0.114637 0.159212 0.413311 0.419573 0.182922 0.196866 0.453108 0.448533 0.183198 -100 
-100 -100 0.698981 0.530209 0.209978 0.203349 0.471720 0.468389 0.189497 0.156714 0.348962 0.346861 0.148739 0.158177 0.364248 0.366949 0.168497 0.185818 0.443897 0.443560 0.184318 0.163832 0.377588 0.371364 0.142059 -100 
-100 -100 1.700006 1.320515 0.533747 0.475426 1.069742 1.057258 0.420715 0.352896 0.915447 0.914285 0.348458 0.405531 1.019486 1.028149 0.441354 0.453399 1.056778 1.050912 0.428783 0.369983 0.944795 0.926174 0.296055 -100 
-100 -100 1.718682 1.332570 0.536551 0.473497 1.062836 1.050207 0.418134 0.352606 0.917250 0.916681 0.350445 0.411732 1.039156 1.048125 0.448657 0.458614 1.065950 1.059647 0.432290 0.371311 0.946222 0.927353 0.296475 -100 
-100 -100 0.772769 0.577762 0.219919 0.195692 0.444140 0.440206 0.179447 0.155769 0.356530 0.356681 0.156300 0.181554 0.447025 0.450748 0.195741 0.205861 0.480397 0.478456 0.198156 0.168912 0.382971 0.375789 0.143684 -100 
-100 -100 0.686911 0.515042 0.190041 0.180383 0.425979 0.426199 0.180751 0.184412 0.429525 0.430717 0.189065 0.196520 0.460268 0.463152 0.207754 0.225530 0.506832 0.507671 0.228745 0.216227 0.468188 0.460282 0.189678 -100 
-100 -100 1.605220 1.238831 0.446828 0.420533 1.033287 1.036265 0.430516 0.451706 1.061210 1.064456 0.464913 0.465630 1.070227 1.074969 0.484368 0.507692 1.081029 1.084506 0.521102 0.516171 1.082112 1.064692 0.453480 -100 
-100 -100 1.600533 1.235854 0.446156 0.421229 1.035744 1.038964 0.432119 0.454394 1.068250 1.071377 0.467110 0.465370 1.067916 1.072353 0.482939 0.505822 1.077119 1.080952 0.520630 0.519560 1.091620 1.074351 0.457794 -100 
-100 -100 0.668961 0.503653 0.187509 0.183239 0.435969 0.437075 0.186874 0.194504 0.458257 0.458966 0.197273 0.195226 0.450273 0.452031 0.202246 0.218285 0.490714 0.492872 0.226624 0.229460 0.507475 0.500036 0.205937 -100 
-100 -100 0.728915 0.548471 0.211450 0.205013 0.468979 0.468212 0.200904 0.190928 0.442087 0.440415 0.184142 0.177589 0.419872 0.419738 0.177011 0.182097 0.436299 0.438789 0.191936 0.210736 0.489453 0.484404 0.196497 -100 
-100 -100 1.672178 1.300365 0.519434 0.487565 1.073041 1.069450 0.469242 0.444964 1.038626 1.033277 0.422570 0.409329 1.011763 1.010021 0.402340 0.403103 1.018432 1.023863 0.425840 0.460933 1.057315 1.047284 0.427425 -100 
-100 -100 1.625216 1.268024 0.509456 0.478588 1.048752 1.045139 0.460245 0.435464 1.011750 1.006431 0.413144 0.400152 0.985443 0.983614 0.392812 0.392300 0.987716 0.992903 0.414141 0.448871 1.026479 1.017058 0.416939 -100 
-100 -100 0.544066 0.417905 0.176212 0.171799 0.363208 0.362229 0.167209 0.155343 0.326328 0.324633 0.148547 0.142938 0.305988 0.305434 0.140824 0.140740 0.305277 0.306947 0.147439 0.164713 0.357055 0.354434 0.157754 -100 
-100 -100 0.160169 0.141031 0.095866 0.095715 0.134485 0.134353 0.095038 0.093025 0.125558 0.125308 0.092037 0.091156 0.120963 0.120883 0.090853 0.090830 0.121159 0.121412 0.091819 0.094801 0.134100 0.133580 0.092609 -100 
-100 -100 0.088275 0.086636 0.081472 0.081508 0.086302 0.086294 0.081432 0.081169 0.085030 0.085003 0.081028 0.080925 0.084440 0.084431 0.080877 0.080860 0.084411 0.084444 0.081010 0.081406 0.086313 0.086248 0.081038 -100 
-100 -100 -100 -100 -100 -100 -100 -100 -100 -100 -100 -100 -100 -100 -100 -100 -100 -100 -100 -100 -100 -100 -100 -100 -100 -100 
-100 -100 -100 -100 -100 -100 -100 -100 -100 -100 -100 -100 -100 -100 -100 -100 -100 -100 -100 -100 -100 -100 -100 -100 -100 -100 
-100 -100 -100 -100 -100 -100 -100 -100 -100 -100 -100 -100 -100 -100 -100 -100 -100 -100 -100 -100 -100 -100 -100 -100 -100 -100 
-100 -100 0.412570 0.336201 0.154128 0.144815 0.284529 0.283493 0.140177 0.135674 0.268604 0.270181 0.141667 0.160600 0.315755 0.317741 0.168173 0.165338 0.313437 0.312796 0.163033 0.161100 0.310444 0.306583 0.146142 -100 
-100 -100 1.212177 0.955953 0.402788 0.365900 0.793243 0.788875 0.345626 0.331223 0.759363 0.764898 0.353038 0.395008 0.800333 0.806809 0.421136 0.417682 0.814708 0.812952 0.411264 0.409264 0.821601 0.809317 0.365345 -100 
-100 -100 3.266239 2.711571 1.144319 1.068742 2.429953 2.419831 1.023759 1.006377 2.450194 2.458129 1.026830 1.024067 2.051110 2.061309 1.055539 1.066834 2.147922 2.146734 1.068256 1.080363 2.270673 2.242574 0.966403 -100 
-100 -100 3.331508 2.760504 1.164064 1.094853 2.490395 2.480925 1.052397 1.033339 2.507479 2.513908 1.047507 1.032353 2.066545 2.076644 1.063215 1.084895 2.196170 2.196531 1.092835 1.108253 2.329161 2.300249 0.992259 -100 
-100 -100 1.533283 1.204446 0.486336 0.478066 1.082049 1.080488 0.468656 0.447555 1.035766 1.035290 0.444218 0.432988 0.901069 0.907101 0.456798 0.499086 1.063291 1.067759 0.518631 0.529941 1.104800 1.088970 0.474766 -100 
-100 -100 1.367333 1.072775 0.385361 0.454862 1.076884 1.085405 0.489435 0.469463 1.039305 1.021290 0.391532 0.241186 0.559124 0.558751 0.238760 0.385939 1.032707 1.051523 0.466813 0.496397 1.097138 1.085085 0.456362 -100 
-100 -100 3.574326 2.961244 0.983858 1.023578 2.380821 2.397610 1.082369 1.062507 2.370011 2.326943 0.877594 0.534633 2.129149 2.123059 0.516196 0.858642 2.492994 2.536858 1.045588 1.066553 2.397733 2.376126 0.970432 -100 
-100 -100 3.572209 2.959345 0.981926 1.020670 2.376553 2.393025 1.078178 1.056792 2.360726 2.317365 0.870840 0.526298 2.111677 2.105398 0.507331 0.850620 2.482928 2.526354 1.035591 1.052933 2.377417 2.355930 0.956556 -100 
-100 -100 1.361656 1.067250 0.377848 0.442907 1.061710 1.068959 0.472261 0.445668 1.003397 0.983851 0.362736 0.208222 0.512261 0.511272 0.203876 0.353393 1.001525 1.018991 0.427473 0.441070 1.023580 1.011954 0.399576 -100 
-100 -100 1.546828 1.208613 0.469149 0.448111 1.059937 1.054416 0.422081 0.380534 0.962794 0.956750 0.356097 0.339685 0.860637 0.865578 0.360382 0.414755 1.028921 1.030346 0.419773 0.385096 0.972313 0.955557 0.319620 -100 
-100 -100 3.445800 2.842112 1.163386 1.077938 2.573299 2.555233 1.000938 0.953705 2.579310 2.577515 0.946629 0.975796 2.486506 2.498240 1.020360 1.037243 2.461155 2.454072 1.009154 0.965441 2.583145 2.543992 0.794257 -100 
-100 -100 3.470812 2.858983 1.168450 1.074762 2.565194 2.546563 0.995411 0.950693 2.577651 2.577595 0.950549 0.992591 2.527737 2.540297 1.040349 1.049900 2.474445 2.466086 1.016531 0.968217 2.584309 2.544522 0.794564 -100 
-100 -100 1.648449 1.277283 0.490343 0.435357 1.033293 1.025485 0.399881 0.368530 0.959206 0.960147 0.372346 0.411371 1.039447 1.047457 0.444156 0.465744 1.072514 1.068739 0.449184 0.395636 0.974682 0.955448 0.320525 -100 
-100 -100 1.598356 1.233789 0.443165 0.416990 1.027504 1.027725 0.415941 0.415008 1.013336 1.016000 0.425879 0.444848 1.055730 1.062917 0.473340 0.498217 1.070668 1.071191 0.499723 0.471451 1.028256 1.009651 0.401771 -100 
-100 -100 3.686153 3.031337 1.097366 1.033026 2.568232 2.571501 1.036981 1.043166 2.511371 2.515877 1.058494 1.061865 2.481773 2.489564 1.083666 1.074156 2.209047 2.211606 1.079695 1.082593 2.321879 2.290113 0.952880 -100 
-100 -100 3.680502 3.027621 1.096407 1.035065 2.572670 2.576399 1.040856 1.048158 2.520188 2.524284 1.061792 1.060509 2.477295 2.484493 1.079907 1.070215 2.203956 2.207409 1.079417 1.089746 2.335945 2.304708 0.962693 -100 
-100 -100 1.579252 1.221496 0.439517 0.425441 1.042639 1.044646 0.431636 0.435584 1.047789 1.048791 0.439693 0.438870 1.039345 1.044160 0.457762 0.481861 1.052707 1.056820 0.498017 0.501310 1.079777 1.063274 0.442234 -100 
-100 -100 1.620438 1.259051 0.482918 0.455669 1.054248 1.052041 0.443524 0.429194 1.035432 1.031276 0.411649 0.396965 1.010516 1.011294 0.399582 0.419857 1.039824 1.046799 0.448386 0.474493 1.068901 1.057261 0.435207 -100 
-100 -100 3.505131 2.894792 1.162374 1.081080 2.455416 2.448102 1.044759 1.033964 2.540007 2.531108 1.001950 0.990114 2.616471 2.614988 0.984998 0.994916 2.577393 2.588421 1.033011 1.042718 2.350003 2.329117 0.946931 -100 
-100 -100 3.410265 2.825692 1.136641 1.057213 2.400809 2.393424 1.020758 1.009080 2.481897 2.472999 0.976931 0.964692 2.556251 2.554369 0.957977 0.965086 2.511560 2.522124 1.001523 1.012427 2.288634 2.269071 0.920762 -100 
-100 -100 1.178846 0.927969 0.374913 0.352512 0.780259 0.777528 0.339028 0.321374 0.750069 0.745745 0.303045 0.286918 0.719041 0.718176 0.283266 0.292250 0.733188 0.738493 0.314539 0.344472 0.773184 0.767134 0.324562 -100 
-100 -100 0.333069 0.277721 0.134403 0.131740 0.249200 0.248716 0.129369 0.124528 0.234820 0.233975 0.121211 0.117270 0.221552 0.221395 0.116649 0.118819 0.228451 0.229503 0.122878 0.131520 0.251946 0.250456 0.124902 -100 
-100 -100 0.109095 0.103286 0.085960 0.085837 0.100988 0.100940 0.085562 0.084867 0.097917 0.097814 0.084409 0.083878 0.095342 0.095325 0.083792 0.084080 0.096700 0.096837 0.084665 0.085940 0.102190 0.101997 0.084990 -100 
-100 -100 -100 -100 -100 -100 -100 -100 -100 -100 -100 -100 -100 -100 -100 -100 -100 -100 -100 -100 -100 -100 -100 -100 -100 -100 
-100 -100 -100 -100 -100 -100 -100 -100 -100 -100 -100 -100 -100 -100 -100 -100 -100 -100 -100 -100 -100 -100 -100 -100 -100 -100 
-100 -100 -100 -100 -100 -100 -100 -100 -100 -100 -100 -100 -100 -100 -100 -100 -100 -100 -100 -100 -100 -100 -100 -100 -100 -100 
-100 -100 0.416105 0.338509 0.154693 0.144797 0.284020 0.282928 0.139938 0.135373 0.267647 0.269207 0.141300 0.160130 0.314566 0.316502 0.167515 0.164355 0.310741 0.310145 0.162213 0.160991 0.310788 0.306996 0.146297 -100 
-100 -100 1.225170 0.964731 0.405679 0.365874 0.791419 0.786758 0.344410 0.329604 0.755347 0.760804 0.351112 0.392895 0.796513 0.802766 0.418136 0.413088 0.805255 0.803695 0.407440 0.408657 0.822593 0.810649 0.366097 -100 
-100 -100 3.286780 2.726495 1.151811 1.069140 2.427224 2.416128 1.020110 1.001239 2.441541 2.449289 1.020971 1.018766 2.045542 2.055154 1.047893 1.055065 2.131552 2.130884 1.058536 1.078058 2.271334 2.244285 0.968292 -100 
-100 -100 3.353304 2.776246 1.171776 1.095136 2.487208 2.476764 1.048585 1.028271 2.499300 2.505585 1.041825 1.027229 2.061394 2.070906 1.055685 1.073042 2.179587 2.180463 1.082943 1.105772 2.329459 2.301631 0.994027 -100 
-100 -100 1.551030 1.216249 0.489917 0.477596 1.078511 1.076640 0.466921 0.446392 1.033938 1.033464 0.443057 0.431504 0.898875 0.904642 0.454220 0.494322 1.053247 1.057833 0.514320 0.528763 1.104484 1.089040 0.475043 -100 
-100 -100 1.382872 1.082765 0.387488 0.453499 1.072268 1.080801 0.488147 0.471693 1.046464 1.028611 0.394438 0.242815 0.563679 0.563123 0.239627 0.385511 1.030433 1.049026 0.465593 0.494719 1.093785 1.081765 0.454685 -100 
-100 -100 3.600035 2.978447 0.988665 1.021212 2.375659 2.392747 1.081173 1.069813 2.385916 2.343451 0.887344 0.542319 2.146160 2.139558 0.521819 0.861065 2.494286 2.537388 1.045128 1.063123 2.392333 2.370473 0.965783 -100 
-100 -100 3.597206 2.976087 0.986599 1.018230 2.371284 2.388100 1.077013 1.064296 2.377278 2.334533 0.880783 0.534047 2.128903 2.122105 0.512996 0.853138 2.484473 2.527150 1.035227 1.049494 2.371863 2.350131 0.951876 -100 
-100 -100 1.374336 1.075377 0.379439 0.441297 1.056779 1.064159 0.471123 0.448713 1.013350 0.993970 0.366464 0.210198 0.517533 0.516339 0.205034 0.353464 1.000327 1.017554 0.426683 0.439382 1.019680 1.008049 0.397734 -100 
-100 -100 1.555654 1.214359 0.470586 0.446782 1.055721 1.050291 0.421001 0.382520 0.970353 0.964397 0.358456 0.340195 0.861032 0.865597 0.359479 0.411903 1.021454 1.022867 0.416849 0.383769 0.970349 0.953786 0.318990 -100 
-100 -100 3.452721 2.846995 1.165494 1.076004 2.569449 2.551571 0.999657 0.957970 2.590374 2.588721 0.951436 0.976097 2.485306 2.495948 1.016330 1.028790 2.446886 2.439954 1.001217 0.962357 2.581185 2.542652 0.793603 -100 
-100 -100 3.475577 2.862502 1.170212 1.072889 2.561729 2.543300 0.994209 0.954725 2.587875 2.587968 0.955085 0.992751 2.526278 2.537756 1.036177 1.041240 2.459761 2.451590 1.008462 0.965178 2.582614 2.543474 0.794013 -100 
-100 -100 1.649329 1.277998 0.490638 0.434311 1.030631 1.022912 0.399089 0.369579 0.963401 0.964420 0.373662 0.411503 1.039084 1.046727 0.442907 0.462224 1.063560 1.059839 0.445802 0.394547 0.973856 0.954859 0.320321 -100 
-100 -100 1.587599 1.226638 0.440959 0.416197 1.026578 1.026900 0.415533 0.414468 1.012740 1.015517 0.425754 0.445869 1.058278 1.065363 0.473970 0.496609 1.065654 1.066076 0.497705 0.470728 1.027697 1.009242 0.401609 -100 
-100 -100 3.663694 3.015418 1.090464 1.031171 2.567791 2.571349 1.036381 1.041194 2.508866 2.513652 1.057599 1.064232 2.485776 2.493528 1.085850 1.072607 2.204861 2.207108 1.076888 1.081344 2.321173 2.289655 0.952571 -100 
-100 -100 3.657960 3.011666 1.089523 1.033317 2.572529 2.576561 1.040358 1.046155 2.517495 2.521882 1.060859 1.062922 2.481470 2.488678 1.082267 1.069055 2.200779 2.203929 1.076977 1.088579 2.335218 2.304217 0.962364 -100 
-100 -100 1.568239 1.214220 0.437375 0.425080 1.042944 1.045047 0.431627 0.434985 1.046510 1.047614 0.439459 0.440089 1.042620 1.047459 0.459038 0.481753 1.051855 1.055843 0.497404 0.500905 1.079203 1.062754 0.442000 -100 
-100 -100 1.620859 1.259559 0.483469 0.456115 1.054876 1.052707 0.444087 0.430107 1.037160 1.033020 0.412609 0.397779 1.012154 1.012979 0.400558 0.421391 1.043168 1.050079 0.449680 0.474551 1.068244 1.056490 0.434796 -100 
-100 -100 3.510242 2.898840 1.165153 1.082442 2.456119 2.448837 1.046170 1.036616 2.543213 2.534302 1.004539 0.991501 2.617492 2.616147 0.986907 0.999139 2.583625 2.594545 1.036806 1.043425 2.349554 2.328284 0.946052 -100 
-100 -100 3.416357 2.830366 1.139570 1.058584 2.401462 2.394118 1.022150 1.011742 2.485205 2.476301 0.979504 0.965954 2.556929 2.555196 0.959750 0.969240 2.517814 2.528296 1.005298 1.013136 2.288203 2.268277 0.919910 -100 
-100 -100 1.183039 0.930865 0.376022 0.353020 0.780771 0.778058 0.339552 0.322385 0.752282 0.747951 0.304003 0.287319 0.719446 0.718625 0.283793 0.293650 0.736764 0.742054 0.315855 0.344601 0.772692 0.766537 0.324243 -100 
-100 -100 0.333983 0.278331 0.134576 0.131823 0.249333 0.248854 0.129458 0.124690 0.235315 0.234470 0.121365 0.117330 0.221634 0.221486 0.116728 0.119032 0.229192 0.230244 0.123081 0.131532 0.251814 0.250311 0.124848 -100 
-100 -100 0.109199 0.103360 0.085981 0.085848 0.101009 0.100962 0.085575 0.084888 0.097985 0.097882 0.084429 0.083887 0.095354 0.095338 0.083804 0.084108 0.096797 0.096934 0.084690 0.085942 0.102169 0.101974 0.084982 -100 
-100 -100 -100 -100 -100 -100 -100 -100 -100 -100 -100 -100 -100 -100 -100 -100 -100 -100 -100 -100 -100 -100 -100 -100 -100 -100 
-100 -100 -100 -100 -100 -100 -100 -100 -100 -100 -100 -100 -100 -100 -100 -100 -100 -100 -100 -100 -100 -100 -100 -100 -100 -100 
-100 -100 -100 -100 -100 -100 -100 -100 -100 -100 -100 -100 -100 -100 -100 -100 -100 -100 -100 -100 -100 -100 -100 -100 -100 -100 
-100 -100 0.197143 0.167018 0.102552 0.098419 0.140914 0.140418 0.096357 0.094278 0.130173 0.130652 0.096126 0.103658 0.161444 0.162092 0.105931 0.103616 0.152756 0.152602 0.103066 0.104082 0.158224 0.157006 0.099709 -100 
-100 -100 0.610740 0.464947 0.194142 0.170414 0.349425 0.346735 0.159058 0.147933 0.306733 0.309086 0.157329 0.189453 0.397995 0.400855 0.200708 0.190734 0.372664 0.372096 0.188506 0.195736 0.399893 0.395033 0.180722 -100 
-100 -100 1.662653 1.297119 0.539927 0.472069 1.034855 1.025869 0.432074 0.402138 0.962758 0.968851 0.425868 0.483539 1.026553 1.033358 0.510808 0.491571 1.011540 1.010903 0.489612 0.512971 1.067702 1.054248 0.466388 -100 
-100 -100 1.693973 1.319220 0.547501 0.481938 1.062992 1.054148 0.442449 0.411481 0.988149 0.993851 0.433565 0.487416 1.034938 1.041716 0.514522 0.498566 1.033355 1.033229 0.498643 0.523748 1.095442 1.081577 0.476238 -100 
-100 -100 0.734610 0.555284 0.220901 0.207622 0.470396 0.468474 0.198845 0.183896 0.417202 0.417978 0.187024 0.204385 0.436252 0.438962 0.214930 0.217678 0.469468 0.470730 0.222790 0.236694 0.520141 0.513612 0.216988 -100 
-100 -100 0.524849 0.407029 0.165252 0.201082 0.482467 0.485860 0.213912 0.204149 0.454258 0.448212 0.180509 0.133824 0.242515 0.242322 0.132264 0.172300 0.433023 0.438931 0.195440 0.214041 0.493912 0.488731 0.199324 -100 
-100 -100 1.336908 1.049655 0.368455 0.447258 1.069864 1.080346 0.489883 0.478509 1.056242 1.036594 0.394652 0.226777 0.541737 0.538791 0.214381 0.356390 1.005658 1.023926 0.434295 0.463899 1.065270 1.054244 0.426473 -100 
-100 -100 1.336178 1.049073 0.368056 0.446491 1.068269 1.078668 0.488764 0.476954 1.052932 1.033182 0.392774 0.224483 0.535002 0.531976 0.211839 0.353434 0.999508 1.017545 0.430303 0.457805 1.051434 1.040536 0.420403 -100 
-100 -100 0.522045 0.404756 0.163680 0.197995 0.475713 0.478786 0.209562 0.198111 0.440239 0.433613 0.172614 0.123327 0.216045 0.215487 0.120589 0.160112 0.408871 0.414121 0.180209 0.190381 0.437672 0.433045 0.176106 -100 
-100 -100 0.733068 0.552421 0.215654 0.198141 0.455523 0.452568 0.185382 0.164589 0.380715 0.378942 0.157976 0.160570 0.367051 0.368259 0.165394 0.174619 0.412698 0.412331 0.172941 0.159045 0.370127 0.364612 0.139844 -100 
-100 -100 1.719052 1.333501 0.541350 0.467841 1.058492 1.046837 0.416357 0.371637 0.959335 0.958691 0.369255 0.407209 1.017801 1.022032 0.425317 0.418297 1.004798 0.999516 0.395843 0.357834 0.938101 0.921896 0.293536 -100 
-100 -100 1.729126 1.340037 0.542748 0.466157 1.053137 1.041343 0.414098 0.370535 0.957932 0.957853 0.370259 0.412820 1.036263 1.040795 0.432022 0.422762 1.012435 1.006790 0.398863 0.359355 0.940625 0.924213 0.294327 -100 
-100 -100 0.774690 0.579431 0.220902 0.191526 0.433978 0.430407 0.176480 0.160296 0.375021 0.375429 0.161753 0.182118 0.445561 0.447811 0.190902 0.192021 0.443264 0.441523 0.184964 0.164962 0.379853 0.373523 0.142937 -100 
-100 -100 0.643425 0.485993 0.181356 0.177408 0.422614 0.423230 0.179311 0.182374 0.427524 0.429131 0.188565 0.200686 0.470410 0.472887 0.210431 0.219266 0.486420 0.486851 0.220892 0.213519 0.466075 0.458724 0.189056 -100 
-100 -100 1.523883 1.181338 0.419030 0.413338 1.031779 1.035905 0.428351 0.443927 1.054146 1.058467 0.461198 0.474995 1.080597 1.085161 0.493031 0.501171 1.066782 1.068987 0.509682 0.511280 1.079756 1.063281 0.452269 -100 
-100 -100 1.518992 1.178280 0.418450 0.414464 1.035448 1.039810 0.430338 0.446494 1.060428 1.064623 0.463236 0.474949 1.079035 1.083429 0.492298 0.500847 1.067076 1.069614 0.510663 0.515017 1.089262 1.072837 0.456517 -100 
-100 -100 0.624793 0.474321 0.179129 0.181906 0.437327 0.438783 0.186891 0.192110 0.453080 0.454161 0.196251 0.200166 0.463201 0.465025 0.207399 0.217800 0.487070 0.488705 0.224182 0.227946 0.505337 0.498075 0.205056 -100 
-100 -100 0.729817 0.549877 0.213513 0.206691 0.471219 0.470602 0.203092 0.194603 0.448768 0.447154 0.187983 0.180776 0.426043 0.426086 0.180832 0.188327 0.449827 0.452045 0.197237 0.211000 0.486935 0.481418 0.194911 -100 
-100 -100 1.685906 1.311333 0.529959 0.492494 1.074772 1.071301 0.474431 0.455230 1.047050 1.041656 0.432595 0.414537 1.014661 1.013453 0.409672 0.420028 1.037547 1.042533 0.441177 0.463796 1.057125 1.045506 0.423950 -100 
-100 -100 1.643038 1.281604 0.520626 0.483604 1.050388 1.046868 0.465392 0.445829 1.020738 1.015348 0.423154 0.404917 0.987110 0.985805 0.399650 0.409029 1.007111 1.011901 0.429442 0.451772 1.026417 1.015431 0.413572 -100 
-100 -100 0.560242 0.429065 0.180544 0.173780 0.365051 0.364119 0.169265 0.159434 0.335136 0.333393 0.152413 0.144538 0.307499 0.307088 0.142914 0.146434 0.319960 0.321520 0.152773 0.165257 0.355175 0.352100 0.156540 -100 
-100 -100 0.163603 0.143303 0.096518 0.096039 0.134991 0.134868 0.095377 0.093676 0.127457 0.127198 0.092652 0.091401 0.121261 0.121203 0.091172 0.091697 0.124041 0.124279 0.092634 0.094874 0.133659 0.133071 0.092424 -100 
-100 -100 0.088692 0.086940 0.081568 0.081565 0.086389 0.086383 0.081492 0.081273 0.085323 0.085295 0.081127 0.080971 0.084491 0.084485 0.080936 0.080996 0.084837 0.084868 0.081135 0.081424 0.086244 0.086169 0.081009 -100 
-100 -100 -100 -100 -100 -100 -100 -100 -100 -100 -100 -100 -100 -100 -100 -100 -100 -100 -100 -100 -100 -100 -100 -100 -100 -100 
-100 -100 -100 -100 -100 -100 -100 -100 -100 -100 -100 -100 -100 -100 -100 -100 -100 -100 -100 -100 -100 -100 -100 -100 -100 -100 
-100 -100 -100 -100 -100 -100 -100 -100 -100 -100 -100 -100 -100 -100 -100 -100 -100 -100 -100 -100 -100 -100 -100 -100 -100 -100 
-100 -100 0.208952 0.174996 0.104771 0.097989 0.137946 0.137106 0.094610 0.091125 0.119481 0.119650 0.091775 0.097286 0.145914 0.146113 0.097935 0.093860 0.126882 0.127014 0.094423 0.100353 0.153525 0.152940 0.098179 -100 
-100 -100 0.632980 0.481754 0.202928 0.168911 0.342140 0.337593 0.150027 0.130955 0.269600 0.270513 0.134432 0.163425 0.367187 0.368176 0.166948 0.145805 0.301285 0.302024 0.148900 0.177721 0.386636 0.384592 0.173898 -100 
-100 -100 1.646077 1.287076 0.551186 0.471237 1.032990 1.018875 0.409565 0.360299 0.930717 0.933740 0.372063 0.441308 1.041509 1.044459 0.452874 0.405665 0.976847 0.979027 0.414614 0.472524 1.047230 1.040259 0.452652 -100 
-100 -100 1.687404 1.315964 0.561013 0.480993 1.059807 1.045555 0.418769 0.368476 0.955057 0.958004 0.379893 0.448931 1.061984 1.064911 0.460396 0.413088 0.999326 1.001650 0.422568 0.481699 1.072390 1.065067 0.461027 -100 
-100 -100 0.801097 0.601881 0.238478 0.205379 0.457756 0.453004 0.185256 0.162199 0.375505 0.376060 0.164238 0.192738 0.457874 0.458725 0.195751 0.173870 0.399544 0.400755 0.178837 0.212556 0.496690 0.493147 0.204396 -100 
-100 -100 0.658120 0.499454 0.194989 0.200162 0.469918 0.470449 0.201463 0.192426 0.436076 0.434422 0.186066 0.179115 0.396132 0.395581 0.176618 0.176880 0.415728 0.417081 0.182051 0.196602 0.467767 0.462737 0.181563 -100 
-100 -100 1.487484 1.163419 0.436712 0.458971 1.078177 1.082877 0.476000 0.468112 1.058299 1.051895 0.441897 0.391596 0.895056 0.892824 0.382055 0.413511 1.023277 1.027562 0.431049 0.444962 1.057942 1.044678 0.397289 -100 
-100 -100 1.490764 1.165757 0.437912 0.460365 1.080858 1.085581 0.477489 0.469652 1.061474 1.054974 0.443065 0.391810 0.894331 0.891957 0.381730 0.412695 1.020890 1.024907 0.429146 0.440661 1.046897 1.033645 0.392704 -100 
-100 -100 0.670062 0.508023 0.199596 0.205781 0.480766 0.481364 0.207368 0.198560 0.449892 0.447842 0.190726 0.179579 0.392722 0.391593 0.174995 0.173794 0.406526 0.406944 0.175239 0.180234 0.423476 0.418484 0.164183 -100 
-100 -100 0.822581 0.619182 0.252868 0.223410 0.483221 0.478763 0.204414 0.183330 0.414488 0.413624 0.179901 0.192378 0.442766 0.441456 0.187174 0.162272 0.372307 0.370341 0.154501 0.157729 0.378501 0.374330 0.144157 -100 
-100 -100 1.706248 1.333135 0.586586 0.513230 1.072871 1.060201 0.458295 0.418456 0.998959 0.997963 0.414418 0.447552 1.043247 1.040599 0.435981 0.383055 0.966965 0.960385 0.355817 0.358927 0.955840 0.944346 0.315718 -100 
-100 -100 1.706444 1.333060 0.586062 0.511830 1.069370 1.056749 0.457077 0.418371 0.999443 0.998766 0.415538 0.450629 1.051953 1.049345 0.439194 0.384748 0.969945 0.963330 0.357336 0.361563 0.962245 0.950731 0.318428 -100 
-100 -100 0.822731 0.618509 0.250810 0.218065 0.469143 0.464824 0.199668 0.183128 0.416485 0.416840 0.184333 0.204459 0.478122 0.476927 0.199646 0.168682 0.383888 0.381819 0.160312 0.168283 0.404149 0.399917 0.155037 -100 
-100 -100 0.676400 0.509553 0.193377 0.188411 0.442598 0.443439 0.191304 0.196903 0.452937 0.455267 0.206075 0.220517 0.497386 0.496694 0.217686 0.197774 0.441793 0.441991 0.198449 0.217308 0.484802 0.480119 0.204113 -100 
-100 -100 1.529486 1.185661 0.426955 0.422803 1.040781 1.045952 0.442145 0.460528 1.055767 1.061587 0.483749 0.499309 1.078440 1.077808 0.496464 0.479863 1.073830 1.075725 0.487269 0.511764 1.079843 1.068469 0.473791 -100 
-100 -100 1.523827 1.182069 0.426191 0.424104 1.044566 1.050095 0.444775 0.464296 1.063761 1.069553 0.487396 0.501311 1.080563 1.079944 0.498510 0.483755 1.082895 1.084907 0.491637 0.515591 1.087260 1.075661 0.476964 -100 
-100 -100 0.655353 0.496184 0.190438 0.193599 0.457202 0.459374 0.201468 0.211602 0.484692 0.486868 0.220212 0.228140 0.505078 0.504457 0.225567 0.213124 0.479226 0.479787 0.215349 0.231853 0.514980 0.509360 0.215952 -100 
-100 -100 0.777937 0.588473 0.241998 0.233258 0.500287 0.500372 0.232264 0.229851 0.495109 0.494699 0.228059 0.227216 0.491377 0.490534 0.223899 0.218415 0.480867 0.480020 0.214969 0.215704 0.488760 0.481654 0.192998 -100 
-100 -100 1.672717 1.311084 0.571750 0.530324 1.068567 1.066288 0.516779 0.506457 1.050350 1.047654 0.495345 0.487844 1.030680 1.029232 0.482473 0.483989 1.053595 1.051885 0.477629 0.475258 1.068194 1.051590 0.414673 -100 
-100 -100 1.629126 1.280643 0.561523 0.520583 1.043587 1.041183 0.506615 0.495469 1.022428 1.019595 0.483794 0.475687 1.000667 0.999296 0.470585 0.473074 1.026096 1.024358 0.466586 0.462634 1.035644 1.019625 0.403459 -100 
-100 -100 0.602854 0.463343 0.205431 0.196797 0.390506 0.390011 0.193834 0.188049 0.373429 0.372424 0.183960 0.180542 0.361039 0.360456 0.178231 0.177040 0.361832 0.360872 0.173176 0.167738 0.350169 0.345219 0.151272 -100 
-100 -100 0.180070 0.154958 0.101176 0.100577 0.144650 0.144605 0.100176 0.099060 0.140149 0.139981 0.098392 0.097791 0.137351 0.137248 0.097407 0.096996 0.136421 0.136247 0.096361 0.095093 0.131566 0.130685 0.091496 -100 
-100 -100 0.091109 0.088696 0.082186 0.082202 0.088050 0.088054 0.082171 0.082016 0.087360 0.087341 0.081919 0.081836 0.086948 0.086936 0.081780 0.081710 0.086700 0.086682 0.081631 0.081454 0.085896 0.085788 0.080885 -100 
-100 -100 -100 -100 -100 -100 -100 -100 -100 -100 -100 -100 -100 -100 -100 -100 -100 -100 -100 -100 -100 -100 -100 -100 -100 -100 
-100 -100 -100 -100 -100 -100 -100 -100 -100 -100 -100 -100 -100 -100 -100 -100 -100 -100 -100 -100 -100 -100 -100 -100 -100 -100 
-100 -100 -100 -100 -100 -100 -100 -100 -100 -100 -100 -100 -100 -100 -100 -100 -100 -100 -100 -100 -100 -100 -100 -100 -100 -100 
-100 -100 0.441636 0.355276 0.162995 0.143009 0.275849 0.273087 0.131720 0.119838 0.231324 0.231551 0.120708 0.135039 0.280300 0.280455 0.135580 0.122581 0.237167 0.237787 0.124940 0.144548 0.295278 0.294158 0.139762 -100 
-100 -100 1.225613 0.966161 0.424739 0.363257 0.783297 0.771985 0.313875 0.271483 0.690196 0.691205 0.275579 0.325348 0.783693 0.784357 0.328005 0.284024 0.706145 0.708652 0.294148 0.352309 0.789617 0.786665 0.346182 -100 
-100 -100 2.988526 2.479338 1.141081 1.068186 2.451268 2.428044 0.978245 0.935532 2.566802 2.569119 0.943522 0.992021 2.386302 2.387871 0.998111 0.957785 2.567346 2.571529 0.969658 1.001512 2.208362 2.195814 0.937522 -100 
-100 -100 3.080229 2.546762 1.168734 1.094548 2.509015 2.485475 1.003317 0.959738 2.624438 2.626762 0.967705 1.016663 2.441175 2.442656 1.022379 0.980697 2.622357 2.626538 0.992439 1.024761 2.260501 2.247190 0.958496 -100 
-100 -100 1.659281 1.293618 0.542771 0.476726 1.065228 1.053050 0.423121 0.376875 0.970369 0.971355 0.380767 0.433025 1.054789 1.055040 0.434072 0.383892 0.976937 0.979381 0.393557 0.454744 1.053499 1.046995 0.436179 -100 
-100 -100 1.647775 1.277086 0.495311 0.464872 1.069154 1.066984 0.453601 0.434558 1.017502 1.017216 0.433453 0.449653 1.044555 1.043237 0.444172 0.419679 1.008509 1.008320 0.418493 0.443647 1.057595 1.045658 0.401394 -100 
-100 -100 3.583408 2.956493 1.139115 1.078973 2.488688 2.489409 1.071889 1.059873 2.434277 2.432257 1.050798 1.043992 2.390694 2.388102 1.035066 1.036834 2.486933 2.485961 1.035150 1.043608 2.528809 2.500420 0.920047 -100 
-100 -100 3.589562 2.961328 1.142815 1.083332 2.494310 2.495178 1.076846 1.065586 2.442919 2.440718 1.055756 1.046699 2.392462 2.389470 1.036130 1.036730 2.485588 2.483926 1.032210 1.036027 2.515726 2.487083 0.911055 -100 
-100 -100 1.667257 1.292649 0.509347 0.482301 1.086896 1.085350 0.473654 0.458519 1.050978 1.049965 0.454492 0.460721 1.049101 1.046136 0.448536 0.419278 1.003377 1.000457 0.407178 0.413304 1.014312 1.001258 0.364998 -100 
-100 -100 1.681682 1.314815 0.575895 0.519563 1.087886 1.078177 0.476944 0.446572 1.039048 1.037857 0.441700 0.463883 1.055846 1.051049 0.443530 0.382674 0.964018 0.958089 0.358172 0.375979 0.987470 0.976604 0.336422 -100 
-100 -100 3.063468 2.534268 1.201243 1.126934 2.355181 2.337737 1.060623 1.046642 2.537214 2.535550 1.040851 1.050950 2.350455 2.342461 1.019877 0.976587 2.629694 2.619085 0.939722 0.959044 2.568066 2.544114 0.849339 -100 
-100 -100 3.058388 2.530342 1.198769 1.124383 2.351619 2.334407 1.059025 1.047020 2.538421 2.537291 1.043274 1.055113 2.356672 2.348613 1.023768 0.978429 2.631578 2.621169 0.942358 0.965427 2.578217 2.554508 0.856927 -100 
-100 -100 1.661569 1.299151 0.565579 0.509188 1.075198 1.066386 0.470338 0.448130 1.041652 1.042505 0.451203 0.480254 1.075786 1.070707 0.458831 0.389755 0.971561 0.966464 0.368543 0.401649 1.019791 1.009954 0.367389 -100 
-100 -100 1.628908 1.259394 0.480298 0.454556 1.063540 1.064585 0.457124 0.460359 1.047384 1.052131 0.479282 0.501246 1.078812 1.075235 0.486685 0.440757 1.022874 1.022461 0.439031 0.475261 1.049751 1.040630 0.445054 -100 
-100 -100 3.621288 2.979890 1.103503 1.050163 2.544931 2.550390 1.060340 1.054136 2.352836 2.360195 1.075939 1.080057 2.280626 2.277512 1.071981 1.072731 2.543412 2.544960 1.078043 1.074423 2.244553 2.224319 0.981689 -100 
-100 -100 3.614579 2.975381 1.102017 1.052264 2.548370 2.554701 1.065796 1.062048 2.363083 2.370431 1.083761 1.085176 2.284483 2.281578 1.077991 1.083716 2.561101 2.562757 1.089527 1.082378 2.253654 2.232804 0.987357 -100 
-100 -100 1.609058 1.246549 0.474852 0.462628 1.071787 1.076155 0.478016 0.491508 1.077884 1.082522 0.509954 0.520725 1.087615 1.084940 0.510099 0.485590 1.085317 1.085313 0.485978 0.507548 1.083237 1.071583 0.468264 -100 
-100 -100 1.644487 1.288512 0.555262 0.521197 1.066049 1.066183 0.517741 0.520695 1.070550 1.071083 0.522472 0.525534 1.071404 1.069418 0.518138 0.506195 1.076282 1.073067 0.493812 0.492713 1.086993 1.070210 0.431999 -100 
-100 -100 3.149797 2.612698 1.190134 1.099592 2.168171 2.163714 1.071452 1.071806 2.180482 2.178992 1.065757 1.062329 2.149751 2.148492 1.061197 1.075281 2.296593 2.292606 1.068469 1.077581 2.487602 2.454638 0.941989 -100 
-100 -100 3.057549 2.544872 1.162788 1.074058 2.113980 2.109237 1.044972 1.043565 2.122107 2.120193 1.035796 1.031074 2.088408 2.087395 1.030846 1.047390 2.239436 2.235442 1.040377 1.045772 2.421683 2.389707 0.912682 -100 
-100 -100 1.208470 0.959151 0.439035 0.409591 0.790861 0.789613 0.401533 0.397306 0.783460 0.782269 0.392305 0.389951 0.774443 0.773434 0.386245 0.385182 0.791099 0.787834 0.372305 0.356951 0.778078 0.765358 0.309077 -100 
-100 -100 0.371302 0.305229 0.152730 0.148821 0.268675 0.268532 0.147570 0.145826 0.264172 0.263874 0.144562 0.143798 0.261239 0.260971 0.142857 0.141594 0.261797 0.260993 0.138633 0.133064 0.248514 0.245649 0.120969 -100 
-100 -100 0.118824 0.110283 0.088756 0.088617 0.107107 0.107110 0.088531 0.088217 0.105943 0.105903 0.088039 0.087906 0.105376 0.105337 0.087751 0.087474 0.104560 0.104447 0.087022 0.086114 0.100853 0.100485 0.084402 -100 
-100 -100 -100 -100 -100 -100 -100 -100 -100 -100 -100 -100 -100 -100 -100 -100 -100 -100 -100 -100 -100 -100 -100 -100 -100 -100 
-100 -100 -100 -100 -100 -100 -100 -100 -100 -100 -100 -100 -100 -100 -100 -100 -100 -100 -100 -100 -100 -100 -100 -100 -100 -100 
-100 -100 -100 -100 -100 -100 -100 -100 -100 -100 -100 -100 -100 -100 -100 -100 -100 -100 -100 -100 -100 -100 -100 -100 -100 -100 
-100 -100 0.437858 0.352804 0.162406 0.143113 0.276669 0.273954 0.132011 0.120029 0.231833 0.232022 0.120757 0.134756 0.279249 0.279335 0.135071 0.121922 0.235039 0.235671 0.124329 0.144265 0.294918 0.293857 0.139661 -100 
-100 -100 1.211898 0.956918 0.421813 0.363714 0.786193 0.775134 0.315354 0.272558 0.692464 0.693277 0.275888 0.324030 0.780236 0.780562 0.325486 0.280379 0.697190 0.699767 0.290777 0.350878 0.788275 0.785589 0.345672 -100 
-100 -100 2.965718 2.462944 1.133520 1.068755 2.455156 2.432808 0.982419 0.939164 2.571757 2.573424 0.944607 0.989178 2.382068 2.382570 0.991060 0.946457 2.549786 2.554220 0.959284 0.996989 2.205296 2.193552 0.936107 -100 
-100 -100 3.058579 2.531112 1.161340 1.095140 2.512807 2.490143 1.007454 0.963231 2.628900 2.630622 0.968789 1.014326 2.438691 2.439118 1.015823 0.969339 2.604543 2.608945 0.981855 1.020022 2.256997 2.244521 0.956905 -100 
-100 -100 1.650616 1.287628 0.540603 0.477305 1.067831 1.055825 0.424396 0.377366 0.970691 0.971626 0.381039 0.433642 1.058443 1.058371 0.433523 0.380323 0.967227 0.969574 0.389584 0.452633 1.050580 1.044381 0.435057 -100 
-100 -100 1.663554 1.287621 0.498430 0.465320 1.068678 1.066107 0.452499 0.432026 1.011473 1.011768 0.433163 0.456418 1.065530 1.064305 0.451359 0.420997 1.006782 1.005947 0.417283 0.441703 1.053141 1.041250 0.399452 -100 
-100 -100 3.623976 2.984861 1.150465 1.080693 2.487121 2.486426 1.067756 1.052366 2.422704 2.422640 1.051208 1.063907 2.435746 2.433709 1.057343 1.044586 2.489940 2.486901 1.034473 1.039910 2.522421 2.493841 0.915345 -100 
-100 -100 3.633251 2.991723 1.154821 1.085362 2.493207 2.492648 1.072924 1.058312 2.431941 2.431708 1.056394 1.066733 2.437664 2.435246 1.058535 1.044743 2.489321 2.485625 1.031858 1.032669 2.510117 2.481279 0.906662 -100 
-100 -100 1.694730 1.310790 0.514949 0.483959 1.088306 1.086273 0.473389 0.456932 1.047431 1.046993 0.455117 0.468092 1.070992 1.068132 0.456348 0.421631 1.004617 1.001099 0.407168 0.412610 1.012955 0.999873 0.364140 -100 
-100 -100 1.702360 1.329038 0.581995 0.524387 1.095752 1.085898 0.481161 0.450612 1.046940 1.045629 0.445280 0.466767 1.062703 1.057647 0.445414 0.382870 0.963390 0.957488 0.358442 0.378103 0.993727 0.982903 0.338865 -100 
-100 -100 3.082327 2.549019 1.212366 1.137919 2.367670 2.350297 1.071906 1.059243 2.554558 2.552127 1.050436 1.054241 2.352599 2.343735 1.019611 0.975447 2.627979 2.617963 0.940933 0.966009 2.581722 2.558074 0.857901 -100 
-100 -100 3.076873 2.544877 1.209905 1.135616 2.364813 2.347685 1.070555 1.059632 2.555573 2.553635 1.052671 1.057907 2.357313 2.348396 1.022995 0.977033 2.629440 2.619663 0.943406 0.972197 2.591331 2.567950 0.865328 -100 
-100 -100 1.680756 1.312471 0.571705 0.514967 1.085936 1.076979 0.475506 0.452240 1.048857 1.049389 0.454070 0.481217 1.076508 1.071168 0.458760 0.389009 0.969394 0.964406 0.368189 0.403004 1.023938 1.014186 0.369139 -100 
-100 -100 1.651223 1.274386 0.485977 0.459382 1.072969 1.073534 0.460083 0.459066 1.041659 1.046220 0.477292 0.501811 1.081343 1.077848 0.487555 0.439751 1.019631 1.018864 0.436663 0.471589 1.042177 1.033112 0.441314 -100 
-100 -100 3.652175 3.002275 1.115381 1.059368 2.555147 2.559169 1.063666 1.047291 2.336336 2.343410 1.067962 1.080030 2.283689 2.281063 1.073947 1.070898 2.539466 2.539836 1.071576 1.063523 2.228016 2.207724 0.969880 -100 
-100 -100 3.644509 2.997089 1.113491 1.060705 2.556497 2.561406 1.068362 1.054795 2.345951 2.353084 1.075604 1.085205 2.287838 2.285465 1.080118 1.082035 2.557513 2.557968 1.083065 1.071153 2.236213 2.215312 0.975160 -100 
-100 -100 1.628019 1.259129 0.479038 0.464548 1.073056 1.076956 0.478079 0.488700 1.069714 1.074395 0.507320 0.521559 1.091412 1.088918 0.511593 0.485181 1.083557 1.083069 0.483689 0.502719 1.072132 1.060509 0.463128 -100 
-100 -100 1.656100 1.295739 0.556318 0.516952 1.053284 1.053310 0.513013 0.519591 1.070208 1.071228 0.523307 0.527374 1.075651 1.073706 0.520123 0.507584 1.078506 1.074987 0.494011 0.490585 1.080836 1.063980 0.429349 -100 
-100 -100 3.158368 2.617531 1.188592 1.085838 2.139046 2.134638 1.057785 1.069755 2.182999 2.182954 1.069657 1.066540 2.155494 2.154236 1.065401 1.079365 2.301831 2.297328 1.070437 1.075557 2.482715 2.449382 0.938295 -100 
-100 -100 3.064352 2.548586 1.160925 1.060327 2.085006 2.080365 1.031481 1.041747 2.125244 2.124768 1.039833 1.035145 2.093730 2.092722 1.034867 1.051436 2.244770 2.240320 1.042481 1.044120 2.417756 2.385431 0.909412 -100 
-100 -100 1.213351 0.962081 0.438844 0.405093 0.778091 0.776879 0.397104 0.397052 0.785784 0.785036 0.393794 0.391377 0.777194 0.776184 0.387637 0.386569 0.793882 0.790474 0.373092 0.356286 0.775804 0.763006 0.308004 -100 
-100 -100 0.372463 0.305926 0.152708 0.148083 0.266006 0.265871 0.146843 0.145791 0.264729 0.264506 0.144812 0.144030 0.261831 0.261566 0.143085 0.141816 0.262389 0.261563 0.138761 0.132952 0.248014 0.245143 0.120805 -100 
-100 -100 0.118966 0.110374 0.088750 0.088534 0.106763 0.106767 0.088450 0.088209 0.106020 0.105989 0.088069 0.087933 0.105453 0.105415 0.087777 0.087499 0.104636 0.104521 0.087036 0.086101 0.100785 0.100418 0.084383 -100 
-100 -100 -100 -100 -100 -100 -100 -100 -100 -100 -100 -100 -100 -100 -100 -100 -100 -100 -100 -100 -100 -100 -100 -100 -100 -100 
-100 -100 -100 -100 -100 -100 -100 -100 -100 -100 -100 -100 -100 -100 -100 -100 -100 -100 -100 -100 -100 -100 -100 -100 -100 -100 
-100 -100 -100 -100 -100 -100 -100 -100 -100 -100 -100 -100 -100 -100 -100 -100 -100 -100 -100 -100 -100 -100 -100 -100 -100 -100 
-100 -100 0.195158 0.165943 0.102789 0.098422 0.141028 0.140368 0.095740 0.091910 0.121564 0.121593 0.092028 0.096228 0.141917 0.141837 0.095947 0.091175 0.118553 0.118739 0.091931 0.099246 0.152026 0.151670 0.097794 -100 
-100 -100 0.577742 0.444619 0.191743 0.171060 0.353722 0.350153 0.155975 0.135259 0.279306 0.279460 0.135899 0.158218 0.353686 0.353275 0.156797 0.131200 0.264312 0.265335 0.135306 0.171923 0.381037 0.380090 0.171878 -100 
-100 -100 1.565853 1.229577 0.520431 0.473631 1.041544 1.030887 0.426197 0.375192 0.949206 0.949688 0.377264 0.430595 1.031512 1.030089 0.425090 0.359795 0.917846 0.920974 0.372175 0.454135 1.033550 1.029864 0.446780 -100 
-100 -100 1.612384 1.261793 0.530977 0.483495 1.067947 1.057091 0.435234 0.382841 0.971621 0.972162 0.385108 0.440285 1.059298 1.057849 0.434667 0.367259 0.939668 0.942761 0.379430 0.462534 1.057056 1.053069 0.454480 -100 
-100 -100 0.766513 0.578154 0.230207 0.208020 0.468017 0.463903 0.190463 0.164378 0.377304 0.377636 0.165649 0.195189 0.473493 0.472993 0.193409 0.159620 0.360134 0.360962 0.162976 0.204179 0.484901 0.482572 0.200011 -100 
-100 -100 0.723541 0.543185 0.207093 0.201764 0.467630 0.466588 0.197102 0.182351 0.410693 0.411253 0.184549 0.205582 0.485262 0.485034 0.204618 0.181834 0.408978 0.407874 0.177457 0.188933 0.449562 0.444702 0.173915 -100 
-100 -100 1.644804 1.272990 0.483454 0.465733 1.074024 1.073010 0.459177 0.436662 1.015846 1.017323 0.442265 0.475732 1.080360 1.080304 0.475486 0.444814 1.034859 1.030819 0.428688 0.429962 1.036929 1.022821 0.377991 -100 
-100 -100 1.659641 1.282768 0.486955 0.468245 1.078542 1.077476 0.461463 0.439119 1.021474 1.022838 0.444254 0.476241 1.080091 1.079907 0.475479 0.444998 1.035481 1.031247 0.428071 0.427017 1.029088 1.014924 0.374615 -100 
-100 -100 0.779219 0.579784 0.220358 0.211658 0.485709 0.484432 0.206074 0.191980 0.434235 0.434347 0.192464 0.207760 0.484492 0.483747 0.204851 0.182639 0.411654 0.409804 0.175316 0.177509 0.418034 0.412896 0.160804 -100 
-100 -100 0.901551 0.673220 0.275731 0.241959 0.514097 0.509172 0.220928 0.199216 0.446995 0.445645 0.193964 0.203022 0.469877 0.467569 0.194059 0.162895 0.369727 0.367899 0.155536 0.166391 0.405206 0.401157 0.153839 -100 
-100 -100 1.760141 1.375566 0.628551 0.555836 1.110178 1.098053 0.502955 0.469503 1.058427 1.054438 0.453775 0.460188 1.052178 1.045970 0.434498 0.378356 0.962528 0.958359 0.360794 0.388432 1.005901 0.995628 0.351851 -100 
-100 -100 1.758862 1.374633 0.628132 0.555458 1.109581 1.097485 0.502690 0.469458 1.058194 1.054337 0.454200 0.461416 1.054831 1.048651 0.435797 0.379106 0.963960 0.959843 0.361716 0.390378 1.010253 1.000010 0.353974 -100 
-100 -100 0.895530 0.668835 0.273944 0.240356 0.511180 0.506346 0.219756 0.199166 0.445990 0.445120 0.195725 0.207976 0.480486 0.478257 0.199255 0.165775 0.375445 0.373812 0.159081 0.174249 0.422539 0.418599 0.162375 -100 
-100 -100 0.762551 0.567209 0.214683 0.206922 0.479446 0.478425 0.202725 0.191257 0.426881 0.428517 0.197889 0.222774 0.507334 0.506972 0.221202 0.193746 0.429288 0.428165 0.189379 0.202926 0.453110 0.448748 0.189906 -100 
-100 -100 1.638117 1.264179 0.473436 0.458942 1.069928 1.069370 0.454737 0.429694 0.987917 0.992583 0.448465 0.498596 1.084410 1.085799 0.504373 0.472711 1.064157 1.061440 0.461909 0.466664 1.020311 1.008690 0.424813 -100 
-100 -100 1.629086 1.258170 0.471206 0.457397 1.065617 1.065440 0.454564 0.432003 0.993479 0.998323 0.451442 0.500843 1.087801 1.089307 0.507043 0.477227 1.074744 1.072003 0.466355 0.469284 1.024151 1.012279 0.426531 -100 
-100 -100 0.729141 0.545034 0.206288 0.201284 0.461691 0.462067 0.202210 0.200493 0.448995 0.451262 0.209576 0.231438 0.520201 0.520266 0.231426 0.211389 0.472634 0.471377 0.206686 0.213053 0.469092 0.463703 0.196488 -100 
-100 -100 0.822717 0.616170 0.245946 0.216433 0.443953 0.443673 0.213849 0.226089 0.493942 0.495331 0.231408 0.234320 0.508756 0.508063 0.231564 0.223871 0.490562 0.488590 0.216150 0.207702 0.464335 0.456977 0.183188 -100 
-100 -100 1.697093 1.322593 0.564262 0.469763 0.943350 0.941324 0.457072 0.498361 1.056812 1.059976 0.511485 0.505278 1.051803 1.050334 0.499880 0.500954 1.072058 1.068271 0.486303 0.467352 1.053101 1.034987 0.399996 -100 
-100 -100 1.646866 1.287920 0.552855 0.460215 0.919093 0.917074 0.447622 0.488297 1.031618 1.034562 0.500511 0.492638 1.020264 1.018828 0.487323 0.489938 1.045085 1.041441 0.475768 0.456119 1.024331 1.006803 0.390295 -100 
-100 -100 0.621710 0.474564 0.204807 0.179373 0.335325 0.334958 0.176763 0.187516 0.383428 0.384064 0.189838 0.186105 0.372691 0.372073 0.183631 0.182487 0.373634 0.372118 0.176423 0.165119 0.341022 0.335738 0.147124 -100 
-100 -100 0.184274 0.157421 0.101027 0.097930 0.134255 0.134227 0.097576 0.098920 0.142344 0.142440 0.099298 0.098624 0.139647 0.139540 0.098220 0.097812 0.138747 0.138488 0.096852 0.094699 0.129725 0.128805 0.090884 -100 
-100 -100 0.091620 0.089027 0.082140 0.081841 0.086630 0.086635 0.081814 0.081971 0.087675 0.087691 0.082051 0.081958 0.087266 0.087255 0.081899 0.081830 0.087022 0.086993 0.081696 0.081402 0.085630 0.085517 0.080796 -100 
-100 -100 -100 -100 -100 -100 -100 -100 -100 -100 -100 -100 -100 -100 -100 -100 -100 -100 -100 -100 -100 -100 -100 -100 -100 -100 
-100 -100 -100 -100 -100 -100 -100 -100 -100 -100 -100 -100 -100 -100 -100 -100 -100 -100 -100 -100 -100 -100 -100 -100 -100 -100 
-100 -100 -100 -100 -100 -100 -100 -100 -100 -100 -100 -100 -100 -100 -100 -100 -100 -100 -100 -100 -100 -100 -100 -100 -100 -100 
-100 -100 0.154646 0.138426 0.095950 0.100289 0.151608 0.151805 0.100814 0.097610 0.138386 0.138301 0.097287 0.099569 0.148332 0.147923 0.098111 0.092238 0.121053 0.121157 0.092653 0.099901 0.153558 0.153164 0.098343 -100 
-100 -100 0.473324 0.368683 0.159906 0.176309 0.375937 0.376769 0.179339 0.164816 0.334844 0.334428 0.163150 0.174314 0.369256 0.367215 0.166304 0.137216 0.274649 0.275217 0.139490 0.175040 0.385041 0.383927 0.174428 -100 
-100 -100 1.546959 1.206887 0.464779 0.470616 1.028201 1.029166 0.472912 0.443583 0.996726 0.995784 0.439964 0.465925 1.034794 1.029149 0.442341 0.376810 0.932857 0.934705 0.384060 0.461361 1.035959 1.031806 0.451918 -100 
-100 -100 1.597000 1.241262 0.475400 0.480736 1.054535 1.055337 0.482304 0.450695 1.015841 1.015038 0.447630 0.477284 1.065562 1.059920 0.453729 0.384971 0.954917 0.956571 0.391420 0.469734 1.059191 1.054721 0.459537 -100 
-100 -100 0.670854 0.507909 0.198302 0.214764 0.491042 0.491282 0.215259 0.191615 0.418917 0.419001 0.191914 0.217838 0.501033 0.499125 0.210260 0.168199 0.371216 0.371020 0.167507 0.207103 0.487836 0.485311 0.202232 -100 
-100 -100 0.704673 0.532522 0.208033 0.208908 0.480287 0.478174 0.199582 0.170335 0.387224 0.388901 0.177084 0.221576 0.512540 0.513450 0.225384 0.189014 0.412393 0.409527 0.177526 0.188134 0.448167 0.443249 0.172899 -100 
-100 -100 1.647484 1.279785 0.503144 0.475647 1.073871 1.067131 0.444307 0.393981 0.984357 0.988730 0.411004 0.481646 1.061781 1.065469 0.497742 0.455686 1.036272 1.028808 0.426014 0.426697 1.036538 1.022339 0.374433 -100 
-100 -100 1.676584 1.299366 0.510225 0.478642 1.077333 1.070251 0.445916 0.395785 0.988465 0.992593 0.411857 0.479893 1.057057 1.060723 0.495890 0.456200 1.039180 1.031757 0.426702 0.425388 1.032155 1.017850 0.372607 -100 
-100 -100 0.816626 0.607686 0.235190 0.220441 0.493699 0.490292 0.205932 0.177448 0.403592 0.404327 0.180611 0.214571 0.493136 0.493972 0.218081 0.191363 0.425095 0.422366 0.180487 0.183129 0.430958 0.425584 0.165824 -100 
-100 -100 0.921410 0.688050 0.285152 0.254393 0.526566 0.522527 0.236940 0.217069 0.462782 0.459558 0.204130 0.197662 0.455655 0.453512 0.189213 0.176792 0.407651 0.407885 0.177929 0.190642 0.442810 0.438232 0.176691 -100 
-100 -100 1.767805 1.382608 0.638910 0.568284 1.096812 1.087969 0.528794 0.506013 1.053918 1.045498 0.472066 0.448187 1.050546 1.044074 0.422304 0.406203 1.002965 1.005141 0.415289 0.439174 1.024991 1.014172 0.400808 -100 
-100 -100 1.772324 1.385906 0.640716 0.570081 1.099577 1.090516 0.529727 0.505025 1.050239 1.041712 0.470597 0.447424 1.049896 1.043629 0.422296 0.407308 1.006065 1.008163 0.416093 0.438062 1.021316 1.010409 0.399200 -100 
-100 -100 0.939071 0.700840 0.291968 0.261333 0.537086 0.532213 0.240634 0.213084 0.446418 0.442787 0.198418 0.194709 0.453303 0.451942 0.189152 0.181286 0.420428 0.420340 0.181218 0.186100 0.426219 0.421358 0.170515 -100 
-100 -100 0.852208 0.635529 0.254578 0.239955 0.514787 0.508805 0.215065 0.163310 0.350732 0.350045 0.160665 0.205788 0.491503 0.495076 0.220027 0.206844 0.457468 0.453527 0.191096 0.167759 0.382911 0.376374 0.144592 -100 
-100 -100 1.692624 1.316955 0.542687 0.507150 1.059770 1.046782 0.448439 0.351642 0.902820 0.903831 0.355759 0.462503 1.071351 1.082135 0.508888 0.487839 1.066861 1.056103 0.443015 0.388761 0.969998 0.950915 0.313228 -100 
-100 -100 1.680142 1.307818 0.537181 0.498557 1.040191 1.027560 0.441107 0.349434 0.901731 0.903306 0.355722 0.463267 1.073447 1.084391 0.510248 0.489776 1.071652 1.060771 0.444500 0.388727 0.969056 0.949863 0.312748 -100 
-100 -100 0.805384 0.601264 0.233566 0.206271 0.431637 0.426883 0.185907 0.154659 0.346195 0.347635 0.160149 0.208585 0.499616 0.503789 0.225073 0.214110 0.476466 0.472049 0.196659 0.167286 0.378967 0.371989 0.142457 -100 
-100 -100 0.840386 0.620546 0.225087 0.151442 0.292357 0.290591 0.143085 0.180721 0.436575 0.440825 0.197369 0.203376 0.473350 0.473962 0.205565 0.206114 0.475547 0.473964 0.200326 0.184974 0.419513 0.412770 0.162012 -100 
-100 -100 1.705245 1.310318 0.494315 0.301305 0.731181 0.728287 0.286067 0.420726 1.041247 1.053681 0.475038 0.462830 1.054525 1.053406 0.458520 0.467273 1.071062 1.069834 0.463118 0.445745 1.035580 1.019054 0.384225 -100 
-100 -100 1.645262 1.269204 0.481361 0.293004 0.707301 0.704762 0.279254 0.414623 1.023960 1.036146 0.467864 0.451997 1.023370 1.021969 0.446594 0.456157 1.042680 1.041798 0.453287 0.438195 1.015396 0.999509 0.378704 -100 
-100 -100 0.600708 0.453014 0.176721 0.118168 0.188362 0.187876 0.115241 0.157243 0.360824 0.364440 0.171112 0.162511 0.340486 0.339954 0.160405 0.164234 0.353243 0.352969 0.163312 0.157168 0.332237 0.327759 0.142362 -100 
-100 -100 0.176354 0.151055 0.096430 0.088053 0.101862 0.101802 0.087569 0.093679 0.134815 0.135367 0.095722 0.094192 0.128896 0.128814 0.093881 0.094487 0.131919 0.131880 0.094366 0.093379 0.127340 0.126572 0.090104 -100 
-100 -100 0.090460 0.088114 0.081547 0.080573 0.082216 0.082213 0.080512 0.081251 0.086428 0.086493 0.081551 0.081352 0.085548 0.085540 0.081306 0.081375 0.085930 0.085928 0.081355 0.081226 0.085281 0.085186 0.080694 -100 
-100 -100 -100 -100 -100 -100 -100 -100 -100 -100 -100 -100 -100 -100 -100 -100 -100 -100 -100 -100 -100 -100 -100 -100 -100 -100 
-100 -100 -100 -100 -100 -100 -100 -100 -100 -100 -100 -100 -100 -100 -100 -100 -100 -100 -100 -100 -100 -100 -100 -100 -100 -100 
-100 -100 -100 -100 -100 -100 -100 -100 -100 -100 -100 -100 -100 -100 -100 -100 -100 -100 -100 -100 -100 -100 -100 -100 -100 -100 
-100 -100 0.323453 0.275340 0.132705 0.149173 0.300043 0.301337 0.153759 0.147087 0.287672 0.287329 0.145810 0.149455 0.295081 0.293659 0.143960 0.127298 0.245173 0.245399 0.128149 0.147173 0.298838 0.297604 0.141987 -100 
-100 -100 1.089361 0.863647 0.334817 0.366835 0.790738 0.795110 0.383991 0.369740 0.792062 0.790888 0.365151 0.373464 0.794552 0.789214 0.350993 0.302831 0.721597 0.722532 0.306570 0.360685 0.793205 0.789913 0.352882 -100 
-100 -100 3.578798 2.967800 1.087860 1.026758 2.149614 2.155260 1.038352 1.043506 2.374875 2.373305 1.040516 1.040872 2.275101 2.265221 1.005153 0.978126 2.547925 2.549622 0.982554 1.008980 2.163284 2.150323 0.942537 -100 
-100 -100 3.688556 3.047416 1.118175 1.053532 2.204594 2.209780 1.062811 1.063676 2.420372 2.419190 1.062240 1.069800 2.336520 2.326808 1.034861 1.003182 2.602948 2.604036 1.005177 1.031729 2.213850 2.200112 0.962898 -100 
-100 -100 1.578443 1.227375 0.461299 0.483091 1.065241 1.067725 0.491373 0.458020 1.027001 1.027298 0.459099 0.497620 1.081753 1.077239 0.478595 0.410853 0.991790 0.990358 0.405387 0.461275 1.052873 1.045972 0.440631 -100 
-100 -100 1.614639 1.258059 0.495341 0.483648 1.078621 1.073004 0.456863 0.401183 0.990117 0.994116 0.416848 0.489995 1.066725 1.069078 0.500621 0.444956 1.017815 1.011168 0.418498 0.440012 1.053143 1.040941 0.396544 -100 
-100 -100 3.474079 2.866314 1.172233 1.095201 2.484867 2.470001 1.030740 0.989502 2.613931 2.620069 1.004297 1.028059 2.096363 2.103356 1.055350 1.057528 2.502790 2.492763 1.029910 1.037389 2.561192 2.532130 0.911499 -100 
-100 -100 3.514993 2.896153 1.188319 1.101858 2.488645 2.472800 1.033321 0.992720 2.617786 2.623260 1.004914 1.023613 2.088941 2.095988 1.051115 1.058822 2.508149 2.498416 1.032360 1.036204 2.557733 2.528301 0.908741 -100 
-100 -100 1.747019 1.353645 0.557611 0.509022 1.090567 1.081234 0.466740 0.413755 0.999461 1.000868 0.419325 0.471597 1.042870 1.045465 0.483472 0.451411 1.039299 1.033773 0.429477 0.435642 1.042923 1.029176 0.385525 -100 
-100 -100 1.738023 1.357408 0.610068 0.550895 1.085355 1.077661 0.515941 0.487809 1.028752 1.022113 0.460801 0.454909 1.056045 1.052258 0.439953 0.428768 1.033248 1.034930 0.436298 0.454220 1.042252 1.030413 0.412200 -100 
-100 -100 3.009240 2.486301 1.222933 1.127495 2.168106 2.157019 1.079150 1.072079 2.187539 2.176545 1.039679 1.052406 2.599853 2.592321 1.032129 1.028504 2.556849 2.562492 1.045842 1.044598 2.338792 2.315241 0.937537 -100 
-100 -100 3.016648 2.492244 1.227490 1.131892 2.172191 2.160479 1.080950 1.069070 2.179484 2.168082 1.034955 1.049449 2.597791 2.590885 1.031617 1.031017 2.561692 2.567008 1.047026 1.039921 2.328424 2.304496 0.930887 -100 
-100 -100 1.763126 1.377891 0.627780 0.567869 1.093176 1.082997 0.522487 0.473745 0.993863 0.985586 0.440473 0.443358 1.052244 1.050932 0.438321 0.439366 1.049763 1.050095 0.441176 0.433757 1.000587 0.987244 0.383896 -100 
-100 -100 1.776548 1.382754 0.599557 0.547138 1.083106 1.066908 0.474662 0.367334 0.910489 0.907174 0.354766 0.442096 1.049101 1.059074 0.485212 0.477351 1.061397 1.051648 0.436520 0.376289 0.955823 0.936373 0.298791 -100 
-100 -100 3.430501 2.831951 1.215672 1.103507 2.174558 2.147202 0.986458 0.908535 2.654544 2.654023 0.908904 0.996450 2.232784 2.253540 1.078097 1.081354 2.404865 2.386229 1.015043 0.962777 2.649110 2.604439 0.769435 -100 
-100 -100 3.415993 2.819167 1.202331 1.080997 2.137124 2.110335 0.966033 0.899449 2.648772 2.650023 0.906777 0.996777 2.234426 2.255542 1.079851 1.083541 2.408368 2.389418 1.015980 0.960877 2.645226 2.600348 0.766608 -100 
-100 -100 1.733124 1.342729 0.547431 0.452919 0.933154 0.918920 0.388462 0.331218 0.892437 0.896039 0.346275 0.443489 1.054425 1.065832 0.492088 0.485875 1.072441 1.061423 0.440136 0.368437 0.944234 0.923904 0.287125 -100 
-100 -100 1.718931 1.317810 0.488925 0.295440 0.725067 0.718554 0.265850 0.367981 0.970839 0.983257 0.422031 0.444543 1.056295 1.059200 0.456319 0.462630 1.071152 1.067799 0.449656 0.415451 0.991635 0.974895 0.351206 -100 
-100 -100 3.269768 2.665431 1.044983 0.740724 2.496233 2.488627 0.705862 0.918420 2.334188 2.361593 1.038152 1.042383 2.536170 2.535837 1.042951 1.052406 2.462070 2.461744 1.051462 1.035909 2.482416 2.451150 0.900937 -100 
-100 -100 3.152108 2.579929 1.010839 0.714777 2.433764 2.427426 0.685223 0.903089 2.296027 2.322909 1.020551 1.015772 2.472506 2.471217 1.012499 1.023083 2.401043 2.401657 1.025872 1.016656 2.438324 2.408601 0.887235 -100 
-100 -100 1.191475 0.924239 0.344231 0.184102 0.432328 0.430552 0.174976 0.298715 0.763257 0.774143 0.345690 0.330218 0.756957 0.756016 0.326419 0.336859 0.775199 0.775604 0.338799 0.331808 0.760786 0.750337 0.292556 -100 
-100 -100 0.353074 0.288095 0.131723 0.100859 0.150578 0.150324 0.099369 0.122990 0.248041 0.250150 0.131208 0.126695 0.238503 0.238298 0.125918 0.128503 0.246396 0.246488 0.128897 0.127231 0.241241 0.238987 0.117311 -100 
-100 -100 0.114296 0.106569 0.085758 0.081998 0.085640 0.085614 0.081797 0.084737 0.101291 0.101551 0.085866 0.085206 0.098756 0.098730 0.085091 0.085434 0.100352 0.100367 0.085491 0.085264 0.099306 0.099030 0.083891 -100 
-100 -100 -100 -100 -100 -100 -100 -100 -100 -100 -100 -100 -100 -100 -100 -100 -100 -100 -100 -100 -100 -100 -100 -100 -100 -100 
-100 -100 -100 -100 -100 -100 -100 -100 -100 -100 -100 -100 -100 -100 -100 -100 -100 -100 -100 -100 -100 -100 -100 -100 -100 -100 
-100 -100 -100 -100 -100 -100 -100 -100 -100 -100 -100 -100 -100 -100 -100 -100 -100 -100 -100 -100 -100 -100 -100 -100 -100 -100 
-100 -100 0.320704 0.273519 0.132310 0.149294 0.300828 0.302231 0.154272 0.148012 0.290522 0.290147 0.146616 0.149560 0.294716 0.293276 0.143985 0.127762 0.247001 0.247225 0.128596 0.147106 0.298148 0.296863 0.141725 -100 
-100 -100 1.077428 0.855721 0.332564 0.367347 0.793407 0.798299 0.386520 0.374406 0.802790 0.801455 0.369201 0.374032 0.793295 0.787865 0.351146 0.305420 0.729441 0.730365 0.309076 0.360435 0.790917 0.787359 0.351571 -100 
-100 -100 3.558205 2.953196 1.081299 1.027488 2.153597 2.160824 1.045570 1.056402 2.394436 2.392393 1.051541 1.043036 2.273369 2.263216 1.006182 0.986356 2.564323 2.565969 0.990519 1.009181 2.160314 2.146476 0.939045 -100 
-100 -100 3.668558 3.033197 1.111683 1.054343 2.208724 2.215525 1.070173 1.076754 2.440200 2.438541 1.073373 1.071823 2.334279 2.324316 1.035777 1.011622 2.619939 2.621017 1.013443 1.032144 2.211316 2.196697 0.959561 -100 
-100 -100 1.568951 1.221043 0.459437 0.483955 1.068548 1.071578 0.494316 0.463189 1.038642 1.038720 0.463397 0.497587 1.078514 1.073938 0.478250 0.414099 1.001835 1.000483 0.408878 0.461824 1.052419 1.045198 0.439962 -100 
-100 -100 1.622384 1.263488 0.497576 0.484915 1.080626 1.074956 0.457853 0.402321 0.993090 0.996874 0.417137 0.487894 1.060971 1.063420 0.498884 0.446507 1.023808 1.017492 0.421308 0.442725 1.058211 1.045872 0.398898 -100 
-100 -100 3.491595 2.879311 1.179480 1.098156 2.486505 2.471047 1.031205 0.988973 2.612640 2.618266 1.001719 1.022565 2.087577 2.094910 1.051252 1.059194 2.508302 2.499269 1.035489 1.044453 2.570560 2.541449 0.918641 -100 
-100 -100 3.532950 2.909410 1.195548 1.104407 2.489099 2.472626 1.033185 0.991420 2.614407 2.619424 1.001727 1.018084 2.080474 2.087903 1.047085 1.060222 2.512766 2.504058 1.037745 1.043571 2.568180 2.538744 0.916325 -100 
-100 -100 1.756449 1.359981 0.559645 0.508690 1.087980 1.078409 0.465395 0.411915 0.994172 0.995522 0.417235 0.469389 1.038520 1.041322 0.482036 0.452006 1.041802 1.036676 0.431584 0.439547 1.052273 1.038504 0.389573 -100 
-100 -100 1.734005 1.353946 0.607097 0.546323 1.075876 1.068048 0.510750 0.482066 1.015185 1.008882 0.456435 0.454236 1.056615 1.053154 0.440510 0.428701 1.032629 1.034590 0.437323 0.458768 1.053548 1.041858 0.417590 -100 
-100 -100 3.000571 2.478425 1.214507 1.116061 2.151799 2.140309 1.065797 1.055895 2.158677 2.148631 1.027485 1.050718 2.601289 2.594699 1.034172 1.027761 2.553921 2.560133 1.047362 1.053348 2.352567 2.329662 0.949233 -100 
-100 -100 3.007783 2.484245 1.219010 1.120432 2.155879 2.143778 1.067568 1.052807 2.150373 2.139933 1.022677 1.047676 2.599062 2.593115 1.033586 1.030193 2.558568 2.564453 1.048405 1.048353 2.341400 2.318130 0.942231 -100 
-100 -100 1.758501 1.374034 0.624649 0.563246 1.083778 1.073451 0.517191 0.467689 0.979246 0.971307 0.435770 0.442390 1.052278 1.051309 0.438612 0.439015 1.048442 1.048997 0.441691 0.437134 1.008799 0.995609 0.388013 -100 
-100 -100 1.784835 1.388295 0.601248 0.546783 1.080721 1.064195 0.472977 0.364174 0.901087 0.897682 0.351228 0.438910 1.043451 1.053662 0.482886 0.476933 1.061746 1.052178 0.436809 0.376425 0.956512 0.937037 0.298848 -100 
-100 -100 3.449270 2.845585 1.222381 1.105947 2.175057 2.146808 0.985099 0.902889 2.642361 2.641239 0.900889 0.988432 2.223163 2.244443 1.072165 1.080137 2.405538 2.387281 1.015307 0.960875 2.646089 2.601220 0.766659 -100 
-100 -100 3.436193 2.833734 1.209340 1.083590 2.137904 2.110241 0.964837 0.894014 2.637233 2.637870 0.898877 0.988595 2.224260 2.245896 1.073691 1.082229 2.408950 2.390388 1.016126 0.958618 2.641166 2.596108 0.763468 -100 
-100 -100 1.746799 1.351780 0.550334 0.453326 0.932125 0.917575 0.387567 0.329010 0.885872 0.889282 0.343289 0.439748 1.046728 1.058298 0.488926 0.485139 1.072547 1.061686 0.439996 0.367269 0.940997 0.920659 0.285824 -100 
-100 -100 1.726876 1.322778 0.489904 0.293743 0.719161 0.712482 0.263470 0.365749 0.966159 0.978582 0.419732 0.441922 1.050893 1.053872 0.453957 0.461263 1.069361 1.066103 0.448632 0.414215 0.988830 0.972152 0.350110 -100 
-100 -100 3.274750 2.668400 1.044886 0.735002 2.484345 2.476370 0.698686 0.913566 2.329057 2.356689 1.034104 1.038216 2.531546 2.531308 1.039126 1.049330 2.459189 2.459001 1.048870 1.033275 2.478882 2.447748 0.898660 -100 
-100 -100 3.155745 2.582060 1.010524 0.709136 2.422067 2.415397 0.678231 0.898451 2.291411 2.318552 1.016781 1.011944 2.468590 2.467399 1.008968 1.020092 2.398132 2.398885 1.023317 1.014135 2.435075 2.405497 0.885084 -100 
-100 -100 1.194295 0.925965 0.344365 0.182616 0.427118 0.425264 0.173158 0.297200 0.760637 0.771593 0.344329 0.328824 0.754356 0.753450 0.325122 0.335779 0.773333 0.773790 0.337873 0.330963 0.759117 0.748732 0.291876 -100 
-100 -100 0.353766 0.288511 0.131749 0.100643 0.149707 0.149442 0.099100 0.122740 0.247457 0.249580 0.130987 0.126469 0.237920 0.237723 0.125708 0.128327 0.245976 0.246079 0.128746 0.127097 0.240892 0.238653 0.117209 -100 
-100 -100 0.114380 0.106623 0.085759 0.081966 0.085523 0.085495 0.081756 0.084703 0.101212 0.101475 0.085839 0.085177 0.098676 0.098652 0.085064 0.085411 0.100295 0.100312 0.085472 0.085247 0.099261 0.098987 0.083880 -100 
-100 -100 -100 -100 -100 -100 -100 -100 -100 -100 -100 -100 -100 -100 -100 -100 -100 -100 -100 -100 -100 -100 -100 -100 -100 -100 
-100 -100 -100 -100 -100 -100 -100 -100 -100 -100 -100 -100 -100 -100 -100 -100 -100 -100 -100 -100 -100 -100 -100 -100 -100 -100 
-100 -100 -100 -100 -100 -100 -100 -100 -100 -100 -100 -100 -100 -100 -100 -100 -100 -100 -100 -100 -100 -100 -100 -100 -100 -100 
-100 -100 0.144341 0.131614 0.094418 0.100717 0.154595 0.155189 0.102647 0.100970 0.149325 0.149120 0.100226 0.099939 0.146900 0.146433 0.098240 0.094087 0.128275 0.128375 0.094456 0.099708 0.150936 0.150346 0.097395 -100 
-100 -100 0.427009 0.337800 0.151094 0.178438 0.386816 0.389661 0.189148 0.183213 0.379195 0.378160 0.179191 0.176267 0.363778 0.361410 0.166842 0.147603 0.307806 0.308343 0.149663 0.174045 0.375714 0.373534 0.169253 -100 
-100 -100 1.482201 1.162027 0.439318 0.473976 1.040137 1.047478 0.501902 0.496479 1.064309 1.061478 0.485447 0.474211 1.030073 1.023377 0.446397 0.411371 0.992447 0.994093 0.417744 0.462413 1.028732 1.020893 0.437672 -100 
-100 -100 1.535021 1.198165 0.450283 0.484441 1.067070 1.074317 0.511832 0.504280 1.084355 1.081592 0.493515 0.485068 1.058951 1.052285 0.457376 0.420336 1.016761 1.018305 0.426238 0.471660 1.053888 1.045649 0.445925 -100 
-100 -100 0.634371 0.483524 0.190934 0.218245 0.504351 0.506683 0.226670 0.212002 0.466599 0.465825 0.209024 0.217614 0.487712 0.485575 0.208976 0.181272 0.412857 0.412956 0.181521 0.209218 0.485813 0.481986 0.199531 -100 
-100 -100 0.735249 0.553870 0.216610 0.213722 0.488106 0.485768 0.203272 0.174438 0.398685 0.399565 0.178119 0.213218 0.488462 0.489751 0.218478 0.195320 0.436716 0.435112 0.188586 0.198922 0.468392 0.462938 0.182256 -100 
-100 -100 1.703546 1.321040 0.531546 0.487023 1.079154 1.070081 0.446004 0.391531 0.979323 0.981690 0.400497 0.458619 1.029989 1.035075 0.480302 0.462531 1.054630 1.051056 0.448185 0.454660 1.064656 1.050327 0.403087 -100 
-100 -100 1.734516 1.341725 0.538631 0.488544 1.078069 1.068471 0.445399 0.390505 0.975290 0.977559 0.399071 0.456765 1.026661 1.031828 0.478708 0.461999 1.053950 1.050479 0.448062 0.454497 1.064530 1.050212 0.402930 -100 
-100 -100 0.854357 0.632996 0.243352 0.219403 0.483436 0.479103 0.201074 0.170749 0.382130 0.382591 0.172827 0.205843 0.474555 0.476166 0.212262 0.193848 0.435146 0.433881 0.188528 0.198271 0.467576 0.462098 0.181434 -100 
-100 -100 0.906927 0.675410 0.273978 0.236542 0.487201 0.482693 0.217064 0.195575 0.404337 0.402222 0.187366 0.195395 0.457681 0.456761 0.191521 0.176398 0.404334 0.405543 0.181338 0.208301 0.487514 0.483514 0.197597 -100 
-100 -100 1.745216 1.360148 0.606291 0.521359 1.038095 1.027456 0.473727 0.437157 0.925916 0.921109 0.418374 0.440733 1.049825 1.047072 0.430019 0.402278 0.990331 0.994653 0.419885 0.473737 1.064553 1.056383 0.447732 -100 
-100 -100 1.749076 1.363012 0.607920 0.523116 1.040948 1.030077 0.474576 0.435885 0.921253 0.916327 0.416563 0.439659 1.048622 1.046098 0.429752 0.403121 0.992755 0.996947 0.420201 0.471464 1.057834 1.049572 0.444837 -100 
-100 -100 0.922580 0.686956 0.280246 0.243392 0.498064 0.492639 0.220411 0.190417 0.383991 0.381425 0.180332 0.191320 0.453460 0.453391 0.190512 0.179925 0.414424 0.415098 0.182841 0.199393 0.458963 0.454681 0.186664 -100 
-100 -100 0.886593 0.658558 0.261422 0.238898 0.505455 0.498169 0.208878 0.151350 0.312631 0.311523 0.147105 0.193085 0.468485 0.473040 0.210789 0.205433 0.458921 0.455615 0.192163 0.168019 0.385243 0.378580 0.144466 -100 
-100 -100 1.760702 1.366476 0.569858 0.517124 1.060521 1.043818 0.443113 0.328591 0.859615 0.858273 0.323545 0.430076 1.041507 1.054536 0.484922 0.483362 1.067337 1.058022 0.444161 0.381193 0.961224 0.941261 0.301924 -100 
-100 -100 1.753589 1.360782 0.565411 0.509017 1.042008 1.025667 0.436257 0.327065 0.861106 0.860252 0.323881 0.430214 1.041526 1.054649 0.485415 0.484975 1.071883 1.062422 0.445214 0.379818 0.956331 0.936271 0.300033 -100 
-100 -100 0.859640 0.637010 0.244570 0.207533 0.427443 0.421392 0.182101 0.145726 0.319497 0.320233 0.148442 0.193778 0.468937 0.473807 0.212691 0.211600 0.477265 0.473386 0.196223 0.162670 0.366203 0.359114 0.137212 -100 
-100 -100 0.870631 0.639250 0.228325 0.143897 0.269298 0.266863 0.132960 0.171404 0.417860 0.422240 0.188283 0.193246 0.452724 0.453639 0.196506 0.200914 0.468666 0.467413 0.196319 0.180097 0.408165 0.401635 0.157659 -100 
-100 -100 1.718780 1.317162 0.493017 0.278770 0.695140 0.690830 0.258157 0.401258 1.025533 1.039058 0.459428 0.447095 1.043310 1.042542 0.444114 0.455586 1.063709 1.062953 0.453001 0.435197 1.023331 1.007249 0.374841 -100 
-100 -100 1.653852 1.272924 0.479252 0.270696 0.671898 0.668048 0.251964 0.396045 1.010408 1.023747 0.453368 0.437567 1.014877 1.013769 0.433269 0.444780 1.035200 1.034750 0.443308 0.428123 1.004341 0.988903 0.369838 -100 
-100 -100 0.611253 0.459315 0.176849 0.111410 0.167916 0.167119 0.107238 0.150908 0.350429 0.354392 0.165780 0.157103 0.330595 0.330161 0.155359 0.160067 0.345975 0.345871 0.159710 0.153921 0.325403 0.321141 0.139736 -100 
-100 -100 0.178928 0.152557 0.096470 0.086920 0.098192 0.098082 0.086221 0.092676 0.132634 0.133247 0.094909 0.093366 0.126838 0.126771 0.093109 0.093861 0.130400 0.130390 0.093813 0.092902 0.126032 0.125304 0.089718 -100 
-100 -100 0.090789 0.088325 0.081540 0.080381 0.081592 0.081580 0.080275 0.081088 0.086107 0.086181 0.081429 0.081225 0.085230 0.085224 0.081186 0.081278 0.085705 0.085706 0.081272 0.081154 0.085098 0.085009 0.080640 -100 
-100 -100 -100 -100 -100 -100 -100 -100 -100 -100 -100 -100 -100 -100 -100 -100 -100 -100 -100 -100 -100 -100 -100 -100 -100 -100 
-100 -100 -100 -100 -100 -100 -100 -100 -100 -100 -100 -100 -100 -100 -100 -100 -100 -100 -100 -100 -100 -100 -100 -100 -100 -100 
-100 -100 -100 -100 -100 -100 -100 -100 -100 -100 -100 -100 -100 -100 -100 -100 -100 -100 -100 -100 -100 -100 -100 -100 -100 -100 
-100 -100 0.157056 0.140343 0.096305 0.099850 0.150777 0.151445 0.102085 0.104002 0.158626 0.158245 0.102650 0.097403 0.136951 0.136676 0.096357 0.098650 0.145714 0.145891 0.099264 0.098540 0.143350 0.142304 0.094403 -100 
-100 -100 0.470080 0.368395 0.161627 0.176254 0.380319 0.383462 0.188073 0.194880 0.398240 0.396416 0.187655 0.165513 0.339520 0.338095 0.159935 0.168967 0.357455 0.358323 0.172338 0.170806 0.358760 0.354033 0.155276 -100 
-100 -100 1.512366 1.187046 0.463597 0.476593 1.050574 1.058263 0.504726 0.512306 1.057372 1.052672 0.493380 0.457888 1.029690 1.025559 0.441597 0.452023 1.018534 1.020948 0.461560 0.465194 1.034907 1.020000 0.410496 -100 
-100 -100 1.570064 1.226639 0.476156 0.487580 1.078151 1.085778 0.515285 0.521806 1.080727 1.075818 0.502072 0.465986 1.052320 1.048240 0.449921 0.461752 1.045235 1.047936 0.472342 0.476756 1.064365 1.048882 0.420554 -100 
-100 -100 0.697733 0.528078 0.207642 0.217735 0.499728 0.502531 0.227824 0.230635 0.500692 0.498116 0.220474 0.195456 0.436821 0.435641 0.190847 0.206074 0.473397 0.475335 0.213468 0.214897 0.485265 0.478343 0.192698 -100 
-100 -100 0.784142 0.589313 0.233290 0.217899 0.488279 0.486554 0.209728 0.198006 0.446973 0.444663 0.188847 0.178954 0.419806 0.420911 0.183359 0.203838 0.476547 0.479910 0.217156 0.224358 0.495492 0.489163 0.204903 -100 
-100 -100 1.699976 1.322002 0.551286 0.496778 1.081464 1.073846 0.462263 0.431259 1.009343 1.004942 0.412329 0.412962 1.023374 1.027559 0.430041 0.458739 1.059259 1.066226 0.487606 0.498201 1.065986 1.052460 0.450530 -100 
-100 -100 1.720053 1.334879 0.554561 0.494414 1.073119 1.064770 0.456981 0.423546 0.989981 0.985975 0.406167 0.412911 1.027083 1.031484 0.430754 0.455206 1.049144 1.056077 0.484011 0.499022 1.069860 1.056759 0.453072 -100 
-100 -100 0.861322 0.638413 0.245340 0.208085 0.453457 0.448984 0.189202 0.168184 0.365145 0.364214 0.164634 0.179236 0.434889 0.436851 0.186725 0.189939 0.434155 0.437341 0.202793 0.227842 0.510561 0.505850 0.214922 -100 
-100 -100 0.888401 0.655131 0.245319 0.186806 0.408896 0.401993 0.158389 0.128281 0.254981 0.256597 0.136000 0.192397 0.465206 0.467168 0.199748 0.161202 0.359254 0.360818 0.167260 0.222322 0.515245 0.513868 0.223068 -100 
-100 -100 1.766929 1.362617 0.552070 0.433101 1.001766 0.981775 0.344660 0.248373 0.683812 0.690445 0.276360 0.422680 1.017861 1.023102 0.446751 0.365500 0.936597 0.938913 0.374300 0.470846 1.041248 1.039528 0.472921 -100 
-100 -100 1.764244 1.360702 0.551233 0.432792 1.001478 0.981442 0.344248 0.247259 0.679843 0.686492 0.275320 0.422807 1.019068 1.024410 0.447190 0.365359 0.935973 0.938131 0.373545 0.469093 1.037168 1.035426 0.470939 -100 
-100 -100 0.878494 0.648052 0.242010 0.185471 0.407215 0.400075 0.156452 0.123600 0.238672 0.240389 0.131751 0.193010 0.470996 0.473354 0.201631 0.160587 0.356663 0.357620 0.164320 0.215455 0.498825 0.497409 0.215484 -100 
-100 -100 0.846725 0.626198 0.236067 0.203464 0.450065 0.444490 0.180884 0.146718 0.310864 0.310636 0.146099 0.180560 0.451458 0.454845 0.193172 0.188350 0.430145 0.431145 0.192563 0.205828 0.466896 0.462038 0.191061 -100 
-100 -100 1.751989 1.354391 0.543966 0.486515 1.064755 1.052782 0.434169 0.365190 0.914821 0.912687 0.356465 0.412232 1.049385 1.057998 0.447028 0.457518 1.056277 1.057611 0.463254 0.452867 1.022417 1.007838 0.398747 -100 
-100 -100 1.756108 1.357325 0.545184 0.486537 1.063381 1.051700 0.435214 0.369854 0.929722 0.927557 0.360908 0.412442 1.047261 1.055764 0.446894 0.460954 1.066287 1.067480 0.466121 0.450710 1.015259 1.000316 0.394999 -100 
-100 -100 0.861564 0.636863 0.240856 0.204194 0.446076 0.441579 0.185424 0.164854 0.374841 0.374611 0.163740 0.181479 0.443410 0.446298 0.192482 0.201986 0.472380 0.472849 0.204153 0.197220 0.438926 0.432635 0.176341 -100 
-100 -100 0.893194 0.661356 0.253860 0.187610 0.387299 0.384099 0.173301 0.191316 0.442383 0.444501 0.199453 0.200542 0.458163 0.458618 0.202231 0.206959 0.475762 0.474820 0.203214 0.190374 0.433784 0.426807 0.166748 -100 
-100 -100 1.705538 1.322005 0.553715 0.415758 0.918681 0.912215 0.385828 0.445458 1.034567 1.041326 0.473038 0.468807 1.051605 1.051113 0.467309 0.473460 1.071206 1.068453 0.462244 0.439423 1.032472 1.015052 0.373644 -100 
-100 -100 1.643034 1.279165 0.539631 0.406118 0.894253 0.888204 0.377916 0.438472 1.015530 1.022248 0.465890 0.460304 1.026914 1.026210 0.457977 0.463286 1.043556 1.040803 0.452027 0.429776 1.006835 0.990047 0.365806 -100 
-100 -100 0.641283 0.485968 0.202146 0.150480 0.279376 0.277585 0.142129 0.164539 0.357640 0.359732 0.172520 0.168525 0.350724 0.350379 0.167200 0.168656 0.356594 0.355580 0.164587 0.153836 0.322681 0.317961 0.137749 -100 
-100 -100 0.191851 0.161959 0.100927 0.092422 0.117908 0.117645 0.091135 0.094858 0.135025 0.135373 0.096168 0.095367 0.132548 0.132488 0.095153 0.095342 0.133586 0.133426 0.094733 0.092848 0.125122 0.124327 0.089388 -100 
-100 -100 0.092812 0.089792 0.082127 0.081050 0.083946 0.083918 0.080874 0.081390 0.086518 0.086566 0.081611 0.081490 0.086063 0.086056 0.081456 0.081479 0.086190 0.086174 0.081398 0.081151 0.084962 0.084865 0.080598 -100 
-100 -100 -100 -100 -100 -100 -100 -100 -100 -100 -100 -100 -100 -100 -100 -100 -100 -100 -100 -100 -100 -100 -100 -100 -100 -100 
-100 -100 -100 -100 -100 -100 -100 -100 -100 -100 -100 -100 -100 -100 -100 -100 -100 -100 -100 -100 -100 -100 -100 -100 -100 -100 
-100 -100 -100 -100 -100 -100 -100 -100 -100 -100 -100 -100 -100 -100 -100 -100 -100 -100 -100 -100 -100 -100 -100 -100 -100 -100 
-100 -100 0.363555 0.302916 0.141773 0.146800 0.294056 0.295748 0.152749 0.159637 0.311348 0.310243 0.155451 0.139188 0.269834 0.269270 0.137056 0.148095 0.298166 0.298692 0.150027 0.143354 0.280534 0.277025 0.128793 -100 
-100 -100 1.145685 0.906778 0.366471 0.367374 0.799505 0.805119 0.388055 0.401804 0.811936 0.808088 0.386101 0.347681 0.774093 0.772013 0.339587 0.367321 0.799918 0.801829 0.374998 0.359009 0.782723 0.769962 0.310787 -100 
-100 -100 3.417752 2.838604 1.116749 1.053364 2.305232 2.312436 1.065391 1.060323 2.165452 2.158988 1.039983 1.037711 2.511132 2.507779 1.028436 1.034228 2.273589 2.277012 1.044988 1.041776 2.406398 2.374357 0.907082 -100 
-100 -100 3.535309 2.924288 1.151649 1.082383 2.363247 2.370132 1.092551 1.085957 2.218140 2.211081 1.063265 1.058611 2.560493 2.557332 1.050146 1.060237 2.331145 2.335445 1.074399 1.072669 2.468922 2.435678 0.934488 -100 
-100 -100 1.658659 1.289082 0.510998 0.491389 1.082472 1.086847 0.505545 0.513593 1.075584 1.069361 0.488363 0.438454 1.023490 1.022158 0.433521 0.480358 1.080012 1.085383 0.501588 0.490896 1.075471 1.057777 0.426141 -100 
-100 -100 1.677939 1.306951 0.543962 0.499659 1.087024 1.083740 0.482461 0.475396 1.064989 1.057797 0.445662 0.402271 1.005389 1.007521 0.411186 0.467463 1.077833 1.087601 0.507136 0.509920 1.071351 1.056601 0.457566 -100 
-100 -100 3.239215 2.672292 1.190036 1.110194 2.463425 2.452609 1.063873 1.049869 2.446678 2.436815 1.014148 1.004848 2.635068 2.640241 1.023299 1.043069 2.375841 2.389790 1.088239 1.081095 2.225841 2.200704 0.972182 -100 
-100 -100 3.256303 2.683561 1.192929 1.103007 2.448083 2.435308 1.048601 1.027021 2.405785 2.397140 0.996283 1.004438 2.641855 2.647716 1.025576 1.033866 2.356732 2.370547 1.078557 1.081883 2.230099 2.206275 0.978408 -100 
-100 -100 1.735464 1.343846 0.554724 0.469173 1.032191 1.021135 0.420263 0.380387 0.899737 0.897165 0.369580 0.400351 1.021339 1.026238 0.420252 0.428240 1.007130 1.016323 0.465628 0.512362 1.076721 1.067303 0.482158 -100 
-100 -100 1.747108 1.345724 0.531613 0.412644 0.988500 0.968659 0.325394 0.229592 0.661604 0.668992 0.260062 0.410952 1.006530 1.013985 0.443419 0.375587 0.951649 0.955507 0.390401 0.483483 1.047008 1.044845 0.484289 -100 
-100 -100 3.371314 2.763946 1.156249 1.022321 2.652642 2.609196 0.834648 0.625366 2.418687 2.438295 0.691291 0.912532 2.071176 2.087387 0.989637 0.953179 2.662049 2.663834 0.957564 0.993021 2.020372 2.014427 0.954704 -100 
-100 -100 3.365531 2.759452 1.153102 1.020113 2.650189 2.606748 0.832547 0.622091 2.411351 2.431175 0.688861 0.913418 2.074124 2.090473 0.990993 0.952265 2.659632 2.661027 0.955141 0.990279 2.017222 2.011271 0.951840 -100 
-100 -100 1.732566 1.334345 0.519615 0.403953 0.979750 0.959745 0.316466 0.215961 0.635775 0.644038 0.249974 0.415057 1.018608 1.026661 0.449598 0.371896 0.943462 0.945799 0.380757 0.472731 1.038380 1.036199 0.473011 -100 
-100 -100 1.738408 1.341068 0.527624 0.447147 1.020218 1.007833 0.393045 0.335931 0.855567 0.856090 0.338388 0.409681 1.045187 1.052119 0.437718 0.421405 1.001757 1.006743 0.441641 0.486779 1.069840 1.060268 0.455439 -100 
-100 -100 3.514111 2.890181 1.190119 1.088203 2.482228 2.465426 1.016866 0.979084 2.544572 2.541490 0.969627 1.011119 2.602501 2.612700 1.047332 1.041571 2.421401 2.428517 1.063905 1.069073 2.346378 2.321353 0.960144 -100 
-100 -100 3.523371 2.897692 1.196160 1.094318 2.490796 2.474762 1.026127 0.996334 2.580401 2.576847 0.984722 1.013272 2.600651 2.610368 1.047598 1.050245 2.439022 2.445818 1.071267 1.065653 2.338685 2.312468 0.951635 -100 
-100 -100 1.762033 1.361030 0.550590 0.472609 1.053413 1.044256 0.431677 0.408741 1.004069 1.002876 0.403489 0.419427 1.045151 1.050018 0.439468 0.458684 1.069915 1.073633 0.474020 0.474021 1.053355 1.038876 0.421735 -100 
-100 -100 1.723773 1.338612 0.570611 0.472775 1.039237 1.031160 0.436504 0.445827 1.023260 1.025737 0.455801 0.461109 1.052397 1.053596 0.466345 0.476105 1.077896 1.076543 0.470339 0.454211 1.051076 1.033883 0.390084 -100 
-100 -100 3.032156 2.501052 1.168450 1.075665 2.508671 2.496999 1.027773 1.031166 2.327263 2.332734 1.049076 1.059650 2.366484 2.367082 1.065082 1.074834 2.439459 2.435296 1.062293 1.050769 2.533987 2.499731 0.905199 -100 
-100 -100 2.920323 2.419329 1.134272 1.047696 2.450327 2.439548 1.003549 1.009588 2.278254 2.283808 1.027894 1.037056 2.313574 2.313770 1.040806 1.048430 2.380763 2.376301 1.034588 1.022300 2.472770 2.439786 0.880520 -100 
-100 -100 1.212128 0.955412 0.426478 0.352857 0.753733 0.748869 0.330575 0.350799 0.770247 0.773099 0.362404 0.361781 0.782334 0.781923 0.360519 0.361789 0.790578 0.787945 0.350864 0.331676 0.757291 0.745217 0.285244 -100 
-100 -100 0.382006 0.310618 0.151303 0.131433 0.238801 0.237855 0.127165 0.133556 0.253013 0.253633 0.135909 0.134982 0.253412 0.253286 0.134606 0.134725 0.254983 0.254410 0.132505 0.126929 0.238570 0.236005 0.115665 -100 
-100 -100 0.122147 0.112324 0.088646 0.085827 0.098804 0.098696 0.085275 0.086296 0.102739 0.102826 0.086642 0.086428 0.102243 0.102223 0.086355 0.086356 0.102308 0.102236 0.086045 0.085220 0.098671 0.098357 0.083664 -100 
-100 -100 -100 -100 -100 -100 -100 -100 -100 -100 -100 -100 -100 -100 -100 -100 -100 -100 -100 -100 -100 -100 -100 -100 -100 -100 
-100 -100 -100 -100 -100 -100 -100 -100 -100 -100 -100 -100 -100 -100 -100 -100 -100 -100 -100 -100 -100 -100 -100 -100 -100 -100 
-100 -100 -100 -100 -100 -100 -100 -100 -100 -100 -100 -100 -100 -100 -100 -100 -100 -100 -100 -100 -100 -100 -100 -100 -100 -100 
-100 -100 0.363961 0.303171 0.141777 0.146576 0.293295 0.294987 0.152531 0.159693 0.311737 0.310634 0.155515 0.139011 0.269162 0.268622 0.136963 0.148454 0.299562 0.300097 0.150412 0.143323 0.280084 0.276544 0.128634 -100 
-100 -100 1.147413 0.907848 0.366524 0.366330 0.796941 0.802564 0.387059 0.402067 0.813289 0.809447 0.386395 0.346794 0.771602 0.769642 0.339145 0.369114 0.805083 0.807031 0.376912 0.358890 0.781141 0.768205 0.309941 -100 
-100 -100 3.420630 2.840359 1.116836 1.050879 2.301611 2.308877 1.063137 1.060934 2.167915 2.161466 1.040640 1.035466 2.507258 2.504283 1.027655 1.039067 2.282942 2.286463 1.050172 1.041884 2.404220 2.371561 0.904640 -100 
-100 -100 3.538311 2.926126 1.151739 1.079820 2.359477 2.366467 1.090324 1.086893 2.221517 2.214487 1.064247 1.056379 2.556476 2.553696 1.049330 1.065191 2.340775 2.345187 1.079689 1.072663 2.466343 2.432482 0.931862 -100 
-100 -100 1.660900 1.290454 0.511071 0.490100 1.079406 1.083894 0.504672 0.515118 1.080676 1.074457 0.489898 0.437668 1.020552 1.019285 0.432956 0.482539 1.086247 1.091648 0.503825 0.490329 1.072359 1.054456 0.424638 -100 
-100 -100 1.679075 1.307641 0.543984 0.499039 1.085470 1.082508 0.483064 0.479555 1.075942 1.068736 0.449760 0.402858 1.004256 1.006155 0.410893 0.468474 1.081056 1.090752 0.507830 0.508422 1.066787 1.051935 0.455495 -100 
-100 -100 3.239500 2.672492 1.189956 1.109564 2.462636 2.452706 1.066735 1.059978 2.464424 2.454576 1.024284 1.007835 2.635861 2.640254 1.023229 1.044324 2.378588 2.392261 1.088336 1.077473 2.218421 2.193054 0.967304 -100 
-100 -100 3.253995 2.682106 1.192334 1.102248 2.447240 2.435365 1.051336 1.036683 2.422445 2.413845 1.006036 1.007470 2.643082 2.648212 1.025676 1.035154 2.359455 2.372971 1.078539 1.077872 2.221546 2.197506 0.973093 -100 
-100 -100 1.726794 1.338241 0.552856 0.468141 1.030540 1.019829 0.420530 0.383134 0.906756 0.904222 0.372442 0.401188 1.021972 1.026746 0.420586 0.429352 1.010291 1.019267 0.465841 0.509309 1.067470 1.057939 0.478315 -100 
-100 -100 1.724257 1.330145 0.525596 0.409896 0.984930 0.965323 0.323708 0.227690 0.655721 0.663202 0.258515 0.411180 1.008445 1.016277 0.444963 0.378205 0.958078 0.961424 0.391010 0.477603 1.029377 1.026929 0.476664 -100 
-100 -100 3.339298 2.740134 1.142332 1.015134 2.647138 2.604065 0.829223 0.616036 2.398729 2.418726 0.683390 0.912036 2.074117 2.091529 0.993850 0.960028 2.672254 2.672444 0.958102 0.978346 1.987599 1.980794 0.935139 -100 
-100 -100 3.332592 2.735059 1.139013 1.012838 2.644535 2.601494 0.827079 0.612745 2.391317 2.411528 0.680906 0.912759 2.076609 2.094179 0.995059 0.959096 2.669906 2.669766 0.955821 0.975992 1.985469 1.978682 0.932727 -100 
-100 -100 1.706226 1.316539 0.512965 0.400918 0.975710 0.955973 0.314614 0.213926 0.629574 0.637893 0.248163 0.414670 1.018734 1.027182 0.450580 0.374465 0.950204 0.952191 0.381912 0.468486 1.025239 1.022790 0.467239 -100 
-100 -100 1.720419 1.329177 0.523511 0.445102 1.017433 1.005477 0.392629 0.337794 0.861731 0.862174 0.339962 0.408303 1.040443 1.047308 0.436104 0.422303 1.005664 1.011008 0.443857 0.489460 1.074413 1.064763 0.457983 -100 
-100 -100 3.497293 2.878072 1.183984 1.084963 2.480541 2.464888 1.018257 0.987551 2.563078 2.559648 0.976708 1.008303 2.594240 2.603888 1.042327 1.041798 2.424570 2.433040 1.069498 1.079419 2.362283 2.337369 0.971548 -100 
-100 -100 3.509262 2.887379 1.190711 1.091756 2.490755 2.475864 1.028142 1.005285 2.599884 2.595941 0.992097 1.010393 2.591951 2.601082 1.042368 1.050172 2.441459 2.449665 1.076707 1.076240 2.355544 2.329469 0.963366 -100 
-100 -100 1.754307 1.355912 0.549021 0.473072 1.057173 1.048375 0.433510 0.412237 1.013868 1.012421 0.406021 0.417777 1.038714 1.043358 0.437019 0.458520 1.071043 1.075262 0.475707 0.477736 1.061975 1.047483 0.425674 -100 
-100 -100 1.723596 1.339158 0.572513 0.478463 1.055196 1.047130 0.442293 0.448736 1.027812 1.029753 0.456664 0.459690 1.047637 1.048695 0.464381 0.475046 1.076402 1.075168 0.469687 0.453614 1.050122 1.032963 0.389595 -100 
-100 -100 3.036027 2.505487 1.175504 1.092740 2.543157 2.531354 1.044413 1.037744 2.331559 2.335508 1.049465 1.056980 2.360949 2.361293 1.061323 1.071857 2.435668 2.431470 1.059101 1.046224 2.526702 2.492513 0.900657 -100 
-100 -100 2.924856 2.424153 1.141328 1.064449 2.484087 2.473176 1.019797 1.015804 2.281731 2.285820 1.028079 1.034524 2.308586 2.308564 1.037269 1.045494 2.376879 2.372363 1.031324 1.017554 2.464815 2.431919 0.875781 -100 
-100 -100 1.214756 0.957673 0.428643 0.357860 0.767680 0.762754 0.335358 0.352557 0.771661 0.774090 0.362520 0.360889 0.779795 0.779324 0.359343 0.360834 0.788716 0.786075 0.349843 0.330186 0.753571 0.741559 0.283847 -100 
-100 -100 0.382597 0.311083 0.151647 0.132174 0.241451 0.240498 0.127876 0.133832 0.253291 0.253846 0.135927 0.134835 0.252873 0.252741 0.134416 0.134570 0.254598 0.254026 0.132342 0.126699 0.237836 0.235286 0.115460 -100 
-100 -100 0.122211 0.112375 0.088685 0.085909 0.099122 0.099015 0.085357 0.086332 0.102773 0.102853 0.086643 0.086409 0.102170 0.102151 0.086331 0.086337 0.102258 0.102187 0.086024 0.085191 0.098578 0.098266 0.083638 -100 
-100 -100 -100 -100 -100 -100 -100 -100 -100 -100 -100 -100 -100 -100 -100 -100 -100 -100 -100 -100 -100 -100 -100 -100 -100 -100 
-100 -100 -100 -100 -100 -100 -100 -100 -100 -100 -100 -100 -100 -100 -100 -100 -100 -100 -100 -100 -100 -100 -100 -100 -100 -100 
-100 -100 -100 -100 -100 -100 -100 -100 -100 -100 -100 -100 -100 -100 -100 -100 -100 -100 -100 -100 -100 -100 -100 -100 -100 -100 
-100 -100 0.158441 0.141203 0.096325 0.099040 0.147944 0.148609 0.101308 0.104235 0.160205 0.159825 0.102896 0.096743 0.134397 0.134208 0.096000 0.099950 0.151108 0.151316 0.100655 0.098422 0.141671 0.140507 0.093798 -100 
-100 -100 0.476899 0.372615 0.161888 0.172134 0.370229 0.373390 0.184096 0.196043 0.403946 0.402130 0.188890 0.161934 0.329434 0.328460 0.158034 0.176133 0.379212 0.380222 0.179992 0.170218 0.352466 0.347051 0.151920 -100 
-100 -100 1.521343 1.192079 0.464148 0.466895 1.041771 1.049689 0.496004 0.515180 1.066517 1.061835 0.496278 0.448910 1.018421 1.015757 0.438489 0.472501 1.052332 1.055112 0.483486 0.465833 1.030398 1.012989 0.400748 -100 
-100 -100 1.579560 1.231979 0.476736 0.477640 1.068942 1.076904 0.506703 0.525996 1.093660 1.088767 0.506266 0.457099 1.040657 1.037993 0.446688 0.482681 1.080115 1.083173 0.494664 0.477002 1.058432 1.040395 0.410162 -100 
-100 -100 0.706660 0.533512 0.208024 0.212745 0.487884 0.491075 0.224344 0.236753 0.521531 0.518949 0.226600 0.192265 0.425302 0.424338 0.188467 0.214801 0.499428 0.501447 0.222407 0.212678 0.472929 0.465190 0.186972 -100 
-100 -100 0.788841 0.592161 0.233476 0.215592 0.482403 0.481904 0.212089 0.214700 0.492437 0.490117 0.205421 0.181303 0.415763 0.415928 0.182199 0.207786 0.489714 0.492783 0.219896 0.218479 0.476502 0.469827 0.197092 -100 
-100 -100 1.701349 1.322934 0.551241 0.494452 1.079468 1.075363 0.473915 0.473298 1.072707 1.068380 0.454637 0.425389 1.029853 1.030937 0.430165 0.464113 1.069812 1.075644 0.488101 0.482917 1.037064 1.022614 0.430266 -100 
-100 -100 1.711628 1.329530 0.552630 0.491625 1.070981 1.066144 0.468151 0.463868 1.048996 1.045125 0.446981 0.425557 1.035352 1.036778 0.431569 0.460800 1.059749 1.065401 0.484158 0.482383 1.036447 1.022444 0.431338 -100 
-100 -100 0.828948 0.617737 0.238693 0.204293 0.447326 0.444101 0.190156 0.179037 0.394128 0.393376 0.176051 0.182574 0.437899 0.439343 0.188058 0.194478 0.447013 0.449337 0.203955 0.216450 0.472632 0.467639 0.201129 -100 
-100 -100 0.800752 0.595635 0.222492 0.176461 0.395557 0.389307 0.151216 0.119416 0.229868 0.231923 0.128696 0.193086 0.473604 0.477163 0.206051 0.171717 0.384985 0.384593 0.170256 0.199700 0.439469 0.437376 0.195081 -100 
-100 -100 1.667578 1.289064 0.498782 0.406245 0.987716 0.968602 0.322675 0.209777 0.613546 0.621690 0.243313 0.420449 1.028430 1.038874 0.464238 0.392977 0.968034 0.964032 0.376218 0.406698 0.901065 0.896325 0.390706 -100 
-100 -100 1.661455 1.284937 0.497277 0.405606 0.986933 0.967817 0.322097 0.208636 0.609425 0.617549 0.242122 0.419968 1.027832 1.038387 0.464096 0.392810 0.967748 0.963739 0.375975 0.406348 0.901125 0.896365 0.390268 -100 
-100 -100 0.777619 0.580087 0.216784 0.173997 0.392239 0.385880 0.148677 0.114412 0.212879 0.214902 0.123657 0.191358 0.472152 0.476148 0.205713 0.170970 0.383534 0.383110 0.169262 0.198673 0.440830 0.438668 0.193867 -100 
-100 -100 0.778173 0.581101 0.220773 0.195692 0.439831 0.435874 0.179257 0.154123 0.337902 0.337370 0.152395 0.175070 0.432281 0.435369 0.186603 0.192044 0.445629 0.447982 0.201278 0.216757 0.486846 0.481648 0.201247 -100 
-100 -100 1.693359 1.312061 0.520410 0.474364 1.063906 1.056508 0.440808 0.402401 0.990218 0.986655 0.387957 0.401301 1.024705 1.031006 0.426638 0.458477 1.065393 1.072121 0.485664 0.496219 1.081182 1.067028 0.446437 -100 
-100 -100 1.707692 1.321738 0.524193 0.477061 1.069207 1.062030 0.444292 0.408941 1.009154 1.005373 0.393557 0.401303 1.020917 1.026941 0.425668 0.460742 1.072507 1.079243 0.487885 0.494970 1.077965 1.063491 0.443885 -100 
-100 -100 0.831621 0.617062 0.234937 0.206092 0.462147 0.459019 0.192562 0.178780 0.416996 0.415778 0.173988 0.175066 0.417493 0.419469 0.182832 0.201501 0.476841 0.479202 0.210670 0.211903 0.475132 0.468654 0.191378 -100 
-100 -100 0.892775 0.663735 0.261348 0.209953 0.455687 0.452517 0.195888 0.202598 0.461056 0.461097 0.202949 0.195046 0.438775 0.438693 0.194674 0.202887 0.469392 0.468863 0.200538 0.187722 0.428922 0.422052 0.164504 -100 
-100 -100 1.720489 1.339837 0.582661 0.488606 1.061097 1.054104 0.456659 0.472208 1.051352 1.051892 0.474570 0.457603 1.030975 1.029439 0.451799 0.461252 1.057730 1.054761 0.448985 0.420139 1.004594 0.987388 0.354229 -100 
-100 -100 1.660687 1.298572 0.568606 0.477724 1.033860 1.027227 0.447243 0.463863 1.029054 1.029703 0.466618 0.449659 1.008529 1.006870 0.443327 0.451258 1.029753 1.026666 0.438510 0.409778 0.976332 0.959792 0.345683 -100 
-100 -100 0.651828 0.495034 0.210582 0.169829 0.338834 0.336788 0.160544 0.171374 0.363377 0.363778 0.173048 0.165054 0.340060 0.339468 0.162692 0.165030 0.348874 0.347783 0.160647 0.148069 0.306801 0.302293 0.132411 -100 
-100 -100 0.194178 0.163794 0.102262 0.095258 0.128277 0.127982 0.093875 0.095976 0.136152 0.136233 0.096255 0.094858 0.130515 0.130418 0.094482 0.094800 0.132120 0.131949 0.094133 0.091996 0.122254 0.121500 0.088598 -100 
-100 -100 0.093072 0.090011 0.082330 0.081462 0.085379 0.085351 0.081285 0.081581 0.086675 0.086687 0.081619 0.081418 0.085780 0.085769 0.081356 0.081397 0.085989 0.085972 0.081305 0.081021 0.084567 0.084475 0.080476 -100 
-100 -100 -100 -100 -100 -100 -100 -100 -100 -100 -100 -100 -100 -100 -100 -100 -100 -100 -100 -100 -100 -100 -100 -100 -100 -100 
-100 -100 -100 -100 -100 -100 -100 -100 -100 -100 -100 -100 -100 -100 -100 -100 -100 -100 -100 -100 -100 -100 -100 -100 -100 -100 
-100 -100 -100 -100 -100 -100 -100 -100 -100 -100 -100 -100 -100 -100 -100 -100 -100 -100 -100 -100 -100 -100 -100 -100 -100 -100 
-100 -100 0.149317 0.134814 0.094563 0.097806 0.145299 0.145890 0.099814 0.101737 0.154267 0.154059 0.101010 0.097298 0.137852 0.137696 0.096689 0.098624 0.146229 0.146426 0.099311 0.099122 0.145084 0.144036 0.095024 -100 
-100 -100 0.444490 0.348924 0.152002 0.166124 0.363599 0.366561 0.177371 0.186391 0.393357 0.392310 0.182397 0.164641 0.339372 0.338531 0.161258 0.170690 0.367129 0.368089 0.174383 0.172955 0.360999 0.356317 0.157833 -100 
-100 -100 1.486250 1.162367 0.439271 0.453348 1.040037 1.048109 0.484174 0.502658 1.080165 1.077259 0.491216 0.454554 1.023927 1.021372 0.444211 0.464077 1.048650 1.051232 0.474255 0.468742 1.032460 1.017241 0.412882 -100 
-100 -100 1.540054 1.199093 0.450313 0.463301 1.066521 1.074831 0.494895 0.514841 1.110983 1.108135 0.503618 0.466060 1.052585 1.049838 0.454990 0.474260 1.075166 1.077570 0.483696 0.476798 1.053883 1.038083 0.419166 -100 
-100 -100 0.656373 0.497317 0.192229 0.203698 0.478302 0.482028 0.217575 0.232458 0.525173 0.524416 0.229518 0.208310 0.462129 0.460596 0.202271 0.209174 0.481678 0.481888 0.209883 0.202931 0.454149 0.447325 0.180482 -100 
-100 -100 0.748986 0.562540 0.217436 0.206538 0.473825 0.475668 0.212726 0.229273 0.517902 0.518967 0.233611 0.223371 0.481319 0.479284 0.215252 0.208679 0.474270 0.471553 0.197483 0.179966 0.415291 0.408399 0.156486 -100 
-100 -100 1.705997 1.322863 0.531656 0.482118 1.080389 1.081572 0.483295 0.501913 1.085822 1.088259 0.511391 0.498808 1.055924 1.052213 0.483846 0.477486 1.076933 1.069852 0.447844 0.412189 1.003652 0.985865 0.343702 -100 
-100 -100 1.711598 1.326453 0.532610 0.481946 1.078750 1.079409 0.481071 0.495609 1.069401 1.071914 0.505364 0.497694 1.057426 1.054222 0.484683 0.477963 1.076607 1.069087 0.446736 0.407706 0.989268 0.971619 0.339126 -100 
-100 -100 0.770881 0.576487 0.220949 0.206062 0.467618 0.467507 0.204713 0.205159 0.450543 0.451850 0.210381 0.219351 0.487242 0.487116 0.218529 0.210742 0.472719 0.468236 0.193197 0.162034 0.352283 0.346018 0.138787 -100 
-100 -100 0.718679 0.538577 0.204296 0.201370 0.456779 0.453882 0.189231 0.154017 0.331038 0.331193 0.154763 0.195385 0.479713 0.484532 0.214016 0.213677 0.467260 0.461241 0.190471 0.135194 0.251259 0.245800 0.112335 -100 
-100 -100 1.643244 1.270850 0.481966 0.454693 1.029839 1.019936 0.410781 0.319382 0.822273 0.822282 0.319916 0.425404 1.065430 1.079018 0.480628 0.470883 1.019173 1.004246 0.406128 0.270963 0.674155 0.655967 0.192211 -100 
-100 -100 1.638107 1.267561 0.481205 0.455240 1.031495 1.021493 0.411000 0.317775 0.817036 0.816801 0.317376 0.422190 1.058850 1.072684 0.478318 0.471604 1.022319 1.007758 0.408161 0.273083 0.680176 0.661802 0.193772 -100 
-100 -100 0.698914 0.525943 0.201449 0.203640 0.463451 0.460120 0.190053 0.147253 0.309560 0.308782 0.144522 0.182558 0.453302 0.459111 0.204758 0.216669 0.479850 0.475373 0.199007 0.144651 0.276764 0.270712 0.119956 -100 
-100 -100 0.720947 0.542714 0.211220 0.212391 0.482151 0.480475 0.205184 0.179049 0.391523 0.389415 0.170697 0.176477 0.423644 0.427241 0.190238 0.218095 0.500350 0.501479 0.222665 0.203053 0.429121 0.421882 0.177449 -100 
-100 -100 1.664695 1.291575 0.511437 0.488490 1.076484 1.073343 0.473040 0.441786 1.022832 1.017233 0.419066 0.412896 1.020415 1.026440 0.436683 0.482296 1.076763 1.082790 0.506704 0.497979 1.062878 1.046102 0.436942 -100 
-100 -100 1.683968 1.304391 0.515752 0.489850 1.077903 1.074865 0.474710 0.446656 1.036542 1.030750 0.423238 0.412335 1.015536 1.021042 0.434160 0.479774 1.072965 1.079335 0.505461 0.499803 1.070323 1.053608 0.439407 -100 
-100 -100 0.794797 0.591672 0.227497 0.217339 0.487575 0.486303 0.211418 0.197862 0.447765 0.444948 0.186880 0.174062 0.403470 0.405104 0.180476 0.208163 0.485262 0.487741 0.217745 0.210451 0.463388 0.456150 0.186519 -100 
-100 -100 0.865544 0.644133 0.253583 0.221790 0.482163 0.480209 0.212697 0.212167 0.476189 0.473257 0.200597 0.174519 0.397591 0.396603 0.170404 0.186899 0.451251 0.451410 0.187274 0.171269 0.398349 0.391959 0.149561 -100 
-100 -100 1.741091 1.354670 0.580222 0.502740 1.063895 1.058749 0.478139 0.485344 1.067165 1.061465 0.461598 0.416492 1.003808 0.999812 0.400101 0.420546 1.036067 1.034588 0.414329 0.380790 0.971550 0.955195 0.317286 -100 
-100 -100 1.683571 1.314960 0.566642 0.490961 1.034791 1.029838 0.467199 0.475419 1.041964 1.036551 0.452733 0.408762 0.981557 0.977497 0.392090 0.410303 1.006358 1.004739 0.403574 0.370930 0.943853 0.928213 0.309463 -100 
-100 -100 0.636046 0.483211 0.205045 0.177851 0.356804 0.355380 0.171204 0.174792 0.366304 0.364349 0.166926 0.145508 0.300434 0.299123 0.140223 0.147775 0.323841 0.323370 0.145964 0.133485 0.278718 0.274882 0.120175 -100 
-100 -100 0.185759 0.158145 0.100811 0.096782 0.134004 0.133804 0.095810 0.096393 0.136266 0.135954 0.095224 0.091544 0.119892 0.119698 0.090762 0.091960 0.125370 0.125304 0.091693 0.089755 0.115786 0.115171 0.086767 -100 
-100 -100 0.091660 0.089041 0.082122 0.081660 0.086263 0.086246 0.081541 0.081625 0.086625 0.086593 0.081472 0.080990 0.084271 0.084248 0.080871 0.081023 0.085024 0.085019 0.080985 0.080735 0.083716 0.083639 0.080244 -100 
-100 -100 -100 -100 -100 -100 -100 -100 -100 -100 -100 -100 -100 -100 -100 -100 -100 -100 -100 -100 -100 -100 -100 -100 -100 -100 
-100 -100 -100 -100 -100 -100 -100 -100 -100 -100 -100 -100 -100 -100 -100 -100 -100 -100 -100 -100 -100 -100 -100 -100 -100 -100 
-100 -100 -100 -100 -100 -100 -100 -100 -100 -100 -100 -100 -100 -100 -100 -100 -100 -100 -100 -100 -100 -100 -100 -100 -100 -100 
-100 -100 0.331434 0.279899 0.132953 0.141004 0.286496 0.287970 0.146408 0.150278 0.300341 0.299944 0.148794 0.141544 0.278509 0.278097 0.139874 0.143010 0.286793 0.287298 0.144912 0.146132 0.289340 0.286426 0.134137 -100 
-100 -100 1.085048 0.858525 0.332988 0.347251 0.789356 0.794790 0.368690 0.379440 0.816572 0.815111 0.373636 0.353842 0.781920 0.780264 0.346913 0.354849 0.790610 0.792431 0.362153 0.364845 0.791107 0.780986 0.327979 -100 
-100 -100 3.468302 2.875715 1.071735 1.028788 2.349529 2.358478 1.054423 1.065717 2.368046 2.365463 1.057488 1.042428 2.417009 2.413552 1.029568 1.032112 2.391372 2.394364 1.041438 1.039384 2.323970 2.297239 0.922161 -100 
-100 -100 3.579543 2.956237 1.102217 1.055316 2.406186 2.415596 1.082334 1.096508 2.431243 2.429027 1.089719 1.074406 2.480201 2.476229 1.059533 1.059132 2.447903 2.450098 1.065194 1.059560 2.369605 2.341613 0.937955 -100 
-100 -100 1.578748 1.225100 0.460333 0.461576 1.068283 1.075487 0.488695 0.511166 1.114125 1.114131 0.511011 0.490022 1.078866 1.075228 0.475344 0.471404 1.067425 1.066007 0.465666 0.453172 1.028545 1.013092 0.395783 -100 
-100 -100 1.640464 1.274737 0.500029 0.472348 1.077192 1.081982 0.488445 0.516314 1.107356 1.111131 0.531353 0.520436 1.078638 1.073371 0.499101 0.479082 1.074056 1.064738 0.440561 0.401824 0.997208 0.979245 0.332329 -100 
-100 -100 3.478231 2.867587 1.180377 1.098892 2.518587 2.520665 1.093579 1.093295 2.282865 2.288212 1.107044 1.095291 2.231937 2.225400 1.075134 1.084864 2.508786 2.492506 1.029682 0.992853 2.615949 2.577268 0.825182 -100 
-100 -100 3.483241 2.871164 1.182127 1.100426 2.519818 2.520883 1.091049 1.083116 2.264164 2.269426 1.096494 1.091821 2.231701 2.226390 1.076599 1.088318 2.512919 2.495341 1.028000 0.978091 2.580038 2.541140 0.808065 -100 
-100 -100 1.660954 1.289396 0.507309 0.478864 1.081448 1.082243 0.478699 0.474001 1.036394 1.039786 0.487400 0.506453 1.078376 1.078018 0.504783 0.492823 1.083915 1.069223 0.432871 0.337690 0.845593 0.827066 0.260122 -100 
-100 -100 1.631806 1.264624 0.482709 0.478133 1.069024 1.064600 0.456409 0.396844 0.971411 0.970326 0.392089 0.449489 1.081248 1.091808 0.492897 0.502485 1.066273 1.048082 0.425226 0.246743 0.625141 0.604164 0.156242 -100 
-100 -100 3.652622 3.010218 1.146403 1.074448 2.369347 2.357200 1.018196 0.962343 2.599090 2.595432 0.951297 1.019169 2.521093 2.541740 1.091131 1.071588 2.203131 2.170877 0.930353 0.682619 2.427214 2.368532 0.419712 -100 
-100 -100 3.646354 3.006016 1.145371 1.076138 2.372317 2.359889 1.018813 0.958399 2.590973 2.586491 0.944138 1.010538 2.509651 2.531047 1.085429 1.072988 2.207960 2.176831 0.936176 0.690480 2.442972 2.383863 0.426206 -100 
-100 -100 1.608989 1.249370 0.478457 0.484976 1.077442 1.071852 0.458967 0.380798 0.945605 0.941298 0.363490 0.414872 1.044924 1.058489 0.469731 0.508235 1.079646 1.066270 0.449383 0.279045 0.681491 0.659140 0.184179 -100 
-100 -100 1.620210 1.260448 0.496588 0.493795 1.086944 1.084349 0.480685 0.435321 1.005219 0.999394 0.411667 0.418363 1.031973 1.040337 0.451394 0.501054 1.090797 1.090741 0.500600 0.434964 0.934658 0.916022 0.361005 -100 
-100 -100 3.525274 2.908235 1.168419 1.098508 2.382197 2.378293 1.076034 1.062621 2.507475 2.498598 1.032617 1.027244 2.557872 2.565901 1.052056 1.068624 2.281599 2.287778 1.088128 1.069709 2.338802 2.306889 0.937120 -100 
-100 -100 3.550800 2.926533 1.177209 1.100748 2.382464 2.378698 1.078670 1.071877 2.525039 2.515810 1.040528 1.025990 2.550344 2.556977 1.045283 1.060563 2.271957 2.279260 1.084630 1.077104 2.360553 2.329166 0.947710 -100 
-100 -100 1.705717 1.321439 0.530663 0.501982 1.087219 1.085233 0.490947 0.473600 1.070099 1.062874 0.444482 0.412466 1.003768 1.006632 0.423680 0.468425 1.061151 1.065730 0.486864 0.468782 1.034185 1.017115 0.405490 -100 
-100 -100 1.716806 1.335256 0.559840 0.509566 1.082043 1.078478 0.491600 0.485205 1.071441 1.063319 0.451953 0.402020 0.990915 0.988322 0.390922 0.425597 1.045681 1.046582 0.428679 0.399388 0.994183 0.977490 0.335561 -100 
-100 -100 3.297589 2.725129 1.197979 1.104826 2.365217 2.357825 1.069186 1.072433 2.388535 2.377621 1.034658 1.006900 2.595527 2.588913 0.984160 1.002801 2.528369 2.527182 0.997677 0.971713 2.585311 2.550883 0.819621 -100 
-100 -100 3.188935 2.645511 1.164721 1.074256 2.303382 2.296271 1.039973 1.045025 2.331068 2.320834 1.009782 0.983889 2.541024 2.534221 0.960304 0.974621 2.464313 2.462759 0.968051 0.943500 2.523004 2.490150 0.796419 -100 
-100 -100 1.223607 0.964828 0.421134 0.378991 0.783795 0.781037 0.365322 0.366538 0.786745 0.781185 0.343225 0.301865 0.719770 0.716336 0.287421 0.304190 0.743454 0.742807 0.301317 0.277844 0.696566 0.686139 0.236315 -100 
-100 -100 0.367635 0.301696 0.147102 0.138460 0.255056 0.254555 0.135970 0.136183 0.255895 0.254702 0.131563 0.120186 0.222218 0.221548 0.117523 0.121633 0.234331 0.234217 0.121142 0.115651 0.215538 0.213533 0.106136 -100 
-100 -100 0.117068 0.108920 0.087845 0.086854 0.102717 0.102668 0.086569 0.086597 0.102812 0.102659 0.085957 0.084314 0.095520 0.095437 0.083932 0.084493 0.097999 0.097989 0.084433 0.083700 0.094490 0.094260 0.082411 -100 
-100 -100 -100 -100 -100 -100 -100 -100 -100 -100 -100 -100 -100 -100 -100 -100 -100 -100 -100 -100 -100 -100 -100 -100 -100 -100 
-100 -100 -100 -100 -100 -100 -100 -100 -100 -100 -100 -100 -100 -100 -100 -100 -100 -100 -100 -100 -100 -100 -100 -100 -100 -100 
-100 -100 -100 -100 -100 -100 -100 -100 -100 -100 -100 -100 -100 -100 -100 -100 -100 -100 -100 -100 -100 -100 -100 -100 -100 -100 
-100 -100 0.334776 0.282109 0.133458 0.140972 0.285928 0.287261 0.145846 0.148929 0.295786 0.295371 0.147343 0.140602 0.276140 0.275749 0.139015 0.141859 0.283168 0.283696 0.143871 0.145674 0.288704 0.285869 0.133963 -100 
-100 -100 1.099088 0.867903 0.335828 0.347175 0.787384 0.792108 0.365839 0.372542 0.798802 0.797259 0.366267 0.348822 0.771628 0.770077 0.342311 0.348854 0.775879 0.777809 0.356688 0.362518 0.788605 0.778860 0.327055 -100 
-100 -100 3.492888 2.893337 1.079963 1.029280 2.346706 2.353345 1.045473 1.045196 2.330262 2.327304 1.034990 1.025411 2.391457 2.388316 1.013792 1.012962 2.358438 2.361892 1.024460 1.031844 2.318723 2.293193 0.919414 -100 
-100 -100 3.604732 2.974271 1.110621 1.055812 2.403285 2.410363 1.073237 1.075667 2.392979 2.390398 1.066871 1.057116 2.454326 2.450680 1.043478 1.039547 2.414116 2.416797 1.047814 1.051794 2.364040 2.337295 0.935086 -100 
-100 -100 1.594840 1.235772 0.463635 0.461488 1.066104 1.072534 0.485553 0.503664 1.095397 1.095322 0.503001 0.484543 1.068014 1.064455 0.470170 0.464290 1.050065 1.048764 0.459091 0.450216 1.024981 1.009984 0.394472 -100 
-100 -100 1.644787 1.277385 0.500592 0.472247 1.076537 1.081300 0.488236 0.516155 1.105346 1.109170 0.531349 0.520646 1.078247 1.072812 0.498636 0.476890 1.067385 1.057974 0.438028 0.400139 0.994231 0.976431 0.331168 -100 
-100 -100 3.477807 2.867040 1.179634 1.098717 2.518679 2.521266 1.095386 1.097636 2.287884 2.293462 1.112307 1.099764 2.236779 2.229708 1.077433 1.084228 2.505769 2.489064 1.027328 0.990241 2.612336 2.573727 0.822718 -100 
-100 -100 3.480891 2.869417 1.181093 1.100426 2.520649 2.522327 1.093377 1.088395 2.271732 2.277239 1.102695 1.096778 2.237339 2.231507 1.079380 1.088610 2.512405 2.494394 1.026503 0.975758 2.576626 2.537756 0.805667 -100 
-100 -100 1.658209 1.287631 0.506881 0.479486 1.083799 1.084895 0.480460 0.477425 1.044837 1.048278 0.490968 0.508516 1.081341 1.080811 0.506146 0.494199 1.087282 1.072415 0.433599 0.337051 0.843457 0.824887 0.259228 -100 
-100 -100 1.629406 1.263255 0.482894 0.480495 1.075524 1.071408 0.459963 0.401537 0.985075 0.983845 0.396096 0.450351 1.081413 1.092035 0.494078 0.507477 1.078416 1.060106 0.429832 0.247390 0.624013 0.602754 0.155770 -100 
-100 -100 3.651169 3.009743 1.147787 1.080660 2.381248 2.369924 1.027855 0.976080 2.629528 2.625361 0.962775 1.021517 2.521856 2.542726 1.094330 1.083694 2.223816 2.191478 0.942183 0.685708 2.427440 2.367679 0.418675 -100 
-100 -100 3.646222 3.006400 1.147026 1.082482 2.384425 2.372824 1.028554 0.972163 2.621518 2.616529 0.955602 1.012831 2.510257 2.531896 1.088609 1.085208 2.228964 2.197772 0.948147 0.693582 2.443101 2.382908 0.425133 -100 
-100 -100 1.611488 1.251160 0.479626 0.487865 1.084841 1.079524 0.462876 0.385699 0.959962 0.955458 0.367527 0.415565 1.044556 1.058207 0.470846 0.513696 1.093140 1.079668 0.454519 0.279706 0.679985 0.657312 0.183536 -100 
-100 -100 1.629894 1.267177 0.499492 0.496267 1.091932 1.089505 0.483753 0.440033 1.016891 1.010941 0.415901 0.419984 1.033603 1.041854 0.452606 0.503911 1.097898 1.097686 0.502863 0.434261 0.931458 0.912633 0.359441 -100 
-100 -100 3.538959 2.918713 1.175143 1.103212 2.387523 2.383919 1.081825 1.072213 2.522126 2.513103 1.041665 1.031826 2.561818 2.569405 1.054843 1.072264 2.287037 2.292804 1.090069 1.067557 2.334085 2.301771 0.933190 -100 
-100 -100 3.563452 2.936345 1.183690 1.105203 2.387196 2.383733 1.084168 1.081075 2.538529 2.529186 1.049254 1.030510 2.554358 2.560555 1.047980 1.063741 2.276130 2.283045 1.086146 1.074951 2.356150 2.324409 0.943919 -100 
-100 -100 1.711656 1.325709 0.532660 0.503523 1.089891 1.088024 0.492890 0.476823 1.077137 1.069854 0.447480 0.413880 1.005736 1.008477 0.424587 0.469523 1.063242 1.067713 0.487507 0.468112 1.032288 1.015133 0.404405 -100 
-100 -100 1.710279 1.330619 0.557846 0.509229 1.082569 1.079087 0.491604 0.484534 1.070408 1.062280 0.451261 0.401927 0.991289 0.988741 0.390984 0.425346 1.045067 1.046039 0.428679 0.400289 0.996637 0.979973 0.336627 -100 
-100 -100 3.286579 2.716606 1.192277 1.102754 2.364431 2.357188 1.067758 1.068792 2.383850 2.372945 1.031038 1.005493 2.594934 2.588545 0.983598 1.001340 2.526033 2.525151 0.997400 0.974677 2.590803 2.556614 0.823681 -100 
-100 -100 3.177247 2.636576 1.158922 1.072090 2.302354 2.295398 1.038418 1.041174 2.325765 2.315559 1.005970 0.982385 2.540254 2.533699 0.959682 0.973093 2.461782 2.460552 0.967724 0.946455 2.528601 2.495999 0.800479 -100 
-100 -100 1.214636 0.958629 0.418698 0.378261 0.783405 0.780699 0.364810 0.365017 0.783279 0.777742 0.341756 0.301414 0.719519 0.716167 0.287254 0.303673 0.742112 0.741565 0.301133 0.278808 0.699579 0.689198 0.237504 -100 
-100 -100 0.365433 0.300248 0.146683 0.138340 0.254978 0.254487 0.135884 0.135918 0.255086 0.253901 0.131311 0.120115 0.222176 0.221521 0.117497 0.121550 0.234048 0.233952 0.121111 0.115792 0.216132 0.214134 0.106306 -100 
-100 -100 0.116790 0.108730 0.087794 0.086836 0.102704 0.102657 0.086555 0.086561 0.102696 0.102545 0.085924 0.084303 0.095515 0.095434 0.083928 0.084481 0.097961 0.097953 0.084429 0.083717 0.094566 0.094337 0.082433 -100 
-100 -100 -100 -100 -100 -100 -100 -100 -100 -100 -100 -100 -100 -100 -100 -100 -100 -100 -100 -100 -100 -100 -100 -100 -100 -100 
-100 -100 -100 -100 -100 -100 -100 -100 -100 -100 -100 -100 -100 -100 -100 -100 -100 -100 -100 -100 -100 -100 -100 -100 -100 -100 
-100 -100 -100 -100 -100 -100 -100 -100 -100 -100 -100 -100 -100 -100 -100 -100 -100 -100 -100 -100 -100 -100 -100 -100 -100 -100 
-100 -100 0.162027 0.143227 0.096528 0.097716 0.143184 0.143253 0.097742 0.096883 0.136834 0.136577 0.095778 0.093887 0.128806 0.128718 0.093555 0.094425 0.132290 0.132559 0.095539 0.097444 0.142711 0.141949 0.094399 -100 
-100 -100 0.499221 0.385660 0.163130 0.165762 0.355768 0.356012 0.166572 0.159853 0.318950 0.317735 0.154620 0.146335 0.295778 0.295290 0.144408 0.148122 0.304994 0.306263 0.153407 0.164196 0.350957 0.347694 0.154307 -100 
-100 -100 1.566231 1.219092 0.471408 0.455171 1.032573 1.031409 0.448485 0.416758 0.929882 0.925614 0.398181 0.384294 0.915857 0.914444 0.378570 0.384363 0.916690 0.920974 0.402643 0.438318 1.014038 1.003648 0.401719 -100 
-100 -100 1.621856 1.257039 0.483035 0.465159 1.058900 1.057834 0.458705 0.427766 0.958976 0.954746 0.409303 0.394860 0.943350 0.941734 0.388364 0.392985 0.940039 0.944153 0.410558 0.445547 1.034327 1.023468 0.407536 -100 
-100 -100 0.718359 0.538472 0.205117 0.203318 0.469767 0.470519 0.205667 0.203343 0.446065 0.445132 0.199054 0.188151 0.415888 0.414603 0.183191 0.182278 0.408779 0.409247 0.184469 0.191739 0.439998 0.434864 0.175411 -100 
-100 -100 0.765693 0.572794 0.219607 0.206190 0.471273 0.473012 0.212005 0.229128 0.509738 0.511006 0.234090 0.224602 0.480267 0.477594 0.213973 0.200509 0.447460 0.444304 0.187835 0.173499 0.403623 0.397304 0.151926 -100 
-100 -100 1.707515 1.323283 0.528831 0.481461 1.080156 1.083302 0.490293 0.519379 1.099467 1.102827 0.532668 0.517433 1.073548 1.067697 0.493926 0.475106 1.065764 1.056937 0.438517 0.401908 0.991845 0.974247 0.333760 -100 
-100 -100 1.705815 1.322270 0.528671 0.481979 1.081516 1.084471 0.490049 0.516746 1.093637 1.097064 0.530289 0.518193 1.078419 1.073061 0.496577 0.479096 1.075452 1.066129 0.440677 0.398467 0.978276 0.960585 0.329369 -100 
-100 -100 0.760579 0.569931 0.219327 0.208470 0.477088 0.478073 0.211362 0.218609 0.485040 0.486514 0.224414 0.227498 0.500157 0.499333 0.223926 0.215867 0.486168 0.481024 0.195882 0.159417 0.344072 0.337544 0.135045 -100 
-100 -100 0.709809 0.533623 0.205019 0.210776 0.484211 0.482450 0.202940 0.171643 0.389242 0.388970 0.170254 0.198799 0.480995 0.485968 0.218393 0.233542 0.518162 0.511797 0.209129 0.137652 0.247523 0.240875 0.110127 -100 
-100 -100 1.641257 1.271989 0.487937 0.481145 1.075692 1.069181 0.451102 0.377651 0.955397 0.953621 0.370238 0.436195 1.075077 1.089308 0.493971 0.521887 1.095487 1.080378 0.456235 0.283920 0.680871 0.658448 0.188548 -100 
-100 -100 1.641093 1.271912 0.488183 0.482200 1.078227 1.071575 0.451628 0.376146 0.950627 0.948578 0.367673 0.432825 1.067964 1.082460 0.491601 0.523070 1.099974 1.085246 0.458783 0.286082 0.686560 0.663911 0.189990 -100 
-100 -100 0.708456 0.532780 0.205783 0.214972 0.494392 0.492051 0.205045 0.165488 0.370113 0.368756 0.160061 0.185408 0.452475 0.458492 0.208886 0.238346 0.536228 0.531457 0.219669 0.147151 0.271590 0.264208 0.117179 -100 
-100 -100 0.757701 0.568256 0.222296 0.221864 0.502113 0.501068 0.216900 0.197345 0.438943 0.436416 0.187326 0.182834 0.430656 0.433765 0.194887 0.229105 0.529010 0.529561 0.231480 0.200046 0.416348 0.408345 0.171118 -100 
-100 -100 1.707010 1.324256 0.537125 0.506830 1.093934 1.092017 0.495809 0.480309 1.070152 1.064029 0.455568 0.431179 1.034529 1.038747 0.447962 0.496909 1.096278 1.100624 0.514596 0.489118 1.048252 1.029817 0.420833 -100 
-100 -100 1.722544 1.334632 0.540561 0.507284 1.093064 1.091202 0.496379 0.483690 1.079160 1.072908 0.458491 0.430400 1.029977 1.033670 0.445138 0.492671 1.087479 1.092200 0.511749 0.491034 1.057098 1.038852 0.423925 -100 
-100 -100 0.817813 0.608272 0.235330 0.223404 0.498223 0.497377 0.218957 0.210666 0.476438 0.473390 0.198818 0.179553 0.411595 0.412729 0.184042 0.212554 0.493799 0.495831 0.220380 0.207770 0.455683 0.448101 0.182299 -100 
-100 -100 0.841477 0.627111 0.246053 0.220656 0.484258 0.482576 0.212700 0.209362 0.471798 0.468825 0.197706 0.174184 0.399152 0.398313 0.170631 0.185808 0.448565 0.449005 0.187203 0.175034 0.408548 0.402276 0.153961 -100 
-100 -100 1.713981 1.333591 0.558951 0.495129 1.060907 1.056244 0.472565 0.470703 1.054089 1.048384 0.447069 0.411054 1.002494 0.999334 0.397863 0.414542 1.028254 1.027994 0.412995 0.392922 0.988570 0.973224 0.334108 -100 
-100 -100 1.653580 1.292073 0.544952 0.483007 1.030928 1.026431 0.461162 0.459985 1.026410 1.021010 0.437452 0.402973 0.979609 0.976420 0.389630 0.404067 0.997822 0.997438 0.402059 0.383078 0.961461 0.946831 0.326322 -100 
-100 -100 0.602196 0.459905 0.195807 0.175300 0.355403 0.354131 0.169363 0.168864 0.352304 0.350377 0.161123 0.143883 0.299534 0.298497 0.139601 0.145737 0.318260 0.318156 0.145212 0.137442 0.291287 0.287611 0.124943 -100 
-100 -100 0.177756 0.152956 0.099364 0.096411 0.133753 0.133576 0.095532 0.095462 0.133259 0.132955 0.094314 0.091304 0.119776 0.119625 0.090668 0.091647 0.124270 0.124261 0.091575 0.090350 0.118111 0.117514 0.087498 -100 
-100 -100 0.090663 0.088339 0.081921 0.081595 0.086226 0.086213 0.081489 0.081484 0.086177 0.086147 0.081334 0.080946 0.084254 0.084237 0.080854 0.080975 0.084866 0.084869 0.080973 0.080826 0.084062 0.083989 0.080362 -100 
-100 -100 -100 -100 -100 -100 -100 -100 -100 -100 -100 -100 -100 -100 -100 -100 -100 -100 -100 -100 -100 -100 -100 -100 -100 -100 
-100 -100 -100 -100 -100 -100 -100 -100 -100 -100 -100 -100 -100 -100 -100 -100 -100 -100 -100 -100 -100 -100 -100 -100 -100 -100 
-100 -100 -100 -100 -100 -100 -100 -100 -100 -100 -100 -100 -100 -100 -100 -100 -100 -100 -100 -100 -100 -100 -100 -100 -100 -100 
-100 -100 0.203722 0.171725 0.104437 0.098756 0.140894 0.139784 0.094373 0.088128 0.103778 0.103409 0.086218 0.086124 0.104048 0.104052 0.086173 0.086322 0.104646 0.104980 0.087954 0.092932 0.133671 0.133413 0.091562 -100 
-100 -100 0.603298 0.462695 0.199285 0.172704 0.352038 0.345981 0.148221 0.110709 0.181220 0.179108 0.101418 0.101600 0.186519 0.186540 0.101752 0.102399 0.188765 0.190676 0.110377 0.140678 0.324363 0.323625 0.140090 -100 
-100 -100 1.606294 1.259878 0.537255 0.477764 1.041260 1.021955 0.392588 0.263571 0.696539 0.686242 0.218253 0.225419 0.728255 0.728594 0.227340 0.228804 0.729225 0.738321 0.268807 0.374073 0.992844 0.989962 0.370112 -100 
-100 -100 1.665249 1.300518 0.550953 0.488733 1.068477 1.048803 0.401948 0.271414 0.721606 0.710998 0.224933 0.231133 0.748585 0.748832 0.232748 0.234364 0.750117 0.759456 0.275256 0.382465 1.018010 1.014832 0.377959 -100 
-100 -100 0.839690 0.628294 0.249424 0.213665 0.469290 0.462386 0.184998 0.142755 0.289763 0.286793 0.129994 0.125560 0.276848 0.276439 0.124283 0.125765 0.281674 0.284243 0.136351 0.173751 0.433937 0.431799 0.169240 -100 
-100 -100 0.838623 0.624628 0.242536 0.214623 0.474937 0.473848 0.209096 0.210338 0.452562 0.451061 0.203768 0.184368 0.404505 0.402612 0.177062 0.180270 0.408776 0.410025 0.185625 0.195978 0.447041 0.442076 0.180526 -100 
-100 -100 1.722175 1.335867 0.546808 0.492262 1.076907 1.077897 0.492069 0.511133 1.070720 1.069230 0.504492 0.475697 1.058931 1.054048 0.456546 0.459335 1.047304 1.048128 0.462792 0.457908 1.020277 1.005969 0.405150 -100 
-100 -100 1.713515 1.329919 0.544511 0.491735 1.077111 1.078490 0.493099 0.514387 1.079806 1.078669 0.509250 0.482329 1.075483 1.070879 0.464217 0.467879 1.066812 1.067371 0.470220 0.461127 1.022239 1.007508 0.406683 -100 
-100 -100 0.806648 0.602744 0.234025 0.212809 0.475892 0.476243 0.212973 0.223064 0.493230 0.492935 0.221672 0.209482 0.474124 0.473319 0.206102 0.212887 0.490256 0.490560 0.214305 0.208188 0.454056 0.447480 0.186389 -100 
-100 -100 0.782456 0.585510 0.226089 0.208221 0.472951 0.470821 0.198658 0.185563 0.425083 0.425905 0.188855 0.208614 0.485693 0.489388 0.223101 0.235343 0.522351 0.521510 0.232293 0.211077 0.434477 0.427111 0.184921 -100 
-100 -100 1.681595 1.305558 0.520619 0.480806 1.081926 1.074906 0.448807 0.407874 0.992883 0.995104 0.416865 0.467829 1.077838 1.088481 0.510523 0.530046 1.108966 1.105133 0.513923 0.453176 0.939440 0.921591 0.382584 -100 
-100 -100 1.688135 1.310110 0.522547 0.481920 1.083730 1.076537 0.449242 0.407398 0.991072 0.993207 0.416058 0.467008 1.075896 1.086689 0.510275 0.531295 1.112361 1.108524 0.515116 0.452837 0.938471 0.920484 0.381683 -100 
-100 -100 0.806883 0.602502 0.233363 0.212469 0.480003 0.477217 0.200379 0.183653 0.418030 0.418512 0.185718 0.205574 0.478376 0.482640 0.222218 0.240292 0.535967 0.535128 0.237103 0.209935 0.431309 0.423432 0.181777 -100 
-100 -100 0.851170 0.636820 0.255233 0.227082 0.495042 0.493216 0.218498 0.216246 0.474373 0.472800 0.210020 0.198349 0.452438 0.453687 0.202983 0.228088 0.525143 0.525631 0.229816 0.208108 0.455728 0.447278 0.179106 -100 
-100 -100 1.722440 1.342989 0.578153 0.521492 1.094013 1.090465 0.503112 0.501803 1.063431 1.058844 0.483297 0.454605 1.051845 1.052669 0.457869 0.497327 1.101926 1.103807 0.504552 0.476552 1.063499 1.043924 0.403921 -100 
-100 -100 1.727547 1.346180 0.578887 0.521082 1.092520 1.089012 0.502819 0.502744 1.066655 1.062019 0.484067 0.453767 1.048776 1.049298 0.455876 0.494055 1.094768 1.096734 0.501585 0.475665 1.064218 1.044824 0.403807 -100 
-100 -100 0.870366 0.648712 0.257826 0.225349 0.488661 0.486979 0.217229 0.219789 0.487457 0.485696 0.212917 0.195005 0.440024 0.440142 0.195370 0.215399 0.496888 0.497712 0.218364 0.204781 0.459212 0.451378 0.178517 -100 
-100 -100 0.856640 0.635015 0.242058 0.206883 0.462224 0.459896 0.196343 0.195853 0.457880 0.457747 0.195682 0.194203 0.443290 0.443634 0.195580 0.199621 0.464040 0.464487 0.201215 0.200445 0.452089 0.445981 0.180839 -100 
-100 -100 1.733065 1.341986 0.540236 0.469266 1.055106 1.049200 0.441619 0.439035 1.048009 1.048494 0.441403 0.442004 1.026538 1.027185 0.444814 0.446212 1.046581 1.047150 0.448267 0.448741 1.020321 1.006965 0.399782 -100 
-100 -100 1.663727 1.294364 0.524241 0.457107 1.025327 1.019668 0.430550 0.427707 1.017838 1.018453 0.430545 0.432716 1.002130 1.002771 0.435492 0.435275 1.016282 1.016794 0.437123 0.438789 0.994552 0.981864 0.391788 -100 
-100 -100 0.584203 0.445057 0.184087 0.161606 0.335012 0.333386 0.154396 0.152842 0.328958 0.329309 0.154383 0.158926 0.336679 0.336995 0.160167 0.157909 0.334244 0.334455 0.158692 0.162448 0.339450 0.335865 0.151156 -100 
-100 -100 0.170628 0.147875 0.097233 0.093986 0.127559 0.127331 0.092928 0.092660 0.126203 0.126268 0.092908 0.093929 0.130009 0.130066 0.094118 0.093573 0.128261 0.128300 0.093693 0.094551 0.131049 0.130382 0.091721 -100 
-100 -100 0.089609 0.087573 0.081640 0.081274 0.085286 0.085266 0.081140 0.081108 0.085108 0.085120 0.081146 0.081283 0.085729 0.085737 0.081307 0.081230 0.085418 0.085426 0.081253 0.081375 0.085916 0.085833 0.080914 -100 
-100 -100 -100 -100 -100 -100 -100 -100 -100 -100 -100 -100 -100 -100 -100 -100 -100 -100 -100 -100 -100 -100 -100 -100 -100 -100 
-100 -100 -100 -100 -100 -100 -100 -100 -100 -100 -100 -100 -100 -100 -100 -100 -100 -100 -100 -100 -100 -100 -100 -100 -100 -100 
-100 -100 -100 -100 -100 -100 -100 -100 -100 -100 -100 -100 -100 -100 -100 -100 -100 -100 -100 -100 -100 -100 -100 -100 -100 -100 
-100 -100 0.453565 0.364295 0.167460 0.146714 0.281730 0.277206 0.128436 0.102098 0.159698 0.158205 0.095314 0.096900 0.170382 0.170502 0.097482 0.097362 0.169407 0.170735 0.103181 0.123428 0.261594 0.261270 0.120891 -100 
-100 -100 1.243500 0.981790 0.436800 0.375546 0.793153 0.774320 0.293633 0.173546 0.433806 0.425623 0.137795 0.148699 0.482148 0.482794 0.151575 0.150643 0.478081 0.485235 0.182040 0.276290 0.743626 0.743594 0.281435 -100 
-100 -100 3.043487 2.527027 1.160764 1.084808 2.430584 2.388011 0.905984 0.682173 2.431247 2.403059 0.562439 0.606838 2.468560 2.471404 0.621229 0.617169 2.462831 2.486973 0.722680 0.891839 2.452517 2.448477 0.869606 -100 
-100 -100 3.154154 2.608313 1.195772 1.114323 2.489496 2.445989 0.931450 0.705953 2.493341 2.464291 0.582797 0.624349 2.520524 2.523199 0.638164 0.635488 2.518699 2.543682 0.744265 0.916906 2.510984 2.506368 0.893513 -100 
-100 -100 1.740162 1.355121 0.583081 0.500996 1.078410 1.056874 0.406018 0.277021 0.725507 0.714416 0.228655 0.229081 0.744443 0.744273 0.229305 0.233993 0.752717 0.762688 0.277220 0.386716 1.023268 1.020198 0.382974 -100 
-100 -100 1.754347 1.361209 0.568576 0.498562 1.075773 1.069222 0.467586 0.438672 0.945005 0.939388 0.414352 0.387618 0.935822 0.932856 0.376242 0.390079 0.942747 0.948937 0.416097 0.454976 1.034252 1.023947 0.419632 -100 
-100 -100 3.371772 2.778833 1.199579 1.106165 2.441714 2.437912 1.078727 1.059663 2.210769 2.206028 1.042817 1.049241 2.506916 2.502219 1.035669 1.036326 2.369808 2.375646 1.053883 1.051416 2.270464 2.244901 0.940445 -100 
-100 -100 3.360045 2.769967 1.194238 1.104239 2.441232 2.438810 1.082431 1.071537 2.236105 2.232428 1.059384 1.068890 2.541195 2.537029 1.057346 1.058844 2.405858 2.411169 1.073885 1.063200 2.280435 2.253761 0.947887 -100 
-100 -100 1.720821 1.335683 0.548597 0.491405 1.074832 1.073706 0.482747 0.490503 1.056421 1.054896 0.484011 0.469000 1.073273 1.072414 0.465589 0.483187 1.086388 1.090531 0.499729 0.502559 1.065730 1.050964 0.449983 -100 
-100 -100 1.728965 1.340134 0.542539 0.483156 1.078833 1.073452 0.457320 0.446553 1.045772 1.048064 0.455865 0.477619 1.077155 1.083143 0.501868 0.515696 1.099326 1.101365 0.523505 0.517898 1.064290 1.048208 0.459940 -100 
-100 -100 3.473079 2.861355 1.196637 1.107529 2.547557 2.535333 1.054105 1.034005 2.560635 2.565385 1.048558 1.067416 2.371501 2.382953 1.105450 1.108582 2.322590 2.322574 1.105274 1.080897 2.232028 2.202411 0.956135 -100 
-100 -100 3.483156 2.868992 1.201276 1.109924 2.549559 2.536937 1.054867 1.033847 2.559802 2.564511 1.048229 1.067611 2.371911 2.383608 1.106582 1.110853 2.326089 2.325765 1.106285 1.078672 2.228469 2.198509 0.952404 -100 
-100 -100 1.761032 1.364762 0.560099 0.492371 1.084849 1.077958 0.460298 0.445979 1.041990 1.044115 0.454749 0.478701 1.079277 1.086197 0.506678 0.525002 1.112041 1.112831 0.527872 0.509045 1.056105 1.038584 0.444882 -100 
-100 -100 1.747525 1.361044 0.586415 0.515275 1.085494 1.080410 0.490459 0.490466 1.051305 1.049301 0.482288 0.471971 1.076591 1.078383 0.479109 0.506964 1.109191 1.109945 0.509628 0.484330 1.069874 1.050457 0.412584 -100 
-100 -100 3.242153 2.678660 1.214052 1.126351 2.380510 2.372650 1.085198 1.071598 2.189028 2.184715 1.058779 1.071834 2.548508 2.549093 1.078278 1.088407 2.388751 2.389597 1.090919 1.080051 2.529951 2.493737 0.930671 -100 
-100 -100 3.242585 2.678694 1.213455 1.124921 2.378042 2.370263 1.084063 1.071783 2.190430 2.186073 1.058771 1.070103 2.544969 2.545056 1.074612 1.082989 2.381161 2.381995 1.085436 1.076404 2.527204 2.491330 0.928265 -100 
-100 -100 1.748699 1.360836 0.583722 0.509223 1.075827 1.071046 0.485613 0.491200 1.056816 1.054620 0.482326 0.465028 1.064517 1.064382 0.464716 0.485588 1.085399 1.086093 0.488018 0.470137 1.062162 1.043985 0.402926 -100 
-100 -100 1.762522 1.363283 0.551980 0.475258 1.063311 1.057282 0.446799 0.447828 1.055803 1.057361 0.454581 0.460586 1.055258 1.056818 0.467275 0.471471 1.077521 1.078382 0.474706 0.474534 1.053826 1.039300 0.422162 -100 
-100 -100 3.473388 2.860890 1.183097 1.081355 2.537926 2.527069 1.033063 1.033023 2.544200 2.547962 1.045436 1.044020 2.404858 2.407813 1.054617 1.061485 2.498928 2.499960 1.063586 1.054061 2.322113 2.296362 0.939702 -100 
-100 -100 3.344192 2.766351 1.142758 1.049214 2.474475 2.464202 1.003577 1.002498 2.479653 2.483613 1.015712 1.017386 2.348153 2.351127 1.028060 1.032228 2.435286 2.436268 1.034152 1.027231 2.266291 2.241966 0.917551 -100 
-100 -100 1.204462 0.945879 0.386845 0.339918 0.761768 0.757633 0.320667 0.317617 0.753634 0.755968 0.327399 0.345343 0.773790 0.775430 0.352211 0.345746 0.774442 0.775071 0.348184 0.357925 0.773992 0.765426 0.327247 -100 
-100 -100 0.349183 0.288374 0.138081 0.128260 0.239645 0.238885 0.124814 0.123952 0.236536 0.237040 0.125912 0.131648 0.251577 0.251937 0.133041 0.130605 0.246901 0.247044 0.131099 0.134702 0.253669 0.251629 0.125948 -100 
-100 -100 0.112573 0.105683 0.086499 0.085330 0.098849 0.098766 0.084902 0.084778 0.098239 0.098311 0.085069 0.085952 0.101943 0.101994 0.086151 0.085751 0.100464 0.100486 0.085831 0.086420 0.102700 0.102431 0.085169 -100 
-100 -100 -100 -100 -100 -100 -100 -100 -100 -100 -100 -100 -100 -100 -100 -100 -100 -100 -100 -100 -100 -100 -100 -100 -100 -100 
-100 -100 -100 -100 -100 -100 -100 -100 -100 -100 -100 -100 -100 -100 -100 -100 -100 -100 -100 -100 -100 -100 -100 -100 -100 -100 
-100 -100 -100 -100 -100 -100 -100 -100 -100 -100 -100 -100 -100 -100 -100 -100 -100 -100 -100 -100 -100 -100 -100 -100 -100 -100 
-100 -100 0.458469 0.367533 0.168378 0.147056 0.282208 0.277618 0.128524 0.102048 0.159404 0.157907 0.095245 0.096876 0.170356 0.170486 0.097492 0.097403 0.169578 0.170899 0.103194 0.123309 0.261094 0.260763 0.120739 -100 
-100 -100 1.260672 0.993616 0.441306 0.377347 0.794977 0.775805 0.294076 0.173242 0.432273 0.424071 0.137411 0.148575 0.481979 0.482675 0.151607 0.150865 0.478916 0.486034 0.182124 0.275652 0.741657 0.741582 0.280592 -100 
-100 -100 3.071072 2.547609 1.172395 1.090114 2.433769 2.390155 0.906983 0.680857 2.427203 2.398900 0.560663 0.606175 2.467796 2.470851 0.621334 0.618071 2.464726 2.488717 0.722972 0.889980 2.448831 2.444614 0.866933 -100 
-100 -100 3.181184 2.628574 1.207379 1.119581 2.492471 2.447932 0.932374 0.704539 2.489061 2.459899 0.580905 0.623533 2.519306 2.522220 0.638175 0.636476 2.520961 2.545810 0.744665 0.915014 2.507155 2.502368 0.890766 -100 
-100 -100 1.754826 1.365352 0.587256 0.502520 1.079450 1.057577 0.406174 0.276387 0.723154 0.712021 0.227855 0.228395 0.742568 0.742510 0.228974 0.234551 0.755016 0.764986 0.277734 0.386008 1.020847 1.017701 0.381904 -100 
-100 -100 1.747448 1.356334 0.566542 0.497216 1.073539 1.067036 0.466477 0.437651 0.942926 0.937217 0.412987 0.385339 0.930683 0.927926 0.374726 0.391239 0.946876 0.953196 0.417737 0.454989 1.032951 1.022515 0.419072 -100 
-100 -100 3.350277 2.762962 1.191033 1.101200 2.436667 2.433284 1.075589 1.057322 2.208000 2.203022 1.039532 1.043547 2.499104 2.494944 1.032033 1.038632 2.375397 2.381629 1.057727 1.052129 2.269516 2.243593 0.939624 -100 
-100 -100 3.338214 2.753889 1.185633 1.099244 2.436136 2.434166 1.079338 1.069391 2.233924 2.230041 1.056357 1.063446 2.534012 2.530381 1.053904 1.061174 2.411323 2.417069 1.077854 1.064412 2.280977 2.253957 0.947619 -100 
-100 -100 1.712700 1.330008 0.546301 0.489954 1.072473 1.071473 0.481807 0.490222 1.056766 1.055213 0.483605 0.467712 1.070652 1.069949 0.464853 0.484472 1.090091 1.094463 0.501873 0.504646 1.070783 1.055880 0.451701 -100 
-100 -100 1.740941 1.348425 0.545784 0.484293 1.079529 1.074074 0.458114 0.448467 1.051021 1.053492 0.458476 0.480673 1.082437 1.088327 0.504498 0.516623 1.100282 1.102628 0.525605 0.524551 1.081776 1.065649 0.467162 -100 
-100 -100 3.497322 2.879383 1.206627 1.111864 2.550050 2.537529 1.057128 1.040029 2.572170 2.577461 1.056669 1.075959 2.380657 2.391637 1.112015 1.110489 2.323309 2.324137 1.110669 1.098750 2.268174 2.238850 0.976811 -100 
-100 -100 3.508589 2.887791 1.211477 1.114216 2.551791 2.538870 1.057787 1.039812 2.571247 2.576546 1.056400 1.076459 2.381924 2.393169 1.113461 1.112786 2.326639 2.327149 1.111611 1.096500 2.264619 2.234970 0.973064 -100 
-100 -100 1.777626 1.375992 0.564097 0.493342 1.084579 1.077571 0.460719 0.447722 1.047006 1.049428 0.457618 0.482957 1.088055 1.094887 0.510511 0.526047 1.112389 1.113386 0.529700 0.515555 1.073555 1.055995 0.451977 -100 
-100 -100 1.751929 1.363595 0.586440 0.513264 1.080526 1.075406 0.488278 0.489663 1.051153 1.049522 0.482932 0.474771 1.083975 1.085888 0.482319 0.508714 1.111239 1.111856 0.510860 0.485872 1.074398 1.054865 0.413884 -100 
-100 -100 3.241181 2.677180 1.211210 1.120543 2.371811 2.363906 1.079199 1.068053 2.185977 2.182544 1.058802 1.076252 2.557196 2.558182 1.084211 1.092287 2.392050 2.392354 1.092637 1.079920 2.529857 2.493356 0.929430 -100 
-100 -100 3.239604 2.675921 1.210185 1.118904 2.369009 2.361192 1.077849 1.067823 2.186290 2.182830 1.058386 1.074294 2.553350 2.553889 1.080456 1.086950 2.384780 2.385071 1.087177 1.075951 2.526036 2.489893 0.926654 -100 
-100 -100 1.745472 1.358442 0.582147 0.506447 1.069627 1.064798 0.482640 0.488843 1.052257 1.050444 0.481427 0.467024 1.070890 1.071005 0.467615 0.487688 1.088810 1.089300 0.489333 0.470429 1.062443 1.044157 0.402790 -100 
-100 -100 1.759124 1.360880 0.550745 0.473600 1.059483 1.053284 0.444494 0.444264 1.047290 1.049150 0.452153 0.462320 1.061975 1.063896 0.470369 0.473744 1.081652 1.082442 0.476712 0.476699 1.058377 1.043761 0.424112 -100 
-100 -100 3.469718 2.858020 1.180961 1.078882 2.534528 2.523150 1.028504 1.024529 2.529896 2.534308 1.039482 1.046975 2.413924 2.417785 1.061196 1.066447 2.505038 2.506014 1.068307 1.059947 2.330940 2.305102 0.945500 -100 
-100 -100 3.340874 2.763744 1.140779 1.046977 2.471622 2.460857 0.999303 0.994297 2.465838 2.470421 1.009908 1.020153 2.356610 2.360473 1.034333 1.036941 2.440989 2.441944 1.038686 1.032998 2.275003 2.250614 0.923275 -100 
-100 -100 1.202420 0.944435 0.386154 0.339137 0.760135 0.755865 0.319354 0.315001 0.746901 0.749414 0.325442 0.346414 0.778251 0.780161 0.354290 0.347230 0.777185 0.777810 0.349622 0.359822 0.778330 0.769720 0.329076 -100 
-100 -100 0.348732 0.288070 0.137970 0.128134 0.239294 0.238515 0.124608 0.123550 0.235188 0.235721 0.125608 0.131814 0.252516 0.252924 0.133366 0.130830 0.247450 0.247595 0.131317 0.134996 0.254565 0.252518 0.126223 -100 
-100 -100 0.112519 0.105645 0.086485 0.085313 0.098801 0.098716 0.084873 0.084726 0.098065 0.098140 0.085031 0.085967 0.102063 0.102120 0.086189 0.085777 0.100531 0.100553 0.085855 0.086452 0.102811 0.102543 0.085198 -100 
-100 -100 -100 -100 -100 -100 -100 -100 -100 -100 -100 -100 -100 -100 -100 -100 -100 -100 -100 -100 -100 -100 -100 -100 -100 -100 
-100 -100 -100 -100 -100 -100 -100 -100 -100 -100 -100 -100 -100 -100 -100 -100 -100 -100 -100 -100 -100 -100 -100 -100 -100 -100 
-100 -100 -100 -100 -100 -100 -100 -100 -100 -100 -100 -100 -100 -100 -100 -100 -100 -100 -100 -100 -100 -100 -100 -100 -100 -100 
-100 -100 0.221721 0.183616 0.107563 0.099964 0.142639 0.141293 0.094684 0.087823 0.102401 0.102013 0.085819 0.085985 0.103895 0.103942 0.086210 0.086528 0.105350 0.105653 0.088036 0.092462 0.131706 0.131423 0.090960 -100 
-100 -100 0.671282 0.509387 0.216514 0.179447 0.359093 0.351773 0.149903 0.109204 0.174754 0.172549 0.099530 0.100979 0.185726 0.185973 0.101894 0.103397 0.192126 0.193883 0.110808 0.138116 0.316173 0.315271 0.136754 -100 
-100 -100 1.699681 1.329556 0.583167 0.498216 1.049722 1.026362 0.396180 0.257817 0.681478 0.670718 0.210746 0.222434 0.724496 0.725738 0.227677 0.232362 0.734872 0.743342 0.269968 0.366397 0.980434 0.976804 0.359053 -100 
-100 -100 1.755992 1.368573 0.596671 0.508976 1.076126 1.052372 0.405245 0.265311 0.705696 0.694593 0.216988 0.227566 0.743093 0.744309 0.232719 0.238271 0.757224 0.765965 0.276853 0.374723 1.005172 1.001209 0.366665 -100 
-100 -100 0.897317 0.668275 0.265316 0.219365 0.473131 0.464942 0.185585 0.139971 0.280070 0.276887 0.126498 0.122767 0.269441 0.269485 0.123012 0.128086 0.290748 0.293267 0.138448 0.170954 0.424023 0.421586 0.165104 -100 
-100 -100 0.808871 0.603719 0.234420 0.209374 0.465537 0.464599 0.204633 0.206135 0.443871 0.441961 0.198111 0.175099 0.383831 0.382754 0.170843 0.185078 0.425472 0.427194 0.192231 0.195939 0.441438 0.435995 0.178425 -100 
-100 -100 1.642829 1.277294 0.511869 0.472205 1.058565 1.061162 0.479127 0.501570 1.060900 1.058425 0.491283 0.452872 1.035593 1.032789 0.441864 0.468839 1.064484 1.066841 0.478196 0.460232 1.015810 1.000058 0.401472 -100 
-100 -100 1.632995 1.270619 0.509395 0.471595 1.058654 1.061721 0.480359 0.505692 1.072583 1.070532 0.497151 0.460553 1.054725 1.052133 0.450305 0.477463 1.083492 1.085678 0.486033 0.465278 1.023833 1.007627 0.404945 -100 
-100 -100 0.772399 0.578972 0.225100 0.207240 0.466120 0.466904 0.209241 0.222015 0.494935 0.494474 0.220001 0.204114 0.463196 0.462964 0.202851 0.218072 0.505244 0.506378 0.222656 0.215611 0.473885 0.466688 0.192157 -100 
-100 -100 0.828996 0.617631 0.238524 0.212563 0.475516 0.473130 0.201846 0.193312 0.447774 0.449232 0.199113 0.220638 0.506158 0.509450 0.233505 0.238839 0.526116 0.526430 0.240138 0.236674 0.508945 0.501052 0.211393 -100 
-100 -100 1.762530 1.365826 0.559693 0.497525 1.089184 1.081130 0.461050 0.433510 1.038875 1.043137 0.450340 0.501469 1.101861 1.110496 0.536036 0.537268 1.113994 1.113658 0.536086 0.529974 1.092645 1.075463 0.468745 -100 
-100 -100 1.773722 1.373347 0.562402 0.498491 1.090035 1.081761 0.461109 0.432825 1.036784 1.041071 0.449731 0.501841 1.103410 1.112218 0.537026 0.538639 1.116784 1.116357 0.537064 0.529705 1.091939 1.074637 0.467981 -100 
-100 -100 0.871550 0.646085 0.248574 0.216176 0.478860 0.475648 0.202181 0.190743 0.439715 0.441237 0.196796 0.222170 0.512559 0.516461 0.237293 0.244211 0.537341 0.537279 0.244028 0.235435 0.506302 0.497925 0.208280 -100 
-100 -100 0.867852 0.646379 0.255139 0.219073 0.474695 0.472721 0.209899 0.213201 0.473833 0.473642 0.212288 0.209201 0.481675 0.483393 0.215495 0.234907 0.533146 0.533076 0.234625 0.213771 0.474045 0.465082 0.183628 -100 
-100 -100 1.720590 1.338607 0.566865 0.497898 1.065227 1.061443 0.478621 0.487403 1.052007 1.050949 0.482986 0.472455 1.080974 1.083333 0.481700 0.512517 1.112668 1.112361 0.511166 0.475711 1.065328 1.044587 0.398565 -100 
-100 -100 1.718138 1.336918 0.566052 0.496749 1.062505 1.058745 0.477536 0.486761 1.050782 1.049693 0.482193 0.470800 1.076882 1.079068 0.479380 0.509588 1.106863 1.106583 0.508308 0.473629 1.061848 1.041300 0.397088 -100 
-100 -100 0.858000 0.639622 0.252022 0.214628 0.463734 0.461833 0.205716 0.210853 0.468879 0.468545 0.209380 0.202894 0.465824 0.466865 0.206658 0.223584 0.510277 0.510273 0.223487 0.205743 0.460291 0.452011 0.177825 -100 
-100 -100 0.843818 0.626018 0.237523 0.200641 0.447385 0.444378 0.187603 0.181990 0.422567 0.423558 0.185984 0.201123 0.470959 0.472666 0.207617 0.208400 0.480703 0.480866 0.208998 0.208977 0.471362 0.464864 0.188392 -100 
-100 -100 1.721913 1.333217 0.532234 0.459869 1.045847 1.037787 0.423631 0.404026 0.995957 0.998969 0.416322 0.454604 1.059039 1.063296 0.471920 0.466311 1.068092 1.068418 0.467450 0.473324 1.053238 1.039506 0.424127 -100 
-100 -100 1.653877 1.286528 0.516796 0.448594 1.018210 1.010446 0.413601 0.393756 0.967610 0.970616 0.406013 0.444635 1.032399 1.036532 0.461477 0.454487 1.036375 1.036708 0.455631 0.462965 1.027187 1.014168 0.415872 -100 
-100 -100 0.576453 0.439574 0.181477 0.158630 0.328699 0.326506 0.149351 0.142586 0.300591 0.301602 0.146568 0.163332 0.355615 0.356938 0.168352 0.163699 0.345616 0.345778 0.164280 0.169924 0.357948 0.354127 0.158179 -100 
-100 -100 0.169013 0.146790 0.096853 0.093544 0.126330 0.126014 0.092155 0.091142 0.120973 0.121137 0.091756 0.094565 0.133702 0.133919 0.095335 0.094434 0.130417 0.130450 0.094524 0.095654 0.134570 0.133856 0.092744 -100 
-100 -100 0.089417 0.087431 0.081584 0.081205 0.085099 0.085066 0.081007 0.080873 0.084370 0.084394 0.080977 0.081357 0.086238 0.086268 0.081485 0.081361 0.085714 0.085720 0.081376 0.081532 0.086395 0.086306 0.081056 -100 
-100 -100 -100 -100 -100 -100 -100 -100 -100 -100 -100 -100 -100 -100 -100 -100 -100 -100 -100 -100 -100 -100 -100 -100 -100 -100 
-100 -100 -100 -100 -100 -100 -100 -100 -100 -100 -100 -100 -100 -100 -100 -100 -100 -100 -100 -100 -100 -100 -100 -100 -100 -100 
-100 -100 -100 -100 -100 -100 -100 -100 -100 -100 -100 -100 -100 -100 -100 -100 -100 -100 -100 -100 -100 -100 -100 -100 -100 -100 
-100 -100 0.216391 0.180154 0.107051 0.102042 0.149257 0.148513 0.098972 0.095358 0.130501 0.130132 0.093809 0.093268 0.128176 0.128291 0.093724 0.095439 0.135509 0.135634 0.096009 0.095540 0.135663 0.134816 0.092015 -100 
-100 -100 0.661815 0.502866 0.215439 0.187841 0.373619 0.369726 0.171523 0.152779 0.298824 0.297030 0.145200 0.142924 0.292704 0.293267 0.145169 0.152757 0.314560 0.315109 0.155169 0.155223 0.329374 0.325430 0.142198 -100 
-100 -100 1.695083 1.326780 0.583209 0.508739 1.041620 1.029121 0.454020 0.400500 0.905108 0.899155 0.375186 0.372970 0.905028 0.906716 0.379839 0.394013 0.922079 0.924365 0.404245 0.419487 0.995468 0.982494 0.371553 -100 
-100 -100 1.739629 1.357546 0.593248 0.517694 1.065267 1.052795 0.463049 0.410331 0.932242 0.926190 0.384682 0.381083 0.927271 0.929001 0.388100 0.403885 0.949333 0.951542 0.413809 0.426726 1.014842 1.001239 0.376754 -100 
-100 -100 0.839766 0.628247 0.250873 0.221026 0.477020 0.473550 0.206068 0.191652 0.417982 0.415972 0.183244 0.174991 0.392002 0.392674 0.177681 0.192026 0.434401 0.434537 0.192876 0.182634 0.414166 0.407837 0.161025 -100 
-100 -100 0.694931 0.520048 0.193700 0.188999 0.447299 0.449527 0.197335 0.214597 0.484983 0.484758 0.213799 0.193394 0.430243 0.430403 0.194045 0.215358 0.487462 0.485851 0.208887 0.173188 0.386393 0.378394 0.144531 -100 
-100 -100 1.577263 1.216696 0.435036 0.425445 1.046668 1.054784 0.456559 0.493571 1.079773 1.080503 0.496902 0.463359 1.052291 1.052076 0.462597 0.493741 1.080735 1.076292 0.474229 0.408333 0.982890 0.960844 0.321836 -100 
-100 -100 1.572435 1.213633 0.434234 0.425686 1.047769 1.055972 0.457134 0.494127 1.082000 1.083051 0.498701 0.468143 1.064560 1.064542 0.468093 0.497884 1.088864 1.084197 0.477489 0.410995 0.988550 0.966288 0.323843 -100 
-100 -100 0.677654 0.509160 0.190875 0.190170 0.452041 0.454567 0.199676 0.216517 0.494169 0.495115 0.220253 0.211887 0.478789 0.479723 0.215332 0.231225 0.520100 0.517646 0.221446 0.183524 0.409205 0.400415 0.152376 -100 
-100 -100 0.802823 0.603091 0.241749 0.224534 0.488421 0.486011 0.213690 0.199723 0.455978 0.457708 0.206449 0.234635 0.521370 0.524687 0.247605 0.246138 0.532485 0.530067 0.236662 0.220136 0.478057 0.469588 0.191766 -100 
-100 -100 1.736700 1.354080 0.580214 0.524219 1.084176 1.075499 0.485223 0.452985 1.055538 1.059305 0.467203 0.516974 1.080640 1.088316 0.547515 0.544126 1.118947 1.115216 0.530069 0.520157 1.099776 1.081620 0.455066 -100 
-100 -100 1.749360 1.362450 0.582929 0.524822 1.084173 1.075170 0.484501 0.450791 1.050186 1.054043 0.465373 0.517583 1.083357 1.091328 0.549237 0.545800 1.121844 1.118200 0.532073 0.523033 1.105925 1.087674 0.457805 -100 
-100 -100 0.853011 0.636061 0.251760 0.226600 0.488240 0.484614 0.210939 0.191058 0.434415 0.436462 0.199071 0.237148 0.532480 0.536927 0.254369 0.252636 0.543761 0.541685 0.244467 0.231602 0.504269 0.495360 0.202390 -100 
-100 -100 0.806788 0.597785 0.222693 0.197282 0.452300 0.450675 0.190051 0.188343 0.442107 0.444212 0.196780 0.218572 0.506286 0.510789 0.236121 0.250696 0.546178 0.544911 0.245737 0.220625 0.479769 0.470001 0.187357 -100 
-100 -100 1.718208 1.323610 0.507706 0.447777 1.053039 1.050277 0.433469 0.440861 1.050048 1.054228 0.458200 0.476700 1.081633 1.089716 0.509010 0.534059 1.107380 1.105712 0.527262 0.490637 1.068305 1.046468 0.409550 -100 
-100 -100 1.713753 1.320460 0.506145 0.445719 1.048557 1.045765 0.431282 0.438765 1.045365 1.049448 0.455719 0.473339 1.075012 1.083016 0.505368 0.531007 1.102270 1.100741 0.524720 0.488474 1.064311 1.042638 0.407874 -100 
-100 -100 0.789395 0.585508 0.216657 0.189203 0.434544 0.432795 0.181528 0.180197 0.422232 0.423979 0.187223 0.205474 0.480678 0.484893 0.221952 0.238922 0.526091 0.525340 0.235870 0.212225 0.463611 0.454437 0.180769 -100 
-100 -100 0.812665 0.605173 0.231434 0.199801 0.444871 0.440677 0.182151 0.161754 0.375682 0.376663 0.165527 0.196562 0.474661 0.478513 0.211469 0.215561 0.492271 0.491699 0.213236 0.203873 0.461853 0.454484 0.179629 -100 
-100 -100 1.702423 1.321985 0.538974 0.471908 1.051140 1.039830 0.421771 0.375414 0.961446 0.963156 0.382128 0.440792 1.058060 1.065695 0.472501 0.470621 1.068544 1.067608 0.466575 0.462293 1.052645 1.037051 0.405173 -100 
-100 -100 1.644794 1.282621 0.526635 0.462592 1.026879 1.015861 0.413635 0.367667 0.937666 0.939231 0.373817 0.430682 1.029626 1.036840 0.460818 0.457504 1.034954 1.034092 0.453728 0.451409 1.025615 1.010833 0.396747 -100 
-100 -100 0.584924 0.446664 0.187315 0.165412 0.339845 0.336451 0.151275 0.132433 0.272478 0.272938 0.134169 0.157923 0.351753 0.354139 0.167223 0.165598 0.349498 0.349188 0.164276 0.162821 0.344850 0.340519 0.148775 -100 
-100 -100 0.172685 0.149399 0.097931 0.094693 0.129413 0.128903 0.092592 0.089581 0.114542 0.114615 0.089856 0.093686 0.132463 0.132844 0.095067 0.094801 0.131741 0.131695 0.094599 0.094287 0.130234 0.129467 0.091094 -100 
-100 -100 0.089975 0.087836 0.081728 0.081354 0.085538 0.085484 0.081062 0.080682 0.083529 0.083543 0.080740 0.081237 0.086039 0.086087 0.081446 0.081409 0.085922 0.085919 0.081384 0.081345 0.085710 0.085616 0.080832 -100 
-100 -100 -100 -100 -100 -100 -100 -100 -100 -100 -100 -100 -100 -100 -100 -100 -100 -100 -100 -100 -100 -100 -100 -100 -100 -100 
-100 -100 -100 -100 -100 -100 -100 -100 -100 -100 -100 -100 -100 -100 -100 -100 -100 -100 -100 -100 -100 -100 -100 -100 -100 -100 
-100 -100 -100 -100 -100 -100 -100 -100 -100 -100 -100 -100 -100 -100 -100 -100 -100 -100 -100 -100 -100 -100 -100 -100 -100 -100 
-100 -100 0.446040 0.359453 0.166833 0.155085 0.296493 0.295117 0.149095 0.143452 0.280780 0.279943 0.140252 0.138082 0.273572 0.273948 0.139515 0.145166 0.289095 0.289098 0.145183 0.139374 0.273962 0.270717 0.125702 -100 
-100 -100 1.251672 0.987868 0.441029 0.396412 0.798309 0.792810 0.371562 0.356528 0.774203 0.771083 0.343869 0.338393 0.762919 0.764318 0.344064 0.358206 0.780922 0.780928 0.358230 0.344249 0.768218 0.756190 0.298507 -100 
-100 -100 3.095897 2.570161 1.170670 1.079803 2.210052 2.198202 1.029651 1.023629 2.366248 2.360665 1.006147 1.003117 2.352356 2.354797 1.010625 1.015463 2.277945 2.278152 1.017231 1.016892 2.401941 2.370916 0.884444 -100 
-100 -100 3.179320 2.631265 1.194285 1.102356 2.260510 2.249109 1.053952 1.051401 2.426410 2.420870 1.034169 1.028662 2.406970 2.409542 1.036614 1.044327 2.338227 2.337976 1.044224 1.037277 2.446498 2.413792 0.898766 -100 
-100 -100 1.651394 1.289359 0.541510 0.495016 1.056954 1.053517 0.477888 0.476842 1.061677 1.058791 0.465307 0.449799 1.035148 1.037015 0.457252 0.483417 1.070145 1.068228 0.475541 0.433029 0.999741 0.980768 0.360179 -100 
-100 -100 1.590875 1.228053 0.446339 0.433638 1.049251 1.055392 0.457080 0.483514 1.073155 1.073730 0.486355 0.462360 1.053020 1.054320 0.467483 0.498791 1.084578 1.078863 0.474338 0.398567 0.970920 0.948098 0.308488 -100 
-100 -100 3.698054 3.039146 1.075003 1.027059 2.565868 2.578029 1.061563 1.066524 2.322705 2.325169 1.075309 1.072926 2.520971 2.522343 1.077822 1.083247 2.317928 2.307806 1.043912 0.998070 2.625329 2.578506 0.801858 -100 
-100 -100 3.695453 3.037536 1.074664 1.028044 2.567760 2.579825 1.062165 1.065442 2.321600 2.324647 1.076486 1.079781 2.532121 2.533889 1.086158 1.088316 2.323200 2.312653 1.047317 1.002268 2.632370 2.585397 0.805714 -100 
-100 -100 1.584700 1.224768 0.445620 0.438020 1.057541 1.063281 0.459819 0.479195 1.071704 1.074523 0.490548 0.489142 1.086413 1.089213 0.500007 0.518544 1.103341 1.095988 0.487918 0.415612 0.997307 0.973975 0.324541 -100 
-100 -100 1.651189 1.290801 0.541611 0.505380 1.070984 1.066568 0.484156 0.470153 1.077497 1.080769 0.482510 0.510992 1.069021 1.074784 0.533950 0.537632 1.114374 1.108460 0.514691 0.480411 1.051636 1.032146 0.407826 -100 
-100 -100 3.288367 2.720999 1.210914 1.120752 2.313496 2.301317 1.070998 1.077546 2.584173 2.587703 1.085274 1.066278 2.116796 2.125116 1.091745 1.117869 2.344552 2.339879 1.109213 1.105993 2.440750 2.408271 0.973848 -100 
-100 -100 3.305979 2.733373 1.216312 1.121995 2.313276 2.300279 1.068811 1.072186 2.575809 2.579615 1.081005 1.067152 2.120288 2.129284 1.095288 1.120963 2.347697 2.343373 1.113740 1.113904 2.453261 2.420772 0.982219 -100 
-100 -100 1.716789 1.336770 0.563374 0.510113 1.070857 1.063178 0.475477 0.448570 1.050783 1.055118 0.465090 0.514686 1.079138 1.087579 0.548144 0.549611 1.123748 1.119255 0.532641 0.513395 1.098480 1.078945 0.442727 -100 
-100 -100 1.710253 1.318414 0.505416 0.453329 1.060247 1.056213 0.434267 0.425611 1.038626 1.044593 0.449656 0.495049 1.096080 1.106173 0.535136 0.546464 1.111649 1.108520 0.534284 0.503985 1.084996 1.063366 0.424431 -100 
-100 -100 3.621277 2.972540 1.151192 1.061228 2.613651 2.608007 1.031911 1.028619 2.553604 2.562037 1.056404 1.070317 2.380272 2.392740 1.109908 1.104493 2.246403 2.243540 1.095565 1.093655 2.479605 2.441925 0.943340 -100 
-100 -100 3.615361 2.967776 1.147491 1.056472 2.607232 2.601432 1.026512 1.022693 2.543917 2.552125 1.049621 1.063010 2.372072 2.384546 1.102701 1.098810 2.240434 2.237900 1.091099 1.089311 2.473856 2.436403 0.939657 -100 
-100 -100 1.690474 1.302311 0.490987 0.434624 1.040929 1.036198 0.412708 0.400921 1.000434 1.005548 0.421777 0.466404 1.073930 1.084139 0.507251 0.524297 1.092281 1.090375 0.516489 0.486459 1.063611 1.042801 0.409232 -100 
-100 -100 1.689834 1.310525 0.526465 0.465018 1.050299 1.039976 0.419120 0.375825 0.966721 0.969045 0.384937 0.445637 1.066580 1.076181 0.484974 0.493608 1.090747 1.089126 0.486944 0.467337 1.057676 1.039777 0.401254 -100 
-100 -100 3.362291 2.776295 1.178289 1.091369 2.493680 2.474244 1.011515 0.971817 2.603795 2.605438 0.976629 1.018859 2.422129 2.434916 1.066167 1.068673 2.439472 2.437684 1.062154 1.055741 2.459840 2.428830 0.923269 -100 
-100 -100 3.255790 2.699001 1.148563 1.066855 2.439601 2.420729 0.989338 0.949827 2.548670 2.549879 0.952909 0.991697 2.361050 2.372832 1.035157 1.035309 2.372498 2.370898 1.029488 1.026496 2.400324 2.371080 0.899845 -100 
-100 -100 1.204684 0.948911 0.402049 0.359654 0.779162 0.770647 0.321785 0.279593 0.693121 0.693722 0.281898 0.327720 0.771849 0.777632 0.352179 0.351588 0.777398 0.776482 0.347640 0.341833 0.767286 0.756582 0.301772 -100 
-100 -100 0.356876 0.294023 0.142375 0.133217 0.248653 0.246978 0.126191 0.115835 0.213263 0.213384 0.116242 0.127746 0.249153 0.250348 0.132369 0.132205 0.249908 0.249711 0.131388 0.129547 0.244413 0.242042 0.119269 -100 
-100 -100 0.114716 0.107226 0.087149 0.086033 0.100740 0.100539 0.085113 0.083711 0.094014 0.094033 0.083784 0.085372 0.101262 0.101419 0.086015 0.085991 0.101332 0.101308 0.085880 0.085600 0.100085 0.099787 0.084163 -100 
-100 -100 -100 -100 -100 -100 -100 -100 -100 -100 -100 -100 -100 -100 -100 -100 -100 -100 -100 -100 -100 -100 -100 -100 -100 -100 
-100 -100 -100 -100 -100 -100 -100 -100 -100 -100 -100 -100 -100 -100 -100 -100 -100 -100 -100 -100 -100 -100 -100 -100 -100 -100 
-100 -100 -100 -100 -100 -100 -100 -100 -100 -100 -100 -100 -100 -100 -100 -100 -100 -100 -100 -100 -100 -100 -100 -100 -100 -100 
-100 -100 0.444627 0.358550 0.166642 0.155264 0.297256 0.295977 0.149645 0.144552 0.284584 0.283777 0.141494 0.139169 0.276682 0.277064 0.140621 0.146476 0.292986 0.292926 0.146242 0.139630 0.273912 0.270592 0.125658 -100 
-100 -100 1.246966 0.984743 0.440172 0.397275 0.800989 0.795977 0.374348 0.362403 0.789857 0.786882 0.350442 0.344211 0.776042 0.777469 0.349976 0.364943 0.796294 0.795994 0.363703 0.345602 0.768140 0.755722 0.298289 -100 
-100 -100 3.088649 2.565104 1.168750 1.081772 2.214050 2.203799 1.038242 1.042058 2.401557 2.396586 1.027448 1.022402 2.382581 2.385061 1.029970 1.036326 2.310899 2.310082 1.033670 1.021754 2.402432 2.370061 0.883759 -100 
-100 -100 3.170120 2.624961 1.191979 1.104246 2.264496 2.254751 1.062635 1.070024 2.461968 2.457070 1.055725 1.048211 2.437596 2.440234 1.056274 1.065583 2.371808 2.370536 1.061002 1.042289 2.447173 2.413115 0.898147 -100 
-100 -100 1.639364 1.281565 0.539357 0.495632 1.059658 1.056814 0.480813 0.482969 1.077612 1.074905 0.472248 0.456158 1.049375 1.051325 0.463891 0.491139 1.087405 1.085167 0.481911 0.434828 1.000436 0.981025 0.360220 -100 
-100 -100 1.569708 1.214188 0.442285 0.432781 1.049486 1.055824 0.456974 0.482782 1.073060 1.073661 0.485732 0.462674 1.055313 1.056786 0.468459 0.500388 1.089309 1.083627 0.476035 0.399817 0.973101 0.950196 0.309445 -100 
-100 -100 3.662141 3.014009 1.064309 1.023606 2.564330 2.576697 1.059070 1.060928 2.315968 2.318338 1.069279 1.069036 2.517288 2.519117 1.075704 1.082062 2.317838 2.308082 1.044172 1.000100 2.628477 2.581825 0.804626 -100 
-100 -100 3.659606 3.012441 1.063959 1.024466 2.565853 2.578114 1.059447 1.059453 2.313780 2.316716 1.069938 1.075205 2.526684 2.528911 1.083301 1.086412 2.321515 2.311398 1.047051 1.004173 2.635520 2.588776 0.808516 -100 
-100 -100 1.563581 1.210884 0.441467 0.436691 1.056421 1.062266 0.458871 0.477000 1.067309 1.070044 0.487988 0.486868 1.081801 1.084711 0.498158 0.517416 1.101723 1.094593 0.487603 0.416421 0.999585 0.976313 0.325609 -100 
-100 -100 1.637992 1.282116 0.538821 0.504348 1.069971 1.065830 0.484204 0.471287 1.080162 1.083253 0.482918 0.508562 1.062534 1.068131 0.530895 0.536185 1.112765 1.107122 0.514266 0.480577 1.052452 1.033003 0.408166 -100 
-100 -100 3.274734 2.711293 1.206351 1.118749 2.311995 2.300555 1.071996 1.082015 2.591013 2.594057 1.087812 1.061974 2.107759 2.115560 1.085361 1.114618 2.341881 2.337801 1.108270 1.105776 2.440822 2.408437 0.973985 -100 
-100 -100 3.292844 2.723998 1.211834 1.120031 2.311830 2.299582 1.069836 1.076676 2.582700 2.586034 1.083563 1.062838 2.111217 2.119691 1.088821 1.117466 2.344399 2.340681 1.112542 1.113547 2.453132 2.420771 0.982284 -100 
-100 -100 1.705696 1.329435 0.560893 0.509248 1.070137 1.062724 0.475652 0.449837 1.053731 1.057884 0.465611 0.512259 1.072615 1.080816 0.544789 0.547248 1.119726 1.115494 0.531255 0.513084 1.098627 1.079205 0.442834 -100 
-100 -100 1.697171 1.309719 0.502513 0.452601 1.059997 1.056020 0.433788 0.423935 1.034782 1.040629 0.447494 0.492869 1.091463 1.101407 0.532359 0.542452 1.103415 1.100452 0.530902 0.503276 1.085475 1.064116 0.424798 -100 
-100 -100 3.605330 2.960972 1.145384 1.059562 2.613270 2.607600 1.030222 1.023363 2.545804 2.554020 1.050263 1.065925 2.374655 2.386903 1.104601 1.095908 2.233586 2.231002 1.088091 1.091683 2.480020 2.443082 0.944319 -100 
-100 -100 3.601072 2.957286 1.142018 1.054916 2.606956 2.601128 1.024867 1.017477 2.536182 2.544192 1.043535 1.058684 2.366573 2.378833 1.097428 1.090132 2.227253 2.225012 1.083533 1.087372 2.474436 2.437752 0.940714 -100 
-100 -100 1.683644 1.297648 0.489321 0.434316 1.041151 1.036414 0.412385 0.399386 0.996894 1.001902 0.419805 0.464503 1.069836 1.079865 0.504615 0.519902 1.082553 1.080809 0.512705 0.485890 1.064812 1.044317 0.409903 -100 
-100 -100 1.694454 1.313890 0.528045 0.465656 1.051010 1.040709 0.419788 0.377458 0.970612 0.972778 0.385949 0.443988 1.061216 1.070437 0.481862 0.489685 1.081889 1.080504 0.483948 0.467407 1.059763 1.042141 0.402426 -100 
-100 -100 3.371389 2.783400 1.183016 1.093439 2.495125 2.475786 1.013880 0.977530 2.612405 2.613611 0.980590 1.015989 2.414488 2.426292 1.059344 1.060820 2.427415 2.426210 1.056640 1.055744 2.462298 2.431944 0.925939 -100 
-100 -100 3.265555 2.706521 1.153365 1.068910 2.440985 2.422226 0.991687 0.955571 2.557531 2.558329 0.956959 0.988986 2.353765 2.364612 1.028617 1.027889 2.361367 2.360345 1.024330 1.026536 2.402651 2.374049 0.902431 -100 
-100 -100 1.211913 0.953912 0.403991 0.360305 0.779734 0.771250 0.322463 0.281464 0.698102 0.698594 0.283314 0.326669 0.767892 0.773390 0.350014 0.349195 0.772125 0.771388 0.345931 0.342043 0.768938 0.758414 0.302675 -100 
-100 -100 0.358599 0.295159 0.142692 0.133308 0.248752 0.247086 0.126291 0.116113 0.214254 0.214360 0.116453 0.127571 0.248295 0.249445 0.132018 0.131823 0.248829 0.248664 0.131116 0.129582 0.244795 0.242453 0.119405 -100 
-100 -100 0.114921 0.107366 0.087182 0.086041 0.100748 0.100550 0.085125 0.083746 0.094141 0.094159 0.083810 0.085351 0.101145 0.101297 0.085968 0.085941 0.101190 0.101170 0.085845 0.085600 0.100134 0.099840 0.084177 -100 
-100 -100 -100 -100 -100 -100 -100 -100 -100 -100 -100 -100 -100 -100 -100 -100 -100 -100 -100 -100 -100 -100 -100 -100 -100 -100 
-100 -100 -100 -100 -100 -100 -100 -100 -100 -100 -100 -100 -100 -100 -100 -100 -100 -100 -100 -100 -100 -100 -100 -100 -100 -100 
-100 -100 -100 -100 -100 -100 -100 -100 -100 -100 -100 -100 -100 -100 -100 -100 -100 -100 -100 -100 -100 -100 -100 -100 -100 -100 
-100 -100 0.211150 0.176821 0.106379 0.102695 0.152069 0.151684 0.101023 0.099385 0.145144 0.144876 0.098391 0.097290 0.140066 0.140196 0.097768 0.100185 0.150389 0.150290 0.099822 0.096487 0.135393 0.134272 0.091845 -100 
-100 -100 0.643794 0.490919 0.212133 0.191366 0.384219 0.382191 0.182224 0.175336 0.364845 0.363476 0.169904 0.164656 0.348056 0.348706 0.167222 0.178239 0.379172 0.378638 0.176195 0.160034 0.328587 0.323195 0.141310 -100 
-100 -100 1.673116 1.311876 0.575846 0.516631 1.051671 1.045702 0.488486 0.478147 1.048336 1.044640 0.463495 0.452828 1.027236 1.029026 0.459927 0.480464 1.052757 1.051033 0.473510 0.438550 0.996951 0.978588 0.368412 -100 
-100 -100 1.710124 1.337761 0.584390 0.525293 1.075256 1.069478 0.497844 0.488770 1.076523 1.072785 0.473963 0.461904 1.051028 1.052906 0.469302 0.491786 1.082429 1.080588 0.484360 0.446372 1.017140 0.998059 0.373873 -100 
-100 -100 0.792994 0.597953 0.242547 0.223612 0.487607 0.486384 0.217358 0.215562 0.486159 0.484675 0.209693 0.198913 0.451922 0.452845 0.202499 0.221366 0.507004 0.506016 0.217519 0.189169 0.416369 0.408396 0.161125 -100 
-100 -100 0.611340 0.465183 0.178044 0.185658 0.448018 0.451012 0.196891 0.211371 0.484847 0.484690 0.210936 0.194302 0.438925 0.439691 0.197267 0.221032 0.506275 0.504843 0.215121 0.177980 0.394665 0.386395 0.148343 -100 
-100 -100 1.446507 1.125842 0.392051 0.411696 1.040743 1.049720 0.446804 0.471030 1.061602 1.061898 0.472541 0.447433 1.038719 1.040245 0.453452 0.488591 1.081777 1.078807 0.474868 0.416088 0.991514 0.970199 0.332791 -100 
-100 -100 1.441977 1.122949 0.391265 0.411512 1.040505 1.049469 0.446545 0.470105 1.059510 1.060019 0.472393 0.449694 1.044135 1.045811 0.456240 0.490081 1.083591 1.080572 0.476137 0.418329 0.997285 0.975904 0.334949 -100 
-100 -100 0.594417 0.454303 0.175073 0.185136 0.447589 0.450515 0.196096 0.207804 0.476481 0.477105 0.210242 0.203318 0.460014 0.461331 0.208307 0.226911 0.513490 0.511854 0.220148 0.186806 0.417964 0.409415 0.156700 -100 
-100 -100 0.750797 0.568873 0.231156 0.220636 0.484191 0.482819 0.213882 0.204479 0.467195 0.468254 0.208548 0.225102 0.494624 0.497271 0.235557 0.240623 0.525994 0.524585 0.234969 0.220831 0.481132 0.472821 0.193156 -100 
-100 -100 1.686316 1.318054 0.561971 0.516092 1.077348 1.071573 0.488899 0.471111 1.076274 1.078138 0.477777 0.498990 1.049177 1.054737 0.521161 0.531032 1.108119 1.106708 0.526103 0.519163 1.098914 1.081119 0.455521 -100 
-100 -100 1.701231 1.327886 0.565056 0.516876 1.077641 1.071526 0.488292 0.469009 1.071188 1.073143 0.476024 0.499597 1.051867 1.057657 0.522604 0.531820 1.108626 1.107287 0.527153 0.521531 1.104363 1.086538 0.457971 -100 
-100 -100 0.809676 0.607452 0.242406 0.223379 0.485265 0.482615 0.211600 0.196255 0.446748 0.448113 0.201550 0.227636 0.505631 0.509145 0.241293 0.243734 0.527682 0.526545 0.239163 0.230506 0.504815 0.496293 0.202810 -100 
-100 -100 0.756586 0.564456 0.211691 0.194616 0.451369 0.449918 0.188203 0.181587 0.426667 0.428346 0.188314 0.210296 0.487565 0.491550 0.225754 0.235091 0.512236 0.511544 0.232341 0.218099 0.481763 0.472987 0.188802 -100 
-100 -100 1.664870 1.284902 0.485379 0.441488 1.052215 1.049283 0.427015 0.419897 1.028308 1.031647 0.433694 0.459126 1.060251 1.067474 0.487656 0.498808 1.061983 1.061380 0.496359 0.482892 1.069026 1.050081 0.413527 -100 
-100 -100 1.666599 1.285728 0.485021 0.439843 1.048205 1.045186 0.425002 0.417983 1.023956 1.027207 0.431423 0.456021 1.054153 1.061272 0.484151 0.495454 1.055465 1.054999 0.493505 0.480896 1.065760 1.047016 0.412153 -100 
-100 -100 0.762742 0.567240 0.210091 0.188049 0.435518 0.433718 0.180286 0.174040 0.407966 0.409312 0.179476 0.198218 0.464044 0.467630 0.212171 0.222053 0.486230 0.486019 0.221119 0.210306 0.468565 0.460529 0.183371 -100 
-100 -100 0.829512 0.617422 0.237389 0.202142 0.447660 0.443588 0.184781 0.168395 0.391507 0.391881 0.169858 0.190127 0.452617 0.455059 0.199654 0.200708 0.455847 0.456100 0.201658 0.204386 0.470207 0.463883 0.184250 -100 
-100 -100 1.727303 1.341748 0.556696 0.479702 1.056098 1.045261 0.431023 0.398289 0.986738 0.986716 0.398039 0.428578 1.031171 1.034876 0.444642 0.438193 1.022708 1.024025 0.443320 0.462188 1.060732 1.047749 0.415933 -100 
-100 -100 1.672628 1.304215 0.544718 0.470375 1.031698 1.021155 0.422857 0.390735 0.964172 0.964065 0.390117 0.419082 1.004118 1.007513 0.433958 0.426647 0.992731 0.994056 0.431780 0.451458 1.033318 1.021033 0.407217 -100 
-100 -100 0.612380 0.465615 0.194732 0.167820 0.342111 0.338846 0.153912 0.139930 0.292827 0.292840 0.139963 0.153747 0.335200 0.336471 0.158842 0.156393 0.327208 0.327514 0.157503 0.163804 0.351619 0.347963 0.152396 -100 
-100 -100 0.179060 0.153561 0.099070 0.095028 0.129798 0.129314 0.092978 0.090721 0.118333 0.118341 0.090731 0.093042 0.129140 0.129345 0.093782 0.093423 0.127573 0.127623 0.093598 0.094446 0.131766 0.131097 0.091645 -100 
-100 -100 0.090749 0.088382 0.081878 0.081401 0.085584 0.085534 0.081128 0.080862 0.084102 0.084107 0.080871 0.081151 0.085567 0.085589 0.081241 0.081192 0.085341 0.085352 0.081235 0.081353 0.085927 0.085846 0.080906 -100 
-100 -100 -100 -100 -100 -100 -100 -100 -100 -100 -100 -100 -100 -100 -100 -100 -100 -100 -100 -100 -100 -100 -100 -100 -100 -100 
-100 -100 -100 -100 -100 -100 -100 -100 -100 -100 -100 -100 -100 -100 -100 -100 -100 -100 -100 -100 -100 -100 -100 -100 -100 -100 
-100 -100 -100 -100 -100 -100 -100 -100 -100 -100 -100 -100 -100 -100 -100 -100 -100 -100 -100 -100 -100 -100 -100 -100 -100 -100 
-100 -100 0.206076 0.173361 0.105313 0.102372 0.151979 0.151816 0.101538 0.101446 0.151176 0.151003 0.100812 0.099201 0.144367 0.144455 0.099515 0.101933 0.154208 0.153881 0.100748 0.095363 0.130621 0.129438 0.090341 -100 
-100 -100 0.632430 0.482415 0.207619 0.190037 0.384596 0.383617 0.185228 0.184114 0.378674 0.377777 0.180589 0.173587 0.358927 0.359339 0.175180 0.185584 0.386882 0.385282 0.179187 0.154600 0.314334 0.308409 0.133455 -100 
-100 -100 1.675414 1.312473 0.568534 0.514259 1.052560 1.048998 0.495922 0.491731 1.044964 1.042397 0.481627 0.469238 1.027956 1.029082 0.473552 0.491953 1.048357 1.044141 0.474468 0.427727 0.987758 0.967447 0.349149 -100 
-100 -100 1.711521 1.337816 0.577094 0.523780 1.078103 1.074663 0.505857 0.501291 1.069829 1.067098 0.490550 0.477146 1.049318 1.050527 0.481767 0.501872 1.075242 1.071181 0.484986 0.438112 1.014938 0.993979 0.357704 -100 
-100 -100 0.777097 0.586691 0.238046 0.225783 0.496372 0.495938 0.222790 0.220095 0.486990 0.485507 0.214295 0.203264 0.452730 0.453421 0.205921 0.223131 0.503688 0.502763 0.219232 0.194221 0.431130 0.422934 0.165606 -100 
-100 -100 0.593842 0.454260 0.177737 0.196008 0.467080 0.469154 0.203433 0.199695 0.462700 0.460870 0.192442 0.178883 0.416279 0.417154 0.182319 0.204599 0.486674 0.489154 0.214515 0.211442 0.458014 0.451896 0.191718 -100 
-100 -100 1.421947 1.110563 0.393411 0.429178 1.044858 1.051015 0.452873 0.450512 1.059993 1.055935 0.433628 0.408294 1.009847 1.011886 0.416578 0.455673 1.076138 1.082759 0.482155 0.475214 1.015289 1.001972 0.426732 -100 
-100 -100 1.411495 1.103530 0.390870 0.427176 1.041254 1.047512 0.451251 0.449546 1.058434 1.054444 0.432903 0.407445 1.008105 1.010186 0.415869 0.455493 1.076332 1.083300 0.483273 0.478708 1.023454 1.010190 0.430702 -100 
-100 -100 0.553710 0.427049 0.167853 0.188090 0.452874 0.455354 0.197057 0.196051 0.456611 0.455003 0.189583 0.175299 0.408511 0.409530 0.179228 0.203805 0.487386 0.491207 0.218800 0.225460 0.491271 0.485301 0.207357 -100 
-100 -100 0.686772 0.520150 0.202774 0.199003 0.462955 0.464081 0.202597 0.207670 0.471068 0.470274 0.204439 0.191329 0.435618 0.436859 0.196058 0.220804 0.507187 0.510697 0.234697 0.239161 0.516919 0.509705 0.216778 -100 
-100 -100 1.660472 1.289118 0.511265 0.473897 1.072377 1.072683 0.472058 0.476131 1.055409 1.054301 0.471042 0.457343 1.048258 1.051060 0.468243 0.500194 1.086252 1.092267 0.524848 0.527089 1.089975 1.073922 0.470444 -100 
-100 -100 1.680049 1.302146 0.515540 0.475544 1.074105 1.074117 0.472524 0.475806 1.054010 1.052903 0.470709 0.457804 1.049917 1.052665 0.468443 0.498850 1.082527 1.088358 0.522794 0.525174 1.087448 1.071446 0.468689 -100 
-100 -100 0.763836 0.571226 0.218616 0.205167 0.469831 0.469861 0.204521 0.206524 0.465702 0.464896 0.203229 0.193148 0.442385 0.443413 0.196870 0.215371 0.491289 0.494094 0.226605 0.231692 0.507513 0.500476 0.209905 -100 
-100 -100 0.755096 0.566587 0.220381 0.209020 0.469822 0.468471 0.202690 0.191897 0.440440 0.438818 0.185334 0.181496 0.428051 0.428270 0.181830 0.186259 0.444610 0.446323 0.192950 0.204865 0.477436 0.471849 0.188427 -100 
-100 -100 1.654013 1.284945 0.515319 0.478618 1.058662 1.054426 0.458353 0.438064 1.037601 1.033899 0.422623 0.421689 1.031408 1.031281 0.419979 0.418620 1.031718 1.034587 0.430478 0.450844 1.059152 1.046875 0.408692 -100 
-100 -100 1.667053 1.293758 0.518409 0.478934 1.057372 1.052945 0.457862 0.438007 1.037326 1.033590 0.422431 0.420724 1.028628 1.028216 0.417929 0.414515 1.021202 1.024076 0.426431 0.449286 1.057631 1.045680 0.408267 -100 
-100 -100 0.804930 0.600213 0.232146 0.210058 0.464651 0.462582 0.200761 0.191721 0.438956 0.437204 0.184703 0.177932 0.417428 0.416551 0.174202 0.170214 0.401608 0.403278 0.176841 0.198769 0.471498 0.467191 0.186783 -100 
-100 -100 0.863952 0.643706 0.252700 0.208011 0.454262 0.451836 0.197094 0.203957 0.455358 0.454122 0.199057 0.180413 0.412457 0.409533 0.168602 0.159027 0.377019 0.379845 0.170322 0.208628 0.488636 0.485949 0.203417 -100 
-100 -100 1.718147 1.337256 0.567369 0.479547 1.055089 1.048845 0.450326 0.457776 1.008765 1.006685 0.448896 0.425477 1.015330 1.007924 0.394874 0.373803 0.973137 0.980159 0.402447 0.465547 1.055602 1.049737 0.449695 -100 
-100 -100 1.659800 1.296920 0.553647 0.468448 1.027327 1.021360 0.440382 0.448786 0.985341 0.983420 0.440504 0.417447 0.992114 0.984850 0.387353 0.366657 0.950948 0.957773 0.394573 0.455897 1.029004 1.023459 0.440674 -100 
-100 -100 0.630746 0.479866 0.203023 0.166641 0.334888 0.333266 0.159269 0.169484 0.351304 0.350638 0.166775 0.150171 0.311474 0.308989 0.140171 0.132234 0.280827 0.283015 0.140992 0.171773 0.372435 0.371087 0.170198 -100 
-100 -100 0.187805 0.159543 0.100910 0.094783 0.127642 0.127417 0.093683 0.095954 0.135240 0.135138 0.095554 0.092246 0.122396 0.122019 0.090759 0.089552 0.116019 0.116347 0.090888 0.096341 0.139531 0.139189 0.094905 -100 
-100 -100 0.092164 0.089368 0.082130 0.081372 0.085269 0.085249 0.081227 0.081555 0.086623 0.086616 0.081511 0.081059 0.084588 0.084543 0.080839 0.080689 0.083747 0.083790 0.080899 0.081623 0.087220 0.087172 0.081350 -100 
-100 -100 -100 -100 -100 -100 -100 -100 -100 -100 -100 -100 -100 -100 -100 -100 -100 -100 -100 -100 -100 -100 -100 -100 -100 -100 
-100 -100 -100 -100 -100 -100 -100 -100 -100 -100 -100 -100 -100 -100 -100 -100 -100 -100 -100 -100 -100 -100 -100 -100 -100 -100 
-100 -100 -100 -100 -100 -100 -100 -100 -100 -100 -100 -100 -100 -100 -100 -100 -100 -100 -100 -100 -100 -100 -100 -100 -100 -100 
-100 -100 0.431059 0.349439 0.162047 0.153777 0.296665 0.296362 0.151879 0.152720 0.298557 0.298189 0.151334 0.147168 0.287472 0.287642 0.147798 0.153258 0.300962 0.299908 0.149193 0.134164 0.258527 0.254789 0.118223 -100 
-100 -100 1.234419 0.975192 0.427319 0.392720 0.800023 0.798435 0.383612 0.384378 0.798490 0.797110 0.378860 0.369056 0.786288 0.786853 0.371217 0.383550 0.798744 0.794950 0.367723 0.328384 0.743314 0.728536 0.270377 -100 
-100 -100 3.217023 2.673612 1.162958 1.076763 2.211075 2.206024 1.047188 1.045571 2.236725 2.234187 1.037965 1.035387 2.289786 2.290719 1.037971 1.040673 2.202984 2.196541 1.019412 1.003958 2.481108 2.443111 0.846297 -100 
-100 -100 3.296122 2.732127 1.186270 1.101788 2.265579 2.260746 1.072903 1.069680 2.288438 2.285476 1.060370 1.056361 2.337480 2.338585 1.059592 1.064859 2.256809 2.250975 1.046108 1.033329 2.543175 2.504060 0.872554 -100 
-100 -100 1.612870 1.263337 0.526250 0.501755 1.071467 1.070921 0.496187 0.489993 1.060082 1.056993 0.477620 0.461485 1.032276 1.033482 0.466137 0.489610 1.067552 1.066284 0.483714 0.454232 1.032120 1.012892 0.381537 -100 
-100 -100 1.518263 1.181460 0.438404 0.458156 1.062800 1.066166 0.470231 0.455764 1.057630 1.052489 0.434574 0.413303 1.010513 1.012455 0.421163 0.455234 1.069086 1.076153 0.483764 0.486277 1.030943 1.018099 0.440541 -100 
-100 -100 3.589237 2.965443 1.053647 1.031968 2.406698 2.413084 1.050681 1.049471 2.553840 2.545428 1.019601 0.997969 2.571689 2.574785 1.008178 1.035213 2.465786 2.478592 1.075114 1.050054 2.147572 2.125474 0.949675 -100 
-100 -100 3.571886 2.952674 1.046588 1.026448 2.400489 2.407227 1.046613 1.047334 2.551791 2.543401 1.017526 0.993847 2.565086 2.568207 1.004146 1.033551 2.465095 2.478949 1.077533 1.057280 2.158677 2.136937 0.958723 -100 
-100 -100 1.458282 1.137145 0.410772 0.436214 1.044212 1.048979 0.454062 0.447480 1.050069 1.044957 0.426294 0.396348 0.988797 0.990819 0.404546 0.448579 1.066703 1.077898 0.493231 0.515675 1.066251 1.054882 0.477497 -100 
-100 -100 1.537784 1.198931 0.457450 0.445682 1.051508 1.055142 0.457790 0.467785 1.044546 1.041331 0.454488 0.418852 1.004909 1.006456 0.424953 0.471651 1.064550 1.074647 0.511955 0.527356 1.083372 1.069419 0.479082 -100 
-100 -100 3.461348 2.856162 1.132773 1.066056 2.492619 2.494326 1.060701 1.049739 2.294707 2.291078 1.036403 1.031937 2.546120 2.548144 1.038934 1.050575 2.279522 2.290976 1.087041 1.088740 2.223701 2.197224 0.977776 -100 
-100 -100 3.490925 2.877252 1.142747 1.070453 2.495883 2.496933 1.062320 1.050405 2.294913 2.291223 1.036800 1.032840 2.547920 2.549588 1.038360 1.046555 2.272125 2.283034 1.080883 1.082595 2.217512 2.191129 0.971847 -100 
-100 -100 1.645172 1.275125 0.497347 0.463034 1.063040 1.064086 0.464327 0.470602 1.045324 1.041850 0.456260 0.422703 1.012033 1.012145 0.422873 0.454809 1.037575 1.045519 0.486783 0.503163 1.067530 1.053900 0.455618 -100 
-100 -100 1.645357 1.280117 0.518099 0.484901 1.063281 1.060289 0.469459 0.455104 1.049987 1.044226 0.431401 0.407671 1.004626 1.002258 0.397268 0.402825 1.016774 1.022330 0.425109 0.458210 1.062491 1.051771 0.422616 -100 
-100 -100 3.377118 2.788794 1.167937 1.090022 2.376942 2.369293 1.055422 1.053146 2.536251 2.527377 1.022636 1.009532 2.556352 2.551295 0.989856 0.986320 2.587880 2.594390 1.009790 1.030684 2.466576 2.445307 0.934646 -100 
-100 -100 3.397241 2.803601 1.175838 1.092304 2.377003 2.368848 1.055536 1.054191 2.537505 2.528591 1.023510 1.009095 2.554592 2.548708 0.986093 0.976889 2.570979 2.577455 1.000304 1.027318 2.465298 2.444851 0.934439 -100 
-100 -100 1.710542 1.328173 0.548539 0.493506 1.063872 1.058916 0.469724 0.459116 1.052031 1.046113 0.434758 0.405891 0.998533 0.992824 0.382334 0.364149 0.957650 0.963043 0.386129 0.444860 1.059892 1.052440 0.421970 -100 
-100 -100 1.712407 1.332320 0.564642 0.485485 1.063092 1.058620 0.463594 0.477316 1.036532 1.032658 0.461257 0.417129 0.998194 0.988010 0.375296 0.350210 0.941893 0.950081 0.383552 0.461406 1.058103 1.053877 0.452303 -100 
-100 -100 3.199849 2.644068 1.177750 1.091087 2.516447 2.508379 1.050214 1.033835 2.164963 2.160818 1.018258 1.017444 2.545638 2.529517 0.963357 0.942792 2.593028 2.606024 0.987702 1.024764 2.280636 2.269242 0.965969 -100 
-100 -100 3.088816 2.562486 1.143070 1.060622 2.454445 2.446956 1.022340 1.008661 2.112135 2.108507 0.995129 0.995334 2.493149 2.477571 0.943191 0.923903 2.543467 2.555962 0.966952 1.000371 2.224829 2.213894 0.942486 -100 
-100 -100 1.213126 0.956616 0.419714 0.355973 0.766068 0.763517 0.342972 0.366320 0.766554 0.764711 0.358381 0.320207 0.734227 0.726066 0.286160 0.266757 0.689956 0.696253 0.292892 0.354126 0.780869 0.778870 0.351851 -100 
-100 -100 0.375733 0.306775 0.148849 0.131906 0.241701 0.241269 0.129549 0.138167 0.258357 0.257966 0.136602 0.124212 0.229051 0.227407 0.117871 0.113507 0.212524 0.213757 0.118345 0.135856 0.261845 0.261136 0.132595 -100 
-100 -100 0.120107 0.110922 0.088218 0.085846 0.099292 0.099254 0.085590 0.087018 0.104678 0.104632 0.086816 0.084872 0.096847 0.096636 0.083949 0.083378 0.093881 0.094040 0.084091 0.086696 0.105027 0.104921 0.086169 -100 
-100 -100 -100 -100 -100 -100 -100 -100 -100 -100 -100 -100 -100 -100 -100 -100 -100 -100 -100 -100 -100 -100 -100 -100 -100 -100 
-100 -100 -100 -100 -100 -100 -100 -100 -100 -100 -100 -100 -100 -100 -100 -100 -100 -100 -100 -100 -100 -100 -100 -100 -100 -100 
-100 -100 -100 -100 -100 -100 -100 -100 -100 -100 -100 -100 -100 -100 -100 -100 -100 -100 -100 -100 -100 -100 -100 -100 -100 -100 
-100 -100 0.424317 0.344553 0.160483 0.152486 0.293332 0.293062 0.150722 0.151701 0.295872 0.295525 0.150390 0.146258 0.284874 0.285036 0.146854 0.152200 0.297976 0.296926 0.148150 0.133245 0.255774 0.252112 0.117565 -100 
-100 -100 1.212014 0.958556 0.420502 0.387157 0.788910 0.787483 0.378745 0.380194 0.789710 0.788419 0.375013 0.365214 0.777365 0.777894 0.367225 0.379226 0.789047 0.785237 0.363352 0.324021 0.732434 0.717948 0.266944 -100 
-100 -100 3.168739 2.635289 1.143206 1.060082 2.183972 2.179408 1.032635 1.032545 2.212941 2.210636 1.025811 1.022965 2.265258 2.266091 1.025132 1.027404 2.178039 2.171456 1.005522 0.988721 2.450254 2.412948 0.833348 -100 
-100 -100 3.245945 2.692458 1.165972 1.084625 2.237573 2.233237 1.057843 1.056021 2.263215 2.260504 1.047589 1.043382 2.311751 2.312767 1.046183 1.050913 2.230382 2.224437 1.031589 1.017698 2.511847 2.473478 0.859356 -100 
-100 -100 1.582873 1.241267 0.517507 0.494426 1.056561 1.056141 0.489398 0.483419 1.045345 1.042355 0.471395 0.455569 1.018336 1.019497 0.460012 0.482732 1.051741 1.050515 0.476980 0.448520 1.019373 1.000591 0.377339 -100 
-100 -100 1.492573 1.162973 0.432413 0.452860 1.050277 1.053483 0.464312 0.448121 1.038649 1.033486 0.426841 0.406529 0.993898 0.995799 0.414218 0.447103 1.049925 1.057231 0.476533 0.483094 1.025728 1.013408 0.439449 -100 
-100 -100 3.540078 2.928069 1.039623 1.020307 2.382499 2.388384 1.037067 1.030982 2.516775 2.508081 0.999926 0.979782 2.535742 2.538795 0.989844 1.015637 2.430030 2.443736 1.059196 1.043739 2.136923 2.116138 0.948947 -100 
-100 -100 3.522464 2.915164 1.032567 1.014723 2.375998 2.382252 1.032952 1.028894 2.514863 2.506193 0.997858 0.975457 2.528383 2.531466 0.985574 1.013847 2.429117 2.443897 1.061530 1.050947 2.148120 2.127721 0.958021 -100 
-100 -100 1.431426 1.118020 0.404799 0.430719 1.030543 1.035164 0.447976 0.440047 1.031677 1.026495 0.418595 0.388820 0.969245 0.971189 0.396705 0.439988 1.046751 1.058226 0.485663 0.512369 1.061470 1.050647 0.476377 -100 
-100 -100 1.501478 1.172901 0.447940 0.437225 1.032555 1.036368 0.450071 0.461706 1.031176 1.027863 0.448058 0.409773 0.981550 0.982902 0.415146 0.462967 1.046416 1.056772 0.504195 0.521420 1.072496 1.058991 0.474759 -100 
-100 -100 3.395039 2.804957 1.107536 1.043930 2.455328 2.457840 1.042021 1.036251 2.270309 2.266401 1.021802 1.009778 2.502984 2.504525 1.014932 1.031219 2.248454 2.260645 1.070613 1.074085 2.198450 2.172773 0.966030 -100 
-100 -100 3.424283 2.825784 1.117337 1.048281 2.458667 2.460560 1.043703 1.037070 2.270944 2.266981 1.022328 1.010626 2.504540 2.505723 1.014251 1.027093 2.240719 2.252365 1.064295 1.067608 2.191320 2.165761 0.959761 -100 
-100 -100 1.607820 1.248247 0.487256 0.454473 1.044488 1.045805 0.456864 0.465141 1.033755 1.030158 0.450337 0.413447 0.987816 0.987687 0.412715 0.445827 1.018194 1.026346 0.478516 0.496014 1.052906 1.039752 0.450012 -100 
-100 -100 1.619082 1.260995 0.511328 0.479546 1.051120 1.048208 0.464463 0.449889 1.037003 1.031052 0.425477 0.399695 0.982895 0.980247 0.388271 0.392993 0.992337 0.997956 0.415478 0.450600 1.046608 1.036456 0.416845 -100 
-100 -100 3.336737 2.757280 1.154784 1.079652 2.355538 2.347900 1.045151 1.040586 2.508512 2.499012 1.007530 0.990650 2.517063 2.511244 0.967980 0.961631 2.540959 2.547674 0.985919 1.012307 2.435514 2.415539 0.920975 -100 
-100 -100 3.358084 2.772848 1.162879 1.082078 2.355933 2.347806 1.045424 1.041801 2.510213 2.500695 1.008595 0.990438 2.515836 2.509207 0.964478 0.952423 2.524195 2.530872 0.976619 1.009084 2.434494 2.415346 0.920876 -100 
-100 -100 1.689134 1.312044 0.542469 0.488727 1.053106 1.048251 0.465366 0.454601 1.040947 1.034859 0.429588 0.398779 0.978899 0.972943 0.374305 0.355145 0.933609 0.939016 0.377176 0.437803 1.045087 1.038176 0.416623 -100 
-100 -100 1.690119 1.315328 0.557569 0.479076 1.048601 1.044432 0.458408 0.474495 1.030884 1.026934 0.458172 0.410879 0.979713 0.969295 0.368154 0.342795 0.920814 0.929013 0.376234 0.455832 1.046415 1.042639 0.448170 -100 
-100 -100 3.161114 2.612889 1.161981 1.075095 2.485666 2.478403 1.037509 1.027746 2.152707 2.148424 1.011602 1.002689 2.510424 2.493451 0.945093 0.923480 2.551988 2.565283 0.969706 1.012377 2.258653 2.248282 0.957472 -100 
-100 -100 3.051790 2.532597 1.127877 1.045117 2.424536 2.417845 1.010041 1.002887 2.100574 2.096841 0.988847 0.981184 2.459506 2.443124 0.925648 0.905389 2.504434 2.517238 0.949741 0.988559 2.203934 2.193988 0.934414 -100 
-100 -100 1.197984 0.944987 0.414802 0.351378 0.755306 0.753007 0.339364 0.364869 0.764237 0.762375 0.356843 0.316241 0.722241 0.713936 0.281587 0.262167 0.676921 0.683240 0.288405 0.350771 0.773916 0.772196 0.349398 -100 
-100 -100 0.371818 0.303824 0.147868 0.131078 0.239347 0.238958 0.128881 0.137789 0.257559 0.257170 0.136222 0.123524 0.226582 0.224926 0.117116 0.112779 0.210048 0.211280 0.117613 0.135179 0.260052 0.259396 0.132089 -100 
-100 -100 0.119558 0.110502 0.088085 0.085733 0.098990 0.098957 0.085499 0.086956 0.104548 0.104504 0.086755 0.084781 0.096543 0.096331 0.083848 0.083279 0.093586 0.093744 0.083993 0.086599 0.104765 0.104667 0.086097 -100 
-100 -100 -100 -100 -100 -100 -100 -100 -100 -100 -100 -100 -100 -100 -100 -100 -100 -100 -100 -100 -100 -100 -100 -100 -100 -100 
-100 -100 -100 -100 -100 -100 -100 -100 -100 -100 -100 -100 -100 -100 -100 -100 -100 -100 -100 -100 -100 -100 -100 -100 -100 -100 
-100 -100 -100 -100 -100 -100 -100 -100 -100 -100 -100 -100 -100 -100 -100 -100 -100 -100 -100 -100 -100 -100 -100 -100 -100 -100 
-100 -100 0.182361 0.155212 0.099850 0.097664 0.138757 0.138704 0.097275 0.097716 0.140424 0.140313 0.097296 0.095723 0.133660 0.133721 0.095938 0.098050 0.142375 0.142028 0.096788 0.091536 0.118553 0.117606 0.087547 -100 
-100 -100 0.556230 0.424795 0.186117 0.172395 0.344496 0.344076 0.169945 0.171662 0.348008 0.347403 0.169259 0.162076 0.327096 0.327380 0.163152 0.172457 0.352493 0.350699 0.165422 0.140113 0.272331 0.267237 0.122184 -100 
-100 -100 1.492435 1.162400 0.499004 0.454660 0.938327 0.936507 0.443842 0.445979 0.939519 0.937776 0.438943 0.425244 0.919225 0.919954 0.428017 0.444891 0.939791 0.934753 0.423906 0.370433 0.852634 0.834466 0.300659 -100 
-100 -100 1.523019 1.183739 0.506113 0.462986 0.961437 0.959718 0.452465 0.453682 0.959595 0.957683 0.445953 0.431494 0.936630 0.937440 0.434537 0.452781 0.961826 0.957022 0.432657 0.380043 0.879240 0.860533 0.308892 -100 
-100 -100 0.675621 0.510192 0.210546 0.202807 0.443544 0.443536 0.201672 0.199785 0.434361 0.433125 0.194905 0.184749 0.402079 0.402611 0.186738 0.201493 0.447061 0.446232 0.197957 0.176191 0.384763 0.377842 0.152867 -100 
-100 -100 0.507422 0.389620 0.159320 0.180072 0.423717 0.425239 0.185367 0.174250 0.391979 0.389879 0.166042 0.156002 0.353399 0.354173 0.158987 0.177134 0.415985 0.419577 0.191154 0.204494 0.444529 0.440115 0.192548 -100 
-100 -100 1.219124 0.949631 0.342516 0.387749 0.936768 0.941052 0.404397 0.381471 0.907331 0.901841 0.358639 0.338614 0.854776 0.856744 0.346703 0.381916 0.928921 0.939536 0.424832 0.458178 0.958845 0.950627 0.433596 -100 
-100 -100 1.207303 0.941751 0.339791 0.385355 0.931860 0.936275 0.402473 0.380646 0.906308 0.900839 0.357880 0.336867 0.849915 0.851889 0.344952 0.381206 0.928297 0.939349 0.425719 0.461851 0.967796 0.959684 0.437951 -100 
-100 -100 0.461345 0.358548 0.148848 0.170770 0.404055 0.406073 0.177894 0.171181 0.387972 0.385892 0.163106 0.149146 0.333321 0.334083 0.152087 0.174395 0.413540 0.418780 0.194484 0.218989 0.481129 0.476987 0.209232 -100 
-100 -100 0.558515 0.425890 0.170701 0.170098 0.392320 0.394224 0.176785 0.188775 0.423483 0.422172 0.183741 0.159174 0.345905 0.346431 0.161226 0.191475 0.441152 0.446018 0.210177 0.222163 0.480795 0.475042 0.205961 -100 
-100 -100 1.408320 1.087975 0.418200 0.391024 0.919460 0.922938 0.402761 0.428295 0.945358 0.942979 0.418385 0.373446 0.877200 0.878173 0.377366 0.428866 0.956919 0.966234 0.466427 0.475654 0.979550 0.966379 0.431419 -100 
-100 -100 1.427556 1.100678 0.422157 0.392678 0.921665 0.924925 0.403528 0.428620 0.945787 0.943385 0.418588 0.373740 0.878029 0.878875 0.377112 0.426959 0.951608 0.960666 0.463526 0.472275 0.973088 0.960016 0.428205 -100 
-100 -100 0.634244 0.476011 0.185369 0.176378 0.401235 0.402286 0.179815 0.190096 0.425381 0.423951 0.184572 0.160375 0.349538 0.349585 0.160498 0.184285 0.419113 0.422998 0.199275 0.209300 0.455384 0.449959 0.193657 -100 
-100 -100 0.669220 0.502165 0.200517 0.193511 0.427940 0.426782 0.188071 0.175961 0.393844 0.391318 0.166116 0.153627 0.344505 0.343503 0.149643 0.150764 0.350277 0.352441 0.158847 0.179598 0.419855 0.416364 0.170893 -100 
-100 -100 1.491804 1.153107 0.471700 0.444696 0.961448 0.956981 0.423668 0.393238 0.915800 0.909314 0.366479 0.349486 0.867170 0.863779 0.335037 0.322037 0.840153 0.844056 0.338036 0.381961 0.926730 0.919528 0.360535 -100 
-100 -100 1.510092 1.165245 0.475740 0.445659 0.961555 0.956896 0.423786 0.393849 0.917402 0.910906 0.367028 0.349397 0.866461 0.862790 0.333874 0.318499 0.829607 0.833465 0.334394 0.380840 0.926256 0.919378 0.360507 -100 
-100 -100 0.739498 0.548789 0.215661 0.196983 0.428221 0.426335 0.188506 0.178416 0.400192 0.397597 0.168310 0.153327 0.341719 0.339621 0.145319 0.137049 0.306514 0.308421 0.144428 0.175168 0.418178 0.415957 0.170810 -100 
-100 -100 0.794640 0.588823 0.232515 0.188160 0.401707 0.400253 0.181168 0.197956 0.440017 0.438362 0.191595 0.159260 0.341167 0.337007 0.143086 0.132048 0.293001 0.296110 0.144351 0.191225 0.448323 0.447458 0.192886 -100 
-100 -100 1.565794 1.210069 0.513289 0.421800 0.922251 0.918931 0.404677 0.440586 0.945620 0.942822 0.428829 0.370132 0.864289 0.852925 0.323190 0.296837 0.795688 0.804266 0.332339 0.420936 0.957418 0.955872 0.423968 -100 
-100 -100 1.511790 1.173069 0.500874 0.411832 0.896809 0.893715 0.395658 0.432293 0.924275 0.921717 0.421404 0.363970 0.846458 0.835383 0.318011 0.292390 0.780700 0.789059 0.327057 0.413005 0.934289 0.932877 0.416035 -100 
-100 -100 0.582449 0.441539 0.188710 0.152023 0.294477 0.293694 0.147985 0.167484 0.347725 0.346896 0.164194 0.136979 0.264638 0.261327 0.123964 0.115721 0.227982 0.230392 0.125308 0.161795 0.349115 0.348904 0.164596 -100 
-100 -100 0.174184 0.148430 0.097413 0.091462 0.117393 0.117301 0.090892 0.094422 0.131669 0.131551 0.093956 0.089241 0.111398 0.110920 0.087282 0.086065 0.104616 0.104962 0.087551 0.093633 0.132131 0.132000 0.093217 -100 
-100 -100 0.090234 0.087733 0.081545 0.080813 0.083828 0.083827 0.080761 0.081248 0.086031 0.086024 0.081198 0.080566 0.083062 0.083003 0.080259 0.080102 0.082170 0.082216 0.080342 0.081149 0.086099 0.086080 0.081045 -100 
-100 -100 -100 -100 -100 -100 -100 -100 -100 -100 -100 -100 -100 -100 -100 -100 -100 -100 -100 -100 -100 -100 -100 -100 -100 -100 
-100 -100 -100 -100 -100 -100 -100 -100 -100 -100 -100 -100 -100 -100 -100 -100 -100 -100 -100 -100 -100 -100 -100 -100 -100 -100 
-100 -100 -100 -100 -100 -100 -100 -100 -100 -100 -100 -100 -100 -100 -100 -100 -100 -100 -100 -100 -100 -100 -100 -100 -100 -100 
-100 -100 -100 -100 -100 -100 -100 -100 -100 -100 -100 -100 -100 -100 -100 -100 -100 -100 -100 -100 -100 -100 -100 -100 -100 -100 
-100 -100 -100 -100 -100 -100 -100 -100 -100 -100 -100 -100 -100 -100 -100 -100 -100 -100 -100 -100 -100 -100 -100 -100 -100 -100 
-100 -100 -100 -100 -100 -100 -100 -100 -100 -100 -100 -100 -100 -100 -100 -100 -100 -100 -100 -100 -100 -100 -100 -100 -100 -100 
-100 -100 -100 -100 -100 -100 -100 -100 -100 -100 -100 -100 -100 -100 -100 -100 -100 -100 -100 -100 -100 -100 -100 -100 -100 -100 
-100 -100 -100 -100 -100 -100 -100 -100 -100 -100 -100 -100 -100 -100 -100 -100 -100 -100 -100 -100 -100 -100 -100 -100 -100 -100 
-100 -100 -100 -100 -100 -100 -100 -100 -100 -100 -100 -100 -100 -100 -100 -100 -100 -100 -100 -100 -100 -100 -100 -100 -100 -100 
-100 -100 -100 -100 -100 -100 -100 -100 -100 -100 -100 -100 -100 -100 -100 -100 -100 -100 -100 -100 -100 -100 -100 -100 -100 -100 
-100 -100 -100 -100 -100 -100 -100 -100 -100 -100 -100 -100 -100 -100 -100 -100 -100 -100 -100 -100 -100 -100 -100 -100 -100 -100 
-100 -100 -100 -100 -100 -100 -100 -100 -100 -100 -100 -100 -100 -100 -100 -100 -100 -100 -100 -100 -100 -100 -100 -100 -100 -100 
-100 -100 -100 -100 -100 -100 -100 -100 -100 -100 -100 -100 -100 -100 -100 -100 -100 -100 -100 -100 -100 -100 -100 -100 -100 -100 
-100 -100 -100 -100 -100 -100 -100 -100 -100 -100 -100 -100 -100 -100 -100 -100 -100 -100 -100 -100 -100 -100 -100 -100 -100 -100 
-100 -100 -100 -100 -100 -100 -100 -100 -100 -100 -100 -100 -100 -100 -100 -100 -100 -100 -100 -100 -100 -100 -100 -100 -100 -100 
-100 -100 -100 -100 -100 -100 -100 -100 -100 -100 -100 -100 -100 -100 -100 -100 -100 -100 -100 -100 -100 -100 -100 -100 -100 -100 
-100 -100 -100 -100 -100 -100 -100 -100 -100 -100 -100 -100 -100 -100 -100 -100 -100 -100 -100 -100 -100 -100 -100 -100 -100 -100 
-100 -100 -100 -100 -100 -100 -100 -100 -100 -100 -100 -100 -100 -100 -100 -100 -100 -100 -100 -100 -100 -100 -100 -100 -100 -100 
-100 -100 -100 -100 -100 -100 -100 -100 -100 -100 -100 -100 -100 -100 -100 -100 -100 -100 -100 -100 -100 -100 -100 -100 -100 -100 
-100 -100 -100 -100 -100 -100 -100 -100 -100 -100 -100 -100 -100 -100 -100 -100 -100 -100 -100 -100 -100 -100 -100 -100 -100 -100 
-100 -100 -100 -100 -100 -100 -100 -100 -100 -100 -100 -100 -100 -100 -100 -100 -100 -100 -100 -100 -100 -100 -100 -100 -100 -100 
-100 -100 -100 -100 -100 -100 -100 -100 -100 -100 -100 -100 -100 -100 -100 -100 -100 -100 -100 -100 -100 -100 -100 -100 -100 -100 
-100 -100 -100 -100 -100 -100 -100 -100 -100 -100 -100 -100 -100 -100 -100 -100 -100 -100 -100 -100 -100 -100 -100 -100 -100 -100 
-100 -100 -100 -100 -100 -100 -100 -100 -100 -100 -100 -100 -100 -100 -100 -100 -100 -100 -100 -100 -100 -100 -100 -100 -100 -100 
-100 -100 -100 -100 -100 -100 -100 -100 -100 -100 -100 -100 -100 -100 -100 -100 -100 -100 -100 -100 -100 -100 -100 -100 -100 -100 
-100 -100 -100 -100 -100 -100 -100 -100 -100 -100 -100 -100 -100 -100 -100 -100 -100 -100 -100 -100 -100 -100 -100 -100 -100 -100 
-100 -100 -100 -100 -100 -100 -100 -100 -100 -100 -100 -100 -100 -100 -100 -100 -100 -100 -100 -100 -100 -100 -100 -100 -100 -100 
