# Supplementary material for: A computational model of spatio-temporal cardiac intracellular calcium handling with realistic structure and spatial flux distribution from sarcoplasmic reticulum and t-tubule reconstructions
Source: PLoS Comput Biol. 2017 Aug 31;13(8):e1005714. doi: 10.1371/journal.pcbi.1005714 (PMC5597258; doi:10.1371/journal.pcbi.1005714)
Supplement: S1 Code — Code provided in C/C++ and includes the structural datasets used in this study. Documentation is provided on use of and updating the code. Updates may also be available on Michael Colman’s website, http://www.physicsoftheheart.com and github repository: https://github.com/michaelcolman/CODE---PLOS-Comp-Biol-2017-Model-SR. (ZIP) [file pcbi.1005714.s001.zip › PLOS_SR_Clean/Spatial_diff_out/CaSR_output_0190.vtk]

# vtk DataFile Version 3.0
vtk output
ASCII
DATASET STRUCTURED_POINTS
DIMENSIONS 26 26 52
SPACING 1 1 1
ORIGIN 0 0 0
POINT_DATA 35152
SCALARS ImageFile float 1
LOOKUP_TABLE default
-100 -100 -100 -100 -100 -100 -100 -100 -100 -100 -100 -100 -100 -100 -100 -100 -100 -100 -100 -100 -100 -100 -100 -100 -100 -100 
-100 -100 -100 -100 -100 -100 -100 -100 -100 -100 -100 -100 -100 -100 -100 -100 -100 -100 -100 -100 -100 -100 -100 -100 -100 -100 
-100 -100 -100 -100 -100 -100 -100 -100 -100 -100 -100 -100 -100 -100 -100 -100 -100 -100 -100 -100 -100 -100 -100 -100 -100 -100 
-100 -100 -100 -100 -100 -100 -100 -100 -100 -100 -100 -100 -100 -100 -100 -100 -100 -100 -100 -100 -100 -100 -100 -100 -100 -100 
-100 -100 -100 -100 -100 -100 -100 -100 -100 -100 -100 -100 -100 -100 -100 -100 -100 -100 -100 -100 -100 -100 -100 -100 -100 -100 
-100 -100 -100 -100 -100 -100 -100 -100 -100 -100 -100 -100 -100 -100 -100 -100 -100 -100 -100 -100 -100 -100 -100 -100 -100 -100 
-100 -100 -100 -100 -100 -100 -100 -100 -100 -100 -100 -100 -100 -100 -100 -100 -100 -100 -100 -100 -100 -100 -100 -100 -100 -100 
-100 -100 -100 -100 -100 -100 -100 -100 -100 -100 -100 -100 -100 -100 -100 -100 -100 -100 -100 -100 -100 -100 -100 -100 -100 -100 
-100 -100 -100 -100 -100 -100 -100 -100 -100 -100 -100 -100 -100 -100 -100 -100 -100 -100 -100 -100 -100 -100 -100 -100 -100 -100 
-100 -100 -100 -100 -100 -100 -100 -100 -100 -100 -100 -100 -100 -100 -100 -100 -100 -100 -100 -100 -100 -100 -100 -100 -100 -100 
-100 -100 -100 -100 -100 -100 -100 -100 -100 -100 -100 -100 -100 -100 -100 -100 -100 -100 -100 -100 -100 -100 -100 -100 -100 -100 
-100 -100 -100 -100 -100 -100 -100 -100 -100 -100 -100 -100 -100 -100 -100 -100 -100 -100 -100 -100 -100 -100 -100 -100 -100 -100 
-100 -100 -100 -100 -100 -100 -100 -100 -100 -100 -100 -100 -100 -100 -100 -100 -100 -100 -100 -100 -100 -100 -100 -100 -100 -100 
-100 -100 -100 -100 -100 -100 -100 -100 -100 -100 -100 -100 -100 -100 -100 -100 -100 -100 -100 -100 -100 -100 -100 -100 -100 -100 
-100 -100 -100 -100 -100 -100 -100 -100 -100 -100 -100 -100 -100 -100 -100 -100 -100 -100 -100 -100 -100 -100 -100 -100 -100 -100 
-100 -100 -100 -100 -100 -100 -100 -100 -100 -100 -100 -100 -100 -100 -100 -100 -100 -100 -100 -100 -100 -100 -100 -100 -100 -100 
-100 -100 -100 -100 -100 -100 -100 -100 -100 -100 -100 -100 -100 -100 -100 -100 -100 -100 -100 -100 -100 -100 -100 -100 -100 -100 
-100 -100 -100 -100 -100 -100 -100 -100 -100 -100 -100 -100 -100 -100 -100 -100 -100 -100 -100 -100 -100 -100 -100 -100 -100 -100 
-100 -100 -100 -100 -100 -100 -100 -100 -100 -100 -100 -100 -100 -100 -100 -100 -100 -100 -100 -100 -100 -100 -100 -100 -100 -100 
-100 -100 -100 -100 -100 -100 -100 -100 -100 -100 -100 -100 -100 -100 -100 -100 -100 -100 -100 -100 -100 -100 -100 -100 -100 -100 
-100 -100 -100 -100 -100 -100 -100 -100 -100 -100 -100 -100 -100 -100 -100 -100 -100 -100 -100 -100 -100 -100 -100 -100 -100 -100 
-100 -100 -100 -100 -100 -100 -100 -100 -100 -100 -100 -100 -100 -100 -100 -100 -100 -100 -100 -100 -100 -100 -100 -100 -100 -100 
-100 -100 -100 -100 -100 -100 -100 -100 -100 -100 -100 -100 -100 -100 -100 -100 -100 -100 -100 -100 -100 -100 -100 -100 -100 -100 
-100 -100 -100 -100 -100 -100 -100 -100 -100 -100 -100 -100 -100 -100 -100 -100 -100 -100 -100 -100 -100 -100 -100 -100 -100 -100 
-100 -100 -100 -100 -100 -100 -100 -100 -100 -100 -100 -100 -100 -100 -100 -100 -100 -100 -100 -100 -100 -100 -100 -100 -100 -100 
-100 -100 -100 -100 -100 -100 -100 -100 -100 -100 -100 -100 -100 -100 -100 -100 -100 -100 -100 -100 -100 -100 -100 -100 -100 -100 
-100 -100 -100 -100 -100 -100 -100 -100 -100 -100 -100 -100 -100 -100 -100 -100 -100 -100 -100 -100 -100 -100 -100 -100 -100 -100 
-100 -100 -100 -100 -100 -100 -100 -100 -100 -100 -100 -100 -100 -100 -100 -100 -100 -100 -100 -100 -100 -100 -100 -100 -100 -100 
-100 -100 -100 -100 -100 -100 -100 -100 -100 -100 -100 -100 -100 -100 -100 -100 -100 -100 -100 -100 -100 -100 -100 -100 -100 -100 
-100 -100 -100 -100 -100 -100 -100 -100 -100 -100 -100 -100 -100 -100 -100 -100 -100 -100 -100 -100 -100 -100 -100 -100 -100 -100 
-100 -100 -100 -100 -100 -100 -100 -100 -100 -100 -100 -100 -100 -100 -100 -100 -100 -100 -100 -100 -100 -100 -100 -100 -100 -100 
-100 -100 -100 -100 -100 -100 -100 -100 -100 -100 -100 -100 -100 -100 -100 -100 -100 -100 -100 -100 -100 -100 -100 -100 -100 -100 
-100 -100 -100 -100 -100 -100 -100 -100 -100 -100 -100 -100 -100 -100 -100 -100 -100 -100 -100 -100 -100 -100 -100 -100 -100 -100 
-100 -100 -100 -100 -100 -100 -100 -100 -100 -100 -100 -100 -100 -100 -100 -100 -100 -100 -100 -100 -100 -100 -100 -100 -100 -100 
-100 -100 -100 -100 -100 -100 -100 -100 -100 -100 -100 -100 -100 -100 -100 -100 -100 -100 -100 -100 -100 -100 -100 -100 -100 -100 
-100 -100 -100 -100 -100 -100 -100 -100 -100 -100 -100 -100 -100 -100 -100 -100 -100 -100 -100 -100 -100 -100 -100 -100 -100 -100 
-100 -100 -100 -100 -100 -100 -100 -100 -100 -100 -100 -100 -100 -100 -100 -100 -100 -100 -100 -100 -100 -100 -100 -100 -100 -100 
-100 -100 -100 -100 -100 -100 -100 -100 -100 -100 -100 -100 -100 -100 -100 -100 -100 -100 -100 -100 -100 -100 -100 -100 -100 -100 
-100 -100 -100 -100 -100 -100 -100 -100 -100 -100 -100 -100 -100 -100 -100 -100 -100 -100 -100 -100 -100 -100 -100 -100 -100 -100 
-100 -100 -100 -100 -100 -100 -100 -100 -100 -100 -100 -100 -100 -100 -100 -100 -100 -100 -100 -100 -100 -100 -100 -100 -100 -100 
-100 -100 -100 -100 -100 -100 -100 -100 -100 -100 -100 -100 -100 -100 -100 -100 -100 -100 -100 -100 -100 -100 -100 -100 -100 -100 
-100 -100 -100 -100 -100 -100 -100 -100 -100 -100 -100 -100 -100 -100 -100 -100 -100 -100 -100 -100 -100 -100 -100 -100 -100 -100 
-100 -100 -100 -100 -100 -100 -100 -100 -100 -100 -100 -100 -100 -100 -100 -100 -100 -100 -100 -100 -100 -100 -100 -100 -100 -100 
-100 -100 -100 -100 -100 -100 -100 -100 -100 -100 -100 -100 -100 -100 -100 -100 -100 -100 -100 -100 -100 -100 -100 -100 -100 -100 
-100 -100 -100 -100 -100 -100 -100 -100 -100 -100 -100 -100 -100 -100 -100 -100 -100 -100 -100 -100 -100 -100 -100 -100 -100 -100 
-100 -100 -100 -100 -100 -100 -100 -100 -100 -100 -100 -100 -100 -100 -100 -100 -100 -100 -100 -100 -100 -100 -100 -100 -100 -100 
-100 -100 -100 -100 -100 -100 -100 -100 -100 -100 -100 -100 -100 -100 -100 -100 -100 -100 -100 -100 -100 -100 -100 -100 -100 -100 
-100 -100 -100 -100 -100 -100 -100 -100 -100 -100 -100 -100 -100 -100 -100 -100 -100 -100 -100 -100 -100 -100 -100 -100 -100 -100 
-100 -100 -100 -100 -100 -100 -100 -100 -100 -100 -100 -100 -100 -100 -100 -100 -100 -100 -100 -100 -100 -100 -100 -100 -100 -100 
-100 -100 -100 -100 -100 -100 -100 -100 -100 -100 -100 -100 -100 -100 -100 -100 -100 -100 -100 -100 -100 -100 -100 -100 -100 -100 
-100 -100 -100 -100 -100 -100 -100 -100 -100 -100 -100 -100 -100 -100 -100 -100 -100 -100 -100 -100 -100 -100 -100 -100 -100 -100 
-100 -100 -100 -100 -100 -100 -100 -100 -100 -100 -100 -100 -100 -100 -100 -100 -100 -100 -100 -100 -100 -100 -100 -100 -100 -100 
-100 -100 -100 -100 -100 -100 -100 -100 -100 -100 -100 -100 -100 -100 -100 -100 -100 -100 -100 -100 -100 -100 -100 -100 -100 -100 
-100 -100 -100 -100 -100 -100 -100 -100 -100 -100 -100 -100 -100 -100 -100 -100 -100 -100 -100 -100 -100 -100 -100 -100 -100 -100 
-100 -100 618.289432 618.524071 618.903543 619.349106 619.837689 620.371569 620.918343 621.457337 622.003412 622.576483 623.150406 623.705538 624.256014 624.820644 625.371106 625.883829 626.369266 626.843681 627.278275 627.647149 627.953742 628.201802 628.346646 -100 
-100 -100 617.814137 618.097599 618.524082 618.991346 619.490705 620.052344 620.619759 621.158929 621.700184 622.289493 622.875304 623.424303 623.965722 624.544512 625.106719 625.614163 626.091406 626.579994 627.026995 627.393295 627.697139 627.967376 628.133397 -100 
-100 -100 616.988733 617.365115 617.873725 618.372907 618.882962 619.498752 620.104985 620.641595 621.168338 621.792734 622.402714 622.938665 623.458329 624.068310 624.653887 625.149147 625.605732 626.124728 626.595487 626.953350 627.244735 627.558157 627.763541 -100 
-100 -100 616.098821 616.567672 617.153219 617.683680 618.202448 618.880833 619.529497 620.066718 620.576588 621.243094 621.880069 622.405531 622.900679 623.547444 624.156743 624.640215 625.072075 625.626073 626.120404 626.469304 626.742319 627.100838 627.342535 -100 
-100 -100 615.505087 615.946214 616.540076 617.113905 617.689603 618.373650 619.034624 619.602932 620.151371 620.806006 621.441546 621.987642 622.513766 623.142382 623.744140 624.242889 624.701692 625.237460 625.725554 626.091682 626.393727 626.734616 626.964475 -100 
-100 -100 614.919897 615.345977 615.946874 616.552822 617.169252 617.867354 618.543708 619.138289 619.714374 620.368137 621.006237 621.568257 622.113977 622.735170 623.333217 623.842231 624.316629 624.844562 625.330296 625.708476 626.027310 626.359353 626.581149 -100 
-100 -100 614.200460 614.670270 615.308738 615.932019 616.558978 617.295562 618.001485 618.604625 619.180443 619.859612 620.515593 621.076121 621.613466 622.254053 622.864839 623.368312 623.831823 624.378210 624.877605 625.252421 625.563103 625.916337 626.155787 -100 
-100 -100 613.495936 614.026601 614.704962 615.333966 615.951860 616.733480 617.470685 618.074599 618.636343 619.351695 620.029653 620.582384 621.098118 621.769417 622.397813 622.890521 623.331124 623.907293 624.424934 624.790937 625.081338 625.467009 625.730214 -100 
-100 -100 613.114113 613.594726 614.251953 614.898558 615.551171 616.315498 617.049053 617.676513 618.273269 618.970860 619.642254 620.214601 620.760716 621.408271 622.024646 622.532735 623.001315 623.554453 624.061498 624.443831 624.761661 625.121326 625.364740 -100 
-100 -100 612.739763 613.189616 613.831032 614.486430 615.156747 615.911190 616.641080 617.281880 617.897652 618.587504 619.256224 619.841493 620.404354 621.039154 621.647586 622.164584 622.647978 623.189224 623.690108 624.082771 624.415549 624.761170 624.991716 -100 
-100 -100 612.218274 612.700662 613.362187 614.015173 614.674674 615.444959 616.184811 616.818302 617.421745 618.128965 618.809564 619.388701 619.938625 620.586983 621.203200 621.711419 622.181158 622.736835 623.247502 623.633970 623.955996 624.319310 624.564600 -100 
-100 -100 611.694865 612.230270 612.918917 613.562318 614.195708 614.991484 615.743856 616.361694 616.937292 617.670907 618.365238 618.929562 619.451584 620.123830 620.751596 621.244145 621.686564 622.267357 622.791676 623.165168 623.463081 623.855678 624.122713 -100 
-100 -100 611.476809 611.957455 612.615763 613.264264 613.918097 614.681955 615.415699 616.043930 616.642783 617.345152 618.020099 618.593145 619.136533 619.777833 620.387139 620.889302 621.354322 621.906751 622.415260 622.800189 623.121046 623.483721 623.728872 -100 
-100 -100 611.257470 611.703597 612.338282 612.984479 613.643197 614.384338 615.101825 615.732148 616.338976 617.019403 617.676958 618.250314 618.800364 619.420920 620.015339 620.520096 620.994021 621.528959 622.025837 622.415815 622.746663 623.090998 623.320987 -100 
-100 -100 610.892088 611.366561 612.013006 612.645263 613.279988 614.023429 614.738053 615.349755 615.933319 616.617246 617.272234 617.827484 618.355246 618.981401 619.576679 620.066385 620.520738 621.064646 621.565876 621.944343 622.259393 622.616889 622.859118 -100 
-100 -100 610.536738 611.058461 611.721250 612.329886 612.922968 613.675954 614.388072 614.970650 615.513904 616.211128 616.868219 617.399574 617.892493 618.536177 619.137528 619.606594 620.028521 620.592339 621.101661 621.461774 621.747853 622.129977 622.391116 -100 
-100 -100 610.510212 610.968537 611.586087 612.181615 612.775880 613.478361 614.154257 614.730824 615.282349 615.937315 616.567486 617.101879 617.611681 618.221273 618.801681 619.278166 619.719576 620.249425 620.736317 621.101536 621.405066 621.752935 621.989224 -100 
-100 -100 610.516978 610.928982 611.503541 612.074708 612.651810 613.310889 613.951936 614.514476 615.060280 615.683490 616.290716 616.822592 617.337404 617.924767 618.489528 618.968608 619.417485 619.924199 620.392168 620.755804 621.063780 621.388113 621.605239 -100 
-100 -100 610.423809 610.848352 611.410575 611.943049 612.473111 613.113143 613.733559 614.264329 614.776674 615.394742 615.995105 616.508597 617.002179 617.593949 618.159224 618.625030 619.054861 619.564708 620.029402 620.375356 620.662411 620.993028 621.216294 -100 
-100 -100 610.396363 610.846837 611.396930 611.880913 612.348501 612.977854 613.580296 614.073927 614.541585 615.165994 615.764638 616.256155 616.718371 617.325926 617.896460 618.344848 618.744991 619.269012 619.734584 620.057240 620.309831 620.655446 620.889561 -100 
-100 -100 610.756223 611.112942 611.584222 612.034154 612.489386 613.050736 613.604385 614.090583 614.568651 615.146792 615.715568 616.214900 616.699515 617.271239 617.819072 618.279270 618.702918 619.189471 619.627860 619.955152 620.221561 620.518803 620.716021 -100 
-100 -100 611.189273 611.452366 611.840596 612.257155 612.699310 613.202468 613.712392 614.196084 614.684337 615.224324 615.766035 616.275656 616.780199 617.321977 617.848256 618.321622 618.765846 619.221063 619.634169 619.968025 620.244707 620.496577 620.653543 -100 
-100 -100 611.453500 611.667476 612.008314 612.402489 612.832642 613.305966 613.792722 614.273668 614.764569 615.286675 615.814892 616.329098 616.841789 617.370052 617.885694 618.365091 618.817728 619.258609 619.658929 619.994857 620.273534 620.502290 620.637580 -100 
-100 -100 -100 -100 -100 -100 -100 -100 -100 -100 -100 -100 -100 -100 -100 -100 -100 -100 -100 -100 -100 -100 -100 -100 -100 -100 
-100 -100 -100 -100 -100 -100 -100 -100 -100 -100 -100 -100 -100 -100 -100 -100 -100 -100 -100 -100 -100 -100 -100 -100 -100 -100 
-100 -100 -100 -100 -100 -100 -100 -100 -100 -100 -100 -100 -100 -100 -100 -100 -100 -100 -100 -100 -100 -100 -100 -100 -100 -100 
-100 -100 617.774777 618.058164 618.484525 618.951685 619.451052 620.012939 620.580934 621.121035 621.663550 622.254375 622.841840 623.392493 623.935452 624.515602 625.078978 625.587412 626.065468 626.554697 627.002201 627.368913 627.673122 627.943668 628.109878 -100 
-100 -100 617.113143 617.500313 618.008335 618.493337 618.985352 619.599472 620.203036 620.730016 621.245825 621.875592 622.488692 623.019252 623.530845 624.147984 624.737848 625.228512 625.677325 626.202664 626.676533 627.028574 627.311182 627.630888 627.841863 -100 
-100 -100 615.887863 616.515509 617.184060 617.681167 618.119217 618.862525 619.544087 620.032007 620.462668 621.199659 621.874028 622.354009 622.772513 623.493104 624.145401 624.589568 624.949858 625.574955 626.109484 626.419092 626.624959 627.066407 627.374233 -100 
-100 -100 614.520668 615.467722 616.305247 616.795844 617.113751 618.057282 618.835517 619.271875 619.551308 620.465323 621.219902 621.637094 621.897281 622.789467 623.519651 623.903002 624.110478 624.899990 625.509447 625.761026 625.823109 626.446862 626.863573 -100 
-100 -100 614.218396 614.940344 615.718299 616.295006 616.796616 617.620851 618.365563 618.879694 619.323245 620.099421 620.806787 621.291262 621.708108 622.456610 623.132171 623.574391 623.929176 624.580436 625.139754 625.453305 625.664472 626.147227 626.493546 -100 
-100 -100 613.771051 614.394095 615.142955 615.769891 616.359112 617.151902 617.891168 618.454219 618.972717 619.700683 620.388601 620.910676 621.393839 622.088004 622.737277 623.209619 623.624400 624.223721 624.760668 625.107592 625.380072 625.806860 626.115638 -100 
-100 -100 612.842473 613.600305 614.427957 615.053963 615.605269 616.489982 617.284523 617.834371 618.304340 619.106306 619.834737 620.331289 620.756222 621.519656 622.205251 622.648884 623.003995 623.671285 624.246191 624.568340 624.786550 625.286512 625.646607 -100 
-100 -100 611.757397 612.785744 613.729532 614.318027 614.727645 615.793492 616.671869 617.175727 617.503307 618.470465 619.268971 619.708067 619.980119 620.905478 621.658424 622.043694 622.248200 623.073673 623.715862 623.983168 624.057222 624.720767 625.169325 -100 
-100 -100 611.731901 612.501149 613.347989 613.997016 614.573093 615.486204 616.310080 616.884950 617.376091 618.197324 618.941940 619.450473 619.883878 620.654295 621.345479 621.793246 622.153103 622.827904 623.411393 623.741592 623.967386 624.474742 624.839536 -100 
-100 -100 611.536993 612.185959 612.977130 613.653657 614.296253 615.147418 615.942274 616.551451 617.108861 617.875274 618.596155 619.142052 619.641907 620.349996 621.009288 621.487800 621.910026 622.524916 623.079402 623.441592 623.728396 624.171501 624.491212 -100 
-100 -100 610.834565 611.603982 612.454601 613.111025 613.695096 614.610816 615.437633 616.014508 616.508702 617.343632 618.101736 618.620155 619.059284 619.829169 620.518772 620.965720 621.326190 622.003445 622.590488 622.924527 623.154278 623.666333 624.033534 -100 
-100 -100 609.950769 610.980424 611.933582 612.538602 612.966859 614.039788 614.927913 615.438575 615.771673 616.766527 617.589363 618.045479 618.327697 619.250681 620.000270 620.383568 620.588801 621.418948 622.067855 622.341995 622.422508 623.095443 623.549147 -100 
-100 -100 610.097152 610.864861 611.712507 612.364870 612.943504 613.852377 614.672607 615.243984 615.733703 616.564054 617.316632 617.829144 618.261727 619.023855 619.705621 620.145680 620.500850 621.174665 621.759505 622.091927 622.320338 622.831712 623.198903 -100 
-100 -100 610.063330 610.708488 611.493445 612.161943 612.793733 613.630187 614.411267 615.009295 615.558015 616.315930 617.026138 617.560903 618.048344 618.740260 619.383138 619.847350 620.258715 620.867129 621.417833 621.777548 622.062508 622.504237 622.823386 -100 
-100 -100 609.523966 610.286435 611.123252 611.760515 612.321113 613.209433 614.011325 614.568880 615.046937 615.856982 616.586557 617.080325 617.497455 618.241962 618.907172 619.332627 619.675515 620.341471 620.920086 621.247255 621.470892 621.975811 622.339186 -100 
-100 -100 608.817828 609.835491 610.764380 611.336529 611.726581 612.755709 613.604408 614.084251 614.391774 615.345637 616.126458 616.548890 616.803640 617.692856 618.411306 618.767216 618.948533 619.763231 620.398874 620.661756 620.732851 621.392209 621.838198 -100 
-100 -100 609.172697 609.918248 610.725175 611.325033 611.844731 612.691561 613.454479 613.977018 614.422776 615.203159 615.908056 616.381556 616.781186 617.508381 618.157919 618.569952 618.899789 619.550680 620.113935 620.427419 620.639452 621.134089 621.490714 -100 
-100 -100 609.389838 609.998551 610.720585 611.312468 611.861850 612.614938 613.319470 613.851588 614.341118 615.039528 615.697812 616.192048 616.645726 617.301829 617.912725 618.351212 618.738022 619.315340 619.834420 620.167049 620.429504 620.849420 621.153288 -100 
-100 -100 609.161032 609.866542 610.611435 611.144858 611.599028 612.380758 613.087450 613.567007 613.977198 614.716383 615.389502 615.845100 616.233167 616.938285 617.570535 617.975416 618.298821 618.922808 619.457841 619.750612 619.947438 620.422303 620.761668 -100 
-100 -100 608.843079 609.772826 610.573282 611.014263 611.277345 612.175447 612.911355 613.308300 613.549697 614.419019 615.136500 615.526204 615.762537 616.603930 617.285902 617.629110 617.802441 618.560218 619.139201 619.362164 619.401754 620.017496 620.427533 -100 
-100 -100 609.682903 610.291174 610.921216 611.366976 611.748233 612.438599 613.069622 613.509140 613.892312 614.581948 615.216562 615.663847 616.051243 616.727731 617.336288 617.741732 618.067125 618.658343 619.158988 619.436109 619.615692 620.043184 620.343853 -100 
-100 -100 610.517932 610.884622 611.353572 611.786612 612.220283 612.775968 613.322412 613.794238 614.256941 614.836790 615.406328 615.898996 616.374733 616.952343 617.503232 617.957664 618.372162 618.863185 619.302198 619.620718 619.875548 620.177642 620.380127 -100 
-100 -100 610.969537 611.232052 611.619155 612.034006 612.474007 612.974770 613.482307 613.963892 614.450603 614.989864 615.531638 616.041786 616.547020 617.089456 617.616274 618.090015 618.534381 618.989436 619.402057 619.735201 620.011154 620.262686 620.419680 -100 
-100 -100 -100 -100 -100 -100 -100 -100 -100 -100 -100 -100 -100 -100 -100 -100 -100 -100 -100 -100 -100 -100 -100 -100 -100 -100 
-100 -100 -100 -100 -100 -100 -100 -100 -100 -100 -100 -100 -100 -100 -100 -100 -100 -100 -100 -100 -100 -100 -100 -100 -100 -100 
-100 -100 -100 -100 -100 -100 -100 -100 -100 -100 -100 -100 -100 -100 -100 -100 -100 -100 -100 -100 -100 -100 -100 -100 -100 -100 
-100 -100 616.871361 617.247532 617.755802 618.254676 618.764710 619.381155 619.989029 620.528338 621.058814 621.687799 622.302851 622.843899 623.368294 623.982402 624.571466 625.069618 625.528494 626.049175 626.521138 626.879927 627.172170 627.486402 627.692320 -100 
-100 -100 615.809884 616.437385 617.105702 617.602579 618.040555 618.784215 619.466794 619.956448 620.389578 621.129688 621.807549 622.291051 622.712805 623.436184 624.090797 624.536859 624.898603 625.524685 626.059829 626.369861 626.576160 627.018109 627.326300 -100 
-100 -100 613.502240 614.895197 615.940018 616.358048 616.445857 617.632281 618.520087 618.848142 618.890826 620.046786 620.909038 621.217812 621.240058 622.375078 623.219642 623.503665 623.483800 624.505258 625.221567 625.373175 625.215776 626.093332 626.669364 -100 
-100 -100 610.108603 613.140289 614.706593 614.905251 613.937819 616.274741 617.506059 617.539680 616.487766 618.765134 619.952603 619.956124 618.880363 621.128638 622.298284 622.291997 621.217986 623.307738 624.333864 624.196584 622.999346 624.980071 625.964086 -100 
-100 -100 611.509790 613.056963 614.255100 614.756946 614.897640 616.192547 617.160867 617.503009 617.537019 618.753541 619.665110 619.965811 619.966360 621.151223 622.034176 622.304250 622.259882 623.329674 624.086565 624.232056 624.064881 625.012975 625.654711 -100 
-100 -100 611.616014 612.703616 613.748177 614.373265 614.830969 615.866846 616.748822 617.225131 617.566029 618.502499 619.310832 619.731499 620.027813 620.928331 621.700191 622.077386 622.312151 623.111640 623.768732 624.028149 624.141936 624.807782 625.306718 -100 
-100 -100 610.003169 611.604774 612.862289 613.408510 613.585878 614.966176 615.996719 616.376958 616.434508 617.680581 618.614354 618.920347 618.917920 620.128861 621.024695 621.287214 621.226681 622.331442 623.115250 623.268183 623.100043 624.079411 624.744267 -100 
-100 -100 607.039573 610.211321 611.910640 612.191847 611.256047 613.796107 615.161325 615.264984 614.247790 616.592813 617.830549 617.838559 616.733086 619.055977 620.260081 620.232681 619.096055 621.286097 622.372819 622.244446 621.025699 623.092796 624.133476 -100 
-100 -100 608.849499 610.463748 611.741343 612.310123 612.509935 613.920093 614.984119 615.390699 615.469669 616.736609 617.687852 618.005869 618.010530 619.228530 620.130692 620.396493 620.339982 621.453900 622.248124 622.410021 622.250058 623.238637 623.909527 -100 
-100 -100 609.286362 610.404318 611.494609 612.169349 612.678760 613.778054 614.720099 615.241952 615.618931 616.599363 617.445170 617.890168 618.201532 619.117046 619.898523 620.278063 620.516086 621.336933 622.016662 622.292388 622.419940 623.108073 623.622268 -100 
-100 -100 607.953200 609.562071 610.842148 611.422332 611.637194 613.039419 614.097971 614.495869 614.564070 615.858936 616.834318 617.169357 617.185795 618.398164 619.295123 619.558100 619.500981 620.617269 621.414661 621.578940 621.420729 622.417427 623.092278 -100 
-100 -100 605.237283 608.393472 610.099013 610.406691 609.515550 612.029577 613.388143 613.475521 612.417648 614.837845 616.123541 616.163144 615.085852 617.388779 618.581932 618.548530 617.409732 619.605213 620.698312 620.573199 619.351756 621.439539 622.489677 -100 
-100 -100 607.223319 608.830515 610.108099 610.685154 610.895236 612.289725 613.340615 613.732272 613.795864 615.086582 616.056760 616.386454 616.396615 617.599985 618.487516 618.742187 618.678734 619.791270 620.586351 620.748847 620.588932 621.584849 622.259964 -100 
-100 -100 607.829016 608.942767 610.027917 610.697526 611.198842 612.279832 613.204737 613.713198 614.080816 615.054687 615.891180 616.327377 616.628361 617.523564 618.284056 618.645521 618.869906 619.684274 620.360666 620.634267 620.760180 621.446610 621.960155 -100 
-100 -100 606.669890 608.274666 609.543892 610.108610 610.303887 611.675947 612.709136 613.092661 613.154889 614.417918 615.358241 615.668884 615.667177 616.845885 617.711133 617.946432 617.865973 618.973717 619.765442 619.926048 619.765666 620.750480 621.419206 -100 
-100 -100 604.144878 607.296419 608.982234 609.262580 608.342902 610.805063 612.124022 612.192197 611.137680 613.491220 614.722044 614.730212 613.641368 615.889124 617.038832 616.968187 615.791349 617.982196 619.068048 618.938993 617.722866 619.781220 620.817480 -100 
-100 -100 606.372994 607.959628 609.197455 609.723851 609.877605 611.207043 612.200531 612.549057 612.578229 613.809931 614.726042 615.017675 614.999627 616.159430 617.007466 617.229096 617.135645 618.226314 619.000704 619.146771 618.974690 619.948009 620.608538 -100 
-100 -100 607.273774 608.347112 609.364940 609.955979 610.374289 611.368834 612.216344 612.662503 612.975641 613.883617 614.664680 615.063082 615.335145 616.187942 616.911501 617.247800 617.450194 618.226728 618.865793 619.110888 619.215561 619.876492 620.370165 -100 
-100 -100 606.493095 608.026300 609.189794 609.645104 609.733328 610.991368 611.927167 612.240687 612.248355 613.423196 614.301576 614.583515 614.570801 615.692208 616.516382 616.740982 616.661447 617.701725 618.432525 618.554622 618.371477 619.319928 619.954375 -100 
-100 -100 604.467477 607.490627 609.018540 609.159884 608.120080 610.430279 611.630164 611.635888 610.566207 612.779480 613.930371 613.927846 612.880411 615.021346 616.115630 616.058834 614.947362 617.001935 617.993862 617.819234 616.580486 618.579189 619.561415 -100 
-100 -100 607.344519 608.720785 609.726113 610.088927 610.114299 611.253547 612.095750 612.380107 612.379416 613.482163 614.307075 614.593293 614.599845 615.671857 616.458690 616.697210 616.639624 617.625083 618.305063 618.419791 618.230680 619.102502 619.674358 -100 
-100 -100 609.268293 609.875798 610.504236 610.947350 611.324944 612.010934 612.637295 613.072497 613.452378 614.140488 614.775350 615.223883 615.612813 616.290704 616.900408 617.306672 617.632365 618.223076 618.722337 618.997398 619.174937 619.601589 619.902475 -100 
-100 -100 610.122391 610.477643 610.946000 611.391377 611.840660 612.395202 612.941858 613.421755 613.895108 614.471006 615.039967 615.540919 616.027650 616.601387 617.150892 617.612277 618.036385 618.522372 618.959106 619.283964 619.547909 619.844049 620.041413 -100 
-100 -100 -100 -100 -100 -100 -100 -100 -100 -100 -100 -100 -100 -100 -100 -100 -100 -100 -100 -100 -100 -100 -100 -100 -100 -100 
-100 -100 -100 -100 -100 -100 -100 -100 -100 -100 -100 -100 -100 -100 -100 -100 -100 -100 -100 -100 -100 -100 -100 -100 -100 -100 
-100 -100 -100 -100 -100 -100 -100 -100 -100 -100 -100 -100 -100 -100 -100 -100 -100 -100 -100 -100 -100 -100 -100 -100 -100 -100 
-100 -100 615.865932 616.334434 616.919428 617.449373 617.968056 618.647560 619.299255 619.841599 620.358777 621.034572 621.682000 622.218022 622.722912 623.378005 623.994173 624.483203 624.919246 625.475968 625.971874 626.321783 626.595883 626.955766 627.198484 -100 
-100 -100 614.327324 615.274053 616.111083 616.601177 616.918787 617.862893 618.643335 619.083674 619.369096 620.291128 621.054906 621.481414 621.750117 622.649368 623.385222 623.773104 623.983843 624.775133 625.385210 625.636898 625.699380 626.324230 626.741913 -100 
-100 -100 609.993452 613.024898 614.590898 614.789239 613.821405 616.158220 617.390460 617.426057 616.377549 618.660093 619.853705 619.863463 618.793313 621.045939 622.218879 622.215203 621.142921 623.233139 624.258778 624.120635 622.922989 624.904420 625.889240 -100 
-100 -100 597.033622 609.774056 612.870572 612.066703 603.196475 613.544914 615.942634 614.867642 605.882647 616.130255 618.467947 617.358733 608.374203 618.558604 620.877821 619.808183 611.138591 620.843171 622.962227 621.755868 612.984330 622.631195 624.925577 -100 
-100 -100 607.690225 610.937660 612.696672 612.979389 612.046823 614.524657 615.856619 615.895563 614.815157 617.185081 618.442445 618.429962 617.312479 619.641797 620.869037 620.839274 619.719081 621.885232 622.968399 622.814299 621.587320 623.671998 624.747793 -100 
-100 -100 609.215354 610.927883 612.284492 612.865604 613.049630 614.470033 615.532373 615.896831 615.929389 617.215083 618.179896 618.472836 618.449170 619.694992 620.622374 620.876069 620.800065 621.932697 622.739975 622.881063 622.701694 623.730639 624.444465 -100 
-100 -100 606.021623 609.358952 611.188883 611.502505 610.554974 613.178043 614.596824 614.679361 613.617606 616.026009 617.305941 617.286972 616.134406 618.520243 619.768331 619.717338 618.536361 620.786573 621.915091 621.765943 620.513494 622.661122 623.772068 -100 
-100 -100 593.475413 606.563812 609.831790 609.055828 599.823024 610.786199 613.396113 612.397632 603.394792 613.770230 616.163635 615.018254 605.776252 616.260310 618.645929 617.503262 608.436957 618.583971 620.824353 619.606461 610.612110 620.561631 622.954913 -100 
-100 -100 604.815197 608.166803 610.018659 610.356279 609.432675 612.088263 613.542274 613.651797 612.611357 615.042123 616.340299 616.333108 615.187058 617.580072 618.834221 618.785674 617.608008 619.869540 621.010716 620.871820 619.628189 621.786999 622.905260 -100 
-100 -100 606.770756 608.519392 609.926347 610.558648 610.793679 612.286112 613.413733 613.823436 613.887403 615.224831 616.230814 616.547261 616.535567 617.798394 618.735337 618.987491 618.908404 620.071740 620.908183 621.066971 620.898997 621.958306 622.692030 -100 
-100 -100 603.925756 607.258633 609.110851 609.468210 608.584562 611.207281 612.643198 612.728137 611.639785 614.135243 615.472264 615.490728 614.371014 616.744438 617.987777 617.934194 616.754110 619.018308 620.161790 620.021965 618.771618 620.947186 622.072715 -100 
-100 -100 591.746574 604.735063 608.000881 607.280822 598.272103 609.030523 611.594560 610.528106 601.217212 611.934585 614.425054 613.337090 604.225289 614.588466 616.944575 615.790333 606.712937 616.871825 619.117724 617.892725 608.835316 618.866808 621.280475 -100 
-100 -100 603.205411 606.536688 608.387025 608.742440 607.855128 610.469175 611.896072 611.973448 610.879394 613.370820 614.703236 614.717161 613.591773 615.955053 617.187631 617.124544 615.937075 618.197063 619.337883 619.196033 617.943928 620.118586 621.244280 -100 
-100 -100 605.334110 607.077852 608.481072 609.112322 609.344921 610.813747 611.919439 612.311650 612.362225 613.695125 614.694424 615.005610 614.987922 616.225050 617.136510 617.367082 617.271004 618.428019 619.261010 619.417498 619.248125 620.305113 621.037926 -100 
-100 -100 602.675367 606.010314 607.855892 608.203102 607.308618 609.892965 611.300211 611.374803 610.298435 612.741350 614.038266 614.037079 612.914191 615.237008 616.439785 616.351290 615.136050 617.400038 618.541372 618.402469 617.162016 619.313136 620.428052 -100 
-100 -100 590.680589 603.697620 606.952554 606.216664 597.231225 607.886236 610.403983 609.339785 600.179249 610.679836 613.093527 611.988721 602.971751 613.170499 615.460175 614.251332 605.064363 615.286268 617.537830 616.325113 607.361894 617.274130 619.658641 -100 
-100 -100 602.444937 605.760792 607.574022 607.882321 606.945729 609.485752 610.851849 610.891194 609.782327 612.191719 613.463009 613.443320 612.305216 614.607169 615.791072 615.688561 614.460483 616.705023 617.826684 617.671740 616.418619 618.556858 619.662757 -100 
-100 -100 604.919820 606.619589 607.952714 608.504643 608.654665 610.031765 611.056875 611.389046 611.392289 612.648488 613.587595 613.864587 613.826582 615.011111 615.879757 616.086142 615.973359 617.082597 617.871027 617.995978 617.804802 618.831452 619.541707 -100 
-100 -100 602.714030 605.956617 607.685229 607.920423 606.924625 609.380756 610.686136 610.702948 609.612454 611.923166 613.144624 613.128018 612.039924 614.258533 615.406452 615.323659 614.166039 616.300411 617.354601 617.169275 615.905437 618.011228 619.087488 -100 
-100 -100 591.391149 604.172746 607.238661 606.364116 597.321690 607.747687 610.135229 609.056320 600.177265 610.237201 612.525128 611.458353 602.809879 612.573785 614.760811 613.629072 604.924927 614.586773 616.665931 615.397210 606.436350 616.249464 618.567094 -100 
-100 -100 603.888902 606.912406 608.441863 608.581961 607.538742 609.843521 611.036741 611.035805 609.960765 612.171667 613.323584 613.323771 612.279295 614.422508 615.518589 615.463255 614.352312 616.405284 617.392980 617.211446 615.962492 617.959483 618.947637 -100 
-100 -100 607.854039 608.782612 609.580808 610.016686 610.271989 611.160122 611.884926 612.271320 612.504510 613.370024 614.088322 614.481392 614.721769 615.566718 616.251603 616.597009 616.771180 617.527384 618.102091 618.318560 618.350686 618.964181 619.376580 -100 
-100 -100 609.190374 609.638482 610.183905 610.660091 611.117120 611.733935 612.323128 612.804578 613.262975 613.882908 614.481921 614.976693 615.443175 616.054766 616.628700 617.079604 617.480779 618.003556 618.465455 618.782702 619.029545 619.372890 619.607882 -100 
-100 -100 -100 -100 -100 -100 -100 -100 -100 -100 -100 -100 -100 -100 -100 -100 -100 -100 -100 -100 -100 -100 -100 -100 -100 -100 
-100 -100 -100 -100 -100 -100 -100 -100 -100 -100 -100 -100 -100 -100 -100 -100 -100 -100 -100 -100 -100 -100 -100 -100 -100 -100 
-100 -100 -100 -100 -100 -100 -100 -100 -100 -100 -100 -100 -100 -100 -100 -100 -100 -100 -100 -100 -100 -100 -100 -100 -100 -100 
-100 -100 615.120284 615.561036 616.154395 616.727824 617.303539 617.989218 618.654831 619.231099 619.791327 620.461657 621.115206 621.679549 622.222372 622.864864 623.477741 623.985308 624.450388 624.989511 625.478685 625.844900 626.147597 626.490453 626.722072 -100 
-100 -100 613.873555 614.595033 615.372481 615.948775 616.449917 617.274570 618.022498 618.542839 618.996554 619.787727 620.512762 621.015134 621.448132 622.209370 622.894729 623.344707 623.704720 624.357739 624.916192 625.227817 625.438191 625.922933 626.271400 -100 
-100 -100 611.243923 612.790471 613.988241 614.490027 614.629899 615.923283 616.892456 617.237570 617.278375 618.508173 619.435969 619.752999 619.767963 620.962930 621.853056 622.128999 622.088278 623.157375 623.910583 624.051165 623.880864 624.831362 625.476017 -100 
-100 -100 607.540222 610.786998 612.546017 612.829532 611.897097 614.372252 615.702741 615.741248 614.663088 617.042318 618.311158 618.309946 617.202170 619.537126 620.768133 620.741860 619.623837 621.787761 622.866258 622.706261 621.474843 623.562418 624.641355 -100 
-100 -100 608.880820 610.608748 611.988380 612.589200 612.790145 614.206689 615.268812 615.631056 615.665178 616.963272 617.943460 618.248234 618.236827 619.487860 620.423222 620.684783 620.618783 621.745546 622.548945 622.686841 622.510880 623.545646 624.267998 -100 
-100 -100 608.929564 610.178379 611.396572 612.128397 612.659223 613.809966 614.785243 615.293034 615.648951 616.656986 617.526402 617.956039 618.250127 619.206074 620.025091 620.401078 620.626794 621.476478 622.178916 622.442446 622.562544 623.304221 623.873721 -100 
-100 -100 607.151552 608.944193 610.394224 611.045662 611.285421 612.796722 613.934867 614.344284 614.408002 615.738716 616.740430 617.047676 617.029734 618.307770 619.259311 619.514860 619.435513 620.605454 621.445930 621.601281 621.432721 622.502373 623.248965 -100 
-100 -100 604.016923 607.427008 609.344000 609.725050 608.832301 611.530064 613.017634 613.141065 612.108586 614.561905 615.879324 615.876754 614.732936 617.145294 618.416722 618.371327 617.194480 619.474210 620.632071 620.498357 619.260676 621.443159 622.583031 -100 
-100 -100 605.891883 607.699704 609.173952 609.853188 610.122851 611.669131 612.842211 613.280296 613.367194 614.719251 615.737680 616.055842 616.045012 617.329756 618.286571 618.545514 618.471203 619.652922 620.507539 620.675561 620.518143 621.598896 622.352470 -100 
-100 -100 606.378514 607.663495 608.935809 609.726121 610.318548 611.543150 612.587203 613.147802 613.544682 614.597874 615.502790 615.953657 616.260509 617.231005 618.059976 618.439191 618.670620 619.547342 620.280042 620.567485 620.707497 621.475342 622.062107 -100 
-100 -100 604.969000 606.770058 608.246474 608.938814 609.227067 610.767948 611.936337 612.366959 612.443856 613.822359 614.862634 615.195937 615.195917 616.474579 617.425686 617.681671 617.606425 618.789047 619.645108 619.813643 619.656415 620.746129 621.505225 -100 
-100 -100 602.153455 605.546297 607.470367 607.882564 607.043335 609.720233 611.200942 611.309640 610.237595 612.763431 614.125124 614.151179 613.034635 615.426215 616.684919 616.633127 615.453731 617.736811 618.899056 618.766528 617.524513 619.729668 620.881480 -100 
-100 -100 604.258004 606.057959 607.533021 608.223730 608.508374 610.041412 611.200901 611.623550 611.693899 613.067130 614.102254 614.430421 614.424018 615.693085 616.633949 616.880673 616.797873 617.975096 618.827200 618.992762 618.833485 619.922317 620.681386 -100 
-100 -100 604.958764 606.240806 607.510595 608.299378 608.886763 610.092764 611.116657 611.660016 612.043242 613.087439 613.983516 614.426449 614.723142 615.672043 616.478093 616.837273 617.052664 617.919357 618.644996 618.927267 619.064006 619.830096 620.416446 -100 
-100 -100 603.767944 605.568390 607.038795 607.720625 607.992017 609.499520 610.635964 611.044422 611.106931 612.450961 613.460348 613.773254 613.757115 615.000372 615.916941 616.142572 616.041120 617.211096 618.057311 618.218963 618.058054 619.135453 619.887877 -100 
-100 -100 601.194131 604.586974 606.497048 606.887370 606.022151 608.641279 610.073035 610.152619 609.074179 611.530276 612.841902 612.841724 611.716728 614.050534 615.262005 615.169800 613.949333 616.223007 617.373005 617.232453 615.993295 618.168162 619.305376 -100 
-100 -100 603.606584 605.387940 606.825934 607.468368 607.696451 609.157809 610.250240 610.620331 610.648465 611.959113 612.941570 613.234691 613.201798 614.424813 615.322361 615.532729 615.416739 616.567242 617.392951 617.536827 617.361132 618.425199 619.169034 -100 
-100 -100 604.683330 605.922274 607.122163 607.830106 608.330944 609.442471 610.378718 610.851015 611.173628 612.147362 612.985894 613.391614 613.659770 614.563476 615.328721 615.659719 615.850411 616.674241 617.355563 617.602157 617.710363 618.446821 619.012953 -100 
-100 -100 603.968716 605.688104 607.043556 607.608336 607.765875 609.148349 610.175054 610.505268 610.509443 611.759076 612.700111 612.983097 612.955835 614.137833 615.008800 615.221454 615.119710 616.216603 616.992504 617.105740 616.909216 617.943188 618.662719 -100 
-100 -100 602.015849 605.259728 606.990800 607.226620 606.229731 608.680643 609.977771 609.987034 608.890905 611.197999 612.420585 612.408527 611.325729 613.546631 614.696676 614.617110 613.462405 615.593151 616.638718 616.443170 615.167868 617.271813 618.353089 -100 
-100 -100 605.221187 606.754915 607.919821 608.372721 608.454865 609.701997 610.623573 610.923284 610.920096 612.089485 612.969718 613.257969 613.252472 614.378695 615.206837 615.435474 615.358247 616.394503 617.115329 617.223828 617.024449 617.969511 618.611052 -100 
-100 -100 607.481214 608.184859 608.925966 609.451644 609.894073 610.660021 611.348544 611.810902 612.207767 612.940434 613.614692 614.076158 614.471485 615.182707 615.820073 616.229257 616.554738 617.175871 617.703200 617.985406 618.171196 618.642426 618.984330 -100 
-100 -100 608.528336 608.949375 609.504608 610.025798 610.540577 611.162035 611.762410 612.274696 612.772950 613.383972 613.984676 614.503267 615.003741 615.602000 616.172868 616.643091 617.075008 617.582962 618.041837 618.379704 618.658721 618.985915 619.209797 -100 
-100 -100 -100 -100 -100 -100 -100 -100 -100 -100 -100 -100 -100 -100 -100 -100 -100 -100 -100 -100 -100 -100 -100 -100 -100 -100 
-100 -100 -100 -100 -100 -100 -100 -100 -100 -100 -100 -100 -100 -100 -100 -100 -100 -100 -100 -100 -100 -100 -100 -100 -100 -100 
-100 -100 -100 -100 -100 -100 -100 -100 -100 -100 -100 -100 -100 -100 -100 -100 -100 -100 -100 -100 -100 -100 -100 -100 -100 -100 
-100 -100 614.347428 614.773410 615.374597 615.981300 616.598704 617.299254 617.982086 618.587650 619.180592 619.858155 620.523993 621.114099 621.685286 622.326939 622.940941 623.462536 623.945519 624.476882 624.962104 625.338124 625.656251 625.991181 626.215993 -100 
-100 -100 613.239423 613.861958 614.611085 615.239089 615.828732 616.621180 617.364040 617.934719 618.467352 619.219882 619.937224 620.488898 620.998410 621.711909 622.375467 622.859411 623.281771 623.881524 624.413913 624.754143 625.022506 625.453390 625.766853 -100 
-100 -100 611.165428 612.251471 613.296476 613.924259 614.383021 615.412848 616.292870 616.769855 617.118218 618.081259 618.921740 619.373989 619.697807 620.614515 621.397288 621.784711 622.026308 622.820724 623.466287 623.710715 623.812973 624.487155 624.994691 -100 
-100 -100 608.882979 610.592476 611.950130 612.537302 612.727672 614.135414 615.188788 615.545628 615.575149 616.889295 617.885911 618.208628 618.210897 619.466880 620.401284 620.664038 620.595778 621.717780 622.508337 622.627575 622.427257 623.472118 624.198754 -100 
-100 -100 608.743845 609.991708 611.211275 611.947153 612.481247 613.625991 614.595299 615.098072 615.453141 616.475688 617.363005 617.809603 618.117791 619.080126 619.903373 620.284225 620.513181 621.356996 622.049270 622.300028 622.409736 623.158245 623.734571 -100 
-100 -100 608.314890 609.359173 610.507169 611.323573 612.010233 613.071444 614.015532 614.606208 615.104060 616.018037 616.854029 617.365448 617.798278 618.646276 619.414896 619.855957 620.206589 620.948207 621.600354 621.926435 622.167081 622.795121 623.288530 -100 
-100 -100 606.926846 608.238411 609.534062 610.332570 610.923072 612.150988 613.193377 613.746363 614.136100 615.190617 616.099640 616.553152 616.863480 617.843931 618.681633 619.063855 619.294965 620.174891 620.906461 621.188770 621.324903 622.094024 622.684218 -100 
-100 -100 605.212252 607.067819 608.590588 609.304132 609.598216 611.177382 612.375120 612.823231 612.913296 614.294756 615.338300 615.671577 615.671698 616.970617 617.938611 618.200873 618.126949 619.325855 620.194021 620.369026 620.217709 621.310718 622.074321 -100 
-100 -100 605.613935 606.941898 608.264035 609.093517 609.718037 610.984149 612.063950 612.648700 613.063916 614.138672 615.062189 615.524935 615.841727 616.828699 617.672111 618.059030 618.296781 619.189631 619.937579 620.235597 620.385353 621.165261 621.761635 -100 
-100 -100 605.656663 606.739150 607.945471 608.826248 609.581944 610.722919 611.743035 612.395974 612.942808 613.897163 614.761894 615.290223 615.734328 616.596156 617.376490 617.825413 618.187805 618.957076 619.642916 620.000262 620.268116 620.919115 621.426333 -100 
-100 -100 604.673932 605.995482 607.317509 608.154988 608.791458 610.065197 611.152785 611.745227 612.167776 613.251730 614.182205 614.649600 614.969064 615.955368 616.797732 617.185310 617.424658 618.315756 619.062566 619.359606 619.509592 620.297285 620.899315 -100 
-100 -100 603.304835 605.149883 606.677404 607.411077 607.733013 609.329320 610.545217 611.010246 611.114579 612.514505 613.571156 613.912498 613.916958 615.213576 616.179124 616.442176 616.372089 617.568149 618.436438 618.611530 618.460463 619.570353 620.345119 -100 
-100 -100 603.972675 605.293561 606.614770 607.451110 608.084418 609.351074 610.430201 611.014792 611.430248 612.507382 613.431472 613.892678 614.205005 615.182213 616.015337 616.394517 616.626437 617.510603 618.251393 618.543640 618.690554 619.477437 620.079629 -100 
-100 -100 604.255187 605.336164 606.541266 607.421213 608.172075 609.297285 610.299146 610.936325 611.469750 612.410493 613.262450 613.779597 614.211059 615.053551 615.813878 616.245572 616.593248 617.348188 618.021510 618.368741 618.630078 619.280150 619.788152 -100 
-100 -100 603.513332 604.838250 606.159091 606.990538 607.612306 608.849960 609.899207 610.460096 610.856444 611.910374 612.815105 613.263988 613.565944 614.520700 615.331732 615.692885 615.909892 616.780286 617.508603 617.790228 617.928658 618.709115 619.307894 -100 
-100 -100 602.411727 604.261661 605.781994 606.500003 606.796908 608.331236 609.486443 609.903615 609.970195 611.322696 612.341539 612.659406 612.646322 613.897960 614.821810 615.051442 614.953337 616.122084 616.964909 617.118133 616.949626 618.046090 618.813698 -100 
-100 -100 603.421526 604.727265 606.015787 606.807869 607.385574 608.574456 609.575537 610.093717 610.452672 611.472727 612.350176 612.778754 613.063168 613.997748 614.789282 615.133983 615.335291 616.186116 616.893169 617.155633 617.277781 618.044539 618.634997 -100 
-100 -100 604.120073 605.157864 606.293360 607.092824 607.755865 608.780777 609.684640 610.238572 610.700834 611.572653 612.369208 612.848345 613.248144 614.047865 614.767434 615.167740 615.486771 616.200930 616.829337 617.137744 617.366479 617.986828 618.475926 -100 
-100 -100 603.892963 605.134354 606.337002 607.048049 607.551751 608.659430 609.586785 610.052486 610.371270 611.340149 612.179401 612.591435 612.867497 613.772540 614.539889 614.876783 615.074749 615.892571 616.560015 616.794249 616.893604 617.628996 618.196175 -100 
-100 -100 603.433870 605.137760 606.474572 607.029301 607.180701 608.547922 609.556199 609.875565 609.871801 611.117172 612.057327 612.345979 612.323607 613.508941 614.380640 614.596710 614.496167 615.593767 616.359924 616.463652 616.254802 617.280703 617.994620 -100 
-100 -100 605.220136 606.294484 607.312117 607.900112 608.311481 609.290328 610.116384 610.543138 610.841942 611.740077 612.523396 612.933149 613.219006 614.077761 614.806969 615.151666 615.361092 616.129546 616.751033 616.976913 617.064994 617.722420 618.219180 -100 
-100 -100 606.928940 607.535128 608.251295 608.833167 609.367866 610.100072 610.779907 611.289115 611.761155 612.450160 613.109867 613.613112 614.078169 614.742723 615.360980 615.806763 616.198109 616.771059 617.278707 617.597757 617.848504 618.264154 618.568648 -100 
-100 -100 607.840459 608.247866 608.813018 609.369809 609.927649 610.562792 611.177592 611.716016 612.243497 612.857237 613.464893 614.004073 614.528874 615.125331 615.698108 616.184071 616.636764 617.141149 617.601388 617.955122 618.254376 618.574619 618.791273 -100 
-100 -100 -100 -100 -100 -100 -100 -100 -100 -100 -100 -100 -100 -100 -100 -100 -100 -100 -100 -100 -100 -100 -100 -100 -100 -100 
-100 -100 -100 -100 -100 -100 -100 -100 -100 -100 -100 -100 -100 -100 -100 -100 -100 -100 -100 -100 -100 -100 -100 -100 -100 -100 
-100 -100 -100 -100 -100 -100 -100 -100 -100 -100 -100 -100 -100 -100 -100 -100 -100 -100 -100 -100 -100 -100 -100 -100 -100 -100 
-100 -100 613.404226 613.874776 614.515674 615.142879 615.773754 616.514659 617.229753 617.847265 618.445335 619.157875 619.852855 620.452650 621.025382 621.693478 622.325394 622.845805 623.320837 623.870665 624.367581 624.737275 625.045196 625.403048 625.647478 -100 
-100 -100 612.088468 612.845823 613.675967 614.307491 614.863293 615.746196 616.544283 617.101870 617.588290 618.427816 619.200581 619.740956 620.204667 620.993881 621.698217 622.158309 622.524843 623.189931 623.754774 624.062633 624.270048 624.779526 625.149176 -100 
-100 -100 609.335401 610.932173 612.192387 612.750244 612.939736 614.300740 615.322341 615.694277 615.749215 617.047717 618.037960 618.396749 618.440883 619.670694 620.580434 620.860278 620.815733 621.904419 622.662691 622.780823 622.577107 623.585993 624.273116 -100 
-100 -100 605.483454 608.805381 610.638446 610.976839 610.076718 612.642583 614.031031 614.081408 612.969922 615.468955 616.819197 616.860044 615.768138 618.153568 619.408778 619.379189 618.233445 620.441312 621.527542 621.317835 619.971295 622.203764 623.356662 -100 
-100 -100 606.742938 608.531820 609.986641 610.652991 610.910156 612.401392 613.522031 613.914606 613.966105 615.337984 616.383530 616.730350 616.746711 618.034476 618.993823 619.261996 619.195026 620.346995 621.161522 621.282329 621.078025 622.176000 622.943713 -100 
-100 -100 606.695350 608.007449 609.306939 610.112398 610.708927 611.932607 612.969683 613.518029 613.907554 614.977652 615.905887 616.377611 616.703091 617.691010 618.534011 618.921871 619.156751 620.031225 620.752936 621.022656 621.148513 621.924575 622.521675 -100 
-100 -100 604.786520 606.669904 608.217769 608.948177 609.252090 610.844474 612.049569 612.496821 612.583920 613.991115 615.059299 615.410970 615.424748 616.734421 617.709638 617.974496 617.899878 619.107250 619.978132 620.151499 619.998892 621.097978 621.867093 -100 
-100 -100 601.497172 605.059843 607.096993 607.558984 606.716168 609.516201 611.076397 611.225266 610.171243 612.748490 614.148414 614.192938 613.079448 615.524965 616.819060 616.774296 615.576273 617.923653 619.125488 619.015590 617.794320 620.009706 621.172393 -100 
-100 -100 603.421141 605.322882 606.899533 607.662919 608.003197 609.637766 610.884156 611.366695 611.481468 612.908126 613.988725 614.347648 614.366788 615.683433 616.665301 616.935736 616.868362 618.090700 618.981236 619.173575 619.036956 620.146474 620.920943 -100 
-100 -100 603.926949 605.283263 606.646253 607.518470 608.185825 609.499982 610.624045 611.244396 611.689523 612.796876 613.747794 614.230788 614.563808 615.567555 616.425198 616.823132 617.071421 617.978888 618.741142 619.050236 619.210211 620.006295 620.613961 -100 
-100 -100 602.490313 604.371170 605.938942 606.705553 607.055859 608.704486 609.967703 610.470585 610.606623 612.029043 613.103753 613.458385 613.474392 614.794469 615.779875 616.057122 615.998585 617.211541 618.094542 618.279405 618.135195 619.258863 620.042781 -100 
-100 -100 599.620695 603.130154 605.154147 605.627913 604.807887 607.638853 609.233647 609.424855 608.425284 610.981250 612.368565 612.404292 611.279669 613.735360 615.036901 615.006430 613.836297 616.156204 617.344925 617.221521 615.975233 618.230793 619.413752 -100 
-100 -100 601.799220 603.679620 605.247070 606.013472 606.361662 608.003246 609.258048 609.753399 609.882110 611.296167 612.363321 612.710984 612.719266 614.030180 615.007275 615.277122 615.211521 616.415737 617.290205 617.467854 617.318960 618.442106 619.226712 -100 
-100 -100 602.545622 603.901032 605.264317 606.138810 606.805216 608.102440 609.207923 609.814359 610.247789 611.336568 612.270583 612.740724 613.061295 614.044930 614.883698 615.267391 615.503292 616.390781 617.133515 617.425650 617.573838 618.371259 618.982035 -100 
-100 -100 601.350389 603.250300 604.829245 605.603338 605.954857 607.552082 608.765043 609.229738 609.335881 610.726204 611.777723 612.120625 612.129176 613.408549 614.359067 614.611938 614.535046 615.718297 616.573380 616.733718 616.569825 617.691049 618.475332 -100 
-100 -100 598.735799 602.294098 604.335226 604.820563 604.025255 606.743346 608.251435 608.382675 607.341702 609.846467 611.201712 611.230157 610.123511 612.500287 613.748815 613.688060 612.503933 614.776388 615.925585 615.766740 614.484445 616.741513 617.924305 -100 
-100 -100 601.325854 603.205906 604.752415 605.487707 605.795294 607.340427 608.500636 608.918868 608.985280 610.340351 611.364170 611.687195 611.678595 612.936431 613.865924 614.101357 614.008576 615.171592 616.004138 616.144387 615.963530 617.070587 617.846461 -100 
-100 -100 602.549642 603.858978 605.152029 605.949052 606.531303 607.718571 608.713619 609.227824 609.585040 610.601485 611.480107 611.915080 612.207370 613.143289 613.936880 614.287229 614.495338 615.340395 616.034610 616.285800 616.400133 617.166326 617.757796 -100 
-100 -100 601.941812 603.731812 605.178263 605.830236 606.070015 607.524919 608.599390 608.960708 608.988312 610.284773 611.267363 611.575824 611.564991 612.784495 613.684185 613.909491 613.817686 614.950571 615.741529 615.857718 615.661068 616.727650 617.475491 -100 
-100 -100 600.077993 603.411261 605.235188 605.553633 604.631500 607.154623 608.493961 608.523632 607.428985 609.799598 611.067441 611.074010 609.986241 612.263427 613.445013 613.365920 612.186454 614.389207 615.460875 615.265204 613.971026 616.125755 617.241328 -100 
-100 -100 603.452971 605.045120 606.285282 606.811282 606.961486 608.271208 609.237095 609.564719 609.582413 610.795012 611.713229 612.024735 612.033829 613.194360 614.047359 614.284559 614.210489 615.283224 616.027230 616.144638 615.949026 616.923625 617.588552 -100 
-100 -100 605.851898 606.595786 607.396843 607.986394 608.490749 609.313110 610.046239 610.542265 610.968353 611.736138 612.443311 612.930309 613.347036 614.083795 614.742420 615.165673 615.504632 616.148857 616.695863 616.992150 617.190666 617.682006 618.039306 -100 
-100 -100 606.975912 607.429392 608.036504 608.616053 609.188726 609.863495 610.508532 611.056961 611.587164 612.230848 612.862231 613.406805 613.930198 614.551312 615.142125 615.628372 616.076112 616.603517 617.081092 617.435068 617.729435 618.073438 618.309119 -100 
-100 -100 -100 -100 -100 -100 -100 -100 -100 -100 -100 -100 -100 -100 -100 -100 -100 -100 -100 -100 -100 -100 -100 -100 -100 -100 
-100 -100 -100 -100 -100 -100 -100 -100 -100 -100 -100 -100 -100 -100 -100 -100 -100 -100 -100 -100 -100 -100 -100 -100 -100 -100 
-100 -100 -100 -100 -100 -100 -100 -100 -100 -100 -100 -100 -100 -100 -100 -100 -100 -100 -100 -100 -100 -100 -100 -100 -100 -100 
-100 -100 612.438176 612.971453 613.656321 614.295205 614.923762 615.714500 616.465506 617.088854 617.679091 618.437752 619.165414 619.767708 620.328043 621.033863 621.689300 622.204103 622.660307 623.241428 623.756659 624.116473 624.402974 624.795570 625.065633 -100 
-100 -100 610.742170 611.770701 612.721391 613.323771 613.748976 614.813046 615.695792 616.208371 616.553156 617.573280 618.430578 618.926424 619.249161 620.205642 620.982689 621.390647 621.613047 622.434399 623.063296 623.310358 623.365065 624.047271 624.510906 -100 
-100 -100 606.119820 609.278541 610.984953 611.295917 610.413312 612.903200 614.246501 614.327730 613.272292 615.721407 617.044050 617.126393 616.094898 618.428652 619.649000 619.650250 618.554389 620.706043 621.752907 621.565319 620.253604 622.407113 623.490999 -100 
-100 -100 592.749313 605.755031 609.027203 608.323334 599.394126 610.052757 612.583579 611.498175 602.152972 612.927625 615.458449 614.414848 605.364294 615.739229 618.123133 617.030065 608.159569 618.103891 620.260959 618.906654 609.415463 619.851011 622.354219 -100 
-100 -100 603.343287 606.742417 608.669995 609.085129 608.250968 610.897182 612.353428 612.444939 611.364329 613.911442 615.302872 615.363281 614.282736 616.697740 617.979718 617.958397 616.818523 619.057335 620.173957 619.980258 618.648819 620.916616 622.098818 -100 
-100 -100 604.695249 606.554129 608.088115 608.819388 609.131306 610.704857 611.895682 612.337653 612.427290 613.841773 614.922630 615.290800 615.320997 616.634451 617.613894 617.888327 617.824321 619.014451 619.867329 620.021362 619.849651 620.959159 621.735995 -100 
-100 -100 601.204000 604.771707 606.817351 607.289063 606.454382 609.256809 610.817567 610.967248 609.917434 612.507817 613.923912 613.984116 612.884039 615.338743 616.639734 616.600617 615.406341 617.753012 618.951423 618.836427 617.611233 619.830029 620.996208 -100 
-100 -100 588.060559 601.759043 605.313894 604.690956 595.442928 606.726925 609.498571 608.515960 599.181448 610.087140 612.675571 611.614826 602.412853 612.979115 615.416793 614.252759 604.972988 615.424365 617.776388 616.600723 607.612149 617.662069 620.115918 -100 
-100 -100 599.791323 603.379538 605.456123 605.962233 605.165069 608.013248 609.618532 609.805980 608.785313 611.394675 612.821980 612.888137 611.792647 614.255506 615.564746 615.532491 614.346415 616.710004 617.929868 617.835646 616.627926 618.856618 620.027544 -100 
-100 -100 601.824850 603.736438 605.339356 606.137841 606.517165 608.194220 609.482046 610.003168 610.153586 611.602503 612.702158 613.077208 613.110586 614.444751 615.442909 615.728813 615.676996 616.907302 617.806547 618.005881 617.874827 619.000034 619.784636 -100 
-100 -100 598.898104 602.429746 604.484141 604.988689 604.199541 607.066209 608.694683 608.914480 607.939829 610.520243 611.929602 611.983882 610.876150 613.350421 614.669181 614.652811 613.495348 615.830493 617.033523 616.921979 615.685317 617.948193 619.135429 -100 
-100 -100 586.418690 599.845992 603.348118 602.726788 593.490392 604.821370 607.640941 606.735630 597.625091 608.340088 610.880582 609.792310 600.524135 611.154020 613.615135 612.493206 603.379519 613.666640 615.976684 614.756737 605.592176 615.831005 618.329577 -100 
-100 -100 598.216943 601.747876 603.801844 604.306625 603.516264 606.375482 607.995627 608.208615 607.227290 609.798170 611.198840 611.245743 610.130476 612.595149 613.905609 613.882425 612.718375 615.043255 616.235795 616.115077 614.872169 617.134935 618.323357 -100 
-100 -100 600.463710 602.373769 603.977286 604.780903 605.165115 606.820694 608.088754 608.598483 608.741424 610.166220 611.245317 611.607220 611.630686 612.941631 613.920467 614.194776 614.134766 615.338681 616.212245 616.388421 616.238997 617.369647 618.159967 -100 
-100 -100 597.752761 601.336886 603.417918 603.948227 603.201336 605.975714 607.538385 607.717004 606.716656 609.258239 610.644710 610.698030 609.613603 612.016592 613.290187 613.250839 612.085503 614.376180 615.542277 615.397560 614.127879 616.399038 617.591042 -100 
-100 -100 585.353855 599.033952 602.598238 602.045158 593.122982 604.050670 606.732173 605.761717 596.648769 607.269679 609.778207 608.719947 599.690804 610.020904 612.392911 611.247188 602.199764 612.353377 614.604004 613.329970 604.051785 614.367205 616.878732 -100 
-100 -100 597.788496 601.351613 603.399364 603.890739 603.099718 605.818713 607.325451 607.455488 606.414265 608.918945 610.276889 610.310577 609.209602 611.588900 612.839519 612.781584 611.599846 613.869543 615.012868 614.848204 613.561841 615.818647 617.002165 -100 
-100 -100 600.593131 602.452030 603.983150 604.711629 605.017095 606.550087 607.698573 608.112183 608.179326 609.525622 610.547338 610.877467 610.880229 612.132912 613.059795 613.298441 613.211349 614.369342 615.193204 615.329118 615.147628 616.245267 617.015475 -100 
-100 -100 598.574538 601.988748 603.915362 604.321637 603.475470 606.084137 607.497803 607.575086 606.516766 608.937375 610.246575 610.272815 609.198130 611.507346 612.716451 612.646875 611.472882 613.705295 614.808593 614.629738 613.351904 615.544717 616.691780 -100 
-100 -100 587.307000 600.401693 603.681646 602.966442 594.033080 604.635983 607.125060 606.075324 597.083930 607.388516 609.781806 608.732901 599.945027 609.947254 612.211906 611.050081 602.070123 612.090403 614.260344 612.981614 603.864821 613.905222 616.318051 -100 
-100 -100 600.279706 603.447952 605.141651 605.425531 604.507787 606.944999 608.235338 608.288010 607.240398 609.553108 610.784932 610.824147 609.790324 612.017538 613.167774 613.120641 611.986258 614.137011 615.182713 615.017100 613.762259 615.838222 616.884347 -100 
-100 -100 604.567504 605.585974 606.510703 607.073424 607.448340 608.451191 609.268718 609.721882 610.010783 610.948884 611.733448 612.173946 612.452358 613.350405 614.079006 614.449680 614.645078 615.450903 616.068726 616.313223 616.369526 617.028834 617.477036 -100 
-100 -100 606.077737 606.595297 607.248042 607.840472 608.411024 609.134636 609.814183 610.367253 610.888179 611.573516 612.233293 612.777587 613.287405 613.944700 614.558731 615.040283 615.471182 616.033577 616.534274 616.883842 617.161617 617.541288 617.802532 -100 
-100 -100 -100 -100 -100 -100 -100 -100 -100 -100 -100 -100 -100 -100 -100 -100 -100 -100 -100 -100 -100 -100 -100 -100 -100 -100 
-100 -100 -100 -100 -100 -100 -100 -100 -100 -100 -100 -100 -100 -100 -100 -100 -100 -100 -100 -100 -100 -100 -100 -100 -100 -100 
-100 -100 -100 -100 -100 -100 -100 -100 -100 -100 -100 -100 -100 -100 -100 -100 -100 -100 -100 -100 -100 -100 -100 -100 -100 -100 
-100 -100 611.755108 612.242076 612.911729 613.575458 614.247408 615.031593 615.789109 616.446370 617.081914 617.830655 618.559313 619.188594 619.786214 620.475792 621.125992 621.661407 622.149953 622.713441 623.223299 623.604250 623.922022 624.288570 624.538424 -100 
-100 -100 610.407214 611.182475 612.042836 612.711630 613.308950 614.236177 615.077418 615.674736 616.198587 617.075464 617.883180 618.453524 618.941806 619.752655 620.475631 620.950263 621.329832 622.009339 622.587956 622.907282 623.124688 623.643986 624.020069 -100 
-100 -100 607.596312 609.214015 610.507288 611.103821 611.335527 612.743046 613.809268 614.220841 614.312883 615.651020 616.678554 617.068127 617.136111 618.387976 619.317232 619.610763 619.578197 620.683043 621.456781 621.586708 621.392993 622.413906 623.109322 -100 
-100 -100 603.672855 607.019543 608.889617 609.269142 608.412530 611.027815 612.462708 612.552908 611.478256 614.019639 615.409748 615.482972 614.415864 616.824184 618.098730 618.081651 616.946621 619.172848 620.276515 620.079210 618.742687 620.989641 622.152578 -100 
-100 -100 604.862132 606.677535 608.173309 608.885478 609.190296 610.732007 611.899915 612.333815 612.424220 613.838543 614.924569 615.305438 615.349249 616.660835 617.639337 617.921155 617.866777 619.036730 619.869233 620.004234 619.812193 620.924350 621.701714 -100 
-100 -100 604.742702 606.084938 607.430911 608.287805 608.936274 610.211764 611.296650 611.887097 612.316641 613.429683 614.399127 614.906183 615.261010 616.274209 617.137498 617.540828 617.790066 618.682675 619.423115 619.708638 619.848451 620.638567 621.244904 -100 
-100 -100 602.761456 604.681639 606.283356 607.070876 607.430333 609.076346 610.329723 610.818480 610.944988 612.396895 613.508020 613.896100 613.940302 615.277130 616.274305 616.555946 616.496266 617.722851 618.613973 618.804091 618.666035 619.779913 620.558643 -100 
-100 -100 599.412645 603.018478 605.115275 605.638332 604.853571 607.709236 609.318515 609.508243 608.492273 611.116257 612.560529 612.641749 611.558787 614.033281 615.351314 615.324830 614.142678 616.510735 617.733566 617.640469 616.433433 618.664554 619.837439 -100 
-100 -100 601.312828 603.253748 604.887951 605.712506 606.112280 607.803999 609.101510 609.627654 609.782899 611.254238 612.377115 612.771751 612.821531 614.167394 615.174733 615.465902 615.417135 616.660337 617.571194 617.780535 617.658778 618.783155 619.567171 -100 
-100 -100 601.807788 603.199470 604.616680 605.548400 606.275349 607.648470 608.826496 609.493659 609.981292 611.131490 612.122147 612.638918 613.001677 614.034950 614.919672 615.340424 615.609181 616.537747 617.319897 617.645923 617.820888 618.631192 619.247900 -100 
-100 -100 600.361887 602.278138 603.899119 604.723563 605.132583 606.842496 608.162657 608.714537 608.893649 610.358238 611.471203 611.857354 611.901060 613.251652 614.266297 614.567750 614.530401 615.764950 616.667657 616.868804 616.738919 617.876969 618.670135 -100 
-100 -100 597.490533 601.037272 603.114729 603.645038 602.882329 605.776653 607.430532 607.671861 606.715375 609.313615 610.738383 610.804015 609.705481 612.192883 613.524831 613.518924 612.369690 614.711509 615.919623 615.811501 614.578400 616.848846 618.041518 -100 
-100 -100 599.690306 601.604844 603.223755 604.046475 604.452763 606.156305 607.469494 608.015333 608.188017 609.643600 610.747565 611.125808 611.161726 612.503066 613.509069 613.803147 613.758499 614.983378 615.876088 616.068496 615.932786 617.069862 617.863665 -100 
-100 -100 600.465743 601.853699 603.267446 604.198174 604.922806 606.280615 607.443289 608.099686 608.577003 609.706826 610.677675 611.179315 611.528541 612.541610 613.407972 613.815231 614.071635 614.978435 615.738005 616.043899 616.204767 617.015673 617.635512 -100 
-100 -100 599.300859 601.235228 602.865898 603.696044 604.104717 605.762086 607.031621 607.545190 607.694126 609.125362 610.213926 610.588433 610.625486 611.934109 612.911640 613.187307 613.130023 614.331645 615.202341 615.374859 615.222384 616.357835 617.152024 -100 
-100 -100 596.726939 600.322414 602.416367 602.956803 602.216529 604.994399 606.558333 606.736978 605.737148 608.282567 609.674532 609.733728 608.654395 611.060387 612.335529 612.296663 611.131067 613.421582 614.586062 614.438418 613.166372 615.439079 616.632875 -100 
-100 -100 599.385006 601.298085 602.894018 603.682598 604.043878 605.645461 606.858994 607.323093 607.429771 608.823669 609.882609 610.235364 610.253440 611.538787 612.493359 612.749414 612.674168 613.855249 614.704603 614.858053 614.689364 615.811317 616.597574 -100 
-100 -100 600.685628 602.024327 603.363144 604.210653 604.843458 606.083494 607.129698 607.687936 608.083919 609.137415 610.049304 610.512195 610.829599 611.791617 612.608804 612.977779 613.201040 614.064925 614.779554 615.046976 615.175511 615.956592 616.558177 -100 
-100 -100 600.153135 601.971467 603.461585 604.160428 604.444045 605.948300 607.074782 607.478432 607.542659 608.875104 609.889420 610.223191 610.234779 611.480056 612.402378 612.643139 612.559785 613.712939 614.531972 614.667722 614.486596 615.569285 616.328027 -100 
-100 -100 598.365389 601.726809 603.592632 603.954929 603.072541 605.642247 607.031755 607.101093 606.040294 608.446215 609.744599 609.774119 608.705995 611.009453 612.213665 612.148674 610.975281 613.199790 614.302171 614.126989 612.848235 615.020271 616.147423 -100 
-100 -100 601.822467 603.438691 604.716488 605.284167 605.475644 606.829252 607.838793 608.203694 608.254371 609.499844 610.447093 610.781802 610.811535 611.996106 612.870794 613.124188 613.063096 614.156471 614.924813 615.061557 614.881820 615.872046 616.547072 -100 
-100 -100 604.289957 605.053945 605.888327 606.517014 607.061939 607.925922 608.699457 609.231507 609.690238 610.489139 611.224331 611.735273 612.173737 612.932783 613.611955 614.052669 614.407668 615.071392 615.639591 615.954475 616.169016 616.674252 617.040031 -100 
-100 -100 605.452628 605.924050 606.561977 607.179037 607.791641 608.506772 609.190537 609.774317 610.336894 611.010883 611.669821 612.238733 612.784354 613.427000 614.037811 614.542069 615.007171 615.553516 616.050732 616.422831 616.733071 617.090027 617.333291 -100 
-100 -100 -100 -100 -100 -100 -100 -100 -100 -100 -100 -100 -100 -100 -100 -100 -100 -100 -100 -100 -100 -100 -100 -100 -100 -100 
-100 -100 -100 -100 -100 -100 -100 -100 -100 -100 -100 -100 -100 -100 -100 -100 -100 -100 -100 -100 -100 -100 -100 -100 -100 -100 
-100 -100 -100 -100 -100 -100 -100 -100 -100 -100 -100 -100 -100 -100 -100 -100 -100 -100 -100 -100 -100 -100 -100 -100 -100 -100 
-100 -100 611.044004 611.505124 612.166415 612.847800 613.548251 614.336404 615.104399 615.788647 616.455445 617.205500 617.939228 618.588675 619.210063 619.894408 620.543556 621.093517 621.602359 622.161285 622.672762 623.071134 623.408928 623.762433 623.999266 -100 
-100 -100 609.864242 610.526437 611.339535 612.043531 612.716480 613.599490 614.429429 615.078133 615.683596 616.512029 617.301071 617.913896 618.473844 619.230542 619.928780 620.438607 620.884503 621.514251 622.075191 622.437737 622.725275 623.178096 623.506588 -100 
-100 -100 607.660196 608.796003 609.912676 610.618358 611.159432 612.286924 613.258211 613.811364 614.228833 615.275673 616.195418 616.711911 617.086151 618.047527 618.864395 619.272493 619.531586 620.362693 621.041977 621.308105 621.426890 622.130721 622.659385 -100 
-100 -100 605.217803 606.991298 608.431216 609.099733 609.370052 610.886526 612.036684 612.467756 612.560006 613.969439 615.053373 615.443533 615.496517 616.800127 617.768378 618.046416 617.986524 619.156325 619.987167 620.127422 619.938228 621.023692 621.777969 -100 
-100 -100 604.942014 606.252967 607.562132 608.391223 609.018786 610.269395 611.335371 611.917342 612.344815 613.457088 614.429726 614.945658 615.308875 616.319686 617.179083 617.582067 617.830616 618.715339 619.446402 619.723494 619.854219 620.637194 621.237799 -100 
-100 -100 604.366611 605.481654 606.731764 607.654861 608.446080 609.613459 610.653920 611.325714 611.899719 612.902568 613.823869 614.406178 614.897006 615.796467 616.605500 617.075607 617.453355 618.233622 618.924123 619.280350 619.547462 620.207327 620.722653 -100 
-100 -100 602.815037 604.219937 605.638163 606.556897 607.259433 608.597027 609.735887 610.366308 610.827441 611.977698 612.977306 613.503410 613.872394 614.909598 615.792689 616.207607 616.467843 617.389259 618.161203 618.474514 618.637108 619.440552 620.053998 -100 
-100 -100 600.953482 602.932022 604.596458 605.439793 605.849923 607.544138 608.839348 609.359495 609.509737 610.999305 612.139854 612.545803 612.601842 613.964173 614.982803 615.279884 615.234020 616.480217 617.391272 617.596109 617.467186 618.600057 619.389753 -100 
-100 -100 601.334969 602.761530 604.214124 605.172254 605.917010 607.299976 608.481818 609.148282 609.637156 610.807282 611.819462 612.352748 612.728115 613.775994 614.671860 615.099080 615.372223 616.309614 617.099153 617.429319 617.606559 618.420955 619.040394 -100 
-100 -100 601.371610 602.537108 603.862413 604.866553 605.742268 607.004190 608.133508 608.877856 609.506751 610.548822 611.493993 612.088075 612.589408 613.511902 614.347296 614.840836 615.242851 616.055893 616.782443 617.172761 617.469831 618.152705 618.681129 -100 
-100 -100 600.364688 601.772321 603.211939 604.167566 604.919357 606.322005 607.527383 608.216960 608.723366 609.893813 610.900423 611.427117 611.797911 612.849099 613.751303 614.185729 614.464888 615.401584 616.189263 616.517536 616.694343 617.515556 618.140028 -100 
-100 -100 598.974960 600.920233 602.569248 603.416339 603.844545 605.580499 606.921572 607.485799 607.671418 609.160673 610.292248 610.687142 610.734156 612.103512 613.133586 613.443584 613.410038 614.654993 615.564457 615.767551 615.637775 616.785714 617.585525 -100 
-100 -100 599.703766 601.107714 602.542413 603.493394 604.240555 605.637677 606.837728 607.522534 608.023217 609.185156 610.182712 610.701187 611.063900 612.105823 612.999009 613.425384 613.696732 614.624544 615.403248 615.723677 615.895183 616.714885 617.339558 -100 
-100 -100 600.052891 601.209510 602.524203 603.519480 604.386772 605.637138 606.755827 607.491949 608.110934 609.134426 610.060109 610.637934 611.124019 612.027031 612.843807 613.321877 613.709300 614.503933 615.211569 615.585162 615.870926 616.552017 617.081732 -100 
-100 -100 599.362328 600.771698 602.206912 603.153188 603.887912 605.251536 606.416901 607.073818 607.552084 608.689492 609.669309 610.179082 610.534615 611.550530 612.417545 612.823720 613.078544 613.986854 614.746429 615.049487 615.207373 616.022744 616.646491 -100 
-100 -100 598.322205 600.273950 601.915423 602.745543 603.146599 604.811321 606.083007 606.592252 606.734442 608.172716 609.267098 609.643081 609.678104 610.994202 611.974832 612.247706 612.184299 613.391429 614.264313 614.434059 614.276839 615.416652 616.214119 -100 
-100 -100 599.488467 600.875647 602.274310 603.176550 603.861426 605.168700 606.278187 606.885480 607.320837 608.420118 609.368749 609.854464 610.188864 611.181447 612.025581 612.411615 612.647729 613.535905 614.275275 614.560207 614.702582 615.505378 616.121797 -100 
-100 -100 600.353884 601.459915 602.695819 603.601425 604.369511 605.502987 606.507085 607.144966 607.680628 608.627089 609.490590 610.023365 610.470718 611.325238 612.094632 612.533308 612.885049 613.638303 614.304019 614.640898 614.895147 615.548964 616.062127 -100 
-100 -100 600.277616 601.586851 602.886921 603.699204 604.301046 605.510824 606.532467 607.074512 607.458954 608.501873 609.405553 609.864313 610.179557 611.142340 611.960445 612.331377 612.555462 613.417742 614.129846 614.395340 614.519523 615.291928 615.885862 -100 
-100 -100 599.964667 601.742052 603.174955 603.825142 604.066430 605.531671 606.628732 607.016069 607.067037 608.389708 609.393264 609.720993 609.724991 610.976501 611.902050 612.148380 612.065900 613.216189 614.032274 614.166881 613.977651 615.047407 615.791492 -100 
-100 -100 601.932677 603.064544 604.165650 604.842323 605.341135 606.410072 607.318692 607.813333 608.171421 609.137345 609.979549 610.431944 610.753561 611.666092 612.442922 612.820632 613.057507 613.870932 614.537283 614.796741 614.911651 615.604617 616.125638 -100 
-100 -100 603.793515 604.444275 605.231742 605.895316 606.514062 607.330564 608.088902 608.666785 609.200964 609.952088 610.667676 611.217101 611.723704 612.434396 613.095151 613.575981 614.000122 614.612989 615.161239 615.515290 615.796375 616.241443 616.564745 -100 
-100 -100 604.789775 605.235511 605.865264 606.499442 607.138847 607.855289 608.546470 609.153689 609.744095 610.417776 611.080031 611.666873 612.235184 612.874947 613.487998 614.009797 614.497183 615.039530 615.538309 615.927289 616.257691 616.604597 616.837353 -100 
-100 -100 -100 -100 -100 -100 -100 -100 -100 -100 -100 -100 -100 -100 -100 -100 -100 -100 -100 -100 -100 -100 -100 -100 -100 -100 
-100 -100 -100 -100 -100 -100 -100 -100 -100 -100 -100 -100 -100 -100 -100 -100 -100 -100 -100 -100 -100 -100 -100 -100 -100 -100 
-100 -100 -100 -100 -100 -100 -100 -100 -100 -100 -100 -100 -100 -100 -100 -100 -100 -100 -100 -100 -100 -100 -100 -100 -100 -100 
-100 -100 610.155791 610.655442 611.345689 612.035108 612.737234 613.556813 614.350848 615.042896 615.710748 616.489549 617.245081 617.897424 618.514357 619.220394 619.884688 620.432287 620.933982 621.515598 622.045295 622.444672 622.776715 623.150571 623.403226 -100 
-100 -100 608.780369 609.572615 610.455708 611.149395 611.775012 612.741134 613.621866 614.255123 614.811506 615.719749 616.555363 617.149111 617.656352 618.482808 619.218278 619.701625 620.090872 620.793551 621.397955 621.741244 621.977371 622.501888 622.878785 -100 
-100 -100 605.910619 607.559458 608.881192 609.499555 609.750737 611.208975 612.322037 612.771308 612.894781 614.267945 615.325893 615.739927 615.826774 617.092571 618.030785 618.323613 618.286775 619.431252 620.244749 620.411233 620.249747 621.266208 621.956496 -100 
-100 -100 601.895067 605.305930 607.215749 607.612174 606.748711 609.444878 610.937202 611.065593 610.016288 612.600882 614.025323 614.125212 613.079256 615.499734 616.778884 616.746460 615.568171 617.874571 619.036347 618.891307 617.618406 619.832300 620.980454 -100 
-100 -100 603.072655 604.927923 606.463127 607.205329 607.534608 609.129112 610.343794 610.814090 610.935138 612.386564 613.505771 613.913553 613.978910 615.307170 616.295684 616.577224 616.518647 617.728313 618.600325 618.770990 618.610617 619.720086 620.494028 -100 
-100 -100 602.904152 604.288357 605.682393 606.581884 607.268836 608.586621 609.709438 610.330748 610.788412 611.938868 612.942466 613.476111 613.852208 614.888575 615.769492 616.183876 616.443252 617.359075 618.123907 618.429491 618.584435 619.385401 619.997464 -100 
-100 -100 600.818460 602.817364 604.490794 605.334599 605.740535 607.425018 608.709223 609.218313 609.359600 610.859907 612.010692 612.423003 612.481652 613.854720 614.879208 615.178739 615.132882 616.377381 617.283855 617.480084 617.340525 618.479318 619.273141 -100 
-100 -100 597.311802 601.082123 603.282587 603.873738 603.141890 606.032735 607.667130 607.862876 606.826461 609.532201 611.026398 611.125864 610.032098 612.572232 613.930281 613.926537 612.758331 615.144379 616.377317 616.275813 615.033577 617.321588 618.521360 -100 
-100 -100 599.308457 601.331408 603.041634 603.926315 604.375011 606.105279 607.432010 607.975922 608.143730 609.664269 610.828287 611.247565 611.312257 612.698426 613.738952 614.053121 614.021288 615.281433 616.203978 616.415056 616.288684 617.438771 618.239213 -100 
-100 -100 599.842419 601.285581 602.761700 603.745175 604.516514 605.931027 607.142290 607.833060 608.342312 609.533903 610.562794 611.106503 611.490564 612.557555 613.472538 613.915280 614.200861 615.148658 615.946052 616.280543 616.461166 617.287334 617.914879 -100 
-100 -100 598.369662 600.350089 602.032549 602.904381 603.350534 605.107982 606.464095 607.035216 607.225010 608.742729 609.899385 610.309982 610.366762 611.759589 612.808510 613.129998 613.103870 614.365143 615.287831 615.498494 615.372119 616.529230 617.334140 -100 
-100 -100 595.422635 599.087934 601.241143 601.814838 601.071667 604.030336 605.723855 605.972837 604.987715 607.679245 609.159441 609.242544 608.127675 610.687119 612.062167 612.072090 610.915933 613.303590 614.537842 614.436031 613.190788 615.496607 616.706205 -100 
-100 -100 597.720726 599.694624 601.368720 602.232952 602.672816 604.425240 605.777640 606.345862 606.531385 608.040547 609.187845 609.590234 609.639063 611.022071 612.061280 612.374159 612.340005 613.592723 614.506947 614.710115 614.578469 615.734112 616.539300 -100 
-100 -100 598.553812 599.979087 601.435349 602.402474 603.160998 604.565857 605.770903 606.458589 606.962395 608.133752 609.141663 609.669254 610.038991 611.084357 611.978734 612.404571 612.675027 613.605301 614.385123 614.703782 614.873179 615.697991 616.326936 -100 
-100 -100 597.400931 599.380672 601.053373 601.911348 602.340157 604.056987 605.376828 605.923149 606.094608 607.572263 608.698431 609.095315 609.145871 610.491957 611.498504 611.788768 611.737866 612.970325 613.865184 614.050097 613.902747 615.056496 615.862052 -100 
-100 -100 594.806282 598.484513 600.627810 601.183404 600.423755 603.298755 604.924984 605.131922 604.130806 606.746099 608.180665 608.254204 607.162762 609.629783 610.939754 610.908219 609.723978 612.070419 613.267298 613.129703 611.848649 614.155586 615.366232 -100 
-100 -100 597.566185 599.521760 601.155887 601.968567 602.346765 604.005729 605.269016 605.765931 605.894653 607.332678 608.425753 608.797015 608.825361 610.146967 611.129951 611.399845 611.330261 612.542591 613.417802 613.585420 613.423394 614.565244 615.363839 -100 
-100 -100 598.937812 600.305756 601.677961 602.553725 603.213553 604.496207 605.584393 606.175184 606.597824 607.687383 608.628214 609.107859 609.437838 610.431288 611.276405 611.662702 611.898206 612.786089 613.524525 613.807888 613.947325 614.746142 615.359241 -100 
-100 -100 598.438019 600.295113 601.822461 602.549290 602.855853 604.401144 605.567654 605.998308 606.079696 607.453902 608.496282 608.836423 608.842937 610.135083 611.094035 611.352712 611.276509 612.457230 613.303485 613.453228 613.276561 614.386188 615.161315 -100 
-100 -100 596.651786 600.084921 601.996954 602.384628 601.511600 604.131987 605.561373 605.647129 604.573568 607.047399 608.377657 608.396448 607.271696 609.672091 610.929510 610.881575 609.700264 611.967692 613.101061 612.932538 611.632760 613.858450 615.011000 -100 
-100 -100 600.210469 601.861975 603.173577 603.767524 603.981097 605.371350 606.415327 606.803753 606.869244 608.153350 609.126102 609.465819 609.489601 610.719195 611.629590 611.901896 611.850492 612.970641 613.763570 613.913609 613.738449 614.755020 615.445851 -100 
-100 -100 602.747411 603.530037 604.389260 605.043428 605.614446 606.509693 607.314710 607.874116 608.357082 609.184405 609.942638 610.468451 610.919357 611.704338 612.408137 612.867512 613.238171 613.922591 614.511661 614.843040 615.070461 615.591406 615.966813 -100 
-100 -100 603.943334 604.428020 605.087011 605.728732 606.368206 607.112953 607.826873 608.438924 609.027817 609.727679 610.409190 610.996541 611.559402 612.222958 612.854387 613.376864 613.859101 614.424391 614.940868 615.330092 615.654814 616.024338 616.274913 -100 
-100 -100 -100 -100 -100 -100 -100 -100 -100 -100 -100 -100 -100 -100 -100 -100 -100 -100 -100 -100 -100 -100 -100 -100 -100 -100 
-100 -100 -100 -100 -100 -100 -100 -100 -100 -100 -100 -100 -100 -100 -100 -100 -100 -100 -100 -100 -100 -100 -100 -100 -100 -100 
-100 -100 -100 -100 -100 -100 -100 -100 -100 -100 -100 -100 -100 -100 -100 -100 -100 -100 -100 -100 -100 -100 -100 -100 -100 -100 
-100 -100 609.242099 609.801331 610.528644 611.220326 611.910153 612.771923 613.595536 614.287893 614.942338 615.761054 616.542604 617.191337 617.790761 618.530258 619.214836 619.754678 620.236782 620.852425 621.404391 621.798054 622.111273 622.518180 622.794308 -100 
-100 -100 607.488872 608.553166 609.551083 610.204700 610.686205 611.829434 612.790595 613.374082 613.782992 614.866079 615.779363 616.322283 616.683404 617.672154 618.475895 618.902318 619.142112 620.009229 620.685845 620.976749 621.067635 621.758798 622.224717 -100 
-100 -100 602.730646 605.967657 607.735532 608.089345 607.230038 609.837886 611.276513 611.431205 610.433581 612.956730 614.341022 614.472521 613.479650 615.842063 617.082920 617.081162 615.954312 618.204701 619.329489 619.212178 617.978312 620.105933 621.178071 -100 
-100 -100 589.031329 602.312318 605.679464 604.993676 595.882079 606.871536 609.533794 608.520201 599.183213 610.085605 612.689662 611.700551 602.700870 613.093292 615.486913 614.341220 605.155281 615.486089 617.779324 616.543508 607.349355 617.545280 620.002041 -100 
-100 -100 599.751734 603.244725 605.252392 605.724577 604.922606 607.690753 609.242598 609.405540 608.381370 611.006596 612.464810 612.578903 611.542163 613.991037 615.295222 615.271877 614.101593 616.440041 617.635036 617.510803 616.256678 618.502216 619.675817 -100 
-100 -100 601.024285 602.968243 604.595024 605.408821 605.795455 607.454681 608.721852 609.225712 609.369749 610.860638 612.009393 612.429760 612.500571 613.861847 614.878204 615.176045 615.131006 616.368632 617.268616 617.460636 617.317801 618.448987 619.237587 -100 
-100 -100 597.287181 601.048645 603.237472 603.817555 603.075074 605.953195 607.576600 607.765225 606.725917 609.432506 610.930307 611.035202 609.946653 612.488738 613.847645 613.844869 612.677188 615.061624 616.291627 616.186405 614.940358 617.226820 618.425849 -100 
-100 -100 583.435999 597.856098 601.651993 601.163987 592.033976 603.373894 606.194671 605.204976 595.631215 606.899680 609.607155 608.566202 599.182241 610.036878 612.571088 611.452177 602.187712 612.688934 615.063231 613.853160 604.610340 614.958698 617.485279 -100 
-100 -100 595.753959 599.541878 601.769313 602.390811 601.690633 604.615095 606.280763 606.503184 605.489439 608.216779 609.728497 609.840392 608.757631 611.315112 612.691941 612.704662 611.551003 613.950832 615.196041 615.104319 613.870312 616.168360 617.374478 -100 
-100 -100 597.904577 599.919588 601.634737 602.532439 602.998409 604.759773 606.116637 606.687450 606.879318 608.414202 609.589698 610.017386 610.089634 611.492109 612.549255 612.877675 612.858085 614.128208 615.059112 615.276348 615.155046 616.313980 617.120090 -100 
-100 -100 594.894748 598.579539 600.756081 601.350703 600.625042 603.597797 605.302209 605.559674 604.584381 607.294345 608.793830 608.893481 607.793054 610.367573 611.755794 611.776280 610.629627 613.028849 614.273734 614.180043 612.940576 615.251198 616.463468 -100 
-100 -100 581.987322 595.926080 599.603532 599.057810 589.759727 601.320934 604.231094 603.319283 593.913313 605.054179 607.728571 606.657320 597.176262 608.127474 610.691031 609.588856 600.350274 610.838647 613.211588 611.994421 602.706100 613.114716 615.657752 -100 
-100 -100 594.256015 597.931642 600.097030 600.681858 599.948731 602.916766 604.618706 604.875011 603.897093 606.598182 608.088077 608.179836 607.071965 609.635999 611.013870 611.025401 609.870702 612.261440 613.498115 613.397114 612.152357 614.461858 615.674565 -100 
-100 -100 596.645440 598.631781 600.318820 601.194589 601.644669 603.397620 604.751747 605.325079 605.518735 607.028877 608.181293 608.594136 608.655511 610.032389 611.066343 611.376957 611.342671 612.594761 613.508210 613.709307 613.575307 614.735040 615.543502 -100 
-100 -100 593.938491 597.632220 599.799344 600.382367 599.654336 602.570463 604.237545 604.479993 603.510251 606.158394 607.621216 607.716455 606.643989 609.135694 610.468928 610.456450 609.289140 611.655282 612.870908 612.748959 611.480236 613.796716 615.012641 -100 
-100 -100 581.305810 595.344570 599.025645 598.481157 589.293546 600.643682 603.472709 602.544984 593.281364 604.189084 606.796377 605.751822 596.550067 607.149662 609.605430 608.459850 599.226043 609.639703 611.969007 610.705732 601.317809 611.792693 614.347266 -100 
-100 -100 594.137134 597.804513 599.931296 600.468489 599.690143 602.546644 604.156362 604.349835 603.338005 605.944762 607.372600 607.441077 606.345941 608.811590 610.120412 610.087612 608.902203 611.248206 612.444706 612.306456 611.024098 613.329229 614.538357 -100 
-100 -100 597.104990 599.024138 600.621876 601.407485 601.765520 603.386608 604.619917 605.098682 605.216848 606.637333 607.717162 608.081074 608.105764 609.423543 610.404892 610.676667 610.610794 611.817981 612.689897 612.857499 612.695879 613.830276 614.622928 -100 
-100 -100 595.136883 598.644644 600.647406 601.108692 600.299640 602.998461 604.496290 604.625995 603.585848 606.106831 607.475143 607.510681 606.396687 608.827503 610.111675 610.073708 608.899839 611.196195 612.358947 612.206806 610.922942 613.184289 614.365629 -100 
-100 -100 583.708778 597.112446 600.500506 599.829041 590.836955 601.617403 604.196611 603.163455 593.976656 604.587963 607.061532 605.962040 596.760072 607.255591 609.654468 608.515479 599.419525 609.619587 611.864831 610.585021 601.270232 611.573677 614.052830 -100 
-100 -100 597.050599 600.305609 602.068643 602.404155 601.523427 604.042106 605.403704 605.501397 604.467098 606.874026 608.160111 608.206003 607.131204 609.476316 610.699865 610.686625 609.559774 611.772897 612.870420 612.729511 611.468580 613.611816 614.691153 -100 
-100 -100 601.494475 602.550930 603.525182 604.139299 604.566489 605.633085 606.514266 607.022293 607.358495 608.354739 609.185959 609.656856 609.958138 610.909131 611.685198 612.091354 612.315948 613.163375 613.823220 614.100642 614.181389 614.872682 615.339582 -100 
-100 -100 603.071366 603.615261 604.310229 604.952687 605.577795 606.361209 607.101301 607.711017 608.284490 609.021474 609.726521 610.308269 610.852621 611.550922 612.204730 612.721576 613.185905 613.785682 614.324582 614.708228 615.014678 615.419018 615.694378 -100 
-100 -100 -100 -100 -100 -100 -100 -100 -100 -100 -100 -100 -100 -100 -100 -100 -100 -100 -100 -100 -100 -100 -100 -100 -100 -100 
-100 -100 -100 -100 -100 -100 -100 -100 -100 -100 -100 -100 -100 -100 -100 -100 -100 -100 -100 -100 -100 -100 -100 -100 -100 -100 
-100 -100 -100 -100 -100 -100 -100 -100 -100 -100 -100 -100 -100 -100 -100 -100 -100 -100 -100 -100 -100 -100 -100 -100 -100 -100 
-100 -100 608.618473 609.127875 609.834759 610.544881 611.271035 612.117769 612.940151 613.659770 614.353394 615.155648 615.931849 616.602298 617.235212 617.955506 618.632649 619.192535 619.707185 620.303225 620.847809 621.260836 621.603598 621.984138 622.239801 -100 
-100 -100 607.226027 608.029803 608.931285 609.646259 610.296074 611.290474 612.200731 612.862258 613.444862 614.377157 615.233814 615.845792 616.369023 617.209772 617.957893 618.453107 618.855199 619.573295 620.194048 620.552413 620.800229 621.331499 621.711212 -100 
-100 -100 604.326318 605.990221 607.333656 607.974097 608.249314 609.737891 610.882397 611.360769 611.510810 612.909016 613.988628 614.421021 614.523811 615.804166 616.754951 617.059042 617.034741 618.196472 619.028750 619.212599 619.064397 620.087480 620.780168 -100 
-100 -100 600.280707 603.710012 605.643828 606.062670 605.222516 607.950854 609.475789 609.633221 608.609928 611.220285 612.666938 612.785202 611.755082 614.190843 615.483238 615.462140 614.296221 616.621685 617.804029 617.677881 616.419499 618.639660 619.789870 -100 
-100 -100 601.442469 603.314354 604.872726 605.638497 605.992616 607.617380 608.862596 609.360605 609.507001 610.983116 612.123950 612.549836 612.631264 613.975691 614.979304 615.274424 615.230120 616.458127 617.349294 617.537264 617.390172 618.506678 619.283455 -100 
-100 -100 601.258430 602.658361 604.075651 605.000250 605.713277 607.059157 608.209526 608.856170 609.337659 610.511704 611.536093 612.087057 612.479047 613.533138 614.431924 614.862689 615.138150 616.071420 616.853096 617.173306 617.339643 618.148276 618.764162 -100 
-100 -100 599.152131 601.168504 602.867129 603.737836 604.170608 605.881662 607.190721 607.722257 607.885105 609.408805 610.580239 611.008885 611.082553 612.475595 613.521182 613.839398 613.810718 615.072309 615.993773 616.202136 616.072109 617.219138 618.017729 -100 
-100 -100 595.624551 599.414906 601.642698 602.262088 601.557444 604.473993 606.131429 606.347282 605.330397 608.060366 609.576104 609.691940 608.612897 611.175196 612.556089 612.571692 611.420421 613.823450 615.070507 614.979556 613.745407 616.042209 617.247440 -100 
-100 -100 597.612208 599.653109 601.389452 602.301977 602.777703 604.533338 605.882815 606.447042 606.635311 608.179878 609.366508 609.804691 609.886961 611.294456 612.356100 612.688506 612.672903 613.949061 614.885318 615.106880 614.988770 616.146962 616.952518 -100 
-100 -100 598.139728 599.599343 601.100270 602.110716 602.908591 604.348465 605.582716 606.294326 606.824999 608.041576 609.095125 609.660744 610.064885 611.152230 612.085992 612.544917 612.845383 613.808605 614.619784 614.965026 615.154103 615.988019 616.620473 -100 
-100 -100 596.659720 598.657383 600.364781 601.262982 601.735006 603.518034 604.897326 605.489020 605.700214 607.245130 608.429222 608.864297 608.942779 610.355548 611.421343 611.756695 611.743656 613.020652 613.957825 614.179453 614.061351 615.226554 616.036745 -100 
-100 -100 593.710473 597.394360 599.572639 600.171824 599.453594 602.438241 604.155343 604.424588 603.460231 606.181208 607.690919 607.799808 606.707168 609.286585 610.677721 610.700077 609.555600 611.959949 613.209652 613.119100 611.881945 614.196503 615.411768 -100 
-100 -100 596.023095 598.012206 599.708234 600.595980 601.060103 602.838434 604.215574 604.806208 605.014580 606.551851 607.727308 608.154757 608.225578 609.628483 610.684322 611.010736 610.989588 612.258495 613.188132 613.403340 613.280794 614.444635 615.254857 -100 
-100 -100 596.877153 598.314299 599.788762 600.776571 601.558013 602.989189 604.220784 604.933346 605.461688 606.659629 607.693387 608.244095 608.634760 609.700230 610.612348 611.053271 611.338174 612.284841 613.080482 613.412208 613.591713 614.424367 615.057769 -100 
-100 -100 595.746343 597.736222 599.424318 600.299894 600.749535 602.493760 603.842225 604.415176 604.611810 606.115157 607.265162 607.682721 607.752445 609.119186 610.144592 610.450851 610.415079 611.665131 612.577146 612.776471 612.640243 613.801982 614.611805 -100 
-100 -100 593.175913 596.863740 599.020808 599.591619 598.850639 601.754147 603.410405 603.644721 602.668615 605.309098 606.765976 606.857927 605.783529 608.271662 609.601150 609.585785 608.416643 610.782163 611.997808 611.876072 610.607243 612.922700 614.137701 -100 
-100 -100 595.966014 597.930049 599.577183 600.405241 600.802734 602.488482 603.780631 604.304738 604.458571 605.920623 607.034681 607.423597 607.468647 608.809585 609.811084 610.097149 610.043350 611.274576 612.169043 612.353638 612.205088 613.356164 614.159251 -100 
-100 -100 597.368923 598.744893 600.130093 601.021871 601.701481 603.009328 604.124830 604.742127 605.189662 606.302324 607.262910 607.759398 608.105406 609.116436 609.978613 610.380381 610.631589 611.538344 612.296788 612.598491 612.752979 613.561995 614.179679 -100 
-100 -100 596.898438 598.763974 600.304712 601.047744 601.373810 602.943443 604.136213 604.592525 604.698338 606.095146 607.155996 607.511610 607.532764 608.841409 609.816283 610.089190 610.027724 611.227884 612.095522 612.265140 612.105227 613.226183 614.005797 -100 
-100 -100 595.139895 598.582034 600.507689 600.911306 600.057002 602.701176 604.155873 604.266063 603.215717 605.711829 607.059900 607.093145 605.981786 608.398315 609.671051 609.636342 608.468689 610.756061 611.911353 611.762942 610.480073 612.717782 613.875047 -100 
-100 -100 598.726759 600.386251 601.710756 602.320482 602.552651 603.965282 605.033078 605.444816 605.532557 606.837665 607.828046 608.182620 608.220311 609.465218 610.390418 610.676284 610.639177 611.777855 612.590923 612.759679 612.600233 613.627896 614.323600 -100 
-100 -100 601.286290 602.075860 602.947129 603.616807 604.206228 605.122659 605.950166 606.531906 607.036329 607.883665 608.659455 609.200776 609.666299 610.466223 611.184645 611.658130 612.043600 612.745147 613.352319 613.700634 613.942260 614.473152 614.853262 -100 
-100 -100 602.494585 602.985671 603.656197 604.313200 604.970873 605.736164 606.471820 607.105605 607.715442 608.434845 609.133936 609.737194 610.315082 610.993527 611.639581 612.176481 612.673720 613.255370 613.788723 614.193712 614.531613 614.910388 615.165525 -100 
-100 -100 -100 -100 -100 -100 -100 -100 -100 -100 -100 -100 -100 -100 -100 -100 -100 -100 -100 -100 -100 -100 -100 -100 -100 -100 
-100 -100 -100 -100 -100 -100 -100 -100 -100 -100 -100 -100 -100 -100 -100 -100 -100 -100 -100 -100 -100 -100 -100 -100 -100 -100 
-100 -100 -100 -100 -100 -100 -100 -100 -100 -100 -100 -100 -100 -100 -100 -100 -100 -100 -100 -100 -100 -100 -100 -100 -100 -100 
-100 -100 607.973234 608.454672 609.149458 609.871896 610.619955 611.462833 612.287936 613.027357 613.745617 614.542795 615.318065 616.003828 616.657263 617.370358 618.045315 618.619626 619.154073 619.742065 620.283639 620.709591 621.068964 621.435507 621.678030 -100 
-100 -100 606.755280 607.442994 608.293562 609.039148 609.759096 610.700121 611.590404 612.295829 612.953497 613.830733 614.662316 615.311634 615.903427 616.689038 617.412582 617.945368 618.416038 619.077622 619.672523 620.066370 620.378123 620.843715 621.177103 -100 
-100 -100 604.480684 605.654257 606.816370 607.563504 608.148022 609.341097 610.378863 610.990524 611.459975 612.559127 613.523434 614.076500 614.481831 615.473099 616.314918 616.743274 617.024423 617.893456 618.613848 618.917906 619.066082 619.780974 620.312608 -100 
-100 -100 601.959874 603.787513 605.281093 605.989834 606.295848 607.888370 609.110409 609.599526 609.740100 611.206208 612.337142 612.763733 612.846401 614.182493 615.176929 615.473255 615.430821 616.646606 617.524899 617.708497 617.554521 618.647359 619.402534 -100 
-100 -100 601.662852 603.015974 604.375759 605.250424 605.923587 607.239837 608.370439 609.007864 609.484594 610.648787 611.666284 612.218357 612.612950 613.657105 614.546394 614.973981 615.247830 616.172693 616.945635 617.260445 617.420431 618.215574 618.820346 -100 
-100 -100 601.060957 602.213131 603.513645 604.487732 605.330529 606.555853 607.652452 608.374197 608.994812 610.046660 611.010580 611.627120 612.149030 613.085404 613.930437 614.432071 614.840571 615.657073 616.382621 616.768887 617.059195 617.734547 618.257578 -100 
-100 -100 599.460834 600.909884 602.384939 603.360118 604.117072 605.508522 606.696583 607.369277 607.870618 609.071442 610.113656 610.670618 611.066905 612.148392 613.075365 613.526862 613.819897 614.777083 615.579586 615.916205 616.096216 616.918317 617.542860 -100 
-100 -100 597.543036 599.579297 601.308703 602.212575 602.678269 604.424477 605.764276 606.319267 606.500385 608.047020 609.233619 609.668268 609.745266 611.162099 612.230903 612.565922 612.550549 613.834318 614.774665 614.998280 614.880901 616.036670 616.840415 -100 
-100 -100 597.919093 599.390885 600.902534 601.919556 602.719588 604.153865 605.380292 606.084182 606.610175 607.832244 608.891633 609.460856 609.867958 610.962814 611.903356 612.366583 612.670614 613.641736 614.459503 614.809568 615.001558 615.834738 616.466270 -100 
-100 -100 597.948572 599.152820 600.532578 601.593005 602.522679 603.836229 605.011205 605.795066 606.464502 607.559153 608.555668 609.193445 609.734050 610.698687 611.572179 612.097030 612.527407 613.372738 614.127990 614.539612 614.853042 615.552972 616.092357 -100 
-100 -100 596.921056 598.372088 599.867814 600.878321 601.681848 603.137498 604.389085 605.116179 605.660572 606.890827 607.956471 608.533191 608.947042 610.039049 610.974462 611.433819 611.735605 612.707221 613.526384 613.876518 614.068778 614.908698 615.545251 -100 
-100 -100 595.514062 597.513284 599.221672 600.121723 600.597883 602.389612 603.777905 604.376172 604.592007 606.152222 607.350234 607.798415 607.888787 609.299861 610.361246 610.691059 610.672679 611.959042 612.903886 613.128865 613.011695 614.182247 614.996076 -100 
-100 -100 596.285654 597.728428 599.212640 600.212245 601.007594 602.458796 603.708753 604.435198 604.976975 606.200440 607.258424 607.828084 608.234387 609.316996 610.242975 610.693622 610.987382 611.951091 612.763177 613.107602 613.296045 614.134421 614.770655 -100 
-100 -100 596.685359 597.869611 599.223547 600.260626 601.173280 602.478710 603.652067 604.437265 605.103917 606.182683 607.161711 607.785682 608.312897 609.257288 610.109873 610.616793 611.031437 611.860600 612.601462 613.001497 613.307253 614.004824 614.544061 -100 
-100 -100 596.039564 597.472861 598.940661 599.920364 600.693472 602.117120 603.343552 604.054157 604.581600 605.772367 606.800659 607.350000 607.741123 608.801700 609.708035 610.144871 610.427430 611.373720 612.169898 612.502552 612.682743 613.514475 614.147043 -100 
-100 -100 595.044530 597.021438 598.692240 599.548196 599.977385 601.710208 603.048591 603.613195 603.802579 605.294974 606.434852 606.843744 606.905586 608.271786 609.294939 609.597950 609.559064 610.810431 611.724730 611.927421 611.794717 612.951978 613.758377 -100 
-100 -100 596.277222 597.684460 599.110425 600.041303 600.761257 602.127274 603.298468 603.960940 604.445698 605.594792 606.585792 607.104723 607.469507 608.504233 609.387311 609.804436 610.069493 610.998111 611.778280 612.098006 612.267486 613.088977 613.714439 -100 
-100 -100 597.208906 598.333059 599.596248 600.533370 601.339978 602.526217 603.587148 604.278667 604.864078 605.857938 606.761193 607.326621 607.804797 608.696057 609.500361 609.968808 610.350086 611.142429 611.849834 612.224074 612.508701 613.183387 613.705652 -100 
-100 -100 597.190901 598.520131 599.848852 600.693160 601.332586 602.593387 603.669589 604.263164 604.696032 605.786340 606.727242 607.215567 607.558169 608.556025 609.406613 609.803757 610.053632 610.957297 611.715050 612.021247 612.179238 612.975853 613.578669 -100 
-100 -100 596.930902 598.731979 600.194841 600.875931 601.151268 602.668153 603.818321 604.253793 604.348474 605.720299 606.760504 607.114893 607.141284 608.429529 609.386973 609.656108 609.593826 610.789786 611.654049 611.829449 611.672656 612.770058 613.524236 -100 
-100 -100 598.962158 600.112830 601.241471 601.949492 602.484328 603.599895 604.557564 605.098635 605.500364 606.510324 607.388446 607.869571 608.217365 609.162409 609.969399 610.372235 610.634532 611.487263 612.195991 612.493184 612.639102 613.355689 613.886764 -100 
-100 -100 600.873458 601.539272 602.351800 603.046665 603.702148 604.561830 605.365872 605.988551 606.565594 607.357484 608.108545 608.688809 609.224349 609.965593 610.655772 611.164016 611.616603 612.264181 612.849214 613.237095 613.546377 614.011611 614.344319 -100 
-100 -100 601.896891 602.356025 603.009514 603.674688 604.350776 605.108807 605.843903 606.494777 607.127185 607.840292 608.537970 609.156725 609.755175 610.425042 611.067438 611.617742 612.134608 612.709593 613.242082 613.662333 614.018803 614.384106 614.625890 -100 
-100 -100 -100 -100 -100 -100 -100 -100 -100 -100 -100 -100 -100 -100 -100 -100 -100 -100 -100 -100 -100 -100 -100 -100 -100 -100 
-100 -100 -100 -100 -100 -100 -100 -100 -100 -100 -100 -100 -100 -100 -100 -100 -100 -100 -100 -100 -100 -100 -100 -100 -100 -100 
-100 -100 -100 -100 -100 -100 -100 -100 -100 -100 -100 -100 -100 -100 -100 -100 -100 -100 -100 -100 -100 -100 -100 -100 -100 -100 
-100 -100 607.159261 607.678737 608.399722 609.124622 609.867053 610.734220 611.577920 612.317483 613.029537 613.849245 614.640572 615.324481 615.970291 616.703703 617.393239 617.964999 618.491198 619.098396 619.653287 620.075284 620.425118 620.810273 621.068061 -100 
-100 -100 605.741975 606.562884 607.482728 608.212057 608.875763 609.894325 610.828799 611.510750 612.111210 613.063049 613.935654 614.560621 615.096017 615.951434 616.712990 617.220563 617.634486 618.364218 618.995763 619.363547 619.618790 620.154835 620.536657 -100 
-100 -100 602.785430 604.489022 605.861172 606.512768 606.790620 608.316412 609.492423 609.990684 610.153449 611.578441 612.676607 613.120154 613.231235 614.531704 615.498858 615.816593 615.804616 616.979103 617.823062 618.016998 617.876668 618.904809 619.599642 -100 
-100 -100 598.654071 602.173135 604.149402 604.570869 603.699287 606.499043 608.066120 608.239366 607.209552 609.865609 611.336086 611.461606 610.426015 612.896056 614.210941 614.205648 613.052369 615.392684 616.587766 616.472208 615.221801 617.447404 618.599930 -100 
-100 -100 599.889340 601.799263 603.383762 604.158398 604.513287 606.173805 607.448840 607.964444 608.120879 609.622295 610.780220 611.214447 611.301287 612.667157 613.690944 614.002761 613.973272 615.216419 616.120621 616.319452 616.180627 617.302405 618.081555 -100 
-100 -100 599.752798 601.165802 602.596277 603.530580 604.253612 605.621130 606.792721 607.455666 607.950708 609.142524 610.178601 610.735243 611.132768 612.205939 613.125248 613.573329 613.864369 614.815203 615.611014 615.942719 616.117767 616.931335 617.549451 -100 
-100 -100 597.672355 599.689060 601.392281 602.269880 602.711921 604.440769 605.766760 606.310691 606.483191 608.026229 609.206292 609.633567 609.702308 611.123093 612.194321 612.529269 612.512448 613.799244 614.738133 614.959765 614.840040 615.990693 616.790838 -100 
-100 -100 594.161001 597.939431 600.166104 600.789223 600.088705 603.025228 604.697651 604.919582 603.897035 606.659693 608.186773 608.292918 607.181388 609.798973 611.213067 611.240269 610.081918 612.529060 613.801129 613.726835 612.507349 614.804055 616.009667 -100 
-100 -100 596.127127 598.166280 599.905861 600.825185 601.309941 603.080546 604.443367 605.016781 605.212094 606.777026 607.976851 608.418341 608.498990 609.932771 611.015643 611.359467 611.350491 612.651185 613.606967 613.842544 613.734717 614.896969 615.704577 -100 
-100 -100 596.634445 598.099149 599.608232 600.628563 601.437707 602.891121 604.137793 604.859373 605.400602 606.637487 607.709864 608.290861 608.708510 609.809392 610.753291 611.218658 611.525668 612.507104 613.334948 613.691765 613.888444 614.728704 615.364886 -100 
-100 -100 595.134422 597.144918 598.865385 599.775488 600.259041 602.055823 603.446275 604.044179 604.260413 605.835755 607.048620 607.511253 607.616518 609.032101 610.096082 610.427319 610.409823 611.710799 612.667686 612.899715 612.785737 613.961030 614.777348 -100 
-100 -100 592.164063 595.874120 598.069975 598.681466 597.972626 600.973161 602.700513 602.968576 601.987360 604.763516 606.314214 606.462407 605.418290 607.979943 609.358291 609.364254 608.188731 610.641436 611.918877 611.837862 610.596498 612.930221 614.154741 -100 
-100 -100 594.502367 596.503393 598.211139 599.109400 599.584320 601.377305 602.767348 603.366132 603.580906 605.149509 606.355467 606.812026 606.910342 608.316430 609.371323 609.694191 609.668929 610.961730 611.911454 612.137937 612.020314 613.193996 614.009831 -100 
-100 -100 595.382754 596.822515 598.301756 599.295776 600.086082 601.533647 602.782454 603.510583 604.054502 605.273317 606.327936 606.897863 607.305873 608.384762 609.306140 609.753691 610.045799 611.009500 611.822246 612.167627 612.356870 613.194618 613.830300 -100 
-100 -100 594.282951 596.265243 597.949815 598.824178 599.275321 601.042655 602.414629 603.008859 603.225663 604.744208 605.907833 606.335775 606.414382 607.803824 608.845233 609.162906 609.136818 610.406016 611.337491 611.555488 611.435823 612.596742 613.404868 -100 
-100 -100 591.752619 595.416057 597.561008 598.121600 597.364056 600.308200 601.995720 602.256166 601.306275 603.955313 605.419970 605.513046 604.428036 606.957302 608.310057 608.307149 607.142840 609.535636 610.775571 610.679734 609.442963 611.743630 612.951574 -100 
-100 -100 594.539899 596.494100 598.135189 598.960268 599.358620 601.067974 602.384951 602.932385 603.107911 604.583321 605.707548 606.103817 606.154625 607.517423 608.536639 608.835551 608.793069 610.044976 610.961204 611.167772 611.039013 612.189493 612.989526 -100 
-100 -100 595.952083 597.323806 598.707155 599.600894 600.287942 601.613868 602.750223 603.389377 603.858485 604.986483 605.958967 606.468441 606.828167 607.850465 608.722579 609.133572 609.395604 610.321915 611.102223 611.425719 611.598855 612.412244 613.027504 -100 
-100 -100 595.503371 597.362194 598.900589 599.646101 599.980101 601.569032 602.782225 603.261974 603.394435 604.806190 605.877368 606.251627 606.296307 607.602991 608.577128 608.851290 608.793389 610.018526 610.912995 611.109616 610.975818 612.100481 612.873027 -100 
-100 -100 593.775065 597.200176 599.120158 599.523801 598.670877 601.341199 602.818311 602.953931 601.935966 604.442555 605.800896 605.861775 604.799556 607.186452 608.445716 608.402356 607.220134 609.548686 610.737327 610.620422 609.372421 611.606959 612.753691 -100 
-100 -100 597.357536 599.011708 600.335597 600.949165 601.189229 602.619809 603.706510 604.139038 604.249300 605.568635 606.572170 606.946926 607.008643 608.250287 609.173138 609.459002 609.424287 610.586018 611.423114 611.614984 611.476727 612.507823 613.199486 -100 
-100 -100 599.916309 600.705980 601.580349 602.256626 602.856248 603.787191 604.630762 605.229739 605.751825 606.613834 607.403150 607.959905 608.440671 609.247820 609.972177 610.452462 610.847004 611.564198 612.188346 612.552776 612.807880 613.343931 613.723863 -100 
-100 -100 601.125589 601.618522 602.293669 602.958363 603.626732 604.405405 605.155874 605.805266 606.430772 607.164566 607.877224 608.494294 609.085341 609.774115 610.429501 610.976065 611.484271 612.079237 612.626406 613.044126 613.392165 613.776196 614.032728 -100 
-100 -100 -100 -100 -100 -100 -100 -100 -100 -100 -100 -100 -100 -100 -100 -100 -100 -100 -100 -100 -100 -100 -100 -100 -100 -100 
-100 -100 -100 -100 -100 -100 -100 -100 -100 -100 -100 -100 -100 -100 -100 -100 -100 -100 -100 -100 -100 -100 -100 -100 -100 -100 
-100 -100 -100 -100 -100 -100 -100 -100 -100 -100 -100 -100 -100 -100 -100 -100 -100 -100 -100 -100 -100 -100 -100 -100 -100 -100 
-100 -100 606.337406 606.915560 607.669689 608.390145 609.111883 610.013662 610.878719 611.609824 612.299951 613.152912 613.964550 614.639977 615.264729 616.030367 616.740104 617.304124 617.809638 618.447751 619.020275 619.431648 619.758721 620.174731 620.455151 -100 
-100 -100 604.535407 605.634045 606.667033 607.348119 607.855141 609.047096 610.055308 610.677870 611.119835 612.241967 613.187308 613.755874 614.139970 615.158421 615.989615 616.441215 616.704948 617.595591 618.293763 618.603237 618.708599 619.409171 619.879401 -100 
-100 -100 599.639878 602.978808 604.805486 605.177217 604.302481 607.003234 608.506042 608.696488 607.710370 610.297072 611.720809 611.873230 610.887685 613.297672 614.573486 614.599391 613.496764 615.773531 616.921827 616.824424 615.605763 617.743458 618.820057 -100 
-100 -100 585.530424 599.229112 602.702265 602.000838 592.623199 603.956743 606.721972 605.727265 596.260706 607.367256 610.031011 609.048828 599.957316 610.497260 612.944658 611.830339 602.663009 613.029982 615.349528 614.134706 604.954875 615.162925 617.624599 -100 
-100 -100 596.631262 600.223591 602.285739 602.772265 601.951932 604.810707 606.423981 606.618900 605.601829 608.288062 609.782794 609.912820 608.878707 611.377622 612.722654 612.731573 611.589059 613.958064 615.179422 615.076875 613.839054 616.095299 617.273856 -100 
-100 -100 598.016173 599.987760 601.641708 602.475924 602.881768 604.586074 605.895237 606.430495 606.598543 608.126154 609.299920 609.732725 609.813117 611.213900 612.270248 612.600668 612.583423 613.856064 614.784854 614.999869 614.874541 616.015685 616.809064 -100 
-100 -100 594.328371 598.087439 600.287381 600.883443 600.158654 603.075889 604.733456 604.944603 603.913635 606.667207 608.186758 608.288504 607.174552 609.788225 611.199748 611.226096 610.067060 612.511105 613.779108 613.701029 612.477694 614.769622 615.971937 -100 
-100 -100 580.550309 594.902903 598.695181 598.214648 589.068179 600.476329 603.329818 602.343050 592.670686 604.089577 606.830431 605.754990 596.140468 607.272093 609.888891 608.780734 599.388431 610.085956 612.522895 611.349043 602.158122 612.483738 615.009288 -100 
-100 -100 592.779536 596.561370 598.797619 599.435041 598.752383 601.710950 603.404737 603.644626 602.635936 605.412169 606.952366 607.068840 605.966765 608.593612 610.016111 610.049905 608.897212 611.355515 612.640659 612.576164 611.364134 613.668261 614.878535 -100 
-100 -100 594.886504 596.913167 598.646604 599.565964 600.055820 601.846079 603.229148 603.820459 604.031318 605.607698 606.820335 607.277686 607.375744 608.806780 609.886911 610.230160 610.222247 611.529956 612.492933 612.731714 612.624451 613.796204 614.609959 -100 
-100 -100 591.831384 595.549008 597.753746 598.373168 597.670431 600.673600 602.401877 602.670273 601.690729 604.473412 606.031109 606.185221 605.147223 607.717990 609.105781 609.119901 607.951777 610.413309 611.698339 611.622973 610.385487 612.721148 613.946577 -100 
-100 -100 578.820906 592.874480 596.594254 596.073032 586.780687 598.389254 601.321743 600.393866 590.817315 602.202728 604.972434 603.989898 594.717831 605.521125 608.051632 606.904918 597.457628 608.191756 610.633930 609.429581 600.079321 610.578244 613.145393 -100 
-100 -100 591.201464 594.908169 597.099181 597.706142 596.994398 599.994415 601.723345 601.994295 601.015389 603.791279 605.342711 605.492404 604.449257 607.010333 608.388737 608.394642 607.219121 609.672015 610.949539 610.868506 609.627278 611.961255 613.186076 -100 
-100 -100 593.648624 595.641672 597.340521 598.230751 598.699198 600.486693 601.875672 602.479982 602.703634 604.256048 605.449855 605.900430 605.995936 607.400854 608.456234 608.782373 608.762118 610.049128 610.995175 611.221706 611.106221 612.275678 613.088825 -100 
-100 -100 591.009059 594.682826 596.845206 597.427174 596.694090 599.666875 601.382151 601.666830 600.739681 603.415983 604.906466 605.021219 603.954931 606.503263 607.873225 607.884431 606.732689 609.140247 610.393516 610.308093 609.079116 611.385766 612.597327 -100 
-100 -100 578.524860 592.447342 596.100228 595.527517 586.207865 597.740364 600.641887 599.768769 590.585602 601.482520 604.103347 603.050821 593.720612 604.509642 607.025651 605.902365 596.636798 607.145136 609.525758 608.320669 599.077042 609.440078 611.972439 -100 
-100 -100 591.281303 594.924595 597.042039 597.574794 596.789817 599.703467 601.363302 601.602084 600.635070 603.266506 604.716377 604.799598 603.706448 606.227412 607.575082 607.568400 606.401502 608.791539 610.029466 609.932982 608.695305 610.990744 612.193558 -100 
-100 -100 594.261934 596.174063 597.771259 598.563103 598.935647 600.593702 601.867653 602.387694 602.546624 603.997546 605.103832 605.495562 605.549276 606.891336 607.895287 608.187535 608.142808 609.388635 610.300671 610.506661 610.377860 611.519198 612.309473 -100 
-100 -100 592.343870 595.834963 597.834845 598.301844 597.503666 600.244611 601.783212 601.956627 600.966175 603.513725 604.907650 604.985216 603.934636 606.349942 607.634454 607.600860 606.425730 608.779946 609.992918 609.887341 608.649559 610.912823 612.085486 -100 
-100 -100 581.029584 594.348885 597.722111 597.046685 588.012968 598.887882 601.516113 600.533283 591.433144 602.035282 604.533240 603.506956 594.556190 604.844668 607.204937 606.041284 596.819352 607.198570 609.515961 608.295510 599.081424 609.334373 611.795081 -100 
-100 -100 594.313423 597.553975 599.316790 599.660226 598.790647 601.348848 602.748068 602.885168 601.894836 604.326748 605.641049 605.730493 604.719473 607.046414 608.267345 608.256278 607.126183 609.393822 610.537008 610.436832 609.215253 611.359960 612.434135 -100 
-100 -100 598.752948 599.810251 600.791971 601.420069 601.867345 602.962999 603.875715 604.416797 604.786680 605.811719 606.670833 607.173009 607.506592 608.473119 609.264180 609.686635 609.929800 610.808494 611.499817 611.805793 611.909963 612.610378 613.078367 -100 
-100 -100 600.333230 600.881529 601.586679 602.245191 602.891884 603.701980 604.471320 605.111501 605.715487 606.481110 607.213663 607.823216 608.394501 609.115032 609.789778 610.327885 610.814960 611.440892 612.005765 612.412601 612.737202 613.151388 613.430039 -100 
-100 -100 -100 -100 -100 -100 -100 -100 -100 -100 -100 -100 -100 -100 -100 -100 -100 -100 -100 -100 -100 -100 -100 -100 -100 -100 
-100 -100 -100 -100 -100 -100 -100 -100 -100 -100 -100 -100 -100 -100 -100 -100 -100 -100 -100 -100 -100 -100 -100 -100 -100 -100 
-100 -100 -100 -100 -100 -100 -100 -100 -100 -100 -100 -100 -100 -100 -100 -100 -100 -100 -100 -100 -100 -100 -100 -100 -100 -100 
-100 -100 605.833288 606.355898 607.082159 607.813732 608.564150 609.440600 610.293935 611.042610 611.763094 612.591220 613.390982 614.083159 614.737927 615.482199 616.184135 616.768298 617.305474 617.921023 618.481544 618.907268 619.259770 619.647046 619.906109 -100 
-100 -100 604.411892 605.236408 606.161783 606.897580 607.568981 608.597016 609.541277 610.232083 610.840388 611.800467 612.681516 613.314373 613.858285 614.724972 615.499905 616.020804 616.446354 617.184531 617.821350 618.192390 618.449989 618.988278 619.371577 -100 
-100 -100 601.448728 603.156852 604.534911 605.192435 605.477247 607.012948 608.199080 608.705742 608.875251 610.308188 611.414758 611.865360 611.983719 613.296119 614.278405 614.610784 614.611365 615.794432 616.643225 616.839810 616.701427 617.732212 618.428937 -100 
-100 -100 597.312595 600.836832 602.818877 603.245337 602.379615 605.189695 606.767233 606.948684 605.924983 608.588549 610.066488 610.197726 609.168285 611.650637 612.981179 612.990900 611.850422 614.199513 615.399734 615.286934 614.038473 616.267416 617.422311 -100 
-100 -100 598.551166 600.464321 602.052825 602.831593 603.192153 604.861908 606.146779 606.670627 606.833337 608.340907 609.504366 609.943020 610.035811 611.412917 612.450863 612.776530 612.758933 614.011454 614.922436 615.125614 614.989986 616.115325 616.896862 -100 
-100 -100 598.421185 599.834893 601.266844 602.203875 602.931971 604.307697 605.488452 606.159487 606.660349 607.856581 608.896153 609.455331 609.857585 610.941171 611.873641 612.334172 612.635738 613.596750 614.401609 614.739578 614.919114 615.736689 616.357313 -100 
-100 -100 596.346967 598.361832 600.063811 600.942310 601.388360 603.124901 604.459824 605.011754 605.188989 606.734641 607.916741 608.344185 608.415630 609.847081 610.931478 611.277598 611.269308 612.567187 613.517718 613.747177 613.632706 614.788063 615.591108 -100 
-100 -100 592.838032 596.612793 598.836425 599.459084 598.761595 601.705674 603.387177 603.617568 602.600285 605.364626 606.892325 606.996890 605.886271 608.515532 609.943319 609.981167 608.830531 611.289352 612.573490 612.507023 611.292566 613.594465 614.803332 -100 
-100 -100 594.798538 596.835033 598.572336 599.491618 599.979556 601.757078 603.128413 603.710083 603.911564 605.479746 606.681268 607.123375 607.207022 608.651182 609.746596 610.101110 610.101025 611.412152 612.377619 612.619763 612.516520 613.683349 614.493928 -100 
-100 -100 595.297932 596.761390 598.269625 599.290872 600.103590 601.563509 602.817997 603.547262 604.095037 605.337421 606.414635 606.999858 607.423020 608.533506 609.488845 609.964537 610.280644 611.271178 612.106558 612.468371 612.668738 613.513084 614.152088 -100 
-100 -100 593.791295 595.801466 597.522115 598.433773 598.921089 600.724385 602.122321 602.727476 602.950345 604.533302 605.754379 606.224366 606.336804 607.761988 608.837241 609.178371 609.169592 610.478964 611.441993 611.677476 611.565970 612.745466 613.564928 -100 
-100 -100 590.817014 594.527209 596.723802 597.337140 596.632042 599.639361 601.374282 601.649647 600.675605 603.461136 605.022364 605.180263 604.145023 606.716743 608.106148 608.121533 606.954188 609.415299 610.698527 610.620174 609.380349 611.718752 612.946776 -100 
-100 -100 593.154371 595.155808 596.864720 597.765326 598.244403 600.043974 601.441569 602.048127 602.271308 603.850259 605.067646 605.535392 605.644320 607.061368 608.127383 608.460135 608.443692 609.744851 610.700763 610.930908 610.815825 611.993266 612.811759 -100 
-100 -100 594.036921 595.477105 596.957626 597.954214 598.748860 600.202832 601.459102 602.195223 602.748157 603.977983 605.044675 605.626590 606.046086 607.136988 608.070626 608.529298 608.831402 609.804012 610.623877 610.974456 611.167440 612.008055 612.645349 -100 
-100 -100 592.942205 594.924636 596.610210 597.486924 597.942217 599.715864 601.095156 601.697165 601.922947 603.453099 604.629362 605.069600 605.159157 606.561653 607.617751 607.948121 607.933303 609.212264 610.151890 610.376457 610.261478 611.424461 612.233278 -100 
-100 -100 590.419161 594.082363 596.227922 596.790493 596.036736 598.987143 600.681784 600.949541 600.008123 602.669213 604.147042 604.252798 603.179059 605.722243 607.090790 607.101622 605.949487 608.352668 609.601313 609.512666 608.280921 610.582807 611.790810 -100 
-100 -100 593.214563 595.168618 596.810280 597.637300 598.039407 599.754695 601.078504 601.633019 601.816770 603.303696 604.441239 604.850809 604.914700 606.291727 607.325823 607.638705 607.608730 608.871123 609.795637 610.008367 609.883179 611.034645 611.835057 -100 
-100 -100 594.636168 596.007689 597.391395 598.286818 598.977299 600.308871 601.451768 602.097307 602.573450 603.712361 604.698795 605.222198 605.595708 606.632378 607.519274 607.944406 608.219071 609.155617 609.943126 610.270766 610.444822 611.258536 611.875121 -100 
-100 -100 594.197509 596.055765 597.593915 598.340376 598.676737 600.271153 601.490933 601.975694 602.111877 603.534128 604.621872 605.011135 605.070125 606.391262 607.380181 607.668555 607.623243 608.858246 609.758519 609.956704 609.819649 610.943444 611.719527 -100 
-100 -100 592.477680 595.901962 597.821389 598.225592 597.374491 600.050490 601.534253 601.674264 600.658692 603.175610 604.551061 604.626979 603.578942 605.980073 607.253917 607.224516 606.054494 608.392617 609.586389 609.470115 608.217594 610.450170 611.600655 -100 
-100 -100 596.064852 597.718737 599.042856 599.657948 599.901182 601.337424 602.430398 602.868334 602.983918 604.313033 605.330088 605.718180 605.793144 607.048464 607.985401 608.284761 608.261767 609.432415 610.274496 610.467618 610.327099 611.356713 612.049791 -100 
-100 -100 598.625823 599.415848 600.291400 600.970231 601.573982 602.510698 603.360668 603.966030 604.494978 605.366339 606.167216 606.735996 607.229210 608.049420 608.787215 609.280340 609.685964 610.411439 611.040424 611.406605 611.660936 612.196162 612.576471 -100 
-100 -100 599.835913 600.329575 601.006483 601.674325 602.347329 603.131923 603.888969 604.545294 605.178423 605.921387 606.644659 607.273087 607.876128 608.577556 609.245905 609.804814 610.323638 610.926526 611.478498 611.898292 612.246403 612.629990 612.886468 -100 
-100 -100 -100 -100 -100 -100 -100 -100 -100 -100 -100 -100 -100 -100 -100 -100 -100 -100 -100 -100 -100 -100 -100 -100 -100 -100 
-100 -100 -100 -100 -100 -100 -100 -100 -100 -100 -100 -100 -100 -100 -100 -100 -100 -100 -100 -100 -100 -100 -100 -100 -100 -100 
-100 -100 -100 -100 -100 -100 -100 -100 -100 -100 -100 -100 -100 -100 -100 -100 -100 -100 -100 -100 -100 -100 -100 -100 -100 -100 
-100 -100 605.321131 605.809445 606.515432 607.251634 608.016081 608.878383 609.723738 610.482343 611.218419 612.032949 612.824959 613.527078 614.198341 614.932917 615.631978 616.230449 616.786456 617.390916 617.943676 618.377218 618.742188 619.113262 619.358426 -100 
-100 -100 604.092653 604.788953 605.651658 606.410446 607.145849 608.107233 609.018621 609.743069 610.417765 611.312290 612.160322 612.824884 613.433495 614.241781 614.991460 615.550346 616.044015 616.722139 617.327254 617.727492 618.044042 618.514675 618.851251 -100 
-100 -100 601.799407 602.985645 604.161681 604.920344 605.517491 606.733472 607.794263 608.424524 608.909106 610.025791 611.005971 611.571728 611.991063 613.007611 613.879131 614.336599 614.643042 615.528568 616.257666 616.566141 616.717498 617.439070 617.975198 -100 
-100 -100 599.262292 601.107565 602.615922 603.333198 603.646685 605.266036 606.513206 607.020338 607.173373 608.657563 609.802839 610.238287 610.330145 611.694829 612.721666 613.048719 613.032811 614.264984 615.151960 615.339105 615.186472 616.289025 617.050475 -100 
-100 -100 598.979056 600.341744 601.710976 602.593143 603.276177 604.614092 605.767281 606.422948 606.913433 608.091300 609.118926 609.677740 610.082194 611.150701 612.069609 612.525644 612.824032 613.767201 614.552404 614.874504 615.039648 615.843265 616.453726 -100 
-100 -100 598.397314 599.550728 600.853556 601.832217 602.684686 603.928340 605.045661 605.786054 606.420849 607.481597 608.449966 609.068463 609.597328 610.556221 611.429409 611.957005 612.387718 613.224993 613.967142 614.364496 614.662767 615.346811 615.875484 -100 
-100 -100 596.816541 598.258475 599.727955 600.702893 601.466852 602.875982 604.085058 604.777938 605.294383 606.498831 607.538683 608.089384 608.484981 609.592346 610.549749 611.025360 611.337176 612.318695 613.142177 613.492018 613.680515 614.513224 615.144594 -100 
-100 -100 594.909604 596.931154 598.649394 599.549100 600.018333 601.783383 603.145487 603.722917 603.922349 605.468125 606.647467 607.068818 607.135061 608.586114 609.689074 610.046428 610.045083 611.357492 612.321194 612.557688 612.446679 613.615795 614.427913 -100 
-100 -100 595.267080 596.730030 598.234304 599.249483 600.055006 601.505250 602.751465 603.475273 604.017269 605.244205 606.302789 606.867898 607.275753 608.395794 609.364583 609.849451 610.170552 611.164661 612.001587 612.363249 612.562628 613.406351 614.045005 -100 
-100 -100 595.275354 596.475957 597.852994 598.914600 599.851301 601.179303 602.371716 603.172890 603.857361 604.963125 605.967952 606.612625 607.163355 608.148331 609.044734 609.589358 610.037039 610.901202 611.671248 612.091612 612.411109 613.120291 613.666385 -100 
-100 -100 594.232345 595.682371 597.178057 598.191110 599.001717 600.472173 601.740446 602.483406 603.042718 604.289470 605.371268 605.963150 606.392907 607.504055 608.459477 608.936079 609.253144 610.242402 611.073630 611.428616 611.623162 612.474040 613.118903 -100 
-100 -100 592.816893 594.816140 596.525616 597.428296 597.910249 599.718503 601.123980 601.737706 601.968505 603.549802 604.769517 605.238319 605.348595 606.779211 607.859380 608.204278 608.198022 609.503732 610.460410 610.687380 610.567467 611.753233 612.577611 -100 
-100 -100 593.586341 595.029873 596.516314 597.520225 598.323483 599.789488 601.055903 601.798553 602.357640 603.603232 604.684979 605.277939 605.706616 606.810765 607.757000 608.225137 608.534416 609.515636 610.340145 610.690240 610.881446 611.729753 612.373121 -100 
-100 -100 593.990665 595.175646 596.532112 597.574287 598.495737 599.815050 601.004248 601.805808 602.490755 603.592709 604.596853 605.245584 605.796772 606.765113 607.640777 608.168686 608.602378 609.449447 610.204663 610.614914 610.927913 611.631619 612.174428 -100 
-100 -100 593.356100 594.789062 596.258510 597.242651 598.023919 599.461434 600.703311 601.429268 601.974033 603.189909 604.245058 604.820109 605.235896 606.322970 607.255645 607.716746 608.021270 608.987085 609.800066 610.147006 610.337984 611.172775 611.805899 -100 
-100 -100 592.377298 594.352228 596.023405 596.882583 597.318427 599.065799 600.419363 600.997649 601.201656 602.721791 603.890257 604.325454 604.412084 605.807177 606.859124 607.188740 607.173875 608.446126 609.378868 609.598536 609.479707 610.636392 611.440888 -100 
-100 -100 593.625373 595.031667 596.458444 597.393076 598.120687 599.499971 600.685653 601.362308 601.863384 603.037373 604.055789 604.601477 604.992677 606.056104 606.968153 607.412712 607.702605 608.652556 609.450576 609.785172 609.964871 610.787226 611.411638 -100 
-100 -100 594.575951 595.699404 596.963258 597.904069 598.718511 599.917506 600.992254 601.697520 602.298917 603.315799 604.245823 604.838332 605.343705 606.263387 607.096570 607.592722 607.999093 608.812750 609.536646 609.923023 610.214450 610.889487 611.411265 -100 
-100 -100 594.579457 595.906918 597.234880 598.081450 598.727422 600.001631 601.091277 601.696767 602.142867 603.255915 604.224584 604.740586 605.110687 606.136722 607.016027 607.440732 607.715430 608.640672 609.413919 609.730673 609.893478 610.687363 611.289244 -100 
-100 -100 594.338352 596.136315 597.597254 598.279113 598.558793 600.091040 601.255051 601.701047 601.806196 603.201752 604.270247 604.652182 604.705747 606.021563 607.007124 607.302875 607.263884 608.481986 609.361617 609.547934 609.397583 610.487733 611.239039 -100 
-100 -100 596.378106 597.527599 598.656375 599.367463 599.909396 601.038411 602.009449 602.562579 602.977573 604.008630 604.911774 605.418400 605.792054 606.763838 607.598209 608.027176 608.312523 609.184839 609.906907 610.212515 610.361943 611.074703 611.603648 -100 
-100 -100 598.293212 598.959661 599.774672 600.475007 601.139538 602.011885 602.829425 603.465796 604.058068 604.869429 605.642905 606.246791 606.806932 607.573934 608.290481 608.823932 609.298610 609.963669 610.560284 610.954728 611.266221 611.730063 612.061696 -100 
-100 -100 599.318125 599.778824 600.436113 601.108039 601.794057 602.564690 603.313581 603.979043 604.627564 605.359536 606.078388 606.719773 607.342095 608.037043 608.705022 609.279725 609.817834 610.409241 610.952528 611.378687 611.737208 612.102148 612.343359 -100 
-100 -100 -100 -100 -100 -100 -100 -100 -100 -100 -100 -100 -100 -100 -100 -100 -100 -100 -100 -100 -100 -100 -100 -100 -100 -100 
-100 -100 -100 -100 -100 -100 -100 -100 -100 -100 -100 -100 -100 -100 -100 -100 -100 -100 -100 -100 -100 -100 -100 -100 -100 -100 
-100 -100 -100 -100 -100 -100 -100 -100 -100 -100 -100 -100 -100 -100 -100 -100 -100 -100 -100 -100 -100 -100 -100 -100 -100 -100 
-100 -100 604.641446 605.162486 605.887563 606.619291 607.370897 608.248593 609.103152 609.852991 610.574515 611.403821 612.205447 612.900184 613.559211 614.311124 615.023194 615.617946 616.164065 616.784431 617.345927 617.770827 618.122519 618.510552 618.770490 -100 
-100 -100 603.227575 604.047828 604.970020 605.705241 606.377789 607.406227 608.351080 609.042768 609.651802 610.611874 611.493610 612.127509 612.674272 613.549635 614.336471 614.869831 615.305930 616.048187 616.683924 617.051767 617.306607 617.847005 618.232297 -100 
-100 -100 600.282614 601.978111 603.348252 604.004156 604.291236 605.824880 607.010350 607.518047 607.689009 609.118875 610.223387 610.671444 610.788293 612.112809 613.110566 613.458774 613.473654 614.658268 615.501643 615.689795 615.542504 616.581040 617.282939 -100 
-100 -100 596.176303 599.669528 601.636956 602.061287 601.202695 604.004951 605.580513 605.764710 604.747422 607.401523 608.873036 608.996323 607.955072 610.458271 611.807814 611.835802 610.714830 613.059267 614.250671 614.123256 612.850215 615.102920 616.268766 -100 
-100 -100 597.393676 599.291737 600.869194 601.643908 602.005589 603.673927 604.959905 605.487157 605.652690 607.154503 608.311365 608.743134 608.831384 610.219698 611.271637 611.610490 611.603919 612.857857 613.765695 613.961687 613.817625 614.952295 615.740463 -100 
-100 -100 597.258606 598.660864 600.081525 601.011904 601.738090 603.116418 604.302537 604.980937 605.486853 606.674665 607.703607 608.252508 608.648639 609.741816 610.686447 611.156264 611.463815 612.429482 613.235836 613.570999 613.747097 614.571123 615.197119 -100 
-100 -100 595.199796 597.194796 598.878734 599.745428 600.185136 601.929741 603.276799 603.846175 604.041355 605.564283 606.723978 607.129676 607.181628 608.632527 609.733849 610.087356 610.079547 611.386257 612.341510 612.566904 612.443904 613.612346 614.424305 -100 
-100 -100 591.720406 595.453779 597.650705 598.255419 597.541381 600.504291 602.206073 602.469217 601.506832 604.211307 605.699301 605.765635 604.600999 607.282091 608.737624 608.781949 607.621604 610.099465 611.390162 611.313136 610.069663 612.405298 613.630134 -100 
-100 -100 593.645664 595.662226 597.381683 598.288192 598.768853 600.555181 601.940464 602.541717 602.763157 604.308856 605.486982 605.906517 605.970255 607.434428 608.547766 608.910736 608.912189 610.231556 611.199634 611.435900 611.322969 612.502710 613.322329 -100 
-100 -100 594.126225 595.577986 597.073588 598.085205 598.893332 600.358561 601.622550 602.363460 602.919823 604.153388 605.218294 605.791463 606.207164 607.328920 608.298585 608.785073 609.107956 610.101844 610.935770 611.291708 611.486308 612.337520 612.982637 -100 
-100 -100 592.618634 594.614364 596.321514 597.222405 597.702597 599.513545 600.921615 601.538596 601.772156 603.345699 604.556058 605.014885 605.118091 606.559492 607.653092 608.009457 608.012597 609.321056 610.276815 610.500246 610.375249 611.567229 612.395778 -100 
-100 -100 589.656517 593.339685 595.518931 596.118098 595.396329 598.421070 600.169959 600.462088 599.513359 602.276647 603.823592 603.966036 602.906170 605.512579 606.927568 606.962915 605.815252 608.267693 609.538348 609.438760 608.162403 610.535203 611.779490 -100 
-100 -100 591.964983 593.955323 595.654926 596.548217 597.021801 598.827887 600.233103 600.848716 601.082043 602.656716 603.870628 604.334735 604.440327 605.874596 606.958210 607.306037 607.301324 608.601270 609.550581 609.769530 609.641522 610.830226 611.656612 -100 
-100 -100 592.826502 594.264713 595.743449 596.739235 597.534101 598.989140 600.246756 600.984479 601.540040 602.775708 603.849334 604.438198 604.865122 605.966454 606.911946 607.382275 607.693621 608.667829 609.485445 609.832050 610.021593 610.864624 611.504263 -100 
-100 -100 591.715748 593.703168 595.393259 596.275068 596.735882 598.505206 599.879209 600.474150 600.692816 602.240346 603.434332 603.891098 603.996785 605.404901 606.469506 606.811169 606.807506 608.086784 609.025060 609.248934 609.134318 610.295749 611.103891 -100 
-100 -100 589.177714 592.854972 595.010148 595.583198 594.844871 597.780699 599.463182 599.713411 598.741997 601.443967 602.951022 603.082234 602.039001 604.577070 605.951058 605.975265 604.842068 607.238637 608.484131 608.396007 607.168258 609.463651 610.668724 -100 
-100 -100 591.984414 593.945005 595.592874 596.426266 596.834413 598.544623 599.861080 600.405709 600.580366 602.086289 603.244697 603.673755 603.756625 605.142014 606.186967 606.513434 606.496356 607.759820 608.683019 608.894806 608.768935 609.916090 610.714214 -100 
-100 -100 593.414743 594.789160 596.175612 597.073426 597.765509 599.096156 600.234966 600.874002 601.345927 602.496266 603.498124 604.034988 604.420978 605.474212 606.378740 606.820702 607.108549 608.048370 608.834264 609.159175 609.329825 610.137542 610.751713 -100 
-100 -100 592.980454 594.841318 596.380087 597.125513 597.459468 599.056178 600.272714 600.747899 600.873048 602.309411 603.412837 603.809521 603.871233 605.220977 606.237258 606.549026 606.522083 607.758379 608.654579 608.849494 608.710273 609.820822 610.592622 -100 
-100 -100 591.258937 594.689118 596.608737 597.008616 596.147137 598.832936 600.314715 600.439513 599.394747 601.942007 603.336176 603.410990 602.340302 604.796403 606.109003 606.109728 604.967927 607.299395 608.486732 608.371029 607.131297 609.333062 610.473759 -100 
-100 -100 594.853029 596.508754 597.832566 598.445657 598.686063 600.125371 601.216701 601.647267 601.753756 603.095728 604.125314 604.518272 604.594457 605.878414 606.843084 607.165761 607.160607 608.332599 609.171029 609.361322 609.219499 610.235552 610.922955 -100 
-100 -100 597.416711 598.207168 599.082585 599.761064 600.364803 601.302884 602.152686 602.756362 603.284714 604.163236 604.973432 605.550325 606.052554 606.890497 607.647485 608.157630 608.575575 609.304851 609.932241 610.294766 610.544540 611.073192 611.450442 -100 
-100 -100 598.627287 599.121119 599.798161 600.466356 601.140186 601.926091 602.684039 603.341160 603.976508 604.725451 605.456938 606.094367 606.707987 607.423644 608.107390 608.680194 609.209080 609.816225 610.367636 610.784161 611.127849 611.507076 611.761373 -100 
-100 -100 -100 -100 -100 -100 -100 -100 -100 -100 -100 -100 -100 -100 -100 -100 -100 -100 -100 -100 -100 -100 -100 -100 -100 -100 
-100 -100 -100 -100 -100 -100 -100 -100 -100 -100 -100 -100 -100 -100 -100 -100 -100 -100 -100 -100 -100 -100 -100 -100 -100 -100 
-100 -100 -100 -100 -100 -100 -100 -100 -100 -100 -100 -100 -100 -100 -100 -100 -100 -100 -100 -100 -100 -100 -100 -100 -100 -100 
-100 -100 603.946363 604.522394 605.275666 605.997896 606.723361 607.628918 608.497643 609.232166 609.925379 610.781667 611.597926 612.279074 612.912306 613.692330 614.420599 615.003707 615.525505 616.173323 616.749391 617.160828 617.487322 617.905266 618.187508 -100 
-100 -100 602.158231 603.249059 604.277524 604.959225 605.470282 606.664196 607.674867 608.300369 608.745067 609.868138 610.816076 611.387576 611.777008 612.812113 613.664940 614.138633 614.421352 615.320158 616.018733 616.324235 616.424762 617.130677 617.605052 -100 
-100 -100 597.305688 600.612589 602.424628 602.795677 601.930421 604.625286 606.127625 606.321749 605.342519 607.921652 609.342604 609.490409 608.496572 610.934665 612.239738 612.294021 611.219572 613.496712 614.637845 614.525665 613.281884 615.444492 616.533143 -100 
-100 -100 583.336647 596.892282 600.330663 599.630175 590.302164 601.587762 604.346954 603.361685 593.939038 604.998515 607.648211 606.646146 597.478166 608.111653 610.600274 609.522570 600.424203 610.749122 613.051153 611.800890 602.482048 612.829570 615.322873 -100 
-100 -100 594.312383 597.868061 599.909850 600.391040 599.577678 602.431368 604.047078 604.249831 603.242464 605.916441 607.400614 607.518764 606.471458 608.997068 610.368403 610.401287 609.281911 611.651127 612.868547 612.753081 611.490969 613.774931 614.967788 -100 
-100 -100 595.678636 597.628104 599.262727 600.086091 600.489143 602.199182 603.518914 604.068839 604.249545 605.761305 606.918123 607.334322 607.402661 608.823843 609.902429 610.249034 610.242001 611.524499 612.458269 612.669551 612.536825 613.692249 614.495863 -100 
-100 -100 592.030978 595.742292 597.909001 598.483370 597.741519 600.679936 602.361693 602.609926 601.635522 604.326392 605.804049 605.864843 604.696058 607.367115 608.813128 608.851032 607.685137 610.152981 611.433054 611.346609 610.095063 612.424664 613.645915 -100 
-100 -100 578.412846 592.584334 596.316624 595.796416 586.562306 598.062784 600.962604 600.062482 590.711712 601.802654 604.447202 603.279670 593.366780 604.795470 607.485180 606.382386 596.906891 607.704428 610.161641 608.955766 599.585458 610.100144 612.669657 -100 
-100 -100 590.474829 594.208291 596.410415 597.023754 596.321879 599.302578 601.023330 601.303966 600.356131 603.070289 604.566478 604.640712 603.483149 606.168375 607.627009 607.674206 606.516878 608.997733 610.290441 610.214001 608.971528 611.313034 612.542468 -100 
-100 -100 592.535640 594.539251 596.249870 597.151966 597.632467 599.433382 600.833750 601.446990 601.677527 603.237159 604.430325 604.868525 604.951943 606.406829 607.512877 607.874595 607.878097 609.192894 610.155096 610.384257 610.264848 611.452088 612.277511 -100 
-100 -100 589.486596 593.169911 595.348818 595.947646 595.225517 598.248966 599.997012 600.289144 599.339686 602.097652 603.637207 603.771611 602.706581 605.318708 606.741643 606.783194 605.639913 608.096196 609.369398 609.270974 607.995199 610.369044 611.614162 -100 
-100 -100 576.567245 590.501778 594.181469 593.626940 584.243023 595.944695 598.910866 598.025279 588.587257 599.842670 602.577613 601.555889 592.130822 603.106821 605.696556 604.590938 595.220692 605.897474 608.312919 607.055019 597.499794 608.201628 610.814992 -100 
-100 -100 588.825639 592.504168 594.676883 595.269555 594.541769 597.560430 599.305206 599.595517 598.645940 601.406297 602.951621 603.094434 602.035013 604.639233 606.051590 606.085125 604.935007 607.382174 608.648522 608.545770 607.267295 609.637155 610.879556 -100 
-100 -100 591.224833 593.213966 594.909685 595.798839 596.268236 598.058581 599.451243 600.059879 600.289450 601.854409 603.062434 603.527006 603.636565 605.061278 606.138429 606.485724 606.483274 607.773350 608.716771 608.937337 608.815406 609.990847 610.808617 -100 
-100 -100 588.550394 592.237491 594.409052 595.001858 594.285471 597.245862 598.952041 599.223102 598.270738 600.993958 602.520394 602.667546 601.637836 604.189340 605.574775 605.607822 604.481858 606.886122 608.137416 608.052470 606.827332 609.129217 610.339141 -100 
-100 -100 576.001827 589.987489 593.662848 593.116471 583.881816 595.333351 598.207193 597.288539 587.918841 599.025236 601.716114 600.720045 591.517210 602.225094 604.744670 603.650994 594.466680 604.917898 607.288955 606.088230 596.875043 607.204264 609.728783 -100 
-100 -100 588.816377 592.475869 594.605589 595.151512 594.384257 597.284547 598.932313 599.153065 598.157410 600.838847 602.330314 602.451274 601.400635 603.929737 605.296211 605.315358 604.177295 606.565306 607.801201 607.704593 606.468853 608.754453 609.952987 -100 
-100 -100 591.817585 593.735685 595.338276 596.134831 596.510913 598.168913 599.438453 599.949215 600.100097 601.575696 602.712035 603.129238 603.205694 604.578998 605.615025 605.937689 605.917773 607.169329 608.079609 608.281989 608.148578 609.278389 610.064968 -100 
-100 -100 589.905145 593.403647 595.405629 595.870030 595.062276 597.813826 599.351056 599.507853 598.486390 601.073144 602.501325 602.591451 601.530825 604.014543 605.351372 605.360526 604.223350 606.574836 607.781043 607.672503 606.440844 608.669782 609.834822 -100 
-100 -100 578.567097 591.918657 595.294945 594.606634 585.506798 596.447507 599.080317 598.060459 588.798158 599.566924 602.114558 601.071958 591.927173 602.470072 604.918414 603.815817 594.695837 605.011478 607.313815 606.106818 597.017964 607.112395 609.546008 -100 
-100 -100 591.885687 595.132260 596.895544 597.234867 596.355372 598.925471 600.325422 600.449573 599.432823 601.901755 603.243682 603.341115 602.317429 604.712985 605.986976 606.018669 604.925772 607.190784 608.327796 608.225650 607.012710 609.122530 610.185588 -100 
-100 -100 596.333613 597.392142 598.374197 599.002177 599.449583 600.549459 601.464097 602.004114 602.373683 603.414694 604.293123 604.811698 605.161628 606.162456 606.988564 607.441730 607.707737 608.593450 609.282898 609.583422 609.680821 610.368923 610.831907 -100 
-100 -100 597.915429 598.464242 599.170097 599.829898 600.478853 601.292558 602.065245 602.708777 603.318549 604.096868 604.846183 605.473892 606.065779 606.813100 607.516130 608.079658 608.585414 609.219796 609.784650 610.186460 610.503757 610.910525 611.185652 -100 
-100 -100 -100 -100 -100 -100 -100 -100 -100 -100 -100 -100 -100 -100 -100 -100 -100 -100 -100 -100 -100 -100 -100 -100 -100 -100 
-100 -100 -100 -100 -100 -100 -100 -100 -100 -100 -100 -100 -100 -100 -100 -100 -100 -100 -100 -100 -100 -100 -100 -100 -100 -100 
-100 -100 -100 -100 -100 -100 -100 -100 -100 -100 -100 -100 -100 -100 -100 -100 -100 -100 -100 -100 -100 -100 -100 -100 -100 -100 
-100 -100 603.555678 604.075101 604.798379 605.528938 606.279571 607.155558 608.007750 608.755095 609.474260 610.301458 611.101607 611.795663 612.454824 613.207591 613.920884 614.516820 615.064171 615.686467 616.250013 616.676073 617.028070 617.416163 617.676204 -100 
-100 -100 602.148031 602.965508 603.884821 604.618405 605.289831 606.316085 607.258110 607.947089 608.553587 609.511037 610.390724 611.023423 611.569832 612.445552 613.232963 613.766616 614.203101 614.947503 615.586109 615.955646 616.210989 616.751596 617.137159 -100 
-100 -100 599.213892 600.904249 602.269461 602.922895 603.208683 604.739250 605.921216 606.426128 606.594591 608.021019 609.122579 609.568668 609.684428 611.008488 612.005669 612.352531 612.365970 613.553144 614.400942 614.591613 614.445019 615.483989 616.186528 -100 
-100 -100 595.117783 598.603332 600.563725 600.984598 600.124517 602.922820 604.494632 604.676544 603.657412 606.307530 607.775470 607.896339 606.853507 609.355502 610.703391 610.728742 609.605231 611.952475 613.148531 613.023789 611.751599 614.004861 615.171398 -100 
-100 -100 596.336171 598.227352 599.797552 600.567626 600.926634 602.591664 603.875006 604.400913 604.565160 606.063885 607.217811 607.647667 607.734521 609.121106 610.170792 610.507050 610.498692 611.754086 612.664447 612.861972 612.718501 613.853674 614.642332 -100 
-100 -100 596.201305 597.596924 599.009933 599.934422 600.656930 602.032810 603.217975 603.896753 604.402681 605.588284 606.615111 607.163106 607.558490 608.649291 609.590826 610.057854 610.363683 611.329224 612.135885 612.470961 612.646861 613.471296 614.097810 -100 
-100 -100 594.145709 596.132548 597.807675 598.667049 599.102297 600.845132 602.192953 602.765048 602.962282 604.483101 605.640942 606.046853 606.099099 607.546529 608.643423 608.993453 608.983498 610.288761 611.242462 611.466131 611.341914 612.510825 613.323529 -100 
-100 -100 590.671837 594.394817 596.580848 597.176753 596.457428 599.418772 601.122370 601.390054 600.431698 603.133537 604.619493 604.686870 603.523690 606.200298 607.650451 607.690815 606.527923 609.003560 610.291663 610.211805 608.966246 611.302539 612.528369 -100 
-100 -100 592.595860 594.603333 596.311819 597.209255 597.684172 599.468306 600.854703 601.459428 601.683820 603.228158 604.405007 604.825319 604.889912 606.351133 607.460515 607.820301 607.819379 609.136498 610.101985 610.335453 610.220572 611.400539 612.220888 -100 
-100 -100 593.073797 594.517563 596.002897 597.005849 597.808148 599.270280 600.534048 601.276809 601.834870 603.067722 604.131850 604.705448 605.121684 606.242194 607.209875 607.694498 608.015566 609.007552 609.839244 610.192579 610.385334 611.236554 611.882242 -100 
-100 -100 591.565327 593.552660 595.249557 596.142304 596.616948 598.424006 599.830821 600.448760 600.683554 602.256246 603.465817 603.924963 604.028899 605.470298 606.563441 606.919052 606.920607 608.227521 609.181660 609.402428 609.275349 610.467510 611.296791 -100 
-100 -100 588.599659 592.273871 594.443335 595.035510 594.309219 597.329778 599.076896 599.369787 598.422546 601.184757 602.731002 602.874143 601.815675 604.423005 605.838564 605.874066 604.725479 607.176689 608.445748 608.343213 607.064317 609.437579 610.682794 -100 
-100 -100 590.893222 592.877872 594.571004 595.459553 595.929853 597.732823 599.136519 599.752623 599.987217 601.561962 602.776475 603.242464 603.350528 604.786665 605.871576 606.220285 606.215683 607.514810 608.462343 608.678671 608.548476 609.736991 610.563789 -100 
-100 -100 591.736259 593.172591 594.649061 595.643145 596.436574 597.889769 599.146410 599.884721 600.441787 601.678793 602.754655 603.347092 603.777977 604.881964 605.829080 606.300672 606.612656 607.586335 608.402320 608.746703 608.934319 609.776459 610.415876 -100 
-100 -100 590.608500 592.597350 594.289049 595.172268 595.633740 597.402160 598.775639 599.371595 599.592438 601.142214 602.339835 602.802018 602.913493 604.324806 605.391035 605.734216 605.731596 607.010405 607.946971 608.168690 608.052100 609.211977 610.019347 -100 
-100 -100 588.058131 591.739027 593.898310 594.474907 593.738840 596.674212 598.356426 598.608099 597.639562 600.344269 601.855900 601.993941 600.958028 603.499817 604.875899 604.902238 603.770595 606.166641 607.410164 607.319619 606.089582 608.382770 609.586643 -100 
-100 -100 590.860670 592.824301 594.476073 595.312965 595.723317 597.433648 598.750185 599.296212 599.473626 600.982991 602.146713 602.583016 602.673473 604.064116 605.112955 605.442808 605.427836 606.690897 607.611793 607.820459 607.691480 608.836018 609.632793 -100 
-100 -100 592.290163 593.666455 595.055763 595.956293 596.650031 597.980838 599.119803 599.760023 600.234441 601.388589 602.396276 602.940675 603.334639 604.394666 605.305053 605.751985 606.042673 606.981968 607.764957 608.085768 608.252279 609.056855 609.669583 -100 
-100 -100 591.855396 593.717239 595.258111 596.005674 596.340841 597.937280 599.153815 599.630036 599.757516 601.197744 602.307360 602.711988 602.782288 604.139995 605.163779 605.482103 605.458834 606.694109 607.586670 607.776558 607.632253 608.739060 609.509347 -100 
-100 -100 590.133439 593.563931 595.485031 595.886635 595.026160 597.711191 599.192804 599.318666 598.276353 600.827431 602.227914 602.310954 601.249352 603.714049 605.035155 605.043647 603.906498 606.236468 607.419673 607.298582 606.053511 608.251177 609.390230 -100 
-100 -100 593.726660 595.382461 596.707031 597.321078 597.561945 599.000774 600.092157 600.523864 600.632893 601.978994 603.014927 603.415983 603.501133 604.793950 605.767305 606.097650 606.097075 607.268565 608.103538 608.288945 608.142214 609.154558 609.840332 -100 
-100 -100 596.289267 597.079678 597.955328 598.634151 599.238023 600.175954 601.026089 601.631092 602.162160 603.045078 603.861600 604.446336 604.957220 605.803891 606.569252 607.086514 607.508809 608.238544 608.863527 609.222108 609.467763 609.993295 610.369068 -100 
-100 -100 597.499158 597.992872 598.669877 599.338111 600.011943 600.797869 601.556337 602.214951 602.853164 603.606632 604.344398 604.989482 605.611526 606.335718 607.027536 607.607074 608.140184 608.748293 609.297981 609.711248 610.051407 610.427909 610.680844 -100 
-100 -100 -100 -100 -100 -100 -100 -100 -100 -100 -100 -100 -100 -100 -100 -100 -100 -100 -100 -100 -100 -100 -100 -100 -100 -100 
-100 -100 -100 -100 -100 -100 -100 -100 -100 -100 -100 -100 -100 -100 -100 -100 -100 -100 -100 -100 -100 -100 -100 -100 -100 -100 
-100 -100 -100 -100 -100 -100 -100 -100 -100 -100 -100 -100 -100 -100 -100 -100 -100 -100 -100 -100 -100 -100 -100 -100 -100 -100 
-100 -100 603.146967 603.631498 604.333611 605.067743 605.830783 606.689989 607.531000 608.285218 609.017205 609.827897 610.617276 611.318305 611.990060 612.726623 613.428496 614.029783 614.588868 615.197550 615.754207 616.189946 616.555570 616.926766 617.172048 -100 
-100 -100 601.933959 602.622899 603.478789 604.234559 604.968568 605.925470 606.831259 607.550931 608.221356 609.110610 609.954538 610.616776 611.224784 612.034057 612.785290 613.345224 613.840486 614.523746 615.134301 615.537744 615.855413 616.326440 616.663342 -100 
-100 -100 599.670123 600.840521 602.003665 602.757802 603.354401 604.562692 605.615691 606.241311 606.722525 607.831081 608.804483 609.365946 609.782946 610.798826 611.669513 612.124333 612.428718 613.321697 614.059196 614.372586 614.525819 615.248215 615.784997 -100 
-100 -100 597.164446 598.982356 600.470990 601.182208 601.497298 603.104459 604.342252 604.846424 604.999460 606.472149 607.608168 608.037973 608.126250 609.488684 610.511990 610.832245 610.809128 612.052004 612.949499 613.142460 612.992181 614.095871 614.858154 -100 
-100 -100 596.874478 598.217099 599.567906 600.440773 601.120390 602.450182 603.597407 604.251621 604.741462 605.911588 606.932147 607.486839 607.888516 608.953359 609.867243 610.317048 610.610937 611.559305 612.350671 612.676301 612.842959 613.647787 614.259200 -100 
-100 -100 596.290322 597.426105 598.709903 599.675801 600.521531 601.760309 602.876054 603.618829 604.255476 605.310565 606.273864 606.891033 607.419277 608.372390 609.238201 609.759377 610.186339 611.024102 611.767282 612.164498 612.462330 613.147738 613.677816 -100 
-100 -100 594.723625 596.141713 597.586653 598.544487 599.299541 600.705940 601.917777 602.619571 603.144395 604.341081 605.375403 605.928191 606.327479 607.424436 608.370016 608.837321 609.144528 610.123212 610.943389 611.289011 611.474094 612.309175 612.943066 -100 
-100 -100 592.837994 594.824719 596.511380 597.389867 597.847902 599.611216 600.979367 601.572266 601.789589 603.321248 604.492644 604.919242 604.995894 606.429862 607.516779 607.864258 607.857464 609.165163 610.122989 610.352041 610.234109 611.407675 612.223653 -100 
-100 -100 593.180078 594.617629 596.094390 597.089192 597.882981 599.329656 600.579766 601.314259 601.866600 603.087216 604.141239 604.709478 605.122130 606.232855 607.190972 607.668474 607.984844 608.974371 609.805529 610.160470 610.354728 611.200402 611.841660 -100 
-100 -100 593.176878 594.357312 595.710504 596.753754 597.679127 599.001083 600.193639 601.000252 601.689952 602.792857 603.795093 604.441068 604.993808 605.975347 606.867069 607.408079 607.852881 608.713319 609.478062 609.892197 610.207199 610.917297 611.465338 -100 
-100 -100 592.135655 593.562716 595.033993 596.030319 596.831215 598.292941 599.558278 600.304458 600.868142 602.111204 603.189978 603.782299 604.213831 605.324709 606.279479 606.755586 607.071608 608.057842 608.883664 609.231378 609.420027 610.272823 610.920377 -100 
-100 -100 590.721945 592.691590 594.375682 595.264361 595.740418 597.537428 598.938132 599.555282 599.793022 601.367881 602.583660 603.053335 603.166835 604.598865 605.680514 606.026905 606.021114 607.324273 608.275264 608.493453 608.364832 609.554963 610.383275 -100 
-100 -100 591.450662 592.877591 594.348144 595.342636 596.140752 597.599340 598.862083 599.606700 600.169992 601.413886 602.495486 603.091981 603.525913 604.633651 605.582666 606.053311 606.363950 607.343639 608.163611 608.507078 608.692506 609.541941 610.187247 -100 
-100 -100 591.809277 592.989696 594.341374 595.380832 596.300361 597.615431 598.802276 599.605484 600.294198 601.398082 602.406194 603.062396 603.622190 604.595528 605.474197 606.005031 606.440781 607.286973 608.038649 608.444165 608.753168 609.455550 609.998271 -100 
-100 -100 591.134326 592.572653 594.047373 595.036248 595.820568 597.255180 598.495286 599.223800 599.774032 600.993395 602.055471 602.642498 603.071761 604.163921 605.098630 605.562876 605.870336 606.835161 607.644583 607.987481 608.175056 609.006583 609.638035 -100 
-100 -100 590.125367 592.113664 593.797041 594.666568 595.110443 596.854223 598.205849 598.787897 599.000069 600.523337 601.700289 602.151129 602.256266 603.655475 604.709416 605.043380 605.032988 606.303546 607.231996 607.447370 607.325173 608.476565 609.278160 -100 
-100 -100 591.371158 592.786328 594.223107 595.166712 595.900556 597.278947 598.463774 599.143407 599.650827 600.830688 601.859463 602.420722 602.828775 603.901361 604.820224 605.271978 605.567174 606.516089 607.309065 607.637509 607.811407 608.628172 609.249697 -100 
-100 -100 592.325660 593.453360 594.723402 595.670717 596.489858 597.688601 598.762381 599.469414 600.075661 601.099580 602.041206 602.649304 603.171296 604.104222 604.949254 605.456632 605.870396 606.682528 607.399345 607.776787 608.059605 608.728058 609.247031 -100 
-100 -100 592.332851 593.661343 594.992853 595.844917 596.495865 597.768531 598.855629 599.461723 599.911847 601.031651 602.012703 602.545090 602.933044 603.974851 604.870083 605.310831 605.596779 606.518043 607.280726 607.585504 607.737103 608.522709 609.121806 -100 
-100 -100 592.093802 593.890342 595.353053 596.040154 596.326136 597.854480 599.014646 599.461169 599.571117 600.972486 602.053326 602.452320 602.525262 603.857642 604.861441 605.177228 605.154540 606.364833 607.231159 607.404317 607.242553 608.322879 609.070889 -100 
-100 -100 594.129533 595.278032 596.407509 597.121420 597.666434 598.793600 599.762737 600.317103 600.736859 601.775302 602.690906 603.213914 603.605885 604.595194 605.447803 605.894756 606.192656 607.061992 607.774279 608.068508 608.207386 608.911972 609.437689 -100 
-100 -100 596.040296 596.706121 597.521122 598.222426 598.888068 599.759971 600.577443 601.216054 601.813556 602.633386 603.419353 604.038838 604.616230 605.400565 606.134248 606.683070 607.167759 607.833219 608.423870 608.809681 609.112530 609.569915 609.898686 -100 
-100 -100 597.062723 597.522901 598.179825 598.851881 599.538260 600.309027 601.058814 601.727197 602.381408 603.122306 603.853565 604.510070 605.149025 605.860874 606.545113 607.133754 607.680862 608.274122 608.813570 609.232937 609.584267 609.943754 610.182339 -100 
-100 -100 -100 -100 -100 -100 -100 -100 -100 -100 -100 -100 -100 -100 -100 -100 -100 -100 -100 -100 -100 -100 -100 -100 -100 -100 
-100 -100 -100 -100 -100 -100 -100 -100 -100 -100 -100 -100 -100 -100 -100 -100 -100 -100 -100 -100 -100 -100 -100 -100 -100 -100 
-100 -100 -100 -100 -100 -100 -100 -100 -100 -100 -100 -100 -100 -100 -100 -100 -100 -100 -100 -100 -100 -100 -100 -100 -100 -100 
-100 -100 602.562045 603.078165 603.798655 604.528234 605.278162 606.151014 606.999140 607.743010 608.459187 609.282715 610.079600 610.771035 611.427187 612.174990 612.881570 613.470160 614.012145 614.634714 615.201432 615.630672 615.984373 616.371980 616.631272 -100 
-100 -100 601.170656 601.979710 602.893120 603.625774 604.297938 605.318902 606.255261 606.940952 607.545474 608.497616 609.372813 610.002703 610.546115 611.414841 612.192415 612.714426 613.141575 613.889635 614.535789 614.912130 615.171722 615.710737 616.094532 -100 
-100 -100 598.275893 599.941172 601.292398 601.945870 602.238704 603.756162 604.928388 605.431490 605.602978 607.018506 608.112592 608.556235 608.670782 609.982831 610.963591 611.288688 611.279705 612.482594 613.348226 613.553640 613.418733 614.450884 615.148502 -100 
-100 -100 594.243832 597.666747 599.600984 600.024748 599.190526 601.954919 603.510823 603.694793 602.693969 605.318683 606.775155 606.895891 605.859413 608.339731 609.663444 609.653298 608.475105 610.869384 612.096196 611.995266 610.751568 612.982337 614.138417 -100 
-100 -100 595.418240 597.280822 598.832999 599.599934 599.964011 601.614835 602.888623 603.414250 603.583711 605.073625 606.223426 606.655542 606.744445 608.115979 609.145084 609.457229 609.425680 610.694762 611.620052 611.830479 611.697913 612.825637 613.608882 -100 
-100 -100 595.269342 596.646277 598.043678 598.960994 599.681302 601.049527 602.228932 602.907897 603.417293 604.601215 605.631395 606.190331 606.594840 607.667055 608.585902 609.034775 609.329185 610.293228 611.101462 611.439753 611.618389 612.439617 613.063368 -100 
-100 -100 593.236818 595.193074 596.846048 597.695198 598.128166 599.862943 601.205484 601.781139 601.988126 603.506949 604.675069 605.111447 605.202007 606.604363 607.662982 607.993690 607.978008 609.272074 610.217663 610.438940 610.315142 611.479662 612.289528 -100 
-100 -100 589.818765 593.475333 595.626729 596.210050 595.492735 598.439613 600.137471 600.414317 599.482416 602.169521 603.669276 603.795288 602.747722 605.303351 606.688498 606.706612 605.547665 607.998805 609.272809 609.189191 607.947375 610.274267 611.495786 -100 
-100 -100 591.696808 593.672398 595.356346 596.241080 596.710801 598.485205 599.866578 600.474944 600.709394 602.252710 603.441170 603.893492 603.997818 605.414550 606.486273 606.827491 606.820392 608.124836 609.081274 609.310935 609.195417 610.371002 611.188758 -100 
-100 -100 592.159233 593.582070 595.048267 596.040779 596.837802 598.288707 599.544745 600.286484 600.847747 602.081418 603.152388 603.741125 604.170557 605.273103 606.219710 606.690008 607.002732 607.988251 608.815480 609.166634 609.358415 610.207015 610.850939 -100 
-100 -100 590.671311 592.626738 594.301215 595.188096 595.666471 597.452075 598.844422 599.458490 599.695775 601.265701 602.478387 602.948898 603.065349 604.489022 605.563474 605.905112 605.896649 607.201825 608.155594 608.376834 608.250839 609.439675 610.266772 -100 
-100 -100 587.752494 591.359583 593.498841 594.093673 593.399002 596.370777 598.093839 598.382363 597.443869 600.194477 601.740714 601.899013 600.871873 603.442383 604.833866 604.853091 603.689316 606.145882 607.418198 607.318906 606.045798 608.411767 609.653486 -100 
-100 -100 589.973426 591.931452 593.608540 594.496034 594.973185 596.756477 598.146726 598.759572 598.996325 600.565557 601.778947 602.251639 602.369672 603.791234 604.861531 605.199231 605.186559 606.485796 607.434171 607.651559 607.522628 608.708018 609.532786 -100 
-100 -100 590.761091 592.192158 593.664777 594.658918 595.453347 596.899008 598.150740 598.890679 599.451802 600.682269 601.753670 602.347554 602.781844 603.879100 604.816593 605.280471 605.587211 606.559066 607.373861 607.717350 607.904210 608.744313 609.382417 -100 
-100 -100 589.588083 591.587465 593.286102 594.174519 594.640227 596.404591 597.778961 598.386548 598.625115 600.156254 601.341559 601.802818 601.919645 603.324105 604.379520 604.715036 604.707195 605.984031 606.918443 607.138364 607.020689 608.177835 608.983716 -100 
-100 -100 586.991774 590.705286 592.881411 593.469172 592.745932 595.673608 597.359917 597.637368 596.723418 599.374281 600.861308 600.997471 599.973367 602.502011 603.865277 603.883281 602.744556 605.140196 606.381511 606.289155 605.059638 607.347728 608.549446 -100 
-100 -100 589.813477 591.790283 593.452145 594.296897 594.713927 596.422858 597.742953 598.303381 598.500844 599.992434 601.144293 601.580053 601.675375 603.060179 604.101320 604.425762 604.406623 605.666396 606.583092 606.787936 606.656468 607.798285 608.593915 -100 
-100 -100 591.255987 592.635040 594.028691 594.935286 595.635137 596.964390 598.104208 598.752522 599.236836 600.384910 601.388552 601.936394 602.336473 603.391296 604.295412 604.739399 605.028525 605.961405 606.736971 607.051170 607.212799 608.016304 608.629141 -100 
-100 -100 590.831943 592.688751 594.230730 594.987337 595.336672 596.924436 598.136857 598.622065 598.765359 600.195013 601.301292 601.716353 601.804159 603.146931 604.160348 604.478423 604.460289 605.681489 606.560347 606.738926 606.585165 607.694575 608.467273 -100 
-100 -100 589.124922 592.538113 594.457362 594.874206 594.049435 596.704379 598.175709 598.317017 597.315546 599.832267 601.224766 601.328435 600.316116 602.735454 604.037348 604.049935 602.936020 605.233230 606.394882 606.257003 604.992225 607.202416 608.347396 -100 
-100 -100 592.698094 594.347048 595.670409 596.291280 596.544116 597.973673 599.061300 599.501337 599.625781 600.963463 601.998569 602.411777 602.515603 603.795113 604.759909 605.091464 605.096837 606.255088 607.077472 607.252368 607.096828 608.112279 608.800706 -100 
-100 -100 595.248252 596.036058 596.910540 597.590937 598.197611 599.133231 599.982829 600.592008 601.129348 602.012913 602.832209 603.424113 603.942898 604.788150 605.551599 606.069332 606.492436 607.217122 607.835970 608.189064 608.430746 608.956275 609.332730 -100 
-100 -100 596.452991 596.945233 597.620894 598.288732 598.962699 599.747846 600.506724 601.168087 601.810210 602.566529 603.308128 603.958705 604.585998 605.311980 606.004359 606.584519 607.117598 607.723297 608.269592 608.679611 609.017451 609.393309 609.646271 -100 
-100 -100 -100 -100 -100 -100 -100 -100 -100 -100 -100 -100 -100 -100 -100 -100 -100 -100 -100 -100 -100 -100 -100 -100 -100 -100 
-100 -100 -100 -100 -100 -100 -100 -100 -100 -100 -100 -100 -100 -100 -100 -100 -100 -100 -100 -100 -100 -100 -100 -100 -100 -100 
-100 -100 -100 -100 -100 -100 -100 -100 -100 -100 -100 -100 -100 -100 -100 -100 -100 -100 -100 -100 -100 -100 -100 -100 -100 -100 
-100 -100 601.948966 602.519209 603.267758 603.988308 604.712458 605.612137 606.473571 607.201947 607.889935 608.739600 609.550082 610.226702 610.854818 611.626177 612.342663 612.912726 613.424580 614.072628 614.653823 615.070340 615.399523 615.816346 616.097246 -100 
-100 -100 600.192058 601.266039 602.283939 602.964450 603.478007 604.660923 605.661179 606.281167 606.723406 607.835962 608.775614 609.342295 609.727104 610.749539 611.584937 612.037448 612.301147 613.208016 613.920006 614.237221 614.345799 615.047657 615.518676 -100 
-100 -100 595.433619 598.674461 600.458117 600.832077 599.992875 602.650407 604.132662 604.325669 603.362081 605.911452 607.316727 607.460958 606.470235 608.882161 610.156667 610.167492 609.031347 611.356882 612.534356 612.450512 611.237415 613.377066 614.454874 -100 
-100 -100 581.762388 595.021727 598.393513 597.711621 588.555051 599.654207 602.370867 601.399301 592.102591 603.023120 605.641036 604.642911 595.533275 606.081238 608.519098 607.354171 597.964329 608.565809 610.947056 609.752739 600.581851 610.791388 613.254512 -100 
-100 -100 592.478239 595.961211 597.967109 598.445186 597.654029 600.468259 602.064261 602.268638 601.280780 603.928277 605.402135 605.524508 604.486077 606.979658 608.313156 608.298598 607.116540 609.530571 610.779044 610.688810 609.456332 611.716365 612.897446 -100 
-100 -100 593.799818 595.711448 597.317063 598.127220 598.526854 600.220952 601.530528 602.081701 602.270606 603.776542 604.937684 605.373561 605.463079 606.845830 607.883089 608.197048 608.167724 609.448544 610.385639 610.602862 610.476233 611.624787 612.423415 -100 
-100 -100 590.215826 593.850271 595.972633 596.527622 595.783615 598.702629 600.375811 600.633575 599.687386 602.362948 603.856151 603.980576 602.930363 605.470018 606.837234 606.840924 605.670823 608.111246 609.376550 609.286792 608.039491 610.358353 611.574244 -100 
-100 -100 576.878413 590.748300 594.396446 593.854456 584.660693 596.095302 598.982833 598.111506 588.906130 599.871767 602.532796 601.523968 592.287255 603.029295 605.547279 604.407465 595.006862 605.691456 608.116790 606.907468 597.574212 608.042382 610.601056 -100 
-100 -100 588.678902 592.332920 594.485815 595.075393 594.366985 597.325315 599.036963 599.326834 598.407493 601.107872 602.621670 602.762012 601.725513 604.280508 605.661940 605.677075 604.516076 606.967042 608.242677 608.160154 606.919884 609.250646 610.475103 -100 
-100 -100 590.690109 592.651285 594.325972 595.208804 595.681005 597.459093 598.845253 599.457257 599.694841 601.253133 602.456335 602.921311 603.033761 604.450716 605.518853 605.856059 605.845345 607.148526 608.103149 608.328669 608.208132 609.390269 610.212581 -100 
-100 -100 587.699182 591.302161 593.436518 594.027708 593.329961 596.296031 598.014287 598.300396 597.360508 600.106983 601.649453 601.805461 600.776528 603.343116 604.730931 604.747581 603.582728 606.040057 607.314336 607.217692 605.946770 608.311843 609.552500 -100 
-100 -100 575.053709 588.675158 592.279574 591.747608 582.589861 594.033249 596.936069 596.046492 586.672087 597.857356 600.586364 599.605489 590.366499 601.146704 603.678811 602.539582 593.106704 603.829142 606.255839 605.007549 595.489037 606.151492 608.755443 -100 
-100 -100 586.992384 590.600068 592.739269 593.332827 592.634957 595.598996 597.315028 597.599721 596.658956 599.403220 600.944705 601.101547 600.073715 602.638603 604.023497 604.037763 602.870145 605.321774 606.590811 606.490639 605.217208 607.578604 608.816788 -100 
-100 -100 589.267285 591.245036 592.932563 593.821299 594.293610 596.066776 597.448558 598.059415 598.298236 599.848356 601.047594 601.514881 601.631962 603.043761 604.105451 604.440527 604.429090 605.716777 606.658325 606.877259 606.754253 607.925691 608.741120 -100 
-100 -100 586.497774 590.213893 592.398734 593.000745 592.295179 595.241642 596.946566 597.241324 596.343371 599.009530 600.509448 600.655427 599.638727 602.174203 603.542681 603.563678 602.427851 604.830351 606.078256 605.990245 604.764502 607.060131 608.267293 -100 
-100 -100 573.770006 587.910692 591.626500 591.104667 581.932796 593.326997 596.203084 595.354241 586.301734 597.091540 599.713377 598.716953 589.576828 600.219322 602.714139 601.605481 592.396293 602.860120 605.229107 604.026752 594.828375 605.134570 607.653833 -100 
-100 -100 586.714097 590.407120 592.555169 593.114304 592.361563 595.252673 596.904391 597.154173 596.217509 598.843848 600.310328 600.431751 599.394875 601.909883 603.263723 603.274304 602.128183 604.512025 605.741047 605.637916 604.399037 606.678417 607.874759 -100 
-100 -100 589.749363 591.671322 593.279354 594.084335 594.470328 596.122151 597.392505 597.918306 598.090775 599.552213 600.681413 601.106154 601.196658 602.559417 603.585377 603.904219 603.883108 605.122769 606.020370 606.211231 606.068679 607.197058 607.983976 -100 
-100 -100 587.862482 591.343512 593.343526 593.823060 593.050660 595.771083 597.300393 597.478076 596.503054 599.054252 600.473911 600.587306 599.579577 602.016874 603.332471 603.344277 602.228464 604.543435 605.724209 605.594833 604.340081 606.580147 607.750829 -100 
-100 -100 576.607263 589.867897 593.232432 592.582437 583.675647 594.427676 597.031191 596.058919 587.030112 597.579013 600.095921 599.111956 590.249937 600.518808 602.912209 601.829111 592.863357 603.008344 605.259987 604.015649 594.831317 605.008683 607.460027 -100 
-100 -100 589.831408 593.057425 594.814939 595.166000 594.319021 596.857646 598.250316 598.394514 597.423601 599.860935 601.198533 601.322016 600.353170 602.705158 603.961027 603.998023 602.928376 605.158413 606.271639 606.150040 604.915167 607.036965 608.106010 -100 
-100 -100 594.248966 595.301108 596.279093 596.907907 597.359709 598.453767 599.368285 599.917267 600.300525 601.341622 602.225062 602.757241 603.123877 604.121193 604.944646 605.399879 605.669107 606.545351 607.224483 607.515659 607.605511 608.294101 608.758310 -100 
-100 -100 595.820558 596.365904 597.067957 597.725420 598.373432 599.185416 599.959466 600.608674 601.226214 602.010073 602.766708 603.404672 604.006700 604.758031 605.463150 606.028705 606.535127 607.165705 607.725090 608.121458 608.434619 608.840140 609.115184 -100 
-100 -100 -100 -100 -100 -100 -100 -100 -100 -100 -100 -100 -100 -100 -100 -100 -100 -100 -100 -100 -100 -100 -100 -100 -100 -100 
-100 -100 -100 -100 -100 -100 -100 -100 -100 -100 -100 -100 -100 -100 -100 -100 -100 -100 -100 -100 -100 -100 -100 -100 -100 -100 
-100 -100 -100 -100 -100 -100 -100 -100 -100 -100 -100 -100 -100 -100 -100 -100 -100 -100 -100 -100 -100 -100 -100 -100 -100 -100 
-100 -100 601.619885 602.136086 602.856854 603.586601 604.335775 605.206510 606.052221 606.794119 607.508569 608.330025 609.124792 609.814030 610.466906 611.208984 611.907579 612.487722 613.022881 613.641561 614.206777 614.635698 614.989101 615.375911 615.634509 -100 
-100 -100 600.232364 601.041434 601.955308 602.688641 603.360411 604.378759 605.312298 605.996118 606.599144 607.548828 608.421475 609.049033 609.589070 610.451389 611.219771 611.732094 612.151725 612.896336 613.541943 613.918995 614.178981 614.717139 615.100020 -100 
-100 -100 597.344848 599.009788 600.361529 601.016456 601.309600 602.823217 603.991741 604.493217 604.663857 606.076166 607.166937 607.608101 607.719245 609.023806 609.993474 610.306881 610.289131 611.489467 612.356146 612.563959 612.430647 613.461610 614.157822 -100 
-100 -100 593.322146 596.743791 598.677724 599.102898 598.269374 601.028246 602.579452 602.762059 601.761283 604.382209 605.835111 605.953612 604.913865 607.385831 608.697141 608.673745 607.485424 609.877903 611.106885 611.009489 609.768356 611.997388 613.151580 -100 
-100 -100 594.506386 596.366263 597.915569 598.680805 599.042764 600.688280 601.957853 602.482008 602.651304 604.139209 605.287430 605.718784 605.804994 607.168280 608.185085 608.484315 608.442829 609.708525 610.634448 610.846908 610.715733 611.842258 612.624135 -100 
-100 -100 594.369703 595.741287 597.131795 598.043092 598.757788 600.120435 601.296434 601.974261 602.483948 603.668116 604.699737 605.260895 605.664602 606.728406 607.634509 608.070552 608.354763 609.313389 610.119981 610.458004 610.636441 611.456792 612.079771 -100 
-100 -100 592.351777 594.298896 595.940306 596.779262 597.203195 598.931434 600.271472 600.846717 601.054978 602.575832 603.748354 604.190876 604.283759 605.676353 606.720468 607.037578 607.010701 608.297642 609.240148 609.459356 609.334084 610.497832 611.307327 -100 
-100 -100 588.945289 592.589543 594.726342 595.297321 594.569699 597.509077 599.203897 599.480304 598.550089 601.239680 602.745211 602.880017 601.837704 604.381875 605.751337 605.756015 604.586442 607.029757 608.299504 608.212691 606.968592 609.294751 610.516065 -100 
-100 -100 590.822720 592.787793 594.458472 595.331590 595.791695 597.558246 598.934911 599.541523 599.776442 601.321277 602.513825 602.972261 603.079363 604.487561 605.546909 605.877200 605.861616 607.159605 608.111900 608.338699 608.221199 609.395715 610.212948 -100 
-100 -100 591.283055 592.697177 594.152292 595.135117 595.923772 597.366224 598.615944 599.354496 599.914693 601.147604 602.219365 602.810226 603.239690 604.336132 605.274023 605.736340 606.042893 607.024073 607.848793 608.198632 608.389456 609.236667 609.879538 -100 
-100 -100 589.795873 591.742627 593.407481 594.286968 594.758844 596.534743 597.918899 598.528641 598.763802 600.330104 601.540114 602.009580 602.124363 603.542908 604.610884 604.946728 604.934037 606.236840 607.190009 607.411898 607.286346 608.473316 609.298668 -100 
-100 -100 586.877448 590.475010 592.605210 593.194556 592.495368 595.455982 597.169227 597.452636 596.511587 599.256145 600.797260 600.952719 599.923209 602.488804 603.874961 603.889739 602.722964 605.178375 606.451257 606.353871 605.082328 607.445901 608.685391 -100 
-100 -100 589.088884 591.039656 592.709096 593.591352 594.063349 595.836747 597.217424 597.824075 598.056744 599.620296 600.828628 601.297920 601.412968 602.830394 603.896629 604.230927 604.215903 605.514067 606.462524 606.680786 606.552456 607.736373 608.559744 -100 
-100 -100 589.865046 591.290649 592.756981 593.746211 594.535278 595.971941 597.214323 597.947238 598.503424 599.729165 600.796424 601.387114 601.818083 602.911702 603.846204 604.307311 604.611767 605.581900 606.395385 606.737778 606.923796 607.763399 608.401267 -100 
-100 -100 588.683165 590.677283 592.370117 593.254315 593.715371 595.470666 596.835376 597.435521 597.669123 599.196528 600.378602 600.837072 600.949763 602.350506 603.404206 603.737268 603.726843 605.001073 605.932674 606.149439 606.029420 607.187071 607.993910 -100 
-100 -100 586.078832 589.786289 591.956243 592.540106 591.813147 594.731564 596.408532 596.679148 595.760940 598.409160 599.894000 600.028300 599.000679 601.525225 602.886475 602.901660 601.759870 604.152228 605.389766 605.292915 604.059908 606.349496 607.553078 -100 
-100 -100 588.888105 590.859245 592.514263 593.353450 593.765454 595.467482 596.781619 597.338110 597.533259 599.023159 600.173496 600.607913 600.700901 602.082088 603.119950 603.440927 603.418331 604.674729 605.587962 605.789137 605.655184 606.797951 607.595019 -100 
-100 -100 590.319017 591.691887 593.076933 593.975180 594.668077 595.993177 597.132028 597.780902 598.265844 599.413139 600.415378 600.961853 601.359852 602.411235 603.311530 603.751578 604.036939 604.966684 605.739815 606.051854 606.212288 607.016447 607.630240 -100 
-100 -100 589.886979 591.735846 593.266504 594.011385 594.351032 595.937194 597.154435 597.645332 597.792697 599.222156 600.326821 600.740469 600.826436 602.165487 603.174444 603.488043 603.465558 604.683858 605.561622 605.739410 605.585475 606.695734 607.469273 -100 
-100 -100 588.173838 591.577532 593.483743 593.887012 593.051164 595.706553 597.186114 597.336322 596.341410 598.858018 600.248733 600.351166 599.337435 601.752802 603.049957 603.057975 601.939764 604.234306 605.395585 605.257718 603.993351 606.204718 607.350604 -100 
-100 -100 591.737114 593.378457 594.690794 595.300337 595.544841 596.974563 598.068509 598.516072 598.646166 599.984803 601.019089 601.431439 601.533970 602.810337 603.771157 604.098773 604.100726 605.256904 606.078970 606.254286 606.099550 607.116149 607.805378 -100 
-100 -100 594.278759 595.061180 595.927424 596.599372 597.200093 598.135210 598.988674 599.603043 600.144555 601.029683 601.849099 602.440638 602.958430 603.801451 604.561885 605.076478 605.496890 606.220038 606.838730 607.192422 607.435048 607.961599 608.338717 -100 
-100 -100 595.478987 595.967082 596.636193 597.297291 597.966558 598.750834 599.512125 600.177222 600.822614 601.580660 602.322854 602.973395 603.599967 604.324261 605.014232 605.591788 606.122651 606.727103 607.273289 607.683925 608.022704 608.399487 608.653025 -100 
-100 -100 -100 -100 -100 -100 -100 -100 -100 -100 -100 -100 -100 -100 -100 -100 -100 -100 -100 -100 -100 -100 -100 -100 -100 -100 
-100 -100 -100 -100 -100 -100 -100 -100 -100 -100 -100 -100 -100 -100 -100 -100 -100 -100 -100 -100 -100 -100 -100 -100 -100 -100 
-100 -100 -100 -100 -100 -100 -100 -100 -100 -100 -100 -100 -100 -100 -100 -100 -100 -100 -100 -100 -100 -100 -100 -100 -100 -100 
-100 -100 601.259766 601.744408 602.447276 603.182321 603.944428 604.799108 605.634783 606.384845 607.113246 607.919145 608.703619 609.399946 610.065208 610.790449 611.476515 612.061128 612.606931 613.208676 613.763167 614.198929 614.564332 614.933804 615.177528 -100 
-100 -100 600.055163 600.743974 601.601247 602.359792 603.094545 604.045216 604.944243 605.660070 606.327795 607.210825 608.048407 608.705552 609.306989 610.103282 610.835740 611.375827 611.855856 612.533710 613.144756 613.550993 613.870376 614.339125 614.673659 -100 
-100 -100 597.807431 598.976518 600.141608 600.902120 601.503771 602.700887 603.743778 604.366592 604.848095 605.946874 606.910948 607.466836 607.877672 608.877630 609.724497 610.153775 610.438588 611.329992 612.073015 612.394308 612.553356 613.271335 613.803754 -100 
-100 -100 595.322718 597.136345 598.625513 599.345561 599.671805 601.259310 602.482889 602.985868 603.144563 604.602525 605.726957 606.151660 606.234898 607.578417 608.574095 608.863653 608.814619 610.061221 610.968784 611.174006 611.034636 612.129830 612.885360 -100 
-100 -100 595.051326 596.387238 597.732656 598.605379 599.285293 600.600963 601.736947 602.388715 602.880248 604.043106 605.058208 605.611389 606.008706 607.055650 607.943063 608.364968 608.637236 609.582231 610.377843 610.710302 610.882188 611.682555 612.289675 -100 
-100 -100 594.493611 595.616138 596.884814 597.839686 598.676428 599.902993 601.010093 601.750462 602.388269 603.442708 604.408702 605.032269 605.561378 606.495445 607.333607 607.828499 608.235786 609.063664 609.803578 610.200526 610.498261 611.181391 611.709496 -100 
-100 -100 592.964445 594.357199 595.774688 596.711967 597.451790 598.844509 600.048586 600.749192 601.277349 602.477459 603.522233 604.093395 604.505094 605.575485 606.486810 606.926467 607.214234 608.177886 608.988803 609.328486 609.509471 610.343315 610.976734 -100 
-100 -100 591.114158 593.061510 594.711124 595.563811 596.004337 597.751274 599.110664 599.703018 599.926021 601.461309 602.647154 603.102651 603.207842 604.601776 605.647149 605.966531 605.942548 607.231873 608.176921 608.396827 608.272022 609.445454 610.261836 -100 
-100 -100 591.443186 592.852058 594.297272 595.267817 596.043539 597.473657 598.713200 599.444626 599.999181 601.222504 602.286640 602.873464 603.299619 604.386211 605.314115 605.768845 606.069861 607.045426 607.866377 608.214274 608.403655 609.247563 609.888055 -100 
-100 -100 591.430251 592.588691 593.916484 594.940245 595.850174 597.153791 598.332550 599.133324 599.822103 600.922800 601.926975 602.579777 603.135544 604.102697 604.974892 605.499677 605.933000 606.784803 607.544131 607.955759 608.269198 608.975968 609.521425 -100 
-100 -100 590.395937 591.798662 593.246464 594.229494 595.021405 596.459246 597.705454 598.444152 599.006575 600.239536 601.311398 601.902723 602.332987 603.432165 604.372667 604.837080 605.145357 606.127497 606.952693 607.303452 607.495271 608.342030 608.984369 -100 
-100 -100 588.993448 590.930750 592.590764 593.472424 593.949566 595.713549 597.089287 597.698518 597.938210 599.493838 600.695771 601.160708 601.272798 602.692223 603.761317 604.098376 604.086958 605.388862 606.342326 606.567878 606.447994 607.627815 608.448409 -100 
-100 -100 589.690927 591.096905 592.548959 593.535052 594.327137 595.761207 597.001730 597.734885 598.292946 599.522817 600.592846 601.183575 601.613722 602.712201 603.651753 604.115208 604.421432 605.399588 606.220468 606.567433 606.756275 607.600625 608.241565 -100 
-100 -100 590.019862 591.186228 592.523718 593.554570 594.465381 595.760032 596.926039 597.714969 598.394691 599.488917 600.489175 601.140941 601.696924 602.662636 603.533479 604.058086 604.489390 605.332248 606.081024 606.484076 606.791243 607.492672 608.034969 -100 
-100 -100 589.328720 590.752679 592.214245 593.196704 593.975051 595.387656 596.605044 597.317279 597.857595 599.070427 600.127823 600.713165 601.140582 602.224152 603.150519 603.608142 603.910266 604.869483 605.671758 606.005825 606.185992 607.020857 607.655952 -100 
-100 -100 588.309825 590.278790 591.947473 592.812912 593.256922 594.974007 596.301283 596.867145 597.069937 598.589530 599.764643 600.217016 600.324114 601.711793 602.755423 603.081651 603.064863 604.328160 605.246672 605.448358 605.312604 606.472985 607.281872 -100 
-100 -100 589.525172 590.925365 592.346968 593.281221 594.008231 595.369551 596.539330 597.209579 597.711980 598.889129 599.916351 600.477984 600.885515 601.949726 602.859434 603.303389 603.591751 604.533447 605.317796 605.636037 605.801922 606.623031 607.249338 -100 
-100 -100 590.454319 591.567160 592.818425 593.749106 594.555469 595.745925 596.816797 597.524794 598.132688 599.154549 600.093523 600.700326 601.220213 602.145991 602.982503 603.482054 603.888875 604.694417 605.405047 605.776538 606.055608 606.726038 607.247642 -100 
-100 -100 590.449235 591.757243 593.062896 593.889866 594.521790 595.794453 596.891293 597.510216 597.970677 599.087386 600.063641 600.593906 600.979989 602.013579 602.899404 603.331919 603.610940 604.525844 605.284210 605.585769 605.735782 606.523368 607.124526 -100 
-100 -100 590.205157 591.973548 593.404499 594.060422 594.321224 595.857883 597.036830 597.504994 597.634021 599.028664 600.102487 600.499642 600.572784 601.894825 602.888177 603.195831 603.167148 604.370893 605.233801 605.405035 605.242359 606.325655 607.075935 -100 
-100 -100 592.213619 593.342557 594.446769 595.135804 595.663148 596.794019 597.777461 598.349039 598.782484 599.819992 600.732067 601.253606 601.644330 602.626609 603.471020 603.910814 604.203056 605.067722 605.778012 606.071836 606.211308 606.918253 607.445729 -100 
-100 -100 594.102084 594.755731 595.553151 596.236922 596.890711 597.762781 598.588541 599.238182 599.844556 600.666520 601.452009 602.070893 602.646881 603.426824 604.154703 604.697793 605.177716 605.839963 606.429632 606.815932 607.120088 607.579347 607.909413 -100 
-100 -100 595.113474 595.564966 596.208527 596.867071 597.544284 598.313757 599.068518 599.744460 600.405189 601.149114 601.881286 602.537839 603.175720 603.884487 604.564279 605.148176 605.691242 606.282004 606.820884 607.241037 607.593842 607.954961 608.194607 -100 
-100 -100 -100 -100 -100 -100 -100 -100 -100 -100 -100 -100 -100 -100 -100 -100 -100 -100 -100 -100 -100 -100 -100 -100 -100 -100 
-100 -100 -100 -100 -100 -100 -100 -100 -100 -100 -100 -100 -100 -100 -100 -100 -100 -100 -100 -100 -100 -100 -100 -100 -100 -100 
-100 -100 -100 -100 -100 -100 -100 -100 -100 -100 -100 -100 -100 -100 -100 -100 -100 -100 -100 -100 -100 -100 -100 -100 -100 -100 
-100 -100 600.717172 601.236338 601.960615 602.693138 603.443179 604.311542 605.154950 605.895985 606.609848 607.428539 608.219899 608.906178 609.555789 610.292209 610.982849 611.554950 612.083474 612.697271 613.259163 613.686403 614.038773 614.423939 614.681333 -100 
-100 -100 599.323694 600.140033 601.061657 601.801928 602.478083 603.491640 604.421248 605.104992 605.709254 606.653977 607.521180 608.145232 608.682403 609.538583 610.297788 610.801272 611.214161 611.954379 612.597119 612.973653 613.233922 613.769280 614.150005 -100 
-100 -100 596.418605 598.103684 599.472834 600.144591 600.453941 601.952593 603.112081 603.615923 603.795191 605.194618 606.274388 606.710757 606.820152 608.117517 609.075727 609.378861 609.353782 610.551348 611.416401 611.626814 611.498562 612.522198 613.213562 -100 
-100 -100 592.364642 595.833053 597.795659 598.250299 597.462485 600.177118 601.710106 601.899395 600.926874 603.514138 604.948619 605.060858 604.020308 606.483190 607.782140 607.747079 606.548063 608.941496 610.171678 610.082078 608.858842 611.068155 612.213258 -100 
-100 -100 593.601268 595.477780 597.040023 597.818481 598.194104 599.822870 601.082133 601.607645 601.784594 603.260003 604.398685 604.826063 604.910091 606.265886 607.272278 607.561424 607.511782 608.774697 609.700098 609.915432 609.789261 610.909092 611.686669 -100 
-100 -100 593.508947 594.877705 596.264578 597.174366 597.887753 599.241776 600.411642 601.087957 601.598299 602.779132 603.808588 604.370329 604.774286 605.830057 606.725711 607.152307 607.429023 608.382540 609.186157 609.522365 609.699553 610.519231 611.141836 -100 
-100 -100 591.536973 593.461500 595.083313 595.910347 596.326185 598.045649 599.380236 599.952433 600.159034 601.681100 602.857131 603.307245 603.408732 604.787154 605.817386 606.124668 606.090914 607.370388 608.307300 608.519756 608.386613 609.555994 610.369148 -100 
-100 -100 588.182103 591.772780 593.877048 594.431120 593.694636 596.622266 598.310215 598.581881 597.647026 600.341523 601.854352 602.004953 600.991501 603.502913 604.852800 604.848209 603.675720 606.108083 607.369501 607.270228 606.003998 608.349821 609.579736 -100 
-100 -100 590.019560 591.958686 593.607213 594.466301 594.917112 596.673446 598.042934 598.645492 598.878166 600.423258 601.618484 602.084026 602.199973 603.595799 604.644322 604.968436 604.949549 606.241900 607.189209 607.410045 607.285304 608.465030 609.285390 -100 
-100 -100 590.460580 591.859679 593.300484 594.274981 595.058390 596.488861 597.729817 598.465776 599.026334 600.252999 601.319983 601.909584 602.338926 603.431217 604.365088 604.825258 605.131105 606.110390 606.934185 607.285040 607.477162 608.322007 608.962766 -100 
-100 -100 588.980308 590.908218 592.560904 593.440429 593.919555 595.672701 597.042826 597.654041 597.899739 599.445092 600.639008 601.099437 601.208515 602.627029 603.695685 604.033474 604.024521 605.327204 606.282691 606.514058 606.401631 607.575438 608.391819 -100 
-100 -100 586.091439 589.650602 591.765807 592.366078 591.706012 594.612050 596.301291 596.593426 595.693814 598.382859 599.893981 600.033932 598.991976 601.563237 602.953541 602.973409 601.815528 604.268770 605.546221 605.468550 604.237079 606.561333 607.782690 -100 
-100 -100 588.276437 590.207569 591.864871 592.748296 593.227995 594.975474 596.337135 596.940103 597.179612 598.721771 599.914088 600.374047 600.483082 601.901097 602.969225 603.306554 603.295621 604.594337 605.545890 605.773385 605.657965 606.829910 607.645373 -100 
-100 -100 589.052912 590.459835 591.911536 592.896204 593.683230 595.098834 596.319518 597.036584 597.583101 598.804530 599.869064 600.458349 600.888324 601.979618 602.913366 603.375338 603.681224 604.650710 605.462810 605.803777 605.988754 606.829834 607.468795 -100 
-100 -100 587.909338 589.863658 591.531478 592.411486 592.877822 594.598753 595.929273 596.497724 596.703485 598.246002 599.439504 599.905938 600.024861 601.417794 602.467058 602.799171 602.788959 604.059364 604.983380 605.186129 605.048319 606.223462 607.041689 -100 
-100 -100 585.378997 588.993862 591.122445 591.707905 591.018874 593.866339 595.492666 595.713021 594.725295 597.431297 598.945547 599.098139 598.092359 600.594580 601.945623 601.958189 600.817260 603.201751 604.426256 604.300580 603.012653 605.356706 606.585122 -100 
-100 -100 588.103443 590.032133 591.657187 592.485828 592.898849 594.570334 595.856131 596.384692 596.553151 598.060402 599.224755 599.667867 599.766930 601.139544 602.171077 602.488680 602.464092 603.716125 604.621803 604.808652 604.656749 605.818346 606.628018 -100 
-100 -100 589.486262 590.833765 592.191457 593.066794 593.742391 595.060422 596.194486 596.836830 597.315437 598.464755 599.468350 600.013589 600.408578 601.456746 602.353551 602.789430 603.070939 604.000172 604.772623 605.081913 605.239686 606.049648 606.668119 -100 
-100 -100 589.047354 590.863102 592.356392 593.059181 593.356280 594.963996 596.202090 596.704753 596.858430 598.283137 599.380603 599.784019 599.857619 601.199110 602.207340 602.514714 602.483802 603.707859 604.592017 604.774702 604.625196 605.736597 606.511054 -100 
-100 -100 587.358875 590.701866 592.556176 592.893156 591.956784 594.694571 596.222299 596.398494 595.423582 597.925830 599.302699 599.386348 598.342898 600.775740 602.076463 602.074921 600.936168 603.249660 604.424006 604.296195 603.042945 605.250267 606.394635 -100 
-100 -100 590.870659 592.482424 593.760580 594.329775 594.533854 595.990153 597.110851 597.575953 597.716178 599.049590 600.074678 600.474720 600.563390 601.841860 602.801748 603.122847 603.116409 604.279088 605.109142 605.291755 605.143319 606.160201 606.849210 -100 
-100 -100 593.382448 594.151151 594.998251 595.649090 596.233496 597.174556 598.039231 598.662569 599.208752 600.091981 600.906084 601.490395 602.000876 602.840936 603.598103 604.107974 604.524300 605.248958 605.871613 606.229762 606.476195 607.004307 607.381986 -100 
-100 -100 594.570848 595.050958 595.707820 596.355933 597.016163 597.800953 598.567196 599.237141 599.884989 600.641950 601.380528 602.026024 602.647370 603.367684 604.053773 604.627284 605.155172 605.759632 606.307995 606.721657 607.063226 607.441712 607.696027 -100 
-100 -100 -100 -100 -100 -100 -100 -100 -100 -100 -100 -100 -100 -100 -100 -100 -100 -100 -100 -100 -100 -100 -100 -100 -100 -100 
-100 -100 -100 -100 -100 -100 -100 -100 -100 -100 -100 -100 -100 -100 -100 -100 -100 -100 -100 -100 -100 -100 -100 -100 -100 -100 
-100 -100 -100 -100 -100 -100 -100 -100 -100 -100 -100 -100 -100 -100 -100 -100 -100 -100 -100 -100 -100 -100 -100 -100 -100 -100 
-100 -100 600.145948 600.720468 601.473618 602.197559 602.922226 603.816718 604.673460 605.399764 606.086049 606.929615 607.732635 608.402271 609.022837 609.783135 610.485233 611.040677 611.540129 612.179095 612.754247 613.167596 613.494829 613.908579 614.187326 -100 
-100 -100 598.378446 599.465419 600.495314 601.186721 601.708602 602.880162 603.872401 604.492071 604.937050 606.038258 606.966377 607.524775 607.902343 608.912744 609.731967 610.168524 610.419237 611.318115 612.025270 612.341761 612.451555 613.147555 613.614546 -100 
-100 -100 593.574024 596.864399 598.679805 599.085903 598.293504 600.903728 602.365366 602.564680 601.629095 604.140466 605.521738 605.654844 604.658900 607.055953 608.310807 608.302860 607.150251 609.472706 610.648812 610.571804 609.376153 611.494311 612.561684 -100 
-100 -100 579.716275 593.190623 596.628489 596.019960 587.123713 597.962447 600.625698 599.678888 590.557932 601.290692 603.859078 602.847061 593.742641 604.263826 606.679232 605.491005 596.060687 606.683881 609.071421 607.900935 598.839600 608.936275 611.373825 -100 
-100 -100 590.656997 594.183136 596.212946 596.716784 595.967860 598.731570 600.304791 600.513890 599.552873 602.163338 603.615877 603.729417 602.686512 605.164864 606.479777 606.446756 605.247378 607.658274 608.906642 608.823387 607.608054 609.847631 611.019113 -100 
-100 -100 592.074445 593.979349 595.576698 596.382823 596.780574 598.456281 599.754169 600.302730 600.493613 601.991652 603.147687 603.583905 603.674293 605.040795 606.059067 606.356174 606.313110 607.584496 608.516374 608.730375 608.601362 609.748494 610.546192 -100 
-100 -100 588.589925 592.166229 594.249684 594.782060 594.023403 596.924232 598.587562 598.839498 597.888507 600.567337 602.066861 602.207236 601.185002 603.685887 605.025392 605.011702 603.830991 606.255535 607.510725 607.407228 606.136790 608.474482 609.698428 -100 
-100 -100 575.484769 589.115708 592.688289 592.114753 582.916634 594.315902 597.189480 596.307532 587.077563 598.067979 600.745291 599.779507 590.714535 601.277584 603.746050 602.590749 593.205523 603.849037 606.256506 605.014831 595.556537 606.145081 608.728856 -100 
-100 -100 587.073795 590.663410 592.772075 593.334999 592.609985 595.547324 597.245212 597.527076 596.602010 599.304556 600.824237 600.980759 599.973439 602.493134 603.852115 603.856176 602.691233 605.129606 606.395982 606.301255 605.039173 607.388004 608.619585 -100 
-100 -100 589.032514 590.962775 592.609705 593.476258 593.939486 595.692617 597.061644 597.668753 597.908779 599.454604 600.650072 601.114340 601.228303 602.636758 603.696845 604.029543 604.017226 605.316367 606.269825 606.497982 606.380916 607.557833 608.375895 -100 
-100 -100 586.064469 589.619908 591.728855 592.322273 591.656542 594.559344 596.247250 596.539246 595.639936 598.328154 599.839120 599.979834 598.938601 601.508227 602.896952 602.916264 601.758956 604.213377 605.492994 605.418060 604.188628 606.512649 607.733285 -100 
-100 -100 573.576582 587.021075 590.586611 590.094277 581.199225 592.348785 595.186366 594.333563 585.236573 596.120130 598.772930 597.760444 588.468884 599.290468 601.832822 600.704269 591.308940 602.004202 604.439781 603.247357 593.963008 604.393362 606.945194 -100 
-100 -100 585.360675 588.919600 591.033606 591.631647 590.966966 593.862212 595.539357 595.820968 594.913897 597.599047 599.108921 599.249573 598.208528 600.777577 602.165810 602.184987 601.026249 603.476510 604.752187 604.673512 603.441292 605.763965 606.984042 -100 
-100 -100 587.623953 589.563529 591.223140 592.103376 592.575098 594.305539 595.647271 596.229393 596.449941 597.993006 599.188375 599.653881 599.769661 601.176509 602.236623 602.572811 602.563880 603.850530 604.790974 605.008735 604.884168 606.058913 606.876212 -100 
-100 -100 584.954280 588.567813 590.701942 591.300307 590.627511 593.488198 595.126490 595.358232 594.382184 597.101731 598.628657 598.791027 597.793227 600.304958 601.664754 601.684264 600.550230 602.945188 604.180603 604.064308 602.783996 605.134804 606.367136 -100 
-100 -100 572.621261 586.330287 589.943291 589.447898 580.564697 591.610552 594.366771 593.395162 583.965278 595.108824 597.814635 596.863483 587.848811 598.362566 600.830111 599.717677 590.523942 600.960437 603.303781 602.024904 592.506955 603.133001 605.722943 -100 
-100 -100 585.150356 588.736613 590.826192 591.371518 590.644357 593.457188 595.052689 595.246168 594.233858 596.917211 598.413922 598.552428 597.534610 600.024380 601.365217 601.369845 600.221527 602.596666 603.812703 603.680215 602.386081 604.723049 605.946732 -100 
-100 -100 588.067819 589.940509 591.499985 592.264823 592.618873 594.259079 595.520730 596.033776 596.191998 597.658044 598.789314 599.211143 599.295487 600.652085 601.671569 601.982489 601.953491 603.192859 604.089864 604.275894 604.126883 605.267589 606.063172 -100 
-100 -100 586.184219 589.590219 591.521022 591.918462 591.032289 593.828303 595.402462 595.602146 594.643191 597.179080 598.583809 598.676386 597.636022 600.087445 601.403103 601.401620 600.261662 602.594446 603.788382 603.668370 602.424329 604.663469 605.835137 -100 
-100 -100 575.112900 588.124441 591.377044 590.566274 581.128024 592.378176 595.109957 594.193613 585.255435 595.721937 598.205890 597.176247 588.164609 598.560575 600.970206 599.861241 590.782025 601.035569 603.319497 602.096809 592.960807 603.102120 605.547410 -100 
-100 -100 588.104913 591.262355 592.956361 593.228595 592.271907 594.895152 596.342406 596.518418 595.570494 597.991733 599.311229 599.410623 598.406700 600.772311 602.027748 602.050832 600.957173 603.206007 604.334424 604.225903 603.004946 605.124129 606.192236 -100 
-100 -100 592.450269 593.476944 594.421611 595.013128 595.432555 596.540167 597.474184 598.037913 598.429114 599.465725 600.339458 600.858659 601.211243 602.203827 603.020995 603.466955 603.727386 604.606305 605.291926 605.590497 605.687110 606.378173 606.843398 -100 
-100 -100 593.998536 594.529967 595.211001 595.846121 596.477978 597.290546 598.072278 598.728965 599.350151 600.131628 600.881731 601.510762 602.103313 602.847216 603.544826 604.102559 604.602998 605.232981 605.795615 606.196892 606.514815 606.923342 607.199832 -100 
-100 -100 -100 -100 -100 -100 -100 -100 -100 -100 -100 -100 -100 -100 -100 -100 -100 -100 -100 -100 -100 -100 -100 -100 -100 -100 
-100 -100 -100 -100 -100 -100 -100 -100 -100 -100 -100 -100 -100 -100 -100 -100 -100 -100 -100 -100 -100 -100 -100 -100 -100 -100 
-100 -100 -100 -100 -100 -100 -100 -100 -100 -100 -100 -100 -100 -100 -100 -100 -100 -100 -100 -100 -100 -100 -100 -100 -100 -100 
-100 -100 599.863592 600.380993 601.102366 601.831674 602.578635 603.444327 604.285951 605.025763 605.737549 606.551873 607.336961 608.016332 608.659641 609.391581 610.079392 610.648966 611.174358 611.784446 612.342827 612.767095 613.117381 613.501414 613.758362 -100 
-100 -100 598.472966 599.287346 600.205935 600.943110 601.616375 602.627174 603.555115 604.238106 604.840563 605.780229 606.640090 607.256183 607.786268 608.638159 609.395572 609.897482 610.307615 611.043868 611.682847 612.056078 612.314019 612.848226 613.228549 -100 
-100 -100 595.572534 597.255254 598.621132 599.290062 599.596951 601.092482 602.250283 602.754069 602.931875 604.324953 605.395944 605.822886 605.923949 607.217502 608.175928 608.479224 608.452155 609.645181 610.506081 610.712671 610.581686 611.604203 612.295263 -100 
-100 -100 591.523214 594.988682 596.947607 597.399498 596.609573 599.320381 600.851306 601.040905 600.067590 602.647355 604.072108 604.174647 603.126125 605.586019 606.886337 606.853069 605.653643 608.042029 609.267254 609.173280 607.946942 610.155197 611.300040 -100 
-100 -100 592.763446 594.636317 596.193878 596.968320 597.340627 598.965465 600.222182 600.746879 600.922153 602.391207 603.521458 603.940776 604.018841 605.372621 606.380284 606.671418 606.621930 607.881191 608.802251 609.013867 608.885109 610.003631 610.780623 -100 
-100 -100 592.675915 594.039368 595.419649 596.323441 597.031944 598.381475 599.547984 600.222138 600.729862 601.905577 602.928499 603.484006 603.883719 604.938774 605.836342 606.265447 606.543054 607.494361 608.295018 608.628940 608.804545 609.622686 610.244222 -100 
-100 -100 590.709709 592.626114 594.239018 595.057994 595.467533 597.181577 598.511858 599.080926 599.284497 600.802312 601.973249 602.418453 602.516898 603.896266 604.929871 605.241049 605.209563 606.487704 607.422793 607.634503 607.501005 608.668505 609.479973 -100 
-100 -100 587.359348 590.939058 593.031785 593.575978 592.831986 595.753268 597.436179 597.704171 596.766313 599.457413 600.966534 601.113504 600.097974 602.611870 603.966401 603.966981 602.798222 605.229708 606.490172 606.391515 605.126131 607.469703 608.697458 -100 
-100 -100 589.189903 591.119893 592.757086 593.605846 594.048336 595.797894 597.161971 597.760427 597.990196 599.533291 600.727013 601.191344 601.307124 602.705430 603.757919 604.086394 604.070819 605.363841 606.311868 606.534401 606.410891 607.589045 608.407561 -100 
-100 -100 589.620369 591.012581 592.443507 593.407969 594.182643 595.606102 596.841225 597.572407 598.129972 599.356343 600.424509 601.015690 601.446742 602.541120 603.477587 603.940686 604.249142 605.230517 606.057098 606.411329 606.605646 607.449302 608.088260 -100 
-100 -100 588.132670 590.054794 591.698329 592.567752 593.037527 594.783415 596.147059 596.752293 596.994295 598.541126 599.738924 600.203524 600.315925 601.736015 602.805934 603.145399 603.138291 604.444200 605.404941 605.642143 605.533757 606.705973 607.519907 -100 
-100 -100 585.241321 588.794860 590.900964 591.490759 590.820546 593.718947 595.400816 595.685476 594.780843 597.472505 598.989145 599.134742 598.097060 600.669332 602.060051 602.080967 600.924837 603.382020 604.666134 604.596271 603.370767 605.692694 606.910918 -100 
-100 -100 587.428809 589.354087 591.002179 591.875257 592.344805 594.083349 595.436297 596.031001 596.265116 597.808339 599.004995 599.469600 599.582029 601.001234 602.070043 602.408560 602.399798 603.702493 604.660143 604.894685 604.784381 605.955584 606.769073 -100 
-100 -100 588.213576 589.613306 591.054736 592.028873 592.805626 594.210659 595.420763 596.128127 596.667920 597.888537 598.955780 599.547999 599.979970 601.072468 602.007393 602.470816 602.778878 603.752030 604.569548 604.916508 605.105810 605.947425 606.585587 -100 
-100 -100 587.082209 589.026568 590.682000 591.550968 592.006978 593.715521 595.033209 595.589685 595.786007 597.326464 598.522267 598.990275 599.109737 600.503618 601.554439 601.888129 601.879897 603.153533 604.082527 604.290814 604.157172 605.333338 606.151298 -100 
-100 -100 584.560869 588.163074 590.277559 590.851848 590.153079 592.987122 594.599420 594.806521 593.807797 596.511183 598.026846 598.179619 597.173020 599.675572 601.027856 601.041687 599.902355 602.289470 603.518426 603.397975 602.114276 604.459357 605.687656 -100 
-100 -100 587.279548 589.197861 590.810268 591.628170 592.031729 593.691856 594.965714 595.483012 595.642406 597.145679 598.308562 598.749946 598.847009 600.218635 601.250051 601.567871 601.544046 602.798029 603.707282 603.898425 603.750115 604.913173 605.723177 -100 
-100 -100 588.653319 589.992551 591.339294 592.204691 592.871837 594.181455 595.306713 595.940618 596.412027 597.556356 598.556225 599.097870 599.489494 600.535230 601.430411 601.865200 602.146427 603.076795 603.851893 604.164510 604.325254 605.137026 605.756266 -100 
-100 -100 588.208168 590.016024 591.498935 592.192349 592.482252 594.084472 595.316602 595.813287 595.961275 597.380408 598.472550 598.870825 598.939759 600.277603 601.282917 601.587960 601.555695 602.780089 603.666124 603.851368 603.704346 604.817785 605.593330 -100 
-100 -100 586.514808 589.849626 591.693834 592.021935 591.079226 593.813854 595.337874 595.509975 594.530588 597.027086 598.397831 598.475426 597.426408 599.854803 601.151708 601.146888 600.005906 602.319061 603.494647 603.368780 602.117574 604.327020 605.472632 -100 
-100 -100 590.017296 591.623023 592.893283 593.455435 593.654601 595.108245 596.226120 596.687972 596.824292 598.152534 599.171756 599.565780 599.648741 600.922262 601.877742 602.195026 602.185872 603.347613 604.178320 604.362454 604.215820 605.234515 605.924610 -100 
-100 -100 592.520527 593.285247 594.126743 594.772353 595.352926 596.291415 597.153518 597.773946 598.316583 599.195282 600.004120 600.582852 601.087836 601.922807 602.675311 603.181131 603.594491 604.317785 604.940609 605.299898 605.547856 606.077425 606.455971 -100 
-100 -100 593.704181 594.181368 594.833884 595.477742 596.134636 596.916889 597.680660 598.347850 598.992367 599.745185 600.478917 601.119184 601.735245 602.450490 603.131858 603.701252 604.226071 604.828946 605.377187 605.791730 606.134611 606.514333 606.769378 -100 
-100 -100 -100 -100 -100 -100 -100 -100 -100 -100 -100 -100 -100 -100 -100 -100 -100 -100 -100 -100 -100 -100 -100 -100 -100 -100 
-100 -100 -100 -100 -100 -100 -100 -100 -100 -100 -100 -100 -100 -100 -100 -100 -100 -100 -100 -100 -100 -100 -100 -100 -100 -100 
-100 -100 -100 -100 -100 -100 -100 -100 -100 -100 -100 -100 -100 -100 -100 -100 -100 -100 -100 -100 -100 -100 -100 -100 -100 -100 
-100 -100 599.548167 600.029257 600.726415 601.455316 602.211556 603.060913 603.893209 604.641412 605.366447 606.163738 606.935711 607.618828 608.272448 608.989011 609.669029 610.248566 610.788420 611.382368 611.929067 612.358423 612.719471 613.086723 613.329620 -100 
-100 -100 598.349999 599.034702 599.885975 600.638896 601.368547 602.313427 603.209304 603.924857 604.590737 605.463214 606.285346 606.927077 607.515799 608.303888 609.032066 609.569381 610.045049 610.713935 611.315541 611.714014 612.028198 612.494759 612.828649 -100 
-100 -100 596.113251 597.276928 598.435470 599.191695 599.790405 600.979886 602.019400 602.644935 603.128380 604.212023 605.155337 605.692430 606.089077 607.082015 607.927965 608.359137 608.643588 609.522905 610.253118 610.564135 610.716318 611.432506 611.964749 -100 
-100 -100 593.640107 595.446190 596.927792 597.644805 597.971377 599.547394 600.766179 601.274278 601.440119 602.876524 603.976195 604.380644 604.449777 605.788222 606.786171 607.082773 607.039925 608.269801 609.161094 609.353966 609.205977 610.300340 611.056169 -100 
-100 -100 593.376478 594.703584 596.038695 596.904286 597.579392 598.885731 600.016476 600.669107 601.161031 602.308578 603.304306 603.840770 604.226844 605.270369 606.160598 606.588445 606.863871 607.798397 608.581887 608.904949 609.070610 609.868735 610.474983 -100 
-100 -100 592.832762 593.941570 595.194062 596.136079 596.963288 598.180371 599.280831 600.018056 600.652111 601.695683 602.647687 603.258308 603.778888 604.712246 605.554919 606.056076 606.466352 607.288059 608.020345 608.412153 608.706782 609.386438 609.912046 -100 
-100 -100 591.327023 592.695418 594.087637 595.006023 595.732772 597.114100 598.309519 599.004578 599.527598 600.718946 601.752840 602.313034 602.717374 603.791482 604.711414 605.161079 605.455553 606.413869 607.219434 607.558043 607.739786 608.568099 609.196759 -100 
-100 -100 589.498278 591.407862 593.023625 593.852886 594.278075 596.011317 597.360410 597.946056 598.164110 599.692044 600.869465 601.315459 601.412994 602.815963 603.874084 604.207906 604.196722 605.478716 606.419058 606.641413 606.522022 607.686682 608.496111 -100 
-100 -100 589.797855 591.180815 592.597510 593.545072 594.303728 595.720028 596.948809 597.672358 598.221558 599.441011 600.501946 601.085438 601.509980 602.603215 603.540914 604.006648 604.316662 605.291117 606.111777 606.463624 606.656995 607.495512 608.130571 -100 
-100 -100 589.753445 590.895247 592.200687 593.203013 594.094952 595.384893 596.552211 597.343141 598.025577 599.126787 600.134387 600.790910 601.350297 602.321794 603.199593 603.731187 604.170945 605.026126 605.790028 606.209073 606.528061 607.230440 607.770576 -100 
-100 -100 588.700668 590.090293 591.518121 592.479425 593.251311 594.675908 595.909518 596.634657 597.187350 598.426573 599.509292 600.111245 600.549873 601.651060 602.593442 603.061788 603.375705 604.364238 605.198889 605.563484 605.766834 606.605916 607.240021 -100 
-100 -100 587.293029 589.217296 590.857302 591.715732 592.169496 593.921212 595.282849 595.873778 596.097279 597.665452 598.883844 599.364036 599.488537 600.906833 601.975001 602.314320 602.308276 603.618349 604.585070 604.831185 604.732105 605.897383 606.705838 -100 
-100 -100 587.995191 589.388041 590.820379 591.784701 592.555534 593.972937 595.196159 595.910976 596.455886 597.691312 598.773003 599.375208 599.813800 600.913349 601.853336 602.319225 602.630534 603.616781 604.450119 604.813783 605.016425 605.854860 606.488550 -100 
-100 -100 588.344052 589.493312 590.808469 591.818091 592.708939 593.982272 595.126423 595.894859 596.560580 597.654955 598.661582 599.319737 599.879992 600.847820 601.720893 602.248741 602.684948 603.535027 604.294439 604.710302 605.027158 605.727805 606.266907 -100 
-100 -100 587.687264 589.083682 590.516292 591.477060 592.237213 593.622684 594.811962 595.498382 596.019730 597.231117 598.292656 598.880664 599.308703 600.394530 601.324449 601.786045 602.093019 603.058322 603.870018 604.215592 604.404981 605.240202 605.873419 -100 
-100 -100 586.700587 588.628003 590.260929 591.105043 591.535304 593.219416 594.513912 595.049503 595.227356 596.747304 597.925812 598.377954 598.482318 599.871837 600.918928 601.248934 601.236776 602.504508 603.431271 603.644257 603.519053 604.678639 605.485515 -100 
-100 -100 587.890522 589.261929 590.653597 591.566393 592.276720 593.612965 594.756539 595.402435 595.885587 597.057220 598.082224 598.640146 599.043200 600.106024 601.016187 601.461366 601.751961 602.697169 603.488202 603.815285 603.989021 604.811754 605.437759 -100 
-100 -100 588.793143 589.885381 591.111689 592.021458 592.811104 593.984778 595.038001 595.729228 596.323117 597.335822 598.267488 598.866899 599.379841 600.301079 601.134738 601.632430 602.038840 602.846462 603.562077 603.940052 604.224978 604.898614 605.421435 -100 
-100 -100 588.776279 590.063428 591.344240 592.149746 592.765640 594.029297 595.115912 595.724371 596.174840 597.280338 598.245577 598.765170 599.141607 600.168338 601.048682 601.476567 601.752648 602.668168 603.430121 603.736370 603.890814 604.682636 605.286095 -100 
-100 -100 588.528144 590.271122 591.675682 592.309172 592.552851 594.087821 595.262654 595.725189 595.847786 597.229859 598.290540 598.674921 598.736247 600.050247 601.036444 601.337440 601.303759 602.507001 603.372317 603.546765 603.387062 604.475427 605.228678 -100 
-100 -100 590.510493 591.622886 592.707558 593.379606 593.895059 595.022674 596.002522 596.569374 596.996517 598.023531 598.923571 599.432850 599.812015 600.784887 601.620818 602.052956 602.339499 603.202287 603.913774 604.210210 604.352727 605.063581 605.593470 -100 
-100 -100 592.376598 593.020616 593.805157 594.477139 595.122511 595.990145 596.811765 597.456606 598.056764 598.869973 599.645084 600.252953 600.818124 601.588226 602.307029 602.842074 603.315969 603.975426 604.565313 604.953638 605.260568 605.722745 606.054596 -100 
-100 -100 593.376463 593.821439 594.455523 595.104908 595.775131 596.539819 597.290213 597.961322 598.616028 599.352093 600.074905 600.721296 601.348901 602.047838 602.718419 603.294180 603.831090 604.418617 604.957133 605.378854 605.734090 606.097600 606.338685 -100 
-100 -100 -100 -100 -100 -100 -100 -100 -100 -100 -100 -100 -100 -100 -100 -100 -100 -100 -100 -100 -100 -100 -100 -100 -100 -100 
-100 -100 -100 -100 -100 -100 -100 -100 -100 -100 -100 -100 -100 -100 -100 -100 -100 -100 -100 -100 -100 -100 -100 -100 -100 -100 
-100 -100 -100 -100 -100 -100 -100 -100 -100 -100 -100 -100 -100 -100 -100 -100 -100 -100 -100 -100 -100 -100 -100 -100 -100 -100 
-100 -100 599.040628 599.551505 600.264020 600.985256 601.726328 602.588942 603.429657 604.169525 604.880086 605.688672 606.464938 607.135367 607.771973 608.501621 609.191138 609.763938 610.290787 610.897409 611.450547 611.869812 612.216803 612.600613 612.858173 -100 
-100 -100 597.664177 598.466608 599.371755 600.098159 600.764265 601.772628 602.701231 603.386767 603.990518 604.922407 605.770431 606.375318 606.897506 607.748284 608.510475 609.020061 609.435571 610.164442 610.793793 611.158163 611.409817 611.945412 612.327805 -100 
-100 -100 594.797416 596.451807 597.793836 598.446632 598.743321 600.238573 601.400405 601.912485 602.099442 603.477746 604.530379 604.941982 605.032641 606.328094 607.297654 607.619463 607.611831 608.783368 609.623603 609.812249 609.665593 610.696530 611.393917 -100 
-100 -100 590.800905 594.203116 596.125261 596.555730 595.750113 598.465831 600.004418 600.209390 599.262936 601.809787 603.209058 603.293066 602.230817 604.698329 606.016595 606.017483 604.875260 607.205371 608.394037 608.270442 607.006250 609.243294 610.401287 -100 
-100 -100 591.991630 593.834388 595.367227 596.125604 596.488301 598.112958 599.373129 599.905146 600.088065 601.541727 602.654300 603.058730 603.127799 604.487309 605.510142 605.824011 605.797582 607.036225 607.936765 608.131657 607.988410 609.113920 609.895638 -100 
-100 -100 591.882441 593.226420 594.588445 595.480308 596.182603 597.529608 598.695692 599.371580 599.879647 601.045525 602.054397 602.595111 602.985024 604.049379 604.963696 605.411757 605.703863 606.648296 607.440152 607.769961 607.944568 608.758771 609.377239 -100 
-100 -100 589.930040 591.815624 593.406145 594.213528 594.619047 596.328839 597.655894 598.224818 598.428261 599.935099 601.089909 601.512776 601.588633 602.993282 604.054830 604.392563 604.384321 605.652863 606.582638 606.802249 606.685065 607.833586 608.631652 -100 
-100 -100 586.624856 590.137365 592.196125 592.726530 591.980176 594.894080 596.572675 596.841389 595.909079 598.583995 600.073851 600.186084 599.109903 601.690549 603.090103 603.130121 602.011774 604.410497 605.662482 605.585130 604.373276 606.661423 607.862603 -100 
-100 -100 588.388366 590.289912 591.905389 592.740855 593.176289 594.921491 596.282421 596.878490 597.107163 598.646133 599.833259 600.283765 600.382459 601.806668 602.884972 603.237188 603.243556 604.529655 605.476569 605.711354 605.606552 606.764910 607.569360 -100 
-100 -100 588.771763 590.154232 591.571455 592.520446 593.281660 594.705185 595.938743 596.662057 597.211464 598.448151 599.527349 600.124747 600.559673 601.662437 602.608687 603.082123 603.399750 604.383033 605.212903 605.575965 605.779241 606.614207 607.245167 -100 
-100 -100 587.250927 589.174480 590.806014 591.649754 592.086887 593.848786 595.215872 595.800515 596.010675 597.598667 598.833047 599.323976 599.457199 600.872997 601.940442 602.281399 602.277580 603.589054 604.557008 604.807584 604.714795 605.873068 606.676684 -100 
-100 -100 584.328264 587.899447 589.994875 590.542096 589.789359 592.751024 594.447168 594.690254 593.685635 596.490483 598.074316 598.264717 597.274725 599.818236 601.195073 601.211363 600.052958 602.520452 603.816814 603.770730 602.586675 604.870393 606.070289 -100 
-100 -100 586.541846 588.469500 590.106991 590.954232 591.390429 593.144565 594.500778 595.074737 595.276874 596.861303 598.095183 598.587020 598.720512 600.133608 601.197125 601.534075 601.526545 602.836401 603.804923 604.056336 603.964041 605.121923 605.925066 -100 
-100 -100 587.354588 588.747678 590.177126 591.135071 591.896445 593.301121 594.509819 595.209412 595.741114 596.972024 598.052059 598.653525 599.091252 600.186901 601.124289 601.590361 601.902291 602.882308 603.711362 604.074996 604.278957 605.112098 605.741520 -100 
-100 -100 586.256240 588.182636 589.821251 590.675856 591.120496 592.825775 594.141921 594.697220 594.893898 596.429101 597.621768 598.083953 598.195052 599.600691 600.661492 601.002065 601.000442 602.281808 603.226450 603.462018 603.359679 604.512154 605.312821 -100 
-100 -100 583.776640 587.339539 589.430554 589.989928 589.279079 592.111589 593.723262 593.933828 592.946675 595.628328 597.129054 597.262514 596.223490 598.757668 600.128031 600.152128 599.022686 601.416241 602.664590 602.588843 601.385661 603.658271 604.852826 -100 
-100 -100 586.471423 588.372126 589.970568 590.779730 591.177037 592.832113 594.100978 594.615647 594.774142 596.265513 597.417030 597.845815 597.929950 599.311186 600.351680 600.676070 600.658325 601.918141 602.840364 603.055896 602.936966 604.077323 604.871306 -100 
-100 -100 587.833850 589.165563 590.507030 591.372425 592.041182 593.341495 594.454552 595.078999 595.543320 596.679319 597.671757 598.206997 598.593950 599.639451 600.536414 600.974171 601.258914 602.191071 602.970919 603.292188 603.461171 604.268995 604.883896 -100 
-100 -100 587.390998 589.192803 590.676566 591.382491 591.691145 593.271800 594.479270 594.959049 595.096025 596.507585 597.594892 597.991747 598.062162 599.392590 600.394328 600.700928 600.673048 601.892291 602.774990 602.958420 602.808980 603.926597 604.704090 -100 
-100 -100 585.708171 589.030589 590.878471 591.233290 590.345099 593.024934 594.510379 594.660545 593.668147 596.157642 597.525403 597.606645 596.571149 598.979316 600.267563 600.265161 599.136737 601.432285 602.597103 602.461476 601.195138 603.419571 604.571845 -100 
-100 -100 589.193430 590.795415 592.069290 592.645998 592.864552 594.297357 595.391908 595.837267 595.962787 597.284320 598.299753 598.693317 598.777901 600.042029 600.991193 601.307316 601.299866 602.453467 603.277006 603.454862 603.302503 604.326260 605.019832 -100 
-100 -100 591.684739 592.448756 593.292388 593.943920 594.529932 595.460413 596.310119 596.919763 597.454209 598.326892 599.131278 599.706873 600.209003 601.038282 601.785832 602.288592 602.699782 603.418622 604.037276 604.393261 604.639187 605.170132 605.550020 -100 
-100 -100 592.862811 593.339929 593.993562 594.639816 595.297937 596.075719 596.831751 597.491159 598.129031 598.876372 599.605475 600.241679 600.853693 601.564105 602.240914 602.806602 603.328256 603.927704 604.472993 604.885444 605.227315 605.607430 605.863034 -100 
-100 -100 -100 -100 -100 -100 -100 -100 -100 -100 -100 -100 -100 -100 -100 -100 -100 -100 -100 -100 -100 -100 -100 -100 -100 -100 
-100 -100 -100 -100 -100 -100 -100 -100 -100 -100 -100 -100 -100 -100 -100 -100 -100 -100 -100 -100 -100 -100 -100 -100 -100 -100 
-100 -100 -100 -100 -100 -100 -100 -100 -100 -100 -100 -100 -100 -100 -100 -100 -100 -100 -100 -100 -100 -100 -100 -100 -100 -100 
-100 -100 598.486401 599.049753 599.787983 600.498133 601.212348 602.100913 602.955202 603.680593 604.363785 605.196752 605.984442 606.638375 607.246754 608.002431 608.706783 609.267093 609.768714 610.401384 610.967867 611.373092 611.694859 612.108406 612.388156 -100 
-100 -100 596.745205 597.809788 598.816713 599.489870 599.998975 601.165991 602.158441 602.781528 603.228409 604.314316 605.222026 605.760935 606.123963 607.132022 607.959092 608.408894 608.670799 609.554360 610.244869 610.546383 610.644354 611.344293 611.815156 -100 
-100 -100 592.021309 595.242355 597.013328 597.391217 596.578033 599.190393 600.658821 600.873583 599.963468 602.436333 603.784401 603.890397 602.873087 605.275263 606.550558 606.579809 605.485122 607.745286 608.880680 608.769767 607.533156 609.680500 610.761964 -100 
-100 -100 578.426789 591.618392 594.972290 594.321850 585.368651 596.245236 598.925766 598.018196 589.052215 599.616635 602.128157 601.080219 591.929202 602.485044 604.937044 603.835856 594.730828 605.025942 607.321238 606.081231 596.823390 607.101434 609.577830 -100 
-100 -100 589.110667 592.564192 594.547921 595.023568 594.254805 597.020993 598.600650 598.824580 597.888201 600.459478 601.879108 601.966187 600.904600 603.394750 604.736273 604.747407 603.612441 605.962154 607.169346 607.053867 605.799555 608.065619 609.248491 -100 
-100 -100 590.470134 592.337355 593.903167 594.689111 595.075756 596.746908 598.044249 598.596373 598.789585 600.269067 601.400691 601.810767 601.880926 603.265576 604.312327 604.642074 604.627432 605.881963 606.797337 607.004481 606.874786 608.014117 608.806382 -100 
-100 -100 587.031871 590.531869 592.573191 593.085809 592.321344 595.212766 596.871274 597.124860 596.178936 598.834634 600.304895 600.400623 599.311552 601.882781 603.275778 603.311351 602.187948 604.576508 605.818257 605.732965 604.514621 606.794782 607.990615 -100 
-100 -100 574.196810 587.517608 591.009170 590.411925 581.226201 592.595468 595.461167 594.586399 585.407023 596.329573 598.965573 597.908418 588.488513 599.416124 601.994211 600.929339 591.794230 602.215927 604.590089 603.410065 594.267731 604.535814 607.046561 -100 
-100 -100 585.478807 588.996321 591.063577 591.603937 590.868349 593.796612 595.489445 595.768851 594.846578 597.538089 599.044646 599.170904 598.106376 600.697630 602.106854 602.155603 601.045413 603.452376 604.712254 604.642878 603.437413 605.726984 606.928876 -100 
-100 -100 587.329733 589.242248 590.866131 591.705802 592.142860 593.899476 595.266892 595.859679 596.081389 597.649131 598.864214 599.338453 599.457537 600.881195 601.957935 602.308078 602.311788 603.611417 604.569494 604.813158 604.715243 605.872812 606.676114 -100 
-100 -100 584.290622 587.858804 589.949774 590.492240 589.736670 592.701112 594.401474 594.647938 593.645437 596.451941 598.036292 598.226324 597.236366 599.782463 601.163108 601.183429 600.027558 602.492759 603.785945 603.737621 602.552344 604.834484 606.033496 -100 
-100 -100 571.668342 585.225558 588.780121 588.177807 578.833917 590.399012 593.293614 592.318731 582.614954 594.126906 596.950290 596.037712 586.974030 597.600052 600.100288 598.958955 589.535584 600.270059 602.731624 601.599573 592.544938 602.750510 605.251293 -100 
-100 -100 583.580734 587.153599 589.250789 589.796952 589.040731 591.996505 593.685313 593.920625 592.909686 595.712845 597.296955 597.488248 596.498906 599.041444 600.417380 600.433235 599.273587 601.737668 603.032220 602.985625 601.801554 604.083290 605.281689 -100 
-100 -100 585.906134 587.833543 589.471990 590.323006 590.764143 592.496891 593.836342 594.403302 594.604916 596.168864 597.386451 597.867036 597.992311 599.404452 600.469278 600.810410 600.807795 602.105436 603.064710 603.311376 603.216563 604.371356 605.172364 -100 
-100 -100 583.310285 586.878980 588.980288 589.552246 588.856914 591.712912 593.348134 593.578565 592.609129 595.311346 596.830779 596.979085 595.952189 598.498266 599.878983 599.911392 598.790111 601.195906 602.457654 602.395037 601.202507 603.477908 604.672780 -100 
-100 -100 571.156161 584.688673 588.246117 587.720229 578.799037 589.856720 592.613645 591.656101 582.316228 593.350032 596.019788 595.017943 585.818349 596.514846 599.030055 597.938977 588.776884 599.209139 601.587090 600.422797 591.353185 601.544199 604.037735 -100 
-100 -100 583.537576 587.078969 589.139662 589.667190 588.925791 591.730151 593.317055 593.507449 592.500918 595.155380 596.629994 596.742720 595.687782 598.207944 599.567654 599.584283 598.447815 600.830671 602.068818 601.985456 600.775916 603.039512 604.227973 -100 
-100 -100 586.420921 588.277121 589.824553 590.586953 590.943031 592.563795 593.804467 594.302060 594.448993 595.899579 597.017178 597.426865 597.501655 598.857967 599.880468 600.196536 600.174185 601.415375 602.319998 602.521363 602.389242 603.520526 604.308082 -100 
-100 -100 584.545340 587.933356 589.861776 590.281657 589.446277 592.180732 593.709670 593.881710 592.904581 595.427392 596.823135 596.913816 595.882824 598.312898 599.620467 599.622801 598.497205 600.813929 602.000309 601.875508 600.620787 602.874000 604.050742 -100 
-100 -100 573.537052 586.479366 589.731797 588.987855 579.847542 590.792822 593.435372 592.481027 583.519682 593.975927 596.454871 595.439153 586.522690 596.809975 599.196064 598.097910 589.103536 599.263098 601.519898 600.271997 591.047579 601.277479 603.742157 -100 
-100 -100 586.453024 589.596738 591.293432 591.592141 590.688311 593.251601 594.655511 594.804454 593.838651 596.248326 597.560512 597.659517 596.665161 599.005694 600.248066 600.270052 599.185969 601.413618 602.528053 602.407212 601.169701 603.304720 604.380490 -100 
-100 -100 590.770733 591.794360 592.740430 593.340133 593.768879 594.859690 595.772804 596.319044 596.696606 597.722543 598.587680 599.100428 599.447688 600.428731 601.236429 601.676629 601.933493 602.803768 603.482028 603.774879 603.867462 604.561707 605.029482 -100 
-100 -100 592.308173 592.838504 593.519802 594.157135 594.789660 595.593769 596.362624 597.006509 597.616425 598.388077 599.129332 599.750233 600.334735 601.069273 601.758176 602.308764 602.803174 603.426824 603.984277 604.382017 604.698245 605.107571 605.385057 -100 
-100 -100 -100 -100 -100 -100 -100 -100 -100 -100 -100 -100 -100 -100 -100 -100 -100 -100 -100 -100 -100 -100 -100 -100 -100 -100 
-100 -100 -100 -100 -100 -100 -100 -100 -100 -100 -100 -100 -100 -100 -100 -100 -100 -100 -100 -100 -100 -100 -100 -100 -100 -100 
-100 -100 -100 -100 -100 -100 -100 -100 -100 -100 -100 -100 -100 -100 -100 -100 -100 -100 -100 -100 -100 -100 -100 -100 -100 -100 
-100 -100 598.196649 598.704716 599.413013 600.129811 600.867027 601.726640 602.564916 603.302363 604.010080 604.815676 605.588940 606.256351 606.890774 607.619967 608.310748 608.885674 609.414360 610.021824 610.575342 610.995042 611.342565 611.726766 611.984510 -100 
-100 -100 596.822369 597.621160 598.521301 599.242736 599.904745 600.910152 601.836425 602.519500 603.120120 604.049029 604.894420 605.496474 606.016666 606.867528 607.631859 608.144556 608.562540 609.291983 609.921215 610.285678 610.537673 611.073463 611.455909 -100 
-100 -100 593.958993 595.608178 596.943914 597.590978 597.883291 599.375836 600.535680 601.045368 601.228742 602.604141 603.654892 604.064005 604.152961 605.449387 606.422494 606.749074 606.745097 607.916500 608.755638 608.943791 608.797193 609.827963 610.525163 -100 
-100 -100 589.964084 593.359773 595.274771 595.699255 594.889383 597.603055 599.140505 599.343969 598.394728 600.938966 602.336293 602.417783 601.353983 603.823174 605.145973 605.152919 604.015504 606.344574 607.531187 607.406603 606.142258 608.378761 609.536327 -100 
-100 -100 591.147518 592.985830 594.513417 595.267364 595.627021 597.250538 598.510772 599.042829 599.224755 600.676366 601.786408 602.188203 602.255955 603.616977 604.643869 604.963014 604.940524 606.178792 607.077728 607.271680 607.128103 608.253056 609.034338 -100 
-100 -100 591.026896 592.369230 593.729111 594.619051 595.319994 596.667076 597.834799 598.512548 599.021399 600.185712 601.191693 601.729739 602.118497 603.184042 604.101676 604.554015 604.849220 605.793611 606.584284 606.913321 607.087506 607.901065 608.519081 -100 
-100 -100 589.062485 590.948949 592.540320 593.348205 593.753780 595.464783 596.795346 597.368134 597.574257 599.079765 600.231320 600.651568 600.726516 602.132296 603.196876 603.538588 603.533213 604.801257 605.729543 605.948226 605.830073 606.977587 607.775442 -100 
-100 -100 585.747067 589.262241 591.323937 591.856692 591.111899 594.027741 595.710482 595.984051 595.055643 597.729437 599.216459 599.326794 598.250397 600.832498 602.235172 602.279232 601.163761 603.560997 604.810665 604.731901 603.518907 605.805575 607.006276 -100 
-100 -100 587.504610 589.408713 591.027366 591.865527 592.303162 594.050786 595.415221 596.015207 596.247094 597.786577 598.973157 599.423616 599.523322 600.949647 602.031098 602.386702 602.394785 603.679059 604.623101 604.855501 604.749106 605.906203 606.710055 -100 
-100 -100 587.883155 589.267821 590.687823 591.638819 592.401743 593.827729 595.064151 595.790087 596.341883 597.580961 598.662368 599.261983 599.699413 600.805131 601.754761 602.231164 602.549459 603.530043 604.356028 604.715176 604.915695 605.749839 606.380832 -100 
-100 -100 586.357124 588.282978 589.917541 590.762252 591.200023 592.964445 594.334038 594.920089 595.131722 596.723913 597.962984 598.458076 598.595084 600.014613 601.085969 601.430193 601.426643 602.733957 603.696589 603.941366 603.844360 605.002593 605.807188 -100 
-100 -100 583.433327 587.006847 589.104651 589.651574 588.898205 591.862654 593.561359 593.805155 592.801094 595.611290 597.200936 597.396156 596.410345 598.957912 600.339212 600.359694 599.202500 601.664777 602.954556 602.901344 601.711906 603.996494 605.198109 -100 
-100 -100 585.653322 587.581968 589.219811 590.066028 590.501583 592.257923 593.616850 594.192488 594.396064 595.984140 597.221751 597.716693 597.853214 599.269939 600.337781 600.678805 600.672759 601.979268 602.942786 603.188964 603.092951 604.250851 605.054829 -100 
-100 -100 586.474359 587.867149 589.295485 590.251708 591.012371 592.419136 593.631295 594.334159 594.868222 596.100345 597.180556 597.781961 598.220525 599.318919 600.260297 600.730268 601.044199 602.023158 602.850078 603.211760 603.414436 604.246831 604.875844 -100 
-100 -100 585.384519 587.309676 588.945955 589.797898 590.241307 591.949014 593.269732 593.829949 594.029813 595.563642 596.752619 597.211171 597.320541 598.728177 599.792941 600.137674 600.138894 601.420818 602.365803 602.602563 602.501365 603.652377 604.451384 -100 
-100 -100 582.912632 586.473834 588.561902 589.117935 588.405104 591.240099 592.856681 593.072765 592.089056 594.767088 596.261377 596.388643 595.345842 597.881534 599.255774 599.284180 598.158147 600.552845 601.802780 601.730101 600.529746 602.800170 603.992260 -100 
-100 -100 585.614052 587.513264 589.109177 589.915508 590.310798 591.966654 593.238423 593.756430 593.916316 595.403997 596.549291 596.971936 597.052169 598.433722 599.476869 599.804511 599.789384 601.050390 601.974072 602.191999 602.075001 603.214079 604.006380 -100 
-100 -100 586.982539 588.313222 589.653001 590.516423 591.182845 592.481522 593.594824 594.219830 594.683466 595.815977 596.803174 597.333106 597.716447 598.761447 599.659867 600.099641 600.385891 601.318485 602.098708 602.420787 602.590393 603.397629 604.011743 -100 
-100 -100 586.544874 588.346083 589.828968 590.533713 590.839215 592.415488 593.621342 594.099670 594.234570 595.642709 596.725487 597.117571 597.184433 598.514076 599.516615 599.824392 599.797095 601.015581 601.897197 602.079813 601.929820 603.047107 603.824368 -100 
-100 -100 584.865158 588.187312 590.035040 590.389738 589.498909 592.172273 593.654333 593.801576 592.806215 595.292298 596.655935 596.732642 595.693413 598.100678 599.389240 599.387325 598.258731 600.552341 601.714835 601.577186 600.309420 602.533557 603.685843 -100 
-100 -100 588.350631 589.952501 591.226352 591.802899 592.019225 593.446883 594.537442 594.979278 595.101519 596.419706 597.431416 597.820973 597.902096 599.164525 600.112861 600.428246 600.419507 601.570676 602.391505 602.566997 602.412997 603.436175 604.129644 -100 
-100 -100 590.840539 591.604456 592.447929 593.098978 593.683047 594.609919 595.456180 596.062528 596.593860 597.463415 598.264443 598.836477 599.335319 600.162172 600.907807 601.408713 601.817726 602.533875 603.149788 603.503435 603.747723 604.277881 604.657510 -100 
-100 -100 592.017357 592.494375 593.147782 593.793442 594.449930 595.224944 595.977957 596.634347 597.269297 598.013682 598.739634 599.372497 599.981268 600.688866 601.363162 601.926386 602.445407 603.042033 603.584605 603.994782 604.335046 604.714286 604.969549 -100 
-100 -100 -100 -100 -100 -100 -100 -100 -100 -100 -100 -100 -100 -100 -100 -100 -100 -100 -100 -100 -100 -100 -100 -100 -100 -100 
-100 -100 -100 -100 -100 -100 -100 -100 -100 -100 -100 -100 -100 -100 -100 -100 -100 -100 -100 -100 -100 -100 -100 -100 -100 -100 
-100 -100 -100 -100 -100 -100 -100 -100 -100 -100 -100 -100 -100 -100 -100 -100 -100 -100 -100 -100 -100 -100 -100 -100 -100 -100 
-100 -100 597.860467 598.335112 599.022825 599.742144 600.490291 601.333597 602.161229 602.905070 603.625090 604.416444 605.181742 605.858215 606.507113 607.222888 607.905912 608.490292 609.034244 609.629764 610.177099 610.607356 610.969568 611.337618 611.580865 -100 
-100 -100 596.669769 597.345217 598.184395 598.926047 599.646820 600.585796 601.477425 602.188919 602.849818 603.716323 604.531773 605.166648 605.750669 606.539203 607.272599 607.817412 608.299068 608.968433 609.569208 609.967755 610.282746 610.749596 611.083486 -100 
-100 -100 594.446824 595.594979 596.736520 597.478742 598.067370 599.251698 600.288047 600.910341 601.389095 602.466795 603.403513 603.933385 604.325181 605.320830 606.175839 606.619519 606.914307 607.790795 608.516917 608.826526 608.979112 609.694502 610.226022 -100 
-100 -100 591.984852 593.767956 595.228695 595.930324 596.246350 597.819081 599.036588 599.543208 599.705866 601.136639 602.229519 602.626380 602.690343 604.033821 605.043830 605.357651 605.331342 606.552781 607.436178 607.626347 607.478832 608.570956 609.325232 -100 
-100 -100 591.697372 593.010944 594.332002 595.186867 595.855069 597.159316 598.290394 598.943778 599.434755 600.577734 601.566722 602.096426 602.478894 603.526354 604.426670 604.868189 605.154739 606.085828 606.863995 607.184744 607.350146 608.146591 608.751432 -100 
-100 -100 591.123373 592.227949 593.475435 594.413541 595.238603 596.455725 597.558837 598.300062 598.936412 599.975942 600.920676 601.524952 602.042792 602.978955 603.829436 604.341025 604.759195 605.579673 606.308559 606.698859 606.993286 607.671223 608.195222 -100 
-100 -100 589.588438 590.960285 592.355713 593.276800 594.006170 595.389505 596.590225 597.293599 597.823833 599.010160 600.035018 600.588774 600.991019 602.067614 602.994683 603.454488 603.757090 604.712663 605.514022 605.851293 606.033387 606.858700 607.484792 -100 
-100 -100 587.735032 589.654257 591.278857 592.115457 592.547334 594.283155 595.638812 596.235914 596.466178 597.986829 599.154856 599.595655 599.692666 601.098628 602.164285 602.509536 602.508957 603.783883 604.717276 604.937467 604.819114 605.978554 606.784394 -100 
-100 -100 588.026353 589.416564 590.841148 591.795316 592.559654 593.980311 595.215428 595.947534 596.504655 597.723077 598.781139 599.363819 599.790365 600.888095 601.833215 602.308118 602.624260 603.593193 604.406240 604.752955 604.943811 605.778975 606.412049 -100 
-100 -100 587.974530 589.121765 590.432937 591.439025 592.334031 593.629069 594.801952 595.597683 596.284441 597.390567 598.402756 599.063885 599.628547 600.606394 601.492202 602.032162 602.475803 603.324100 604.077511 604.486708 604.799048 605.500203 606.040821 -100 
-100 -100 586.912068 588.307797 589.740128 590.701471 591.472264 592.903434 594.142488 594.868587 595.421410 596.671853 597.766336 598.377843 598.824800 599.934108 600.886224 601.365250 601.684748 602.661449 603.479784 603.827789 604.018699 604.860314 605.498443 -100 
-100 -100 585.498586 587.431087 589.074658 589.929231 590.376366 592.137965 593.506061 594.094905 594.312666 595.898633 597.133331 597.625264 597.759380 599.186427 600.265973 600.619819 600.625244 601.917074 602.862182 603.086207 602.967938 604.141722 604.957686 -100 
-100 -100 586.215092 587.611441 589.044199 590.004597 590.771672 592.195224 593.424637 594.141195 594.686293 595.931806 597.023245 597.632733 598.077997 599.185491 600.135899 600.613521 600.931907 601.907995 602.726671 603.075639 603.267274 604.108334 604.745643 -100 
-100 -100 586.582700 587.731572 589.043955 590.048867 590.937015 592.215422 593.367426 594.142719 594.813125 595.909897 596.916665 597.574290 598.135926 599.110092 599.992588 600.530212 600.972199 601.818959 602.572499 602.983618 603.297656 603.996820 604.535052 -100 
-100 -100 585.943976 587.337445 588.764366 589.718121 590.474076 591.866152 593.066738 593.765534 594.295839 595.501795 596.553144 597.131575 597.554327 598.645997 599.585985 600.057955 600.372384 601.337885 602.150104 602.499899 602.694360 603.524157 604.152015 -100 
-100 -100 584.972995 586.896142 588.521822 589.356849 589.779822 591.472725 592.780633 593.331991 593.523071 595.029224 596.189595 596.625168 596.717743 598.114312 599.172545 599.514095 599.511913 600.779914 601.710001 601.933143 601.820481 602.969266 603.767184 -100 
-100 -100 586.175150 587.543195 588.929365 589.835928 590.541702 591.881063 593.031739 593.686372 594.174685 595.335925 596.345443 596.888589 597.281902 598.347236 599.264769 599.718244 600.015598 600.962509 601.756750 602.090881 602.271498 603.089050 603.709568 -100 
-100 -100 587.088971 588.179355 589.403209 590.311095 591.098751 592.268847 593.320521 594.011899 594.604216 595.608671 596.528506 597.116066 597.620950 598.542167 599.379998 599.882832 600.293060 601.101287 601.817677 602.198023 602.485088 603.156971 603.677582 -100 
-100 -100 587.082032 588.368750 589.650479 590.459622 591.077610 592.329411 593.405606 594.007016 594.451364 595.549105 596.504477 597.013424 597.381693 598.408216 599.291657 599.723223 600.001557 600.914937 601.674197 601.978616 602.131830 602.923375 603.526539 -100 
-100 -100 586.839841 588.583295 589.991416 590.634095 590.887294 592.400984 593.558059 594.008862 594.122695 595.497223 596.548946 596.922691 596.974273 598.289141 599.278190 599.582114 599.550172 600.747981 601.607509 601.777064 601.613524 602.702523 603.456471 -100 
-100 -100 588.821675 589.934672 591.021990 591.699458 592.217829 593.331899 594.297702 594.853791 595.272566 596.292352 597.184527 597.684988 598.056342 599.027066 599.862667 600.294535 600.579555 601.436963 602.142525 602.433874 602.572820 603.283149 603.813252 -100 
-100 -100 590.684188 591.328534 592.114228 592.787987 593.432608 594.292352 595.104634 595.741205 596.334314 597.141035 597.909303 598.509823 599.068243 599.833997 600.549594 601.081526 601.551566 602.205670 602.790078 603.173786 603.477542 603.938470 604.270016 -100 
-100 -100 591.681149 592.126263 592.760739 593.410347 594.078794 594.838015 595.581534 596.245953 596.894522 597.624650 598.341196 598.980915 599.602086 600.295671 600.961571 601.532751 602.064716 602.646793 603.180076 603.597477 603.949721 604.311716 604.552254 -100 
-100 -100 -100 -100 -100 -100 -100 -100 -100 -100 -100 -100 -100 -100 -100 -100 -100 -100 -100 -100 -100 -100 -100 -100 -100 -100 
-100 -100 -100 -100 -100 -100 -100 -100 -100 -100 -100 -100 -100 -100 -100 -100 -100 -100 -100 -100 -100 -100 -100 -100 -100 -100 
-100 -100 -100 -100 -100 -100 -100 -100 -100 -100 -100 -100 -100 -100 -100 -100 -100 -100 -100 -100 -100 -100 -100 -100 -100 -100 
-100 -100 597.328375 597.834893 598.540992 599.255258 599.989716 600.846303 601.681052 602.414632 603.119364 603.924960 604.699807 605.368835 606.004763 606.735844 607.428916 608.006651 608.538915 609.151032 609.710265 610.136146 610.488539 610.873865 611.131335 -100 
-100 -100 595.955313 596.751586 597.648905 598.367474 599.026457 600.028577 600.950498 601.627945 602.223664 603.154364 604.003415 604.608148 605.130201 605.983557 606.750564 607.266238 607.688003 608.422792 609.059266 609.432675 609.692417 610.226828 610.606932 -100 
-100 -100 593.095703 594.739315 596.070785 596.714416 597.003246 598.492453 599.646591 600.146570 600.318720 601.702323 602.761579 603.175108 603.265791 604.566189 605.542679 605.872324 605.872158 607.050096 607.899478 608.103480 607.974866 608.994453 609.683471 -100 
-100 -100 589.106888 592.490605 594.399932 594.821014 594.007313 596.718986 598.250344 598.439248 597.463592 600.032921 601.444841 601.531695 600.467099 602.943077 604.269638 604.279043 603.144446 605.480931 606.680377 606.581301 605.361770 607.560101 608.700199 -100 
-100 -100 590.267773 592.105012 593.633209 594.387712 594.746960 596.369737 597.627482 598.153903 598.328736 599.789795 600.908111 601.315106 601.385229 602.747804 603.774896 604.094399 604.073548 605.316464 606.223553 606.431037 606.303712 607.417721 608.191398 -100 
-100 -100 590.113953 591.468700 592.839949 593.737368 594.442632 595.791480 596.961355 597.642250 598.155226 599.322597 600.332172 600.876807 601.271771 602.331933 603.243297 603.691900 603.985861 604.931564 605.724596 606.056380 606.233058 607.047382 607.665394 -100 
-100 -100 588.090530 590.018110 591.639257 592.464922 592.881779 594.595778 595.932626 596.517623 596.740796 598.242537 599.393226 599.826710 599.921967 601.305191 602.351436 602.683138 602.672238 603.938829 604.863864 605.074705 604.945970 606.104991 606.909938 -100 
-100 -100 584.683341 588.298584 590.413096 590.974310 590.251456 593.166330 594.856788 595.151052 594.260248 596.911617 598.393931 598.530170 597.515058 600.032264 601.400727 601.429219 600.303232 602.698488 603.939883 603.840763 602.590553 604.912600 606.129534 -100 
-100 -100 586.521417 588.469263 590.121978 590.982894 591.436582 593.189805 594.562404 595.176729 595.425485 596.958938 598.143394 598.605041 598.724033 600.129087 601.194598 601.542343 601.544657 602.821931 603.754338 603.969436 603.845365 605.015059 605.828719 -100 
-100 -100 586.947168 588.350523 589.791160 590.760485 591.538190 592.969868 594.213304 594.950728 595.513492 596.747664 597.822976 598.421266 598.860583 599.964808 600.915049 601.395002 601.714590 602.681479 603.488168 603.824707 604.006838 604.850410 605.491302 -100 
-100 -100 585.438904 587.376955 589.028517 589.893588 590.352864 592.115999 593.489885 594.090896 594.321189 595.896346 597.118359 597.599816 597.726163 599.158691 600.246114 600.610212 600.625279 601.900455 602.826264 603.028458 602.888309 604.076281 604.902683 -100 
-100 -100 582.518380 586.105603 588.220963 588.794646 588.083970 591.026002 592.724303 592.992086 592.036278 594.797245 596.354818 596.523414 595.504076 598.088325 599.500567 599.561159 598.466801 600.852184 602.081695 601.956661 600.657333 603.035303 604.280532 -100 
-100 -100 584.747680 586.684637 588.334485 589.196956 589.651694 591.407312 592.772094 593.364024 593.586675 595.156462 596.374223 596.852089 596.975729 598.407348 599.494719 599.859044 599.874124 601.148591 602.074223 602.277144 602.137686 603.324525 604.149602 -100 
-100 -100 585.569521 586.969583 588.406178 589.370522 590.139613 591.554942 592.778708 593.496543 594.042830 595.266967 596.334061 596.924576 597.357493 598.461261 599.412826 599.894628 600.215492 601.180022 601.985743 602.324354 602.509105 603.348715 603.985587 -100 
-100 -100 584.468556 586.407167 588.051734 588.905735 589.348789 591.073467 592.413299 592.994902 593.214852 594.736515 595.909650 596.357617 596.462338 597.871810 598.942884 599.296703 599.305073 600.574556 601.503483 601.723534 601.608670 602.766024 603.569909 -100 
-100 -100 581.972387 585.564739 587.664479 588.216454 587.485876 590.354289 591.998144 592.245027 591.303759 593.948508 595.419837 595.535057 594.487325 597.023690 598.403516 598.443400 597.335532 599.708125 600.940348 600.849263 599.624557 601.913817 603.113813 -100 
-100 -100 584.704902 586.616772 588.219273 589.024949 589.416787 591.087202 592.376027 592.912906 593.090502 594.567228 595.699431 596.112901 596.188528 597.570996 598.618579 598.952990 598.944244 600.196742 601.110520 601.318234 601.191719 602.335947 603.131568 -100 
-100 -100 586.091967 587.428303 588.772224 589.637448 590.305113 591.607636 592.728552 593.362745 593.833307 594.962797 595.942712 596.464467 596.841896 597.890355 598.794344 599.238927 599.527724 600.457638 601.233541 601.551237 601.717536 602.524800 603.139255 -100 
-100 -100 585.659657 587.467532 588.955755 589.665735 589.977090 591.546797 592.752527 593.233999 593.371038 594.778225 595.854823 596.234817 596.287579 597.629945 598.643483 598.957056 598.931665 600.149958 601.030281 601.211957 601.061922 602.176649 602.952459 -100 
-100 -100 583.974719 587.310799 589.167288 589.533236 588.663610 591.312024 592.785753 592.931778 591.934938 594.421537 595.778305 595.834948 594.757544 597.202107 598.510311 598.515757 597.388341 599.683331 600.846083 600.709829 599.446331 601.663870 602.813085 -100 
-100 -100 587.473812 589.081340 590.359832 590.941563 591.163573 592.582223 593.668703 594.109918 594.231899 595.549714 596.557028 596.935962 597.003605 598.278483 599.236808 599.556590 599.548686 600.699897 601.520299 601.695839 601.542398 602.562627 603.254244 -100 
-100 -100 589.970304 590.736118 591.581352 592.233975 592.818815 593.742990 594.588218 595.194896 595.726688 596.596088 597.394974 597.962478 598.456877 599.286676 600.035666 600.538007 600.946774 601.661961 602.276655 602.629263 602.872648 603.401198 603.779780 -100 
-100 -100 591.149135 591.626911 592.281071 592.927228 593.583661 594.357877 595.110950 595.768071 596.403736 597.148226 597.873077 598.503660 599.110319 599.818169 600.493167 601.056328 601.574392 602.169553 602.710504 603.119187 603.458132 603.836118 604.090630 -100 
-100 -100 -100 -100 -100 -100 -100 -100 -100 -100 -100 -100 -100 -100 -100 -100 -100 -100 -100 -100 -100 -100 -100 -100 -100 -100 
-100 -100 -100 -100 -100 -100 -100 -100 -100 -100 -100 -100 -100 -100 -100 -100 -100 -100 -100 -100 -100 -100 -100 -100 -100 -100 
-100 -100 -100 -100 -100 -100 -100 -100 -100 -100 -100 -100 -100 -100 -100 -100 -100 -100 -100 -100 -100 -100 -100 -100 -100 -100 
-100 -100 596.751225 597.311153 598.044474 598.749032 599.457372 600.339812 601.187219 601.905127 602.582277 603.414849 604.205016 604.861453 605.472334 606.231689 606.940796 607.506885 608.015568 608.657046 609.234013 609.650457 609.981334 610.397186 610.676778 -100 
-100 -100 595.013231 596.072079 597.072711 597.739497 598.242089 599.402548 600.386604 600.998672 601.434868 602.524523 603.438797 603.982054 604.347986 605.361102 606.193835 606.649829 606.919148 607.812745 608.516376 608.834299 608.948036 609.644248 610.110903 -100 
-100 -100 590.301783 593.507364 595.268357 595.638390 594.817126 597.423382 598.880799 599.074883 598.132478 600.630308 601.995995 602.109309 601.092726 603.504733 604.787660 604.823432 603.735893 606.008575 607.162780 607.083862 605.897413 608.007314 609.070761 -100 
-100 -100 576.756097 589.887589 593.224956 592.565493 583.598068 594.476184 597.144605 596.197845 587.083065 597.791861 600.341442 599.301487 590.129315 600.717724 603.180256 602.084572 592.981625 603.294450 605.615104 604.440487 595.429074 605.472958 607.898656 -100 
-100 -100 587.363587 590.809395 592.791178 593.265632 592.494063 595.258650 596.832993 597.043466 596.082322 598.680579 600.117093 600.212807 599.153463 601.649396 602.993481 603.006920 601.875663 604.234768 605.457137 605.369492 604.161940 606.390873 607.556683 -100 
-100 -100 588.656505 590.546852 592.131023 592.928217 593.321267 594.994131 596.294414 596.850953 597.049998 598.533908 599.671946 600.094099 600.178021 601.552009 602.589201 602.914449 602.899101 604.157209 605.077312 605.289561 605.164404 606.304879 607.097300 -100 
-100 -100 585.077011 588.681605 590.779791 591.323187 590.581207 593.472241 595.140561 595.417006 594.511113 597.146420 598.614292 598.739482 597.714980 600.219963 601.576937 601.596422 600.463560 602.852803 604.089673 603.987601 602.734231 605.050229 606.262597 -100 
-100 -100 571.795291 585.578461 589.195559 588.654736 579.547445 590.872716 593.747934 592.922432 583.925010 594.689198 597.306932 596.325937 587.273574 597.829670 600.318232 599.223339 590.054525 600.491500 602.852635 601.620067 592.265533 602.741921 605.299284 -100 
-100 -100 583.501251 587.128233 589.260167 589.840453 589.136580 592.069430 593.775611 594.082500 593.202175 595.869785 597.370974 597.523246 596.521560 599.048779 600.425789 600.461827 599.341767 601.739780 602.980969 602.879242 601.627018 603.954706 605.176960 -100 
-100 -100 585.468391 587.416310 589.075780 589.946820 590.411010 592.175573 593.554987 594.168827 594.413249 595.969629 597.174240 597.647481 597.772292 599.193067 600.271818 600.630153 600.640145 601.914754 602.840461 603.045019 602.909972 604.089784 604.911408 -100 
-100 -100 582.457217 586.048932 588.170407 588.751101 588.047749 590.995319 592.700949 592.978405 592.030297 594.787226 596.338419 596.502596 595.481246 598.064907 599.478065 599.540558 598.447087 600.828429 602.052214 601.921260 600.617479 602.995864 604.242289 -100 
-100 -100 569.819440 583.420472 587.010122 586.471075 577.337830 588.728243 591.608579 590.698148 581.270770 592.506908 595.251139 594.275606 585.024804 595.845527 598.419373 597.382767 588.335590 598.670886 600.991763 599.683578 590.034532 600.806718 603.432549 -100 
-100 -100 581.769077 585.358703 587.477407 588.054852 587.346886 590.287079 591.984014 592.252720 591.296968 594.048520 595.594955 595.754650 594.729855 597.313169 598.727129 598.790633 597.697647 600.077730 601.300645 601.170037 599.866856 602.243429 603.488128 -100 
-100 -100 584.099314 586.040405 587.693090 588.557986 589.014207 590.761917 592.122059 592.716417 592.943220 594.490575 595.686105 596.148885 596.263986 597.687374 598.770424 599.133220 599.146852 600.416704 601.339699 601.546331 601.415604 602.588208 603.404141 -100 
-100 -100 581.473871 585.076910 587.194211 587.767203 587.060372 589.957231 591.628919 591.900367 590.980696 593.646616 595.136744 595.267531 594.233319 596.783157 598.175260 598.225497 597.125461 599.502046 600.734974 600.641932 599.415904 601.711872 602.917632 -100 
-100 -100 569.184242 582.866183 586.453792 585.909288 576.856858 588.073661 590.892595 590.007115 580.878675 591.716164 594.330128 593.306489 584.099330 594.796965 597.323044 596.261310 587.205291 597.525539 599.863294 598.656200 589.458864 599.767533 602.285608 -100 
-100 -100 581.714705 585.289189 587.363070 587.887156 587.128899 589.969853 591.589632 591.816756 590.856077 593.476236 594.925330 595.022279 593.959647 596.481775 597.849539 597.879865 596.762881 599.123201 600.342683 600.239828 599.004465 601.286212 602.482606 -100 
-100 -100 584.641236 586.508902 588.064082 588.829954 589.188342 590.815979 592.070352 592.584537 592.745049 594.189299 595.294557 595.690238 595.753503 597.117622 598.150163 598.474722 598.457580 599.693498 600.590733 600.784676 600.646259 601.778154 602.566419 -100 
-100 -100 582.769351 586.174237 588.113994 588.546251 587.731915 590.443899 591.971081 592.148536 591.174502 593.697301 595.083036 595.149807 594.078014 596.547002 597.877203 597.889691 596.766733 599.083503 600.267822 600.142145 598.889943 601.136056 602.309551 -100 
-100 -100 571.711876 584.718827 587.993837 587.283526 578.281373 589.081738 591.698232 590.739721 581.766049 592.233995 594.701354 593.632956 584.498256 595.002699 597.441384 596.356992 587.358931 597.526124 599.784101 598.541592 589.347939 599.542861 601.999126 -100 
-100 -100 584.690807 587.849847 589.557083 589.868556 588.986193 591.522831 592.917729 593.065407 592.098435 594.509312 595.814612 595.892224 594.858056 597.236871 598.499928 598.529417 597.445794 599.673657 600.787202 600.666919 599.432910 601.560053 602.631865 -100 
-100 -100 589.025911 590.053884 591.004097 591.607810 592.039612 593.125013 594.036523 594.583619 594.962249 595.988620 596.850750 597.355795 597.693904 598.681544 599.495026 599.937218 600.193126 601.061331 601.737142 602.028070 602.119244 602.810305 603.276090 -100 
-100 -100 590.567908 591.100054 591.783446 592.422515 593.055718 593.858835 594.628201 595.273677 595.885175 596.657490 597.397387 598.014759 598.595595 599.330474 600.020129 600.570078 601.062340 601.683016 602.237314 602.632255 602.946092 603.353111 603.629216 -100 
-100 -100 -100 -100 -100 -100 -100 -100 -100 -100 -100 -100 -100 -100 -100 -100 -100 -100 -100 -100 -100 -100 -100 -100 -100 -100 
-100 -100 -100 -100 -100 -100 -100 -100 -100 -100 -100 -100 -100 -100 -100 -100 -100 -100 -100 -100 -100 -100 -100 -100 -100 -100 
-100 -100 -100 -100 -100 -100 -100 -100 -100 -100 -100 -100 -100 -100 -100 -100 -100 -100 -100 -100 -100 -100 -100 -100 -100 -100 
-100 -100 596.440532 596.945749 597.649647 598.361229 599.092738 599.946115 600.777261 601.507352 602.210160 603.016712 603.794350 604.466568 605.105753 605.840511 606.537431 607.119177 607.656365 608.275048 608.841662 609.274517 609.632485 610.021260 610.280183 -100 
-100 -100 595.067994 595.862627 596.757294 597.472714 598.128308 599.126808 600.044390 600.717232 601.310208 602.242461 603.095189 603.703507 604.228882 605.086235 605.857162 606.376472 606.802876 607.544957 608.189855 608.571135 608.837064 609.375044 609.756467 -100 
-100 -100 592.208951 593.850405 595.178627 595.818534 596.103430 597.588643 598.737471 599.231035 599.398910 600.785454 601.850005 602.267625 602.361478 603.666486 604.646978 604.979371 604.982961 606.169453 607.028902 607.242054 607.120457 608.143643 608.833694 -100 
-100 -100 588.219507 591.600867 593.506958 593.924425 593.106864 595.814884 597.340769 597.522249 596.541061 599.115024 600.533600 600.624766 599.562865 602.043988 603.374427 603.385478 602.253250 604.599162 605.809443 605.719801 604.507273 606.708894 607.849869 -100 
-100 -100 589.376878 591.212851 592.739340 593.491965 593.849037 595.469256 596.723032 597.244324 597.415819 598.880406 600.004519 600.415947 600.489303 601.855914 602.885969 603.207086 603.188879 604.439068 605.354628 605.569525 605.447588 606.564383 607.339060 -100 
-100 -100 589.218476 590.573492 591.945356 592.843581 593.549197 594.897240 596.065343 596.744071 597.255826 598.425664 599.440077 599.989148 600.387696 601.450629 602.363765 602.813774 603.110261 604.060800 604.859138 605.195531 605.375484 606.191773 606.810781 -100 
-100 -100 587.190469 589.119893 590.744137 591.573630 591.993727 593.708669 595.045721 595.630900 595.853447 597.356858 598.512675 598.950718 599.049826 600.434655 601.481417 601.813934 601.805036 603.074628 604.002234 604.215146 604.087659 605.247712 606.053580 -100 
-100 -100 583.779139 587.397538 589.517259 590.084971 589.368137 592.285533 593.978044 594.274800 593.385188 596.037530 597.523602 597.663639 596.652139 599.170045 600.538399 600.567307 599.442568 601.839584 603.081825 602.983046 601.732763 604.055014 605.272503 -100 
-100 -100 585.614498 587.565952 589.224864 590.093439 590.554437 592.312560 593.689566 594.308475 594.560538 596.094995 597.280546 597.743907 597.865066 599.271266 600.337784 600.686844 600.690354 601.968048 602.899764 603.113728 602.988611 604.157863 604.971592 -100 
-100 -100 586.038307 587.445546 588.892995 589.870801 590.656940 592.095459 593.345458 594.089473 594.656816 595.891328 596.965449 597.563124 598.003229 599.109467 600.062640 600.545765 600.867234 601.833100 602.637054 602.970611 603.150462 603.993013 604.633697 -100 
-100 -100 584.528706 586.471012 588.130047 589.004584 589.473585 591.244767 592.626960 593.236846 593.473367 595.047230 596.265274 596.743670 596.869509 598.304974 599.397398 599.766957 599.785127 601.057469 601.978029 602.175090 602.031244 603.217761 604.043878 -100 
-100 -100 581.608072 585.199698 587.322743 587.906425 587.206418 590.156942 591.864632 592.143161 591.195330 593.953319 595.504887 595.668805 594.648009 597.235786 598.654228 598.721776 597.631634 600.012401 601.234609 601.102776 599.798607 602.174940 603.419945 -100 
-100 -100 583.839405 585.779972 587.436425 588.307748 588.772327 590.537034 591.911616 592.513811 592.743436 594.311840 595.525069 595.999147 596.121758 597.556169 598.648553 599.018241 599.035936 600.306461 601.225310 601.421513 601.277149 602.462115 603.286948 -100 
-100 -100 584.664026 586.066606 587.508275 588.479834 589.257613 590.682216 591.915920 592.643480 593.196015 594.420161 595.484740 596.072985 596.505524 597.611119 598.565778 599.050634 599.372361 600.333527 601.133359 601.465635 601.645479 602.483381 603.120353 -100 
-100 -100 583.565410 585.505518 587.153862 588.013670 588.464433 590.198372 591.548387 592.139951 592.366115 593.887957 595.059918 595.506752 595.611619 597.022209 598.094848 598.450043 598.458171 599.724346 600.647708 600.861300 600.740971 601.897213 602.702128 -100 
-100 -100 581.070398 584.663555 586.766168 587.322914 586.599113 589.476472 591.130585 591.388037 590.454046 593.098650 594.569092 594.683770 593.636530 596.173707 597.554373 597.594891 596.486441 598.855827 600.082881 599.985548 598.755288 601.044196 602.245741 -100 
-100 -100 583.801106 585.714210 587.319646 588.129793 588.527674 590.205846 591.503684 592.049831 592.234288 593.712841 594.845500 595.259433 595.336028 596.719544 597.768003 598.102951 598.093723 599.343873 600.253924 600.457300 600.327123 601.470660 602.266889 -100 
-100 -100 585.184118 586.522718 587.870515 588.740521 589.413656 590.722434 591.850533 592.492053 592.968599 594.101788 595.084174 595.607811 595.986978 597.037089 597.942461 598.388007 598.676875 599.605477 600.379337 600.694926 600.859405 601.665514 602.279564 -100 
-100 -100 584.747106 586.558606 588.052072 588.767506 589.084012 590.658533 591.869755 592.356856 592.499094 593.911329 594.992096 595.375175 595.430351 596.775061 597.790654 598.105863 598.081295 599.299033 600.178645 600.360152 600.209885 601.322873 602.097317 -100 
-100 -100 583.059662 586.400417 588.263089 588.634992 587.770462 590.422618 591.900609 592.051065 591.058716 593.551158 594.913090 594.973468 593.898772 596.346094 597.656728 597.664227 596.538160 598.832873 599.995628 599.860439 598.597881 600.813089 601.960288 -100 
-100 -100 586.561945 588.173313 589.457214 590.044270 590.270861 591.693262 592.783854 593.229412 593.355992 594.679292 595.691615 596.074340 596.144745 597.422050 598.382372 598.703721 598.696760 599.847919 600.668469 600.844842 600.691918 601.710531 602.400616 -100 
-100 -100 589.063069 589.831670 590.681155 591.338265 591.927288 592.855425 593.704947 594.316149 594.852644 595.727015 596.530403 597.101415 597.598351 598.430060 599.180406 599.683635 600.092796 600.807875 601.422544 601.775427 602.018816 602.546372 602.924016 -100 
-100 -100 590.244856 590.724838 591.382563 592.032730 592.693181 593.471480 594.228957 594.890692 595.531057 596.280206 597.009202 597.643039 598.252015 598.961437 599.637391 600.201030 600.719162 601.314100 601.854858 602.263481 602.602179 602.979448 603.233328 -100 
-100 -100 -100 -100 -100 -100 -100 -100 -100 -100 -100 -100 -100 -100 -100 -100 -100 -100 -100 -100 -100 -100 -100 -100 -100 -100 
-100 -100 -100 -100 -100 -100 -100 -100 -100 -100 -100 -100 -100 -100 -100 -100 -100 -100 -100 -100 -100 -100 -100 -100 -100 -100 
-100 -100 -100 -100 -100 -100 -100 -100 -100 -100 -100 -100 -100 -100 -100 -100 -100 -100 -100 -100 -100 -100 -100 -100 -100 -100 
-100 -100 596.085117 596.557054 597.240331 597.954360 598.696818 599.534059 600.354667 601.091360 601.807340 602.601216 603.372640 604.055520 604.710691 605.433804 606.124299 606.716086 607.269193 607.877773 608.439904 608.884049 609.257298 609.631970 609.877853 -100 
-100 -100 594.896023 595.567777 596.401318 597.136470 597.850411 598.782481 599.665276 600.366432 601.020590 601.891751 602.715918 603.358014 603.948094 604.745070 605.486248 606.037228 606.526813 607.211511 607.830012 608.244810 608.572449 609.046104 609.382173 -100 
-100 -100 592.675636 593.818193 594.952220 595.686127 596.266099 597.442965 598.467868 599.073763 599.539311 600.627622 601.578397 602.116317 602.512472 603.519382 604.382892 604.829615 605.128273 606.025262 606.774532 607.104198 607.271975 607.993984 608.526696 -100 
-100 -100 590.214375 591.990105 593.442553 594.135316 594.441606 596.008350 597.213587 597.698705 597.839305 599.290402 600.402728 600.807362 600.871616 602.230634 603.249839 603.562582 603.532707 604.781417 605.692195 605.904208 605.772792 606.870318 607.625189 -100 
-100 -100 589.917409 591.227207 592.543836 593.394176 594.057329 595.356902 596.479294 597.119265 597.599588 598.754261 599.757650 600.295805 600.682730 601.740190 602.646845 603.089182 603.377541 604.326761 605.124978 605.462352 605.639631 606.441132 607.047279 -100 
-100 -100 589.332196 590.437121 591.685674 592.625649 593.451826 594.667245 595.766708 596.503512 597.138000 598.183617 599.137705 599.750397 600.274988 601.216664 602.070158 602.583356 603.005506 603.836884 604.577517 604.977877 605.279506 605.961171 606.486652 -100 
-100 -100 587.786569 589.162779 590.564970 591.495218 592.232993 593.616973 594.818047 595.523993 596.058381 597.247240 598.277945 598.840048 599.250721 600.328924 601.255348 601.715621 602.021761 602.984263 603.791175 604.133185 604.318645 605.145893 605.773115 -100 
-100 -100 585.922548 587.849863 589.486455 590.339145 590.787662 592.524823 593.883662 594.488960 594.729255 596.248565 597.418730 597.866993 597.973911 599.377633 600.440328 600.784757 600.785481 602.065550 603.001308 603.222876 603.105383 604.265048 605.071332 -100 
-100 -100 586.208214 587.606730 589.045003 590.016528 590.797734 592.226758 593.470358 594.213588 594.780511 595.999312 597.057209 597.643067 598.074900 599.173505 600.119453 600.596416 600.914695 601.884955 602.696862 603.041640 603.230882 604.065225 604.698239 -100 
-100 -100 586.152144 587.307938 588.633818 589.658328 590.571544 591.879685 593.065855 593.876667 594.574925 595.680009 596.687611 597.346497 597.912565 598.894573 599.786753 600.334093 600.782500 601.627962 602.375096 602.777978 603.085752 603.785177 604.325530 -100 
-100 -100 585.085966 586.491383 587.940180 588.922506 589.714943 591.160998 592.417034 593.164554 593.734716 594.977781 596.059826 596.662553 597.107058 598.223833 599.188370 599.681882 600.011332 600.978850 601.783753 602.119918 602.302623 603.142156 603.780294 -100 
-100 -100 583.671143 585.614416 587.275427 588.153141 588.626085 590.401386 591.788520 592.405402 592.650182 594.219013 595.433679 595.911653 596.039505 597.477129 598.573332 598.947656 598.970415 600.244475 601.169279 601.376766 601.246782 602.419126 603.235725 -100 
-100 -100 584.393862 585.798225 587.245123 588.224724 589.013304 590.453932 591.703612 592.444781 593.009099 594.246906 595.324344 595.923257 596.364859 597.479664 598.442770 598.934999 599.262654 600.227354 601.029384 601.363227 601.544256 602.382577 603.020029 -100 
-100 -100 584.769481 585.923115 587.245310 588.264677 589.170505 590.467499 591.640573 592.438485 593.124963 594.219374 595.217549 595.868571 596.428689 597.407101 598.296991 598.842499 599.287815 600.126870 600.867477 601.265219 601.569361 602.266088 602.804886 -100 
-100 -100 584.138522 585.533533 586.966359 587.930690 588.701595 590.113041 591.336298 592.060004 592.609257 593.811746 594.855052 595.428519 595.850808 596.944714 597.888294 598.364047 598.679081 599.637477 600.437841 600.773899 600.957156 601.786835 602.417152 -100 
-100 -100 583.172513 585.094509 586.723463 587.566339 588.001673 589.714109 591.045922 591.625902 591.843051 593.340311 594.490777 594.921937 595.014746 596.412614 597.472771 597.816635 597.814787 599.075406 599.994024 600.202753 600.076432 601.228976 602.031369 -100 
-100 -100 584.368745 585.737932 587.128521 588.042886 588.760029 590.115587 591.286260 591.963474 592.470494 593.631871 594.638140 595.180247 595.574966 596.642344 597.561978 598.017343 598.314662 599.256634 600.042954 600.367649 600.540215 601.358220 601.980676 -100 
-100 -100 585.272297 586.367222 587.598449 588.515425 589.313619 590.495951 591.562450 592.269686 592.875316 593.886460 594.809936 595.400470 595.908557 596.833370 597.674565 598.180197 598.591434 599.397097 600.109498 600.486046 600.770047 601.439688 601.959245 -100 
-100 -100 585.253257 586.549018 587.842097 588.662505 589.290931 590.550915 591.637276 592.249254 592.703249 593.812000 594.776104 595.291053 595.663864 596.695887 597.584518 598.020732 598.302147 599.214160 599.972306 600.278025 600.432944 601.219177 601.818163 -100 
-100 -100 585.002321 586.759520 588.182241 588.838232 589.103150 590.621274 591.784862 592.242370 592.362353 593.751285 594.814851 595.196073 595.252317 596.574275 597.569797 597.879871 597.853228 599.049206 599.908955 600.083601 599.926914 601.006447 601.753490 -100 
-100 -100 586.994198 588.116863 589.216136 589.904892 590.432794 591.552824 592.525576 593.089010 593.515671 594.547552 595.450615 595.958792 596.335508 597.311931 598.152576 598.588864 598.877104 599.734122 600.440295 600.734975 600.877096 601.582177 602.107676 -100 
-100 -100 588.868162 589.518670 590.313168 590.995986 591.648864 592.515874 593.336149 593.981164 594.583198 595.400167 596.177771 596.785424 597.348977 598.118953 598.837821 599.372191 599.843635 600.497640 601.082271 601.467237 601.771711 602.230074 602.559188 -100 
-100 -100 589.871652 590.321326 590.962956 591.620510 592.296814 593.063867 593.815877 594.489217 595.146961 595.886465 596.611422 597.257727 597.883627 598.580598 599.248754 599.821287 600.353758 600.935587 601.468708 601.886334 602.238370 602.598790 602.837881 -100 
-100 -100 -100 -100 -100 -100 -100 -100 -100 -100 -100 -100 -100 -100 -100 -100 -100 -100 -100 -100 -100 -100 -100 -100 -100 -100 
-100 -100 -100 -100 -100 -100 -100 -100 -100 -100 -100 -100 -100 -100 -100 -100 -100 -100 -100 -100 -100 -100 -100 -100 -100 -100 
-100 -100 -100 -100 -100 -100 -100 -100 -100 -100 -100 -100 -100 -100 -100 -100 -100 -100 -100 -100 -100 -100 -100 -100 -100 -100 
-100 -100 595.533975 596.037886 596.739744 597.449123 598.178593 599.030309 599.858947 600.585758 601.287104 602.097870 602.881295 603.558126 604.201218 604.941426 605.643069 606.227905 606.768684 607.395267 607.970368 608.410025 608.773315 609.166588 609.427674 -100 
-100 -100 594.163372 594.955690 595.846980 596.558608 597.210501 598.207029 599.120371 599.785649 600.372406 601.312858 602.174428 602.786959 603.314112 604.179266 604.955530 605.475000 605.900942 606.655445 607.312584 607.701598 607.972529 608.517357 608.902031 -100 
-100 -100 591.308506 592.945123 594.267348 594.900079 595.176736 596.661444 597.803172 598.278284 598.422899 599.833412 600.915297 601.334773 601.421086 602.743529 603.731968 604.056103 604.043176 605.258843 606.140339 606.361716 606.240367 607.278449 607.975258 -100 
-100 -100 587.325821 590.697593 592.594781 593.000945 592.165240 594.880839 596.398079 596.544995 595.495527 598.137443 599.587065 599.674127 598.577179 601.103543 602.448013 602.436977 601.243534 603.663779 604.910834 604.826372 603.594271 605.831321 606.986200 -100 
-100 -100 588.482272 590.310850 591.829532 592.574998 592.924599 594.544142 595.790379 596.292850 596.440657 597.928724 599.069635 599.482163 599.547635 600.932678 601.971617 602.285184 602.251103 603.530561 604.467423 604.689575 604.566087 605.696160 606.477727 -100 
-100 -100 588.337656 589.680286 591.041871 591.935703 592.639845 593.984225 595.146251 595.816317 596.320768 597.497341 598.518848 599.069262 599.467365 600.541774 601.463357 601.915615 602.213534 603.177648 603.987830 604.332798 604.518219 605.336479 605.955969 -100 
-100 -100 586.351858 588.247646 589.851187 590.677605 591.103589 592.809369 594.138800 594.718916 594.938629 596.442836 597.600033 598.034200 598.127210 599.529869 600.589388 600.929290 600.927994 602.209581 603.145904 603.372045 603.259427 604.409120 605.208099 -100 
-100 -100 583.010961 586.546994 588.631918 589.199979 588.506963 591.399738 593.080850 593.374473 592.485383 595.135022 596.617536 596.743915 595.702438 598.260853 599.650131 599.687889 598.566747 600.981275 602.236232 602.160768 600.950956 603.236397 604.437053 -100 
-100 -100 584.764546 586.684507 588.326908 589.196545 589.667682 591.420904 592.795785 593.416448 593.671135 595.204563 596.387235 596.844006 596.957131 598.379427 599.458907 599.816058 599.825821 601.114400 602.057620 602.287851 602.179853 603.335636 604.139286 -100 
-100 -100 585.137536 586.536863 587.981050 588.962715 589.756394 591.199387 592.455261 593.207751 593.782856 595.015381 596.086035 596.681203 597.121092 598.233484 599.193718 599.683559 600.011962 600.985967 601.800869 602.150025 602.343587 603.176078 603.807219 -100 
-100 -100 583.602872 585.546619 587.209185 588.090350 588.568142 590.348313 591.742822 592.371039 592.627898 594.190425 595.399485 595.875775 596.004436 597.440921 598.536816 598.912391 598.938613 600.217842 601.152274 601.375722 601.263580 602.422099 603.228532 -100 
-100 -100 580.670162 584.268543 586.398180 586.990103 586.300548 589.261809 590.986387 591.295571 590.398155 593.116751 594.649671 594.811221 593.798461 596.380562 597.799441 597.872900 596.794143 599.178151 600.417386 600.330864 599.112994 601.406424 602.613137 -100 
-100 -100 582.908474 584.851701 586.512889 587.391723 587.866161 589.641652 591.030819 591.653977 591.906154 593.463768 594.668552 595.141620 595.267754 596.701528 597.794804 598.167987 598.191400 599.466593 600.396848 600.616536 600.501651 601.659296 602.465603 -100 
-100 -100 583.747700 585.146948 586.589281 587.567009 588.354617 589.788211 591.033396 591.776343 592.342932 593.564695 594.626163 595.215009 595.650390 596.756944 597.711930 598.197664 598.521137 599.485675 600.290865 600.630966 600.817543 601.649187 602.280759 -100 
-100 -100 582.676766 584.599867 586.241709 587.106950 587.570540 589.309102 590.668043 591.276456 591.522197 593.035608 594.202518 594.650278 594.758863 596.170098 597.241302 597.594243 597.599830 598.869369 599.794753 600.007524 599.883571 601.042419 601.848971 -100 
-100 -100 580.224266 583.771512 585.858423 586.421548 585.720519 588.591550 590.252187 590.533561 589.643671 592.255863 593.714080 593.829264 592.787529 595.323850 596.701608 596.736917 595.619037 597.996572 599.225283 599.121941 597.876901 600.179073 601.386924 -100 
-100 -100 582.906513 584.803336 586.402753 587.218113 587.627917 589.309851 590.615632 591.177249 591.381098 592.854435 593.985833 594.403910 594.486100 595.870730 596.917931 597.250593 597.238501 598.490892 599.401362 599.602103 599.467195 600.614305 601.413031 -100 
-100 -100 584.253077 585.590994 586.941471 587.817786 588.499308 589.815388 590.951502 591.602474 592.088821 593.229239 594.219849 594.753195 595.141041 596.192286 597.097113 597.543108 597.833155 598.761791 599.536210 599.853456 600.019479 600.823456 601.435811 -100 
-100 -100 583.787406 585.609346 587.112631 587.836230 588.159829 589.743358 590.962001 591.453721 591.598991 593.027832 594.125553 594.526306 594.598531 595.939037 596.951956 597.270154 597.252169 598.466397 599.346640 599.535921 599.397041 600.498520 601.265256 -100 
-100 -100 582.073004 585.439305 587.317917 587.698966 586.838792 589.502973 590.988016 591.137704 590.134355 592.658859 594.046107 594.133329 593.095051 595.520573 596.823505 596.837164 595.729821 598.010103 599.172053 599.052821 597.825140 600.005666 601.136823 -100 
-100 -100 585.595209 587.219190 588.514952 589.111078 589.344811 590.776375 591.874138 592.323416 592.452344 593.793328 594.823844 595.224938 595.312698 596.586242 597.544601 597.869811 597.870297 599.018537 599.840501 600.025732 599.885113 600.892156 601.574194 -100 
-100 -100 588.111234 588.886248 589.744048 590.409306 591.006075 591.942390 592.799471 593.417191 593.960544 594.846360 595.662075 596.244882 596.751287 597.585329 598.336976 598.842926 599.255528 599.971482 600.588184 600.945361 601.192841 601.717431 602.092123 -100 
-100 -100 589.300164 589.784462 590.448856 591.106493 591.774628 592.560828 593.326047 593.995233 594.643414 595.401919 596.140620 596.783404 597.399353 598.112454 598.790765 599.356799 599.877350 600.473980 601.016750 601.427986 601.768637 602.145241 602.398015 -100 
-100 -100 -100 -100 -100 -100 -100 -100 -100 -100 -100 -100 -100 -100 -100 -100 -100 -100 -100 -100 -100 -100 -100 -100 -100 -100 
-100 -100 -100 -100 -100 -100 -100 -100 -100 -100 -100 -100 -100 -100 -100 -100 -100 -100 -100 -100 -100 -100 -100 -100 -100 -100 
-100 -100 -100 -100 -100 -100 -100 -100 -100 -100 -100 -100 -100 -100 -100 -100 -100 -100 -100 -100 -100 -100 -100 -100 -100 -100 
-100 -100 594.935769 595.493905 596.224653 596.926598 597.632602 598.513423 599.357728 600.071179 600.746757 601.588066 602.389473 603.055076 603.673722 604.443731 605.162086 605.734546 606.250089 606.906082 607.498062 607.926341 608.266206 608.690081 608.973754 -100 
-100 -100 593.200700 594.255843 595.251693 595.913161 596.410132 597.569170 598.547312 599.146792 599.570412 600.678648 601.610323 602.161730 602.530011 603.559676 604.403170 604.859722 605.125979 606.044664 606.770338 607.101018 607.221335 607.930808 608.404063 -100 
-100 -100 588.497793 591.693257 593.444590 593.802431 592.962122 595.575524 597.022724 597.179442 596.167414 598.738930 600.142626 600.257078 599.209317 601.672068 602.973381 602.989370 601.842898 604.197470 605.396232 605.328278 604.126572 606.276241 607.355692 -100 
-100 -100 574.981091 588.077094 591.397603 590.713125 581.657170 592.609079 595.267821 594.228893 584.719393 595.825363 598.462754 597.399075 587.991098 598.835402 601.341446 600.175689 590.685385 601.409026 603.826360 602.647508 593.472461 603.705954 606.172542 -100 
-100 -100 585.563867 588.995633 590.965699 591.428992 590.640574 593.412511 594.976355 595.149208 594.117935 596.789300 598.263266 598.358973 597.267647 599.816012 601.179908 601.174346 599.984598 602.425505 603.691334 603.613384 602.388399 604.654237 605.835608 -100 
-100 -100 586.875765 588.743556 590.313001 591.106404 591.500576 593.169136 594.460958 595.003700 595.188692 596.689083 597.842301 598.267573 598.348100 599.746243 600.799623 601.127967 601.110792 602.395693 603.337688 603.564785 603.449068 604.592743 605.386299 -100 
-100 -100 583.395989 586.915136 588.977209 589.522173 588.805920 591.672372 593.327332 593.596895 592.687605 595.325295 596.798196 596.914731 595.863725 598.416372 599.799772 599.830880 598.704091 601.117851 602.373299 602.298391 601.087726 603.368940 604.566108 -100 
-100 -100 570.484386 583.874548 587.408025 586.883292 577.927447 589.107109 591.952077 591.123087 582.137219 592.888578 595.500251 594.479088 585.228427 596.001834 598.544928 597.461999 588.260530 598.763367 601.154714 599.982388 590.854216 601.110694 603.620319 -100 
-100 -100 581.799582 585.344806 587.447310 588.036353 587.365835 590.281609 591.984052 592.296193 591.423486 594.089951 595.587630 595.726557 594.695779 597.267532 598.670848 598.720111 597.605782 600.025775 601.287831 601.217477 600.011937 602.299050 603.500514 -100 
-100 -100 583.648110 585.581960 587.239213 588.121444 588.603601 590.377562 591.769246 592.400453 592.662334 594.214917 595.414707 595.884824 596.009185 597.442612 598.534447 598.904588 598.926036 600.213878 601.157378 601.388992 601.282487 602.439583 603.243759 -100 
-100 -100 580.590754 584.188712 586.319942 586.915891 586.231576 589.196745 590.926252 591.241984 590.350770 593.069813 594.602489 594.764720 593.753117 596.335855 597.755126 597.829208 596.752409 599.141836 600.388175 600.309638 599.098064 601.389894 602.594173 -100 
-100 -100 567.917577 581.548335 585.154132 584.633156 575.524779 586.932424 589.845885 589.012812 579.853575 590.844065 593.535475 592.559064 583.357657 594.135266 596.707051 595.684350 586.682259 596.997137 599.346809 598.157637 589.002656 599.285703 601.803159 -100 
-100 -100 579.896702 583.494009 585.623403 586.216496 585.528558 588.489154 590.213925 590.525614 589.630852 592.345455 593.874359 594.034019 593.020350 595.599946 597.015927 597.087100 596.007118 598.391624 599.632877 599.549629 598.334519 600.625781 601.830300 -100 
-100 -100 582.256784 584.191374 585.846420 586.723994 587.199932 588.964639 590.347075 590.971537 591.228579 592.770042 593.961135 594.426580 594.548321 595.974090 597.058963 597.424432 597.441480 598.716737 599.647761 599.867299 599.750434 600.909063 601.715255 -100 
-100 -100 579.698986 583.255469 585.359215 585.944077 585.268198 588.167899 589.856911 590.164169 589.298135 591.934055 593.414039 593.547990 592.522416 595.073505 596.464395 596.511167 595.403377 597.789657 599.025864 598.928854 597.689284 599.995973 601.206611 -100 
-100 -100 567.629016 581.084381 584.628546 584.102474 575.158009 586.298673 589.125919 588.303742 579.412245 590.037568 592.613503 591.591699 582.404493 593.092416 595.613473 594.539433 585.430468 595.802300 598.146140 596.920843 587.638116 598.028647 600.565527 -100 
-100 -100 579.930396 583.459491 585.520349 586.055677 585.326712 588.169010 589.804384 590.065035 589.157856 591.753906 593.199112 593.304704 592.254154 594.778308 596.145039 596.171875 595.046841 597.415359 598.636050 598.526816 597.276437 599.570759 600.773190 -100 
-100 -100 582.774064 584.640209 586.200845 586.978931 587.353815 588.995702 590.266533 590.800000 590.980700 592.438814 593.559968 593.974243 594.055124 595.421103 596.453797 596.780610 596.766959 598.003028 598.901254 599.098284 598.963417 600.090656 600.875784 -100 
-100 -100 580.842236 584.274080 586.233695 586.681156 585.878603 588.610286 590.152989 590.338813 589.362892 591.925750 593.344866 593.446554 592.418042 594.868377 596.192760 596.213349 595.110996 597.414297 598.598700 598.490198 597.273731 599.484030 600.640477 -100 
-100 -100 569.671906 582.791833 586.103877 585.409329 576.397144 587.239472 589.871720 588.903676 579.827130 590.438342 592.963108 591.957595 583.001619 593.355059 595.768574 594.703920 585.812837 595.882462 598.132346 596.934913 587.945351 597.936720 600.347277 -100 
-100 -100 582.753729 585.943641 587.674350 588.002702 587.132223 589.688759 591.098448 591.252584 590.282092 592.734739 594.075295 594.188800 593.198298 595.559133 596.817467 596.856450 595.794921 598.010395 599.125542 599.024509 597.828025 599.919254 600.973423 -100 
-100 -100 587.125017 588.165643 589.131598 589.750797 590.197429 591.299077 592.225765 592.785933 593.177336 594.226051 595.111028 595.637824 595.994551 596.986043 597.802624 598.250843 598.514486 599.384107 600.063785 600.362995 600.463161 601.147576 601.607823 -100 
-100 -100 588.681128 589.221424 589.917455 590.570855 591.218977 592.037631 592.822394 593.482742 594.109518 594.899671 595.657619 596.291511 596.885495 597.627665 598.322443 598.877548 599.374928 599.999150 600.557436 600.957312 601.274943 601.680821 601.955060 -100 
-100 -100 -100 -100 -100 -100 -100 -100 -100 -100 -100 -100 -100 -100 -100 -100 -100 -100 -100 -100 -100 -100 -100 -100 -100 -100 
-100 -100 -100 -100 -100 -100 -100 -100 -100 -100 -100 -100 -100 -100 -100 -100 -100 -100 -100 -100 -100 -100 -100 -100 -100 -100 
-100 -100 -100 -100 -100 -100 -100 -100 -100 -100 -100 -100 -100 -100 -100 -100 -100 -100 -100 -100 -100 -100 -100 -100 -100 -100 
-100 -100 594.601237 595.106827 595.812159 596.526414 597.261405 598.118610 598.952701 599.685165 600.392543 601.209706 601.999679 602.682913 603.331829 604.076976 604.782995 605.371840 605.916031 606.545067 607.121754 607.562388 607.926387 608.320766 608.582937 -100 
-100 -100 593.229298 594.023154 594.917997 595.634824 596.292538 597.294484 598.213059 598.883820 599.476596 600.423662 601.292164 601.911589 602.444928 603.314910 604.095374 604.618809 605.048083 605.804594 606.462648 606.851821 607.122628 607.668479 608.054654 -100 
-100 -100 590.371707 592.009520 593.335416 593.973976 594.257105 595.747082 596.893656 597.373937 597.524487 598.941974 600.031445 600.458693 600.551909 601.878889 602.871210 603.199319 603.189724 604.406652 605.287993 605.508223 605.385340 606.424401 607.123495 -100 
-100 -100 586.383846 589.756586 591.657787 592.070628 591.242318 593.963180 595.485051 595.636897 594.593210 597.242365 598.700071 598.795606 597.706270 600.236850 601.585048 601.578150 600.388231 602.809202 604.055574 603.969498 602.735553 604.973682 606.130847 -100 
-100 -100 587.529794 589.360585 590.884603 591.637646 591.995224 593.621023 594.872559 595.380242 595.533865 597.028930 598.177556 598.597909 598.670310 600.060283 601.103726 601.421627 601.390809 602.671620 603.608839 603.830477 603.706395 604.837410 605.620395 -100 
-100 -100 587.372188 588.718683 590.087606 590.990399 591.703464 593.055171 594.223260 594.898852 595.409063 596.592294 597.620867 598.178023 598.582047 599.662077 600.589297 601.046259 601.347128 602.313406 603.125668 603.471569 603.657519 604.476731 605.097145 -100 
-100 -100 585.373045 587.274435 588.887955 589.725119 590.161290 591.875210 593.211192 593.796962 594.022268 595.532985 596.696769 597.136645 597.234277 598.643064 599.709562 600.054498 600.054667 601.339035 602.280448 602.509083 602.397947 603.548780 604.348529 -100 
-100 -100 582.023320 585.566040 587.662124 588.242057 587.560239 590.461717 592.149818 592.449360 591.565930 594.222276 595.711295 595.843006 594.805787 597.370612 598.767202 598.810435 597.691481 600.109267 601.369867 601.297689 600.090003 602.376791 603.578157 -100 
-100 -100 583.774889 585.700960 587.353523 588.234786 588.717246 590.479923 591.862690 592.490212 592.751398 594.291758 595.481140 595.943803 596.062099 597.490202 598.575714 598.938118 598.951994 600.244657 601.192523 601.426581 601.321364 602.478626 603.282822 -100 
-100 -100 584.147924 585.552617 587.006017 587.998773 588.803675 590.256596 591.521171 592.281551 592.864146 594.104101 595.182006 595.783925 596.229657 597.346889 598.311547 598.805651 599.138374 600.117280 600.937585 601.291858 601.489284 602.323239 602.954535 -100 
-100 -100 582.614290 584.562847 586.233841 587.125550 587.614372 589.404510 590.808178 591.445120 591.710413 593.281062 594.498210 594.982387 595.117659 596.557854 597.656458 598.035004 598.065196 599.350034 600.291014 600.521220 600.414301 601.573872 602.379755 -100 
-100 -100 579.683555 583.286142 585.423245 586.024863 585.345863 588.316776 590.050736 590.369306 589.481194 592.208671 593.750572 593.921123 592.915850 595.500756 596.921114 596.996522 595.921127 598.311039 599.557446 599.478617 598.266888 600.560684 601.766272 -100 
-100 -100 581.925459 583.871690 585.538614 586.425389 586.909057 588.694026 590.092971 590.726079 590.988231 592.555632 593.770105 594.252429 594.385927 595.823190 596.918384 597.293686 597.320384 598.600655 599.536991 599.762985 599.652929 600.811484 601.617297 -100 
-100 -100 582.769372 584.169996 585.615802 586.599224 587.394385 588.837156 590.092569 590.846005 591.423227 592.655846 593.727912 594.326498 594.769465 595.880276 596.837957 597.326334 597.653093 598.621596 599.431132 599.775497 599.965302 600.798165 601.429916 -100 
-100 -100 581.703292 583.625906 585.268901 586.137641 586.607117 588.354619 589.724311 590.343658 590.600571 592.126119 593.304897 593.763455 593.880377 595.296221 596.370607 596.726646 596.735584 598.008126 598.936334 599.151702 599.029746 600.189787 600.996874 -100 
-100 -100 579.253256 582.798769 584.885602 585.451178 584.755277 587.635369 589.307069 589.599510 588.720938 591.346356 592.817615 592.944740 591.912389 594.453421 595.834582 595.873387 594.759111 597.139141 598.369879 598.268310 597.024647 599.327883 600.536329 -100 
-100 -100 581.931235 583.827815 585.428604 586.247582 586.663519 588.354787 589.671626 590.244529 590.460080 591.946490 593.090917 593.520915 593.612551 595.002821 596.054138 596.390782 596.382555 597.637853 598.550660 598.753420 598.620022 599.767973 600.567048 -100 
-100 -100 583.271117 584.610990 585.965328 586.847250 587.536344 588.862455 590.009840 590.672251 591.170406 592.323641 593.327088 593.872224 594.269568 595.327111 596.236743 596.687335 596.981813 597.914083 598.691679 599.011879 599.180042 599.984503 600.596702 -100 
-100 -100 582.799631 584.625638 586.135168 586.866117 587.198411 588.792905 590.023206 590.526320 590.683159 592.124819 593.235521 593.648338 593.730438 595.077362 596.095361 596.418707 596.405862 597.624374 598.508705 598.702227 598.566512 599.667806 600.433607 -100 
-100 -100 581.083233 584.455099 586.341509 586.730943 585.879994 588.555893 590.052855 590.213699 589.221416 591.758686 593.158915 593.258342 592.230254 594.661920 595.969921 595.989081 594.887438 597.172352 598.338991 598.225029 597.001558 599.181185 600.310778 -100 
-100 -100 584.610180 586.239324 587.542938 588.147967 588.391509 589.834473 590.943779 591.404023 591.543804 592.896581 593.938960 594.351141 594.448200 595.728162 596.691921 597.022704 597.028818 598.181940 599.008631 599.198689 599.061666 600.068730 600.749883 -100 
-100 -100 587.132769 587.912215 588.777359 589.451514 590.058219 591.005434 591.873557 592.501979 593.055870 593.952464 594.778760 595.371351 595.886099 596.726639 597.483897 597.995340 598.413328 599.134156 599.755372 600.116720 600.367213 600.892655 601.267244 -100 
-100 -100 588.326010 588.814306 589.485646 590.152022 590.830008 591.626789 592.402733 593.082416 593.740877 594.509567 595.258083 595.909884 596.533630 597.253173 597.937140 598.508572 599.034333 599.635756 600.182884 600.597944 600.941363 601.319208 601.572285 -100 
-100 -100 -100 -100 -100 -100 -100 -100 -100 -100 -100 -100 -100 -100 -100 -100 -100 -100 -100 -100 -100 -100 -100 -100 -100 -100 
-100 -100 -100 -100 -100 -100 -100 -100 -100 -100 -100 -100 -100 -100 -100 -100 -100 -100 -100 -100 -100 -100 -100 -100 -100 -100 
-100 -100 -100 -100 -100 -100 -100 -100 -100 -100 -100 -100 -100 -100 -100 -100 -100 -100 -100 -100 -100 -100 -100 -100 -100 -100 
-100 -100 594.221587 594.696804 595.387112 596.111239 596.865143 597.713494 598.544975 599.292882 600.020858 600.827597 601.612306 602.308285 602.975343 603.708247 604.407422 605.007340 605.567489 606.181106 606.746680 607.193333 607.568822 607.946056 608.193867 -100 
-100 -100 593.030721 593.705016 594.545454 595.291390 596.017556 596.960317 597.853272 598.565124 599.231166 600.115769 600.954249 601.610831 602.213920 603.020144 603.769404 604.328488 604.825146 605.513758 606.134203 606.550001 606.878680 607.354922 607.693367 -100 
-100 -100 590.807070 591.950200 593.090745 593.836982 594.431206 595.617616 596.651213 597.266749 597.743744 598.846604 599.813609 600.368805 600.780679 601.795130 602.665396 603.120457 603.426872 604.325475 605.073987 605.402015 605.568576 606.293623 606.829675 -100 
-100 -100 588.338031 590.111787 591.570799 592.278230 592.602245 594.176954 595.389588 595.883379 596.034596 597.501406 598.631663 599.056329 599.140167 600.503811 601.528469 601.850294 601.830043 603.077644 603.985427 604.193860 604.059258 605.160956 605.919819 -100 
-100 -100 588.014963 589.327660 590.654406 591.520939 592.201656 593.512886 594.644936 595.294635 595.786149 596.955544 597.975612 598.531318 598.934248 600.000116 600.914675 601.366237 601.662693 602.613452 603.410818 603.746520 603.922742 604.727042 605.335975 -100 
-100 -100 587.400005 588.512766 589.776047 590.734904 591.580064 592.810089 593.921311 594.668733 595.314405 596.373860 597.342978 597.970215 598.507881 599.460742 600.325037 600.848471 601.278579 602.113704 602.856153 603.257237 603.559649 604.243501 604.770919 -100 
-100 -100 585.826156 587.214976 588.636879 589.589726 590.349244 591.749305 592.962965 593.679487 594.224229 595.426899 596.471839 597.046177 597.467563 598.559049 599.499032 599.971256 600.286265 601.253522 602.064306 602.408939 602.596467 603.425973 604.054852 -100 
-100 -100 583.940460 585.884581 587.544495 588.422852 588.896109 590.649704 592.021541 592.637452 592.887364 594.421595 595.605912 596.064987 596.180523 597.599315 598.677078 599.034881 599.046505 600.331472 601.272125 601.497877 601.383675 602.545959 603.353749 -100 
-100 -100 584.222045 585.634870 587.095107 588.091702 588.897218 590.345130 591.604152 592.360544 592.939787 594.173038 595.244862 595.842552 596.284742 597.395745 598.354052 598.842566 599.171097 600.148888 600.968041 601.319590 601.514148 602.351274 602.985272 -100 
-100 -100 584.167014 585.334807 586.680591 587.728896 588.665942 589.994281 591.197885 592.024426 592.737557 593.857591 594.879912 595.552669 596.130843 597.122095 598.022547 598.578299 599.035735 599.891111 600.648866 601.062454 601.378639 602.080345 602.620385 -100 
-100 -100 583.103125 584.519372 585.986596 586.991820 587.808022 589.274059 590.548340 591.313457 591.900707 593.159816 594.258307 594.878087 595.337506 596.459569 597.427541 597.925727 598.262415 599.242158 600.061460 600.413412 600.609217 601.448612 602.083829 -100 
-100 -100 581.692047 583.645266 585.322975 586.222289 586.718898 588.512695 589.918122 590.553963 590.817930 592.403947 593.637037 594.135626 594.282799 595.721100 596.816595 597.192392 597.219841 598.508002 599.449726 599.676859 599.565195 600.732838 601.543841 -100 
-100 -100 582.423492 583.834609 585.294132 586.291149 587.099787 588.559432 589.828459 590.589464 591.173770 592.430944 593.528194 594.147230 594.605560 595.724998 596.689534 597.184360 597.517591 598.493458 599.309179 599.658033 599.851387 600.689358 601.324126 -100 
-100 -100 582.810824 583.966857 585.296218 586.327760 587.249725 588.565658 589.759005 590.577369 591.284593 592.400966 593.421110 594.093051 594.669814 595.655475 596.548884 597.098540 597.549978 598.397057 599.146794 599.553891 599.865312 600.564003 601.102712 -100 
-100 -100 582.193829 583.585359 585.019234 585.990473 586.773683 588.204138 589.448499 590.192712 590.762792 591.990857 593.059777 593.657477 594.099395 595.200619 596.147797 596.628504 596.950105 597.913813 598.719449 599.060677 599.247989 600.080218 600.711767 -100 
-100 -100 581.238402 583.151055 584.776895 585.623519 586.068452 587.801060 589.154756 589.754700 589.991247 591.518131 592.697867 593.156998 593.273883 594.677158 595.740312 596.089963 596.095893 597.359872 598.281608 598.493494 598.369656 599.524827 600.328801 -100 
-100 -100 582.420744 583.787019 585.179002 586.100129 586.829521 588.204836 589.397520 590.096052 590.624940 591.813875 592.848127 593.416502 593.832575 594.909306 595.834851 596.297222 596.602272 597.549303 598.339920 598.668724 598.844510 599.664412 600.287706 -100 
-100 -100 583.306295 584.405233 585.644426 586.572718 587.386158 588.589388 589.678604 590.408076 591.036516 592.073964 593.024245 593.639743 594.167962 595.104196 595.953514 596.467644 596.887653 597.700287 598.419233 598.802576 599.091853 599.762041 600.280845 -100 
-100 -100 583.271614 584.577782 585.884836 586.720035 587.365234 588.648605 589.758972 590.393155 590.869216 592.004710 592.996201 593.536965 593.931074 594.974111 595.871241 596.317239 596.609213 597.529404 598.296350 598.612840 598.776961 599.560603 600.156010 -100 
-100 -100 583.012964 584.786166 586.226956 586.899325 587.180424 588.724948 589.913703 590.392632 590.532537 591.949401 593.041145 593.449422 593.529375 594.859966 595.863256 596.184010 596.169855 597.374036 598.243977 598.433155 598.291247 599.363263 600.103781 -100 
-100 -100 585.019510 586.154945 587.271472 587.978037 588.524746 589.668819 590.665301 591.250161 591.697530 592.753932 593.681855 594.213528 594.610082 595.597584 596.447572 596.894597 597.194387 598.060819 598.777099 599.083733 599.235906 599.938751 600.460715 -100 
-100 -100 586.910747 587.571072 588.381018 589.081791 589.754378 590.643536 591.486038 592.152155 592.774796 593.613422 594.412430 595.039945 595.620316 596.402474 597.131762 597.676713 598.158849 598.822511 599.416550 599.810866 600.122418 600.581942 600.910273 -100 
-100 -100 587.924745 588.382841 589.038775 589.713967 590.409959 591.198235 591.971644 592.665722 593.343685 594.103370 594.847827 595.512039 596.153309 596.862634 597.541552 598.124508 598.667218 599.258589 599.800651 600.226427 600.584489 600.947357 601.186914 -100 
-100 -100 -100 -100 -100 -100 -100 -100 -100 -100 -100 -100 -100 -100 -100 -100 -100 -100 -100 -100 -100 -100 -100 -100 -100 -100 
-100 -100 -100 -100 -100 -100 -100 -100 -100 -100 -100 -100 -100 -100 -100 -100 -100 -100 -100 -100 -100 -100 -100 -100 -100 -100 
-100 -100 -100 -100 -100 -100 -100 -100 -100 -100 -100 -100 -100 -100 -100 -100 -100 -100 -100 -100 -100 -100 -100 -100 -100 -100 
-100 -100 593.647815 594.158214 594.873554 595.601661 596.351706 597.222335 598.069968 598.816800 599.537429 600.363331 601.161149 601.853463 602.510905 603.260065 603.969823 604.563982 605.112214 605.738709 606.310969 606.748363 607.110613 607.504009 607.766052 -100 
-100 -100 592.273865 593.071377 593.976800 594.710159 595.386258 596.400592 597.332958 598.021368 598.631726 599.584570 600.459587 601.091060 601.637616 602.507429 603.289637 603.821548 604.259725 605.007142 605.654835 606.038046 606.306258 606.849447 607.234783 -100 
-100 -100 589.416299 591.052707 592.389503 593.051065 593.363173 594.858856 596.018205 596.524596 596.708007 598.118219 599.209524 599.657599 599.782210 601.091828 602.079300 602.425564 602.445219 603.629974 604.486024 604.695670 604.571100 605.602484 606.298639 -100 
-100 -100 585.432051 588.790415 590.702126 591.147856 590.374743 593.079051 594.609713 594.800708 593.830087 596.433473 597.883821 598.015300 597.007582 599.471505 600.802270 600.830545 599.728262 602.056762 603.256085 603.156775 601.930650 604.149483 605.299814 -100 
-100 -100 586.526727 588.361893 589.903264 590.684209 591.074178 592.708426 593.974447 594.508873 594.695591 596.184386 597.336177 597.778491 597.882935 599.255468 600.294145 600.630492 600.628985 601.876970 602.788260 602.998749 602.873160 603.997704 604.778216 -100 
-100 -100 586.310592 587.678635 589.075073 590.005282 590.743204 592.113242 593.298646 593.992716 594.520410 595.712259 596.750741 597.322966 597.742294 598.821178 599.749933 600.216261 600.526718 601.481366 602.280613 602.617116 602.797881 603.618647 604.241379 -100 
-100 -100 584.229513 586.184758 587.843820 588.712320 589.170416 590.908528 592.263538 592.863014 593.098202 594.625094 595.804211 596.260146 596.372984 597.780825 598.849496 599.202305 599.210804 600.484683 601.414896 601.630234 601.505328 602.669408 603.478406 -100 
-100 -100 580.768304 584.430676 586.594773 587.208969 586.541277 589.476032 591.184895 591.493741 590.609239 593.292809 594.803094 594.956263 593.946433 596.498904 597.894661 597.948498 596.850663 599.245686 600.490163 600.395670 599.149368 601.476321 602.696663 -100 
-100 -100 582.612225 584.592691 586.290609 587.202225 587.705168 589.490873 590.890339 591.527766 591.795817 593.354286 594.561652 595.041449 595.175063 596.602699 597.689387 598.057600 598.079442 599.365855 600.306428 600.529929 600.412887 601.586339 602.401601 -100 
-100 -100 583.044402 584.473204 585.954592 586.972204 587.797829 589.267450 590.544004 591.311821 591.901271 593.158274 594.254449 594.873117 595.331821 596.450511 597.414959 597.910188 598.245122 599.226039 600.046270 600.397365 600.592072 601.436266 602.075213 -100 
-100 -100 581.539315 583.501373 585.192069 586.105619 586.615515 588.415842 589.825245 590.462274 590.725488 592.322074 593.564700 594.071884 594.226915 595.662028 596.754381 597.127682 597.153486 598.447706 599.393218 599.620131 599.506048 600.683105 601.499744 -100 
-100 -100 578.621400 582.234190 584.387276 585.009999 584.357264 587.328088 589.061197 589.369326 588.454193 591.233593 592.812951 593.016870 592.051671 594.612140 596.017466 596.079904 594.984942 597.399196 598.654610 598.566669 597.324682 599.660440 600.884784 -100 
-100 -100 580.871455 582.824641 584.503164 585.404643 585.904131 587.696564 589.099851 589.732119 589.992300 591.588265 592.831248 593.339173 593.494231 594.926896 596.015684 596.385687 596.408307 597.699263 598.642389 598.867488 598.751758 599.927097 600.743033 -100 
-100 -100 581.719468 583.124840 584.578125 585.569857 586.373898 587.828498 589.093091 589.850628 590.432874 591.690211 592.788554 593.410331 593.870803 594.983631 595.940341 596.429855 596.760236 597.733858 598.548319 598.896488 599.089616 599.929043 600.564962 -100 
-100 -100 580.655140 582.581095 584.227673 585.097036 585.565269 587.331830 588.714508 589.334054 589.585814 591.150688 592.364952 592.853269 592.995148 594.409369 595.482282 595.843815 595.863382 597.135297 598.065568 598.286834 598.172618 599.333523 600.140967 -100 
-100 -100 578.205871 581.754620 583.842391 584.399992 583.681482 586.600544 588.289872 588.570893 587.647454 590.354444 591.877947 592.045766 591.059043 593.580457 594.955728 595.004489 593.915132 596.281047 597.509674 597.415936 596.187638 598.483219 599.688571 -100 
-100 -100 580.887264 582.787271 584.391312 585.210184 585.624644 587.336521 588.668507 589.243741 589.455166 590.979992 592.158706 592.617014 592.732691 594.122726 595.175077 595.519514 595.523529 596.778843 597.694432 597.904230 597.779325 598.926683 599.724789 -100 
-100 -100 582.229485 583.574592 584.935308 585.822610 586.518273 587.860914 589.024108 589.697648 590.205920 591.380052 592.404389 592.967646 593.379317 594.443000 595.357513 595.814747 596.117124 597.055389 597.839569 598.167627 598.343022 599.148670 599.760646 -100 
-100 -100 581.757586 583.592848 585.111539 585.848879 586.186875 587.802020 589.051590 589.570278 589.741224 591.197294 592.322135 592.747649 592.840173 594.194475 595.218487 595.547580 595.540634 596.768621 597.662687 597.866920 597.741708 598.841372 599.605395 -100 
-100 -100 580.038269 583.427315 585.325303 585.718660 584.862372 587.571590 589.092656 589.271481 588.295267 590.843094 592.254003 592.363441 591.343951 593.783087 595.097180 595.120831 594.021373 596.320388 597.499625 597.400490 596.197401 598.365755 599.490313 -100 
-100 -100 583.587598 585.226505 586.540443 587.153562 587.404227 588.867623 589.995817 590.471825 590.625239 591.988746 593.040915 593.462074 593.567158 594.854346 595.824600 596.161281 596.173291 597.336526 598.173441 598.374238 598.247546 599.253187 599.932770 -100 
-100 -100 586.127350 586.913184 587.787595 588.471858 589.089703 590.052061 590.935251 591.577260 592.143188 593.050173 593.885799 594.486863 595.009317 595.856978 596.621011 597.139157 597.564207 598.293310 598.922804 599.292062 599.549066 600.076665 600.451829 -100 
-100 -100 587.329564 587.823135 588.503204 589.180154 589.870024 590.680246 591.469625 592.161801 592.831550 593.610304 594.367881 595.027906 595.659193 596.385804 597.076633 597.654998 598.188004 598.797059 599.351641 599.773528 600.122415 600.503345 600.757757 -100 
-100 -100 -100 -100 -100 -100 -100 -100 -100 -100 -100 -100 -100 -100 -100 -100 -100 -100 -100 -100 -100 -100 -100 -100 -100 -100 
-100 -100 -100 -100 -100 -100 -100 -100 -100 -100 -100 -100 -100 -100 -100 -100 -100 -100 -100 -100 -100 -100 -100 -100 -100 -100 
-100 -100 -100 -100 -100 -100 -100 -100 -100 -100 -100 -100 -100 -100 -100 -100 -100 -100 -100 -100 -100 -100 -100 -100 -100 -100 
-100 -100 593.029404 593.597833 594.349182 595.078798 595.814572 596.721711 597.592119 598.332627 599.033267 599.891387 600.708240 601.391318 602.026609 602.804811 603.530954 604.113810 604.637861 605.290513 605.876324 606.300409 606.638487 607.061772 607.346095 -100 
-100 -100 591.288182 592.351015 593.368680 594.063212 594.597508 595.779632 596.783973 597.416831 597.875479 598.992808 599.936979 600.511814 600.908037 601.935420 602.782426 603.255817 603.542812 604.443105 605.151373 605.473253 605.590958 606.296376 606.769150 -100 
-100 -100 586.589611 589.776036 591.549060 591.954891 591.185812 593.795821 595.264892 595.474753 594.548892 597.082124 598.485507 598.644777 597.687574 600.087030 601.374496 601.431436 600.377813 602.637259 603.784809 603.700493 602.504466 604.634608 605.708917 -100 
-100 -100 573.150556 586.146604 589.482562 588.878085 580.075020 590.849610 593.510925 592.571087 583.438961 594.218604 596.818060 595.853885 586.902971 597.318982 599.761934 598.700298 589.733935 599.928020 602.220517 601.024142 591.934153 602.065115 604.512907 -100 
-100 -100 583.562530 586.995961 588.999590 589.520013 588.809366 591.583372 593.172639 593.400175 592.455704 595.090555 596.566150 596.708141 595.708151 598.192919 599.543208 599.579185 598.482493 600.827437 602.041677 601.947108 600.728758 602.977456 604.154157 -100 
-100 -100 584.754659 586.666107 588.289056 589.135571 589.578903 591.282664 592.607986 593.186128 593.405709 594.920696 596.091821 596.545034 596.657117 598.050271 599.106908 599.454001 599.459594 600.721507 601.642834 601.855996 601.732398 602.881389 603.680251 -100 
-100 -100 581.084260 584.739854 586.894721 587.499042 586.820055 589.739132 591.432267 591.727329 590.831043 593.504923 595.007051 595.153852 594.138186 596.681614 598.069179 598.117171 597.014596 599.402690 600.641248 600.542583 599.292999 601.616306 602.834300 -100 
-100 -100 567.651262 581.582576 585.279368 584.816783 575.835972 587.133152 590.024404 589.208010 580.162622 591.022965 593.680757 592.707340 583.583029 594.257579 596.792894 595.739662 586.662775 597.040855 599.396695 598.168519 588.816409 599.303670 601.866598 -100 
-100 -100 579.453261 583.135590 585.329603 585.975929 585.340091 588.306861 590.043919 590.375339 589.510218 592.216405 593.747592 593.918327 592.923107 595.486655 596.892313 596.955357 595.866108 598.268627 599.519493 599.430132 598.188937 600.523406 601.748803 -100 
-100 -100 581.447893 583.430467 585.141609 586.071975 586.595212 588.403434 589.820608 590.467877 590.741877 592.327786 593.560235 594.059826 594.209107 595.644183 596.736970 597.110851 597.138077 598.432574 599.379861 599.608571 599.496373 600.676213 601.495427 -100 
-100 -100 578.443323 582.068264 584.238344 584.878415 584.241273 587.224177 588.966974 589.282940 588.373731 591.156151 592.737279 592.942465 591.978631 594.540458 595.947433 596.011555 594.919088 597.337990 598.598261 598.514097 597.275377 599.616154 600.843916 -100 
-100 -100 565.787827 579.443444 583.082561 582.609314 573.600378 584.964552 587.873610 587.006814 577.648380 588.885334 591.662454 590.760369 581.749137 592.365047 594.896450 593.840115 584.715228 595.166195 597.545152 596.326068 586.966863 597.478561 600.048495 -100 
-100 -100 577.785639 581.398285 583.552414 584.177135 583.527002 586.500577 588.236271 588.546583 587.633792 590.416543 591.999325 592.206511 591.243717 593.803160 595.206623 595.267818 594.172890 596.589104 597.847949 597.763273 596.524086 598.863075 600.089875 -100 
-100 -100 580.153993 582.099617 583.771909 584.668427 585.163778 586.954976 588.358318 588.992493 589.256053 590.846388 592.084995 592.591401 592.746185 594.173934 595.258413 595.627643 595.652970 596.940204 597.883407 598.112673 598.003144 599.176212 599.990932 -100 
-100 -100 577.599263 581.164730 583.278642 583.866028 583.178635 586.130265 587.848900 588.153776 587.251892 589.986399 591.536186 591.725818 590.756848 593.292613 594.680420 594.740299 593.662106 596.040897 597.282196 597.199598 595.981260 598.286472 599.497667 -100 
-100 -100 565.527252 578.994932 582.543821 581.992743 572.886624 584.226394 587.101170 586.231844 577.004727 588.033171 590.735391 589.803318 580.817491 591.350282 593.849171 592.802881 583.823691 594.088728 596.422290 595.218417 586.011836 596.344376 598.871281 -100 
-100 -100 577.839760 581.378137 583.448742 583.985389 583.244364 586.141179 587.809624 588.071542 587.130872 589.824306 591.337691 591.497206 590.502335 593.013602 594.380750 594.423919 593.330770 595.692353 596.918859 596.825623 595.597739 597.887890 599.088670 -100 
-100 -100 580.689113 582.567830 584.144132 584.935754 585.324378 587.001765 588.304746 588.860217 589.058363 590.557894 591.718127 592.165721 592.273831 593.650118 594.691861 595.031018 595.032786 596.280629 597.192782 597.406387 597.287652 598.417719 599.203308 -100 
-100 -100 578.753424 582.209214 584.190175 584.651700 583.854885 586.635478 588.217623 588.434267 587.486496 590.076205 591.522035 591.647635 590.638651 593.102739 594.438026 594.468310 593.374409 595.698541 596.903119 596.817360 595.628223 597.830734 598.983661 -100 
-100 -100 567.542486 580.734723 584.075330 583.383129 574.288349 585.270419 587.958118 587.026742 577.990431 588.613318 591.157990 590.171770 581.231285 591.599628 594.023872 592.964191 584.053902 594.173393 596.451331 595.290038 586.399429 596.311616 598.706889 -100 
-100 -100 580.707396 583.921804 585.675387 586.020293 585.157696 587.762192 589.210216 589.395274 588.452262 590.925153 592.284940 592.416094 591.441030 593.815497 595.085535 595.134452 594.081240 596.318521 597.454419 597.375888 596.206134 598.289722 599.340578 -100 
-100 -100 585.119222 586.173725 587.159465 587.799922 588.268849 589.401285 590.357681 590.944395 591.359429 592.428569 593.332005 593.875465 594.247109 595.252067 596.081133 596.541528 596.818077 597.703886 598.400007 598.715146 598.829113 599.518048 599.979965 -100 
-100 -100 586.694865 587.246333 587.960746 588.636155 589.308477 590.154009 590.965272 591.650121 592.299049 593.109039 593.884873 594.534894 595.143472 595.899074 596.606663 597.174624 597.685622 598.324648 598.897729 599.311330 599.640202 600.052737 600.330074 -100 
-100 -100 -100 -100 -100 -100 -100 -100 -100 -100 -100 -100 -100 -100 -100 -100 -100 -100 -100 -100 -100 -100 -100 -100 -100 -100 
-100 -100 -100 -100 -100 -100 -100 -100 -100 -100 -100 -100 -100 -100 -100 -100 -100 -100 -100 -100 -100 -100 -100 -100 -100 -100 
-100 -100 -100 -100 -100 -100 -100 -100 -100 -100 -100 -100 -100 -100 -100 -100 -100 -100 -100 -100 -100 -100 -100 -100 -100 -100 
-100 -100 592.677343 593.199392 593.933994 594.684343 595.456591 596.347912 597.214097 597.976973 598.710897 599.547384 600.354060 601.054212 601.718711 602.473973 603.188952 603.787433 604.338825 604.967025 605.540262 605.978756 606.342919 606.738969 607.003039 -100 
-100 -100 591.283999 592.095159 593.022485 593.780454 594.480643 595.517067 596.469274 597.174983 597.799491 598.762701 599.646173 600.285344 600.839002 601.714757 602.502233 603.038827 603.480396 604.228772 604.876416 605.259871 605.529583 606.075618 606.463322 -100 
-100 -100 588.393238 590.046783 591.409906 592.100018 592.439391 593.959330 595.140621 595.666594 595.865928 597.285807 598.384650 598.840171 598.972067 600.287137 601.279893 601.631669 601.655517 602.839825 603.694097 603.902678 603.779015 604.813641 605.512755 -100 
-100 -100 584.371991 587.750939 589.693200 590.171298 589.428688 592.159300 593.713922 593.926774 592.974170 595.586336 597.043260 597.181877 596.181664 598.650262 599.986200 600.020834 598.923980 601.250839 602.447343 602.346419 601.121147 603.343789 604.497612 -100 
-100 -100 585.435232 587.291914 588.865714 589.680840 590.102782 591.765403 593.056664 593.612953 593.817059 595.316263 596.475394 596.924292 597.035156 598.412775 599.456708 599.798664 599.801716 601.050131 601.960791 602.171328 602.047794 603.176746 603.960984 -100 
-100 -100 585.188030 586.579196 588.010070 588.975774 589.746514 591.146399 592.357760 593.073102 593.617402 594.821125 595.867953 596.446416 596.871314 597.955589 598.889598 599.360727 599.675255 600.632732 601.434395 601.773430 601.957949 602.783982 603.410762 -100 
-100 -100 583.075208 585.057189 586.753902 587.659233 588.150501 589.919532 591.300950 591.921017 592.172075 593.711760 594.899974 595.361943 595.479838 596.893296 597.967305 598.324563 598.337237 599.615943 600.551266 600.771392 600.651832 601.822269 602.635878 -100 
-100 -100 579.592460 583.284675 585.488245 586.139360 585.504162 588.470065 590.205103 590.533534 589.663855 592.360498 593.880225 594.039244 593.034106 595.592404 596.993760 597.052176 595.959076 598.360542 599.612187 599.524266 598.284623 600.618962 601.844498 -100 
-100 -100 581.441288 583.447218 585.180698 586.126989 586.661210 588.476160 589.900097 590.555895 590.837955 592.408500 593.624734 594.110071 594.248199 595.681551 596.773942 597.147022 597.174321 598.468557 599.417975 599.649647 599.540469 600.721984 601.542781 -100 
-100 -100 581.886720 583.336105 584.848002 585.896978 586.751828 588.248349 589.547289 590.332044 590.934493 592.202404 593.306581 593.930221 594.393097 595.517446 596.487645 596.987786 597.328586 598.318759 599.149636 599.510423 599.714008 600.566919 601.211823 -100 
-100 -100 580.391823 582.371537 584.089053 585.030894 585.567750 587.393013 588.823039 589.475633 589.750831 591.357553 592.607557 593.119017 593.277659 594.718728 595.817014 596.194885 596.226365 597.531557 598.489879 598.727949 598.623541 599.810118 600.633388 -100 
-100 -100 577.480131 581.109046 583.286527 583.934989 583.307021 586.301249 588.053835 588.376622 587.472883 590.262301 591.849098 592.057133 591.095247 593.662282 595.073903 595.140697 594.051231 596.478124 597.748113 597.672633 596.441204 598.787204 600.018540 -100 
-100 -100 579.735313 581.703299 583.404237 584.329378 584.851782 586.666247 588.088266 588.734805 589.006364 590.612931 591.864518 592.377966 592.537509 593.976729 595.071995 595.447193 595.476644 596.780240 597.738109 597.976571 597.872511 599.058286 599.880851 -100 
-100 -100 580.585512 582.005196 583.479719 584.493455 585.318812 586.794636 588.077636 588.849168 589.442812 590.711994 591.821000 592.450297 592.916548 594.036064 594.999468 595.494806 595.832886 596.819241 597.648674 598.011079 598.216918 599.066842 599.708896 -100 
-100 -100 579.520236 581.461268 583.128930 584.019017 584.507060 586.294862 587.696131 588.329222 588.591870 590.170288 591.397795 591.895481 592.043914 593.465010 594.544825 594.912075 594.939320 596.224595 597.170594 597.407066 597.306575 598.478063 599.291193 -100 
-100 -100 577.072244 580.637232 582.746486 583.324101 582.624292 585.565131 587.273505 587.567898 586.655006 589.376991 590.915298 591.093561 590.113908 592.642135 594.023861 594.077491 592.994939 595.374703 596.619593 596.541445 595.327188 597.633276 598.844193 -100 
-100 -100 579.765380 581.680588 583.305751 584.145075 584.578980 586.311957 587.662831 588.252373 588.475771 590.014810 591.207143 591.675541 591.798451 593.194962 594.252893 594.601741 594.612328 595.880217 596.810963 597.035360 596.923565 598.081324 598.885285 -100 
-100 -100 581.123776 582.483357 583.864990 584.773315 585.489126 586.852421 588.034427 588.723197 589.244407 590.431466 591.467565 592.039827 592.458290 593.527773 594.446838 594.907700 595.215993 596.165631 596.963732 597.305153 597.492600 598.308492 598.926579 -100 
-100 -100 580.668817 582.518920 584.058859 584.817461 585.175685 586.811337 588.079826 588.614323 588.798582 590.266310 591.401186 591.834476 591.933085 593.292376 594.319763 594.651124 594.648819 595.887750 596.795237 597.011904 596.897802 598.007699 598.778139 -100 
-100 -100 578.970492 582.374684 584.293722 584.707804 583.871065 586.600317 588.139991 588.334580 587.371570 589.929831 591.349419 591.465656 590.451670 592.895227 594.211997 594.236959 593.141030 595.451047 596.643472 596.556023 595.363165 597.541607 598.672638 -100 
-100 -100 582.549673 584.201472 585.534169 586.166499 586.435621 587.917530 589.062877 589.553475 589.719030 591.092365 592.152589 592.580105 592.690456 593.982139 594.955600 595.294657 595.311109 596.484235 597.333053 597.544741 597.427723 598.442409 599.127732 -100 
-100 -100 585.118320 585.914530 586.804972 587.506619 588.141611 589.120796 590.019466 590.674740 591.251785 592.168063 593.011394 593.618710 594.146518 594.999017 595.767178 596.289222 596.719861 597.457981 598.098089 598.477461 598.743563 599.279082 599.659098 -100 
-100 -100 586.337961 586.840442 587.534852 588.227983 588.934108 589.760104 590.563925 591.268560 591.948840 592.736536 593.501623 594.167894 594.804660 595.536376 596.231947 596.815146 597.354400 597.972085 598.536569 598.968090 599.325674 599.713853 599.972575 -100 
-100 -100 -100 -100 -100 -100 -100 -100 -100 -100 -100 -100 -100 -100 -100 -100 -100 -100 -100 -100 -100 -100 -100 -100 -100 -100 
-100 -100 -100 -100 -100 -100 -100 -100 -100 -100 -100 -100 -100 -100 -100 -100 -100 -100 -100 -100 -100 -100 -100 -100 -100 -100 
-100 -100 -100 -100 -100 -100 -100 -100 -100 -100 -100 -100 -100 -100 -100 -100 -100 -100 -100 -100 -100 -100 -100 -100 -100 -100 
-100 -100 592.292202 592.792723 593.523533 594.292923 595.091163 595.980618 596.848875 597.628417 598.382506 599.209596 600.011115 600.721879 601.402453 602.147322 602.856981 603.465611 604.032158 604.648973 605.216150 605.664496 606.043663 606.427017 606.679811 -100 
-100 -100 591.055130 591.760531 592.648399 593.445222 594.219987 595.206831 596.139516 596.886159 597.580779 598.484647 599.338583 600.009523 600.626410 601.444061 602.203989 602.772975 603.277101 603.966673 604.585894 605.000967 605.332082 605.815261 606.159937 -100 
-100 -100 588.751755 589.936964 591.137018 591.943821 592.594303 593.828952 594.907048 595.563705 596.075501 597.193694 598.172783 598.741853 599.169050 600.192779 601.073670 601.541713 601.859612 602.753690 603.495445 603.818649 603.985591 604.719196 605.263669 -100 
-100 -100 586.195742 588.023566 589.553764 590.331331 590.720384 592.345977 593.607331 594.149251 594.345065 595.819850 596.958040 597.396575 597.499250 598.867623 599.902129 600.240823 600.239913 601.475036 602.371212 602.572390 602.437311 603.549559 604.318671 -100 
-100 -100 585.813909 587.179291 588.579388 589.518366 590.264849 591.632927 592.816268 593.511356 594.040242 595.226674 596.258754 596.826613 597.243080 598.317797 599.243174 599.707816 600.016331 600.964563 601.757815 602.091064 602.270191 603.085867 603.705106 -100 
-100 -100 585.136644 586.305068 587.645375 588.678355 589.589586 590.880425 592.044365 592.833949 593.512302 594.594795 595.579904 596.218399 596.766485 597.730403 598.605934 599.139196 599.577652 600.418055 601.164984 601.570012 601.879511 602.576265 603.114311 -100 
-100 -100 583.485956 584.943971 586.452694 587.482367 588.307331 589.771995 591.040022 591.796204 592.370403 593.599842 594.663654 595.248688 595.678709 596.782649 597.734453 598.214985 598.537380 599.515138 600.337196 600.690844 600.888774 601.733736 602.374632 -100 
-100 -100 581.537287 583.568225 585.323520 586.279073 586.814282 588.635619 590.062511 590.715307 590.990768 592.554280 593.759271 594.228490 594.351206 595.783712 596.874300 597.240405 597.260215 598.559403 599.515947 599.754285 599.652876 600.833177 601.654512 -100 
-100 -100 581.849108 583.328448 584.871299 585.940388 586.807609 588.317026 589.626597 590.417928 591.022583 592.281520 593.372101 593.979413 594.428896 595.552789 596.523807 597.021246 597.359647 598.354511 599.192808 599.560480 599.770727 600.626736 601.274452 -100 
-100 -100 581.835558 583.053151 584.467451 585.581046 586.576662 587.960580 589.209803 590.068753 590.806060 591.948511 592.987124 593.668102 594.252820 595.256663 596.169729 596.734319 597.202387 598.078128 598.858827 599.291984 599.626347 600.347968 600.902090 -100 
-100 -100 580.795088 582.253782 583.781082 584.845044 585.715340 587.233150 588.549514 589.344263 589.953650 591.233543 592.346708 592.972314 593.435882 594.572077 595.553398 596.058829 596.404521 597.409906 598.257433 598.632187 598.847929 599.709264 600.359926 -100 
-100 -100 579.394836 581.388065 583.121163 584.073787 584.619620 586.462774 587.908441 588.572094 588.856860 590.463680 591.711413 592.214263 592.362683 593.818351 594.928445 595.309436 595.342139 596.662610 597.637823 597.890540 597.800157 598.991834 599.819458 -100 
-100 -100 580.139757 581.586961 583.097126 584.143227 584.997659 586.503476 587.811278 588.599724 589.205306 590.484483 591.598935 592.226365 592.690646 593.825132 594.803477 595.306028 595.649718 596.654503 597.502709 597.878801 598.095818 598.957443 599.607814 -100 
-100 -100 580.532262 581.723219 583.100550 584.177536 585.141800 586.502461 587.734253 588.579759 589.308593 590.450078 591.492095 592.177683 592.764566 593.764237 594.670676 595.229418 595.693923 596.568618 597.350442 597.786509 598.123928 598.845776 599.398647 -100 
-100 -100 579.907065 581.337632 582.820210 583.833430 584.654151 586.131176 587.415544 588.185637 588.775485 590.034234 591.131332 591.747228 592.201736 593.316925 594.276288 594.764516 595.097951 596.091522 596.931337 597.303884 597.519762 598.375088 599.019595 -100 
-100 -100 578.944980 580.903541 582.580605 583.466586 583.943421 585.727180 587.123250 587.747535 587.999957 589.564091 590.777067 591.257193 591.388050 592.804933 593.878754 594.232512 594.245522 595.543214 596.501746 596.746292 596.652300 597.829916 598.646538 -100 
-100 -100 580.158665 581.564505 583.005652 583.968455 584.734774 586.156451 587.389707 588.115481 588.665841 589.886712 590.950410 591.538656 591.968492 593.058271 593.993618 594.460924 594.775308 595.750532 596.574266 596.932908 597.135538 597.978119 598.615016 -100 
-100 -100 581.081560 582.216547 583.503788 584.475966 585.329582 586.576647 587.705399 588.464831 589.118192 590.182718 591.157315 591.790030 592.330870 593.278791 594.136377 594.654885 595.084055 595.921287 596.669918 597.079890 597.393130 598.085910 598.619111 -100 
-100 -100 581.077811 582.422305 583.779120 584.659213 585.345010 586.672070 587.822418 588.488399 588.991011 590.149799 591.161320 591.716408 592.121522 593.174618 594.077616 594.524550 594.821927 595.767049 596.563251 596.904001 597.089305 597.896304 598.507422 -100 
-100 -100 580.856618 582.672043 584.163589 584.879815 585.199545 586.787620 588.016322 588.527715 588.695357 590.131554 591.239914 591.660315 591.750181 593.089492 594.096910 594.415185 594.401152 595.633423 596.533458 596.745025 596.621294 597.717578 598.474631 -100 
-100 -100 582.935297 584.103930 585.264152 586.011225 586.595029 587.778311 588.810826 589.425128 589.896857 590.972525 591.916262 592.459514 592.865586 593.862146 594.717851 595.166527 595.471713 596.360632 597.102681 597.430301 597.600605 598.323998 598.859922 -100 
-100 -100 584.897423 585.582297 586.427902 587.164953 587.872248 588.796129 589.670345 590.362844 591.007389 591.864543 592.678863 593.318194 593.908597 594.700435 595.437627 595.988885 596.480703 597.163133 597.778965 598.192902 598.522070 598.998598 599.337955 -100 
-100 -100 585.953635 586.431700 587.118550 587.827206 588.556104 589.376464 590.179042 590.897776 591.596436 592.373945 593.133343 593.809599 594.461362 595.180815 595.868963 596.460757 597.015145 597.623816 598.185672 598.630200 599.005296 599.383228 599.632133 -100 
-100 -100 -100 -100 -100 -100 -100 -100 -100 -100 -100 -100 -100 -100 -100 -100 -100 -100 -100 -100 -100 -100 -100 -100 -100 -100 
-100 -100 -100 -100 -100 -100 -100 -100 -100 -100 -100 -100 -100 -100 -100 -100 -100 -100 -100 -100 -100 -100 -100 -100 -100 -100 
-100 -100 -100 -100 -100 -100 -100 -100 -100 -100 -100 -100 -100 -100 -100 -100 -100 -100 -100 -100 -100 -100 -100 -100 -100 -100 
-100 -100 591.741300 592.290067 593.060562 593.843387 594.643501 595.561238 596.449182 597.226920 597.971490 598.817474 599.631141 600.334452 601.002065 601.764971 602.487077 603.088776 603.642509 604.276426 604.855486 605.297620 605.666680 606.072700 606.345095 -100 
-100 -100 590.278367 591.130144 592.105270 592.900882 593.630920 594.698336 595.676171 596.398082 597.033690 598.006056 598.895233 599.533650 600.086623 600.973060 601.770321 602.309326 602.751540 603.507602 604.162294 604.547452 604.820042 605.380589 605.780971 -100 
-100 -100 587.257766 588.985762 590.420318 591.156466 591.527465 593.087364 594.301826 594.847627 595.061844 596.487338 597.588018 598.033799 598.154410 599.489218 600.498014 600.850548 600.870859 602.067732 602.931669 603.137247 603.009545 604.069703 604.790372 -100 
-100 -100 583.085009 586.595077 588.634858 589.166254 588.454385 591.235621 592.831350 593.070445 592.148029 594.751265 596.203394 596.321095 595.288734 597.796184 599.156143 599.189771 598.082983 600.430108 601.639653 601.530138 600.285518 602.552833 603.737873 -100 
-100 -100 584.176948 586.118765 587.776250 588.645743 589.105173 590.814836 592.145043 592.723768 592.943856 594.450241 595.610764 596.046716 596.143350 597.541443 598.602442 598.944478 598.943765 600.208305 601.133064 601.343730 601.218916 602.376692 603.185208 -100 
-100 -100 583.933453 585.391358 586.896999 587.915893 588.725882 590.171987 591.421157 592.156768 592.712880 593.929848 594.982194 595.552410 595.969158 597.067744 598.014747 598.485826 598.798893 599.773331 600.593179 600.941577 601.135720 601.982252 602.627019 -100 
-100 -100 581.771084 583.830859 585.607528 586.564210 587.089699 588.911327 590.334067 590.972486 591.231529 592.789226 593.985363 594.436192 594.540183 595.973638 597.062664 597.416915 597.423453 598.728033 599.690990 599.930295 599.831561 601.015285 601.842822 -100 
-100 -100 578.219284 582.021194 584.315060 585.013641 584.398242 587.431319 589.213180 589.557632 588.689459 591.409628 592.938481 593.078784 592.040632 594.637350 596.060369 596.111736 594.998841 597.444078 598.734707 598.677386 597.482958 599.809718 601.043336 -100 
-100 -100 580.126226 582.206297 584.015359 585.009502 585.575778 587.442328 588.906627 589.579521 589.867882 591.454562 592.676816 593.148538 593.270492 594.724522 595.834179 596.206202 596.229620 597.553484 598.535208 598.790864 598.706060 599.901217 600.735534 -100 
-100 -100 580.613129 582.118465 583.694408 584.788795 585.678440 587.220364 588.556350 589.360210 589.972525 591.249530 592.354031 592.962860 593.411983 594.553332 595.540869 596.044048 596.387026 597.402749 598.262801 598.645009 598.867995 599.739703 600.400080 -100 
-100 -100 579.116686 581.152484 582.932016 583.914573 584.481011 586.355716 587.826144 588.502107 588.793586 590.399342 591.640239 592.124335 592.253549 593.725351 594.849708 595.231023 595.261138 596.599091 597.591832 597.854900 597.774817 598.977278 599.815737 -100 
-100 -100 576.188043 579.880874 582.122085 582.805086 582.192629 585.249005 587.049220 587.403312 586.537525 589.302157 590.867953 591.030183 589.997606 592.635170 594.087067 594.154558 593.048487 595.526357 596.840549 596.798429 595.611623 597.956030 599.198539 -100 
-100 -100 578.466667 580.489370 582.249744 583.212485 583.761142 585.622894 587.084686 587.754189 588.041624 589.646487 590.888768 591.374952 591.505023 592.974729 594.095495 594.473181 594.500768 595.838962 596.833670 597.099058 597.021233 598.224929 599.063395 -100 
-100 -100 579.324941 580.798141 582.331748 583.385359 584.240288 585.757395 587.075186 587.864950 588.468098 589.743675 590.851823 591.466077 591.918067 593.053723 594.032732 594.527760 594.865751 595.883012 596.746585 597.133307 597.360889 598.235385 598.895391 -100 
-100 -100 578.223414 580.236261 581.972164 582.902554 583.416116 585.249321 586.687653 587.338348 587.610482 589.196499 590.425984 590.908729 591.039331 592.479128 593.572211 593.928964 593.942149 595.272624 596.260008 596.522093 596.443534 597.644474 598.477491 -100 
-100 -100 575.715730 579.391282 581.583036 582.199680 581.513415 584.512432 586.263623 586.578207 585.683143 588.405451 589.944116 590.101145 589.085545 591.649103 593.045490 593.072187 591.932847 594.398678 595.700075 595.649228 594.455583 596.794734 598.028674 -100 
-100 -100 578.485016 580.473200 582.168602 583.049257 583.508706 585.285504 586.671826 587.278153 587.511482 589.060108 590.257415 590.714600 590.822058 592.234607 593.300734 593.633891 593.624881 594.935404 595.906629 596.153462 596.059798 597.247966 598.074757 -100 
-100 -100 579.900924 581.317071 582.760834 583.711371 584.457371 585.856939 587.068848 587.772729 588.302923 589.501290 590.544584 591.112214 591.524184 592.601443 593.523826 593.973368 594.272726 595.248697 596.076177 596.434193 596.635839 597.481174 598.122444 -100 
-100 -100 579.460836 581.374192 582.979645 583.781519 584.170905 585.839902 587.136651 587.686109 587.881501 589.358373 590.500284 590.930005 591.023807 592.388334 593.415219 593.729078 593.708883 594.978125 595.914570 596.140777 596.030560 597.177815 597.977350 -100 
-100 -100 577.767659 581.255614 583.246483 583.704402 582.901709 585.658316 587.224832 587.436111 586.494650 589.050810 590.474525 590.586555 589.569512 592.015508 593.328623 593.325404 592.184744 594.548833 595.775982 595.689903 594.478479 596.714664 597.883007 -100 
-100 -100 581.454739 583.159885 584.547265 585.216048 585.511815 587.021169 588.189972 588.693644 588.869665 590.250619 591.317129 591.742643 591.849912 593.145608 594.117945 594.441449 594.441335 595.640518 596.513059 596.730919 596.614813 597.662342 598.373269 -100 
-100 -100 584.126423 584.954173 585.882311 586.613291 587.271327 588.273571 589.191282 589.857969 590.443085 591.367940 592.217660 592.825789 593.353221 594.209274 594.978432 595.495192 595.922743 596.674731 597.330681 597.719270 597.993759 598.548624 598.944041 -100 
-100 -100 585.404643 585.928641 586.651695 587.370035 588.097326 588.943325 589.763554 590.479003 591.167135 591.962709 592.733772 593.402353 594.040440 594.775413 595.473049 596.055614 596.596539 597.224273 597.801239 598.242855 598.610545 599.012669 599.281911 -100 
-100 -100 -100 -100 -100 -100 -100 -100 -100 -100 -100 -100 -100 -100 -100 -100 -100 -100 -100 -100 -100 -100 -100 -100 -100 -100 
-100 -100 -100 -100 -100 -100 -100 -100 -100 -100 -100 -100 -100 -100 -100 -100 -100 -100 -100 -100 -100 -100 -100 -100 -100 -100 
-100 -100 -100 -100 -100 -100 -100 -100 -100 -100 -100 -100 -100 -100 -100 -100 -100 -100 -100 -100 -100 -100 -100 -100 -100 -100 
-100 -100 591.204114 591.829520 592.653244 593.443876 594.230525 595.189645 596.102659 596.869602 597.588553 598.467185 599.299590 599.987705 600.627146 601.422080 602.163375 602.750805 603.277134 603.942274 604.540127 604.969052 605.314227 605.759207 606.062511 -100 
-100 -100 589.300736 590.458111 591.576770 592.340931 592.926379 594.173054 595.229719 595.889173 596.364196 597.504331 598.464193 599.034363 599.423227 600.477651 601.347475 601.821518 602.103769 603.023998 603.748942 604.069393 604.186264 604.927225 605.431689 -100 
-100 -100 584.270442 587.660015 589.595419 590.083228 589.357352 592.061027 593.603184 593.842273 592.939674 595.489476 596.905622 597.035710 596.032073 598.495126 599.825099 599.873495 598.795074 601.095675 602.270816 602.168621 600.941216 603.147316 604.281552 -100 
-100 -100 570.270204 583.795140 587.376059 586.862321 578.070540 588.990143 591.749385 590.853726 581.854621 592.542523 595.138913 594.107590 584.970267 595.586815 598.103599 597.021851 587.984437 598.268233 600.602924 599.363268 590.125623 600.457822 603.002377 -100 
-100 -100 580.990372 584.652552 586.845812 587.464275 586.806865 589.689697 591.364039 591.624258 590.703274 593.359331 594.848484 594.954498 593.901108 596.452673 597.848818 597.873906 596.750319 599.144464 600.395436 600.287427 599.041578 601.374713 602.619039 -100 
-100 -100 582.236763 584.310421 586.097482 587.042695 587.549926 589.353883 590.758550 591.366424 591.597285 593.148880 594.340261 594.771323 594.855647 596.289658 597.379939 597.719314 597.709756 599.014832 599.977009 600.198860 600.083230 601.285340 602.133423 -100 
-100 -100 578.423142 582.288420 584.627451 585.324102 584.686776 587.731838 589.516140 589.833299 588.931511 591.660259 593.191264 593.305168 592.235569 594.845599 596.276299 596.306538 595.166495 597.627809 598.929859 598.857592 597.645392 600.000779 601.263033 -100 
-100 -100 564.672914 579.019456 582.944081 582.556150 573.512588 585.041327 588.047635 587.241422 578.147863 589.104140 591.800670 590.764693 581.450294 592.326410 594.932349 593.840946 584.619555 595.185700 597.641063 596.468908 587.319490 597.681389 600.273035 -100 
-100 -100 576.768425 580.654045 583.024612 583.756959 583.158616 586.249601 588.076235 588.427567 587.554165 590.312118 591.868959 592.002605 590.949706 593.581179 595.033379 595.081584 593.958528 596.441205 597.764270 597.710165 596.513098 598.880434 600.149626 -100 
-100 -100 578.888889 581.012834 582.869061 583.883891 584.461827 586.369338 587.864996 588.539911 588.822136 590.437465 591.681447 592.147160 592.257447 593.739729 594.873739 595.244316 595.261439 596.615652 597.624607 597.884714 597.800705 599.029041 599.893062 -100 
-100 -100 575.852323 579.631978 581.949361 582.660898 582.056105 585.157605 586.990396 587.341455 586.460490 589.246197 590.822224 590.962764 589.903680 592.565695 594.037324 594.093772 592.969929 595.475939 596.813532 596.766702 595.570569 597.950166 599.225367 -100 
-100 -100 563.098851 576.963650 580.765196 580.340475 571.267555 582.844269 585.870709 585.061988 575.893397 586.968257 589.708780 588.678470 579.277696 590.285494 592.935491 591.853715 582.579354 593.241210 595.731600 594.572592 585.399881 595.812878 598.419427 -100 
-100 -100 575.208484 578.972797 581.268900 581.958984 581.335182 584.423163 586.246951 586.591205 585.705892 588.490743 590.068413 590.211471 589.153592 591.812911 593.280144 593.332131 592.205215 594.712090 596.052399 596.008388 594.814882 597.196382 598.472003 -100 
-100 -100 577.622729 579.704111 581.510987 582.480587 583.020424 584.902717 586.379758 587.039776 587.311762 588.926287 590.174912 590.647777 590.763185 592.236809 593.359454 593.718940 593.728190 595.086736 596.101427 596.366836 596.287371 597.520678 598.385627 -100 
-100 -100 574.950789 578.715330 580.990782 581.648526 580.986287 584.048980 585.850586 586.177836 585.282800 588.045144 589.612695 589.763893 588.735000 591.335431 592.761999 592.785695 591.636039 594.141049 595.476375 595.428820 594.232323 596.614443 597.886120 -100 
-100 -100 562.561044 576.465188 580.227422 579.734225 570.562216 582.106229 585.088197 584.246728 575.089162 586.084716 588.800855 587.802064 578.620446 589.350982 591.905386 590.764581 581.409304 592.102137 594.587199 593.417757 584.220686 594.647734 597.249821 -100 
-100 -100 575.224246 578.963386 581.198064 581.806493 581.090671 584.095705 585.844447 586.127646 585.194902 587.919548 589.455466 589.582897 588.532584 591.103638 592.500768 592.499237 591.326421 593.809980 595.128012 595.064602 593.852825 596.221643 597.486864 -100 
-100 -100 578.230438 580.250419 581.965928 582.834627 583.270036 585.028533 586.396526 586.972794 587.178197 588.710745 589.894532 590.327221 590.412420 591.816914 592.874802 593.185523 593.156093 594.468222 595.443647 595.679680 595.575675 596.776875 597.621684 -100 
-100 -100 576.286104 579.915752 582.049866 582.589062 581.839317 584.697724 586.344809 586.580372 585.645081 588.262315 589.732706 589.842005 588.809880 591.300396 592.647414 592.632438 591.473226 593.887482 595.160474 595.079563 593.869805 596.175747 597.405598 -100 
-100 -100 564.953173 578.459678 581.984004 581.370048 572.351545 583.377037 586.130387 585.222843 576.279634 586.847694 589.409571 588.401075 579.449269 589.829844 592.262443 591.117564 581.949129 592.346227 594.722638 593.535937 584.468842 594.637740 597.144262 -100 
-100 -100 578.472260 581.836956 583.719839 584.129839 583.307230 585.976811 587.479655 587.681424 586.751160 589.246787 590.627952 590.746428 589.752818 592.149599 593.428783 593.437133 592.322888 594.640912 595.834666 595.756265 594.561992 596.738370 597.857050 -100 
-100 -100 583.151758 584.283168 585.351403 586.046280 586.554339 587.736562 588.733575 589.338341 589.764026 590.855070 591.775289 592.316966 592.683031 593.701261 594.537658 594.985182 595.249766 596.169281 596.899757 597.228353 597.352116 598.086017 598.584653 -100 
-100 -100 584.868804 585.467907 586.241620 586.964715 587.675622 588.561528 589.405858 590.109878 590.771999 591.599501 592.388906 593.042287 593.651899 594.416557 595.130750 595.696993 596.209737 596.870223 597.468553 597.899755 598.245949 598.687797 598.988189 -100 
-100 -100 -100 -100 -100 -100 -100 -100 -100 -100 -100 -100 -100 -100 -100 -100 -100 -100 -100 -100 -100 -100 -100 -100 -100 -100 
-100 -100 -100 -100 -100 -100 -100 -100 -100 -100 -100 -100 -100 -100 -100 -100 -100 -100 -100 -100 -100 -100 -100 -100 -100 -100 
-100 -100 -100 -100 -100 -100 -100 -100 -100 -100 -100 -100 -100 -100 -100 -100 -100 -100 -100 -100 -100 -100 -100 -100 -100 -100 
-100 -100 591.045764 591.647247 592.469419 593.277379 594.090348 595.037424 595.946927 596.724947 597.464221 598.326271 599.151855 599.848796 600.507297 601.285121 602.019532 602.615728 603.160850 603.809363 604.400889 604.839595 605.205263 605.634839 605.930014 -100 
-100 -100 589.387424 590.350102 591.414384 592.232639 592.957936 594.080317 595.095468 595.804430 596.412291 597.423407 598.338133 598.955334 599.475873 600.400440 601.224859 601.744979 602.156374 602.949745 603.631098 603.999512 604.248358 604.860977 605.309281 -100 
-100 -100 585.948411 587.942578 589.550357 590.291402 590.593120 592.285616 593.578304 594.074624 594.188904 595.725780 596.889217 597.274300 597.288479 598.735207 599.810713 600.107880 600.026131 601.332509 602.261088 602.413203 602.193225 603.388517 604.218183 -100 
-100 -100 581.277980 585.291811 587.602814 588.102722 587.191290 590.246535 591.976912 592.114497 590.956163 593.807418 595.375178 595.377217 594.100207 596.857468 598.339174 598.265658 596.922834 599.514675 600.842383 600.627423 599.158050 601.705517 603.076188 -100 
-100 -100 582.674633 584.915307 586.773571 587.655161 588.044539 589.901013 591.319595 591.844703 591.957236 593.584112 594.813429 595.181373 595.161984 596.680730 597.815401 598.096435 597.985975 599.370312 600.368453 600.522571 600.301106 601.608317 602.539774 -100 
-100 -100 582.573868 584.244844 585.914574 586.964086 587.751537 589.297844 590.614362 591.319254 591.815858 593.106087 594.205514 594.730324 595.078948 596.249781 597.247736 597.679548 597.930368 598.979052 599.852790 600.169680 600.316334 601.261356 601.996400 -100 
-100 -100 580.186934 582.559405 584.546457 585.516518 585.969768 587.945555 589.462129 590.047119 590.196611 591.878150 593.145260 593.526333 593.510971 595.067413 596.232121 596.524231 596.419637 597.849910 598.893204 599.081697 598.890502 600.224596 601.175312 -100 
-100 -100 576.230945 580.570794 583.158121 583.827672 583.005552 586.330662 588.259104 588.501305 587.391078 590.367675 592.016873 592.036609 590.745167 593.598673 595.148292 595.089134 593.734938 596.438252 597.860801 597.707366 596.295226 598.905785 600.327962 -100 
-100 -100 578.527895 580.920063 582.938193 583.943939 584.436592 586.457478 588.016195 588.635705 588.814174 590.524318 591.816676 592.217476 592.219464 593.796813 594.982509 595.292795 595.205921 596.657642 597.722446 597.929775 597.754266 599.100615 600.058390 -100 
-100 -100 579.219130 580.936965 582.674687 583.795660 584.659281 586.302964 587.708547 588.481855 589.033515 590.383533 591.533655 592.093995 592.472456 593.687368 594.727579 595.192179 595.474064 596.569164 597.489521 597.845788 598.025161 598.997058 599.748295 -100 
-100 -100 577.544376 579.880951 581.859585 582.847244 583.335911 585.363666 586.928753 587.551291 587.732039 589.459912 590.768333 591.178169 591.184824 592.781611 593.983728 594.303897 594.223559 595.691345 596.769384 596.985218 596.814904 598.169726 599.132465 -100 
-100 -100 574.244057 578.452008 580.969087 581.612105 580.786002 584.132576 586.079504 586.330898 585.221093 588.240600 589.922792 589.958843 588.667901 591.565982 593.147277 593.104842 591.756805 594.497045 595.947415 595.811449 594.407810 597.038554 598.471226 -100 
-100 -100 576.900134 579.222067 581.179648 582.145841 582.615700 584.629566 586.184904 586.800269 586.976549 588.703387 590.013333 590.425548 590.433166 592.027383 593.225089 593.540795 593.457708 594.926226 596.006801 596.225491 596.057820 597.414628 598.378070 -100 
-100 -100 577.944831 579.626254 581.316969 582.393160 583.219151 584.836189 586.222165 586.980369 587.522187 588.870587 590.024747 590.591309 590.973043 592.180877 593.210231 593.664118 593.939246 595.037114 595.963085 596.324893 596.509173 597.485615 598.238395 -100 
-100 -100 576.651075 578.966307 580.902763 581.837869 582.272808 584.258054 585.789318 586.385470 586.546834 588.256259 589.556690 589.970308 589.982339 591.542246 592.706437 592.995852 592.893331 594.354424 595.429841 595.644814 595.474540 596.829967 597.790674 -100 
-100 -100 573.767802 577.963787 580.435953 581.014006 580.113905 583.402843 585.299269 585.510378 584.372157 587.351276 589.011630 589.051174 587.785758 590.600261 592.115472 592.023115 590.633860 593.363004 594.803131 594.657596 593.244343 595.872424 597.300388 -100 
-100 -100 576.931103 579.221090 581.116051 582.001257 582.381867 584.309637 585.787915 586.339561 586.462641 588.135186 589.404559 589.794342 589.784190 591.315307 592.450075 592.713916 592.588791 594.028279 595.084873 595.283669 595.098635 596.440968 597.394345 -100 
-100 -100 578.562168 580.184746 581.784252 582.757527 583.474699 584.971168 586.248587 586.920745 587.391104 588.662732 589.754253 590.278674 590.623466 591.768527 592.735040 593.138764 593.372162 594.424998 595.311419 595.642405 595.799837 596.746188 597.479447 -100 
-100 -100 577.975073 580.181770 581.980256 582.786112 583.098426 584.912054 586.296374 586.792159 586.880612 588.477733 589.689842 590.054855 590.034711 591.513181 592.604950 592.849797 592.715247 594.107976 595.124384 595.300744 595.099368 596.397091 597.319765 -100 
-100 -100 575.974793 579.961031 582.215353 582.632962 581.621932 584.652667 586.354475 586.465329 585.289982 588.092920 589.633567 589.634667 588.377915 591.063298 592.486975 592.366814 590.983487 593.598133 594.951789 594.768926 593.340837 595.855880 597.208685 -100 
-100 -100 580.154816 582.121909 583.676278 584.343076 584.563375 586.203582 587.450054 587.904322 587.980975 589.472734 590.602732 590.969979 590.972240 592.373234 593.404172 593.665244 593.559210 594.871590 595.815157 595.986262 595.783422 596.966738 597.786433 -100 
-100 -100 583.240259 584.175952 585.188638 585.937165 586.585916 587.640477 588.593913 589.246731 589.803588 590.766553 591.641715 592.229015 592.723429 593.613707 594.405136 594.898920 595.293963 596.085584 596.772564 597.149095 597.403611 598.012099 598.455939 -100 
-100 -100 584.711222 585.285651 586.056668 586.795951 587.532232 588.404705 589.244470 589.958805 590.640639 591.451412 592.233760 592.895422 593.523153 594.270303 594.977017 595.551572 596.083208 596.727374 597.320181 597.762039 598.129355 598.556780 598.849565 -100 
-100 -100 -100 -100 -100 -100 -100 -100 -100 -100 -100 -100 -100 -100 -100 -100 -100 -100 -100 -100 -100 -100 -100 -100 -100 -100 
-100 -100 -100 -100 -100 -100 -100 -100 -100 -100 -100 -100 -100 -100 -100 -100 -100 -100 -100 -100 -100 -100 -100 -100 -100 -100 
-100 -100 -100 -100 -100 -100 -100 -100 -100 -100 -100 -100 -100 -100 -100 -100 -100 -100 -100 -100 -100 -100 -100 -100 -100 -100 
-100 -100 -100 -100 -100 -100 -100 -100 -100 -100 -100 -100 -100 -100 -100 -100 -100 -100 -100 -100 -100 -100 -100 -100 -100 -100 
-100 -100 -100 -100 -100 -100 -100 -100 -100 -100 -100 -100 -100 -100 -100 -100 -100 -100 -100 -100 -100 -100 -100 -100 -100 -100 
-100 -100 -100 -100 -100 -100 -100 -100 -100 -100 -100 -100 -100 -100 -100 -100 -100 -100 -100 -100 -100 -100 -100 -100 -100 -100 
-100 -100 -100 -100 -100 -100 -100 -100 -100 -100 -100 -100 -100 -100 -100 -100 -100 -100 -100 -100 -100 -100 -100 -100 -100 -100 
-100 -100 -100 -100 -100 -100 -100 -100 -100 -100 -100 -100 -100 -100 -100 -100 -100 -100 -100 -100 -100 -100 -100 -100 -100 -100 
-100 -100 -100 -100 -100 -100 -100 -100 -100 -100 -100 -100 -100 -100 -100 -100 -100 -100 -100 -100 -100 -100 -100 -100 -100 -100 
-100 -100 -100 -100 -100 -100 -100 -100 -100 -100 -100 -100 -100 -100 -100 -100 -100 -100 -100 -100 -100 -100 -100 -100 -100 -100 
-100 -100 -100 -100 -100 -100 -100 -100 -100 -100 -100 -100 -100 -100 -100 -100 -100 -100 -100 -100 -100 -100 -100 -100 -100 -100 
-100 -100 -100 -100 -100 -100 -100 -100 -100 -100 -100 -100 -100 -100 -100 -100 -100 -100 -100 -100 -100 -100 -100 -100 -100 -100 
-100 -100 -100 -100 -100 -100 -100 -100 -100 -100 -100 -100 -100 -100 -100 -100 -100 -100 -100 -100 -100 -100 -100 -100 -100 -100 
-100 -100 -100 -100 -100 -100 -100 -100 -100 -100 -100 -100 -100 -100 -100 -100 -100 -100 -100 -100 -100 -100 -100 -100 -100 -100 
-100 -100 -100 -100 -100 -100 -100 -100 -100 -100 -100 -100 -100 -100 -100 -100 -100 -100 -100 -100 -100 -100 -100 -100 -100 -100 
-100 -100 -100 -100 -100 -100 -100 -100 -100 -100 -100 -100 -100 -100 -100 -100 -100 -100 -100 -100 -100 -100 -100 -100 -100 -100 
-100 -100 -100 -100 -100 -100 -100 -100 -100 -100 -100 -100 -100 -100 -100 -100 -100 -100 -100 -100 -100 -100 -100 -100 -100 -100 
-100 -100 -100 -100 -100 -100 -100 -100 -100 -100 -100 -100 -100 -100 -100 -100 -100 -100 -100 -100 -100 -100 -100 -100 -100 -100 
-100 -100 -100 -100 -100 -100 -100 -100 -100 -100 -100 -100 -100 -100 -100 -100 -100 -100 -100 -100 -100 -100 -100 -100 -100 -100 
-100 -100 -100 -100 -100 -100 -100 -100 -100 -100 -100 -100 -100 -100 -100 -100 -100 -100 -100 -100 -100 -100 -100 -100 -100 -100 
-100 -100 -100 -100 -100 -100 -100 -100 -100 -100 -100 -100 -100 -100 -100 -100 -100 -100 -100 -100 -100 -100 -100 -100 -100 -100 
-100 -100 -100 -100 -100 -100 -100 -100 -100 -100 -100 -100 -100 -100 -100 -100 -100 -100 -100 -100 -100 -100 -100 -100 -100 -100 
-100 -100 -100 -100 -100 -100 -100 -100 -100 -100 -100 -100 -100 -100 -100 -100 -100 -100 -100 -100 -100 -100 -100 -100 -100 -100 
-100 -100 -100 -100 -100 -100 -100 -100 -100 -100 -100 -100 -100 -100 -100 -100 -100 -100 -100 -100 -100 -100 -100 -100 -100 -100 
-100 -100 -100 -100 -100 -100 -100 -100 -100 -100 -100 -100 -100 -100 -100 -100 -100 -100 -100 -100 -100 -100 -100 -100 -100 -100 
-100 -100 -100 -100 -100 -100 -100 -100 -100 -100 -100 -100 -100 -100 -100 -100 -100 -100 -100 -100 -100 -100 -100 -100 -100 -100 
-100 -100 -100 -100 -100 -100 -100 -100 -100 -100 -100 -100 -100 -100 -100 -100 -100 -100 -100 -100 -100 -100 -100 -100 -100 -100 
