# Supplementary material for: A computational model of spatio-temporal cardiac intracellular calcium handling with realistic structure and spatial flux distribution from sarcoplasmic reticulum and t-tubule reconstructions
Source: PLoS Comput Biol. 2017 Aug 31;13(8):e1005714. doi: 10.1371/journal.pcbi.1005714 (PMC5597258; doi:10.1371/journal.pcbi.1005714)
Supplement: S1 Code — Code provided in C/C++ and includes the structural datasets used in this study. Documentation is provided on use of and updating the code. Updates may also be available on Michael Colman’s website, http://www.physicsoftheheart.com and github repository: https://github.com/michaelcolman/CODE---PLOS-Comp-Biol-2017-Model-SR. (ZIP) [file pcbi.1005714.s001.zip › PLOS_SR_Clean/Spatial_diff_out/CaSR_output_0200.vtk]

# vtk DataFile Version 3.0
vtk output
ASCII
DATASET STRUCTURED_POINTS
DIMENSIONS 26 26 52
SPACING 1 1 1
ORIGIN 0 0 0
POINT_DATA 35152
SCALARS ImageFile float 1
LOOKUP_TABLE default
-100 -100 -100 -100 -100 -100 -100 -100 -100 -100 -100 -100 -100 -100 -100 -100 -100 -100 -100 -100 -100 -100 -100 -100 -100 -100 
-100 -100 -100 -100 -100 -100 -100 -100 -100 -100 -100 -100 -100 -100 -100 -100 -100 -100 -100 -100 -100 -100 -100 -100 -100 -100 
-100 -100 -100 -100 -100 -100 -100 -100 -100 -100 -100 -100 -100 -100 -100 -100 -100 -100 -100 -100 -100 -100 -100 -100 -100 -100 
-100 -100 -100 -100 -100 -100 -100 -100 -100 -100 -100 -100 -100 -100 -100 -100 -100 -100 -100 -100 -100 -100 -100 -100 -100 -100 
-100 -100 -100 -100 -100 -100 -100 -100 -100 -100 -100 -100 -100 -100 -100 -100 -100 -100 -100 -100 -100 -100 -100 -100 -100 -100 
-100 -100 -100 -100 -100 -100 -100 -100 -100 -100 -100 -100 -100 -100 -100 -100 -100 -100 -100 -100 -100 -100 -100 -100 -100 -100 
-100 -100 -100 -100 -100 -100 -100 -100 -100 -100 -100 -100 -100 -100 -100 -100 -100 -100 -100 -100 -100 -100 -100 -100 -100 -100 
-100 -100 -100 -100 -100 -100 -100 -100 -100 -100 -100 -100 -100 -100 -100 -100 -100 -100 -100 -100 -100 -100 -100 -100 -100 -100 
-100 -100 -100 -100 -100 -100 -100 -100 -100 -100 -100 -100 -100 -100 -100 -100 -100 -100 -100 -100 -100 -100 -100 -100 -100 -100 
-100 -100 -100 -100 -100 -100 -100 -100 -100 -100 -100 -100 -100 -100 -100 -100 -100 -100 -100 -100 -100 -100 -100 -100 -100 -100 
-100 -100 -100 -100 -100 -100 -100 -100 -100 -100 -100 -100 -100 -100 -100 -100 -100 -100 -100 -100 -100 -100 -100 -100 -100 -100 
-100 -100 -100 -100 -100 -100 -100 -100 -100 -100 -100 -100 -100 -100 -100 -100 -100 -100 -100 -100 -100 -100 -100 -100 -100 -100 
-100 -100 -100 -100 -100 -100 -100 -100 -100 -100 -100 -100 -100 -100 -100 -100 -100 -100 -100 -100 -100 -100 -100 -100 -100 -100 
-100 -100 -100 -100 -100 -100 -100 -100 -100 -100 -100 -100 -100 -100 -100 -100 -100 -100 -100 -100 -100 -100 -100 -100 -100 -100 
-100 -100 -100 -100 -100 -100 -100 -100 -100 -100 -100 -100 -100 -100 -100 -100 -100 -100 -100 -100 -100 -100 -100 -100 -100 -100 
-100 -100 -100 -100 -100 -100 -100 -100 -100 -100 -100 -100 -100 -100 -100 -100 -100 -100 -100 -100 -100 -100 -100 -100 -100 -100 
-100 -100 -100 -100 -100 -100 -100 -100 -100 -100 -100 -100 -100 -100 -100 -100 -100 -100 -100 -100 -100 -100 -100 -100 -100 -100 
-100 -100 -100 -100 -100 -100 -100 -100 -100 -100 -100 -100 -100 -100 -100 -100 -100 -100 -100 -100 -100 -100 -100 -100 -100 -100 
-100 -100 -100 -100 -100 -100 -100 -100 -100 -100 -100 -100 -100 -100 -100 -100 -100 -100 -100 -100 -100 -100 -100 -100 -100 -100 
-100 -100 -100 -100 -100 -100 -100 -100 -100 -100 -100 -100 -100 -100 -100 -100 -100 -100 -100 -100 -100 -100 -100 -100 -100 -100 
-100 -100 -100 -100 -100 -100 -100 -100 -100 -100 -100 -100 -100 -100 -100 -100 -100 -100 -100 -100 -100 -100 -100 -100 -100 -100 
-100 -100 -100 -100 -100 -100 -100 -100 -100 -100 -100 -100 -100 -100 -100 -100 -100 -100 -100 -100 -100 -100 -100 -100 -100 -100 
-100 -100 -100 -100 -100 -100 -100 -100 -100 -100 -100 -100 -100 -100 -100 -100 -100 -100 -100 -100 -100 -100 -100 -100 -100 -100 
-100 -100 -100 -100 -100 -100 -100 -100 -100 -100 -100 -100 -100 -100 -100 -100 -100 -100 -100 -100 -100 -100 -100 -100 -100 -100 
-100 -100 -100 -100 -100 -100 -100 -100 -100 -100 -100 -100 -100 -100 -100 -100 -100 -100 -100 -100 -100 -100 -100 -100 -100 -100 
-100 -100 -100 -100 -100 -100 -100 -100 -100 -100 -100 -100 -100 -100 -100 -100 -100 -100 -100 -100 -100 -100 -100 -100 -100 -100 
-100 -100 -100 -100 -100 -100 -100 -100 -100 -100 -100 -100 -100 -100 -100 -100 -100 -100 -100 -100 -100 -100 -100 -100 -100 -100 
-100 -100 -100 -100 -100 -100 -100 -100 -100 -100 -100 -100 -100 -100 -100 -100 -100 -100 -100 -100 -100 -100 -100 -100 -100 -100 
-100 -100 -100 -100 -100 -100 -100 -100 -100 -100 -100 -100 -100 -100 -100 -100 -100 -100 -100 -100 -100 -100 -100 -100 -100 -100 
-100 -100 -100 -100 -100 -100 -100 -100 -100 -100 -100 -100 -100 -100 -100 -100 -100 -100 -100 -100 -100 -100 -100 -100 -100 -100 
-100 -100 -100 -100 -100 -100 -100 -100 -100 -100 -100 -100 -100 -100 -100 -100 -100 -100 -100 -100 -100 -100 -100 -100 -100 -100 
-100 -100 -100 -100 -100 -100 -100 -100 -100 -100 -100 -100 -100 -100 -100 -100 -100 -100 -100 -100 -100 -100 -100 -100 -100 -100 
-100 -100 -100 -100 -100 -100 -100 -100 -100 -100 -100 -100 -100 -100 -100 -100 -100 -100 -100 -100 -100 -100 -100 -100 -100 -100 
-100 -100 -100 -100 -100 -100 -100 -100 -100 -100 -100 -100 -100 -100 -100 -100 -100 -100 -100 -100 -100 -100 -100 -100 -100 -100 
-100 -100 -100 -100 -100 -100 -100 -100 -100 -100 -100 -100 -100 -100 -100 -100 -100 -100 -100 -100 -100 -100 -100 -100 -100 -100 
-100 -100 -100 -100 -100 -100 -100 -100 -100 -100 -100 -100 -100 -100 -100 -100 -100 -100 -100 -100 -100 -100 -100 -100 -100 -100 
-100 -100 -100 -100 -100 -100 -100 -100 -100 -100 -100 -100 -100 -100 -100 -100 -100 -100 -100 -100 -100 -100 -100 -100 -100 -100 
-100 -100 -100 -100 -100 -100 -100 -100 -100 -100 -100 -100 -100 -100 -100 -100 -100 -100 -100 -100 -100 -100 -100 -100 -100 -100 
-100 -100 -100 -100 -100 -100 -100 -100 -100 -100 -100 -100 -100 -100 -100 -100 -100 -100 -100 -100 -100 -100 -100 -100 -100 -100 
-100 -100 -100 -100 -100 -100 -100 -100 -100 -100 -100 -100 -100 -100 -100 -100 -100 -100 -100 -100 -100 -100 -100 -100 -100 -100 
-100 -100 -100 -100 -100 -100 -100 -100 -100 -100 -100 -100 -100 -100 -100 -100 -100 -100 -100 -100 -100 -100 -100 -100 -100 -100 
-100 -100 -100 -100 -100 -100 -100 -100 -100 -100 -100 -100 -100 -100 -100 -100 -100 -100 -100 -100 -100 -100 -100 -100 -100 -100 
-100 -100 -100 -100 -100 -100 -100 -100 -100 -100 -100 -100 -100 -100 -100 -100 -100 -100 -100 -100 -100 -100 -100 -100 -100 -100 
-100 -100 -100 -100 -100 -100 -100 -100 -100 -100 -100 -100 -100 -100 -100 -100 -100 -100 -100 -100 -100 -100 -100 -100 -100 -100 
-100 -100 -100 -100 -100 -100 -100 -100 -100 -100 -100 -100 -100 -100 -100 -100 -100 -100 -100 -100 -100 -100 -100 -100 -100 -100 
-100 -100 -100 -100 -100 -100 -100 -100 -100 -100 -100 -100 -100 -100 -100 -100 -100 -100 -100 -100 -100 -100 -100 -100 -100 -100 
-100 -100 -100 -100 -100 -100 -100 -100 -100 -100 -100 -100 -100 -100 -100 -100 -100 -100 -100 -100 -100 -100 -100 -100 -100 -100 
-100 -100 -100 -100 -100 -100 -100 -100 -100 -100 -100 -100 -100 -100 -100 -100 -100 -100 -100 -100 -100 -100 -100 -100 -100 -100 
-100 -100 -100 -100 -100 -100 -100 -100 -100 -100 -100 -100 -100 -100 -100 -100 -100 -100 -100 -100 -100 -100 -100 -100 -100 -100 
-100 -100 -100 -100 -100 -100 -100 -100 -100 -100 -100 -100 -100 -100 -100 -100 -100 -100 -100 -100 -100 -100 -100 -100 -100 -100 
-100 -100 -100 -100 -100 -100 -100 -100 -100 -100 -100 -100 -100 -100 -100 -100 -100 -100 -100 -100 -100 -100 -100 -100 -100 -100 
-100 -100 -100 -100 -100 -100 -100 -100 -100 -100 -100 -100 -100 -100 -100 -100 -100 -100 -100 -100 -100 -100 -100 -100 -100 -100 
-100 -100 -100 -100 -100 -100 -100 -100 -100 -100 -100 -100 -100 -100 -100 -100 -100 -100 -100 -100 -100 -100 -100 -100 -100 -100 
-100 -100 -100 -100 -100 -100 -100 -100 -100 -100 -100 -100 -100 -100 -100 -100 -100 -100 -100 -100 -100 -100 -100 -100 -100 -100 
-100 -100 626.713225 626.941045 627.308505 627.738275 628.207701 628.719049 629.240588 629.752285 630.269197 630.811681 631.354785 631.879656 632.400540 632.936259 633.459611 633.948089 634.412415 634.868764 635.288779 635.646624 635.945029 636.186807 636.327928 -100 
-100 -100 626.249116 626.524816 626.938328 627.389260 627.869103 628.407560 628.949231 629.460981 629.973038 630.531477 631.086459 631.605531 632.117652 632.667165 633.201827 633.684901 634.141011 634.611179 635.043389 635.398851 635.694784 635.958277 636.119942 -100 
-100 -100 625.443879 625.810730 626.304733 626.786793 627.276870 627.868238 628.447747 628.956709 629.454160 630.047027 630.626199 631.132899 631.623956 632.203903 632.761130 633.231865 633.667376 634.167169 634.622636 634.969968 635.254059 635.559778 635.759538 -100 
-100 -100 624.577691 625.035293 625.604768 626.117404 626.615778 627.268277 627.889056 628.398288 628.879014 629.513141 630.118965 630.615747 631.083088 631.698991 632.279156 632.737930 633.148759 633.682479 634.160659 634.498817 634.764533 635.114181 635.349402 -100 
-100 -100 624.003815 624.434269 625.012024 625.567325 626.121474 626.779079 627.411372 627.950608 628.469050 629.091479 629.695785 630.212981 630.710908 631.309213 631.881938 632.355492 632.792376 633.307574 633.778814 634.132922 634.426022 634.757935 634.981729 -100 
-100 -100 623.438436 623.854235 624.439130 625.026206 625.620303 626.291236 626.938018 627.502443 628.047698 628.669222 629.276177 629.809376 630.326958 630.918224 631.487287 631.970793 632.422681 632.929508 633.397545 633.762534 634.071182 634.393883 634.609683 -100 
-100 -100 622.739512 623.198338 623.820349 624.424705 625.029042 625.737316 626.412799 626.985235 627.530018 628.176478 628.801242 629.333542 629.843528 630.453944 631.035416 631.513471 631.954569 632.478908 632.959593 633.320588 633.620621 633.963558 634.196435 -100 
-100 -100 622.051482 622.570094 623.231424 623.841652 624.437306 625.189537 625.895456 626.468514 626.999446 627.681411 628.327839 628.852766 629.341924 629.982504 630.581394 631.049166 631.467994 632.021236 632.519388 632.871368 633.151199 633.525530 633.781481 -100 
-100 -100 621.674879 622.144409 622.784988 623.412426 624.042273 624.777847 625.480312 626.076742 626.642190 627.306649 627.946316 628.490009 629.008568 629.626219 630.213947 630.697285 631.143803 631.674750 632.162581 632.530425 632.836910 633.185720 633.422285 -100 
-100 -100 621.299831 621.739179 622.364133 622.999996 623.647183 624.373463 625.072901 625.683049 626.267529 626.924245 627.560786 628.116526 628.651077 629.256486 629.837065 630.329756 630.791284 631.311033 631.793120 632.171202 632.492343 632.827441 633.051447 -100 
-100 -100 620.774743 621.246014 621.890569 622.523851 623.160363 623.902478 624.612270 625.215958 625.788806 626.462329 627.110012 627.659273 628.180920 628.799757 629.388484 629.873267 630.322095 630.856452 631.348489 631.720814 632.031641 632.384105 632.622562 -100 
-100 -100 620.242744 620.765940 621.436836 622.060370 622.671041 623.438192 624.160561 624.749339 625.295193 625.994339 626.655118 627.189600 627.683870 628.326248 628.926766 629.396911 629.819731 630.379173 630.885003 631.245037 631.532610 631.913820 632.173577 -100 
-100 -100 620.006193 620.475244 621.115771 621.743685 622.373899 623.109419 623.813305 624.412030 624.980360 625.648887 626.290684 626.833604 627.348776 627.961212 628.544233 629.024441 629.470011 630.002354 630.493236 630.864837 631.175135 631.527365 631.765855 -100 
-100 -100 619.764220 620.198887 620.815482 621.440355 622.074664 622.787306 623.474705 624.074902 624.650451 625.297377 625.922342 626.465684 626.987546 627.580108 628.149209 628.632724 629.087758 629.603626 630.083635 630.460587 630.780999 631.115598 631.339417 -100 
-100 -100 619.375187 619.837158 620.464533 621.074931 621.684940 622.399090 623.082988 623.664237 624.216186 624.866268 625.489095 626.015020 626.515407 627.113914 627.684566 628.154274 628.591095 629.116354 629.601156 629.967395 630.272848 630.620638 630.856580 -100 
-100 -100 618.993248 619.501122 620.143834 620.730288 621.298685 622.021405 622.702170 623.254362 623.766448 624.429218 625.054017 625.556652 626.023230 626.639319 627.216582 627.666998 628.073114 628.618584 629.112087 629.461204 629.739050 630.111356 630.365995 -100 
-100 -100 618.932675 619.378015 619.975753 620.548608 621.117375 621.789824 622.434376 622.980137 623.500180 624.121441 624.719467 625.224942 625.708167 626.291349 626.848657 627.306865 627.732711 628.246202 628.719122 629.074444 629.370266 629.709748 629.940443 -100 
-100 -100 618.905858 619.305462 619.860577 620.408984 620.960314 621.589529 622.199181 622.730502 623.244534 623.834623 624.410179 624.913313 625.401691 625.963611 626.506105 626.967291 627.401093 627.893270 628.349244 628.704455 629.005651 629.322846 629.535245 -100 
-100 -100 618.784187 619.195876 619.738754 620.249038 620.754031 621.364156 621.953053 622.452670 622.933520 623.518604 624.087751 624.573230 625.041171 625.607944 626.151450 626.600080 627.015857 627.512243 627.966413 628.305638 628.587119 628.911058 629.130074 -100 
-100 -100 618.732162 619.169253 619.700359 620.163342 620.607355 621.207076 621.778328 622.241489 622.678557 623.270047 623.837825 624.302099 624.739637 625.322340 625.871420 626.303359 626.690531 627.201556 627.657531 627.974929 628.223477 628.562455 628.792258 -100 
-100 -100 619.066150 619.411671 619.865918 620.296070 620.728534 621.262244 621.786241 622.242641 622.690428 623.236905 623.775569 624.247739 624.707554 625.255371 625.782406 626.226121 626.636563 627.111156 627.540773 627.862977 628.125588 628.417556 628.611057 -100 
-100 -100 619.478757 619.732953 620.106443 620.504612 620.924979 621.402413 621.884241 622.338798 622.797122 623.306526 623.818792 624.301235 624.780826 625.299440 625.805452 626.262162 626.692831 627.136701 627.541387 627.869757 628.142340 628.390027 628.544176 -100 
-100 -100 619.732388 619.938736 620.266227 620.642967 621.052069 621.500750 621.960299 622.412532 622.873766 623.365832 623.864958 624.352009 624.839722 625.345176 625.840818 626.303474 626.742391 627.172140 627.564114 627.894258 628.168644 628.393720 628.526684 -100 
-100 -100 -100 -100 -100 -100 -100 -100 -100 -100 -100 -100 -100 -100 -100 -100 -100 -100 -100 -100 -100 -100 -100 -100 -100 -100 
-100 -100 -100 -100 -100 -100 -100 -100 -100 -100 -100 -100 -100 -100 -100 -100 -100 -100 -100 -100 -100 -100 -100 -100 -100 -100 
-100 -100 -100 -100 -100 -100 -100 -100 -100 -100 -100 -100 -100 -100 -100 -100 -100 -100 -100 -100 -100 -100 -100 -100 -100 -100 
-100 -100 626.212025 626.487631 626.900994 627.351804 627.831672 628.370448 628.912812 629.425618 629.939028 630.499025 631.055653 631.576349 632.089989 632.640872 633.176752 633.660898 634.117932 634.588874 635.021724 635.377719 635.674105 635.937961 636.099838 -100 
-100 -100 625.565080 625.942512 626.435928 626.904089 627.376565 627.966533 628.543747 629.043580 629.530568 630.128804 630.711010 631.212392 631.695515 632.282479 632.843996 633.310394 633.738525 634.244852 634.703707 635.045675 635.321435 635.633476 635.838776 -100 
-100 -100 624.367472 624.980890 625.631735 626.111515 626.530682 627.247358 627.900987 628.362222 628.764972 629.468373 630.111742 630.564382 630.956845 631.644816 632.266913 632.687124 633.027987 633.632065 634.150588 634.451495 634.653121 635.084413 635.383565 -100 
-100 -100 623.033010 623.959937 624.776593 625.249801 625.550641 626.463753 627.212071 627.622567 627.877046 628.753948 629.476202 629.867960 630.106052 630.961668 631.659469 632.019438 632.209830 632.974864 633.566535 633.810193 633.870480 634.480166 634.885941 -100 
-100 -100 622.745514 623.451582 624.209979 624.767993 625.249252 626.044594 626.759328 627.245625 627.661263 628.403077 629.078501 629.536143 629.927676 630.643076 631.287499 631.705159 632.039811 632.668377 633.209753 633.512799 633.717413 634.188362 634.525859 -100 
-100 -100 622.315816 622.924942 623.655140 624.262934 624.830277 625.593998 626.302636 626.836232 627.325117 628.019700 628.676155 629.171115 629.628179 630.290711 630.909397 631.356641 631.750014 632.326680 632.844898 633.179437 633.442901 633.858294 634.159054 -100 
-100 -100 621.412045 622.153547 622.961440 623.568869 624.098970 624.951961 625.714534 626.234746 626.675840 627.443125 628.139795 628.610771 629.011920 629.742182 630.396172 630.815377 631.150447 631.792729 632.347060 632.656530 632.866200 633.352466 633.703179 -100 
-100 -100 620.350816 621.357811 622.279995 622.851350 623.243445 624.273190 625.117311 625.592131 625.893489 626.822861 627.588530 628.003927 628.256427 629.144684 629.864558 630.227070 630.415297 631.211711 631.831253 632.086657 632.155065 632.800768 633.237749 -100 
-100 -100 620.323518 621.076410 621.903455 622.533951 623.089242 623.970242 624.761056 625.305873 625.767881 626.553902 627.266060 627.748391 628.157678 628.895206 629.555642 629.979892 630.320195 630.969780 631.532078 631.848846 632.065324 632.558326 632.913426 -100 
-100 -100 620.123990 620.758978 621.531289 622.188373 622.808720 623.629847 624.393096 624.972527 625.500136 626.231992 626.919936 627.437703 627.911111 628.588146 629.218312 629.673391 630.075190 630.666765 631.201077 631.549291 631.825448 632.255671 632.566728 -100 
-100 -100 619.420646 620.174055 621.004688 621.641822 622.204700 623.089684 623.885204 624.434186 624.900779 625.699111 626.422595 626.912735 627.326356 628.063981 628.724442 629.149482 629.491688 630.144697 630.711230 631.032307 631.252992 631.750574 632.108030 -100 
-100 -100 618.534405 619.543389 620.474502 621.060900 621.470755 622.510042 623.366214 623.851216 624.160963 625.115032 625.901213 626.330055 626.590221 627.477611 628.197257 628.560912 628.752313 629.555139 630.182542 630.445572 630.520933 631.175663 631.617601 -100 
-100 -100 618.656214 619.407370 620.234100 620.866157 621.422887 622.300892 623.090086 623.633881 624.095960 624.889458 625.607179 626.091107 626.498197 627.228806 627.882804 628.302609 628.641101 629.291921 629.857246 630.177537 630.397559 630.894869 631.252462 -100 
-100 -100 618.597145 619.227213 619.991412 620.638357 621.246427 622.052670 622.802669 623.371516 623.890148 624.612801 625.289688 625.795694 626.256649 626.919159 627.535911 627.980224 628.374467 628.961964 629.494333 629.841606 630.117140 630.546762 630.857605 -100 
-100 -100 618.038180 618.782589 619.596717 620.212152 620.749623 621.605808 622.375312 622.903498 623.351547 624.124787 624.821597 625.288154 625.680871 626.395362 627.034839 627.442519 627.771140 628.415168 628.975078 629.290968 629.507035 629.998693 630.352892 -100 
-100 -100 617.312686 618.306778 619.210408 619.761205 620.130734 621.124016 621.938669 622.390328 622.671286 623.584565 624.331349 624.728269 624.962593 625.818988 626.511328 626.852325 627.024723 627.814242 628.430355 628.684184 628.751960 629.394866 629.829968 -100 
-100 -100 617.626208 618.353081 619.136452 619.713567 620.209253 621.023058 621.752832 622.245641 622.661848 623.405539 624.077125 624.523491 624.899353 625.597836 626.223275 626.619308 626.936888 627.568276 628.115424 628.420042 628.626370 629.109083 629.457314 -100 
-100 -100 617.805735 618.398036 619.097675 619.666366 620.190474 620.911564 621.583139 622.084334 622.542819 623.206346 623.832154 624.298691 624.727440 625.356990 625.945118 626.367134 626.740655 627.301954 627.807948 628.132896 628.389393 628.799840 629.097180 -100 
-100 -100 617.551033 618.237836 618.959837 619.471118 619.901759 620.650233 621.323072 621.771842 622.151906 622.855435 623.496123 623.925040 624.289655 624.967973 625.577634 625.967051 626.278928 626.887390 627.410761 627.698176 627.890838 628.355453 628.688661 -100 
-100 -100 617.214393 618.120641 618.897123 619.318103 619.561940 620.424176 621.125372 621.492947 621.707483 622.538710 623.223159 623.587675 623.803637 624.616217 625.275142 625.604478 625.769749 626.510185 627.077812 627.298276 627.338348 627.940703 628.343087 -100 
-100 -100 618.018092 618.609795 619.219453 619.645445 620.005353 620.664927 621.264103 621.674099 622.028271 622.683772 623.287059 623.708238 624.072734 624.723627 625.310609 625.701017 626.015464 626.592932 627.084015 627.357685 627.535523 627.954523 628.249237 -100 
-100 -100 618.823728 619.179255 619.631657 620.045803 620.457664 620.986199 621.503388 621.945883 622.378773 622.927055 623.466593 623.932423 624.383810 624.937751 625.468143 625.906532 626.308273 626.787441 627.217792 627.531473 627.782797 628.079480 628.278097 -100 
-100 -100 619.260433 619.514214 619.886855 620.283655 620.702186 621.177465 621.657060 622.109608 622.566466 623.075190 623.587558 624.070622 624.551064 625.070542 625.577317 626.034602 626.465565 626.909347 627.313542 627.641134 627.912928 628.160218 628.314348 -100 
-100 -100 -100 -100 -100 -100 -100 -100 -100 -100 -100 -100 -100 -100 -100 -100 -100 -100 -100 -100 -100 -100 -100 -100 -100 -100 
-100 -100 -100 -100 -100 -100 -100 -100 -100 -100 -100 -100 -100 -100 -100 -100 -100 -100 -100 -100 -100 -100 -100 -100 -100 -100 
-100 -100 -100 -100 -100 -100 -100 -100 -100 -100 -100 -100 -100 -100 -100 -100 -100 -100 -100 -100 -100 -100 -100 -100 -100 -100 
-100 -100 625.333347 625.699931 626.193501 626.675186 627.165296 627.757554 628.339085 628.851157 629.352641 629.950210 630.534399 631.046059 631.541734 632.125807 632.686652 633.160518 633.598656 634.100549 634.557661 634.906315 635.191554 635.498251 635.698613 -100 
-100 -100 624.294024 624.907258 625.557800 626.037298 626.456426 627.173629 627.828561 628.291835 628.697272 629.403861 630.050661 630.506697 630.902302 631.593048 632.217548 632.639815 632.982363 633.587722 634.107183 634.408807 634.611078 635.042985 635.342547 -100 
-100 -100 622.034200 623.398709 624.418611 624.820234 624.894934 626.047128 626.903660 627.208068 627.228690 628.342893 629.173358 629.460113 629.465920 630.558732 631.368072 631.630374 631.597850 632.591269 633.289103 633.436846 633.285677 634.144495 634.703782 -100 
-100 -100 618.711002 621.683984 623.215641 623.401395 622.438702 624.721409 625.915565 625.931633 624.880033 627.093088 628.242616 628.231885 627.165357 629.345747 630.471902 630.448269 629.380348 631.422061 632.423715 632.288002 631.117104 633.056846 634.016031 -100 
-100 -100 620.096015 621.612015 622.782688 623.266865 623.393201 624.651068 625.586039 625.904194 625.918339 627.092089 627.969112 628.248381 628.233801 629.375456 630.221788 630.469772 630.412467 631.451890 632.187596 632.326755 632.161713 633.088656 633.714688 -100 
-100 -100 620.210378 621.275409 622.295900 622.902052 623.340103 624.341996 625.191172 625.640026 625.954979 626.854497 627.630162 628.027379 628.302884 629.166879 629.904730 630.258347 630.475367 631.247926 631.883801 632.132889 632.241360 632.890591 633.377080 -100 
-100 -100 618.636011 620.205382 621.435418 621.965461 622.128639 623.465542 624.460684 624.814860 624.851806 626.055375 626.954966 627.241959 627.227095 628.393630 629.252694 629.494595 629.423766 630.492956 631.251021 631.394958 631.227106 632.181636 632.830007 -100 
-100 -100 615.732403 618.842114 620.506358 620.778913 619.856167 622.324914 623.645870 623.728016 622.710616 624.992302 626.190816 626.188452 625.099518 627.349508 628.509065 628.468323 627.347613 629.475470 630.528451 630.396955 629.202364 631.218901 632.234207 -100 
-100 -100 617.505040 619.087166 620.337562 620.890872 621.078831 622.445324 623.471057 623.850791 623.908870 625.132558 626.048619 626.346776 626.339159 627.513059 628.378883 628.625283 628.559168 629.637146 630.404820 630.556877 630.396350 631.359260 632.013292 -100 
-100 -100 617.924240 619.019891 620.086391 620.742600 621.232989 622.297217 623.204992 623.699448 624.051009 624.992630 625.803415 626.223479 626.513523 627.393131 628.142502 628.500960 628.722981 629.515505 630.171898 630.435500 630.556005 631.225363 631.726293 -100 
-100 -100 616.600202 618.178612 619.431690 619.994881 620.196246 621.558676 622.582317 622.957778 623.009494 624.256812 625.192526 625.503832 625.504943 626.674887 627.537989 627.783602 627.718306 628.799818 629.571600 629.726915 629.568837 630.539295 631.197070 -100 
-100 -100 613.913406 617.012233 618.683258 618.979020 618.095633 620.548642 621.867587 621.941445 620.895626 623.239773 624.477356 624.499388 623.431943 625.667301 626.820445 626.777671 625.657440 627.792875 628.853820 628.727237 627.532080 629.567315 630.591341 -100 
-100 -100 615.843399 617.419479 618.668944 619.227761 619.423485 620.778118 621.794433 622.163962 622.210809 623.453500 624.383807 624.689385 624.684155 625.846004 626.701327 626.940570 626.870735 627.949758 628.720224 628.874641 628.715672 629.685773 630.343873 -100 
-100 -100 616.413966 617.504018 618.563011 619.211363 619.691759 620.737939 621.629361 622.111102 622.452534 623.386080 624.187258 624.597618 624.876888 625.738394 626.470593 626.815328 627.027682 627.815931 628.470647 628.733665 628.853847 629.522267 630.022853 -100 
-100 -100 615.248650 616.818981 618.057202 618.601758 618.781428 620.111650 621.107956 621.465877 621.505939 622.721359 623.626438 623.915399 623.899696 625.039023 625.874899 626.098519 626.015776 627.089613 627.856485 628.009261 627.850189 628.810283 629.462577 -100 
-100 -100 612.740530 615.826608 617.472383 617.737476 616.823988 619.221171 620.496807 620.546302 619.495544 621.774881 622.963526 622.957013 621.879505 624.063919 625.179007 625.106504 623.958618 626.086543 627.139889 627.010243 625.820941 627.829595 628.840995 -100 
-100 -100 614.890684 616.442020 617.647821 618.153019 618.290170 619.576660 620.532337 620.854999 620.863416 622.047632 622.926585 623.195899 623.164157 624.286036 625.106552 625.318375 625.224689 626.284101 627.036429 627.177119 627.008004 627.957929 628.603042 -100 
-100 -100 615.740398 616.787887 617.777557 618.345507 618.741202 619.698428 620.509638 620.926210 621.211341 622.079629 622.826018 623.199073 623.450345 624.273077 624.972374 625.295474 625.489498 626.245560 626.868780 627.108088 627.209693 627.855206 628.338592 -100 
-100 -100 614.944322 616.441584 617.574593 618.009830 618.082455 619.296448 620.192686 620.477750 620.462386 621.592395 622.434417 622.693114 622.664632 623.752115 624.550975 624.764669 624.682393 625.699043 626.414530 626.535145 626.354194 627.280430 627.904533 -100 
-100 -100 612.935613 615.891037 617.380977 617.509320 616.478793 618.721598 619.875584 619.858415 618.786943 620.934719 622.043952 622.023413 620.979121 623.068218 624.132885 624.071208 622.978109 624.989786 625.962897 625.795811 624.586415 626.536702 627.500457 -100 
-100 -100 615.733910 617.077343 618.054678 618.399588 618.411188 619.509309 620.314219 620.571103 620.548151 621.608074 622.397852 622.660920 622.651658 623.691304 624.453986 624.681511 624.621160 625.585400 626.252893 626.368631 626.186130 627.038228 627.598417 -100 
-100 -100 617.604734 618.195913 618.804421 619.228284 619.585019 620.240590 620.835368 621.241269 621.592364 622.246413 622.849908 623.272407 623.638687 624.291365 624.879927 625.271559 625.586616 626.163759 626.653494 626.925050 627.100752 627.518824 627.813698 -100 
-100 -100 618.434982 618.779443 619.231472 619.657925 620.085246 620.612759 621.130166 621.580545 622.023862 622.568220 623.107133 623.581150 624.043519 624.593942 625.123297 625.568797 625.980158 626.454441 626.882438 627.202082 627.462108 627.752834 627.946350 -100 
-100 -100 -100 -100 -100 -100 -100 -100 -100 -100 -100 -100 -100 -100 -100 -100 -100 -100 -100 -100 -100 -100 -100 -100 -100 -100 
-100 -100 -100 -100 -100 -100 -100 -100 -100 -100 -100 -100 -100 -100 -100 -100 -100 -100 -100 -100 -100 -100 -100 -100 -100 -100 
-100 -100 -100 -100 -100 -100 -100 -100 -100 -100 -100 -100 -100 -100 -100 -100 -100 -100 -100 -100 -100 -100 -100 -100 -100 -100 
-100 -100 624.358655 624.815794 625.384514 625.896474 626.394870 627.049012 627.673675 628.188939 628.677612 629.321214 629.937275 630.444202 630.920924 631.545076 632.132344 632.597133 633.012816 633.550132 634.030852 634.370901 634.638342 634.989694 635.226062 -100 
-100 -100 622.851049 623.777559 624.593534 625.066071 625.366708 626.280910 627.032258 627.447615 627.708681 628.593722 629.324893 629.725481 629.971651 630.834228 631.537929 631.902832 632.097078 632.864703 633.457920 633.702547 633.763845 634.374911 634.781742 -100 
-100 -100 618.602501 621.575204 623.106432 623.291731 622.328714 624.611725 625.807412 625.826118 624.778351 626.996600 628.151966 628.146991 627.085613 629.270257 630.399923 630.379181 629.313376 631.356154 632.358033 632.222133 631.051290 632.991890 633.951898 -100 
-100 -100 605.890036 618.392403 621.425639 620.625460 611.895289 622.052462 624.394177 623.325489 614.502625 624.524591 626.801703 625.704665 616.911534 626.845286 629.093470 628.024715 619.499988 629.017437 631.092622 629.909672 621.315046 630.768265 633.011759 -100 
-100 -100 616.360058 619.544875 621.265907 621.534494 620.606065 623.026612 624.319527 624.341454 623.264349 625.568545 626.784936 626.758848 625.652241 627.912003 629.094289 629.047545 627.934254 630.049986 631.106174 630.951978 629.748224 631.788841 632.840093 -100 
-100 -100 617.867994 619.546231 620.873033 621.436423 621.606664 622.985410 624.011489 624.351041 624.364151 625.606434 626.536116 626.809363 626.773013 627.974124 628.863819 629.096641 629.009728 630.108434 630.891220 631.024393 630.845836 631.850130 632.546756 -100 
-100 -100 614.743767 618.015784 619.807911 620.112005 619.177687 621.728142 623.102025 623.163940 622.103262 624.447432 625.687689 625.659232 624.524388 626.835906 628.038405 627.974544 626.810561 628.997704 630.091853 629.940215 628.712836 630.808392 631.892492 -100 
-100 -100 602.441476 615.278038 618.482269 617.724944 608.704309 619.395075 621.929975 620.930023 612.079718 622.239034 624.573247 623.449421 614.435084 624.635560 626.946173 625.817159 616.958764 626.851208 629.029391 627.832992 619.043116 628.758697 631.095139 -100 
-100 -100 613.561019 616.847500 618.661927 618.990817 618.082689 620.665279 622.071593 622.159792 621.120278 623.485932 624.743352 624.725841 623.597699 625.916690 627.125689 627.065508 625.905546 628.103385 629.209269 629.067069 627.847764 629.953545 631.044494 -100 
-100 -100 615.468760 617.183699 618.561451 619.176876 619.399253 620.848421 621.938108 622.323336 622.369275 623.660501 624.628505 624.923742 624.899044 626.117735 627.018989 627.253309 627.166000 628.292785 629.101975 629.251200 629.083034 630.114679 630.829901 -100 
-100 -100 612.658076 615.930624 617.746258 618.091660 617.216307 619.775763 621.170277 621.241655 620.166264 622.584823 623.873518 623.875875 622.767683 625.071784 626.273371 626.210204 625.049007 627.250945 628.360538 628.219097 626.995342 629.116085 630.213623 -100 
-100 -100 600.671906 613.432687 616.637576 615.926541 607.083719 617.621388 620.124119 619.074939 609.983344 620.417563 622.829807 621.750481 612.836224 622.944021 625.233306 624.096878 615.228803 625.136551 627.322776 626.123116 617.282294 627.068419 629.422900 -100 
-100 -100 611.910878 615.181068 616.993528 617.335505 616.455400 619.006167 620.392064 620.456259 619.374972 621.788802 623.072487 623.069776 621.955747 624.250748 625.443400 625.372835 624.206219 626.405232 627.513236 627.370777 626.146173 628.266472 629.364257 -100 
-100 -100 613.979452 615.687801 617.058976 617.669878 617.886966 619.313411 620.382498 620.751510 620.784151 622.068273 623.028430 623.316859 623.285144 624.481030 625.361203 625.578879 625.479296 626.601587 627.408947 627.557631 627.389626 628.419738 629.134345 -100 
-100 -100 611.345414 614.611962 616.415193 616.746673 615.858733 618.376672 619.740000 619.797196 618.726637 621.093820 622.346785 622.331151 621.220412 623.477994 624.644588 624.554189 623.368214 625.566822 626.673564 626.533576 625.319946 627.418671 628.506556 -100 
-100 -100 599.553959 612.311629 615.495622 614.765210 605.950340 616.373411 618.824378 617.769868 608.808532 619.039209 621.381963 620.287991 611.465485 621.418206 623.648699 622.470932 613.533915 623.472104 625.658419 624.469857 615.716772 625.393173 627.720836 -100 
-100 -100 611.053021 614.299388 616.069061 616.360499 615.429384 617.901687 619.222670 619.243951 618.141751 620.475498 621.701030 621.666134 620.540329 622.778770 623.928635 623.826247 622.629514 624.811522 625.901502 625.747938 624.523267 626.610354 627.690171 -100 
-100 -100 613.446041 615.107083 616.405483 616.935063 617.067966 618.399487 619.384429 619.689420 619.671377 620.880068 621.780808 622.034875 621.982685 623.130843 623.973121 624.170295 624.057203 625.138336 625.907523 626.029638 625.842580 626.844718 627.539247 -100 
-100 -100 611.255206 614.425575 616.111676 616.331635 615.343841 617.729387 618.986730 618.980587 617.888850 620.131544 621.309212 621.274466 620.190264 622.355476 623.473103 623.386658 622.248701 624.337630 625.370560 625.192040 623.957963 626.012110 627.066532 -100 
-100 -100 600.146402 612.652539 615.647811 614.782736 605.925463 616.105161 618.419949 617.339000 608.614196 618.450956 620.673605 619.607382 611.099607 620.674226 622.813053 621.699303 613.166914 622.633247 624.673080 623.440847 614.705494 624.271847 626.536797 -100 
-100 -100 612.359383 615.315032 616.805381 616.932487 615.898795 618.136487 619.284126 619.260750 618.184508 620.329972 621.439685 621.421514 620.380276 622.472164 623.539325 623.479767 622.387753 624.398340 625.367905 625.195307 623.979780 625.928343 626.894122 -100 
-100 -100 616.227177 617.132585 617.907192 618.323897 618.560810 619.413762 620.104369 620.461904 620.668816 621.496370 622.181333 622.549209 622.769705 623.586747 624.249671 624.582224 624.749159 625.488623 626.052385 626.266833 626.300625 626.900612 627.304055 -100 
-100 -100 617.528825 617.964127 618.491491 618.947946 619.382615 619.970721 620.529330 620.980766 621.409030 621.996240 622.564405 623.032275 623.474863 624.062731 624.616477 625.052116 625.441269 625.951681 626.404283 626.716377 626.959513 627.296052 627.526135 -100 
-100 -100 -100 -100 -100 -100 -100 -100 -100 -100 -100 -100 -100 -100 -100 -100 -100 -100 -100 -100 -100 -100 -100 -100 -100 -100 
-100 -100 -100 -100 -100 -100 -100 -100 -100 -100 -100 -100 -100 -100 -100 -100 -100 -100 -100 -100 -100 -100 -100 -100 -100 -100 
-100 -100 -100 -100 -100 -100 -100 -100 -100 -100 -100 -100 -100 -100 -100 -100 -100 -100 -100 -100 -100 -100 -100 -100 -100 -100 
-100 -100 623.642656 624.072559 624.649461 625.204050 625.758402 626.418606 627.057073 627.605908 628.137243 628.775555 629.397278 629.931742 630.445480 631.057408 631.641636 632.124731 632.568983 633.089057 633.563123 633.918946 634.213866 634.548286 634.773992 -100 
-100 -100 622.421454 623.126934 623.884480 624.441709 624.922690 625.719552 626.439166 626.933464 627.360439 628.117299 628.809547 629.283791 629.690262 630.418109 631.072852 631.499006 631.839944 632.471892 633.014333 633.317286 633.522397 633.995777 634.335458 -100 
-100 -100 619.845544 621.360943 622.530974 623.014659 623.140420 624.398057 625.335517 625.658513 625.680652 626.867453 627.759495 628.053368 628.051506 629.203001 630.057289 630.311857 630.259092 631.299519 632.033645 632.169952 632.003225 632.932755 633.561515 -100 
-100 -100 616.218244 619.402587 621.123476 621.392409 620.464108 622.883165 624.175970 624.198979 623.125115 625.438186 626.664894 626.648554 625.550162 627.815463 629.002171 628.959313 627.848622 629.963503 631.016751 630.858408 629.651506 631.694848 632.748866 -100 
-100 -100 617.544839 619.238338 620.587140 621.168414 621.354172 622.732021 623.759952 624.099334 624.115329 625.369327 626.312822 626.595703 626.569232 627.775936 628.674278 628.914650 628.836830 629.932543 630.713966 630.845529 630.670891 631.681892 632.387109 -100 
-100 -100 617.604132 618.827269 620.018055 620.729079 621.239693 622.354773 623.295653 623.776366 624.107141 625.077176 625.912508 626.318301 626.591541 627.510302 628.295472 628.649238 628.858528 629.680577 630.360459 630.612982 630.726830 631.449654 632.005065 -100 
-100 -100 615.868902 617.625471 619.044350 619.678263 619.905276 621.371135 622.469976 622.853090 622.896827 624.183684 625.149797 625.437831 625.408331 626.641222 627.555771 627.792764 627.705157 628.838295 629.650752 629.795898 629.626665 630.668989 631.397137 -100 
-100 -100 612.798150 616.141351 618.019077 618.390280 617.512365 620.136099 621.575173 621.676987 620.645366 623.033509 624.310134 624.297352 623.171528 625.509800 626.736231 626.679811 625.521375 627.736952 628.858267 628.720203 627.506050 629.635039 630.747247 -100 
-100 -100 614.634267 616.406100 617.849343 618.511300 618.768627 620.268835 621.401332 621.812593 621.879306 623.186932 624.169093 624.467592 624.445078 625.684929 626.605361 626.846361 626.763840 627.908116 628.734030 628.891122 628.732344 629.785072 630.519852 -100 
-100 -100 615.101567 616.361108 617.606286 618.376114 618.948335 620.135631 621.143634 621.676761 622.048718 623.062341 623.931516 624.357795 624.643893 625.577799 626.374242 626.733030 626.949097 627.796309 628.504151 628.778766 628.911115 629.658210 630.229970 -100 
-100 -100 613.701904 615.469133 616.915170 617.588757 617.862426 619.360901 620.492448 620.900596 620.961745 622.291847 623.291745 623.602028 623.587708 624.822888 625.739133 625.978102 625.895264 627.041786 627.870977 628.030459 627.873417 628.934732 629.674676 -100 
-100 -100 610.917060 614.248467 616.134326 616.533049 615.700889 618.313517 619.752259 619.847454 618.788566 621.237094 622.549805 622.559373 621.454295 623.776714 624.994011 624.933277 623.773432 625.994799 627.123664 626.990122 625.775138 627.925124 629.048376 -100 
-100 -100 612.964023 614.729360 616.172695 616.843125 617.112030 618.602372 619.725153 620.125452 620.179787 621.504056 622.498395 622.803128 622.782359 624.008891 624.916579 625.148194 625.059642 626.202294 627.028956 627.186773 627.028709 628.089690 628.829794 -100 
-100 -100 613.629070 614.883969 616.123718 616.888636 617.453185 618.621744 619.610268 620.126834 620.484954 621.487966 622.347092 622.764227 623.039775 623.954330 624.731519 625.074384 625.278326 626.118241 626.821660 627.093641 627.224709 627.971014 628.542693 -100 
-100 -100 612.433927 614.195530 615.630192 616.288853 616.542660 618.005473 619.103243 619.486844 619.530151 620.825374 621.795793 622.086265 622.056576 623.259651 624.146393 624.361152 624.258434 625.393764 626.214576 626.368956 626.209713 627.260192 627.994125 -100 
-100 -100 609.878444 613.200267 615.064809 615.436755 614.575972 617.126806 618.513243 618.575138 617.503935 619.884020 621.149153 621.133559 620.020727 622.290067 623.466471 623.373688 622.183815 624.393451 625.510207 625.369919 624.158474 626.280703 627.390443 -100 
-100 -100 612.208383 613.949953 615.351002 615.969059 616.178356 617.593795 618.646404 618.990615 618.999168 620.260738 621.203497 621.473907 621.427918 622.612503 623.482551 623.684372 623.569411 624.687975 625.491007 625.629923 625.457558 626.495810 627.221790 -100 
-100 -100 613.229203 614.438556 615.605763 616.287539 616.763418 617.834899 618.732966 619.175230 619.470038 620.402532 621.204383 621.584251 621.831935 622.705420 623.446819 623.765978 623.949344 624.752171 625.417090 625.658111 625.763843 626.482678 627.035596 -100 
-100 -100 612.497192 614.176460 615.495936 616.037569 616.177147 617.512697 618.498208 618.799762 618.781235 619.984117 620.886444 621.145443 621.102703 622.250484 623.096679 623.300119 623.196636 624.269063 625.029385 625.142109 624.951128 625.960279 626.663672 -100 
-100 -100 610.557594 613.728950 615.416268 615.636370 614.646901 617.027210 618.276678 618.263045 617.165818 619.404987 620.583208 620.552400 619.473297 621.641709 622.762619 622.680222 621.545352 623.631794 624.657939 624.471066 623.229288 625.281593 626.337771 -100 
-100 -100 613.673484 615.171089 616.304245 616.737017 616.803674 618.007057 618.889422 619.161027 619.135404 620.260027 621.103045 621.367464 621.346385 622.440010 623.244590 623.463863 623.385065 624.399110 625.106306 625.215569 625.023435 625.946291 626.572909 -100 
-100 -100 615.871274 616.556583 617.275212 617.779666 618.199449 618.932837 619.587960 620.019876 620.387109 621.084245 621.725740 622.160613 622.533318 623.219378 623.836136 624.231696 624.547149 625.154084 625.670858 625.948725 626.132052 626.592978 626.927161 -100 
-100 -100 616.889265 617.298105 617.835057 618.335494 618.826543 619.419058 619.988437 620.469856 620.936959 621.515205 622.084826 622.576012 623.052086 623.627169 624.178334 624.633326 625.052815 625.548574 625.997770 626.329419 626.603479 626.923916 627.142921 -100 
-100 -100 -100 -100 -100 -100 -100 -100 -100 -100 -100 -100 -100 -100 -100 -100 -100 -100 -100 -100 -100 -100 -100 -100 -100 -100 
-100 -100 -100 -100 -100 -100 -100 -100 -100 -100 -100 -100 -100 -100 -100 -100 -100 -100 -100 -100 -100 -100 -100 -100 -100 -100 
-100 -100 -100 -100 -100 -100 -100 -100 -100 -100 -100 -100 -100 -100 -100 -100 -100 -100 -100 -100 -100 -100 -100 -100 -100 -100 
-100 -100 622.902790 623.318300 623.902983 624.490291 625.085634 625.760571 626.416198 626.994126 627.557859 628.203211 628.836636 629.396009 629.937281 630.548496 631.134143 631.631241 632.093230 632.605807 633.076091 633.441538 633.751334 634.077603 634.296505 -100 
-100 -100 621.817379 622.425991 623.155972 623.764123 624.332159 625.097597 625.812627 626.356888 626.861850 627.580655 628.264590 628.786377 629.267113 629.948476 630.582570 631.042554 631.445007 632.024888 632.541967 632.873145 633.134849 633.554728 633.859924 -100 
-100 -100 619.786077 620.850077 621.870670 622.478430 622.917740 623.916769 624.767277 625.220637 625.545640 626.470497 627.275142 627.699699 627.998411 628.878353 629.629171 629.994237 630.219242 630.990404 631.619305 631.858018 631.958419 632.615470 633.109536 -100 
-100 -100 617.553020 619.229543 620.557232 621.124924 621.300260 622.670836 623.692098 624.028489 624.041992 625.310352 626.267932 626.566179 626.550837 627.762595 628.661423 628.903871 628.824671 629.917204 630.688444 630.805224 630.610503 631.628615 632.336155 -100 
-100 -100 617.428430 618.651187 619.843168 620.557205 621.070445 622.181768 623.119321 623.597658 623.929338 624.912740 625.763749 626.183849 626.468731 627.393910 628.184182 628.543026 628.755727 629.574240 630.246940 630.489812 630.595687 631.324513 631.885735 -100 
-100 -100 617.020160 618.042462 619.164063 619.957708 620.621172 621.649183 622.560355 623.123492 623.594294 624.471726 625.273100 625.757484 626.165351 626.979403 627.716923 628.135999 628.468909 629.185606 629.815897 630.129312 630.360794 630.971788 631.452398 -100 
-100 -100 615.668628 616.952596 618.219092 618.996042 619.565956 620.756003 621.762180 622.287477 622.652010 623.667276 624.540832 624.969649 625.258898 626.202855 627.008507 627.371353 627.588733 628.439111 629.144058 629.412006 629.539432 630.288123 630.863582 -100 
-100 -100 613.991720 615.808896 617.298371 617.992981 618.273619 619.806580 620.963996 621.386150 621.457166 622.792711 623.798421 624.110438 624.097340 625.352515 626.285682 626.531790 626.451554 627.612595 628.449868 628.611767 628.457207 629.522642 630.267810 -100 
-100 -100 614.382152 615.682488 616.975457 617.783359 618.387082 619.614381 620.656735 621.212990 621.602617 622.637893 623.525783 623.963888 624.259814 625.210459 626.021860 626.389141 626.612237 627.474798 628.195917 628.479036 628.619487 629.378648 629.960203 -100 
-100 -100 614.413559 615.473953 616.653821 617.511839 618.243775 619.349290 620.333994 620.957759 621.476835 622.394194 623.223981 623.725579 624.145516 624.973892 625.723462 626.150784 626.495067 627.237672 627.899666 628.242212 628.499117 629.132330 629.626622 -100 
-100 -100 613.433005 614.729027 616.023185 616.839030 617.454201 618.690124 619.741528 620.306841 620.704943 621.749046 622.642693 623.084392 623.382493 624.332459 625.142401 625.509575 625.733598 626.596103 627.319035 627.604000 627.746738 628.513691 629.100579 -100 
-100 -100 612.069249 613.879846 615.375964 616.090052 616.396921 617.948629 619.125788 619.566593 619.653407 621.006443 622.023379 622.341816 622.332132 623.585449 624.516062 624.761916 624.684018 625.845444 626.688187 626.855086 626.704569 627.786473 628.542140 -100 
-100 -100 612.704771 613.999295 615.291220 616.104343 616.715094 617.943352 618.986000 619.543085 619.933492 620.970371 621.857561 622.292972 622.583954 623.525696 624.327965 624.688368 624.906623 625.764016 626.482878 626.764843 626.905830 627.672572 628.259806 -100 
-100 -100 612.959268 614.016338 615.191933 616.045681 616.770074 617.858943 618.825126 619.432750 619.937583 620.840477 621.656988 622.146925 622.554349 623.365235 624.097668 624.510816 624.843480 625.575354 626.228890 626.565145 626.818352 627.451612 627.946866 -100 
-100 -100 612.205141 613.499420 614.786133 615.590319 616.186673 617.384927 618.396766 618.928896 619.298609 620.311551 621.179569 621.602648 621.883540 622.805159 623.588658 623.934561 624.141097 624.986462 625.694354 625.967295 626.101161 626.861653 627.445409 -100 
-100 -100 611.093702 612.901140 614.381785 615.073229 615.349710 616.838026 617.953109 618.343966 618.390388 619.694654 620.673846 620.968525 620.941357 622.154222 623.049419 623.268428 623.168742 624.306168 625.126667 625.275162 625.110285 626.179113 626.927560 -100 
-100 -100 612.046422 613.320707 614.573967 615.337476 615.888392 617.036898 617.999903 618.488492 618.820120 619.798668 620.638921 621.041532 621.305436 622.208700 622.975266 623.307365 623.500628 624.328936 625.018052 625.273872 625.392945 626.140637 626.716507 -100 
-100 -100 612.693958 613.705857 614.809233 615.579799 616.213707 617.200500 618.067330 618.589711 619.021402 619.854484 620.615169 621.066794 621.443416 622.215469 622.912566 623.299604 623.608140 624.304302 624.918222 625.219847 625.443447 626.048732 626.525974 -100 
-100 -100 612.437068 613.648463 614.817683 615.501481 615.978279 617.045508 617.935460 618.370659 618.660972 619.588888 620.391176 620.776569 621.031569 621.907812 622.652891 622.978511 623.167997 623.966713 624.621414 624.851992 624.949974 625.667705 626.221405 -100 
-100 -100 611.957459 613.622002 614.922950 615.453991 615.585847 616.907231 617.876303 618.167733 618.141626 619.340453 620.241577 620.505778 620.467894 621.619802 622.468087 622.676176 622.574008 623.647053 624.399253 624.503301 624.301272 625.302358 625.999181 -100 
-100 -100 613.683351 614.731653 615.720633 616.285202 616.673292 617.614800 618.404707 618.801420 619.072085 619.930867 620.678617 621.062119 621.327134 622.158503 622.866680 623.200559 623.402975 624.153968 624.762939 624.985538 625.073093 625.715072 626.199975 -100 
-100 -100 615.341210 615.931307 616.625612 617.184993 617.694890 618.395479 619.042451 619.520448 619.961415 620.615673 621.242727 621.718518 622.159770 622.800355 623.398939 623.830997 624.211247 624.770617 625.267386 625.580301 625.826319 626.232605 626.530011 -100 
-100 -100 616.226269 616.621873 617.168635 617.703947 618.237116 618.843091 619.426658 619.933660 620.429331 621.010131 621.586462 622.097840 622.597926 623.171552 623.725055 624.195930 624.635970 625.127991 625.577940 625.924364 626.217556 626.530805 626.742555 -100 
-100 -100 -100 -100 -100 -100 -100 -100 -100 -100 -100 -100 -100 -100 -100 -100 -100 -100 -100 -100 -100 -100 -100 -100 -100 -100 
-100 -100 -100 -100 -100 -100 -100 -100 -100 -100 -100 -100 -100 -100 -100 -100 -100 -100 -100 -100 -100 -100 -100 -100 -100 -100 
-100 -100 -100 -100 -100 -100 -100 -100 -100 -100 -100 -100 -100 -100 -100 -100 -100 -100 -100 -100 -100 -100 -100 -100 -100 -100 
-100 -100 621.997598 622.457054 623.080896 623.688426 624.297085 625.011892 625.699577 626.289689 626.858777 627.538236 628.199813 628.768275 629.310689 629.947843 630.551428 631.047648 631.502044 632.032924 632.514919 632.874459 633.174324 633.522516 633.760251 -100 
-100 -100 620.707453 621.448926 622.258813 622.870536 623.405403 624.260147 625.030132 625.562499 626.022961 626.826492 627.563880 628.073809 628.508868 629.264396 629.939214 630.376313 630.724358 631.368717 631.918260 632.218736 632.421565 632.917062 633.276370 -100 
-100 -100 618.007412 619.574376 620.807091 621.346245 621.520855 622.846276 623.837351 624.189904 624.229812 625.481459 626.430830 626.762269 626.785405 627.971847 628.848589 629.109068 629.053970 630.114618 630.855587 630.973671 630.778443 631.758561 632.425933 -100 
-100 -100 614.229838 617.493444 619.289353 619.612488 618.715282 621.225969 622.578876 622.618850 621.520947 623.944361 625.245038 625.265389 624.177370 626.494528 627.708923 627.665524 626.529879 628.688986 629.752781 629.553952 628.250736 630.417249 631.536453 -100 
-100 -100 615.482606 617.237811 618.661304 619.306937 619.547931 621.000727 622.088590 622.461319 622.498045 623.821815 624.825959 625.147012 625.145232 626.389120 627.313719 627.563070 627.486488 628.608102 629.401907 629.520409 629.322890 630.389283 631.135207 -100 
-100 -100 615.451949 616.736920 618.006916 618.789597 619.364729 620.552708 621.556213 622.079467 622.445451 623.475065 624.365562 624.809973 625.112046 626.063437 626.874987 627.243483 627.464676 628.311837 629.009824 629.268235 629.387750 630.142523 630.723859 -100 
-100 -100 613.592589 615.435948 616.948817 617.658745 617.948375 619.495658 620.662073 621.085494 621.155368 622.514811 623.542742 623.870550 623.868740 625.135606 626.077608 626.328163 626.249685 627.419828 628.258746 628.418313 628.261761 629.333767 630.084605 -100 
-100 -100 610.374835 613.862484 615.854719 616.302743 615.471368 618.199084 619.712148 619.843513 618.797951 621.301228 622.653770 622.681625 621.577776 623.955963 625.210323 625.159303 623.984844 626.266344 627.426716 627.306960 626.101830 628.268201 629.405087 -100 
-100 -100 612.254878 614.116466 615.658022 616.400858 616.726443 618.314528 619.520595 619.978032 620.074972 621.453995 622.494676 622.830286 622.834437 624.108336 625.056431 625.311422 625.238063 626.422245 627.281393 627.459702 627.318658 628.401243 629.157689 -100 
-100 -100 612.737969 614.066741 615.400047 616.249694 616.895253 618.170162 619.256658 619.848791 620.268724 621.336312 622.250527 622.707705 623.019114 623.986628 624.812114 625.190017 625.423235 626.301191 627.037744 627.332823 627.484026 628.259529 628.852350 -100 
-100 -100 611.309554 613.155443 614.691414 615.438623 615.774279 617.376336 618.598788 619.075490 619.192241 620.569616 621.605671 621.937876 621.940258 623.216661 624.165757 624.424504 624.356760 625.534881 626.391686 626.567379 626.422808 627.518585 628.283491 -100 
-100 -100 608.469752 611.917178 613.902204 614.363445 613.554329 616.312357 617.858515 618.028791 617.030918 619.520669 620.863948 620.885023 619.772963 622.159237 623.417276 623.374859 622.219393 624.482017 625.639543 625.515432 624.294864 626.497063 627.651965 -100 
-100 -100 610.591224 612.435747 613.969868 614.715155 615.047276 616.641551 617.854939 618.323233 618.431646 619.800390 620.829210 621.154592 621.149029 622.417156 623.359783 623.612604 623.539302 624.710804 625.561578 625.732396 625.584817 626.680603 627.446285 -100 
-100 -100 611.303652 612.629387 613.959520 614.807544 615.448920 616.705928 617.772978 618.349836 618.756466 619.805244 620.702888 621.147332 621.446567 622.395839 623.204957 623.570784 623.793892 624.656388 625.379108 625.662705 625.806230 626.583513 627.179100 -100 
-100 -100 610.108519 611.964182 613.501910 614.248438 614.578854 616.130010 617.302033 617.739534 617.824828 619.168155 620.180360 620.499690 620.493068 621.733165 622.653429 622.892901 622.811330 623.964351 624.798241 624.954724 624.795212 625.887577 626.651877 -100 
-100 -100 607.518515 610.994871 612.982629 613.443466 612.646207 615.297350 616.758827 616.869229 615.830029 618.264456 619.573679 619.584618 618.485486 620.801597 622.015238 621.949325 620.785468 623.005477 624.128583 623.975470 622.727572 624.926019 626.078358 -100 
-100 -100 610.014415 611.849371 613.353533 614.059727 614.344333 615.842730 616.962272 617.352948 617.397890 618.705338 619.689328 619.988497 619.965183 621.185725 622.087805 622.312699 622.217468 623.352579 624.166461 624.304711 624.129549 625.208409 625.964568 -100 
-100 -100 611.173051 612.450343 613.707090 614.474105 615.027358 616.173588 617.131065 617.615036 617.944091 618.919266 619.760500 620.168808 620.440056 621.346069 622.116198 622.454450 622.653488 623.478074 624.158159 624.404862 624.517370 625.264581 625.841304 -100 
-100 -100 610.540967 612.289842 613.696911 614.321126 614.534944 615.943016 616.981683 617.316058 617.321700 618.571013 619.513715 619.797291 619.770738 620.955980 621.831463 622.047869 621.949787 623.056071 623.836488 623.953240 623.763210 624.803525 625.532856 -100 
-100 -100 608.682857 611.944430 613.721829 614.019360 613.093407 615.549197 616.848270 616.857478 615.762867 618.064972 619.287085 619.274128 618.190523 620.414542 621.567890 621.488005 620.327388 622.479036 623.534912 623.348156 622.088605 624.189619 625.277430 -100 
-100 -100 611.964507 613.520482 614.727372 615.230515 615.361106 616.627648 617.556496 617.856877 617.852430 619.019610 619.899449 620.186354 620.179762 621.307743 622.138309 622.368020 622.292694 623.340422 624.069954 624.186573 623.997254 624.947987 625.596513 -100 
-100 -100 614.298324 615.023507 615.801038 616.367802 616.847538 617.636818 618.336815 618.802282 619.198434 619.929999 620.603548 621.063363 621.457269 622.169047 622.807819 623.218442 623.547340 624.176062 624.711251 625.001481 625.196118 625.675812 626.024490 -100 
-100 -100 615.391479 615.832330 616.420305 616.977958 617.525659 618.170669 618.784176 619.301170 619.799622 620.409833 621.009449 621.526164 622.024991 622.623082 623.194683 623.666233 624.101512 624.615817 625.082348 625.428494 625.716447 626.052521 626.282655 -100 
-100 -100 -100 -100 -100 -100 -100 -100 -100 -100 -100 -100 -100 -100 -100 -100 -100 -100 -100 -100 -100 -100 -100 -100 -100 -100 
-100 -100 -100 -100 -100 -100 -100 -100 -100 -100 -100 -100 -100 -100 -100 -100 -100 -100 -100 -100 -100 -100 -100 -100 -100 -100 
-100 -100 -100 -100 -100 -100 -100 -100 -100 -100 -100 -100 -100 -100 -100 -100 -100 -100 -100 -100 -100 -100 -100 -100 -100 -100 
-100 -100 621.071088 621.592315 622.259494 622.878572 623.485014 624.248957 624.972183 625.568351 626.129986 626.854414 627.547683 628.118340 628.648519 629.322653 629.949417 630.440304 630.876349 631.437988 631.938003 632.287995 632.566965 632.948638 633.211107 -100 
-100 -100 619.406697 620.415040 621.343644 621.926796 622.333308 623.366485 624.220239 624.709340 625.031904 626.011580 626.831097 627.297052 627.594025 628.513281 629.259383 629.645492 629.852278 630.650163 631.262966 631.504895 631.559685 632.222366 632.672624 -100 
-100 -100 614.867585 617.971189 619.643036 619.939468 619.059682 621.495976 622.804746 622.875070 621.832093 624.206304 625.479298 625.539504 624.510007 626.776604 627.957222 627.944355 626.857812 628.962063 629.987683 629.810863 628.541941 630.631200 631.682925 -100 
-100 -100 601.727031 614.516331 617.728015 617.026029 608.231317 618.703006 621.182112 620.116541 610.985380 621.483579 623.935029 622.893096 614.018069 624.152048 626.470428 625.383130 616.667073 626.419179 628.537096 627.232038 618.034917 628.152297 630.580043 -100 
-100 -100 612.162658 615.501609 617.389961 617.788424 616.956118 619.545374 620.964733 621.045350 619.978105 622.448544 623.789436 623.829358 622.753952 625.100784 626.341181 626.306680 625.177676 627.366279 628.458012 628.273099 626.983275 629.183605 630.331262 -100 
-100 -100 613.511327 615.332635 616.832392 617.542033 617.838010 619.369537 620.524784 620.945302 621.019083 622.384962 623.423929 623.766290 623.779047 625.048998 625.994453 626.252424 626.181526 627.337847 628.164658 628.310744 628.140357 629.220071 629.976523 -100 
-100 -100 610.104859 613.597168 615.596973 616.053517 615.229568 617.960677 619.475881 619.609579 618.569057 621.084744 622.452037 622.493907 621.402026 623.789083 625.050486 625.005147 623.834579 626.116480 627.274897 627.151560 625.943630 628.113148 629.253109 -100 
-100 -100 597.238830 610.650628 614.128403 613.515228 604.464863 615.488834 618.187474 617.214160 608.076711 618.719399 621.232763 620.178567 611.162477 621.484170 623.858258 622.716404 613.658331 623.845587 626.127234 624.961577 616.141498 625.988741 628.391570 -100 
-100 -100 608.720757 612.233331 614.263883 614.754745 613.967884 616.742955 618.300609 618.470378 617.458118 619.993198 621.372488 621.421272 620.334848 622.730090 623.999016 623.959284 622.794831 625.092666 626.273040 626.170206 624.979273 627.159253 628.304460 -100 
-100 -100 610.697504 612.570736 614.139077 614.916501 615.280274 616.910098 618.156887 618.652028 618.783590 620.185955 621.246080 621.597841 621.616285 622.906983 623.870089 624.138736 624.078923 625.272754 626.143618 626.331704 626.198540 627.296542 628.062645 -100 
-100 -100 607.801736 611.270433 613.284979 613.776486 612.997903 615.790892 617.370032 617.568363 616.595051 619.109251 620.474615 620.514106 619.418574 621.823038 623.097891 623.069139 621.925867 624.202950 625.373849 625.260788 624.049377 626.258967 627.418114 -100 
-100 -100 595.512295 608.711538 612.151017 611.542937 602.503617 613.573468 616.316119 615.408898 606.450751 616.948243 619.424984 618.349249 609.279622 619.653998 622.044894 620.933603 612.002387 622.064610 624.321018 623.126618 614.169001 624.173182 626.613820 -100 
-100 -100 607.092524 610.559619 612.572262 613.062279 612.280946 615.065745 616.635772 616.826191 615.845046 618.349585 619.706771 619.739202 618.636045 621.031886 622.300213 622.265979 621.117511 623.386631 624.549787 624.430130 623.214304 625.424133 626.584490 -100 
-100 -100 609.282083 611.151438 612.716831 613.495153 613.859737 615.467674 616.693766 617.175545 617.297341 618.676035 619.716543 620.055609 620.064423 621.334160 622.280383 622.539102 622.472705 623.645560 624.497376 624.668927 624.522889 625.625588 626.396412 -100 
-100 -100 606.606666 610.109153 612.137166 612.643240 611.894451 614.601404 616.116910 616.274276 615.275624 617.747376 619.088167 619.124071 618.046777 620.387951 621.624902 621.578400 620.431668 622.669332 623.809095 623.669978 622.434553 624.646916 625.808309 -100 
-100 -100 594.448551 607.822572 611.298323 610.737412 601.958085 612.671813 615.286255 614.317849 605.370413 615.757094 618.196616 617.142996 608.281623 618.390564 620.705324 619.577671 610.718141 620.652299 622.855576 621.618788 612.586703 622.631202 625.077243 -100 
-100 -100 606.570622 610.051144 612.044672 612.510238 611.715493 614.366735 615.826925 615.935640 614.895655 617.329897 618.641612 618.657502 617.564012 619.883636 621.100608 621.038482 619.877600 622.096390 623.215609 623.058136 621.807132 624.005563 625.158612 -100 
-100 -100 609.273190 611.088265 612.577678 613.276918 613.558369 615.044081 616.152497 616.538315 616.583495 617.882335 618.864115 619.169845 619.157378 620.374243 621.275356 621.504623 621.415192 622.545989 623.353276 623.488159 623.312712 624.382809 625.133593 -100 
-100 -100 607.256466 610.596859 612.474225 612.857169 612.006007 614.546070 615.917846 615.974379 614.916063 617.267700 618.530754 618.537487 617.466960 619.722034 620.901813 620.830852 619.676205 621.856426 622.941882 622.771250 621.527480 623.665364 624.783657 -100 
-100 -100 596.181864 609.009207 612.213264 611.496695 602.713785 613.094446 615.521748 614.473601 605.638864 615.718504 618.043833 616.994837 608.353298 618.160271 620.377982 619.241977 610.463467 620.250087 622.378569 621.136408 612.252446 622.039072 624.391109 -100 
-100 -100 608.868152 611.968707 613.620031 613.885609 612.968913 615.341726 616.589380 616.620848 615.572631 617.818531 619.005934 619.025687 617.995605 620.170825 621.293738 621.246386 620.135682 622.236108 623.260129 623.100773 621.878843 623.902833 624.922783 -100 
-100 -100 613.052634 614.046967 614.945763 615.486266 615.839233 616.805896 617.589117 618.013031 618.275099 619.173917 619.923536 620.337876 620.596183 621.466411 622.174092 622.533603 622.722330 623.508710 624.112810 624.352308 624.408072 625.051286 625.488466 -100 
-100 -100 614.524110 615.027822 615.660612 616.231007 616.776822 617.470048 618.117773 618.639698 619.129391 619.780701 620.408364 620.924971 621.410612 622.044316 622.638806 623.105875 623.524686 624.073000 624.561859 624.903438 625.174964 625.545619 625.800582 -100 
-100 -100 -100 -100 -100 -100 -100 -100 -100 -100 -100 -100 -100 -100 -100 -100 -100 -100 -100 -100 -100 -100 -100 -100 -100 -100 
-100 -100 -100 -100 -100 -100 -100 -100 -100 -100 -100 -100 -100 -100 -100 -100 -100 -100 -100 -100 -100 -100 -100 -100 -100 -100 
-100 -100 -100 -100 -100 -100 -100 -100 -100 -100 -100 -100 -100 -100 -100 -100 -100 -100 -100 -100 -100 -100 -100 -100 -100 -100 
-100 -100 620.422908 620.898640 621.550941 622.194512 622.843648 623.601092 624.330578 624.959816 625.565641 626.280326 626.974473 627.571462 628.138273 628.796646 629.418338 629.929596 630.397394 630.941455 631.435620 631.805527 632.114390 632.470632 632.713477 -100 
-100 -100 619.100753 619.860052 620.699950 621.348519 621.924351 622.822819 623.635409 624.206984 624.704206 625.544057 626.315181 626.854126 627.313563 628.090552 628.783612 629.235292 629.596326 630.254601 630.817089 631.128102 631.340018 631.844625 632.210037 -100 
-100 -100 616.343153 617.931058 619.196763 619.774224 619.990543 621.361936 622.397215 622.789078 622.865586 624.155757 625.141047 625.502401 625.549863 626.758347 627.653616 627.927719 627.884633 628.960860 629.716404 629.845348 629.659195 630.650530 631.325843 -100 
-100 -100 612.495146 615.783449 617.616111 617.979835 617.125555 619.685138 621.084230 621.163936 620.102550 622.567128 623.906085 623.957615 622.894488 625.234628 626.467671 626.436935 625.312189 627.489042 628.569484 628.382310 627.088378 629.268529 630.397368 -100 
-100 -100 613.680048 615.461194 616.924660 617.614993 617.902735 619.405501 620.540560 620.954734 621.030159 622.395289 623.438264 623.791771 623.816609 625.084113 626.027766 626.290955 626.226897 627.366135 628.177655 628.309997 628.124281 629.204271 629.959516 -100 
-100 -100 613.580442 614.894215 616.208736 617.040919 617.666627 618.905937 619.957443 620.523236 620.929268 622.000835 622.930845 623.408756 623.738808 624.714924 625.546618 625.930333 626.165155 627.030327 627.747683 628.022179 628.155594 628.924172 629.514568 -100 
-100 -100 611.651706 613.529622 615.093307 615.857532 616.200840 617.801345 619.016540 619.482305 619.591949 620.995078 622.064091 622.426235 622.453086 623.746306 624.709905 624.976342 624.911033 626.100474 626.961564 627.139013 626.997459 628.084347 628.844773 -100 
-100 -100 608.376594 611.904456 613.952587 614.458276 613.682668 616.465656 618.028450 618.201709 617.194779 619.743692 621.138725 621.201228 620.126090 622.532429 623.810277 623.776507 622.616142 624.918601 626.102140 626.000621 624.810475 626.992908 628.140048 -100 
-100 -100 610.232104 612.130389 613.726129 614.526995 614.909882 616.554388 617.811749 618.313291 618.450865 619.873782 620.955491 621.325352 621.358749 622.661100 623.634248 623.909331 623.853776 625.059208 625.940151 626.136774 626.011567 627.109453 627.875442 -100 
-100 -100 610.702897 612.065143 613.449967 614.356521 615.059707 616.392429 617.532321 618.170917 618.632894 619.742825 620.696321 621.186568 621.526750 622.523142 623.375409 623.775735 624.029159 624.928745 625.686481 626.000001 626.167618 626.957925 627.559602 -100 
-100 -100 609.264139 611.143829 612.730776 613.533682 613.926279 615.588099 616.866228 617.390750 617.549475 618.968710 620.043276 620.406903 620.436066 621.742434 622.720884 623.003601 622.957009 624.157443 625.035384 625.229254 625.101047 626.211946 626.985585 -100 
-100 -100 606.421689 609.904892 611.941408 612.457361 611.703951 614.523582 616.127167 616.345978 615.389836 617.921704 619.303011 619.354248 618.267642 620.685118 621.973625 621.955471 620.820846 623.106196 624.284583 624.177658 622.972307 625.190188 626.354321 -100 
-100 -100 608.562813 610.440222 612.024093 612.824008 613.212623 614.867185 616.137408 616.654789 616.806126 618.216225 619.282224 619.638414 619.660258 620.958404 621.929611 622.206272 622.153853 623.346695 624.216952 624.404069 624.271159 625.381509 626.156210 -100 
-100 -100 609.302594 610.659739 612.038785 612.941407 613.639360 614.955421 616.078400 616.704139 617.153942 618.243585 619.178139 619.654093 619.981763 620.960122 621.796437 622.185407 622.428913 623.311311 624.051951 624.350583 624.507887 625.299077 625.903646 -100 
-100 -100 608.136121 610.025022 611.613031 612.413973 612.799699 614.409565 615.637368 616.122969 616.250603 617.634736 618.683892 619.034664 619.056254 620.325274 621.272108 621.533847 621.471658 622.643656 623.494225 623.664068 623.516880 624.623673 625.397746 -100 
-100 -100 605.585056 609.097193 611.136296 611.650667 610.906749 613.616377 615.133064 615.290243 614.291843 616.766954 618.112833 618.154343 617.082212 619.427229 620.666986 620.622299 619.476590 621.715256 622.854596 622.713731 621.476843 623.690892 624.853992 -100 
-100 -100 608.145998 610.012875 611.565128 612.323336 612.660622 614.214516 615.386550 615.822601 615.907630 617.253988 618.273155 618.602041 618.605236 619.852936 620.779549 621.024480 620.946682 622.100059 622.930920 623.082871 622.920220 624.013821 624.780098 -100 
-100 -100 609.377630 610.683526 611.985096 612.801796 613.405580 614.604063 615.611532 616.139206 616.507076 617.519479 618.394177 618.830631 619.127035 620.058712 620.851822 621.208360 621.423360 622.266509 622.965604 623.228208 623.354778 624.116545 624.703063 -100 
-100 -100 608.816773 610.593494 612.043977 612.715141 612.975898 614.433412 615.520348 615.896456 615.938835 617.224375 618.199118 618.508511 618.504692 619.715136 620.612722 620.845129 620.760378 621.886258 622.688672 622.823244 622.647998 623.703826 624.443590 -100 
-100 -100 607.031318 610.320666 612.139912 612.481563 611.599107 614.101918 615.447147 615.495598 614.435111 616.772782 618.025797 618.036478 616.973049 619.222562 620.397849 620.332659 619.183680 621.356123 622.435591 622.267221 621.022158 623.139710 624.238548 -100 
-100 -100 610.392656 611.972348 613.216432 613.760931 613.933514 615.244136 616.215890 616.553785 616.582762 617.783100 618.692271 619.002852 619.017172 620.168533 621.019905 621.265350 621.203921 622.271347 623.022636 623.157430 622.983227 623.948912 624.607107 -100 
-100 -100 612.793041 613.538029 614.348449 614.953952 615.474351 616.305309 617.045559 617.547325 617.976443 618.739332 619.441065 619.925017 620.340671 621.074228 621.732829 622.160290 622.505068 623.152449 623.707409 624.015327 624.225249 624.718249 625.075065 -100 
-100 -100 613.923755 614.382296 615.000680 615.595442 616.182883 616.868233 617.520546 618.073130 618.604194 619.244848 619.872090 620.413173 620.934097 621.553279 622.144260 622.633192 623.085262 623.617735 624.102981 624.466446 624.769575 625.118061 625.355483 -100 
-100 -100 -100 -100 -100 -100 -100 -100 -100 -100 -100 -100 -100 -100 -100 -100 -100 -100 -100 -100 -100 -100 -100 -100 -100 -100 
-100 -100 -100 -100 -100 -100 -100 -100 -100 -100 -100 -100 -100 -100 -100 -100 -100 -100 -100 -100 -100 -100 -100 -100 -100 -100 
-100 -100 -100 -100 -100 -100 -100 -100 -100 -100 -100 -100 -100 -100 -100 -100 -100 -100 -100 -100 -100 -100 -100 -100 -100 -100 
-100 -100 619.745970 620.196349 620.840560 621.501580 622.178753 622.939985 623.679548 624.334987 624.971193 625.687070 626.386028 627.002561 627.592601 628.246014 628.866902 629.392663 629.880361 630.419476 630.914373 631.300316 631.627982 631.971472 632.201778 -100 
-100 -100 618.588875 619.237093 620.030773 620.714132 621.364389 622.219167 623.020213 623.641582 624.218204 625.010744 625.763571 626.343917 626.873533 627.597878 628.267057 628.753662 629.179851 629.788587 630.332381 630.683893 630.962828 631.403079 631.722658 -100 
-100 -100 616.427566 617.541704 618.634247 619.319387 619.840125 620.935683 621.876686 622.405842 622.799359 623.805449 624.685680 625.171099 625.518342 626.443383 627.229207 627.616463 627.859899 628.666237 629.326672 629.585040 629.699956 630.384646 630.899146 -100 
-100 -100 614.036415 615.777465 617.187446 617.835693 618.090066 619.568191 620.685785 621.096659 621.172956 622.533563 623.574107 623.935450 623.967742 625.228416 626.162884 626.422988 626.354091 627.492299 628.301501 628.437666 628.252793 629.308976 630.043127 -100 
-100 -100 613.781063 615.065886 616.345605 617.150659 617.755631 618.971805 620.006004 620.564110 620.968153 622.038767 622.971124 623.456363 623.793259 624.767055 625.594867 625.977527 626.210793 627.069118 627.779268 628.047375 628.173209 628.934869 629.519521 -100 
-100 -100 613.233527 614.323438 615.542791 616.438954 617.204122 618.337514 619.345710 619.991255 620.538638 621.502677 622.385452 622.936467 623.399003 624.263740 625.042386 625.491196 625.851198 626.606225 627.274778 627.618040 627.875418 628.517437 629.019481 -100 
-100 -100 611.726715 613.097945 614.479697 615.370403 616.048146 617.347652 618.451870 619.057084 619.494563 620.602871 621.562463 622.059017 622.402805 623.402345 624.253806 624.649227 624.894745 625.786932 626.533542 626.833164 626.987130 627.770041 628.368596 -100 
-100 -100 609.909801 611.840785 613.462299 614.278454 614.669331 616.317952 617.575227 618.072857 618.206919 619.646927 620.744656 621.124322 621.162679 622.480276 623.464266 623.744568 623.690962 624.900254 625.782427 625.975488 625.843946 626.949730 627.721032 -100 
-100 -100 610.276011 611.668320 613.083685 614.013065 614.732070 616.075364 617.220827 617.860705 618.325235 619.453752 620.427055 620.932236 621.283651 622.293927 623.157346 623.564244 623.822008 624.729994 625.494592 625.811728 625.981206 626.775571 627.380021 -100 
-100 -100 610.296816 611.435665 612.728448 613.704266 614.552157 615.776484 616.869601 617.584636 618.185474 619.189528 620.098415 620.664123 621.139534 622.027265 622.831020 623.302144 623.685669 624.473108 625.178012 625.556334 625.845331 626.511476 627.026256 -100 
-100 -100 609.289848 610.668046 612.074832 613.004467 613.731580 615.093235 616.259963 616.920447 617.400794 618.531123 619.501140 620.002035 620.350723 621.364225 622.232845 622.645741 622.909104 623.818741 624.585442 624.905591 625.079703 625.881686 626.489339 -100 
-100 -100 607.904438 609.811071 611.424128 612.248052 612.658489 614.345807 615.644576 616.181485 616.347068 617.789846 618.882840 619.255660 619.288645 620.613152 621.606779 621.898040 621.855744 623.068083 623.955188 624.154073 624.029220 625.151020 625.930220 -100 
-100 -100 608.597038 609.971449 611.372978 612.297351 613.018992 614.374131 615.534375 616.188890 616.662624 617.784320 618.745676 619.238926 619.580281 620.585670 621.446671 621.852960 622.110062 623.012572 623.771934 624.085217 624.253866 625.054712 625.663785 -100 
-100 -100 608.914908 610.044770 611.326304 612.292001 613.129743 614.340569 615.420722 616.125035 616.714112 617.699566 618.589883 619.140509 619.602216 620.472852 621.260657 621.719010 622.090910 622.863744 623.553873 623.919092 624.198954 624.863927 625.380525 -100 
-100 -100 608.210264 609.585458 610.982550 611.898099 612.604358 613.925539 615.050993 615.677239 616.127919 617.224339 618.167109 618.650602 618.984372 619.966542 620.805009 621.194489 621.437885 622.322767 623.064428 623.361422 623.516746 624.312187 624.920370 -100 
-100 -100 607.158418 609.062901 610.660198 611.460345 611.838301 613.454081 614.683327 615.164444 615.285402 616.675964 617.730517 618.082738 618.102732 619.379645 620.330555 620.590867 620.524004 621.702020 622.555319 622.723011 622.571536 623.682917 624.460300 -100 
-100 -100 608.259587 609.612096 610.971907 611.842629 612.498441 613.763225 614.832947 615.409515 615.817068 616.875144 617.786623 618.246218 618.559631 619.520228 620.338219 620.710075 620.936965 621.803454 622.526240 622.806004 622.946300 623.729363 624.330378 -100 
-100 -100 609.065122 610.143252 611.344391 612.218710 612.956003 614.050250 615.016477 615.622635 616.128024 617.036063 617.863929 618.369577 618.793817 619.619621 620.365097 620.789247 621.129879 621.864692 622.515503 622.845734 623.094938 623.732838 624.233250 -100 
-100 -100 608.951099 610.228871 611.493381 612.276400 612.850518 614.019897 615.003796 615.516108 615.873213 616.875522 617.742623 618.175818 618.470901 619.403035 620.196878 620.555581 620.771781 621.613406 622.310102 622.570992 622.693555 623.446922 624.025984 -100 
-100 -100 608.610716 610.347470 611.742584 612.367043 612.587790 614.008355 615.066708 615.427657 615.458137 616.734400 617.699350 618.004385 617.994981 619.209967 620.109432 620.346887 620.263874 621.387067 622.185577 622.319096 622.136408 623.179346 623.904634 -100 
-100 -100 610.512222 611.617102 612.688062 613.339710 613.814325 614.846515 615.719850 616.185801 616.517094 617.444010 618.251002 618.678189 618.979825 619.863057 620.616769 620.982429 621.211710 622.005585 622.656981 622.911587 623.024911 623.700820 624.208834 -100 
-100 -100 612.317617 612.951615 613.716126 614.356066 614.949332 615.734345 616.460338 617.007825 617.511690 618.228348 618.911449 619.433760 619.916596 620.602153 621.241786 621.707690 622.119665 622.717258 623.252711 623.599006 623.874011 624.308429 624.623850 -100 
-100 -100 613.285028 613.718421 614.328898 614.940673 615.554798 616.241992 616.902233 617.478524 618.037561 618.678469 619.309424 619.868457 620.411766 621.027798 621.620423 622.126005 622.599553 623.128027 623.614846 623.994934 624.317885 624.656670 624.883887 -100 
-100 -100 -100 -100 -100 -100 -100 -100 -100 -100 -100 -100 -100 -100 -100 -100 -100 -100 -100 -100 -100 -100 -100 -100 -100 -100 
-100 -100 -100 -100 -100 -100 -100 -100 -100 -100 -100 -100 -100 -100 -100 -100 -100 -100 -100 -100 -100 -100 -100 -100 -100 -100 
-100 -100 -100 -100 -100 -100 -100 -100 -100 -100 -100 -100 -100 -100 -100 -100 -100 -100 -100 -100 -100 -100 -100 -100 -100 -100 
-100 -100 618.892716 619.381095 620.054012 620.723064 621.401933 622.194004 622.959077 623.622101 624.259238 625.003110 625.723143 626.342159 626.927611 627.602389 628.238358 628.762016 629.242675 629.803521 630.315485 630.701568 631.022987 631.386267 631.632141 -100 
-100 -100 617.542570 618.318942 619.181993 619.855520 620.459385 621.395775 622.246647 622.852827 623.381263 624.251786 625.049863 625.610961 626.088524 626.881626 627.587810 628.048958 628.419809 629.099239 629.684482 630.015933 630.243659 630.754107 631.121344 -100 
-100 -100 614.725001 616.344331 617.639844 618.239830 618.475990 619.896457 620.976729 621.404151 621.509679 622.835086 623.850106 624.234017 624.298421 625.523172 626.429126 626.704593 626.658986 627.770766 628.560828 628.719761 628.558930 629.550021 630.223429 -100 
-100 -100 610.786201 614.138636 616.012044 616.393583 615.534212 618.171370 619.625306 619.740026 618.698812 621.209567 622.582705 622.657521 621.609094 623.968191 625.209651 625.167655 624.005863 626.254094 627.384875 627.239419 625.992236 628.153543 629.274295 -100 
-100 -100 611.963058 613.783010 615.284942 616.004507 616.316326 617.870398 619.050969 619.500070 619.604245 621.006785 622.082045 622.460042 622.503538 623.789591 624.745108 625.009783 624.942914 626.118154 626.964916 627.127382 626.967229 628.048995 628.804015 -100 
-100 -100 611.819365 613.171952 614.531151 615.403040 616.065241 617.346630 618.436441 619.033452 619.467657 620.575982 621.538666 622.041178 622.390489 623.389195 624.238491 624.632769 624.876649 625.764022 626.505143 626.798579 626.946014 627.726379 628.323382 -100 
-100 -100 609.795547 611.743989 613.372241 614.186926 614.572122 616.213059 617.461593 617.950068 618.076900 619.526814 620.632881 621.017264 621.056599 622.383827 623.373433 623.655290 623.600435 624.809102 625.688274 625.874143 625.733102 626.844213 627.619244 -100 
-100 -100 606.377562 610.051468 612.191732 612.756467 612.023682 614.848993 616.441860 616.625409 615.603571 618.230052 619.671708 619.750985 618.664751 621.132485 622.447680 622.432466 621.279310 623.604974 624.803712 624.698560 623.479101 625.714910 626.887139 -100 
-100 -100 608.315223 610.286820 611.950777 612.805415 613.232363 614.917511 616.206945 616.728989 616.881378 618.351936 619.473058 619.866388 619.913673 621.253906 622.258121 622.553571 622.512251 623.736756 624.632846 624.834979 624.708862 625.831854 626.612950 -100 
-100 -100 608.817496 610.226471 611.665034 612.619087 613.363921 614.738327 615.912879 616.576768 617.061521 618.211800 619.202438 619.718856 620.079503 621.107947 621.989016 622.409944 622.679294 623.599195 624.374656 624.700108 624.877330 625.684093 626.294820 -100 
-100 -100 607.351688 609.290216 610.933750 611.780404 612.207814 613.917313 615.232578 615.778280 615.949739 617.419693 618.536532 618.924330 618.966603 620.313138 621.324535 621.626451 621.590854 622.818919 623.719217 623.926752 623.808158 624.939362 625.720972 -100 
-100 -100 604.438619 608.030549 610.136874 610.692482 609.955735 612.840690 614.485523 614.715299 613.736785 616.355244 617.789329 617.858371 616.757944 619.243219 620.572860 620.569735 619.428091 621.759980 622.966433 622.869321 621.656912 623.912149 625.089746 -100 
-100 -100 606.668549 608.600973 610.236509 611.075607 611.496292 613.199680 614.509789 615.051131 615.217300 616.678646 617.786626 618.166928 618.202197 619.540260 620.543467 620.838352 620.796314 622.017298 622.910104 623.109949 622.983822 624.113731 624.898430 -100 
-100 -100 607.460183 608.852689 610.272561 611.210677 611.942088 613.304399 614.469501 615.126955 615.603814 616.734175 617.705175 618.206980 618.555158 619.564894 620.428454 620.835634 621.093119 621.998810 622.759944 623.072154 623.239190 624.044799 624.658022 -100 
-100 -100 606.303623 608.236048 609.865269 610.694617 611.101797 612.768821 614.045671 614.564001 614.714748 616.144549 617.230868 617.604165 617.639619 618.944958 619.919985 620.196187 620.140727 621.342526 622.216680 622.398891 622.257065 623.382579 624.168019 -100 
-100 -100 603.732598 607.323764 609.411448 609.943221 609.185495 611.986076 613.562426 613.747876 612.749962 615.293180 616.681114 616.737637 615.655141 618.058682 619.331982 619.294789 618.132206 620.423967 621.594257 621.462818 620.216361 622.465390 623.645574 -100 
-100 -100 606.389898 608.297800 609.887920 610.671407 611.027608 612.636926 613.857426 614.326334 614.434205 615.824346 616.877677 617.225690 617.239785 618.522294 619.475962 619.734134 619.662101 620.845396 621.701115 621.866859 621.710739 622.824427 623.603087 -100 
-100 -100 607.688920 609.023245 610.357893 611.203317 611.835086 613.076092 614.125200 614.685899 615.081325 616.129973 617.034134 617.488497 617.798378 618.759614 619.578538 619.951038 620.177893 621.044269 621.766303 622.044818 622.182548 622.961836 623.559642 -100 
-100 -100 607.159362 608.973388 610.460392 611.159630 611.444505 612.944135 614.070889 614.475169 614.536617 615.863711 616.867374 617.185875 617.180376 618.433110 619.363341 619.611553 619.534232 620.687164 621.515106 621.664020 621.494331 622.575987 623.331386 -100 
-100 -100 605.376201 608.733783 610.597694 610.964105 610.091027 612.647134 614.032873 614.100118 613.031402 615.434661 616.720327 616.725449 615.615893 617.950457 619.172134 619.120864 617.963751 620.179001 621.288072 621.127686 619.865075 622.032863 623.155552 -100 
-100 -100 608.834610 610.448133 611.725072 612.295442 612.490370 613.838986 614.846247 615.209441 615.255425 616.494318 617.429849 617.748089 617.759743 618.951474 619.834357 620.096088 620.043264 621.137034 621.912650 622.061598 621.893249 622.884195 623.557456 -100 
-100 -100 611.301629 612.064748 612.899599 613.530476 614.077329 614.940366 615.713000 616.243322 616.697878 617.489693 618.215075 618.714880 619.143599 619.901201 620.582169 621.026523 621.385959 622.053531 622.629193 622.953942 623.177143 623.685594 624.051790 -100 
-100 -100 612.464396 612.935998 613.575270 614.194711 614.809350 615.524953 616.208235 616.790044 617.348304 618.015377 618.665601 619.225459 619.763535 620.402514 621.012641 621.518483 621.986783 622.537701 623.042046 623.422747 623.740505 624.101507 624.346159 -100 
-100 -100 -100 -100 -100 -100 -100 -100 -100 -100 -100 -100 -100 -100 -100 -100 -100 -100 -100 -100 -100 -100 -100 -100 -100 -100 
-100 -100 -100 -100 -100 -100 -100 -100 -100 -100 -100 -100 -100 -100 -100 -100 -100 -100 -100 -100 -100 -100 -100 -100 -100 -100 
-100 -100 -100 -100 -100 -100 -100 -100 -100 -100 -100 -100 -100 -100 -100 -100 -100 -100 -100 -100 -100 -100 -100 -100 -100 -100 
-100 -100 618.012228 618.559209 619.268586 619.939890 620.606687 621.440217 622.234384 622.897809 623.521863 624.304688 625.049892 625.664968 626.232934 626.940486 627.596420 628.112527 628.573873 629.167609 629.700794 630.080702 630.383286 630.778745 631.047591 -100 
-100 -100 616.290402 617.334422 618.310454 618.944678 619.406967 620.517404 621.447422 622.005098 622.389305 623.430779 624.304420 624.815016 625.148677 626.101180 626.874647 627.280334 627.504922 628.344716 628.999893 629.279379 629.364569 630.037858 630.492236 -100 
-100 -100 611.614791 614.796723 616.531252 616.871460 616.016476 618.566668 619.967270 620.106977 619.115756 621.566158 622.899694 623.005054 622.008281 624.310419 625.514336 625.502347 624.390758 626.583525 627.677145 627.557638 626.347728 628.425136 629.472124 -100 
-100 -100 598.147918 611.211735 614.519158 613.837587 604.873309 615.660001 618.264617 617.263163 608.113656 618.762236 621.288193 620.291592 611.429107 621.619740 623.957326 622.827870 613.835045 623.930202 626.166590 624.953723 615.962237 625.926651 628.327101 -100 
-100 -100 608.714856 612.145531 614.111865 614.565977 613.766141 616.473628 617.986157 618.135330 617.119381 619.670269 621.076493 621.165073 620.125484 622.512263 623.778306 623.745251 622.591050 624.869706 626.031662 625.905046 624.675083 626.867632 628.013682 -100 
-100 -100 609.992733 611.892907 613.479248 614.266174 614.633084 616.250146 617.482543 617.965708 618.093998 619.535062 620.639250 621.030238 621.080031 622.396801 623.378608 623.658638 623.604341 624.806191 625.679270 625.861349 625.717365 626.820782 627.590601 -100 
-100 -100 606.362892 610.028643 612.157783 612.711546 611.968282 614.781984 616.365152 616.542549 615.518255 618.145423 619.589866 619.673342 618.591131 621.060424 622.376252 622.361547 621.208330 623.532303 624.728246 624.619352 623.395887 625.629904 626.801438 -100 
-100 -100 592.864232 606.915600 610.607783 610.109173 601.127757 612.251521 615.012161 614.041819 604.691355 615.672606 618.297664 617.261921 608.073910 618.666308 621.129946 620.022444 610.946218 621.212762 623.528784 622.339451 613.292847 623.414608 625.884964 -100 
-100 -100 604.859087 608.550135 610.716576 611.310765 610.608871 613.467328 615.091219 615.301312 614.301767 616.950170 618.410465 618.503156 617.428894 619.913340 621.245561 621.245334 620.105803 622.445555 623.657690 623.563873 622.354295 624.600489 625.778523 -100 
-100 -100 606.933508 608.900936 610.572268 611.441312 611.886458 613.601425 614.919780 615.467625 615.643061 617.129034 618.262954 618.666012 618.722015 620.077830 621.097366 621.405976 621.376359 622.611772 623.518069 623.728954 623.610880 624.743267 625.528751 -100 
-100 -100 603.957003 607.566349 609.693824 610.268788 609.548904 612.448721 614.105910 614.345792 613.378232 616.014713 617.467112 617.551646 616.464646 618.964142 620.306274 620.313002 619.180011 621.522353 622.738225 622.648072 621.440542 623.700240 624.880462 -100 
-100 -100 591.273992 604.941395 608.542550 608.002499 598.890815 610.197958 613.034812 612.130059 602.914388 613.798821 616.401712 615.344945 606.081162 616.754695 619.243303 618.150319 609.093925 619.358244 621.679863 620.491743 611.411141 621.592946 624.075091 -100 
-100 -100 603.282042 606.883089 609.000323 609.566044 608.838582 611.732494 613.385503 613.622465 612.651038 615.278707 616.722199 616.799726 615.706394 618.196956 619.530373 619.529803 618.390379 620.725618 621.934125 621.836412 620.621368 622.879979 624.063342 -100 
-100 -100 605.600503 607.542247 609.188116 610.036978 610.466685 612.170197 613.481741 614.027803 614.201588 615.663854 616.776623 617.166624 617.213655 618.547481 619.547363 619.841628 619.800779 621.021220 621.913050 622.110447 621.981204 623.113854 623.902415 -100 
-100 -100 602.926089 606.533531 608.646093 609.206377 608.481103 611.322878 612.940082 613.161266 612.195078 614.771289 616.187658 616.266117 615.202506 617.629453 618.924230 618.904318 617.757100 620.067234 621.255171 621.138521 619.903934 622.162635 623.348120 -100 
-100 -100 590.546832 604.261192 607.851432 607.305903 598.295305 609.395758 612.150237 611.225050 602.137733 612.800466 615.337132 614.299533 605.277185 615.642820 618.037951 616.911549 607.878469 618.057730 620.335847 619.108204 609.962450 620.170585 622.660464 -100 
-100 -100 603.044016 606.624861 608.696765 609.210874 608.435089 611.217611 612.777670 612.949789 611.941325 614.476211 615.857821 615.909920 614.824467 617.226951 618.499436 618.461481 617.298271 619.589898 620.760029 620.628134 619.380544 621.627923 622.806732 -100 
-100 -100 605.901512 607.775271 609.330989 610.088580 610.425183 611.998636 613.190426 613.641866 613.739647 615.112683 616.153454 616.495197 616.506910 617.785070 618.736835 618.997055 618.929101 620.107584 620.960384 621.126616 620.971487 622.077804 622.850591 -100 
-100 -100 603.933126 607.363533 609.316290 609.755178 608.945410 611.578565 613.031236 613.141658 612.105998 614.555830 615.879209 615.901095 614.802203 617.166085 618.413218 618.370999 617.220720 619.464131 620.602030 620.457998 619.211285 621.414099 622.564976 -100 
-100 -100 592.708968 605.829109 609.138090 608.464225 599.618470 610.189260 612.705350 611.678855 602.671120 613.038228 615.443830 614.358580 605.366060 615.601007 617.935917 616.817584 607.925090 617.893408 620.090442 618.850096 609.788124 619.817345 622.231200 -100 
-100 -100 605.746187 608.929937 610.649066 610.965878 610.086845 612.544447 613.864477 613.944030 612.914331 615.252500 616.495296 616.527340 615.466954 617.747111 618.935072 618.917233 617.813177 619.975357 621.049439 620.916208 619.691803 621.779526 622.831011 -100 
-100 -100 610.080363 611.111798 612.059606 612.651572 613.057816 614.089803 614.937889 615.418601 615.730063 616.687605 617.484785 617.931264 618.213995 619.133412 619.884573 620.276613 620.493185 621.320209 621.965475 622.238303 622.319232 622.993764 623.449135 -100 
-100 -100 611.616195 612.145968 612.820821 613.441440 614.042554 614.796745 615.506329 616.086457 616.630135 617.333923 618.007454 618.562005 619.082014 619.754740 620.386467 620.886592 621.337312 621.922042 622.448605 622.824314 623.124687 623.519849 623.788755 -100 
-100 -100 -100 -100 -100 -100 -100 -100 -100 -100 -100 -100 -100 -100 -100 -100 -100 -100 -100 -100 -100 -100 -100 -100 -100 -100 
-100 -100 -100 -100 -100 -100 -100 -100 -100 -100 -100 -100 -100 -100 -100 -100 -100 -100 -100 -100 -100 -100 -100 -100 -100 -100 
-100 -100 -100 -100 -100 -100 -100 -100 -100 -100 -100 -100 -100 -100 -100 -100 -100 -100 -100 -100 -100 -100 -100 -100 -100 -100 
-100 -100 617.414485 617.912277 618.601273 619.290574 619.993033 620.811758 621.604707 622.294927 622.957471 623.724170 624.463909 625.099973 625.700502 626.388958 627.037401 627.572919 628.065852 628.640102 629.165678 629.564113 629.895283 630.264871 630.513725 -100 
-100 -100 616.048341 616.835705 617.716246 618.410492 619.038100 620.002191 620.882055 621.516138 622.070491 622.964417 623.782402 624.360466 624.852970 625.659805 626.378362 626.851041 627.234068 627.927774 628.527862 628.872794 629.111034 629.627954 629.998122 -100 
-100 -100 613.202853 614.836286 616.151762 616.773004 617.032717 618.482786 619.593856 620.050022 620.181943 621.531753 622.567056 622.967784 623.046876 624.285674 625.204044 625.490539 625.456805 626.584506 627.391498 627.565728 627.416652 628.414333 629.090524 -100 
-100 -100 609.234266 612.603944 614.499503 614.902630 614.066175 616.734653 618.220504 618.363927 617.348576 619.884552 621.278581 621.370195 620.336268 622.710181 623.964702 623.933744 622.783602 625.049427 626.198761 626.069861 624.835385 627.003259 628.126708 -100 
-100 -100 610.393072 612.228713 613.752561 614.494908 614.831094 616.414877 617.625649 618.102402 618.231900 619.658750 620.754694 621.149600 621.208117 622.509644 623.479615 623.757155 623.703572 624.895813 625.760126 625.938115 625.789934 626.878841 627.637138 -100 
-100 -100 610.231860 611.599356 612.980689 613.876730 614.564408 615.873745 616.991352 617.614134 618.072425 619.204209 620.187189 620.706326 621.070886 622.086340 622.952149 623.361458 623.620045 624.523732 625.280759 625.587808 625.745900 626.533906 627.134948 -100 
-100 -100 608.185982 610.150959 611.803133 612.643471 613.054740 614.722524 615.996766 616.508630 616.657243 618.130637 619.257643 619.658219 619.712533 621.058503 622.066991 622.365508 622.325962 623.550774 624.444685 624.642294 624.510421 625.629734 626.409657 -100 
-100 -100 604.746176 608.438980 610.605057 611.196508 610.489988 613.341620 614.958824 615.163819 614.162056 616.812930 618.276485 618.372149 617.300736 619.789300 621.125033 621.127082 619.989005 622.330863 623.543641 623.448771 622.237032 624.481574 625.659417 -100 
-100 -100 606.673774 608.662299 610.350932 611.232020 611.685242 613.396289 614.709716 615.253445 615.427221 616.921983 618.065509 618.477413 618.541893 619.902422 620.926307 621.238598 621.212251 622.452011 623.361314 623.573210 623.454462 624.585366 625.371977 -100 
-100 -100 607.168638 608.593168 610.055258 611.035101 611.805903 613.206122 614.404779 615.090779 615.597825 616.773099 617.787849 618.325461 618.705490 619.753655 620.652896 621.089362 621.372855 622.307356 623.095537 623.430151 623.613762 624.427891 625.044609 -100 
-100 -100 605.694785 607.649663 609.316941 610.188923 610.641743 612.377310 613.716867 614.284432 614.478189 615.975074 617.118394 617.529568 617.592578 618.958795 619.987189 620.302945 620.280063 621.522864 622.435907 622.651591 622.537016 623.675757 624.465370 -100 
-100 -100 602.778484 606.388141 608.518490 609.098725 608.386549 611.298046 612.967563 613.218891 612.262079 614.909505 616.371992 616.465626 615.386448 617.891720 619.237885 619.247431 618.117257 620.464746 621.684713 621.595864 620.387169 622.650563 623.836542 -100 
-100 -100 605.020959 606.968146 608.625092 609.487322 609.932194 611.661933 612.997562 613.562214 613.751858 615.241087 616.376590 616.781282 616.838054 618.196008 619.215969 619.524347 619.494922 620.731084 621.637744 621.847564 621.728152 622.865769 623.656564 -100 
-100 -100 605.831175 607.235614 608.673849 609.632904 610.387529 611.776449 612.968459 613.651214 614.152966 615.310018 616.306857 616.831812 617.200969 618.230697 619.111624 619.533358 619.804585 620.725646 621.501294 621.825096 622.000859 622.813985 623.432069 -100 
-100 -100 604.694273 606.637396 608.282866 609.130736 609.559461 611.254031 612.559464 613.104428 613.280498 614.736374 615.847066 616.241689 616.296794 617.622549 618.615595 618.906799 618.865474 620.083755 620.973838 621.169217 621.037548 622.170963 622.960920 -100 
-100 -100 602.145411 605.747106 607.849931 608.398390 607.660474 610.489637 612.095683 612.308211 611.335274 613.904204 615.315256 615.391114 614.326321 616.750597 618.042324 618.020097 616.871515 619.181225 620.369130 620.252423 619.017373 621.275090 622.459947 -100 
-100 -100 604.831660 606.748974 608.353601 609.154146 609.531022 611.167450 612.416444 612.912146 613.045010 614.459576 615.534574 615.900958 615.932189 617.233632 618.204800 618.478043 618.420800 619.622048 620.496150 620.678137 620.535061 621.658154 622.441559 -100 
-100 -100 606.160911 607.504200 608.853425 609.716772 610.370121 611.636944 612.712855 613.299480 613.719492 614.791445 615.715847 616.187448 616.513476 617.491871 618.327020 618.714103 618.955894 619.840461 620.581974 620.878535 621.031250 621.820965 622.423581 -100 
-100 -100 605.659553 607.483025 608.985158 609.702865 610.009803 611.534678 612.686641 613.115633 613.200803 614.550532 615.573132 615.907284 615.916327 617.185112 618.130559 618.392311 618.329237 619.501157 620.350185 620.518996 620.366243 621.459574 622.219728 -100 
-100 -100 603.903120 607.270730 609.149963 609.534540 608.682830 611.263796 612.673838 612.764635 611.718412 614.143947 615.447791 615.467360 614.370935 616.721156 617.957518 617.918909 616.775123 619.010015 620.140903 620.000857 618.755475 620.935732 622.063451 -100 
-100 -100 607.389391 609.011683 610.302843 610.890682 611.106067 612.478045 613.508953 613.895195 613.963235 615.223169 616.176394 616.509294 616.534473 617.740994 618.638078 618.912834 618.873953 619.986065 620.781913 620.949960 620.797766 621.800232 622.478619 -100 
-100 -100 609.878976 610.649593 611.497452 612.145070 612.711651 613.596750 614.392158 614.944982 615.421108 616.233028 616.975928 617.490974 617.933881 618.705888 619.400897 619.858846 620.232741 620.917295 621.511189 621.853248 622.091096 622.609859 622.980944 -100 
-100 -100 611.054151 611.532585 612.184157 612.819855 613.453728 614.190688 614.896207 615.500114 616.079575 616.766311 617.434045 618.009527 618.562190 619.215520 619.839704 620.359465 620.842414 621.409554 621.930895 622.327691 622.659027 623.029599 623.278971 -100 
-100 -100 -100 -100 -100 -100 -100 -100 -100 -100 -100 -100 -100 -100 -100 -100 -100 -100 -100 -100 -100 -100 -100 -100 -100 -100 
-100 -100 -100 -100 -100 -100 -100 -100 -100 -100 -100 -100 -100 -100 -100 -100 -100 -100 -100 -100 -100 -100 -100 -100 -100 -100 
-100 -100 -100 -100 -100 -100 -100 -100 -100 -100 -100 -100 -100 -100 -100 -100 -100 -100 -100 -100 -100 -100 -100 -100 -100 -100 
-100 -100 616.791853 617.261919 617.938771 618.640093 619.364086 620.178995 620.974646 621.684465 622.371412 623.133161 623.871682 624.522378 625.142684 625.823830 626.469965 627.019420 627.531511 628.097702 628.620101 629.030883 629.378054 629.733925 629.970003 -100 
-100 -100 615.598170 616.270886 617.100843 617.825034 618.521608 619.433109 620.293261 620.970535 621.598789 622.438846 623.231802 623.845978 624.405310 625.157663 625.851850 626.361007 626.810821 627.449095 628.023649 628.402878 628.703273 629.156019 629.481060 -100 
-100 -100 613.369288 614.519232 615.655265 616.381135 616.945011 618.104242 619.110013 619.696786 620.142014 621.199212 622.120919 622.639478 623.015071 623.969446 624.780336 625.187785 625.452251 626.293647 626.990977 627.282145 627.422219 628.118842 628.637931 -100 
-100 -100 610.901664 612.693720 614.154846 614.842754 615.133269 616.684663 617.871984 618.339849 618.464024 619.880454 620.965058 621.359120 621.417713 622.710863 623.671874 623.950282 623.897919 625.078701 625.930515 626.103671 625.947924 627.014326 627.752117 -100 
-100 -100 610.621497 611.946225 613.274342 614.123819 614.773895 616.054170 617.151939 617.765170 618.218362 619.340193 620.315333 620.833977 621.199753 622.205937 623.062921 623.469176 623.725993 624.621616 625.370097 625.671523 625.822986 626.597987 627.188471 -100 
-100 -100 610.043659 611.168781 612.436222 613.381416 614.196930 615.387986 616.452842 617.149289 617.743995 618.756726 619.680844 620.264421 620.756360 621.656120 622.468549 622.946403 623.334310 624.123387 624.825360 625.196559 625.475465 626.133272 626.643752 -100 
-100 -100 608.485886 609.898855 611.334450 612.278592 613.008688 614.363112 615.518752 616.168629 616.647952 617.806815 618.808420 619.335126 619.705401 620.746429 621.638046 622.066030 622.340058 623.266409 624.043993 624.366584 624.537429 625.339141 625.949138 -100 
-100 -100 606.611873 608.597208 610.279825 611.152455 611.595698 613.298810 614.604239 615.140201 615.307736 616.804663 617.947968 618.356205 618.415540 619.784107 620.814008 621.127895 621.100309 622.346141 623.258553 623.470512 623.350177 624.478979 625.264589 -100 
-100 -100 606.969958 608.404861 609.875830 610.860666 611.632808 613.029013 614.222108 614.902599 615.406537 616.587115 617.606916 618.147336 618.529672 619.584577 620.489935 620.930041 621.215992 622.156580 622.949186 623.285594 623.468993 624.281963 624.898783 -100 
-100 -100 606.981491 608.156918 609.501194 610.530545 611.430947 612.708006 613.849300 614.606665 615.250006 616.306419 617.265296 617.873099 618.386203 619.314909 620.155937 620.657367 621.067982 621.886417 622.618691 623.016565 623.320060 624.002759 624.529072 -100 
-100 -100 605.952810 607.372065 608.832068 609.814062 610.591621 612.007509 613.223021 613.924053 614.444687 615.633687 616.660198 617.208379 617.597610 618.651858 619.554750 619.993183 620.278995 621.221930 622.017751 622.356739 622.542982 623.362959 623.983977 -100 
-100 -100 604.548932 606.506743 608.176353 609.050894 609.507890 611.252661 612.601416 613.175749 613.374591 614.886056 616.042196 616.465020 616.538329 617.905536 618.932453 619.244900 619.218257 620.469872 621.389404 621.606664 621.490718 622.634454 623.429004 -100 
-100 -100 605.279468 606.691331 608.140937 609.112846 609.882238 611.292516 612.504478 613.202800 613.719292 614.901478 615.921438 616.464075 616.847619 617.894122 618.788779 619.219802 619.499037 620.435569 621.225702 621.560068 621.743018 622.561871 623.183098 -100 
-100 -100 605.642345 606.799927 608.121011 609.129014 610.012689 611.279051 612.414514 613.168743 613.806212 614.847000 615.790514 616.387275 616.890179 617.802101 618.625182 619.111567 619.509527 620.314970 621.035931 621.425067 621.722899 622.403975 622.930470 -100 
-100 -100 604.976899 606.377505 607.809241 608.760422 609.506807 610.887849 612.073876 612.753509 613.253423 614.404081 615.396563 615.921142 616.291658 617.317903 618.194009 618.612232 618.881513 619.802162 620.577923 620.901863 621.077416 621.889537 622.507226 -100 
-100 -100 603.965283 605.897632 607.527662 608.357324 608.766606 610.449602 611.744094 612.279389 612.446937 613.893066 614.995114 615.382545 615.431190 616.757036 617.748093 618.036141 617.991740 619.211594 620.103724 620.301477 620.171926 621.302137 622.089663 -100 
-100 -100 605.130994 606.505896 607.896434 608.799618 609.493745 610.817455 611.947543 612.578023 613.034400 614.143245 615.098727 615.593251 615.938191 616.939992 617.794788 618.195557 618.449499 619.354453 620.116048 620.428708 620.594768 621.397307 622.008205 -100 
-100 -100 606.000978 607.099346 608.331207 609.241215 610.021115 611.169250 612.190600 612.848710 613.402839 614.358703 615.227539 615.766781 616.222176 617.083893 617.862668 618.314928 618.683727 619.456188 620.147338 620.514009 620.793145 621.452482 621.962624 -100 
-100 -100 605.942752 607.242883 608.539900 609.360008 609.977951 611.200312 612.235285 612.796294 613.199598 614.249343 615.155091 615.618378 615.940625 616.907044 617.732185 618.116008 618.357494 619.239453 619.980577 620.281728 620.438027 621.216347 621.805009 -100 
-100 -100 605.652869 607.416008 608.844950 609.505226 609.766324 611.241129 612.349163 612.755470 612.827250 614.152710 615.155605 615.487419 615.499799 616.750754 617.681166 617.940663 617.877799 619.045781 619.891500 620.065673 619.915425 620.987062 621.723333 -100 
-100 -100 607.617532 608.743061 609.844394 610.530959 611.045709 612.126644 613.048070 613.559431 613.933554 614.904598 615.747862 616.203425 616.530426 617.445238 618.228108 618.618018 618.872205 619.704841 620.398436 620.691179 620.835991 621.536382 622.055105 -100 
-100 -100 609.473713 610.123940 610.915471 611.589182 612.221942 613.051878 613.823869 614.416274 614.963074 615.720682 616.439256 616.991897 617.502816 618.217921 618.885933 619.378309 619.818074 620.449983 621.022265 621.402917 621.706773 622.162020 622.487243 -100 
-100 -100 610.468506 610.916158 611.551867 612.196537 612.849388 613.579732 614.284754 614.905326 615.506815 616.187393 616.853663 617.444073 618.016669 618.661787 619.282697 619.815818 620.318132 620.878884 621.399506 621.811361 622.161018 622.518752 622.755288 -100 
-100 -100 -100 -100 -100 -100 -100 -100 -100 -100 -100 -100 -100 -100 -100 -100 -100 -100 -100 -100 -100 -100 -100 -100 -100 -100 
-100 -100 -100 -100 -100 -100 -100 -100 -100 -100 -100 -100 -100 -100 -100 -100 -100 -100 -100 -100 -100 -100 -100 -100 -100 -100 
-100 -100 -100 -100 -100 -100 -100 -100 -100 -100 -100 -100 -100 -100 -100 -100 -100 -100 -100 -100 -100 -100 -100 -100 -100 -100 
-100 -100 615.999086 616.506328 617.208775 617.912546 618.631103 619.469832 620.283808 620.994052 621.675337 622.459165 623.213018 623.861513 624.474051 625.175071 625.835568 626.382526 626.886476 627.471460 628.006839 628.413592 628.751258 629.125373 629.376496 -100 
-100 -100 614.610417 615.413468 616.311158 617.019505 617.661142 618.648558 619.552110 620.206884 620.779940 621.692955 622.525187 623.114715 623.618155 624.438946 625.170561 625.655006 626.049091 626.754174 627.364592 627.718054 627.962822 628.484663 628.857347 -100 
-100 -100 611.713688 613.382752 614.724348 615.356855 615.620743 617.105639 618.246934 618.723634 618.870545 620.246294 621.296992 621.706564 621.792064 623.049990 623.984363 624.283348 624.260223 625.401174 626.219645 626.402559 626.259488 627.263270 627.942627 -100 
-100 -100 607.666935 611.116730 613.050745 613.457761 612.595647 615.328937 616.854229 617.014107 615.995445 618.575268 619.989841 620.086557 619.045538 621.452506 622.728658 622.711255 621.569435 623.852849 625.015336 624.894930 623.664196 625.840989 626.968623 -100 
-100 -100 608.887254 610.757507 612.305851 613.057708 613.396485 615.013895 616.253317 616.748048 616.888879 618.340513 619.452227 619.854494 619.917666 621.239651 622.228593 622.521040 622.479933 623.687542 624.564788 624.752231 624.610470 625.705793 626.467487 -100 
-100 -100 608.763210 610.143973 611.539032 612.445472 613.143759 614.474666 615.613641 616.253356 616.725984 617.875808 618.870576 619.395654 619.766001 620.799494 621.684208 622.108983 622.380877 623.301191 624.072253 624.389684 624.555228 625.348716 625.952669 -100 
-100 -100 606.733142 608.702110 610.361571 611.209873 611.630483 613.317424 614.609811 615.135121 615.293813 616.787233 617.924477 618.325417 618.376827 619.748562 620.780089 621.092864 621.061863 622.309940 623.221800 623.431294 623.307509 624.431897 625.214522 -100 
-100 -100 603.298990 606.989110 609.158672 609.754862 609.050989 611.926056 613.560483 613.773115 612.766593 615.450805 616.927641 617.016563 615.917850 618.456940 619.822625 619.834333 618.687433 621.069845 622.306903 622.225592 621.022630 623.271599 624.452057 -100 
-100 -100 605.212199 607.202884 608.897450 609.786262 610.248563 611.976441 613.305034 613.859518 614.041579 615.557339 616.714742 617.131117 617.195545 618.581101 619.625207 619.948282 619.927523 621.189684 622.116674 622.339558 622.227664 623.363531 624.153408 -100 
-100 -100 605.691027 607.122140 608.593630 609.583860 610.366225 611.781447 612.994271 613.691969 614.211042 615.406663 616.439435 616.991442 617.384097 618.446626 619.357465 619.801376 620.091454 621.042403 621.844671 622.187431 622.375200 623.195056 623.816472 -100 
-100 -100 604.198051 606.166698 607.847658 608.731440 609.195426 610.946885 612.299953 612.876218 613.077664 614.603745 615.772709 616.207466 616.292671 617.665559 618.696839 619.011699 618.986141 620.250367 621.179431 621.401030 621.285782 622.433455 623.230861 -100 
-100 -100 601.259368 604.896683 607.045187 607.636958 606.931794 609.863411 611.546389 611.799868 610.830855 613.529813 615.028548 615.154676 614.112595 616.610922 617.951953 617.950141 616.793682 619.184351 620.427353 620.343246 619.125349 621.406821 622.603713 -100 
-100 -100 603.527206 605.487423 607.156993 608.029978 608.485490 610.231835 611.582253 612.156873 612.354672 613.874061 615.037843 615.468491 615.549093 616.914221 617.937161 618.244584 618.212538 619.470138 620.393610 620.611093 620.493212 621.639775 622.436960 -100 
-100 -100 604.361234 605.770199 607.215122 608.181747 608.946166 610.352360 611.562222 612.260927 612.778540 613.956865 614.974657 615.518690 615.905002 616.949347 617.840490 618.269102 618.547175 619.483721 620.274101 620.608607 620.791414 621.609507 622.230586 -100 
-100 -100 603.249356 605.189617 606.835439 607.684808 608.116934 609.834727 611.163128 611.728167 611.922927 613.396255 614.522724 614.929629 614.994446 616.342772 617.351688 617.652901 617.619630 618.855838 619.763232 619.973799 619.854804 620.989424 621.779384 -100 
-100 -100 600.730911 604.319004 606.416120 606.958515 606.207548 609.076241 610.711781 610.947304 609.995176 612.578575 614.001358 614.081473 613.008478 615.472229 616.786089 616.774004 615.627387 617.964024 619.174149 619.078401 617.866750 620.117090 621.298430 -100 
-100 -100 603.421764 605.334566 606.937964 607.739403 608.120258 609.780408 611.052382 611.568881 611.720866 613.150876 614.238469 614.614115 614.652586 615.975625 616.963467 617.248108 617.200608 618.421614 619.315819 619.516874 619.390286 620.515332 621.297606 -100 
-100 -100 604.763289 606.105893 607.457519 608.327148 608.992389 610.278119 611.371621 611.976756 612.415357 613.503086 614.440904 614.925779 615.265297 616.256002 617.101696 617.497988 617.750153 618.653368 619.415414 619.731923 619.901695 620.696987 621.298424 -100 
-100 -100 604.281467 606.103287 607.608566 608.334849 608.658604 610.204512 611.368663 611.814558 611.919217 613.284316 614.320126 614.671472 614.700668 615.971667 616.919608 617.184347 617.125654 618.321414 619.195722 619.389312 619.261052 620.360261 621.114382 -100 
-100 -100 602.548799 605.909010 607.789447 608.180300 607.338649 609.948873 611.372195 611.480389 610.455457 612.894701 614.212199 614.255085 613.196452 615.529079 616.758517 616.714637 615.558942 617.832695 618.994780 618.882801 617.667114 619.850051 620.969530 -100 
-100 -100 606.038371 607.659706 608.954502 609.550266 609.778219 611.169661 612.215671 612.618723 612.704918 613.979517 614.946414 615.296871 615.342051 616.549424 617.447700 617.724579 617.689278 618.823647 619.642415 619.831952 619.698900 620.706932 621.383037 -100 
-100 -100 608.531779 609.304362 610.157680 610.814357 611.393773 612.294300 613.104354 613.672845 614.165022 614.991365 615.747598 616.276817 616.733648 617.513981 618.216322 618.682011 619.065399 619.765352 620.375811 620.733504 620.984422 621.509085 621.880690 -100 
-100 -100 609.709753 610.191053 610.848746 611.493771 612.139902 612.890969 613.610998 614.229957 614.824498 615.525352 616.206302 616.794887 617.360111 618.024032 618.658085 619.187896 619.681940 620.262274 620.797267 621.206691 621.548182 621.924364 622.175441 -100 
-100 -100 -100 -100 -100 -100 -100 -100 -100 -100 -100 -100 -100 -100 -100 -100 -100 -100 -100 -100 -100 -100 -100 -100 -100 -100 
-100 -100 -100 -100 -100 -100 -100 -100 -100 -100 -100 -100 -100 -100 -100 -100 -100 -100 -100 -100 -100 -100 -100 -100 -100 -100 
-100 -100 -100 -100 -100 -100 -100 -100 -100 -100 -100 -100 -100 -100 -100 -100 -100 -100 -100 -100 -100 -100 -100 -100 -100 -100 
-100 -100 615.193593 615.758402 616.493415 617.192938 617.891292 618.763920 619.598793 620.300780 620.960685 621.777156 622.551033 623.191376 623.783451 624.516338 625.196850 625.736348 626.220118 626.835540 627.388353 627.784799 628.100220 628.504609 628.777934 -100 
-100 -100 613.427584 614.503046 615.511792 616.173048 616.661307 617.818552 618.794316 619.391047 619.809183 620.888815 621.792235 622.326430 622.681423 623.662589 624.462800 624.892499 625.139425 626.002388 626.678319 626.974788 627.072781 627.755890 628.215239 -100 
-100 -100 608.628887 611.902019 613.689602 614.048303 613.183361 615.819149 617.280610 617.456457 616.480046 618.991773 620.360567 620.483868 619.492127 621.840310 623.078212 623.091334 621.999189 624.220751 625.337836 625.235503 624.036028 626.127008 627.180487 -100 
-100 -100 594.794108 608.229236 611.631893 610.939592 601.745709 612.838188 615.537409 614.555643 605.287627 616.130371 618.710919 617.718531 608.763115 619.098568 621.487907 620.383912 611.387155 621.538066 623.803067 622.605878 613.606508 623.604094 626.014479 -100 
-100 -100 605.690990 609.211408 611.228421 611.698377 610.886099 613.677386 615.248353 615.429787 614.423377 617.033702 618.474703 618.578185 617.540565 619.975803 621.280511 621.276232 620.144210 622.455397 623.643631 623.535825 622.317289 624.524231 625.677365 -100 
-100 -100 607.059237 608.987133 610.601160 611.409404 611.796483 613.458126 614.732500 615.247902 615.401435 616.879723 618.009553 618.414055 618.474612 619.829054 620.847950 621.157503 621.127571 622.362870 623.263957 623.466739 623.337617 624.452324 625.228187 -100 
-100 -100 603.457679 607.130279 609.275227 609.846086 609.119092 611.975230 613.594780 613.796414 612.781276 615.456633 616.926131 617.010585 615.909327 618.444850 619.808157 619.818944 618.671094 621.050427 622.283458 622.198132 620.991049 623.235282 624.412579 -100 
-100 -100 589.986956 604.013545 607.712632 607.221668 598.210066 609.418673 612.217146 611.252637 601.806773 612.938149 615.600526 614.538437 605.148615 615.990895 618.529019 617.430188 608.233108 618.681306 621.055928 619.894165 610.868336 620.995819 623.471562 -100 
-100 -100 601.931577 605.626324 607.806455 608.417567 607.731792 610.628636 612.283966 612.514191 611.521997 614.220434 615.710905 615.811266 614.723048 617.272740 618.648289 618.668336 617.529514 619.923153 621.171232 621.098579 619.902489 622.158549 623.343497 -100 
-100 -100 603.972538 605.954437 607.646043 608.537318 609.006430 610.752987 612.100525 612.671766 612.868757 614.396333 615.566543 615.998136 616.078835 617.465049 618.509904 618.835120 618.817753 620.087452 621.021010 621.247074 621.136163 622.280459 623.075832 -100 
-100 -100 600.951782 604.595968 606.752627 607.351786 606.652668 609.587987 611.273341 611.528599 610.562360 613.268125 614.773805 614.905713 613.869591 616.376819 617.727187 617.733455 616.584052 618.982381 620.231182 620.150717 618.934943 621.217678 622.415450 -100 
-100 -100 588.159554 601.948066 605.592759 605.074241 595.951068 607.325970 610.192417 609.278994 599.913671 611.023094 613.711756 612.727299 603.611698 614.198183 616.671892 615.545545 606.305717 616.789885 619.170090 617.985346 608.831363 619.102444 621.613159 -100 
-100 -100 600.282443 603.916936 606.061375 606.649299 605.941511 608.872238 610.555857 610.810940 609.842889 612.541958 614.043025 614.172242 613.133051 615.632305 616.974002 616.972858 615.817165 618.208463 619.451555 619.367114 618.148879 620.430455 621.627804 -100 
-100 -100 602.654200 604.606343 606.267377 607.133021 607.582652 609.322358 610.669943 611.247678 611.451862 612.957209 614.111577 614.538904 614.619385 615.983751 617.006899 617.317353 617.290177 618.542786 619.463004 619.680457 619.564401 620.706863 621.501609 -100 
-100 -100 600.032764 603.631955 605.747196 606.311342 605.585052 608.483018 610.147394 610.408307 609.479812 612.090482 613.538650 613.639879 612.585069 615.067574 616.398265 616.399710 615.264769 617.614889 618.836766 618.749709 617.544432 619.800335 620.985256 -100 
-100 -100 587.755853 601.402106 604.978874 604.413432 595.283607 606.557800 609.380880 608.502343 599.464227 610.148481 612.708134 611.668881 602.530528 613.074699 615.526622 614.417915 605.342419 615.621530 617.947634 616.765585 607.716915 617.858134 620.335934 -100 
-100 -100 600.219896 603.789363 605.860818 606.377103 605.600371 608.439600 610.047097 610.260230 609.290188 611.855937 613.264104 613.334180 612.253832 614.710229 616.019584 616.005126 614.857022 617.191649 618.400311 618.304265 617.091982 619.337642 620.514272 -100 
-100 -100 603.098604 604.972020 606.534255 607.304633 607.661881 609.273822 610.502547 610.990842 611.125034 612.530072 613.599584 613.969293 614.009008 615.313517 616.288838 616.569251 616.521433 617.736790 618.627300 618.828531 618.702836 619.818776 620.591454 -100 
-100 -100 601.173135 604.598395 606.557487 607.010404 606.221331 608.900417 610.385007 610.530565 609.533237 612.013272 613.365915 613.425710 612.378907 614.739569 615.993383 615.958339 614.808708 617.106826 618.291892 618.190015 616.983503 619.194604 620.339626 -100 
-100 -100 590.026818 603.103874 606.411896 605.741830 596.855855 607.534596 610.090666 609.101721 600.144666 610.529409 612.965228 611.939562 603.130196 613.226994 615.540129 614.403983 605.398111 615.532783 617.796787 616.606932 607.612927 617.625151 620.027825 -100 
-100 -100 603.043957 606.223631 607.949962 608.280426 607.417541 609.918232 611.272023 611.385439 610.391538 612.758206 614.030068 614.100017 613.091181 615.365382 616.557524 616.545264 615.440474 617.654578 618.772012 618.676106 617.485093 619.580554 620.630297 -100 
-100 -100 607.385055 608.420783 609.379946 609.989616 610.419559 611.482372 612.360705 612.872571 613.215473 614.201937 615.026725 615.502310 615.814592 616.751793 617.520083 617.929609 618.165202 619.022739 619.698624 619.999044 620.102454 620.787630 621.245283 -100 
-100 -100 608.927785 609.463697 610.151207 610.790507 611.415645 612.197891 612.936705 613.546792 614.120333 614.852541 615.553105 616.134369 616.680274 617.375578 618.028856 618.550548 619.023947 619.634421 620.186560 620.585204 620.903704 621.309321 621.582021 -100 
-100 -100 -100 -100 -100 -100 -100 -100 -100 -100 -100 -100 -100 -100 -100 -100 -100 -100 -100 -100 -100 -100 -100 -100 -100 -100 
-100 -100 -100 -100 -100 -100 -100 -100 -100 -100 -100 -100 -100 -100 -100 -100 -100 -100 -100 -100 -100 -100 -100 -100 -100 -100 
-100 -100 -100 -100 -100 -100 -100 -100 -100 -100 -100 -100 -100 -100 -100 -100 -100 -100 -100 -100 -100 -100 -100 -100 -100 -100 
-100 -100 614.694726 615.205179 615.913038 616.623595 617.350112 618.197872 619.021046 619.739901 620.429209 621.221654 621.984769 622.642475 623.264830 623.977228 624.650297 625.209681 625.724653 626.318263 626.859706 627.270570 627.611170 627.987493 628.239859 -100 
-100 -100 613.301724 614.108463 615.011845 615.726825 616.376157 617.372737 618.285502 618.948398 619.528544 620.450034 621.291980 621.890669 622.403696 623.236277 623.981256 624.478808 624.884363 625.598213 626.214541 626.571830 626.819360 627.343583 627.717690 -100 
-100 -100 610.397950 612.071617 613.419308 614.057991 614.328896 615.823287 616.973892 617.457834 617.609930 618.993929 620.055287 620.473798 620.568208 621.838596 622.787615 623.100647 623.089572 624.239518 625.063783 625.250170 625.109627 626.116258 626.797429 -100 
-100 -100 606.345594 609.800645 611.740681 612.153029 611.296911 614.040055 615.574931 615.741832 614.727837 617.315630 618.740058 618.844575 617.811473 620.231301 621.522585 621.519493 620.389877 622.682563 623.851146 623.734290 622.506039 624.686386 625.816335 -100 
-100 -100 607.567657 609.441389 610.994117 611.750486 612.095060 613.721350 614.969924 615.472092 615.618643 617.077134 618.196253 618.604926 618.675627 620.009514 621.012542 621.318522 621.289203 622.506486 623.390859 623.583013 623.444707 624.543694 625.307749 -100 
-100 -100 607.448098 608.830085 610.227210 611.136824 611.840298 613.179157 614.326759 614.973951 615.452305 616.607593 617.607818 618.137698 618.514606 619.559330 620.457392 620.894791 621.177829 622.108392 622.887890 623.211315 623.381231 624.178668 624.785082 -100 
-100 -100 605.421796 607.389876 609.049027 609.898829 610.323615 612.018070 613.318937 613.851690 614.015563 615.513096 616.654378 617.058252 617.114646 618.497944 619.543012 619.867763 619.847123 621.106160 622.027564 622.243742 622.124626 623.253459 624.038880 -100 
-100 -100 601.987691 605.675561 607.843433 608.440028 607.739515 610.622078 612.265168 612.485643 611.484736 614.172451 615.652271 615.742740 614.647593 617.199230 618.579026 618.602357 617.465091 619.858920 621.105706 621.030740 619.831918 622.085641 623.269186 -100 
-100 -100 603.894614 605.883860 607.577518 608.467316 608.933354 610.668264 612.005087 612.567370 612.755690 614.276204 615.437710 615.857457 615.927288 617.324408 618.381752 618.716425 618.705681 619.978049 620.913203 621.141300 621.032935 622.172751 622.965360 -100 
-100 -100 604.365469 605.796329 607.268246 608.260486 609.047154 610.469175 611.689693 612.394799 612.920425 614.122638 615.162208 615.720627 616.120962 617.194574 618.117857 618.573261 618.873539 619.833451 620.641861 620.988070 621.178167 622.001245 622.625181 -100 
-100 -100 602.865714 604.834989 606.517394 607.403877 607.872498 609.630909 610.991404 611.574623 611.782270 613.316734 614.495793 614.939782 615.034336 616.418511 617.462134 617.788323 617.772958 619.045517 619.979019 620.202206 620.087757 621.238541 622.038759 -100 
-100 -100 599.922851 603.561310 605.711826 606.306593 605.606081 608.545034 610.235659 610.496234 609.533911 612.242809 613.753563 613.890756 612.859302 615.369384 616.722667 616.731785 615.584982 617.984044 619.231222 619.147995 617.930039 620.215024 621.415038 -100 
-100 -100 602.189912 604.151392 605.823273 606.699669 607.160211 608.913764 610.272042 610.854539 611.060736 612.590873 613.766800 614.209327 614.301574 615.678963 616.714266 617.032876 617.010639 618.276560 619.205104 619.424825 619.308160 620.457574 621.257100 -100 
-100 -100 603.026083 604.436248 605.883512 606.853703 607.623299 609.036590 610.254409 610.961430 611.488272 612.677890 613.708057 614.264295 614.662609 615.719849 616.624253 617.064935 617.353528 618.298865 619.095527 619.434037 619.619471 620.439857 621.062416 -100 
-100 -100 601.918839 603.860107 605.508031 606.360710 606.797767 608.522642 609.859035 610.432359 610.636447 612.121586 613.260730 613.679825 613.756413 615.118354 616.141940 616.456371 616.434458 617.680225 618.595047 618.811034 618.695666 619.832124 620.622895 -100 
-100 -100 599.407136 602.996003 605.094870 605.640113 604.893561 607.769341 609.412894 609.656426 608.713253 611.308898 612.744756 612.837244 611.776124 614.254148 615.583470 615.585270 614.450529 616.797260 618.015384 617.925633 616.717908 618.969539 620.151267 -100 
-100 -100 602.106231 604.019710 605.624616 606.428571 606.813349 608.480178 609.760331 610.284957 610.445958 611.887774 612.988514 613.377157 613.428527 614.765960 615.768872 616.067363 616.031862 617.262836 618.164578 618.370744 618.246848 619.372891 620.155809 -100 
-100 -100 603.457171 604.800239 606.152855 607.024079 607.691637 608.983612 610.086272 610.699696 611.146909 612.246012 613.197292 613.695816 614.048992 615.054135 615.914540 616.324516 616.588551 617.501292 618.269785 618.589537 618.759520 619.555133 620.158098 -100 
-100 -100 602.985025 604.806926 606.312200 607.038038 607.359311 608.911001 610.088218 610.542919 610.655177 612.031486 613.081769 613.447461 613.490751 614.776241 615.738693 616.016888 615.969731 617.174535 618.053937 618.248257 618.115325 619.213811 619.972480 -100 
-100 -100 601.260872 604.620993 606.501068 606.890791 606.045198 608.661263 610.098541 610.215231 609.197023 611.647341 612.979494 613.036705 611.992022 614.338978 615.582660 615.551866 614.407205 616.689687 617.856208 617.744012 616.522296 618.703605 619.827946 -100 
-100 -100 604.756484 606.378116 607.673548 608.270286 608.499375 609.896793 610.952188 611.362711 611.456034 612.740901 613.720715 614.084393 614.142862 615.363978 616.276015 616.565645 616.541101 617.683597 618.506650 618.696680 618.560907 619.567576 620.245161 -100 
-100 -100 607.253460 608.026796 608.881703 609.540949 610.123889 611.030513 611.848397 612.424249 612.924124 613.760147 614.527876 615.069234 615.538645 616.332076 617.047594 617.525568 617.919318 618.626877 619.241534 619.600326 619.850049 620.373825 620.745820 -100 
-100 -100 608.433019 608.915351 609.575194 610.223614 610.874419 611.631727 612.358991 612.985395 613.587964 614.298236 614.989944 615.590064 616.167432 616.844038 617.490855 618.032583 618.536673 619.124341 619.663554 620.074480 620.415647 620.791244 621.042241 -100 
-100 -100 -100 -100 -100 -100 -100 -100 -100 -100 -100 -100 -100 -100 -100 -100 -100 -100 -100 -100 -100 -100 -100 -100 -100 -100 
-100 -100 -100 -100 -100 -100 -100 -100 -100 -100 -100 -100 -100 -100 -100 -100 -100 -100 -100 -100 -100 -100 -100 -100 -100 -100 
-100 -100 -100 -100 -100 -100 -100 -100 -100 -100 -100 -100 -100 -100 -100 -100 -100 -100 -100 -100 -100 -100 -100 -100 -100 -100 
-100 -100 614.183118 614.660215 615.348554 616.063933 616.804348 617.638270 618.453462 619.181740 619.886120 620.665631 621.422079 622.090628 622.730169 623.433730 624.104359 624.678001 625.211641 625.794836 626.329294 626.748343 627.101513 627.462066 627.700778 -100 
-100 -100 612.978598 613.660022 614.502424 615.240231 615.952391 616.883712 617.764028 618.459341 619.104007 619.961852 620.772817 621.404095 621.981882 622.757773 623.478132 624.012860 624.485121 625.140638 625.726819 626.113509 626.419341 626.877386 627.205613 -100 
-100 -100 610.730522 611.893125 613.043366 613.781400 614.358274 615.539580 616.567030 617.170986 617.630286 618.705729 619.645611 620.179362 620.571027 621.551407 622.391443 622.826508 623.114623 623.973663 624.682091 624.979344 625.123557 625.827291 626.350878 -100 
-100 -100 608.245088 610.054663 611.530980 612.228367 612.527117 614.104150 615.314967 615.799245 615.934795 617.370416 618.472177 618.878164 618.948474 620.270849 621.263407 621.570496 621.542256 622.741255 623.604455 623.782860 623.629325 624.705961 625.450098 -100 
-100 -100 607.974714 609.309539 610.648051 611.506062 612.166534 613.467705 614.586758 615.216921 615.683360 616.820401 617.808804 618.337724 618.716211 619.747756 620.633958 621.067488 621.347769 622.262618 623.024749 623.334373 623.491448 624.275185 624.871412 -100 
-100 -100 607.411492 608.539396 609.810946 610.762012 611.587640 612.796566 613.881116 614.594992 615.203630 616.227621 617.160337 617.750523 618.253157 619.176684 620.017129 620.520548 620.930585 621.740590 622.459148 622.841374 623.128128 623.794578 624.310671 -100 
-100 -100 605.866042 607.275146 608.708319 609.654081 610.391726 611.763553 612.939229 613.607704 614.101579 615.267789 616.272794 616.799669 617.174585 618.242418 619.164082 619.616285 619.909911 620.860131 621.657222 621.991925 622.170466 622.982415 623.599109 -100 
-100 -100 603.996273 605.972254 607.648191 608.519158 608.966784 610.688707 612.015406 612.571646 612.755938 614.257258 615.400363 615.803093 615.858730 617.261477 618.324857 618.661592 618.649415 619.922907 620.856405 621.079338 620.963912 622.105368 622.899115 -100 
-100 -100 604.336979 605.766742 607.234114 608.219650 608.998535 610.410994 611.623210 612.322296 612.841834 614.031022 615.055627 615.598103 615.986543 617.068237 618.002631 618.465685 618.770126 619.733064 620.542556 620.888160 621.076884 621.899209 622.522773 -100 
-100 -100 604.328886 605.503224 606.847836 607.880804 608.789806 610.081967 611.240439 612.014519 612.673033 613.742991 614.713973 615.332835 615.859954 616.811768 617.678044 618.201816 618.632044 619.469017 620.213235 620.616626 620.923296 621.613458 622.146008 -100 
-100 -100 603.284663 604.705369 606.168264 607.155281 607.941796 609.373484 610.605605 611.322125 611.857664 613.064843 614.110097 614.676063 615.084046 616.160990 617.087378 617.546905 617.851813 618.812340 619.616148 619.955828 620.140668 620.969121 621.597974 -100 
-100 -100 601.871311 603.832099 605.505866 606.385495 606.850155 608.612744 609.978900 610.568455 610.782019 612.315973 613.495576 613.940390 614.035167 615.425959 616.475647 616.807235 616.796544 618.067612 618.995111 619.210526 619.088635 620.244605 621.048965 -100 
-100 -100 602.600827 604.015634 605.470072 606.448518 607.227587 608.654004 609.883090 610.597895 611.131940 612.337187 613.381957 613.948759 614.355953 615.426890 616.344986 616.796463 617.093490 618.047496 618.847546 619.184582 619.367574 620.194315 620.822078 -100 
-100 -100 602.968582 604.128775 605.454749 606.469914 607.364061 608.645755 609.798103 610.569406 611.225741 612.290396 613.259631 613.881617 614.409298 615.347061 616.195398 616.704469 617.122381 617.945475 618.679002 619.075788 619.378455 620.064612 620.594580 -100 
-100 -100 602.312977 603.715586 605.151564 606.109205 606.865295 608.261882 609.464774 610.160820 610.678838 611.855135 612.874714 613.424941 613.820289 614.874317 615.778097 616.221129 616.512035 617.451872 618.242952 618.578500 618.762211 619.577473 620.196383 -100 
-100 -100 601.315546 603.249153 604.882539 605.717376 606.134564 607.834070 609.145523 609.695849 609.878979 611.353301 612.483949 612.897205 612.970144 614.325961 615.346594 615.660810 615.638905 616.879471 617.788680 618.000338 617.881237 619.012306 619.799373 -100 
-100 -100 602.497799 603.874107 605.267972 606.176630 606.879510 608.218160 609.364694 610.010929 610.484739 611.619038 612.602004 613.123000 613.494050 614.525067 615.409088 615.836499 616.113751 617.039133 617.817098 618.142124 618.316115 619.120152 619.731015 -100 
-100 -100 603.387029 604.486631 605.721363 606.636330 607.424445 608.586735 609.624471 610.298408 610.870014 611.849608 612.745248 613.311428 613.793897 614.684325 615.491806 615.970636 616.362772 617.155186 617.861335 618.238015 618.522241 619.182310 619.692719 -100 
-100 -100 603.349011 604.649703 605.948338 606.771391 607.394711 608.631622 609.684090 610.260022 610.678816 611.752160 612.685267 613.175860 613.525313 614.520333 615.373842 615.783662 616.047653 616.949636 617.704889 618.014388 618.173548 618.950125 619.538925 -100 
-100 -100 603.077150 604.840273 606.270006 606.931659 607.195526 608.686641 609.812749 610.232590 610.317061 611.667135 612.697786 613.056546 613.095374 614.374778 615.333073 615.617468 615.575266 616.763918 617.623636 617.806046 617.659317 618.725879 619.460896 -100 
-100 -100 605.054029 606.180389 607.283933 607.974443 608.495986 609.591249 610.528492 611.053744 611.442410 612.435193 613.303496 613.784453 614.137160 615.079116 615.889001 616.303646 616.578887 617.429660 618.135216 618.434315 618.580889 619.278372 619.795889 -100 
-100 -100 606.917523 607.569530 608.364942 609.045038 609.687202 610.530586 611.317440 611.924588 612.487378 613.264940 614.006181 614.582628 615.118280 615.859287 616.553284 617.069843 617.530285 618.178415 618.761060 619.146842 619.451833 619.905809 620.230314 -100 
-100 -100 607.915646 608.365621 609.006176 609.658479 610.321877 611.065540 611.785235 612.421102 613.039243 613.739101 614.426873 615.040193 615.636872 616.307141 616.953300 617.510026 618.032486 618.608551 619.138872 619.555502 619.906380 620.263575 620.499630 -100 
-100 -100 -100 -100 -100 -100 -100 -100 -100 -100 -100 -100 -100 -100 -100 -100 -100 -100 -100 -100 -100 -100 -100 -100 -100 -100 
-100 -100 -100 -100 -100 -100 -100 -100 -100 -100 -100 -100 -100 -100 -100 -100 -100 -100 -100 -100 -100 -100 -100 -100 -100 -100 
-100 -100 -100 -100 -100 -100 -100 -100 -100 -100 -100 -100 -100 -100 -100 -100 -100 -100 -100 -100 -100 -100 -100 -100 -100 -100 
-100 -100 613.502964 614.012598 614.720210 615.431645 616.159758 617.008941 617.833156 618.552746 619.242871 620.037258 620.803928 621.466210 622.094718 622.816105 623.500077 624.070427 624.594581 625.193907 625.737698 626.148867 626.489393 626.866643 627.119789 -100 
-100 -100 612.115320 612.919188 613.820783 614.536024 615.186825 616.184145 617.097295 617.760346 618.340594 619.263091 620.108027 620.710331 621.228493 622.071042 622.828309 623.338049 623.753627 624.472750 625.090247 625.446185 625.692207 626.218623 626.594429 -100 
-100 -100 609.224858 610.889257 612.231465 612.869411 613.142327 614.635675 615.785530 616.269181 616.421010 617.803745 618.866619 619.286152 619.382111 620.665637 621.629780 621.957098 621.957792 623.111485 623.934538 624.115739 623.968744 624.982662 625.668227 -100 
-100 -100 605.194788 608.626487 610.555728 610.966552 610.115361 612.853624 614.386891 614.554640 613.543643 616.125743 617.548344 617.649281 616.608493 619.049466 620.358951 620.371713 619.256816 621.549597 622.714551 622.587231 621.338763 623.540557 624.680040 -100 
-100 -100 606.400658 608.262976 609.807381 610.560686 610.906022 612.531653 613.780983 614.284999 614.432910 615.888058 617.004569 617.410526 617.480213 618.826525 619.843631 620.162096 620.142785 621.363745 622.247813 622.435311 622.290617 623.398255 624.168176 -100 
-100 -100 606.277447 607.650521 609.038731 609.942977 610.644755 611.985825 613.137598 613.790053 614.271984 615.421710 616.415923 616.940433 617.315317 618.370894 619.281545 619.728681 620.018516 620.954984 621.737183 622.059229 622.226865 623.030282 623.641485 -100 
-100 -100 604.263177 606.215547 607.860111 608.700068 609.119213 610.820261 612.130850 612.676925 612.854564 614.335428 615.461418 615.850771 615.894335 617.296591 618.358212 618.691302 618.673289 619.941920 620.868048 621.081315 620.955310 622.095689 622.888915 -100 
-100 -100 600.851294 604.506631 606.653072 607.234783 606.519999 609.418306 611.077764 611.323624 610.365265 613.007569 614.458500 614.521066 613.384781 615.982052 617.387334 617.418068 616.274093 618.687045 619.940100 619.856400 618.632870 620.915737 622.113091 -100 
-100 -100 602.729281 604.702875 606.382368 607.261904 607.721997 609.464285 610.812238 611.389714 611.593659 613.097819 614.243159 614.647581 614.704265 616.120975 617.196062 617.540502 617.533690 618.815108 619.752664 619.975623 619.858822 621.009682 621.810053 -100 
-100 -100 603.184037 604.605853 606.068029 607.052963 607.836463 609.263122 610.491028 611.205078 611.737526 612.934105 613.966268 614.517800 614.915223 616.001457 616.939988 617.408087 617.718142 618.682814 619.488853 619.829019 620.013516 620.842139 621.471190 -100 
-100 -100 601.682318 603.640606 605.312850 606.191434 606.655343 608.420620 609.788678 610.380730 610.596508 612.125098 613.298308 613.736147 613.826372 615.227580 616.290206 616.633789 616.634742 617.909097 618.832770 619.043327 618.916041 620.076818 620.884552 -100 
-100 -100 598.747857 602.365769 604.503226 605.087283 604.373924 607.328304 609.029874 609.303209 608.360113 611.053742 612.555966 612.683246 611.634201 614.176881 615.555126 615.584911 614.458937 616.855185 618.088718 617.985199 616.734844 619.048352 620.261945 -100 
-100 -100 600.992066 602.945297 604.610410 605.481584 605.938424 607.698176 609.062914 609.652829 609.867472 611.396057 612.571568 613.013478 613.105512 614.500399 615.553718 615.888278 615.879189 617.146498 618.068579 618.277657 618.149116 619.307643 620.113734 -100 
-100 -100 601.811358 603.220484 604.666945 605.637068 606.407488 607.822577 609.042266 609.751302 610.281186 611.477226 612.514998 613.078791 613.485234 614.554058 615.471610 615.924955 616.223738 617.172111 617.966915 618.301482 618.483306 619.305560 619.930134 -100 
-100 -100 600.690677 602.636802 604.289033 605.146169 605.587938 607.310586 608.643936 609.212613 609.412062 610.913075 612.068345 612.502215 612.593269 613.963039 614.997094 615.323490 615.312386 616.560254 617.474516 617.689405 617.573362 618.708784 619.499290 -100 
-100 -100 598.165822 601.767689 603.875070 604.428670 603.693769 606.559869 608.195344 608.425975 607.459459 610.090499 611.551858 611.665964 610.629739 613.107943 614.445424 614.460316 613.341213 615.685287 616.901644 616.811422 615.604868 617.852327 619.032267 -100 
-100 -100 600.875673 602.795125 604.405366 605.214161 605.603276 607.267145 608.543261 609.061616 609.216871 610.676173 611.795837 612.202003 612.270355 613.617772 614.632657 614.944266 614.920162 616.153250 617.054085 617.258418 617.132435 618.254889 619.036178 -100 
-100 -100 602.234380 603.580116 604.934916 605.807113 606.474490 607.766348 608.868420 609.479025 609.924995 611.035628 612.001684 612.513510 612.879236 613.900713 614.778056 615.203388 615.478801 616.394704 617.161536 617.477510 617.642834 618.432929 619.034022 -100 
-100 -100 601.765325 603.589860 605.095500 605.818526 606.134171 607.687953 608.867237 609.317704 609.423869 610.814308 611.879578 612.253995 612.302222 613.613894 614.600825 614.899049 614.866513 616.072702 616.948366 617.137855 617.000267 618.087350 618.842940 -100 
-100 -100 600.039412 603.405620 605.285967 605.670064 604.811873 607.435914 608.876553 608.984297 607.944686 610.422880 611.772694 611.831798 610.771231 613.166139 614.443438 614.437612 613.314319 615.592460 616.753418 616.638971 615.423481 617.579968 618.697056 -100 
-100 -100 603.543733 605.167332 606.462492 607.056367 607.281037 608.681114 609.737947 610.144686 610.232430 611.530108 612.522682 612.893201 612.955502 614.202746 615.139428 615.449022 615.438790 616.582516 617.401744 617.587061 617.447382 618.442206 619.115238 -100 
-100 -100 606.045050 606.818869 607.673612 608.332034 608.914144 609.822177 610.641458 611.217381 611.718246 612.562004 613.339663 613.890298 614.369781 615.180245 615.913502 616.406711 616.810993 617.521596 618.134001 618.487890 618.731810 619.249152 619.618389 -100 
-100 -100 607.225968 607.708486 608.368419 609.016944 609.668228 610.426980 611.155970 611.784139 612.389822 613.106688 613.807265 614.417204 615.005780 615.696460 616.357945 616.912530 617.425579 618.016697 618.554569 618.961231 619.297088 619.668047 619.916866 -100 
-100 -100 -100 -100 -100 -100 -100 -100 -100 -100 -100 -100 -100 -100 -100 -100 -100 -100 -100 -100 -100 -100 -100 -100 -100 -100 
-100 -100 -100 -100 -100 -100 -100 -100 -100 -100 -100 -100 -100 -100 -100 -100 -100 -100 -100 -100 -100 -100 -100 -100 -100 -100 
-100 -100 -100 -100 -100 -100 -100 -100 -100 -100 -100 -100 -100 -100 -100 -100 -100 -100 -100 -100 -100 -100 -100 -100 -100 -100 
-100 -100 612.804658 613.368674 614.104486 614.807098 615.509961 616.386740 617.224964 617.929613 618.592177 619.413437 620.195168 620.845009 621.449154 622.199055 622.899728 623.459310 623.960117 624.586846 625.145315 625.543582 625.859612 626.266188 626.541166 -100 
-100 -100 611.048434 612.118784 613.125513 613.788871 614.281680 615.441656 616.419504 617.017779 617.437215 618.519784 619.430303 619.972267 620.336969 621.337316 622.160180 622.611977 622.877449 623.750837 624.430544 624.725888 624.821145 625.509570 625.972536 -100 
-100 -100 606.281247 609.530805 611.308519 611.667908 610.810749 613.443834 614.904805 615.081474 614.107061 616.615639 617.989078 618.114661 617.121137 619.499081 620.765781 620.805042 619.736310 621.963764 623.080131 622.968239 621.748800 623.862547 624.926489 -100 
-100 -100 592.552191 605.879161 609.256231 608.564756 599.404239 610.466557 613.161662 612.184555 602.943074 613.756183 616.332916 615.329488 606.310290 616.735356 619.164093 618.091438 609.141330 619.273754 621.531057 620.306500 611.186840 621.308287 623.746485 -100 
-100 -100 603.353477 606.846339 608.848331 609.314593 608.507497 611.296518 612.869555 613.055778 612.055130 614.658711 616.096671 616.195923 615.152137 617.616040 618.947562 618.966334 617.854806 620.171865 621.360837 621.244352 620.006098 622.238248 623.404108 -100 
-100 -100 604.707646 606.618518 608.217584 609.017437 609.402364 611.069293 612.352156 612.878371 613.041360 614.509504 615.630609 616.027247 616.083568 617.460577 618.502919 618.830124 618.812573 620.060131 620.967688 621.168886 621.034495 622.162299 622.947322 -100 
-100 -100 601.137171 604.772311 606.890704 607.443832 606.702337 609.576422 611.215601 611.445871 610.474860 613.103723 614.544593 614.601648 613.461342 616.049823 617.446783 617.471757 616.322675 618.726856 619.970773 619.878933 618.648255 620.925415 622.119287 -100 
-100 -100 587.789448 601.674525 605.325961 604.802301 595.715912 607.003261 609.839609 608.942565 599.746343 610.625916 613.217118 612.085997 602.457032 613.549432 616.152754 615.061851 605.792242 616.336619 618.729786 617.540895 608.361245 618.651485 621.165212 -100 
-100 -100 599.600939 603.257891 605.411149 606.003087 605.301648 608.217489 609.894752 610.156952 609.212576 611.865295 613.325644 613.397408 612.269700 614.873413 616.284367 616.320530 615.182005 617.599323 618.854559 618.771654 617.549283 619.837446 621.038917 -100 
-100 -100 601.603269 603.567424 605.241549 606.119802 606.582303 608.338452 609.700012 610.288564 610.501431 612.018712 613.178309 613.599995 613.674859 615.087048 616.159413 616.506186 616.504567 617.784073 618.716288 618.933013 618.810821 619.967914 620.773157 -100 
-100 -100 598.584858 602.202953 604.340169 604.923945 604.210331 607.163875 608.865019 609.138584 608.195215 610.885210 612.382338 612.504056 611.451853 614.000263 615.386077 615.421947 614.300384 616.700323 617.936055 617.833315 616.583196 618.897485 620.111751 -100 
-100 -100 585.860677 599.558383 603.172740 602.628143 593.428356 604.884540 607.778819 606.898073 597.636852 608.652332 611.319951 610.308714 601.069830 611.808760 614.337877 613.250130 604.067479 614.523733 616.880671 615.648130 606.318451 616.760652 619.310309 -100 
-100 -100 597.888742 601.502176 603.633317 604.210892 603.491077 606.439201 608.136820 608.408116 607.463968 610.155062 611.656330 611.784718 610.736981 613.278348 614.654206 614.681293 613.550342 615.942548 617.176235 617.072073 615.820912 618.132270 619.344378 -100 
-100 -100 600.222339 602.172482 603.832270 604.698202 605.149820 606.893902 608.246329 608.829283 609.040264 610.559459 611.729611 612.172395 612.268647 613.655208 614.702394 615.035580 615.027144 616.285653 617.204255 617.415869 617.293152 618.440500 619.239267 -100 
-100 -100 597.571411 601.183490 603.307579 603.881166 603.168468 606.059573 607.719313 607.971494 607.024785 609.677551 611.158774 611.289384 610.267306 612.759510 614.108821 614.132871 613.021232 615.372853 616.594390 616.506724 615.302220 617.555356 618.739614 -100 
-100 -100 585.236275 598.941200 602.538109 601.993364 592.925693 604.143832 606.948676 606.035736 596.846179 607.707320 610.327914 609.336144 600.295501 610.789401 613.251276 612.169971 603.154007 613.398777 615.719343 614.538583 605.504868 615.626685 618.099918 -100 
-100 -100 597.755025 601.339449 603.421605 603.948008 603.184123 606.015487 607.617316 607.819372 606.829294 609.440131 610.886214 610.990443 609.947332 612.417361 613.748101 613.758544 612.635070 614.971202 616.178611 616.080372 614.866200 617.104381 618.278123 -100 
-100 -100 600.652702 602.531650 604.098145 604.870515 605.227449 606.840807 608.071962 608.557818 608.690105 610.119784 611.217998 611.613062 611.676003 613.011672 614.018254 614.326935 614.300941 615.522193 616.410463 616.605752 616.472569 617.578101 618.348113 -100 
-100 -100 598.731249 602.163822 604.123981 604.570488 603.764332 606.452540 607.947894 608.087735 607.071863 609.589449 610.973284 611.048182 609.998189 612.420500 613.721565 613.723833 612.604917 614.902335 616.080623 615.971804 614.763023 616.945745 618.086628 -100 
-100 -100 587.561250 600.670771 603.981360 603.296172 594.346008 605.078034 607.650686 606.639029 597.552935 608.082934 610.562895 609.528724 600.564109 610.876446 613.265886 612.180497 603.249817 613.341095 615.592198 614.407178 605.499665 615.389752 617.773736 -100 
-100 -100 600.615902 603.801764 605.528329 605.853006 604.977458 607.488342 608.849141 608.956725 607.945118 610.346899 611.645855 611.727635 610.713676 613.049498 614.289180 614.314088 613.239361 615.452509 616.563228 616.461074 615.271104 617.337415 618.378493 -100 
-100 -100 604.967986 606.005040 606.964410 607.573073 608.001512 609.068576 609.951975 610.466060 610.811862 611.815143 612.660055 613.154070 613.484889 614.455125 615.256232 615.693754 615.949305 616.812786 617.485421 617.777908 617.871955 618.545239 618.998385 -100 
-100 -100 606.513682 607.050178 607.738355 608.378555 609.005362 609.791518 610.535256 611.150453 611.731427 612.477412 613.195835 613.796675 614.364365 615.086349 615.766912 616.312503 616.802876 617.420444 617.971066 618.362789 618.672307 619.069955 619.339060 -100 
-100 -100 -100 -100 -100 -100 -100 -100 -100 -100 -100 -100 -100 -100 -100 -100 -100 -100 -100 -100 -100 -100 -100 -100 -100 -100 
-100 -100 -100 -100 -100 -100 -100 -100 -100 -100 -100 -100 -100 -100 -100 -100 -100 -100 -100 -100 -100 -100 -100 -100 -100 -100 
-100 -100 -100 -100 -100 -100 -100 -100 -100 -100 -100 -100 -100 -100 -100 -100 -100 -100 -100 -100 -100 -100 -100 -100 -100 -100 
-100 -100 612.403092 612.911719 613.618448 614.329682 615.057716 615.905811 616.727933 617.445243 618.133476 618.926781 619.693529 620.356984 620.987579 621.711718 622.398669 622.971778 623.498481 624.100414 624.646395 625.058792 625.399684 625.777054 626.030334 -100 
-100 -100 611.020453 611.822381 612.722244 613.436970 614.087676 615.083488 615.993954 616.654340 617.232387 618.153334 618.997921 619.601030 620.120930 620.965883 621.725671 622.237574 622.655243 623.377177 623.997330 624.354809 624.601285 625.127964 625.504103 -100 
-100 -100 608.138595 609.799144 611.137995 611.774854 612.047767 613.538846 614.685080 615.165695 615.315120 616.695583 617.757440 618.177223 618.274390 619.559761 620.525637 620.854044 620.855946 622.012846 622.839269 623.022410 622.875846 623.890253 624.576575 -100 
-100 -100 604.116411 607.542188 609.466334 609.875214 609.023773 611.759022 613.288442 613.453505 612.440590 615.019979 616.441074 616.541917 615.501966 617.944266 619.254700 619.267560 618.152979 620.449249 621.617849 621.492597 620.244669 622.447118 623.587443 -100 
-100 -100 605.322581 607.179591 608.718632 609.468874 609.812705 611.435774 612.682417 613.184698 613.331300 614.784504 615.899998 616.306271 616.376986 617.724236 618.741833 619.060364 619.041582 620.264981 621.151526 621.340427 621.196254 622.304490 623.075000 -100 
-100 -100 605.199087 606.566998 607.949430 608.849477 609.548784 610.887935 612.038488 612.690721 613.172512 614.321062 615.314934 615.840592 616.217069 617.273120 618.183663 618.630772 618.921171 619.858859 620.641900 620.964125 621.131712 621.935631 622.547393 -100 
-100 -100 603.187171 605.133069 606.770794 607.605272 608.021183 609.720813 611.031622 611.579421 611.758638 613.238477 614.364376 614.755793 614.801806 616.203721 617.264249 617.596850 617.579173 618.848028 619.773470 619.985569 619.858674 620.999612 621.793585 -100 
-100 -100 599.779621 603.426591 605.564372 606.139240 605.420409 608.317411 609.978016 610.227185 609.272103 611.913051 613.363779 613.429066 612.296136 614.892265 616.295680 616.325465 615.181380 617.593989 618.845668 618.759977 617.534871 619.818501 621.016829 -100 
-100 -100 601.656461 603.622692 605.293345 606.165626 606.621106 608.361553 609.710257 610.290421 610.496978 612.000905 613.146685 613.553619 613.613159 615.029866 616.104068 616.447921 616.440677 617.721686 618.658330 618.879614 618.761509 619.912794 620.713912 -100 
-100 -100 602.109040 603.524318 604.978086 605.955868 606.734411 608.158488 609.386357 610.102074 610.636342 611.833330 612.866391 613.420172 613.820170 614.907649 615.846613 616.314675 616.623864 617.588333 618.394553 618.733658 618.917142 619.746047 620.375710 -100 
-100 -100 600.606616 602.557970 604.221682 605.093290 605.552072 607.314124 608.681770 609.275088 609.492522 611.021560 612.195771 612.635821 612.728768 614.132089 615.195954 615.539484 615.537768 616.812106 617.738255 617.948430 617.820208 618.981475 619.789967 -100 
-100 -100 597.669259 601.279749 603.409015 603.986996 603.269336 606.220325 607.921201 608.195807 607.254737 609.948798 611.452236 611.582142 610.536414 613.081914 614.462058 614.492295 613.363962 615.760325 616.996256 616.892020 615.640262 617.954460 619.168957 -100 
-100 -100 599.901230 601.849735 603.509424 604.376532 604.830471 606.587824 607.951881 608.542880 608.759524 610.289638 611.467603 611.913334 612.009776 613.408280 614.464119 614.800195 614.791183 616.058712 616.981006 617.188722 617.058657 618.217148 619.023634 -100 
-100 -100 600.705317 602.112867 603.557406 604.526071 605.295313 606.709149 607.928586 608.638872 609.171115 610.369915 611.411735 611.981095 612.393541 613.466661 614.386781 614.841983 615.141757 616.090302 616.884383 617.217272 617.397441 618.218894 618.843255 -100 
-100 -100 599.570651 601.517922 603.171425 604.029687 604.472073 606.194316 607.527836 608.098204 608.300692 609.805401 610.966145 611.407496 611.506585 612.881166 613.917382 614.245636 614.235910 615.483735 616.396538 616.609294 616.491208 617.625110 618.414875 -100 
-100 -100 597.035688 600.640493 602.751153 603.307577 602.574572 605.440668 607.076587 607.309334 606.346500 608.981739 610.449439 610.572269 609.545425 612.028966 613.369028 613.386317 612.269024 614.612838 615.827090 615.734065 614.524836 616.770051 617.948821 -100 
-100 -100 599.742231 601.664076 603.277311 604.088762 604.479618 606.143915 607.420819 607.941334 608.100225 609.564262 610.690744 611.105739 611.183334 612.537409 613.556926 613.872454 613.850927 615.083718 615.981708 616.182164 616.052426 617.172001 617.951869 -100 
-100 -100 601.100533 602.447610 603.804320 604.678291 605.346741 606.638982 607.741983 608.354642 608.804052 609.919652 610.892793 611.413455 611.788499 612.818014 613.702189 614.133444 614.412693 615.328110 616.090821 616.401373 616.561547 617.348001 617.947475 -100 
-100 -100 600.631643 602.456663 603.963262 604.687283 605.003323 606.557054 607.737267 608.189703 608.299161 609.694547 610.767060 611.150471 611.208363 612.529179 613.524818 613.831068 613.804187 615.009449 615.879124 616.061503 615.917377 617.000045 617.753884 -100 
-100 -100 598.905663 602.271800 604.152527 604.537239 603.679232 606.302773 607.744144 607.853778 606.817445 609.300458 610.657500 610.725674 609.675036 612.079624 613.366599 613.369975 612.253367 614.530214 615.684491 615.562391 614.339953 616.491651 617.606862 -100 
-100 -100 602.409095 604.032546 605.327809 605.921956 606.146657 607.546483 608.603982 609.012512 609.103465 610.406068 611.405763 611.785097 611.857077 613.114025 614.060252 614.378427 614.373822 615.517051 616.331258 616.510028 616.364139 617.354597 618.025764 -100 
-100 -100 604.909510 605.683183 606.537858 607.196297 607.778369 608.686447 609.506518 610.084292 610.588424 611.437203 612.221826 612.780920 613.269677 614.089529 614.831785 615.332668 615.741773 616.452689 617.061706 617.410497 617.649299 618.162923 618.530435 -100 
-100 -100 606.089925 606.572291 607.232067 607.880493 608.531741 609.290702 610.020587 610.650695 611.259725 611.981653 612.689071 613.307229 613.904794 614.604578 615.274644 615.836349 616.353830 616.945704 617.481146 617.883652 618.215149 618.582832 618.830039 -100 
-100 -100 -100 -100 -100 -100 -100 -100 -100 -100 -100 -100 -100 -100 -100 -100 -100 -100 -100 -100 -100 -100 -100 -100 -100 -100 
-100 -100 -100 -100 -100 -100 -100 -100 -100 -100 -100 -100 -100 -100 -100 -100 -100 -100 -100 -100 -100 -100 -100 -100 -100 -100 
-100 -100 -100 -100 -100 -100 -100 -100 -100 -100 -100 -100 -100 -100 -100 -100 -100 -100 -100 -100 -100 -100 -100 -100 -100 -100 
-100 -100 611.981473 612.456127 613.142513 613.857774 614.598589 615.430665 616.241974 616.966192 617.667325 618.445082 619.202094 619.873306 620.517228 621.226484 621.903260 622.482581 623.021512 623.610184 624.149092 624.570636 624.924668 625.285498 625.524381 -100 
-100 -100 610.789372 611.465470 612.303611 613.040725 613.753623 614.681919 615.556759 616.247158 616.888010 617.742834 618.553303 619.186384 619.767772 620.548662 621.274220 621.813259 622.289720 622.951531 623.543362 623.933311 624.240357 624.698999 625.027650 -100 
-100 -100 608.564782 609.715201 610.856355 611.592772 612.171794 613.347463 614.366548 614.964864 615.420417 616.490413 617.427874 617.962010 618.355985 619.340247 620.183719 620.620242 620.909814 621.777201 622.493547 622.795270 622.941146 623.646055 624.170531 -100 
-100 -100 606.104148 607.892143 609.353718 610.048037 610.350349 611.918099 613.119284 613.599171 613.733555 615.161059 616.258428 616.663692 616.735250 618.060502 619.054536 619.359829 619.328872 620.539125 621.412055 621.595534 621.443797 622.522194 623.267568 -100 
-100 -100 605.827453 607.146503 608.471059 609.322884 609.981945 611.276850 612.389894 613.017483 613.482755 614.614755 615.600368 616.129778 616.510309 617.543584 618.430217 618.862675 619.142694 620.064329 620.832777 621.145788 621.304261 622.089571 622.686994 -100 
-100 -100 605.261598 606.375547 607.632365 608.574042 609.395014 610.600104 611.682621 612.397403 613.007212 614.027947 614.959465 615.552419 616.058936 616.982593 617.821808 618.324362 618.735158 619.548228 620.268839 620.651452 620.938075 621.606082 622.123654 -100 
-100 -100 603.727247 605.117134 606.530772 607.463235 608.193936 609.563486 610.740968 611.415830 611.916296 613.077717 614.081220 614.613614 614.995873 616.060309 616.977434 617.427587 617.721817 618.672639 619.467887 619.799418 619.975239 620.789609 621.408733 -100 
-100 -100 601.874536 603.822166 605.472590 606.326650 606.765258 608.485585 609.816830 610.384909 610.583583 612.075231 613.214952 613.625653 613.693861 615.088011 616.143542 616.476886 616.464399 617.737275 618.667046 618.884166 618.762991 619.908769 620.706147 -100 
-100 -100 602.202181 603.611243 605.056292 606.025413 606.794799 608.204210 609.419296 610.126727 610.654977 611.840866 612.864824 613.413592 613.810183 614.889273 615.819918 616.281389 616.585734 617.547904 618.354242 618.694993 618.879755 619.704183 620.330244 -100 
-100 -100 602.184430 603.342260 604.667381 605.685334 606.584982 607.872147 609.030740 609.809354 610.472839 611.542462 612.514468 613.138199 613.671258 614.625007 615.492096 616.017020 616.448280 617.284988 618.026679 618.425845 618.729207 619.420529 619.954957 -100 
-100 -100 601.141538 602.543353 603.986148 604.959242 605.737493 607.162098 608.392219 609.111848 609.651925 610.858365 611.904529 612.474774 612.888533 613.969874 614.900007 615.362732 615.669570 616.630298 617.431690 617.766338 617.946659 618.777101 619.408445 -100 
-100 -100 599.729569 601.665964 603.318757 604.186614 604.646103 606.399747 607.762679 608.355806 608.576255 610.107607 611.287650 611.737259 611.839006 613.235551 614.290379 614.626257 614.618120 615.889703 616.814439 617.023369 616.894373 618.054386 618.862278 -100 
-100 -100 600.425603 601.826710 603.267992 604.238569 605.013386 606.434155 607.661062 608.378599 608.917813 610.124588 611.173154 611.747364 612.163644 613.241908 614.165671 614.621881 614.922106 615.876818 616.674378 617.006322 617.184479 618.012286 618.641779 -100 
-100 -100 600.755747 601.912160 603.234154 604.247072 605.139815 606.418647 607.570097 608.344197 609.005762 610.075282 611.052162 611.685523 612.225887 613.172064 614.025357 614.538806 614.960113 615.783820 616.514935 616.907652 617.206620 617.891549 618.421435 -100 
-100 -100 600.066941 601.473924 602.914176 603.875675 604.634464 606.029464 607.232153 607.931972 608.456873 609.639738 610.669974 611.236160 611.649491 612.712145 613.618782 614.065478 614.359987 615.299860 616.087734 616.419054 616.598974 617.411202 618.028651 -100 
-100 -100 599.044785 600.989293 602.632532 603.475654 603.899427 605.596908 606.908236 607.463481 607.655775 609.136670 610.279454 610.711774 610.806837 612.170816 613.194292 613.513050 613.495740 614.735565 615.640320 615.846713 615.723036 616.849217 617.633752 -100 
-100 -100 600.225285 601.608718 603.010425 603.925953 604.633667 605.972350 607.119876 607.770678 608.252407 609.395360 610.391672 610.931119 611.322033 612.365276 613.257514 613.692933 613.976206 614.900989 615.672970 615.990302 616.157077 616.955270 617.563310 -100 
-100 -100 601.117943 602.220743 603.459824 604.379059 605.170026 606.332670 607.371789 608.049687 608.628182 609.617255 610.526931 611.111090 611.612660 612.518824 613.339935 613.831605 614.232954 615.024146 615.720931 616.086108 616.359737 617.012433 617.519832 -100 
-100 -100 601.083285 602.384431 603.684799 604.510487 605.135566 606.371547 607.425102 608.004517 608.429717 609.512279 610.459758 610.968609 611.337788 612.350934 613.222546 613.650849 613.929834 614.828591 615.568649 615.862109 616.007183 616.774458 617.360192 -100 
-100 -100 600.813406 602.575068 604.005058 604.669016 604.935431 606.423595 607.549802 607.972905 608.064133 609.422587 610.467390 610.844639 610.904052 612.202365 613.180963 613.487362 613.464519 614.647072 615.488840 615.653719 615.492230 616.548166 617.279714 -100 
-100 -100 602.787560 603.912882 605.016238 605.707843 606.230563 607.324610 608.262322 608.790713 609.185656 610.187660 611.069996 611.568652 611.940891 612.902047 613.731620 614.165455 614.454708 615.303059 615.996204 616.280842 616.414350 617.102669 617.616662 -100 
-100 -100 604.648136 605.299500 606.094514 606.774818 607.417356 608.260748 609.048918 609.659593 610.228794 611.016139 611.771141 612.364369 612.918417 613.678000 614.390191 614.922911 615.394033 616.042449 616.617459 616.992500 617.286989 617.733490 618.054743 -100 
-100 -100 605.644642 606.094120 606.734183 607.386334 608.049898 608.794099 609.515603 610.155363 610.780167 611.490026 612.191315 612.820844 613.435228 614.123455 614.786755 615.358014 615.889758 616.467334 616.992580 617.400782 617.742943 618.093705 618.326707 -100 
-100 -100 -100 -100 -100 -100 -100 -100 -100 -100 -100 -100 -100 -100 -100 -100 -100 -100 -100 -100 -100 -100 -100 -100 -100 -100 
-100 -100 -100 -100 -100 -100 -100 -100 -100 -100 -100 -100 -100 -100 -100 -100 -100 -100 -100 -100 -100 -100 -100 -100 -100 -100 
-100 -100 -100 -100 -100 -100 -100 -100 -100 -100 -100 -100 -100 -100 -100 -100 -100 -100 -100 -100 -100 -100 -100 -100 -100 -100 
-100 -100 611.384858 611.890976 612.595941 613.307287 614.035991 614.882034 615.700491 616.414884 617.100989 617.892037 618.657197 619.319798 619.949262 620.670550 621.352978 621.920784 622.443576 623.045867 623.594316 624.009137 624.351250 624.728167 624.980842 -100 
-100 -100 610.015925 610.811089 611.706699 612.421915 613.075257 614.067284 614.971902 615.629046 616.205567 617.122816 617.964757 618.566828 619.085602 619.926086 620.678891 621.182148 621.592892 622.317913 622.943881 623.306552 623.556187 624.081593 624.456388 -100 
-100 -100 607.167031 608.806948 610.135033 610.773894 611.056840 612.537908 613.672530 614.150137 614.301691 615.673713 616.730388 617.149375 617.246854 618.523774 619.477508 619.789390 619.774248 620.943946 621.784087 621.978460 621.840687 622.849848 623.532496 -100 
-100 -100 603.198131 606.571887 608.475024 608.888030 608.061589 610.769837 612.282829 612.448080 611.449780 614.008801 615.421381 615.523249 614.489728 616.915892 618.208104 618.193610 617.036266 619.370557 620.563204 620.456216 619.229940 621.415182 622.547607 -100 
-100 -100 604.367131 606.200493 607.725072 608.473724 608.823269 610.435089 611.672813 612.174238 612.325077 613.771538 614.884487 615.293710 615.367424 616.704009 617.706473 618.006968 617.970792 619.205618 620.103762 620.302477 620.166511 621.269017 622.035421 -100 
-100 -100 604.231623 605.584098 606.953938 607.848680 608.546763 609.879806 611.025491 611.677712 612.162496 613.310108 614.307423 614.842946 615.228092 616.270825 617.164831 617.599043 617.881946 618.819075 619.602897 619.927197 620.096599 620.897998 621.507658 -100 
-100 -100 602.239140 604.159454 605.778904 606.605212 607.018970 608.711786 610.018980 610.569910 610.757461 612.235975 613.370725 613.787513 613.865460 615.233053 616.264873 616.584109 616.564528 617.825297 618.742944 618.952330 618.825219 619.962786 620.754640 -100 
-100 -100 598.878870 602.469879 604.578739 605.143426 604.426344 607.310590 608.967040 609.224039 608.291221 610.920173 612.382361 612.495395 611.455958 613.957251 615.310611 615.324575 614.185993 616.580232 617.819624 617.730202 616.507277 618.784025 619.979227 -100 
-100 -100 600.716976 602.656363 604.306480 605.168268 605.619419 607.351557 608.696302 609.279700 609.494964 610.998435 612.154161 612.587674 612.680194 614.062884 615.108551 615.439054 615.428379 616.700235 617.629759 617.848024 617.729363 618.877525 619.676816 -100 
-100 -100 601.156637 602.554227 603.991805 604.960623 605.734471 607.149171 608.370976 609.086291 609.623784 610.822037 611.861396 612.428357 612.840146 613.914572 614.837926 615.295619 615.599267 616.559420 617.362592 617.700468 617.883538 618.710758 619.339253 -100 
-100 -100 599.671619 601.595953 603.240583 604.106680 604.567851 606.312152 607.668498 608.259397 608.479776 610.007203 611.184774 611.635067 611.739300 613.129577 614.179449 614.512648 614.504165 615.777805 616.703911 616.915047 616.788117 617.947296 618.754352 -100 
-100 -100 596.774089 600.327805 602.431277 603.010624 602.318236 605.229053 606.910860 607.182867 606.250341 608.935375 610.439705 610.583118 609.564015 612.081061 613.442558 613.460338 612.320988 614.722011 615.960629 615.859396 614.612334 616.921562 618.133661 -100 
-100 -100 598.945493 600.871297 602.517053 603.382671 603.841790 605.582958 606.936476 607.525612 607.745119 609.271781 610.450298 610.903382 611.010018 612.397974 613.442097 613.769322 613.754171 615.022063 615.945278 616.154181 616.025332 617.181733 617.986817 -100 
-100 -100 599.703660 601.106360 602.547198 603.515509 604.285356 605.693020 606.908787 607.621056 608.157620 609.352614 610.393031 610.966650 611.385550 612.454542 613.365621 613.813750 614.109177 615.056268 615.849241 616.181362 616.360907 617.180862 617.804249 -100 
-100 -100 598.532142 600.487345 602.146001 603.008283 603.454151 605.172996 606.507454 607.087802 607.305617 608.797198 609.951066 610.396359 610.506388 611.876970 612.900476 613.220440 613.206015 614.451988 615.362183 615.572836 615.453415 616.585137 617.373726 -100 
-100 -100 595.960433 599.590547 601.714300 602.279731 601.557584 604.416996 606.056325 606.310373 605.392394 607.986411 609.437522 609.563673 608.553071 611.027979 612.353620 612.362089 611.238564 613.581883 614.793050 614.697366 613.487433 615.728700 616.905771 -100 
-100 -100 598.681350 600.613336 602.234317 603.051945 603.448209 605.111337 606.391518 606.924335 607.100427 608.551907 609.671374 610.089435 610.175219 611.526340 612.538553 612.849490 612.825416 614.055352 614.948087 615.143866 615.010968 616.127945 616.906718 -100 
-100 -100 600.049628 601.398568 602.758279 603.636677 604.309561 605.600639 606.705200 607.325310 607.783796 608.895997 609.867834 610.393714 610.776501 611.803706 612.683858 613.114824 613.396397 614.306660 615.059355 615.361741 615.516271 616.301035 616.900253 -100 
-100 -100 599.589478 601.409905 602.916545 603.646870 603.972778 605.519543 606.698325 607.159303 607.282645 608.670889 609.742284 610.135838 610.209750 611.520814 612.511025 612.822235 612.810429 614.004891 614.852398 615.020273 614.865759 615.949314 616.704624 -100 
-100 -100 597.875683 601.227068 603.105312 603.501217 602.670189 605.269482 606.704687 606.828070 605.825606 608.282329 609.634300 609.720371 608.710596 611.081331 612.356301 612.368560 611.282172 613.534308 614.659076 614.517707 613.276472 615.436992 616.556491 -100 
-100 -100 601.361923 602.979478 604.273229 604.872337 605.105977 606.498462 607.554022 607.970174 608.074450 609.371406 610.371651 610.762007 610.850354 612.098551 613.040353 613.362872 613.367868 614.501079 615.300495 615.467656 615.312815 616.304832 616.977748 -100 
-100 -100 603.851727 604.623160 605.476672 606.136178 606.720299 607.626701 608.446981 609.028829 609.538856 610.389180 611.177187 611.743283 612.239730 613.059999 613.802489 614.305765 614.717828 615.424971 616.027092 616.369857 616.604328 617.117289 617.485057 -100 
-100 -100 605.027814 605.508940 606.167549 606.815597 607.466945 608.225480 608.956156 609.589101 610.202081 610.927289 611.638923 612.262726 612.865814 613.568423 614.240367 614.803962 615.322610 615.912753 616.444658 616.843627 617.172489 617.539150 617.786139 -100 
-100 -100 -100 -100 -100 -100 -100 -100 -100 -100 -100 -100 -100 -100 -100 -100 -100 -100 -100 -100 -100 -100 -100 -100 -100 -100 
-100 -100 -100 -100 -100 -100 -100 -100 -100 -100 -100 -100 -100 -100 -100 -100 -100 -100 -100 -100 -100 -100 -100 -100 -100 -100 
-100 -100 -100 -100 -100 -100 -100 -100 -100 -100 -100 -100 -100 -100 -100 -100 -100 -100 -100 -100 -100 -100 -100 -100 -100 -100 
-100 -100 610.760083 611.319646 612.052360 612.754943 613.458521 614.331436 615.163653 615.863602 616.522846 617.340350 618.119606 618.768366 619.371021 620.116302 620.809367 621.359821 621.853617 622.480887 623.043289 623.445352 623.763225 624.168776 624.442674 -100 
-100 -100 609.030147 610.086812 611.085658 611.749724 612.247206 613.399144 614.367418 614.960931 615.379024 616.454509 617.360404 617.900992 618.264587 619.257130 620.067959 620.504342 620.755933 621.636176 622.326080 622.630232 622.731380 623.416577 623.877025 -100 
-100 -100 604.341683 607.536468 609.291617 609.655761 608.824855 611.428580 612.869365 613.043726 612.082251 614.567758 615.930359 616.055462 615.067060 617.426444 618.670823 618.677323 617.561472 619.828231 620.972249 620.881738 619.685311 621.781441 622.837342 -100 
-100 -100 590.861048 603.940877 607.263299 606.588977 597.572459 608.484067 611.140885 610.173570 601.035210 611.735770 614.288364 613.290427 604.320845 614.679733 617.070160 615.929901 606.748487 617.103504 619.422874 618.241134 609.234175 619.250201 621.665609 -100 
-100 -100 601.444569 604.877003 606.849772 607.314685 606.527659 609.285062 610.840819 611.027817 610.043483 612.626557 614.057884 614.162872 613.128945 615.569941 616.873801 616.857031 615.697533 618.051518 619.264894 619.167749 617.951988 620.165869 621.322866 -100 
-100 -100 602.761032 604.640482 606.215924 607.005778 607.388878 609.042955 610.317209 610.844299 611.014494 612.478907 613.605119 614.019806 614.095802 615.445095 616.457397 616.761361 616.728674 617.976246 618.886200 619.091649 618.961650 620.084250 620.865567 -100 
-100 -100 599.244353 602.814914 604.896541 605.434314 604.691604 607.549002 609.181500 609.419757 608.472652 611.089610 612.544250 612.654270 611.611245 614.098078 615.435460 615.436451 614.287636 616.671823 617.903011 617.807761 616.579613 618.848920 620.038926 -100 
-100 -100 586.134138 599.764421 603.345338 602.804575 593.755792 604.983853 607.809818 606.936774 597.861975 608.637953 611.242966 610.240404 601.152951 611.701224 614.170808 613.053295 603.845104 614.303228 616.670706 615.478243 606.324587 616.581594 619.087637 -100 
-100 -100 597.724517 601.314465 603.426440 603.998817 603.292445 606.188905 607.858636 608.128790 607.208777 609.850941 611.326733 611.453380 610.424788 612.927509 614.279618 614.292556 613.152998 615.548579 616.791473 616.704366 615.483777 617.764513 618.962590 -100 
-100 -100 599.685116 601.613399 603.257077 604.118762 604.573772 606.310815 607.661204 608.249549 608.469372 609.986753 611.156073 611.601376 611.701939 613.086350 614.130573 614.459203 614.447017 615.719002 616.647773 616.863430 616.741409 617.895414 618.698699 -100 
-100 -100 596.715867 600.266000 602.365185 602.941312 602.246247 605.152378 606.830361 607.100501 606.166911 608.848587 610.349730 610.491034 609.470266 611.984352 613.343466 613.359698 612.219871 614.622011 615.862861 615.764273 614.519324 616.828108 618.039509 -100 
-100 -100 584.223055 597.656517 601.206660 600.678985 591.663541 602.907280 605.751070 604.869194 595.664792 606.621626 609.285854 608.309890 599.223202 609.806950 612.290833 611.176172 601.943083 612.435893 614.805673 613.583005 604.281510 614.696049 617.239229 -100 
-100 -100 595.982655 599.535922 601.638064 602.215222 601.519123 604.422366 606.097441 606.365717 605.431031 608.110649 609.611299 609.754265 608.735498 611.247510 612.601851 612.613449 611.468263 613.864771 615.102672 615.002000 613.755427 616.061142 617.270391 -100 
-100 -100 598.212883 600.152646 601.804719 602.669600 603.123254 604.853304 606.197573 606.783607 607.003966 608.513707 609.680312 610.129989 610.237678 611.616345 612.650269 612.972948 612.957161 614.214222 615.131988 615.342730 615.219355 616.363906 617.161007 -100 
-100 -100 595.484935 599.119077 601.252997 601.833734 601.130164 604.009605 605.668778 605.941206 605.040080 607.650139 609.114652 609.250855 608.247714 610.730096 612.062024 612.074353 610.954293 613.304739 614.522934 614.432115 613.226325 615.474813 616.656993 -100 
-100 -100 583.008502 596.833969 600.462288 599.937590 590.924022 602.092614 604.899248 604.043437 595.109779 605.720686 608.290679 607.305099 598.321496 608.768412 611.206826 610.111381 601.073563 611.330134 613.647800 612.463898 603.438224 613.544048 616.013428 -100 
-100 -100 595.627178 599.237430 601.333563 601.870383 601.118608 603.942291 605.547996 605.774741 604.833975 607.403591 608.833628 608.943412 607.917207 610.379319 611.699585 611.703485 610.574710 612.907660 614.107285 614.001517 612.782822 615.015631 616.187408 -100 
-100 -100 598.551155 600.432476 602.002403 602.780832 603.145234 604.753808 605.986902 606.486476 606.638146 608.059120 609.154930 609.560037 609.638663 610.969244 611.969945 612.278767 612.256397 613.468392 614.341511 614.523636 614.380522 615.483639 616.253393 -100 
-100 -100 596.650863 600.068168 602.025117 602.482374 601.702995 604.366253 605.857527 606.016112 605.039561 607.531141 608.910994 609.007671 608.003303 610.392421 611.680954 611.692062 610.602421 612.872178 614.017225 613.884636 612.653330 614.843168 615.987870 -100 
-100 -100 585.549435 598.582718 601.881798 601.225896 592.429446 603.009408 605.560911 604.589335 595.692139 606.048507 608.506399 607.521607 598.784376 608.883126 611.233757 610.170491 601.370116 611.333628 613.530824 612.308389 603.319847 613.274782 615.672293 -100 
-100 -100 598.524565 601.692952 603.413774 603.747049 602.896931 605.382696 606.739044 606.864240 605.891151 608.269779 609.567661 609.672796 608.705256 611.009749 612.238832 612.272594 611.221837 613.408674 614.494692 614.372549 613.162097 615.236531 616.281804 -100 
-100 -100 602.850868 603.882461 604.838075 605.447037 605.878780 606.941489 607.825793 608.348394 608.706843 609.712222 610.563455 611.070846 611.417654 612.387960 613.189966 613.632255 613.893494 614.749932 615.411721 615.694286 615.780414 616.452968 616.906599 -100 
-100 -100 604.387957 604.921531 605.606436 606.244598 606.870639 607.655771 608.401436 609.022404 609.611208 610.363599 611.090150 611.701656 612.280030 613.007849 613.692656 614.242219 614.734973 615.349856 615.894908 616.280759 616.585621 616.981369 617.249982 -100 
-100 -100 -100 -100 -100 -100 -100 -100 -100 -100 -100 -100 -100 -100 -100 -100 -100 -100 -100 -100 -100 -100 -100 -100 -100 -100 
-100 -100 -100 -100 -100 -100 -100 -100 -100 -100 -100 -100 -100 -100 -100 -100 -100 -100 -100 -100 -100 -100 -100 -100 -100 -100 
-100 -100 -100 -100 -100 -100 -100 -100 -100 -100 -100 -100 -100 -100 -100 -100 -100 -100 -100 -100 -100 -100 -100 -100 -100 -100 
-100 -100 610.415718 610.921696 611.626546 612.337661 613.065429 613.910202 614.728037 615.442342 616.128629 616.919370 617.683930 618.345707 618.973266 619.690382 620.366489 620.927313 621.444232 622.042922 622.589682 623.003819 623.345371 623.721454 623.973487 -100 
-100 -100 609.050297 609.845166 610.740623 611.455696 612.107778 613.098060 614.002317 614.659801 615.236905 616.153556 616.994422 617.595451 618.112171 618.947912 619.693446 620.188759 620.593094 621.314892 621.939971 622.302802 622.552448 623.076997 623.450994 -100 
-100 -100 606.207942 607.847094 609.174709 609.813366 610.093807 611.571918 612.707226 613.186066 613.339124 614.709947 615.764713 616.182373 616.277689 617.548970 618.493935 618.796313 618.773782 619.941041 620.781693 620.977658 620.840912 621.849015 622.530511 -100 
-100 -100 602.247391 605.619495 607.521375 607.934088 607.105564 609.809374 611.321906 611.488419 610.492209 613.049460 614.459861 614.560568 613.524995 615.944830 617.227253 617.202066 616.036326 618.368904 619.563135 619.458807 618.234463 620.418308 621.549251 -100 
-100 -100 603.424906 605.255506 606.776909 607.523249 607.870072 609.477633 610.713260 611.214917 611.367050 612.812974 613.925418 614.334732 614.406902 615.737300 616.730103 617.020217 616.975857 618.207898 619.106702 619.307164 619.172416 620.274073 621.039455 -100 
-100 -100 603.299944 604.647516 606.010969 606.900137 607.593313 608.921768 610.065009 610.717093 611.203093 612.351777 613.350995 613.889011 614.274144 615.310599 616.194616 616.618494 616.892894 617.825825 618.609007 618.933609 619.103232 619.904179 620.513348 -100 
-100 -100 601.320026 603.232294 604.841576 605.659137 606.065913 607.753269 609.057752 609.608608 609.797834 611.278649 612.417580 612.839949 612.920362 614.280589 615.300970 615.609088 615.579565 616.834950 617.751818 617.960573 617.832968 618.970313 619.762053 -100 
-100 -100 597.969569 601.549878 603.646073 604.200280 603.475176 606.353072 608.006234 608.262977 607.332023 609.963484 611.430851 611.551532 610.516880 613.009436 614.350412 614.353414 613.205437 615.593864 616.831722 616.740980 615.517077 617.793737 618.989005 -100 
-100 -100 599.806943 601.737190 603.375745 604.227498 604.670612 606.396074 607.736721 608.318900 608.534990 610.040152 611.199672 611.638652 611.733946 613.110214 614.146149 614.467804 614.450002 615.717241 616.644930 616.862159 616.742836 617.890714 618.689857 -100 
-100 -100 600.244650 601.634636 603.062465 604.022779 604.789419 606.196984 607.413597 608.126569 608.663605 609.861683 610.902156 611.471347 611.883659 612.953516 613.869906 614.320866 614.618912 615.576188 616.379243 616.717613 616.901010 617.727779 618.355744 -100 
-100 -100 598.760350 600.677078 602.313059 603.172490 603.627923 605.364103 606.713843 607.301507 607.520558 609.045447 610.221265 610.671158 610.774451 612.160794 613.205243 613.532925 613.519241 614.791579 615.720295 615.934064 615.808821 616.967259 617.773268 -100 
-100 -100 595.863226 599.408599 601.503884 602.078158 601.381698 604.283259 605.957194 606.225354 605.291137 607.971580 609.472032 609.613406 608.592604 611.105808 612.462893 612.476358 611.332899 613.733610 614.975748 614.878120 613.633614 615.941661 617.152321 -100 
-100 -100 598.026541 599.945985 601.584907 602.445774 602.900400 604.633443 605.979359 606.563800 606.780333 608.302584 609.477014 609.927194 610.031141 611.415908 612.457260 612.781875 612.764533 614.032284 614.957414 615.168492 615.041141 616.196978 617.001238 -100 
-100 -100 598.775119 600.173013 601.608254 602.572181 603.337455 604.737824 605.946264 606.653218 607.186073 608.377258 609.413936 609.984102 610.399042 611.465238 612.375416 612.822290 613.116329 614.062890 614.856231 615.188643 615.368343 616.188406 616.811850 -100 
-100 -100 597.596325 599.546896 601.200398 602.058924 602.500868 604.212439 605.539402 606.114152 606.328180 607.816556 608.966935 609.408048 609.511396 610.879055 611.904638 612.224524 612.208822 613.453676 614.363112 614.572378 614.451843 615.584417 616.373988 -100 
-100 -100 595.018010 598.642831 600.761162 601.323165 600.597939 603.449963 605.082079 605.331058 604.409884 607.001523 608.449869 608.572393 607.555292 610.026900 611.354555 611.362696 610.237454 612.579083 613.788752 613.690611 612.478637 614.721526 615.900291 -100 
-100 -100 597.728378 599.655490 601.270618 602.083582 602.475837 604.133519 605.409134 605.939181 606.113705 607.563737 608.681346 609.097069 609.179180 610.527325 611.538499 611.847527 611.820767 613.048764 613.940359 614.134408 614.000323 615.118517 615.898652 -100 
-100 -100 599.086744 600.430478 601.783025 602.654681 603.322288 604.610150 605.713861 606.334669 606.793964 607.905625 608.876077 609.400270 609.780548 610.804807 611.682179 612.109508 612.386401 613.294731 614.048382 614.350866 614.505517 615.291371 615.891603 -100 
-100 -100 598.619759 600.433584 601.930967 602.652123 602.971323 604.516958 605.698720 606.164201 606.291067 607.679374 608.749502 609.141758 609.213856 610.521570 611.507305 611.812397 611.789759 612.982312 613.837192 614.007862 613.854917 614.939895 615.696183 -100 
-100 -100 596.900731 600.244244 602.111861 602.497179 601.658544 604.258333 605.699016 605.829419 604.832507 607.289464 608.640214 608.725361 607.714336 610.081482 611.351407 611.356960 610.258566 612.508878 613.642601 613.504948 612.265867 614.428108 615.548652 -100 
-100 -100 600.378594 601.989849 603.274565 603.864612 604.092028 605.484730 606.545075 606.967481 607.076713 608.374849 609.374753 609.764612 609.851942 611.097386 612.035308 612.353200 612.352664 613.484488 614.286996 614.456500 614.303480 615.297042 615.970880 -100 
-100 -100 602.861288 603.628274 604.475019 605.127666 605.707130 606.613212 607.436674 608.023040 608.536876 609.388895 610.177360 610.743412 611.239163 612.057550 612.797274 613.297398 613.706288 614.412444 615.015948 615.360308 615.596337 616.110617 616.479160 -100 
-100 -100 604.033657 604.511365 605.164588 605.807122 606.454699 607.212623 607.945447 608.581776 609.197839 609.924876 610.637361 611.261407 611.864057 612.565294 613.235134 613.796363 614.312956 614.902333 615.434893 615.835097 616.165330 616.533164 616.780835 -100 
-100 -100 -100 -100 -100 -100 -100 -100 -100 -100 -100 -100 -100 -100 -100 -100 -100 -100 -100 -100 -100 -100 -100 -100 -100 -100 
-100 -100 -100 -100 -100 -100 -100 -100 -100 -100 -100 -100 -100 -100 -100 -100 -100 -100 -100 -100 -100 -100 -100 -100 -100 -100 
-100 -100 -100 -100 -100 -100 -100 -100 -100 -100 -100 -100 -100 -100 -100 -100 -100 -100 -100 -100 -100 -100 -100 -100 -100 -100 
-100 -100 610.041319 610.515671 611.202126 611.917719 612.657769 613.487062 614.295977 615.019419 615.720550 616.496959 617.251998 617.921150 618.561225 619.262242 619.926586 620.492238 621.019843 621.602121 622.138462 622.559278 622.912570 623.271689 623.509186 -100 
-100 -100 608.856918 609.532303 610.370743 611.109400 611.822551 612.746605 613.618197 614.308427 614.950367 615.802671 616.609639 617.240062 617.817371 618.588627 619.299419 619.822312 620.285905 620.942593 621.534069 621.925542 622.233419 622.689965 623.016633 -100 
-100 -100 606.647026 607.795323 608.936747 609.677126 610.259186 611.426395 612.440099 613.039617 613.499292 614.563812 615.494701 616.025361 616.415390 617.387562 618.212268 618.628177 618.901423 619.766858 620.487142 620.794621 620.944683 621.645932 622.166938 -100 
-100 -100 604.205257 605.988195 607.448518 608.148609 608.458864 610.010955 611.203078 611.685218 611.827863 613.245635 614.334496 614.736649 614.805256 616.115977 617.088245 617.368961 617.316855 618.529601 619.410357 619.603322 619.460017 620.531736 621.271853 -100 
-100 -100 603.944168 605.256477 606.575081 607.425510 608.084033 609.367602 610.472953 611.100799 611.570066 612.698108 613.680551 614.209986 614.588217 615.607996 616.473959 616.884265 617.146894 618.065767 618.837770 619.156399 619.319213 620.101226 620.695403 -100 
-100 -100 603.400748 604.502702 605.745658 606.677143 607.490175 608.685200 609.761323 610.475595 611.088198 612.109978 613.044965 613.644367 614.152833 615.062231 615.879990 616.361843 616.757018 617.562551 618.281305 618.664464 618.951654 619.618324 620.134570 -100 
-100 -100 601.898434 603.266217 604.655816 605.570379 606.288308 607.646246 608.817304 609.492082 609.996657 611.161990 612.175008 612.723365 613.116804 614.161003 615.051468 615.479910 615.758734 616.698247 617.487549 617.815685 617.989315 618.803409 619.422492 -100 
-100 -100 600.075716 601.989380 603.607771 604.439698 604.863817 606.569960 607.893631 608.461918 608.666468 610.161775 611.313975 611.748972 611.841258 613.204341 614.227376 614.538707 614.512769 615.771877 616.693267 616.904828 616.779555 617.926134 618.724257 -100 
-100 -100 600.391809 601.776085 603.193775 604.141922 604.895925 606.291171 607.497458 608.202949 608.733974 609.922845 610.955833 611.520607 611.929168 612.989871 613.896974 614.340570 614.632932 615.585070 616.385356 616.722557 616.905071 617.729157 618.355116 -100 
-100 -100 600.365377 601.504115 602.807028 603.807836 604.694031 605.965710 607.113078 607.887493 608.551086 609.619756 610.594239 611.224515 611.761066 612.704049 613.555840 614.067691 614.489572 615.320584 616.060672 616.460417 616.764482 617.454384 617.987343 -100 
-100 -100 599.328340 600.708989 602.131034 603.091963 603.861949 605.266608 606.481331 607.195498 607.735405 608.934441 609.975853 610.546259 610.959952 612.032389 612.951036 613.403728 613.703239 614.661850 615.466452 615.806715 615.991815 616.818814 617.446654 -100 
-100 -100 597.926144 599.834482 601.465913 602.326771 602.786336 604.512632 605.855499 606.442882 606.665799 608.182177 609.351636 609.798166 609.899575 611.286255 612.330966 612.658853 612.645296 613.916924 614.847246 615.065153 614.945307 616.098439 616.900818 -100 
-100 -100 598.595789 599.978634 601.403476 602.366154 603.135421 604.536024 605.745230 606.454185 606.989929 608.185830 609.225341 609.795127 610.208616 611.279796 612.196493 612.647250 612.944099 613.898850 614.699780 615.036952 615.219629 616.044515 616.671076 -100 
-100 -100 598.901095 600.045179 601.354540 602.359605 603.244790 604.507021 605.642091 606.405427 607.060384 608.122358 609.092777 609.722071 610.258843 611.199258 612.047533 612.557104 612.975714 613.798192 614.529164 614.921886 615.220856 615.905952 616.435957 -100 
-100 -100 598.199106 599.593461 601.021982 601.977537 602.731155 604.108404 605.293359 605.980915 606.498338 607.675919 608.701925 609.265507 609.675825 610.731836 611.633864 612.076987 612.368404 613.305297 614.089543 614.415603 614.590900 615.406566 616.027308 -100 
-100 -100 597.169059 599.096652 600.726886 601.566086 601.989839 603.665801 604.958130 605.501309 605.686692 607.164425 608.305080 608.737174 608.832075 610.186893 611.204194 611.518509 611.497260 612.732668 613.631446 613.828592 613.695317 614.829344 615.620035 -100 
-100 -100 598.323619 599.694108 601.082724 601.990251 602.692408 604.017481 605.153478 605.797650 606.276081 607.416914 608.411474 608.950212 609.339628 610.376192 611.262295 611.692543 611.971103 612.891324 613.658242 613.969033 614.130594 614.932960 615.545161 -100 
-100 -100 599.194609 600.284829 601.508130 602.413666 603.194456 604.350587 605.387733 606.067168 606.647743 607.635495 608.542923 609.125599 609.624973 610.525345 611.339970 611.825460 612.221026 613.007924 613.701998 614.064309 614.336281 614.991358 615.501240 -100 
-100 -100 599.149493 600.433494 601.712396 602.517751 603.127997 604.364038 605.425338 606.015616 606.449893 607.530516 608.474387 608.981553 609.349110 610.355453 611.219101 611.639708 611.911064 612.805480 613.545709 613.839168 613.984627 614.754408 615.342214 -100 
-100 -100 598.875265 600.613431 602.017157 602.655964 602.902789 604.397531 605.538566 605.979572 606.086968 607.440714 608.480382 608.856481 608.916186 610.205921 611.175415 611.473795 611.443576 612.621461 613.464284 613.630284 613.469783 614.529032 615.262830 -100 
-100 -100 600.826331 601.935394 603.017902 603.689310 604.198033 605.295086 606.244456 606.787367 607.194212 608.196278 609.076434 609.574385 609.945862 610.901246 611.723747 612.150950 612.434543 613.279645 613.973319 614.259498 614.394858 615.085919 615.601739 -100 
-100 -100 602.668202 603.309498 604.090042 604.756050 605.389078 606.232736 607.027960 607.648248 608.225470 609.015377 609.770715 610.364005 610.917237 611.673312 612.380594 612.908293 613.375210 614.021493 614.596989 614.973728 615.270359 615.719118 616.041797 -100 
-100 -100 603.655548 604.097876 604.726971 605.368088 606.024258 606.767594 607.493559 608.140133 608.771040 609.484176 610.186937 610.817078 611.430953 612.116806 612.776424 613.343679 613.872111 614.448103 614.973807 615.383682 615.727973 616.080738 616.314956 -100 
-100 -100 -100 -100 -100 -100 -100 -100 -100 -100 -100 -100 -100 -100 -100 -100 -100 -100 -100 -100 -100 -100 -100 -100 -100 -100 
-100 -100 -100 -100 -100 -100 -100 -100 -100 -100 -100 -100 -100 -100 -100 -100 -100 -100 -100 -100 -100 -100 -100 -100 -100 -100 
-100 -100 -100 -100 -100 -100 -100 -100 -100 -100 -100 -100 -100 -100 -100 -100 -100 -100 -100 -100 -100 -100 -100 -100 -100 -100 
-100 -100 609.487471 609.995285 610.702076 611.414474 612.142248 612.985366 613.802778 614.518412 615.206390 615.996234 616.758439 617.417950 618.042816 618.755157 619.424518 619.978373 620.489288 621.083490 621.627221 622.039692 622.380214 622.754877 623.005907 -100 
-100 -100 608.117934 608.917880 609.818443 610.537885 611.192460 612.179058 613.082040 613.742063 614.323023 615.237026 616.073324 616.671272 617.185430 618.015892 618.753692 619.241371 619.639439 620.357139 620.979830 621.342071 621.591813 622.114044 622.486286 -100 
-100 -100 605.263009 606.916985 608.257005 608.907600 609.199439 610.665313 611.796090 612.280402 612.444611 613.806332 614.850915 615.263885 615.357628 616.622468 617.557504 617.850960 617.821292 618.985674 619.825579 620.023836 619.891228 620.893461 621.571074 -100 
-100 -100 601.279859 604.687004 606.609936 607.044895 606.252343 608.919397 610.419507 610.594817 609.625684 612.156604 613.550828 613.645874 612.610065 615.021364 616.292943 616.257825 615.082787 617.415177 618.610949 618.513309 617.303655 619.471793 620.595494 -100 
-100 -100 602.499008 604.341437 605.871551 606.627145 606.984073 608.577686 609.806228 610.311115 610.471890 611.908644 613.013126 613.419058 613.489414 614.813185 615.797084 616.078596 616.027134 617.256627 618.155546 618.358947 618.228792 619.325405 620.087467 -100 
-100 -100 602.410449 603.754393 605.113289 605.999896 606.691246 608.012333 609.151115 609.803251 610.291272 611.437967 612.435571 612.974099 613.359379 614.388971 615.264096 615.679854 615.947738 616.876586 617.658268 617.982514 618.152122 618.953046 619.562092 -100 
-100 -100 600.469196 602.361340 603.953167 604.759955 605.159986 606.839473 608.139277 608.688472 608.877576 610.359566 611.501377 611.929981 612.017401 613.365729 614.374396 614.674070 614.638513 615.887948 616.801740 617.006728 616.874309 618.016711 618.811522 -100 
-100 -100 597.162924 600.696583 602.764517 603.304220 602.572688 605.439368 607.086258 607.339903 606.406956 609.041556 610.514549 610.648153 609.637272 612.102553 613.427149 613.422361 612.272198 614.651412 615.883998 615.785194 614.545611 616.838213 618.040402 -100 
-100 -100 598.965631 600.873165 602.492245 603.331731 603.767084 605.483459 606.817963 607.397272 607.612302 609.117565 610.279202 610.724040 610.826606 612.192467 613.219189 613.535461 613.514818 614.777759 615.702875 615.917084 615.793540 616.946221 617.748084 -100 
-100 -100 599.386415 600.763110 602.178135 603.130866 603.892804 605.290163 606.499479 607.210537 607.748196 608.941302 609.977972 610.546267 610.958544 612.024674 612.937275 613.385902 613.682846 614.638997 615.443013 615.783994 615.969874 616.795527 617.422125 -100 
-100 -100 597.908226 599.808183 601.432968 602.291662 602.752633 604.469838 605.807968 606.396877 606.624617 608.132561 609.295376 609.738113 609.837002 611.222633 612.266861 612.595290 612.583686 613.856142 614.788959 615.012393 614.899207 616.047885 616.847053 -100 
-100 -100 595.036963 598.548324 600.629760 601.212222 600.547575 603.404012 605.058143 605.333365 604.432791 607.068066 608.544046 608.672970 607.642799 610.159086 611.518719 611.535893 610.399575 612.798122 614.045935 613.966126 612.755349 615.032504 616.228929 -100 
-100 -100 597.176539 599.078669 600.706601 601.567792 602.028431 603.740086 605.070487 605.651991 605.873966 607.378434 608.539217 608.981052 609.079488 610.463944 611.506805 611.834118 611.820349 613.089069 614.018366 614.238526 614.122831 615.269758 616.068001 -100 
-100 -100 597.924465 599.306309 600.728782 601.688408 602.451713 603.834876 605.025883 605.720187 606.244948 607.431739 608.464942 609.032121 609.444413 610.508051 611.418476 611.867065 612.163006 613.110066 613.904044 614.236973 614.417103 615.238999 615.863630 -100 
-100 -100 596.777418 598.694402 600.326540 601.181017 601.626940 603.310591 604.610204 605.159669 605.350541 606.849472 608.007675 608.452496 608.558150 609.918522 610.942011 611.262828 611.248410 612.491328 613.396751 613.596759 613.463528 614.610577 615.409492 -100 
-100 -100 594.261058 597.808129 599.891456 600.454123 599.759554 602.553912 604.145445 604.354551 603.377632 606.013027 607.483234 607.617636 606.615692 609.067557 610.388254 610.396023 609.272980 611.608924 612.810250 612.691334 611.437697 613.724078 614.922770 -100 
-100 -100 596.900443 598.791964 600.381955 601.186015 601.579075 603.211994 604.464918 604.972811 605.125779 606.588239 607.715224 608.135448 608.219997 609.559901 610.566479 610.873449 610.845518 612.070914 612.958657 613.143473 612.996844 614.130767 614.921295 -100 
-100 -100 598.218764 599.541367 600.871357 601.724481 602.378403 603.660424 604.760054 605.375586 605.829538 606.941868 607.911986 608.433388 608.809405 609.829703 610.703597 611.126761 611.399485 612.308076 613.064072 613.367033 613.521523 614.313077 614.917535 -100 
-100 -100 597.746432 599.532733 600.999612 601.687220 601.973167 603.535672 604.733287 605.207873 605.339573 606.723333 607.786677 608.169584 608.230561 609.538499 610.521840 610.819525 610.786690 611.983905 612.848664 613.026925 612.879991 613.967134 614.724711 -100 
-100 -100 596.048560 599.341368 601.166604 601.499226 600.581721 603.246368 604.724422 604.875299 603.894463 606.339132 607.678037 607.747526 606.712326 609.091164 610.361643 610.356887 609.238944 611.503214 612.652059 612.526186 611.298662 613.458762 614.578600 -100 
-100 -100 599.483150 601.069860 602.326723 602.884541 603.080106 604.493689 605.574928 606.011231 606.128519 607.422047 608.414041 608.793455 608.868955 610.114518 611.049875 611.360552 611.351321 612.488070 613.299535 613.477401 613.331360 614.326224 615.000391 -100 
-100 -100 601.940755 602.696451 603.527635 604.163340 604.729851 605.640575 606.472852 607.066357 607.583851 608.434064 609.217826 609.777499 610.266596 611.081437 611.817170 612.312118 612.716575 613.423959 614.032084 614.381658 614.622141 615.138603 615.508058 -100 
-100 -100 603.103202 603.574388 604.217679 604.849761 605.490106 606.248410 606.985169 607.625370 608.243313 608.969235 609.678409 610.297832 610.895515 611.592553 612.258150 612.815073 613.328553 613.918015 614.453257 614.857104 615.190710 615.560730 615.809449 -100 
-100 -100 -100 -100 -100 -100 -100 -100 -100 -100 -100 -100 -100 -100 -100 -100 -100 -100 -100 -100 -100 -100 -100 -100 -100 -100 
-100 -100 -100 -100 -100 -100 -100 -100 -100 -100 -100 -100 -100 -100 -100 -100 -100 -100 -100 -100 -100 -100 -100 -100 -100 -100 
-100 -100 -100 -100 -100 -100 -100 -100 -100 -100 -100 -100 -100 -100 -100 -100 -100 -100 -100 -100 -100 -100 -100 -100 -100 -100 
-100 -100 608.905309 609.467298 610.202080 610.905613 611.608181 612.477356 613.308512 614.010362 614.671930 615.486940 616.261177 616.904739 617.501338 618.237362 618.918216 619.456034 619.938775 620.557769 621.114623 621.513599 621.829589 622.232524 622.504643 -100 
-100 -100 607.168166 608.233794 609.240166 609.910658 610.412540 611.555527 612.521116 613.118923 613.543910 614.612682 615.509573 616.043464 616.401063 617.383343 618.180494 618.603183 618.843141 619.715961 620.401592 620.704805 620.806725 621.487127 621.944316 -100 
-100 -100 602.446249 605.677679 607.455196 607.841965 607.044708 609.609246 611.039698 611.225477 610.293360 612.750311 614.092456 614.207991 613.215713 615.561703 616.789108 616.779620 615.649328 617.912214 619.055432 618.970556 617.788277 619.867189 620.914741 -100 
-100 -100 588.825647 602.068061 605.439281 604.821548 596.016870 606.711393 609.329972 608.388853 599.401330 609.949635 612.460886 611.451802 602.490875 612.822658 615.193220 614.033779 604.822015 615.190116 617.514701 616.352691 607.434471 617.359977 619.754950 -100 
-100 -100 599.583177 603.046911 605.035811 605.519087 604.764770 607.480105 609.019865 609.214437 608.256054 610.810676 612.224811 612.322828 611.285821 613.713206 615.001120 614.968785 613.794945 616.145679 617.359843 617.269533 616.068741 618.266860 619.416393 -100 
-100 -100 600.977030 602.848588 604.414605 605.199073 605.579624 607.218112 608.483730 609.010936 609.185375 610.644642 611.767176 612.182438 612.259267 613.594791 614.590955 614.880471 614.835906 616.076033 616.983727 617.188865 617.059033 618.181510 618.962376 -100 
-100 -100 597.544424 601.063846 603.111083 603.629082 602.875523 605.716394 607.339820 607.574752 606.626474 609.245906 610.705740 610.829024 609.809122 612.263638 613.577669 613.563678 612.405266 614.776565 616.003049 615.900320 614.657039 616.942275 618.138857 -100 
-100 -100 584.634320 598.057644 601.573172 601.006381 591.961683 603.152663 605.964966 605.085088 595.998793 606.788127 609.405301 608.438162 599.492848 609.892704 612.321006 611.190746 601.998380 612.419217 614.775421 613.561296 604.314269 614.665524 617.191349 -100 
-100 -100 596.041920 599.575816 601.649151 602.198616 601.479240 604.356713 606.014477 606.278995 605.356319 607.999535 609.479957 609.620030 608.615617 611.088899 612.422031 612.425414 611.282640 613.668293 614.906733 614.813425 613.578803 615.874998 617.079099 -100 
-100 -100 597.957304 599.858339 601.477288 602.324319 602.771385 604.487246 605.823373 606.408143 606.630655 608.138092 609.301309 609.746348 609.848412 611.225291 612.262072 612.586002 612.571456 613.840983 614.772400 614.993759 614.877426 616.028739 616.829202 -100 
-100 -100 595.008860 598.516801 600.592638 601.169129 600.499636 603.353222 605.006131 605.281188 604.380852 607.015386 608.491112 608.620487 607.590730 610.105588 611.463957 611.480762 610.345048 612.744871 613.995020 613.918084 612.709574 614.986906 616.182863 -100 
-100 -100 582.654764 595.932012 599.446516 598.949857 590.150023 601.151376 603.941351 603.089300 594.110176 604.821936 607.424158 606.423409 597.300259 607.910084 610.400317 609.293862 600.094751 610.560468 612.941487 611.767754 602.658020 612.886868 615.388704 -100 
-100 -100 594.277368 597.787653 599.867013 600.446643 599.777263 602.623736 604.267010 604.532882 603.625432 606.256342 607.730171 607.858731 606.828545 609.342074 610.699215 610.715395 609.578206 611.974152 613.220675 613.140480 611.929556 614.205447 615.400749 -100 
-100 -100 596.495550 598.402530 600.030259 600.887158 601.339810 603.034899 604.346890 604.909992 605.115332 606.617688 607.778691 608.223461 608.326388 609.699849 610.734697 611.060440 611.048216 612.306273 613.226391 613.439263 613.317057 614.465431 615.264579 -100 
-100 -100 593.850544 597.398273 599.488971 600.065642 599.388281 602.197929 603.803618 604.025924 603.061967 605.711420 607.194194 607.338095 606.343753 608.804914 610.134591 610.149630 609.033682 611.379843 612.591714 612.481867 611.235667 613.528777 614.731413 -100 
-100 -100 581.704841 595.168251 598.709778 598.205507 589.426922 600.311807 603.021937 602.069141 592.839344 603.723490 606.356139 605.401499 596.516172 606.852609 609.273235 608.179056 599.159988 609.392493 611.693070 610.452476 601.179189 611.536853 614.062398 -100 
-100 -100 593.975890 597.496623 599.543716 600.068801 599.337968 602.098049 603.658503 603.840553 602.839586 605.451621 606.902212 607.021133 606.005663 608.444730 609.756125 609.756783 608.627306 610.954565 612.147892 612.022778 610.763613 613.043283 614.237389 -100 
-100 -100 596.801603 598.641848 600.171753 600.917863 601.257313 602.856189 604.081577 604.570684 604.710478 606.133336 607.228202 607.627742 607.698004 609.021125 610.015605 610.316432 610.284942 611.497820 612.376659 612.560073 612.415499 613.530354 614.307896 -100 
-100 -100 594.904919 598.259659 600.160139 600.552330 599.684515 602.407188 603.932044 604.107363 603.143286 605.621046 606.987079 607.065105 606.032761 608.429672 609.714634 609.709757 608.590471 610.873855 612.042718 611.925420 610.707643 612.898934 614.045407 -100 
-100 -100 583.959333 596.783344 599.990797 599.207680 589.993965 600.966369 603.617061 602.689412 593.866216 604.153593 606.583568 605.561490 596.707233 606.900083 609.258808 608.169486 599.273828 609.315301 611.551578 610.354590 601.411076 611.338082 613.731542 -100 
-100 -100 596.738896 599.850156 601.519242 601.789843 600.853684 603.406061 604.804735 604.954966 604.000223 606.364968 607.647317 607.732163 606.735582 609.047771 610.273036 610.291753 609.217489 611.418151 612.522234 612.415560 611.219988 613.294167 614.339573 -100 
-100 -100 601.004474 602.015098 602.943693 603.522865 603.929117 605.002466 605.901955 606.436187 606.800784 607.801986 608.644606 609.140530 609.474670 610.439018 611.233461 611.665682 611.917360 612.775902 613.445959 613.737542 613.831667 614.507870 614.963147 -100 
-100 -100 602.522001 603.044235 603.712160 604.332430 604.945649 605.731223 606.482940 607.109820 607.701332 608.451329 609.171877 609.775161 610.344527 611.064562 611.741296 612.282636 612.769179 613.383713 613.933145 614.325147 614.635876 615.035512 615.306052 -100 
-100 -100 -100 -100 -100 -100 -100 -100 -100 -100 -100 -100 -100 -100 -100 -100 -100 -100 -100 -100 -100 -100 -100 -100 -100 -100 
-100 -100 -100 -100 -100 -100 -100 -100 -100 -100 -100 -100 -100 -100 -100 -100 -100 -100 -100 -100 -100 -100 -100 -100 -100 -100 
-100 -100 -100 -100 -100 -100 -100 -100 -100 -100 -100 -100 -100 -100 -100 -100 -100 -100 -100 -100 -100 -100 -100 -100 -100 -100 
-100 -100 608.606979 609.112865 609.816499 610.525483 611.250216 612.091127 612.907582 613.622981 614.309923 615.096674 615.853955 616.507629 617.126937 617.835096 618.501639 619.053087 619.561348 620.152491 620.693369 621.103608 621.442680 621.816618 622.067384 -100 
-100 -100 607.240084 608.037876 608.935097 609.651164 610.302810 611.287116 612.189253 612.849379 613.429338 614.339691 615.170431 615.761818 616.269844 617.096261 617.832050 618.318145 618.714070 619.428551 620.048065 620.407808 620.655956 621.177479 621.549500 -100 
-100 -100 604.389386 606.040783 607.377168 608.024566 608.313784 609.777037 610.906954 611.391775 611.554816 612.911821 613.950177 614.355673 614.442173 615.703345 616.638212 616.931655 616.900938 618.061736 618.897861 619.093191 618.958771 619.960384 620.637865 -100 
-100 -100 600.410104 603.814166 605.733183 606.165125 605.370359 608.034226 609.533143 609.709250 608.739538 611.264777 612.651930 612.739285 611.696560 614.104835 615.377154 615.343345 614.168554 616.497092 617.688733 617.588051 616.376590 618.544286 619.667899 -100 
-100 -100 601.631590 603.470562 604.996209 605.748008 606.101937 607.692396 608.919350 609.424222 609.584078 611.016060 612.114035 612.513377 612.578571 613.900130 614.884479 615.167319 615.116208 616.343170 617.239227 617.440741 617.309688 618.405887 619.167584 -100 
-100 -100 601.546336 602.885646 604.238761 605.120214 605.807463 607.125022 608.261544 608.912552 609.398985 610.541862 611.534292 612.067651 612.449172 613.477642 614.353745 614.771200 615.039922 615.967611 616.748122 617.072268 617.242413 618.042978 618.651143 -100 
-100 -100 599.609920 601.495156 603.079239 603.879311 604.274161 605.949369 607.246123 607.793347 607.980505 609.459307 610.597048 611.021589 611.106301 612.454871 613.465689 613.768170 613.734559 614.983693 615.897624 616.104302 615.974089 617.116024 617.909161 -100 
-100 -100 596.307809 599.832171 601.890186 602.421701 601.684030 604.545602 606.188735 606.439866 605.504921 608.136929 609.606926 609.737530 608.724788 611.191575 612.519388 612.518496 611.371511 613.750808 614.984257 614.888250 613.651837 615.943692 617.143858 -100 
-100 -100 598.105384 600.005111 601.614511 602.445335 602.873812 604.584665 605.914961 606.491254 606.704219 608.207948 609.368315 609.812058 609.914278 611.281733 612.311255 612.630871 612.613107 613.877325 614.804412 615.021859 614.901213 616.053583 616.853987 -100 
-100 -100 598.518563 599.889190 601.295540 602.239640 602.994211 604.385747 605.590379 606.297736 606.833124 608.025967 609.063442 609.632808 610.046206 611.113682 612.028099 612.479018 612.778298 613.736790 614.544226 614.889438 615.078587 615.904103 616.529377 -100 
-100 -100 597.035363 598.930000 600.546496 601.396322 601.849308 603.560362 604.893153 605.477273 605.702058 607.211017 608.376669 608.822452 608.923703 610.310282 611.355339 611.685149 611.675257 612.950904 613.889046 614.118509 614.009948 615.158059 615.955304 -100 
-100 -100 594.162519 597.668620 599.741752 600.315020 599.641734 602.491623 604.139587 604.408709 603.504002 606.141020 607.620957 607.753951 606.726801 609.243554 610.603423 610.621617 609.487057 611.889341 613.143497 613.071144 611.866391 614.142312 615.336267 -100 
-100 -100 596.303667 598.200491 599.820197 600.672410 601.124449 602.828537 604.151637 604.726282 604.943676 606.448473 607.612016 608.056851 608.157357 609.542393 610.585856 610.914484 610.903016 612.175586 613.110639 613.337475 613.226883 614.373818 615.170659 -100 
-100 -100 597.057814 598.433397 599.846976 600.797633 601.552339 602.926664 604.108818 604.795012 605.314075 606.499491 607.533740 608.102160 608.515012 609.579165 610.490817 610.941170 611.239630 612.190393 612.989532 613.328204 613.512708 614.335638 614.959878 -100 
-100 -100 595.920529 597.829052 599.450703 600.295948 600.733361 602.406748 603.695655 604.235196 604.418625 605.914990 607.073025 607.517459 607.621684 608.982224 610.007828 610.330779 610.318945 611.565275 612.475449 612.680799 612.551815 613.700304 614.499292 -100 
-100 -100 593.411605 596.948032 599.019570 599.573021 598.870528 601.653810 603.233634 603.431725 602.446075 605.078314 606.547440 606.680193 605.675554 608.126913 609.449360 609.458906 608.338081 610.676902 611.882562 611.768796 610.519521 612.807383 614.006292 -100 
-100 -100 596.046331 597.929201 599.508735 600.304043 600.689450 602.313006 603.555892 604.054179 604.199267 605.657441 606.781715 607.199048 607.280510 608.618702 609.625027 609.932362 609.905531 611.133142 612.024638 612.213994 612.071303 613.207135 613.998295 -100 
-100 -100 597.357490 598.673276 599.994342 600.839481 601.486617 602.761700 603.853854 604.461976 604.909341 606.016583 606.982420 607.499601 607.871573 608.888826 609.760718 610.182603 610.455048 611.365015 612.124146 612.431013 612.589031 613.382841 613.988321 -100 
-100 -100 596.880495 598.660337 600.118863 600.799051 601.079274 602.637217 603.829694 604.298838 604.425093 605.803300 606.861193 607.238751 607.294712 608.598462 609.578347 609.873253 609.838760 611.036490 611.903875 612.085532 611.941800 613.031400 613.790264 -100 
-100 -100 595.179054 598.465186 600.282365 600.608075 599.685621 602.347604 603.822350 603.969294 602.983986 605.422969 606.755840 606.819324 605.778430 608.152341 609.418431 609.409898 608.289364 610.553405 611.704259 611.581220 610.356502 612.519081 613.640305 -100 
-100 -100 598.606103 600.187962 601.438647 601.991111 602.182949 603.594345 604.672982 605.106025 605.219314 606.507687 607.493916 607.867391 607.937102 609.177358 610.107850 610.414321 610.402150 611.538092 612.350793 612.530900 612.387291 613.384313 614.059715 -100 
-100 -100 601.056607 601.809183 602.636091 603.267923 603.831604 604.740258 605.570162 606.160728 606.674576 607.520232 608.298770 608.852886 609.336388 610.145864 610.876596 611.367222 611.768601 612.474783 613.083531 613.434810 613.677333 614.195589 614.566075 -100 
-100 -100 602.215079 602.684027 603.324069 603.953053 604.590968 605.347249 606.081744 606.719184 607.333715 608.055447 608.759772 609.373939 609.966218 610.657952 611.318554 611.871158 612.381523 612.969578 613.505090 613.910306 614.245682 614.617268 614.866887 -100 
-100 -100 -100 -100 -100 -100 -100 -100 -100 -100 -100 -100 -100 -100 -100 -100 -100 -100 -100 -100 -100 -100 -100 -100 -100 -100 
-100 -100 -100 -100 -100 -100 -100 -100 -100 -100 -100 -100 -100 -100 -100 -100 -100 -100 -100 -100 -100 -100 -100 -100 -100 -100 
-100 -100 -100 -100 -100 -100 -100 -100 -100 -100 -100 -100 -100 -100 -100 -100 -100 -100 -100 -100 -100 -100 -100 -100 -100 -100 
-100 -100 608.275974 608.746440 609.426667 610.135682 610.869908 611.694892 612.502290 613.226116 613.926353 614.696765 615.441616 616.099357 616.729001 617.421894 618.080345 618.641162 619.163561 619.739394 620.269540 620.685542 621.035764 621.393434 621.630438 -100 
-100 -100 607.097651 607.768491 608.600231 609.332569 610.040382 610.959715 611.830170 612.522311 613.164804 614.009557 614.803838 615.420986 615.986962 616.750382 617.456623 617.976560 618.436365 619.085747 619.669749 620.055449 620.359727 620.814905 621.141229 -100 
-100 -100 604.898080 606.040368 607.174273 607.909252 608.487553 609.648424 610.661105 611.265276 611.728957 612.782203 613.695861 614.210468 614.588002 615.553130 616.375878 616.792661 617.065645 617.921423 618.631607 618.931595 619.077074 619.777375 620.298398 -100 
-100 -100 602.466569 604.241385 605.693318 606.389270 606.698804 608.241247 609.431019 609.919674 610.070530 611.471693 612.540080 612.925128 612.981505 614.286592 615.259378 615.545140 615.498205 616.697793 617.566155 617.750635 617.602032 618.673751 619.414218 -100 
-100 -100 602.210344 603.514141 604.822763 605.666192 606.320160 607.596154 608.698490 609.328947 609.800388 610.916835 611.883434 612.398754 612.767064 613.782772 614.649786 615.064206 615.329457 616.240650 617.004524 617.318038 617.478399 618.259799 618.853305 -100 
-100 -100 601.677153 602.767028 603.995753 604.916026 605.720931 606.908425 607.980241 608.693513 609.304546 610.318214 611.241848 611.830368 612.331226 613.238886 614.059116 614.545313 614.942978 615.744727 616.459936 616.842697 617.131382 617.796964 618.310800 -100 
-100 -100 600.194085 601.541093 602.909192 603.807878 604.514943 605.863712 607.028730 607.700367 608.202055 609.360774 610.364982 610.904263 611.291287 612.337308 613.233505 613.669299 613.953649 614.890337 615.678766 616.011092 616.191127 617.002845 617.616745 -100 
-100 -100 598.390295 600.271868 601.861613 602.674060 603.085699 604.780495 606.096478 606.660466 606.862187 608.351704 609.497004 609.924266 610.010207 611.379295 612.411401 612.733779 612.718463 613.973083 614.894120 615.112718 614.997578 616.139200 616.930473 -100 
-100 -100 598.683200 600.045289 601.438622 602.367429 603.107327 604.491174 605.689095 606.388948 606.916381 608.102243 609.132501 609.694396 610.101314 611.166427 612.080511 612.532534 612.832432 613.785047 614.588028 614.932423 615.122343 615.943989 616.565304 -100 
-100 -100 598.632783 599.756833 601.040090 602.022444 602.893495 604.153754 605.291946 606.058822 606.717700 607.786730 608.763671 609.396577 609.935573 610.881303 611.736922 612.253919 612.681135 613.516097 614.262499 614.671511 614.983318 615.671334 616.200086 -100 
-100 -100 597.582873 598.951350 600.355236 601.297158 602.050192 603.443481 604.647808 605.351224 605.883495 607.087173 608.136725 608.715111 609.134976 610.208273 611.127849 611.583425 611.887423 612.852218 613.667126 614.021651 614.219222 615.041504 615.662552 -100 
-100 -100 596.177638 598.073511 599.686593 600.527248 600.967291 602.682687 604.013686 604.586334 604.796312 606.321886 607.503554 607.961472 608.072169 609.457046 610.500602 610.830396 610.821514 612.100549 613.043936 613.281185 613.180963 614.323691 615.116158 -100 
-100 -100 596.849715 598.220539 599.627699 600.571549 601.322944 602.709315 603.904046 604.597954 605.122738 606.322008 607.369466 607.947029 608.366033 609.437221 610.354267 610.807570 611.109370 612.071797 612.884722 613.237580 613.433518 614.254862 614.875883 -100 
-100 -100 597.169958 598.299146 599.589126 600.576064 601.444519 602.688924 603.805810 604.552130 605.195101 606.255744 607.229279 607.861510 608.399674 609.340814 610.191348 610.704644 611.128543 611.958286 612.699649 613.104694 613.413332 614.098995 614.626918 -100 
-100 -100 596.495757 597.866723 599.270658 600.207949 600.946478 602.301249 603.462898 604.129037 604.630389 605.804902 606.831497 607.394236 607.802097 608.858617 609.764470 610.212372 610.509425 611.452771 612.246403 612.583731 612.768321 613.585463 614.205259 -100 
-100 -100 595.492532 597.385123 598.985304 599.806752 600.219268 601.867994 603.133171 603.651274 603.815753 605.291479 606.431800 606.860510 606.950100 608.304600 609.325331 609.644082 609.628256 610.868591 611.775813 611.984203 611.861483 612.996051 613.785709 -100 
-100 -100 596.626077 597.972451 599.336148 600.226049 600.914639 602.219032 603.333211 603.956864 604.418538 605.552764 606.542813 607.075635 607.458593 608.492095 609.378152 609.809708 610.090853 611.015116 611.789407 612.109661 612.279702 613.084779 613.697441 -100 
-100 -100 597.475643 598.548740 599.751530 600.640131 601.407414 602.549660 603.571946 604.236857 604.804697 605.783031 606.682155 607.256275 607.747427 608.641927 609.452806 609.935853 610.330684 611.120119 611.820523 612.190722 612.469765 613.128991 613.640634 -100 
-100 -100 597.421830 598.688531 599.947191 600.735379 601.332799 602.561192 603.613667 604.194498 604.619243 605.688824 606.621609 607.117877 607.475253 608.473509 609.330385 609.745150 610.012360 610.907636 611.653634 611.953931 612.105556 612.880345 613.470776 -100 
-100 -100 597.145341 598.862342 600.244638 600.865722 601.099101 602.591972 603.729075 604.164535 604.265341 605.606926 606.633919 606.997661 607.045663 608.326099 609.287020 609.577476 609.541071 610.718366 611.565806 611.737365 611.581864 612.646618 613.383492 -100 
-100 -100 599.074828 600.170315 601.237206 601.895417 602.394934 603.489132 604.435021 604.973048 605.373350 606.365122 607.233650 607.719724 608.079677 609.024833 609.837799 610.256419 610.533649 611.377016 612.073344 612.363873 612.503775 613.199325 613.717755 -100 
-100 -100 600.897969 601.531552 602.302042 602.959092 603.585751 604.425780 605.217133 605.832520 606.403343 607.184540 607.929710 608.512162 609.054482 609.800161 610.497642 611.016687 611.477255 612.121039 612.697784 613.077798 613.378312 613.830628 614.155378 -100 
-100 -100 601.875610 602.312841 602.934686 603.568963 604.219920 604.959413 605.681374 606.323100 606.947857 607.653119 608.346606 608.966623 609.570052 610.245626 610.895480 611.454171 611.976317 612.549419 613.075589 613.488055 613.835715 614.191511 614.427488 -100 
-100 -100 -100 -100 -100 -100 -100 -100 -100 -100 -100 -100 -100 -100 -100 -100 -100 -100 -100 -100 -100 -100 -100 -100 -100 -100 
-100 -100 -100 -100 -100 -100 -100 -100 -100 -100 -100 -100 -100 -100 -100 -100 -100 -100 -100 -100 -100 -100 -100 -100 -100 -100 
-100 -100 -100 -100 -100 -100 -100 -100 -100 -100 -100 -100 -100 -100 -100 -100 -100 -100 -100 -100 -100 -100 -100 -100 -100 -100 
-100 -100 607.756090 608.256268 608.952109 609.654040 610.373691 611.212005 612.027899 612.743710 613.430022 614.211941 614.961303 615.606841 616.219871 616.925446 617.592874 618.146760 618.656356 619.245051 619.782176 620.188980 620.525947 620.900046 621.151456 -100 
-100 -100 606.401374 607.188865 608.074400 608.781224 609.426843 610.409023 611.311885 611.974575 612.556255 613.460123 614.280242 614.861599 615.362399 616.187086 616.926125 617.418225 617.818745 618.527676 619.139900 619.493209 619.736984 620.259929 620.633714 -100 
-100 -100 603.579413 605.206657 606.522539 607.156432 607.437515 608.900139 610.033491 610.525861 610.698140 612.042958 613.064399 613.456380 613.533730 614.795353 615.738411 616.046584 616.032027 617.176025 617.995927 618.177757 618.031834 619.040325 619.722814 -100 
-100 -100 599.644282 602.994769 604.882645 605.297207 604.490908 607.157553 608.662640 608.852113 607.906255 610.404359 611.768899 611.840381 610.786367 613.199171 614.484959 614.478403 613.350149 615.632435 616.795382 616.672412 615.432716 617.623063 618.756805 -100 
-100 -100 600.822603 602.636243 604.141289 604.880176 605.226802 606.816984 608.047109 608.558650 608.725618 610.144992 611.227789 611.614393 611.671763 612.996873 613.992634 614.293522 614.261319 615.472444 616.353233 616.543291 616.402955 617.505192 618.270053 -100 
-100 -100 600.717844 602.041026 603.379277 604.251329 604.933793 606.249612 607.386652 608.039904 608.527314 609.662250 610.642839 611.163732 611.536812 612.571851 613.460691 613.893146 614.173869 615.096924 615.872134 616.195904 616.369008 617.167347 617.771490 -100 
-100 -100 598.792510 600.652207 602.218054 603.008994 603.400518 605.072495 606.368124 606.916371 607.104261 608.574230 609.698663 610.104992 610.171395 611.539132 612.571526 612.895100 612.880613 614.122990 615.034972 615.252270 615.141249 616.269257 617.048283 -100 
-100 -100 595.528944 598.997189 601.027213 601.547900 600.808872 603.664022 605.304870 605.557722 604.628338 607.247053 608.701285 608.804121 607.743502 610.261908 611.624757 611.655345 610.549568 612.903122 614.131855 614.056946 612.869085 615.118020 616.293771 -100 
-100 -100 597.271997 599.147909 600.739322 601.559502 601.982579 603.689984 605.018402 605.593506 605.806213 607.306573 608.461400 608.893909 608.982372 610.369653 611.419191 611.757698 611.757872 613.017163 613.944959 614.174890 614.072706 615.210274 615.997996 -100 
-100 -100 597.648319 599.010407 600.405000 601.336328 602.080103 603.471705 604.675410 605.376946 605.906214 607.107218 608.153225 608.727260 609.143445 610.217086 611.138933 611.598009 611.904700 612.865227 613.676718 614.031016 614.229855 615.049179 615.667172 -100 
-100 -100 596.139848 598.034695 599.640782 600.469378 600.896143 602.619648 603.955215 604.523242 604.723025 606.264505 607.458957 607.925440 608.043052 609.425712 610.468473 610.799354 610.791949 612.072246 613.017792 613.260151 613.167459 614.304984 615.092090 -100 
-100 -100 593.242962 596.761879 598.825533 599.364136 598.625198 601.524620 603.183699 603.419960 602.436277 605.162634 606.695572 606.864027 605.874922 608.368027 609.716535 609.731205 608.595423 611.005371 612.270568 612.219214 611.050957 613.296565 614.473984 -100 
-100 -100 595.404304 597.302197 598.912432 599.743378 600.168579 601.884582 603.209973 603.768033 603.960008 605.497151 606.689890 607.156094 607.273128 608.652845 609.691930 610.019506 610.009383 611.287761 612.232268 612.473750 612.379082 613.515754 614.303859 -100 
-100 -100 596.180224 597.549836 598.953085 599.890335 600.632524 602.006123 603.186710 603.866386 604.378775 605.571928 606.615854 607.191240 607.608293 608.674524 609.588032 610.040745 610.342734 611.299251 612.108073 612.460805 612.657935 613.474523 614.091771 -100 
-100 -100 595.069976 596.963150 598.570588 599.404058 599.832370 601.502546 602.789553 603.327663 603.511163 605.002717 606.157483 606.596819 606.693975 608.063213 609.096680 609.425492 609.419646 610.672277 611.595123 611.822793 611.719540 612.849485 613.634790 -100 
-100 -100 592.596279 596.099266 598.151052 598.692453 597.980797 600.761751 602.340183 602.540448 601.563886 604.177866 605.634196 605.751210 604.720813 607.196020 608.532514 608.550637 607.438842 609.782378 611.003471 610.925904 609.741777 611.971963 613.144036 -100 
-100 -100 595.210809 597.078698 598.646460 599.434595 599.814983 601.433905 602.672146 603.167670 603.311452 604.759304 605.873761 606.280522 606.351210 607.696129 608.709150 609.021685 609.000069 610.232304 611.134318 611.343681 611.225134 612.343206 613.121754 -100 
-100 -100 596.512862 597.822133 599.138576 599.983472 600.631588 601.898812 602.980910 603.580951 604.021969 605.121681 606.080776 606.592143 606.959657 607.975803 608.848391 609.272258 609.547446 610.458815 611.221987 611.536326 611.701571 612.492587 613.094771 -100 
-100 -100 596.038762 597.813036 599.271754 599.961596 600.256259 601.796437 602.969343 603.424782 603.541726 604.912791 605.965855 606.341475 606.397837 607.694563 608.670661 608.966235 608.935038 610.128391 610.993277 611.174074 611.029165 612.122229 612.882689 -100 
-100 -100 594.347550 597.622168 599.441609 599.788451 598.909406 601.526637 602.970762 603.100175 602.104390 604.536171 605.865484 605.931058 604.900384 607.256667 608.514721 608.507496 607.396995 609.646205 610.788425 610.658225 609.422605 611.596677 612.723048 -100 
-100 -100 597.759578 599.337880 600.591227 601.155325 601.362492 602.756858 603.816835 604.236319 604.340344 605.622187 606.604330 606.976512 607.046607 608.278125 609.202454 609.507179 609.495892 610.624830 611.431736 611.607179 611.459550 612.460611 613.138771 -100 
-100 -100 600.199704 600.951606 601.780265 602.416990 602.985039 603.887155 604.706932 605.288317 605.794841 606.634728 607.408744 607.959386 608.439576 609.243352 609.969017 610.456276 610.855257 611.557435 612.162734 612.511539 612.752725 613.272223 613.643852 -100 
-100 -100 601.353323 601.822236 602.463304 603.094419 603.733441 604.486081 605.214092 605.844724 606.453180 607.169665 607.869373 608.479318 609.067302 609.754041 610.409896 610.958585 611.465700 612.050566 612.583567 612.987198 613.321968 613.694034 613.944197 -100 
-100 -100 -100 -100 -100 -100 -100 -100 -100 -100 -100 -100 -100 -100 -100 -100 -100 -100 -100 -100 -100 -100 -100 -100 -100 -100 
-100 -100 -100 -100 -100 -100 -100 -100 -100 -100 -100 -100 -100 -100 -100 -100 -100 -100 -100 -100 -100 -100 -100 -100 -100 -100 
-100 -100 -100 -100 -100 -100 -100 -100 -100 -100 -100 -100 -100 -100 -100 -100 -100 -100 -100 -100 -100 -100 -100 -100 -100 -100 
-100 -100 607.190853 607.743054 608.464687 609.156142 609.849690 610.713868 611.543302 612.244920 612.904344 613.710570 614.471577 615.101235 615.686691 616.417761 617.099562 617.641001 618.125801 618.740300 619.290912 619.684365 619.996932 620.400325 620.673539 -100 
-100 -100 605.476216 606.522561 607.508988 608.163822 608.655005 609.793949 610.759903 611.361011 611.787993 612.844136 613.723709 614.240780 614.585504 615.564502 616.366929 616.799998 617.049569 617.910719 618.583550 618.875857 618.969498 619.653578 620.114067 -100 
-100 -100 600.822697 603.995162 605.734674 606.098026 605.284775 607.849639 609.285482 609.484451 608.574326 610.999553 612.313531 612.406402 611.396208 613.744228 614.986933 615.007213 613.924817 616.138417 617.249115 617.138477 615.925576 618.027654 619.086336 -100 
-100 -100 587.424013 600.427117 603.727448 603.076419 594.233401 604.950718 607.582317 606.674034 597.815783 608.225030 610.688727 609.650448 600.655046 611.008812 613.406968 612.317223 603.368302 613.473604 615.724810 614.509813 605.441721 615.507667 617.932675 -100 
-100 -100 597.962373 601.364883 603.315347 603.776131 603.007304 605.723822 607.269244 607.476979 606.539882 609.062415 610.449116 610.525003 609.472454 611.907131 613.214956 613.217695 612.096352 614.399070 615.581930 615.468848 614.240751 616.460360 617.618253 -100 
-100 -100 599.305357 601.145594 602.685872 603.454569 603.826934 605.462272 606.728838 607.260476 607.438106 608.882471 609.984604 610.377922 610.437570 611.785914 612.803585 613.118848 613.097679 614.325598 615.222638 615.426452 615.301193 616.418906 617.193796 -100 
-100 -100 595.911062 599.366934 601.379563 601.882326 601.125091 603.958457 605.580061 605.818412 604.876108 607.476820 608.912426 608.999368 607.925983 610.434227 611.789439 611.814517 610.703004 613.046549 614.265456 614.183030 612.989119 615.230450 616.400940 -100 
-100 -100 583.228669 596.392137 599.840448 599.255741 590.226796 601.388858 604.196044 603.324214 594.282745 605.015154 607.598333 606.558538 597.335245 608.018452 610.532000 609.474082 600.485703 610.727115 613.059214 611.899666 602.911622 613.009822 615.474031 -100 
-100 -100 594.381078 597.854575 599.893645 600.425357 599.698774 602.568761 604.223512 604.487559 603.568676 606.202797 607.672137 607.787666 606.737732 609.265989 610.637956 610.676872 609.578817 611.939963 613.175472 613.106229 611.921505 614.172130 615.351102 -100 
-100 -100 596.210127 598.095698 599.695062 600.520224 600.946662 602.665423 604.000932 604.575274 604.784094 606.308906 607.487243 607.939650 608.045215 609.433105 610.482401 610.820125 610.818786 612.089432 613.026570 613.263311 613.165852 614.302998 615.090835 -100 
-100 -100 593.206997 596.723479 598.783638 599.318659 598.577804 601.479845 603.142816 603.382356 602.400903 605.128913 606.662400 606.830545 605.841343 608.336272 609.687573 609.705287 608.571495 610.979741 612.242768 612.190207 611.021619 613.266280 614.442973 -100 
-100 -100 580.749148 594.112564 597.616613 597.031744 587.877487 599.205808 602.040577 601.092164 591.633865 602.841835 605.578630 604.657167 595.717356 606.168180 608.624153 607.508565 598.293190 608.784693 611.187474 610.064956 601.144898 611.192968 613.651818 -100 
-100 -100 592.471523 595.991416 598.055832 598.593273 597.850993 600.744614 602.396668 602.625702 601.635998 604.359727 605.891700 606.059927 605.070524 607.561818 608.908825 608.922916 607.786430 610.193141 611.455798 611.403177 610.233306 612.477077 613.654616 -100 
-100 -100 594.738736 596.634802 598.244409 599.077300 599.505303 601.201475 602.510919 603.061470 603.251506 604.769579 605.947096 606.402934 606.512517 607.889240 608.927692 609.257929 609.251796 610.519158 611.455197 611.692616 611.595916 612.729208 613.515468 -100 
-100 -100 592.155012 595.664488 597.727508 598.282680 597.587700 600.392263 601.994329 602.214916 601.256567 603.890892 605.365525 605.497022 604.478420 606.965205 608.311782 608.338014 607.234063 609.588927 610.822237 610.756483 609.582073 611.815654 612.988607 -100 
-100 -100 580.161408 593.474508 596.969219 596.440680 587.635727 598.525091 601.233906 600.291588 591.135208 601.928857 604.530226 603.534492 594.504798 604.980615 607.438662 606.362720 597.374252 607.599644 609.927586 608.779774 599.867451 609.877095 612.325719 -100 
-100 -100 592.307053 595.789614 597.812377 598.322977 597.581130 600.333072 601.885417 602.063924 601.066831 603.654145 605.085417 605.182613 604.136761 606.597805 607.923214 607.933459 606.814514 609.147655 610.359047 610.274409 609.084421 611.306182 612.472482 -100 
-100 -100 595.104807 596.930816 598.450326 599.194134 599.534901 601.117445 602.325358 602.801167 602.930833 604.339704 605.422024 605.810408 605.871541 607.192532 608.187984 608.492148 608.465881 609.680180 610.565720 610.762651 610.633017 611.741087 612.512553 -100 
-100 -100 593.217012 596.555459 598.453076 598.862844 598.035421 600.707659 602.196122 602.348867 601.369667 603.834708 605.191669 605.266611 604.240348 606.617820 607.894410 607.891416 606.783359 609.053207 610.216466 610.096708 608.872331 611.074867 612.225443 -100 
-100 -100 582.329942 595.090800 598.296377 597.566809 588.594466 599.318520 601.897392 600.939446 592.100483 602.373931 604.797416 603.785041 595.007376 605.108761 607.446242 606.364476 597.538774 607.501418 609.715872 608.500460 599.491945 609.485670 611.893958 -100 
-100 -100 595.041694 598.140326 599.810983 600.102847 599.209217 601.712679 603.076321 603.204251 602.234486 604.587645 605.862161 605.944966 604.954419 607.243955 608.456503 608.472698 607.405311 609.587844 610.680675 610.565013 609.357715 611.444282 612.495744 -100 
-100 -100 599.283073 600.290931 601.220609 601.806540 602.220342 603.279962 604.162267 604.681587 605.034035 606.025022 606.859018 607.347963 607.675866 608.628707 609.413366 609.839125 610.086623 610.937367 611.601367 611.888785 611.980351 612.659400 613.116873 -100 
-100 -100 600.791208 601.312526 601.980785 602.603092 603.217012 603.995676 604.736580 605.352277 605.933529 606.674173 607.385989 607.980941 608.541832 609.252160 609.919743 610.453457 610.933734 611.542325 612.087358 612.476760 612.786582 613.187223 613.458767 -100 
-100 -100 -100 -100 -100 -100 -100 -100 -100 -100 -100 -100 -100 -100 -100 -100 -100 -100 -100 -100 -100 -100 -100 -100 -100 -100 
-100 -100 -100 -100 -100 -100 -100 -100 -100 -100 -100 -100 -100 -100 -100 -100 -100 -100 -100 -100 -100 -100 -100 -100 -100 -100 
-100 -100 -100 -100 -100 -100 -100 -100 -100 -100 -100 -100 -100 -100 -100 -100 -100 -100 -100 -100 -100 -100 -100 -100 -100 -100 
-100 -100 606.887078 607.385021 608.077569 608.776046 609.492683 610.328561 611.142299 611.855770 612.539239 613.318574 614.065753 614.708966 615.320199 616.025311 616.693734 617.249445 617.760774 618.350519 618.888409 619.296054 619.633892 620.008628 620.260359 -100 
-100 -100 605.534067 606.318655 607.200322 607.903321 608.545775 609.525550 610.426276 611.086425 611.664668 612.565955 613.384581 613.963975 614.463230 615.287909 616.028643 616.523355 616.926122 617.635874 618.248441 618.602302 618.846777 619.370185 619.744178 -100 
-100 -100 602.714717 604.337791 605.648902 606.278476 606.556274 608.016717 609.148129 609.637727 609.805155 611.147434 612.169136 612.559828 612.636024 613.898350 614.844203 615.156304 615.144938 616.289146 617.108535 617.290386 617.144870 618.153486 618.835988 -100 
-100 -100 598.781032 602.126231 604.008638 604.418761 603.609430 606.274569 607.778618 607.966348 607.016660 609.512524 610.877065 610.947067 609.891896 612.305847 613.595132 613.593478 612.469283 614.750957 615.912497 615.788984 614.549336 616.739425 617.873045 -100 
-100 -100 599.953519 601.763586 603.264645 604.000400 604.345163 605.934888 607.165420 607.677297 607.843415 609.261188 610.342176 610.726496 610.782465 612.108393 613.107150 613.412207 613.383241 614.594146 615.473654 615.662813 615.521826 616.623708 617.388749 -100 
-100 -100 599.839366 601.161299 602.498131 603.369234 604.051535 605.368210 606.507261 607.162988 607.651869 608.785755 609.763561 610.281553 610.652965 611.688346 612.579450 613.015162 613.298315 614.221220 614.995110 615.317401 615.488691 616.286478 616.891519 -100 
-100 -100 597.904237 599.764756 601.331686 602.123898 602.516985 604.190995 605.490056 606.042749 606.234208 607.703422 608.824326 609.227388 609.292048 610.659903 611.694208 612.020702 612.008348 613.249995 614.159935 614.374643 614.259755 615.386778 616.168124 -100 
-100 -100 594.632328 598.102840 600.135680 600.659199 599.922997 602.780812 604.425705 604.683888 603.759141 606.377309 607.828363 607.928518 606.866713 609.385445 610.750212 610.783719 609.680053 612.032025 613.258028 613.180199 611.988481 614.236037 615.413766 -100 
-100 -100 596.370255 598.248434 599.842930 600.666117 601.092094 602.802464 604.134687 604.714247 604.930745 606.431871 607.585699 608.017322 608.105765 609.493999 610.545496 610.886388 610.887788 612.145354 613.070318 613.297441 613.192542 614.329052 615.117513 -100 
-100 -100 596.742312 598.106486 599.503958 600.437760 601.183858 602.578337 603.785270 604.489948 605.022015 606.225244 607.272740 607.848009 608.265581 609.340963 610.265013 610.726215 611.033475 611.991687 612.799630 613.150308 613.346135 614.164876 614.783748 -100 
-100 -100 595.229905 597.126967 598.735899 599.566176 599.994324 601.720616 603.058953 603.628894 603.830496 605.375574 606.573650 607.043135 607.163329 608.548443 609.593915 609.927346 609.920570 611.197445 612.138035 612.375135 612.277602 613.415213 614.204726 -100 
-100 -100 592.332648 595.853763 597.919672 598.458861 597.720177 600.622420 602.284117 602.521526 601.538757 604.269543 605.807057 605.979154 604.993057 607.488912 608.840592 608.858578 607.724229 610.129975 611.389345 611.331897 610.158123 612.404599 613.584943 -100 
-100 -100 594.499861 596.398781 598.009775 598.840487 599.265718 600.983908 602.311861 602.871645 603.065061 604.605226 605.800910 606.269429 606.388575 607.770736 608.812854 609.143496 609.134710 610.410491 611.351026 611.588577 611.491028 612.628030 613.417331 -100 
-100 -100 595.283705 596.653168 598.055763 598.991959 599.733907 601.109432 602.293006 602.975500 603.489907 604.684086 605.728150 606.303345 606.720766 607.788749 608.705016 609.160584 609.464183 610.420013 611.227489 611.579291 611.775997 612.592401 613.209537 -100 
-100 -100 594.181491 596.073623 597.679223 598.510690 598.938184 600.610394 601.901121 602.443219 602.629242 604.119703 605.271574 605.707896 605.803376 607.173746 608.209930 608.541787 608.538185 609.791439 610.715051 610.944506 610.843078 611.972299 612.756283 -100 
-100 -100 591.715027 595.216487 597.265782 597.804487 597.091296 599.874202 601.456523 601.661205 600.687345 603.298402 604.749619 604.861551 603.827819 606.303708 607.642796 607.664038 606.554890 608.899448 610.122263 610.047968 608.867033 611.095884 612.265932 -100 
-100 -100 594.335601 596.202099 597.767615 598.553341 598.932067 600.551524 601.792016 602.290240 602.435167 603.880052 604.989461 605.391084 605.458248 606.802840 607.817403 608.132103 608.112365 609.345548 610.249044 610.460943 610.344634 611.462026 612.239242 -100 
-100 -100 595.643073 596.951309 598.266143 599.109283 599.755505 601.021309 602.103430 602.703941 603.144501 604.241425 605.196191 605.703003 606.067141 607.082243 607.955331 608.380258 608.656285 609.567848 610.331448 610.646818 610.813012 611.603794 612.205380 -100 
-100 -100 595.173645 596.947204 598.404969 599.093773 599.386095 600.922651 602.093850 602.548057 602.663449 604.031776 605.081035 605.452478 605.505460 606.800837 607.776821 608.072679 608.041453 609.233877 610.097829 610.278146 610.133049 611.225963 611.986243 -100 
-100 -100 593.485453 596.759565 598.578589 598.925233 598.044323 600.656241 602.097143 602.224140 601.226133 603.655180 604.980985 605.042545 604.008315 606.363090 607.620561 607.612984 606.501747 608.748928 609.889050 609.757235 608.520584 610.694419 611.820761 -100 
-100 -100 596.898014 598.475924 599.728864 600.292529 600.497869 601.887953 602.944468 603.361214 603.462814 604.742005 605.720965 606.089532 606.156249 607.385599 608.308387 608.611698 608.598672 609.725087 610.529461 610.702868 610.553898 611.554442 612.232468 -100 
-100 -100 599.337180 600.088724 600.916833 601.552756 602.119007 603.018074 603.835025 604.413935 604.918160 605.755570 606.526697 607.074067 607.550993 608.352010 609.075241 609.560135 609.956589 610.655970 611.258627 611.605308 611.845058 612.363837 612.735204 -100 
-100 -100 600.489823 600.958397 601.598868 602.229070 602.866473 603.616748 604.342364 604.970761 605.577051 606.291187 606.988170 607.595012 608.179758 608.863425 609.516355 610.062161 610.566347 611.148275 611.678608 612.080110 612.413417 612.784675 613.034508 -100 
-100 -100 -100 -100 -100 -100 -100 -100 -100 -100 -100 -100 -100 -100 -100 -100 -100 -100 -100 -100 -100 -100 -100 -100 -100 -100 
-100 -100 -100 -100 -100 -100 -100 -100 -100 -100 -100 -100 -100 -100 -100 -100 -100 -100 -100 -100 -100 -100 -100 -100 -100 -100 
-100 -100 -100 -100 -100 -100 -100 -100 -100 -100 -100 -100 -100 -100 -100 -100 -100 -100 -100 -100 -100 -100 -100 -100 -100 -100 
-100 -100 606.538249 607.003476 607.676128 608.377551 609.105388 609.925477 610.728878 611.448701 612.144276 612.909626 613.649213 614.301621 614.927294 615.619334 616.280161 616.845124 617.371361 617.949218 618.480801 618.898528 619.250587 619.609540 619.847155 -100 
-100 -100 605.366209 606.029458 606.851477 607.574932 608.275810 609.190350 610.057066 610.745310 611.382949 612.222600 613.011896 613.623779 614.185937 614.949495 615.659860 616.186073 616.651263 617.301768 617.885977 618.272727 618.578550 619.034557 619.361177 -100 
-100 -100 603.178302 604.307719 605.427919 606.151968 606.722602 607.879282 608.889079 609.489960 609.948735 610.996877 611.906103 612.415449 612.789202 613.756200 614.586060 615.013125 615.295046 616.149202 616.856817 617.156595 617.303265 618.003389 618.524060 -100 
-100 -100 600.756443 602.512033 603.947073 604.631195 604.933118 606.472998 607.661766 608.149169 608.297029 609.693348 610.756852 611.136093 611.188307 612.496818 613.478926 613.778650 613.745569 614.938842 615.801393 615.984462 615.837002 616.907162 617.646558 -100 
-100 -100 600.480158 601.772743 603.070182 603.905685 604.555145 605.830264 606.933804 607.565973 608.037503 609.150382 610.111210 610.620464 610.985154 612.003173 612.877754 613.303090 613.577557 614.486267 615.246151 615.558111 615.718449 616.498702 617.091450 -100 
-100 -100 599.921674 601.008122 602.233218 603.151316 603.955908 605.144917 606.220711 606.939582 607.554683 608.565569 609.482073 610.063847 610.561058 611.469773 612.295521 612.789837 613.193885 613.994651 614.706995 615.088169 615.376027 616.040293 616.553614 -100 
-100 -100 598.414853 599.764647 601.135821 602.037961 602.749059 604.101344 605.272988 605.954689 606.465612 607.620998 608.615805 609.147481 609.530890 610.577355 611.478292 611.921817 612.212597 613.146774 613.931238 614.261404 614.440010 615.249180 615.862465 -100 
-100 -100 596.591349 598.480547 600.077927 600.897719 601.316901 603.015656 604.339340 604.916024 605.131121 606.615528 607.751220 608.171972 608.255669 609.625444 610.662468 610.993533 610.986633 612.235076 613.149860 613.365700 613.249864 614.387033 615.176747 -100 
-100 -100 596.877024 598.245099 599.645523 600.581022 601.327319 602.716507 603.921776 604.631342 605.167797 606.353560 607.380298 607.939896 608.346920 609.414205 610.333176 610.791985 611.096592 612.044460 612.840983 613.180847 613.368148 614.187108 614.807540 -100 
-100 -100 596.820337 597.949104 599.237887 600.224628 601.099755 602.365730 603.510253 604.283102 604.947300 606.020888 607.000934 607.636530 608.178654 609.128294 609.989356 610.512499 610.942681 611.771970 612.509839 612.910990 613.217431 613.904676 614.434322 -100 
-100 -100 595.762939 597.136695 598.545179 599.488526 600.242195 601.642051 602.852163 603.557927 604.091654 605.304728 606.363430 606.948905 607.374697 608.453437 609.379895 609.843594 610.152180 611.107420 611.909151 612.250640 612.438387 613.262957 613.887842 -100 
-100 -100 594.354223 596.256913 597.873700 598.712548 599.148687 600.872881 602.210045 602.782212 602.988682 604.528629 605.723153 606.190159 606.308097 607.698899 608.750649 609.091714 609.092300 610.356673 611.282839 611.503045 611.388091 612.537837 613.336809 -100 
-100 -100 595.039339 596.413134 597.821233 598.762844 599.512204 600.904180 602.104538 602.800582 603.326125 604.533595 605.588775 606.171916 606.595768 607.672401 608.596933 609.059179 609.366713 610.321190 611.122931 611.465103 611.653335 612.477329 613.101527 -100 
-100 -100 595.376539 596.505430 597.793472 598.777176 599.644091 600.892974 602.016485 602.768623 603.415528 604.478153 605.451851 606.083467 606.622232 607.567592 608.424860 608.945518 609.374056 610.201469 610.938983 611.341661 611.649573 612.334816 612.862153 -100 
-100 -100 594.718971 596.087320 597.486659 598.418605 599.154184 600.514331 601.685024 602.361044 602.869343 604.039448 605.058150 605.613157 606.016322 607.076587 607.989674 608.445449 608.748539 609.692355 610.487344 610.829760 611.020451 611.834073 612.449330 -100 
-100 -100 593.730416 595.619001 597.213036 598.027265 598.434243 600.089768 601.365459 601.896070 602.070897 603.535396 604.661418 605.076808 605.156553 606.515531 607.544201 607.871698 607.863929 609.104561 610.015228 610.233406 610.122808 611.249447 612.031581 -100 
-100 -100 594.874837 596.218023 597.576864 598.461555 599.146464 600.453125 601.572839 602.203511 602.669306 603.795113 604.772691 605.293348 605.667825 606.702154 607.592974 608.030401 608.316644 609.242210 610.019622 610.346749 610.523748 611.325306 611.933505 -100 
-100 -100 595.734259 596.805413 598.005730 598.892441 599.657927 600.797077 601.818026 602.483239 603.050015 604.021703 604.911105 605.475190 605.958995 606.852191 607.665098 608.151213 608.548435 609.338026 610.039279 610.412152 610.693841 611.352104 611.861998 -100 
-100 -100 595.689379 596.955167 598.214005 599.004702 599.603648 600.822268 601.866229 602.441709 602.861943 603.925263 604.849776 605.336867 605.686717 606.683339 607.541177 607.957627 608.225729 609.118608 609.862308 610.161536 610.312761 611.087495 611.677653 -100 
-100 -100 595.418854 597.135423 598.519876 599.147850 599.388731 600.864179 601.986866 602.413347 602.507721 603.843131 604.862495 605.217034 605.256255 606.535709 607.497208 607.788592 607.752528 608.924416 609.766727 609.934478 609.776303 610.841419 611.578692 -100 
-100 -100 597.348439 598.443758 599.512017 600.173885 600.675320 601.758345 602.692981 603.222852 603.616954 604.602918 605.464718 605.942963 606.295524 607.237313 608.048248 608.465048 608.739716 609.577603 610.268476 610.554716 610.691794 611.386771 611.905235 -100 
-100 -100 599.168932 599.802254 600.572918 601.230625 601.856131 602.689579 603.473561 604.082750 604.648319 605.424333 606.163612 606.739360 607.275043 608.015612 608.708730 609.223549 609.679502 610.317734 610.889229 611.265094 611.562868 612.014014 612.338409 -100 
-100 -100 600.144287 600.581169 601.202609 601.836308 602.485285 603.220177 603.936778 604.573525 605.193689 605.894200 606.582259 607.196093 607.793106 608.462768 609.107060 609.660291 610.176866 610.744280 611.265314 611.673751 612.018706 612.373096 612.608533 -100 
-100 -100 -100 -100 -100 -100 -100 -100 -100 -100 -100 -100 -100 -100 -100 -100 -100 -100 -100 -100 -100 -100 -100 -100 -100 -100 
-100 -100 -100 -100 -100 -100 -100 -100 -100 -100 -100 -100 -100 -100 -100 -100 -100 -100 -100 -100 -100 -100 -100 -100 -100 -100 
-100 -100 -100 -100 -100 -100 -100 -100 -100 -100 -100 -100 -100 -100 -100 -100 -100 -100 -100 -100 -100 -100 -100 -100 -100 -100 
-100 -100 605.996988 606.493872 607.185033 607.881918 608.596688 609.430229 610.240933 610.950866 611.631517 612.410986 613.160217 613.805620 614.418800 615.125981 615.796719 616.355143 616.869803 617.463724 618.006649 618.419696 618.761829 619.137744 619.389399 -100 
-100 -100 604.645071 605.427744 606.307530 607.008717 607.649142 608.626317 609.523255 610.178320 610.752020 611.654832 612.477412 613.060060 613.561682 614.388942 615.132319 615.629907 616.036177 616.750586 617.369317 617.730711 617.981716 618.504232 618.876464 -100 
-100 -100 601.829277 603.447680 604.755692 605.383095 605.658688 607.116357 608.242814 608.724017 608.881644 610.230404 611.260332 611.655929 611.734590 613.000601 613.949629 614.264717 614.256941 615.406529 616.234252 616.428968 616.298032 617.297729 617.973740 -100 
-100 -100 597.901915 601.236512 603.114422 603.522481 602.711165 605.374312 606.873273 607.049319 606.078695 608.594082 609.971285 610.046742 608.992131 611.411590 612.704192 612.705058 611.583867 613.871104 615.042636 614.939357 613.735535 615.894740 617.014384 -100 
-100 -100 599.055758 600.864654 602.366311 603.103035 603.448228 605.037697 606.266723 606.774908 606.936312 608.361850 609.449562 609.838295 609.896527 611.223808 612.222955 612.528650 612.501280 613.715557 614.600928 614.800045 614.671137 615.763813 616.522986 -100 
-100 -100 598.914767 600.246646 601.592746 602.470376 603.156992 604.475903 605.617837 606.277987 606.772380 607.909311 608.889021 609.411442 609.787427 610.818387 611.704572 612.137502 612.419706 613.343064 614.117616 614.440324 614.611519 615.409131 616.014857 -100 
-100 -100 596.932468 598.826083 600.416891 601.224057 601.627468 603.304965 604.610587 605.175931 605.384342 606.851314 607.969645 608.381424 608.461312 609.810745 610.830350 611.149002 611.132264 612.371762 613.277300 613.483111 613.356445 614.491283 615.279781 -100 
-100 -100 593.586278 597.137411 599.212847 599.760144 599.043219 601.901179 603.553799 603.831499 602.940281 605.541197 606.986623 607.105607 606.091729 608.558111 609.895416 609.916674 608.804978 611.153943 612.371494 612.275173 611.051534 613.324951 614.516697 -100 
-100 -100 595.387705 597.301386 598.923891 599.766361 600.206521 601.922522 603.262798 603.856073 604.088531 605.585580 606.736722 607.176257 607.279455 608.650283 609.688819 610.023371 610.020097 611.271227 612.185626 612.397398 612.276723 613.422138 614.218865 -100 
-100 -100 595.796652 597.176339 598.591370 599.541093 600.300309 601.700509 602.914365 603.629830 604.172260 605.372253 606.414685 606.988580 607.407398 608.481204 609.405395 609.869214 610.177384 611.124139 611.915813 612.247505 612.427615 613.253282 613.880328 -100 
-100 -100 594.298031 596.205403 597.829183 598.677242 599.124018 600.850330 602.193180 602.776296 602.993994 604.525989 605.710624 606.169383 606.281215 607.676157 608.733953 609.083020 609.091204 610.342058 611.252518 611.455094 611.322489 612.483214 613.290526 -100 
-100 -100 591.404318 594.936594 597.017695 597.579820 596.876893 599.761914 601.424124 601.681733 600.738699 603.430349 604.942538 605.093890 604.081857 606.605870 607.981509 608.031232 606.947268 609.291299 610.502140 610.387519 609.126688 611.446357 612.661570 -100 
-100 -100 593.579963 595.485901 597.107473 597.952392 598.394142 600.112532 601.445891 602.019447 602.228784 603.754727 604.935011 605.390314 605.499475 606.892994 607.950125 608.298993 608.307002 609.557099 610.467446 610.670938 610.539307 611.699121 612.505150 -100 
-100 -100 594.365902 595.741505 597.151419 598.095013 598.844604 600.227627 601.421043 602.115995 602.640420 603.828612 604.862930 605.429888 605.842970 606.914918 607.838853 608.303501 608.612487 609.556786 610.347684 610.681873 610.865288 611.687564 612.310574 -100 
-100 -100 593.256259 595.159341 596.771995 597.605830 598.033861 599.720006 601.026332 601.585716 601.787397 603.268373 604.408996 604.837620 604.929711 606.301188 607.341958 607.680763 607.682818 608.926064 609.837355 610.054747 609.944442 611.078861 611.865516 -100 
-100 -100 590.771554 594.297920 596.356772 596.892857 596.166495 598.975970 600.580254 600.809849 599.869867 602.454213 603.888471 603.991621 602.954565 605.430312 606.773317 606.803496 605.709099 608.035535 609.244563 609.156906 607.958926 610.202618 611.377534 -100 
-100 -100 593.417476 595.294058 596.864940 597.650410 598.026819 599.658066 600.912541 601.426432 601.585964 603.022492 604.122217 604.516958 604.580615 605.925514 606.943118 607.262855 607.248036 608.474131 609.369870 609.574333 609.451533 610.573040 611.352271 -100 
-100 -100 594.740027 596.052671 597.370776 598.215406 598.862841 600.131916 601.220522 601.829162 602.276084 603.371242 604.320758 604.821331 605.180774 606.198244 607.075260 607.503561 607.781252 608.690299 609.450357 609.762489 609.926489 610.717252 611.318805 -100 
-100 -100 594.275013 596.053633 597.515555 598.208562 598.505858 600.037294 601.208670 601.666314 601.784589 603.152865 604.197680 604.559772 604.601595 605.906590 606.890744 607.190730 607.160647 608.352295 609.214861 609.394425 609.249481 610.340109 611.098978 -100 
-100 -100 592.583318 595.867891 597.693627 598.049188 597.185598 599.777494 601.211969 601.339110 600.341541 602.771502 604.092258 604.138207 603.073959 605.457554 606.729943 606.727765 605.617342 607.864534 609.004253 608.873444 607.640519 609.808432 610.931972 -100 
-100 -100 596.006980 597.588984 598.845204 599.412600 599.622361 601.005253 602.058975 602.476376 602.579127 603.858839 604.834797 605.195169 605.251173 606.489866 607.419933 607.726123 607.713207 608.838822 609.642229 609.815351 609.666703 610.664512 611.340816 -100 
-100 -100 598.451872 599.204571 600.033557 600.670152 601.236671 602.133622 602.950323 603.530566 604.036323 604.874470 605.644406 606.188365 606.661636 607.464523 608.189761 608.675073 609.070592 609.768428 610.369462 610.714857 610.953574 611.470771 611.841119 -100 
-100 -100 599.606416 600.075254 600.715767 601.345750 601.982718 602.732412 603.458667 604.088629 604.696536 605.411579 606.108185 606.713378 607.296284 607.979688 608.632507 609.177494 609.680114 610.260090 610.788455 611.188248 611.520124 611.890094 612.139163 -100 
-100 -100 -100 -100 -100 -100 -100 -100 -100 -100 -100 -100 -100 -100 -100 -100 -100 -100 -100 -100 -100 -100 -100 -100 -100 -100 
-100 -100 -100 -100 -100 -100 -100 -100 -100 -100 -100 -100 -100 -100 -100 -100 -100 -100 -100 -100 -100 -100 -100 -100 -100 -100 
-100 -100 -100 -100 -100 -100 -100 -100 -100 -100 -100 -100 -100 -100 -100 -100 -100 -100 -100 -100 -100 -100 -100 -100 -100 -100 
-100 -100 605.412071 605.961829 606.680186 607.367919 608.057368 608.916810 609.740396 610.435270 611.089046 611.895215 612.659713 613.293000 613.881809 614.616849 615.303367 615.850352 616.341765 616.964279 617.524284 617.927709 618.248429 618.654260 618.927645 -100 
-100 -100 603.700200 604.742079 605.724153 606.374752 606.861454 607.995188 608.953889 609.545133 609.962260 611.021551 611.908509 612.431152 612.779856 613.763966 614.571861 615.010853 615.267358 616.137347 616.821510 617.127802 617.234811 617.916366 618.373730 -100 
-100 -100 599.057961 602.217217 603.949326 604.307515 603.489154 606.048649 607.474866 607.656013 606.717975 609.162649 610.494302 610.595882 609.588606 611.945262 613.194921 613.221495 612.146124 614.369939 615.496049 615.411524 614.239344 616.311479 617.355865 -100 
-100 -100 585.704848 598.654058 601.940897 601.284164 592.434486 603.149540 605.770654 604.831041 595.856644 606.376869 608.873555 607.844423 598.836468 609.214611 611.621605 610.537563 601.593759 611.710715 613.981604 612.818834 603.949031 613.825952 616.210334 -100 
-100 -100 596.177119 599.572426 601.521500 601.982367 601.213006 603.928496 605.470267 605.668415 604.713032 607.257193 608.658279 608.742146 607.692662 610.132172 611.442534 611.447915 610.330411 612.639903 613.833704 613.741340 612.548986 614.737985 615.882776 -100 
-100 -100 597.465724 599.324468 600.879838 601.658613 602.037835 603.675871 604.946373 605.484250 605.669648 607.118646 608.225284 608.627753 608.698402 610.038336 611.048694 611.360898 611.339466 612.569181 613.467680 613.672135 613.546288 614.663415 615.440135 -100 
-100 -100 593.957918 597.498032 599.556657 600.085635 599.349339 602.184013 603.815221 604.075811 603.170266 605.755992 607.187798 607.296450 606.273862 608.728908 610.055441 610.068186 608.949648 611.291685 612.503087 612.401997 611.173670 613.440419 614.627597 -100 
-100 -100 580.915450 594.451114 598.000991 597.463707 588.502872 599.629404 602.445882 601.617692 592.727636 603.333756 605.900311 604.919472 595.989065 606.374866 608.816859 607.735793 598.723965 608.972391 611.290200 610.084742 600.928441 611.182380 613.685851 -100 
-100 -100 592.406942 595.969078 598.061379 598.627112 597.928662 600.804122 602.471840 602.761321 601.879810 604.496148 605.960364 606.095744 605.095494 607.572175 608.918179 608.947059 607.841465 610.193676 611.411725 611.313706 610.088763 612.367040 613.563376 -100 
-100 -100 594.327676 596.242579 597.872323 598.724916 599.175502 600.902684 602.250019 602.843867 603.073495 604.590531 605.760631 606.212165 606.322242 607.707333 608.757765 609.101835 609.105555 610.355274 611.264801 611.468430 611.339157 612.492840 613.296124 -100 
-100 -100 591.346802 594.882889 596.969340 597.537711 596.841419 599.731734 601.400835 601.667349 600.731651 603.420916 604.928446 605.076564 604.063170 606.586867 607.963306 608.014532 606.931186 609.271761 610.477658 610.357880 609.093070 611.412792 612.628908 -100 
-100 -100 578.879969 592.277084 595.810761 595.279471 586.298167 597.486610 600.311362 599.416543 590.182950 601.169313 603.843361 602.873107 593.789176 604.389879 606.902994 605.870774 596.957197 607.128711 609.417997 608.155397 598.766587 609.258848 611.817935 -100 
-100 -100 590.631935 594.165717 596.249078 596.813823 596.112511 598.994980 600.654870 600.912069 599.968003 602.651094 604.153771 604.297667 603.280969 605.803541 607.179866 607.231446 606.148284 608.487643 609.692987 609.574026 608.310346 610.628667 611.843153 -100 
-100 -100 592.905518 594.813095 596.435402 597.281109 597.722946 599.432297 600.759364 601.332860 601.543839 603.049390 604.210393 604.652816 604.754675 606.139779 607.191974 607.538891 607.545528 608.790587 609.698074 609.904696 609.780750 610.928341 611.726125 -100 
-100 -100 590.300886 593.838115 595.914770 596.472212 595.769904 598.607633 600.239488 600.493582 599.575375 602.180937 603.633912 603.752572 602.728884 605.217825 606.572638 606.612592 605.525710 607.856765 609.067637 608.979384 607.781083 610.031043 611.211242 -100 
-100 -100 578.201580 591.633739 595.153026 594.611101 585.705628 596.719609 599.478123 598.594521 589.610327 600.244533 602.802757 601.791070 592.758360 603.231882 605.697400 604.644674 595.743411 605.876253 608.172210 606.992259 597.983128 608.084339 610.550566 -100 
-100 -100 590.467058 593.975948 596.009432 596.517899 595.763774 598.545071 600.124303 600.333369 599.374316 601.934708 603.346669 603.432046 602.380580 604.842208 606.173070 606.193578 605.090031 607.404297 608.600816 608.501626 607.292733 609.528723 610.700494 -100 
-100 -100 593.299976 595.134891 596.660482 597.407239 597.750461 599.338910 600.558437 601.048901 601.191028 602.595974 603.669384 604.047128 604.099163 605.425617 606.428090 606.738139 606.715332 607.924601 608.803935 608.995251 608.861220 609.969624 610.741208 -100 
-100 -100 591.415994 594.767151 596.673492 597.093289 596.283599 598.938103 600.425475 600.584107 599.609646 602.075739 603.425550 603.482015 602.423613 604.830882 606.124328 606.128511 605.022036 607.290476 608.451316 608.330804 607.108906 609.305087 610.452596 -100 
-100 -100 580.492812 593.302208 596.524976 595.822353 586.962454 597.569648 600.127788 599.168553 590.324480 600.606250 603.021066 601.967635 593.018966 603.289521 605.667278 604.595791 595.769013 605.733522 607.947505 606.736360 597.754968 607.717529 610.118226 -100 
-100 -100 593.253250 596.363090 598.041290 598.342740 597.466437 599.948629 601.305765 601.434694 600.466604 602.821983 604.091879 604.158157 603.136136 605.454832 606.682505 606.703507 605.635631 607.816512 608.907388 608.791579 607.587038 609.666392 610.714201 -100 
-100 -100 597.508828 598.519489 599.451531 600.039732 600.455574 601.511061 602.393107 602.915030 603.270455 604.263330 605.095858 605.579009 605.899390 606.856524 607.644496 608.070438 608.315768 609.163349 609.824148 610.109163 610.199031 610.874963 611.330506 -100 
-100 -100 599.020943 599.543121 600.212104 600.834812 601.448740 602.226843 602.969275 603.588051 604.172486 604.915166 605.626807 606.219228 606.776863 607.486546 608.153423 608.685134 609.162153 609.766870 610.308100 610.694286 611.001488 611.399752 611.669893 -100 
-100 -100 -100 -100 -100 -100 -100 -100 -100 -100 -100 -100 -100 -100 -100 -100 -100 -100 -100 -100 -100 -100 -100 -100 -100 -100 
-100 -100 -100 -100 -100 -100 -100 -100 -100 -100 -100 -100 -100 -100 -100 -100 -100 -100 -100 -100 -100 -100 -100 -100 -100 -100 
-100 -100 -100 -100 -100 -100 -100 -100 -100 -100 -100 -100 -100 -100 -100 -100 -100 -100 -100 -100 -100 -100 -100 -100 -100 -100 
-100 -100 605.090603 605.586588 606.276265 606.971334 607.684057 608.515271 609.323261 610.030556 610.709914 611.490630 612.242851 612.891724 613.508458 614.219460 614.894081 615.456489 615.975854 616.575787 617.125368 617.544709 617.891883 618.270924 618.523900 -100 
-100 -100 603.739093 604.520595 605.398549 606.097564 606.735592 607.710091 608.603699 609.255208 609.826944 610.731506 611.557875 612.144419 612.649744 613.481131 614.228463 614.729736 615.140468 615.861411 616.487556 616.855885 617.112338 617.638015 618.011443 -100 
-100 -100 600.923819 602.540604 603.846309 604.471086 604.743846 606.198504 607.320815 607.796981 607.951393 609.303065 610.338252 610.738352 610.820770 612.091487 613.044570 613.362647 613.358598 614.515595 615.351836 615.554281 615.429228 616.431967 617.108917 -100 
-100 -100 596.996237 600.328980 602.204511 602.609979 601.795863 604.456229 605.950880 606.121065 605.146225 607.665962 609.049741 609.130139 608.079138 610.503855 611.800468 611.803479 610.684883 612.980004 614.160283 614.064543 612.866246 615.027997 616.148348 -100 
-100 -100 598.147508 599.955393 601.455817 602.191240 602.534909 604.122452 605.348330 605.852395 606.011221 607.440378 608.534381 608.928550 608.991146 610.322987 611.325479 611.633343 611.608767 612.828945 613.720612 613.925024 613.799845 614.894363 615.654192 -100 
-100 -100 598.002922 599.335011 600.681739 601.560160 602.247235 603.565595 604.706041 605.364197 605.857371 606.997213 607.983097 608.511573 608.892680 609.927404 610.816006 611.251000 611.535952 612.462976 613.240618 613.565635 613.738276 614.536742 615.143004 -100 
-100 -100 596.016474 597.911616 599.505355 600.315817 600.722059 602.400402 603.705995 604.270922 604.478364 605.947688 607.072890 607.491476 607.577231 608.929652 609.950561 610.270825 610.256494 611.497968 612.403843 612.609354 612.482079 613.616770 614.405657 -100 
-100 -100 592.666706 596.220453 598.300582 598.853428 598.141687 601.001872 602.656076 602.935367 602.044791 604.647523 606.098623 606.223681 605.215357 607.683903 609.021931 609.044385 607.934387 610.284267 611.500772 611.402783 610.177492 612.450060 613.641876 -100 
-100 -100 594.465830 596.382550 598.010416 598.859488 599.306023 601.026389 602.370491 602.967564 603.202789 604.701679 605.855809 606.298945 606.405833 607.778861 608.818949 609.155195 609.153303 610.404367 611.316977 611.526409 611.403664 612.547928 613.344403 -100 
-100 -100 594.872742 596.255807 597.676839 598.634036 599.400733 600.807079 602.026778 602.748045 603.294701 604.495954 605.538916 606.113869 606.534682 607.611032 608.538134 609.004893 609.314770 610.260436 611.049189 611.377630 611.555131 612.379450 613.006115 -100 
-100 -100 593.372798 595.283941 596.914411 597.770931 598.226407 599.959991 601.310248 601.901202 602.124649 603.656524 604.839088 605.296530 605.408935 606.806870 607.869036 608.222681 608.233421 609.481828 610.387692 610.585708 610.449696 611.608926 612.415889 -100 
-100 -100 590.479251 594.015449 596.103485 596.674608 595.981254 598.873978 600.544523 600.811534 599.875714 602.565822 604.074107 604.222629 603.210206 605.737487 607.118291 607.173646 606.093038 608.433223 609.637987 609.517692 608.252729 610.570858 611.785821 -100 
-100 -100 592.657203 594.566428 596.194061 597.047075 597.497772 599.224378 600.566389 601.148957 601.364730 602.890362 604.067766 604.520812 604.629795 606.025906 607.087160 607.440280 607.450260 608.697016 609.601720 609.799608 609.663772 610.821908 611.627740 -100 
-100 -100 593.446248 594.824235 596.238937 597.189301 597.946944 599.338331 600.540457 601.243990 601.774410 602.963377 603.996197 604.561987 604.975335 606.049052 606.975511 607.442479 607.751941 608.693265 609.479116 609.807829 609.986767 610.807474 611.430742 -100 
-100 -100 592.339299 594.243890 595.860287 596.699732 597.135075 598.829569 600.144743 600.713020 600.921161 602.403061 603.542728 603.970891 604.063584 605.436208 606.478217 606.817930 606.819489 608.059672 608.965973 609.177454 609.061575 610.194833 610.982979 -100 
-100 -100 589.856204 593.383447 595.445200 595.985944 595.266061 598.083597 599.696787 599.935810 599.003251 601.588302 603.021800 603.124960 602.088778 604.565383 605.908992 605.939431 604.844206 607.167560 608.371807 608.278307 607.074565 609.317642 610.494491 -100 
-100 -100 592.501182 594.378906 595.952500 596.742174 597.124252 598.762525 600.024966 600.547185 600.713398 602.152285 603.252911 603.648673 603.713623 605.059558 606.077765 606.397645 606.382028 607.605710 608.497859 608.698186 608.571674 609.692300 610.472183 -100 
-100 -100 593.820860 595.135365 596.456721 597.305554 597.957992 599.232818 600.328002 600.943504 601.396360 602.495483 603.447778 603.950571 604.311897 605.330856 606.208863 606.637629 606.914944 607.822401 608.580243 608.890124 609.052119 609.841643 610.442823 -100 
-100 -100 593.352501 595.133945 596.599972 597.297478 597.599350 599.135331 600.311998 600.775281 600.898952 602.272375 603.321437 603.686712 603.730910 605.037899 606.023558 606.324541 606.294676 607.485327 608.346754 608.525672 608.380105 609.469023 610.226659 -100 
-100 -100 591.659065 594.947227 596.777673 597.137980 596.278818 598.874371 600.313219 600.445160 599.452531 601.888337 603.214159 603.263780 602.202094 604.587956 605.862115 605.861251 604.751459 606.997852 608.136996 608.006548 606.773978 608.939700 610.061451 -100 
-100 -100 595.085259 596.670197 597.930529 598.502149 598.715880 600.102440 601.160477 601.582665 601.690472 602.975768 603.956665 604.320709 604.379255 605.619908 606.551361 606.858435 606.845784 607.970770 608.773715 608.947004 608.798370 609.794571 610.469476 -100 
-100 -100 597.533812 598.288654 599.120921 599.761129 600.331310 601.232110 602.053291 602.638456 603.149320 603.992619 604.767060 605.314422 605.790004 606.594402 607.320476 607.806084 608.201388 608.898538 609.498965 609.844069 610.082379 610.598478 610.967912 -100 
-100 -100 598.690736 599.161290 599.804602 600.437869 601.078386 601.832035 602.562855 603.197783 603.810754 604.530669 605.231471 605.839836 606.424848 607.109470 607.762780 608.307706 608.809826 609.389016 609.916634 610.315862 610.647124 611.016224 611.264630 -100 
-100 -100 -100 -100 -100 -100 -100 -100 -100 -100 -100 -100 -100 -100 -100 -100 -100 -100 -100 -100 -100 -100 -100 -100 -100 -100 
-100 -100 -100 -100 -100 -100 -100 -100 -100 -100 -100 -100 -100 -100 -100 -100 -100 -100 -100 -100 -100 -100 -100 -100 -100 -100 
-100 -100 -100 -100 -100 -100 -100 -100 -100 -100 -100 -100 -100 -100 -100 -100 -100 -100 -100 -100 -100 -100 -100 -100 -100 -100 
-100 -100 604.725447 605.188820 605.858544 606.556469 607.280437 608.096174 608.894271 609.608618 610.301365 611.069661 611.815695 612.475083 613.107650 613.807283 614.475675 615.048102 615.583189 616.172992 616.717899 617.148157 617.510191 617.875172 618.115231 -100 
-100 -100 603.554631 604.215220 605.033396 605.752445 606.448567 607.358033 608.217927 608.898073 609.530659 610.374993 611.173010 611.792762 612.361845 613.133973 613.852187 614.384893 614.857937 615.522089 616.121805 616.522811 616.839700 617.301755 617.630456 -100 
-100 -100 601.368953 602.494058 603.608908 604.327156 604.891631 606.042698 607.043489 607.631373 608.079860 609.137484 610.060075 610.578360 610.958048 611.936012 612.774354 613.205471 613.491996 614.363633 615.090642 615.407234 615.566491 616.272197 616.794170 -100 
-100 -100 598.948498 600.698045 602.126885 602.804676 603.099611 604.634933 605.814019 606.284470 606.415218 607.828854 608.910294 609.298671 609.354013 610.677059 611.668264 611.968846 611.934471 613.150123 614.034640 614.235124 614.100338 615.174558 615.914542 -100 
-100 -100 598.665034 599.954512 601.248663 602.081061 602.727080 603.998785 605.095617 605.717386 606.181045 607.304773 608.279918 608.799331 609.170933 610.199402 611.080864 611.508629 611.786023 612.709351 613.484195 613.808084 613.976648 614.760142 615.353775 -100 
-100 -100 598.097768 599.184436 600.410581 601.330550 602.136558 603.324596 604.397748 605.113390 605.727610 606.745236 607.672718 608.265401 608.772133 609.688057 610.517946 611.015420 611.424274 612.233325 612.952507 613.338706 613.629673 614.295459 614.809698 -100 
-100 -100 596.582024 597.935289 599.312300 600.222273 600.940795 602.294063 603.466239 604.150230 604.664955 605.824442 606.828119 607.371480 607.766743 608.817504 609.719205 610.164999 610.460490 611.399302 612.184322 612.513867 612.691312 613.499987 614.113991 -100 
-100 -100 594.749530 596.645199 598.252753 599.086175 599.519670 601.220144 602.546853 603.130611 603.354509 604.839902 605.981342 606.412877 606.509393 607.880182 608.915971 609.248090 609.243933 610.495421 611.408241 611.620889 611.502070 612.637194 613.426950 -100 
-100 -100 595.029680 596.404659 597.816787 598.767221 599.528245 600.925202 602.138248 602.857742 603.403273 604.591401 605.621238 606.187071 606.601876 607.672146 608.593018 609.054752 609.362084 610.310201 611.103160 611.438441 611.621793 612.438446 613.058421 -100 
-100 -100 594.968329 596.104503 597.406216 598.409189 599.300486 600.578417 601.734964 602.521297 603.196245 604.270951 605.249842 605.886368 606.432124 607.386772 608.253926 608.783776 609.218284 610.044790 610.776118 611.170447 611.471600 612.156408 612.685540 -100 
-100 -100 593.907310 595.289578 596.712765 597.674821 598.447785 599.861279 601.086596 601.811134 602.360440 603.569399 604.620178 605.200752 605.626470 606.712314 607.649348 608.125083 608.441917 609.389485 610.179630 610.510740 610.690986 611.513211 612.137986 -100 
-100 -100 592.498095 594.410178 596.042578 596.902090 597.361118 599.098082 600.452143 601.048437 601.278288 602.806131 603.986367 604.444037 604.558595 605.958545 607.023928 607.381558 607.396146 608.646018 609.555463 609.762058 609.637323 610.785358 611.584740 -100 
-100 -100 593.189573 594.570574 595.991605 596.950700 597.719514 599.127047 600.345235 601.062561 601.605126 602.807987 603.853547 604.429826 604.852079 605.935187 606.870060 607.343956 607.658785 608.603855 609.391947 609.721762 609.901211 610.722658 611.346866 -100 
-100 -100 593.535015 594.668447 595.965828 596.963155 597.846508 599.112168 600.253966 601.025637 601.686986 602.749230 603.717499 604.345308 604.884056 605.833402 606.696683 607.223466 607.654356 608.475164 609.201879 609.593443 609.892983 610.575929 611.103658 -100 
-100 -100 592.885504 594.255676 595.661059 596.603465 597.353449 598.730994 599.920951 600.618230 601.143406 602.312224 603.325732 603.878176 604.282124 605.344676 606.260648 606.719159 607.022296 607.959749 608.744547 609.075302 609.256271 610.069308 610.686569 -100 
-100 -100 591.902404 593.790445 595.388147 596.210387 596.629502 598.302515 599.598454 600.153379 600.350930 601.809849 602.929219 603.342538 603.423677 604.784058 605.814159 606.143140 606.135147 607.368945 608.269518 608.475368 608.353049 609.482004 610.267662 -100 
-100 -100 593.042820 594.387210 595.750341 596.642573 597.338320 598.659614 599.796748 600.447135 600.929802 602.057473 603.034029 603.555363 603.932087 604.968426 605.860757 606.299224 606.584775 607.505442 608.275550 608.594279 608.764079 609.565376 610.174902 -100 
-100 -100 593.894527 594.969465 596.176102 597.070947 597.846202 598.996668 600.031117 600.710992 601.290579 602.269612 603.163671 603.731609 604.218980 605.115380 605.930776 606.418609 606.815893 607.602463 608.299529 608.668493 608.946994 609.602872 610.111635 -100 
-100 -100 593.840453 595.113464 596.381463 597.181661 597.790032 599.016623 600.070489 600.656724 601.087169 602.161473 603.094784 603.588101 603.942496 604.943731 605.805465 606.225102 606.494919 607.385665 608.127438 608.426845 608.578748 609.348608 609.935076 -100 
-100 -100 593.563318 595.290763 596.686755 597.325615 597.576767 599.057121 600.186916 600.621335 600.723419 602.072598 603.103244 603.465138 603.508949 604.794127 605.760465 606.056224 606.023678 607.192944 608.034336 608.205314 608.052006 609.108844 609.840190 -100 
-100 -100 595.501191 596.604104 597.681739 598.352750 598.862523 599.951671 600.893915 601.432336 601.835548 602.833530 603.705850 604.191537 604.549076 605.495450 606.310028 606.729713 607.006093 607.842540 608.532804 608.820808 608.959726 609.649874 610.164293 -100 
-100 -100 597.331128 597.969280 598.746872 599.411959 600.044737 600.885362 601.677832 602.296399 602.871802 603.658331 604.406849 604.989479 605.529839 606.273768 606.969048 607.485063 607.941165 608.578188 609.148757 609.524680 609.822274 610.270786 610.592912 -100 
-100 -100 598.311945 598.752413 599.379532 600.019774 600.675718 601.418251 602.143726 602.790155 603.420254 604.130522 604.827037 605.447262 606.048568 606.720884 607.366481 607.919978 608.435926 609.001999 609.521790 609.929437 610.273450 610.626016 610.859990 -100 
-100 -100 -100 -100 -100 -100 -100 -100 -100 -100 -100 -100 -100 -100 -100 -100 -100 -100 -100 -100 -100 -100 -100 -100 -100 -100 
-100 -100 -100 -100 -100 -100 -100 -100 -100 -100 -100 -100 -100 -100 -100 -100 -100 -100 -100 -100 -100 -100 -100 -100 -100 -100 
-100 -100 -100 -100 -100 -100 -100 -100 -100 -100 -100 -100 -100 -100 -100 -100 -100 -100 -100 -100 -100 -100 -100 -100 -100 -100 
-100 -100 604.167650 604.662771 605.351195 606.044965 606.756545 607.586915 608.393417 609.098672 609.777514 610.562307 611.319972 611.973488 612.594388 613.310777 613.990178 614.556068 615.079322 615.686554 616.243886 616.669568 617.021659 617.404736 617.659701 -100 
-100 -100 602.817501 603.597321 604.473016 605.169533 605.805132 606.778509 607.669217 608.315272 608.882727 609.794545 610.628841 611.219801 611.727699 612.566390 613.319005 613.821446 614.232856 614.964642 615.601446 615.976745 616.237659 616.769167 617.145577 -100 
-100 -100 600.005569 601.618492 602.919845 603.539505 603.806306 605.260888 606.377922 606.839934 606.976548 608.347998 609.397997 609.800872 609.878709 611.164493 612.124975 612.437595 612.421538 613.602531 614.456964 614.666448 614.541667 615.556395 616.239311 -100 
-100 -100 596.084167 599.408710 601.277345 601.674369 600.846554 603.512938 605.000867 605.143953 604.115589 606.689947 608.099727 608.178632 607.101701 609.563748 610.872669 610.859390 609.693525 612.048184 613.257896 613.166447 611.952698 614.142213 615.273945 -100 
-100 -100 597.234365 599.036150 600.530515 601.260560 601.598651 603.185696 604.405531 604.894598 605.034817 606.483565 607.592963 607.990593 608.049609 609.397927 610.408648 610.711896 610.676150 611.919995 612.828107 613.037766 612.910938 614.015625 614.780909 -100 
-100 -100 597.100619 598.422662 599.761390 600.636501 601.322584 602.637950 603.773216 604.423925 604.910932 606.057230 607.051794 607.585170 607.969949 609.016099 609.912298 610.350622 610.638587 611.576608 612.362079 612.692376 612.868332 613.667719 614.274087 -100 
-100 -100 595.147402 597.015301 598.593136 599.401442 599.812614 601.483434 602.782357 603.342283 603.546647 605.017683 606.148021 606.568768 606.655815 608.025065 609.055787 609.383406 609.377043 610.628078 611.538641 611.752201 611.635220 612.760719 613.543661 -100 
-100 -100 591.854954 595.341647 597.394345 597.947834 597.255614 600.095854 601.740467 602.016580 601.126187 603.727415 605.179459 605.298727 604.272551 606.775826 608.130182 608.161051 607.055650 609.419483 610.643957 610.562139 609.367636 611.609844 612.787751 -100 
-100 -100 593.587931 595.479096 597.093956 597.944259 598.399376 600.116012 601.458403 602.056733 602.294138 603.793244 604.947882 605.389341 605.493566 606.881517 607.932730 608.276719 608.281291 609.541095 610.461355 610.682208 610.572045 611.704871 612.492960 -100 
-100 -100 593.953393 595.330184 596.748985 597.709854 598.483263 599.893725 601.118541 601.846957 602.400350 603.601126 604.643310 605.218664 605.641712 606.724606 607.658361 608.131544 608.447922 609.400213 610.197024 610.537134 610.724973 611.540859 612.159687 -100 
-100 -100 592.433096 594.345600 595.979444 596.842095 597.305571 599.047079 600.407882 601.014241 601.254839 602.778685 603.955533 604.413017 604.529405 605.929361 606.995243 607.354583 607.372506 608.626500 609.543156 609.761878 609.650852 610.787534 611.578654 -100 
-100 -100 589.530065 593.071866 595.165839 595.744616 595.060991 597.963018 599.647874 599.940372 599.046070 601.705523 603.200066 603.348129 602.343710 604.867224 606.249138 606.310013 605.239321 607.581890 608.799988 608.715577 607.519173 609.771057 610.955393 -100 
-100 -100 591.713807 593.625488 595.257662 596.117821 596.577778 598.314076 599.668638 600.268949 600.503869 602.021869 603.193597 603.647054 603.760063 605.156505 606.219172 606.575678 606.590662 607.841073 608.754613 608.970879 608.858176 609.994300 610.785295 -100 
-100 -100 592.515043 593.890702 595.306727 596.263267 597.030380 598.430276 599.642346 600.359089 600.901876 602.089994 603.121292 603.688675 604.105360 605.180657 606.108014 606.576132 606.887222 607.831067 608.620743 608.955086 609.138726 609.954054 610.573015 -100 
-100 -100 591.431000 593.322180 594.934129 595.779277 596.226955 597.926866 599.249478 599.831995 600.057070 601.533336 602.669693 603.099620 603.196276 604.570114 605.611591 605.949891 605.949601 607.192071 608.099270 608.309197 608.189407 609.324083 610.113688 -100 
-100 -100 588.982808 592.473124 594.522864 595.069789 594.369565 597.184509 598.803425 599.062393 598.166365 600.726737 602.151254 602.255947 601.225369 603.701734 605.043519 605.070168 603.967740 606.296881 607.501591 607.402425 606.186182 608.438702 609.620595 -100 
-100 -100 591.588692 593.453540 595.022912 595.817789 596.210837 597.853815 599.123576 599.659199 599.842159 601.278102 602.378804 602.779070 602.849579 604.197043 605.214670 605.532966 605.515113 606.740106 607.631870 607.829299 607.698253 608.821040 609.602796 -100 
-100 -100 592.879093 594.193359 595.517464 596.372317 597.032786 598.314867 599.417635 600.041911 600.503907 601.610062 602.570107 603.081812 603.451062 604.471601 605.349594 605.778937 606.057192 606.964323 607.722048 608.032615 608.195230 608.982564 609.582228 -100 
-100 -100 592.387756 594.178021 595.652488 596.357403 596.666146 598.210683 599.394611 599.862972 599.990502 601.378438 602.442217 602.822699 602.881436 604.185699 605.169645 605.473276 605.448748 606.636265 607.497743 607.682418 607.545561 608.624834 609.376100 -100 
-100 -100 590.672330 593.981808 595.825681 596.194153 595.339601 597.946155 599.392069 599.524932 598.525166 600.987708 602.334859 602.406949 601.375243 603.744227 605.012644 605.017031 603.922483 606.156887 607.294976 607.176990 605.972208 608.109628 609.218290 -100 
-100 -100 594.115013 595.710550 596.980993 597.560741 597.781334 599.176578 600.241799 600.668493 600.779711 602.080411 603.076968 603.456650 603.529833 604.768017 605.698283 606.008692 606.002088 607.124495 607.928260 608.108349 607.969331 608.955951 609.624240 -100 
-100 -100 596.575829 597.336183 598.175726 598.823349 599.400876 600.309551 601.138228 601.730118 602.247945 603.101704 603.887124 604.444830 604.928687 605.735454 606.462905 606.950867 607.348937 608.046616 608.648409 608.996674 609.238009 609.751509 610.118457 -100 
-100 -100 597.738678 598.213036 598.862321 599.502469 600.150271 600.911559 601.650016 602.292401 602.913077 603.641782 604.351460 604.967876 605.559138 606.247178 606.902677 607.449660 607.953700 608.534089 609.063078 609.464133 609.796718 610.165095 610.412514 -100 
-100 -100 -100 -100 -100 -100 -100 -100 -100 -100 -100 -100 -100 -100 -100 -100 -100 -100 -100 -100 -100 -100 -100 -100 -100 -100 
-100 -100 -100 -100 -100 -100 -100 -100 -100 -100 -100 -100 -100 -100 -100 -100 -100 -100 -100 -100 -100 -100 -100 -100 -100 -100 
-100 -100 -100 -100 -100 -100 -100 -100 -100 -100 -100 -100 -100 -100 -100 -100 -100 -100 -100 -100 -100 -100 -100 -100 -100 -100 
-100 -100 603.564218 604.112909 604.829969 605.516591 606.205235 607.064440 607.886636 608.579125 609.232946 610.047527 610.822669 611.465190 612.062254 612.807815 613.503674 614.057704 614.556553 615.192541 615.766367 616.180944 616.510150 616.923229 617.200318 -100 
-100 -100 601.854496 602.893703 603.872763 604.520179 605.003524 606.137104 607.092114 607.674490 608.082945 609.158478 610.061080 610.592320 610.945153 611.944548 612.763006 613.204444 613.460516 614.352274 615.055714 615.373751 615.487114 616.179928 616.643093 -100 
-100 -100 597.219493 600.370365 602.095462 602.445115 601.612987 604.178786 605.597681 605.750206 604.758315 607.262875 608.626774 608.731788 607.702463 610.101703 611.368045 611.381014 610.261015 612.551340 613.714198 613.639609 612.456149 614.559991 615.617745 -100 
-100 -100 583.893180 596.810597 600.084087 599.408689 590.491518 601.264046 603.877779 602.865869 593.580455 604.416332 606.985216 605.940556 596.749182 607.332754 609.776491 608.639218 599.391173 609.834417 612.182659 611.017421 602.020277 612.045245 614.462149 -100 
-100 -100 594.342224 597.725744 599.665825 600.118620 599.336922 602.058440 603.591977 603.760360 602.749861 605.353770 606.788372 606.876813 605.806542 608.290948 609.619363 609.612126 608.450663 610.825891 612.053817 611.968726 610.762382 612.979929 614.136917 -100 
-100 -100 595.645120 597.485604 599.029708 599.806084 600.186875 601.821621 603.085026 603.611099 603.784722 605.248815 606.373012 606.784482 606.858877 608.222028 609.247337 609.564661 609.544627 610.796153 611.710148 611.924441 611.804763 612.923457 613.700619 -100 
-100 -100 592.216721 595.687454 597.718277 598.249316 597.534441 600.349307 601.969024 602.222555 601.313227 603.902472 605.345195 605.455617 604.421123 606.918582 608.266922 608.291516 607.180725 609.542523 610.765807 610.683106 609.486777 611.724363 612.898672 -100 
-100 -100 579.476307 592.691181 596.174427 595.651016 586.813578 597.822454 600.614059 599.782316 590.903930 601.498237 604.066146 603.061749 593.982987 604.545515 607.031602 605.962465 596.927129 607.228389 609.567488 608.406938 599.429613 609.506217 611.970771 -100 
-100 -100 590.649187 594.144920 596.214162 596.787934 596.117491 598.979864 600.644864 600.938568 600.063675 602.680746 604.147157 604.277991 603.260636 605.776407 607.145252 607.186940 606.088177 608.458214 609.691011 609.615959 608.426813 610.671643 611.850839 -100 
-100 -100 592.472995 594.376856 596.005766 596.868705 597.335258 599.071241 600.429462 601.038153 601.282926 602.799032 603.968929 604.422209 604.536068 605.934172 606.997076 607.352524 607.367068 608.627731 609.550667 609.774885 609.667578 610.802546 611.591559 -100 
-100 -100 589.454700 592.996252 595.091751 595.674156 594.995295 597.901198 599.590955 599.889746 599.001503 601.662412 603.157879 603.307629 602.305286 604.830348 606.213480 606.275713 605.207298 607.554478 608.778075 608.699715 607.508069 609.758491 610.940766 -100 
-100 -100 576.960498 590.381375 593.929349 593.414842 584.457458 595.659999 598.512911 597.682153 588.666493 599.457109 602.091057 601.122932 592.082722 602.649154 605.161997 604.142653 595.268285 605.421735 607.733509 606.565486 597.570134 607.672368 610.144913 -100 
-100 -100 588.736096 592.276658 594.370093 594.949612 594.267102 597.167976 598.852142 599.145927 598.253133 600.908603 602.399287 602.545468 601.540082 604.061176 605.440503 605.499503 604.427877 606.770634 607.990215 607.908492 606.714420 608.964386 610.146779 -100 
-100 -100 591.034618 592.937649 594.563353 595.421465 595.881877 597.607503 598.954452 599.554280 599.792076 601.295092 602.454262 602.900841 603.010033 604.398598 605.453548 605.803631 605.813674 607.062865 607.976016 608.191864 608.077722 609.213495 610.003665 -100 
-100 -100 588.485825 591.985976 594.053133 594.622200 593.947339 596.791136 598.438708 598.723820 597.851828 600.435784 601.881598 602.004539 600.989761 603.480915 604.835954 604.874102 603.781766 606.119827 607.331987 607.238878 606.027771 608.284846 609.469634 -100 
-100 -100 576.565867 589.814561 593.299819 592.773769 583.952193 594.914324 597.682208 596.851744 588.059946 598.527585 601.056487 600.048326 591.035179 601.500461 603.962823 602.901325 593.960095 604.131484 606.430570 605.234663 596.158234 606.320116 608.801578 -100 
-100 -100 588.645909 592.118559 594.142630 594.661752 593.932961 596.719085 598.313365 598.551806 597.638411 600.182112 601.592876 601.687341 600.647706 603.112064 604.442982 604.461363 603.351828 605.671731 606.867916 606.762231 605.540115 607.784634 608.961137 -100 
-100 -100 591.412260 593.246534 594.777586 595.535843 595.894586 597.497241 598.732531 599.241107 599.402215 600.820802 601.909156 602.303937 602.371946 603.701194 604.704675 605.017059 604.997193 606.206005 607.085158 607.277826 607.145537 608.249322 609.018164 -100 
-100 -100 589.480156 592.853979 594.777306 595.210855 594.412779 597.085699 598.588225 598.756467 597.783575 600.284120 601.662894 601.749372 600.727364 603.120949 604.410609 604.421851 603.332179 605.589201 606.749320 606.641784 605.447893 607.614523 608.748018 -100 
-100 -100 578.464022 591.367516 594.621357 593.932879 585.066857 595.710491 598.284131 597.320514 588.398503 598.796126 601.258916 600.257775 591.453944 601.604632 603.963084 602.908157 594.168577 604.053177 606.259873 605.084406 596.267236 606.064828 608.428363 -100 
-100 -100 591.310032 594.445729 596.143858 596.460393 595.595726 598.096474 599.468328 599.605525 598.637811 601.029047 602.329355 602.426238 601.440680 603.746054 604.970714 604.999825 603.949932 606.120375 607.211980 607.111104 605.936309 607.986224 609.019570 -100 
-100 -100 595.595527 596.617019 597.562790 598.165031 598.594900 599.665968 600.563019 601.098420 601.467033 602.480394 603.333438 603.835821 604.172509 605.133738 605.924867 606.356000 606.607579 607.455993 608.119433 608.410593 608.507223 609.177416 609.628298 -100 
-100 -100 597.119369 597.648710 598.328974 598.964833 599.592854 600.385943 601.143537 601.777189 602.376748 603.136311 603.864621 604.472052 605.041565 605.758045 606.429640 606.965777 607.446893 608.054183 608.598183 608.987847 609.297648 609.694651 609.963110 -100 
-100 -100 -100 -100 -100 -100 -100 -100 -100 -100 -100 -100 -100 -100 -100 -100 -100 -100 -100 -100 -100 -100 -100 -100 -100 -100 
-100 -100 -100 -100 -100 -100 -100 -100 -100 -100 -100 -100 -100 -100 -100 -100 -100 -100 -100 -100 -100 -100 -100 -100 -100 -100 
-100 -100 -100 -100 -100 -100 -100 -100 -100 -100 -100 -100 -100 -100 -100 -100 -100 -100 -100 -100 -100 -100 -100 -100 -100 -100 
-100 -100 603.221713 603.718500 604.410306 605.108828 605.825832 606.661660 607.473584 608.184386 608.869041 609.659932 610.423827 611.083462 611.710017 612.431350 613.115245 613.685333 614.212283 614.822383 615.381800 615.808972 616.162252 616.546615 616.802602 -100 
-100 -100 601.870358 602.651705 603.530802 604.232300 604.873553 605.852325 606.748270 607.399718 607.972955 608.891041 609.731895 610.329393 610.843253 611.686804 612.443766 612.950356 613.365376 614.099654 614.738005 615.114187 615.375740 615.908454 616.286085 -100 
-100 -100 599.055882 600.670036 601.974844 602.599968 602.872936 604.332781 605.454715 605.921831 606.064124 607.442114 608.499228 608.909384 608.993777 610.284193 611.248767 611.565513 611.553020 612.735884 613.591056 613.800521 613.675496 614.691381 615.375921 -100 
-100 -100 595.129531 598.455158 600.327580 600.730802 599.909923 602.581557 604.074173 604.222115 603.199256 605.780342 607.197652 607.284418 606.214595 608.681020 609.993928 609.984859 608.822618 611.178700 612.388816 612.297056 611.082835 613.273593 614.406979 -100 
-100 -100 596.270192 598.074154 599.573490 600.310578 600.656129 602.249215 603.474211 603.968256 604.113908 605.569168 606.685810 607.090737 607.156150 608.509418 609.524875 609.832407 609.799879 611.045660 611.955230 612.165562 612.039156 613.145037 613.911514 -100 
-100 -100 596.125033 597.450662 598.796023 599.679390 600.373752 601.696019 602.836986 603.492796 603.985053 605.137547 606.138831 606.678492 607.068449 608.120087 609.022261 609.465089 609.755695 610.696341 611.485113 611.817586 611.994968 612.795658 613.402962 -100 
-100 -100 594.160803 596.033693 597.620006 598.437998 598.858493 600.536885 601.841871 602.406915 602.616283 604.093343 605.229953 605.655823 605.745938 607.121055 608.159820 608.492310 608.487549 609.741766 610.658124 610.875531 610.760941 611.887984 612.671790 -100 
-100 -100 590.860681 594.353296 596.415512 596.979655 596.297627 599.145959 600.797060 601.078581 600.193315 602.800755 604.259029 604.383175 603.359902 605.869306 607.231946 607.268108 606.164980 608.532399 609.763069 609.685697 608.494094 610.738000 611.916712 -100 
-100 -100 592.591338 594.488018 596.111969 596.972846 597.438341 599.163772 600.513525 601.118216 601.361635 602.867263 604.028406 604.475570 604.584548 605.978261 607.035858 607.384994 607.393396 608.657447 609.582973 609.808270 609.701321 610.835860 611.624570 -100 
-100 -100 592.956795 594.338495 595.765699 596.736732 597.520485 598.940232 600.173244 600.909076 601.469498 602.677321 603.726495 604.308406 604.737167 605.825144 606.763795 607.241514 607.562268 608.519471 609.321735 609.666970 609.858729 610.676225 611.295279 -100 
-100 -100 591.437458 593.354423 594.996046 595.868415 596.342111 598.093045 599.462598 600.077263 600.325850 601.857409 603.041938 603.506934 603.629801 605.033999 606.103390 606.466394 606.488639 607.748110 608.670890 608.895839 608.789751 609.927634 610.718288 -100 
-100 -100 588.536253 592.082027 594.182986 594.770771 594.096989 597.008293 598.702268 599.003824 598.118409 600.786280 602.289221 602.445665 601.448436 603.975487 605.359955 605.423758 604.356992 606.705226 607.929747 607.852090 606.661181 608.913621 610.096992 -100 
-100 -100 590.723300 592.637933 594.275630 595.143322 595.612009 597.357519 598.721752 599.331842 599.576432 601.103682 602.284333 602.746306 602.866360 604.266864 605.332441 605.692038 605.710901 606.966218 607.885067 608.106677 607.998100 609.135076 609.925654 -100 
-100 -100 591.528781 592.906024 594.325642 595.287765 596.062071 597.471003 598.693478 599.420803 599.974122 601.172464 602.213309 602.789465 603.213284 604.293223 605.224128 605.695809 606.010827 606.958569 607.751853 608.089558 608.275726 609.091997 609.711077 -100 
-100 -100 590.449128 592.340347 593.953875 594.802593 595.255617 596.964405 598.298520 598.892462 599.128962 600.616602 601.763314 602.202707 602.307019 603.685748 604.731169 605.073481 605.077314 606.322806 607.232015 607.443628 607.325098 608.460558 609.250562 -100 
-100 -100 588.003333 591.492692 593.543005 594.092621 593.397065 596.221017 597.851812 598.122410 597.238017 599.810703 601.246537 601.361614 600.339519 602.820835 604.166693 604.197610 603.099441 605.431129 606.637116 606.538879 605.323309 607.576453 608.758776 -100 
-100 -100 590.606220 592.471335 594.042568 594.841304 595.240353 596.892578 598.173632 598.720708 598.915285 600.363399 601.475676 601.886488 601.965593 603.318726 604.340898 604.663622 604.649934 605.877753 606.771274 606.970004 606.839843 607.963110 608.745086 -100 
-100 -100 591.891751 593.208086 594.536141 595.396601 596.064469 597.356342 598.470262 599.105840 599.579301 600.697384 601.669010 602.191304 602.569269 603.595986 604.478954 604.913011 605.195658 606.106179 606.866546 607.179375 607.343530 608.131127 608.730620 -100 
-100 -100 591.396252 593.190337 594.670745 595.382758 595.699912 597.254982 598.450204 598.929651 599.068289 600.468114 601.543669 601.935040 602.002836 603.313355 604.302409 604.611054 604.591340 605.782766 606.647775 606.835919 606.701557 607.780628 608.531120 -100 
-100 -100 589.679777 592.994340 594.845463 595.221920 594.376246 596.993932 598.451265 598.594911 597.605743 600.080091 601.439038 601.522155 600.499769 602.874775 604.148240 604.157848 603.068491 605.307085 606.449272 606.335682 605.134318 607.271017 608.378420 -100 
-100 -100 593.127017 594.727292 596.005042 596.593230 596.823206 598.229296 599.305559 599.742795 599.864365 601.176041 602.183486 602.573301 602.655086 603.899487 604.835037 605.150701 605.149217 606.276019 607.083931 607.268096 607.132043 608.118707 608.786295 -100 
-100 -100 595.593823 596.358293 597.204727 597.860797 598.447818 599.366904 600.206157 600.808312 601.336181 602.200062 602.995318 603.562104 604.053782 604.866804 605.599690 606.092843 606.495851 607.197918 607.803680 608.155496 608.399346 608.913573 609.280457 -100 
-100 -100 596.760575 597.238682 597.894526 598.542991 599.200215 599.971636 600.720378 601.372827 602.003308 602.741636 603.460521 604.085388 604.684023 605.378257 606.039214 606.591312 607.100161 607.684876 608.217698 608.622024 608.956935 609.326362 609.574048 -100 
-100 -100 -100 -100 -100 -100 -100 -100 -100 -100 -100 -100 -100 -100 -100 -100 -100 -100 -100 -100 -100 -100 -100 -100 -100 -100 
-100 -100 -100 -100 -100 -100 -100 -100 -100 -100 -100 -100 -100 -100 -100 -100 -100 -100 -100 -100 -100 -100 -100 -100 -100 -100 
-100 -100 -100 -100 -100 -100 -100 -100 -100 -100 -100 -100 -100 -100 -100 -100 -100 -100 -100 -100 -100 -100 -100 -100 -100 -100 
-100 -100 602.835306 603.302041 603.978758 604.686611 605.421853 606.248676 607.057633 607.783026 608.487362 609.267931 610.026617 610.698517 611.342617 612.052075 612.729389 613.310291 613.852949 614.448619 614.997960 615.431687 615.796722 616.164606 616.406646 -100 
-100 -100 601.662531 602.325874 603.150917 603.880443 604.588477 605.508696 606.378865 607.069612 607.713660 608.570721 609.382268 610.015714 610.597280 611.378810 612.105451 612.646589 613.127196 613.796264 614.399175 614.802435 615.121401 615.586337 615.917290 -100 
-100 -100 599.473193 600.599457 601.720866 602.450851 603.028891 604.189782 605.199633 605.797210 606.256747 607.327949 608.265691 608.800032 609.194474 610.180486 611.026176 611.465872 611.760456 612.635082 613.363095 613.679887 613.839552 614.548428 615.073248 -100 
-100 -100 597.044855 598.793557 600.229094 600.920603 601.231953 602.775810 603.962840 604.442111 604.583191 606.011262 607.109291 607.516065 607.589367 608.918140 609.915648 610.225352 610.200454 611.416812 612.300568 612.499777 612.363900 613.442116 614.185430 -100 
-100 -100 596.738215 598.030947 599.334898 600.182425 600.844804 602.127995 603.234441 603.865628 604.339813 605.477217 606.468126 607.004081 607.390789 608.428107 609.317909 609.754789 610.040190 610.966362 611.742350 612.066594 612.235693 613.022188 613.618340 -100 
-100 -100 596.144742 597.238860 598.478806 599.416295 600.239905 601.441781 602.526064 603.251512 603.875901 604.906480 605.848662 606.455644 606.975091 607.902171 608.742884 609.250160 609.666600 610.480294 611.203134 611.591905 611.884996 612.553407 613.069572 -100 
-100 -100 594.604336 595.969127 597.364191 598.294879 599.033338 600.401676 601.585565 602.279102 602.803034 603.975398 604.993385 605.549301 605.955174 607.018813 607.933899 608.390845 608.694402 609.638705 610.429450 610.763456 610.944269 611.755693 612.371408 -100 
-100 -100 592.753139 594.663905 596.292579 597.149303 597.605244 599.321232 600.660152 601.253673 601.486387 602.985545 604.141211 604.584207 604.689777 606.074888 607.125309 607.469842 607.475537 608.732657 609.651983 609.870351 609.755931 610.894051 611.685351 -100 
-100 -100 593.029939 594.417869 595.849981 596.823255 597.606499 599.021130 600.248659 600.980406 601.537382 602.739123 603.782829 604.360877 604.786396 605.868974 606.802160 607.275091 607.592200 608.548142 609.349089 609.691815 609.881021 610.700761 611.321794 -100 
-100 -100 592.969734 594.116897 595.436848 596.461609 597.374830 598.671708 599.844729 600.645857 601.334766 602.423695 603.416939 604.067177 604.625117 605.589651 606.465913 607.004776 607.448531 608.284854 609.026535 609.431186 609.740614 610.428046 610.957031 -100 
-100 -100 591.910837 593.303168 594.743376 595.726476 596.521364 597.953871 599.196687 599.937965 600.503417 601.727656 602.794077 603.390780 603.830905 604.923540 605.865948 606.347996 606.672962 607.632234 608.435528 608.780863 608.973248 609.796089 610.418294 -100 
-100 -100 590.504994 592.426509 594.074530 594.953996 595.434865 597.189888 598.561844 599.176394 599.424455 600.968669 602.166062 602.642575 602.774978 604.178061 605.245601 605.607145 605.627977 606.890969 607.815272 608.038808 607.930064 609.074937 609.869568 -100 
-100 -100 591.204512 592.592193 594.025408 595.001020 595.788815 597.214935 598.452198 599.188951 599.750853 600.972014 602.035700 602.630246 603.068137 604.157486 605.096268 605.575050 605.896880 606.852551 607.652426 607.994846 608.184754 609.006229 609.628226 -100 
-100 -100 591.560506 592.696964 594.001930 595.011399 595.910498 597.194812 598.356871 599.149082 599.831078 600.913909 601.901688 602.548065 603.102126 604.059738 604.928728 605.461825 605.900368 606.729047 607.463169 607.862042 608.167287 608.851781 609.379440 -100 
-100 -100 590.923340 592.291741 593.699542 594.649617 595.412018 596.808423 598.019884 598.738488 599.285420 600.477955 601.513166 602.086329 602.507602 603.578427 604.500412 604.966242 605.277960 606.220939 607.009030 607.342916 607.526339 608.341101 608.959395 -100 
-100 -100 589.949540 591.831175 593.427933 594.255233 594.684493 596.377411 597.695638 598.271598 598.489909 599.975968 601.120005 601.557035 601.659006 603.026106 604.061680 604.398524 604.399951 605.637619 606.539564 606.746741 606.625439 607.756056 608.543000 -100 
-100 -100 591.079716 592.422839 593.788810 594.688707 595.397006 596.737769 597.896884 598.568901 599.073540 600.226643 601.227696 601.771943 602.167696 603.213853 604.113551 604.560218 604.854276 605.780035 606.553203 606.874518 607.046233 607.848704 608.458861 -100 
-100 -100 591.918038 592.997307 594.212169 595.118468 595.908828 597.079591 598.136269 598.838088 599.439904 600.443298 601.361363 601.951560 602.457235 603.365056 604.189242 604.685963 605.092011 605.885149 606.587635 606.961851 607.244270 607.900400 608.408527 -100 
-100 -100 591.852423 593.135054 594.416225 595.230740 595.855477 597.104337 598.181286 598.789155 599.240907 600.339868 601.297866 601.814302 602.188032 603.200323 604.070937 604.500170 604.779837 605.678110 606.427482 606.735720 606.894979 607.662731 608.246333 -100 
-100 -100 591.570104 593.311914 594.724510 595.379014 595.646038 597.151103 598.304814 598.760049 598.881507 600.256248 601.312271 601.698320 601.763386 603.057692 604.032218 604.338126 604.316814 605.493628 606.343920 606.526958 606.385644 607.436538 608.162696 -100 
-100 -100 593.521597 594.636078 595.729626 596.417501 596.945347 598.057203 599.022054 599.581143 600.004238 601.024936 601.919941 602.426933 602.802632 603.760017 604.583970 605.013798 605.300628 606.145594 606.844728 607.142793 607.289999 607.978475 608.490119 -100 
-100 -100 595.367099 596.014293 596.806288 597.488382 598.139991 599.001709 599.815442 600.454291 601.049399 601.856255 602.624636 603.225637 603.781715 604.537476 605.242950 605.768982 606.234872 606.880607 607.459458 607.843348 608.146872 608.596455 608.918023 -100 
-100 -100 596.357362 596.805684 597.446250 598.103241 598.777995 599.540825 600.286820 600.953167 601.602600 602.331961 603.046779 603.683787 604.299628 604.983875 605.639914 606.203307 606.728704 607.303397 607.831067 608.245706 608.594815 608.949498 609.183924 -100 
-100 -100 -100 -100 -100 -100 -100 -100 -100 -100 -100 -100 -100 -100 -100 -100 -100 -100 -100 -100 -100 -100 -100 -100 -100 -100 
-100 -100 -100 -100 -100 -100 -100 -100 -100 -100 -100 -100 -100 -100 -100 -100 -100 -100 -100 -100 -100 -100 -100 -100 -100 -100 
-100 -100 -100 -100 -100 -100 -100 -100 -100 -100 -100 -100 -100 -100 -100 -100 -100 -100 -100 -100 -100 -100 -100 -100 -100 -100 
-100 -100 602.258393 602.759780 603.460917 604.172229 604.903161 605.751622 606.576144 607.300009 607.996660 608.795878 609.567342 610.235406 610.869827 611.595347 612.283177 612.858441 613.389541 613.998509 614.555216 614.980518 615.333052 615.717170 615.973373 -100 
-100 -100 600.904579 601.689641 602.578541 603.294992 603.952868 604.943500 605.852274 606.519389 607.108032 608.032063 608.879456 609.487771 610.013228 610.857584 611.616849 612.131100 612.554119 613.282019 613.912931 614.285100 614.545316 615.076453 615.453670 -100 
-100 -100 598.088452 599.702414 601.017373 601.662678 601.960778 603.427273 604.561301 605.050844 605.220699 606.594163 607.654080 608.082048 608.192510 609.469884 610.431405 610.763456 610.775141 611.933205 612.769120 612.971065 612.845697 613.856046 614.538358 -100 
-100 -100 594.162419 597.477853 599.360396 599.791876 599.017115 601.677871 603.179540 603.360408 602.397289 604.943004 606.355632 606.472120 605.468365 607.882125 609.181793 609.201475 608.109914 610.393099 611.566849 611.465762 610.259052 612.435090 613.563200 -100 
-100 -100 595.259653 597.068458 598.583716 599.345436 599.719229 601.321447 602.560117 603.077256 603.250736 604.702129 605.822230 606.245307 606.336687 607.676480 608.688781 609.011521 609.002858 610.223492 611.114068 611.317210 611.191073 612.292739 613.057675 -100 
-100 -100 595.064807 596.409376 597.779263 598.687268 599.404117 600.743544 601.900543 602.572903 603.080525 604.240947 605.250776 605.802597 606.204536 607.255504 608.159634 608.610232 608.908596 609.841162 610.622012 610.949426 611.124594 611.927741 612.537485 -100 
-100 -100 593.031781 594.950334 596.576178 597.422270 597.863021 599.563484 600.886000 601.463837 601.682492 603.173433 604.322681 604.761067 604.862391 606.236786 607.278398 607.617428 607.619153 608.866268 609.776878 609.986836 609.863681 611.002657 611.794479 -100 
-100 -100 589.639050 593.231686 595.352012 595.946687 595.278448 598.156477 599.826640 600.117485 599.232771 601.862947 603.338646 603.479758 602.477752 604.977204 606.340315 606.385419 605.299416 607.649780 608.870677 608.778715 607.558967 609.836094 611.030484 -100 
-100 -100 591.446011 593.388764 595.052067 595.940175 596.424731 598.171322 599.536779 600.151266 600.401626 601.922816 603.099011 603.560128 603.681380 605.075158 606.134708 606.489250 606.504687 607.765136 608.687334 608.906815 608.792669 609.941336 610.739295 -100 
-100 -100 591.860395 593.263179 594.715315 595.708896 596.511805 597.947519 599.192421 599.936088 600.503500 601.726188 602.790889 603.386831 603.826508 604.916546 605.856239 606.336047 606.659754 607.620100 608.424289 608.769125 608.960836 609.787606 610.412836 -100 
-100 -100 590.364227 592.293809 593.953556 594.845779 595.338610 597.100416 598.476970 599.093661 599.342146 600.895882 602.101897 602.586137 602.725596 604.127066 605.193002 605.553396 605.573643 606.842294 607.770497 607.994838 607.885614 609.038472 609.836998 -100 
-100 -100 587.472670 591.029112 593.145242 593.751972 593.100807 596.015263 597.711233 598.006542 597.101098 599.812264 601.346373 601.530348 600.565794 603.075178 604.449523 604.504816 603.424053 605.793613 607.026929 606.943681 605.730828 608.017781 609.215400 -100 
-100 -100 589.668109 591.589867 593.238778 594.120197 594.603493 596.357630 597.728033 598.339916 598.585140 600.136967 601.341425 601.824697 601.962896 603.361389 604.423890 604.781433 604.799199 606.064756 606.990071 607.212020 607.100183 608.251286 609.049868 -100 
-100 -100 590.478188 591.860397 593.287536 594.258065 595.041361 596.462199 597.694967 598.428636 598.989110 600.209084 601.271318 601.866447 602.304952 603.388139 604.320671 604.795971 605.116814 606.070329 606.867757 607.208871 607.398316 608.220371 608.842946 -100 
-100 -100 589.400910 591.296060 592.913512 593.764214 594.217851 595.944213 597.292176 597.890225 598.127716 599.648974 600.822594 601.285305 601.409604 602.788792 603.836064 604.186345 604.203508 605.450387 606.359445 606.575192 606.462840 607.599481 608.390060 -100 
-100 -100 586.955361 590.449387 592.501706 593.046490 592.334593 595.191795 596.840109 597.105511 596.190260 598.830772 600.306864 600.453864 599.467882 601.935638 603.279952 603.322288 602.248468 604.571317 605.773735 605.680974 604.477246 606.725049 607.905318 -100 
-100 -100 589.562440 591.431638 593.006963 593.807260 594.206919 595.877852 597.173971 597.726122 597.920787 599.401805 600.541932 600.975817 601.074750 602.429464 603.454923 603.786458 603.785314 605.014902 605.910658 606.115063 605.991855 607.115180 607.896720 -100 
-100 -100 590.851270 592.172936 593.507625 594.374067 595.048996 596.356350 597.485563 598.132735 598.616916 599.753744 600.743279 601.281139 601.671700 602.704967 603.593777 604.035075 604.325963 605.242748 606.009134 606.328834 606.499264 607.288330 607.887957 -100 
-100 -100 590.356301 592.159256 593.648715 594.367509 594.690905 596.264861 597.477997 597.972219 598.124210 599.537628 600.626108 601.029001 601.106445 602.424515 603.420044 603.734782 603.721165 604.921561 605.795483 605.993050 605.867690 606.946086 607.695510 -100 
-100 -100 588.637841 591.968534 593.830916 594.212107 593.363402 596.010495 597.489591 597.649635 596.674805 599.159958 600.529273 600.621840 599.607520 601.990320 603.270236 603.284684 602.198063 604.449409 605.602950 605.502129 604.317527 606.446066 607.549870 -100 
-100 -100 592.106247 593.715741 595.003444 595.599782 595.837133 597.261812 598.355391 598.807176 598.941345 600.263515 601.280505 601.679011 601.768626 603.020401 603.962615 604.284232 604.288551 605.424706 606.242005 606.435704 606.308567 607.294719 607.961397 -100 
-100 -100 594.589199 595.359737 596.215050 596.880900 597.478654 598.411880 599.265200 599.880083 600.419299 601.293200 602.097538 602.672620 603.171939 603.992164 604.731900 605.231698 605.641524 606.351388 606.964880 607.323926 607.573660 608.090134 608.457763 -100 
-100 -100 595.764370 596.247506 596.911699 597.570307 598.238887 599.023010 599.784422 600.448671 601.089877 601.837894 602.565599 603.198558 603.804708 604.506074 605.173947 605.732911 606.248768 606.840737 607.380569 607.791218 608.131164 608.503542 608.752558 -100 
-100 -100 -100 -100 -100 -100 -100 -100 -100 -100 -100 -100 -100 -100 -100 -100 -100 -100 -100 -100 -100 -100 -100 -100 -100 -100 
-100 -100 -100 -100 -100 -100 -100 -100 -100 -100 -100 -100 -100 -100 -100 -100 -100 -100 -100 -100 -100 -100 -100 -100 -100 -100 
-100 -100 -100 -100 -100 -100 -100 -100 -100 -100 -100 -100 -100 -100 -100 -100 -100 -100 -100 -100 -100 -100 -100 -100 -100 -100 
-100 -100 601.639358 602.197861 602.934138 603.646373 604.362631 605.246691 606.093310 606.810605 607.487303 608.318004 609.108038 609.766835 610.379306 611.133407 611.837429 612.401665 612.909195 613.544378 614.115027 614.527820 614.857055 615.270830 615.549080 -100 
-100 -100 599.922730 600.969774 601.969088 602.646487 603.163554 604.319541 605.299136 605.911372 606.350618 607.436085 608.351252 608.903519 609.280743 610.280230 611.103366 611.560082 611.834536 612.713450 613.404770 613.717438 613.830396 614.521165 614.984419 -100 
-100 -100 595.287297 598.433058 600.178552 600.570250 599.798971 602.366371 603.806591 604.004817 603.084553 605.561113 606.927323 607.070398 606.115430 608.465764 609.722752 609.770091 608.725925 610.942141 612.066096 611.980494 610.803864 612.893371 613.947165 -100 
-100 -100 582.016517 594.857869 598.147424 597.539945 588.828164 599.464539 602.084536 601.155216 592.174379 602.751782 605.292682 604.329550 595.505603 605.747754 608.142520 607.089788 598.261604 608.283879 610.534889 609.358261 600.432003 610.376278 612.778434 -100 
-100 -100 592.325280 595.713030 597.684114 598.187278 597.472410 600.200468 601.758575 601.974145 601.035866 603.612962 605.050796 605.177529 604.181088 606.615710 607.934746 607.961739 606.875553 609.176264 610.366337 610.271310 609.073216 611.278958 612.433046 -100 
-100 -100 593.527140 595.405999 596.997752 597.821951 598.247242 599.915190 601.209762 601.767685 601.971767 603.449729 604.589675 605.023903 605.123074 606.482934 607.512673 607.845699 607.844104 609.079600 609.981824 610.189615 610.067316 611.192606 611.975168 -100 
-100 -100 589.939710 593.525416 595.636133 596.220423 595.540522 598.403101 600.057989 600.335534 599.439380 602.059592 603.526645 603.660773 602.652309 605.142596 606.497400 606.536284 605.445124 607.788724 609.004163 608.908455 607.685726 609.959394 611.151565 -100 
-100 -100 576.767262 590.431507 594.053005 593.585175 584.730840 595.841711 598.675421 597.857471 588.934295 599.617813 602.223657 601.257316 592.279111 602.761463 605.244347 604.200241 595.266694 605.469067 607.785142 606.586142 597.436284 607.698070 610.206129 -100 
-100 -100 588.341439 591.952787 594.101355 594.726806 594.089316 596.998177 598.695564 599.008364 598.142404 600.793500 602.288238 602.445227 601.456512 603.966643 605.339610 605.393870 604.316529 606.675082 607.903598 607.818181 606.604740 608.889550 610.088797 -100 
-100 -100 590.285664 592.232286 593.909511 594.816433 595.321102 597.089817 598.473005 599.098210 599.355611 600.900890 602.098869 602.577132 602.712076 604.113364 605.179466 605.540140 605.561478 606.830323 607.759972 607.985671 607.877396 609.032636 609.834214 -100 
-100 -100 587.309544 590.876913 593.008528 593.631205 592.994529 595.920463 597.625652 597.928363 597.028604 599.743188 601.279735 601.465589 600.502890 603.014093 604.390395 604.447554 603.369285 605.743250 606.981256 606.901768 605.692205 607.983761 609.184481 -100 
-100 -100 574.824072 588.274127 591.854242 591.382036 582.504435 593.681937 596.536894 595.683034 586.509824 597.502231 600.207387 599.300306 590.411545 600.854336 603.338696 602.295755 593.325262 603.591940 605.930175 604.741017 595.585030 605.872601 608.386808 -100 
-100 -100 586.622292 590.178906 592.296428 592.905444 592.256962 595.173892 596.872075 597.169292 596.265916 598.979406 600.515541 600.701622 599.738722 602.247199 603.620355 603.675257 602.595363 604.966800 606.202710 606.121884 604.910663 607.200341 608.400867 -100 
-100 -100 588.930257 590.844791 592.487854 593.364967 593.844781 595.596489 596.965827 597.578872 597.827069 599.372824 600.571682 601.052548 601.190012 602.583465 603.642365 604.000041 604.021391 605.283441 606.207618 606.432439 606.325497 607.474076 608.271635 -100 
-100 -100 586.384695 589.895358 591.973735 592.548184 591.867333 594.757112 596.435061 596.724927 595.831549 598.498731 600.000155 600.168109 599.199508 601.682176 603.039786 603.093906 602.031555 604.367647 605.583096 605.501531 604.307698 606.565033 607.751060 -100 
-100 -100 574.458196 587.725434 591.218363 590.675920 581.729594 592.853818 595.666208 594.804421 585.749243 596.546399 599.176339 598.240030 589.386098 599.733847 602.183921 601.149510 592.314140 602.408533 604.698997 603.519787 594.501993 604.621311 607.096009 -100 
-100 -100 586.555035 590.038489 592.073873 592.597651 591.862973 594.697001 596.323382 596.568490 595.633675 598.259716 599.726974 599.866157 598.872622 601.330468 602.666128 602.701867 601.621806 603.939992 605.142001 605.049843 603.846205 606.088870 607.264883 -100 
-100 -100 589.329601 591.176491 592.723473 593.496170 593.869646 595.505250 596.771388 597.302537 597.482262 598.937988 600.060417 600.484294 600.576561 601.917388 602.931797 603.257614 603.253477 604.474663 605.366832 605.574174 605.455918 606.563176 607.333109 -100 
-100 -100 587.395901 590.792470 592.736656 593.185009 592.394811 595.111911 596.650915 596.848170 595.901462 598.427774 599.831294 599.939698 598.935860 601.343886 602.645600 602.667535 601.587207 603.863753 605.042309 604.954662 603.783757 605.945632 607.077122 -100 
-100 -100 576.343724 589.314547 592.595930 591.912511 582.980435 593.744099 596.367247 595.436623 586.547422 596.961263 599.443876 598.460931 589.670621 599.838102 602.208444 601.159943 592.406050 602.334421 604.566112 603.421146 594.682782 604.420065 606.772438 -100 
-100 -100 589.267583 592.426306 594.146392 594.479684 593.624578 596.168515 597.575454 597.741138 596.798501 599.209940 600.529086 600.643055 599.672501 601.992062 603.229044 603.268587 602.227457 604.417934 605.528463 605.447357 604.295100 606.340335 607.371802 -100 
-100 -100 593.591229 594.625877 595.590566 596.213347 596.664792 597.764621 598.689459 599.249770 599.640666 600.673784 601.544813 602.063521 602.415025 603.389995 604.193935 604.637349 604.901571 605.765255 606.443987 606.749636 606.858648 607.533559 607.986398 -100 
-100 -100 595.133463 595.673441 596.371269 597.028219 597.679389 598.497926 599.280571 599.937419 600.558068 601.336762 602.082501 602.705814 603.289905 604.020018 604.704643 605.253643 605.748034 606.369421 606.927295 607.329635 607.649769 608.053112 608.324615 -100 
-100 -100 -100 -100 -100 -100 -100 -100 -100 -100 -100 -100 -100 -100 -100 -100 -100 -100 -100 -100 -100 -100 -100 -100 -100 -100 
-100 -100 -100 -100 -100 -100 -100 -100 -100 -100 -100 -100 -100 -100 -100 -100 -100 -100 -100 -100 -100 -100 -100 -100 -100 -100 
-100 -100 -100 -100 -100 -100 -100 -100 -100 -100 -100 -100 -100 -100 -100 -100 -100 -100 -100 -100 -100 -100 -100 -100 -100 -100 
-100 -100 601.285941 601.798207 602.517293 603.249303 604.000924 604.868731 605.710594 606.449431 607.158590 607.967961 608.747963 609.423515 610.064674 610.796166 611.489230 612.068933 612.603563 613.215026 613.773697 614.201008 614.556162 614.943426 615.201921 -100 
-100 -100 599.913714 600.711477 601.620705 602.359950 603.040180 604.051450 604.978737 605.661910 606.263797 607.197835 608.053403 608.668993 609.201125 610.051288 610.815807 611.334743 611.761440 612.491254 613.123333 613.496828 613.759349 614.293863 614.673721 -100 
-100 -100 597.066193 598.696034 600.035306 600.706893 601.030147 602.519310 603.673775 604.181336 604.365921 605.748887 606.816191 607.251071 607.368184 608.650895 609.617624 609.954923 609.970845 611.129737 611.965515 612.167782 612.044311 613.058497 613.744041 -100 
-100 -100 593.105393 596.439844 598.350535 598.811721 598.065003 600.750393 602.274372 602.475209 601.528537 604.083085 605.502295 605.625306 604.628197 607.046549 608.351212 608.376661 607.290209 609.573314 610.746231 610.645163 609.440442 611.620941 612.752828 -100 
-100 -100 594.173469 596.002145 597.547301 598.340502 598.743839 600.372585 601.634779 602.172023 602.361512 603.823013 604.950231 605.379279 605.476290 606.820816 607.837983 608.165718 608.161359 609.383581 610.275245 610.479976 610.357004 611.463742 612.232704 -100 
-100 -100 593.950524 595.316349 596.717909 597.658695 598.406015 599.773349 600.954601 601.646706 602.169772 603.341431 604.359074 604.916459 605.323203 606.378977 607.287792 607.742564 608.044716 608.980813 609.765391 610.096644 610.276555 611.085582 611.699660 -100 
-100 -100 591.889282 593.832197 595.492467 596.372575 596.844228 598.573622 599.920872 600.517960 600.751533 602.254427 603.411945 603.855606 603.961247 605.340562 606.386803 606.729605 606.735085 607.987379 608.904058 609.119830 609.002817 610.148654 610.945326 -100 
-100 -100 588.477159 592.096890 594.253336 594.882236 594.244427 597.151654 598.846362 599.155568 598.284828 600.927164 602.411416 602.557650 601.559677 604.064293 605.432325 605.481361 604.399604 606.756490 607.985111 607.900352 606.687741 608.972576 610.172327 -100 
-100 -100 590.287517 592.253748 593.950081 594.870709 595.384798 597.158963 598.547403 599.179080 599.442555 600.975023 602.159421 602.625564 602.750854 604.149865 605.214649 605.573591 605.594074 606.862164 607.793254 608.021008 607.914748 609.071549 609.875157 -100 
-100 -100 590.712638 592.134871 593.615940 594.639400 595.470210 596.931478 598.197425 598.956878 599.536403 600.769368 601.841674 602.442372 602.886050 603.981514 604.926737 605.411252 605.740567 606.709736 607.524088 607.878130 608.078146 608.913446 609.544811 -100 
-100 -100 589.224541 591.171253 592.856980 593.776572 594.295452 596.081125 597.477041 598.108151 598.367742 599.931140 601.144396 601.633015 601.776248 603.183680 604.255592 604.620681 604.646621 605.925577 606.865538 607.099913 606.998929 608.160908 608.966637 -100 
-100 -100 586.337999 589.910382 592.050478 592.682340 592.055228 594.992197 596.706488 597.015344 596.120410 598.841219 600.382806 600.571226 599.610426 602.126569 603.507476 603.567540 602.492505 604.873901 606.120512 606.048368 604.844446 607.141129 608.346264 -100 
-100 -100 588.538451 590.474850 592.145867 593.050447 593.555986 595.331272 596.719341 597.344438 597.600101 599.162087 600.375231 600.864373 601.007590 602.413054 603.482463 603.845674 603.870365 605.147956 606.087097 606.321326 606.220047 607.381069 608.186321 -100 
-100 -100 589.351105 590.747398 592.195519 593.187599 593.991548 595.432641 596.682710 597.429254 597.999870 599.231071 600.304208 600.907245 601.352202 602.442674 603.382355 603.863865 604.192169 605.158007 605.970100 606.324698 606.526007 607.358114 607.986763 -100 
-100 -100 588.273019 590.182947 591.821564 592.692649 593.165478 594.911938 596.277206 596.887381 597.133285 598.667202 599.855364 600.328143 600.459999 601.846826 602.901289 603.257333 603.280576 604.540470 605.466515 605.697166 605.597803 606.744714 607.541039 -100 
-100 -100 585.829353 589.339151 591.412938 591.977379 591.283600 594.161256 595.827218 596.104572 595.197338 597.851774 599.343906 599.501945 598.524019 600.999491 602.350715 602.398152 601.329603 603.665980 604.886087 604.808656 603.618240 605.876336 607.062282 -100 
-100 -100 588.448779 590.332621 591.928480 592.748561 593.166854 594.857633 596.171361 596.736668 596.941977 598.436344 599.590096 600.034220 600.141034 601.503147 602.535114 602.871947 602.877498 604.119543 605.030469 605.248944 605.138203 606.271624 607.058948 -100 
-100 -100 589.753519 591.089056 592.443844 593.330407 594.024498 595.351304 596.498089 597.159368 597.655460 598.804612 599.805785 600.352734 600.750598 601.790636 602.685243 603.131418 603.428887 604.357021 605.136944 605.469357 605.651223 606.450128 607.055675 -100 
-100 -100 589.275027 591.092143 592.601875 593.340901 593.683464 595.276750 596.507544 597.016381 597.180749 598.605488 599.704006 600.114834 600.198831 601.522948 602.523333 602.841843 602.833822 604.045084 604.931784 605.141027 605.026140 606.114283 606.869857 -100 
-100 -100 587.576882 590.921984 592.804395 593.205258 592.375058 595.041066 596.537533 596.712117 595.749562 598.245054 599.623249 599.722877 598.714527 601.102846 602.386970 602.404297 601.322259 603.584395 604.750336 604.660389 603.485379 605.623482 606.733463 -100 
-100 -100 591.074024 592.695799 594.001364 594.615961 594.870822 596.313019 597.422686 597.888055 598.033667 599.365592 600.390866 600.796065 600.891462 602.148669 603.095329 603.420555 603.430102 604.575989 605.404513 605.608376 605.490321 606.485050 607.157203 -100 
-100 -100 593.584803 594.365246 595.235854 595.918268 596.532340 597.481543 598.349487 598.976880 599.526728 600.409855 601.222099 601.803784 602.308961 603.134765 603.879526 604.384062 604.799970 605.518739 606.142335 606.510908 606.769232 607.293236 607.665499 -100 
-100 -100 594.776772 595.268426 595.946325 596.620379 597.304462 598.103605 598.878734 599.554836 600.206203 600.963102 601.698500 602.338047 602.950153 603.657244 604.330549 604.894955 605.417389 606.017890 606.567218 606.987006 607.335205 607.714490 607.967628 -100 
-100 -100 -100 -100 -100 -100 -100 -100 -100 -100 -100 -100 -100 -100 -100 -100 -100 -100 -100 -100 -100 -100 -100 -100 -100 -100 
-100 -100 -100 -100 -100 -100 -100 -100 -100 -100 -100 -100 -100 -100 -100 -100 -100 -100 -100 -100 -100 -100 -100 -100 -100 -100 
-100 -100 -100 -100 -100 -100 -100 -100 -100 -100 -100 -100 -100 -100 -100 -100 -100 -100 -100 -100 -100 -100 -100 -100 -100 -100 
-100 -100 600.902155 601.392585 602.107108 602.857100 603.633657 604.498970 605.342299 606.097098 606.825876 607.626061 608.401121 609.087224 609.744245 610.465486 611.153334 611.743114 612.292827 612.893334 613.446326 613.883591 614.253707 614.628644 614.876146 -100 
-100 -100 599.685425 600.377788 601.246902 602.023511 602.776565 603.738070 604.645296 605.368070 606.038541 606.914464 607.741307 608.388414 608.982903 609.775770 610.513103 611.063951 611.552346 612.224548 612.828944 613.233783 613.556856 614.029739 614.367383 -100 
-100 -100 597.420566 598.585896 599.762292 600.547825 601.177462 602.383709 603.435006 604.069826 604.560744 605.647888 606.598256 607.145530 607.553700 608.549293 609.405609 609.857206 610.162521 611.036083 611.761408 612.076559 612.238792 612.957361 613.490994 -100 
-100 -100 594.910385 596.709084 598.210220 598.965719 599.336177 600.928352 602.160823 602.683136 602.863393 604.301747 605.409088 605.828441 605.917822 607.252398 608.259731 608.584053 608.575805 609.784964 610.662538 610.858416 610.724627 611.814633 612.568601 -100 
-100 -100 594.548894 595.890429 597.262154 598.176271 598.899146 600.235784 601.390064 602.062454 602.570330 603.725103 604.728315 605.275230 605.673519 606.719485 607.619469 608.067614 608.363675 609.290553 610.066715 610.392039 610.566452 611.365609 611.972571 -100 
-100 -100 593.899007 595.044428 596.355487 597.361508 598.246455 599.505308 600.638864 601.403229 602.057810 603.110422 604.067740 604.684655 605.212894 606.150000 607.000837 607.516423 607.940281 608.760937 609.491309 609.886915 610.189196 610.871715 611.399024 -100 
-100 -100 592.290188 593.717972 595.192706 596.194527 596.994082 598.422893 599.657701 600.388289 600.940048 602.137471 603.172481 603.737511 604.150539 605.225240 606.150650 606.614362 606.924216 607.879819 608.684044 609.029354 609.222269 610.050164 610.678335 -100 
-100 -100 590.383003 592.372010 594.087964 595.016373 595.530581 597.309941 598.700435 599.328569 599.585639 601.111986 602.286215 602.737823 602.849288 604.246744 605.308529 605.659908 605.672559 606.944156 607.880717 608.113123 608.012550 609.169358 609.974490 -100 
-100 -100 590.684561 592.133556 593.642385 594.683704 595.525329 596.997931 598.272922 599.037346 599.618171 600.843925 601.904976 602.491640 602.923545 604.018032 604.962967 605.443851 605.769907 606.742553 607.562848 607.922038 608.127154 608.965918 609.600746 -100 
-100 -100 590.658867 591.853087 593.238083 594.325094 595.294300 596.644039 597.859957 598.691238 599.402649 600.512796 601.521621 602.179794 602.744064 603.720708 604.609156 605.156547 605.610458 606.466172 607.229829 607.653223 607.980126 608.687091 609.230075 -100 
-100 -100 589.618108 591.051843 592.550418 593.590402 594.437613 595.919846 597.202177 597.970793 598.556642 599.800899 600.881937 601.484967 601.929866 603.036531 603.992379 604.482198 604.816381 605.799591 606.629010 606.995240 607.205933 608.049917 608.687480 -100 
-100 -100 588.220072 590.181562 591.884236 592.815780 593.344385 595.147212 596.557122 597.197243 597.464274 599.028873 600.241258 600.723106 600.858178 602.278652 603.361326 603.729457 603.756764 605.049569 606.004441 606.251010 606.161434 607.329333 608.140414 -100 
-100 -100 588.933271 590.356826 591.840076 592.863781 593.696036 595.166666 596.440669 597.202916 597.784514 599.026944 600.107876 600.711566 601.156574 602.261696 603.215374 603.703417 604.036594 605.019541 605.849420 606.216643 606.428207 607.272250 607.909520 -100 
-100 -100 589.295882 590.466680 591.818928 592.872979 593.813166 595.140265 596.338726 597.156353 597.858464 598.965138 599.974273 600.634499 601.199577 602.172439 603.056042 603.599992 604.052416 604.907650 605.671926 606.097497 606.426700 607.133387 607.675036 -100 
-100 -100 588.652221 590.058583 591.514452 592.505919 593.304932 594.745380 595.994567 596.737486 597.302708 598.523854 599.586208 600.177272 600.611863 601.698363 602.634579 603.110119 603.434457 604.406269 605.227101 605.589929 605.799374 606.636586 607.268254 -100 
-100 -100 587.673836 589.599558 591.246554 592.112806 592.573676 594.314324 595.672245 596.271220 596.504544 598.024850 599.200386 599.657590 599.773881 601.156799 602.205679 602.549537 602.559646 603.829646 604.766744 605.003982 604.909612 606.062505 606.862783 -100 
-100 -100 588.835193 590.216322 591.629943 592.570363 593.314353 594.698679 595.895857 596.593494 597.118344 598.301278 599.330287 599.893733 600.303731 601.364967 602.277270 602.731887 603.037164 603.990491 604.795125 605.144178 605.340780 606.165363 606.789154 -100 
-100 -100 589.709837 590.823685 592.084729 593.033120 593.861769 595.073885 596.167655 596.897405 597.522522 598.551758 599.493390 600.100575 600.619521 601.541054 602.376445 602.880610 603.297779 604.115210 604.845914 605.245052 605.549978 606.227848 606.750003 -100 
-100 -100 589.674362 590.993595 592.322290 593.179499 593.842640 595.132790 596.247171 596.884343 597.360628 598.482487 599.460558 599.991465 600.376855 601.401466 602.281264 602.714882 603.002306 603.924930 604.701867 605.032732 605.211905 606.001955 606.600669 -100 
-100 -100 589.428566 591.210511 592.671400 593.367423 593.670813 595.217159 596.408251 596.893121 597.039776 598.434398 599.507773 599.906343 599.981845 601.287401 602.269563 602.576728 602.558439 603.762049 604.640380 604.844165 604.719901 605.793853 606.535835 -100 
-100 -100 591.449459 592.595584 593.730756 594.457063 595.019991 596.169023 597.167721 597.754044 598.199827 599.239944 600.151392 600.670573 601.056628 602.025066 602.857432 603.291655 603.585730 604.452481 605.175816 605.493444 605.657690 606.365710 606.890715 -100 
-100 -100 593.363276 594.033939 594.859982 595.576621 596.261220 597.155941 597.999660 598.663323 599.279289 600.104611 600.888750 601.502226 602.069256 602.836186 603.551408 604.085494 604.562091 605.226236 605.825806 606.228181 606.548355 607.014141 607.346270 -100 
-100 -100 594.394285 594.861731 595.531869 596.220806 596.926935 597.720335 598.494055 599.183832 599.853198 600.600275 601.330392 601.980088 602.607318 603.302904 603.969547 604.542990 605.080701 605.672441 606.219082 606.651515 607.016794 607.385853 607.629235 -100 
-100 -100 -100 -100 -100 -100 -100 -100 -100 -100 -100 -100 -100 -100 -100 -100 -100 -100 -100 -100 -100 -100 -100 -100 -100 -100 
-100 -100 -100 -100 -100 -100 -100 -100 -100 -100 -100 -100 -100 -100 -100 -100 -100 -100 -100 -100 -100 -100 -100 -100 -100 -100 
-100 -100 -100 -100 -100 -100 -100 -100 -100 -100 -100 -100 -100 -100 -100 -100 -100 -100 -100 -100 -100 -100 -100 -100 -100 -100 
-100 -100 600.356469 600.893892 601.646730 602.409148 603.186850 604.079558 604.941919 605.694653 606.413929 607.232865 608.020136 608.699142 609.343552 610.082521 610.782608 611.365638 611.902886 612.520417 613.085362 613.516818 613.877237 614.274492 614.541257 -100 
-100 -100 598.918243 599.753920 600.707856 601.482137 602.190132 603.230644 604.182024 604.880060 605.492182 606.435914 607.297959 607.913548 608.445489 609.305852 610.079771 610.601140 611.028770 611.766577 612.406201 612.782111 613.048105 613.596851 613.989086 -100 
-100 -100 595.948999 597.647251 599.052752 599.766771 600.119071 601.646067 602.831623 603.356655 603.553832 604.944598 606.015824 606.442919 606.550513 607.851340 608.832937 609.170788 609.183518 610.355089 611.201096 611.401640 611.275625 612.314055 613.020223 -100 
-100 -100 591.849037 595.301656 597.301993 597.811952 597.092956 599.826580 601.389018 601.612134 600.689233 603.241270 604.659721 604.765491 603.741185 606.193761 607.520034 607.543976 606.448154 608.751087 609.937536 609.829935 608.609747 610.831123 611.992385 -100 
-100 -100 592.938135 594.845461 596.468576 597.312193 597.750205 599.423576 600.722361 601.279465 601.482581 602.953499 604.084417 604.502897 604.587794 605.951001 606.983589 607.310813 607.302662 608.540589 609.446341 609.651953 609.528836 610.663144 611.455538 -100 
-100 -100 592.715915 594.144589 595.616615 596.607316 597.391458 598.802612 600.019561 600.730276 601.264434 602.449989 603.474109 604.024838 604.424874 605.493969 606.414271 606.868356 607.168753 608.120824 608.922579 609.262358 609.451251 610.280906 610.913119 -100 
-100 -100 590.607072 592.623568 594.359576 595.288248 595.792368 597.571574 598.957928 599.572170 599.814310 601.335533 602.500751 602.935101 603.030263 604.427967 605.485993 605.825058 605.824380 607.100216 608.041909 608.273787 608.174253 609.335626 610.147727 -100 
-100 -100 587.129934 590.852773 593.094940 593.769191 593.150978 596.121375 597.860170 598.184028 597.315156 599.981509 601.475001 601.605333 600.580224 603.119295 604.505083 604.546742 603.446846 605.842658 607.105804 607.045745 605.868911 608.153892 609.365180 -100 
-100 -100 588.992711 591.029827 592.798812 593.765619 594.310793 596.133984 597.560295 598.207357 598.476547 600.025588 601.217132 601.671969 601.783549 603.201628 604.281749 604.638966 604.655264 605.949951 606.909742 607.157271 607.071116 608.243702 609.062502 -100 
-100 -100 589.454683 590.931568 592.475275 593.543255 594.408147 595.912742 597.212953 597.989048 598.576990 599.820198 600.895061 601.483840 601.916091 603.027328 603.988146 604.474707 604.805241 605.797385 606.637675 607.009562 607.225919 608.080512 608.728304 -100 
-100 -100 587.961815 589.964647 591.712192 592.672611 593.221647 595.054443 596.486419 597.136596 597.408626 598.974704 600.183445 600.649955 600.768783 602.203718 603.298816 603.666181 603.689942 604.998337 605.968951 606.223665 606.142157 607.321694 608.144390 -100 
-100 -100 585.055703 588.693582 590.898005 591.565156 590.955091 593.950877 595.707427 596.040862 595.173913 597.879909 599.408239 599.559494 598.540190 601.117242 602.533507 602.593366 601.502797 603.929828 605.215698 605.170276 604.000969 606.302677 607.522373 -100 
-100 -100 587.281740 589.272952 591.003331 591.945502 592.477095 594.297216 595.721323 596.365019 596.632540 598.196638 599.405505 599.873101 599.992396 601.425708 602.518418 602.883711 602.906441 604.215483 605.187726 605.444484 605.364871 606.545312 607.367944 -100 
-100 -100 588.104890 589.553558 591.059954 592.091220 592.923852 594.404006 595.685849 596.447446 597.025210 598.264440 599.340148 599.932105 600.366224 601.472837 602.427819 602.909676 603.238023 604.232132 605.075534 605.451354 605.671518 606.527970 607.175290 -100 
-100 -100 586.993648 588.972228 590.677899 591.588281 592.085669 593.874897 595.274017 595.898234 596.150195 597.693659 598.887709 599.349735 599.467813 600.873631 601.941835 602.289697 602.300097 603.600442 604.565597 604.818699 604.737541 605.913507 606.731250 -100 
-100 -100 584.497052 588.109914 590.263415 590.865529 590.184900 593.117102 594.822159 595.115148 594.219340 596.878871 598.376242 598.518040 597.510530 600.019832 601.386605 601.412380 600.295657 602.706529 603.978567 603.924559 602.750036 605.041641 606.252377 -100 
-100 -100 587.188340 589.141309 590.804574 591.664085 592.106483 593.838536 595.184896 595.763959 595.976391 597.482006 598.643507 599.079544 599.174257 600.553292 601.595344 601.920441 601.910404 603.190972 604.138918 604.377262 604.282388 605.445627 606.255975 -100 
-100 -100 588.547394 589.937086 591.351438 592.277989 593.000326 594.361636 595.536318 596.210545 596.713934 597.875205 598.885229 599.429307 599.822458 600.872100 601.772647 602.210936 602.502087 603.455057 604.262299 604.609894 604.804968 605.632118 606.260191 -100 
-100 -100 588.083064 589.960731 591.533009 592.312461 592.683384 594.309309 595.566991 596.088533 596.261628 597.697256 598.804527 599.212788 599.292575 600.624593 601.628160 601.933541 601.911505 603.151132 604.064712 604.282915 604.172303 605.295388 606.078484 -100 
-100 -100 586.390848 589.815519 591.766154 592.207140 591.405920 594.101081 595.623787 595.812040 594.865377 597.363976 598.748945 598.844874 597.832270 600.227341 601.512468 601.507475 600.388440 602.699120 603.896804 603.808560 602.618396 604.808837 605.953454 -100 
-100 -100 589.991570 591.664417 593.022143 593.670706 593.949751 595.419169 596.551477 597.028205 597.182281 598.523590 599.556644 599.960543 600.053172 601.316772 602.265473 602.578873 602.575307 603.745562 604.596164 604.805982 604.689494 605.714774 606.410989 -100 
-100 -100 592.602159 593.412946 594.319673 595.029859 595.665608 596.637140 597.523360 598.161284 598.718563 599.610839 600.430279 601.013482 601.519009 602.349790 603.097435 603.598730 604.013081 604.745363 605.384010 605.761385 606.027877 606.570228 606.957141 -100 
-100 -100 593.851111 594.363512 595.068930 595.767046 596.471290 597.289684 598.080564 598.766934 599.425894 600.190958 600.932891 601.575404 602.189589 602.900982 603.577621 604.142668 604.667629 605.278135 605.839489 606.268960 606.626887 607.019530 607.282752 -100 
-100 -100 -100 -100 -100 -100 -100 -100 -100 -100 -100 -100 -100 -100 -100 -100 -100 -100 -100 -100 -100 -100 -100 -100 -100 -100 
-100 -100 -100 -100 -100 -100 -100 -100 -100 -100 -100 -100 -100 -100 -100 -100 -100 -100 -100 -100 -100 -100 -100 -100 -100 -100 
-100 -100 -100 -100 -100 -100 -100 -100 -100 -100 -100 -100 -100 -100 -100 -100 -100 -100 -100 -100 -100 -100 -100 -100 -100 -100 
-100 -100 599.825336 600.437884 601.242582 602.012049 602.775908 603.709127 604.596011 605.337970 606.031968 606.883218 607.689205 608.353531 608.970411 609.740874 610.459800 611.028805 611.539176 612.187567 612.771231 613.189996 613.527192 613.962725 614.259824 -100 
-100 -100 597.953841 599.089953 600.184432 600.926697 601.491133 602.708400 603.737472 604.373843 604.827659 605.937001 606.869157 607.418146 607.789129 608.814480 609.659581 610.117005 610.387374 611.286812 611.995873 612.308757 612.422399 613.148008 613.642260 -100 
-100 -100 593.006454 596.340067 598.237410 598.704450 597.971734 600.628792 602.138173 602.360908 601.457196 603.956681 605.339785 605.457724 604.461610 606.870381 608.167123 608.205636 607.137805 609.395084 610.547806 610.447498 609.244320 611.405608 612.516995 -100 
-100 -100 579.230346 592.543384 596.059170 595.533779 586.827463 597.604673 600.317386 599.422269 590.537848 601.059929 603.607933 602.586853 593.603674 604.019586 606.481358 605.407859 596.512472 606.621096 608.915229 607.701531 598.650274 608.773578 611.266874 -100 
-100 -100 589.800900 593.401115 595.550181 596.144029 595.477308 598.309593 599.948308 600.191436 599.269745 601.874421 603.330316 603.425797 602.381757 604.877621 606.238959 606.254140 605.141587 607.490467 608.717481 608.611341 607.389970 609.676028 610.895512 -100 
-100 -100 591.048126 593.080914 594.828256 595.745019 596.229841 597.993286 599.363173 599.947760 600.161348 601.677017 602.838921 603.253831 603.327926 604.726201 605.786850 606.111206 606.094347 607.371158 608.312679 608.528189 608.412991 609.591674 610.423497 -100 
-100 -100 587.323959 591.108902 593.394827 594.066235 593.425664 596.407876 598.149376 598.446645 597.545032 600.220349 601.716481 601.821310 600.765536 603.317459 604.710335 604.730831 603.603912 606.015228 607.289343 607.214356 606.019890 608.333091 609.572635 -100 
-100 -100 573.856584 587.908701 591.746848 591.350295 582.440783 593.767477 596.709879 595.899351 586.926701 597.707712 600.353229 599.331277 590.187436 600.848806 603.394558 602.313517 593.251019 603.620597 606.026466 604.869356 595.871467 606.055766 608.602327 -100 
-100 -100 585.699354 589.505264 591.823729 592.531948 591.930971 594.958096 596.740184 597.069899 596.194412 598.897762 600.420025 600.544372 599.503930 602.077035 603.492795 603.531590 602.421672 604.853591 606.147635 606.089676 604.909447 607.234367 608.480827 -100 
-100 -100 587.758202 589.842938 591.661890 592.651299 593.209253 595.073082 596.529811 597.178423 597.441183 599.017965 600.231200 600.680763 600.781429 602.226859 603.330896 603.686842 603.697047 605.020759 606.006301 606.257218 606.171166 607.376212 608.224272 -100 
-100 -100 584.743255 588.465292 590.743208 591.437270 590.833882 593.873297 595.661156 595.990936 595.108894 597.836850 599.376968 599.508544 598.464210 601.064967 602.499729 602.547753 601.438771 603.892474 605.200365 605.149324 603.970109 606.306528 607.558620 -100 
-100 -100 572.148738 585.816563 589.560169 589.138279 580.204202 591.582539 594.544797 593.733101 584.695062 595.580006 598.266809 597.252440 588.037605 598.813243 601.402320 600.333818 591.228484 601.684385 604.122910 602.978247 593.958968 604.190987 606.751530 -100 
-100 -100 584.068748 587.777192 590.036058 590.710399 590.088435 593.114521 594.894056 595.216970 594.330119 597.056073 598.596581 598.729739 597.686345 600.285122 601.716999 601.762477 600.652231 603.107212 604.417490 604.369090 603.192258 605.530149 606.782478 -100 
-100 -100 586.427896 588.475352 590.250888 591.199762 591.722637 593.561154 594.998783 595.632086 595.883860 597.456865 598.671794 599.126287 599.231203 600.669663 601.765793 602.115099 602.121360 603.449333 604.439995 604.695904 604.614132 605.822648 606.671159 -100 
-100 -100 583.774587 587.475347 589.711604 590.354609 589.697999 592.693186 594.447969 594.753421 593.857828 596.557789 598.085091 598.222762 597.203485 599.749335 601.145792 601.168726 600.041942 602.490758 603.795439 603.744073 602.566393 604.900263 606.148108 -100 
-100 -100 571.563328 585.232069 588.929755 588.443245 579.436019 590.752141 593.663785 592.819447 583.802687 594.593586 597.249278 596.257586 587.234266 597.762124 600.267384 599.152905 590.000796 600.458035 602.886668 601.734868 592.713677 602.934123 605.486136 -100 
-100 -100 583.981680 587.655797 589.849070 590.441408 589.730229 592.666976 594.368190 594.628849 593.694822 596.356565 597.851650 597.964842 596.923730 599.440968 600.809254 600.808259 599.660492 602.088217 603.374689 603.308164 602.116774 604.437323 605.677444 -100 
-100 -100 586.904126 588.887054 590.568155 591.413983 591.830843 593.544217 594.871590 595.419656 595.603220 597.093491 598.242336 598.654555 598.727378 600.099344 601.134185 601.437803 601.407902 602.689734 603.641313 603.868889 603.764088 604.939918 605.767426 -100 
-100 -100 584.961690 588.525534 590.616823 591.137475 590.387991 593.182826 594.784299 594.996060 594.055331 596.614301 598.045731 598.139713 597.113218 599.553158 600.872971 600.858054 599.722149 602.082302 603.324812 603.241565 602.053012 604.311607 605.516354 -100 
-100 -100 573.797346 587.065892 590.522724 589.909178 581.029994 591.854397 594.543188 593.628675 584.800955 595.190653 597.697488 596.692670 587.879594 598.076605 600.464528 599.344454 590.370416 600.542116 602.863861 601.696250 592.806027 602.771627 605.227719 -100 
-100 -100 587.058712 590.361996 592.206186 592.599808 591.778896 594.388719 595.849000 596.027906 595.092244 597.531649 598.875189 598.977824 597.988631 600.335563 601.587277 601.593573 600.500385 602.765594 603.930230 603.849357 602.675949 604.807515 605.903269 -100 
-100 -100 591.641991 592.750994 593.795103 594.469457 594.957467 596.105733 597.069680 597.646394 598.046596 599.102740 599.991976 600.510255 600.857545 601.848324 602.662828 603.097088 603.352383 604.248704 604.960171 605.278598 605.397259 606.114984 606.602991 -100 
-100 -100 593.322042 593.908121 594.663111 595.365652 596.053569 596.911025 597.725448 598.400444 599.033785 599.830449 600.590719 601.218611 601.805154 602.546159 603.239581 603.789125 604.286810 604.929469 605.511693 605.930875 606.267662 606.699163 606.992865 -100 
-100 -100 -100 -100 -100 -100 -100 -100 -100 -100 -100 -100 -100 -100 -100 -100 -100 -100 -100 -100 -100 -100 -100 -100 -100 -100 
-100 -100 -100 -100 -100 -100 -100 -100 -100 -100 -100 -100 -100 -100 -100 -100 -100 -100 -100 -100 -100 -100 -100 -100 -100 -100 
-100 -100 -100 -100 -100 -100 -100 -100 -100 -100 -100 -100 -100 -100 -100 -100 -100 -100 -100 -100 -100 -100 -100 -100 -100 -100 
-100 -100 599.668309 600.257149 601.060089 601.846401 602.636017 603.557125 604.440383 605.193177 605.907201 606.742173 607.541539 608.214647 608.850334 609.604022 610.316181 610.893803 611.422681 612.054784 612.632319 613.060781 613.418160 613.838663 614.127824 -100 
-100 -100 598.038285 598.982498 600.023200 600.818666 601.521052 602.615229 603.603060 604.288101 604.872848 605.855089 606.742844 607.338116 607.838508 608.736361 609.536867 610.039605 610.437000 611.211729 611.877966 612.237916 612.480970 613.080889 613.520134 -100 
-100 -100 594.658137 596.617486 598.192106 598.909354 599.192043 600.849342 602.111765 602.587769 602.686392 604.187469 605.321414 605.689722 605.693243 607.103962 608.150849 608.434069 608.346445 609.625942 610.536025 610.684777 610.468745 611.639694 612.452672 -100 
-100 -100 590.069286 594.016631 596.282211 596.759096 595.841563 598.845186 600.540240 600.663008 599.507437 602.304659 603.838257 603.831533 602.567546 605.265346 606.710816 606.629080 605.301061 607.844833 609.148024 608.937763 607.497780 609.993710 611.336839 -100 
-100 -100 591.458978 593.659347 595.478457 596.332226 596.699769 598.517343 599.902890 600.406801 600.503750 602.094008 603.293808 603.646461 603.617855 605.099468 606.204129 606.471046 606.354809 607.710524 608.688650 608.839161 608.621535 609.902366 610.815283 -100 
-100 -100 591.378342 593.015463 594.647386 595.666759 596.427581 597.936718 599.219455 599.899441 600.374606 601.632785 602.704405 603.211404 603.544757 604.684706 605.654965 606.070159 606.309105 607.333851 608.188325 608.496999 608.639174 609.565547 610.286448 -100 
-100 -100 589.050520 591.372824 593.313951 594.254398 594.686460 596.616559 598.094504 598.655356 598.788406 600.432000 601.669021 602.035861 602.013030 603.531310 604.664698 604.942570 604.832410 606.231097 607.250971 607.432179 607.241278 608.550502 609.483836 -100 
-100 -100 585.177650 589.426922 591.955594 592.599939 591.777486 595.034346 596.916507 597.138790 596.030310 598.949691 600.563731 600.576904 599.302589 602.093458 603.604425 603.537313 602.200023 604.848407 606.239990 606.084272 604.692578 607.256658 608.653571 -100 
-100 -100 587.421597 589.764271 591.737565 592.714846 593.186853 595.161157 596.679656 597.273494 597.434034 599.105159 600.367030 600.753398 600.747677 602.286679 603.441231 603.737359 603.644761 605.064059 606.104229 606.303015 606.126833 607.447978 608.388309 -100 
-100 -100 588.081822 589.767387 591.469787 592.563453 593.402115 595.006191 596.374310 597.119725 597.647715 598.963395 600.084426 600.626911 600.990572 602.173933 603.186033 603.634164 603.904072 604.973148 605.871369 606.216482 606.389069 607.341952 608.079152 -100 
-100 -100 586.411230 588.710451 590.654122 591.619409 592.090913 594.073640 595.598695 596.195658 596.358478 598.045577 599.322394 599.717826 599.717624 601.275014 602.445810 602.752570 602.667477 604.102211 605.154919 605.361741 605.190496 606.519595 607.464577 -100 
-100 -100 583.137909 587.283792 589.760340 590.388240 589.567052 592.847669 594.748396 594.979952 593.872488 596.830366 598.475239 598.504978 597.233958 600.066213 601.608726 601.560172 600.231806 602.915185 604.332975 604.193729 602.810153 605.393181 606.799949 -100 
-100 -100 585.736603 588.022813 589.947587 590.893214 591.346872 593.315965 594.831330 595.420879 595.578662 597.263616 598.540755 598.937703 598.938304 600.493916 601.661876 601.966117 601.879924 603.315930 604.371114 604.580712 604.411970 605.742672 606.688090 -100 
-100 -100 586.745099 588.398615 590.059341 591.112655 591.916429 593.494085 594.842056 595.571730 596.088794 597.400228 598.522528 599.069230 599.435646 600.613663 601.618371 602.060158 602.327001 603.399430 604.302833 604.653293 604.830597 605.786898 606.524949 -100 
-100 -100 585.447313 587.722783 589.624476 590.539072 590.958767 592.896452 594.385787 594.955386 595.097952 596.763199 598.028216 598.423820 598.426767 599.951356 601.090219 601.373099 601.271837 602.699447 603.748691 603.954929 603.784355 605.111618 606.053472 -100 
-100 -100 582.582360 586.706222 589.133978 589.697706 588.806649 592.022512 593.869006 594.059193 592.923784 595.836194 597.454368 597.482235 596.230796 598.987488 600.472151 600.382850 599.023670 601.691594 603.097191 602.949714 601.560522 604.135227 605.534995 -100 
-100 -100 585.659778 587.908941 589.767577 590.631057 590.995480 592.874926 594.310592 594.834977 594.938559 596.566349 597.799658 598.170705 598.151141 599.647701 600.758426 601.016985 600.894257 602.300749 603.331411 603.522122 603.337656 604.651841 605.585824 -100 
-100 -100 587.229645 588.821817 590.388571 591.336839 592.030201 593.486000 594.724236 595.366495 595.810650 597.044311 598.102593 598.605243 598.933501 600.050914 600.996126 601.390859 601.618293 602.646467 603.510924 603.831595 603.983143 604.909090 605.627079 -100 
-100 -100 586.620404 588.785917 590.547228 591.329839 591.624277 593.391781 594.734857 595.202845 595.270299 596.824703 598.001915 598.347563 598.316456 599.761719 600.830461 601.069716 600.936665 602.297210 603.288693 603.457672 603.257500 604.527786 605.431362 -100 
-100 -100 584.626111 588.539980 590.748814 591.149359 590.142579 593.106779 594.761900 594.850572 593.673223 596.415324 597.916318 597.904160 596.656954 599.288635 600.683933 600.566032 599.210509 601.766436 603.087557 602.904122 601.501438 603.964871 605.290049 -100 
-100 -100 588.710830 590.640738 592.162008 592.807966 593.012239 594.609912 595.818141 596.245752 596.301782 597.752588 598.848855 599.196250 599.186509 600.554665 601.562195 601.815721 601.709292 602.990446 603.910329 604.074082 603.872433 605.030562 605.833208 -100 
-100 -100 591.727703 592.644323 593.633737 594.360705 594.986908 596.009566 596.930616 597.554625 598.084024 599.014113 599.859113 600.422438 600.896176 601.761385 602.531804 603.011464 603.394563 604.165786 604.834705 605.200112 605.446906 606.041661 606.475926 -100 
-100 -100 593.165910 593.727688 594.479932 595.198272 595.911028 596.755194 597.565073 598.250196 598.902968 599.683239 600.436693 601.072900 601.677464 602.401459 603.087707 603.645549 604.161848 604.788592 605.365418 605.795027 606.152490 606.569822 606.856044 -100 
-100 -100 -100 -100 -100 -100 -100 -100 -100 -100 -100 -100 -100 -100 -100 -100 -100 -100 -100 -100 -100 -100 -100 -100 -100 -100 
-100 -100 -100 -100 -100 -100 -100 -100 -100 -100 -100 -100 -100 -100 -100 -100 -100 -100 -100 -100 -100 -100 -100 -100 -100 -100 
-100 -100 -100 -100 -100 -100 -100 -100 -100 -100 -100 -100 -100 -100 -100 -100 -100 -100 -100 -100 -100 -100 -100 -100 -100 -100 
-100 -100 -100 -100 -100 -100 -100 -100 -100 -100 -100 -100 -100 -100 -100 -100 -100 -100 -100 -100 -100 -100 -100 -100 -100 -100 
-100 -100 -100 -100 -100 -100 -100 -100 -100 -100 -100 -100 -100 -100 -100 -100 -100 -100 -100 -100 -100 -100 -100 -100 -100 -100 
-100 -100 -100 -100 -100 -100 -100 -100 -100 -100 -100 -100 -100 -100 -100 -100 -100 -100 -100 -100 -100 -100 -100 -100 -100 -100 
-100 -100 -100 -100 -100 -100 -100 -100 -100 -100 -100 -100 -100 -100 -100 -100 -100 -100 -100 -100 -100 -100 -100 -100 -100 -100 
-100 -100 -100 -100 -100 -100 -100 -100 -100 -100 -100 -100 -100 -100 -100 -100 -100 -100 -100 -100 -100 -100 -100 -100 -100 -100 
-100 -100 -100 -100 -100 -100 -100 -100 -100 -100 -100 -100 -100 -100 -100 -100 -100 -100 -100 -100 -100 -100 -100 -100 -100 -100 
-100 -100 -100 -100 -100 -100 -100 -100 -100 -100 -100 -100 -100 -100 -100 -100 -100 -100 -100 -100 -100 -100 -100 -100 -100 -100 
-100 -100 -100 -100 -100 -100 -100 -100 -100 -100 -100 -100 -100 -100 -100 -100 -100 -100 -100 -100 -100 -100 -100 -100 -100 -100 
-100 -100 -100 -100 -100 -100 -100 -100 -100 -100 -100 -100 -100 -100 -100 -100 -100 -100 -100 -100 -100 -100 -100 -100 -100 -100 
-100 -100 -100 -100 -100 -100 -100 -100 -100 -100 -100 -100 -100 -100 -100 -100 -100 -100 -100 -100 -100 -100 -100 -100 -100 -100 
-100 -100 -100 -100 -100 -100 -100 -100 -100 -100 -100 -100 -100 -100 -100 -100 -100 -100 -100 -100 -100 -100 -100 -100 -100 -100 
-100 -100 -100 -100 -100 -100 -100 -100 -100 -100 -100 -100 -100 -100 -100 -100 -100 -100 -100 -100 -100 -100 -100 -100 -100 -100 
-100 -100 -100 -100 -100 -100 -100 -100 -100 -100 -100 -100 -100 -100 -100 -100 -100 -100 -100 -100 -100 -100 -100 -100 -100 -100 
-100 -100 -100 -100 -100 -100 -100 -100 -100 -100 -100 -100 -100 -100 -100 -100 -100 -100 -100 -100 -100 -100 -100 -100 -100 -100 
-100 -100 -100 -100 -100 -100 -100 -100 -100 -100 -100 -100 -100 -100 -100 -100 -100 -100 -100 -100 -100 -100 -100 -100 -100 -100 
-100 -100 -100 -100 -100 -100 -100 -100 -100 -100 -100 -100 -100 -100 -100 -100 -100 -100 -100 -100 -100 -100 -100 -100 -100 -100 
-100 -100 -100 -100 -100 -100 -100 -100 -100 -100 -100 -100 -100 -100 -100 -100 -100 -100 -100 -100 -100 -100 -100 -100 -100 -100 
-100 -100 -100 -100 -100 -100 -100 -100 -100 -100 -100 -100 -100 -100 -100 -100 -100 -100 -100 -100 -100 -100 -100 -100 -100 -100 
-100 -100 -100 -100 -100 -100 -100 -100 -100 -100 -100 -100 -100 -100 -100 -100 -100 -100 -100 -100 -100 -100 -100 -100 -100 -100 
-100 -100 -100 -100 -100 -100 -100 -100 -100 -100 -100 -100 -100 -100 -100 -100 -100 -100 -100 -100 -100 -100 -100 -100 -100 -100 
-100 -100 -100 -100 -100 -100 -100 -100 -100 -100 -100 -100 -100 -100 -100 -100 -100 -100 -100 -100 -100 -100 -100 -100 -100 -100 
-100 -100 -100 -100 -100 -100 -100 -100 -100 -100 -100 -100 -100 -100 -100 -100 -100 -100 -100 -100 -100 -100 -100 -100 -100 -100 
-100 -100 -100 -100 -100 -100 -100 -100 -100 -100 -100 -100 -100 -100 -100 -100 -100 -100 -100 -100 -100 -100 -100 -100 -100 -100 
-100 -100 -100 -100 -100 -100 -100 -100 -100 -100 -100 -100 -100 -100 -100 -100 -100 -100 -100 -100 -100 -100 -100 -100 -100 -100 
