# Supplementary material for: A computational model of spatio-temporal cardiac intracellular calcium handling with realistic structure and spatial flux distribution from sarcoplasmic reticulum and t-tubule reconstructions
Source: PLoS Comput Biol. 2017 Aug 31;13(8):e1005714. doi: 10.1371/journal.pcbi.1005714 (PMC5597258; doi:10.1371/journal.pcbi.1005714)
Supplement: S1 Code — Code provided in C/C++ and includes the structural datasets used in this study. Documentation is provided on use of and updating the code. Updates may also be available on Michael Colman’s website, http://www.physicsoftheheart.com and github repository: https://github.com/michaelcolman/CODE---PLOS-Comp-Biol-2017-Model-SR. (ZIP) [file pcbi.1005714.s001.zip › PLOS_SR_Clean/Spatial_diff_out/Ca_1D_output_0140.dat]

0.361208
0.353243
0.338904
0.322091
0.305167
0.291181
0.280576
0.273952
0.270244
0.268453
0.267552
0.267113
0.266704
0.266112
0.265295
0.264449
0.263625
0.262814
0.262055
0.261532
0.261125
0.260462
0.259757
0.374756
0.366765
0.352336
0.335409
0.318281
0.303987
0.293015
0.286075
0.282164
0.280188
0.279103
0.278574
0.278143
0.277568
0.276790
0.275997
0.275214
0.274385
0.273595
0.273138
0.272896
0.272208
0.271317
0.399169
0.391089
0.376317
0.359101
0.341523
0.326633
0.314979
0.307478
0.303347
0.301038
0.299461
0.298774
0.298305
0.297755
0.297012
0.296258
0.295479
0.294559
0.293655
0.293229
0.293376
0.292597
0.291177
0.427482
0.419323
0.404349
0.386756
0.368578
0.352888
0.340344
0.332062
0.327343
0.324625
0.322792
0.322020
0.321576
0.321046
0.320259
0.319409
0.318460
0.317282
0.316041
0.315259
0.315092
0.314102
0.312583
0.456129
0.447914
0.432915
0.414936
0.396114
0.379539
0.365953
0.356782
0.351180
0.348023
0.346154
0.345364
0.345043
0.344508
0.343524
0.342425
0.341138
0.339544
0.337716
0.336188
0.334980
0.333663
0.332481
0.481048
0.472723
0.457521
0.439165
0.419804
0.402423
0.387889
0.377970
0.371850
0.368274
0.366076
0.365203
0.365032
0.364452
0.363144
0.361740
0.360138
0.358124
0.355690
0.353417
0.351443
0.349775
0.348632
0.501506
0.493017
0.477531
0.458805
0.439108
0.421064
0.405614
0.395163
0.388800
0.384867
0.382193
0.381193
0.381464
0.380799
0.378798
0.377085
0.375264
0.372936
0.369975
0.367131
0.364590
0.362634
0.361455
0.516195
0.507431
0.491442
0.472100
0.451776
0.433208
0.417364
0.406630
0.400021
0.395833
0.392889
0.391658
0.391772
0.391016
0.388957
0.387198
0.385314
0.382899
0.379803
0.376763
0.374005
0.371906
0.370675
0.526490
0.517326
0.500569
0.480344
0.459055
0.440092
0.424356
0.413598
0.406731
0.402399
0.399397
0.397842
0.397215
0.396364
0.394861
0.393298
0.391483
0.389195
0.386340
0.383458
0.380804
0.378703
0.377413
0.532923
0.523315
0.505751
0.484680
0.462700
0.443517
0.427973
0.417434
0.410626
0.406259
0.403136
0.401296
0.400322
0.399373
0.398035
0.396629
0.394950
0.392887
0.390362
0.387787
0.385425
0.383392
0.381997
0.536474
0.526472
0.508138
0.486421
0.463984
0.444728
0.429430
0.419189
0.412676
0.408342
0.405013
0.403009
0.401912
0.400925
0.399631
0.398346
0.396850
0.395035
0.392855
0.390645
0.388879
0.386912
0.385115
0.536350
0.526244
0.507737
0.485855
0.463327
0.444107
0.428937
0.418818
0.412379
0.408094
0.404811
0.402841
0.401788
0.400908
0.399797
0.398723
0.397446
0.395842
0.393848
0.391765
0.390066
0.388108
0.386296
0.532581
0.522653
0.504548
0.482959
0.460662
0.441564
0.426394
0.416181
0.409554
0.405316
0.402336
0.400610
0.399737
0.399112
0.398370
0.397594
0.396571
0.395135
0.393192
0.391019
0.388889
0.386891
0.385440
0.525875
0.516199
0.498569
0.477477
0.455617
0.436745
0.421570
0.411230
0.404506
0.400313
0.397557
0.396178
0.395642
0.395323
0.394864
0.394333
0.393533
0.392251
0.390365
0.388166
0.385918
0.383880
0.382481
0.514695
0.505328
0.488297
0.467901
0.446756
0.428302
0.413236
0.402885
0.396267
0.392098
0.389338
0.388208
0.387980
0.387932
0.387714
0.387420
0.386872
0.385768
0.383982
0.381834
0.379684
0.377646
0.376158
0.497589
0.488636
0.472366
0.452900
0.432673
0.414897
0.400207
0.389985
0.383371
0.379190
0.376454
0.375390
0.375280
0.375429
0.375507
0.375571
0.375379
0.374510
0.372828
0.370736
0.368634
0.366648
0.365200
0.472004
0.463598
0.448355
0.430136
0.411161
0.394395
0.380411
0.370493
0.363819
0.359622
0.356964
0.355787
0.355594
0.355869
0.356352
0.356941
0.357280
0.356699
0.355076
0.353001
0.350858
0.348972
0.347716
0.438435
0.430655
0.416591
0.399902
0.382534
0.367094
0.354032
0.344669
0.338279
0.334148
0.331378
0.329979
0.329607
0.329944
0.330798
0.331959
0.332910
0.332617
0.330972
0.328909
0.326878
0.325131
0.323961
0.395823
0.388694
0.375831
0.360836
0.345379
0.331556
0.319737
0.311241
0.305473
0.301596
0.298777
0.297218
0.296696
0.297043
0.298146
0.299760
0.301302
0.301245
0.299513
0.297501
0.295696
0.294130
0.293011
0.348283
0.341784
0.330130
0.316740
0.303106
0.291032
0.280730
0.273386
0.268425
0.265046
0.262490
0.261011
0.260457
0.260742
0.261799
0.263398
0.264993
0.265069
0.263554
0.261826
0.260315
0.258993
0.258017
0.299021
0.293093
0.282612
0.270599
0.258598
0.248250
0.239684
0.233670
0.229625
0.226921
0.224932
0.223748
0.223270
0.223448
0.224218
0.225382
0.226506
0.226611
0.225622
0.224367
0.223166
0.222112
0.221375
0.258941
0.253429
0.243728
0.232726
0.221936
0.212980
0.205859
0.201025
0.197816
0.195737
0.194244
0.193351
0.192971
0.193062
0.193564
0.194316
0.195022
0.195095
0.194464
0.193572
0.192618
0.191756
0.191167
0.235167
0.229870
0.220595
0.210140
0.200042
0.191882
0.185619
0.181488
0.178808
0.177110
0.175918
0.175202
0.174891
0.174939
0.175285
0.175809
0.176280
0.176314
0.175843
0.175123
0.174297
0.173528
0.173006
0.374176
0.366170
0.351725
0.334806
0.317732
0.303548
0.292727
0.285938
0.282141
0.280217
0.279119
0.278522
0.277991
0.277320
0.276473
0.275658
0.274911
0.274172
0.273518
0.273217
0.273119
0.272536
0.271699
0.387996
0.379942
0.365326
0.348290
0.331034
0.316563
0.305394
0.298332
0.294427
0.292307
0.290909
0.290164
0.289594
0.288942
0.288155
0.287438
0.286789
0.286066
0.285419
0.285310
0.285618
0.285022
0.283806
0.413285
0.405056
0.389690
0.372309
0.354625
0.339592
0.327788
0.320274
0.316514
0.314044
0.311763
0.310733
0.310085
0.309458
0.308724
0.308098
0.307523
0.306753
0.306060
0.306213
0.307524
0.306849
0.304555
0.441890
0.433598
0.418057
0.400352
0.382130
0.366335
0.353651
0.345369
0.341041
0.338150
0.335571
0.334441
0.333832
0.333219
0.332411
0.331673
0.330923
0.329882
0.328825
0.328588
0.329552
0.328651
0.326256
0.470201
0.461976
0.446902
0.428997
0.410270
0.393627
0.379845
0.370588
0.365070
0.361731
0.359414
0.358374
0.358010
0.357380
0.356232
0.355140
0.353974
0.352442
0.350649
0.349351
0.348589
0.347312
0.345796
0.495333
0.487059
0.471964
0.453853
0.434796
0.417390
0.402549
0.392520
0.386545
0.382783
0.380083
0.379048
0.379094
0.378393
0.376596
0.375013
0.373464
0.371420
0.368839
0.366541
0.364667
0.362985
0.361709
0.516185
0.507780
0.492512
0.474216
0.455237
0.437201
0.421138
0.410612
0.404756
0.400640
0.397142
0.396081
0.397305
0.396490
0.393176
0.391010
0.389221
0.386779
0.383438
0.380374
0.377750
0.375736
0.374491
0.531364
0.522662
0.506853
0.487903
0.468269
0.449694
0.433234
0.422428
0.416325
0.411950
0.408182
0.406888
0.407961
0.407043
0.403635
0.401384
0.399493
0.396936
0.393439
0.390147
0.387277
0.385109
0.383820
0.542278
0.533086
0.516308
0.496201
0.475126
0.456093
0.440046
0.429190
0.422462
0.417938
0.414438
0.412729
0.412347
0.411335
0.409219
0.407341
0.405453
0.403050
0.399983
0.396978
0.394335
0.392188
0.390780
0.549531
0.539750
0.521859
0.500618
0.478573
0.459253
0.443512
0.432907
0.426150
0.421599
0.418079
0.416051
0.415150
0.414035
0.412245
0.410568
0.408771
0.406624
0.404036
0.401519
0.399474
0.397430
0.395706
0.554137
0.543773
0.524643
0.502473
0.479777
0.460327
0.444886
0.434643
0.428328
0.423826
0.420004
0.417838
0.416896
0.415734
0.413881
0.412249
0.410591
0.408725
0.406635
0.404801
0.404270
0.402331
0.399402
0.554094
0.543603
0.524258
0.501869
0.479029
0.459584
0.444256
0.434119
0.427861
0.423418
0.419673
0.417568
0.416672
0.415627
0.413973
0.412552
0.411111
0.409476
0.407616
0.405961
0.405545
0.403644
0.400707
0.549445
0.539271
0.520700
0.498762
0.476213
0.456877
0.441485
0.431157
0.424521
0.420125
0.416855
0.415007
0.414167
0.413405
0.412315
0.411282
0.410124
0.408664
0.406810
0.404861
0.403204
0.401278
0.399509
0.542096
0.532259
0.514352
0.493035
0.471008
0.451893
0.436414
0.425894
0.419161
0.414816
0.411774
0.410309
0.409792
0.409364
0.408633
0.407869
0.406945
0.405645
0.403843
0.401828
0.399885
0.397930
0.396395
0.530405
0.520914
0.503694
0.483169
0.462010
0.443313
0.427817
0.417288
0.410969
0.406654
0.403306
0.402069
0.401880
0.401745
0.401268
0.400741
0.400079
0.398967
0.397273
0.395337
0.393644
0.391693
0.389929
0.512723
0.503664
0.487242
0.467684
0.447469
0.429451
0.414303
0.403870
0.397534
0.393204
0.389890
0.388733
0.388675
0.388771
0.388648
0.388550
0.388312
0.387450
0.385822
0.383899
0.382216
0.380305
0.378586
0.486423
0.477926
0.462549
0.444242
0.425198
0.408186
0.393800
0.383596
0.376849
0.372483
0.369550
0.368308
0.368158
0.368429
0.368853
0.369471
0.369939
0.369387
0.367686
0.365627
0.363632
0.361783
0.360432
0.452112
0.444246
0.430061
0.413317
0.395902
0.380216
0.366731
0.357050
0.350544
0.346211
0.343126
0.341582
0.341202
0.341587
0.342568
0.344042
0.345427
0.345187
0.343222
0.340982
0.338992
0.337228
0.335935
0.408814
0.401587
0.388520
0.373501
0.358048
0.343976
0.331681
0.322872
0.317073
0.312965
0.309666
0.307840
0.307259
0.307699
0.309103
0.311340
0.313737
0.313753
0.311336
0.308940
0.307147
0.305508
0.304151
0.360346
0.353742
0.341873
0.328439
0.314790
0.302447
0.291646
0.283975
0.278979
0.275368
0.272326
0.270568
0.269943
0.270330
0.271719
0.273979
0.276469
0.276619
0.274386
0.272243
0.270721
0.269310
0.268090
0.309956
0.303925
0.293282
0.281148
0.269020
0.258367
0.249345
0.242985
0.238780
0.235870
0.233584
0.232225
0.231702
0.231954
0.232950
0.234533
0.236174
0.236342
0.234974
0.233464
0.232217
0.231100
0.230242
0.269020
0.263405
0.253524
0.242322
0.231299
0.222014
0.214494
0.209338
0.205924
0.203668
0.201999
0.201002
0.200593
0.200730
0.201363
0.202337
0.203300
0.203428
0.202650
0.201643
0.200654
0.199760
0.199122
0.244779
0.239379
0.229913
0.219216
0.208828
0.200327
0.193702
0.189273
0.186380
0.184523
0.183203
0.182413
0.182079
0.182156
0.182588
0.183243
0.183857
0.183943
0.183430
0.182663
0.181815
0.181030
0.180490
0.397500
0.389361
0.374513
0.357288
0.339844
0.325259
0.314048
0.306982
0.303185
0.301034
0.299434
0.298560
0.297808
0.296987
0.296058
0.295262
0.294618
0.293997
0.293540
0.293606
0.294222
0.293772
0.292522
0.412214
0.403936
0.388499
0.371091
0.353475
0.338633
0.327119
0.319886
0.316341
0.313980
0.311696
0.310558
0.309730
0.308932
0.308084
0.307440
0.306969
0.306411
0.306030
0.306525
0.308164
0.307717
0.305539
0.441224
0.432355
0.413985
0.395842
0.377730
0.362374
0.350439
0.343144
0.343133
0.340395
0.333803
0.331977
0.330884
0.330100
0.329309
0.328819
0.328521
0.327985
0.327853
0.329225
0.338111
0.337601
0.328222
0.470414
0.461499
0.443011
0.424612
0.406060
0.389996
0.377188
0.369142
0.368632
0.365451
0.358457
0.356509
0.355496
0.354726
0.353800
0.353175
0.352696
0.351872
0.351329
0.352254
0.360827
0.360063
0.350491
0.496158
0.487779
0.472048
0.454037
0.435380
0.418521
0.404281
0.394890
0.389894
0.386250
0.382798
0.381350
0.381152
0.380362
0.378673
0.377535
0.376535
0.375095
0.373363
0.372470
0.372866
0.371649
0.369148
0.521338
0.513060
0.497894
0.480010
0.461523
0.443951
0.428295
0.418065
0.412633
0.408554
0.404717
0.403473
0.404501
0.403616
0.400399
0.398462
0.397026
0.394939
0.392068
0.389719
0.388212
0.386505
0.384806
0.542829
0.534492
0.519516
0.501911
0.485860
0.467700
0.448650
0.437948
0.433462
0.429045
0.423775
0.422913
0.431161
0.430121
0.419214
0.415937
0.414171
0.411542
0.407364
0.403884
0.401129
0.399021
0.397648
0.558869
0.550209
0.534651
0.516346
0.499603
0.480874
0.461395
0.450389
0.445614
0.440928
0.435404
0.434320
0.442456
0.441301
0.430227
0.426804
0.424871
0.422085
0.417721
0.413974
0.410944
0.408667
0.407238
0.570885
0.561599
0.544648
0.524617
0.503992
0.484699
0.467751
0.456622
0.450276
0.445400
0.440863
0.438998
0.439701
0.438461
0.434715
0.432279
0.430306
0.427729
0.424278
0.421113
0.418697
0.416475
0.414669
0.579647
0.569537
0.550893
0.529271
0.507094
0.487409
0.471077
0.460201
0.453608
0.448703
0.444347
0.442105
0.441685
0.440333
0.437503
0.435349
0.433354
0.431082
0.428433
0.426191
0.425403
0.423340
0.420359
0.586880
0.575785
0.554536
0.531438
0.508197
0.488293
0.472481
0.462144
0.458162
0.453321
0.446557
0.444153
0.443642
0.442225
0.439254
0.436987
0.435045
0.433127
0.431413
0.430905
0.435311
0.433428
0.425820
0.586943
0.575696
0.554181
0.530798
0.507335
0.487391
0.471676
0.461419
0.457470
0.452697
0.446045
0.443720
0.443224
0.441932
0.439206
0.437151
0.435417
0.433761
0.432355
0.432109
0.436711
0.434914
0.427310
0.579896
0.569308
0.549804
0.527257
0.504240
0.484400
0.468457
0.457791
0.451281
0.446553
0.442497
0.440450
0.439712
0.438734
0.437026
0.435562
0.434179
0.432689
0.431051
0.429658
0.429598
0.427793
0.424715
0.571250
0.561159
0.542750
0.521059
0.498772
0.479160
0.462980
0.452079
0.445628
0.440956
0.436962
0.435241
0.434689
0.434073
0.432912
0.431802
0.430688
0.429373
0.427752
0.426117
0.425115
0.423301
0.421125
0.558561
0.548884
0.531351
0.510668
0.489787
0.470623
0.454052
0.443354
0.439216
0.434584
0.428369
0.426556
0.426216
0.425906
0.425049
0.424203
0.423387
0.422286
0.420844
0.419446
0.419980
0.418183
0.414524
0.539812
0.530591
0.513907
0.494233
0.474331
0.455854
0.439614
0.428994
0.424832
0.420194
0.414031
0.412315
0.412120
0.412089
0.411674
0.411361
0.411070
0.410245
0.408813
0.407364
0.407827
0.406054
0.402479
0.512245
0.503593
0.487875
0.469364
0.450183
0.432695
0.417539
0.406891
0.400334
0.395657
0.391872
0.390389
0.390208
0.390438
0.390775
0.391435
0.392117
0.391624
0.389838
0.387880
0.386396
0.384630
0.382906
0.476626
0.468596
0.453982
0.437033
0.419420
0.403258
0.389052
0.378902
0.372348
0.367684
0.363928
0.362096
0.361658
0.362086
0.363232
0.365150
0.367245
0.367093
0.364621
0.362182
0.360428
0.358666
0.357072
0.433857
0.426351
0.411028
0.395742
0.380071
0.365521
0.352448
0.343229
0.337539
0.333083
0.328888
0.326599
0.325909
0.326468
0.328302
0.331493
0.335498
0.335630
0.331894
0.328955
0.327536
0.325811
0.323779
0.383586
0.376693
0.362606
0.348869
0.334964
0.322110
0.310507
0.302416
0.297532
0.293579
0.289637
0.287408
0.286667
0.287196
0.289070
0.292351
0.296531
0.296802
0.293172
0.290426
0.289227
0.287703
0.285796
0.329298
0.323057
0.311911
0.299431
0.286926
0.275703
0.265938
0.259072
0.254680
0.251459
0.248661
0.247025
0.246437
0.246798
0.248119
0.250320
0.252820
0.253088
0.251082
0.249218
0.247975
0.246778
0.245682
0.286769
0.280942
0.270599
0.258943
0.247394
0.237492
0.229291
0.223622
0.219892
0.217360
0.215397
0.214242
0.213797
0.214006
0.214837
0.216140
0.217522
0.217738
0.216721
0.215556
0.214541
0.213600
0.212865
0.261594
0.255980
0.246100
0.234887
0.223894
0.214754
0.207488
0.202562
0.199316
0.197203
0.195678
0.194776
0.194415
0.194544
0.195110
0.195964
0.196805
0.196975
0.196397
0.195567
0.194690
0.193877
0.193303
0.424493
0.416179
0.400980
0.383278
0.365266
0.350108
0.338375
0.330893
0.326775
0.324368
0.322542
0.321467
0.320525
0.319518
0.318426
0.317550
0.316920
0.316383
0.316059
0.316292
0.317080
0.316762
0.315580
0.439588
0.431124
0.415316
0.397431
0.379264
0.363866
0.351841
0.344193
0.340324
0.337702
0.335189
0.333865
0.332874
0.331898
0.330877
0.330152
0.329704
0.329227
0.328961
0.329603
0.331401
0.331077
0.328962
0.469297
0.460228
0.441480
0.422864
0.404232
0.388351
0.375920
0.368209
0.367901
0.364888
0.358023
0.356027
0.354803
0.353855
0.352880
0.352312
0.352058
0.351597
0.351537
0.353016
0.362132
0.361726
0.352293
0.499309
0.490213
0.471377
0.452543
0.433507
0.416956
0.403666
0.395193
0.394352
0.390872
0.383585
0.381454
0.380303
0.379386
0.378300
0.377622
0.377199
0.376441
0.375927
0.376906
0.385657
0.384970
0.375328
0.525987
0.517456
0.501421
0.483029
0.463929
0.446600
0.431880
0.422037
0.416632
0.412642
0.408901
0.407235
0.406874
0.405944
0.404152
0.403015
0.402100
0.400700
0.398934
0.398024
0.398436
0.397245
0.394756
0.552229
0.543809
0.528362
0.510113
0.491188
0.473141
0.456986
0.446267
0.440369
0.435901
0.431752
0.430263
0.431110
0.430101
0.426840
0.424974
0.423678
0.421599
0.418585
0.416118
0.414546
0.412812
0.411099
0.574869
0.566382
0.551106
0.533116
0.516606
0.497941
0.478339
0.467089
0.462043
0.457201
0.451638
0.450527
0.458640
0.457497
0.446548
0.443406
0.441874
0.439214
0.434726
0.431011
0.428109
0.425928
0.424519
0.591931
0.583121
0.567254
0.548550
0.531319
0.512041
0.491942
0.480317
0.474924
0.469783
0.463952
0.462617
0.470615
0.469361
0.458232
0.454913
0.453170
0.450321
0.445618
0.441616
0.438424
0.436062
0.434581
0.604842
0.595398
0.578134
0.557703
0.536576
0.516672
0.499019
0.487197
0.480229
0.474861
0.469954
0.467832
0.468355
0.466987
0.463160
0.460710
0.458760
0.456088
0.452424
0.449106
0.446615
0.444326
0.442447
0.614396
0.604101
0.585102
0.563063
0.540373
0.520014
0.502871
0.491227
0.483994
0.478570
0.473802
0.471300
0.470701
0.469193
0.466211
0.463931
0.461846
0.459471
0.456722
0.454473
0.453766
0.451681
0.448578
0.622255
0.610931
0.589241
0.565690
0.541928
0.521295
0.504575
0.493419
0.488854
0.483477
0.476198
0.473512
0.472799
0.471207
0.468044
0.465578
0.463483
0.461479
0.459776
0.459431
0.464088
0.462241
0.454474
0.622379
0.610902
0.588938
0.565090
0.541087
0.520387
0.503727
0.492625
0.488081
0.482774
0.475605
0.472995
0.472291
0.470817
0.467876
0.465593
0.463686
0.461972
0.460641
0.460633
0.465550
0.463845
0.456109
0.614842
0.604054
0.584165
0.561179
0.537618
0.517017
0.500141
0.488632
0.481466
0.476211
0.471720
0.469404
0.468473
0.467305
0.465366
0.463680
0.462143
0.460616
0.459075
0.457902
0.458133
0.456454
0.453327
0.605501
0.595224
0.576451
0.554352
0.531563
0.511206
0.494096
0.482379
0.475301
0.470117
0.465686
0.463679
0.462926
0.462114
0.460731
0.459422
0.458185
0.456865
0.455367
0.453952
0.453218
0.451560
0.449404
0.591974
0.582094
0.564145
0.543076
0.521777
0.501895
0.484360
0.472876
0.468172
0.463054
0.456380
0.454257
0.453716
0.453219
0.452149
0.451134
0.450230
0.449160
0.447868
0.446711
0.447540
0.445917
0.442283
0.571916
0.562497
0.545393
0.525326
0.505000
0.485833
0.468679
0.457331
0.452651
0.447576
0.440985
0.438981
0.438605
0.438421
0.437832
0.437392
0.437050
0.436289
0.435015
0.433800
0.434539
0.432944
0.429402
0.542555
0.533713
0.517618
0.498672
0.478980
0.460813
0.444871
0.433580
0.426550
0.421487
0.417362
0.415663
0.415358
0.415483
0.415705
0.416298
0.416986
0.416566
0.414910
0.413141
0.411872
0.410254
0.408580
0.505024
0.496787
0.481764
0.464319
0.446124
0.429285
0.414369
0.403644
0.396668
0.391671
0.387645
0.385668
0.385180
0.385558
0.386634
0.388540
0.390703
0.390628
0.388232
0.385923
0.384324
0.382668
0.381111
0.460247
0.452494
0.436645
0.420784
0.404480
0.389238
0.375475
0.365728
0.359665
0.354921
0.350499
0.348121
0.347459
0.348019
0.349809
0.353038
0.357189
0.357397
0.353652
0.350771
0.349452
0.347790
0.345761
0.407747
0.400588
0.385927
0.371548
0.356938
0.343369
0.331082
0.322478
0.317234
0.313026
0.308889
0.306594
0.305901
0.306472
0.308342
0.311696
0.316033
0.316386
0.312727
0.309997
0.308842
0.307353
0.305432
0.351178
0.344657
0.332965
0.319794
0.306513
0.294528
0.284079
0.276694
0.271939
0.268467
0.265498
0.263801
0.263245
0.263656
0.265027
0.267322
0.269952
0.270299
0.268301
0.266446
0.265218
0.264024
0.262914
0.306894
0.300771
0.289860
0.277465
0.265084
0.254381
0.245480
0.239282
0.235179
0.232399
0.230279
0.229061
0.228631
0.228894
0.229803
0.231214
0.232717
0.233013
0.232023
0.230863
0.229845
0.228894
0.228145
0.280732
0.274812
0.264349
0.252366
0.240508
0.230545
0.222571
0.217111
0.213487
0.211127
0.209451
0.208484
0.208127
0.208309
0.208964
0.209931
0.210888
0.211140
0.210601
0.209777
0.208889
0.208062
0.207477
0.451906
0.443358
0.427829
0.409486
0.390724
0.374866
0.362500
0.354496
0.349740
0.347079
0.345343
0.344201
0.343166
0.341971
0.340637
0.339599
0.338926
0.338425
0.338117
0.338262
0.338655
0.338432
0.337769
0.466888
0.458251
0.442484
0.424017
0.405118
0.389015
0.376313
0.368029
0.363142
0.360272
0.358257
0.357042
0.356074
0.354925
0.353601
0.352655
0.352131
0.351635
0.351242
0.351509
0.352281
0.352015
0.350933
0.494366
0.485500
0.468894
0.450088
0.430848
0.414257
0.400933
0.392170
0.387384
0.384127
0.381237
0.379833
0.378946
0.377863
0.376533
0.375697
0.375397
0.374823
0.374164
0.374559
0.376462
0.376052
0.373615
0.525427
0.516529
0.499815
0.480777
0.461105
0.443836
0.429665
0.420100
0.414665
0.410904
0.407653
0.406112
0.405256
0.404226
0.402897
0.402036
0.401625
0.400743
0.399576
0.399422
0.400843
0.400114
0.397524
0.556456
0.547713
0.531628
0.512522
0.492422
0.474361
0.459113
0.448518
0.441771
0.437436
0.434319
0.432714
0.431948
0.430936
0.429498
0.428470
0.427714
0.426287
0.424219
0.422783
0.422047
0.420814
0.419280
0.584723
0.575953
0.559883
0.540589
0.520145
0.501298
0.484947
0.473472
0.466124
0.461238
0.457633
0.455918
0.455454
0.454431
0.452593
0.451356
0.450501
0.448481
0.445208
0.442428
0.440305
0.438511
0.437167
0.609061
0.600112
0.583774
0.564204
0.543738
0.524158
0.506455
0.494322
0.486908
0.481552
0.477096
0.475304
0.475985
0.474918
0.471811
0.470343
0.470185
0.467663
0.462504
0.458493
0.455304
0.453031
0.451656
0.627264
0.618000
0.601083
0.580817
0.559624
0.539364
0.521056
0.508440
0.500625
0.494909
0.490119
0.488080
0.488608
0.487432
0.484192
0.482553
0.482177
0.479436
0.474046
0.469769
0.466319
0.463853
0.462376
0.640840
0.631078
0.613175
0.591773
0.569130
0.548247
0.530055
0.517162
0.508643
0.502678
0.498021
0.495548
0.494622
0.493258
0.490989
0.489206
0.487655
0.484988
0.481078
0.477557
0.474710
0.472350
0.470670
0.650600
0.640147
0.620936
0.598346
0.574740
0.553392
0.535168
0.522319
0.513761
0.507687
0.502826
0.499984
0.498542
0.496977
0.494752
0.492754
0.490807
0.488379
0.485445
0.482959
0.481294
0.479188
0.476983
0.657629
0.646379
0.625405
0.601734
0.577590
0.555955
0.537607
0.524992
0.517163
0.511079
0.505465
0.502365
0.500833
0.499138
0.496640
0.494416
0.492332
0.490238
0.488252
0.487079
0.487829
0.486012
0.482142
0.657801
0.646412
0.625197
0.601290
0.576976
0.555263
0.536906
0.524320
0.516524
0.510487
0.504932
0.501883
0.500390
0.498772
0.496387
0.494271
0.492335
0.490538
0.488981
0.488214
0.489291
0.487662
0.483858
0.651197
0.640307
0.620320
0.597016
0.572909
0.551307
0.533005
0.520194
0.511711
0.505750
0.501038
0.498333
0.496924
0.495578
0.493744
0.492032
0.490411
0.488849
0.487326
0.486118
0.485507
0.483955
0.481907
0.641796
0.631294
0.612057
0.589512
0.566126
0.544801
0.526347
0.513366
0.504819
0.498956
0.494510
0.492168
0.491071
0.490049
0.488579
0.487189
0.485879
0.484562
0.483145
0.481830
0.480783
0.479284
0.477732
0.628080
0.617811
0.598906
0.577245
0.555258
0.534426
0.515569
0.502586
0.494701
0.488936
0.484021
0.481856
0.481153
0.480441
0.479177
0.478077
0.477122
0.476086
0.474851
0.473670
0.472971
0.471527
0.469733
0.606579
0.596744
0.578636
0.557926
0.536888
0.516811
0.498456
0.485749
0.478010
0.472361
0.467581
0.465570
0.465076
0.464681
0.463877
0.463331
0.462931
0.462221
0.461056
0.459859
0.459122
0.457712
0.455990
0.574430
0.565276
0.548574
0.528985
0.508598
0.489587
0.472666
0.460528
0.452434
0.446934
0.442927
0.441047
0.440583
0.440521
0.440508
0.440887
0.441404
0.441046
0.439672
0.438168
0.436859
0.435437
0.434189
0.534435
0.525882
0.510326
0.492105
0.473081
0.455412
0.439697
0.428343
0.420676
0.415384
0.411433
0.409466
0.409004
0.409226
0.409911
0.411353
0.413076
0.413042
0.411131
0.409223
0.407732
0.406276
0.405038
0.485362
0.477305
0.462482
0.445754
0.428913
0.412820
0.398000
0.387682
0.380965
0.376041
0.371930
0.369853
0.369543
0.369975
0.371080
0.373518
0.376766
0.376982
0.374075
0.371715
0.370289
0.368819
0.367352
0.430426
0.422925
0.409174
0.393848
0.378607
0.364164
0.350885
0.341765
0.335917
0.331573
0.327814
0.325889
0.325614
0.326094
0.327304
0.329866
0.333263
0.333613
0.330825
0.328604
0.327310
0.325966
0.324582
0.373047
0.366144
0.353796
0.339639
0.325302
0.312445
0.301357
0.293528
0.288357
0.284746
0.281925
0.280415
0.280059
0.280448
0.281523
0.283395
0.285562
0.285939
0.284429
0.282907
0.281741
0.280632
0.279690
0.326881
0.320385
0.308794
0.295445
0.282021
0.270431
0.260846
0.254189
0.249736
0.246790
0.244666
0.243511
0.243183
0.243472
0.244299
0.245577
0.246932
0.247283
0.246532
0.245535
0.244560
0.243640
0.242949
0.299676
0.293381
0.282185
0.269260
0.256352
0.245489
0.236806
0.230862
0.226898
0.224353
0.222610
0.221652
0.221350
0.221581
0.222257
0.223227
0.224183
0.224504
0.224092
0.223346
0.222481
0.221660
0.221086
0.476119
0.467213
0.451045
0.431908
0.412338
0.395753
0.382771
0.374278
0.369101
0.366193
0.364377
0.363211
0.362172
0.360832
0.359248
0.358081
0.357444
0.356982
0.356620
0.356649
0.356895
0.356713
0.356223
0.491721
0.482676
0.466235
0.446916
0.427191
0.410339
0.396970
0.388120
0.382691
0.379591
0.377675
0.376618
0.375824
0.374547
0.372852
0.371713
0.371253
0.370734
0.370092
0.370030
0.370422
0.370158
0.369368
0.519843
0.510558
0.493537
0.473860
0.453798
0.436420
0.422316
0.412816
0.407059
0.403589
0.401287
0.400345
0.399914
0.398738
0.396878
0.395809
0.395762
0.395083
0.393756
0.393454
0.394601
0.394131
0.392182
0.552051
0.542713
0.525552
0.505595
0.485048
0.466966
0.452001
0.441658
0.435186
0.431184
0.428538
0.427456
0.427030
0.425931
0.424165
0.423163
0.423086
0.422091
0.420174
0.419257
0.419888
0.419067
0.416935
0.584774
0.575529
0.558593
0.538421
0.517273
0.498365
0.482430
0.471140
0.463629
0.458984
0.456032
0.454570
0.453854
0.452805
0.451361
0.450505
0.450184
0.448722
0.446053
0.444042
0.442783
0.441455
0.440147
0.614569
0.605227
0.588095
0.567512
0.545730
0.525953
0.509014
0.496819
0.488563
0.483291
0.479806
0.477986
0.477124
0.476145
0.474963
0.474510
0.474730
0.472760
0.468517
0.465087
0.462551
0.460637
0.459345
0.640592
0.630958
0.613291
0.592110
0.569761
0.549131
0.531085
0.518096
0.509304
0.503484
0.499418
0.497342
0.496774
0.495859
0.494625
0.494917
0.497634
0.495217
0.487518
0.482396
0.478690
0.476238
0.474820
0.659994
0.650048
0.631804
0.609946
0.586869
0.565485
0.546700
0.533108
0.523844
0.517598
0.513129
0.510767
0.510020
0.508996
0.507649
0.507764
0.510240
0.507585
0.499670
0.494344
0.490462
0.487819
0.486236
0.674384
0.664047
0.645031
0.622399
0.598450
0.576432
0.557236
0.543274
0.533698
0.527143
0.522303
0.519538
0.518071
0.516748
0.515225
0.514224
0.513662
0.511017
0.506267
0.502384
0.499496
0.497043
0.495166
0.685280
0.674256
0.653918
0.630374
0.605890
0.583395
0.563758
0.549715
0.540376
0.533634
0.528136
0.524890
0.523049
0.521422
0.519472
0.517705
0.516034
0.513598
0.510491
0.508211
0.507027
0.504922
0.502281
0.694137
0.682134
0.659493
0.634944
0.610398
0.587598
0.567347
0.553478
0.545442
0.538609
0.531562
0.527737
0.525638
0.523793
0.521464
0.519265
0.517178
0.515096
0.513321
0.512878
0.514639
0.512918
0.508356
0.694385
0.682265
0.659426
0.634733
0.610125
0.587249
0.566902
0.553020
0.545022
0.538205
0.531141
0.527318
0.525244
0.523427
0.521107
0.518913
0.516882
0.515099
0.513849
0.513909
0.516080
0.514597
0.510125
0.686222
0.674816
0.653790
0.629867
0.605340
0.582609
0.562525
0.548365
0.539147
0.532423
0.526796
0.523531
0.521744
0.520170
0.518183
0.516290
0.514530
0.512962
0.511667
0.511010
0.511163
0.509771
0.507338
0.676353
0.665297
0.644916
0.621849
0.598339
0.575939
0.555499
0.541084
0.531693
0.525077
0.519823
0.516948
0.515558
0.514267
0.512486
0.510872
0.509428
0.508115
0.506884
0.505964
0.505458
0.504133
0.502400
0.663604
0.652442
0.631412
0.609255
0.587993
0.566139
0.544472
0.529814
0.521114
0.514609
0.508816
0.506100
0.505259
0.504243
0.502438
0.501047
0.499965
0.498958
0.497930
0.497169
0.497019
0.495768
0.493811
0.640550
0.629817
0.609567
0.588330
0.568007
0.546972
0.525953
0.511738
0.503317
0.497026
0.491441
0.488928
0.488340
0.487650
0.486282
0.485438
0.484929
0.484263
0.483308
0.482526
0.482320
0.481112
0.479264
0.604275
0.594552
0.576662
0.556428
0.535849
0.515950
0.497496
0.484420
0.475849
0.469897
0.465358
0.463144
0.462580
0.462274
0.461827
0.461926
0.462389
0.462070
0.460824
0.459645
0.458750
0.457530
0.456259
0.561556
0.552474
0.535838
0.516744
0.497114
0.478595
0.461857
0.449940
0.442032
0.436481
0.432222
0.430195
0.429884
0.429922
0.430056
0.431157
0.433007
0.432985
0.430938
0.429261
0.428113
0.426850
0.425634
0.510718
0.501972
0.485632
0.467806
0.450642
0.433699
0.417587
0.406898
0.400282
0.395251
0.390847
0.388985
0.389335
0.389644
0.389854
0.391982
0.396045
0.396240
0.392407
0.390046
0.389025
0.387715
0.386107
0.453216
0.445016
0.429733
0.413242
0.397568
0.382280
0.367834
0.358427
0.352740
0.348356
0.344393
0.342767
0.343224
0.343635
0.343984
0.346243
0.350448
0.350776
0.347065
0.344825
0.343887
0.342664
0.341132
0.392446
0.385022
0.371636
0.356415
0.341146
0.327460
0.315725
0.307611
0.302381
0.298722
0.295872
0.294554
0.294547
0.294919
0.295588
0.297189
0.299484
0.299870
0.298213
0.296830
0.295848
0.294822
0.293874
0.343964
0.337038
0.324620
0.310295
0.295896
0.283472
0.273272
0.266269
0.261653
0.258625
0.256483
0.255426
0.255269
0.255587
0.256281
0.257447
0.258814
0.259203
0.258495
0.257616
0.256739
0.255860
0.255167
0.315544
0.308850
0.296901
0.283034
0.269142
0.257438
0.248133
0.241800
0.237621
0.234971
0.233204
0.232300
0.232098
0.232381
0.233045
0.234002
0.234980
0.235354
0.235013
0.234346
0.233533
0.232730
0.232154
0.496474
0.487171
0.470270
0.450319
0.429948
0.412664
0.399064
0.390102
0.384520
0.381346
0.379399
0.378209
0.377236
0.375814
0.374039
0.372854
0.372429
0.372007
0.371446
0.371326
0.371662
0.371434
0.370730
0.512934
0.503398
0.486073
0.465843
0.445303
0.427723
0.413663
0.404290
0.398404
0.395062
0.393137
0.392236
0.391732
0.390391
0.388344
0.387155
0.387104
0.386578
0.385429
0.385091
0.385769
0.385429
0.384142
0.542389
0.532492
0.514456
0.493749
0.472883
0.454730
0.439778
0.429635
0.423174
0.419489
0.417512
0.417014
0.417252
0.416047
0.413628
0.412584
0.414175
0.413437
0.410397
0.409750
0.415362
0.414768
0.407979
0.575726
0.565755
0.547540
0.526501
0.505092
0.486202
0.470372
0.459355
0.452137
0.447904
0.445585
0.444933
0.445139
0.444017
0.441758
0.440858
0.442542
0.441480
0.437719
0.436393
0.441524
0.440563
0.433513
0.609491
0.599651
0.581635
0.560345
0.538175
0.518426
0.501746
0.489834
0.481735
0.476794
0.473846
0.472512
0.471982
0.470906
0.469390
0.468853
0.469936
0.468444
0.464249
0.461629
0.460498
0.459036
0.457183
0.640584
0.630618
0.612316
0.590482
0.567486
0.546799
0.529162
0.516322
0.507406
0.501771
0.498199
0.496288
0.495274
0.494322
0.493627
0.494243
0.497475
0.495521
0.488292
0.483767
0.480922
0.478837
0.477272
0.668299
0.657933
0.638854
0.616194
0.592312
0.570670
0.552005
0.538289
0.528673
0.522428
0.518272
0.515971
0.514795
0.514045
0.514645
0.517944
0.538179
0.535792
0.510723
0.502807
0.497836
0.495102
0.493542
0.688922
0.678231
0.658530
0.635190
0.610577
0.588112
0.568578
0.554156
0.544036
0.537307
0.532646
0.530006
0.528608
0.527739
0.528229
0.531330
0.551336
0.548695
0.523391
0.515353
0.510327
0.507415
0.505611
0.704521
0.693455
0.672918
0.648994
0.623954
0.600821
0.580418
0.565544
0.555436
0.548330
0.542828
0.539704
0.537877
0.536533
0.535520
0.535510
0.537761
0.535110
0.527621
0.523046
0.520311
0.517747
0.515333
0.717870
0.705872
0.683242
0.658403
0.633258
0.609617
0.588293
0.573309
0.564175
0.556799
0.549699
0.545820
0.543602
0.541829
0.539940
0.538367
0.537626
0.535193
0.531348
0.529618
0.530113
0.528022
0.523787
0.732888
0.719085
0.691103
0.664790
0.644441
0.620403
0.593607
0.579123
0.574978
0.567422
0.554735
0.549421
0.546639
0.544531
0.542005
0.539658
0.537609
0.535612
0.534384
0.536015
0.542594
0.541013
0.532228
0.733307
0.719398
0.691217
0.664847
0.644573
0.620458
0.593437
0.578871
0.574760
0.567183
0.554398
0.549045
0.546280
0.544161
0.541546
0.539088
0.536934
0.535238
0.534698
0.536950
0.544035
0.542740
0.534050
0.719756
0.707348
0.683833
0.658924
0.634449
0.610578
0.588120
0.572757
0.563818
0.556345
0.548744
0.544699
0.542583
0.540723
0.538314
0.536099
0.534141
0.532576
0.531664
0.532067
0.534353
0.533128
0.529038
0.709412
0.697355
0.674455
0.650725
0.628038
0.604552
0.581038
0.565072
0.555589
0.548219
0.541304
0.537785
0.536279
0.534677
0.532242
0.530222
0.528557
0.527225
0.526255
0.526001
0.526767
0.525611
0.523010
0.701727
0.688701
0.661884
0.639117
0.622753
0.599863
0.570969
0.554213
0.546826
0.539553
0.530438
0.526864
0.526897
0.525528
0.521908
0.519902
0.518543
0.517534
0.516821
0.516887
0.518762
0.517703
0.514184
0.677141
0.664561
0.638528
0.616688
0.601298
0.579301
0.551172
0.535003
0.528011
0.521055
0.512243
0.508943
0.509292
0.508269
0.505073
0.503634
0.502928
0.502276
0.501568
0.501561
0.503308
0.502303
0.498966
0.632433
0.621788
0.601527
0.580668
0.561283
0.540508
0.519059
0.504849
0.496354
0.489960
0.484252
0.481675
0.481354
0.480802
0.479547
0.479342
0.480011
0.479700
0.478262
0.477416
0.477355
0.476320
0.474569
0.586406
0.576569
0.557996
0.538066
0.519144
0.499800
0.480738
0.468221
0.460561
0.454774
0.449691
0.447568
0.447829
0.447712
0.446986
0.448092
0.451169
0.451139
0.447815
0.446011
0.445506
0.444391
0.442728
0.537279
0.527350
0.506456
0.487724
0.483561
0.465663
0.435050
0.423787
0.418188
0.413082
0.407182
0.405445
0.408749
0.409015
0.406367
0.409166
0.417402
0.417565
0.409390
0.406067
0.406315
0.405067
0.402031
0.477263
0.467898
0.448109
0.430639
0.427338
0.411127
0.382861
0.373018
0.368463
0.364083
0.358695
0.357275
0.360718
0.361142
0.358717
0.361681
0.370194
0.370494
0.362309
0.359066
0.359352
0.358162
0.355187
0.409364
0.401302
0.386358
0.370147
0.354907
0.340480
0.327289
0.318967
0.314107
0.310457
0.307229
0.306080
0.306770
0.307159
0.307217
0.308941
0.312555
0.312942
0.309930
0.308295
0.307692
0.306722
0.305423
0.358041
0.350667
0.337274
0.322063
0.307184
0.294031
0.282895
0.275630
0.271029
0.267988
0.265764
0.264825
0.264983
0.265339
0.265805
0.266969
0.268709
0.269123
0.268079
0.267202
0.266494
0.265660
0.264867
0.328176
0.321100
0.308411
0.293699
0.278961
0.266533
0.256658
0.250031
0.245746
0.243066
0.241303
0.240490
0.240430
0.240765
0.241391
0.242345
0.243421
0.243835
0.243472
0.242863
0.242136
0.241367
0.240774
0.511186
0.501610
0.484193
0.463600
0.442549
0.424665
0.410572
0.401210
0.395271
0.391784
0.389573
0.388187
0.387109
0.385655
0.383913
0.382832
0.382513
0.382114
0.381457
0.381152
0.381286
0.380910
0.380133
0.528097
0.518264
0.500375
0.479464
0.458219
0.440026
0.425472
0.415698
0.409452
0.405809
0.403647
0.402583
0.402002
0.400620
0.398564
0.397442
0.397471
0.396951
0.395689
0.395149
0.395622
0.395131
0.393765
0.558390
0.548157
0.529482
0.508031
0.486415
0.467630
0.452176
0.441624
0.434782
0.430809
0.428645
0.428028
0.428239
0.426972
0.424455
0.423409
0.425033
0.424277
0.421118
0.420270
0.425730
0.424990
0.418072
0.592654
0.582341
0.563470
0.541662
0.519472
0.499933
0.483588
0.472151
0.464539
0.460021
0.457512
0.456727
0.456873
0.455653
0.453248
0.452295
0.453967
0.452880
0.449015
0.447519
0.452524
0.451445
0.444277
0.627355
0.617192
0.598560
0.576516
0.553559
0.533135
0.515917
0.503571
0.495088
0.489836
0.486640
0.485105
0.484414
0.483180
0.481513
0.480893
0.481942
0.480421
0.476158
0.473425
0.472184
0.470639
0.468738
0.659419
0.649144
0.630257
0.607670
0.583861
0.562465
0.544257
0.530951
0.521623
0.515652
0.511799
0.509633
0.508375
0.507212
0.506345
0.506835
0.509996
0.508011
0.500758
0.496197
0.493306
0.491182
0.489594
0.688089
0.677427
0.657776
0.634351
0.609607
0.587209
0.567933
0.553695
0.543622
0.537013
0.532555
0.529970
0.528477
0.527480
0.527905
0.531041
0.551213
0.548782
0.523663
0.515762
0.510793
0.508055
0.506491
0.709571
0.698598
0.678339
0.654234
0.628730
0.605457
0.585230
0.570201
0.559558
0.552434
0.547460
0.544534
0.542812
0.541687
0.541978
0.544876
0.564780
0.562070
0.536707
0.528693
0.523683
0.520785
0.518982
0.725909
0.714571
0.693498
0.668835
0.642916
0.618910
0.597692
0.582106
0.571402
0.563854
0.558023
0.554634
0.552543
0.550948
0.549694
0.549456
0.551530
0.548771
0.541235
0.536660
0.533932
0.531374
0.528959
0.739770
0.727521
0.704392
0.678850
0.652837
0.628267
0.606019
0.590220
0.580425
0.572560
0.565103
0.560976
0.558539
0.556539
0.554405
0.552607
0.551691
0.549121
0.545176
0.543410
0.543885
0.541790
0.537561
0.755057
0.741030
0.712592
0.685616
0.664462
0.639458
0.611610
0.596232
0.591367
0.583280
0.570213
0.564656
0.561689
0.559377
0.556612
0.554055
0.551847
0.549699
0.548326
0.549883
0.556365
0.554781
0.546071
0.755468
0.741362
0.712763
0.685767
0.664703
0.639614
0.611504
0.595994
0.591114
0.582981
0.569805
0.564208
0.561266
0.558955
0.556106
0.553440
0.551126
0.549288
0.548612
0.550803
0.557806
0.556529
0.547924
0.741617
0.729027
0.705127
0.679625
0.654341
0.629513
0.606021
0.589700
0.579972
0.571928
0.563941
0.559657
0.557363
0.555302
0.552650
0.550216
0.548088
0.546398
0.545411
0.545821
0.548146
0.546967
0.542906
0.730661
0.718435
0.695176
0.670885
0.647421
0.623022
0.598528
0.581639
0.571377
0.563452
0.556178
0.552429
0.550756
0.548943
0.546238
0.543985
0.542147
0.540721
0.539744
0.539566
0.540443
0.539370
0.536801
0.721996
0.708814
0.681683
0.658374
0.641251
0.617512
0.587738
0.570139
0.562008
0.554234
0.544835
0.541075
0.541013
0.539434
0.535476
0.533213
0.531677
0.530610
0.529957
0.530171
0.532235
0.531297
0.527810
0.696157
0.683427
0.657083
0.634711
0.618589
0.595814
0.566908
0.550011
0.542379
0.535012
0.525981
0.522537
0.522816
0.521601
0.518070
0.516368
0.515482
0.514805
0.514216
0.514417
0.516401
0.515552
0.512258
0.649922
0.639114
0.618503
0.597106
0.577031
0.555539
0.533414
0.518622
0.509663
0.502972
0.497101
0.494428
0.494029
0.493308
0.491777
0.491309
0.491791
0.491473
0.490213
0.489640
0.489860
0.489000
0.487302
0.602113
0.592098
0.573144
0.552644
0.533036
0.513034
0.493414
0.480476
0.472513
0.466559
0.461418
0.459288
0.459533
0.459278
0.458275
0.459080
0.461926
0.461902
0.458835
0.457387
0.457229
0.456305
0.454682
0.551057
0.540932
0.519623
0.500286
0.495526
0.477016
0.445857
0.434309
0.428537
0.423383
0.417537
0.415890
0.419285
0.419451
0.416484
0.418933
0.426858
0.427040
0.419221
0.416335
0.416992
0.415942
0.412915
0.489192
0.479615
0.459380
0.441277
0.437360
0.420576
0.391842
0.381795
0.377144
0.372797
0.367523
0.366243
0.369815
0.370188
0.367488
0.370135
0.378356
0.378684
0.370842
0.368008
0.368668
0.367659
0.364682
0.419679
0.411377
0.395959
0.379103
0.363171
0.348185
0.334632
0.326131
0.321216
0.317615
0.314505
0.313496
0.314295
0.314672
0.314580
0.316104
0.319553
0.319965
0.317174
0.315821
0.315478
0.314639
0.313349
0.367144
0.359510
0.345621
0.329764
0.314204
0.300497
0.288992
0.281539
0.276882
0.273884
0.271765
0.270950
0.271209
0.271586
0.271983
0.273047
0.274708
0.275150
0.274244
0.273544
0.272998
0.272252
0.271477
0.336599
0.329252
0.316055
0.300696
0.285282
0.272300
0.262049
0.255223
0.250874
0.248227
0.246558
0.245856
0.245889
0.246261
0.246865
0.247770
0.248816
0.249262
0.248996
0.248509
0.247895
0.247192
0.246620
0.521778
0.512036
0.494262
0.473179
0.451528
0.433134
0.418634
0.408922
0.402622
0.398776
0.396197
0.394486
0.393188
0.391740
0.390184
0.389276
0.388921
0.388503
0.387826
0.387281
0.386916
0.386288
0.385564
0.538863
0.528876
0.510622
0.489208
0.467313
0.448614
0.433720
0.423644
0.417064
0.413067
0.410512
0.409049
0.408152
0.406743
0.404884
0.403862
0.403590
0.403056
0.402050
0.401368
0.401151
0.400428
0.399368
0.569748
0.559340
0.540186
0.518166
0.495788
0.476494
0.460824
0.450055
0.442920
0.438601
0.436022
0.434909
0.434840
0.433470
0.430885
0.429658
0.429618
0.428843
0.427135
0.426235
0.426894
0.425975
0.423644
0.604711
0.594223
0.574877
0.552507
0.529569
0.509516
0.492951
0.481312
0.473441
0.468585
0.465657
0.464369
0.464224
0.462812
0.460171
0.458856
0.458665
0.457539
0.455290
0.453870
0.454110
0.452907
0.450423
0.639988
0.629718
0.610811
0.588332
0.564770
0.543843
0.526288
0.513692
0.504977
0.499410
0.495784
0.493809
0.492713
0.491185
0.489170
0.487980
0.487487
0.485904
0.483026
0.480680
0.479111
0.477524
0.476035
0.672492
0.662210
0.643261
0.620403
0.596121
0.574236
0.555615
0.542034
0.532517
0.526245
0.521947
0.519397
0.517793
0.516176
0.514464
0.513589
0.513516
0.511428
0.507148
0.503625
0.500964
0.498930
0.497554
0.701363
0.690827
0.671383
0.647878
0.622774
0.599900
0.580175
0.565659
0.555586
0.548680
0.543602
0.540656
0.538847
0.537183
0.535669
0.535450
0.537733
0.535164
0.527562
0.522537
0.518864
0.516400
0.514961
0.723312
0.712500
0.692530
0.668360
0.642462
0.618670
0.597963
0.582598
0.571872
0.564437
0.558912
0.555673
0.553664
0.551855
0.550164
0.549669
0.551605
0.548720
0.540872
0.535672
0.531873
0.529257
0.527672
0.739904
0.728756
0.708099
0.683271
0.656654
0.632051
0.610439
0.594373
0.583012
0.575137
0.569299
0.565744
0.563426
0.561351
0.559143
0.557455
0.556319
0.553340
0.548466
0.544591
0.541718
0.539273
0.537402
0.752320
0.740562
0.718687
0.693090
0.666009
0.640772
0.618367
0.601913
0.590603
0.582403
0.575810
0.571825
0.569318
0.567014
0.564334
0.561903
0.559714
0.556858
0.553413
0.550986
0.549696
0.547568
0.544967
0.762385
0.749698
0.725347
0.698858
0.671782
0.646134
0.622829
0.606316
0.596086
0.587670
0.579499
0.574954
0.572346
0.569897
0.566822
0.564020
0.561514
0.558966
0.556651
0.555893
0.557282
0.555532
0.551233
0.762608
0.749876
0.725441
0.698919
0.671839
0.646082
0.622566
0.605892
0.595565
0.587079
0.578857
0.574321
0.571779
0.569386
0.566324
0.563539
0.561103
0.558869
0.557101
0.556890
0.558745
0.557285
0.553100
0.753097
0.741168
0.718955
0.693318
0.666393
0.640833
0.617626
0.600627
0.589028
0.580604
0.573822
0.569867
0.567621
0.565453
0.562674
0.560135
0.557893
0.555945
0.554374
0.553696
0.553931
0.552662
0.550330
0.741333
0.729797
0.708332
0.683629
0.657800
0.632701
0.609303
0.592141
0.580362
0.572098
0.565818
0.562325
0.560579
0.558665
0.555942
0.553601
0.551631
0.550035
0.548766
0.548069
0.547920
0.546836
0.545170
0.725643
0.714030
0.691993
0.668253
0.644727
0.620354
0.596022
0.578825
0.567765
0.559776
0.553315
0.550218
0.549557
0.547920
0.544663
0.542389
0.540723
0.539535
0.538702
0.538428
0.538978
0.538083
0.536102
0.698830
0.687652
0.666407
0.643610
0.621106
0.597750
0.574377
0.557969
0.547508
0.539990
0.533928
0.531162
0.530837
0.529566
0.526744
0.524990
0.523887
0.523130
0.522561
0.522472
0.523138
0.522382
0.520532
0.657788
0.647597
0.628678
0.606858
0.584190
0.562166
0.541700
0.526904
0.516902
0.510065
0.505103
0.502678
0.502069
0.501251
0.499776
0.499009
0.498849
0.498510
0.497868
0.497586
0.497642
0.496949
0.495783
0.609702
0.600105
0.582356
0.561569
0.539826
0.519354
0.500991
0.487850
0.479026
0.472980
0.468576
0.466582
0.466374
0.465985
0.465091
0.465171
0.466217
0.466225
0.465079
0.464617
0.464658
0.463988
0.462834
0.552856
0.543542
0.526068
0.506421
0.487112
0.468357
0.450962
0.439488
0.432407
0.427242
0.423032
0.421526
0.422754
0.422733
0.421303
0.422173
0.425141
0.425400
0.422815
0.422005
0.422477
0.421793
0.420090
0.489839
0.481007
0.464486
0.446088
0.428248
0.411241
0.395709
0.385757
0.379852
0.375547
0.371952
0.370827
0.372266
0.372476
0.371338
0.372441
0.375613
0.376020
0.373523
0.372759
0.373226
0.372561
0.370894
0.424291
0.416158
0.401355
0.384201
0.366791
0.351429
0.338639
0.330012
0.324629
0.321103
0.318609
0.317737
0.318152
0.318467
0.318546
0.319440
0.321137
0.321604
0.320744
0.320355
0.320295
0.319671
0.318699
0.372217
0.364522
0.350614
0.334351
0.317863
0.303772
0.292461
0.284895
0.280100
0.277184
0.275353
0.274671
0.274854
0.275222
0.275648
0.276469
0.277555
0.278032
0.277805
0.277517
0.277190
0.276579
0.275919
0.341759
0.334259
0.320774
0.304965
0.289008
0.275636
0.265176
0.258237
0.253846
0.251277
0.249775
0.249197
0.249276
0.249662
0.250244
0.251043
0.251913
0.252388
0.252370
0.252092
0.251638
0.251032
0.250510
0.529671
0.519712
0.501464
0.479894
0.457734
0.438895
0.424021
0.413966
0.407314
0.403111
0.400201
0.398268
0.396934
0.395527
0.394050
0.393282
0.392960
0.392465
0.391607
0.390796
0.390216
0.389270
0.388209
0.547540
0.537206
0.518149
0.496092
0.473612
0.454462
0.439241
0.428871
0.421978
0.417646
0.414781
0.413146
0.412341
0.410947
0.408977
0.407960
0.407586
0.406983
0.405966
0.405224
0.405103
0.404089
0.402467
0.580298
0.569236
0.548475
0.525452
0.502326
0.482564
0.466647
0.455660
0.448279
0.443668
0.440833
0.439691
0.440219
0.438799
0.435448
0.433878
0.433347
0.432515
0.431232
0.430744
0.432348
0.431197
0.427649
0.615722
0.604583
0.583652
0.560294
0.536629
0.516121
0.499323
0.487510
0.479452
0.474333
0.471144
0.469814
0.470242
0.468684
0.465104
0.463258
0.462419
0.461219
0.459514
0.458641
0.459934
0.458566
0.454897
0.649879
0.639308
0.619697
0.596673
0.572620
0.551293
0.533458
0.520699
0.511874
0.506060
0.502077
0.499889
0.498810
0.497003
0.494321
0.492500
0.491289
0.489585
0.487178
0.485220
0.484085
0.482415
0.480465
0.681874
0.671537
0.652432
0.629382
0.604842
0.582618
0.563674
0.549963
0.540495
0.533999
0.529213
0.526383
0.524683
0.522611
0.519926
0.517904
0.516410
0.514141
0.510871
0.507975
0.505680
0.503680
0.502162
0.710549
0.700128
0.680879
0.657457
0.632301
0.609141
0.589061
0.574508
0.565051
0.557941
0.551859
0.548597
0.546812
0.544520
0.541398
0.539119
0.538035
0.535230
0.530424
0.526666
0.523562
0.521262
0.519839
0.732771
0.722108
0.702395
0.678327
0.652359
0.628263
0.607196
0.591782
0.581662
0.574024
0.567512
0.563970
0.561982
0.559524
0.556199
0.553618
0.552177
0.549032
0.543938
0.539956
0.536663
0.534228
0.532738
0.749798
0.738760
0.718253
0.693341
0.666412
0.641425
0.619496
0.603270
0.591882
0.583794
0.577566
0.573783
0.571362
0.568780
0.565536
0.562660
0.560127
0.556888
0.552799
0.549285
0.546410
0.544042
0.542395
0.762012
0.750427
0.728765
0.702980
0.675326
0.649640
0.627040
0.610388
0.598768
0.590348
0.583663
0.579595
0.577094
0.574442
0.571049
0.568019
0.565312
0.562176
0.558559
0.555703
0.553638
0.551463
0.549478
0.771586
0.759224
0.735056
0.708371
0.680365
0.654232
0.631006
0.614246
0.603048
0.594420
0.586888
0.582581
0.580329
0.577670
0.573905
0.570793
0.568250
0.565370
0.562193
0.560145
0.559487
0.557580
0.554808
0.771695
0.759307
0.735085
0.708346
0.680269
0.654000
0.630571
0.613598
0.602217
0.593496
0.585971
0.581741
0.579626
0.577091
0.573425
0.570440
0.568078
0.565523
0.562811
0.561240
0.561011
0.559372
0.556703
0.762247
0.750569
0.728708
0.702772
0.674952
0.648861
0.625588
0.608270
0.596053
0.587361
0.580758
0.576979
0.575008
0.572718
0.569484
0.566741
0.564454
0.562264
0.560145
0.558777
0.558103
0.556719
0.554962
0.749667
0.738445
0.717542
0.692439
0.665386
0.639767
0.616636
0.599247
0.586813
0.578311
0.572362
0.569231
0.567988
0.565980
0.562628
0.559934
0.557775
0.555993
0.554476
0.553520
0.553103
0.551976
0.550455
0.731154
0.720204
0.699742
0.675559
0.649888
0.625035
0.602022
0.584900
0.572861
0.564738
0.559293
0.557080
0.557903
0.556211
0.551456
0.548516
0.546507
0.545161
0.544277
0.544013
0.544857
0.543983
0.541741
0.703507
0.692995
0.673342
0.650136
0.625531
0.601741
0.579732
0.563443
0.552058
0.544457
0.539455
0.537602
0.538769
0.537453
0.533138
0.530683
0.529182
0.528311
0.527854
0.527955
0.529086
0.528403
0.526257
0.663598
0.653737
0.635447
0.613329
0.589568
0.567158
0.547088
0.532188
0.521703
0.514778
0.510257
0.508272
0.508183
0.507294
0.505180
0.503898
0.503261
0.502882
0.502645
0.502797
0.503267
0.502713
0.501469
0.614789
0.605457
0.588180
0.567240
0.544789
0.523991
0.505764
0.492493
0.483353
0.477264
0.473144
0.471383
0.471390
0.470898
0.469535
0.468978
0.469100
0.469142
0.469054
0.469520
0.470324
0.469878
0.468545
0.555860
0.546942
0.530396
0.510711
0.490316
0.471308
0.454584
0.443107
0.435680
0.430545
0.426802
0.425535
0.427255
0.427096
0.424759
0.424535
0.425428
0.425787
0.425582
0.426455
0.428153
0.427786
0.425767
0.491931
0.483455
0.467797
0.449357
0.430513
0.413285
0.398405
0.388509
0.382350
0.378126
0.374993
0.374091
0.375974
0.376064
0.374110
0.374182
0.375314
0.375831
0.375710
0.376608
0.378310
0.377953
0.375945
0.426920
0.418904
0.404315
0.387004
0.369144
0.353551
0.340823
0.332200
0.326777
0.323347
0.321082
0.320360
0.320855
0.321113
0.320948
0.321373
0.322270
0.322811
0.322974
0.323463
0.324140
0.323727
0.322567
0.374995
0.367273
0.353302
0.336796
0.319952
0.305626
0.294246
0.286654
0.281868
0.279046
0.277378
0.276823
0.277073
0.277422
0.277732
0.278346
0.279141
0.279660
0.279841
0.279963
0.280004
0.279529
0.278817
0.344540
0.336952
0.323291
0.307202
0.290923
0.277310
0.266731
0.259754
0.255386
0.252906
0.251535
0.251068
0.251209
0.251595
0.252114
0.252803
0.253558
0.254059
0.254227
0.254170
0.253923
0.253414
0.252895
0.536586
0.526298
0.507286
0.485167
0.462527
0.443277
0.428012
0.417588
0.410557
0.405992
0.402792
0.400761
0.399791
0.398404
0.396562
0.395777
0.395425
0.394813
0.393766
0.392793
0.392455
0.391203
0.389374
0.556263
0.545259
0.524589
0.501602
0.478504
0.458920
0.443330
0.432632
0.425407
0.420756
0.417682
0.416170
0.416347
0.414952
0.411957
0.410661
0.410136
0.409424
0.408379
0.407854
0.409033
0.407741
0.404404
0.593246
0.580752
0.556330
0.531508
0.507455
0.487202
0.470955
0.459709
0.452100
0.447257
0.444548
0.444187
0.452117
0.450642
0.439736
0.437114
0.435943
0.435024
0.434269
0.435189
0.443357
0.441996
0.431752
0.628864
0.616301
0.591772
0.566630
0.542058
0.521076
0.503977
0.491965
0.483773
0.478465
0.475389
0.474831
0.482727
0.481036
0.469670
0.466623
0.465024
0.463723
0.462625
0.463261
0.471184
0.469661
0.459341
0.659319
0.648092
0.626937
0.603040
0.578459
0.556761
0.538650
0.525764
0.517062
0.511055
0.506647
0.504538
0.504433
0.502383
0.498143
0.495552
0.493754
0.491887
0.489748
0.488308
0.488722
0.486939
0.483371
0.689641
0.679060
0.659408
0.636022
0.611254
0.588748
0.569529
0.555826
0.547085
0.540416
0.534604
0.531580
0.530352
0.527898
0.523815
0.520833
0.518449
0.515963
0.513085
0.510538
0.508823
0.506787
0.504726
0.717830
0.707347
0.687949
0.664492
0.639371
0.616017
0.595785
0.581768
0.576503
0.569253
0.558776
0.554925
0.554104
0.551285
0.545725
0.541918
0.538931
0.535857
0.532246
0.529001
0.526241
0.523987
0.522462
0.740165
0.729471
0.709651
0.685571
0.659633
0.635344
0.614142
0.599294
0.593403
0.585640
0.574713
0.570557
0.569495
0.566495
0.560738
0.556631
0.553295
0.549874
0.545942
0.542430
0.539407
0.537037
0.535535
0.757911
0.746761
0.725729
0.700600
0.673444
0.648187
0.626033
0.609909
0.599371
0.591148
0.583816
0.579743
0.577463
0.574450
0.570052
0.566265
0.562933
0.559443
0.555541
0.552128
0.549340
0.546978
0.545289
0.771528
0.759652
0.736508
0.710226
0.682133
0.656127
0.633359
0.616803
0.605588
0.597030
0.589694
0.585424
0.583142
0.580167
0.575835
0.572260
0.569275
0.565892
0.561953
0.558825
0.556674
0.554425
0.552347
0.789016
0.775509
0.744042
0.715930
0.686970
0.660465
0.637195
0.620609
0.609652
0.600898
0.592957
0.588642
0.587116
0.584227
0.579265
0.575714
0.573296
0.570149
0.566201
0.563571
0.564595
0.562538
0.557688
0.789038
0.775523
0.744028
0.715858
0.686792
0.660132
0.636640
0.619777
0.608534
0.599665
0.591803
0.587645
0.586365
0.583657
0.578812
0.575443
0.573265
0.570450
0.566926
0.564742
0.566201
0.564395
0.559605
0.771399
0.759484
0.736231
0.709757
0.681328
0.654850
0.631390
0.613964
0.601664
0.592784
0.585993
0.582360
0.581207
0.578781
0.574459
0.571322
0.568988
0.566576
0.563958
0.562238
0.561620
0.560112
0.558005
0.756894
0.745663
0.724417
0.698939
0.671201
0.645189
0.621954
0.604333
0.591572
0.582907
0.577144
0.574620
0.575143
0.573035
0.567731
0.564281
0.561800
0.559814
0.558108
0.557178
0.557504
0.556308
0.553917
0.736501
0.725734
0.705670
0.681175
0.654503
0.629282
0.606560
0.589246
0.576705
0.568533
0.564025
0.563679
0.571548
0.569792
0.557898
0.553073
0.550243
0.548687
0.547952
0.548454
0.552743
0.551859
0.546253
0.708049
0.697749
0.678575
0.655108
0.629546
0.605427
0.583742
0.567281
0.555415
0.547803
0.543787
0.543838
0.552093
0.550726
0.539252
0.534887
0.532525
0.531482
0.531301
0.532309
0.537028
0.536384
0.530839
0.667930
0.658191
0.640118
0.617823
0.593522
0.570833
0.550776
0.535699
0.524954
0.517976
0.513825
0.512587
0.514843
0.513887
0.509290
0.507112
0.505932
0.505471
0.505540
0.506260
0.507977
0.507509
0.505283
0.618244
0.609034
0.591965
0.570936
0.548108
0.527097
0.508877
0.495564
0.486411
0.480300
0.476301
0.474941
0.476853
0.476269
0.472770
0.471452
0.470945
0.470990
0.471532
0.472875
0.474973
0.474685
0.472523
0.557916
0.549182
0.533058
0.513348
0.492240
0.473095
0.456906
0.445632
0.438517
0.433447
0.430137
0.429726
0.445640
0.445359
0.428473
0.426738
0.426149
0.426575
0.427625
0.430079
0.434173
0.434049
0.430389
0.493259
0.484951
0.469686
0.451221
0.431710
0.414378
0.400052
0.390424
0.384671
0.380551
0.377798
0.377679
0.393189
0.393175
0.377263
0.375922
0.375634
0.376242
0.377384
0.379868
0.384005
0.383895
0.380212
0.428293
0.420337
0.405844
0.388450
0.370352
0.354642
0.341976
0.333475
0.328274
0.324923
0.322666
0.322138
0.323866
0.324069
0.322506
0.322448
0.322897
0.323507
0.324295
0.325612
0.327397
0.327154
0.325356
0.376334
0.368600
0.354597
0.337960
0.320911
0.306458
0.295063
0.287501
0.282811
0.280057
0.278458
0.278011
0.278821
0.279148
0.278833
0.279244
0.279842
0.280401
0.280872
0.281376
0.281893
0.281524
0.280605
0.345857
0.338223
0.324464
0.308220
0.291759
0.278015
0.267374
0.260394
0.256073
0.253652
0.252347
0.251955
0.252185
0.252564
0.252974
0.253570
0.254249
0.254776
0.255087
0.255226
0.255196
0.254761
0.254192
0.541032
0.530676
0.511532
0.489220
0.466320
0.446747
0.431104
0.420291
0.412872
0.407903
0.404299
0.401950
0.400777
0.399315
0.397478
0.396695
0.396281
0.395545
0.394311
0.393097
0.392502
0.391036
0.389081
0.560761
0.549686
0.528881
0.505698
0.482341
0.462439
0.446490
0.435437
0.427873
0.422830
0.419319
0.417452
0.417393
0.415898
0.412885
0.411562
0.410943
0.410103
0.408898
0.408162
0.409105
0.407610
0.404152
0.597822
0.585252
0.560691
0.535661
0.511342
0.490785
0.474219
0.462689
0.454849
0.449642
0.446432
0.445662
0.453312
0.451697
0.440723
0.438021
0.436697
0.435644
0.434776
0.435532
0.443491
0.441950
0.431604
0.633571
0.620914
0.596209
0.570826
0.545965
0.524692
0.507313
0.495079
0.486720
0.481102
0.477541
0.476566
0.484156
0.482292
0.470809
0.467630
0.465833
0.464394
0.463208
0.463713
0.471455
0.469783
0.459375
0.664245
0.652879
0.631468
0.607271
0.582375
0.560385
0.542032
0.528981
0.520150
0.513887
0.509075
0.506585
0.506171
0.503914
0.499511
0.496738
0.494718
0.492701
0.490484
0.488944
0.489229
0.487320
0.483670
0.694839
0.684066
0.664054
0.640297
0.615178
0.592390
0.572983
0.559200
0.550420
0.543553
0.537360
0.533955
0.532407
0.529709
0.525402
0.522172
0.519505
0.516867
0.513968
0.511378
0.509586
0.507459
0.505332
0.723391
0.712653
0.692747
0.668836
0.643325
0.619698
0.599335
0.585331
0.580147
0.572746
0.561851
0.557592
0.556425
0.553330
0.547493
0.543362
0.539972
0.536751
0.533247
0.530035
0.527256
0.524945
0.523369
0.745767
0.734825
0.714496
0.689953
0.663611
0.639057
0.617741
0.602928
0.597135
0.589251
0.577936
0.573394
0.571994
0.568725
0.562689
0.558257
0.554519
0.550959
0.547130
0.543645
0.540591
0.538179
0.536645
0.763206
0.751876
0.730495
0.704972
0.677432
0.651902
0.629618
0.613479
0.602961
0.594620
0.587005
0.582625
0.580067
0.576820
0.572191
0.568158
0.564559
0.560920
0.556969
0.553471
0.550565
0.548136
0.546440
0.776501
0.764522
0.741169
0.714564
0.686099
0.659817
0.636911
0.620295
0.609033
0.600350
0.592793
0.588283
0.585781
0.582614
0.578100
0.574347
0.571167
0.567620
0.563517
0.560169
0.557766
0.555414
0.553374
0.793633
0.780101
0.748581
0.720216
0.690886
0.664109
0.640712
0.624035
0.612973
0.604079
0.595953
0.591444
0.589750
0.586707
0.581592
0.577902
0.575326
0.571995
0.567792
0.564809
0.565408
0.563214
0.558491
0.793550
0.780043
0.748543
0.720159
0.690740
0.663807
0.640156
0.623144
0.611732
0.602702
0.594677
0.590362
0.588950
0.586121
0.581140
0.577647
0.575319
0.572320
0.568520
0.565961
0.566972
0.565021
0.560352
0.775985
0.764060
0.740761
0.714089
0.685346
0.658580
0.634887
0.617227
0.604693
0.595626
0.588701
0.584970
0.583737
0.581209
0.576754
0.573486
0.571005
0.568416
0.565562
0.563553
0.562626
0.560980
0.558893
0.761313
0.750075
0.728796
0.703145
0.675116
0.648812
0.625304
0.607382
0.594322
0.585466
0.579635
0.577099
0.577624
0.575439
0.569971
0.566356
0.563714
0.561563
0.559669
0.558538
0.558660
0.557346
0.554927
0.740432
0.729690
0.709668
0.685040
0.658079
0.632579
0.609598
0.591952
0.579059
0.570713
0.566233
0.565976
0.573952
0.572142
0.560029
0.554995
0.551982
0.550272
0.549395
0.549764
0.553910
0.552934
0.547295
0.711442
0.701184
0.682076
0.658508
0.632689
0.608321
0.586393
0.569612
0.557406
0.549644
0.545681
0.545845
0.554220
0.552814
0.541125
0.536545
0.533992
0.532819
0.532543
0.533475
0.538105
0.537398
0.531819
0.670777
0.661068
0.643029
0.620660
0.596172
0.573269
0.552982
0.537635
0.526633
0.519523
0.515373
0.514192
0.516500
0.515500
0.510747
0.508386
0.507025
0.506460
0.506501
0.507217
0.508930
0.508424
0.506143
0.620355
0.611187
0.594172
0.573104
0.550137
0.528957
0.510556
0.497045
0.487714
0.481499
0.477469
0.476114
0.478016
0.477382
0.473769
0.472280
0.471575
0.471551
0.472167
0.473604
0.475795
0.475502
0.473265
0.559214
0.550548
0.534533
0.514819
0.493590
0.474322
0.458030
0.446632
0.439415
0.434275
0.430917
0.430474
0.446331
0.445997
0.429024
0.427108
0.426257
0.426653
0.427930
0.430604
0.434931
0.434836
0.431045
0.493995
0.485758
0.470598
0.452132
0.432515
0.415095
0.400707
0.391002
0.385186
0.381032
0.378243
0.378090
0.393532
0.393479
0.377506
0.376011
0.375482
0.376091
0.377479
0.380194
0.384567
0.384507
0.380706
0.428790
0.420863
0.406405
0.388985
0.370807
0.355021
0.342294
0.333737
0.328496
0.325126
0.322858
0.322318
0.324015
0.324192
0.322587
0.322440
0.322772
0.323388
0.324309
0.325762
0.327677
0.327469
0.325629
0.376704
0.368968
0.354951
0.338264
0.321140
0.306619
0.295172
0.287573
0.282857
0.280093
0.278493
0.278043
0.278840
0.279152
0.278815
0.279183
0.279734
0.280303
0.280844
0.281424
0.282008
0.281662
0.280732
0.346169
0.338517
0.324720
0.308414
0.291876
0.278069
0.267383
0.260374
0.256036
0.253610
0.252303
0.251909
0.252133
0.252504
0.252904
0.253481
0.254145
0.254686
0.255041
0.255227
0.255235
0.254816
0.254248
0.543590
0.533428
0.514779
0.492636
0.469688
0.449883
0.433877
0.422689
0.414920
0.409513
0.405317
0.402391
0.400414
0.398769
0.397289
0.396516
0.395993
0.395154
0.393801
0.392337
0.391026
0.389475
0.388059
0.561621
0.551078
0.531619
0.508986
0.485723
0.465631
0.449344
0.437974
0.430171
0.424665
0.420347
0.417572
0.416007
0.414292
0.412246
0.411127
0.410434
0.409477
0.408074
0.406787
0.405997
0.404414
0.402462
0.594676
0.583387
0.562194
0.538566
0.514642
0.493982
0.477156
0.465451
0.457725
0.452017
0.447295
0.444774
0.444429
0.442551
0.438899
0.437042
0.435924
0.434720
0.433277
0.432407
0.433336
0.431686
0.427974
0.630595
0.619158
0.597668
0.573596
0.549072
0.527688
0.510100
0.497761
0.489575
0.483497
0.478454
0.475718
0.475202
0.473076
0.469042
0.466750
0.465191
0.463592
0.461805
0.460658
0.461376
0.459584
0.455792
0.665595
0.654580
0.634105
0.610158
0.585132
0.562931
0.544393
0.531221
0.522176
0.515585
0.510187
0.506743
0.504672
0.502209
0.498990
0.496577
0.494581
0.492451
0.489979
0.487838
0.486374
0.484362
0.482195
0.698750
0.687753
0.667341
0.643084
0.617433
0.594353
0.574869
0.561008
0.551589
0.544489
0.538350
0.534265
0.531531
0.528691
0.525272
0.522419
0.519869
0.517167
0.514079
0.511196
0.508757
0.506522
0.504817
0.729336
0.717956
0.696492
0.671494
0.645048
0.621049
0.600626
0.586256
0.577440
0.569858
0.562090
0.557436
0.554503
0.551327
0.547246
0.543801
0.540712
0.537486
0.533824
0.530415
0.527418
0.524992
0.523410
0.751720
0.740105
0.718180
0.692506
0.665207
0.640275
0.618916
0.603745
0.594319
0.586287
0.578185
0.573326
0.570233
0.566904
0.562614
0.558871
0.555436
0.551874
0.547902
0.544228
0.541002
0.538464
0.536874
0.766962
0.755314
0.733575
0.707390
0.679221
0.653389
0.631092
0.614892
0.603683
0.595226
0.587994
0.583214
0.579920
0.576609
0.572615
0.568924
0.565393
0.561707
0.557656
0.553954
0.550725
0.548168
0.546550
0.777701
0.765836
0.743587
0.716823
0.687961
0.661426
0.638454
0.621670
0.609966
0.601160
0.593736
0.588922
0.585761
0.582530
0.578545
0.574949
0.571572
0.567929
0.563855
0.560279
0.557293
0.554808
0.553088
0.785567
0.773264
0.749283
0.721913
0.692619
0.665650
0.642214
0.625250
0.613787
0.604730
0.596607
0.591731
0.589069
0.585952
0.581635
0.578084
0.575035
0.571572
0.567535
0.564219
0.561830
0.559497
0.557482
0.785317
0.773084
0.749216
0.721919
0.692612
0.665494
0.641754
0.624397
0.612555
0.603335
0.595299
0.590633
0.588245
0.585340
0.581168
0.577790
0.574968
0.571817
0.568168
0.565256
0.563236
0.561135
0.559203
0.776475
0.764842
0.743021
0.716523
0.687670
0.660686
0.636746
0.618734
0.605778
0.596521
0.589551
0.585524
0.583394
0.580807
0.577113
0.573955
0.571211
0.568473
0.565592
0.563265
0.561477
0.559674
0.558134
0.763450
0.752272
0.731425
0.705821
0.677788
0.651259
0.627334
0.609015
0.595596
0.586523
0.580469
0.577407
0.576300
0.574069
0.570123
0.566885
0.564211
0.561924
0.559826
0.558244
0.557137
0.555664
0.554138
0.743145
0.732374
0.712357
0.687806
0.661049
0.635321
0.611676
0.593525
0.580228
0.571591
0.566494
0.564754
0.566175
0.564330
0.558687
0.555013
0.552398
0.550580
0.549269
0.548604
0.548945
0.547804
0.545568
0.713890
0.703592
0.684449
0.660972
0.635390
0.610808
0.588215
0.570937
0.558342
0.550290
0.545705
0.544391
0.546203
0.544762
0.539567
0.536357
0.534226
0.532943
0.532218
0.532114
0.532942
0.532072
0.529903
0.672601
0.662879
0.644830
0.622502
0.598080
0.574998
0.554281
0.538552
0.527224
0.519901
0.515472
0.513741
0.513899
0.512868
0.510194
0.508284
0.507024
0.506332
0.506093
0.506312
0.506846
0.506194
0.504767
0.621553
0.612396
0.595407
0.574371
0.551419
0.530094
0.511372
0.497510
0.487823
0.481415
0.477208
0.475459
0.475425
0.474763
0.473025
0.471873
0.471235
0.471080
0.471414
0.472331
0.473618
0.473180
0.471504
0.559815
0.551180
0.535238
0.515585
0.494419
0.475032
0.458420
0.446628
0.438961
0.433603
0.429644
0.428209
0.429571
0.429216
0.426704
0.425803
0.425531
0.425818
0.426777
0.428664
0.431583
0.431337
0.428551
0.494179
0.485970
0.470891
0.452496
0.432958
0.415444
0.400779
0.390710
0.384453
0.380095
0.376772
0.375697
0.377207
0.377129
0.375073
0.374556
0.374606
0.375122
0.376214
0.378150
0.381095
0.380896
0.378155
0.428701
0.420798
0.406389
0.389015
0.370863
0.355021
0.342146
0.333371
0.327853
0.324353
0.322020
0.321234
0.321586
0.321743
0.321454
0.321554
0.321961
0.322515
0.323256
0.324299
0.325551
0.325252
0.323841
0.376461
0.368739
0.354749
0.338086
0.320973
0.306422
0.294898
0.287187
0.282328
0.279471
0.277787
0.277214
0.277403
0.277700
0.277936
0.278397
0.278993
0.279539
0.279999
0.280394
0.280706
0.280303
0.279513
0.345855
0.338212
0.324429
0.308134
0.291601
0.277776
0.267048
0.259975
0.255552
0.253049
0.251672
0.251198
0.251312
0.251671
0.252151
0.252772
0.253458
0.253996
0.254313
0.254411
0.254295
0.253836
0.253305
0.546060
0.535987
0.517565
0.495538
0.472600
0.452634
0.436334
0.424873
0.416931
0.411151
0.406362
0.402934
0.400526
0.398656
0.397088
0.396154
0.395457
0.394565
0.393279
0.391864
0.390461
0.388952
0.387716
0.563410
0.553099
0.534223
0.511883
0.488714
0.468494
0.451950
0.440443
0.432761
0.426868
0.421605
0.418060
0.415810
0.413829
0.411826
0.410588
0.409704
0.408685
0.407339
0.406009
0.404839
0.403304
0.401814
0.594830
0.584085
0.564287
0.541313
0.517629
0.496905
0.479935
0.468425
0.461680
0.455574
0.448980
0.445143
0.443537
0.441343
0.438133
0.436306
0.435020
0.433731
0.432255
0.431031
0.430614
0.429002
0.426657
0.630873
0.619909
0.599667
0.576137
0.551780
0.530322
0.512648
0.500595
0.493483
0.487053
0.480130
0.476053
0.474261
0.471842
0.468318
0.466128
0.464451
0.462762
0.460890
0.459330
0.458658
0.456877
0.454441
0.668139
0.657062
0.636582
0.612494
0.587288
0.564921
0.546309
0.533292
0.524677
0.517829
0.511418
0.507083
0.504232
0.501580
0.498653
0.496376
0.494372
0.492175
0.489609
0.487266
0.485314
0.483273
0.481520
0.703701
0.692063
0.670351
0.645192
0.618955
0.595626
0.576200
0.562630
0.553633
0.546357
0.539385
0.534473
0.531043
0.528108
0.525120
0.522644
0.520328
0.517605
0.514307
0.511224
0.508577
0.506262
0.504598
0.737853
0.725100
0.700348
0.673533
0.646040
0.621717
0.601547
0.587750
0.579571
0.571867
0.563143
0.557439
0.553558
0.550348
0.547075
0.544351
0.541804
0.538611
0.534585
0.530907
0.527810
0.525259
0.523518
0.760149
0.747137
0.721878
0.694344
0.665968
0.640711
0.619628
0.605054
0.596280
0.588163
0.579171
0.573320
0.569335
0.566005
0.562547
0.559554
0.556681
0.553160
0.548819
0.544851
0.541507
0.538826
0.537057
0.771668
0.759296
0.736104
0.708863
0.679999
0.653912
0.631755
0.615917
0.605157
0.596641
0.588801
0.583398
0.579601
0.576307
0.572793
0.569544
0.566283
0.562595
0.558324
0.554359
0.550909
0.548211
0.546528
0.780078
0.767954
0.745327
0.718076
0.688797
0.662076
0.639179
0.622638
0.611324
0.602463
0.594509
0.589242
0.585725
0.582492
0.578785
0.575348
0.571928
0.568230
0.564098
0.560287
0.556958
0.554335
0.552687
0.785520
0.773357
0.750399
0.722995
0.693483
0.666394
0.643072
0.626438
0.615783
0.606653
0.597557
0.592112
0.589089
0.585925
0.581747
0.578154
0.574780
0.571217
0.567280
0.563743
0.560784
0.558314
0.556606
0.785001
0.772978
0.750270
0.723070
0.693652
0.666425
0.642726
0.625611
0.614501
0.605188
0.596218
0.591045
0.588345
0.585378
0.581272
0.577774
0.574568
0.571292
0.567748
0.564621
0.562027
0.559784
0.558163
0.777732
0.766115
0.744480
0.717996
0.689145
0.662020
0.637846
0.619737
0.606892
0.597526
0.590208
0.585976
0.583683
0.581061
0.577394
0.574110
0.571109
0.568240
0.565327
0.562790
0.560616
0.558668
0.557246
0.765373
0.754115
0.733193
0.707700
0.679972
0.653274
0.628710
0.609964
0.596361
0.587158
0.580981
0.577902
0.576754
0.574504
0.570530
0.567143
0.564284
0.561856
0.559632
0.557835
0.556337
0.554721
0.553323
0.745705
0.734753
0.714429
0.690172
0.664306
0.638396
0.613448
0.594500
0.580813
0.572012
0.566861
0.565160
0.566289
0.564431
0.559037
0.555216
0.552442
0.550467
0.548956
0.547978
0.547439
0.546156
0.544531
0.716228
0.705755
0.686311
0.663155
0.638501
0.613750
0.589846
0.571760
0.558768
0.550539
0.545891
0.544610
0.546130
0.544672
0.539717
0.536362
0.534085
0.532637
0.531698
0.531287
0.531270
0.530254
0.528657
0.673959
0.664164
0.646018
0.623879
0.599872
0.576663
0.555270
0.539074
0.527517
0.520027
0.515446
0.513669
0.513737
0.512676
0.510005
0.507981
0.506598
0.505757
0.505337
0.505369
0.505677
0.504873
0.503399
0.622184
0.613021
0.596050
0.575156
0.552423
0.531025
0.511958
0.497882
0.488172
0.481587
0.477013
0.475003
0.474665
0.473954
0.472379
0.471229
0.470524
0.470242
0.470421
0.471238
0.472642
0.472050
0.469987
0.559939
0.551338
0.535491
0.516016
0.495128
0.475722
0.458846
0.447031
0.439715
0.434159
0.429385
0.427350
0.427601
0.427176
0.425563
0.424849
0.424595
0.424798
0.425691
0.427718
0.431645
0.431255
0.427237
0.493965
0.485805
0.470845
0.452638
0.433373
0.415869
0.401002
0.390949
0.385061
0.380510
0.376372
0.374694
0.375121
0.374972
0.373791
0.373477
0.373569
0.374022
0.375063
0.377137
0.381074
0.380743
0.376810
0.428259
0.420401
0.406092
0.388863
0.370861
0.355038
0.342066
0.333240
0.327776
0.324118
0.321401
0.320307
0.320332
0.320437
0.320339
0.320517
0.320932
0.321432
0.322079
0.323048
0.324446
0.324038
0.322284
0.375883
0.368200
0.354290
0.337732
0.320722
0.306200
0.294626
0.286856
0.281950
0.278965
0.277070
0.276323
0.276358
0.276618
0.276919
0.277420
0.278026
0.278539
0.278920
0.279209
0.279472
0.278982
0.278079
0.345213
0.337605
0.323890
0.307682
0.291231
0.277443
0.266695
0.259571
0.255075
0.252459
0.250938
0.250335
0.250355
0.250684
0.251189
0.251844
0.252546
0.253065
0.253319
0.253319
0.253111
0.252578
0.252003
0.548147
0.538093
0.519737
0.497784
0.474892
0.454843
0.438374
0.426824
0.419125
0.413090
0.407538
0.403720
0.401149
0.399096
0.397230
0.396084
0.395231
0.394335
0.393196
0.391979
0.390811
0.389418
0.388183
0.565475
0.555190
0.536420
0.514182
0.491098
0.470827
0.454197
0.442884
0.436231
0.430084
0.423278
0.419068
0.416720
0.414516
0.412005
0.410485
0.409401
0.408366
0.407183
0.406061
0.405167
0.403752
0.402238
0.596797
0.586102
0.566427
0.543599
0.520048
0.499343
0.482614
0.472143
0.470748
0.464409
0.452052
0.446886
0.446284
0.443803
0.438605
0.436284
0.434696
0.433370
0.432105
0.431116
0.432635
0.431137
0.427095
0.633082
0.622075
0.601752
0.578232
0.553923
0.532472
0.515090
0.504169
0.502529
0.495911
0.483186
0.477756
0.476969
0.474298
0.468848
0.466231
0.464299
0.462564
0.460846
0.459461
0.460715
0.459017
0.454829
0.671862
0.660390
0.638882
0.614333
0.588879
0.566408
0.547887
0.535396
0.528397
0.521420
0.513117
0.507968
0.504959
0.502185
0.498978
0.496660
0.494647
0.492422
0.489826
0.487510
0.485723
0.483709
0.481844
0.710829
0.698086
0.673413
0.646922
0.620020
0.596489
0.577240
0.564296
0.556912
0.549565
0.540810
0.535049
0.531238
0.528272
0.525443
0.523260
0.521240
0.518522
0.514992
0.511804
0.509265
0.506913
0.505054
0.756450
0.741031
0.705645
0.675729
0.646780
0.622150
0.602498
0.590046
0.587595
0.579856
0.565307
0.558066
0.553336
0.550130
0.547385
0.545309
0.543459
0.540317
0.535789
0.531878
0.528889
0.526248
0.524188
0.778593
0.762900
0.726982
0.696311
0.666449
0.640878
0.620332
0.607128
0.604112
0.595991
0.581202
0.573851
0.569054
0.565766
0.562875
0.560570
0.558423
0.554967
0.550115
0.545883
0.542608
0.539817
0.537727
0.778300
0.764780
0.738553
0.709872
0.680270
0.653963
0.632030
0.616895
0.607822
0.599326
0.589821
0.583691
0.579624
0.576411
0.573186
0.570347
0.567471
0.563820
0.559270
0.555087
0.551553
0.548751
0.546925
0.783018
0.770414
0.746616
0.718711
0.689054
0.662205
0.639492
0.623606
0.613934
0.605097
0.595559
0.589713
0.586226
0.583050
0.579261
0.575932
0.572610
0.568908
0.564655
0.560669
0.557163
0.554441
0.552766
0.786406
0.774083
0.751129
0.723480
0.694501
0.667375
0.643844
0.628418
0.623435
0.614322
0.599663
0.593273
0.591074
0.587887
0.582454
0.578593
0.575055
0.571442
0.567462
0.563768
0.560518
0.557950
0.556335
0.785484
0.773390
0.750882
0.723591
0.694838
0.667593
0.643592
0.627581
0.622031
0.612716
0.598260
0.592223
0.590430
0.587422
0.581941
0.578075
0.574637
0.571290
0.567714
0.564443
0.561559
0.559215
0.557684
0.778711
0.766992
0.745241
0.718752
0.690135
0.662941
0.638489
0.620592
0.608780
0.599387
0.590997
0.586580
0.584789
0.582172
0.577885
0.574320
0.571143
0.568195
0.565219
0.562562
0.560207
0.558152
0.556714
0.766970
0.755534
0.734311
0.709014
0.682087
0.655282
0.629688
0.610502
0.597050
0.587798
0.581379
0.578699
0.578680
0.576457
0.571350
0.567425
0.564323
0.561780
0.559459
0.557582
0.555973
0.554248
0.552774
0.748674
0.737354
0.716247
0.692540
0.669267
0.643241
0.615308
0.595163
0.581038
0.572171
0.567337
0.566824
0.571390
0.569562
0.560762
0.555720
0.552467
0.550308
0.548658
0.547622
0.546930
0.545534
0.543878
0.719058
0.708231
0.688020
0.665457
0.643453
0.618604
0.591688
0.572383
0.558916
0.550600
0.546259
0.546147
0.551092
0.549648
0.541269
0.536687
0.533925
0.532283
0.531193
0.530745
0.530656
0.529515
0.527788
0.675129
0.665203
0.646822
0.625010
0.601984
0.578720
0.556201
0.539474
0.527819
0.520211
0.515476
0.514034
0.515069
0.513989
0.510270
0.507726
0.506120
0.505140
0.504626
0.504730
0.505490
0.504544
0.502403
0.622459
0.613285
0.596329
0.575686
0.553548
0.532162
0.512578
0.498478
0.489255
0.482519
0.477131
0.474852
0.474632
0.473859
0.471956
0.470624
0.469834
0.469473
0.469684
0.470958
0.474047
0.473314
0.469409
0.559742
0.551196
0.535536
0.516420
0.497045
0.477727
0.459708
0.448372
0.442928
0.437196
0.430080
0.427107
0.426534
0.425992
0.424775
0.424030
0.423819
0.424046
0.425415
0.429137
0.440019
0.439521
0.428611
0.493512
0.485429
0.470693
0.452848
0.435041
0.417653
0.401756
0.392238
0.388300
0.383573
0.377015
0.374355
0.373918
0.373648
0.372888
0.372573
0.372725
0.373219
0.374745
0.378502
0.389455
0.389029
0.378156
0.427628
0.419842
0.405693
0.388697
0.371063
0.355338
0.342257
0.333615
0.328747
0.324931
0.321284
0.319720
0.319499
0.319524
0.319422
0.319593
0.320015
0.320487
0.321196
0.322597
0.325657
0.325138
0.321605
0.375148
0.367529
0.353753
0.337372
0.320592
0.306157
0.294544
0.286800
0.282026
0.278906
0.276606
0.275616
0.275490
0.275689
0.275993
0.276499
0.277107
0.277574
0.277903
0.278224
0.278904
0.278309
0.276814
0.344427
0.336878
0.323280
0.307221
0.290924
0.277222
0.266488
0.259348
0.254830
0.252096
0.250365
0.249602
0.249511
0.249788
0.250282
0.250946
0.251644
0.252113
0.252277
0.252188
0.251967
0.251336
0.250594
0.548913
0.538920
0.520669
0.498810
0.475964
0.455888
0.439327
0.427657
0.419843
0.413698
0.408041
0.404140
0.401498
0.399409
0.397528
0.396354
0.395490
0.394632
0.393595
0.392522
0.391495
0.390216
0.389049
0.566171
0.555950
0.537297
0.515153
0.492112
0.471818
0.455109
0.443700
0.436960
0.430712
0.423782
0.419463
0.417014
0.414780
0.412292
0.410766
0.409679
0.408679
0.407588
0.406599
0.405829
0.404522
0.403081
0.597346
0.586721
0.567190
0.544449
0.520930
0.500202
0.483412
0.472882
0.471457
0.465037
0.452528
0.447215
0.446459
0.443968
0.438878
0.436602
0.435038
0.433742
0.432537
0.431648
0.433233
0.431829
0.427889
0.633631
0.622660
0.602415
0.578916
0.554587
0.533097
0.515657
0.504694
0.503048
0.496390
0.483552
0.478013
0.477102
0.474469
0.469173
0.466633
0.464734
0.463026
0.461346
0.460031
0.461317
0.459695
0.455597
0.672661
0.661124
0.639502
0.614833
0.589271
0.566707
0.548108
0.535569
0.528567
0.521591
0.513275
0.508122
0.505115
0.502436
0.499391
0.497174
0.495204
0.493000
0.490435
0.488175
0.486438
0.484470
0.482637
0.711970
0.699040
0.674024
0.647241
0.620121
0.596436
0.577078
0.564083
0.556712
0.549407
0.540702
0.535012
0.531281
0.528477
0.525869
0.523847
0.521912
0.519228
0.515725
0.512582
0.510092
0.507763
0.505902
0.758046
0.742308
0.706283
0.675901
0.646638
0.621800
0.602003
0.589500
0.587089
0.579419
0.564940
0.557798
0.553178
0.550190
0.547749
0.545908
0.544198
0.541120
0.536627
0.532761
0.529822
0.527193
0.525107
0.780052
0.764035
0.727457
0.696299
0.666102
0.640310
0.619607
0.606346
0.603367
0.595333
0.580642
0.573422
0.568767
0.565736
0.563182
0.561149
0.559172
0.555808
0.550997
0.546802
0.543564
0.540781
0.538660
0.779042
0.765305
0.738680
0.709652
0.679785
0.653279
0.631192
0.615982
0.606918
0.598508
0.589146
0.583195
0.579328
0.576379
0.573465
0.570890
0.568202
0.564645
0.560125
0.555962
0.552450
0.549642
0.547787
0.783179
0.770460
0.746465
0.718367
0.688548
0.661536
0.638655
0.622661
0.612959
0.604195
0.594819
0.589174
0.585906
0.582985
0.579480
0.576401
0.573278
0.569671
0.565427
0.561440
0.557942
0.555204
0.553494
0.786107
0.773752
0.750784
0.723075
0.694048
0.666794
0.643063
0.627488
0.622434
0.613371
0.598868
0.592672
0.590692
0.587742
0.582562
0.578952
0.575662
0.572141
0.568108
0.564388
0.561164
0.558569
0.556872
0.784981
0.772894
0.750431
0.723134
0.694370
0.667027
0.642841
0.626684
0.621049
0.611766
0.597434
0.591555
0.589946
0.587147
0.581896
0.578265
0.575065
0.571803
0.568151
0.564827
0.561941
0.559558
0.557938
0.778197
0.766479
0.744734
0.718228
0.689577
0.662304
0.637734
0.619740
0.607868
0.598485
0.590169
0.585860
0.584199
0.581751
0.577673
0.574320
0.571335
0.568444
0.565394
0.562647
0.560227
0.558107
0.556602
0.766419
0.754984
0.733758
0.708436
0.681468
0.654604
0.628943
0.609702
0.596213
0.586952
0.580558
0.577932
0.577991
0.575905
0.571000
0.567294
0.564391
0.561877
0.559417
0.557388
0.555674
0.553850
0.552287
0.748080
0.736768
0.715665
0.691944
0.668640
0.642578
0.614612
0.594437
0.580279
0.571383
0.566525
0.566006
0.570569
0.568852
0.560288
0.555500
0.552490
0.550327
0.548437
0.547172
0.546368
0.544837
0.543019
0.718439
0.707635
0.687451
0.664903
0.642897
0.618041
0.591103
0.571768
0.558253
0.549883
0.545471
0.545298
0.550189
0.548830
0.540675
0.536339
0.533803
0.532125
0.530734
0.529986
0.529719
0.528413
0.526518
0.674539
0.664644
0.646317
0.624572
0.601602
0.578352
0.555800
0.539024
0.527303
0.519597
0.514732
0.513173
0.514134
0.513103
0.509558
0.507229
0.505792
0.504735
0.503892
0.503624
0.504075
0.502929
0.500685
0.621912
0.612782
0.595914
0.575402
0.553397
0.532051
0.512405
0.498226
0.488914
0.482036
0.476447
0.473976
0.473623
0.472875
0.471157
0.470063
0.469448
0.468980
0.468793
0.469588
0.472251
0.471283
0.467315
0.559225
0.550736
0.535194
0.516273
0.497112
0.477860
0.459746
0.448305
0.442759
0.436854
0.429470
0.426232
0.425442
0.424912
0.423936
0.423481
0.423496
0.423602
0.424480
0.427612
0.437954
0.437200
0.426277
0.492948
0.484938
0.470338
0.452711
0.435139
0.417842
0.401862
0.392243
0.388199
0.383303
0.376474
0.373537
0.372868
0.372597
0.372057
0.372008
0.372362
0.372741
0.373795
0.376983
0.387404
0.386743
0.375869
0.426977
0.419264
0.405255
0.388459
0.371032
0.355406
0.342298
0.333591
0.328636
0.324672
0.320805
0.319020
0.318627
0.318624
0.318634
0.318965
0.319493
0.319856
0.320222
0.321206
0.323881
0.323166
0.319605
0.374428
0.366880
0.353238
0.337035
0.320434
0.306105
0.294511
0.286738
0.281895
0.278656
0.276189
0.275028
0.274764
0.274915
0.275258
0.275831
0.276467
0.276834
0.276926
0.276964
0.277382
0.276635
0.275094
0.343671
0.336192
0.322724
0.306829
0.290698
0.277107
0.266417
0.259268
0.254695
0.251861
0.249992
0.249085
0.248874
0.249091
0.249583
0.250266
0.250953
0.251327
0.251307
0.251005
0.250586
0.249829
0.249036
0.548385
0.538496
0.520415
0.498664
0.475857
0.455802
0.439222
0.427412
0.419139
0.413009
0.407836
0.404101
0.401413
0.399449
0.397918
0.396955
0.396256
0.395477
0.394466
0.393435
0.392393
0.391188
0.390157
0.565432
0.555335
0.536890
0.514847
0.491811
0.471517
0.454738
0.442968
0.435071
0.428846
0.423095
0.419111
0.416421
0.414358
0.412560
0.411396
0.410566
0.409654
0.408540
0.407554
0.406657
0.405408
0.404180
0.596184
0.585715
0.566552
0.543910
0.520342
0.499549
0.482416
0.470790
0.464085
0.457692
0.450397
0.445908
0.443398
0.441172
0.438706
0.437184
0.436117
0.434928
0.433537
0.432510
0.432045
0.430679
0.428825
0.632329
0.621515
0.601679
0.578272
0.553879
0.532285
0.514449
0.502333
0.495346
0.488734
0.481218
0.476590
0.473991
0.471661
0.469020
0.467242
0.465831
0.464225
0.462375
0.460933
0.460139
0.458545
0.456563
0.670848
0.659541
0.638643
0.614152
0.588580
0.565911
0.547045
0.533910
0.525335
0.518448
0.511855
0.507364
0.504351
0.501974
0.499688
0.497822
0.496039
0.493925
0.491432
0.489239
0.487375
0.485453
0.483840
0.708017
0.695681
0.672597
0.646404
0.619437
0.595601
0.575801
0.562084
0.553160
0.545965
0.539017
0.534188
0.530863
0.528403
0.526203
0.524298
0.522308
0.519721
0.516519
0.513590
0.511093
0.508841
0.507168
0.744676
0.730651
0.703019
0.674470
0.645915
0.620899
0.600185
0.586238
0.578212
0.570664
0.562008
0.556433
0.552709
0.550137
0.547943
0.546032
0.543988
0.541026
0.537143
0.533645
0.530747
0.528228
0.526383
0.766601
0.752284
0.724087
0.694760
0.665273
0.639274
0.617602
0.602852
0.594225
0.586309
0.577478
0.571866
0.568156
0.565567
0.563276
0.561200
0.558935
0.555711
0.551525
0.547721
0.544558
0.541887
0.539992
0.774821
0.761661
0.736953
0.708530
0.678829
0.652094
0.629387
0.613288
0.602551
0.594252
0.586764
0.581819
0.578561
0.576043
0.573536
0.571148
0.568540
0.565161
0.560977
0.557100
0.553788
0.551072
0.549239
0.780958
0.768455
0.745190
0.717343
0.687606
0.660363
0.636850
0.619907
0.608449
0.599771
0.592284
0.587587
0.584717
0.582244
0.579431
0.576808
0.574116
0.570719
0.566545
0.562738
0.559526
0.556852
0.554998
0.784361
0.772155
0.749546
0.722083
0.692633
0.665136
0.640982
0.623776
0.612832
0.603816
0.595187
0.590328
0.588087
0.585636
0.582174
0.579438
0.577215
0.573937
0.569507
0.565880
0.563468
0.560902
0.558436
0.783192
0.771241
0.749085
0.722002
0.692773
0.665221
0.640737
0.623060
0.611632
0.602370
0.593781
0.589102
0.587095
0.584757
0.581291
0.578609
0.576542
0.573512
0.569390
0.566084
0.563964
0.561574
0.559165
0.776292
0.764695
0.743177
0.716687
0.687800
0.660413
0.635785
0.617312
0.604234
0.594876
0.587789
0.583882
0.581982
0.579877
0.576900
0.574330
0.572064
0.569371
0.566107
0.563271
0.561001
0.558838
0.557083
0.763896
0.752645
0.731755
0.706195
0.678352
0.651455
0.626637
0.607694
0.593949
0.584709
0.578606
0.575681
0.574726
0.572906
0.569655
0.567033
0.564949
0.562612
0.559835
0.557534
0.555824
0.553896
0.552081
0.744144
0.733212
0.712901
0.688587
0.662610
0.636570
0.611494
0.592440
0.578646
0.569746
0.564492
0.562726
0.563570
0.562072
0.557773
0.554924
0.553236
0.551264
0.548769
0.547058
0.546511
0.544799
0.542289
0.714616
0.704191
0.684816
0.661693
0.637023
0.612212
0.588214
0.570029
0.556902
0.548489
0.543589
0.542079
0.543169
0.541984
0.538093
0.535702
0.534478
0.532927
0.530811
0.529445
0.529214
0.527667
0.525175
0.672430
0.662716
0.644722
0.622774
0.598942
0.575746
0.554208
0.537845
0.526086
0.518293
0.513289
0.511134
0.510875
0.509983
0.508025
0.506793
0.506126
0.505059
0.503475
0.502288
0.501674
0.500246
0.498384
0.620802
0.611756
0.595035
0.574550
0.552262
0.530956
0.511623
0.497273
0.487297
0.480272
0.475032
0.472390
0.471528
0.470916
0.470104
0.469828
0.469853
0.469255
0.468036
0.467253
0.467248
0.465927
0.463702
0.558695
0.550240
0.534722
0.515880
0.495764
0.476531
0.459218
0.447029
0.439412
0.433307
0.427597
0.424642
0.423622
0.423257
0.423089
0.423501
0.424385
0.424218
0.423185
0.423166
0.425155
0.423956
0.420053
0.492575
0.484590
0.470012
0.452512
0.434102
0.416833
0.401560
0.391150
0.384970
0.379867
0.374775
0.372152
0.371295
0.371153
0.371322
0.372057
0.373221
0.373306
0.372484
0.372577
0.374620
0.373526
0.369751
0.426483
0.418823
0.404921
0.388315
0.370998
0.355448
0.342313
0.333261
0.327543
0.323426
0.319990
0.318181
0.317598
0.317635
0.318023
0.318806
0.319700
0.319870
0.319326
0.318903
0.319001
0.317986
0.316215
0.373833
0.366349
0.352833
0.336806
0.320350
0.306127
0.294569
0.286691
0.281581
0.278237
0.275815
0.274540
0.274120
0.274248
0.274740
0.275502
0.276272
0.276491
0.276091
0.275479
0.274893
0.273947
0.272937
0.343026
0.335616
0.322279
0.306553
0.290592
0.277119
0.266479
0.259315
0.254654
0.251744
0.249803
0.248771
0.248428
0.248588
0.249113
0.249852
0.250550
0.250793
0.250481
0.249829
0.249012
0.248107
0.247391
0.547421
0.537578
0.519547
0.497846
0.475075
0.455093
0.438621
0.426886
0.418622
0.412588
0.407604
0.404007
0.401428
0.399678
0.398480
0.397835
0.397408
0.396738
0.395714
0.394717
0.393777
0.392596
0.391500
0.564577
0.554487
0.536002
0.513935
0.490880
0.470645
0.453988
0.442267
0.434261
0.428137
0.422701
0.418867
0.416218
0.414401
0.413094
0.412393
0.411987
0.411209
0.410009
0.409066
0.408356
0.407123
0.405735
0.595629
0.585084
0.565702
0.542902
0.519226
0.498454
0.481413
0.469711
0.462473
0.456187
0.449621
0.445347
0.442643
0.440718
0.439144
0.438349
0.438033
0.437019
0.435357
0.434390
0.434394
0.433037
0.430733
0.631944
0.621013
0.600890
0.577272
0.552736
0.531116
0.513306
0.501053
0.493492
0.486991
0.480255
0.475903
0.473156
0.471159
0.469429
0.468380
0.467716
0.466298
0.464215
0.462870
0.462577
0.461000
0.458566
0.670594
0.659164
0.637975
0.613296
0.587617
0.564860
0.545878
0.532583
0.523766
0.516995
0.510869
0.506719
0.503899
0.501864
0.500108
0.498694
0.497300
0.495365
0.492926
0.490914
0.489336
0.487466
0.485693
0.708337
0.695799
0.672192
0.645804
0.618830
0.594810
0.574583
0.560503
0.551345
0.544259
0.537741
0.533389
0.530446
0.528349
0.526505
0.524832
0.522978
0.520579
0.517682
0.515087
0.512880
0.510731
0.509009
0.746646
0.732155
0.703107
0.674238
0.645901
0.620604
0.598982
0.584391
0.576077
0.568615
0.560375
0.555381
0.552163
0.549979
0.548050
0.546217
0.544113
0.541369
0.538036
0.535042
0.532478
0.530111
0.528302
0.768521
0.753732
0.724118
0.694484
0.665233
0.638922
0.616266
0.600803
0.591844
0.584006
0.575615
0.570625
0.567471
0.565291
0.563267
0.561286
0.559005
0.556027
0.552403
0.549131
0.546336
0.543830
0.541965
0.774944
0.761589
0.736395
0.707866
0.678271
0.651261
0.627835
0.611115
0.599976
0.591758
0.584806
0.580496
0.577811
0.575727
0.573550
0.571442
0.569138
0.566029
0.562134
0.558660
0.555774
0.553199
0.551259
0.780327
0.767750
0.744348
0.716582
0.687097
0.659622
0.635334
0.617671
0.605589
0.596979
0.590211
0.586207
0.583975
0.581966
0.579541
0.577466
0.575598
0.572494
0.568151
0.564594
0.561989
0.559418
0.557172
0.783387
0.771174
0.748609
0.721490
0.692827
0.665120
0.639672
0.621373
0.609209
0.600232
0.592840
0.588897
0.587686
0.585743
0.582502
0.580715
0.580577
0.577616
0.571857
0.568320
0.567528
0.565013
0.561001
0.781963
0.770036
0.747975
0.721247
0.692788
0.665067
0.639397
0.620725
0.608133
0.598903
0.591487
0.587638
0.586585
0.584727
0.581514
0.579843
0.579932
0.577204
0.571656
0.568348
0.567798
0.565421
0.561431
0.774703
0.763150
0.741718
0.715319
0.686551
0.659065
0.634101
0.615270
0.601771
0.592465
0.585890
0.582389
0.580856
0.579143
0.576710
0.574954
0.573816
0.571377
0.567570
0.564664
0.562908
0.560723
0.558386
0.761858
0.750691
0.729918
0.704192
0.675956
0.649022
0.624551
0.605799
0.592063
0.582896
0.576962
0.574109
0.573161
0.571678
0.569211
0.567553
0.566575
0.564454
0.561086
0.558544
0.557328
0.555309
0.552770
0.741471
0.730710
0.710680
0.685972
0.658952
0.632922
0.608991
0.590614
0.577102
0.568282
0.562982
0.560975
0.561303
0.560125
0.557137
0.555705
0.555714
0.553940
0.550341
0.548354
0.549671
0.547777
0.542979
0.712125
0.701873
0.682789
0.659292
0.633599
0.608824
0.586002
0.568518
0.555690
0.547321
0.542283
0.540432
0.540920
0.540011
0.537433
0.536476
0.536943
0.535529
0.532182
0.530362
0.531790
0.530002
0.525293
0.670958
0.661329
0.643463
0.621399
0.597226
0.574076
0.552999
0.536933
0.525274
0.517444
0.512286
0.509858
0.509304
0.508624
0.507493
0.507302
0.507711
0.506675
0.504110
0.502067
0.501176
0.499470
0.497218
0.620175
0.611158
0.594497
0.574152
0.552022
0.530771
0.511377
0.496956
0.486849
0.479697
0.474290
0.471353
0.470248
0.469822
0.469733
0.470466
0.471509
0.470850
0.468435
0.466281
0.464935
0.463261
0.461483
0.558770
0.550293
0.534763
0.516259
0.496674
0.477508
0.459743
0.447154
0.439042
0.432736
0.427018
0.423736
0.422426
0.422250
0.422916
0.424581
0.426943
0.426626
0.423645
0.421382
0.420329
0.418686
0.416605
0.492791
0.484786
0.470206
0.453096
0.435301
0.418114
0.402335
0.391502
0.384832
0.379523
0.374405
0.371443
0.370283
0.370292
0.371225
0.373133
0.375701
0.375614
0.372876
0.370777
0.369809
0.368288
0.366349
0.426354
0.418724
0.404908
0.388601
0.371704
0.356248
0.342864
0.333620
0.327732
0.323469
0.319851
0.317756
0.316943
0.317043
0.317868
0.319325
0.320905
0.320937
0.319363
0.317730
0.316489
0.315178
0.313989
0.373477
0.366046
0.352642
0.336826
0.320622
0.306499
0.294881
0.286946
0.281777
0.278348
0.275786
0.274326
0.273753
0.273873
0.274540
0.275581
0.276608
0.276703
0.275779
0.274576
0.273401
0.272269
0.271408
0.342575
0.335223
0.322001
0.306443
0.290663
0.277292
0.266671
0.259505
0.254828
0.251866
0.249826
0.248668
0.248210
0.248327
0.248895
0.249723
0.250480
0.250603
0.249989
0.249007
0.247896
0.246862
0.246154
0.546380
0.536511
0.518401
0.496689
0.473958
0.454065
0.437745
0.426212
0.418226
0.412306
0.407288
0.403754
0.401318
0.399831
0.399016
0.398755
0.398716
0.398162
0.397050
0.396058
0.395354
0.394123
0.392710
0.564000
0.553785
0.535004
0.512800
0.489727
0.469577
0.453121
0.441720
0.434268
0.428255
0.422500
0.418595
0.416012
0.414471
0.413651
0.413494
0.413752
0.413129
0.411682
0.410791
0.410713
0.409433
0.407345
0.596069
0.585204
0.565041
0.541859
0.518071
0.497365
0.480591
0.469497
0.463695
0.457514
0.449707
0.445028
0.442167
0.440540
0.439713
0.439800
0.440872
0.440084
0.437763
0.437077
0.440510
0.439113
0.433332
0.632835
0.621506
0.600417
0.576324
0.551635
0.530032
0.512412
0.500715
0.494565
0.488156
0.480172
0.475426
0.472541
0.470861
0.469893
0.469735
0.470454
0.469295
0.466619
0.465614
0.468807
0.467217
0.461298
0.672348
0.660407
0.637817
0.612589
0.586763
0.563926
0.544857
0.531745
0.523606
0.516901
0.510223
0.505991
0.503282
0.501576
0.500342
0.499493
0.498787
0.497099
0.494584
0.492800
0.492014
0.490177
0.487712
0.714048
0.700349
0.673207
0.645720
0.618665
0.594436
0.573676
0.559597
0.551367
0.544314
0.536901
0.532456
0.529693
0.527927
0.526493
0.525197
0.523725
0.521592
0.518927
0.516669
0.514965
0.512902
0.510899
0.765732
0.748050
0.707466
0.675609
0.647217
0.621552
0.598675
0.584270
0.579392
0.571924
0.560111
0.554454
0.551284
0.549407
0.547811
0.546261
0.544421
0.541978
0.539052
0.536525
0.534421
0.532195
0.530270
0.787505
0.769526
0.728440
0.695836
0.666556
0.639851
0.615855
0.600503
0.594914
0.587060
0.575137
0.569526
0.566483
0.564630
0.562921
0.561242
0.559299
0.556652
0.553416
0.550631
0.548349
0.546005
0.544003
0.780475
0.765975
0.737327
0.707833
0.678406
0.651103
0.626714
0.609694
0.599256
0.591039
0.583337
0.579120
0.576998
0.575308
0.573342
0.571686
0.570238
0.567476
0.563502
0.560404
0.558513
0.556076
0.553430
0.781669
0.768664
0.744128
0.716243
0.687444
0.659750
0.634251
0.616062
0.604095
0.595489
0.588581
0.584974
0.583933
0.582369
0.579758
0.578438
0.578645
0.575901
0.570319
0.566963
0.566339
0.563858
0.559780
0.783585
0.771163
0.748257
0.721734
0.695750
0.667890
0.639377
0.620111
0.608594
0.599619
0.591589
0.588561
0.591592
0.590170
0.584174
0.583813
0.591848
0.589276
0.576587
0.573181
0.585327
0.582807
0.565631
0.781759
0.769689
0.747454
0.721366
0.695573
0.667728
0.639081
0.619505
0.607568
0.598355
0.590330
0.587389
0.590575
0.589221
0.583238
0.583023
0.591345
0.588984
0.576396
0.573140
0.585552
0.583134
0.565875
0.773903
0.762261
0.740696
0.714425
0.686278
0.658674
0.632851
0.613691
0.600206
0.590956
0.584491
0.581439
0.581163
0.579859
0.577180
0.576320
0.577623
0.575476
0.569952
0.567027
0.567707
0.565493
0.560591
0.760814
0.749573
0.728663
0.702772
0.674452
0.647418
0.622839
0.604121
0.590483
0.581421
0.575676
0.573260
0.573253
0.572148
0.569681
0.568848
0.569752
0.567873
0.563277
0.560825
0.562538
0.560435
0.554752
0.740337
0.729514
0.709338
0.684270
0.656704
0.630591
0.607061
0.588983
0.575689
0.567022
0.561975
0.560603
0.562297
0.561508
0.558259
0.557927
0.561894
0.560378
0.553848
0.552974
0.564479
0.562430
0.547096
0.711188
0.700877
0.681653
0.657803
0.631565
0.606725
0.584334
0.567173
0.554576
0.546335
0.541480
0.540181
0.541952
0.541392
0.538556
0.538705
0.543098
0.541888
0.535522
0.534658
0.546108
0.544122
0.528938
0.670505
0.660808
0.642810
0.620595
0.596281
0.573087
0.552076
0.536149
0.524656
0.516854
0.511629
0.509316
0.509240
0.508817
0.507892
0.508576
0.510714
0.509754
0.505715
0.503256
0.504167
0.502240
0.497631
0.620301
0.611196
0.594392
0.574157
0.552377
0.531121
0.511378
0.496922
0.487013
0.479789
0.473985
0.470786
0.469720
0.469507
0.469943
0.471697
0.474453
0.473806
0.469715
0.466535
0.464970
0.463020
0.460713
0.559676
0.551050
0.535265
0.517166
0.498775
0.479661
0.460794
0.447983
0.440160
0.433701
0.427217
0.423333
0.421808
0.421841
0.423443
0.426682
0.435457
0.435094
0.425538
0.421373
0.418641
0.416637
0.415045
0.493744
0.485609
0.470800
0.454164
0.437672
0.420564
0.403630
0.392567
0.386223
0.380754
0.374799
0.371180
0.369743
0.369920
0.371754
0.375173
0.383935
0.383781
0.374639
0.370658
0.367958
0.366095
0.364737
0.426587
0.418930
0.405086
0.389088
0.372794
0.357405
0.343562
0.334220
0.328537
0.324168
0.320038
0.317546
0.316545
0.316727
0.317984
0.320206
0.323015
0.322979
0.320010
0.317393
0.315358
0.313825
0.312810
0.373308
0.365896
0.352542
0.336908
0.320988
0.306924
0.295146
0.287175
0.282082
0.278601
0.275816
0.274173
0.273495
0.273631
0.274478
0.275827
0.277360
0.277382
0.275795
0.274126
0.272570
0.271312
0.270497
0.342246
0.334927
0.321775
0.306340
0.290712
0.277399
0.266744
0.259572
0.254925
0.251941
0.249809
0.248563
0.248038
0.248135
0.248748
0.249672
0.250540
0.250584
0.249703
0.248483
0.247189
0.246079
0.245367
0.544860
0.535031
0.516994
0.495364
0.472718
0.452894
0.436640
0.425198
0.417309
0.411474
0.406536
0.403111
0.400860
0.399651
0.399182
0.399241
0.399427
0.398928
0.397711
0.396531
0.395625
0.394243
0.392752
0.562462
0.552299
0.533611
0.511506
0.488540
0.468459
0.452052
0.440732
0.433358
0.427412
0.421716
0.417887
0.415461
0.414202
0.413759
0.413962
0.414486
0.413937
0.412381
0.411299
0.411018
0.409592
0.407432
0.594523
0.583724
0.563679
0.540625
0.516997
0.496350
0.479549
0.468485
0.462690
0.456545
0.448797
0.444165
0.441425
0.440089
0.439694
0.440202
0.441615
0.440939
0.438502
0.437631
0.440870
0.439344
0.433505
0.631357
0.620091
0.599109
0.575125
0.550567
0.528990
0.511289
0.499558
0.493348
0.486947
0.479022
0.474333
0.471579
0.470208
0.469689
0.469973
0.471061
0.470061
0.467324
0.466185
0.469227
0.467548
0.461590
0.671010
0.659100
0.636572
0.611389
0.585595
0.562716
0.543529
0.530303
0.522051
0.515322
0.508715
0.504604
0.502099
0.500717
0.499907
0.499481
0.499135
0.497649
0.495176
0.493354
0.492502
0.490623
0.488144
0.712767
0.699084
0.671993
0.644512
0.617430
0.593083
0.572102
0.557775
0.549317
0.542215
0.534947
0.530723
0.528244
0.526831
0.525811
0.524928
0.523827
0.521942
0.519400
0.517192
0.515498
0.513446
0.511458
0.764294
0.746650
0.706196
0.674358
0.645928
0.620087
0.596874
0.582081
0.576834
0.569300
0.557736
0.552399
0.549581
0.548089
0.546915
0.545789
0.544355
0.542205
0.539451
0.537033
0.534992
0.532822
0.530940
0.786018
0.768075
0.727106
0.694513
0.665180
0.638279
0.613912
0.598128
0.592133
0.584209
0.572554
0.567288
0.564616
0.563167
0.561893
0.560655
0.559140
0.556826
0.553803
0.551170
0.548987
0.546729
0.544785
0.779154
0.764636
0.735976
0.706447
0.676951
0.649456
0.624729
0.607321
0.596543
0.588256
0.580765
0.576859
0.575097
0.573806
0.572285
0.571089
0.570088
0.567677
0.563948
0.561028
0.559266
0.556920
0.554324
0.780512
0.767445
0.742803
0.714858
0.685996
0.658126
0.632303
0.613743
0.601457
0.592790
0.586087
0.582775
0.582086
0.580920
0.578767
0.577934
0.578613
0.576226
0.570876
0.567686
0.567186
0.564786
0.560744
0.782785
0.770237
0.747070
0.720430
0.694372
0.666338
0.637496
0.617849
0.605984
0.596967
0.589195
0.586479
0.589867
0.588842
0.583306
0.583450
0.591981
0.589753
0.577247
0.573963
0.586205
0.583745
0.566587
0.781188
0.768958
0.746397
0.720126
0.694209
0.666193
0.637260
0.617364
0.605137
0.595917
0.588149
0.585502
0.589018
0.588043
0.582498
0.582770
0.591564
0.589517
0.577063
0.573877
0.586339
0.583960
0.566709
0.773507
0.761678
0.739776
0.713227
0.684862
0.657076
0.631073
0.611748
0.598142
0.588924
0.582640
0.579823
0.579830
0.578856
0.576571
0.576151
0.577873
0.575983
0.570542
0.567628
0.568311
0.566103
0.561201
0.760892
0.749388
0.728011
0.701671
0.672980
0.645740
0.621095
0.602363
0.588743
0.579753
0.574145
0.571918
0.572157
0.571338
0.569215
0.568778
0.570060
0.568377
0.563782
0.561259
0.562917
0.560788
0.555093
0.740989
0.729817
0.709002
0.683306
0.655205
0.628861
0.605373
0.587395
0.574218
0.565651
0.560708
0.559495
0.561414
0.560875
0.557921
0.557954
0.562273
0.560899
0.554279
0.553254
0.564672
0.562570
0.547189
0.712020
0.701363
0.681493
0.656998
0.630204
0.605132
0.582793
0.565742
0.553265
0.545128
0.540369
0.539211
0.541177
0.540840
0.538261
0.538741
0.543451
0.542347
0.535846
0.534793
0.546128
0.544082
0.528851
0.671084
0.661122
0.642651
0.619939
0.595199
0.571791
0.550755
0.534864
0.523425
0.515698
0.510579
0.508404
0.508502
0.508272
0.507583
0.508570
0.511006
0.510126
0.505932
0.503284
0.504058
0.502070
0.497443
0.620561
0.611282
0.594166
0.573591
0.551508
0.530066
0.510242
0.495745
0.485811
0.478637
0.472962
0.469916
0.469027
0.468993
0.469653
0.471722
0.474810
0.474226
0.469924
0.466533
0.464817
0.462806
0.460496
0.559676
0.550947
0.534971
0.516650
0.498055
0.478789
0.459808
0.446896
0.438965
0.432542
0.426237
0.422535
0.421205
0.421412
0.423230
0.426816
0.436017
0.435703
0.425810
0.421366
0.418415
0.416350
0.414803
0.493566
0.485379
0.470459
0.453682
0.437050
0.419834
0.402796
0.391626
0.385161
0.379725
0.373941
0.370488
0.369214
0.369540
0.371550
0.375267
0.384405
0.384289
0.374824
0.370592
0.367694
0.365791
0.364479
0.426306
0.418621
0.404719
0.388642
0.372263
0.356802
0.342894
0.333486
0.327741
0.323397
0.319371
0.316985
0.316085
0.316353
0.317714
0.320103
0.323106
0.323085
0.319950
0.317204
0.315092
0.313540
0.312532
0.372962
0.365538
0.352159
0.336490
0.320528
0.306423
0.294607
0.286600
0.281484
0.278028
0.275310
0.273734
0.273112
0.273285
0.274171
0.275581
0.277185
0.277203
0.275542
0.273824
0.272249
0.270994
0.270184
0.341867
0.334545
0.321385
0.305936
0.290288
0.276952
0.266273
0.259083
0.254433
0.251476
0.249396
0.248200
0.247708
0.247816
0.248430
0.249361
0.250240
0.250271
0.249356
0.248124
0.246838
0.245741
0.245037
0.542952
0.533236
0.515446
0.493999
0.471527
0.451740
0.435413
0.423941
0.415946
0.410160
0.405420
0.402117
0.400056
0.399130
0.399008
0.399338
0.399624
0.399107
0.397710
0.396117
0.394534
0.392891
0.391566
0.560003
0.550083
0.531923
0.510197
0.487567
0.467531
0.450915
0.439403
0.431569
0.425635
0.420406
0.416763
0.414530
0.413545
0.413437
0.413861
0.414332
0.413764
0.412145
0.410575
0.409208
0.407523
0.405923
0.590943
0.580627
0.561723
0.539429
0.516789
0.496180
0.478497
0.466760
0.459242
0.453041
0.446863
0.442706
0.440234
0.439171
0.439089
0.439667
0.440673
0.439977
0.437674
0.436056
0.435326
0.433557
0.431160
0.627452
0.616730
0.597058
0.573897
0.550338
0.528771
0.510139
0.497646
0.489605
0.483093
0.476758
0.472570
0.470103
0.469012
0.468825
0.469217
0.469978
0.469011
0.466437
0.464598
0.463705
0.461820
0.459352
0.666468
0.655163
0.634280
0.609811
0.584366
0.561469
0.541981
0.528260
0.518970
0.512113
0.506300
0.502522
0.500295
0.499231
0.498824
0.498732
0.498523
0.497177
0.494761
0.492575
0.490749
0.488729
0.486918
0.704199
0.691776
0.668536
0.642267
0.615323
0.590930
0.569895
0.554948
0.544923
0.537683
0.531756
0.528136
0.526077
0.525050
0.524504
0.524105
0.523444
0.521776
0.519160
0.516656
0.514426
0.512288
0.510621
0.741337
0.727123
0.699120
0.670537
0.642257
0.616405
0.593560
0.577582
0.567706
0.560037
0.552964
0.549091
0.547038
0.546034
0.545422
0.544910
0.544132
0.542248
0.539318
0.536574
0.534139
0.531914
0.530252
0.763114
0.748575
0.719952
0.690573
0.661340
0.634406
0.610412
0.593425
0.582793
0.574726
0.567568
0.563789
0.561877
0.560926
0.560254
0.559647
0.558773
0.556763
0.553668
0.550775
0.548228
0.545945
0.544264
0.770881
0.757498
0.732383
0.703817
0.674070
0.646460
0.621876
0.603832
0.591447
0.583012
0.576893
0.573630
0.572112
0.571249
0.570449
0.569758
0.568869
0.566799
0.563575
0.560582
0.558045
0.555720
0.553932
0.777266
0.764432
0.740576
0.712593
0.682931
0.654896
0.629505
0.610568
0.597296
0.588495
0.582541
0.579535
0.578443
0.577655
0.576647
0.576073
0.575702
0.573659
0.569953
0.566843
0.564577
0.562226
0.560087
0.782211
0.769420
0.745487
0.717852
0.688903
0.660627
0.634041
0.614372
0.600722
0.591603
0.585395
0.582563
0.582547
0.581829
0.580011
0.579799
0.581346
0.579408
0.574021
0.570782
0.570231
0.567869
0.563910
0.781534
0.768903
0.745245
0.717784
0.688885
0.660593
0.633935
0.614104
0.600232
0.590955
0.584701
0.581902
0.581975
0.581272
0.579416
0.579273
0.580991
0.579186
0.573858
0.570691
0.570258
0.567957
0.563983
0.774218
0.761969
0.739203
0.711841
0.682339
0.654282
0.628746
0.609348
0.595370
0.586156
0.580256
0.577536
0.576937
0.576235
0.575007
0.574624
0.574834
0.573159
0.569518
0.566582
0.564806
0.562612
0.560250
0.762706
0.750619
0.728136
0.700876
0.671362
0.643799
0.619217
0.600473
0.586804
0.577866
0.572383
0.570128
0.569979
0.569374
0.567964
0.567555
0.567801
0.566260
0.562801
0.559965
0.558567
0.556440
0.553812
0.744428
0.732433
0.709889
0.682980
0.653996
0.627260
0.603722
0.585814
0.572814
0.564320
0.559297
0.557772
0.559076
0.558666
0.556338
0.556079
0.557258
0.555895
0.551893
0.549366
0.550513
0.548420
0.543297
0.715592
0.704106
0.682504
0.656760
0.629051
0.603560
0.581167
0.564195
0.551906
0.543860
0.539066
0.537646
0.539034
0.538799
0.536776
0.536901
0.538463
0.537343
0.533435
0.530953
0.532127
0.530105
0.525070
0.673103
0.662581
0.643066
0.619354
0.593753
0.569956
0.548917
0.533040
0.521587
0.513993
0.509172
0.507189
0.507229
0.507150
0.506760
0.507581
0.509049
0.508240
0.505034
0.502288
0.500907
0.498978
0.496653
0.621122
0.611541
0.593835
0.572407
0.549312
0.527505
0.507891
0.493341
0.483106
0.476107
0.471180
0.468778
0.468308
0.468462
0.469089
0.470914
0.473222
0.472750
0.469420
0.466430
0.464446
0.462549
0.460820
0.558805
0.550001
0.533871
0.514694
0.494533
0.474905
0.456717
0.443733
0.435104
0.428902
0.423938
0.421362
0.420811
0.421220
0.422597
0.425557
0.429772
0.429591
0.424980
0.421512
0.419312
0.417426
0.415782
0.492277
0.484091
0.469166
0.451644
0.433491
0.415957
0.399776
0.388528
0.381302
0.376071
0.371681
0.369373
0.368894
0.369393
0.370914
0.373968
0.378254
0.378255
0.373934
0.370729
0.368708
0.366990
0.365486
0.425484
0.417766
0.403778
0.387245
0.370112
0.354439
0.340830
0.331343
0.325184
0.320984
0.317766
0.316060
0.315629
0.316022
0.317208
0.319299
0.321706
0.321776
0.319456
0.317279
0.315654
0.314248
0.313140
0.372392
0.364931
0.351461
0.335550
0.319232
0.304992
0.293246
0.285186
0.279910
0.276546
0.274216
0.272981
0.272609
0.272863
0.273681
0.274969
0.276314
0.276397
0.275144
0.273725
0.272425
0.271278
0.270449
0.341380
0.334025
0.320793
0.305207
0.289378
0.275945
0.265251
0.258019
0.253314
0.250425
0.248548
0.247548
0.247206
0.247371
0.247964
0.248843
0.249673
0.249754
0.249000
0.247946
0.246830
0.245822
0.245132
0.541509
0.531844
0.514183
0.492872
0.470593
0.450811
0.434355
0.422923
0.415027
0.409287
0.404516
0.401198
0.399260
0.398603
0.398837
0.399492
0.399976
0.399400
0.397670
0.395582
0.393447
0.391470
0.390065
0.558219
0.548453
0.530641
0.509291
0.487197
0.467189
0.450176
0.438592
0.430767
0.424827
0.419530
0.415794
0.413630
0.412891
0.413148
0.413936
0.414680
0.414067
0.412044
0.409890
0.407855
0.405839
0.404258
0.588536
0.578548
0.560416
0.538999
0.518032
0.497466
0.478325
0.466147
0.458262
0.451967
0.445858
0.441568
0.439119
0.438282
0.438594
0.439624
0.441222
0.440511
0.437509
0.435152
0.433355
0.431269
0.429269
0.624898
0.614542
0.595724
0.573495
0.551644
0.530100
0.509932
0.496889
0.488354
0.481681
0.475418
0.471103
0.468661
0.467802
0.468031
0.468928
0.470369
0.469452
0.466221
0.463693
0.461779
0.459624
0.457594
0.663908
0.652926
0.632809
0.608919
0.584084
0.561157
0.541076
0.526957
0.517257
0.510210
0.504397
0.500572
0.498436
0.497646
0.497685
0.498132
0.498470
0.497272
0.494540
0.491875
0.489499
0.487284
0.485598
0.700372
0.688475
0.666616
0.640982
0.614337
0.589858
0.568406
0.552897
0.542113
0.534654
0.529054
0.525638
0.523806
0.523128
0.523106
0.523384
0.523482
0.522041
0.519055
0.516095
0.513423
0.511139
0.509571
0.733260
0.720282
0.696023
0.668731
0.640776
0.614818
0.591557
0.574673
0.563147
0.555239
0.549365
0.546085
0.544440
0.543870
0.543897
0.544302
0.544714
0.543110
0.539481
0.536119
0.533211
0.530860
0.529319
0.755117
0.741774
0.716820
0.688679
0.659722
0.632667
0.608258
0.590325
0.577996
0.569684
0.563765
0.560620
0.559141
0.558640
0.558627
0.558959
0.559290
0.557601
0.553875
0.550423
0.547446
0.545070
0.543533
0.767777
0.754712
0.730534
0.702303
0.672558
0.644797
0.619871
0.601153
0.587855
0.579186
0.573535
0.570623
0.569411
0.568950
0.568735
0.568764
0.568611
0.566893
0.563574
0.560310
0.557428
0.555059
0.553479
0.777276
0.764149
0.739702
0.711373
0.681385
0.653163
0.627571
0.608098
0.594140
0.585130
0.579467
0.576724
0.575875
0.575461
0.574983
0.574925
0.574827
0.573135
0.569785
0.566548
0.563781
0.561408
0.559707
0.786107
0.772327
0.745778
0.716910
0.686894
0.658359
0.632002
0.611900
0.597518
0.588239
0.582475
0.579965
0.579994
0.579628
0.578445
0.578444
0.579270
0.577643
0.573466
0.570110
0.567974
0.565594
0.563189
0.786263
0.772496
0.745950
0.717052
0.686969
0.658385
0.631997
0.611830
0.597352
0.587986
0.582192
0.579736
0.579877
0.579503
0.578212
0.578194
0.579101
0.577558
0.573435
0.570139
0.568099
0.565768
0.563352
0.777369
0.764262
0.739785
0.711330
0.681094
0.652739
0.627136
0.607532
0.593325
0.584115
0.578476
0.576061
0.575796
0.575392
0.574420
0.574235
0.574355
0.572892
0.569671
0.566607
0.564225
0.561987
0.560135
0.766750
0.753663
0.729312
0.700733
0.670414
0.642484
0.617792
0.599030
0.585451
0.576619
0.571299
0.569390
0.569769
0.569416
0.567955
0.567536
0.567634
0.566225
0.563058
0.560081
0.558079
0.555904
0.553775
0.751122
0.737697
0.712098
0.683313
0.653254
0.626051
0.602421
0.584666
0.572130
0.563826
0.558811
0.557774
0.560337
0.560129
0.556871
0.556166
0.556713
0.555390
0.551883
0.549119
0.548697
0.546570
0.542929
0.722300
0.709399
0.684774
0.657125
0.628290
0.602306
0.579833
0.563033
0.551219
0.543392
0.538668
0.537805
0.540497
0.540452
0.537444
0.537076
0.538010
0.536915
0.533486
0.530832
0.530557
0.528532
0.524923
0.676827
0.665418
0.644263
0.619198
0.592668
0.568436
0.547327
0.531506
0.520184
0.512806
0.508368
0.506984
0.507766
0.507913
0.507254
0.507947
0.509391
0.508677
0.505613
0.502927
0.501381
0.499499
0.497426
0.622634
0.612578
0.593991
0.571599
0.547659
0.525468
0.505853
0.491250
0.480863
0.474094
0.469892
0.468351
0.468735
0.469168
0.469616
0.471540
0.474374
0.474067
0.470543
0.467779
0.466232
0.464443
0.462500
0.558795
0.549780
0.533254
0.513313
0.492386
0.472397
0.454204
0.441058
0.431959
0.426016
0.422218
0.420917
0.421579
0.422330
0.423422
0.426708
0.432302
0.432329
0.426816
0.423614
0.422380
0.420639
0.418322
0.491700
0.483415
0.468289
0.450158
0.431314
0.413469
0.397325
0.385897
0.378151
0.373155
0.369936
0.368880
0.369588
0.370404
0.371621
0.374976
0.380635
0.380837
0.375621
0.372737
0.371759
0.370196
0.367975
0.424982
0.417190
0.403032
0.386095
0.368449
0.352554
0.338992
0.329386
0.322943
0.318901
0.316381
0.315424
0.315683
0.316294
0.317345
0.319543
0.322482
0.322708
0.320218
0.318395
0.317427
0.316167
0.314717
0.371945
0.364432
0.350846
0.334709
0.318110
0.303716
0.291934
0.283789
0.278392
0.275126
0.273150
0.272308
0.272292
0.272692
0.273492
0.274824
0.276361
0.276556
0.275363
0.274201
0.273255
0.272228
0.271292
0.340938
0.333547
0.320234
0.304510
0.288512
0.274960
0.264199
0.256896
0.252135
0.249316
0.247647
0.246888
0.246763
0.247039
0.247655
0.248561
0.249471
0.249641
0.248998
0.248135
0.247236
0.246330
0.245627
0.540395
0.530717
0.513105
0.491902
0.470272
0.450442
0.433318
0.421908
0.414205
0.408571
0.403754
0.400452
0.398693
0.398327
0.398933
0.399935
0.400851
0.400167
0.397782
0.395149
0.392470
0.390125
0.388537
0.556957
0.547250
0.529684
0.508802
0.488392
0.468359
0.449736
0.437978
0.430339
0.424445
0.418931
0.415066
0.413009
0.412541
0.413207
0.414486
0.416139
0.415443
0.412331
0.409513
0.406906
0.404526
0.402763
0.587025
0.577238
0.560071
0.540291
0.532666
0.512001
0.479791
0.466478
0.458301
0.451927
0.445388
0.440786
0.438371
0.437795
0.438730
0.440757
0.446901
0.446158
0.438517
0.435054
0.432439
0.429993
0.427871
0.623344
0.613210
0.595413
0.574882
0.566595
0.544943
0.511458
0.497157
0.488196
0.481369
0.474655
0.470010
0.467588
0.466991
0.467873
0.469837
0.475957
0.475088
0.467229
0.463639
0.460952
0.458489
0.456377
0.662438
0.651588
0.631920
0.608670
0.585722
0.562745
0.540764
0.526135
0.516236
0.509015
0.502929
0.498928
0.496866
0.496354
0.496904
0.498076
0.499725
0.498668
0.494875
0.491641
0.488827
0.486388
0.484628
0.698726
0.686963
0.665608
0.640405
0.614776
0.590196
0.567540
0.551453
0.540191
0.532509
0.526874
0.523467
0.521804
0.521460
0.522023
0.523153
0.524563
0.523346
0.519460
0.515936
0.512851
0.510394
0.508806
0.730470
0.717805
0.694752
0.668157
0.641276
0.615202
0.590596
0.572785
0.560315
0.552135
0.546589
0.543506
0.542134
0.541973
0.542739
0.544403
0.546855
0.545541
0.540408
0.536167
0.532765
0.530250
0.528722
0.752562
0.739474
0.715575
0.688053
0.660080
0.632903
0.607195
0.588311
0.574993
0.566399
0.560837
0.557918
0.556741
0.556658
0.557382
0.558989
0.561365
0.560009
0.554860
0.550581
0.547149
0.544642
0.543141
0.767697
0.754440
0.729835
0.701580
0.672062
0.644161
0.618588
0.599237
0.585323
0.576403
0.570849
0.568089
0.567206
0.567110
0.567403
0.568300
0.569396
0.568033
0.564129
0.560469
0.557273
0.554830
0.553341
0.780836
0.766857
0.740007
0.710887
0.680685
0.652289
0.626283
0.606315
0.591875
0.582657
0.577071
0.574559
0.574334
0.574259
0.573914
0.574468
0.575337
0.573993
0.570299
0.566799
0.563701
0.561271
0.559743
0.799903
0.783732
0.748584
0.717211
0.686188
0.657371
0.630775
0.610233
0.595411
0.585993
0.580472
0.578554
0.580632
0.580605
0.578195
0.578547
0.583579
0.582246
0.574281
0.570464
0.567321
0.564874
0.563213
0.800700
0.784425
0.749044
0.717470
0.686268
0.657385
0.630823
0.610320
0.595524
0.586098
0.580585
0.578778
0.581051
0.581002
0.578365
0.578605
0.583629
0.582341
0.574429
0.570674
0.567649
0.565249
0.563548
0.783647
0.769220
0.741179
0.711270
0.680367
0.651774
0.626012
0.606269
0.592058
0.582880
0.577389
0.575419
0.576454
0.576335
0.574679
0.574709
0.575420
0.574179
0.570689
0.567436
0.564918
0.562621
0.560756
0.772926
0.758549
0.730898
0.700786
0.669687
0.641476
0.616715
0.598056
0.584899
0.576217
0.570925
0.569659
0.572091
0.571991
0.569006
0.568453
0.568905
0.567645
0.564280
0.561288
0.559757
0.557531
0.554810
0.765195
0.749555
0.715451
0.684058
0.652719
0.625131
0.601519
0.584198
0.573246
0.565225
0.559778
0.560228
0.574324
0.574341
0.559974
0.558098
0.558583
0.557324
0.553532
0.551183
0.553281
0.551117
0.544900
0.736245
0.721181
0.688168
0.657927
0.627793
0.601405
0.578947
0.562588
0.552363
0.544841
0.539728
0.540408
0.554607
0.554783
0.540698
0.539150
0.540085
0.539046
0.535263
0.533054
0.535405
0.533375
0.527136
0.681881
0.669438
0.645734
0.619303
0.592075
0.567518
0.546260
0.530575
0.519688
0.512540
0.508309
0.507781
0.510746
0.511142
0.508898
0.509495
0.511653
0.511067
0.507443
0.504808
0.504113
0.502266
0.499368
0.624767
0.614199
0.594456
0.571298
0.547096
0.524627
0.504620
0.489963
0.479621
0.473058
0.469367
0.468699
0.470593
0.471344
0.471155
0.473650
0.478466
0.478354
0.473223
0.470256
0.469441
0.467713
0.465062
0.559349
0.550107
0.533234
0.513036
0.493787
0.473536
0.453109
0.439574
0.430171
0.424434
0.421454
0.421357
0.424264
0.425457
0.425739
0.430687
0.442343
0.442607
0.431562
0.427383
0.427183
0.425468
0.421873
0.491714
0.483318
0.468060
0.449812
0.432696
0.414622
0.396275
0.384434
0.376328
0.371513
0.369107
0.369228
0.372108
0.373352
0.373800
0.378816
0.390632
0.391058
0.380208
0.376377
0.376497
0.374967
0.371415
0.424813
0.416953
0.402670
0.385540
0.367933
0.351870
0.337917
0.328135
0.321512
0.317585
0.315553
0.315286
0.316410
0.317296
0.318254
0.321083
0.326000
0.326394
0.322319
0.320363
0.320086
0.318907
0.316845
0.371664
0.364118
0.350465
0.334215
0.317562
0.303044
0.291062
0.282794
0.277292
0.274092
0.272386
0.271911
0.272334
0.272917
0.273733
0.275306
0.277530
0.277842
0.276228
0.275143
0.274546
0.273600
0.272454
0.340584
0.333179
0.319829
0.304040
0.287956
0.274305
0.263430
0.256025
0.251198
0.248426
0.246931
0.246407
0.246536
0.246955
0.247629
0.248640
0.249769
0.250027
0.249361
0.248617
0.247917
0.247086
0.246331
0.539309
0.529567
0.511842
0.490491
0.468710
0.448746
0.431540
0.420155
0.412596
0.407206
0.402723
0.399820
0.398487
0.398465
0.399299
0.400428
0.401337
0.400465
0.397710
0.394601
0.391441
0.388755
0.387011
0.555761
0.546022
0.528403
0.507436
0.486925
0.466770
0.448041
0.436271
0.428743
0.423067
0.417873
0.414419
0.412819
0.412691
0.413552
0.414947
0.416605
0.415736
0.412256
0.408952
0.405852
0.403143
0.401249
0.585645
0.575880
0.558758
0.538993
0.531348
0.510584
0.478230
0.464848
0.456738
0.450530
0.444265
0.440079
0.438175
0.437934
0.438995
0.441127
0.447306
0.446429
0.438439
0.434497
0.431376
0.428629
0.426431
0.621838
0.611767
0.594077
0.573628
0.565372
0.543648
0.510004
0.495584
0.486612
0.479881
0.473371
0.469084
0.467130
0.466859
0.467883
0.469994
0.476213
0.475293
0.467167
0.463176
0.460047
0.457338
0.455176
0.660884
0.650106
0.630567
0.607429
0.584536
0.561505
0.539373
0.524586
0.514586
0.507366
0.501403
0.497650
0.495935
0.495727
0.496517
0.497938
0.499797
0.498796
0.494861
0.491364
0.488256
0.485634
0.483816
0.697077
0.685406
0.664215
0.639159
0.613608
0.588997
0.566203
0.549922
0.538475
0.530712
0.525127
0.521877
0.520477
0.520421
0.521289
0.522766
0.524508
0.523451
0.519522
0.515854
0.512593
0.510013
0.508374
0.728676
0.716125
0.693294
0.666875
0.640084
0.614005
0.589288
0.571260
0.558523
0.550206
0.544688
0.541709
0.540559
0.540675
0.541779
0.543872
0.546776
0.545705
0.540573
0.536257
0.532757
0.530166
0.528597
0.750763
0.737781
0.714085
0.686722
0.658833
0.631678
0.605899
0.586828
0.573248
0.564501
0.558919
0.556042
0.555027
0.555207
0.556292
0.558370
0.561243
0.560187
0.555094
0.550792
0.547305
0.544758
0.543230
0.766088
0.752880
0.728360
0.700189
0.670726
0.642859
0.617279
0.597839
0.583774
0.574710
0.569054
0.566251
0.565448
0.565586
0.566266
0.567648
0.569230
0.568189
0.564411
0.560773
0.557546
0.555076
0.553577
0.779443
0.765443
0.738556
0.709405
0.679184
0.650836
0.624918
0.604986
0.590515
0.581194
0.575465
0.572850
0.572637
0.572775
0.572841
0.573893
0.575240
0.574222
0.570678
0.567204
0.564060
0.561606
0.560091
0.798724
0.782469
0.747159
0.715640
0.684505
0.655747
0.629354
0.608978
0.594272
0.584806
0.579100
0.577033
0.579050
0.579219
0.577255
0.578116
0.583616
0.582603
0.574782
0.570967
0.567712
0.565241
0.563654
0.799588
0.783212
0.747637
0.715886
0.684555
0.655747
0.629430
0.609155
0.594541
0.585121
0.579446
0.577490
0.579684
0.579819
0.577611
0.578334
0.583798
0.582820
0.575050
0.571302
0.568166
0.565755
0.564138
0.782495
0.767987
0.739805
0.709777
0.678823
0.650314
0.624757
0.605238
0.591206
0.582065
0.576474
0.574384
0.575371
0.575413
0.574119
0.574580
0.575698
0.574746
0.571407
0.568202
0.565658
0.563367
0.561543
0.771783
0.757352
0.729618
0.699455
0.668373
0.640255
0.615658
0.597203
0.584232
0.575601
0.570218
0.568834
0.571207
0.571241
0.568580
0.568409
0.569241
0.568255
0.565046
0.562139
0.560623
0.558429
0.555762
0.764163
0.748489
0.714342
0.682946
0.651682
0.624186
0.600686
0.583540
0.572799
0.564827
0.559247
0.559560
0.573558
0.573685
0.559630
0.558109
0.558992
0.557995
0.554315
0.552065
0.554159
0.552058
0.545963
0.735433
0.720339
0.687282
0.657030
0.626955
0.600642
0.578267
0.562045
0.551995
0.544521
0.539302
0.539878
0.553994
0.554266
0.540437
0.539175
0.540448
0.539658
0.536012
0.533944
0.536335
0.534404
0.528301
0.681409
0.668907
0.645109
0.618603
0.591351
0.566824
0.545637
0.530045
0.519244
0.512143
0.507917
0.507385
0.510362
0.510840
0.508744
0.509508
0.511867
0.511501
0.508103
0.505686
0.505151
0.503430
0.500617
0.624684
0.614018
0.594106
0.570780
0.546455
0.523964
0.504011
0.489396
0.479070
0.472554
0.468963
0.468404
0.470399
0.471228
0.471094
0.473642
0.478549
0.478621
0.473759
0.471065
0.470470
0.468889
0.466311
0.559592
0.550221
0.533116
0.512668
0.493204
0.472887
0.452501
0.438957
0.429493
0.423806
0.421015
0.421126
0.424213
0.425486
0.425745
0.430643
0.442279
0.442690
0.431951
0.428078
0.428125
0.426566
0.423039
0.492031
0.483525
0.468054
0.449570
0.432233
0.414082
0.395747
0.383854
0.375645
0.370873
0.368671
0.369023
0.372100
0.373435
0.373843
0.378776
0.390528
0.391070
0.380495
0.376942
0.377284
0.375899
0.372406
0.424972
0.417050
0.402649
0.385388
0.367651
0.351518
0.337525
0.327665
0.320950
0.317040
0.315155
0.315079
0.316380
0.317359
0.318311
0.321094
0.325983
0.326456
0.322564
0.320808
0.320701
0.319626
0.317604
0.371607
0.364049
0.350368
0.334082
0.317376
0.302800
0.290746
0.282384
0.276801
0.273606
0.272007
0.271689
0.272270
0.272954
0.273800
0.275366
0.277586
0.277950
0.276448
0.275490
0.275003
0.274124
0.273003
0.340388
0.332997
0.319667
0.303891
0.287793
0.274092
0.263133
0.255628
0.250726
0.247957
0.246554
0.246173
0.246452
0.246979
0.247705
0.248730
0.249868
0.250164
0.249570
0.248910
0.248282
0.247495
0.246756
0.538084
0.528260
0.510323
0.488640
0.465975
0.445816
0.429095
0.417721
0.410264
0.405263
0.401526
0.399447
0.398875
0.399231
0.400065
0.401046
0.401487
0.400342
0.397473
0.393955
0.390342
0.387375
0.385551
0.554396
0.544586
0.526716
0.505216
0.482923
0.462576
0.445194
0.433547
0.426076
0.420799
0.416498
0.414074
0.413440
0.413710
0.414398
0.415447
0.416172
0.415018
0.411834
0.408185
0.404583
0.401602
0.399707
0.584047
0.574200
0.556378
0.535171
0.514380
0.493545
0.473818
0.461395
0.453798
0.448019
0.442728
0.439834
0.439396
0.439550
0.439779
0.440965
0.442631
0.441467
0.437283
0.433383
0.429805
0.426822
0.424812
0.620050
0.609942
0.591622
0.569807
0.548293
0.526547
0.505747
0.492308
0.483845
0.477467
0.471821
0.468738
0.468202
0.468297
0.468486
0.469671
0.471384
0.470243
0.466056
0.462207
0.458710
0.455802
0.453834
0.658962
0.648256
0.628665
0.605226
0.580666
0.557596
0.537010
0.522382
0.512370
0.505346
0.499974
0.497006
0.496101
0.496217
0.496826
0.497942
0.498911
0.497830
0.494565
0.491030
0.487671
0.484901
0.483107
0.695135
0.683569
0.662345
0.637241
0.610890
0.586336
0.564453
0.548323
0.536917
0.529237
0.523915
0.521081
0.520185
0.520377
0.521185
0.522481
0.523627
0.522625
0.519369
0.515894
0.512627
0.509970
0.508275
0.727373
0.714814
0.691499
0.664828
0.637149
0.611190
0.587629
0.570032
0.557510
0.549215
0.543680
0.540883
0.540106
0.540385
0.541340
0.543055
0.545086
0.544169
0.540214
0.536508
0.533242
0.530647
0.528983
0.749280
0.736313
0.712223
0.684638
0.655930
0.628939
0.604362
0.585822
0.572530
0.563767
0.558032
0.555171
0.554377
0.554669
0.555666
0.557445
0.559549
0.558703
0.554815
0.551176
0.547977
0.545446
0.543823
0.762846
0.749942
0.726087
0.698122
0.668521
0.640873
0.615975
0.596990
0.583201
0.574117
0.568232
0.565255
0.564326
0.564567
0.565521
0.567021
0.568422
0.567630
0.564550
0.561267
0.558203
0.555733
0.554167
0.773195
0.759983
0.735385
0.706908
0.676789
0.648714
0.623484
0.604178
0.590189
0.580885
0.574758
0.571698
0.570841
0.571056
0.571871
0.573327
0.574718
0.573972
0.570973
0.567727
0.564671
0.562209
0.560649
0.782890
0.768788
0.741590
0.712131
0.681550
0.653194
0.627699
0.608255
0.594502
0.585089
0.578513
0.575446
0.575038
0.575241
0.575641
0.577217
0.579591
0.578887
0.574935
0.571446
0.568340
0.565867
0.564245
0.783280
0.769127
0.741826
0.712245
0.681560
0.653191
0.627785
0.608469
0.594836
0.585480
0.578920
0.575892
0.575537
0.575682
0.575928
0.577421
0.579803
0.579141
0.575237
0.571821
0.568823
0.566422
0.564815
0.774112
0.760723
0.735748
0.706875
0.676432
0.648335
0.623429
0.604565
0.591037
0.581933
0.575847
0.572998
0.572476
0.572529
0.572737
0.573879
0.575295
0.574666
0.571786
0.568774
0.566123
0.563876
0.562285
0.763414
0.750155
0.725539
0.696816
0.666590
0.638950
0.614754
0.596630
0.583733
0.575039
0.569288
0.566929
0.567009
0.567035
0.566642
0.567427
0.568799
0.568184
0.565315
0.562491
0.560334
0.558232
0.556402
0.748078
0.734551
0.708858
0.680132
0.650573
0.623659
0.600184
0.582981
0.571557
0.563373
0.557399
0.555785
0.557845
0.557941
0.555794
0.556297
0.558576
0.558008
0.554250
0.551567
0.550687
0.548717
0.545787
0.719928
0.706921
0.682190
0.654575
0.626196
0.600437
0.578025
0.561662
0.550853
0.543139
0.537555
0.536230
0.538489
0.538696
0.536622
0.537246
0.539730
0.539340
0.535741
0.533311
0.532731
0.530961
0.528091
0.675511
0.663904
0.642438
0.617142
0.590574
0.566432
0.545513
0.529975
0.518996
0.511756
0.507251
0.505822
0.506583
0.506956
0.506777
0.507987
0.510098
0.510010
0.507520
0.505428
0.504247
0.502720
0.500986
0.622569
0.612170
0.592990
0.570006
0.545636
0.523366
0.503941
0.489473
0.479148
0.472542
0.468678
0.467517
0.468232
0.468887
0.469461
0.471481
0.474533
0.474748
0.472043
0.470103
0.469186
0.467827
0.466135
0.559827
0.550344
0.532964
0.512107
0.490348
0.470131
0.452160
0.438996
0.429654
0.423889
0.420829
0.420295
0.421619
0.422599
0.423491
0.426490
0.431693
0.432130
0.427809
0.425598
0.425161
0.423884
0.421764
0.492998
0.484277
0.468341
0.449328
0.429640
0.411521
0.395512
0.383946
0.375841
0.370988
0.368558
0.368347
0.369791
0.370850
0.371805
0.374777
0.379932
0.380439
0.376327
0.374362
0.374132
0.372991
0.370932
0.425692
0.417651
0.403030
0.385589
0.367452
0.351327
0.337699
0.327874
0.321128
0.317159
0.315181
0.314876
0.315730
0.316602
0.317564
0.319545
0.322299
0.322739
0.320869
0.319689
0.319265
0.318318
0.316981
0.371904
0.364323
0.350596
0.334298
0.317491
0.302920
0.290953
0.282540
0.276895
0.273657
0.272045
0.271702
0.272184
0.272870
0.273719
0.274986
0.276461
0.276800
0.275974
0.275210
0.274616
0.273790
0.272928
0.340425
0.333061
0.319782
0.304073
0.288013
0.274316
0.263315
0.255724
0.250743
0.247941
0.246563
0.246238
0.246568
0.247152
0.247898
0.248818
0.249732
0.250005
0.249588
0.248983
0.248314
0.247541
0.246887
0.537010
0.527124
0.509060
0.487196
0.464273
0.443940
0.427151
0.415743
0.408470
0.403909
0.400889
0.399719
0.400015
0.400692
0.401313
0.402022
0.402179
0.400729
0.397497
0.393586
0.389626
0.386467
0.384595
0.553214
0.543362
0.525389
0.503706
0.481034
0.460521
0.443193
0.431512
0.424308
0.419491
0.415918
0.414647
0.415274
0.415890
0.416031
0.416614
0.416951
0.415456
0.411895
0.407795
0.403778
0.400595
0.398689
0.582721
0.572857
0.554935
0.533448
0.511620
0.490655
0.471711
0.459483
0.452747
0.447448
0.442461
0.441019
0.442813
0.443328
0.442048
0.442375
0.443366
0.441820
0.437372
0.432985
0.428902
0.425711
0.423762
0.618649
0.608555
0.590174
0.568155
0.545665
0.523847
0.503878
0.490649
0.483042
0.477082
0.471636
0.469922
0.471575
0.472012
0.470694
0.471051
0.472134
0.470660
0.466261
0.461982
0.458033
0.454937
0.453021
0.657793
0.647096
0.627396
0.603962
0.579219
0.556152
0.535737
0.521097
0.511318
0.504573
0.499635
0.497590
0.497829
0.498235
0.498295
0.499041
0.499781
0.498508
0.495005
0.491187
0.487576
0.484662
0.482829
0.695076
0.683331
0.661452
0.636249
0.609861
0.585400
0.563692
0.547625
0.536407
0.528884
0.523762
0.521438
0.521248
0.521657
0.522200
0.523387
0.524543
0.523485
0.520076
0.516496
0.513187
0.510435
0.508614
0.730418
0.717117
0.691492
0.664111
0.636147
0.610335
0.587207
0.569898
0.557777
0.549562
0.543881
0.541345
0.541214
0.541644
0.542249
0.543932
0.546238
0.545361
0.541196
0.537512
0.534361
0.531705
0.529839
0.752394
0.738671
0.712263
0.683933
0.654932
0.628138
0.604105
0.585980
0.573168
0.564445
0.558408
0.555611
0.555284
0.555673
0.556389
0.558224
0.560695
0.559942
0.555869
0.552285
0.549233
0.546650
0.544819
0.762712
0.749642
0.725203
0.697084
0.667466
0.640076
0.615693
0.597201
0.583890
0.574841
0.568615
0.565468
0.564576
0.564868
0.565879
0.567617
0.569390
0.568719
0.565522
0.562236
0.559240
0.556710
0.554984
0.771057
0.758022
0.733773
0.705375
0.675252
0.647482
0.622959
0.604462
0.591357
0.582125
0.575326
0.571792
0.570584
0.570807
0.571982
0.573908
0.575928
0.575322
0.571997
0.568618
0.565544
0.563004
0.561309
0.778018
0.764504
0.739034
0.709973
0.679425
0.651454
0.626974
0.608887
0.597163
0.587862
0.579541
0.575454
0.574092
0.574266
0.575547
0.578006
0.581954
0.581416
0.576282
0.572438
0.569260
0.566692
0.564901
0.777766
0.764300
0.738918
0.709877
0.679328
0.651397
0.627029
0.609098
0.597517
0.588277
0.579937
0.575812
0.574405
0.574500
0.575690
0.578120
0.582129
0.581655
0.576573
0.572822
0.569766
0.567287
0.565528
0.769517
0.756713
0.732935
0.704711
0.674672
0.647053
0.622880
0.604876
0.592298
0.583253
0.576335
0.572713
0.571423
0.571421
0.572293
0.574155
0.576470
0.576061
0.572787
0.569667
0.567024
0.564750
0.563088
0.757558
0.745177
0.722247
0.694788
0.665499
0.638440
0.614656
0.596994
0.584629
0.575885
0.569414
0.566189
0.565245
0.565213
0.565756
0.567483
0.570052
0.569721
0.566323
0.563418
0.561305
0.559226
0.557379
0.739603
0.727464
0.704841
0.678213
0.650436
0.624210
0.600643
0.583666
0.573270
0.564907
0.557349
0.554421
0.554335
0.554380
0.554366
0.556569
0.561640
0.561424
0.555761
0.552665
0.551746
0.549824
0.546921
0.711841
0.700194
0.678484
0.652972
0.626391
0.601297
0.578715
0.562474
0.552584
0.544666
0.537552
0.534956
0.535099
0.535236
0.535222
0.537429
0.542556
0.542496
0.537094
0.534308
0.533702
0.532007
0.529214
0.671154
0.660279
0.640223
0.616142
0.590541
0.566899
0.546121
0.530690
0.519881
0.512512
0.507475
0.505325
0.505150
0.505409
0.505924
0.507658
0.510374
0.510496
0.507895
0.505908
0.504766
0.503352
0.501793
0.621441
0.611193
0.592330
0.569720
0.545722
0.523759
0.504560
0.490228
0.479997
0.473317
0.469160
0.467554
0.467706
0.468200
0.468916
0.470711
0.473152
0.473442
0.471483
0.469845
0.468801
0.467567
0.466276
0.561176
0.551415
0.533547
0.512423
0.490403
0.470334
0.452804
0.439795
0.430511
0.424689
0.421439
0.420550
0.421393
0.422159
0.422877
0.424947
0.427965
0.428361
0.426064
0.424408
0.423551
0.422413
0.421072
0.495150
0.486042
0.469419
0.449973
0.429911
0.411855
0.396219
0.384758
0.376676
0.371768
0.369201
0.368729
0.369788
0.370657
0.371397
0.373389
0.376290
0.376707
0.374584
0.373107
0.372386
0.371355
0.370091
0.427184
0.418918
0.403918
0.386269
0.368055
0.351975
0.338433
0.328617
0.321844
0.317824
0.315780
0.315374
0.316063
0.316849
0.317692
0.319190
0.321021
0.321382
0.320230
0.319209
0.318515
0.317619
0.316678
0.372627
0.364984
0.351159
0.334853
0.318087
0.303558
0.291596
0.283138
0.277435
0.274153
0.272522
0.272179
0.272649
0.273331
0.274123
0.275184
0.276309
0.276586
0.275969
0.275235
0.274524
0.273706
0.272988
0.340731
0.333387
0.320148
0.304529
0.288559
0.274900
0.263870
0.256206
0.251153
0.248311
0.246939
0.246658
0.247042
0.247664
0.248396
0.249226
0.249995
0.250213
0.249828
0.249207
0.248474
0.247685
0.247072
0.536319
0.526362
0.508177
0.486217
0.463271
0.442825
0.425879
0.414539
0.407783
0.403648
0.401008
0.400603
0.401992
0.402851
0.402760
0.403065
0.403003
0.401269
0.397617
0.393436
0.389302
0.386081
0.384208
0.552514
0.542605
0.524553
0.502879
0.480411
0.459806
0.442162
0.430624
0.424546
0.420179
0.416487
0.416180
0.418774
0.419585
0.418151
0.418082
0.418343
0.416514
0.412210
0.407702
0.403433
0.400166
0.398267
0.582067
0.572171
0.554234
0.533011
0.512414
0.491430
0.471415
0.459787
0.456895
0.452094
0.444621
0.444429
0.454453
0.455159
0.445938
0.444956
0.446651
0.444687
0.438214
0.433062
0.428567
0.425256
0.423327
0.618124
0.607996
0.589552
0.567843
0.546648
0.524862
0.503849
0.491226
0.487423
0.481916
0.473938
0.473414
0.483322
0.483940
0.474637
0.473722
0.475560
0.473688
0.467256
0.462207
0.457855
0.454634
0.452719
0.658232
0.647351
0.627021
0.603618
0.579252
0.556238
0.535561
0.521063
0.512433
0.505998
0.500652
0.499402
0.501606
0.502182
0.500630
0.500867
0.501913
0.500374
0.495881
0.491618
0.487777
0.484759
0.482859
0.698698
0.686208
0.662048
0.636298
0.610020
0.585655
0.563879
0.547910
0.537329
0.530002
0.524710
0.522877
0.523869
0.524420
0.524117
0.525226
0.527077
0.525855
0.521351
0.517352
0.513916
0.511060
0.509080
0.743868
0.728332
0.694605
0.665090
0.636666
0.610930
0.587926
0.570901
0.560756
0.552659
0.545361
0.543140
0.545256
0.545806
0.544581
0.546591
0.552912
0.551929
0.543460
0.539007
0.535633
0.532842
0.530702
0.766001
0.750023
0.715498
0.684988
0.655500
0.628829
0.605037
0.587304
0.576538
0.567892
0.560085
0.557423
0.559155
0.559617
0.558594
0.560851
0.567452
0.566627
0.558204
0.553840
0.550554
0.547824
0.545706
0.766906
0.753003
0.726128
0.697284
0.667642
0.640495
0.616477
0.598469
0.586078
0.577096
0.570136
0.566825
0.566187
0.566478
0.567305
0.569389
0.572579
0.571856
0.567132
0.563360
0.560232
0.557557
0.555580
0.772484
0.759091
0.733816
0.705054
0.674915
0.647451
0.623582
0.606048
0.594823
0.585684
0.577242
0.573076
0.571649
0.571816
0.573157
0.575702
0.579828
0.579179
0.573678
0.569642
0.566358
0.563649
0.561693
0.778890
0.765046
0.738786
0.709276
0.678649
0.651070
0.627741
0.611801
0.605727
0.596560
0.582879
0.577028
0.574837
0.574927
0.577090
0.581322
0.595052
0.594490
0.579596
0.574078
0.571233
0.568428
0.565323
0.777936
0.764246
0.738304
0.708953
0.678427
0.650934
0.627733
0.611973
0.606091
0.596985
0.583224
0.577276
0.574964
0.574966
0.577095
0.581358
0.595243
0.594771
0.579889
0.574471
0.571780
0.569075
0.565983
0.767938
0.755250
0.731655
0.703685
0.674215
0.647059
0.623430
0.606467
0.596218
0.587245
0.578138
0.573622
0.571720
0.571632
0.573007
0.575777
0.580889
0.580519
0.574585
0.570793
0.568152
0.565734
0.563610
0.754177
0.742282
0.720308
0.693791
0.665864
0.639351
0.615531
0.598455
0.588239
0.579479
0.570769
0.566743
0.565137
0.565053
0.566274
0.569199
0.575213
0.574983
0.568456
0.564896
0.563319
0.561123
0.558324
0.734449
0.723154
0.702574
0.677809
0.655701
0.630106
0.602894
0.586849
0.586394
0.577898
0.559860
0.555123
0.553478
0.553539
0.555386
0.560501
0.579543
0.579514
0.560576
0.555892
0.558282
0.556198
0.549029
0.706851
0.696044
0.676376
0.652743
0.631817
0.607336
0.581062
0.565638
0.565514
0.557449
0.540000
0.535678
0.534319
0.534479
0.536270
0.541297
0.560233
0.560358
0.541829
0.537516
0.540241
0.538414
0.531396
0.668404
0.657981
0.638848
0.615755
0.591553
0.568383
0.547307
0.532070
0.522760
0.515326
0.508592
0.505919
0.505297
0.505516
0.506469
0.509052
0.514362
0.514570
0.509626
0.507217
0.506669
0.505229
0.502888
0.621126
0.610894
0.592125
0.569812
0.546445
0.524788
0.505580
0.491375
0.481700
0.475007
0.470247
0.468468
0.468510
0.468928
0.469588
0.471429
0.474457
0.474737
0.472166
0.470414
0.469443
0.468217
0.466808
0.563231
0.553084
0.534491
0.513075
0.491043
0.471126
0.453783
0.440853
0.431689
0.425880
0.422578
0.421777
0.423084
0.423753
0.423740
0.425327
0.427658
0.427965
0.426085
0.424435
0.423400
0.422284
0.421164
0.497913
0.488326
0.470794
0.450897
0.430685
0.412702
0.397212
0.385785
0.377751
0.372853
0.370308
0.369992
0.371592
0.372384
0.372346
0.373803
0.375912
0.376218
0.374561
0.373072
0.372122
0.371109
0.370102
0.428984
0.420451
0.404969
0.387103
0.368883
0.352861
0.339351
0.329525
0.322739
0.318710
0.316685
0.316366
0.317234
0.317987
0.318548
0.319784
0.321280
0.321551
0.320504
0.319420
0.318573
0.317676
0.316875
0.373512
0.365789
0.351826
0.335508
0.318809
0.304337
0.292379
0.283883
0.278142
0.274839
0.273220
0.272937
0.273508
0.274194
0.274871
0.275809
0.276777
0.276983
0.276365
0.275577
0.274789
0.273959
0.273287
0.341148
0.333814
0.320601
0.305067
0.289202
0.275596
0.264548
0.256830
0.251723
0.248856
0.247497
0.247271
0.247729
0.248379
0.249075
0.249841
0.250526
0.250683
0.250256
0.249588
0.248803
0.247992
0.247384
0.536260
0.526161
0.507730
0.485535
0.462405
0.441872
0.424931
0.413673
0.407102
0.403282
0.401055
0.401033
0.402660
0.403518
0.403199
0.403177
0.402807
0.400907
0.397250
0.393166
0.389168
0.386067
0.384264
0.552603
0.542528
0.524179
0.502239
0.479562
0.458862
0.441224
0.429748
0.423834
0.419785
0.416536
0.416650
0.419513
0.420325
0.418638
0.418206
0.418125
0.416119
0.411817
0.407407
0.403270
0.400120
0.398293
0.582366
0.572276
0.553953
0.532433
0.511580
0.490509
0.470539
0.458958
0.456199
0.451711
0.444710
0.444979
0.455309
0.456019
0.446510
0.445124
0.446422
0.444264
0.437809
0.432749
0.428367
0.425162
0.423302
0.618239
0.607977
0.589241
0.567340
0.545976
0.524158
0.503200
0.490609
0.486912
0.481696
0.474160
0.474070
0.484264
0.484890
0.475315
0.474015
0.475464
0.473393
0.466942
0.461939
0.457656
0.454515
0.452651
0.657765
0.646888
0.626558
0.603228
0.578948
0.555994
0.535337
0.520852
0.512311
0.506107
0.501109
0.500199
0.502622
0.503198
0.501439
0.501383
0.502137
0.500389
0.495783
0.491481
0.487650
0.484657
0.482772
0.697704
0.685364
0.661466
0.636073
0.610132
0.585937
0.564168
0.548185
0.537662
0.530499
0.525450
0.523850
0.524988
0.525530
0.525083
0.525998
0.527651
0.526218
0.521506
0.517374
0.513878
0.510988
0.508979
0.742613
0.727326
0.694021
0.665077
0.637204
0.611733
0.588715
0.571648
0.561527
0.553535
0.546387
0.544306
0.546497
0.547023
0.545694
0.547586
0.553790
0.552592
0.543824
0.539149
0.535651
0.532774
0.530564
0.764755
0.749054
0.714995
0.685095
0.656198
0.629850
0.606104
0.588378
0.577646
0.569080
0.561357
0.558760
0.560503
0.560910
0.559773
0.561920
0.568411
0.567363
0.558604
0.553968
0.550507
0.547658
0.545449
0.765833
0.752171
0.725719
0.697370
0.668203
0.641390
0.617566
0.599700
0.587427
0.578529
0.571613
0.568315
0.567644
0.567825
0.568482
0.570407
0.573441
0.572474
0.567418
0.563361
0.560028
0.557212
0.555143
0.771572
0.758371
0.733444
0.705026
0.675223
0.648091
0.624556
0.607317
0.596311
0.587284
0.578871
0.574697
0.573215
0.573229
0.574336
0.576666
0.580603
0.579693
0.573850
0.569515
0.566009
0.563146
0.561099
0.777837
0.764185
0.738302
0.709064
0.678691
0.651449
0.628555
0.613023
0.607242
0.598219
0.584571
0.578708
0.576452
0.576367
0.578264
0.582256
0.595795
0.594966
0.579714
0.573883
0.570804
0.567840
0.564642
0.776711
0.763225
0.737673
0.708601
0.678329
0.651186
0.628435
0.613095
0.607507
0.598548
0.584812
0.578834
0.576438
0.576272
0.578154
0.582191
0.595889
0.595172
0.579964
0.574258
0.571344
0.568487
0.565301
0.766493
0.754030
0.730843
0.703248
0.674136
0.647344
0.624089
0.607454
0.597433
0.588566
0.579457
0.574873
0.572858
0.572621
0.573817
0.576413
0.581355
0.580782
0.574615
0.570616
0.567806
0.565247
0.563025
0.752167
0.740593
0.719195
0.693261
0.665874
0.639749
0.616181
0.599295
0.589204
0.580499
0.571762
0.567626
0.565864
0.565664
0.566808
0.569631
0.575500
0.575126
0.568482
0.564825
0.563157
0.560846
0.557941
0.731813
0.720955
0.701181
0.677225
0.655852
0.630668
0.603563
0.587568
0.587133
0.578651
0.560582
0.555709
0.553876
0.553856
0.555717
0.560786
0.579697
0.579579
0.560636
0.555964
0.558337
0.556169
0.548899
0.704202
0.693840
0.674988
0.652183
0.632008
0.607926
0.581710
0.566284
0.566143
0.558090
0.540623
0.536186
0.534658
0.534764
0.536590
0.541576
0.560374
0.560436
0.541948
0.537688
0.540424
0.538542
0.531439
0.666451
0.656350
0.637804
0.615355
0.591756
0.568925
0.547931
0.532715
0.523418
0.516011
0.509281
0.506553
0.505834
0.506003
0.506933
0.509416
0.514554
0.514683
0.509778
0.507410
0.506875
0.505393
0.502991
0.619999
0.609961
0.591564
0.569718
0.546841
0.525452
0.506280
0.492084
0.482435
0.475779
0.471043
0.469260
0.469255
0.469612
0.470170
0.471809
0.474574
0.474754
0.472258
0.470558
0.469604
0.468360
0.466923
0.562812
0.552769
0.534398
0.513340
0.491765
0.472046
0.454621
0.441644
0.432500
0.426723
0.423436
0.422652
0.423928
0.424524
0.424344
0.425625
0.427564
0.427765
0.426061
0.424523
0.423574
0.422468
0.421304
0.497879
0.488356
0.470965
0.451334
0.431490
0.413655
0.398055
0.386560
0.378525
0.373656
0.371127
0.370839
0.372421
0.373153
0.372946
0.374097
0.375815
0.376029
0.374554
0.373175
0.372305
0.371320
0.370287
0.429064
0.420579
0.405204
0.387519
0.369524
0.353604
0.340052
0.330186
0.323389
0.319376
0.317380
0.317103
0.317988
0.318705
0.319143
0.320173
0.321430
0.321623
0.320650
0.319615
0.318787
0.317905
0.317118
0.373593
0.365921
0.352056
0.335879
0.319326
0.304925
0.292953
0.284426
0.278667
0.275368
0.273778
0.273538
0.274140
0.274817
0.275425
0.276245
0.277079
0.277225
0.276620
0.275845
0.275059
0.274231
0.273567
0.341214
0.333934
0.320819
0.305407
0.289653
0.276100
0.265045
0.257295
0.252163
0.249295
0.247963
0.247781
0.248277
0.248933
0.249590
0.250283
0.250885
0.250993
0.250554
0.249880
0.249088
0.248273
0.247668
0.537145
0.526789
0.507844
0.485212
0.461647
0.441030
0.424277
0.413086
0.406340
0.402707
0.400959
0.400962
0.402013
0.402684
0.402584
0.402275
0.401447
0.399486
0.396253
0.392619
0.389047
0.386225
0.384559
0.554023
0.543580
0.524466
0.501857
0.478395
0.457568
0.440317
0.428797
0.422043
0.418162
0.415972
0.416018
0.417519
0.418137
0.417453
0.416888
0.416099
0.414056
0.410548
0.406747
0.403110
0.400259
0.398565
0.584973
0.574334
0.554447
0.531781
0.508528
0.487257
0.468919
0.456835
0.450468
0.446094
0.442613
0.442645
0.445541
0.446065
0.443728
0.442730
0.442229
0.440086
0.435928
0.431854
0.428117
0.425230
0.423498
0.620362
0.609661
0.589602
0.566734
0.543098
0.521123
0.501780
0.488644
0.481330
0.476207
0.472168
0.471847
0.474554
0.475002
0.472674
0.471778
0.471421
0.469324
0.465110
0.461017
0.457300
0.454422
0.452670
0.656895
0.646135
0.626226
0.602934
0.578356
0.555433
0.535079
0.520406
0.510821
0.504731
0.500868
0.499888
0.500850
0.501260
0.500654
0.500496
0.500314
0.498421
0.494620
0.490704
0.487132
0.484286
0.482489
0.692333
0.681027
0.659856
0.635773
0.610457
0.586486
0.564685
0.548447
0.537310
0.530228
0.525835
0.524224
0.524505
0.524902
0.525014
0.525664
0.526273
0.524604
0.520557
0.516574
0.513101
0.510246
0.508320
0.726909
0.714348
0.689912
0.664366
0.638329
0.613297
0.589836
0.572211
0.560035
0.552067
0.546814
0.544696
0.544815
0.545190
0.545524
0.546962
0.549076
0.547585
0.542430
0.538058
0.534577
0.531657
0.529523
0.748833
0.735936
0.710872
0.684507
0.657568
0.631717
0.607538
0.589256
0.576448
0.567890
0.562081
0.559480
0.559222
0.559453
0.559872
0.561497
0.563820
0.562426
0.557244
0.552827
0.549307
0.546358
0.544199
0.759290
0.746985
0.723917
0.697391
0.669332
0.642931
0.619023
0.600873
0.587868
0.579032
0.572926
0.569831
0.568868
0.568849
0.569375
0.570710
0.572132
0.570766
0.566518
0.562369
0.558787
0.555839
0.553820
0.767786
0.755418
0.732428
0.705158
0.676104
0.649325
0.625795
0.608181
0.595735
0.586837
0.580134
0.576611
0.575284
0.575068
0.575547
0.576877
0.578421
0.577065
0.572666
0.568376
0.564649
0.561660
0.559684
0.773701
0.760945
0.737114
0.709033
0.679289
0.652333
0.629226
0.612423
0.601641
0.592788
0.584580
0.580512
0.578981
0.578653
0.579167
0.580955
0.584356
0.583043
0.576830
0.572016
0.568146
0.565108
0.563031
0.772910
0.760233
0.736544
0.708510
0.678783
0.651895
0.628942
0.612332
0.601712
0.592921
0.584671
0.580513
0.578884
0.578483
0.578959
0.580757
0.584233
0.583041
0.576986
0.572356
0.568661
0.565726
0.563674
0.764430
0.752426
0.730184
0.703217
0.674334
0.647798
0.624742
0.607727
0.595846
0.587119
0.580207
0.576403
0.574780
0.574340
0.574699
0.576069
0.577919
0.576939
0.572979
0.569284
0.566186
0.563516
0.561557
0.750768
0.739493
0.718646
0.693154
0.665678
0.639781
0.616627
0.599444
0.587394
0.578790
0.572239
0.568656
0.567189
0.566811
0.567177
0.568629
0.570773
0.570062
0.566409
0.563338
0.561048
0.558665
0.556500
0.730424
0.719820
0.700335
0.676535
0.651383
0.626389
0.602835
0.585790
0.575270
0.566897
0.559261
0.555866
0.554942
0.554734
0.555015
0.557115
0.561779
0.561359
0.555861
0.552992
0.552122
0.550004
0.546840
0.702716
0.692605
0.674043
0.651419
0.627530
0.603619
0.580877
0.564401
0.554281
0.546327
0.539171
0.536168
0.535533
0.535486
0.535819
0.537920
0.542608
0.542404
0.537321
0.534898
0.534445
0.532627
0.529612
0.664855
0.655046
0.637022
0.615087
0.591538
0.568892
0.548138
0.532617
0.521765
0.514431
0.509383
0.507021
0.506470
0.506562
0.507038
0.508441
0.510556
0.510476
0.508176
0.506486
0.505550
0.504055
0.502266
0.618016
0.608376
0.590742
0.569658
0.547347
0.526154
0.506827
0.492381
0.482183
0.475584
0.471458
0.469807
0.469753
0.470041
0.470428
0.471508
0.472960
0.472966
0.471472
0.470169
0.469373
0.468123
0.466660
0.560180
0.550705
0.533517
0.513617
0.493289
0.473774
0.455631
0.442285
0.433119
0.427360
0.423999
0.423112
0.423780
0.424280
0.424436
0.425368
0.426771
0.426845
0.425561
0.424535
0.424614
0.423542
0.421537
0.495379
0.486407
0.470190
0.451672
0.433042
0.415375
0.399046
0.387207
0.379205
0.374338
0.371669
0.371249
0.372198
0.372826
0.372982
0.373833
0.375138
0.375253
0.374139
0.373271
0.373450
0.372516
0.370656
0.427644
0.419489
0.404777
0.387705
0.370300
0.354491
0.340653
0.330635
0.323827
0.319840
0.317857
0.317573
0.318299
0.318948
0.319366
0.320125
0.321044
0.321159
0.320413
0.319651
0.319150
0.318313
0.317345
0.372988
0.365477
0.351928
0.336036
0.319746
0.305410
0.293347
0.284767
0.279008
0.275739
0.274185
0.273976
0.274538
0.275177
0.275726
0.276377
0.277015
0.277108
0.276608
0.275955
0.275312
0.274517
0.273794
0.340998
0.333801
0.320841
0.305573
0.289942
0.276431
0.265354
0.257585
0.252455
0.249614
0.248323
0.248177
0.248676
0.249309
0.249907
0.250493
0.250978
0.251047
0.250653
0.250036
0.249297
0.248508
0.247904
0.538997
0.528289
0.508697
0.485602
0.461760
0.441098
0.424449
0.413357
0.406645
0.403095
0.401431
0.401310
0.402014
0.402359
0.401962
0.401208
0.399958
0.397943
0.395073
0.391955
0.388880
0.386391
0.384869
0.557081
0.546059
0.525784
0.502402
0.478446
0.457524
0.440433
0.428996
0.422113
0.418304
0.416320
0.416163
0.417073
0.417345
0.416558
0.415570
0.414257
0.412171
0.409185
0.406020
0.402955
0.400456
0.398895
0.590774
0.579124
0.556549
0.532549
0.508335
0.486896
0.468903
0.456790
0.449622
0.445300
0.442612
0.442352
0.443944
0.444109
0.442364
0.441055
0.439743
0.437568
0.434307
0.431031
0.427945
0.425418
0.423800
0.625914
0.614281
0.591675
0.567626
0.543154
0.521036
0.501974
0.488737
0.480564
0.475480
0.472259
0.471667
0.473079
0.473188
0.471496
0.470331
0.469185
0.467013
0.463594
0.460185
0.457027
0.454451
0.452790
0.658860
0.647833
0.627385
0.603905
0.579330
0.556404
0.535943
0.521086
0.511171
0.505106
0.501512
0.500377
0.500761
0.500895
0.500337
0.499907
0.499299
0.497241
0.493620
0.489979
0.486689
0.484020
0.482284
0.691393
0.680474
0.660198
0.637002
0.612575
0.588753
0.566373
0.549619
0.538077
0.530967
0.526776
0.525113
0.525022
0.525223
0.525376
0.525931
0.526409
0.524489
0.520130
0.515986
0.512504
0.509681
0.507770
0.722780
0.711323
0.689467
0.666023
0.642130
0.617386
0.592472
0.573829
0.560888
0.552816
0.547889
0.545751
0.545407
0.545648
0.546295
0.547935
0.550163
0.548360
0.542525
0.537614
0.533929
0.530918
0.528703
0.744358
0.732664
0.710349
0.686234
0.661544
0.636035
0.610423
0.591123
0.577541
0.568879
0.563428
0.560870
0.560226
0.560321
0.560979
0.562762
0.565175
0.563413
0.557450
0.552377
0.548559
0.545457
0.543193
0.756931
0.745375
0.723883
0.698765
0.671959
0.645881
0.621426
0.602742
0.589281
0.580439
0.574696
0.571823
0.570842
0.570635
0.570897
0.571972
0.573176
0.571378
0.566476
0.561773
0.557861
0.554758
0.552686
0.766375
0.754527
0.732565
0.706207
0.677904
0.651419
0.627742
0.609844
0.596900
0.588109
0.582141
0.579183
0.578231
0.577793
0.577546
0.578197
0.579124
0.577267
0.572421
0.567663
0.563618
0.560477
0.558462
0.772288
0.760035
0.737153
0.709838
0.680631
0.653931
0.630765
0.613537
0.601390
0.592738
0.586393
0.583479
0.582805
0.582265
0.581610
0.582286
0.584129
0.582256
0.576361
0.571196
0.567008
0.563815
0.561734
0.771720
0.759483
0.736623
0.709246
0.679976
0.653309
0.630298
0.613270
0.601285
0.592703
0.586343
0.583377
0.582656
0.582060
0.581340
0.581977
0.583822
0.582078
0.576437
0.571532
0.567565
0.564473
0.562393
0.763894
0.752177
0.730496
0.704054
0.675635
0.649280
0.626100
0.608832
0.596429
0.587845
0.581798
0.578704
0.577680
0.577061
0.576505
0.576946
0.577793
0.576342
0.572394
0.568562
0.565333
0.562524
0.560456
0.750552
0.739495
0.719095
0.694205
0.667435
0.641665
0.618017
0.600370
0.587791
0.579262
0.573382
0.570369
0.569496
0.568971
0.568418
0.568842
0.569583
0.568497
0.565496
0.562740
0.560576
0.558103
0.555762
0.730216
0.719829
0.700839
0.677912
0.653774
0.628865
0.604341
0.586315
0.574174
0.565840
0.559848
0.557315
0.557727
0.557396
0.555971
0.556389
0.557912
0.557187
0.554218
0.552420
0.551867
0.549736
0.546522
0.702361
0.692466
0.674405
0.652686
0.629874
0.606025
0.582217
0.564720
0.553007
0.545094
0.539539
0.537378
0.538067
0.537940
0.536658
0.537149
0.538755
0.538285
0.535772
0.534481
0.534420
0.532603
0.529500
0.664266
0.654674
0.637128
0.615943
0.593375
0.570792
0.549175
0.533022
0.521725
0.514450
0.509888
0.507983
0.507940
0.508000
0.507835
0.508418
0.509314
0.508996
0.507497
0.506370
0.505888
0.504356
0.502204
0.617110
0.607752
0.590744
0.570621
0.549643
0.528530
0.508073
0.492972
0.482579
0.476040
0.472116
0.470777
0.471004
0.471259
0.471252
0.471774
0.472610
0.472407
0.471185
0.470341
0.470311
0.469037
0.466886
0.558950
0.549868
0.533625
0.515301
0.497559
0.478144
0.457692
0.443294
0.434194
0.428456
0.424854
0.424147
0.424953
0.425395
0.425244
0.425697
0.426897
0.426820
0.425590
0.425371
0.427731
0.426684
0.422597
0.494231
0.485627
0.470307
0.453283
0.437177
0.419594
0.400997
0.388174
0.380270
0.375421
0.372487
0.372212
0.373272
0.373829
0.373691
0.374100
0.375264
0.375266
0.374211
0.374136
0.376548
0.375665
0.371810
0.426997
0.419048
0.404803
0.388433
0.372070
0.356308
0.341586
0.331151
0.324326
0.320392
0.318446
0.318316
0.319160
0.319750
0.319910
0.320321
0.320985
0.321010
0.320383
0.319979
0.320160
0.319370
0.317876
0.372772
0.365351
0.351994
0.336366
0.320431
0.306123
0.293791
0.285087
0.279340
0.276128
0.274640
0.274525
0.275146
0.275735
0.276120
0.276563
0.277032
0.277066
0.276631
0.276128
0.275725
0.274972
0.274108
0.341007
0.333846
0.320960
0.305787
0.290271
0.276777
0.265635
0.257846
0.252742
0.249950
0.248717
0.248623
0.249142
0.249727
0.250213
0.250667
0.251041
0.251070
0.250713
0.250171
0.249529
0.248780
0.248161
0.542012
0.530904
0.510123
0.486601
0.462563
0.441907
0.425327
0.414314
0.407649
0.404088
0.402330
0.402022
0.402497
0.402443
0.401463
0.400182
0.398510
0.396405
0.393798
0.391103
0.388478
0.386288
0.384897
0.562709
0.550881
0.527992
0.503727
0.479370
0.458398
0.441379
0.430033
0.423189
0.419369
0.417299
0.416938
0.417650
0.417503
0.416050
0.414467
0.412656
0.410479
0.407829
0.405162
0.402603
0.400416
0.398971
0.610117
0.596284
0.561125
0.534792
0.509430
0.487828
0.469929
0.457888
0.450600
0.446269
0.443714
0.443306
0.447186
0.446916
0.441978
0.439954
0.437930
0.435652
0.432861
0.430161
0.427636
0.425425
0.423898
0.645359
0.631567
0.596360
0.570060
0.544547
0.522266
0.503191
0.489938
0.481587
0.476486
0.473425
0.472705
0.476479
0.476181
0.471282
0.469459
0.467664
0.465358
0.462284
0.459344
0.456673
0.454369
0.452775
0.664587
0.652864
0.629923
0.605945
0.581530
0.558569
0.537651
0.522538
0.512450
0.506331
0.502707
0.501428
0.501671
0.501471
0.500403
0.499620
0.498831
0.496590
0.492811
0.489293
0.486296
0.483796
0.482064
0.694790
0.683649
0.662288
0.639547
0.616467
0.592705
0.568951
0.551437
0.539476
0.532243
0.528040
0.526287
0.526053
0.526019
0.525952
0.526624
0.527654
0.525507
0.520171
0.515627
0.512228
0.509448
0.507420
0.727680
0.715914
0.692225
0.669992
0.650404
0.625798
0.596610
0.576260
0.562421
0.554124
0.549255
0.547069
0.546495
0.546607
0.547470
0.549947
0.554015
0.551957
0.543825
0.537824
0.534645
0.531545
0.528410
0.748849
0.736938
0.712995
0.690211
0.669888
0.644563
0.614715
0.593713
0.579226
0.570347
0.564991
0.562443
0.561634
0.561609
0.562449
0.565062
0.569316
0.567264
0.558917
0.552653
0.549266
0.546035
0.542831
0.758362
0.746955
0.725425
0.701239
0.676094
0.650216
0.624442
0.604997
0.591082
0.582153
0.576559
0.573842
0.572933
0.572538
0.572510
0.573702
0.575557
0.573411
0.567136
0.561651
0.557547
0.554346
0.552104
0.767215
0.755551
0.733715
0.707943
0.680427
0.654144
0.630056
0.611858
0.598641
0.589892
0.584293
0.581785
0.581277
0.580629
0.579654
0.579997
0.581131
0.578862
0.572899
0.567446
0.563156
0.559917
0.557810
0.774775
0.762582
0.738307
0.711282
0.682427
0.655911
0.632656
0.615256
0.602667
0.594164
0.588688
0.586671
0.587032
0.586316
0.584450
0.584656
0.586671
0.584326
0.577150
0.571087
0.566536
0.563214
0.561084
0.774233
0.762031
0.737748
0.710602
0.681629
0.655124
0.632031
0.614841
0.602423
0.594010
0.588555
0.586534
0.586927
0.586172
0.584179
0.584281
0.586201
0.583989
0.577172
0.571454
0.567186
0.563964
0.561795
0.764654
0.753066
0.731501
0.705487
0.677615
0.651395
0.627893
0.610366
0.597706
0.589228
0.583720
0.581279
0.581197
0.580408
0.578647
0.578433
0.578987
0.577137
0.572595
0.568459
0.565292
0.562400
0.560067
0.751219
0.740316
0.720245
0.696149
0.670585
0.644910
0.620181
0.601827
0.588822
0.580331
0.574950
0.572617
0.573206
0.572525
0.570205
0.569694
0.569657
0.568249
0.565351
0.562907
0.561466
0.558967
0.555934
0.730784
0.720602
0.702222
0.680763
0.658955
0.634135
0.607259
0.587707
0.574436
0.566109
0.561333
0.560265
0.567118
0.566658
0.558493
0.557027
0.556646
0.555644
0.553893
0.553256
0.554844
0.552751
0.547733
0.702811
0.693113
0.675667
0.655464
0.635114
0.611329
0.584996
0.565902
0.553071
0.545178
0.540820
0.540116
0.547228
0.547015
0.539078
0.537730
0.537448
0.536730
0.535488
0.535429
0.537637
0.535858
0.530840
0.664560
0.655108
0.638008
0.617857
0.597069
0.574511
0.551129
0.533982
0.522375
0.515148
0.510878
0.509580
0.510922
0.510932
0.509245
0.509002
0.509209
0.508662
0.507475
0.507008
0.508172
0.506630
0.502963
0.617391
0.608164
0.591631
0.572747
0.554181
0.533098
0.510288
0.494111
0.483796
0.477304
0.473208
0.472216
0.473105
0.473316
0.472530
0.472533
0.473213
0.472806
0.471489
0.471348
0.473974
0.472684
0.467979
0.559414
0.550508
0.535045
0.519090
0.507042
0.487723
0.461757
0.445475
0.438902
0.433130
0.426515
0.425820
0.426956
0.427342
0.426693
0.426897
0.429609
0.429427
0.427149
0.428799
0.444309
0.443275
0.426266
0.494757
0.486300
0.471693
0.456962
0.446602
0.429108
0.404928
0.390270
0.384876
0.379997
0.374080
0.373799
0.375151
0.375645
0.375037
0.375223
0.377951
0.377884
0.375772
0.377506
0.392864
0.392015
0.375461
0.427371
0.419472
0.405498
0.390021
0.375691
0.359947
0.343244
0.332055
0.325477
0.321597
0.319349
0.319392
0.320474
0.320999
0.320781
0.320883
0.321652
0.321579
0.320776
0.320911
0.323386
0.322630
0.318974
0.373087
0.365671
0.352391
0.337031
0.321732
0.307434
0.294500
0.285590
0.279961
0.276819
0.275289
0.275275
0.275986
0.276503
0.276658
0.276890
0.277301
0.277259
0.276782
0.276460
0.276864
0.276146
0.274559
0.341328
0.334154
0.321267
0.306149
0.290792
0.277305
0.266027
0.258215
0.253171
0.250444
0.249255
0.249209
0.249742
0.250250
0.250575
0.250874
0.251143
0.251115
0.250752
0.250279
0.249812
0.249103
0.248384
0.542761
0.531658
0.510894
0.487426
0.463472
0.442918
0.426425
0.415441
0.408733
0.405072
0.403150
0.402591
0.402729
0.402288
0.400893
0.399210
0.397225
0.395004
0.392489
0.390007
0.387629
0.385632
0.384343
0.563639
0.551785
0.528858
0.504591
0.480269
0.459380
0.442456
0.431146
0.424254
0.420338
0.418112
0.417492
0.417849
0.417310
0.415448
0.413453
0.411307
0.409014
0.406481
0.404052
0.401756
0.399766
0.398421
0.611303
0.597406
0.562128
0.535713
0.510307
0.488761
0.470969
0.458966
0.451602
0.447183
0.444511
0.443843
0.447343
0.446681
0.441346
0.438896
0.436497
0.434099
0.431463
0.429030
0.426784
0.424775
0.423344
0.646618
0.632766
0.597439
0.571040
0.545456
0.523214
0.504237
0.491018
0.482592
0.477417
0.474254
0.473289
0.476694
0.476013
0.470711
0.468448
0.466255
0.463820
0.460890
0.458203
0.455795
0.453691
0.452189
0.665678
0.653942
0.630978
0.606965
0.582522
0.559593
0.538750
0.523674
0.513558
0.507374
0.503633
0.502139
0.502068
0.501492
0.499990
0.498748
0.497562
0.495163
0.491475
0.488165
0.485408
0.483085
0.481431
0.695573
0.684493
0.663247
0.640558
0.617494
0.593775
0.570096
0.552632
0.540671
0.533385
0.529072
0.527138
0.526637
0.526233
0.525698
0.525875
0.526479
0.524150
0.518886
0.514526
0.511365
0.508747
0.506770
0.728006
0.716397
0.693029
0.670956
0.651434
0.626895
0.597804
0.577523
0.563703
0.555364
0.550394
0.548050
0.547247
0.546992
0.547344
0.549285
0.552873
0.550625
0.542596
0.536805
0.533959
0.531017
0.527833
0.749009
0.737298
0.713741
0.691178
0.670963
0.645730
0.615984
0.595046
0.580566
0.571648
0.566196
0.563497
0.562464
0.562084
0.562422
0.564513
0.568300
0.566064
0.557809
0.551740
0.548674
0.545601
0.542348
0.758623
0.747400
0.726192
0.702249
0.677260
0.651491
0.625798
0.606385
0.592449
0.583466
0.577781
0.574916
0.573775
0.573040
0.572572
0.573317
0.574797
0.572474
0.566222
0.560864
0.556960
0.553905
0.551710
0.767373
0.755910
0.734414
0.708938
0.681633
0.655481
0.631459
0.613261
0.599984
0.591173
0.585504
0.582858
0.582124
0.581159
0.579799
0.579770
0.580603
0.578170
0.572184
0.566813
0.562678
0.559574
0.557533
0.774745
0.762779
0.738892
0.712211
0.683606
0.657240
0.634042
0.616615
0.603903
0.595343
0.589863
0.587735
0.587887
0.586882
0.584675
0.584561
0.586306
0.583802
0.576587
0.570577
0.566154
0.562954
0.560889
0.774214
0.762226
0.738303
0.711481
0.682742
0.656388
0.633355
0.616144
0.603611
0.595159
0.589717
0.587602
0.587802
0.586783
0.584474
0.584269
0.585916
0.583546
0.576683
0.571005
0.566846
0.563737
0.561625
0.764911
0.753464
0.732133
0.706344
0.678642
0.652542
0.629111
0.611604
0.598919
0.590424
0.584893
0.582361
0.582105
0.581065
0.578992
0.578454
0.578715
0.576690
0.572105
0.568020
0.564961
0.562166
0.559879
0.751766
0.740924
0.720950
0.696951
0.671463
0.645870
0.621232
0.602949
0.589989
0.581515
0.576108
0.573691
0.574124
0.573210
0.570578
0.569708
0.569308
0.567711
0.564819
0.562457
0.561132
0.558716
0.555714
0.731529
0.721342
0.702925
0.681447
0.659611
0.634840
0.608091
0.588665
0.575477
0.567208
0.562446
0.561306
0.568023
0.567352
0.558874
0.557001
0.556125
0.554920
0.553285
0.552772
0.554471
0.552448
0.547456
0.703511
0.693786
0.676261
0.655995
0.635581
0.611830
0.585620
0.566665
0.553946
0.546152
0.541844
0.541104
0.548110
0.547721
0.539494
0.537742
0.536951
0.536018
0.534872
0.534907
0.537190
0.535458
0.530453
0.665031
0.655559
0.638415
0.618232
0.597425
0.574895
0.551592
0.534559
0.523094
0.515988
0.511789
0.510504
0.511781
0.511644
0.509705
0.509109
0.508915
0.508134
0.506905
0.506445
0.507629
0.506096
0.502425
0.617633
0.608402
0.591856
0.572985
0.554445
0.533398
0.510641
0.494554
0.484374
0.478017
0.474019
0.473063
0.473900
0.473981
0.472971
0.472649
0.472964
0.472319
0.470912
0.470729
0.473327
0.472025
0.467318
0.559535
0.550632
0.535156
0.519239
0.507246
0.487973
0.462048
0.445847
0.439407
0.433773
0.427253
0.426582
0.427647
0.427909
0.427065
0.426964
0.429329
0.428925
0.426562
0.428161
0.443623
0.442573
0.425574
0.494825
0.486379
0.471763
0.457069
0.446760
0.429317
0.405182
0.390605
0.385334
0.380593
0.374762
0.374493
0.375761
0.376143
0.375360
0.375271
0.377685
0.377433
0.375252
0.376940
0.392245
0.391392
0.374857
0.427475
0.419578
0.405600
0.390139
0.375839
0.360131
0.343480
0.332379
0.325922
0.322160
0.319987
0.320040
0.321056
0.321469
0.321087
0.320963
0.321492
0.321267
0.320401
0.320497
0.322939
0.322185
0.318547
0.373317
0.365886
0.352581
0.337203
0.321904
0.307630
0.294753
0.285933
0.280413
0.277365
0.275890
0.275875
0.276522
0.276930
0.276933
0.276983
0.277215
0.277057
0.276527
0.276179
0.276574
0.275867
0.274299
0.341655
0.334458
0.321531
0.306374
0.290999
0.277529
0.266307
0.258583
0.253636
0.250985
0.249832
0.249773
0.250239
0.250637
0.250817
0.250958
0.251083
0.250961
0.250555
0.250069
0.249607
0.248917
0.248219
0.541353
0.530623
0.511011
0.488017
0.464371
0.444004
0.427650
0.416668
0.409828
0.406005
0.403887
0.403034
0.402710
0.401919
0.400299
0.398354
0.396137
0.393779
0.391220
0.388758
0.386438
0.384516
0.383291
0.560052
0.548899
0.528398
0.504914
0.480976
0.460290
0.443537
0.432231
0.425179
0.421107
0.418726
0.417811
0.417617
0.416736
0.414758
0.412546
0.410181
0.407756
0.405188
0.402777
0.400532
0.398618
0.397346
0.594710
0.582779
0.559593
0.535193
0.510654
0.489360
0.471818
0.459835
0.452284
0.447721
0.444885
0.443875
0.444249
0.443250
0.440396
0.437816
0.435258
0.432738
0.430108
0.427714
0.425531
0.423608
0.422261
0.630019
0.618117
0.594910
0.570424
0.545561
0.523533
0.504898
0.491792
0.483254
0.477961
0.474635
0.473342
0.473581
0.472543
0.469718
0.467234
0.464780
0.462219
0.459404
0.456844
0.454565
0.452570
0.451160
0.662053
0.650967
0.630434
0.606796
0.582075
0.559249
0.539087
0.524391
0.514383
0.508150
0.504279
0.502526
0.501949
0.500966
0.499114
0.497289
0.495403
0.492874
0.489638
0.486692
0.484236
0.482090
0.480511
0.693222
0.682548
0.662796
0.639800
0.615414
0.591743
0.569668
0.553133
0.541628
0.534396
0.529914
0.527737
0.526865
0.525968
0.524669
0.523685
0.522754
0.520292
0.516286
0.512795
0.510242
0.507899
0.505964
0.722408
0.711624
0.691335
0.668568
0.644941
0.620439
0.595900
0.577556
0.564703
0.556545
0.551383
0.548817
0.547877
0.547020
0.545992
0.545894
0.546353
0.543978
0.538838
0.534807
0.532980
0.530437
0.527295
0.743440
0.732548
0.712013
0.688774
0.664495
0.639295
0.614065
0.595044
0.581526
0.572774
0.567103
0.564145
0.562938
0.561960
0.560970
0.561065
0.561761
0.559436
0.554126
0.549886
0.547899
0.545253
0.542053
0.756949
0.746047
0.725789
0.701505
0.675214
0.649489
0.625330
0.606795
0.593295
0.584322
0.578359
0.575086
0.573468
0.572256
0.571146
0.570843
0.570797
0.568467
0.563760
0.559515
0.556406
0.553727
0.551609
0.766259
0.755082
0.734317
0.708925
0.681300
0.655229
0.631777
0.613893
0.600719
0.591770
0.585701
0.582386
0.580804
0.579445
0.578034
0.577582
0.577536
0.575189
0.570348
0.565853
0.562354
0.559600
0.557696
0.771540
0.760051
0.738539
0.712357
0.683955
0.657717
0.634717
0.617357
0.604579
0.595775
0.589732
0.586595
0.585363
0.583991
0.582309
0.582051
0.582790
0.580449
0.574741
0.569744
0.565958
0.563112
0.561220
0.771066
0.759535
0.737942
0.711629
0.683127
0.656912
0.634073
0.616932
0.604348
0.595656
0.589643
0.586497
0.585267
0.583903
0.582227
0.581978
0.582726
0.580507
0.575036
0.570272
0.566664
0.563883
0.561975
0.764310
0.753049
0.732138
0.706404
0.678500
0.652519
0.629593
0.612402
0.599848
0.591226
0.585225
0.581887
0.580365
0.579016
0.577529
0.577017
0.576891
0.574932
0.570980
0.567338
0.564465
0.561940
0.560006
0.752034
0.741161
0.721030
0.696415
0.669832
0.644326
0.621036
0.603668
0.591197
0.582728
0.576833
0.573548
0.572196
0.570977
0.569471
0.568782
0.568229
0.566598
0.563865
0.561464
0.559700
0.557489
0.555255
0.732588
0.722141
0.702843
0.679772
0.655291
0.630550
0.606666
0.589111
0.576906
0.568752
0.563164
0.560381
0.560368
0.559382
0.556943
0.555984
0.555259
0.553952
0.552142
0.550952
0.550758
0.548865
0.545861
0.704673
0.694636
0.676128
0.654139
0.630892
0.607157
0.583974
0.566989
0.555313
0.547684
0.542619
0.540302
0.540656
0.539959
0.537722
0.536842
0.536165
0.535067
0.533654
0.532892
0.533094
0.531438
0.528506
0.665740
0.656066
0.638321
0.617021
0.594362
0.571881
0.550582
0.534833
0.523952
0.517027
0.512675
0.510743
0.510458
0.510053
0.509102
0.508565
0.508053
0.507055
0.505673
0.504700
0.504345
0.502862
0.500715
0.617935
0.608549
0.591446
0.571369
0.550476
0.529487
0.509220
0.494405
0.484401
0.478244
0.474590
0.473293
0.473304
0.473147
0.472455
0.471966
0.471594
0.470695
0.469340
0.468456
0.468393
0.467101
0.464957
0.559608
0.550495
0.534064
0.515853
0.498317
0.479051
0.458709
0.444545
0.435843
0.430481
0.427101
0.426388
0.426885
0.426927
0.426208
0.425719
0.425810
0.425074
0.423675
0.423382
0.425645
0.424563
0.420505
0.494745
0.486121
0.470631
0.453731
0.437837
0.420402
0.401909
0.389314
0.381793
0.377302
0.374564
0.374258
0.374992
0.375167
0.374520
0.374083
0.374255
0.373683
0.372492
0.372346
0.374654
0.373748
0.369945
0.427382
0.419434
0.405159
0.388868
0.372638
0.356993
0.342408
0.332218
0.325748
0.322137
0.320381
0.320244
0.320850
0.321088
0.320753
0.320468
0.320367
0.319930
0.319150
0.318663
0.318762
0.317972
0.316533
0.373459
0.366005
0.352583
0.336929
0.321021
0.306792
0.294618
0.286169
0.280739
0.277793
0.276455
0.276322
0.276736
0.276992
0.276920
0.276809
0.276715
0.276394
0.275810
0.275238
0.274802
0.274078
0.273271
0.341963
0.334742
0.321752
0.306486
0.290933
0.277494
0.266516
0.258977
0.254156
0.251582
0.250454
0.250317
0.250631
0.250889
0.250939
0.250917
0.250843
0.250586
0.250097
0.249512
0.248878
0.248181
0.247621
0.541109
0.530627
0.511485
0.488855
0.465476
0.445318
0.429121
0.418179
0.411254
0.407260
0.404914
0.403795
0.403210
0.402108
0.400143
0.397938
0.395516
0.393006
0.390335
0.387796
0.385432
0.383494
0.382268
0.559209
0.548406
0.528639
0.505596
0.481923
0.461451
0.444895
0.433659
0.426545
0.422321
0.419742
0.418619
0.418289
0.417100
0.414664
0.412153
0.409567
0.406990
0.404318
0.401839
0.399559
0.397636
0.396364
0.592072
0.580742
0.559368
0.535606
0.511344
0.490264
0.472979
0.461131
0.453605
0.448925
0.445916
0.444842
0.445605
0.444298
0.440463
0.437439
0.434597
0.431925
0.429227
0.426806
0.424630
0.422716
0.421370
0.627554
0.616203
0.594733
0.570742
0.546010
0.524151
0.505837
0.492949
0.484509
0.479133
0.475642
0.474304
0.474966
0.473602
0.469718
0.466702
0.463888
0.461188
0.458411
0.455933
0.453765
0.451825
0.450410
0.661702
0.650815
0.630743
0.607056
0.582064
0.559323
0.539660
0.525374
0.515579
0.509309
0.505253
0.503342
0.502732
0.501378
0.498792
0.496337
0.493906
0.491269
0.488343
0.485743
0.483696
0.481687
0.479997
0.693445
0.682799
0.663132
0.639577
0.614327
0.590671
0.569563
0.553870
0.542900
0.535723
0.530981
0.528618
0.527744
0.526398
0.524099
0.522086
0.520124
0.517585
0.514454
0.511864
0.510433
0.508344
0.505889
0.721824
0.711119
0.691173
0.667465
0.642030
0.617509
0.594892
0.577999
0.566129
0.558136
0.552611
0.549926
0.549466
0.548078
0.545294
0.543519
0.542130
0.539729
0.536459
0.534359
0.535849
0.533693
0.528247
0.742714
0.731908
0.711723
0.687563
0.661487
0.636255
0.612913
0.595319
0.582773
0.574176
0.568123
0.565010
0.564246
0.562759
0.560100
0.558602
0.557528
0.555236
0.551854
0.549626
0.551046
0.548835
0.543332
0.756898
0.746023
0.725803
0.700988
0.673857
0.648105
0.624822
0.607061
0.594070
0.585114
0.578789
0.575157
0.573333
0.571741
0.569975
0.568945
0.568127
0.565907
0.562244
0.559123
0.557372
0.555087
0.552480
0.765893
0.754844
0.734272
0.708807
0.680930
0.654879
0.631783
0.614214
0.601227
0.592152
0.585629
0.581695
0.579492
0.577868
0.576517
0.576088
0.576049
0.573916
0.569587
0.565781
0.563065
0.560668
0.558696
0.770516
0.759279
0.738272
0.712340
0.684014
0.657853
0.635004
0.617778
0.605073
0.596048
0.589380
0.585313
0.583060
0.581492
0.580454
0.580832
0.582299
0.580258
0.574576
0.570040
0.566865
0.564354
0.562476
0.769996
0.758721
0.737640
0.711620
0.683244
0.657135
0.634452
0.617455
0.604967
0.596059
0.589400
0.585293
0.583001
0.581457
0.580501
0.580970
0.582524
0.580601
0.575077
0.570703
0.567639
0.565183
0.563324
0.763983
0.752835
0.732062
0.706362
0.678351
0.652475
0.629920
0.613072
0.600772
0.592032
0.585477
0.581359
0.578987
0.577426
0.576358
0.576220
0.576441
0.574688
0.570910
0.567639
0.565188
0.562981
0.561199
0.752642
0.741674
0.721209
0.696126
0.668881
0.643478
0.621117
0.604591
0.592760
0.584293
0.577761
0.573663
0.571380
0.569886
0.568724
0.568215
0.567788
0.566265
0.563690
0.561545
0.560033
0.558118
0.556145
0.734512
0.723693
0.703239
0.678974
0.652933
0.628290
0.606251
0.590271
0.579275
0.571226
0.564684
0.560734
0.558987
0.557660
0.556192
0.555494
0.554844
0.553565
0.551816
0.550708
0.550471
0.548833
0.546285
0.706865
0.696397
0.676626
0.653336
0.628425
0.604778
0.583521
0.568177
0.557761
0.550274
0.544292
0.540846
0.539503
0.538448
0.537113
0.536410
0.535719
0.534576
0.533157
0.532383
0.532428
0.530973
0.528511
0.667312
0.657328
0.638830
0.616653
0.592911
0.570508
0.550466
0.535793
0.525694
0.518898
0.514059
0.511452
0.510353
0.509629
0.508796
0.508159
0.507454
0.506341
0.504937
0.503911
0.503355
0.502012
0.500272
0.619640
0.609901
0.591954
0.570941
0.548827
0.527900
0.508937
0.495014
0.485483
0.479442
0.475584
0.473807
0.473218
0.472778
0.472074
0.471412
0.470700
0.469627
0.468250
0.467130
0.466414
0.465189
0.463759
0.562202
0.552521
0.534584
0.514803
0.494905
0.475677
0.457678
0.444698
0.436185
0.430952
0.427740
0.426598
0.426472
0.426251
0.425591
0.424924
0.424369
0.423408
0.422109
0.421176
0.421210
0.420129
0.418195
0.497174
0.488022
0.471103
0.452741
0.434566
0.417173
0.400946
0.389433
0.382044
0.377666
0.375121
0.374422
0.374565
0.374502
0.373941
0.373350
0.372895
0.372091
0.370974
0.370169
0.370265
0.369322
0.367567
0.428566
0.420389
0.405538
0.388651
0.371560
0.355971
0.342305
0.332634
0.326369
0.322839
0.321050
0.320632
0.320838
0.320878
0.320528
0.320095
0.319664
0.319028
0.318159
0.317356
0.316756
0.315925
0.315059
0.374130
0.366586
0.352953
0.337090
0.320912
0.306724
0.294885
0.286675
0.281392
0.278515
0.277150
0.276864
0.277048
0.277139
0.276959
0.276680
0.276350
0.275858
0.275161
0.274420
0.273717
0.272960
0.272330
0.342497
0.335229
0.322144
0.306785
0.291144
0.277733
0.266898
0.259502
0.254797
0.252283
0.251141
0.250911
0.251073
0.251182
0.251088
0.250892
0.250624
0.250213
0.249610
0.248914
0.248166
0.247443
0.246928
0.541587
0.531224
0.512232
0.489848
0.466726
0.446793
0.430781
0.419931
0.413012
0.408878
0.406298
0.404990
0.404513
0.403148
0.400543
0.398050
0.395424
0.392770
0.389965
0.387315
0.384866
0.382853
0.381568
0.559926
0.549193
0.529429
0.506553
0.483090
0.462839
0.446500
0.435414
0.428410
0.424077
0.421261
0.420101
0.420494
0.419042
0.415347
0.412374
0.409521
0.406791
0.403997
0.401432
0.399102
0.397114
0.395770
0.595680
0.584266
0.560355
0.536563
0.512363
0.491481
0.474473
0.462904
0.455797
0.451077
0.447897
0.447382
0.455645
0.454066
0.442173
0.438012
0.434594
0.431742
0.428955
0.426511
0.424395
0.422443
0.420970
0.631386
0.619905
0.595761
0.571623
0.546836
0.525129
0.507120
0.494562
0.486592
0.481208
0.477569
0.476827
0.485133
0.483492
0.471387
0.467163
0.463725
0.460869
0.458090
0.455706
0.453775
0.451844
0.450224
0.662991
0.652020
0.631634
0.607720
0.582531
0.559873
0.540575
0.526655
0.517209
0.510934
0.506661
0.504817
0.505217
0.503572
0.499350
0.496179
0.493301
0.490581
0.487907
0.485714
0.484806
0.482882
0.480275
0.694797
0.684010
0.663943
0.639913
0.614154
0.590513
0.569979
0.554904
0.544499
0.537376
0.532343
0.530003
0.530044
0.528368
0.524405
0.521493
0.518899
0.516346
0.513906
0.512482
0.514342
0.512443
0.507224
0.723469
0.712551
0.691804
0.667324
0.640909
0.616358
0.594732
0.578853
0.567987
0.560146
0.554234
0.551941
0.554125
0.552368
0.546039
0.542659
0.540242
0.537954
0.536555
0.537910
0.555324
0.553490
0.533172
0.744143
0.733140
0.712175
0.687252
0.660189
0.634899
0.612508
0.595896
0.584331
0.575887
0.569451
0.566719
0.568551
0.566735
0.560660
0.557665
0.555686
0.553570
0.552079
0.553374
0.570821
0.568983
0.548597
0.757516
0.746551
0.726075
0.700829
0.673172
0.647356
0.624528
0.607296
0.594814
0.585897
0.579244
0.575522
0.574239
0.572435
0.569652
0.568170
0.567257
0.565216
0.562171
0.560339
0.562125
0.560172
0.554802
0.765897
0.754873
0.734294
0.708717
0.680643
0.654559
0.631645
0.614308
0.601561
0.592431
0.585563
0.581303
0.578980
0.577266
0.575902
0.575874
0.576811
0.574923
0.570240
0.566839
0.565587
0.563479
0.560581
0.769938
0.758819
0.738055
0.712227
0.683921
0.657775
0.635006
0.617925
0.605410
0.596273
0.589124
0.584514
0.581808
0.580256
0.579894
0.581685
0.586104
0.584374
0.576495
0.571560
0.568947
0.566672
0.564505
0.769376
0.758227
0.737392
0.711517
0.683209
0.657143
0.634548
0.617708
0.605433
0.596419
0.589255
0.584569
0.581769
0.580247
0.580034
0.581966
0.586513
0.584899
0.577138
0.572317
0.569714
0.567499
0.565447
0.764090
0.752959
0.732071
0.706359
0.678297
0.652468
0.630109
0.613533
0.601558
0.592768
0.585737
0.581115
0.578291
0.576659
0.575952
0.576449
0.577837
0.576325
0.571964
0.568831
0.566940
0.565026
0.563171
0.754107
0.742926
0.721676
0.696220
0.668653
0.643306
0.621420
0.605505
0.594372
0.585924
0.578711
0.574006
0.571204
0.569533
0.568498
0.568180
0.568148
0.566796
0.564264
0.562567
0.561842
0.560243
0.558076
0.739839
0.728265
0.704602
0.679224
0.652359
0.627774
0.606652
0.591816
0.582282
0.574310
0.566454
0.561549
0.558864
0.557256
0.556039
0.555380
0.554847
0.553690
0.552211
0.551815
0.553110
0.551784
0.548339
0.712592
0.701309
0.678206
0.653720
0.627928
0.604338
0.584036
0.569873
0.560958
0.553566
0.546264
0.541860
0.539571
0.538201
0.537038
0.536270
0.535564
0.534477
0.533315
0.533200
0.534701
0.533515
0.530149
0.670337
0.659888
0.640052
0.617166
0.592877
0.570513
0.551078
0.537132
0.527819
0.521095
0.515608
0.512411
0.510787
0.509770
0.508792
0.507962
0.507098
0.505947
0.504671
0.503961
0.503886
0.502732
0.500875
0.623252
0.612918
0.593451
0.571613
0.548913
0.527992
0.509531
0.496096
0.487004
0.481008
0.476791
0.474590
0.473576
0.472866
0.471988
0.471097
0.470131
0.468949
0.467610
0.466546
0.465799
0.464681
0.463466
0.570180
0.559357
0.536903
0.515619
0.494683
0.475416
0.458109
0.445619
0.437354
0.432153
0.428760
0.427217
0.426669
0.426192
0.425381
0.424483
0.423530
0.422406
0.421110
0.419981
0.419111
0.418066
0.417061
0.505011
0.494741
0.473371
0.453565
0.434410
0.416980
0.401387
0.390292
0.383091
0.378741
0.376052
0.374988
0.374733
0.374437
0.373750
0.372946
0.372092
0.371107
0.369950
0.368885
0.368012
0.367063
0.366216
0.431511
0.422856
0.406801
0.389318
0.371851
0.356267
0.342882
0.333430
0.327332
0.323826
0.321894
0.321229
0.321149
0.320992
0.320502
0.319876
0.319178
0.318369
0.317396
0.316426
0.315508
0.314649
0.314017
0.375531
0.367805
0.353724
0.337640
0.321328
0.307155
0.295441
0.287353
0.282181
0.279333
0.277898
0.277468
0.277465
0.277390
0.277053
0.276590
0.276045
0.275393
0.274577
0.273713
0.272839
0.272048
0.271506
0.343314
0.335967
0.322723
0.307267
0.291574
0.278178
0.267415
0.260108
0.255492
0.253011
0.251829
0.251503
0.251526
0.251488
0.251233
0.250862
0.250409
0.249849
0.249126
0.248329
0.247489
0.246734
0.246233
0.541458
0.531263
0.512562
0.490491
0.467661
0.447973
0.432145
0.421377
0.414434
0.410194
0.407442
0.405911
0.405203
0.403666
0.400964
0.398416
0.395740
0.393008
0.390088
0.387310
0.384746
0.382630
0.381272
0.559688
0.549135
0.529679
0.507120
0.483943
0.463934
0.447783
0.436780
0.429751
0.425323
0.422356
0.420988
0.421153
0.419539
0.415767
0.412755
0.409866
0.407066
0.404162
0.401487
0.399076
0.396992
0.395555
0.595311
0.584086
0.560512
0.537021
0.513076
0.492423
0.475602
0.464116
0.456981
0.452187
0.448892
0.448192
0.456233
0.454508
0.442566
0.438389
0.434960
0.432055
0.429174
0.426667
0.424557
0.422529
0.420914
0.631116
0.619794
0.595925
0.572009
0.547399
0.525881
0.508051
0.495581
0.487595
0.482165
0.478441
0.477542
0.485646
0.483874
0.471716
0.467466
0.464009
0.461122
0.458294
0.455899
0.454021
0.452053
0.450307
0.663066
0.652170
0.631896
0.608052
0.582906
0.560362
0.541237
0.527430
0.518010
0.511713
0.507377
0.505414
0.505658
0.503883
0.499566
0.496321
0.493388
0.490654
0.488007
0.485870
0.485033
0.483119
0.480470
0.695169
0.684373
0.664263
0.640113
0.614215
0.590606
0.570267
0.555351
0.545019
0.537905
0.532840
0.530424
0.530356
0.528554
0.524453
0.521411
0.518722
0.516185
0.513874
0.512607
0.514609
0.512786
0.507581
0.723954
0.712971
0.692073
0.667308
0.640563
0.615969
0.594588
0.578917
0.568162
0.560364
0.554455
0.552136
0.554262
0.552394
0.545899
0.542343
0.539792
0.537559
0.536402
0.538031
0.555673
0.553983
0.533726
0.744532
0.733462
0.712333
0.687102
0.659670
0.634294
0.612096
0.595649
0.584174
0.575784
0.569382
0.566662
0.568472
0.566581
0.560365
0.557209
0.555112
0.553095
0.551911
0.553556
0.571301
0.569665
0.549368
0.757644
0.746650
0.726086
0.700652
0.672756
0.646834
0.624045
0.606851
0.594387
0.585502
0.578900
0.575214
0.573938
0.572101
0.569244
0.567680
0.566730
0.564825
0.562103
0.560662
0.562809
0.561091
0.555818
0.765642
0.754656
0.734110
0.708498
0.680317
0.654133
0.631147
0.613732
0.600928
0.591808
0.585001
0.580793
0.578493
0.576787
0.575418
0.575381
0.576353
0.574640
0.570300
0.567337
0.566509
0.564667
0.561864
0.769369
0.758343
0.737716
0.711969
0.683651
0.657424
0.634523
0.617293
0.604671
0.595531
0.588455
0.583911
0.581258
0.579740
0.579396
0.581217
0.585718
0.584187
0.576668
0.572216
0.570093
0.568111
0.566024
0.768787
0.757741
0.737061
0.711297
0.683007
0.656877
0.634141
0.617134
0.604738
0.595729
0.588653
0.584051
0.581316
0.579831
0.579621
0.581562
0.586170
0.584749
0.577341
0.573001
0.570888
0.568981
0.567018
0.763852
0.752770
0.731952
0.706292
0.678224
0.652329
0.629847
0.613132
0.601067
0.592294
0.585367
0.580857
0.578101
0.576476
0.575717
0.576142
0.577517
0.576144
0.572098
0.569391
0.567932
0.566311
0.564575
0.754431
0.743213
0.721893
0.696371
0.668729
0.643306
0.621337
0.605332
0.594149
0.585739
0.578644
0.574076
0.571352
0.569644
0.568462
0.567961
0.567826
0.566544
0.564263
0.562922
0.562566
0.561237
0.559197
0.740735
0.729041
0.705163
0.679596
0.652583
0.627916
0.606755
0.591883
0.582338
0.574418
0.566677
0.561906
0.559275
0.557584
0.556143
0.555208
0.554492
0.553341
0.552050
0.551943
0.553554
0.552465
0.549134
0.713732
0.702311
0.678959
0.654257
0.628305
0.604649
0.584339
0.570178
0.561275
0.553933
0.546711
0.542396
0.540117
0.538627
0.537194
0.536106
0.535168
0.534044
0.533015
0.533123
0.534870
0.533884
0.530620
0.671420
0.660864
0.640843
0.617809
0.593412
0.571013
0.551597
0.537681
0.528410
0.521712
0.516231
0.513040
0.511378
0.510202
0.508931
0.507781
0.506677
0.505456
0.504261
0.503705
0.503793
0.502787
0.501028
0.624259
0.613845
0.594243
0.572312
0.549544
0.528624
0.510226
0.496871
0.487867
0.481875
0.477572
0.475277
0.474164
0.473265
0.472088
0.470888
0.469677
0.468403
0.467105
0.466129
0.465452
0.464432
0.463318
0.571198
0.560298
0.537696
0.516318
0.495285
0.476047
0.458889
0.446548
0.438418
0.433212
0.429663
0.427950
0.427271
0.426585
0.425456
0.424249
0.423030
0.421794
0.420510
0.419397
0.418465
0.417475
0.416620
0.505951
0.495618
0.474116
0.454228
0.434983
0.417594
0.402155
0.391214
0.384150
0.379797
0.376936
0.375678
0.375268
0.374775
0.373797
0.372712
0.371603
0.370502
0.369324
0.368231
0.367250
0.366327
0.365607
0.432280
0.423580
0.407445
0.389914
0.372416
0.356858
0.343552
0.334203
0.328210
0.324697
0.322628
0.321799
0.321565
0.321232
0.320521
0.319677
0.318782
0.317851
0.316822
0.315808
0.314831
0.313968
0.313372
0.376186
0.368422
0.354279
0.338149
0.321812
0.307650
0.295983
0.287967
0.282863
0.280012
0.278489
0.277936
0.277798
0.277572
0.277063
0.276428
0.275721
0.274950
0.274055
0.273133
0.272208
0.271396
0.270858
0.343912
0.336531
0.323230
0.307723
0.292001
0.278608
0.267881
0.260630
0.256064
0.253583
0.252340
0.251915
0.251817
0.251644
0.251240
0.250720
0.250124
0.249448
0.248638
0.247776
0.246886
0.246105
0.245596
0.540439
0.530476
0.512275
0.490590
0.468094
0.448663
0.433022
0.422320
0.415313
0.411007
0.408155
0.406377
0.405075
0.403456
0.401211
0.398853
0.396302
0.393578
0.390589
0.387721
0.385102
0.382890
0.381412
0.558119
0.547884
0.529154
0.507077
0.484266
0.464517
0.448531
0.437536
0.430326
0.425822
0.422809
0.421067
0.420018
0.418345
0.415709
0.413114
0.410463
0.407698
0.404719
0.401987
0.399614
0.397436
0.395797
0.590066
0.579364
0.559497
0.536689
0.513229
0.492824
0.476120
0.464511
0.456879
0.451975
0.448640
0.447011
0.446975
0.445233
0.441402
0.438400
0.435642
0.432836
0.429863
0.427386
0.425645
0.423531
0.421415
0.625865
0.615038
0.594885
0.571604
0.547436
0.526125
0.508380
0.495764
0.487275
0.481747
0.478017
0.476213
0.476148
0.474379
0.470483
0.467453
0.464703
0.461922
0.459000
0.456629
0.455048
0.453010
0.450868
0.661580
0.650935
0.631282
0.607775
0.582847
0.560441
0.541382
0.527484
0.517790
0.511462
0.507237
0.504979
0.503880
0.502124
0.499265
0.496593
0.494016
0.491348
0.488538
0.486191
0.484518
0.482563
0.480652
0.694304
0.683627
0.663853
0.639839
0.614015
0.590453
0.570112
0.555021
0.544336
0.537214
0.532391
0.529817
0.528617
0.526876
0.524123
0.521664
0.519355
0.516867
0.514198
0.512159
0.511243
0.509401
0.506964
0.722986
0.712072
0.691693
0.666955
0.640167
0.615522
0.594033
0.577986
0.566577
0.558752
0.553264
0.550526
0.549923
0.548175
0.544795
0.542370
0.540470
0.538225
0.535782
0.534601
0.536818
0.535113
0.529885
0.743633
0.732603
0.711947
0.686695
0.659172
0.633682
0.611311
0.594440
0.582298
0.573890
0.567955
0.564898
0.564103
0.562349
0.559159
0.557057
0.555532
0.553513
0.551146
0.550062
0.552422
0.550817
0.545614
0.757144
0.746180
0.725696
0.700241
0.672255
0.646204
0.623219
0.605695
0.592821
0.583974
0.577800
0.574270
0.572463
0.570740
0.568691
0.567344
0.566351
0.564531
0.561912
0.560029
0.559424
0.557849
0.555529
0.764988
0.754069
0.733643
0.708074
0.679841
0.653518
0.630288
0.612533
0.599391
0.590335
0.583979
0.580166
0.578024
0.576392
0.574979
0.574506
0.574567
0.572956
0.569694
0.567261
0.565908
0.564314
0.562583
0.768563
0.757640
0.737197
0.711558
0.683236
0.656857
0.633643
0.615976
0.602934
0.593871
0.587400
0.583503
0.581481
0.579981
0.578881
0.579354
0.581139
0.579703
0.575078
0.572067
0.570522
0.568890
0.567140
0.768055
0.757106
0.736628
0.710993
0.682729
0.656439
0.633345
0.615849
0.602989
0.594051
0.587630
0.583751
0.581734
0.580256
0.579192
0.579693
0.581518
0.580163
0.575667
0.572803
0.571376
0.569824
0.568115
0.763348
0.752337
0.731774
0.706228
0.678212
0.652151
0.629247
0.611992
0.599410
0.590700
0.584437
0.580621
0.578438
0.576865
0.575599
0.575234
0.575420
0.574069
0.571232
0.569268
0.568195
0.566852
0.565365
0.753926
0.742788
0.722014
0.696647
0.669131
0.643507
0.620938
0.604178
0.592205
0.583847
0.577664
0.573963
0.571885
0.570253
0.568617
0.567524
0.566758
0.565416
0.563584
0.562508
0.562150
0.561023
0.559387
0.737792
0.726492
0.705175
0.680169
0.653643
0.628744
0.606586
0.590567
0.579568
0.571680
0.565483
0.561927
0.560256
0.558648
0.556537
0.554969
0.553717
0.552415
0.551215
0.550978
0.551745
0.550793
0.548519
0.710916
0.699892
0.679137
0.655017
0.629581
0.605716
0.584443
0.569182
0.558857
0.551522
0.545773
0.542594
0.541214
0.539757
0.537629
0.535917
0.534485
0.533178
0.532139
0.532034
0.532873
0.531983
0.529765
0.671001
0.660602
0.641380
0.618631
0.594477
0.571967
0.552063
0.537558
0.527642
0.520933
0.516097
0.513505
0.512289
0.511055
0.509271
0.507606
0.506109
0.504744
0.503569
0.502981
0.502860
0.501940
0.500529
0.623026
0.612974
0.594466
0.573064
0.550624
0.529714
0.511084
0.497514
0.488326
0.482306
0.478147
0.476063
0.475191
0.474148
0.472432
0.470755
0.469212
0.467827
0.466575
0.465675
0.465030
0.464087
0.463089
0.565748
0.555733
0.537109
0.516863
0.496404
0.477280
0.460041
0.447699
0.439657
0.434414
0.430739
0.429055
0.428637
0.427745
0.425900
0.424167
0.422620
0.421282
0.420060
0.419082
0.418296
0.417370
0.416512
0.500466
0.491019
0.473473
0.454706
0.436017
0.418747
0.403281
0.392419
0.385525
0.381126
0.378052
0.376736
0.376533
0.375817
0.374158
0.372601
0.371209
0.370007
0.368875
0.367909
0.367084
0.366197
0.365433
0.431082
0.422728
0.407548
0.390469
0.373211
0.357707
0.344390
0.335115
0.329241
0.325684
0.323422
0.322472
0.322232
0.321713
0.320610
0.319467
0.318376
0.317361
0.316337
0.315386
0.314490
0.313639
0.313009
0.376186
0.368516
0.354666
0.338652
0.322380
0.308229
0.296567
0.288599
0.283552
0.280661
0.279000
0.278323
0.278100
0.277727
0.276988
0.276171
0.275324
0.274473
0.273547
0.272631
0.271724
0.270904
0.270341
0.344339
0.336963
0.323697
0.308184
0.292451
0.279050
0.268331
0.261111
0.256570
0.254052
0.252706
0.252167
0.251959
0.251659
0.251104
0.250452
0.249744
0.248988
0.248125
0.247237
0.246333
0.245532
0.245002
0.539665
0.529804
0.511749
0.490280
0.468011
0.448795
0.433329
0.422722
0.415724
0.411410
0.408521
0.406610
0.405093
0.403447
0.401394
0.399224
0.396847
0.394200
0.391221
0.388406
0.385932
0.383675
0.381995
0.557472
0.547301
0.528595
0.506696
0.484102
0.464557
0.448729
0.437790
0.430535
0.426021
0.423002
0.421083
0.419653
0.417975
0.415759
0.413495
0.411146
0.408486
0.405497
0.402943
0.401017
0.398800
0.396689
0.589933
0.579167
0.559015
0.536246
0.512954
0.492728
0.476143
0.464523
0.456724
0.451803
0.448524
0.446592
0.445525
0.443818
0.441166
0.438823
0.436727
0.434082
0.430978
0.428939
0.428538
0.426398
0.422981
0.625761
0.614848
0.594377
0.571099
0.547070
0.525908
0.508255
0.495605
0.486938
0.481409
0.477777
0.475706
0.474628
0.472925
0.470260
0.467937
0.465893
0.463281
0.460206
0.458264
0.458010
0.455950
0.452530
0.661077
0.650428
0.630662
0.607222
0.582416
0.560125
0.541129
0.527194
0.517384
0.511092
0.507011
0.504701
0.503279
0.501620
0.499354
0.497181
0.495077
0.492536
0.489601
0.487341
0.485934
0.483954
0.481756
0.694012
0.683286
0.663331
0.639307
0.613536
0.590023
0.569675
0.554462
0.543579
0.536513
0.531959
0.529482
0.528107
0.526521
0.524356
0.522450
0.520723
0.518344
0.515335
0.512981
0.511460
0.509586
0.507642
0.723418
0.712303
0.691424
0.666486
0.639646
0.614967
0.593363
0.577036
0.565229
0.557460
0.552425
0.549852
0.548779
0.547260
0.544969
0.543392
0.542568
0.540415
0.537000
0.534771
0.534216
0.532465
0.529751
0.744117
0.732875
0.711712
0.686234
0.658623
0.633048
0.610503
0.593301
0.580735
0.572391
0.566959
0.564149
0.562979
0.561473
0.559312
0.557996
0.557502
0.555574
0.552274
0.550182
0.549785
0.548165
0.545521
0.756954
0.745927
0.725263
0.699740
0.671705
0.645558
0.622388
0.604586
0.591431
0.582675
0.576950
0.573819
0.572228
0.570713
0.568953
0.567905
0.567307
0.565588
0.562774
0.560719
0.559561
0.558053
0.556371
0.764418
0.753525
0.733120
0.707584
0.679338
0.652907
0.629458
0.611406
0.598016
0.589075
0.583218
0.580016
0.578546
0.577085
0.575391
0.574791
0.574861
0.573345
0.570271
0.568152
0.567055
0.565608
0.563940
0.767874
0.757018
0.736687
0.711142
0.682838
0.656337
0.632841
0.614796
0.601437
0.592511
0.586719
0.583825
0.583311
0.581960
0.579682
0.579531
0.580978
0.579616
0.575467
0.573128
0.572401
0.570979
0.568906
0.767566
0.756668
0.736290
0.710757
0.682540
0.656117
0.632678
0.614734
0.601503
0.592690
0.586990
0.584181
0.583735
0.582388
0.580044
0.579808
0.581200
0.579889
0.575898
0.573746
0.573194
0.571862
0.569797
0.763452
0.752408
0.731839
0.706357
0.678461
0.652245
0.628853
0.611045
0.598019
0.589395
0.583795
0.580850
0.579616
0.578158
0.576204
0.575290
0.575120
0.573767
0.571266
0.569809
0.569325
0.568165
0.566503
0.754958
0.743649
0.722723
0.697397
0.670220
0.644386
0.620939
0.603327
0.590671
0.582367
0.576999
0.574293
0.573161
0.571635
0.569314
0.567594
0.566412
0.564995
0.563398
0.562736
0.562907
0.561919
0.560071
0.739434
0.727878
0.706572
0.681772
0.656283
0.631113
0.607193
0.589813
0.577714
0.569847
0.564796
0.562583
0.562398
0.560884
0.557553
0.555105
0.553297
0.551855
0.550877
0.551119
0.552684
0.551842
0.549047
0.712830
0.701535
0.680775
0.656875
0.632517
0.608407
0.585388
0.568807
0.557425
0.550079
0.545371
0.543433
0.543465
0.542044
0.538654
0.536036
0.534038
0.532571
0.531717
0.532044
0.533638
0.532835
0.530095
0.672795
0.662200
0.642823
0.620202
0.596562
0.573929
0.553168
0.537953
0.527533
0.520783
0.516385
0.514445
0.513934
0.512634
0.510031
0.507655
0.505708
0.504208
0.503148
0.502821
0.503080
0.502232
0.500614
0.624349
0.614243
0.595782
0.574695
0.552812
0.531906
0.512728
0.498869
0.489672
0.483583
0.479312
0.477440
0.477057
0.475837
0.473234
0.470843
0.468898
0.467401
0.466251
0.465579
0.465241
0.464370
0.463234
0.566782
0.556811
0.538471
0.518806
0.499265
0.480235
0.462344
0.449917
0.442258
0.436933
0.432728
0.431061
0.431360
0.430206
0.427007
0.424369
0.422376
0.420928
0.419825
0.419137
0.418805
0.417952
0.416829
0.501424
0.492028
0.474769
0.456571
0.438781
0.421612
0.405539
0.394674
0.388258
0.383769
0.380056
0.378652
0.379102
0.378113
0.375142
0.372742
0.370949
0.369647
0.368622
0.367928
0.367534
0.366705
0.365673
0.432009
0.423656
0.408575
0.391769
0.374940
0.359480
0.345876
0.336621
0.331024
0.327378
0.324668
0.323557
0.323508
0.322779
0.320996
0.319372
0.318040
0.316953
0.315981
0.315181
0.314483
0.313659
0.312917
0.376975
0.369282
0.355431
0.339490
0.323360
0.309208
0.297426
0.289463
0.284513
0.281543
0.279629
0.278801
0.278565
0.278042
0.276987
0.275937
0.274955
0.274043
0.273119
0.272255
0.271418
0.270596
0.269977
0.345029
0.337622
0.324319
0.308796
0.293084
0.279663
0.268890
0.261663
0.257140
0.254553
0.253048
0.252378
0.252089
0.251673
0.250955
0.250174
0.249375
0.248561
0.247671
0.246782
0.245887
0.245068
0.244504
0.539213
0.529284
0.511010
0.489519
0.467329
0.448242
0.432924
0.422436
0.415513
0.411225
0.408313
0.406328
0.404698
0.403048
0.401133
0.399137
0.397034
0.394535
0.391636
0.389074
0.387220
0.384996
0.382799
0.557998
0.547557
0.528107
0.505965
0.483379
0.463947
0.448261
0.437437
0.430251
0.425770
0.422736
0.420728
0.419128
0.417464
0.415496
0.413530
0.411715
0.409235
0.406214
0.404160
0.403703
0.401530
0.398112
0.592841
0.581325
0.559206
0.535656
0.512196
0.492038
0.475581
0.464063
0.456321
0.451443
0.448149
0.446082
0.444552
0.442898
0.440925
0.439233
0.438660
0.436277
0.432611
0.431756
0.437308
0.435227
0.426123
0.628656
0.616982
0.594548
0.570471
0.546260
0.525153
0.507612
0.495052
0.486438
0.480970
0.477357
0.475186
0.473676
0.472057
0.470106
0.468477
0.467998
0.465649
0.461976
0.461195
0.466873
0.464868
0.455769
0.661879
0.650878
0.630198
0.606418
0.581567
0.559341
0.540426
0.526553
0.516787
0.510576
0.506594
0.504319
0.502844
0.501296
0.499393
0.497680
0.496390
0.494030
0.490789
0.488902
0.488818
0.486861
0.483435
0.694584
0.683560
0.662846
0.638539
0.612731
0.589251
0.568922
0.553702
0.542803
0.535830
0.531472
0.529170
0.527924
0.526508
0.524674
0.523304
0.522621
0.520385
0.516671
0.514181
0.512841
0.510952
0.508759
0.725417
0.713743
0.691446
0.665931
0.638959
0.614249
0.592568
0.576131
0.564205
0.556534
0.551814
0.549565
0.548750
0.547484
0.545685
0.545072
0.547140
0.545102
0.538975
0.535860
0.534128
0.532316
0.530460
0.746081
0.734303
0.711784
0.685752
0.658004
0.632371
0.609705
0.592347
0.579631
0.571388
0.566308
0.563890
0.563074
0.561840
0.560112
0.559728
0.562115
0.560287
0.554248
0.551250
0.549637
0.547961
0.546216
0.757253
0.746033
0.724873
0.699177
0.671117
0.644929
0.621642
0.603694
0.590431
0.581778
0.576397
0.573716
0.572733
0.571445
0.569661
0.569012
0.569482
0.567854
0.564150
0.561843
0.560563
0.559054
0.557426
0.763937
0.753029
0.732552
0.707049
0.678850
0.652386
0.628802
0.610586
0.597089
0.588265
0.582834
0.580357
0.580211
0.578957
0.576482
0.575989
0.577043
0.575601
0.571683
0.569534
0.568864
0.567455
0.565402
0.767193
0.756388
0.736144
0.710722
0.682522
0.655992
0.632316
0.614057
0.600556
0.591787
0.586683
0.585278
0.588203
0.587075
0.582029
0.581660
0.585373
0.584055
0.577649
0.575219
0.575740
0.574367
0.571068
0.767095
0.756234
0.735937
0.710542
0.682490
0.656035
0.632341
0.614126
0.600707
0.592034
0.587032
0.585744
0.588778
0.587627
0.582412
0.581852
0.585411
0.584126
0.577931
0.575745
0.576520
0.575248
0.571909
0.763669
0.752562
0.731937
0.706580
0.679084
0.652817
0.628864
0.610645
0.597341
0.588781
0.583677
0.581608
0.582008
0.580668
0.577408
0.576189
0.576546
0.575202
0.572166
0.570958
0.571360
0.570276
0.567899
0.756434
0.744865
0.723614
0.698457
0.672340
0.646407
0.621576
0.603182
0.590051
0.581763
0.576928
0.575076
0.575420
0.573959
0.570344
0.568061
0.566791
0.565347
0.563777
0.563683
0.565090
0.564183
0.561345
0.742398
0.730373
0.708607
0.684437
0.663961
0.638631
0.609183
0.590157
0.577176
0.569279
0.565044
0.564208
0.568399
0.566909
0.559290
0.555647
0.553288
0.551794
0.551213
0.552670
0.557228
0.556484
0.551080
0.716186
0.704385
0.683097
0.659817
0.640507
0.616254
0.587703
0.569506
0.557285
0.549881
0.545885
0.545225
0.549548
0.548095
0.540374
0.536506
0.533892
0.532359
0.531929
0.533468
0.538051
0.537340
0.531981
0.675612
0.664625
0.644674
0.622214
0.599844
0.577168
0.554923
0.539018
0.528306
0.521483
0.517231
0.515804
0.516491
0.515075
0.511017
0.507852
0.505490
0.503914
0.503070
0.503320
0.504738
0.503952
0.501395
0.627485
0.616976
0.597770
0.576800
0.555901
0.535044
0.514913
0.500789
0.491765
0.485584
0.480970
0.479244
0.479802
0.478370
0.474313
0.471088
0.468726
0.467142
0.466134
0.465831
0.466196
0.465380
0.463714
0.571997
0.561316
0.541318
0.521730
0.503999
0.485074
0.465491
0.452870
0.445818
0.440397
0.435428
0.433910
0.436521
0.435072
0.428795
0.424873
0.422301
0.420736
0.419787
0.419563
0.420321
0.419528
0.417504
0.506661
0.496560
0.477593
0.459460
0.443467
0.426396
0.408647
0.397646
0.391932
0.387345
0.382758
0.381420
0.384143
0.382859
0.376838
0.373194
0.370849
0.369434
0.368542
0.368272
0.368917
0.368136
0.366225
0.434685
0.426019
0.410275
0.393548
0.377395
0.361982
0.347784
0.338506
0.333315
0.329565
0.326243
0.324992
0.325504
0.324560
0.321676
0.319428
0.317805
0.316641
0.315722
0.315105
0.314760
0.313951
0.312924
0.378351
0.370534
0.356446
0.340531
0.324644
0.310492
0.298465
0.290478
0.285667
0.282604
0.280362
0.279389
0.279282
0.278619
0.277103
0.275780
0.274650
0.273681
0.272755
0.271944
0.271217
0.270381
0.269648
0.345888
0.338424
0.325023
0.309486
0.293829
0.280384
0.269507
0.262251
0.257749
0.255078
0.253381
0.252584
0.252258
0.251744
0.250840
0.249934
0.249052
0.248187
0.247264
0.246368
0.245481
0.244632
0.244014
0.537734
0.527824
0.509570
0.488083
0.465895
0.446851
0.431637
0.421289
0.414502
0.410254
0.407284
0.405224
0.403530
0.401873
0.400012
0.398107
0.396135
0.393802
0.391094
0.388716
0.387019
0.384901
0.382756
0.556410
0.545996
0.526581
0.504456
0.481886
0.462515
0.446964
0.436328
0.429340
0.424910
0.421774
0.419653
0.417959
0.416285
0.414390
0.412524
0.410841
0.408526
0.405695
0.403826
0.403528
0.401460
0.398092
0.591117
0.579643
0.557577
0.534064
0.510639
0.490568
0.474288
0.463031
0.455596
0.450783
0.447300
0.445051
0.443360
0.441697
0.439849
0.438280
0.437846
0.435627
0.432145
0.431470
0.437179
0.435202
0.426139
0.626871
0.615251
0.592886
0.568865
0.544704
0.523696
0.506331
0.494032
0.485725
0.480338
0.476548
0.474205
0.472537
0.470929
0.469124
0.467631
0.467290
0.465101
0.461595
0.460972
0.466780
0.464872
0.455812
0.660141
0.649195
0.628599
0.604898
0.580127
0.557984
0.539186
0.525491
0.515926
0.509794
0.505746
0.503385
0.501840
0.500328
0.498562
0.496995
0.495850
0.493630
0.490521
0.488748
0.488748
0.486860
0.483482
0.692935
0.681975
0.661368
0.637182
0.611502
0.588091
0.567795
0.552655
0.541865
0.534958
0.530597
0.528265
0.526989
0.525640
0.523974
0.522777
0.522250
0.520138
0.516515
0.514082
0.512749
0.510902
0.508779
0.723871
0.712275
0.690123
0.664791
0.638041
0.613390
0.591623
0.575170
0.563283
0.555659
0.550950
0.548687
0.547832
0.546657
0.545082
0.544673
0.546904
0.544971
0.538885
0.535750
0.533870
0.532073
0.530386
0.744646
0.732961
0.710608
0.684785
0.657279
0.631705
0.608925
0.591510
0.578795
0.570586
0.565523
0.563104
0.562259
0.561127
0.559616
0.559419
0.561944
0.560202
0.554178
0.551133
0.549342
0.547668
0.546086
0.755951
0.744826
0.723838
0.698348
0.670485
0.644360
0.621016
0.603022
0.589751
0.581118
0.575756
0.573094
0.572137
0.570933
0.569283
0.568755
0.569321
0.567747
0.564054
0.561730
0.560386
0.558868
0.557288
0.762752
0.751949
0.731662
0.706385
0.678387
0.652001
0.628384
0.610128
0.596623
0.587798
0.582359
0.579895
0.579793
0.578595
0.576176
0.575739
0.576849
0.575436
0.571519
0.569365
0.568670
0.567254
0.565216
0.766101
0.755411
0.735379
0.710211
0.682239
0.655810
0.632116
0.613824
0.600314
0.591520
0.586368
0.584953
0.587926
0.586824
0.581761
0.581400
0.585152
0.583849
0.577423
0.574985
0.575495
0.574119
0.570826
0.766090
0.755345
0.735257
0.710117
0.682297
0.655967
0.632282
0.614048
0.600616
0.591899
0.586816
0.585481
0.588527
0.587378
0.582120
0.581551
0.585136
0.583865
0.577648
0.575448
0.576205
0.574935
0.571605
0.762801
0.751783
0.731321
0.706179
0.678894
0.652764
0.628863
0.610659
0.597345
0.588724
0.583514
0.581353
0.581705
0.580337
0.577050
0.575828
0.576210
0.574878
0.571826
0.570592
0.570959
0.569867
0.567506
0.755768
0.744246
0.723084
0.698077
0.672134
0.646348
0.621619
0.603282
0.590154
0.581795
0.576828
0.574836
0.575076
0.573560
0.569927
0.567661
0.566430
0.564998
0.563389
0.563229
0.564559
0.563631
0.560820
0.741993
0.729974
0.708208
0.684120
0.663780
0.638603
0.609298
0.590367
0.577403
0.569428
0.565033
0.564011
0.568049
0.566476
0.558841
0.555232
0.552945
0.551459
0.550791
0.552133
0.556560
0.555784
0.550428
0.715896
0.704102
0.682805
0.659590
0.640397
0.616306
0.587922
0.569848
0.557655
0.550170
0.545991
0.545113
0.549249
0.547692
0.539936
0.536092
0.533545
0.532026
0.531509
0.532936
0.537392
0.536654
0.531335
0.675274
0.664328
0.644446
0.622087
0.599845
0.577330
0.555265
0.539507
0.528846
0.521938
0.517484
0.515831
0.516334
0.514789
0.510654
0.507484
0.505160
0.503596
0.502714
0.502917
0.504289
0.503480
0.500921
0.627071
0.616649
0.597595
0.576764
0.555999
0.535301
0.515359
0.501404
0.492462
0.486203
0.481381
0.479439
0.479843
0.478272
0.474087
0.470824
0.468487
0.466915
0.465895
0.465613
0.466015
0.465187
0.463469
0.571502
0.560951
0.541188
0.521768
0.504166
0.485388
0.465993
0.453559
0.446617
0.441132
0.435958
0.434253
0.436781
0.435193
0.428719
0.424726
0.422172
0.420615
0.419655
0.419494
0.420352
0.419550
0.417429
0.506310
0.496333
0.477583
0.459588
0.443683
0.426728
0.409134
0.398291
0.392668
0.388025
0.383252
0.381751
0.384404
0.383003
0.376790
0.373068
0.370724
0.369308
0.368394
0.368180
0.368918
0.368126
0.366107
0.434683
0.426080
0.410442
0.393779
0.377662
0.362304
0.348191
0.339001
0.333851
0.330036
0.326557
0.325163
0.325586
0.324543
0.321542
0.319236
0.317600
0.316412
0.315456
0.314851
0.314545
0.313705
0.312592
0.378581
0.370783
0.356726
0.340819
0.324927
0.310779
0.298773
0.290808
0.285990
0.282857
0.280493
0.279404
0.279217
0.278482
0.276896
0.275534
0.274381
0.273374
0.272397
0.271555
0.270811
0.269931
0.269139
0.346222
0.338756
0.325350
0.309793
0.294106
0.280636
0.269745
0.262475
0.257941
0.255199
0.253401
0.252509
0.252112
0.251544
0.250599
0.249666
0.248759
0.247851
0.246870
0.245920
0.244988
0.244090
0.243428
0.535168
0.525372
0.507391
0.485942
0.463687
0.444603
0.429470
0.419322
0.412809
0.408607
0.405454
0.403257
0.401484
0.399806
0.397947
0.396056
0.394072
0.391912
0.389500
0.387227
0.385225
0.383277
0.381746
0.552631
0.542556
0.523972
0.502136
0.479599
0.460246
0.444864
0.434577
0.428074
0.423700
0.420191
0.417805
0.415963
0.414238
0.412313
0.410379
0.408439
0.406265
0.403844
0.401839
0.400399
0.398492
0.396515
0.584639
0.574009
0.554074
0.531435
0.508269
0.488319
0.472353
0.461695
0.455242
0.450494
0.446162
0.443416
0.441442
0.439674
0.437716
0.435824
0.434190
0.432032
0.429484
0.427991
0.428089
0.426248
0.422934
0.620308
0.609555
0.589348
0.566260
0.542420
0.521558
0.504510
0.492817
0.485504
0.480177
0.475523
0.472659
0.470690
0.468970
0.467067
0.465243
0.463678
0.461531
0.458958
0.457499
0.457673
0.455878
0.452561
0.655804
0.645329
0.625846
0.602679
0.578170
0.556130
0.537470
0.524122
0.515061
0.508973
0.504487
0.501773
0.499979
0.498405
0.496654
0.494971
0.493336
0.491213
0.488666
0.486739
0.485524
0.483745
0.481753
0.689018
0.678496
0.658908
0.635311
0.610053
0.586737
0.566367
0.551351
0.540825
0.533920
0.529242
0.526582
0.524976
0.523578
0.522024
0.520691
0.519468
0.517462
0.514704
0.512470
0.510783
0.509032
0.507484
0.718722
0.707861
0.687515
0.663265
0.637483
0.612964
0.590705
0.574185
0.562491
0.554809
0.549668
0.546944
0.545520
0.544262
0.542860
0.541983
0.541700
0.539858
0.536478
0.534018
0.532192
0.530487
0.529084
0.739758
0.728801
0.708233
0.683528
0.657042
0.631619
0.608324
0.590798
0.578229
0.569928
0.564416
0.561508
0.560048
0.558822
0.557519
0.556852
0.556836
0.555149
0.551805
0.549405
0.547659
0.546037
0.544689
0.752981
0.742249
0.722150
0.697316
0.670018
0.644043
0.620542
0.602521
0.589315
0.580584
0.574867
0.571748
0.570171
0.568897
0.567593
0.566950
0.566686
0.565132
0.562312
0.560153
0.558614
0.557091
0.555752
0.760769
0.750198
0.730404
0.705591
0.678031
0.651823
0.628189
0.609983
0.596564
0.587599
0.581677
0.578492
0.577157
0.575856
0.574315
0.573898
0.574192
0.572766
0.569643
0.567483
0.566236
0.564781
0.563249
0.764492
0.753988
0.734336
0.709597
0.682180
0.655972
0.632231
0.614076
0.600707
0.591693
0.585718
0.582799
0.582575
0.581290
0.578819
0.578696
0.580547
0.579225
0.574720
0.572314
0.571535
0.570113
0.568074
0.764470
0.753910
0.734185
0.709447
0.682131
0.656061
0.632466
0.614467
0.601227
0.592269
0.586289
0.583353
0.583110
0.581748
0.579131
0.578868
0.580635
0.579352
0.574988
0.572751
0.572140
0.570809
0.568777
0.760859
0.750060
0.729934
0.705088
0.677842
0.652019
0.628756
0.610987
0.597951
0.589144
0.583204
0.579988
0.578655
0.577109
0.575034
0.574120
0.574089
0.572767
0.570140
0.568571
0.567959
0.566779
0.565186
0.753116
0.741898
0.721119
0.696182
0.669509
0.644092
0.620927
0.603480
0.590835
0.582325
0.576563
0.573452
0.572032
0.570344
0.567966
0.566312
0.565316
0.563924
0.562120
0.561205
0.561082
0.560031
0.558309
0.738924
0.727279
0.705460
0.680784
0.655623
0.630881
0.607376
0.590278
0.578235
0.570139
0.564619
0.561873
0.561244
0.559492
0.556135
0.553839
0.552413
0.550979
0.549536
0.549315
0.550347
0.549398
0.546835
0.712649
0.701260
0.679974
0.656150
0.632076
0.608410
0.585887
0.569680
0.558404
0.550814
0.545565
0.543002
0.542507
0.540773
0.537296
0.534808
0.533191
0.531733
0.530415
0.530297
0.531388
0.530476
0.527938
0.671824
0.661320
0.642075
0.619709
0.596431
0.574266
0.554057
0.539303
0.529071
0.522080
0.517084
0.514490
0.513475
0.511798
0.508943
0.506566
0.504802
0.503330
0.502077
0.501575
0.501663
0.500743
0.499135
0.622808
0.613000
0.595063
0.574423
0.552951
0.532524
0.513948
0.500652
0.491768
0.485466
0.480561
0.478080
0.477338
0.475708
0.472638
0.470122
0.468305
0.466850
0.465625
0.465037
0.464852
0.463946
0.462629
0.564556
0.555083
0.537750
0.518707
0.499635
0.481065
0.463767
0.451989
0.444778
0.439287
0.434446
0.432299
0.432646
0.431083
0.427011
0.424108
0.422316
0.420898
0.419637
0.419199
0.419268
0.418397
0.416911
0.499642
0.490715
0.474415
0.456755
0.439330
0.422513
0.406933
0.396638
0.390635
0.385990
0.381687
0.379868
0.380424
0.379066
0.375234
0.372554
0.370922
0.369613
0.368404
0.367952
0.367971
0.367101
0.365660
0.431645
0.423530
0.408888
0.392329
0.375634
0.360346
0.347034
0.338101
0.332701
0.328871
0.325671
0.324157
0.323938
0.322911
0.320684
0.318878
0.317547
0.316398
0.315311
0.314601
0.314106
0.313194
0.312144
0.377496
0.369879
0.356167
0.340268
0.324129
0.309993
0.298293
0.290424
0.285490
0.282318
0.280025
0.278860
0.278414
0.277677
0.276377
0.275209
0.274180
0.273167
0.272091
0.271163
0.270324
0.269377
0.268558
0.345950
0.338545
0.325236
0.309654
0.293852
0.280358
0.269548
0.262294
0.257690
0.254896
0.253078
0.252125
0.251630
0.251056
0.250200
0.249341
0.248476
0.247545
0.246487
0.245458
0.244452
0.243491
0.242787
0.533092
0.523261
0.505218
0.483588
0.461119
0.441903
0.426828
0.416969
0.410914
0.406764
0.403254
0.400834
0.398979
0.397284
0.395418
0.393535
0.391606
0.389636
0.387524
0.385507
0.383633
0.381898
0.380632
0.550170
0.540123
0.521642
0.499700
0.476993
0.457574
0.442400
0.432723
0.427186
0.422871
0.418516
0.415608
0.413551
0.411758
0.409793
0.407821
0.405849
0.403850
0.401760
0.399911
0.398339
0.396642
0.395170
0.581340
0.570902
0.551448
0.528899
0.505668
0.485762
0.470255
0.460781
0.456453
0.451770
0.445443
0.441613
0.439186
0.437264
0.435211
0.433184
0.431251
0.429235
0.427154
0.425593
0.424736
0.423092
0.421047
0.616906
0.606378
0.586713
0.563798
0.539980
0.519197
0.502601
0.492092
0.486903
0.481628
0.474949
0.470961
0.468503
0.466618
0.464627
0.462667
0.460782
0.458765
0.456655
0.455100
0.454280
0.452661
0.450616
0.652983
0.642652
0.623519
0.600533
0.576193
0.554196
0.535642
0.522872
0.514787
0.508714
0.503253
0.499874
0.497741
0.496065
0.494302
0.492564
0.490797
0.488814
0.486623
0.484790
0.483338
0.481711
0.480223
0.686226
0.675910
0.656807
0.633665
0.609032
0.585755
0.564982
0.550062
0.539992
0.533042
0.527738
0.524593
0.522659
0.521182
0.519686
0.518294
0.516853
0.514976
0.512666
0.510648
0.508952
0.507322
0.506024
0.715405
0.704940
0.685583
0.662399
0.638444
0.614002
0.590242
0.573398
0.562181
0.554373
0.548332
0.545013
0.543118
0.541762
0.540480
0.539453
0.538518
0.536776
0.534240
0.532111
0.530338
0.528720
0.527481
0.736555
0.726019
0.706486
0.682930
0.658356
0.633049
0.608235
0.590334
0.578175
0.569716
0.563301
0.559783
0.557827
0.556499
0.555336
0.554542
0.553890
0.552262
0.549673
0.547513
0.545751
0.544163
0.542946
0.750592
0.740128
0.720630
0.696484
0.670066
0.644242
0.620257
0.602133
0.589095
0.580215
0.573936
0.570302
0.568307
0.566949
0.565811
0.565225
0.564850
0.563312
0.560621
0.558384
0.556644
0.555083
0.553866
0.758842
0.748468
0.729088
0.704795
0.677810
0.651813
0.628097
0.609995
0.596802
0.587667
0.581109
0.577282
0.575391
0.574001
0.572774
0.572643
0.573182
0.571733
0.568288
0.565682
0.563950
0.562383
0.561053
0.762759
0.752433
0.733147
0.708906
0.682117
0.656188
0.632464
0.614602
0.601618
0.592396
0.585532
0.581641
0.580408
0.579009
0.577277
0.577796
0.580402
0.579033
0.573639
0.570363
0.568703
0.567101
0.565449
0.762743
0.752348
0.732949
0.708662
0.681919
0.656173
0.632738
0.615156
0.602372
0.593196
0.586247
0.582234
0.580894
0.579396
0.577565
0.578022
0.580626
0.579309
0.574001
0.570834
0.569286
0.567757
0.566130
0.759056
0.748391
0.728464
0.703907
0.676923
0.651451
0.628691
0.611486
0.598931
0.589934
0.583099
0.578887
0.576691
0.574993
0.573433
0.573107
0.573654
0.572349
0.569142
0.566868
0.565516
0.564163
0.562867
0.751311
0.740164
0.719344
0.694413
0.667598
0.642575
0.620405
0.603881
0.591929
0.583258
0.576479
0.572180
0.569718
0.567859
0.566136
0.565224
0.564928
0.563610
0.561224
0.559558
0.558553
0.557331
0.556041
0.738055
0.726318
0.703518
0.678346
0.652156
0.627849
0.606311
0.590711
0.579797
0.571569
0.564682
0.560348
0.558034
0.556093
0.554011
0.552859
0.552701
0.551380
0.548858
0.547504
0.547007
0.545864
0.544261
0.711656
0.700197
0.677963
0.653608
0.628437
0.605195
0.584692
0.570017
0.559874
0.552177
0.545625
0.541529
0.539387
0.537476
0.535272
0.533938
0.533597
0.532273
0.529922
0.528744
0.528382
0.527290
0.525679
0.669502
0.659154
0.639977
0.617487
0.593806
0.572002
0.552996
0.539278
0.529717
0.522660
0.516910
0.513352
0.511465
0.509667
0.507443
0.505830
0.504791
0.503465
0.501794
0.500803
0.500297
0.499256
0.497941
0.619550
0.610107
0.592716
0.572131
0.550344
0.530208
0.512619
0.500097
0.491576
0.485270
0.480084
0.477137
0.476014
0.474346
0.471631
0.469713
0.468486
0.467188
0.465746
0.465027
0.464739
0.463758
0.462401
0.559896
0.551068
0.534929
0.516061
0.496495
0.478161
0.461973
0.450931
0.443924
0.438492
0.433725
0.431511
0.432080
0.430555
0.426455
0.424105
0.423044
0.421789
0.420208
0.419780
0.419922
0.418996
0.417368
0.495302
0.487005
0.471897
0.454390
0.436430
0.419784
0.405221
0.395544
0.389645
0.385065
0.380947
0.379185
0.380047
0.378752
0.374863
0.372674
0.371710
0.370534
0.369019
0.368622
0.368788
0.367866
0.366226
0.429352
0.421562
0.407471
0.390951
0.373938
0.358738
0.345987
0.337394
0.332024
0.328211
0.325103
0.323576
0.323348
0.322365
0.320294
0.318810
0.317819
0.316744
0.315533
0.314870
0.314527
0.313562
0.312296
0.376541
0.369053
0.355542
0.339636
0.323343
0.309220
0.297731
0.289989
0.285048
0.281849
0.279553
0.278352
0.277880
0.277169
0.275968
0.274959
0.274089
0.273107
0.271959
0.271025
0.270232
0.269233
0.268287
0.345586
0.338226
0.324977
0.309367
0.293471
0.279946
0.269183
0.261950
0.257313
0.254470
0.252608
0.251613
0.251100
0.250547
0.249757
0.248987
0.248207
0.247290
0.246185
0.245123
0.244108
0.243098
0.242320
0.531462
0.521486
0.503088
0.481129
0.458335
0.438910
0.423857
0.414335
0.409077
0.404980
0.400777
0.398081
0.396169
0.394503
0.392659
0.390813
0.388975
0.387200
0.385391
0.383701
0.382114
0.380596
0.379463
0.548811
0.538565
0.519566
0.497242
0.474213
0.454650
0.439709
0.430878
0.427203
0.422946
0.416841
0.413164
0.410857
0.409026
0.407044
0.405081
0.403167
0.401365
0.399609
0.398102
0.396806
0.395330
0.394014
0.581776
0.570995
0.549611
0.526550
0.502984
0.483058
0.468268
0.460800
0.462562
0.457938
0.445628
0.439873
0.436715
0.434631
0.432486
0.430415
0.428447
0.426625
0.424940
0.423722
0.422961
0.421539
0.419836
0.617277
0.606437
0.584894
0.561554
0.537528
0.516766
0.500837
0.492315
0.493188
0.487952
0.475269
0.469312
0.466082
0.464019
0.461936
0.459931
0.458001
0.456171
0.454447
0.453209
0.452444
0.451032
0.449335
0.651423
0.640988
0.621565
0.598540
0.574530
0.552505
0.533787
0.521766
0.515581
0.509496
0.502055
0.497735
0.495214
0.493445
0.491659
0.489919
0.488162
0.486350
0.484479
0.482923
0.481654
0.480197
0.478861
0.684326
0.674039
0.655040
0.632407
0.609280
0.585976
0.563802
0.548823
0.539765
0.532731
0.526111
0.522362
0.520131
0.518592
0.517112
0.515721
0.514247
0.512510
0.510508
0.508726
0.507178
0.505673
0.504487
0.713345
0.703049
0.684388
0.662919
0.645527
0.621124
0.591058
0.573267
0.563788
0.555791
0.547212
0.543015
0.540702
0.539260
0.538003
0.536941
0.535817
0.534175
0.532027
0.530105
0.528439
0.526901
0.525738
0.734482
0.724149
0.705387
0.683638
0.665711
0.640490
0.609364
0.590465
0.579948
0.571281
0.562384
0.557997
0.555632
0.554218
0.553088
0.552302
0.551523
0.549953
0.547594
0.545509
0.543756
0.542190
0.541020
0.748560
0.738239
0.719153
0.695809
0.671333
0.645611
0.619995
0.601568
0.589004
0.579976
0.572777
0.568664
0.566530
0.565130
0.563991
0.563611
0.563781
0.562253
0.559014
0.556524
0.554612
0.552988
0.551764
0.756882
0.746625
0.727549
0.703746
0.677834
0.651993
0.627614
0.609574
0.596740
0.587478
0.580235
0.575991
0.574225
0.572827
0.571502
0.571956
0.574041
0.572560
0.567459
0.564042
0.561924
0.560192
0.558765
0.760911
0.750688
0.731786
0.708058
0.686298
0.660521
0.632371
0.614725
0.602124
0.592782
0.585210
0.580988
0.581737
0.580384
0.577159
0.578993
0.591439
0.590000
0.574499
0.569410
0.567096
0.565204
0.563085
0.761002
0.750674
0.731557
0.707701
0.685883
0.660320
0.632612
0.615359
0.603018
0.593724
0.586021
0.581609
0.582200
0.580745
0.577469
0.579316
0.591847
0.590473
0.574995
0.569961
0.567716
0.565877
0.563778
0.758092
0.747364
0.726900
0.702424
0.675869
0.650642
0.627982
0.611284
0.599293
0.590181
0.582547
0.577694
0.575441
0.573731
0.572270
0.572813
0.575323
0.574021
0.568817
0.565515
0.563605
0.562014
0.560612
0.751951
0.740457
0.717971
0.692677
0.665862
0.641087
0.619394
0.603633
0.592490
0.583722
0.575936
0.570750
0.567805
0.565903
0.564591
0.564524
0.565862
0.564609
0.560706
0.558258
0.556703
0.555276
0.553986
0.751772
0.738674
0.703598
0.676879
0.649640
0.625564
0.605119
0.590749
0.581402
0.573098
0.564491
0.558871
0.555583
0.553591
0.552427
0.552627
0.555788
0.554584
0.548988
0.546496
0.545210
0.543850
0.542379
0.725255
0.712455
0.678048
0.652122
0.625857
0.602835
0.583457
0.570036
0.561471
0.553715
0.545476
0.540136
0.537072
0.535119
0.533796
0.533774
0.536709
0.535529
0.530209
0.528001
0.526939
0.525655
0.524153
0.670006
0.659353
0.638574
0.615615
0.591646
0.570057
0.551759
0.538882
0.530151
0.523056
0.516462
0.512213
0.510096
0.508279
0.506252
0.505290
0.505487
0.504311
0.501714
0.500358
0.499628
0.498465
0.497076
0.618117
0.608714
0.590918
0.570219
0.548359
0.528411
0.511327
0.499473
0.491552
0.485261
0.479631
0.476522
0.476158
0.474514
0.471113
0.469447
0.469082
0.467936
0.465931
0.465173
0.465001
0.463951
0.462348
0.557180
0.548614
0.532926
0.514195
0.495317
0.477154
0.460761
0.450358
0.444037
0.438699
0.433728
0.432185
0.436822
0.435363
0.427458
0.424746
0.426724
0.425597
0.421098
0.420699
0.421136
0.420173
0.418128
0.492765
0.484748
0.470154
0.452793
0.435493
0.418970
0.404138
0.395016
0.389746
0.385258
0.380987
0.379963
0.384995
0.383779
0.376004
0.373403
0.375329
0.374269
0.369963
0.369657
0.370199
0.369256
0.367156
0.427827
0.420187
0.406336
0.389832
0.372786
0.357628
0.345068
0.336785
0.331700
0.327896
0.324643
0.323268
0.324040
0.323124
0.320210
0.318750
0.318258
0.317293
0.315797
0.315285
0.315267
0.314282
0.312694
0.375748
0.368316
0.354889
0.338959
0.322599
0.308447
0.297002
0.289347
0.284473
0.281232
0.278838
0.277653
0.277494
0.276842
0.275457
0.274545
0.273956
0.273059
0.271802
0.270945
0.270298
0.269276
0.268166
0.345156
0.337808
0.324566
0.308909
0.292924
0.279329
0.268533
0.261281
0.256615
0.253704
0.251759
0.250741
0.250305
0.249810
0.249053
0.248394
0.247758
0.246917
0.245820
0.244793
0.243836
0.242806
0.241949
0.529442
0.519397
0.500855
0.478654
0.455551
0.435818
0.420511
0.410834
0.405534
0.401482
0.397402
0.394909
0.393237
0.391752
0.390021
0.388288
0.386593
0.384997
0.383409
0.381963
0.380607
0.379254
0.378206
0.546641
0.536353
0.517256
0.494721
0.471402
0.451547
0.436371
0.427409
0.423718
0.419504
0.413499
0.410023
0.407978
0.406321
0.404411
0.402538
0.400762
0.399143
0.397613
0.396355
0.395286
0.393978
0.392754
0.579357
0.568580
0.547190
0.523981
0.500168
0.479981
0.464988
0.457430
0.459233
0.454648
0.442383
0.436821
0.433963
0.432036
0.429882
0.427854
0.426003
0.424362
0.422905
0.421929
0.421375
0.420123
0.418528
0.614764
0.603956
0.582451
0.559015
0.534788
0.513805
0.497698
0.489101
0.490014
0.484806
0.472133
0.466328
0.463359
0.461429
0.459316
0.457333
0.455500
0.453846
0.452344
0.451332
0.450754
0.449505
0.447914
0.648987
0.638583
0.619197
0.596123
0.571984
0.549781
0.530895
0.518790
0.512608
0.506520
0.499069
0.494830
0.492468
0.490791
0.489005
0.487291
0.485614
0.483951
0.482281
0.480931
0.479837
0.478515
0.477260
0.681885
0.671651
0.652739
0.630140
0.606982
0.583561
0.561237
0.546182
0.537124
0.530066
0.523391
0.519650
0.517497
0.516004
0.514508
0.513110
0.511661
0.510030
0.508203
0.506586
0.505173
0.503771
0.502647
0.710818
0.700610
0.682117
0.660779
0.643485
0.619028
0.588812
0.570968
0.561516
0.553488
0.544802
0.540558
0.538278
0.536841
0.535520
0.534392
0.533206
0.531619
0.529621
0.527816
0.526231
0.524756
0.523634
0.731967
0.721727
0.703138
0.681545
0.663756
0.638525
0.607275
0.588343
0.577859
0.569169
0.560158
0.555704
0.553341
0.551923
0.550726
0.549859
0.548984
0.547424
0.545151
0.543105
0.541355
0.539808
0.538661
0.746225
0.735947
0.716951
0.693714
0.669337
0.643609
0.617908
0.599450
0.586904
0.577855
0.570574
0.566400
0.564251
0.562856
0.561706
0.561292
0.561402
0.559842
0.556582
0.554030
0.552032
0.550367
0.549147
0.754741
0.744477
0.725410
0.701667
0.675849
0.649995
0.625506
0.607410
0.594573
0.585289
0.577984
0.573683
0.571894
0.570525
0.569251
0.569724
0.571779
0.570236
0.565032
0.561454
0.559155
0.557328
0.555897
0.758924
0.748656
0.729701
0.706014
0.684369
0.658573
0.630261
0.612519
0.599891
0.590523
0.582891
0.578608
0.579315
0.578020
0.574923
0.576834
0.589286
0.587772
0.572105
0.566770
0.564179
0.562153
0.560038
0.758983
0.748604
0.729414
0.705574
0.683848
0.658270
0.630418
0.613080
0.600708
0.591397
0.583646
0.579186
0.579752
0.578392
0.575297
0.577276
0.589857
0.588420
0.572748
0.567431
0.564870
0.562877
0.560771
0.755896
0.745126
0.724597
0.700096
0.673559
0.648322
0.625616
0.608899
0.596908
0.587790
0.580131
0.575266
0.573047
0.571472
0.570228
0.570975
0.573613
0.572277
0.566868
0.563279
0.561074
0.559315
0.557872
0.749600
0.738081
0.715540
0.690186
0.663313
0.638535
0.616890
0.601173
0.590057
0.581290
0.573495
0.568322
0.565449
0.563725
0.562695
0.562933
0.564517
0.563270
0.559130
0.556376
0.554527
0.552926
0.551581
0.749401
0.736290
0.701140
0.674320
0.646932
0.622853
0.602548
0.588272
0.578966
0.570665
0.562050
0.556448
0.553239
0.551462
0.550660
0.551273
0.554827
0.553672
0.547775
0.544941
0.543351
0.541818
0.540293
0.722961
0.710164
0.675698
0.649666
0.623226
0.600197
0.580964
0.567630
0.559087
0.551323
0.543069
0.537745
0.534756
0.533030
0.532086
0.532499
0.535852
0.534759
0.529180
0.526675
0.525345
0.523912
0.522358
0.667839
0.657205
0.636420
0.613379
0.589274
0.567658
0.549444
0.536614
0.527869
0.520740
0.514123
0.509882
0.507842
0.506231
0.504537
0.503950
0.504480
0.503416
0.500709
0.499184
0.498288
0.497010
0.495563
0.616068
0.606707
0.588948
0.568173
0.546162
0.526171
0.509159
0.497333
0.489367
0.483023
0.477369
0.474256
0.473943
0.472481
0.469388
0.468051
0.467963
0.466950
0.464941
0.464130
0.463886
0.462757
0.461092
0.555208
0.546716
0.531122
0.512311
0.493235
0.475011
0.458712
0.448336
0.441946
0.436546
0.431555
0.429995
0.434656
0.433362
0.425752
0.423346
0.425571
0.424595
0.420162
0.419788
0.420229
0.419221
0.417109
0.491088
0.483144
0.468635
0.451184
0.433667
0.417068
0.402300
0.393175
0.387811
0.383257
0.378961
0.377915
0.382955
0.381892
0.374388
0.372061
0.374205
0.373306
0.369098
0.368851
0.369423
0.368463
0.366308
0.426663
0.419047
0.405208
0.388607
0.371385
0.356120
0.343532
0.335189
0.329997
0.326108
0.322811
0.321417
0.322213
0.321426
0.318733
0.317500
0.317208
0.316391
0.314995
0.314547
0.314564
0.313572
0.311952
0.374961
0.367520
0.354058
0.338028
0.321518
0.307239
0.295697
0.287936
0.282944
0.279607
0.277155
0.275952
0.275831
0.275292
0.274085
0.273368
0.272963
0.272207
0.271049
0.270255
0.269644
0.268626
0.267502
0.344562
0.337188
0.323888
0.308129
0.292005
0.278272
0.267347
0.259966
0.255176
0.252164
0.250154
0.249120
0.248724
0.248332
0.247733
0.247254
0.246794
0.246094
0.245097
0.244134
0.243214
0.242197
0.241337
0.526800
0.516799
0.498387
0.476082
0.452715
0.432614
0.416817
0.406549
0.400432
0.396429
0.393266
0.391457
0.390371
0.389210
0.387629
0.386056
0.384547
0.383109
0.381663
0.380367
0.379181
0.377935
0.376921
0.543301
0.533183
0.514528
0.492036
0.468505
0.448255
0.432429
0.422439
0.416962
0.412797
0.408699
0.406418
0.405256
0.403970
0.402100
0.400328
0.398743
0.397280
0.395867
0.394741
0.393829
0.392627
0.391447
0.573447
0.563126
0.543908
0.521059
0.497167
0.476536
0.460504
0.450886
0.446949
0.442412
0.436061
0.432872
0.431673
0.430199
0.427745
0.425697
0.424039
0.422539
0.421150
0.420270
0.420152
0.418999
0.417156
0.608734
0.598398
0.579107
0.556055
0.531737
0.510344
0.493287
0.482681
0.477901
0.472724
0.465912
0.462445
0.461113
0.459593
0.457126
0.455079
0.453410
0.451876
0.450436
0.449520
0.449394
0.448235
0.446377
0.645258
0.635087
0.616231
0.593214
0.568591
0.546109
0.527077
0.514136
0.506190
0.500127
0.494568
0.491456
0.489915
0.488492
0.486568
0.484807
0.483212
0.481649
0.480072
0.478838
0.477889
0.476654
0.475427
0.678542
0.668450
0.649763
0.626850
0.602269
0.578685
0.557433
0.542339
0.532377
0.525367
0.519818
0.516687
0.515044
0.513681
0.512018
0.510510
0.509045
0.507462
0.505723
0.504209
0.502926
0.501593
0.500477
0.707369
0.697259
0.678648
0.656057
0.632753
0.608195
0.583770
0.566787
0.555893
0.547991
0.541377
0.537885
0.536152
0.534778
0.533133
0.531767
0.530429
0.528820
0.526892
0.525159
0.523658
0.522220
0.521093
0.728630
0.718438
0.699652
0.676760
0.652966
0.627653
0.602234
0.584236
0.572421
0.563873
0.556863
0.553106
0.551222
0.549837
0.548312
0.547148
0.546002
0.544364
0.542183
0.540189
0.538476
0.536924
0.535760
0.743451
0.733147
0.714014
0.690292
0.664331
0.638506
0.614163
0.595929
0.582994
0.574041
0.567446
0.563595
0.561568
0.560206
0.558973
0.558223
0.557588
0.555927
0.553202
0.550774
0.548750
0.547053
0.545858
0.752499
0.742096
0.722761
0.698728
0.672177
0.646140
0.621946
0.603607
0.590398
0.581186
0.574390
0.570360
0.568369
0.567055
0.565988
0.565895
0.566314
0.564660
0.560886
0.557760
0.555405
0.553544
0.552244
0.757090
0.746590
0.727098
0.703071
0.676864
0.650861
0.626381
0.608089
0.594966
0.585637
0.578561
0.574431
0.573032
0.571800
0.570494
0.571275
0.574035
0.572421
0.566337
0.562238
0.559580
0.557554
0.556019
0.757013
0.746408
0.726726
0.702567
0.676327
0.650508
0.626377
0.608399
0.595478
0.586208
0.579085
0.574880
0.573433
0.572209
0.570972
0.571880
0.574800
0.573267
0.567171
0.563057
0.560401
0.558375
0.556830
0.752651
0.741829
0.721639
0.697025
0.670148
0.644630
0.621643
0.604328
0.591756
0.582723
0.575798
0.571530
0.569398
0.568111
0.567285
0.567627
0.568652
0.567230
0.563293
0.560070
0.557724
0.555843
0.554462
0.744350
0.733110
0.712028
0.686874
0.659807
0.634766
0.612795
0.596429
0.584568
0.575904
0.569093
0.564825
0.562555
0.561252
0.560479
0.560594
0.561219
0.559914
0.556617
0.553889
0.551887
0.550118
0.548687
0.731303
0.719477
0.696076
0.670455
0.643501
0.619179
0.598346
0.583140
0.572400
0.564191
0.557275
0.552987
0.550773
0.549510
0.548795
0.549105
0.550629
0.549448
0.545531
0.542913
0.541443
0.539742
0.537890
0.705082
0.693580
0.670803
0.645981
0.619970
0.596691
0.576928
0.562647
0.552635
0.544918
0.538318
0.534259
0.532220
0.531011
0.530221
0.530417
0.531848
0.530772
0.527158
0.524860
0.523655
0.522066
0.520208
0.662849
0.652567
0.633329
0.610540
0.586314
0.564430
0.545825
0.532329
0.522760
0.515610
0.509804
0.506269
0.504591
0.503425
0.502309
0.501947
0.502105
0.501117
0.498947
0.497347
0.496282
0.494875
0.493391
0.613017
0.603749
0.586524
0.565691
0.543335
0.523075
0.505845
0.493486
0.484847
0.478399
0.473167
0.470203
0.469203
0.468089
0.466390
0.465543
0.465260
0.464373
0.462863
0.461962
0.461461
0.460242
0.458682
0.553257
0.544748
0.529089
0.509985
0.489660
0.471158
0.455466
0.444609
0.437409
0.431808
0.427031
0.424764
0.425404
0.424373
0.421210
0.419858
0.419610
0.418824
0.417453
0.417128
0.417364
0.416305
0.414414
0.489566
0.481568
0.466918
0.449147
0.430391
0.413514
0.399359
0.389783
0.383627
0.378845
0.374702
0.372871
0.373767
0.372912
0.369878
0.368585
0.368352
0.367656
0.366450
0.366272
0.366637
0.365651
0.363777
0.425479
0.417806
0.403840
0.387025
0.369407
0.353896
0.341172
0.332466
0.326784
0.322722
0.319508
0.317915
0.317733
0.317128
0.315763
0.315002
0.314641
0.314017
0.313120
0.312676
0.312481
0.311495
0.310112
0.373985
0.366487
0.352904
0.336698
0.319923
0.305428
0.293702
0.285679
0.280391
0.276911
0.274448
0.273190
0.272816
0.272436
0.271786
0.271372
0.271065
0.270511
0.269669
0.268937
0.268273
0.267286
0.266287
0.343694
0.336265
0.322854
0.306938
0.290614
0.276684
0.265555
0.257960
0.252954
0.249814
0.247759
0.246710
0.246308
0.246058
0.245746
0.245515
0.245267
0.244773
0.243972
0.243105
0.242210
0.241238
0.240449
0.524478
0.514503
0.496121
0.473720
0.450128
0.429714
0.413539
0.402872
0.396409
0.392481
0.389834
0.388656
0.388244
0.387414
0.385850
0.384366
0.383029
0.381713
0.380348
0.379205
0.378237
0.377054
0.375955
0.540543
0.530541
0.512084
0.489601
0.465888
0.445316
0.429038
0.418463
0.412344
0.408268
0.405058
0.403793
0.403722
0.402794
0.400620
0.398778
0.397373
0.396028
0.394656
0.393737
0.393199
0.392065
0.390666
0.569907
0.559847
0.541178
0.518515
0.494517
0.473557
0.456956
0.446429
0.441320
0.436900
0.432106
0.430628
0.431378
0.430294
0.426822
0.424402
0.422981
0.421578
0.420096
0.419521
0.420418
0.419338
0.416662
0.605086
0.595033
0.576330
0.553508
0.529119
0.507431
0.489844
0.478358
0.472438
0.467365
0.462060
0.460272
0.460861
0.459686
0.456139
0.453659
0.452187
0.450729
0.449190
0.448580
0.449484
0.448396
0.445689
0.642147
0.632162
0.613629
0.590744
0.566015
0.543325
0.524002
0.510595
0.502092
0.496090
0.491300
0.489119
0.488629
0.487427
0.484956
0.482921
0.481375
0.479863
0.478298
0.477264
0.476694
0.475522
0.474060
0.675621
0.665666
0.647202
0.624329
0.599515
0.575822
0.554635
0.539480
0.529385
0.522427
0.517192
0.514540
0.513585
0.512321
0.510169
0.508368
0.506833
0.505244
0.503520
0.502129
0.501068
0.499776
0.498533
0.704355
0.694370
0.675943
0.653241
0.629451
0.604856
0.580928
0.564240
0.553385
0.545574
0.539227
0.536163
0.535275
0.533918
0.531429
0.529571
0.528023
0.526331
0.524380
0.522726
0.521415
0.519990
0.518712
0.725724
0.715600
0.696909
0.673850
0.649573
0.624225
0.599300
0.581624
0.569890
0.561455
0.554703
0.551340
0.550245
0.548858
0.546507
0.544828
0.543408
0.541636
0.539402
0.537432
0.535838
0.534259
0.532944
0.741048
0.730682
0.711450
0.687602
0.661444
0.635509
0.611161
0.592922
0.579991
0.571142
0.564770
0.561229
0.559636
0.558319
0.556711
0.555611
0.554688
0.552879
0.550119
0.547666
0.545616
0.543852
0.542575
0.750806
0.740174
0.720488
0.696329
0.669898
0.643624
0.618784
0.599965
0.586483
0.577364
0.570979
0.567381
0.565748
0.564559
0.563358
0.562951
0.562988
0.561180
0.557478
0.554371
0.551911
0.549949
0.548608
0.756212
0.745321
0.725206
0.701130
0.675393
0.649038
0.623233
0.603889
0.590127
0.580872
0.574461
0.570966
0.570039
0.569022
0.567652
0.568098
0.570396
0.568629
0.562705
0.558686
0.555822
0.553676
0.552192
0.756142
0.745123
0.724780
0.700530
0.674724
0.648496
0.622955
0.603829
0.590189
0.581008
0.574668
0.571240
0.570391
0.569480
0.568268
0.568926
0.571461
0.569785
0.563799
0.559717
0.556825
0.554646
0.553119
0.751014
0.739893
0.719229
0.694367
0.667519
0.641585
0.617645
0.599501
0.586363
0.577471
0.571360
0.567999
0.566617
0.565766
0.565096
0.565409
0.566329
0.564788
0.560729
0.557363
0.554845
0.552764
0.551213
0.742117
0.730703
0.709319
0.683892
0.656595
0.631128
0.608456
0.591335
0.578860
0.570371
0.564564
0.561495
0.560316
0.559592
0.558988
0.559316
0.560258
0.558863
0.555077
0.552017
0.549971
0.547966
0.546128
0.728768
0.716853
0.693305
0.667448
0.640182
0.615405
0.593880
0.577775
0.566135
0.558108
0.552560
0.549859
0.549146
0.548589
0.547983
0.548710
0.551159
0.549931
0.545012
0.541994
0.541032
0.539078
0.536205
0.702605
0.691045
0.668168
0.643135
0.616801
0.593069
0.572641
0.557467
0.546538
0.538954
0.533654
0.531121
0.530545
0.530038
0.529386
0.530044
0.532457
0.531387
0.526819
0.524162
0.523495
0.521682
0.518829
0.660675
0.650326
0.630949
0.607934
0.583383
0.561097
0.541961
0.527796
0.517615
0.510506
0.505460
0.502899
0.502145
0.501546
0.500724
0.500731
0.501386
0.500469
0.497942
0.496109
0.495092
0.493535
0.491711
0.611158
0.601802
0.584406
0.563318
0.540625
0.520015
0.502396
0.489572
0.480523
0.474021
0.469118
0.466592
0.465947
0.465244
0.464010
0.463466
0.463395
0.462641
0.461182
0.460217
0.459683
0.458390
0.456732
0.551669
0.543062
0.527209
0.507819
0.487056
0.468242
0.452350
0.441168
0.433663
0.427936
0.423198
0.420934
0.421259
0.420513
0.418172
0.417124
0.416796
0.416194
0.415288
0.415088
0.415532
0.414463
0.412374
0.488209
0.480112
0.465267
0.447218
0.428047
0.410885
0.396573
0.386737
0.380327
0.375391
0.371172
0.369203
0.369660
0.369017
0.366779
0.365765
0.365430
0.364949
0.364290
0.364298
0.364883
0.363929
0.361926
0.424292
0.416530
0.402395
0.385348
0.367449
0.351687
0.338740
0.329798
0.323896
0.319687
0.316395
0.314742
0.314468
0.314047
0.313094
0.312573
0.312315
0.311923
0.311378
0.311086
0.310920
0.309989
0.308704
0.372897
0.365323
0.351598
0.335201
0.318202
0.303488
0.291551
0.283316
0.277836
0.274222
0.271689
0.270407
0.270051
0.269832
0.269466
0.269296
0.269187
0.268873
0.268303
0.267734
0.267140
0.266221
0.265299
0.342651
0.335155
0.321618
0.305537
0.289021
0.274894
0.263565
0.255774
0.250594
0.247329
0.245208
0.244148
0.243796
0.243693
0.243612
0.243626
0.243614
0.243360
0.242795
0.242094
0.241298
0.240399
0.239666
0.522490
0.512508
0.494103
0.471593
0.447811
0.427160
0.410747
0.399921
0.393568
0.389737
0.387231
0.386573
0.387032
0.386481
0.384610
0.383100
0.381915
0.380679
0.379343
0.378369
0.378070
0.376920
0.375242
0.538345
0.528379
0.509981
0.487444
0.463569
0.442771
0.426274
0.415606
0.409963
0.406014
0.402710
0.402238
0.403701
0.403057
0.399917
0.397787
0.396602
0.395328
0.393876
0.393260
0.394072
0.392979
0.390357
0.567296
0.557347
0.538932
0.516313
0.492223
0.471076
0.454391
0.444152
0.441926
0.437693
0.430758
0.430424
0.437451
0.436635
0.427358
0.424101
0.423145
0.421793
0.420104
0.420378
0.431833
0.430799
0.417757
0.602384
0.592463
0.574057
0.551330
0.526921
0.505076
0.487398
0.476222
0.473206
0.468307
0.460816
0.460127
0.467025
0.466076
0.456603
0.453233
0.452174
0.450749
0.449015
0.449264
0.460889
0.459847
0.446610
0.639673
0.629791
0.611462
0.588714
0.564209
0.541389
0.521688
0.508244
0.500457
0.494547
0.489353
0.487873
0.488930
0.487882
0.484138
0.481604
0.480141
0.478634
0.476964
0.476230
0.477064
0.475927
0.473179
0.673195
0.663339
0.645107
0.622523
0.598604
0.574838
0.552742
0.537528
0.528044
0.521145
0.515469
0.513213
0.513392
0.512189
0.508963
0.506684
0.505040
0.503404
0.501651
0.500422
0.500096
0.498820
0.496900
0.701880
0.692022
0.674046
0.652285
0.632864
0.608265
0.580238
0.563190
0.556869
0.549097
0.538283
0.535577
0.536304
0.534931
0.530550
0.527860
0.526006
0.524188
0.522166
0.520640
0.519732
0.518297
0.516622
0.723325
0.713281
0.694965
0.672822
0.652938
0.627580
0.598505
0.580441
0.573262
0.564880
0.553652
0.550627
0.551086
0.549680
0.545489
0.542998
0.541279
0.539341
0.536947
0.535018
0.533719
0.532096
0.530415
0.739066
0.728627
0.709343
0.685718
0.660633
0.634593
0.609026
0.590553
0.578034
0.569269
0.562631
0.559408
0.558689
0.557425
0.555015
0.553583
0.552761
0.550785
0.547525
0.544899
0.542828
0.540968
0.539506
0.749644
0.738755
0.718675
0.694657
0.669083
0.642597
0.616424
0.596939
0.583409
0.574366
0.568100
0.564976
0.564288
0.563261
0.561492
0.561130
0.562065
0.560088
0.555099
0.551502
0.548801
0.546683
0.545214
0.756446
0.745070
0.724005
0.700246
0.675901
0.649252
0.621219
0.600481
0.586142
0.576944
0.571149
0.568608
0.570963
0.570255
0.566527
0.567569
0.575166
0.573217
0.561480
0.556163
0.552681
0.550297
0.548691
0.756515
0.744964
0.723558
0.699538
0.675026
0.648448
0.620645
0.600051
0.585762
0.576656
0.571049
0.568706
0.571249
0.570745
0.567277
0.568633
0.576588
0.574746
0.562859
0.557423
0.553903
0.551458
0.549755
0.750705
0.739126
0.717443
0.692365
0.665870
0.639538
0.614284
0.595238
0.581647
0.572889
0.567460
0.565011
0.564915
0.564534
0.563685
0.564439
0.566908
0.565243
0.559376
0.555320
0.552717
0.550384
0.548326
0.742667
0.730677
0.707512
0.681447
0.653874
0.627967
0.604515
0.586740
0.573856
0.565550
0.560572
0.558627
0.558787
0.558650
0.558100
0.559019
0.561756
0.560277
0.554557
0.550899
0.549399
0.547125
0.544120
0.736465
0.723184
0.692724
0.665293
0.637230
0.611935
0.589759
0.573000
0.560846
0.553027
0.548541
0.547322
0.548450
0.548624
0.548140
0.550181
0.558877
0.557630
0.546660
0.542888
0.546950
0.544687
0.535932
0.710293
0.697410
0.667679
0.641090
0.613921
0.589681
0.568664
0.552865
0.541423
0.534008
0.529703
0.528599
0.529840
0.530057
0.529523
0.531495
0.540141
0.539108
0.528609
0.525283
0.529693
0.527609
0.518897
0.661103
0.650298
0.629337
0.605675
0.580633
0.557940
0.538349
0.523726
0.513221
0.506187
0.501716
0.500083
0.500568
0.500523
0.499727
0.500284
0.502474
0.501639
0.497775
0.495669
0.495510
0.493799
0.490762
0.610239
0.600662
0.582617
0.561137
0.538062
0.517125
0.499197
0.486140
0.477021
0.470517
0.465758
0.463735
0.464162
0.463848
0.462343
0.461981
0.462474
0.461862
0.460124
0.459229
0.459417
0.458069
0.455588
0.550334
0.541596
0.525455
0.505772
0.484651
0.465580
0.449564
0.438404
0.431187
0.425422
0.420495
0.418645
0.422173
0.421678
0.416546
0.415193
0.414731
0.414319
0.413866
0.414255
0.416706
0.415664
0.411707
0.486915
0.478715
0.463655
0.445353
0.425859
0.408479
0.394093
0.384346
0.378292
0.373289
0.368744
0.367035
0.370522
0.370060
0.365044
0.363698
0.363169
0.362912
0.362831
0.363500
0.366126
0.365246
0.361430
0.423074
0.415227
0.400925
0.383670
0.365532
0.349567
0.336477
0.327493
0.321679
0.317371
0.313832
0.312200
0.312489
0.312226
0.310968
0.310490
0.310341
0.310190
0.310006
0.310052
0.310461
0.309613
0.307961
0.371724
0.364080
0.350218
0.333652
0.316456
0.301559
0.289458
0.281105
0.275564
0.271845
0.269181
0.267894
0.267772
0.267696
0.267356
0.267356
0.267439
0.267366
0.267085
0.266758
0.266433
0.265599
0.264601
0.341496
0.333938
0.320283
0.304056
0.287371
0.273077
0.261581
0.253647
0.248352
0.244985
0.242777
0.241705
0.241440
0.241465
0.241551
0.241774
0.241996
0.241980
0.241656
0.241155
0.240527
0.239713
0.238997
0.521064
0.511058
0.492602
0.469992
0.446060
0.425225
0.408611
0.397608
0.391148
0.387363
0.385050
0.384637
0.385350
0.385007
0.383292
0.381908
0.380815
0.379626
0.378307
0.377347
0.377062
0.375913
0.374224
0.536840
0.526867
0.508446
0.485829
0.461811
0.440827
0.424112
0.413233
0.407432
0.403524
0.400454
0.400266
0.402018
0.401585
0.398581
0.396568
0.395477
0.394253
0.392818
0.392221
0.393056
0.391965
0.389326
0.565656
0.555728
0.537339
0.514672
0.490455
0.469123
0.452199
0.441696
0.439220
0.435021
0.428403
0.428416
0.435783
0.435178
0.425992
0.422821
0.421954
0.420652
0.418976
0.419274
0.430759
0.429727
0.416663
0.600676
0.590791
0.572427
0.549671
0.525147
0.503137
0.485235
0.473802
0.470534
0.465665
0.458474
0.458111
0.465322
0.464562
0.455148
0.451834
0.450837
0.449453
0.447728
0.447998
0.459645
0.458609
0.445349
0.637978
0.628119
0.609814
0.587039
0.562437
0.539480
0.519612
0.505990
0.498058
0.492167
0.487154
0.485896
0.487179
0.486263
0.482555
0.480045
0.478607
0.477111
0.475440
0.474716
0.475565
0.474423
0.471653
0.671456
0.661617
0.643402
0.620791
0.596779
0.572912
0.550722
0.535413
0.525867
0.518990
0.513423
0.511314
0.511651
0.510527
0.507291
0.504984
0.503313
0.501650
0.499875
0.498636
0.498307
0.497015
0.495075
0.700047
0.690201
0.672230
0.650423
0.630864
0.606190
0.578169
0.561102
0.554769
0.547038
0.536321
0.533733
0.534596
0.533267
0.528822
0.526046
0.524112
0.522230
0.520156
0.518594
0.517659
0.516196
0.514495
0.721432
0.711382
0.693035
0.670812
0.650766
0.625337
0.596285
0.578228
0.571061
0.562745
0.551627
0.548722
0.549308
0.547943
0.543678
0.541078
0.539241
0.537212
0.534740
0.532743
0.531382
0.529715
0.528000
0.737205
0.726712
0.707325
0.683570
0.658335
0.632188
0.606568
0.588075
0.575581
0.566898
0.560391
0.557316
0.556732
0.555528
0.553083
0.551555
0.550602
0.548512
0.545158
0.542434
0.540268
0.538335
0.536830
0.747857
0.736859
0.716590
0.692370
0.666614
0.639973
0.613671
0.594116
0.580581
0.571640
0.565569
0.562651
0.562132
0.561206
0.559452
0.559012
0.559793
0.557693
0.552620
0.548910
0.546084
0.543868
0.542348
0.754730
0.743204
0.721881
0.697866
0.673317
0.646464
0.618216
0.597334
0.582940
0.573859
0.568331
0.566066
0.568634
0.568081
0.564425
0.565399
0.572800
0.570730
0.558957
0.553534
0.549904
0.547406
0.545746
0.754761
0.743058
0.721381
0.697085
0.672343
0.645535
0.617479
0.596698
0.582320
0.573343
0.568050
0.566045
0.568862
0.568575
0.565230
0.566561
0.574347
0.572399
0.560468
0.554906
0.551218
0.548648
0.546884
0.748831
0.737122
0.715211
0.689873
0.663132
0.636554
0.611045
0.591792
0.578095
0.569461
0.564375
0.562332
0.562603
0.562496
0.561814
0.562619
0.565029
0.563273
0.557295
0.553071
0.550289
0.547816
0.545679
0.740687
0.728605
0.705280
0.678998
0.651185
0.625018
0.601283
0.583244
0.570199
0.562004
0.557415
0.555960
0.556584
0.556781
0.556434
0.557466
0.560232
0.558688
0.552821
0.548977
0.547301
0.544883
0.541787
0.734407
0.721077
0.690547
0.662950
0.634661
0.609096
0.586594
0.569495
0.557098
0.549370
0.545323
0.544667
0.546338
0.546892
0.546632
0.548831
0.557615
0.556339
0.545227
0.541276
0.545184
0.542787
0.533932
0.708322
0.695409
0.665633
0.638897
0.611510
0.587002
0.565646
0.549481
0.537761
0.530405
0.526503
0.525932
0.527695
0.528300
0.528013
0.530174
0.538943
0.537928
0.527329
0.523859
0.528139
0.525946
0.517150
0.659374
0.648524
0.627477
0.603662
0.578407
0.555454
0.535548
0.520594
0.509841
0.502814
0.498620
0.497385
0.498279
0.498578
0.498053
0.498822
0.501163
0.500390
0.496495
0.494304
0.494047
0.492255
0.489171
0.608716
0.599085
0.580934
0.559292
0.536005
0.514823
0.496614
0.483272
0.473932
0.467389
0.462784
0.461008
0.461706
0.461679
0.460460
0.460321
0.460970
0.460461
0.458773
0.457855
0.457974
0.456582
0.454098
0.548990
0.540194
0.523935
0.504083
0.482747
0.463447
0.447187
0.435777
0.428353
0.422516
0.417652
0.415924
0.419578
0.419319
0.414501
0.413375
0.413061
0.412790
0.412461
0.412878
0.415286
0.414237
0.410317
0.485699
0.477448
0.462273
0.443806
0.424104
0.406523
0.391926
0.381958
0.375709
0.370626
0.366095
0.364440
0.367984
0.367720
0.362998
0.361869
0.361488
0.361401
0.361483
0.362218
0.364828
0.363975
0.360217
0.421960
0.414060
0.399653
0.382253
0.363943
0.347803
0.334529
0.325363
0.319390
0.314997
0.311446
0.309845
0.310201
0.310093
0.309058
0.308783
0.308805
0.308828
0.308809
0.308951
0.309394
0.308588
0.306986
0.370666
0.362972
0.349018
0.332329
0.314990
0.299947
0.287694
0.279193
0.273522
0.269725
0.267034
0.265761
0.265697
0.265743
0.265582
0.265771
0.266035
0.266139
0.266019
0.265807
0.265553
0.264772
0.263813
0.340461
0.332857
0.319118
0.302782
0.285973
0.271551
0.259923
0.251863
0.246458
0.243016
0.240774
0.239707
0.239488
0.239616
0.239855
0.240256
0.240662
0.240823
0.240659
0.240282
0.239740
0.238987
0.238308
0.520271
0.510246
0.491750
0.469075
0.445046
0.424090
0.407298
0.396077
0.389228
0.385433
0.383431
0.383032
0.383444
0.383222
0.382074
0.380935
0.379879
0.378716
0.377420
0.376351
0.375476
0.374312
0.373168
0.536022
0.526035
0.507581
0.484902
0.460784
0.439658
0.422700
0.411436
0.404723
0.400768
0.398408
0.398113
0.399049
0.398747
0.396868
0.395311
0.394193
0.393008
0.391700
0.390881
0.390489
0.389376
0.387891
0.564792
0.554855
0.536445
0.513718
0.489379
0.467865
0.450486
0.439045
0.432855
0.428543
0.425094
0.424921
0.427004
0.426551
0.423114
0.420839
0.419691
0.418439
0.416992
0.416553
0.417699
0.416642
0.413786
0.599785
0.589885
0.571494
0.548667
0.523987
0.501794
0.483476
0.471105
0.464115
0.459126
0.455111
0.454571
0.456431
0.455809
0.452197
0.449769
0.448501
0.447158
0.445640
0.445160
0.446309
0.445240
0.442349
0.637052
0.627172
0.
