# Supplementary material for: A computational model of spatio-temporal cardiac intracellular calcium handling with realistic structure and spatial flux distribution from sarcoplasmic reticulum and t-tubule reconstructions
Source: PLoS Comput Biol. 2017 Aug 31;13(8):e1005714. doi: 10.1371/journal.pcbi.1005714 (PMC5597258; doi:10.1371/journal.pcbi.1005714)
Supplement: S1 Code — Code provided in C/C++ and includes the structural datasets used in this study. Documentation is provided on use of and updating the code. Updates may also be available on Michael Colman’s website, http://www.physicsoftheheart.com and github repository: https://github.com/michaelcolman/CODE---PLOS-Comp-Biol-2017-Model-SR. (ZIP) [file pcbi.1005714.s001.zip › PLOS_SR_Clean/Spatial_diff_out/Ca_1D_output_0030.dat]

0.154287
0.133286
0.100296
0.095839
0.112826
0.112644
0.094867
0.096202
0.116797
0.116493
0.095173
0.091936
0.107117
0.107237
0.092354
0.096418
0.118458
0.119082
0.098580
0.098074
0.117771
0.116800
0.095081
0.305886
0.246353
0.154778
0.139513
0.187320
0.186523
0.135548
0.139172
0.195392
0.194354
0.135446
0.126584
0.175811
0.176186
0.127879
0.138206
0.195764
0.197727
0.145349
0.144276
0.196060
0.193199
0.135660
0.550250
0.443385
0.274762
0.243760
0.333995
0.331943
0.233574
0.239518
0.345231
0.343383
0.233363
0.222992
0.338446
0.338967
0.224418
0.233837
0.333597
0.337111
0.246017
0.245688
0.340190
0.334287
0.227347
0.590090
0.471763
0.287959
0.251927
0.345681
0.343384
0.240556
0.248311
0.360948
0.359178
0.242469
0.230973
0.352046
0.352406
0.231795
0.241382
0.346955
0.350679
0.254265
0.254391
0.354844
0.348610
0.235247
0.453000
0.351664
0.201650
0.168980
0.235047
0.233482
0.161191
0.171396
0.256646
0.255936
0.168854
0.155653
0.230122
0.229927
0.154889
0.166301
0.249681
0.252349
0.175915
0.176443
0.254179
0.250095
0.164563
0.460886
0.357163
0.203548
0.164642
0.231570
0.229770
0.155948
0.170545
0.256422
0.257273
0.173785
0.163279
0.239370
0.238024
0.158444
0.163782
0.248926
0.250738
0.170155
0.173034
0.254919
0.251455
0.163432
0.611469
0.486508
0.295570
0.250688
0.368408
0.365147
0.235518
0.246147
0.356078
0.358146
0.253739
0.250409
0.373684
0.371500
0.243263
0.244193
0.367670
0.369326
0.249457
0.252082
0.365714
0.360738
0.237032
0.613292
0.488130
0.297169
0.252856
0.371434
0.367658
0.235819
0.243149
0.350055
0.352029
0.250383
0.249845
0.374703
0.372778
0.243657
0.243305
0.365882
0.367286
0.247668
0.250335
0.363703
0.358795
0.235467
0.466800
0.362592
0.209419
0.172682
0.242636
0.238984
0.157285
0.159607
0.235097
0.235635
0.161591
0.161518
0.243176
0.242757
0.160087
0.160765
0.243288
0.244186
0.163873
0.166863
0.248218
0.244984
0.157868
0.462138
0.361250
0.215006
0.187251
0.255320
0.249237
0.162778
0.145455
0.214131
0.212721
0.140274
0.151164
0.237228
0.239420
0.159309
0.161033
0.243187
0.243674
0.162705
0.163273
0.244022
0.240331
0.152501
0.599874
0.482939
0.308405
0.278427
0.368352
0.358636
0.240854
0.216727
0.348901
0.345761
0.205780
0.222864
0.353889
0.358685
0.240121
0.242201
0.361725
0.362090
0.243434
0.242540
0.359589
0.353430
0.222961
0.594513
0.479368
0.307578
0.280659
0.372761
0.363051
0.243234
0.216814
0.347750
0.344398
0.205087
0.223232
0.354990
0.359932
0.240995
0.242701
0.362236
0.362470
0.243462
0.242243
0.358962
0.352771
0.222515
0.444224
0.349275
0.212262
0.195537
0.270630
0.264572
0.171518
0.145772
0.210631
0.208463
0.137802
0.152489
0.240737
0.243465
0.162524
0.162939
0.245572
0.245577
0.162906
0.162205
0.241666
0.237843
0.150814
0.440056
0.344580
0.205811
0.191367
0.270560
0.267148
0.177274
0.161955
0.233175
0.231787
0.156747
0.164307
0.248579
0.249479
0.167589
0.165762
0.249440
0.249086
0.164407
0.164220
0.243242
0.239617
0.153517
0.597117
0.478282
0.296466
0.273863
0.377186
0.374229
0.260623
0.253717
0.368928
0.367740
0.249469
0.252370
0.368228
0.368386
0.253376
0.253179
0.382911
0.382097
0.250099
0.246707
0.357771
0.351958
0.227700
0.593441
0.475244
0.293919
0.270950
0.373685
0.371313
0.259854
0.256476
0.374951
0.374254
0.254042
0.256028
0.372094
0.372013
0.256146
0.255397
0.385154
0.384028
0.251207
0.246877
0.357435
0.351468
0.227287
0.428096
0.334522
0.196772
0.180886
0.258632
0.257335
0.174497
0.172047
0.254317
0.254653
0.173162
0.177238
0.261431
0.261461
0.177363
0.173562
0.256787
0.255327
0.168282
0.164753
0.242137
0.237959
0.151986
0.426627
0.332602
0.192625
0.172987
0.251138
0.250144
0.167670
0.169829
0.252065
0.253978
0.176624
0.181394
0.261302
0.261747
0.182999
0.179703
0.256528
0.253978
0.170514
0.163205
0.239647
0.234457
0.146764
0.583536
0.466312
0.281380
0.253217
0.366578
0.364942
0.244224
0.246234
0.356446
0.359446
0.256016
0.257879
0.354657
0.355380
0.260203
0.259033
0.356330
0.352838
0.247450
0.242223
0.359123
0.350828
0.215159
0.547576
0.440533
0.268746
0.242630
0.349677
0.348237
0.234573
0.237120
0.341233
0.344177
0.246764
0.248322
0.338833
0.339559
0.250672
0.249939
0.341427
0.338117
0.238954
0.233756
0.344525
0.336700
0.207985
0.291961
0.235661
0.147790
0.134897
0.185352
0.184949
0.132486
0.136330
0.191368
0.193118
0.142593
0.146044
0.198418
0.198872
0.147663
0.145990
0.196275
0.194343
0.139008
0.132283
0.182018
0.178517
0.120913
0.132906
0.118334
0.094294
0.091405
0.105197
0.105148
0.090988
0.092247
0.108323
0.108774
0.093837
0.095192
0.112063
0.112190
0.095631
0.094936
0.110520
0.110032
0.093200
0.091018
0.104331
0.103499
0.088118
0.087949
0.085680
0.081362
0.080883
0.083460
0.083464
0.080852
0.081139
0.084344
0.084434
0.081478
0.081812
0.085424
0.085454
0.081916
0.081746
0.084957
0.084873
0.081415
0.080934
0.083368
0.083216
0.080328
0.305755
0.246280
0.154786
0.139606
0.187524
0.186717
0.135606
0.139098
0.195180
0.194140
0.135361
0.126606
0.175933
0.176328
0.127970
0.138318
0.195949
0.197885
0.145368
0.144107
0.195638
0.192765
0.135425
0.598869
0.486274
0.311561
0.277063
0.369447
0.366832
0.264423
0.269858
0.377866
0.375596
0.261952
0.252238
0.372941
0.373644
0.254308
0.262614
0.365199
0.369205
0.276633
0.276031
0.371182
0.364719
0.256425
0.964549
0.805364
0.554441
0.501745
0.632846
0.627820
0.478276
0.485239
0.644695
0.642664
0.481505
0.490064
0.706117
0.706179
0.488239
0.467777
0.599865
0.604054
0.478027
0.481786
0.620760
0.610380
0.450606
1.042865
0.866204
0.591087
0.528471
0.665927
0.660110
0.501416
0.511158
0.681242
0.679565
0.508852
0.516775
0.743363
0.742957
0.513249
0.491905
0.634016
0.638579
0.503272
0.507832
0.656554
0.645498
0.474977
0.891490
0.715582
0.448660
0.380796
0.509004
0.503721
0.355853
0.369948
0.522606
0.521573
0.366920
0.355554
0.525576
0.524677
0.351919
0.357640
0.505771
0.511167
0.376038
0.377925
0.515754
0.506672
0.351298
0.891828
0.715465
0.449491
0.383263
0.534020
0.527969
0.355606
0.365356
0.513690
0.515404
0.371664
0.366117
0.532662
0.530258
0.358436
0.364929
0.530102
0.534281
0.379220
0.380054
0.527267
0.518965
0.355815
1.056885
0.876658
0.606664
0.567914
0.798378
0.790020
0.531362
0.506553
0.658212
0.661213
0.515723
0.537727
0.763170
0.761359
0.535302
0.532753
0.735310
0.737742
0.538432
0.531743
0.701221
0.690918
0.498983
1.058143
0.878550
0.610022
0.572476
0.802548
0.792773
0.530832
0.500016
0.649455
0.652248
0.508411
0.535628
0.763811
0.762793
0.536105
0.531545
0.733938
0.735731
0.534941
0.528327
0.699012
0.688801
0.495840
0.893693
0.720243
0.460971
0.399199
0.547429
0.536331
0.353289
0.342066
0.488960
0.489901
0.345521
0.358454
0.533714
0.534255
0.361737
0.361859
0.529229
0.531136
0.368023
0.368922
0.522554
0.514487
0.345320
0.886265
0.717508
0.467184
0.405836
0.523407
0.508386
0.346543
0.332141
0.515066
0.512317
0.323172
0.338294
0.518524
0.524022
0.358739
0.360697
0.525520
0.526741
0.364868
0.365514
0.524222
0.515109
0.338325
1.034436
0.864827
0.611105
0.553484
0.677931
0.661382
0.496327
0.519107
0.831056
0.827071
0.508466
0.499853
0.714368
0.722176
0.523601
0.523803
0.716660
0.717304
0.525743
0.525500
0.715948
0.703679
0.487031
1.029745
0.861555
0.610727
0.557760
0.683582
0.667186
0.501249
0.520367
0.831152
0.826513
0.507401
0.500396
0.715361
0.723549
0.525502
0.525303
0.718187
0.718460
0.525911
0.524829
0.714825
0.702416
0.485783
0.874608
0.709443
0.467000
0.420593
0.538017
0.523570
0.363690
0.337609
0.518984
0.513900
0.320227
0.340008
0.519589
0.526448
0.365323
0.366476
0.532514
0.532370
0.365814
0.363172
0.520392
0.510726
0.333660
0.892175
0.720704
0.466335
0.420464
0.545769
0.536070
0.380068
0.360387
0.517689
0.514199
0.348096
0.359761
0.523961
0.527040
0.371522
0.374577
0.547956
0.547071
0.371299
0.365036
0.517090
0.507686
0.335938
1.084664
0.901501
0.620368
0.565185
0.704947
0.697816
0.534709
0.538662
0.733799
0.731939
0.533069
0.530425
0.710413
0.711746
0.536855
0.552238
0.782672
0.781105
0.546693
0.527103
0.697012
0.684409
0.484388
1.081974
0.898122
0.615376
0.559747
0.701265
0.695670
0.534896
0.544972
0.742756
0.742167
0.543859
0.538650
0.715527
0.716113
0.542280
0.556895
0.785380
0.783035
0.548635
0.527681
0.696938
0.683906
0.483412
0.887925
0.712638
0.449794
0.402360
0.537179
0.532938
0.381959
0.382929
0.543220
0.544213
0.386333
0.387883
0.536836
0.537110
0.389091
0.389827
0.553948
0.550385
0.377242
0.366968
0.517737
0.506793
0.332362
0.887515
0.710866
0.443518
0.396057
0.544458
0.540506
0.376157
0.374050
0.525848
0.529000
0.383800
0.383701
0.517187
0.517855
0.385759
0.385158
0.524260
0.519476
0.369407
0.365964
0.525645
0.513095
0.326816
1.069997
0.886898
0.598789
0.553296
0.739228
0.734008
0.527077
0.513447
0.674793
0.677439
0.517270
0.506280
0.637379
0.637916
0.506731
0.511086
0.653183
0.649579
0.504154
0.522304
0.730162
0.715452
0.478495
0.991681
0.825984
0.560783
0.520437
0.697440
0.692889
0.497304
0.485018
0.636163
0.638861
0.489239
0.478215
0.599127
0.599711
0.478869
0.483605
0.615202
0.611890
0.477509
0.495250
0.692518
0.678822
0.454200
0.586308
0.475491
0.300643
0.271546
0.378426
0.376606
0.261777
0.263501
0.367820
0.371064
0.274149
0.274072
0.362100
0.362873
0.276545
0.276711
0.366668
0.363034
0.264598
0.260944
0.372799
0.364198
0.233385
0.243345
0.201099
0.133582
0.123914
0.163792
0.163481
0.122034
0.124836
0.167728
0.169037
0.129519
0.131928
0.172315
0.172652
0.133125
0.131968
0.171050
0.169614
0.126768
0.121894
0.161392
0.158703
0.113055
0.110236
0.101707
0.087672
0.085955
0.094109
0.094093
0.085780
0.086612
0.096396
0.096678
0.087643
0.088534
0.098995
0.099076
0.088820
0.088364
0.097914
0.097618
0.087262
0.085837
0.093606
0.093119
0.084148
0.549512
0.442973
0.274871
0.244485
0.335314
0.333184
0.234019
0.239006
0.343962
0.342087
0.232750
0.223168
0.339266
0.339951
0.225191
0.234697
0.334712
0.338010
0.246062
0.244380
0.337389
0.331371
0.225436
0.963803
0.804991
0.554783
0.503005
0.634526
0.629349
0.478996
0.484564
0.643331
0.641237
0.480601
0.490321
0.707131
0.707525
0.489683
0.469221
0.601118
0.604847
0.477733
0.479353
0.616602
0.605922
0.446840
1.438532
1.240088
0.921169
0.851691
1.008657
1.000329
0.814895
0.824799
1.031762
1.033504
0.844193
0.902362
1.248138
1.246390
0.890536
0.800162
0.933432
0.932735
0.781851
0.793672
0.986354
0.971591
0.750442
1.555161
1.335922
0.988614
0.907118
1.073523
1.063636
0.863646
0.874816
1.092533
1.095052
0.897160
0.957034
1.315850
1.313410
0.942910
0.850239
0.996100
0.995711
0.832459
0.844781
1.048958
1.033106
0.798695
1.395525
1.165415
0.813990
0.727496
0.915520
0.905035
0.680365
0.684283
0.887226
0.887665
0.689892
0.710403
0.994961
0.993192
0.703130
0.673035
0.861650
0.866440
0.682924
0.684865
0.870718
0.855828
0.640144
1.389615
1.160860
0.819343
0.759896
1.015210
1.003393
0.707927
0.680096
0.867605
0.869815
0.687186
0.714671
0.997298
0.995760
0.713092
0.704436
0.934753
0.939257
0.715359
0.706911
0.902040
0.887378
0.660817
1.558469
1.341617
1.036550
1.057024
1.475716
1.461780
0.997899
0.889649
1.057488
1.059406
0.890046
0.971261
1.376672
1.378863
0.989859
0.967301
1.242216
1.242573
0.956945
0.928097
1.133282
1.115898
0.868047
1.557601
1.342335
1.040395
1.062033
1.478585
1.462513
0.995684
0.882887
1.055213
1.056825
0.882205
0.967225
1.374577
1.378126
0.990555
0.967531
1.244659
1.244164
0.954418
0.925631
1.134356
1.117023
0.865685
1.381089
1.158611
0.830392
0.775273
1.022467
1.003450
0.700344
0.663963
0.890434
0.891521
0.667067
0.700593
0.984672
0.987960
0.715469
0.709536
0.954398
0.956146
0.712158
0.703356
0.914517
0.899786
0.656653
1.366079
1.147965
0.823239
0.742728
0.916023
0.894929
0.668403
0.699635
1.052480
1.050910
0.697876
0.686375
0.951975
0.958659
0.705751
0.703729
0.941896
0.943389
0.707529
0.706017
0.931785
0.915880
0.656521
1.514311
1.305626
0.994622
0.921703
1.097960
1.084253
0.900073
1.057340
1.669153
1.669069
1.067005
0.961699
1.232233
1.235264
0.948268
0.940298
1.198995
1.199443
0.940213
0.941763
1.198252
1.179519
0.881964
1.512688
1.304754
0.995485
0.925797
1.099183
1.085868
0.905644
1.061421
1.674145
1.673014
1.067465
0.961859
1.230736
1.234351
0.950338
0.943126
1.202774
1.202615
0.941040
0.941013
1.196983
1.177908
0.879844
1.368900
1.151314
0.827601
0.751325
0.899578
0.879984
0.682997
0.716667
1.080191
1.074984
0.702791
0.685383
0.937076
0.945651
0.710862
0.714598
0.961002
0.960434
0.712086
0.704207
0.928443
0.911192
0.649110
1.412633
1.185246
0.842249
0.761523
0.914510
0.898849
0.700349
0.708004
0.980980
0.976637
0.695205
0.692505
0.924833
0.930489
0.713133
0.732182
1.007219
1.005773
0.726992
0.703784
0.913780
0.896104
0.644900
1.626810
1.396574
1.042258
0.955737
1.118069
1.107712
0.915284
0.951492
1.236522
1.235355
0.951254
0.931904
1.166427
1.170425
0.952310
1.007567
1.399475
1.397307
1.000148
0.939661
1.147085
1.124711
0.856666
1.628640
1.396058
1.037428
0.950961
1.118666
1.110674
0.918437
0.958380
1.238835
1.239457
0.963795
0.941612
1.168446
1.171107
0.957290
1.012023
1.399300
1.396069
1.001232
0.940675
1.148405
1.125403
0.855683
1.430490
1.193125
0.830707
0.750960
0.928808
0.920867
0.714322
0.725397
0.958916
0.960336
0.729688
0.718779
0.916818
0.917718
0.723144
0.741811
0.996467
0.991701
0.727039
0.707226
0.922037
0.902341
0.642400
1.437296
1.198198
0.830721
0.761413
0.971517
0.962988
0.720268
0.706056
0.912364
0.914141
0.706166
0.691110
0.862041
0.862394
0.691274
0.700396
0.899116
0.894836
0.692027
0.708295
0.955095
0.935537
0.649430
1.630616
1.399838
1.036658
0.989966
1.252317
1.242112
0.940784
0.893732
1.090057
1.087675
0.869786
0.837685
0.988776
0.987957
0.830996
0.843730
1.026234
1.027470
0.865303
0.934729
1.252824
1.235350
0.890483
1.507630
1.298811
0.963944
0.925955
1.181316
1.172407
0.882486
0.836579
1.020124
1.018027
0.813891
0.782363
0.921052
0.920327
0.775981
0.788273
0.955800
0.957321
0.810497
0.879910
1.186775
1.170882
0.840016
0.962187
0.803865
0.549118
0.510691
0.682573
0.678205
0.488423
0.476183
0.621939
0.624488
0.479906
0.468492
0.584085
0.584586
0.468847
0.473724
0.600335
0.597214
0.468265
0.486411
0.678484
0.665278
0.446895
0.428936
0.351741
0.224092
0.205663
0.288597
0.287550
0.199738
0.201136
0.280226
0.282277
0.207691
0.208135
0.276055
0.276541
0.209649
0.209419
0.278867
0.276576
0.201968
0.199137
0.285437
0.279710
0.180095
0.164447
0.142577
0.105908
0.101454
0.124301
0.124192
0.100715
0.102265
0.127011
0.127650
0.104511
0.105974
0.130190
0.130358
0.106556
0.105816
0.129039
0.128350
0.103348
0.100667
0.123114
0.121765
0.096120
0.587723
0.470481
0.288471
0.254688
0.350295
0.347697
0.242259
0.246528
0.356799
0.354921
0.240287
0.231674
0.354893
0.355876
0.234730
0.244539
0.350610
0.353469
0.254235
0.249318
0.344455
0.337782
0.227985
1.040084
0.864930
0.592784
0.533738
0.671235
0.664746
0.504335
0.508892
0.677729
0.675750
0.505508
0.517706
0.746445
0.747539
0.519421
0.497816
0.637493
0.639780
0.500748
0.496255
0.639433
0.626827
0.456987
1.552765
1.334910
0.990145
0.909918
1.070909
1.060390
0.864590
0.875118
1.096598
1.098777
0.896392
0.956834
1.314265
1.313358
0.947445
0.853958
0.993678
0.990360
0.826130
0.832970
1.041258
1.022917
0.778052
1.686134
1.443851
1.065738
0.970944
1.141576
1.129192
0.917632
0.929898
1.163829
1.166976
0.954760
1.017067
1.388920
1.387292
1.005212
0.909015
1.062371
1.059291
0.881421
0.888942
1.110344
1.090706
0.830609
1.528219
1.269867
0.879887
0.777902
0.973696
0.960883
0.721089
0.725353
0.944673
0.945825
0.733690
0.757474
1.059453
1.058250
0.752060
0.719431
0.920124
0.923282
0.722905
0.719045
0.916335
0.898875
0.665828
1.526594
1.268000
0.885547
0.810201
1.075889
1.061879
0.749019
0.721772
0.925757
0.929079
0.732780
0.762957
1.062532
1.060986
0.761488
0.751090
0.996111
1.000159
0.759895
0.748381
0.954014
0.937940
0.697911
1.705696
1.461111
1.118686
1.125458
1.554651
1.538319
1.056491
0.947432
1.130484
1.133768
0.952193
1.035495
1.454187
1.456126
1.053529
1.029960
1.318863
1.319181
1.018826
0.987205
1.200096
1.181663
0.923995
1.705622
1.462583
1.123152
1.130817
1.557698
1.539183
1.054450
0.941173
1.129158
1.132144
0.944846
1.031603
1.452076
1.455361
1.054270
1.030366
1.321717
1.321383
1.017196
0.986507
1.203783
1.185506
0.923865
1.520564
1.268130
0.898622
0.826775
1.084001
1.062632
0.742208
0.707878
0.952501
0.954695
0.714868
0.749529
1.049934
1.053114
0.764104
0.757086
1.017642
1.019645
0.760318
0.751605
0.975915
0.960108
0.702167
1.503130
1.256445
0.892567
0.795628
0.977308
0.953836
0.711976
0.747216
1.118731
1.117889
0.748184
0.735776
1.017185
1.024106
0.755653
0.753057
1.005357
1.006882
0.756830
0.755235
0.994684
0.977053
0.700929
1.654823
1.421622
1.078201
0.991978
1.176035
1.160090
0.962099
1.123383
1.747289
1.747781
1.135232
1.027734
1.309965
1.313236
1.014351
1.005449
1.273772
1.274011
1.004509
1.005916
1.272684
1.251693
0.939699
1.651691
1.419640
1.078823
0.997008
1.178674
1.163279
0.969162
1.128477
1.752958
1.752229
1.136068
1.028217
1.308741
1.312730
1.017158
1.009342
1.278697
1.278187
1.005878
1.004964
1.270853
1.249338
0.936668
1.501987
1.256771
0.896339
0.807272
0.964928
0.943478
0.731563
0.767890
1.148944
1.143826
0.754537
0.735860
1.002990
1.012220
0.763246
0.767665
1.028288
1.027228
0.763342
0.752900
0.989908
0.970225
0.690435
1.548929
1.292186
0.910279
0.816991
0.978941
0.962012
0.750063
0.758947
1.047494
1.043076
0.746080
0.743149
0.990178
0.996448
0.765864
0.786251
1.075832
1.073692
0.778647
0.752198
0.975123
0.954908
0.685519
1.775959
1.517459
1.125451
1.025190
1.192941
1.181599
0.979593
1.017159
1.313176
1.312026
1.017172
0.997492
1.242374
1.246864
1.019583
1.076244
1.478086
1.475140
1.066340
1.003633
1.222623
1.197433
0.912164
1.776907
1.516100
1.119987
1.020371
1.193970
1.185223
0.983447
1.024638
1.315776
1.316510
1.030533
1.008017
1.244811
1.247843
1.024928
1.080767
1.477644
1.473541
1.067160
1.004552
1.223952
1.198160
0.911154
1.564583
1.297792
0.896909
0.806512
0.994744
0.986239
0.766474
0.777973
1.025545
1.027122
0.782767
0.771732
0.982879
0.983942
0.776652
0.795805
1.064031
1.058246
0.777611
0.755262
0.983505
0.961333
0.682940
1.568189
1.301238
0.897458
0.817960
1.038441
1.029125
0.772593
0.757840
0.977626
0.979586
0.758284
0.742766
0.925931
0.926198
0.742590
0.751877
0.964175
0.958962
0.740597
0.755821
1.016646
0.994876
0.690554
1.762860
1.509072
1.116512
1.059415
1.327027
1.315682
1.004698
0.956827
1.163020
1.160672
0.932500
0.899255
1.058704
1.057666
0.891826
0.905521
1.099585
1.100236
0.925730
0.995662
1.325153
1.305670
0.945922
1.623475
1.395205
1.035330
0.988348
1.248220
1.238309
0.939989
0.893343
1.085461
1.083423
0.870345
0.837687
0.983453
0.982508
0.830511
0.843647
1.021306
1.022379
0.864895
0.935145
1.252299
1.234711
0.890629
1.036075
0.862165
0.586716
0.542835
0.721880
0.717069
0.518231
0.505625
0.659954
0.662708
0.509806
0.498004
0.621052
0.621407
0.497779
0.502418
0.637338
0.633733
0.495483
0.513789
0.715350
0.701009
0.471056
0.455497
0.371106
0.233969
0.213837
0.301070
0.299942
0.207424
0.208870
0.292610
0.294786
0.215814
0.216347
0.288582
0.289033
0.217712
0.217125
0.290686
0.288187
0.208967
0.205894
0.296587
0.290467
0.185716
0.169739
0.146189
0.107344
0.102633
0.126618
0.126505
0.101853
0.103444
0.129421
0.130089
0.105781
0.107308
0.132778
0.132942
0.107869
0.107015
0.131312
0.130581
0.104405
0.101630
0.125086
0.123666
0.096883
0.446890
0.348341
0.203077
0.176466
0.246254
0.243888
0.165892
0.166799
0.247207
0.246196
0.163210
0.157688
0.237046
0.238514
0.162782
0.174684
0.258097
0.258323
0.175536
0.162225
0.226514
0.221328
0.144966
0.883998
0.712086
0.453236
0.394068
0.515720
0.508671
0.363048
0.365567
0.521200
0.519325
0.359549
0.357609
0.529554
0.532756
0.368050
0.372312
0.508555
0.507246
0.365964
0.343436
0.474957
0.461064
0.297586
1.386607
1.160716
0.816336
0.728316
0.881647
0.869592
0.677744
0.691112
0.922172
0.921633
0.694021
0.707474
0.976091
0.978783
0.712069
0.677776
0.837283
0.832477
0.656662
0.651436
0.891073
0.866902
0.575087
1.521034
1.265821
0.880610
0.774187
0.935448
0.921634
0.715955
0.734086
0.982378
0.982810
0.740642
0.753730
1.038112
1.040163
0.755885
0.719276
0.893037
0.888358
0.698428
0.695089
0.951138
0.925518
0.615058
1.374469
1.099336
0.689032
0.568208
0.736747
0.723808
0.510945
0.528020
0.754499
0.755956
0.534515
0.532557
0.775853
0.776897
0.535141
0.532196
0.732830
0.732267
0.527576
0.509431
0.707557
0.688566
0.449635
1.390030
1.108894
0.690482
0.570085
0.774742
0.761536
0.511753
0.524397
0.744503
0.750192
0.544826
0.546887
0.783774
0.781242
0.539126
0.541031
0.771842
0.774210
0.547488
0.535997
0.732229
0.718517
0.494302
1.595478
1.320519
0.915144
0.835182
1.127148
1.111023
0.766108
0.735261
0.951475
0.958995
0.758351
0.785972
1.067844
1.065117
0.781794
0.779175
1.049424
1.051494
0.781388
0.760222
0.962773
0.948180
0.712946
1.599013
1.324679
0.920557
0.840971
1.132074
1.114403
0.766336
0.730383
0.945398
0.952701
0.752657
0.784550
1.068621
1.066541
0.782770
0.778487
1.049480
1.051639
0.781115
0.763203
0.969620
0.955482
0.717919
1.398578
1.120662
0.708873
0.590455
0.791773
0.773101
0.512434
0.507770
0.729911
0.734781
0.525153
0.541779
0.785279
0.785195
0.543322
0.540651
0.777472
0.780249
0.549061
0.549185
0.758584
0.746460
0.514535
1.378841
1.111393
0.718619
0.602352
0.763849
0.740972
0.510912
0.508433
0.769034
0.768770
0.508818
0.522498
0.770858
0.777166
0.545228
0.544889
0.770651
0.771979
0.549051
0.549974
0.768301
0.752897
0.504671
1.537958
1.286730
0.920209
0.822537
0.987972
0.964002
0.737295
0.772263
1.142993
1.140944
0.768961
0.753999
1.022975
1.031761
0.778778
0.773966
1.008194
1.008133
0.773031
0.774348
1.012715
0.992395
0.712425
1.529304
1.280381
0.919220
0.830221
0.998288
0.974968
0.747476
0.776902
1.145231
1.141893
0.769047
0.755697
1.024988
1.034581
0.783290
0.779064
1.013237
1.012286
0.774989
0.773083
1.010102
0.988947
0.708073
1.358244
1.095908
0.717297
0.628510
0.791087
0.770543
0.545957
0.526116
0.780632
0.775789
0.510188
0.528023
0.774377
0.783508
0.560716
0.563209
0.788474
0.786629
0.556298
0.546199
0.761543
0.743068
0.489533
1.397303
1.120060
0.716228
0.625866
0.792433
0.778754
0.565975
0.549386
0.771881
0.768159
0.536802
0.548679
0.774952
0.779947
0.567202
0.573766
0.807266
0.804061
0.562444
0.547340
0.759440
0.740937
0.489992
1.647428
1.363536
0.936487
0.829479
0.993809
0.983355
0.780460
0.790643
1.035211
1.033476
0.786222
0.781675
1.005961
1.008643
0.792656
0.811776
1.086672
1.082743
0.799388
0.777132
1.004311
0.981962
0.704884
1.642502
1.357756
0.929397
0.823811
0.991360
0.983127
0.782868
0.799127
1.045486
1.045278
0.799939
0.792635
1.012234
1.013763
0.799358
0.816806
1.088743
1.083689
0.800559
0.777399
1.004351
0.981630
0.703820
1.388606
1.106091
0.693331
0.607315
0.787740
0.781840
0.575743
0.578698
0.799180
0.800713
0.584009
0.585000
0.788806
0.789538
0.587752
0.589568
0.810776
0.803760
0.565324
0.548109
0.760905
0.741069
0.486137
1.372758
1.095292
0.687674
0.604331
0.799990
0.793716
0.570923
0.567364
0.776595
0.780461
0.578706
0.576356
0.760107
0.760524
0.577481
0.578387
0.775142
0.767118
0.552351
0.545755
0.768916
0.748183
0.482084
1.562903
1.298907
0.899697
0.818241
1.033323
1.024434
0.773391
0.756664
0.959821
0.962534
0.758692
0.741616
0.906158
0.906092
0.740245
0.751039
0.943477
0.938122
0.741017
0.762984
1.026689
1.004455
0.697716
1.428483
1.193872
0.832847
0.761185
0.964210
0.956340
0.721348
0.706303
0.894542
0.897344
0.708939
0.691919
0.841630
0.841553
0.690516
0.701293
0.878182
0.873526
0.693369
0.715858
0.964444
0.944276
0.656419
0.866552
0.697898
0.441205
0.392664
0.532728
0.529536
0.375307
0.376244
0.518127
0.522120
0.388793
0.386829
0.506301
0.506589
0.387496
0.387847
0.515027
0.509653
0.370368
0.367000
0.522028
0.509074
0.326568
0.343714
0.274670
0.169255
0.153751
0.212630
0.212103
0.150415
0.153647
0.216769
0.218498
0.159776
0.162611
0.221531
0.221731
0.163296
0.160897
0.218469
0.216304
0.153125
0.147065
0.206155
0.202021
0.133797
0.128867
0.114648
0.092764
0.090315
0.102937
0.102915
0.090038
0.091011
0.105621
0.105986
0.092305
0.093423
0.108831
0.108891
0.093619
0.092760
0.106664
0.106237
0.091211
0.089465
0.101266
0.100539
0.087072
0.449716
0.351345
0.207590
0.181353
0.249799
0.246205
0.166260
0.162142
0.244133
0.244253
0.162755
0.167459
0.250075
0.252653
0.176558
0.182022
0.260605
0.256323
0.166093
0.137864
0.194524
0.188013
0.115173
0.877402
0.708298
0.456373
0.398033
0.513118
0.504311
0.361787
0.367163
0.542823
0.543054
0.368440
0.366120
0.521565
0.526300
0.381072
0.382796
0.510169
0.500516
0.346871
0.311847
0.484754
0.464433
0.242546
1.367945
1.145958
0.811592
0.724124
0.867976
0.855540
0.677201
0.716380
1.001440
1.002710
0.723187
0.700024
0.919498
0.922557
0.701656
0.681558
0.836152
0.824380
0.647177
0.680027
1.091173
1.056982
0.572827
1.505031
1.252757
0.876223
0.770142
0.922034
0.907803
0.715648
0.760720
1.065101
1.067628
0.772011
0.747108
0.980870
0.983340
0.746276
0.724148
0.892808
0.880906
0.689723
0.726845
1.157232
1.121425
0.615788
1.378072
1.102367
0.693905
0.572737
0.734204
0.719305
0.510108
0.534435
0.790323
0.794917
0.551290
0.543044
0.761108
0.763939
0.550350
0.546590
0.737581
0.727502
0.509486
0.484417
0.733176
0.706974
0.399416
1.419202
1.131482
0.702618
0.577541
0.777301
0.762710
0.514690
0.532534
0.774544
0.782817
0.561205
0.557371
0.771988
0.770649
0.552660
0.554940
0.781389
0.777618
0.539229
0.511307
0.702983
0.687090
0.460403
1.650282
1.363954
0.936067
0.843000
1.120992
1.104967
0.774740
0.760648
1.004156
1.012685
0.784627
0.782664
1.016058
1.012709
0.774263
0.788071
1.067048
1.065989
0.779328
0.734720
0.910487
0.894980
0.680890
1.654512
1.368282
0.940604
0.847358
1.126441
1.110036
0.777607
0.761252
1.001139
1.009557
0.784766
0.784211
1.017912
1.014286
0.775029
0.788189
1.067959
1.068432
0.784964
0.746232
0.923975
0.909478
0.696579
1.431128
1.144716
0.718714
0.594673
0.800535
0.784499
0.526049
0.533384
0.758853
0.766648
0.559990
0.563039
0.779280
0.777142
0.556415
0.556618
0.787247
0.788974
0.560935
0.553625
0.743035
0.731211
0.519077
1.392085
1.120692
0.724333
0.613778
0.794137
0.775508
0.536237
0.526948
0.739975
0.743240
0.538075
0.552936
0.777230
0.779912
0.562809
0.557558
0.762328
0.762841
0.558684
0.561793
0.764101
0.748674
0.517067
1.542453
1.290549
0.929263
0.852288
1.047742
1.026512
0.768820
0.742652
0.977842
0.977345
0.740103
0.761379
1.010824
1.016785
0.780744
0.765547
0.965028
0.964294
0.762350
0.772698
0.991826
0.971842
0.714296
1.534054
1.284267
0.928188
0.859978
1.057614
1.037354
0.780057
0.748507
0.979393
0.977541
0.741169
0.763783
1.013385
1.020232
0.786202
0.771882
0.969657
0.967887
0.765142
0.772203
0.990775
0.969348
0.708806
1.373901
1.106416
0.722590
0.639382
0.818897
0.803669
0.574071
0.547058
0.744245
0.742723
0.541156
0.560510
0.783240
0.789014
0.581151
0.578374
0.773217
0.770204
0.567621
0.562009
0.766982
0.746462
0.499778
1.441074
1.151085
0.725275
0.625338
0.791229
0.781497
0.577622
0.566685
0.763528
0.762426
0.562903
0.571415
0.776686
0.780046
0.583147
0.583285
0.780346
0.776239
0.569822
0.565622
0.779423
0.758569
0.502608
1.733370
1.429181
0.958849
0.825801
0.974717
0.965051
0.774123
0.781847
0.997512
0.997084
0.781448
0.778436
0.979165
0.980670
0.782984
0.785411
0.999452
0.995983
0.777904
0.790693
1.041925
1.019449
0.724379
1.728646
1.424227
0.953852
0.822596
0.972000
0.963824
0.776363
0.787849
1.005744
1.005987
0.789832
0.785322
0.983257
0.983976
0.787040
0.788138
1.001522
0.997248
0.777917
0.790241
1.041962
1.019532
0.724009
1.431712
1.138874
0.708859
0.612758
0.778431
0.773962
0.584284
0.587590
0.790265
0.791485
0.592075
0.593539
0.784070
0.784618
0.595133
0.592770
0.788563
0.781748
0.570327
0.564251
0.780913
0.760139
0.501269
1.381395
1.103413
0.697930
0.608718
0.780969
0.775951
0.579187
0.581129
0.778630
0.781467
0.589991
0.587987
0.764381
0.764608
0.589203
0.594173
0.790088
0.782617
0.570136
0.560281
0.774675
0.753783
0.496227
1.544881
1.284993
0.895399
0.801088
0.976777
0.968665
0.759060
0.757686
0.953610
0.956158
0.762428
0.747707
0.906188
0.906603
0.750491
0.772833
0.978939
0.974134
0.763614
0.769274
1.012444
0.990044
0.701518
1.407467
1.178069
0.828241
0.744403
0.908572
0.901161
0.706364
0.705857
0.887568
0.890109
0.710743
0.696014
0.840460
0.840701
0.698174
0.720120
0.912316
0.908331
0.713426
0.720179
0.948660
0.928687
0.659475
0.862561
0.697603
0.449453
0.398468
0.519326
0.516359
0.381822
0.385703
0.520739
0.523437
0.394415
0.392318
0.508842
0.508512
0.391528
0.395438
0.530622
0.526138
0.381020
0.374862
0.522118
0.510120
0.337584
0.347882
0.279065
0.175351
0.160944
0.216943
0.216497
0.157825
0.159931
0.221195
0.222221
0.163532
0.165288
0.223419
0.223177
0.164408
0.162013
0.221792
0.220034
0.155792
0.151478
0.210878
0.207115
0.139657
0.131356
0.116596
0.094247
0.092342
0.106043
0.106043
0.092130
0.092588
0.107486
0.107691
0.093302
0.094000
0.109395
0.109338
0.093778
0.092727
0.106778
0.106442
0.091516
0.090503
0.103324
0.102649
0.088371
0.595985
0.478092
0.300167
0.266656
0.356498
0.350950
0.244412
0.243012
0.374869
0.375923
0.247293
0.253747
0.368387
0.371970
0.265183
0.263659
0.358477
0.349820
0.232591
0.198149
0.331238
0.318913
0.154224
1.033397
0.861145
0.601561
0.542134
0.664556
0.655276
0.508603
0.538517
0.784487
0.786630
0.547205
0.528117
0.694557
0.697957
0.532803
0.519779
0.646461
0.632548
0.476890
0.491060
0.856406
0.827625
0.397105
1.517215
1.304240
0.984846
0.903220
1.046684
1.038604
0.885713
0.988888
1.407633
1.411667
1.006500
0.929857
1.132446
1.129110
0.895281
0.857625
1.004862
0.997158
0.876951
1.095600
2.134839
2.100054
1.007197
1.661511
1.421001
1.063760
0.966287
1.119740
1.109773
0.941205
1.049120
1.484446
1.489971
1.071707
0.992693
1.206302
1.202210
0.955043
0.916106
1.077666
1.069963
0.936526
1.161344
2.216610
2.180484
1.070734
1.564433
1.297728
0.901218
0.792748
0.970867
0.955189
0.733018
0.776117
1.094023
1.101021
0.800398
0.771497
0.986579
0.987626
0.766787
0.752088
0.944729
0.930327
0.709739
0.738860
1.168039
1.133743
0.631888
1.632403
1.350883
0.930697
0.836568
1.080667
1.064182
0.769067
0.768764
1.042093
1.050012
0.791263
0.778277
0.994246
0.994163
0.777214
0.786689
1.037977
1.028637
0.752441
0.709263
0.944752
0.921226
0.629569
1.896861
1.615796
1.191496
1.150637
1.498567
1.482827
1.085124
1.032993
1.294157
1.297562
1.028179
1.007299
1.229167
1.228504
1.011085
1.057363
1.412974
1.406669
1.027883
0.929657
1.084867
1.061432
0.838534
1.898769
1.618049
1.194632
1.154808
1.505890
1.490417
1.089886
1.034985
1.288740
1.292006
1.029461
1.009694
1.230947
1.229619
1.011716
1.058564
1.415758
1.412059
1.037991
0.944766
1.093650
1.072015
0.860239
1.637116
1.357460
0.942346
0.855695
1.116472
1.100579
0.788257
0.769944
1.003131
1.010311
0.788636
0.785615
1.002132
1.000237
0.781089
0.792395
1.049786
1.049333
0.786975
0.753913
0.928225
0.912059
0.700222
1.569882
1.307438
0.926788
0.848492
1.075069
1.058285
0.778053
0.749368
0.949909
0.954478
0.761562
0.779503
1.007702
1.008312
0.782273
0.770282
0.975882
0.975789
0.768352
0.771592
0.970234
0.952828
0.720442
1.716560
1.474612
1.126173
1.092333
1.333294
1.315890
1.021031
0.955273
1.139814
1.139680
0.949754
0.991439
1.250727
1.253639
1.001103
0.965842
1.145450
1.144544
0.961029
0.985250
1.199991
1.180505
0.931798
1.716318
1.474545
1.127216
1.097014
1.334385
1.318123
1.029406
0.961202
1.140652
1.139099
0.951072
0.993478
1.251806
1.255592
1.005932
0.970859
1.145606
1.143680
0.963002
0.987016
1.204381
1.183107
0.928032
1.583902
1.318287
0.932478
0.857545
1.056447
1.043381
0.798404
0.765265
0.946015
0.945964
0.762928
0.783797
1.006376
1.009816
0.795328
0.781198
0.960878
0.957797
0.771446
0.782686
1.001060
0.977888
0.714843
1.712545
1.415645
0.959585
0.833481
0.991841
0.981084
0.777701
0.775174
0.971542
0.972195
0.777432
0.780574
0.979090
0.981119
0.786227
0.781106
0.964998
0.961873
0.774768
0.795789
1.042504
1.018946
0.727998
2.070792
1.752597
1.219597
1.035977
1.159307
1.145496
0.961566
0.979625
1.192516
1.193605
0.984627
0.973781
1.163848
1.163919
0.971548
0.969847
1.173176
1.173465
0.983728
1.044838
1.366966
1.345455
0.988967
2.071431
1.752340
1.217776
1.033937
1.155051
1.142248
0.962949
0.983572
1.197810
1.199002
0.988971
0.976278
1.162497
1.161994
0.972151
0.971194
1.176004
1.175796
0.983714
1.044559
1.368340
1.347084
0.989411
1.722208
1.420513
0.954608
0.822240
0.966986
0.959595
0.777762
0.787770
0.989941
0.990941
0.791377
0.784509
0.963360
0.963519
0.784193
0.786669
0.980203
0.975705
0.777464
0.796701
1.051837
1.028962
0.730592
1.621532
1.343571
0.926451
0.817604
0.973383
0.966006
0.776278
0.780647
0.976261
0.977036
0.781473
0.769131
0.935244
0.935835
0.772633
0.793376
1.003030
0.999013
0.786366
0.791647
1.033963
1.011004
0.722719
1.741875
1.488847
1.102387
0.999190
1.161358
1.151167
0.948663
0.949710
1.143056
1.142441
0.942372
0.915375
1.060443
1.062202
0.925880
0.974997
1.221821
1.223071
0.993516
1.013209
1.286928
1.264658
0.946802
1.587253
1.364071
1.017346
0.927259
1.081900
1.072580
0.881665
0.882673
1.063816
1.063247
0.875544
0.848858
0.981936
0.983422
0.858448
0.907004
1.142553
1.144472
0.927292
0.946987
1.207552
1.188001
0.888298
1.029793
0.860817
0.600558
0.541794
0.663895
0.659434
0.518295
0.521095
0.663194
0.663964
0.522007
0.511564
0.627976
0.627795
0.512543
0.531263
0.692478
0.690665
0.529557
0.531360
0.707666
0.694480
0.490815
0.464237
0.380068
0.247977
0.227607
0.298867
0.297914
0.221664
0.223047
0.301138
0.301708
0.224720
0.223524
0.293475
0.293025
0.222180
0.223634
0.306630
0.305146
0.219172
0.217020
0.303513
0.298263
0.200132
0.176322
0.151459
0.111928
0.108487
0.133288
0.133236
0.107885
0.108203
0.134295
0.134475
0.108799
0.109212
0.134523
0.134358
0.108617
0.107459
0.133165
0.132717
0.105909
0.104971
0.130383
0.129141
0.101046
0.597851
0.479697
0.301580
0.268295
0.358663
0.353021
0.245702
0.243653
0.375445
0.376716
0.248711
0.256915
0.373275
0.376836
0.268250
0.264723
0.358742
0.349734
0.232385
0.198216
0.331669
0.319382
0.154435
1.033727
0.862238
0.604046
0.545415
0.667770
0.658316
0.511313
0.540261
0.786060
0.788771
0.550940
0.534406
0.700468
0.703768
0.538733
0.522996
0.648542
0.633748
0.477023
0.491479
0.857601
0.828935
0.397935
1.512676
1.301993
0.986473
0.906767
1.049694
1.041477
0.889056
0.991507
1.410393
1.415200
1.011539
0.935777
1.132811
1.129403
0.901042
0.863143
1.010411
1.001455
0.878575
1.096937
2.137075
2.102431
1.008946
1.651934
1.414857
1.063338
0.969681
1.123444
1.113437
0.944807
1.050941
1.485823
1.492092
1.075776
0.998374
1.206629
1.202628
0.961124
0.921862
1.083316
1.074242
0.937965
1.162303
2.218334
2.182350
1.072050
1.549994
1.286910
0.896871
0.795495
0.976134
0.960582
0.736568
0.775006
1.091072
1.098481
0.800651
0.776954
0.992321
0.993810
0.773852
0.755982
0.946970
0.931246
0.709032
0.737864
1.167485
1.133276
0.631124
1.618441
1.337832
0.920731
0.836193
1.083981
1.068067
0.771077
0.764448
1.037188
1.044872
0.786085
0.778775
0.997769
0.998803
0.781607
0.788336
1.037953
1.027535
0.750294
0.706591
0.942346
0.918727
0.626525
1.899302
1.613803
1.182062
1.146130
1.493660
1.478898
1.084211
1.029952
1.296874
1.299671
1.023143
1.004058
1.227538
1.228346
1.012454
1.057713
1.412008
1.404823
1.025306
0.926626
1.082629
1.058939
0.834620
1.900092
1.614832
1.183777
1.148697
1.499404
1.485200
1.088397
1.032638
1.292889
1.295499
1.024914
1.005437
1.227481
1.227568
1.011810
1.058777
1.415251
1.410946
1.036212
0.942332
1.091821
1.069870
0.856671
1.620506
1.340962
0.927662
0.849836
1.114713
1.100382
0.788385
0.768161
1.003032
1.009761
0.785212
0.782661
0.999922
0.998891
0.781044
0.793429
1.050986
1.050394
0.787535
0.753317
0.927098
0.910591
0.698382
1.555211
1.293594
0.914910
0.842150
1.073980
1.059269
0.779413
0.752901
0.953532
0.958017
0.764719
0.779660
1.006921
1.007383
0.781787
0.771958
0.977828
0.978293
0.771926
0.774089
0.970872
0.953092
0.721634
1.713965
1.470576
1.119812
1.088112
1.335325
1.320274
1.024778
0.961087
1.140920
1.140907
0.955788
0.994701
1.253907
1.255957
1.001314
0.966874
1.145112
1.145131
0.964914
0.988563
1.200333
1.180485
0.933972
1.719183
1.474763
1.123104
1.093014
1.335712
1.321733
1.032977
0.968030
1.143508
1.142208
0.958554
0.997434
1.255234
1.258007
1.006257
0.972108
1.145515
1.144533
0.967135
0.990496
1.204855
1.183199
0.930268
1.585594
1.317638
0.928135
0.851975
1.053285
1.042016
0.799197
0.772353
0.955191
0.955487
0.771174
0.786439
1.006498
1.009201
0.795191
0.783599
0.963553
0.961070
0.775881
0.785810
1.002315
0.978655
0.716284
1.715699
1.416742
0.957507
0.829837
0.988905
0.979107
0.777448
0.779418
0.978138
0.979184
0.783018
0.782508
0.978605
0.980236
0.786638
0.783184
0.966686
0.963541
0.776810
0.796535
1.043023
1.018872
0.726725
2.078830
1.758040
1.220713
1.035378
1.159514
1.146062
0.961952
0.981393
1.194176
1.195556
0.987210
0.974631
1.162303
1.162118
0.971357
0.969955
1.170434
1.170422
0.983021
1.044600
1.368953
1.346834
0.986907
2.080739
1.759096
1.220334
1.034937
1.156762
1.144001
0.963730
0.984221
1.197299
1.198525
0.989477
0.975629
1.159813
1.159175
0.970878
0.970162
1.172160
1.171752
0.982185
1.043859
1.370143
1.348392
0.987256
1.729087
1.425708
0.957410
0.824026
0.968613
0.961018
0.778639
0.788015
0.989422
0.989878
0.789634
0.781242
0.959328
0.959503
0.780950
0.784891
0.978566
0.974364
0.776752
0.795910
1.051913
1.028803
0.729054
1.627052
1.348321
0.930341
0.820876
0.974854
0.966912
0.777441
0.780339
0.975307
0.974630
0.776209
0.762211
0.930289
0.931064
0.766364
0.789353
1.001822
0.998996
0.786440
0.792220
1.034991
1.012232
0.724026
1.746167
1.492943
1.106314
1.001807
1.159484
1.148557
0.948750
0.949646
1.143775
1.141327
0.936687
0.909288
1.060997
1.063064
0.920848
0.971111
1.222269
1.225169
0.994853
1.014819
1.288580
1.266750
0.949872
1.590675
1.367510
1.020921
0.929801
1.080167
1.070154
0.881796
0.882468
1.064272
1.061951
0.869895
0.842852
0.982345
0.984141
0.853473
0.903140
1.142888
1.146438
0.928589
0.948758
1.209455
1.190379
0.891634
1.032426
0.863367
0.603274
0.544724
0.665663
0.660736
0.519482
0.520358
0.661545
0.661078
0.516937
0.505130
0.622934
0.622921
0.506720
0.527475
0.691215
0.690514
0.529667
0.532586
0.709585
0.696697
0.493148
0.465488
0.381116
0.248871
0.228760
0.300239
0.299146
0.222278
0.222622
0.299979
0.300162
0.222886
0.220919
0.290176
0.289774
0.219754
0.222238
0.305821
0.304683
0.219018
0.217414
0.304402
0.299229
0.200831
0.176616
0.151673
0.112064
0.108697
0.133683
0.133609
0.108009
0.108087
0.133939
0.134052
0.108438
0.108661
0.133537
0.133381
0.108097
0.107183
0.132924
0.132537
0.105845
0.105025
0.130582
0.129352
0.101147
0.455941
0.356813
0.212769
0.187459
0.257805
0.253882
0.171160
0.164652
0.246669
0.247553
0.167975
0.179041
0.266948
0.269446
0.187827
0.186142
0.262496
0.256944
0.165659
0.138373
0.196500
0.190116
0.116154
0.876460
0.710574
0.464914
0.409699
0.523733
0.514349
0.371658
0.373953
0.549680
0.551901
0.382165
0.387739
0.536522
0.540928
0.401562
0.395451
0.520798
0.508042
0.348705
0.314160
0.490068
0.470095
0.246090
1.348579
1.134735
0.815506
0.735103
0.876181
0.863435
0.688482
0.726808
1.014994
1.018696
0.740449
0.714279
0.900990
0.903939
0.715926
0.702540
0.862776
0.847060
0.656775
0.686999
1.101415
1.067519
0.580326
1.471032
1.229722
0.873346
0.780606
0.932388
0.918146
0.727815
0.768453
1.074372
1.079156
0.785847
0.760224
0.961767
0.964682
0.761431
0.745989
0.919947
0.903683
0.698807
0.732638
1.165934
1.130378
0.621867
1.336872
1.070307
0.679817
0.582583
0.750230
0.735766
0.522788
0.531528
0.784178
0.790130
0.552842
0.560914
0.773296
0.777760
0.574224
0.561764
0.749188
0.734490
0.508636
0.481984
0.733016
0.707001
0.397424
1.398418
1.105421
0.672454
0.576576
0.783504
0.770822
0.521563
0.519466
0.767504
0.774932
0.545066
0.559063
0.780594
0.783198
0.568068
0.561431
0.782602
0.775007
0.532204
0.502567
0.696554
0.680252
0.450107
1.722159
1.406733
0.917242
0.825749
1.085614
1.072813
0.768618
0.757973
1.042658
1.049218
0.776072
0.772177
1.003201
1.004544
0.777338
0.788893
1.062763
1.058742
0.770715
0.725630
0.906497
0.890043
0.668719
1.723819
1.407650
0.917056
0.824606
1.085933
1.073737
0.769562
0.761079
1.044403
1.050632
0.777924
0.770221
0.999256
1.000061
0.773608
0.788398
1.064903
1.063352
0.779066
0.739186
0.921224
0.905532
0.685579
1.406180
1.110128
0.672915
0.574860
0.790759
0.780086
0.526691
0.529435
0.766794
0.772930
0.550076
0.552849
0.770807
0.771629
0.556145
0.560289
0.790606
0.791844
0.563016
0.551884
0.740043
0.726949
0.512771
1.361865
1.087113
0.687508
0.594524
0.794689
0.783171
0.543325
0.540220
0.748830
0.751703
0.549631
0.554657
0.777898
0.779960
0.561807
0.562876
0.765867
0.768278
0.570493
0.570114
0.764819
0.748078
0.520848
1.552365
1.291747
0.915484
0.845524
1.067355
1.053708
0.786330
0.758225
0.956313
0.956083
0.755890
0.775538
1.032756
1.035677
0.784596
0.766970
0.955518
0.957636
0.772034
0.781529
0.988539
0.967401
0.719813
1.560430
1.298717
0.921958
0.854032
1.075234
1.062285
0.797061
0.767675
0.963511
0.962377
0.762130
0.780510
1.036342
1.039561
0.790491
0.774064
0.960885
0.961998
0.775689
0.781677
0.988126
0.965431
0.714589
1.391122
1.112864
0.711286
0.623152
0.814722
0.805654
0.579658
0.572878
0.769747
0.769403
0.570847
0.571395
0.787675
0.790680
0.581495
0.586103
0.778231
0.777258
0.582369
0.572774
0.770655
0.748402
0.504700
1.461651
1.162044
0.720685
0.614613
0.785400
0.778957
0.578475
0.582458
0.784140
0.784365
0.583162
0.578709
0.775337
0.777182
0.584521
0.589814
0.781947
0.777833
0.576537
0.569138
0.784243
0.761253
0.499007
1.775731
1.459751
0.967436
0.827439
0.981433
0.972746
0.777667
0.787579
0.998658
0.999041
0.789033
0.780308
0.971002
0.971464
0.780364
0.782111
0.978530
0.974289
0.773262
0.792459
1.058387
1.033890
0.720943
1.774575
1.458790
0.967279
0.829647
0.983280
0.974934
0.781057
0.789545
0.999711
0.999818
0.790018
0.781950
0.971520
0.971607
0.780721
0.780936
0.977232
0.972504
0.770490
0.790462
1.057982
1.033891
0.720309
1.461720
1.161701
0.720669
0.620337
0.785250
0.779958
0.588129
0.588814
0.788150
0.787384
0.586035
0.582504
0.771932
0.772501
0.584025
0.586092
0.780509
0.774790
0.567771
0.562625
0.784950
0.763289
0.497047
1.403450
1.122200
0.712492
0.619812
0.782492
0.775490
0.582739
0.581078
0.778456
0.776282
0.572956
0.566423
0.756185
0.757087
0.570045
0.581526
0.788061
0.784696
0.571671
0.563215
0.779624
0.759385
0.501674
1.561465
1.300280
0.908435
0.806175
0.958737
0.948233
0.756124
0.759721
0.964159
0.961024
0.748594
0.736476
0.932078
0.933587
0.743074
0.765022
0.987886
0.988296
0.771546
0.776112
1.019165
0.998148
0.712801
1.420612
1.190768
0.839982
0.749325
0.891124
0.881422
0.703620
0.707266
0.897059
0.894099
0.696673
0.684566
0.865299
0.866609
0.690475
0.712124
0.920850
0.922017
0.721124
0.727526
0.956103
0.937619
0.671687
0.872385
0.707058
0.459344
0.408331
0.521991
0.517361
0.385472
0.383710
0.517641
0.515970
0.377274
0.371234
0.498477
0.498778
0.372809
0.383156
0.528796
0.528209
0.382505
0.379874
0.529217
0.518257
0.346526
0.352724
0.283113
0.178697
0.165176
0.221374
0.220417
0.160088
0.158457
0.217444
0.217084
0.157041
0.156024
0.212717
0.212642
0.155800
0.157200
0.219474
0.218947
0.155455
0.153135
0.214435
0.210927
0.142364
0.132480
0.117416
0.094756
0.093121
0.107459
0.107379
0.092603
0.092205
0.106265
0.106236
0.092071
0.092091
0.105957
0.105925
0.091970
0.091796
0.106008
0.105879
0.091330
0.090750
0.104124
0.103482
0.088776
0.456442
0.357732
0.214500
0.190320
0.261948
0.258910
0.177301
0.173466
0.254331
0.255152
0.176460
0.183807
0.266855
0.268051
0.187972
0.186020
0.266837
0.264108
0.176258
0.164526
0.232514
0.227654
0.148539
0.874607
0.709951
0.466625
0.413883
0.530441
0.522544
0.380809
0.380805
0.539983
0.541725
0.386734
0.389618
0.525845
0.528664
0.399186
0.402060
0.543517
0.536628
0.377394
0.352578
0.490293
0.476792
0.307832
1.344074
1.131711
0.815380
0.740590
0.888703
0.876902
0.694670
0.714518
0.962491
0.964633
0.720771
0.698821
0.865977
0.869451
0.707729
0.721672
0.913007
0.903476
0.692523
0.675399
0.920934
0.896307
0.595502
1.463768
1.223056
0.868949
0.785022
0.944609
0.931670
0.734137
0.753486
1.018463
1.021055
0.761301
0.741391
0.925033
0.929069
0.752140
0.764905
0.970318
0.960231
0.733971
0.717531
0.979327
0.953047
0.633136
1.339912
1.067168
0.668466
0.581829
0.750957
0.739266
0.531311
0.529657
0.766484
0.769859
0.541501
0.551965
0.758181
0.763030
0.568465
0.567352
0.772111
0.763406
0.536176
0.511971
0.717333
0.698051
0.450539
1.469053
1.148480
0.664612
0.563450
0.752730
0.743011
0.518134
0.519397
0.786445
0.790658
0.534989
0.549418
0.781072
0.785680
0.565133
0.558142
0.782374
0.777553
0.539995
0.526253
0.732343
0.717483
0.480506
1.942640
1.570659
0.947165
0.793275
0.993159
0.982163
0.739380
0.774518
1.133504
1.138551
0.793217
0.774760
1.023944
1.027081
0.781333
0.781689
1.040566
1.038111
0.771218
0.754280
0.972924
0.956515
0.701807
1.946517
1.572100
0.944956
0.789778
0.991452
0.980841
0.737194
0.774092
1.133752
1.138049
0.790121
0.767682
1.017885
1.021059
0.774398
0.778713
1.040269
1.039788
0.775250
0.760681
0.980925
0.964512
0.708646
1.489409
1.158980
0.659655
0.553978
0.753384
0.744858
0.512581
0.518494
0.786289
0.787834
0.524531
0.527057
0.769976
0.774723
0.543307
0.547834
0.780045
0.782188
0.554488
0.550064
0.759504
0.744733
0.506277
1.406848
1.111792
0.677475
0.584126
0.786100
0.775839
0.536842
0.531987
0.761309
0.759745
0.526906
0.533562
0.792652
0.797647
0.550418
0.551048
0.762416
0.766726
0.564491
0.561554
0.763832
0.745987
0.508285
1.621088
1.343083
0.932132
0.848202
1.073790
1.060222
0.788624
0.771617
1.005976
1.003578
0.765715
0.792868
1.106581
1.110456
0.803240
0.767640
0.961292
0.964379
0.771703
0.776694
0.990768
0.968799
0.711327
1.632885
1.354767
0.943922
0.858387
1.083213
1.069695
0.798719
0.782592
1.015484
1.012779
0.775511
0.800081
1.111046
1.114464
0.808754
0.774033
0.966924
0.969179
0.775174
0.776865
0.989873
0.966824
0.707680
1.433579
1.143063
0.717919
0.620367
0.818468
0.808462
0.573057
0.570344
0.787395
0.784625
0.560548
0.558249
0.805174
0.808492
0.568939
0.572858
0.778720
0.780183
0.576438
0.563348
0.765209
0.743448
0.496317
1.475299
1.170958
0.722682
0.619343
0.805038
0.797269
0.579067
0.580409
0.794482
0.792944
0.574380
0.565432
0.776671
0.778190
0.570330
0.580930
0.791620
0.788904
0.572123
0.560560
0.783578
0.761000
0.490823
1.779094
1.462910
0.973551
0.849907
1.031007
1.021309
0.798505
0.799364
1.019442
1.018146
0.793346
0.781031
0.983247
0.983439
0.781126
0.790983
1.010442
1.006683
0.783511
0.795562
1.071277
1.046248
0.720408
1.777003
1.461820
0.974408
0.853002
1.033231
1.023466
0.801394
0.800316
1.019459
1.017838
0.793200
0.782209
0.984425
0.984376
0.781476
0.789328
1.008451
1.004180
0.780133
0.793214
1.071130
1.046423
0.719200
1.469288
1.167824
0.725135
0.627981
0.806110
0.798160
0.587094
0.583329
0.795220
0.792580
0.573659
0.568569
0.777607
0.778292
0.570681
0.575563
0.787458
0.783039
0.561160
0.553268
0.786374
0.764871
0.487429
1.425725
1.138694
0.717655
0.620432
0.786862
0.777036
0.573878
0.574174
0.792697
0.788192
0.559312
0.556868
0.789040
0.790821
0.562800
0.566021
0.783344
0.782208
0.562342
0.555481
0.782984
0.763075
0.495096
1.603332
1.332860
0.920359
0.808797
0.959342
0.947109
0.754363
0.772261
1.012031
1.008369
0.764973
0.770327
1.043440
1.045305
0.775500
0.765206
0.988818
0.990009
0.769397
0.779382
1.040403
1.019622
0.717500
1.460090
1.221309
0.850546
0.751482
0.890926
0.879838
0.702528
0.720061
0.944124
0.940610
0.713033
0.717905
0.974885
0.976729
0.723110
0.713823
0.922490
0.924472
0.720864
0.732586
0.978034
0.959649
0.677750
0.887586
0.717441
0.460279
0.406352
0.520475
0.514214
0.377916
0.377250
0.526937
0.523086
0.364172
0.361036
0.523823
0.525520
0.367018
0.372856
0.524254
0.525906
0.379178
0.378421
0.534361
0.523362
0.345162
0.354394
0.283756
0.177224
0.163039
0.219217
0.217515
0.155187
0.151244
0.211770
0.210344
0.146008
0.143640
0.205849
0.206458
0.145919
0.151098
0.216188
0.216800
0.153493
0.151365
0.213809
0.210299
0.140612
0.131808
0.116852
0.094242
0.092473
0.106445
0.106201
0.091360
0.090146
0.102875
0.102621
0.089193
0.088634
0.100913
0.101029
0.089064
0.090408
0.105024
0.105148
0.090861
0.090252
0.103444
0.102811
0.088297
0.597621
0.480993
0.305599
0.275669
0.370176
0.366732
0.260716
0.261083
0.376688
0.377612
0.264101
0.265253
0.365338
0.366003
0.267450
0.268929
0.381352
0.379864
0.264098
0.258718
0.360957
0.354544
0.238209
1.029111
0.860477
0.607358
0.556140
0.688286
0.681466
0.528384
0.538987
0.727245
0.728331
0.541357
0.525502
0.658061
0.659631
0.530408
0.548080
0.720790
0.718233
0.541053
0.525855
0.678098
0.664912
0.483016
1.510189
1.301898
0.987839
0.923931
1.089245
1.081006
0.894557
0.930370
1.208605
1.208642
0.926499
0.870877
1.016390
1.018414
0.874556
0.919491
1.146808
1.144738
0.918525
0.897049
1.105609
1.084334
0.827224
1.650565
1.412639
1.056915
0.983203
1.158460
1.149188
0.949039
0.984589
1.280994
1.281075
0.980912
0.926186
1.087963
1.090871
0.932655
0.977438
1.218244
1.215799
0.975250
0.953406
1.175651
1.152645
0.878687
1.601803
1.318715
0.882974
0.789524
0.963612
0.953222
0.744129
0.759171
1.040178
1.041556
0.763069
0.746533
0.946216
0.950702
0.760186
0.778202
1.011713
1.007914
0.766902
0.749588
0.960935
0.941483
0.687862
1.896521
1.539075
0.940755
0.793830
0.967261
0.957005
0.743662
0.780313
1.133004
1.135148
0.789718
0.769254
1.008819
1.013555
0.780771
0.783880
1.029554
1.026488
0.773126
0.762527
0.990496
0.972360
0.705647
2.742636
2.292839
1.335215
1.060345
1.196127
1.183281
0.991872
1.115853
1.673989
1.677722
1.134872
1.048664
1.305360
1.305716
1.031058
1.031156
1.300797
1.299043
1.023640
1.012130
1.260024
1.239857
0.946978
2.751417
2.297804
1.334200
1.058083
1.197473
1.184712
0.989624
1.113042
1.671732
1.674416
1.128536
1.041498
1.305594
1.306368
1.025246
1.026372
1.297263
1.297142
1.024158
1.013610
1.262312
1.241806
0.947569
1.938821
1.566557
0.943600
0.792804
0.984318
0.974000
0.741085
0.772777
1.127203
1.125823
0.770835
0.753832
1.035134
1.041203
0.769561
0.768126
1.013733
1.015913
0.773576
0.768273
1.000375
0.981129
0.708784
1.721445
1.407895
0.921032
0.822828
1.044328
1.032276
0.767431
0.759782
1.040079
1.036475
0.750766
0.772982
1.098757
1.104687
0.789628
0.758260
0.971979
0.975190
0.762982
0.764831
0.988952
0.968360
0.702847
1.905048
1.619973
1.180982
1.109705
1.369459
1.355083
1.048880
1.028726
1.328540
1.327091
1.033586
1.098718
1.512872
1.515070
1.097574
0.993865
1.172277
1.170832
0.971410
0.989574
1.235408
1.213099
0.924575
1.911154
1.628435
1.194402
1.120650
1.378712
1.363961
1.058243
1.038899
1.333324
1.331925
1.043680
1.106546
1.516024
1.517236
1.101994
0.998743
1.175632
1.173510
0.974109
0.991023
1.237447
1.214308
0.923271
1.701013
1.404976
0.959750
0.860538
1.079783
1.066533
0.800277
0.789677
1.033584
1.029870
0.779084
0.796437
1.102862
1.105418
0.802156
0.772948
0.979220
0.980357
0.771623
0.772160
1.004019
0.980520
0.700882
1.760400
1.449639
0.972030
0.856099
1.056964
1.044883
0.797808
0.793314
1.024617
1.021541
0.781543
0.773674
1.012596
1.013658
0.776316
0.781607
1.008237
1.008022
0.783412
0.791022
1.056180
1.032004
0.717933
2.117843
1.793535
1.246053
1.106984
1.308920
1.294424
1.034750
1.027508
1.258046
1.254733
1.011937
0.992561
1.204199
1.204024
0.991989
1.010717
1.261595
1.263072
1.028607
1.070873
1.423448
1.399269
1.001868
2.116811
1.793427
1.247257
1.108459
1.306968
1.292246
1.035498
1.028226
1.258880
1.255292
1.011895
0.992952
1.204089
1.203733
0.991799
1.009709
1.261431
1.262483
1.026367
1.069886
1.426185
1.402260
1.001816
1.756971
1.448850
0.974141
0.855780
1.037717
1.024989
0.795465
0.794970
1.028205
1.024370
0.781635
0.773472
1.008450
1.008921
0.774462
0.779598
1.012835
1.011415
0.778601
0.791169
1.074507
1.051145
0.721173
1.694665
1.401213
0.952078
0.832431
0.994996
0.981558
0.772556
0.789111
1.042234
1.038186
0.780538
0.787161
1.077512
1.079075
0.790660
0.774865
1.005310
1.005723
0.775915
0.787565
1.065507
1.043443
0.721831
1.869506
1.592996
1.148924
1.015109
1.155975
1.142502
0.958895
1.009359
1.301214
1.302076
1.030085
1.066468
1.455051
1.455567
1.063545
1.002703
1.234162
1.235069
1.001601
1.041059
1.393418
1.372593
0.981835
1.709939
1.463968
1.060254
0.941003
1.073242
1.061408
0.892144
0.941827
1.220063
1.220928
0.962198
0.998029
1.374119
1.374810
0.995873
0.936687
1.154959
1.156650
0.938305
0.977883
1.314555
1.296213
0.925722
1.084857
0.902746
0.613671
0.545015
0.664057
0.655987
0.510371
0.523924
0.714411
0.710674
0.515469
0.521679
0.752327
0.754461
0.527841
0.516831
0.687107
0.689985
0.526065
0.536328
0.737812
0.725042
0.498154
0.476856
0.388750
0.247601
0.225129
0.296657
0.293742
0.212094
0.209724
0.299692
0.297384
0.201993
0.199817
0.301121
0.302315
0.204081
0.209259
0.299270
0.300787
0.214885
0.214747
0.308739
0.303563
0.198263
0.176173
0.151125
0.110750
0.106945
0.131268
0.130685
0.104394
0.102269
0.126514
0.125918
0.100120
0.098902
0.123380
0.123684
0.100017
0.102974
0.130176
0.130571
0.104428
0.103648
0.129459
0.128249
0.099821
0.591461
0.476431
0.303108
0.274811
0.370257
0.367119
0.261046
0.261691
0.377608
0.378553
0.264767
0.265670
0.365536
0.366144
0.267669
0.269162
0.381909
0.380926
0.266174
0.263529
0.369130
0.362851
0.243911
1.024272
0.855910
0.603204
0.554484
0.689180
0.683122
0.529531
0.540265
0.728269
0.729350
0.542543
0.526081
0.657618
0.659057
0.530565
0.548748
0.722522
0.721405
0.547061
0.537325
0.691839
0.679436
0.497899
1.511398
1.301523
0.984663
0.923228
1.093382
1.086223
0.897380
0.931763
1.208061
1.207878
0.926815
0.870362
1.013652
1.015564
0.873856
0.920646
1.150432
1.150815
0.928309
0.911426
1.113391
1.093978
0.848399
1.647553
1.409054
1.052206
0.982824
1.163888
1.155821
0.952642
0.985540
1.279086
1.278662
0.979708
0.924135
1.083527
1.086445
0.930848
0.978112
1.221778
1.222029
0.985354
0.968134
1.183434
1.162398
0.900508
1.583385
1.303438
0.873305
0.788833
0.968412
0.959166
0.747802
0.758777
1.036516
1.036828
0.758738
0.741646
0.940247
0.945018
0.756444
0.777068
1.012978
1.011352
0.773743
0.762219
0.974984
0.956541
0.704661
1.872408
1.519040
0.928561
0.793989
0.971431
0.962086
0.747564
0.777379
1.126472
1.126341
0.778758
0.758646
1.000495
1.006178
0.773669
0.780158
1.028575
1.027123
0.775308
0.767697
0.998268
0.980321
0.711930
2.732784
2.283040
1.325115
1.058574
1.193511
1.181450
0.993203
1.112315
1.671214
1.671877
1.121161
1.036148
1.301192
1.303070
1.023829
1.025951
1.298013
1.297623
1.023125
1.012838
1.262719
1.242382
0.947347
2.742859
2.289132
1.325022
1.057145
1.195501
1.183281
0.990839
1.108311
1.667110
1.666663
1.113364
1.028249
1.301025
1.303457
1.017745
1.020708
1.293783
1.294730
1.022071
1.011693
1.261537
1.240776
0.944811
1.918732
1.550108
0.934513
0.795796
0.990333
0.980007
0.744412
0.765638
1.114656
1.110738
0.754712
0.740556
1.025368
1.032854
0.761470
0.762806
1.010479
1.013161
0.770097
0.763953
0.996232
0.976795
0.703678
1.708174
1.397773
0.916780
0.826670
1.050052
1.037214
0.768722
0.751907
1.028807
1.023564
0.736987
0.762361
1.089653
1.096902
0.783796
0.754176
0.969669
0.972710
0.758409
0.758990
0.983474
0.962788
0.696460
1.905124
1.620221
1.181482
1.111936
1.369677
1.354012
1.046835
1.023136
1.327213
1.324569
1.023820
1.089290
1.503918
1.507458
1.092751
0.991256
1.172885
1.170989
0.967544
0.984325
1.231996
1.209541
0.918508
1.916926
1.632891
1.196672
1.122124
1.377060
1.360891
1.054849
1.033477
1.333242
1.330971
1.035231
1.098216
1.508152
1.510545
1.097642
0.996065
1.175975
1.173468
0.970355
0.986497
1.235100
1.211974
0.918480
1.705729
1.408478
0.961564
0.861833
1.079790
1.065287
0.797018
0.782509
1.026591
1.022387
0.770158
0.789901
1.097651
1.100891
0.798099
0.768735
0.976275
0.977424
0.767499
0.768804
1.001913
0.978866
0.698971
1.763658
1.452295
0.973511
0.856102
1.057665
1.044631
0.794318
0.787574
1.018040
1.014921
0.775566
0.769182
1.009600
1.010652
0.771926
0.776829
1.005091
1.005629
0.781184
0.790672
1.055816
1.032621
0.720912
2.117933
1.793985
1.247217
1.107983
1.313669
1.298342
1.032808
1.023329
1.253052
1.249893
1.008071
0.990010
1.204430
1.203930
0.988626
1.007190
1.261120
1.263732
1.028541
1.071153
1.421095
1.398195
1.006219
2.117070
1.794004
1.248374
1.109049
1.311168
1.295735
1.033537
1.024778
1.255026
1.251640
1.008898
0.990655
1.204253
1.203458
0.988239
1.006095
1.260922
1.263227
1.026600
1.070719
1.424514
1.401911
1.006865
1.760359
1.451607
0.975338
0.854358
1.036739
1.023460
0.791977
0.791816
1.025305
1.021571
0.778758
0.770011
1.005546
1.005552
0.769447
0.774503
1.009517
1.009229
0.777393
0.792768
1.076466
1.054213
0.726641
1.697662
1.403421
0.952804
0.831339
0.993143
0.979289
0.769898
0.786452
1.039712
1.035499
0.777276
0.783396
1.073962
1.075220
0.785861
0.769909
1.001635
1.002792
0.773565
0.787653
1.066804
1.045529
0.724704
1.871027
1.594034
1.149135
1.014490
1.154369
1.140551
0.957042
1.007282
1.299629
1.300173
1.026945
1.063190
1.452610
1.452976
1.059815
0.999131
1.232958
1.234331
0.999570
1.039810
1.392832
1.372599
0.982498
1.710297
1.464179
1.060209
0.940782
1.072306
1.060210
0.890961
0.940125
1.218666
1.219210
0.959374
0.995274
1.372256
1.372879
0.992913
0.933848
1.154292
1.156297
0.936435
0.976294
1.313317
1.295438
0.925542
1.084419
0.902417
0.613563
0.545203
0.664124
0.655890
0.509948
0.522617
0.712688
0.708727
0.513335
0.519698
0.750616
0.752700
0.525681
0.514442
0.685208
0.688263
0.524272
0.535252
0.737108
0.724625
0.498047
0.476492
0.388508
0.247544
0.225255
0.296859
0.293895
0.212038
0.209254
0.298834
0.296463
0.201287
0.199182
0.300366
0.301545
0.203386
0.208418
0.298212
0.299778
0.214209
0.214434
0.308549
0.303456
0.198238
0.176061
0.151053
0.110733
0.106969
0.131335
0.130745
0.104390
0.102177
0.126293
0.125688
0.099993
0.098790
0.123199
0.123501
0.099894
0.102815
0.129889
0.130292
0.104293
0.103593
0.129425
0.128229
0.099812
0.436831
0.343074
0.206020
0.187602
0.263186
0.261218
0.178711
0.175783
0.257551
0.258432
0.178854
0.185238
0.267098
0.268089
0.188727
0.186942
0.269279
0.268385
0.183823
0.182194
0.261491
0.257021
0.168977
0.867129
0.700784
0.454163
0.409352
0.536700
0.531403
0.385797
0.385465
0.542461
0.544111
0.390628
0.391145
0.522539
0.524914
0.399347
0.404769
0.551065
0.549460
0.399860
0.394737
0.532773
0.522406
0.363205
1.369139
1.147204
0.812069
0.743461
0.912865
0.904357
0.707484
0.719004
0.956895
0.957932
0.719655
0.694607
0.851521
0.854775
0.703825
0.726596
0.929479
0.928505
0.726386
0.717859
0.902676
0.885550
0.664449
1.476608
1.228921
0.860768
0.789176
0.973045
0.963771
0.749672
0.756321
1.008189
1.008585
0.754566
0.731577
0.904893
0.909142
0.744286
0.768119
0.986542
0.985817
0.768874
0.760741
0.959926
0.941505
0.703896
1.294342
1.026574
0.638058
0.580828
0.769071
0.761259
0.545009
0.528111
0.753426
0.752828
0.525100
0.533585
0.736919
0.742897
0.554653
0.563543
0.777985
0.777206
0.561691
0.557610
0.758199
0.743000
0.512544
1.407042
1.093256
0.624817
0.563042
0.760378
0.753830
0.530510
0.509298
0.768418
0.764472
0.496012
0.512073
0.757587
0.765681
0.540638
0.544940
0.779157
0.780260
0.548522
0.545925
0.759113
0.745049
0.504592
1.949061
1.567532
0.919452
0.781665
0.962587
0.954212
0.737789
0.765704
1.144495
1.139114
0.751410
0.737933
1.031535
1.039920
0.762039
0.764582
1.028932
1.031220
0.769838
0.758449
0.984967
0.968046
0.705326
1.957175
1.572741
0.920435
0.780963
0.962669
0.953777
0.735019
0.761057
1.138682
1.132289
0.743139
0.728203
1.024023
1.032905
0.754106
0.759994
1.026333
1.029470
0.768177
0.755381
0.981063
0.963759
0.700803
1.440011
1.115443
0.630636
0.562955
0.765107
0.756483
0.522156
0.493451
0.749553
0.742010
0.467310
0.480038
0.741011
0.750926
0.515176
0.528986
0.769291
0.773280
0.542415
0.535253
0.746880
0.731351
0.488472
1.374272
1.085655
0.664648
0.596439
0.799944
0.786911
0.539924
0.505414
0.731638
0.724204
0.479118
0.495101
0.759901
0.769654
0.529243
0.537402
0.757821
0.761601
0.549394
0.541482
0.747139
0.728763
0.485550
1.633917
1.353274
0.936548
0.852974
1.065606
1.047771
0.779884
0.759791
1.027973
1.021434
0.739451
0.759774
1.070508
1.078943
0.785153
0.761509
0.972452
0.974213
0.762487
0.761586
0.985327
0.962490
0.691869
1.662992
1.378075
0.954237
0.860629
1.069296
1.051021
0.785407
0.771510
1.041790
1.036089
0.754128
0.771047
1.078848
1.086197
0.792431
0.767828
0.977520
0.978632
0.766469
0.764274
0.987842
0.964470
0.692728
1.454054
1.158487
0.725391
0.624322
0.816358
0.801899
0.560788
0.546671
0.771833
0.767336
0.530661
0.534842
0.785706
0.791460
0.554433
0.559399
0.773397
0.774907
0.563378
0.551829
0.758554
0.738247
0.489370
1.484102
1.178588
0.727951
0.620924
0.812369
0.801177
0.568094
0.560478
0.773321
0.771571
0.553346
0.550199
0.768840
0.770457
0.556031
0.565743
0.785150
0.784946
0.565367
0.558234
0.778197
0.759025
0.499947
1.770822
1.458132
0.977072
0.858971
1.062594
1.049996
0.797479
0.785821
1.001206
1.000255
0.780001
0.775186
0.992558
0.991936
0.773916
0.783032
1.016192
1.015863
0.785064
0.792841
1.051490
1.030647
0.730465
1.768785
1.457096
0.977640
0.860689
1.063212
1.050954
0.800416
0.789320
1.004811
1.003670
0.782875
0.777347
0.993766
0.992449
0.773599
0.781018
1.013992
1.013543
0.782697
0.792440
1.053663
1.033269
0.731746
1.476163
1.174100
0.728862
0.624728
0.808767
0.798851
0.576522
0.572279
0.784502
0.782149
0.563330
0.557292
0.771152
0.770278
0.554317
0.558983
0.779750
0.779207
0.557837
0.557787
0.788527
0.770928
0.505527
1.434417
1.145279
0.719932
0.616788
0.781626
0.770317
0.564662
0.564816
0.784370
0.779277
0.547826
0.543958
0.778422
0.779155
0.546387
0.549332
0.773845
0.775326
0.554806
0.555424
0.785575
0.768473
0.504929
1.608911
1.336746
0.920951
0.805999
0.952247
0.938834
0.747410
0.765576
1.008845
1.004127
0.754932
0.759816
1.037029
1.038420
0.763818
0.755213
0.991120
0.993869
0.764469
0.774994
1.036936
1.018115
0.719191
1.462208
1.222655
0.850336
0.750040
0.885869
0.873847
0.697861
0.714676
0.941627
0.936994
0.704043
0.709138
0.970293
0.971911
0.713996
0.706227
0.926327
0.929294
0.716330
0.727035
0.972607
0.955682
0.676505
0.886335
0.716450
0.459873
0.406878
0.520125
0.513258
0.376230
0.372619
0.521466
0.516788
0.356568
0.354069
0.518398
0.519909
0.359476
0.364666
0.519408
0.521669
0.373076
0.374450
0.531385
0.521384
0.344597
0.353101
0.282885
0.177018
0.163518
0.219872
0.217981
0.154975
0.149499
0.208673
0.207004
0.143376
0.141306
0.203177
0.203730
0.143394
0.148037
0.212614
0.213404
0.151045
0.150231
0.213020
0.209803
0.140502
0.131418
0.116604
0.094191
0.092579
0.106705
0.106429
0.091354
0.089807
0.102061
0.101769
0.088711
0.088212
0.100253
0.100359
0.088611
0.089830
0.104007
0.104159
0.090380
0.090064
0.103322
0.102735
0.088272
0.429909
0.335576
0.196246
0.182013
0.262618
0.261127
0.175000
0.169908
0.252247
0.253236
0.173323
0.182024
0.265913
0.267937
0.189251
0.188681
0.269296
0.268270
0.185022
0.181533
0.259491
0.254460
0.166249
0.902354
0.723801
0.453739
0.407816
0.548144
0.543275
0.385150
0.381627
0.547347
0.548992
0.386425
0.387477
0.523239
0.527002
0.399815
0.402444
0.541138
0.539414
0.396980
0.393826
0.531631
0.520547
0.360200
1.464738
1.221790
0.842171
0.763450
0.956222
0.947191
0.723312
0.730802
0.990561
0.990757
0.727090
0.695704
0.857100
0.860711
0.702939
0.715459
0.905784
0.904887
0.715141
0.715085
0.901282
0.884167
0.663271
1.573881
1.305241
0.892919
0.811225
1.018032
1.008131
0.767132
0.769164
1.042635
1.041507
0.760660
0.730150
0.908564
0.913203
0.740927
0.755426
0.962431
0.962462
0.758409
0.759228
0.959038
0.940849
0.704784
1.333702
1.054121
0.643510
0.585009
0.784341
0.776676
0.548884
0.527231
0.760739
0.757755
0.515560
0.521157
0.734595
0.742204
0.547007
0.555787
0.766371
0.767844
0.561526
0.560463
0.756186
0.741028
0.515978
1.394003
1.082815
0.620209
0.562231
0.757811
0.751398
0.530425
0.507440
0.767540
0.759469
0.480454
0.497872
0.769654
0.779458
0.532481
0.538617
0.778156
0.782968
0.553968
0.546174
0.742767
0.729337
0.506319
1.891494
1.523468
0.905755
0.773496
0.945146
0.936916
0.731858
0.765012
1.147734
1.139120
0.743857
0.747904
1.104042
1.113864
0.777450
0.766229
1.037129
1.041343
0.772355
0.742974
0.938524
0.921974
0.688461
1.898929
1.530128
0.911384
0.776727
0.946108
0.936618
0.730335
0.760549
1.141745
1.132229
0.736201
0.740240
1.096907
1.107185
0.771532
0.762675
1.035565
1.039840
0.769045
0.737956
0.933438
0.916564
0.682131
1.416826
1.103899
0.639506
0.573436
0.760032
0.749123
0.524701
0.492048
0.749580
0.738319
0.453820
0.471618
0.748240
0.759772
0.512876
0.527278
0.775268
0.780291
0.543421
0.529554
0.728336
0.713549
0.484332
1.361752
1.081214
0.673903
0.603909
0.784693
0.768488
0.537185
0.505754
0.751521
0.742463
0.473638
0.479691
0.716458
0.728065
0.520489
0.542527
0.774193
0.776345
0.550639
0.540138
0.750030
0.731313
0.482350
1.620674
1.344413
0.932842
0.837528
1.016085
0.996536
0.763313
0.777850
1.102788
1.095291
0.751543
0.718116
0.951659
0.961644
0.746882
0.769548
1.010154
1.011470
0.776672
0.772527
1.006600
0.982616
0.697926
1.649844
1.368685
0.948951
0.843045
1.018568
0.998687
0.767152
0.788859
1.116097
1.110184
0.768066
0.731830
0.962144
0.971027
0.756529
0.777489
1.015995
1.016564
0.781938
0.776872
1.010292
0.985909
0.700943
1.442288
1.152468
0.729117
0.625294
0.800122
0.782815
0.552859
0.543958
0.788398
0.784995
0.531399
0.528036
0.747524
0.755066
0.554047
0.570227
0.791874
0.791323
0.568774
0.555758
0.763813
0.743709
0.493397
1.465504
1.167257
0.729898
0.627129
0.820749
0.807511
0.566881
0.549661
0.756885
0.756335
0.546692
0.554818
0.773508
0.776514
0.566414
0.573168
0.791795
0.791457
0.571016
0.557393
0.754766
0.737520
0.504685
1.726914
1.425321
0.970857
0.869506
1.095062
1.081159
0.802860
0.768959
0.964202
0.964267
0.766282
0.783803
1.019852
1.020608
0.789165
0.788799
1.017988
1.017230
0.783773
0.768977
0.975815
0.956882
0.709841
1.723479
1.422713
0.969565
0.869605
1.095462
1.082739
0.807110
0.775212
0.969266
0.969293
0.772394
0.787822
1.021558
1.020969
0.788481
0.786613
1.015727
1.015282
0.782713
0.770405
0.978810
0.960625
0.713988
1.452481
1.157255
0.724601
0.626035
0.818659
0.809551
0.580332
0.569697
0.766843
0.766219
0.566507
0.568188
0.777890
0.776191
0.563375
0.565574
0.785632
0.786421
0.567635
0.562263
0.764637
0.750083
0.519432
1.411538
1.128867
0.715241
0.614916
0.779131
0.769243
0.567456
0.564940
0.767108
0.763889
0.553337
0.546271
0.746483
0.745596
0.544448
0.557663
0.788487
0.790039
0.564091
0.560786
0.774313
0.759535
0.517328
1.572459
1.308222
0.909188
0.798387
0.940598
0.928104
0.741861
0.751585
0.969877
0.965289
0.736894
0.723470
0.930165
0.931116
0.729759
0.760418
1.020087
1.023130
0.774503
0.768949
1.007237
0.989249
0.713257
1.427741
1.195706
0.839657
0.743501
0.874814
0.863597
0.693059
0.701513
0.904168
0.899585
0.686750
0.674199
0.865412
0.866594
0.681172
0.710966
0.954092
0.956781
0.723803
0.718414
0.942111
0.925654
0.666849
0.871889
0.706467
0.458575
0.408072
0.518152
0.512352
0.381103
0.376070
0.511985
0.508737
0.364345
0.359437
0.491930
0.491919
0.360246
0.370863
0.529792
0.530350
0.373848
0.371862
0.521472
0.512385
0.344545
0.350429
0.281519
0.178256
0.166090
0.222125
0.220719
0.159361
0.154596
0.211717
0.210740
0.150958
0.150627
0.207726
0.207524
0.149994
0.150341
0.213487
0.213398
0.150119
0.150353
0.212274
0.209458
0.142024
0.131558
0.116822
0.094641
0.093426
0.108095
0.107923
0.092580
0.091271
0.104206
0.104053
0.090685
0.090863
0.104249
0.104194
0.090665
0.090192
0.103488
0.103448
0.090038
0.090241
0.103798
0.103285
0.088733
0.602520
0.480355
0.287584
0.265839
0.379790
0.377719
0.255821
0.251171
0.376237
0.377373
0.254434
0.259249
0.365110
0.368133
0.269267
0.270778
0.375699
0.374469
0.266675
0.262789
0.366855
0.359278
0.238785
1.145385
0.945493
0.625680
0.568594
0.742503
0.736823
0.542383
0.545963
0.766014
0.766606
0.544645
0.523788
0.664568
0.668154
0.531867
0.537808
0.691369
0.690252
0.535656
0.536321
0.692276
0.679005
0.495915
1.786237
1.526006
1.093466
1.006651
1.254620
1.245374
0.967680
0.992715
1.358934
1.355558
0.970356
0.886427
1.032472
1.032806
0.872650
0.889764
1.101600
1.102598
0.898070
0.905272
1.105728
1.087873
0.851813
1.920605
1.633315
1.164668
1.070449
1.327373
1.317045
1.026542
1.049328
1.431917
1.426633
1.020493
0.935234
1.100255
1.101635
0.924710
0.943955
1.173050
1.175510
0.957006
0.964011
1.174944
1.156004
0.907749
1.691539
1.386202
0.905227
0.813884
1.026280
1.017003
0.770442
0.773120
1.082119
1.076371
0.751481
0.726120
0.958181
0.965496
0.745450
0.755669
0.981677
0.985223
0.767706
0.764649
0.963940
0.946382
0.711708
1.821397
1.477621
0.911953
0.787891
0.966497
0.958181
0.747089
0.778494
1.140787
1.132413
0.756484
0.751558
1.083780
1.093011
0.778399
0.771676
1.028951
1.034008
0.781450
0.754513
0.939800
0.922695
0.698855
2.495782
2.086638
1.261550
1.021789
1.145761
1.136066
0.974578
1.114218
1.704620
1.701890
1.131180
1.116348
1.620010
1.624785
1.115002
1.053677
1.334307
1.333317
1.023376
0.955830
1.119820
1.098237
0.877092
2.498952
2.091052
1.268434
1.026510
1.145712
1.134200
0.972905
1.110437
1.701617
1.698012
1.124469
1.110236
1.615054
1.620383
1.111004
1.051218
1.334402
1.332994
1.019583
0.950428
1.115960
1.093967
0.870060
1.822155
1.484469
0.931631
0.800640
0.958409
0.944134
0.739364
0.767549
1.139561
1.128239
0.736060
0.731829
1.068927
1.080195
0.766430
0.766479
1.035927
1.039621
0.772110
0.739791
0.934475
0.915633
0.677359
1.658586
1.367208
0.919333
0.819547
0.984330
0.966214
0.750210
0.770585
1.124275
1.114150
0.736868
0.701067
0.943734
0.955048
0.734670
0.763605
1.023436
1.025499
0.772638
0.761620
0.989099
0.967353
0.692972
1.857038
1.581241
1.156173
1.046372
1.210769
1.194763
0.999416
1.100683
1.597127
1.589497
1.072783
0.946399
1.128864
1.134593
0.947268
1.000886
1.282949
1.286129
1.021670
1.022901
1.282149
1.256918
0.944425
1.870750
1.593987
1.168532
1.052635
1.217183
1.200839
1.004065
1.108297
1.599718
1.594228
1.087390
0.960548
1.136510
1.141024
0.957288
1.009226
1.287353
1.289641
1.027035
1.028227
1.286638
1.261099
0.948867
1.666367
1.381519
0.955776
0.845493
1.021573
1.002146
0.769906
0.790028
1.104113
1.101249
0.778705
0.743649
0.950712
0.957910
0.764046
0.789229
1.032338
1.031368
0.788927
0.779678
1.005263
0.982573
0.708703
1.693449
1.401935
0.966893
0.867812
1.082622
1.064934
0.790682
0.760855
0.984268
0.983564
0.755926
0.769761
1.005769
1.010693
0.788237
0.793275
1.024692
1.023590
0.786972
0.766509
0.962197
0.942331
0.703440
1.957441
1.666115
1.217932
1.141697
1.421710
1.403319
1.055615
0.977925
1.153626
1.152468
0.967724
1.012828
1.290844
1.294717
1.032300
1.023590
1.270999
1.268455
1.006914
0.972062
1.161237
1.140077
0.901672
1.952917
1.662328
1.215243
1.140027
1.420414
1.403729
1.059618
0.983521
1.153932
1.152837
0.973514
1.017146
1.291943
1.294095
1.031037
1.021851
1.270309
1.268436
1.007476
0.974596
1.164436
1.144299
0.907701
1.675897
1.387237
0.956365
0.859848
1.073786
1.061711
0.800522
0.771835
0.961401
0.960987
0.767885
0.781485
1.006655
1.005984
0.782909
0.787946
1.025750
1.026953
0.789753
0.774079
0.970294
0.953956
0.723043
1.622051
1.345138
0.930791
0.821143
0.986812
0.975364
0.766372
0.766019
0.971517
0.969506
0.757931
0.747393
0.939706
0.939164
0.749924
0.782536
1.044748
1.047546
0.795072
0.783929
1.004854
0.988148
0.731935
1.762066
1.505022
1.106461
0.986600
1.122212
1.109334
0.928717
0.949964
1.175740
1.172333
0.937617
0.905901
1.078630
1.081093
0.923039
0.998919
1.316620
1.322330
1.028300
1.010252
1.266240
1.246277
0.943885
1.606474
1.379330
1.020581
0.915182
1.040193
1.028832
0.864414
0.885589
1.098948
1.095447
0.872960
0.841515
0.999814
1.002419
0.858789
0.933128
1.236401
1.241401
0.960116
0.942711
1.188146
1.169697
0.880461
1.035940
0.865773
0.602391
0.540869
0.652243
0.645936
0.511317
0.514626
0.667130
0.664762
0.505857
0.493927
0.621933
0.621820
0.496435
0.524017
0.721066
0.721844
0.530046
0.523312
0.695644
0.684707
0.488331
0.463608
0.379819
0.248171
0.229200
0.298514
0.296721
0.220247
0.217486
0.295537
0.294703
0.214265
0.213013
0.285086
0.284529
0.211530
0.213834
0.305653
0.305244
0.212983
0.212831
0.299687
0.295599
0.199776
0.175091
0.150667
0.111819
0.109214
0.134415
0.134148
0.107829
0.106220
0.130601
0.130435
0.105565
0.106079
0.130610
0.130408
0.105380
0.103984
0.129322
0.129134
0.103339
0.103894
0.129676
0.128731
0.101016
0.600543
0.478766
0.286403
0.264810
0.378747
0.376665
0.254768
0.249972
0.374677
0.375967
0.253794
0.259516
0.366036
0.369316
0.270447
0.272192
0.377289
0.376042
0.268032
0.263904
0.368079
0.360399
0.239569
1.144877
0.944443
0.623701
0.566797
0.741802
0.736068
0.540389
0.543487
0.763995
0.764947
0.543410
0.523867
0.665527
0.669686
0.533933
0.540034
0.692572
0.691474
0.537966
0.538722
0.694507
0.681064
0.497822
1.789560
1.527707
1.092496
1.005850
1.256631
1.247278
0.966438
0.990686
1.358867
1.355875
0.969463
0.885948
1.032737
1.033788
0.874323
0.890969
1.100007
1.101168
0.899882
0.908346
1.108722
1.090765
0.854833
1.923701
1.634849
1.163660
1.069844
1.329826
1.319533
1.025978
1.048315
1.433121
1.427985
1.019695
0.933266
1.097697
1.099716
0.924551
0.944394
1.171174
1.174116
0.959182
0.967763
1.178761
1.159774
0.911634
1.690007
1.384351
0.902971
0.812665
1.027074
1.018228
0.770807
0.774271
1.084414
1.078114
0.750462
0.720502
0.948785
0.956335
0.740544
0.755078
0.981963
0.986652
0.771366
0.769413
0.968889
0.951305
0.716588
1.816820
1.474085
0.910207
0.787947
0.967937
0.960672
0.751017
0.784576
1.145353
1.134973
0.755064
0.738995
1.064825
1.073472
0.763706
0.766171
1.028391
1.035930
0.785195
0.759567
0.944911
0.928039
0.704877
2.489263
2.081917
1.260229
1.022688
1.148037
1.139823
0.980581
1.120972
1.703511
1.697484
1.125860
1.099696
1.605867
1.609554
1.094694
1.043530
1.332406
1.335101
1.026533
0.959926
1.122968
1.101857
0.882834
2.492747
2.086679
1.267474
1.027685
1.148143
1.138047
0.978909
1.116958
1.700105
1.693249
1.119050
1.093845
1.601248
1.605422
1.090681
1.040428
1.331503
1.333588
1.021369
0.953022
1.117494
1.096016
0.874360
1.818174
1.481784
0.931018
0.801583
0.960221
0.946739
0.743219
0.772746
1.142673
1.129456
0.734169
0.720133
1.051132
1.061540
0.751648
0.758784
1.032330
1.037804
0.771109
0.739560
0.934264
0.915744
0.678231
1.655459
1.364976
0.918394
0.819470
0.984785
0.966584
0.749879
0.769755
1.123994
1.113506
0.734638
0.696582
0.935458
0.946493
0.729276
0.759707
1.020569
1.022364
0.767962
0.756617
0.985919
0.964160
0.687819
1.853555
1.578518
1.154483
1.045374
1.210457
1.193856
0.996491
1.096897
1.596236
1.589053
1.070389
0.944374
1.123926
1.129805
0.945876
0.999673
1.282629
1.284487
1.016259
1.017108
1.281526
1.255925
0.937237
1.865446
1.589670
1.165556
1.050539
1.215745
1.198769
0.999906
1.102995
1.597161
1.592414
1.084521
0.959627
1.134079
1.138979
0.957807
1.009207
1.287863
1.288665
1.022164
1.022777
1.286186
1.260234
0.941831
1.657918
1.374336
0.950440
0.841568
1.018225
0.998537
0.765172
0.783782
1.098248
1.096073
0.774909
0.743540
0.951806
0.959541
0.765929
0.789695
1.032233
1.030333
0.786092
0.775837
1.002527
0.979640
0.704038
1.683575
1.392646
0.958522
0.861476
1.078032
1.060702
0.785804
0.755594
0.979381
0.979178
0.752497
0.768726
1.006543
1.012269
0.790003
0.794861
1.025325
1.024365
0.788936
0.768136
0.961925
0.942045
0.704956
1.950487
1.658462
1.208932
1.134482
1.417729
1.400107
1.051236
0.973937
1.151549
1.150829
0.965290
1.011406
1.291197
1.295973
1.033748
1.024872
1.270441
1.268643
1.010401
0.975420
1.159836
1.138852
0.905590
1.945235
1.654062
1.205791
1.132507
1.416251
1.400471
1.055402
0.980108
1.152728
1.152046
0.971523
1.015569
1.291779
1.294756
1.032007
1.022876
1.269635
1.268727
1.011447
0.978976
1.164327
1.144474
0.913031
1.663863
1.376035
0.946492
0.852510
1.068717
1.057447
0.796309
0.768701
0.959568
0.959521
0.766074
0.779962
1.005821
1.005633
0.782997
0.788584
1.025961
1.028046
0.793406
0.779255
0.974081
0.958095
0.729544
1.611012
1.335395
0.923031
0.815632
0.983160
0.972366
0.763423
0.763981
0.970375
0.968734
0.757185
0.746803
0.939025
0.938342
0.748813
0.780962
1.043659
1.047015
0.795412
0.786169
1.006872
0.990846
0.736592
1.755193
1.498809
1.101228
0.983154
1.121275
1.108967
0.927388
0.948961
1.175712
1.172659
0.937693
0.905855
1.077585
1.079507
0.921178
0.996490
1.316084
1.322081
1.026681
1.009004
1.263204
1.244160
0.945561
1.602026
1.375173
1.016826
0.912718
1.039979
1.029085
0.863622
0.885006
1.099237
1.096055
0.873304
0.841720
0.999025
1.001042
0.856951
0.930399
1.235292
1.240466
0.957770
0.940675
1.184349
1.166794
0.881227
1.032363
0.862590
0.599709
0.538872
0.651143
0.645107
0.510347
0.514134
0.667137
0.664982
0.506088
0.494214
0.622024
0.621537
0.495327
0.521465
0.718262
0.719159
0.527862
0.522699
0.695128
0.684749
0.489674
0.461655
0.378307
0.247210
0.228464
0.297822
0.296110
0.219823
0.217323
0.295540
0.294771
0.214330
0.213111
0.285191
0.284530
0.211227
0.212897
0.304115
0.303744
0.212173
0.212814
0.299994
0.296058
0.200315
0.174551
0.150292
0.111641
0.109071
0.134212
0.133959
0.107736
0.106188
0.130599
0.130445
0.105573
0.106094
0.130640
0.130422
0.105331
0.103806
0.128923
0.128742
0.103184
0.103910
0.129815
0.128894
0.101118
0.424080
0.330743
0.192240
0.178489
0.259546
0.257994
0.171308
0.165580
0.246781
0.248314
0.170971
0.183022
0.269374
0.272322
0.193535
0.193663
0.274195
0.273119
0.189819
0.185644
0.264136
0.258750
0.169260
0.904819
0.723293
0.447995
0.402570
0.548580
0.543436
0.378868
0.373229
0.541820
0.544702
0.382297
0.387732
0.526738
0.532460
0.406799
0.409149
0.541956
0.540342
0.404146
0.402285
0.539658
0.528065
0.367365
1.484442
1.234561
0.842885
0.764894
0.971372
0.961830
0.722695
0.726627
0.996007
0.997325
0.725871
0.694588
0.859191
0.864894
0.707418
0.715696
0.892015
0.891765
0.717811
0.724761
0.911522
0.894359
0.674254
1.592878
1.317496
0.893629
0.813536
1.034962
1.025036
0.769146
0.768773
1.052455
1.051502
0.759681
0.723467
0.900655
0.907031
0.738469
0.752621
0.947529
0.949350
0.762256
0.771245
0.972070
0.954008
0.718836
1.332171
1.050424
0.636990
0.582227
0.790782
0.784618
0.551663
0.532148
0.768991
0.763775
0.511693
0.499893
0.702431
0.710690
0.527573
0.551397
0.763438
0.769228
0.573311
0.577244
0.773281
0.758190
0.533879
1.377449
1.069723
0.614064
0.562765
0.764102
0.761435
0.544816
0.528349
0.777470
0.761951
0.473213
0.450056
0.707011
0.714676
0.476883
0.517171
0.775312
0.789409
0.567286
0.563994
0.759221
0.746708
0.527906
1.858531
1.498156
0.899696
0.776132
0.954112
0.950800
0.751219
0.782253
1.121030
1.100591
0.719049
0.690710
1.097763
1.103972
0.709165
0.731341
1.033980
1.051420
0.784131
0.756102
0.945902
0.930966
0.707026
1.866611
1.505715
0.906499
0.780276
0.955479
0.950643
0.749629
0.776959
1.113720
1.092528
0.711083
0.683881
1.091450
1.097846
0.703112
0.725634
1.029349
1.046106
0.775992
0.745750
0.935443
0.920260
0.695465
1.400352
1.092392
0.636932
0.576768
0.766771
0.758681
0.538446
0.509650
0.754586
0.736323
0.444971
0.426623
0.687968
0.696413
0.456824
0.498586
0.763649
0.775357
0.540029
0.528502
0.727368
0.713678
0.487101
1.349612
1.072309
0.670393
0.603774
0.787239
0.770750
0.536272
0.503137
0.751341
0.740835
0.465350
0.461739
0.684047
0.694647
0.499272
0.528616
0.766520
0.767937
0.534826
0.523440
0.743756
0.724819
0.464580
1.608026
1.334316
0.926988
0.834720
1.017883
0.996355
0.754353
0.767373
1.106884
1.100753
0.744694
0.707553
0.922764
0.933244
0.738473
0.766512
1.015031
1.012191
0.761540
0.758127
1.020284
0.994733
0.677708
1.631853
1.353626
0.938697
0.836360
1.016497
0.994447
0.753720
0.772963
1.114671
1.111186
0.759691
0.725563
0.942395
0.952594
0.755336
0.778852
1.023671
1.019417
0.768676
0.763684
1.024480
0.998343
0.681259
1.415514
1.128810
0.710418
0.611414
0.789402
0.771080
0.535881
0.521913
0.770792
0.769834
0.518144
0.527034
0.748035
0.757506
0.560325
0.572290
0.792995
0.789148
0.559177
0.542958
0.758084
0.737122
0.477191
1.437477
1.138985
0.701328
0.605100
0.806340
0.794256
0.549693
0.531103
0.741929
0.743187
0.534807
0.551291
0.776119
0.781916
0.572689
0.577903
0.791649
0.791691
0.576604
0.561605
0.750009
0.732797
0.508766
1.713121
1.406690
0.943019
0.846522
1.085196
1.073846
0.789419
0.756985
0.962855
0.964438
0.759720
0.780109
1.022692
1.026294
0.794060
0.790481
1.009697
1.011159
0.791261
0.774358
0.956297
0.938191
0.717840
1.707468
1.402119
0.940186
0.845602
1.085119
1.075407
0.794348
0.765362
0.970952
0.972365
0.767448
0.783630
1.022749
1.024679
0.791670
0.787372
1.007069
1.009590
0.791934
0.779336
0.963337
0.946347
0.726974
1.417746
1.122781
0.690825
0.600617
0.803084
0.796755
0.565913
0.559005
0.762373
0.763050
0.560549
0.563081
0.775451
0.775345
0.563562
0.566787
0.783960
0.787779
0.579207
0.578645
0.771326
0.758207
0.541102
1.377437
1.097477
0.688500
0.596064
0.768751
0.761129
0.557652
0.557955
0.764165
0.762242
0.550851
0.544141
0.743403
0.741971
0.540300
0.552128
0.785971
0.789456
0.565141
0.567254
0.775858
0.763565
0.532529
1.551614
1.288827
0.892439
0.788560
0.942371
0.931792
0.739356
0.749208
0.972173
0.968671
0.737446
0.722638
0.922401
0.921499
0.722782
0.753636
1.024391
1.028273
0.769712
0.761113
0.985288
0.970371
0.714665
1.414436
1.182896
0.827921
0.737041
0.878967
0.869281
0.692391
0.700611
0.907521
0.903872
0.688257
0.674316
0.858641
0.857747
0.674271
0.703076
0.956447
0.959547
0.716413
0.707941
0.917990
0.904480
0.665226
0.860610
0.696094
0.449380
0.401478
0.516007
0.511141
0.378175
0.374564
0.512579
0.510060
0.365315
0.360500
0.491563
0.490148
0.356095
0.361801
0.521531
0.522469
0.365922
0.368684
0.516238
0.509159
0.348426
0.343585
0.276151
0.174824
0.163486
0.219955
0.218831
0.157907
0.154093
0.211922
0.211168
0.151233
0.151013
0.207951
0.207356
0.148882
0.146885
0.208030
0.208059
0.147058
0.150154
0.212659
0.210395
0.143851
0.129674
0.115513
0.094034
0.092935
0.107404
0.107277
0.092266
0.091181
0.104238
0.104122
0.090726
0.090930
0.104360
0.104243
0.090497
0.089551
0.102042
0.102021
0.089467
0.090293
0.104240
0.103808
0.089095
0.432235
0.337807
0.198267
0.180488
0.259905
0.257697
0.170790
0.165896
0.247630
0.249767
0.173501
0.186729
0.273283
0.276329
0.197542
0.196419
0.274721
0.273823
0.193280
0.191546
0.271521
0.266395
0.176398
0.890133
0.714469
0.450913
0.406384
0.551158
0.545019
0.379451
0.373814
0.541605
0.545310
0.385572
0.391027
0.528846
0.534468
0.409400
0.409638
0.536585
0.535481
0.406638
0.409220
0.547588
0.536861
0.377955
1.432805
1.195238
0.831859
0.765745
0.970863
0.961099
0.724544
0.726972
0.988708
0.990397
0.726983
0.695157
0.859901
0.864951
0.704969
0.708640
0.873885
0.874595
0.714358
0.729449
0.920052
0.904392
0.685211
1.539028
1.276205
0.881051
0.813707
1.034749
1.025278
0.772798
0.772065
1.046421
1.045177
0.761165
0.720127
0.894861
0.900039
0.730162
0.742498
0.927945
0.931472
0.758584
0.776263
0.981551
0.965052
0.730404
1.310526
1.035335
0.635001
0.584527
0.796333
0.791509
0.559230
0.542482
0.768349
0.761480
0.514763
0.486990
0.682223
0.688424
0.506975
0.540111
0.753101
0.762312
0.575250
0.585625
0.785540
0.771498
0.546793
1.380267
1.071554
0.614248
0.565152
0.775996
0.776505
0.557419
0.536095
0.747776
0.727689
0.461799
0.416536
0.685276
0.689326
0.431132
0.493967
0.768058
0.788911
0.570725
0.574672
0.779196
0.767285
0.541712
1.864155
1.502307
0.904193
0.784815
0.979998
0.978899
0.761485
0.755570
1.001522
0.974418
0.668169
0.664062
1.198622
1.202209
0.678135
0.706474
1.037326
1.063567
0.791418
0.772775
0.981440
0.967105
0.727150
1.870871
1.507368
0.906786
0.785475
0.979988
0.977829
0.758178
0.749315
0.993713
0.965905
0.659280
0.654891
1.190602
1.194147
0.668898
0.698394
1.031323
1.056869
0.780949
0.759610
0.968987
0.954254
0.712223
1.403366
1.089316
0.623901
0.568297
0.777436
0.774025
0.545805
0.513814
0.722217
0.699589
0.430345
0.386357
0.664160
0.668287
0.401741
0.467889
0.752655
0.771033
0.535774
0.529909
0.742861
0.729162
0.489387
1.350146
1.067610
0.657221
0.596861
0.807984
0.794848
0.540886
0.506039
0.739538
0.727742
0.462139
0.447535
0.682676
0.690394
0.474968
0.509697
0.754558
0.758924
0.526873
0.521065
0.761555
0.742134
0.461288
1.610988
1.334674
0.926101
0.851216
1.079908
1.059631
0.772948
0.761041
1.070719
1.064911
0.738767
0.722885
0.973194
0.982307
0.750517
0.760653
1.002779
1.000333
0.756380
0.769338
1.073100
1.047051
0.689019
1.634136
1.352849
0.936021
0.851404
1.076830
1.055605
0.769354
0.762311
1.076748
1.074224
0.752085
0.744262
0.999079
1.008789
0.773850
0.776351
1.012257
1.007531
0.763567
0.774210
1.075901
1.048968
0.690807
1.418331
1.123662
0.691938
0.598866
0.802248
0.785836
0.529762
0.511354
0.760913
0.761052
0.511476
0.527213
0.768201
0.777854
0.561094
0.565466
0.782135
0.777967
0.550610
0.537644
0.770143
0.747685
0.467249
1.460868
1.147959
0.683354
0.584328
0.795302
0.785824
0.538531
0.528710
0.759287
0.761274
0.535035
0.544539
0.772012
0.778516
0.566736
0.568683
0.773954
0.773630
0.566328
0.555634
0.752444
0.733699
0.498374
1.781996
1.455286
0.946411
0.831375
1.062591
1.053829
0.783481
0.774413
1.020332
1.022148
0.777881
0.774618
1.002880
1.005772
0.781130
0.772713
0.977700
0.979329
0.775417
0.771507
0.962534
0.943900
0.715562
1.777161
1.451497
0.944398
0.831462
1.062943
1.055483
0.788313
0.782138
1.028678
1.029982
0.783787
0.776213
1.002050
1.003529
0.777663
0.768809
0.974825
0.977859
0.776487
0.777229
0.969463
0.952155
0.726171
1.445021
1.135219
0.675852
0.583114
0.792186
0.787384
0.554474
0.555532
0.784924
0.785143
0.555628
0.550273
0.769982
0.771413
0.554160
0.554778
0.765820
0.770463
0.570154
0.574409
0.769823
0.755993
0.535196
1.392626
1.102444
0.675780
0.586391
0.774317
0.767252
0.550683
0.553181
0.783294
0.780561
0.543957
0.539643
0.770367
0.770095
0.538547
0.541604
0.777098
0.782051
0.558094
0.558924
0.763151
0.751007
0.524509
1.580820
1.309719
0.897991
0.798573
0.973944
0.963781
0.752164
0.766095
1.021642
1.018211
0.757249
0.755002
1.008601
1.007270
0.751031
0.754606
1.025185
1.028697
0.763510
0.746910
0.956772
0.942377
0.700931
1.444335
1.205347
0.836070
0.748654
0.911224
0.901708
0.705808
0.717867
0.955837
0.952212
0.708162
0.706334
0.943859
0.942214
0.701209
0.703405
0.957383
0.960299
0.710430
0.694616
0.890516
0.877789
0.653332
0.871842
0.702091
0.445274
0.397899
0.524149
0.518997
0.373845
0.370806
0.524440
0.521056
0.358930
0.355916
0.514902
0.513533
0.350966
0.350377
0.514975
0.517816
0.360071
0.362986
0.506211
0.500123
0.346049
0.341579
0.273337
0.169881
0.158176
0.216934
0.215664
0.152152
0.148436
0.209265
0.208101
0.144115
0.142286
0.203600
0.203171
0.140704
0.140351
0.202830
0.203877
0.144191
0.148944
0.211024
0.209168
0.144160
0.127220
0.113594
0.092650
0.091333
0.105130
0.104971
0.090566
0.089582
0.102153
0.101957
0.088839
0.088414
0.100581
0.100516
0.088163
0.088095
0.100380
0.100578
0.088821
0.090171
0.104288
0.103933
0.089267
0.603673
0.483042
0.297481
0.269688
0.379478
0.375709
0.253468
0.249725
0.373123
0.375906
0.258991
0.267166
0.373988
0.377391
0.278249
0.276278
0.372665
0.371992
0.274430
0.277324
0.384886
0.378181
0.257571
1.085188
0.901185
0.618881
0.571762
0.742537
0.734950
0.540572
0.541618
0.753025
0.755570
0.546603
0.528750
0.671171
0.674835
0.536107
0.534342
0.668321
0.668590
0.537504
0.551573
0.712901
0.701954
0.521215
1.629437
1.398799
1.045575
0.994387
1.231437
1.222546
0.961881
0.979249
1.302626
1.300286
0.960388
0.884878
1.048714
1.047895
0.865312
0.863193
1.027090
1.030688
0.880788
0.915331
1.131310
1.117623
0.880453
1.761258
1.503486
1.113807
1.057223
1.306280
1.297950
1.025432
1.041391
1.374318
1.368146
1.008746
0.923118
1.103821
1.102689
0.902276
0.909054
1.095225
1.102548
0.939739
0.975916
1.204472
1.189924
0.939217
1.619430
1.330208
0.889312
0.816344
1.038897
1.033154
0.785871
0.782303
1.040021
1.029029
0.740072
0.692057
0.950046
0.952849
0.696292
0.722598
0.949637
0.963068
0.770847
0.788047
1.003068
0.988506
0.748246
1.808338
1.467837
0.915841
0.801701
1.006980
1.004637
0.774366
0.764597
0.989237
0.967709
0.694296
0.690569
1.176318
1.178815
0.700319
0.720927
1.020385
1.043663
0.796959
0.790850
1.005784
0.990824
0.745572
2.401214
2.006992
1.274309
1.057128
1.242173
1.233238
0.986774
0.981402
1.211264
1.193221
0.970596
1.171853
2.514794
2.519235
1.195167
1.048972
1.382209
1.400138
1.061891
1.016965
1.246011
1.226605
0.948452
2.405316
2.009484
1.274364
1.056132
1.242234
1.232445
0.982706
0.975338
1.205619
1.186788
0.961595
1.162599
2.510601
2.515020
1.185987
1.041172
1.378829
1.396064
1.051932
1.004602
1.238149
1.217957
0.933058
1.825096
1.478786
0.917911
0.800961
1.013178
1.007712
0.762337
0.745317
0.974034
0.949997
0.666065
0.664871
1.175490
1.178236
0.676503
0.700502
1.019645
1.040360
0.768487
0.755644
0.997904
0.979675
0.697989
1.661117
1.361151
0.905140
0.831000
1.075667
1.063827
0.779067
0.763221
1.038611
1.024352
0.712286
0.685883
1.011252
1.016011
0.700162
0.722120
0.992823
1.001342
0.754135
0.769471
1.068692
1.046498
0.702356
1.860083
1.582985
1.170592
1.123201
1.426361
1.411078
1.068220
1.069024
1.420120
1.413034
1.039958
1.000443
1.282908
1.286250
1.001629
0.993133
1.260383
1.262782
1.012348
1.078393
1.495962
1.471304
1.009058
1.871444
1.592543
1.177685
1.124375
1.426261
1.409719
1.064860
1.068494
1.425178
1.422221
1.054207
1.023295
1.300838
1.305125
1.027367
1.010004
1.266138
1.265274
1.017496
1.082228
1.497155
1.471517
1.009632
1.678475
1.378449
0.926846
0.837555
1.082659
1.066648
0.771261
0.764647
1.062963
1.063309
0.764335
0.762249
1.024030
1.031628
0.784235
0.775406
0.998390
0.995142
0.766113
0.780038
1.068971
1.043616
0.702920
1.769896
1.445059
0.939691
0.826410
1.059187
1.047686
0.770860
0.765790
1.040648
1.042168
0.768606
0.762789
1.000777
1.006108
0.776262
0.765883
0.971827
0.970456
0.759912
0.760654
0.984517
0.962394
0.693584
2.159736
1.818142
1.243914
1.103419
1.341681
1.329971
1.041425
1.041067
1.350637
1.350462
1.034106
1.002849
1.223548
1.223163
0.990126
0.969339
1.172563
1.172432
0.965272
0.969123
1.170685
1.150503
0.909505
2.157054
1.816051
1.242626
1.103118
1.339825
1.329330
1.045396
1.047389
1.356064
1.355181
1.038127
1.003942
1.223634
1.221961
0.986810
0.966185
1.172211
1.173722
0.967492
0.973480
1.172102
1.153516
0.919237
1.762772
1.439236
0.934502
0.821615
1.042672
1.035415
0.780920
0.785251
1.054007
1.053285
0.781287
0.767547
1.004824
1.005724
0.766072
0.756654
0.975970
0.979958
0.767573
0.769683
0.970321
0.953821
0.721119
1.669987
1.370758
0.913065
0.809244
1.011091
1.002499
0.767307
0.781420
1.057464
1.055382
0.776855
0.775110
1.045759
1.046066
0.774671
0.768791
1.026678
1.030856
0.778301
0.763513
0.967492
0.951680
0.713811
1.839352
1.564921
1.133185
1.028132
1.223021
1.213193
0.986500
1.026120
1.351589
1.351301
1.034142
1.038992
1.344981
1.343979
1.034863
1.024526
1.336162
1.336245
1.013276
0.966247
1.169522
1.150557
0.898358
1.686207
1.443290
1.053714
0.961383
1.144596
1.135497
0.923784
0.961651
1.271022
1.270417
0.968392
0.973736
1.266600
1.265115
0.968088
0.957395
1.256806
1.256540
0.945326
0.899459
1.091638
1.074735
0.837546
1.071836
0.889827
0.602437
0.544933
0.689598
0.683427
0.517451
0.525878
0.726438
0.723389
0.517609
0.518120
0.727010
0.725798
0.513535
0.508974
0.711754
0.714702
0.515885
0.504676
0.658394
0.649950
0.477086
0.465178
0.378380
0.238600
0.219626
0.299577
0.297573
0.210323
0.208571
0.301894
0.300222
0.202717
0.200211
0.296583
0.296125
0.198401
0.198741
0.294302
0.296162
0.205094
0.208036
0.290928
0.288044
0.199309
0.169629
0.146174
0.107764
0.104676
0.129533
0.129186
0.103073
0.101789
0.126672
0.126266
0.100300
0.099205
0.123472
0.123385
0.098854
0.099334
0.124325
0.124820
0.101112
0.103288
0.129118
0.128455
0.101470
0.610660
0.488120
0.299983
0.270001
0.378556
0.374387
0.252239
0.248109
0.370652
0.373356
0.257096
0.265335
0.371781
0.374937
0.275533
0.272459
0.367527
0.367068
0.271387
0.276375
0.385050
0.378772
0.258180
1.090285
0.905937
0.622931
0.572713
0.741314
0.732658
0.537565
0.537776
0.748950
0.751359
0.542313
0.525054
0.668320
0.671445
0.530582
0.526977
0.661760
0.662500
0.531770
0.548915
0.712238
0.702355
0.522309
1.626784
1.398138
1.048304
0.995372
1.229878
1.219418
0.957542
0.974465
1.299285
1.296876
0.955492
0.880975
1.047474
1.045935
0.859261
0.855934
1.025471
1.029666
0.875340
0.911284
1.129108
1.116946
0.881283
1.760632
1.504421
1.117388
1.058239
1.304392
1.294452
1.020954
1.037152
1.372058
1.365974
1.004924
0.920198
1.103684
1.101728
0.896797
0.902003
1.093800
1.101605
0.934021
0.971351
1.201695
1.188698
0.939521
1.631379
1.340528
0.896597
0.817577
1.036946
1.030008
0.782613
0.780526
1.039680
1.029057
0.739665
0.692011
0.951161
0.952998
0.692900
0.715951
0.943687
0.957122
0.764095
0.783690
1.000727
0.987239
0.747546
1.825063
1.481620
0.924531
0.803254
1.006411
1.003662
0.774032
0.767396
0.992176
0.971677
0.700772
0.697379
1.181523
1.182843
0.703055
0.719579
1.016584
1.038985
0.792475
0.787574
1.004289
0.989515
0.742990
2.408797
2.014211
1.281892
1.060355
1.245434
1.236483
0.989348
0.985267
1.210379
1.193901
0.979740
1.182000
2.516867
2.519854
1.200606
1.051152
1.380673
1.397174
1.059196
1.015317
1.247096
1.227358
0.945867
2.411487
2.015573
1.281223
1.059031
1.245412
1.235823
0.985724
0.980249
1.206262
1.189031
0.971896
1.173525
2.513323
2.516210
1.191893
1.043741
1.377579
1.393346
1.049435
1.002928
1.239063
1.218486
0.930222
1.837485
1.488956
0.924138
0.801382
1.012442
1.007327
0.763693
0.751968
0.982302
0.959388
0.676755
0.674408
1.182831
1.184073
0.680766
0.700422
1.016633
1.036291
0.764594
0.752305
0.996037
0.977769
0.694554
1.668099
1.366756
0.908243
0.830139
1.073764
1.062364
0.779712
0.769132
1.046758
1.033123
0.720455
0.691411
1.015790
1.018757
0.699228
0.717279
0.987172
0.995277
0.747774
0.765032
1.066552
1.045000
0.700209
1.857506
1.581245
1.170145
1.122096
1.425610
1.410940
1.069366
1.073078
1.422810
1.416160
1.045558
1.004593
1.286394
1.287599
0.998413
0.986944
1.256582
1.258895
1.005794
1.074091
1.495827
1.472275
1.008576
1.864413
1.587397
1.175395
1.122841
1.425602
1.409735
1.065841
1.071554
1.426290
1.423699
1.058506
1.026538
1.303440
1.305661
1.023486
1.003197
1.261737
1.260898
1.010684
1.078039
1.497322
1.472898
1.009621
1.671541
1.373045
0.923547
0.835132
1.080825
1.065421
0.771190
0.767011
1.065897
1.066577
0.767866
0.764374
1.025261
1.031333
0.780841
0.768422
0.990838
0.987535
0.758891
0.775977
1.067741
1.043379
0.702414
1.764857
1.439769
0.934161
0.822819
1.056656
1.045835
0.769869
0.765889
1.041676
1.043586
0.770054
0.764139
1.001214
1.005798
0.774896
0.761703
0.966122
0.964470
0.754767
0.757690
0.983065
0.961604
0.692975
2.163741
1.819028
1.239108
1.099284
1.338393
1.327434
1.039861
1.039983
1.350347
1.350585
1.034345
1.003066
1.222052
1.221380
0.989304
0.967492
1.170010
1.169464
0.962133
0.966816
1.169070
1.149346
0.908711
2.161212
1.817095
1.238019
1.099320
1.336896
1.327122
1.044022
1.046153
1.355352
1.354872
1.038150
1.004226
1.222370
1.220639
0.986847
0.965773
1.171415
1.172481
0.965650
0.971778
1.170660
1.152366
0.918406
1.758534
1.434678
0.929735
0.819213
1.041310
1.034584
0.780545
0.784742
1.053561
1.053159
0.781877
0.769068
1.005967
1.006917
0.767748
0.757532
0.976020
0.979585
0.766994
0.768920
0.969498
0.953019
0.720385
1.665413
1.367353
0.911401
0.808755
1.010502
1.002168
0.767817
0.782222
1.057822
1.055918
0.778302
0.776984
1.047464
1.047915
0.777025
0.770902
1.027016
1.030889
0.779352
0.764018
0.967484
0.951326
0.713139
1.836381
1.563165
1.133120
1.028197
1.222131
1.212414
0.986969
1.027072
1.351564
1.351392
1.035542
1.040558
1.346327
1.345481
1.036825
1.025845
1.333720
1.333608
1.013947
0.967322
1.170086
1.150623
0.897948
1.685246
1.443119
1.054592
0.961820
1.143857
1.134809
0.924336
0.962785
1.271263
1.270736
0.969800
0.975023
1.267549
1.266222
0.969754
0.958736
1.254682
1.254294
0.946234
0.900629
1.092260
1.074869
0.837203
1.073271
0.891338
0.603960
0.545735
0.689621
0.683462
0.518245
0.527299
0.727727
0.724691
0.519075
0.519087
0.727588
0.726496
0.514899
0.511079
0.713077
0.715938
0.517676
0.505544
0.658652
0.649848
0.476673
0.466678
0.379546
0.239303
0.219966
0.299722
0.297722
0.210648
0.209162
0.302714
0.301039
0.203293
0.200524
0.296800
0.296377
0.198829
0.199587
0.295449
0.297286
0.205851
0.208253
0.290876
0.287886
0.199132
0.170117
0.146508
0.107905
0.104743
0.129589
0.129244
0.103139
0.101908
0.126904
0.126496
0.100413
0.099258
0.123519
0.123438
0.098924
0.099495
0.124657
0.125150
0.101260
0.103315
0.129078
0.128399
0.101433
0.454579
0.354192
0.206792
0.181347
0.256270
0.252646
0.166216
0.159896
0.238344
0.240213
0.166559
0.180108
0.265752
0.267925
0.187816
0.182599
0.257031
0.256891
0.182241
0.188176
0.272005
0.268408
0.178622
0.898061
0.723990
0.463052
0.409170
0.546483
0.536596
0.368342
0.359707
0.527720
0.530978
0.370083
0.378268
0.521028
0.524785
0.390418
0.384475
0.519412
0.519962
0.387194
0.399631
0.544485
0.537535
0.381700
1.402870
1.176368
0.834383
0.766995
0.963563
0.948690
0.709095
0.710995
0.979177
0.980779
0.711609
0.684212
0.861874
0.864713
0.688422
0.691169
0.889286
0.891849
0.702141
0.716338
0.910722
0.900021
0.687138
1.514905
1.262065
0.886293
0.815095
1.026605
1.011890
0.757036
0.758203
1.040667
1.039884
0.749873
0.712957
0.900720
0.903285
0.715953
0.726210
0.944563
0.949460
0.745727
0.761494
0.970489
0.958951
0.730479
1.337116
1.060899
0.657815
0.588602
0.790520
0.781547
0.547791
0.536086
0.766491
0.761070
0.513774
0.487809
0.687242
0.690079
0.496216
0.518551
0.739560
0.748661
0.552894
0.570382
0.777535
0.767202
0.544253
1.425253
1.111116
0.643648
0.571710
0.777835
0.776862
0.557216
0.544983
0.750897
0.734624
0.484010
0.439953
0.698277
0.698218
0.440180
0.489373
0.756059
0.773762
0.555001
0.564006
0.777077
0.765821
0.533621
1.863317
1.506930
0.926870
0.798628
0.999731
0.998363
0.772146
0.762592
0.972338
0.950465
0.691749
0.692225
1.185135
1.183912
0.691361
0.711959
1.030527
1.052105
0.782208
0.770117
0.993052
0.977671
0.721976
1.865673
1.508362
0.927029
0.798238
0.999624
0.997933
0.770561
0.760221
0.969923
0.947441
0.687107
0.685848
1.179359
1.177769
0.683735
0.705215
1.025387
1.046087
0.772381
0.756867
0.980194
0.964188
0.706156
1.435383
1.117599
0.645016
0.571216
0.779399
0.777215
0.552206
0.537026
0.743749
0.725294
0.468149
0.419759
0.684552
0.683348
0.416134
0.467565
0.742340
0.756889
0.521869
0.519042
0.740215
0.726367
0.478331
1.365903
1.081302
0.666850
0.594495
0.804010
0.792498
0.544267
0.527202
0.763672
0.754255
0.491748
0.468167
0.698734
0.700040
0.472262
0.493292
0.738371
0.741150
0.504725
0.505815
0.756904
0.739762
0.454355
1.592658
1.321249
0.921740
0.847835
1.080093
1.062025
0.777592
0.772546
1.067718
1.063549
0.756082
0.738622
0.988619
0.990441
0.741865
0.743361
1.001571
0.998711
0.737543
0.756896
1.079159
1.056897
0.689586
1.602318
1.328717
0.925351
0.846409
1.077047
1.058220
0.773276
0.770171
1.068310
1.067089
0.764540
0.756595
1.011458
1.014109
0.762727
0.756824
1.009079
1.004310
0.743826
0.762137
1.082880
1.060088
0.693022
1.393885
1.104093
0.679617
0.590490
0.796839
0.782639
0.530006
0.519520
0.767925
0.769250
0.523855
0.535245
0.773417
0.777588
0.549247
0.541189
0.759663
0.755240
0.525384
0.523470
0.767676
0.748758
0.466000
1.453981
1.136883
0.665391
0.571756
0.785966
0.778874
0.534968
0.529099
0.762241
0.765567
0.540105
0.548706
0.771449
0.775236
0.560945
0.553685
0.755553
0.754259
0.548074
0.544948
0.747591
0.731205
0.496228
1.823713
1.480186
0.936261
0.817817
1.048888
1.042470
0.777158
0.770617
1.019521
1.022645
0.778185
0.772871
0.991661
0.993528
0.775733
0.766100
0.970189
0.970511
0.765017
0.763249
0.956138
0.939035
0.712374
1.819611
1.477065
0.934959
0.819029
1.050311
1.045042
0.782535
0.777734
1.026454
1.029006
0.783262
0.774627
0.991539
0.992797
0.775319
0.767274
0.973087
0.974669
0.770660
0.771159
0.963678
0.947262
0.722841
1.441759
1.127277
0.660675
0.574463
0.786011
0.783021
0.552617
0.553486
0.783129
0.784447
0.557420
0.554710
0.771301
0.772909
0.559179
0.557650
0.765440
0.768607
0.567978
0.571598
0.766732
0.752943
0.532453
1.379002
1.091748
0.669515
0.583817
0.770593
0.764445
0.551616
0.555215
0.783099
0.781034
0.548477
0.545791
0.775330
0.775540
0.546231
0.547749
0.774136
0.778019
0.560528
0.560536
0.763286
0.749969
0.522250
1.568463
1.301413
0.895883
0.796952
0.968636
0.958870
0.752038
0.767523
1.018467
1.015530
0.760704
0.759875
1.013288
1.012347
0.756441
0.754947
1.005834
1.008692
0.761686
0.749692
0.958303
0.942430
0.699909
1.438011
1.202005
0.837245
0.748447
0.906612
0.897246
0.706084
0.720060
0.953731
0.950425
0.711745
0.710330
0.947377
0.946101
0.705705
0.704022
0.939392
0.941874
0.709630
0.697838
0.892366
0.878130
0.652546
0.874957
0.705950
0.450008
0.400151
0.523136
0.518030
0.376128
0.375394
0.527845
0.524529
0.363832
0.359230
0.516828
0.515850
0.355562
0.357016
0.516177
0.518707
0.365629
0.366085
0.507435
0.500062
0.344704
0.346579
0.277288
0.172359
0.159320
0.217205
0.215947
0.153260
0.150569
0.212096
0.210922
0.146224
0.143433
0.204390
0.204079
0.142231
0.143380
0.206416
0.207369
0.146883
0.149733
0.210873
0.208617
0.143523
0.128951
0.114781
0.093155
0.091573
0.105303
0.105148
0.090805
0.090029
0.103005
0.102804
0.089270
0.088623
0.100760
0.100714
0.088431
0.088703
0.101565
0.101748
0.089373
0.090280
0.104155
0.103736
0.089138
0.452981
0.353813
0.208489
0.180445
0.252665
0.247743
0.160476
0.151180
0.227801
0.228789
0.154659
0.168465
0.256365
0.257409
0.172177
0.163336
0.242442
0.243072
0.165689
0.177333
0.263612
0.261795
0.174043
0.875503
0.707522
0.457922
0.405759
0.540211
0.528165
0.357780
0.347937
0.524069
0.526319
0.355447
0.367491
0.522987
0.525414
0.376229
0.371356
0.540826
0.542201
0.376151
0.383517
0.529882
0.525371
0.372662
1.357110
1.139719
0.816715
0.757619
0.952236
0.936008
0.698211
0.708137
0.993366
0.995347
0.712380
0.690321
0.886594
0.889610
0.700042
0.723433
1.000063
1.001955
0.729443
0.707018
0.889471
0.879141
0.672414
1.471283
1.227999
0.871506
0.806997
1.015796
0.999097
0.745269
0.754880
1.055326
1.056265
0.755105
0.727659
0.934658
0.937510
0.736715
0.764564
1.059564
1.062399
0.774002
0.751228
0.948049
0.936596
0.713573
1.313340
1.047764
0.662544
0.590627
0.787625
0.774220
0.534738
0.523076
0.765964
0.764395
0.515887
0.508897
0.716543
0.718365
0.515394
0.526741
0.775537
0.780368
0.544266
0.550910
0.759942
0.751206
0.528250
1.385973
1.091084
0.657832
0.584088
0.787452
0.781201
0.551131
0.535134
0.746676
0.738746
0.504803
0.484226
0.697342
0.696903
0.483384
0.508578
0.761030
0.769445
0.539996
0.549838
0.769619
0.758711
0.520405
1.748786
1.424809
0.918678
0.814521
1.021777
1.016453
0.777890
0.760726
0.970929
0.957721
0.713848
0.693078
0.979743
0.978558
0.691964
0.727706
1.016849
1.028499
0.768760
0.765593
0.996416
0.980744
0.717722
1.752374
1.427965
0.921509
0.816975
1.023518
1.018221
0.780384
0.763279
0.972417
0.958736
0.714694
0.692131
0.977237
0.975434
0.688805
0.724272
1.012866
1.023399
0.761353
0.755158
0.986027
0.969642
0.704508
1.398761
1.102275
0.667828
0.592692
0.792859
0.786758
0.560075
0.544307
0.750476
0.740805
0.507754
0.481450
0.690362
0.687741
0.472675
0.496689
0.747931
0.752427
0.514108
0.514386
0.740714
0.727088
0.474596
1.340897
1.070778
0.681456
0.605536
0.794671
0.781520
0.550196
0.537995
0.765552
0.760516
0.518931
0.506641
0.714183
0.711989
0.498989
0.507990
0.759641
0.757272
0.500804
0.499718
0.749424
0.734599
0.455852
1.542515
1.284000
0.908030
0.832066
1.030285
1.012919
0.765972
0.770553
1.049121
1.046462
0.760089
0.741281
0.963918
0.962800
0.738553
0.762081
1.061610
1.057424
0.752417
0.751215
1.057768
1.037990
0.689243
1.550220
1.288913
0.908562
0.829538
1.026942
1.009459
0.762869
0.768953
1.048627
1.047734
0.764894
0.751551
0.977991
0.977252
0.750230
0.770012
1.067166
1.062382
0.758068
0.757107
1.062382
1.042749
0.695706
1.372730
1.091927
0.684522
0.597311
0.785088
0.771443
0.539521
0.532124
0.763281
0.764630
0.536396
0.544156
0.761641
0.760795
0.541519
0.536395
0.777138
0.772443
0.520309
0.519427
0.761680
0.747413
0.477716
1.473997
1.155335
0.680200
0.583193
0.787824
0.780242
0.543532
0.532388
0.743824
0.747376
0.543692
0.555050
0.765676
0.765908
0.556537
0.551475
0.768927
0.767300
0.545105
0.541008
0.741472
0.728850
0.504430
1.893887
1.536685
0.958900
0.827061
1.052072
1.043581
0.774738
0.751025
0.962042
0.965325
0.758131
0.765795
0.981052
0.982730
0.773231
0.778421
1.001883
1.001747
0.776082
0.759138
0.942492
0.926839
0.710129
1.890376
1.533864
0.957400
0.827654
1.052614
1.045401
0.779843
0.757897
0.967887
0.970896
0.764018
0.769087
0.981652
0.983357
0.776641
0.784465
1.007231
1.007877
0.784992
0.768579
0.950685
0.934809
0.718996
1.464523
1.147364
0.675018
0.583503
0.784707
0.781559
0.559469
0.554526
0.758227
0.760811
0.562378
0.564962
0.764862
0.765198
0.566923
0.570769
0.780842
0.782119
0.575151
0.573485
0.765157
0.751937
0.535490
1.364749
1.084201
0.674170
0.585623
0.753860
0.748157
0.554188
0.556651
0.756753
0.756367
0.555176
0.551921
0.747095
0.746361
0.549749
0.554297
0.760861
0.762449
0.561212
0.569034
0.776799
0.762795
0.529599
1.525315
1.267756
0.879626
0.776306
0.922079
0.912378
0.730228
0.741834
0.952748
0.950671
0.735895
0.727861
0.930511
0.929511
0.724762
0.732527
0.947095
0.950020
0.745901
0.760820
0.985205
0.969205
0.715162
1.394421
1.168019
0.820962
0.728001
0.860540
0.851214
0.684514
0.695079
0.890194
0.887599
0.687260
0.678454
0.865574
0.864572
0.675250
0.683142
0.881938
0.884496
0.695183
0.708959
0.918920
0.904142
0.666226
0.857406
0.695762
0.453530
0.401904
0.508702
0.503991
0.378994
0.379290
0.512149
0.509973
0.371514
0.365534
0.494439
0.493609
0.362651
0.366997
0.505229
0.505691
0.369759
0.374379
0.520146
0.510840
0.347165
0.350269
0.281904
0.179419
0.165381
0.219138
0.218058
0.159828
0.158321
0.216277
0.215553
0.155612
0.153545
0.209360
0.209039
0.152344
0.153097
0.212126
0.211933
0.152506
0.152272
0.213110
0.209895
0.142599
0.133465
0.118208
0.095334
0.093524
0.107660
0.107545
0.092870
0.092387
0.106290
0.106166
0.091914
0.091527
0.104799
0.104737
0.091287
0.091273
0.104934
0.104860
0.091005
0.090648
0.104010
0.103389
0.088762
0.593250
0.476226
0.299180
0.266305
0.368758
0.361378
0.237010
0.227576
0.353539
0.354170
0.229589
0.240137
0.358498
0.359064
0.242487
0.234954
0.366245
0.367562
0.239583
0.250184
0.362317
0.360264
0.245447
1.022133
0.853107
0.601001
0.560196
0.723139
0.710804
0.515534
0.521188
0.756111
0.757062
0.523391
0.513215
0.686960
0.688193
0.518320
0.534501
0.785319
0.787030
0.539406
0.520235
0.674481
0.668398
0.498836
1.509289
1.301731
0.994568
0.965357
1.194365
1.183560
0.936600
0.981064
1.335633
1.335662
0.977493
0.913459
1.115131
1.117182
0.923848
1.005369
1.435368
1.436184
1.005037
0.910232
1.070679
1.054606
0.840817
1.644901
1.411250
1.069264
1.031518
1.270874
1.259196
0.998733
1.043027
1.409234
1.408815
1.037612
0.970816
1.182881
1.184833
0.980965
1.065811
1.510668
1.511636
1.065992
0.968789
1.141375
1.123688
0.894388
1.538715
1.275877
0.889059
0.817880
1.029508
1.014193
0.758658
0.763896
1.052943
1.052199
0.759099
0.738069
0.958468
0.959345
0.742487
0.771861
1.092653
1.094947
0.778911
0.750677
0.958781
0.946747
0.710145
1.663428
1.370451
0.924228
0.827258
1.031572
1.018345
0.766748
0.751360
0.988661
0.985190
0.736822
0.729045
0.948850
0.949109
0.732448
0.753972
1.037548
1.040744
0.766265
0.760517
0.988151
0.974154
0.717451
2.021379
1.709155
1.206611
1.080654
1.285740
1.271265
1.007829
0.983327
1.205317
1.198544
0.956071
0.946379
1.176197
1.177427
0.956684
0.997501
1.306850
1.311493
1.016733
1.002690
1.240202
1.221249
0.941213
2.026881
1.714273
1.211541
1.084730
1.287840
1.273555
1.012421
0.988286
1.207683
1.200467
0.959498
0.948334
1.175823
1.176246
0.955808
0.996177
1.304143
1.307560
1.011388
0.996293
1.237326
1.217443
0.931642
1.681564
1.387393
0.940587
0.840039
1.035110
1.022590
0.781414
0.766862
0.991104
0.986095
0.747098
0.735471
0.946799
0.944258
0.729004
0.749015
1.026006
1.025181
0.748719
0.743764
0.994438
0.977186
0.690188
1.573228
1.306679
0.915570
0.833916
1.022324
1.007905
0.775969
0.779082
1.034471
1.031129
0.766103
0.746172
0.954188
0.950552
0.735991
0.763396
1.067808
1.064655
0.757042
0.752248
1.037560
1.020056
0.697437
1.726590
1.477979
1.112986
1.048230
1.245235
1.232273
1.005107
1.040131
1.360476
1.357974
1.030044
0.981398
1.184832
1.183101
0.982182
1.058626
1.451667
1.451795
1.072158
1.061093
1.407555
1.386151
0.988743
1.735866
1.483824
1.112915
1.046204
1.243750
1.230940
1.003288
1.038629
1.358573
1.357235
1.032551
0.986635
1.191082
1.189505
0.988067
1.063008
1.454333
1.454505
1.076554
1.065702
1.409361
1.388547
0.995375
1.624699
1.342555
0.920241
0.829367
1.021300
1.007120
0.770362
0.772759
1.024410
1.025070
0.773440
0.763440
0.973919
0.970874
0.755822
0.777946
1.074076
1.070866
0.770720
0.764737
1.035731
1.020251
0.716740
1.841963
1.506856
0.971013
0.843286
1.050260
1.036739
0.775299
0.750452
0.959992
0.961991
0.753448
0.761524
0.974437
0.973487
0.761591
0.771072
1.023033
1.020536
0.762299
0.745467
0.956083
0.941623
0.699789
2.415142
2.029841
1.320367
1.130169
1.359010
1.339216
1.020927
0.961413
1.142625
1.142700
0.952171
0.969033
1.193916
1.196903
0.986134
1.006714
1.261747
1.259593
0.996471
0.955495
1.133899
1.115030
0.890649
2.413831
2.028412
1.318457
1.128053
1.354979
1.336541
1.023177
0.965394
1.143185
1.143273
0.956261
0.971990
1.193755
1.197205
0.990687
1.013214
1.263265
1.261684
1.005033
0.964156
1.138630
1.119113
0.897392
1.841282
1.504713
0.964462
0.832238
1.028235
1.018999
0.777366
0.757244
0.947818
0.949912
0.760874
0.766827
0.967551
0.968175
0.772255
0.785501
1.008364
1.008011
0.784449
0.770600
0.961954
0.945663
0.720056
1.633333
1.346057
0.906209
0.790577
0.946626
0.938010
0.744390
0.749167
0.945639
0.946861
0.752816
0.748549
0.935984
0.935308
0.747705
0.758267
0.965549
0.966765
0.766640
0.780355
1.001000
0.984581
0.733721
1.720854
1.466520
1.072748
0.950262
1.090420
1.079103
0.897355
0.919442
1.129504
1.129952
0.922173
0.909366
1.098892
1.098250
0.907725
0.921349
1.126467
1.131293
0.947379
0.986497
1.238273
1.221892
0.943756
1.565630
1.343449
0.993745
0.884359
1.012083
1.001543
0.836083
0.858441
1.055537
1.055312
0.858991
0.845045
1.021097
1.020556
0.843498
0.857090
1.047664
1.052185
0.882013
0.920665
1.161389
1.146142
0.880576
1.016741
0.851036
0.594454
0.528600
0.629191
0.623454
0.500899
0.509438
0.651701
0.650833
0.506755
0.498558
0.628196
0.627608
0.496836
0.505122
0.648658
0.649069
0.510415
0.524484
0.696588
0.684797
0.490314
0.463765
0.380760
0.250914
0.228407
0.292003
0.290389
0.219939
0.220932
0.296429
0.295934
0.219134
0.216551
0.287546
0.287185
0.215285
0.217148
0.293893
0.293211
0.215383
0.215649
0.301239
0.295990
0.199039
0.179625
0.154076
0.113870
0.109858
0.133680
0.133454
0.108565
0.108293
0.133435
0.133301
0.107778
0.107274
0.131400
0.131292
0.106868
0.106854
0.131937
0.131650
0.105859
0.104690
0.129707
0.128392
0.100510
0.585062
0.470361
0.296468
0.266075
0.369546
0.362527
0.238165
0.228638
0.354737
0.355130
0.229791
0.239242
0.356722
0.356869
0.240112
0.231583
0.361465
0.362862
0.236492
0.248457
0.360820
0.359080
0.244790
1.014640
0.846573
0.596103
0.558608
0.722272
0.710919
0.517559
0.523500
0.757505
0.757879
0.523706
0.512012
0.685255
0.685408
0.513237
0.527373
0.779324
0.781205
0.532815
0.515675
0.670783
0.665478
0.496962
1.510872
1.301157
0.990233
0.961336
1.188577
1.179154
0.937128
0.982590
1.334265
1.333691
0.977287
0.913418
1.116028
1.116555
0.918911
0.999193
1.436256
1.437091
0.998648
0.903250
1.063919
1.048910
0.836972
1.650667
1.413722
1.066398
1.027781
1.264800
1.254315
0.998716
1.043767
1.406897
1.406204
1.037827
0.972994
1.187342
1.187818
0.978438
1.060720
1.512164
1.512783
1.059288
0.961128
1.133822
1.117210
0.889794
1.544344
1.279172
0.889322
0.817611
1.028106
1.013003
0.758939
0.763549
1.051249
1.051098
0.761110
0.744995
0.969225
0.969184
0.746215
0.768591
1.088740
1.089837
0.771146
0.743926
0.952820
0.941535
0.705835
1.672703
1.379131
0.931760
0.830995
1.033068
1.018274
0.764659
0.747515
0.985842
0.984771
0.741751
0.744485
0.968211
0.968660
0.748588
0.759849
1.037180
1.037491
0.761657
0.755877
0.984440
0.970469
0.712804
2.024717
1.715010
1.217169
1.087670
1.290250
1.273014
1.005317
0.979309
1.205606
1.202572
0.964898
0.964750
1.188075
1.190173
0.977899
1.009897
1.310396
1.310895
1.014885
1.000771
1.240742
1.221342
0.937802
2.034211
1.723602
1.224703
1.093339
1.293426
1.276221
1.010832
0.985319
1.209112
1.205604
0.969226
0.967327
1.188241
1.189570
0.977736
1.009664
1.309052
1.308445
1.011024
0.995891
1.239494
1.219130
0.929637
1.702459
1.406693
0.956788
0.849272
1.040249
1.025599
0.782597
0.766757
0.992120
0.989383
0.755280
0.753189
0.967993
0.965735
0.747739
0.758846
1.030220
1.026877
0.749416
0.744599
0.996394
0.979022
0.690642
1.590328
1.322623
0.929713
0.843556
1.026906
1.011682
0.782393
0.785562
1.038243
1.035274
0.774144
0.757637
0.967890
0.963523
0.744958
0.767596
1.070463
1.066833
0.759428
0.756218
1.041008
1.024059
0.703427
1.732191
1.484985
1.122586
1.055287
1.244559
1.231586
1.011853
1.047496
1.360458
1.357389
1.035909
0.988561
1.191783
1.188790
0.985403
1.060438
1.454708
1.455441
1.075810
1.065073
1.406942
1.386598
0.996246
1.740278
1.490101
1.122490
1.053914
1.243935
1.231122
1.010693
1.046050
1.358082
1.355805
1.037075
0.991402
1.194587
1.191741
0.988837
1.063367
1.456396
1.457360
1.079412
1.068741
1.407687
1.387950
1.001925
1.638187
1.356234
0.934310
0.841160
1.028358
1.013368
0.778941
0.779367
1.026533
1.026174
0.776505
0.766061
0.975489
0.971672
0.755782
0.776900
1.073454
1.070428
0.770324
0.765419
1.035702
1.020784
0.719341
1.858684
1.523378
0.987009
0.855327
1.056756
1.041101
0.779275
0.750172
0.957913
0.959178
0.750562
0.760642
0.973928
0.973213
0.761603
0.769961
1.021734
1.018259
0.757859
0.740272
0.952928
0.938241
0.693726
2.424017
2.040155
1.333355
1.138381
1.358358
1.335637
1.018775
0.957287
1.141935
1.141589
0.946708
0.965237
1.190459
1.194399
0.985611
1.006447
1.262032
1.258248
0.991137
0.949242
1.134475
1.114713
0.881363
2.421477
2.037245
1.329332
1.133140
1.350564
1.329247
1.018040
0.959310
1.141049
1.141111
0.950251
0.968248
1.190710
1.195281
0.990794
1.013601
1.264138
1.260729
0.999609
0.957002
1.137800
1.117241
0.886589
1.854226
1.516377
0.973160
0.833336
1.022229
1.010945
0.770711
0.749898
0.940792
0.943543
0.756016
0.766078
0.968354
0.969782
0.774466
0.786691
1.008968
1.006898
0.779640
0.762255
0.954331
0.937223
0.708568
1.641576
1.351909
0.906797
0.782506
0.934931
0.925445
0.732920
0.741567
0.939312
0.942428
0.752126
0.750865
0.938836
0.938560
0.751556
0.761233
0.967144
0.967044
0.764950
0.775465
0.995208
0.977994
0.725806
1.719776
1.463943
1.066616
0.938274
1.083464
1.071867
0.884289
0.910470
1.121723
1.124974
0.922809
0.912149
1.100534
1.100134
0.911546
0.924866
1.127817
1.131614
0.947487
0.985138
1.237137
1.219896
0.939424
1.561993
1.338851
0.986446
0.871926
1.004759
0.994215
0.823579
0.850662
1.049377
1.051852
0.860455
0.847887
1.022497
1.022105
0.846991
0.860551
1.049232
1.052977
0.882901
0.920549
1.161736
1.145738
0.877868
1.016736
0.849986
0.590608
0.518971
0.617049
0.611397
0.491524
0.505825
0.650591
0.651311
0.508961
0.501187
0.630484
0.629926
0.499612
0.507898
0.650938
0.650877
0.511487
0.524033
0.695702
0.683460
0.488194
0.465057
0.381334
0.250150
0.225287
0.286564
0.284986
0.216913
0.220204
0.296785
0.296726
0.220018
0.217481
0.288678
0.288319
0.216224
0.218093
0.295032
0.294214
0.215821
0.215375
0.300537
0.295174
0.198317
0.180159
0.154365
0.113796
0.109302
0.132380
0.132161
0.108022
0.108213
0.133628
0.133565
0.107953
0.107447
0.131686
0.131578
0.107038
0.107025
0.132224
0.131915
0.105947
0.104624
0.129495
0.128166
0.100381
0.425156
0.333766
0.198816
0.179538
0.254487
0.250866
0.164490
0.154967
0.231769
0.231896
0.155406
0.165202
0.250182
0.249664
0.163495
0.151132
0.226388
0.227309
0.154447
0.170835
0.257478
0.256820
0.171421
0.857950
0.690498
0.441453
0.398940
0.532749
0.524185
0.363735
0.355613
0.526799
0.527038
0.356294
0.363669
0.518686
0.517278
0.358820
0.347425
0.526662
0.528590
0.353862
0.366765
0.514872
0.513073
0.365078
1.383485
1.153916
0.806027
0.740062
0.920047
0.908287
0.694426
0.709435
0.979801
0.980036
0.709668
0.691515
0.893771
0.892012
0.687414
0.710780
1.028148
1.029845
0.714712
0.683128
0.861701
0.854523
0.656390
1.511610
1.252636
0.866225
0.790477
0.982615
0.969609
0.739345
0.753213
1.038360
1.038769
0.753976
0.737010
0.954301
0.952564
0.733109
0.756332
1.090488
1.091729
0.758538
0.725132
0.917803
0.909438
0.694890
1.339047
1.064059
0.664891
0.588565
0.778213
0.765407
0.533963
0.520845
0.758164
0.758961
0.523186
0.535087
0.754044
0.752724
0.530899
0.518141
0.770656
0.770997
0.518688
0.526812
0.737992
0.731723
0.511999
1.406928
1.113927
0.683417
0.597482
0.793123
0.781311
0.543800
0.521980
0.739886
0.740766
0.524075
0.540769
0.755741
0.755977
0.542517
0.531155
0.762353
0.760204
0.524018
0.533965
0.759195
0.748321
0.504312
1.725617
1.418611
0.948198
0.839274
1.041466
1.026977
0.772001
0.751061
0.983245
0.982937
0.746826
0.748942
0.961199
0.962920
0.757032
0.769191
1.027376
1.024639
0.762676
0.762009
1.006633
0.989443
0.709387
1.740837
1.432431
0.959748
0.847201
1.046797
1.031773
0.777730
0.757317
0.988525
0.987593
0.750833
0.750312
0.960817
0.962034
0.756545
0.769627
1.027888
1.024436
0.760582
0.757079
1.001946
0.983895
0.701313
1.451188
1.156305
0.722466
0.625032
0.810387
0.796842
0.564260
0.544384
0.756158
0.754819
0.538477
0.546317
0.755570
0.753974
0.541268
0.533085
0.763389
0.758696
0.517061
0.518372
0.749642
0.735595
0.477329
1.384147
1.115012
0.727200
0.636204
0.802882
0.787041
0.570090
0.558707
0.772684
0.769283
0.546499
0.548402
0.760748
0.756046
0.532256
0.524058
0.771038
0.766858
0.509926
0.513343
0.757167
0.744430
0.476979
1.543559
1.293232
0.931944
0.846128
1.007686
0.990402
0.779449
0.786767
1.029980
1.025910
0.773980
0.765208
0.988540
0.983480
0.751061
0.770616
1.076694
1.074356
0.765818
0.760431
1.038821
1.022814
0.710483
1.547268
1.295587
0.932245
0.845735
1.006879
0.989486
0.778536
0.785305
1.027810
1.024102
0.773781
0.766574
0.990376
0.985649
0.753660
0.773273
1.078932
1.076653
0.768656
0.762969
1.039883
1.024036
0.713514
1.404188
1.128408
0.729379
0.634798
0.799490
0.783188
0.566419
0.552983
0.764746
0.762615
0.545326
0.552804
0.766281
0.762794
0.541194
0.533297
0.777478
0.773438
0.519576
0.521272
0.758384
0.746170
0.486541
1.516537
1.202004
0.732630
0.622419
0.801943
0.787023
0.554898
0.530783
0.740026
0.741013
0.533062
0.550631
0.760913
0.762064
0.555696
0.548181
0.767047
0.762071
0.530546
0.524378
0.737545
0.723915
0.484136
1.903828
1.556123
0.995962
0.847844
1.035093
1.016910
0.762311
0.740158
0.981237
0.983231
0.743572
0.750815
0.962974
0.967969
0.769189
0.778822
1.007259
1.002023
0.762064
0.746752
0.972620
0.953476
0.686309
1.896743
1.548575
0.987201
0.837500
1.023125
1.006304
0.756783
0.739952
0.982119
0.985251
0.747511
0.754282
0.964949
0.970545
0.774855
0.787202
1.014540
1.009337
0.770611
0.753058
0.976343
0.956375
0.689737
1.496496
1.178800
0.702123
0.584103
0.759243
0.748871
0.532757
0.527269
0.737470
0.742560
0.544683
0.560887
0.764114
0.767430
0.574015
0.575693
0.784849
0.780094
0.559081
0.545864
0.747745
0.731275
0.495661
1.383294
1.097382
0.673238
0.555294
0.719128
0.710204
0.511499
0.527159
0.731182
0.737746
0.551211
0.559032
0.753953
0.754764
0.562942
0.564861
0.765752
0.762657
0.555213
0.552525
0.761023
0.744053
0.501911
1.511083
1.250793
0.856519
0.741620
0.941015
0.930038
0.690856
0.707559
0.914783
0.922384
0.733491
0.734288
0.930153
0.930191
0.735906
0.743159
0.948147
0.947638
0.745541
0.758024
0.987347
0.968358
0.702301
1.372772
1.144899
0.793889
0.691316
0.877355
0.867733
0.646819
0.665171
0.858022
0.864744
0.688097
0.685409
0.864842
0.864485
0.685439
0.693694
0.883804
0.883765
0.697641
0.710520
0.925862
0.908442
0.659046
0.852795
0.688448
0.437956
0.365794
0.471082
0.466619
0.343801
0.364807
0.504631
0.508317
0.378718
0.374665
0.501001
0.500309
0.372556
0.377032
0.512375
0.511119
0.373670
0.373361
0.518981
0.507997
0.339989
0.353894
0.283220
0.176446
0.153659
0.199707
0.198753
0.148494
0.155638
0.216979
0.217845
0.158772
0.156928
0.213351
0.213035
0.155811
0.156620
0.216289
0.215600
0.154203
0.151357
0.210900
0.207255
0.140018
0.135261
0.119159
0.095066
0.091555
0.102982
0.102886
0.090945
0.092123
0.106956
0.107077
0.092536
0.092143
0.105834
0.105770
0.091901
0.091895
0.106002
0.105849
0.091337
0.090426
0.103278
0.102601
0.088297
0.409560
0.319982
0.186437
0.177795
0.254637
0.254188
0.174648
0.168954
0.245181
0.244977
0.168310
0.173797
0.255803
0.254134
0.167855
0.154841
0.230354
0.230907
0.156761
0.171912
0.256745
0.255949
0.171913
0.906150
0.721863
0.439408
0.389146
0.511553
0.508188
0.370935
0.368826
0.520494
0.520444
0.369236
0.375184
0.522357
0.519048
0.364052
0.353790
0.532126
0.533265
0.357291
0.366601
0.509013
0.506844
0.363158
1.521757
1.259529
0.836747
0.720808
0.860606
0.851512
0.675247
0.691925
0.919649
0.920621
0.697318
0.693659
0.891051
0.888341
0.689708
0.716632
1.037060
1.037666
0.716561
0.678051
0.846867
0.839011
0.647985
1.654920
1.362408
0.899743
0.771445
0.922259
0.911424
0.718217
0.732921
0.975732
0.977141
0.739789
0.738813
0.951089
0.948733
0.736393
0.763224
1.100260
1.100112
0.760492
0.720060
0.903429
0.894332
0.686319
1.404941
1.109665
0.671672
0.579332
0.753667
0.744560
0.535250
0.525616
0.745125
0.746437
0.530447
0.544628
0.753039
0.750903
0.538389
0.527810
0.778710
0.777335
0.522640
0.527318
0.735287
0.728504
0.510327
1.407312
1.111750
0.679636
0.597092
0.791056
0.779949
0.546721
0.529179
0.758667
0.760190
0.532756
0.540972
0.741296
0.742186
0.544646
0.539681
0.772284
0.768816
0.529377
0.540161
0.772576
0.761349
0.509522
1.690899
1.390984
0.938376
0.842282
1.052328
1.037597
0.778763
0.771486
1.040274
1.039626
0.763358
0.735886
0.923891
0.926492
0.744560
0.773990
1.041184
1.039145
0.774013
0.780125
1.045558
1.028219
0.727887
1.704370
1.404963
0.952599
0.851685
1.057883
1.041795
0.783077
0.775737
1.043104
1.041582
0.764529
0.734785
0.922615
0.925119
0.743111
0.774535
1.042264
1.040174
0.774312
0.777738
1.042425
1.024267
0.722530
1.434651
1.146440
0.725271
0.629206
0.809558
0.793910
0.561909
0.543814
0.766013
0.764495
0.536684
0.538455
0.741075
0.741634
0.540935
0.541913
0.773698
0.770015
0.530680
0.532996
0.765792
0.751582
0.491667
1.377744
1.111962
0.729126
0.631937
0.783180
0.766472
0.561754
0.547463
0.743845
0.739965
0.535125
0.549536
0.774164
0.771572
0.541981
0.532978
0.770421
0.768194
0.524670
0.523196
0.745429
0.732651
0.486106
1.534616
1.286028
0.925604
0.825396
0.960367
0.941712
0.750579
0.749283
0.952707
0.949454
0.744544
0.773929
1.031588
1.029331
0.771737
0.771063
1.047995
1.045992
0.762003
0.744566
0.976846
0.960622
0.692559
1.538243
1.289287
0.928199
0.826703
0.959102
0.939771
0.749353
0.746799
0.949992
0.946576
0.741624
0.772834
1.032235
1.030763
0.773427
0.773322
1.049631
1.047241
0.762830
0.743367
0.975117
0.958304
0.689184
1.391454
1.123993
0.737763
0.634563
0.773593
0.754514
0.555392
0.538373
0.738180
0.733851
0.525131
0.545975
0.777191
0.777391
0.548306
0.540557
0.773530
0.769872
0.526954
0.518979
0.742220
0.727190
0.473708
1.463224
1.169395
0.737125
0.622479
0.769510
0.749478
0.539039
0.527797
0.776336
0.774988
0.523410
0.534051
0.749176
0.754956
0.554115
0.551896
0.765382
0.758802
0.530198
0.528175
0.775246
0.756157
0.470130
1.761379
1.447456
0.960338
0.815509
0.960513
0.939646
0.732729
0.774138
1.137004
1.138724
0.779773
0.739940
0.937270
0.944695
0.758553
0.772744
0.996469
0.990959
0.762916
0.788435
1.114435
1.090346
0.716910
1.753180
1.437286
0.945798
0.796815
0.943082
0.923246
0.717799
0.766746
1.135281
1.139485
0.781224
0.741697
0.938856
0.946864
0.762402
0.778206
1.001863
0.996052
0.767371
0.790828
1.116063
1.091234
0.716720
1.440682
1.138242
0.687086
0.557051
0.720013
0.703337
0.486179
0.500960
0.769705
0.777167
0.528212
0.539377
0.752408
0.760234
0.566831
0.570143
0.780442
0.772856
0.545119
0.536764
0.781746
0.760066
0.469643
1.369957
1.083484
0.654274
0.529198
0.747930
0.734291
0.469938
0.487756
0.722084
0.734168
0.532161
0.550149
0.770843
0.774755
0.565200
0.565216
0.778242
0.773220
0.547741
0.536066
0.757234
0.737516
0.475120
1.506224
1.242891
0.849651
0.779505
1.161717
1.148096
0.720854
0.692804
0.909181
0.922375
0.733166
0.753827
0.987476
0.989369
0.763288
0.763373
0.991408
0.989002
0.755787
0.753132
0.985413
0.964620
0.688906
1.367635
1.135608
0.783720
0.724669
1.092714
1.081725
0.676660
0.653941
0.854630
0.866938
0.691590
0.706954
0.922827
0.923469
0.711818
0.712715
0.926183
0.924987
0.709346
0.709079
0.925926
0.907520
0.652045
0.847170
0.676481
0.411298
0.329762
0.487176
0.482192
0.306668
0.338230
0.495858
0.504819
0.372033
0.373304
0.520034
0.519563
0.372271
0.374461
0.522866
0.522087
0.371822
0.367777
0.515225
0.504466
0.334590
0.348315
0.275639
0.163382
0.130548
0.174801
0.173803
0.125492
0.142819
0.210408
0.213130
0.152999
0.151064
0.211670
0.211396
0.150151
0.151473
0.214350
0.214123
0.150684
0.148232
0.208239
0.204883
0.137872
0.132585
0.116629
0.092272
0.086265
0.093059
0.092956
0.085646
0.089268
0.104512
0.104973
0.090916
0.090268
0.103333
0.103280
0.090070
0.090381
0.104251
0.104221
0.090267
0.089709
0.102439
0.101842
0.087857
0.589655
0.469664
0.274972
0.257082
0.353429
0.354387
0.257519
0.257805
0.367007
0.366681
0.257206
0.258759
0.366304
0.363542
0.249607
0.241103
0.371955
0.372335
0.242061
0.249659
0.354907
0.352737
0.243897
1.183510
0.970164
0.615702
0.529432
0.643731
0.641681
0.511311
0.526402
0.697734
0.698106
0.529913
0.527683
0.686836
0.683530
0.520595
0.539458
0.795128
0.795232
0.538254
0.510541
0.649666
0.643317
0.486638
1.900241
1.610114
1.094978
0.908380
1.005788
0.995441
0.848064
0.889593
1.117883
1.120580
0.904742
0.896945
1.099084
1.100269
0.919862
1.013733
1.499600
1.498048
1.004213
0.886067
1.021966
1.004868
0.808329
2.047128
1.728713
1.177019
0.975862
1.081911
1.069148
0.905290
0.945303
1.188641
1.191824
0.961851
0.954992
1.168274
1.170232
0.981012
1.077747
1.578546
1.576187
1.065707
0.944727
1.094646
1.075776
0.861427
1.738859
1.424423
0.928466
0.791400
0.947327
0.937355
0.738973
0.750680
0.991889
0.993485
0.756952
0.752244
0.955399
0.954544
0.754891
0.787582
1.113243
1.110993
0.780006
0.743801
0.947229
0.934500
0.699494
1.689909
1.388078
0.928948
0.827690
1.024132
1.011583
0.771859
0.774337
1.045822
1.045560
0.768709
0.738710
0.922905
0.924225
0.743954
0.777973
1.065936
1.064690
0.780030
0.779168
1.032335
1.017519
0.733833
1.940063
1.646264
1.190822
1.096886
1.325224
1.310630
1.039529
1.059653
1.395194
1.390039
1.029259
0.937197
1.091877
1.094071
0.941025
1.021078
1.344568
1.349092
1.053771
1.064176
1.373011
1.353775
1.004670
1.940275
1.650473
1.201801
1.105375
1.329263
1.312794
1.041526
1.060399
1.392721
1.386669
1.027068
0.935381
1.092654
1.095085
0.940087
1.020761
1.342558
1.347420
1.054516
1.064375
1.373621
1.353623
1.002373
1.657188
1.375851
0.955793
0.853597
1.036893
1.018285
0.777626
0.774376
1.031791
1.028620
0.759711
0.735724
0.935325
0.937551
0.744098
0.775558
1.047871
1.047706
0.780912
0.781590
1.039776
1.022374
0.728546
1.569963
1.308877
0.926059
0.820610
0.964210
0.945373
0.743499
0.738034
0.946506
0.944480
0.736045
0.764131
1.015109
1.016419
0.773998
0.778485
1.044087
1.042946
0.773282
0.757887
0.983356
0.966676
0.704871
1.705735
1.461275
1.096905
0.987813
1.118616
1.099054
0.910639
0.917020
1.120848
1.123511
0.942081
1.015576
1.327658
1.332369
1.044642
1.043661
1.333236
1.329954
1.024536
0.980831
1.189265
1.168584
0.908672
1.709206
1.464749
1.100079
0.988421
1.113894
1.093279
0.907624
0.914265
1.121246
1.123564
0.938563
1.013446
1.328023
1.333811
1.046006
1.044843
1.332162
1.328145
1.023151
0.977915
1.188517
1.166667
0.901788
1.579921
1.318779
0.934352
0.816862
0.935544
0.913282
0.728597
0.730984
0.965742
0.962950
0.728413
0.758861
1.018659
1.023502
0.779256
0.780517
1.033364
1.029659
0.766819
0.750778
0.995979
0.975042
0.683764
1.668431
1.385457
0.958120
0.820822
0.939897
0.916074
0.731101
0.776000
1.131856
1.129771
0.771250
0.736505
0.949604
0.956784
0.755080
0.768139
1.000808
0.996353
0.761230
0.786525
1.119391
1.094484
0.711869
1.949010
1.651949
1.178456
1.008813
1.119179
1.100214
0.955989
1.127728
1.755007
1.756236
1.133424
0.971147
1.123781
1.126118
0.949557
0.982514
1.220110
1.222690
1.021887
1.134589
1.676451
1.651427
1.070463
1.944549
1.643799
1.162894
0.989341
1.110609
1.092310
0.938943
1.116738
1.752389
1.756956
1.133808
0.971449
1.123901
1.126783
0.951609
0.985212
1.222018
1.224131
1.023100
1.134893
1.677576
1.651811
1.068268
1.660797
1.364246
0.910469
0.766826
0.963897
0.941938
0.683893
0.741454
1.125635
1.134897
0.773463
0.736705
0.947153
0.955993
0.760449
0.775279
1.003675
0.997748
0.764060
0.788740
1.128101
1.100704
0.705901
1.585983
1.302390
0.878180
0.794729
1.178571
1.158835
0.715550
0.692470
0.966312
0.980579
0.736966
0.754896
1.002046
1.008644
0.778745
0.780710
1.019378
1.014075
0.764332
0.760305
1.027983
1.003398
0.683338
1.710563
1.458838
1.115250
1.214786
2.141727
2.124572
1.144800
0.948744
1.131416
1.140268
0.941626
0.986781
1.267797
1.272797
1.010788
1.008093
1.288857
1.285892
0.997798
0.991830
1.259554
1.236125
0.917018
1.556148
1.333704
1.028119
1.137671
2.055345
2.042099
1.082573
0.893608
1.057378
1.065601
0.885383
0.927118
1.193279
1.196392
0.944610
0.941475
1.209653
1.208264
0.936250
0.932247
1.182296
1.162092
0.867191
1.004934
0.827040
0.550900
0.506685
0.843950
0.836904
0.476277
0.467493
0.638518
0.650197
0.505339
0.518932
0.704965
0.705359
0.522406
0.521754
0.702690
0.702356
0.520295
0.517352
0.692626
0.679919
0.477112
0.454327
0.365065
0.220805
0.178218
0.283249
0.281415
0.169613
0.191525
0.284320
0.289191
0.209135
0.209253
0.299092
0.298916
0.209065
0.210533
0.301021
0.301059
0.210653
0.208681
0.295604
0.290739
0.192771
0.173594
0.147545
0.105155
0.093117
0.108684
0.108437
0.091829
0.099502
0.127413
0.128500
0.103426
0.102462
0.127348
0.127273
0.102228
0.102929
0.128994
0.129030
0.103052
0.102452
0.127181
0.126080
0.098945
0.582816
0.464825
0.272830
0.257106
0.354654
0.356257
0.259954
0.261765
0.372692
0.372183
0.260521
0.259754
0.366273
0.363403
0.250194
0.243495
0.376239
0.376596
0.244351
0.249937
0.354161
0.351625
0.242823
1.177771
0.965118
0.611931
0.528887
0.644830
0.644421
0.516754
0.534350
0.704951
0.704888
0.536373
0.530648
0.688191
0.684643
0.522752
0.544742
0.801014
0.801054
0.543293
0.512173
0.649921
0.642571
0.484643
1.901868
1.610127
1.092373
0.907003
1.004960
0.997025
0.854533
0.897438
1.119456
1.121553
0.910777
0.901722
1.103254
1.104169
0.923865
1.019232
1.500703
1.499114
1.009575
0.889913
1.025785
1.007119
0.807053
2.050527
1.730103
1.175253
0.974861
1.081263
1.070937
0.912078
0.953392
1.190137
1.192621
0.967753
0.959419
1.171980
1.173728
0.984858
1.083540
1.580020
1.577798
1.071937
0.949557
1.099481
1.078987
0.860961
1.738173
1.423415
0.927375
0.792208
0.949148
0.940804
0.745504
0.759538
0.998906
0.999677
0.762954
0.753886
0.955293
0.954381
0.756408
0.793914
1.120367
1.118636
0.788135
0.748779
0.950714
0.936801
0.700314
1.686202
1.386591
0.930819
0.830363
1.026658
1.014312
0.775361
0.778962
1.050661
1.049513
0.770236
0.736794
0.921193
0.922826
0.743117
0.781355
1.071113
1.071036
0.787445
0.785081
1.036030
1.020807
0.738328
1.929679
1.640296
1.192065
1.099532
1.327404
1.312186
1.040403
1.060555
1.396531
1.390578
1.027590
0.934935
1.094336
1.097112
0.940562
1.021520
1.344471
1.350488
1.058954
1.069452
1.374920
1.355867
1.010656
1.930423
1.644713
1.202586
1.106650
1.329499
1.312046
1.039649
1.057720
1.389773
1.383189
1.022743
0.932214
1.095024
1.098244
0.939454
1.020227
1.340993
1.347456
1.059091
1.070286
1.376758
1.357255
1.010114
1.655184
1.375020
0.956102
0.851564
1.033159
1.013407
0.771389
0.766175
1.021924
1.018762
0.751623
0.730347
0.932896
0.936172
0.742525
0.775438
1.048210
1.049567
0.786120
0.789556
1.047130
1.030417
0.739111
1.571206
1.308304
0.922036
0.813469
0.957352
0.937173
0.731255
0.722128
0.929726
0.928594
0.723262
0.757251
1.011100
1.014017
0.773052
0.778285
1.044735
1.044846
0.777490
0.765166
0.989517
0.973955
0.716152
1.709391
1.461555
1.091482
0.980092
1.115401
1.093947
0.896059
0.897634
1.107689
1.111753
0.927085
1.006295
1.321394
1.328313
1.043264
1.043455
1.335245
1.333024
1.027767
0.984345
1.187374
1.168135
0.916764
1.713061
1.465137
1.094661
0.980683
1.110599
1.088065
0.892887
0.894486
1.107490
1.111192
0.923083
1.003833
1.321486
1.329513
1.044377
1.044330
1.333812
1.330762
1.025701
0.980412
1.185389
1.164930
0.908614
1.582114
1.318757
0.930421
0.809635
0.928265
0.904524
0.715697
0.713609
0.947050
0.945067
0.713856
0.750798
1.013729
1.020273
0.777448
0.779264
1.032920
1.030085
0.768601
0.754473
0.998099
0.978045
0.690515
1.668951
1.386339
0.959000
0.818441
0.934590
0.909237
0.722985
0.764748
1.119588
1.117356
0.759617
0.728729
0.945498
0.953963
0.751969
0.766143
0.999772
0.996033
0.761727
0.787926
1.120866
1.096088
0.713751
1.941934
1.648209
1.180360
1.008769
1.114623
1.093953
0.950279
1.121803
1.753088
1.753694
1.125682
0.964736
1.122842
1.126314
0.946875
0.980118
1.218693
1.221860
1.021286
1.134015
1.676256
1.650915
1.068787
1.939015
1.641480
1.165976
0.990166
1.106825
1.086832
0.934132
1.112218
1.752473
1.756303
1.127012
0.964994
1.122523
1.126413
0.948368
0.982492
1.220437
1.223078
1.021907
1.133118
1.675926
1.649737
1.064929
1.665447
1.369211
0.915164
0.767404
0.961221
0.937784
0.679034
0.735410
1.120606
1.129288
0.765443
0.729062
0.942042
0.951647
0.755513
0.772236
1.002194
0.996726
0.762534
0.786070
1.125068
1.097360
0.702036
1.590931
1.306408
0.880063
0.792740
1.176148
1.155283
0.709522
0.686265
0.960895
0.975142
0.730749
0.748986
0.997823
1.004860
0.774427
0.777846
1.018336
1.013317
0.762410
0.757423
1.025223
1.000512
0.679910
1.710948
1.458838
1.114540
1.213246
2.144434
2.126388
1.140302
0.943545
1.127846
1.137043
0.937598
0.983527
1.267098
1.272389
1.008611
1.006402
1.289390
1.286550
0.996445
0.989800
1.259179
1.235648
0.914520
1.554868
1.332337
1.026532
1.135737
2.057835
2.043933
1.078477
0.889180
1.054710
1.063369
0.882420
0.924927
1.193522
1.196839
0.943143
0.940098
1.210198
1.208886
0.935009
0.930546
1.182322
1.162073
0.865199
1.005240
0.826974
0.549880
0.503590
0.841099
0.833670
0.471853
0.464075
0.636068
0.648021
0.502945
0.516796
0.703840
0.704327
0.520602
0.520090
0.701839
0.701578
0.518835
0.515703
0.691377
0.678706
0.475521
0.455132
0.365509
0.220648
0.177115
0.281342
0.279415
0.168170
0.190430
0.283195
0.288135
0.208267
0.208418
0.298245
0.298095
0.208320
0.209874
0.300386
0.300453
0.210089
0.208106
0.294940
0.290103
0.192268
0.173917
0.147729
0.105152
0.092926
0.108224
0.107963
0.091585
0.099307
0.127129
0.128226
0.103262
0.102299
0.127093
0.127023
0.102080
0.102802
0.128806
0.128849
0.102943
0.102349
0.127012
0.125919
0.098860
0.386538
0.303538
0.178846
0.177870
0.258675
0.260575
0.183460
0.183333
0.264960
0.264097
0.180374
0.177414
0.256083
0.254039
0.170037
0.163582
0.245241
0.245720
0.165188
0.173047
0.254692
0.252533
0.168065
0.892668
0.708800
0.427263
0.386887
0.513267
0.515744
0.389934
0.396146
0.539768
0.538186
0.391384
0.386291
0.529255
0.525102
0.372296
0.372174
0.548165
0.549074
0.374819
0.373193
0.512824
0.507012
0.356649
1.540414
1.269862
0.831630
0.714844
0.851353
0.850006
0.693499
0.711268
0.904279
0.903375
0.711667
0.710816
0.911073
0.907493
0.704464
0.730763
1.022718
1.023204
0.730417
0.693116
0.868702
0.855664
0.647081
1.679213
1.377285
0.897654
0.766802
0.913572
0.910462
0.737347
0.752752
0.959663
0.958825
0.753360
0.754749
0.969918
0.966879
0.750629
0.778112
1.086636
1.086937
0.777116
0.738556
0.928727
0.914263
0.688410
1.406896
1.109454
0.669054
0.581795
0.757651
0.754216
0.557665
0.555360
0.762236
0.760664
0.550306
0.551358
0.757099
0.754775
0.544721
0.549177
0.796685
0.797105
0.550338
0.545616
0.749748
0.738769
0.514033
1.386760
1.100681
0.684356
0.605984
0.799563
0.789331
0.559317
0.545832
0.774757
0.773192
0.538656
0.536097
0.742678
0.744646
0.543412
0.551085
0.785620
0.786131
0.554462
0.560009
0.782660
0.769991
0.524376
1.635174
1.354036
0.935959
0.849952
1.061966
1.045497
0.782617
0.775808
1.047482
1.044302
0.760279
0.734753
0.951987
0.956393
0.748629
0.774255
1.032613
1.035198
0.787823
0.793871
1.043577
1.026937
0.744463
1.650114
1.368473
0.948479
0.854589
1.061220
1.042024
0.777094
0.767134
1.035493
1.032342
0.751778
0.730213
0.950035
0.955075
0.746465
0.771364
1.028974
1.031860
0.785977
0.793527
1.044094
1.027738
0.745168
1.418253
1.136481
0.724097
0.621734
0.798804
0.778999
0.539469
0.513767
0.732911
0.731474
0.507339
0.520316
0.738144
0.742507
0.536628
0.540966
0.772362
0.773907
0.547972
0.559174
0.785025
0.773357
0.527410
1.382713
1.110919
0.715992
0.608565
0.766617
0.744573
0.518265
0.488848
0.690362
0.689708
0.487714
0.523637
0.759357
0.762698
0.538212
0.532254
0.773732
0.775881
0.539259
0.546203
0.757147
0.748391
0.523328
1.554781
1.294133
0.912497
0.807310
0.972428
0.946425
0.706762
0.688063
0.947909
0.949307
0.696836
0.740047
1.005552
1.011190
0.765288
0.771545
1.062072
1.063478
0.772879
0.748844
0.948670
0.937230
0.711028
1.559239
1.297857
0.915148
0.808521
0.970735
0.943917
0.704895
0.684185
0.943344
0.944485
0.692192
0.737756
1.005218
1.011732
0.766080
0.772742
1.062625
1.063268
0.771303
0.744109
0.942944
0.930682
0.703186
1.399585
1.124788
0.724990
0.610613
0.754528
0.729577
0.509255
0.474680
0.679257
0.677838
0.471554
0.515757
0.758616
0.765094
0.541378
0.536142
0.773723
0.773081
0.532995
0.529503
0.741098
0.729194
0.494880
1.453779
1.164371
0.738024
0.613016
0.750226
0.724681
0.509349
0.488055
0.739671
0.737883
0.482753
0.507478
0.738813
0.749217
0.544292
0.544915
0.762007
0.757910
0.531795
0.532696
0.778478
0.759884
0.476446
1.706396
1.410128
0.958287
0.810612
0.937830
0.911640
0.711883
0.758307
1.147563
1.147430
0.759633
0.724008
0.946171
0.957216
0.753969
0.765408
0.991503
0.987815
0.760696
0.786905
1.114602
1.089456
0.711795
1.702602
1.404263
0.947719
0.795035
0.923264
0.898152
0.700303
0.756168
1.153223
1.155159
0.764780
0.725881
0.946728
0.957848
0.755991
0.769809
0.996437
0.992194
0.763125
0.785259
1.111763
1.085438
0.705891
1.441970
1.145024
0.700883
0.558348
0.710255
0.688455
0.468907
0.480963
0.758553
0.764080
0.501734
0.514248
0.740475
0.750968
0.551089
0.559697
0.775633
0.769587
0.539773
0.527652
0.772466
0.749639
0.456146
1.379212
1.092076
0.659962
0.523896
0.745113
0.727540
0.450603
0.466930
0.706398
0.718411
0.511171
0.530585
0.760264
0.765779
0.551457
0.556082
0.776624
0.772515
0.541654
0.526420
0.749787
0.729490
0.463076
1.501306
1.238604
0.847486
0.780094
1.186001
1.169407
0.711799
0.678046
0.900668
0.914830
0.721340
0.745616
0.991246
0.994213
0.759174
0.760481
0.998273
0.996167
0.753714
0.748674
0.991640
0.970264
0.682032
1.358218
1.127345
0.778605
0.723706
1.116073
1.102875
0.668773
0.641690
0.848836
0.862414
0.683373
0.702352
0.929561
0.930917
0.710022
0.710829
0.933072
0.931979
0.707591
0.705679
0.933387
0.914581
0.646903
0.845784
0.674468
0.407396
0.320173
0.482345
0.476009
0.292414
0.326593
0.488320
0.498267
0.364014
0.366572
0.518477
0.518333
0.366803
0.369312
0.521723
0.521128
0.367208
0.362269
0.512497
0.501773
0.329022
0.350604
0.276783
0.162651
0.126578
0.168812
0.167482
0.120325
0.138775
0.206427
0.209433
0.149874
0.148142
0.209083
0.208899
0.147579
0.149191
0.212420
0.212286
0.148732
0.146213
0.206183
0.202911
0.136071
0.133692
0.117241
0.092221
0.085478
0.091356
0.091204
0.084655
0.088515
0.103469
0.103978
0.090318
0.089685
0.102463
0.102423
0.089540
0.089928
0.103614
0.103604
0.089883
0.089344
0.101859
0.101285
0.087548
0.391399
0.307931
0.183212
0.178875
0.260371
0.262384
0.184688
0.186913
0.266552
0.265153
0.181970
0.174424
0.253418
0.252079
0.169709
0.171435
0.253220
0.253944
0.173990
0.174911
0.256442
0.252370
0.163002
0.867240
0.692204
0.428038
0.392327
0.525232
0.527684
0.394958
0.395552
0.526643
0.524136
0.387681
0.387199
0.541950
0.539097
0.377744
0.374665
0.527156
0.528643
0.379545
0.383571
0.535494
0.526509
0.357436
1.464583
1.212395
0.816669
0.724794
0.879200
0.877747
0.703527
0.700142
0.867522
0.865642
0.698194
0.721607
0.949738
0.947060
0.716053
0.706257
0.926853
0.928585
0.710831
0.716091
0.932149
0.917602
0.672271
1.598910
1.317024
0.882443
0.777695
0.942444
0.939351
0.748863
0.743008
0.923250
0.920900
0.739543
0.764900
1.010053
1.007801
0.761029
0.751596
0.987609
0.990003
0.758344
0.764090
0.993597
0.977753
0.716902
1.360226
1.079056
0.668220
0.590323
0.773249
0.770243
0.567723
0.558999
0.747254
0.742976
0.545153
0.552017
0.782430
0.781080
0.548313
0.545022
0.762345
0.766103
0.557357
0.563219
0.773094
0.759268
0.523913
1.339939
1.069069
0.679952
0.609057
0.805505
0.796444
0.567055
0.551900
0.761087
0.756658
0.536659
0.545314
0.794265
0.796275
0.552381
0.546638
0.759948
0.764176
0.559687
0.562008
0.762176
0.748451
0.522732
1.557800
1.293750
0.911999
0.843856
1.065339
1.050235
0.782168
0.763715
1.004987
1.001946
0.755332
0.780475
1.085535
1.089316
0.791765
0.762813
0.978605
0.980850
0.764069
0.761733
0.966460
0.950503
0.714006
1.574047
1.307233
0.919988
0.843552
1.061963
1.043245
0.768600
0.744593
0.985997
0.984102
0.740197
0.773417
1.081449
1.086388
0.789009
0.757094
0.973087
0.975350
0.758400
0.759117
0.964392
0.949899
0.716396
1.384361
1.108126
0.706565
0.609844
0.801834
0.779785
0.520123
0.484080
0.705121
0.704720
0.482637
0.518586
0.775929
0.782203
0.541581
0.527573
0.747864
0.752130
0.540688
0.551197
0.749810
0.741182
0.529344
1.393658
1.115952
0.709585
0.607533
0.808557
0.779790
0.493241
0.447657
0.713663
0.716524
0.455945
0.491869
0.729531
0.737294
0.522067
0.522786
0.782242
0.786016
0.535054
0.536272
0.729351
0.724248
0.524494
1.601493
1.330531
0.933321
0.855419
1.113648
1.080797
0.736211
0.719516
1.172150
1.174629
0.721148
0.697265
0.926032
0.935560
0.730858
0.777266
1.127439
1.129545
0.782412
0.728342
0.904933
0.895766
0.692566
1.607020
1.334092
0.933966
0.854652
1.111296
1.077975
0.733548
0.715252
1.167794
1.170458
0.717582
0.696115
0.925776
0.935840
0.731658
0.777967
1.128377
1.129784
0.780645
0.724533
0.900361
0.890814
0.687247
1.419000
1.133102
0.713336
0.604110
0.796739
0.766222
0.482660
0.432776
0.702625
0.706200
0.443903
0.487558
0.726580
0.736299
0.524810
0.525715
0.786738
0.788012
0.529168
0.523069
0.715240
0.708661
0.505454
1.452567
1.157480
0.721499
0.600410
0.765170
0.739050
0.494163
0.460623
0.708845
0.710044
0.465646
0.507809
0.760529
0.770953
0.545430
0.536049
0.762216
0.761687
0.532714
0.529872
0.733672
0.721467
0.494446
1.695972
1.400207
0.952890
0.818410
0.969964
0.945010
0.720925
0.737356
1.068086
1.069261
0.745194
0.753824
1.024510
1.034444
0.783706
0.771741
1.001155
0.998084
0.758367
0.747051
0.976666
0.956390
0.683481
1.692871
1.397696
0.950702
0.814206
0.963773
0.940520
0.723054
0.748901
1.082803
1.084325
0.758014
0.759441
1.027071
1.036375
0.786848
0.778467
1.007786
1.004179
0.763237
0.746972
0.975729
0.953624
0.676968
1.436699
1.144600
0.711427
0.583453
0.741831
0.722158
0.501332
0.502120
0.752048
0.754412
0.511733
0.528800
0.771508
0.779510
0.557007
0.558749
0.778043
0.775674
0.549183
0.531801
0.738294
0.719556
0.473499
1.368300
1.090836
0.680412
0.560094
0.746466
0.730041
0.490918
0.497469
0.719641
0.725887
0.519983
0.532385
0.755530
0.759623
0.547882
0.554055
0.771776
0.769988
0.548170
0.539061
0.759010
0.740241
0.481628
1.479399
1.227591
0.856320
0.775786
1.049042
1.033507
0.711896
0.699033
0.914996
0.923100
0.723444
0.734707
0.960769
0.963046
0.744979
0.752092
0.979589
0.979033
0.753618
0.762660
1.027331
1.006365
0.699514
1.337586
1.117440
0.788551
0.721639
0.983252
0.970538
0.669112
0.660245
0.861002
0.868901
0.684099
0.691798
0.899049
0.900164
0.697854
0.704177
0.915308
0.914857
0.706048
0.716495
0.966980
0.948010
0.659120
0.840152
0.677366
0.430161
0.359982
0.493607
0.486640
0.329938
0.347595
0.496769
0.502333
0.367675
0.367917
0.509705
0.509688
0.368510
0.372411
0.519091
0.517865
0.368653
0.365598
0.521596
0.510257
0.330639
0.355373
0.283250
0.173859
0.145204
0.192837
0.191012
0.136945
0.146329
0.209855
0.211515
0.152253
0.151199
0.210687
0.210570
0.150888
0.152074
0.214082
0.213543
0.150156
0.146783
0.207337
0.203793
0.135691
0.137513
0.120367
0.094735
0.089087
0.098417
0.098156
0.087850
0.089925
0.104407
0.104695
0.090929
0.090586
0.103870
0.103841
0.090485
0.090672
0.104527
0.104424
0.090288
0.089389
0.101764
0.101139
0.087399
0.570001
0.456842
0.279087
0.261605
0.365847
0.367773
0.265270
0.267450
0.366514
0.364635
0.261310
0.256118
0.372276
0.371183
0.252638
0.256388
0.366915
0.367982
0.260170
0.258908
0.374456
0.367102
0.235786
1.079034
0.892178
0.598576
0.543097
0.683846
0.683729
0.532171
0.525882
0.658980
0.656988
0.522241
0.541882
0.738124
0.736904
0.539551
0.527581
0.687283
0.688894
0.532525
0.543769
0.734116
0.721264
0.505751
1.667178
1.422390
1.031570
0.928257
1.082686
1.075803
0.882820
0.862510
1.017140
1.017666
0.874025
0.940079
1.218955
1.219326
0.946699
0.907453
1.100596
1.102411
0.912565
0.950153
1.229355
1.212797
0.904332
1.805558
1.535514
1.112727
0.997557
1.160594
1.151735
0.943543
0.921103
1.087832
1.087658
0.930555
0.998916
1.295677
1.296490
1.007097
0.966613
1.171947
1.174806
0.974791
1.013098
1.301433
1.283528
0.963893
1.586740
1.313062
0.903407
0.810486
0.995596
0.988969
0.771019
0.756152
0.941601
0.937302
0.746181
0.778436
1.060586
1.060832
0.781100
0.758947
0.968211
0.972906
0.771780
0.784961
1.016910
0.998959
0.733096
1.539684
1.278496
0.900633
0.833404
1.048550
1.039201
0.790359
0.775179
0.989224
0.984523
0.763773
0.797309
1.119760
1.120968
0.800306
0.761676
0.964665
0.968516
0.766099
0.763007
0.959584
0.942310
0.711238
1.715493
1.468361
1.116036
1.082517
1.361448
1.349202
1.035003
1.009057
1.256516
1.256398
1.020674
1.103432
1.547277
1.548248
1.101845
0.996026
1.180020
1.176485
0.959911
0.945895
1.132157
1.113966
0.889035
1.723873
1.474832
1.119158
1.081336
1.362664
1.345990
1.018563
0.986706
1.245295
1.246937
1.003774
1.092626
1.538245
1.540945
1.097261
0.990655
1.179741
1.175956
0.953634
0.939771
1.123860
1.107790
0.889382
1.560016
1.295086
0.911577
0.837241
1.077168
1.052445
0.743005
0.709911
1.005586
1.006586
0.714581
0.757461
1.077254
1.084591
0.781535
0.749536
0.988566
0.991473
0.750500
0.737838
0.917233
0.906719
0.705339
1.598439
1.325482
0.926219
0.857995
1.141739
1.109253
0.740306
0.718319
1.185301
1.188099
0.720438
0.697454
0.944145
0.955506
0.735653
0.773822
1.107661
1.110384
0.779533
0.726273
0.893726
0.884331
0.689975
1.842233
1.574670
1.182109
1.180997
1.624532
1.598672
1.123840
1.213548
2.315662
2.311687
1.175232
0.949687
1.114308
1.123983
0.957594
1.097738
1.610328
1.610346
1.094485
0.938303
1.069425
1.050295
0.847475
1.850463
1.579890
1.182273
1.178438
1.619827
1.593599
1.119686
1.209666
2.315233
2.311779
1.173170
0.948509
1.112069
1.122159
0.957908
1.098609
1.612579
1.612015
1.093445
0.936076
1.067506
1.048192
0.844479
1.637641
1.352386
0.930349
0.848364
1.119406
1.085534
0.724797
0.707446
1.194648
1.199263
0.716034
0.692013
0.927693
0.940459
0.734995
0.778138
1.120083
1.120872
0.778060
0.720045
0.889258
0.879091
0.680553
1.666545
1.374392
0.935382
0.818597
1.016322
0.988512
0.712124
0.707576
1.064687
1.068659
0.722296
0.740467
1.016317
1.026197
0.772147
0.764835
1.030041
1.030248
0.759833
0.734462
0.918326
0.905763
0.693333
1.907636
1.618819
1.173401
1.043701
1.215041
1.193880
0.968225
1.026189
1.448310
1.453092
1.051441
1.046834
1.351088
1.355884
1.052146
1.018179
1.259059
1.254671
0.990192
0.952343
1.139026
1.119024
0.884883
1.904794
1.618022
1.175875
1.046063
1.213711
1.194896
0.978895
1.043757
1.457346
1.461468
1.067001
1.056101
1.356720
1.360188
1.056463
1.023969
1.259937
1.255169
0.994917
0.956035
1.145736
1.123476
0.881448
1.645501
1.362199
0.938242
0.820843
0.997674
0.978510
0.744007
0.759988
1.047703
1.049359
0.768434
0.772759
1.040341
1.045430
0.787493
0.778773
1.010843
1.010020
0.771696
0.753078
0.960712
0.940707
0.689839
1.558243
1.293961
0.907259
0.820081
1.031888
1.014450
0.749010
0.736514
0.970408
0.972228
0.740886
0.747372
0.984848
0.988528
0.760649
0.765978
0.995533
0.996033
0.769888
0.775847
1.032148
1.011548
0.714026
1.644806
1.411298
1.076924
1.047171
1.333453
1.318659
0.988546
0.942147
1.158525
1.158982
0.935325
0.943536
1.178709
1.181544
0.955772
0.966318
1.203951
1.207137
0.988332
1.034265
1.393616
1.372846
0.975836
1.491005
1.287017
0.992098
0.976121
1.255009
1.243027
0.928667
0.884074
1.083826
1.084445
0.877809
0.884376
1.101470
1.103347
0.893365
0.903496
1.126154
1.128870
0.923981
0.970256
1.318763
1.299820
0.916828
0.982687
0.823056
0.584691
0.545228
0.717254
0.709125
0.511578
0.501841
0.655478
0.657609
0.506822
0.508402
0.665508
0.665986
0.511262
0.517043
0.680973
0.680323
0.517879
0.527311
0.732317
0.718704
0.486099
0.459672
0.375787
0.246022
0.220240
0.300813
0.297855
0.207311
0.209455
0.291741
0.292865
0.213028
0.212833
0.293970
0.293957
0.213071
0.214741
0.299208
0.298437
0.212526
0.210540
0.303737
0.298246
0.192688
0.182464
0.155336
0.112885
0.104889
0.127354
0.126764
0.102274
0.103970
0.129789
0.130092
0.105000
0.104744
0.129732
0.129700
0.104655
0.104896
0.130701
0.130464
0.104070
0.102579
0.127449
0.126189
0.098488
0.570491
0.457107
0.279012
0.260910
0.364824
0.366775
0.264680
0.267626
0.367259
0.365380
0.261489
0.255519
0.371211
0.370262
0.252550
0.257787
0.369499
0.370604
0.261695
0.259083
0.373863
0.366261
0.235043
1.078036
0.891428
0.598104
0.542107
0.683405
0.683387
0.531561
0.526295
0.660142
0.658137
0.522590
0.541056
0.737459
0.736600
0.539993
0.530244
0.690205
0.691895
0.535453
0.544643
0.733858
0.720325
0.504193
1.662150
1.418651
1.030172
0.927982
1.084934
1.078299
0.883552
0.863647
1.018872
1.019353
0.874959
0.940311
1.220873
1.221700
0.948300
0.909636
1.099271
1.101168
0.914942
0.951673
1.230066
1.212491
0.902536
1.800377
1.531678
1.111271
0.997263
1.162941
1.154501
0.944834
0.923375
1.091055
1.090846
0.932623
0.999709
1.297907
1.299076
1.008838
0.968962
1.170646
1.173551
0.977147
1.014294
1.301551
1.282539
0.961415
1.585641
1.312277
0.902842
0.809385
0.995458
0.989501
0.772328
0.760516
0.947594
0.943292
0.750507
0.779610
1.061101
1.061296
0.782023
0.762304
0.971387
0.975978
0.774693
0.784647
1.014616
0.995631
0.729044
1.540745
1.279196
0.900519
0.832515
1.048045
1.039878
0.793592
0.782355
0.996480
0.991833
0.771160
0.801020
1.121400
1.121818
0.801213
0.764186
0.967298
0.970732
0.767043
0.760546
0.955368
0.937213
0.705504
1.717387
1.469639
1.115828
1.081931
1.361298
1.350534
1.039203
1.015219
1.258258
1.258276
1.027377
1.108899
1.550818
1.550649
1.103458
0.997499
1.179925
1.175635
0.958638
0.942144
1.127866
1.108742
0.881951
1.722557
1.473391
1.117087
1.079891
1.362155
1.347016
1.022119
0.991626
1.245440
1.247300
1.009497
1.098007
1.542229
1.543982
1.099429
0.992351
1.179544
1.174731
0.951548
0.934301
1.116988
1.099909
0.880137
1.552302
1.287848
0.905356
0.833432
1.075530
1.052128
0.743967
0.712653
1.007505
1.008825
0.718467
0.760847
1.080306
1.087486
0.784342
0.752823
0.990807
0.992234
0.748355
0.729035
0.904075
0.892347
0.691614
1.590341
1.316379
0.916175
0.851531
1.139679
1.108044
0.736920
0.713907
1.183230
1.186617
0.718028
0.697364
0.945739
0.958274
0.739666
0.778467
1.109468
1.109697
0.775184
0.712593
0.875579
0.864258
0.668701
1.841951
1.571072
1.173469
1.175231
1.625319
1.599957
1.119680
1.207493
2.318159
2.314882
1.171341
0.947491
1.114232
1.125820
0.961490
1.100769
1.606876
1.603644
1.086178
0.923401
1.058731
1.036728
0.822370
1.848556
1.574976
1.172794
1.172276
1.620508
1.594863
1.115437
1.203525
2.317699
2.314882
1.168958
0.945720
1.111243
1.123272
0.961276
1.101454
1.609193
1.605668
1.085946
0.922695
1.058882
1.036797
0.821303
1.624456
1.339023
0.917471
0.840645
1.117290
1.084521
0.721216
0.702883
1.192693
1.197649
0.712600
0.689864
0.926935
0.940934
0.737152
0.782107
1.122145
1.121460
0.776658
0.711840
0.878062
0.866358
0.666385
1.651826
1.360896
0.924471
0.813028
1.015843
0.989854
0.713477
0.710914
1.067672
1.071396
0.724750
0.740282
1.016432
1.026251
0.771637
0.766567
1.032534
1.033394
0.763675
0.736099
0.915823
0.903102
0.694111
1.900374
1.611848
1.167165
1.042116
1.219560
1.200665
0.974600
1.033165
1.448742
1.452835
1.056077
1.049596
1.355558
1.359403
1.051576
1.017803
1.259175
1.256561
0.995309
0.957394
1.136975
1.117775
0.892506
1.901470
1.614680
1.172900
1.047723
1.221689
1.205027
0.988038
1.052935
1.459699
1.462791
1.072567
1.058851
1.360569
1.362817
1.054879
1.022467
1.258964
1.256244
0.999874
0.962186
1.145770
1.124523
0.891000
1.642440
1.360050
0.938516
0.826858
1.009001
0.991259
0.755368
0.771297
1.057337
1.057487
0.774236
0.772555
1.038472
1.042517
0.783406
0.776566
1.009937
1.010742
0.775160
0.758829
0.965585
0.946147
0.697736
1.558182
1.296003
0.914204
0.834440
1.048661
1.031748
0.765354
0.748396
0.979500
0.978911
0.743917
0.745695
0.981692
0.984603
0.756129
0.762935
0.993793
0.994996
0.769330
0.776347
1.034172
1.013664
0.714972
1.647581
1.416683
1.088021
1.063916
1.343097
1.328440
1.005718
0.954477
1.166097
1.163418
0.936756
0.942451
1.178383
1.180563
0.952311
0.963152
1.202053
1.205372
0.985649
1.032171
1.395327
1.374363
0.973147
1.494781
1.293031
1.003183
0.992307
1.264086
1.252070
0.944604
0.894802
1.089611
1.087341
0.878434
0.883404
1.101648
1.103019
0.890518
0.900567
1.124178
1.126823
0.920751
0.967110
1.318986
1.299822
0.912874
0.985908
0.827333
0.591886
0.557647
0.731582
0.723322
0.523482
0.508191
0.658710
0.659174
0.506942
0.507097
0.663932
0.664131
0.508891
0.514848
0.679044
0.678311
0.515339
0.524179
0.729612
0.715917
0.482586
0.461182
0.377374
0.248098
0.224106
0.307040
0.304019
0.210948
0.211140
0.292728
0.293409
0.213070
0.212319
0.293042
0.292957
0.212271
0.214036
0.298362
0.297570
0.211729
0.209479
0.302265
0.296780
0.191593
0.182845
0.155669
0.113211
0.105524
0.128736
0.128135
0.102873
0.104225
0.129973
0.130208
0.105009
0.104642
0.129483
0.129441
0.104510
0.104773
0.130502
0.130262
0.103934
0.102393
0.127086
0.125831
0.098307
0.392270
0.308220
0.182861
0.176437
0.257373
0.259485
0.182701
0.187675
0.269384
0.267972
0.182690
0.172298
0.249984
0.249157
0.169344
0.176479
0.261722
0.262580
0.179467
0.175483
0.254459
0.249488
0.160294
0.860048
0.686890
0.425850
0.389487
0.526572
0.529414
0.393748
0.397303
0.530689
0.528098
0.389059
0.384815
0.541798
0.540204
0.379706
0.383524
0.532909
0.534664
0.389275
0.386850
0.535596
0.524190
0.352125
1.437851
1.192123
0.810120
0.726310
0.895083
0.894612
0.709463
0.705100
0.873760
0.871638
0.702108
0.725021
0.963246
0.961919
0.722625
0.709299
0.904093
0.906032
0.714106
0.720985
0.936879
0.919005
0.667267
1.571686
1.296416
0.875690
0.779276
0.958910
0.957376
0.756944
0.752004
0.934373
0.931779
0.747483
0.770484
1.024944
1.023616
0.768154
0.755033
0.964486
0.966908
0.761306
0.767805
0.996379
0.976865
0.709518
1.352935
1.073891
0.665815
0.587497
0.776329
0.775749
0.573838
0.574766
0.766386
0.762043
0.560639
0.557296
0.787375
0.785753
0.552247
0.555874
0.767257
0.770591
0.566395
0.562174
0.766570
0.749061
0.509666
1.344930
1.072627
0.680011
0.606494
0.805125
0.800194
0.578962
0.576201
0.780056
0.775782
0.561643
0.558940
0.801779
0.801017
0.556057
0.555036
0.765474
0.768168
0.562232
0.553258
0.749322
0.732355
0.502012
1.573506
1.305623
0.913288
0.842710
1.065060
1.054703
0.795422
0.778952
0.993322
0.990755
0.772677
0.798849
1.099809
1.099801
0.797861
0.766344
0.971833
0.971376
0.757765
0.749465
0.957342
0.938037
0.690045
1.580945
1.311131
0.915139
0.839498
1.060556
1.046700
0.779536
0.755439
0.969194
0.968043
0.754105
0.791443
1.097159
1.098972
0.797054
0.761406
0.965915
0.964433
0.749025
0.740403
0.946121
0.927951
0.684337
1.367283
1.089585
0.686549
0.597405
0.797871
0.780273
0.523850
0.492763
0.707984
0.708687
0.495385
0.530763
0.787405
0.793202
0.551941
0.538631
0.751936
0.750774
0.531574
0.518579
0.706222
0.693044
0.478421
1.382067
1.096410
0.678826
0.587565
0.806302
0.780248
0.483257
0.434120
0.712911
0.717720
0.449088
0.491895
0.734806
0.746637
0.536058
0.537560
0.782204
0.776950
0.516848
0.485937
0.673969
0.661482
0.445548
1.625540
1.338517
0.914064
0.842833
1.127552
1.096229
0.728720
0.707737
1.205757
1.210311
0.715412
0.691435
0.924413
0.939810
0.742102
0.782020
1.101626
1.092376
0.749148
0.682955
0.915100
0.894977
0.609787
1.626033
1.337869
0.911914
0.840797
1.125096
1.093563
0.725847
0.703256
1.201393
1.205885
0.710758
0.688244
0.921835
0.937826
0.741068
0.782042
1.102816
1.093868
0.750275
0.684666
0.917677
0.897521
0.611484
1.391227
1.099565
0.672966
0.580146
0.795496
0.768576
0.472448
0.419012
0.702192
0.706813
0.433556
0.480479
0.724874
0.738855
0.532395
0.537995
0.787633
0.783517
0.521577
0.492554
0.682665
0.670163
0.452445
1.414165
1.119177
0.686091
0.583223
0.768852
0.748972
0.500863
0.472793
0.715586
0.715873
0.474516
0.508727
0.766204
0.776424
0.545148
0.541646
0.767520
0.769105
0.544861
0.533354
0.718939
0.706265
0.495133
1.684937
1.387087
0.936346
0.817960
0.994469
0.976929
0.745533
0.756810
1.044836
1.043628
0.756703
0.767206
1.053375
1.060102
0.786632
0.770341
0.997832
1.000255
0.772294
0.756186
0.943877
0.926691
0.702350
1.693625
1.396055
0.945428
0.825250
0.999942
0.983728
0.757633
0.776332
1.066038
1.063893
0.772839
0.772841
1.053938
1.059014
0.786142
0.773142
1.001098
1.003948
0.776795
0.760266
0.950396
0.932119
0.703038
1.432048
1.141711
0.714887
0.607444
0.783686
0.769046
0.544139
0.543083
0.780100
0.776933
0.532448
0.529831
0.771036
0.775229
0.543830
0.550584
0.773300
0.776610
0.560780
0.550933
0.748900
0.732409
0.501067
1.370124
1.099618
0.706328
0.612324
0.798686
0.784310
0.550616
0.541060
0.750621
0.748095
0.531198
0.527462
0.748758
0.750016
0.532407
0.543170
0.765744
0.766475
0.546256
0.541321
0.767680
0.749231
0.485525
1.488297
1.245316
0.892877
0.826319
1.041245
1.026519
0.764980
0.741141
0.941304
0.938639
0.729458
0.733787
0.968660
0.968578
0.735454
0.742141
0.974006
0.973975
0.745656
0.758741
1.043798
1.022062
0.693414
1.349447
1.137087
0.825167
0.770735
0.974599
0.961998
0.718219
0.696755
0.881374
0.879295
0.687161
0.691067
0.908233
0.907497
0.690333
0.695029
0.909543
0.908831
0.696036
0.708675
0.978266
0.958365
0.648301
0.851123
0.692477
0.456532
0.405718
0.539361
0.531995
0.374003
0.371182
0.508680
0.508083
0.368233
0.363606
0.506295
0.505229
0.360197
0.364517
0.512642
0.511093
0.359479
0.354573
0.514623
0.502906
0.318048
0.360841
0.289085
0.181511
0.159508
0.215108
0.213057
0.150370
0.152513
0.213581
0.213598
0.152468
0.149370
0.207656
0.207267
0.147992
0.149508
0.210953
0.210323
0.147246
0.142936
0.202351
0.198813
0.131729
0.138902
0.121581
0.095910
0.091389
0.103406
0.103109
0.090034
0.090865
0.105107
0.105144
0.090977
0.090235
0.103007
0.102939
0.089976
0.090239
0.103805
0.103689
0.089804
0.088724
0.100480
0.099871
0.086741
0.384297
0.301483
0.177618
0.173306
0.255986
0.258148
0.180022
0.184979
0.270229
0.269282
0.181704
0.173000
0.251372
0.250547
0.169949
0.174633
0.259558
0.260344
0.177283
0.175068
0.252317
0.247966
0.162036
0.863107
0.687007
0.420424
0.386228
0.529097
0.532467
0.393251
0.400181
0.545588
0.543653
0.393955
0.385661
0.540035
0.538147
0.379026
0.383102
0.536153
0.537549
0.387164
0.380809
0.518192
0.507837
0.348927
1.459697
1.207698
0.812885
0.729069
0.908264
0.909123
0.718385
0.723194
0.913584
0.911879
0.720370
0.728496
0.961456
0.959061
0.721104
0.713478
0.916380
0.916971
0.711890
0.700126
0.884653
0.867131
0.644781
1.597924
1.314646
0.878572
0.781666
0.972242
0.972504
0.767041
0.772032
0.975694
0.974040
0.769405
0.777387
1.023830
1.020988
0.768535
0.760561
0.977566
0.977561
0.756725
0.743086
0.941618
0.922052
0.681645
1.378129
1.088381
0.662112
0.583179
0.779387
0.780862
0.577176
0.583430
0.784161
0.782246
0.577074
0.567960
0.781195
0.777830
0.556487
0.560552
0.775167
0.774557
0.557229
0.544809
0.745947
0.728015
0.489651
1.399471
1.110064
0.686010
0.604623
0.805393
0.802457
0.582197
0.577643
0.772341
0.770951
0.571317
0.562330
0.764060
0.761325
0.553644
0.562699
0.777963
0.775370
0.554271
0.546498
0.770950
0.751459
0.486663
1.692839
1.398195
0.945316
0.850595
1.061498
1.051174
0.796755
0.767647
0.953674
0.951473
0.756340
0.760248
0.980576
0.980026
0.761299
0.772417
0.994747
0.992304
0.768404
0.778161
1.050074
1.027189
0.708774
1.700715
1.404227
0.948274
0.849954
1.058802
1.045866
0.786590
0.751007
0.934819
0.933231
0.741921
0.754588
0.980013
0.981423
0.762514
0.770866
0.989918
0.985460
0.759387
0.763947
1.034110
1.010543
0.691438
1.426312
1.131101
0.697154
0.603562
0.799355
0.787002
0.546626
0.519044
0.715000
0.715733
0.520361
0.541677
0.760536
0.764766
0.557565
0.556384
0.759819
0.749844
0.520539
0.494577
0.721681
0.699273
0.422276
1.424959
1.126030
0.685572
0.588149
0.785233
0.767628
0.513568
0.483022
0.727538
0.729826
0.490875
0.525954
0.766388
0.776370
0.560446
0.545448
0.739893
0.724253
0.487697
0.453242
0.708173
0.681592
0.365713
1.681046
1.380827
0.926500
0.820819
1.042623
1.019168
0.730044
0.725211
1.110995
1.113941
0.734299
0.739230
0.998483
1.010151
0.771447
0.747963
0.958374
0.941057
0.692762
0.711149
1.144385
1.110114
0.601865
1.678764
1.378518
0.924609
0.820167
1.041755
1.018003
0.728400
0.721514
1.107060
1.109187
0.727839
0.733396
0.995314
1.007963
0.769037
0.747642
0.959274
0.943275
0.697135
0.717482
1.150342
1.116185
0.608847
1.421169
1.120730
0.679622
0.585320
0.780044
0.761352
0.507173
0.471002
0.718616
0.718137
0.469560
0.506907
0.760161
0.773576
0.553311
0.543914
0.741216
0.730186
0.502542
0.474588
0.724408
0.698472
0.390171
1.438358
1.135728
0.691381
0.594940
0.780308
0.765843
0.531436
0.505552
0.725098
0.721540
0.493947
0.519342
0.774920
0.785131
0.554480
0.551239
0.753505
0.751565
0.541862
0.522080
0.721531
0.701683
0.459596
1.735231
1.426510
0.952242
0.832250
1.014537
0.999298
0.764006
0.759510
1.004960
1.000867
0.748885
0.765480
1.049181
1.055593
0.784112
0.763197
0.970410
0.972325
0.764520
0.758568
0.959830
0.940257
0.698945
1.745004
1.436496
0.961782
0.838337
1.018565
1.003912
0.772079
0.773448
1.020782
1.015929
0.760032
0.767863
1.047247
1.051593
0.779191
0.760616
0.971497
0.974966
0.767723
0.765713
0.970171
0.951171
0.708640
1.457423
1.159954
0.721213
0.614991
0.792215
0.780164
0.559785
0.554432
0.772161
0.765926
0.533012
0.528300
0.771135
0.774001
0.537500
0.543207
0.760508
0.764328
0.555528
0.550251
0.757197
0.739703
0.497823
1.390806
1.114698
0.711557
0.613826
0.790809
0.778524
0.558830
0.552716
0.755933
0.750223
0.533097
0.530026
0.771211
0.770783
0.529050
0.536783
0.767365
0.768449
0.540517
0.535342
0.774054
0.754680
0.476255
1.516628
1.267382
0.900284
0.816363
1.006833
0.993068
0.757227
0.746028
0.946056
0.942367
0.736565
0.758663
1.040949
1.039570
0.756762
0.749945
0.995982
0.995453
0.749366
0.762062
1.064649
1.041998
0.692905
1.376519
1.158311
0.832210
0.760300
0.939397
0.927370
0.708705
0.699531
0.885001
0.882097
0.692676
0.714296
0.978918
0.976985
0.710310
0.701631
0.930830
0.929632
0.698629
0.710920
0.997804
0.977207
0.647431
0.864009
0.702094
0.459684
0.405025
0.528766
0.522133
0.375537
0.375483
0.512332
0.509450
0.365502
0.361456
0.523425
0.521088
0.353477
0.355174
0.513231
0.512001
0.350682
0.344960
0.514704
0.502850
0.307620
0.361017
0.289015
0.181068
0.161146
0.216071
0.214352
0.153209
0.154351
0.214922
0.213807
0.150197
0.144068
0.204043
0.203183
0.140916
0.143168
0.206229
0.205849
0.141777
0.137253
0.197292
0.193896
0.126490
0.136888
0.120211
0.095454
0.091963
0.104743
0.104514
0.090874
0.091201
0.105296
0.105087
0.090419
0.088721
0.100288
0.100138
0.088146
0.088733
0.101775
0.101720
0.088522
0.087465
0.098513
0.097963
0.085645
0.563075
0.449361
0.268505
0.254456
0.365407
0.367548
0.259973
0.264502
0.377967
0.377135
0.261930
0.256101
0.370838
0.369778
0.252143
0.253960
0.367740
0.368556
0.256150
0.253735
0.355784
0.349787
0.234858
1.102521
0.907189
0.595483
0.540958
0.698566
0.699623
0.536514
0.541623
0.709282
0.708203
0.539557
0.540807
0.730285
0.728438
0.534492
0.530408
0.702006
0.702502
0.529246
0.518559
0.664653
0.652904
0.480950
1.736542
1.478002
1.053280
0.948804
1.147646
1.143568
0.917432
0.920799
1.142848
1.143062
0.926702
0.950131
1.226353
1.224229
0.943393
0.920526
1.132992
1.130672
0.903693
0.878189
1.054500
1.035755
0.815945
1.888263
1.600267
1.136617
1.018158
1.226167
1.221172
0.981323
0.983896
1.216100
1.216642
0.990715
1.014340
1.299495
1.296749
1.005671
0.982492
1.206550
1.202977
0.961441
0.934404
1.125888
1.104642
0.864638
1.679280
1.378447
0.914382
0.810204
1.010660
1.008395
0.785221
0.784208
0.991886
0.991596
0.783712
0.785886
1.016348
1.012625
0.774257
0.771890
0.995543
0.992115
0.758353
0.745161
0.963226
0.942295
0.679229
1.726846
1.419028
0.940394
0.838031
1.045599
1.039637
0.797932
0.775723
0.960810
0.959820
0.767992
0.763975
0.960431
0.957660
0.757873
0.775058
1.002043
0.998134
0.767493
0.777300
1.054531
1.031210
0.706262
2.129701
1.806036
1.233228
1.108541
1.321527
1.306333
1.025587
0.965278
1.124768
1.120407
0.939885
0.940654
1.139438
1.140636
0.952628
0.991034
1.226829
1.227675
1.013611
1.070619
1.453103
1.428530
1.001300
2.135311
1.810619
1.236437
1.110082
1.321686
1.304328
1.019637
0.955570
1.117741
1.113530
0.930733
0.936146
1.139375
1.142720
0.954979
0.991473
1.222759
1.220724
1.003863
1.055290
1.445035
1.418015
0.976974
1.746821
1.435576
0.952699
0.844883
1.048506
1.035111
0.779661
0.748327
0.958772
0.958247
0.742352
0.750076
0.960253
0.964474
0.765522
0.773562
0.980903
0.967015
0.732113
0.731119
1.072225
1.039214
0.625550
1.720205
1.412569
0.941588
0.829249
1.028603
1.013762
0.765076
0.768845
1.072031
1.072763
0.771625
0.771327
1.017375
1.023866
0.785686
0.756204
0.932423
0.912054
0.691969
0.718523
1.183759
1.142293
0.585912
1.969665
1.666429
1.193664
1.070305
1.284427
1.268726
1.015988
1.085633
1.618745
1.620450
1.094416
1.042764
1.312217
1.313774
1.020374
0.949537
1.113913
1.099948
0.942759
1.164024
2.211093
2.170449
1.055602
1.968058
1.664927
1.192735
1.070051
1.283368
1.267308
1.014682
1.083757
1.618711
1.619232
1.088839
1.037532
1.312780
1.315530
1.018973
0.948752
1.113457
1.101451
0.948458
1.171796
2.214480
2.174356
1.065634
1.715092
1.407336
0.938513
0.826923
1.021549
1.005625
0.760113
0.765750
1.081061
1.078078
0.757618
0.759752
1.033361
1.043640
0.785792
0.752710
0.926188
0.911975
0.708006
0.740168
1.181397
1.141974
0.616448
1.740201
1.428381
0.949333
0.834637
1.023810
1.009336
0.769278
0.760363
1.012522
1.007879
0.747358
0.764915
1.046003
1.054771
0.790134
0.764482
0.952745
0.946532
0.740091
0.733673
1.002497
0.973792
0.643715
2.084444
1.764845
1.227506
1.085888
1.270707
1.254248
1.008161
1.005347
1.248215
1.245167
1.002313
1.033429
1.353495
1.356959
1.038605
0.982959
1.171377
1.168918
0.965278
0.971939
1.200191
1.177170
0.903123
2.086928
1.769087
1.234226
1.090242
1.272732
1.256594
1.013453
1.013625
1.252729
1.249049
1.008405
1.035077
1.353362
1.354463
1.032562
0.978626
1.173553
1.173599
0.969774
0.981452
1.208521
1.187484
0.919800
1.729239
1.427710
0.965581
0.846749
1.028271
1.015083
0.784935
0.782251
1.004754
0.998065
0.762588
0.771138
1.053204
1.054204
0.772426
0.754808
0.972523
0.975097
0.760545
0.765402
1.002352
0.981469
0.702921
1.622227
1.345509
0.932854
0.833019
1.016948
1.004004
0.774522
0.767924
0.977572
0.971552
0.752037
0.774294
1.076002
1.075550
0.774434
0.762695
1.008810
1.010278
0.767288
0.779106
1.069759
1.047233
0.710929
1.719826
1.473159
1.106824
1.029221
1.236167
1.222744
0.971609
0.957242
1.162588
1.161748
0.967565
1.042317
1.427655
1.428194
1.050957
1.013177
1.276949
1.277409
1.016378
1.062637
1.457057
1.434091
0.995230
1.563006
1.346555
1.020414
0.955965
1.154082
1.142456
0.906276
0.893307
1.085422
1.085407
0.906073
0.979626
1.348953
1.348939
0.986279
0.948388
1.199388
1.199165
0.949274
0.994620
1.377341
1.356587
0.933180
1.023755
0.856713
0.601886
0.549535
0.689911
0.682886
0.518357
0.515498
0.665345
0.662205
0.508021
0.524777
0.749090
0.746855
0.518802
0.509634
0.698426
0.697683
0.507135
0.515166
0.747377
0.733083
0.470385
0.467346
0.381965
0.248753
0.226154
0.301677
0.299442
0.215674
0.215595
0.296041
0.294088
0.208910
0.204667
0.301990
0.300685
0.200108
0.201251
0.293630
0.293314
0.200065
0.197185
0.296897
0.291582
0.179424
0.179118
0.153147
0.112181
0.107074
0.131244
0.130857
0.105237
0.105329
0.130718
0.130188
0.103404
0.100435
0.124181
0.123856
0.099232
0.100264
0.125577
0.125518
0.100025
0.098473
0.122161
0.121062
0.094803
0.571648
0.455464
0.271325
0.254889
0.364610
0.365800
0.256858
0.258182
0.367684
0.366680
0.254856
0.250541
0.363925
0.362989
0.247040
0.247965
0.358923
0.359935
0.250960
0.251092
0.353932
0.348413
0.233947
1.111362
0.914731
0.600943
0.542650
0.698171
0.696642
0.528650
0.527365
0.693093
0.691338
0.522555
0.525960
0.716855
0.715305
0.520700
0.515365
0.687110
0.688310
0.516985
0.511513
0.660862
0.650438
0.478759
1.739618
1.481964
1.058791
0.952070
1.149333
1.141156
0.906698
0.904091
1.134653
1.133444
0.904744
0.929102
1.215066
1.213352
0.923681
0.900296
1.123215
1.122269
0.888422
0.867642
1.049388
1.032831
0.812860
1.891235
1.604303
1.142331
1.021576
1.227876
1.218637
0.970273
0.966936
1.208153
1.207235
0.968355
0.992830
1.288090
1.285707
0.985258
0.961314
1.196186
1.194011
0.945246
0.923030
1.120173
1.101247
0.861107
1.687829
1.386286
0.920564
0.812316
1.010247
1.005005
0.776438
0.769095
0.976216
0.975168
0.765548
0.769717
1.002520
0.998871
0.758314
0.753844
0.978774
0.976022
0.742979
0.735478
0.957683
0.938417
0.675531
1.736051
1.426233
0.944243
0.838725
1.044363
1.037409
0.794708
0.769779
0.951971
0.950929
0.761663
0.758901
0.953847
0.950661
0.751407
0.766612
0.992299
0.988238
0.758679
0.771321
1.050702
1.028107
0.702876
2.137542
1.811745
1.235427
1.108363
1.319401
1.304370
1.025439
0.964625
1.120851
1.116764
0.940016
0.941003
1.135865
1.136404
0.951039
0.989419
1.225544
1.225857
1.010403
1.067805
1.451829
1.427339
0.998710
2.140713
1.814436
1.237751
1.110336
1.320821
1.304246
1.022202
0.959150
1.119484
1.115552
0.935125
0.939465
1.138573
1.141233
0.956219
0.993675
1.226128
1.223465
1.004067
1.054287
1.444734
1.417402
0.974733
1.749022
1.437138
0.953777
0.847174
1.051428
1.039246
0.786264
0.757883
0.969628
0.969070
0.751729
0.756071
0.963703
0.967359
0.769487
0.778855
0.986820
0.972391
0.735496
0.731718
1.072025
1.038253
0.623426
1.722303
1.414575
0.944263
0.834218
1.034041
1.020956
0.776535
0.785371
1.090165
1.090330
0.786176
0.779544
1.023469
1.029566
0.792085
0.764910
0.939789
0.919188
0.699794
0.722850
1.186114
1.143087
0.584935
1.973860
1.670500
1.198207
1.075870
1.287332
1.274009
1.029965
1.105190
1.631349
1.632148
1.111197
1.054065
1.321691
1.322637
1.028727
0.957646
1.114524
1.100540
0.950718
1.171341
2.216815
2.174143
1.056497
1.973769
1.670366
1.198365
1.076348
1.286873
1.273118
1.029076
1.103733
1.631754
1.631317
1.105821
1.048794
1.322150
1.324330
1.027391
0.957180
1.114511
1.102504
0.956764
1.179231
2.220209
2.177992
1.066393
1.721346
1.413376
0.944802
0.834472
1.029203
1.014774
0.773142
0.783845
1.100646
1.096883
0.772953
0.767962
1.039327
1.049308
0.792495
0.762560
0.935008
0.920588
0.717063
0.744975
1.183981
1.142729
0.615039
1.744941
1.433789
0.955995
0.841803
1.031108
1.017444
0.779305
0.773118
1.025207
1.020110
0.758450
0.771566
1.050219
1.058528
0.795091
0.771910
0.960633
0.953922
0.745782
0.735627
1.003694
0.973674
0.641130
2.084751
1.766977
1.232797
1.091941
1.276247
1.260291
1.015722
1.012576
1.249699
1.246390
1.008575
1.038943
1.356578
1.359464
1.042377
0.987732
1.175473
1.172438
0.968304
0.974002
1.204535
1.180451
0.901772
2.085964
1.770020
1.238386
1.095153
1.277000
1.261266
1.019463
1.018689
1.251366
1.247533
1.012874
1.039821
1.356040
1.356575
1.035597
0.981879
1.175660
1.175196
0.971473
0.983162
1.212999
1.191161
0.919001
1.730364
1.429458
0.968422
0.849903
1.031277
1.018456
0.789289
0.787024
1.007442
1.000656
0.767013
0.774870
1.055803
1.056378
0.774683
0.756921
0.974052
0.976318
0.761584
0.765974
1.003652
0.982382
0.702217
1.625001
1.347006
0.932627
0.833064
1.017560
1.004905
0.775542
0.769222
0.979784
0.973724
0.753229
0.775320
1.077443
1.076941
0.775218
0.762985
1.009017
1.010593
0.767911
0.780077
1.070120
1.047813
0.712670
1.725543
1.476346
1.105974
1.027576
1.234744
1.221547
0.970669
0.957158
1.165721
1.164916
0.967690
1.042186
1.428585
1.429242
1.051015
1.012505
1.276336
1.277100
1.016537
1.062840
1.454668
1.432305
0.997412
1.567117
1.348475
1.018746
0.953785
1.152161
1.140733
0.904690
0.892281
1.087398
1.087444
0.905303
0.978908
1.349415
1.349597
0.985999
0.947372
1.198395
1.198534
0.949279
0.994959
1.375259
1.355154
0.935652
1.021984
0.854472
0.599029
0.547701
0.688762
0.681880
0.517047
0.513606
0.664102
0.660981
0.506209
0.523763
0.748969
0.746921
0.518390
0.508696
0.697347
0.696883
0.507163
0.516447
0.748490
0.734572
0.473026
0.464470
0.379709
0.247341
0.225526
0.301317
0.299131
0.215249
0.214760
0.294926
0.292981
0.208106
0.204314
0.301894
0.300651
0.199965
0.200912
0.293085
0.292854
0.200018
0.197735
0.297857
0.292626
0.180299
0.178037
0.152410
0.111871
0.106962
0.131176
0.130798
0.105160
0.105151
0.130367
0.129841
0.103234
0.100371
0.124156
0.123842
0.099206
0.100199
0.125438
0.125393
0.100008
0.098577
0.122430
0.121341
0.094951
0.413870
0.322772
0.187794
0.174995
0.253639
0.252359
0.168978
0.162118
0.234172
0.232666
0.156477
0.153309
0.226730
0.226320
0.151789
0.153157
0.228318
0.229759
0.158368
0.165541
0.245551
0.242939
0.158690
0.887588
0.709090
0.438836
0.392804
0.529936
0.523955
0.365226
0.348892
0.496779
0.492203
0.332134
0.330894
0.495868
0.495018
0.327940
0.327939
0.489648
0.493722
0.342418
0.354959
0.505055
0.499580
0.340983
1.457382
1.211456
0.828458
0.741914
0.920471
0.907515
0.685794
0.676183
0.936765
0.929541
0.653762
0.661091
0.952495
0.951453
0.657719
0.650678
0.924007
0.929713
0.666684
0.665510
0.868760
0.858737
0.634612
1.594875
1.318296
0.894577
0.794997
0.984573
0.970565
0.733618
0.724834
1.001131
0.993782
0.702061
0.708763
1.015271
1.013567
0.703110
0.695038
0.984538
0.989682
0.708842
0.705805
0.923888
0.912198
0.669962
1.399810
1.110113
0.682261
0.591043
0.779912
0.770754
0.546058
0.530033
0.740161
0.735212
0.511737
0.508606
0.736802
0.733668
0.497883
0.495442
0.725731
0.727742
0.502388
0.509925
0.727390
0.715461
0.476505
1.429797
1.134421
0.699388
0.606806
0.799979
0.793345
0.569725
0.554830
0.740757
0.739102
0.546904
0.542280
0.738254
0.734099
0.528930
0.532242
0.747710
0.744697
0.522995
0.525468
0.758927
0.742023
0.474941
1.723215
1.420890
0.953795
0.848604
1.048827
1.038719
0.793179
0.760932
0.931629
0.930287
0.751960
0.756572
0.958042
0.955507
0.752456
0.767455
0.995724
0.991693
0.759340
0.770212
1.049061
1.026379
0.701221
1.724024
1.421231
0.953946
0.849520
1.050279
1.039795
0.792866
0.759714
0.932271
0.931562
0.753169
0.762021
0.967597
0.966864
0.764147
0.779714
1.006636
1.000199
0.762591
0.762633
1.036779
1.011940
0.685199
1.437227
1.139007
0.701676
0.611301
0.806640
0.798677
0.569848
0.552872
0.748591
0.749228
0.553741
0.563038
0.770702
0.772863
0.571651
0.575747
0.780159
0.768296
0.533292
0.497816
0.723323
0.698135
0.415491
1.434831
1.135008
0.695689
0.605134
0.799276
0.788247
0.554686
0.543542
0.785080
0.785333
0.544492
0.557171
0.790539
0.798868
0.584235
0.574909
0.756438
0.739953
0.513882
0.469341
0.718950
0.686974
0.363408
1.697096
1.396125
0.942163
0.835990
1.036542
1.021655
0.774236
0.788128
1.114372
1.114263
0.788764
0.780867
1.038019
1.047054
0.801343
0.767445
0.931004
0.913494
0.711361
0.736269
1.168337
1.127514
0.607685
1.699097
1.397932
0.943918
0.837941
1.037908
1.022442
0.774111
0.785950
1.111953
1.110817
0.783043
0.774932
1.034650
1.044778
0.799190
0.768236
0.933310
0.917142
0.716940
0.743076
1.174514
1.133547
0.614256
1.441717
1.141266
0.701907
0.611571
0.802424
0.789396
0.554036
0.537102
0.780635
0.777362
0.525915
0.538157
0.784599
0.796695
0.578304
0.577322
0.761891
0.750103
0.533022
0.492671
0.736999
0.704723
0.386643
1.449610
1.150786
0.713536
0.619847
0.804176
0.792760
0.567016
0.550026
0.761601
0.756471
0.532674
0.543372
0.790303
0.798850
0.572538
0.577442
0.777472
0.773852
0.562250
0.531028
0.731360
0.706785
0.452219
1.728000
1.427032
0.967117
0.851751
1.032150
1.018583
0.787950
0.777612
0.989799
0.984799
0.763699
0.782253
1.058008
1.062683
0.796526
0.778758
0.981321
0.981562
0.775664
0.770612
0.987603
0.964363
0.699654
1.734184
1.433372
0.972849
0.853859
1.031933
1.018510
0.790388
0.783600
0.995701
0.990290
0.768180
0.781699
1.054439
1.057082
0.788880
0.770795
0.975983
0.977965
0.774148
0.776339
0.998030
0.976284
0.711224
1.458883
1.164092
0.730357
0.625770
0.802058
0.791286
0.574732
0.569562
0.775070
0.768509
0.547021
0.541210
0.779720
0.781118
0.545445
0.550501
0.764809
0.767593
0.559315
0.553523
0.765307
0.746424
0.496660
1.405312
1.123869
0.712488
0.614473
0.792620
0.781299
0.562665
0.558056
0.765195
0.759361
0.538158
0.534209
0.776960
0.776305
0.532152
0.537965
0.768037
0.769445
0.542602
0.538124
0.772994
0.754424
0.481852
1.547045
1.287408
0.901826
0.811782
1.000619
0.987526
0.754714
0.749308
0.965915
0.962396
0.740922
0.760108
1.046048
1.044878
0.757770
0.748001
0.993873
0.994139
0.748895
0.759133
1.045980
1.025421
0.696639
1.401947
1.174193
0.830801
0.753772
0.931491
0.919997
0.703841
0.699410
0.901098
0.898413
0.693785
0.713597
0.982410
0.980935
0.710090
0.698442
0.927454
0.927240
0.697641
0.708558
0.980243
0.961883
0.652331
0.864133
0.698899
0.451135
0.398829
0.524452
0.518246
0.370938
0.369449
0.511035
0.508217
0.359838
0.358230
0.523721
0.521993
0.352196
0.351838
0.509486
0.509205
0.350592
0.348820
0.515634
0.505167
0.316549
0.352240
0.281955
0.176217
0.158968
0.214710
0.213142
0.151713
0.151391
0.211413
0.210319
0.147358
0.142884
0.203873
0.203223
0.140434
0.141914
0.204161
0.204080
0.141541
0.139192
0.200253
0.197171
0.129643
0.133216
0.117720
0.094404
0.091591
0.104513
0.104308
0.090616
0.090577
0.104082
0.103878
0.089818
0.088510
0.100232
0.100119
0.088061
0.088499
0.101253
0.101248
0.088456
0.087862
0.099472
0.098959
0.086215
0.439445
0.344358
0.204601
0.181376
0.255123
0.248785
0.156269
0.133837
0.194981
0.191966
0.122569
0.123285
0.194166
0.194261
0.123662
0.124123
0.195734
0.198406
0.133937
0.151946
0.239956
0.239311
0.152376
0.870818
0.702126
0.451714
0.404747
0.538428
0.522550
0.341515
0.305727
0.489329
0.479685
0.269984
0.273031
0.482338
0.482783
0.275005
0.275690
0.485068
0.493519
0.307064
0.335313
0.513275
0.512031
0.337550
1.384829
1.158484
0.818376
0.753837
0.940381
0.918365
0.675503
0.686780
1.108981
1.095131
0.643911
0.645331
1.068057
1.068817
0.648163
0.647853
1.075190
1.087207
0.684948
0.672752
0.916688
0.910950
0.653798
1.517155
1.262020
0.883785
0.807421
1.004344
0.980856
0.723032
0.736988
1.178517
1.163927
0.691917
0.691586
1.133543
1.133787
0.692599
0.692232
1.140005
1.152459
0.730418
0.715906
0.973705
0.966773
0.693459
1.356755
1.085548
0.691123
0.604024
0.786723
0.766051
0.519350
0.488913
0.748765
0.736580
0.444848
0.443641
0.735551
0.734227
0.439547
0.439833
0.734061
0.743972
0.475500
0.497798
0.738208
0.732370
0.486791
1.390568
1.111142
0.703530
0.609899
0.791348
0.777882
0.549090
0.524760
0.720085
0.714344
0.503603
0.506766
0.740834
0.737827
0.497469
0.495907
0.730797
0.733962
0.506907
0.515510
0.735042
0.723364
0.483260
1.638491
1.356108
0.932907
0.833976
1.022716
1.010617
0.774212
0.746148
0.922265
0.920450
0.740524
0.766465
1.019312
1.017388
0.764295
0.759328
0.995463
0.993848
0.751922
0.744204
0.970403
0.951357
0.685043
1.638822
1.355289
0.930959
0.833369
1.023935
1.013208
0.778621
0.753853
0.931268
0.931096
0.754361
0.783747
1.037138
1.036552
0.786236
0.781600
1.014000
1.010371
0.766591
0.749259
0.967183
0.946147
0.682419
1.400134
1.114648
0.699584
0.609323
0.797313
0.788731
0.566393
0.554028
0.747369
0.747704
0.555413
0.569883
0.796152
0.797768
0.576690
0.575250
0.784017
0.779616
0.557669
0.532081
0.721637
0.702635
0.471637
1.409593
1.120655
0.700449
0.612008
0.805937
0.794292
0.559482
0.546724
0.771623
0.772471
0.549401
0.561587
0.791117
0.798013
0.584289
0.578198
0.764654
0.757499
0.550233
0.519212
0.705763
0.683959
0.449210
1.658325
1.369044
0.939922
0.847025
1.054243
1.038740
0.782223
0.777107
1.052608
1.053059
0.777421
0.776262
1.018956
1.026986
0.796225
0.771817
0.941044
0.930770
0.734305
0.722072
0.969434
0.941230
0.633493
1.662231
1.372849
0.943619
0.850013
1.056257
1.040041
0.782608
0.775707
1.050171
1.050113
0.774224
0.773255
1.016752
1.025548
0.795912
0.773753
0.943886
0.933971
0.737607
0.725098
0.973446
0.944683
0.634784
1.420963
1.132263
0.712808
0.622158
0.811982
0.797883
0.560647
0.542073
0.764238
0.763322
0.538504
0.551541
0.785331
0.794950
0.583885
0.584967
0.772991
0.767231
0.562343
0.531392
0.722668
0.698969
0.455553
1.412764
1.129026
0.718112
0.624850
0.802803
0.789914
0.566746
0.547767
0.741071
0.738207
0.538442
0.555593
0.796566
0.803435
0.580360
0.586048
0.790693
0.789626
0.581018
0.562467
0.764388
0.742459
0.493928
1.643785
1.362867
0.945812
0.843763
1.017905
1.002968
0.775867
0.754153
0.941368
0.938334
0.747490
0.783457
1.060304
1.065641
0.803857
0.791140
1.002428
1.003604
0.793869
0.800251
1.042620
1.019546
0.731241
1.649182
1.367423
0.948480
0.843753
1.016614
1.001805
0.776188
0.757100
0.945610
0.942332
0.749540
0.781832
1.056241
1.060174
0.797304
0.784068
0.996869
0.998831
0.789752
0.800432
1.046988
1.024776
0.734799
1.425054
1.140506
0.725773
0.623904
0.797700
0.785345
0.567379
0.557711
0.753797
0.750058
0.545168
0.549445
0.782495
0.784427
0.556835
0.561866
0.775683
0.777558
0.568024
0.564369
0.780497
0.761629
0.507855
1.413135
1.131208
0.717271
0.616505
0.800655
0.787902
0.559642
0.555730
0.774025
0.771354
0.545852
0.538753
0.761750
0.762196
0.540058
0.546870
0.767081
0.767964
0.549467
0.541563
0.754512
0.737442
0.490109
1.577046
1.311963
0.915469
0.824756
1.026913
1.013011
0.765618
0.764748
1.010974
1.008807
0.756302
0.746065
0.985014
0.984248
0.741749
0.741873
0.971083
0.971034
0.740889
0.736279
0.972255
0.953542
0.678435
1.432073
1.197862
0.842170
0.765198
0.957269
0.945192
0.714015
0.713800
0.945800
0.944299
0.707716
0.698859
0.921712
0.920832
0.694125
0.692262
0.904613
0.904329
0.690488
0.687326
0.908064
0.891592
0.636020
0.877529
0.707288
0.449922
0.396371
0.530827
0.524003
0.366363
0.365422
0.521619
0.521202
0.363608
0.360055
0.510037
0.509905
0.359152
0.359322
0.507382
0.507382
0.358949
0.356070
0.500541
0.491698
0.329357
0.352064
0.280782
0.172813
0.154998
0.212253
0.210475
0.147044
0.146509
0.209067
0.209110
0.146668
0.146788
0.207831
0.207908
0.146993
0.146714
0.207038
0.207109
0.146901
0.146883
0.205848
0.203188
0.138993
0.131402
0.116299
0.093374
0.090461
0.102884
0.102643
0.089368
0.089247
0.102251
0.102288
0.089374
0.089645
0.102894
0.102927
0.089743
0.089588
0.102496
0.102523
0.089666
0.089876
0.102895
0.102412
0.088447
0.605524
0.486667
0.306839
0.272631
0.373386
0.361127
0.225502
0.191670
0.328278
0.322242
0.169887
0.174162
0.325414
0.325997
0.176345
0.176318
0.329334
0.334570
0.195179
0.220893
0.354594
0.354335
0.222525
1.040816
0.869412
0.612990
0.569111
0.726644
0.704988
0.492805
0.486743
0.855954
0.842809
0.443716
0.448184
0.818582
0.820165
0.454225
0.455062
0.833648
0.845009
0.492573
0.494910
0.713496
0.711634
0.489735
1.548141
1.335747
1.013440
0.976453
1.199218
1.181528
0.952521
1.113598
2.136270
2.127609
1.113897
1.091047
1.889972
1.891358
1.092529
1.100519
1.997795
2.005379
1.099530
0.967794
1.223305
1.210437
0.895398
1.687133
1.449558
1.093969
1.045663
1.275369
1.256129
1.016189
1.182607
2.221487
2.212130
1.181507
1.156985
1.972704
1.973693
1.157031
1.165673
2.081418
2.089636
1.165826
1.028834
1.293405
1.279091
0.951517
1.547941
1.290475
0.914216
0.833988
1.028181
1.001149
0.736718
0.745129
1.181156
1.165608
0.696965
0.700738
1.153817
1.154236
0.703231
0.704345
1.162572
1.176087
0.746058
0.730974
0.993896
0.986711
0.707863
1.588370
1.320481
0.925748
0.831915
1.015727
0.994942
0.746679
0.718562
0.968546
0.959891
0.691829
0.717317
1.047502
1.047005
0.718900
0.711844
1.019194
1.026039
0.731084
0.727874
0.955106
0.943125
0.691444
1.815449
1.547177
1.143459
1.050959
1.246310
1.229213
0.973702
0.932916
1.118370
1.117035
0.936223
1.008486
1.374096
1.376138
1.024296
0.999429
1.271102
1.269990
0.985039
0.959173
1.171768
1.152084
0.894157
1.818666
1.548372
1.141894
1.050072
1.247737
1.233182
0.981475
0.945137
1.125940
1.127194
0.957427
1.031540
1.387903
1.390948
1.050548
1.024686
1.281946
1.278664
1.002370
0.970227
1.172694
1.150857
0.897612
1.611184
1.334134
0.925627
0.831587
1.022961
1.010712
0.774023
0.755868
0.954797
0.955359
0.760008
0.790623
1.058560
1.061151
0.801729
0.788854
1.009177
1.007938
0.779306
0.759257
0.946398
0.927067
0.698126
1.632432
1.352347
0.939221
0.847933
1.051116
1.037164
0.787146
0.778088
1.014410
1.015334
0.780394
0.785575
1.027594
1.031573
0.795205
0.775976
0.963701
0.961078
0.762554
0.751066
0.933257
0.913686
0.690982
1.866057
1.590721
1.180924
1.100721
1.329942
1.314529
1.038722
1.036946
1.310745
1.310706
1.032716
1.015562
1.253315
1.254911
1.008094
0.966043
1.134125
1.128145
0.939837
0.939903
1.137546
1.115703
0.874679
1.870573
1.595217
1.185416
1.103968
1.331538
1.315287
1.038973
1.036010
1.308832
1.308636
1.031241
1.014904
1.253159
1.255375
1.009548
0.968295
1.135855
1.129709
0.941772
0.942216
1.142745
1.120176
0.874858
1.644106
1.364775
0.953184
0.858267
1.055026
1.038280
0.787474
0.774607
1.007656
1.008087
0.775259
0.783553
1.026385
1.032514
0.800498
0.783078
0.966440
0.963507
0.769965
0.763470
0.961977
0.939994
0.696720
1.619389
1.345282
0.942665
0.844671
1.023554
1.006889
0.771906
0.749075
0.943503
0.943458
0.751666
0.788740
1.056543
1.063028
0.812568
0.798161
1.001675
1.001258
0.795529
0.801377
1.037625
1.014918
0.733650
1.814245
1.547853
1.149747
1.053954
1.230219
1.211876
0.973467
0.938056
1.116765
1.118352
0.952141
1.030994
1.352083
1.359195
1.061010
1.024590
1.235889
1.236771
1.027932
1.066380
1.373998
1.351357
1.002789
1.816014
1.548996
1.149572
1.052493
1.228575
1.210391
0.972512
0.938599
1.118524
1.119951
0.952080
1.028725
1.348390
1.354522
1.055484
1.019576
1.233728
1.234939
1.024214
1.064081
1.374958
1.352833
1.002265
1.622150
1.346881
0.940855
0.839009
1.018145
1.002077
0.768355
0.750703
0.950160
0.949538
0.751131
0.780451
1.043548
1.046787
0.793701
0.783425
1.001148
1.002014
0.786016
0.795596
1.044829
1.023756
0.733327
1.633082
1.356104
0.943988
0.845769
1.046258
1.030770
0.779633
0.774631
1.017588
1.016879
0.771001
0.766175
1.001789
1.003046
0.769139
0.769402
0.991979
0.992194
0.769229
0.764288
0.990293
0.970809
0.704699
1.797104
1.537109
1.147228
1.072414
1.306449
1.292510
1.017399
1.022451
1.322176
1.320421
1.011640
0.978934
1.210235
1.208977
0.967813
0.966398
1.190769
1.190231
0.963336
0.958724
1.194801
1.174936
0.896081
1.643086
1.410820
1.056772
0.996006
1.224028
1.212333
0.950437
0.956432
1.245946
1.244685
0.947298
0.914512
1.130658
1.129298
0.902974
0.900807
1.111229
1.110622
0.897547
0.893720
1.115772
1.098400
0.838288
1.061207
0.882416
0.605119
0.553502
0.718441
0.710407
0.519785
0.520001
0.715814
0.716554
0.521040
0.512053
0.676383
0.676917
0.512002
0.511465
0.673611
0.673530
0.510460
0.506543
0.664738
0.654375
0.474186
0.469886
0.381797
0.241556
0.218786
0.302314
0.299582
0.206805
0.206188
0.299600
0.300331
0.208654
0.210075
0.295660
0.296178
0.211590
0.210430
0.293847
0.293971
0.210725
0.211093
0.292467
0.288593
0.199022
0.174464
0.149426
0.108976
0.103779
0.127729
0.127226
0.101581
0.101325
0.126652
0.126882
0.102145
0.103543
0.129617
0.129780
0.104091
0.103470
0.128250
0.128308
0.103648
0.104387
0.129640
0.128722
0.101650
0.615787
0.494308
0.311055
0.274586
0.374447
0.361740
0.225721
0.191311
0.327361
0.321284
0.169373
0.173890
0.325037
0.325699
0.176334
0.176507
0.329655
0.334835
0.195176
0.220375
0.353636
0.353300
0.221704
1.050316
0.878155
0.620567
0.573361
0.728055
0.705275
0.492857
0.485775
0.854490
0.841185
0.442173
0.447057
0.817117
0.818960
0.454012
0.455390
0.833753
0.844953
0.492364
0.493900
0.712458
0.710359
0.487854
1.548684
1.338701
1.020271
0.980991
1.199243
1.179945
0.951566
1.112332
2.135801
2.126851
1.111604
1.088357
1.886167
1.887997
1.091319
1.100214
1.996601
2.004022
1.098821
0.967047
1.223858
1.210601
0.893383
1.685089
1.450633
1.099795
1.049614
1.274795
1.253973
1.014772
1.180959
2.220692
2.211007
1.178669
1.153529
1.968055
1.969608
1.155432
1.165517
2.080608
2.088730
1.165473
1.028185
1.293917
1.279147
0.949324
1.549551
1.293312
0.918425
0.836160
1.027561
0.999503
0.735205
0.742870
1.178705
1.162842
0.693597
0.697105
1.149785
1.150837
0.701808
0.705258
1.163959
1.177505
0.747112
0.730311
0.992774
0.985076
0.705331
1.588887
1.319857
0.923360
0.829160
1.013019
0.992271
0.744054
0.715978
0.966285
0.957334
0.688261
0.713174
1.044408
1.044643
0.717281
0.712787
1.020781
1.027980
0.733230
0.728247
0.954357
0.941777
0.689688
1.818275
1.546881
1.138112
1.045458
1.242637
1.226272
0.970662
0.930735
1.117719
1.116175
0.933550
1.005814
1.374626
1.377407
1.023952
0.999616
1.270484
1.269925
0.986941
0.960790
1.172998
1.152674
0.893767
1.821154
1.547779
1.136316
1.044465
1.244073
1.230399
0.978851
0.943862
1.126618
1.127779
0.956042
1.030075
1.389572
1.393236
1.050939
1.025140
1.281451
1.278914
1.005216
0.974103
1.177289
1.154962
0.900163
1.611012
1.332803
0.922564
0.828514
1.020376
1.008669
0.772942
0.756621
0.957224
0.957869
0.761124
0.790747
1.059280
1.062126
0.802647
0.790804
1.011453
1.011260
0.785027
0.767922
0.957358
0.937993
0.707253
1.634367
1.355064
0.942709
0.849711
1.050982
1.037046
0.789034
0.782549
1.019937
1.021333
0.786443
0.789921
1.029110
1.032654
0.797993
0.779285
0.967834
0.966845
0.771992
0.767184
0.952075
0.933540
0.711568
1.866717
1.593507
1.186782
1.104606
1.330383
1.314754
1.041988
1.042901
1.315840
1.316502
1.040819
1.021089
1.252688
1.253409
1.010711
0.970249
1.140052
1.136385
0.952467
0.958986
1.151949
1.132403
0.902234
1.873124
1.599508
1.192121
1.107994
1.331799
1.315232
1.041942
1.041772
1.313860
1.314562
1.039812
1.021443
1.253791
1.255128
1.013126
0.972839
1.141723
1.137757
0.954238
0.961255
1.157147
1.136926
0.902508
1.651504
1.372030
0.959483
0.860568
1.054484
1.037365
0.788368
0.778408
1.013032
1.014591
0.782984
0.791431
1.031927
1.037569
0.806615
0.787617
0.970495
0.968673
0.778793
0.779424
0.980911
0.960082
0.717570
1.624244
1.349011
0.944084
0.842969
1.021299
1.004381
0.769260
0.748602
0.945786
0.947134
0.756082
0.794871
1.062083
1.068698
0.819065
0.802671
1.004417
1.003962
0.800132
0.809652
1.049080
1.026518
0.743069
1.812814
1.545951
1.147134
1.050637
1.229193
1.210719
0.969840
0.935515
1.118049
1.121194
0.954637
1.034377
1.353469
1.361046
1.065783
1.028412
1.237217
1.237516
1.030075
1.070307
1.380068
1.357153
1.006196
1.811598
1.544584
1.145197
1.048132
1.226839
1.208517
0.967828
0.934364
1.117582
1.120591
0.952944
1.031229
1.349422
1.356277
1.060275
1.023643
1.235351
1.235824
1.025965
1.066507
1.378570
1.356051
1.003557
1.618300
1.342909
0.936391
0.833755
1.013699
0.997287
0.761947
0.744144
0.944935
0.945770
0.749706
0.783513
1.048072
1.052340
0.800383
0.788810
1.004744
1.004938
0.789056
0.798328
1.047493
1.026078
0.734960
1.631055
1.353640
0.940644
0.841814
1.042770
1.026567
0.773171
0.766677
1.011031
1.011624
0.767656
0.768300
1.006144
1.008811
0.776279
0.775409
0.996254
0.996077
0.773826
0.768699
0.993009
0.973450
0.708873
1.797975
1.537094
1.145632
1.070679
1.306130
1.291216
1.012358
1.015880
1.319827
1.319221
1.008818
0.979081
1.210117
1.210480
0.973374
0.971638
1.193446
1.192685
0.967725
0.962550
1.193708
1.174023
0.900441
1.644386
1.411291
1.055771
0.995033
1.224520
1.211912
0.946310
0.950624
1.244044
1.243743
0.944555
0.914292
1.129929
1.130047
0.907668
0.905313
1.113376
1.112653
0.901545
0.897357
1.114746
1.097603
0.842612
1.060814
0.881752
0.603946
0.552291
0.717699
0.709109
0.516544
0.514812
0.710855
0.712207
0.518009
0.512791
0.678667
0.680113
0.516036
0.514917
0.676210
0.676078
0.513699
0.510160
0.667408
0.657120
0.478105
0.469221
0.381235
0.241080
0.218299
0.301768
0.298889
0.205785
0.204405
0.296968
0.297869
0.207482
0.210526
0.297184
0.297959
0.212977
0.211532
0.295033
0.295144
0.211770
0.212351
0.294055
0.290178
0.200311
0.174227
0.149257
0.108882
0.103682
0.127568
0.127044
0.101406
0.101006
0.125992
0.126248
0.101919
0.103643
0.130035
0.130241
0.104337
0.103654
0.128527
0.128583
0.103824
0.104609
0.130054
0.129131
0.101869
0.474152
0.370424
0.219471
0.188205
0.258429
0.250508
0.156925
0.132426
0.191752
0.188579
0.120574
0.122155
0.192389
0.192787
0.123528
0.124737
0.196638
0.199112
0.133913
0.150074
0.236762
0.235833
0.149408
0.894364
0.726007
0.476720
0.418997
0.541418
0.521605
0.341077
0.302280
0.485228
0.475023
0.264482
0.268608
0.475899
0.477271
0.273842
0.276433
0.484244
0.492148
0.306044
0.331968
0.511230
0.509112
0.331056
1.365806
1.151938
0.834681
0.765694
0.934508
0.907262
0.670330
0.682983
1.110876
1.096064
0.636729
0.634877
1.050891
1.053072
0.642190
0.645033
1.067645
1.079232
0.681627
0.671627
0.923872
0.916808
0.648710
1.489371
1.248850
0.896214
0.816973
0.996273
0.967653
0.716173
0.731926
1.179495
1.163783
0.682928
0.678502
1.113628
1.115665
0.685256
0.689845
1.133616
1.145845
0.728280
0.715184
0.980898
0.972365
0.687810
1.353120
1.088438
0.703301
0.610259
0.782193
0.758007
0.513106
0.481060
0.741966
0.728685
0.433166
0.430561
0.720991
0.721872
0.434206
0.442298
0.736656
0.746698
0.478671
0.495791
0.736276
0.728559
0.478061
1.396455
1.111859
0.695471
0.599800
0.781535
0.768200
0.539485
0.515852
0.713876
0.707149
0.491509
0.493100
0.733121
0.732657
0.492567
0.498408
0.733152
0.737520
0.513518
0.516709
0.733181
0.719327
0.476778
1.663584
1.367210
0.918828
0.816143
1.011945
1.002265
0.764395
0.739956
0.923472
0.921154
0.733680
0.761183
1.028946
1.029347
0.765927
0.758312
0.987484
0.987593
0.756037
0.749610
0.976399
0.955191
0.683937
1.663055
1.365540
0.916116
0.815218
1.013326
1.005541
0.770403
0.750989
0.937085
0.936782
0.752180
0.782746
1.050530
1.051786
0.790400
0.781608
1.006765
1.005546
0.774289
0.763072
0.985142
0.962480
0.692229
1.404802
1.113674
0.689303
0.598256
0.788353
0.781767
0.562746
0.557381
0.756983
0.757663
0.560345
0.571402
0.800717
0.803101
0.580560
0.581661
0.789973
0.789366
0.577960
0.564274
0.760127
0.741083
0.505817
1.410465
1.125619
0.710847
0.617286
0.804049
0.792681
0.566068
0.562950
0.789807
0.792252
0.570991
0.575646
0.791994
0.797277
0.592546
0.589966
0.780129
0.779108
0.585412
0.578556
0.765755
0.748127
0.525953
1.646728
1.367394
0.954739
0.857627
1.051741
1.035853
0.792076
0.796107
1.061671
1.064302
0.802721
0.789885
1.004736
1.009790
0.800261
0.786472
0.964601
0.962756
0.779067
0.782386
0.976785
0.957770
0.726925
1.656285
1.375876
0.961318
0.861176
1.053376
1.036378
0.791476
0.794075
1.059152
1.061942
0.801245
0.790393
1.006516
1.012275
0.803229
0.789626
0.967370
0.965384
0.781801
0.785159
0.980642
0.961227
0.728503
1.436845
1.150585
0.732796
0.629559
0.809651
0.794433
0.563965
0.556113
0.782445
0.785472
0.566272
0.577783
0.798117
0.805887
0.603434
0.601136
0.788577
0.787116
0.595410
0.589905
0.782608
0.763564
0.533208
1.423654
1.138093
0.722320
0.619557
0.798081
0.784377
0.558569
0.547198
0.751554
0.753564
0.554987
0.576249
0.810523
0.817674
0.601660
0.601315
0.799295
0.798339
0.597645
0.593271
0.804810
0.783548
0.529358
1.631480
1.350877
0.936284
0.835342
1.022891
1.007628
0.767430
0.748876
0.954055
0.956037
0.757910
0.792319
1.055328
1.061982
0.816112
0.801734
1.003232
1.002743
0.800408
0.815258
1.067131
1.043260
0.745232
1.628045
1.347628
0.933008
0.831746
1.019368
1.004134
0.763940
0.745697
0.950743
0.952547
0.754089
0.787620
1.050256
1.056414
0.809761
0.795522
0.998489
0.998150
0.794702
0.809859
1.062663
1.039173
0.740984
1.410857
1.125970
0.709990
0.606375
0.786364
0.772707
0.545641
0.535011
0.739174
0.740555
0.540554
0.559288
0.793629
0.799133
0.579325
0.580123
0.786061
0.785611
0.578207
0.574169
0.789722
0.769700
0.513974
1.408259
1.124193
0.706189
0.603588
0.791799
0.776421
0.537554
0.528433
0.756373
0.758278
0.534792
0.545385
0.771991
0.777419
0.564482
0.567601
0.779623
0.779099
0.565074
0.556192
0.759238
0.742031
0.504239
1.585159
1.316171
0.912340
0.821648
1.031716
1.014445
0.751377
0.746917
1.016922
1.018466
0.749985
0.743798
0.972903
0.977509
0.756933
0.757426
0.975085
0.974184
0.753049
0.744144
0.952572
0.934655
0.688568
1.441626
1.203692
0.841040
0.764651
0.964648
0.949372
0.702815
0.698410
0.952876
0.954408
0.701488
0.695439
0.907984
0.911982
0.706523
0.705456
0.907123
0.906333
0.701512
0.694821
0.888983
0.873437
0.646297
0.878368
0.706615
0.446428
0.392842
0.530278
0.521378
0.355276
0.347327
0.507646
0.509369
0.353094
0.362186
0.514975
0.518123
0.373226
0.371508
0.515198
0.514991
0.370294
0.368431
0.505919
0.497422
0.343055
0.350190
0.279131
0.171214
0.153374
0.210707
0.208372
0.143430
0.140021
0.199857
0.200507
0.142341
0.148456
0.213000
0.214008
0.152061
0.150728
0.211215
0.211230
0.150673
0.151428
0.210988
0.208316
0.143646
0.130632
0.115753
0.093062
0.090136
0.102361
0.102036
0.088741
0.088083
0.099864
0.099994
0.088547
0.090016
0.104411
0.104591
0.090643
0.090264
0.103509
0.103527
0.090303
0.090681
0.104352
0.103850
0.089239
0.469377
0.367017
0.218636
0.189881
0.258662
0.253698
0.169610
0.158406
0.228299
0.226305
0.150953
0.149657
0.221449
0.221911
0.151220
0.154422
0.228708
0.229616
0.157857
0.161345
0.240507
0.237142
0.151671
0.887363
0.720427
0.473461
0.414139
0.526606
0.513335
0.360691
0.343648
0.496762
0.491108
0.323091
0.320057
0.477861
0.478820
0.323023
0.326035
0.481238
0.484444
0.338267
0.351074
0.510166
0.502914
0.331272
1.351896
1.139250
0.822997
0.743511
0.888518
0.868372
0.668726
0.674504
0.958186
0.949586
0.647604
0.638005
0.905936
0.906656
0.638134
0.636269
0.896369
0.902289
0.656631
0.671647
0.903937
0.892038
0.637075
1.475643
1.234617
0.880457
0.791059
0.948173
0.927402
0.713142
0.721029
1.021610
1.012610
0.692919
0.681213
0.965122
0.965829
0.681187
0.680692
0.957555
0.963368
0.700524
0.712975
0.959577
0.945468
0.671692
1.358154
1.086019
0.688641
0.593736
0.761806
0.746846
0.529854
0.517586
0.738586
0.731704
0.492933
0.484094
0.710753
0.711702
0.486834
0.493843
0.716940
0.719544
0.503762
0.509374
0.734789
0.719090
0.463470
1.457736
1.149821
0.690149
0.589168
0.782684
0.776069
0.552017
0.540939
0.738393
0.735285
0.529233
0.525516
0.741802
0.742113
0.526552
0.531000
0.735198
0.734103
0.527729
0.527469
0.760468
0.739322
0.462805
1.821081
1.486497
0.954083
0.827300
1.038500
1.031748
0.781001
0.757472
0.948268
0.947170
0.752849
0.767975
1.008022
1.008295
0.769473
0.758046
0.959149
0.957078
0.753814
0.778443
1.065907
1.040170
0.702078
1.821509
1.486101
0.953078
0.827812
1.040680
1.034691
0.784394
0.762965
0.956780
0.957038
0.763269
0.781341
1.022833
1.023836
0.785348
0.772822
0.973039
0.970151
0.765644
0.788466
1.074683
1.048281
0.709917
1.467834
1.154826
0.689448
0.592669
0.792602
0.788694
0.565746
0.562839
0.770516
0.772229
0.568586
0.573356
0.789132
0.791948
0.582986
0.584218
0.781197
0.777218
0.570585
0.563840
0.790814
0.767309
0.491406
1.413640
1.124151
0.702456
0.608520
0.789908
0.780576
0.565347
0.571443
0.808222
0.810954
0.580002
0.573555
0.772309
0.777567
0.589911
0.596120
0.788232
0.785176
0.586500
0.579820
0.784866
0.764492
0.518417
1.628102
1.350604
0.940910
0.839116
1.016285
1.002412
0.783098
0.808689
1.098027
1.100284
0.813538
0.776565
0.965205
0.969929
0.785230
0.792840
0.984823
0.983895
0.793191
0.801087
1.018588
0.998347
0.742360
1.636322
1.358354
0.947625
0.842689
1.018180
1.002892
0.781521
0.805518
1.095894
1.098473
0.811441
0.776613
0.966455
0.972084
0.788383
0.796077
0.987538
0.986932
0.797628
0.806683
1.023797
1.003707
0.748677
1.429601
1.142564
0.724257
0.621289
0.797766
0.783541
0.560458
0.561747
0.805799
0.809652
0.574037
0.573664
0.775151
0.783505
0.600618
0.607094
0.796221
0.794327
0.601893
0.599404
0.800502
0.780828
0.541174
1.443159
1.149216
0.718171
0.617395
0.812628
0.800016
0.561214
0.555838
0.791460
0.795076
0.567392
0.572651
0.786990
0.795104
0.599071
0.600884
0.788646
0.786883
0.595543
0.594697
0.803419
0.782033
0.530981
1.680045
1.387588
0.950786
0.854319
1.074520
1.061016
0.794521
0.786690
1.045042
1.046913
0.789862
0.782267
1.008923
1.014478
0.795511
0.784089
0.968290
0.967685
0.783961
0.804077
1.042144
1.018993
0.737652
1.676286
1.383758
0.946527
0.849933
1.071104
1.057374
0.789316
0.780661
1.038666
1.040301
0.783051
0.775871
1.004116
1.009576
0.788921
0.777470
0.962899
0.962525
0.778012
0.798045
1.036211
1.013351
0.732402
1.430327
1.135989
0.703008
0.602383
0.803317
0.789782
0.542824
0.533499
0.768344
0.771149
0.542395
0.550645
0.773794
0.781691
0.576938
0.578147
0.772192
0.771110
0.574585
0.572617
0.781506
0.761083
0.511376
1.405730
1.118677
0.696700
0.598082
0.793734
0.777295
0.529000
0.518199
0.763366
0.765929
0.526599
0.538584
0.767511
0.775945
0.567648
0.570148
0.777119
0.775817
0.565063
0.556660
0.757382
0.739198
0.501376
1.579614
1.310595
0.906920
0.819749
1.032875
1.014580
0.747631
0.747161
1.035470
1.036918
0.750188
0.741893
0.976569
0.983151
0.760639
0.759412
0.977314
0.975825
0.752955
0.744138
0.947679
0.929021
0.686225
1.436999
1.200141
0.839260
0.765767
0.966863
0.950422
0.701423
0.700599
0.970827
0.971859
0.702258
0.693920
0.912179
0.917679
0.709136
0.706478
0.909410
0.908128
0.700769
0.694095
0.883999
0.867787
0.643459
0.875002
0.704968
0.448318
0.396750
0.533114
0.522714
0.353986
0.342380
0.507608
0.508655
0.345711
0.357323
0.514743
0.519364
0.373631
0.371826
0.515268
0.514592
0.368952
0.366483
0.504315
0.495062
0.338356
0.350881
0.280180
0.173134
0.155860
0.213349
0.210363
0.143470
0.136648
0.195104
0.195459
0.137847
0.146046
0.212029
0.213624
0.151860
0.151105
0.211705
0.211500
0.150219
0.149563
0.208642
0.205657
0.140543
0.131616
0.116517
0.093594
0.090730
0.103318
0.102860
0.088850
0.087289
0.097976
0.098046
0.087527
0.089499
0.104006
0.104300
0.090547
0.090390
0.103812
0.103782
0.090250
0.090118
0.103206
0.102650
0.088441
0.605451
0.486453
0.308259
0.274076
0.362841
0.358165
0.254452
0.253097
0.366099
0.364256
0.246681
0.242274
0.349242
0.349771
0.243606
0.247118
0.352795
0.353049
0.248179
0.246639
0.356052
0.349203
0.224890
1.032152
0.862777
0.609255
0.550326
0.669664
0.660392
0.513905
0.525427
0.712829
0.709908
0.516776
0.506023
0.674448
0.674603
0.504239
0.502648
0.660359
0.661349
0.506814
0.515216
0.692701
0.680420
0.478398
1.501525
1.294564
0.983362
0.907683
1.049190
1.037964
0.869097
0.913887
1.194836
1.192549
0.911792
0.887757
1.119647
1.117717
0.874065
0.860669
1.062428
1.064596
0.869552
0.895752
1.142527
1.125802
0.847850
1.643406
1.407367
1.055771
0.969076
1.122337
1.110964
0.928454
0.974490
1.267628
1.265379
0.972628
0.947673
1.192374
1.190456
0.933842
0.920592
1.133913
1.135459
0.927388
0.952535
1.213960
1.194240
0.895669
1.585890
1.309669
0.893767
0.793450
0.965613
0.955745
0.748187
0.761264
0.999478
0.996738
0.753348
0.741482
0.965949
0.966215
0.739489
0.736102
0.940444
0.939302
0.733746
0.743993
0.995378
0.972064
0.673693
1.794368
1.467464
0.947472
0.822232
1.025244
1.017867
0.775928
0.762492
0.970803
0.969313
0.756447
0.760493
0.988383
0.989128
0.761713
0.752022
0.945908
0.943094
0.746425
0.774141
1.068769
1.041859
0.694205
2.316330
1.948864
1.285441
1.109849
1.333263
1.319807
1.025297
0.979363
1.169047
1.167759
0.970891
0.995403
1.237479
1.238016
0.995882
0.965767
1.148201
1.148340
0.980691
1.076652
1.498639
1.473251
1.011869
2.320411
1.951790
1.286902
1.111855
1.336528
1.323198
1.027833
0.982410
1.175005
1.174686
0.977054
1.002383
1.243233
1.244385
1.004807
0.974580
1.156007
1.155681
0.988163
1.084389
1.506150
1.480673
1.019559
1.818329
1.485473
0.956644
0.832114
1.040543
1.033602
0.787727
0.777252
1.000015
1.001605
0.780704
0.783087
1.001259
1.003963
0.790125
0.782221
0.972111
0.967926
0.773165
0.802001
1.095861
1.068661
0.722102
1.666234
1.372290
0.927995
0.823408
1.008977
1.000290
0.782949
0.807248
1.082767
1.084307
0.809771
0.773739
0.961747
0.964744
0.777746
0.787970
0.984440
0.981964
0.784703
0.796185
1.044437
1.020467
0.725421
1.832847
1.560538
1.147353
1.045430
1.223390
1.214052
1.013518
1.084921
1.465826
1.465610
1.079400
0.983172
1.154911
1.154151
0.963744
0.983994
1.190072
1.192470
1.001983
1.031865
1.304393
1.283195
0.972772
1.833136
1.562423
1.152465
1.049300
1.226383
1.215467
1.012235
1.083053
1.468002
1.468156
1.078611
0.982677
1.154547
1.154733
0.966120
0.986404
1.191437
1.194475
1.006583
1.037775
1.307148
1.286619
0.981105
1.641244
1.358778
0.939952
0.836798
1.022255
1.008578
0.781315
0.806094
1.103612
1.106285
0.811646
0.771899
0.957321
0.963174
0.783884
0.794584
0.986370
0.986035
0.798427
0.812477
1.041120
1.019764
0.751153
1.681863
1.389076
0.951606
0.855938
1.075517
1.062142
0.798743
0.801977
1.090203
1.092836
0.806055
0.778960
0.981192
0.987081
0.790580
0.785204
0.964554
0.963650
0.785583
0.807096
1.038190
1.016301
0.745207
1.940826
1.649778
1.206610
1.128164
1.389221
1.376602
1.075922
1.078649
1.408222
1.406830
1.063225
1.005215
1.213881
1.213910
0.987388
0.961835
1.130185
1.131226
0.970619
1.021979
1.285623
1.265158
0.969950
1.939400
1.647627
1.203019
1.124817
1.388551
1.375412
1.070642
1.071235
1.400971
1.399356
1.055121
0.999140
1.212119
1.212366
0.982288
0.956020
1.126133
1.127355
0.965024
1.015622
1.278839
1.258558
0.963879
1.678357
1.383074
0.940419
0.847241
1.080704
1.065325
0.782456
0.776079
1.064739
1.066653
0.778089
0.761000
0.983474
0.990278
0.776990
0.767595
0.954990
0.954321
0.766876
0.783750
1.011030
0.989645
0.722103
1.637816
1.352545
0.926101
0.835488
1.059368
1.041675
0.764867
0.764406
1.062053
1.063842
0.767952
0.756182
0.991640
0.999519
0.777961
0.774797
0.984844
0.983320
0.769068
0.766975
0.978998
0.958146
0.703505
1.799991
1.536809
1.136723
1.068546
1.319075
1.303286
1.013061
1.035103
1.398181
1.397791
1.029641
0.985044
1.232903
1.236182
0.984226
0.978255
1.208286
1.206313
0.968831
0.958430
1.168384
1.147672
0.893222
1.646301
1.413478
1.053318
0.998119
1.237569
1.223690
0.950463
0.971934
1.317842
1.316926
0.964900
0.921403
1.155573
1.157735
0.917387
0.911013
1.130095
1.128338
0.902266
0.892452
1.089967
1.071864
0.834704
1.055483
0.879293
0.606601
0.559058
0.724112
0.712641
0.514641
0.511953
0.728148
0.728213
0.510833
0.506125
0.682533
0.686815
0.518369
0.515577
0.678198
0.677209
0.511224
0.507523
0.661092
0.649509
0.471031
0.469900
0.382954
0.245254
0.224038
0.307355
0.302846
0.205564
0.197612
0.292332
0.292497
0.197895
0.205031
0.296359
0.298608
0.212939
0.212202
0.295996
0.295589
0.210408
0.208746
0.289595
0.284949
0.193649
0.176477
0.151113
0.110467
0.105519
0.130190
0.129239
0.101660
0.098579
0.121249
0.121310
0.098752
0.102022
0.129073
0.129649
0.104097
0.103981
0.129219
0.129128
0.103584
0.103031
0.127239
0.126136
0.099529
0.602876
0.484649
0.307559
0.274512
0.363948
0.359928
0.257333
0.258696
0.375396
0.373809
0.253327
0.248318
0.357330
0.357867
0.249657
0.253616
0.361750
0.361584
0.253072
0.248404
0.356378
0.348993
0.224658
1.030045
0.861050
0.608211
0.550669
0.670333
0.662904
0.521064
0.538627
0.728256
0.726254
0.533562
0.521705
0.688998
0.689112
0.519678
0.518504
0.675036
0.674786
0.517982
0.520351
0.694092
0.680266
0.477837
1.500836
1.293717
0.982033
0.906602
1.046915
1.038742
0.878490
0.929642
1.203125
1.202642
0.934059
0.909242
1.130580
1.128515
0.894923
0.881376
1.071284
1.071298
0.882723
0.903740
1.145353
1.126096
0.847115
1.639667
1.404037
1.052843
0.967228
1.119658
1.111591
0.937945
0.990283
1.275467
1.275120
0.995215
0.969652
1.203412
1.201427
0.955399
0.942034
1.142973
1.142319
0.941131
0.961109
1.217200
1.194857
0.895215
1.574753
1.300185
0.887226
0.791216
0.965046
0.957765
0.755560
0.774623
1.013787
1.012179
0.771030
0.758565
0.980837
0.981285
0.757092
0.754313
0.955954
0.953465
0.746905
0.751011
0.998047
0.972923
0.674138
1.782155
1.455703
0.937091
0.817641
1.024178
1.018452
0.777740
0.766673
0.977956
0.976786
0.761950
0.765975
0.995375
0.996607
0.768827
0.759991
0.954858
0.951807
0.753353
0.778039
1.070358
1.042856
0.695894
2.316464
1.945756
1.276358
1.104162
1.331823
1.319591
1.024182
0.979060
1.172257
1.170846
0.970226
0.994274
1.238405
1.239534
0.996572
0.967076
1.150694
1.151227
0.983143
1.078039
1.498420
1.473161
1.013582
2.319725
1.948067
1.277399
1.105696
1.334517
1.322248
1.025613
0.980325
1.175738
1.175093
0.973791
0.998236
1.240534
1.242204
1.002195
0.972771
1.155280
1.155652
0.988583
1.084857
1.505613
1.480552
1.021352
1.803155
1.471427
0.944704
0.825878
1.037706
1.031790
0.785585
0.774919
0.998522
0.999641
0.776675
0.777681
0.995908
0.998810
0.785363
0.779000
0.970262
0.966903
0.772842
0.802580
1.096299
1.069499
0.724065
1.649159
1.357996
0.918026
0.818184
1.006106
0.998655
0.782408
0.807334
1.081824
1.082678
0.807473
0.769036
0.956317
0.958958
0.771867
0.784010
0.982521
0.980975
0.783974
0.796096
1.044350
1.020660
0.726269
1.820218
1.549834
1.139347
1.040509
1.220342
1.212435
1.013567
1.085336
1.463190
1.462181
1.077249
0.979809
1.152464
1.151047
0.958430
0.980105
1.189091
1.192464
1.001214
1.030913
1.302990
1.282010
0.972408
1.822093
1.552940
1.145179
1.044728
1.223561
1.214039
1.012438
1.083623
1.465541
1.464897
1.076558
0.979327
1.152005
1.151429
0.960409
0.981748
1.189455
1.193453
1.004960
1.036250
1.305334
1.285121
0.980474
1.629094
1.348445
0.932581
0.832871
1.020268
1.007651
0.781334
0.806733
1.103350
1.105277
0.809664
0.767210
0.951478
0.956564
0.776531
0.787921
0.981212
0.981723
0.794694
0.810364
1.039641
1.018882
0.751071
1.672067
1.380310
0.944755
0.852577
1.074558
1.061761
0.797698
0.800650
1.090040
1.092047
0.802446
0.773249
0.974362
0.979585
0.782498
0.776863
0.957778
0.957562
0.779684
0.803735
1.036110
1.015272
0.745439
1.937630
1.646041
1.202081
1.125940
1.389977
1.377689
1.075131
1.077852
1.410752
1.408710
1.059980
0.999373
1.207122
1.206463
0.979091
0.953695
1.126205
1.127888
0.964652
1.017392
1.281554
1.262445
0.969690
1.938701
1.645956
1.199866
1.123321
1.389725
1.376792
1.070050
1.070570
1.403574
1.401325
1.052023
0.993472
1.205488
1.204987
0.973902
0.947432
1.121410
1.123288
0.958641
1.011057
1.275061
1.256237
0.963987
1.676431
1.380999
0.938264
0.846454
1.081265
1.065993
0.782138
0.775243
1.064838
1.066144
0.774994
0.755867
0.977003
0.982877
0.768497
0.757626
0.945775
0.945819
0.759480
0.780446
1.010004
0.990007
0.723664
1.636618
1.352165
0.926874
0.836556
1.060273
1.042702
0.766373
0.766052
1.062091
1.063145
0.766914
0.752410
0.985974
0.992481
0.769336
0.764906
0.976036
0.975438
0.762506
0.764764
0.979281
0.959765
0.706079
1.799321
1.537249
1.138706
1.070352
1.319673
1.304004
1.015118
1.036747
1.395360
1.394144
1.028392
0.982357
1.229265
1.230958
0.976405
0.970309
1.204936
1.204063
0.964641
0.956690
1.168297
1.148920
0.895987
1.647049
1.415016
1.055915
1.000115
1.238173
1.224412
0.952649
0.974010
1.315719
1.314069
0.964372
0.919376
1.152657
1.153369
0.910630
0.904388
1.128066
1.127319
0.899056
0.891155
1.089993
1.073048
0.837266
1.058659
0.882376
0.609410
0.560758
0.724977
0.713584
0.516538
0.514935
0.730240
0.729853
0.512139
0.504679
0.679413
0.682745
0.513502
0.510386
0.673936
0.673549
0.508207
0.506931
0.661920
0.651019
0.472927
0.472607
0.385042
0.246465
0.224594
0.307686
0.303195
0.206137
0.198766
0.293959
0.294003
0.198593
0.204461
0.294779
0.296753
0.211368
0.210495
0.293860
0.293621
0.209323
0.208688
0.290164
0.285702
0.194273
0.177366
0.151714
0.110706
0.105604
0.130250
0.129303
0.101748
0.098789
0.121697
0.121742
0.098894
0.101903
0.128662
0.129192
0.103815
0.103675
0.128684
0.128621
0.103378
0.103033
0.127401
0.126326
0.099634
0.461092
0.361143
0.216177
0.191307
0.261786
0.259212
0.179774
0.178635
0.261029
0.259909
0.174664
0.171250
0.250245
0.250737
0.172903
0.177765
0.260260
0.259675
0.175609
0.167486
0.241470
0.236170
0.150716
0.883367
0.716697
0.470171
0.414297
0.525406
0.518887
0.385774
0.391352
0.544313
0.542177
0.384448
0.377560
0.524129
0.524920
0.379638
0.383769
0.525892
0.524456
0.378549
0.369712
0.514992
0.502036
0.328847
1.355846
1.140885
0.819154
0.736087
0.871068
0.861329
0.695500
0.719278
0.939590
0.937830
0.716310
0.705127
0.907877
0.908030
0.702856
0.698899
0.883639
0.881807
0.693285
0.697435
0.913659
0.892953
0.633893
1.470869
1.228757
0.871228
0.780824
0.929187
0.919626
0.739922
0.765282
1.000185
0.998326
0.762065
0.749478
0.966425
0.966766
0.747754
0.745227
0.944288
0.942174
0.738600
0.740632
0.970632
0.947409
0.669483
1.330184
1.060056
0.666864
0.584492
0.755825
0.750186
0.555206
0.564867
0.779340
0.776781
0.556679
0.545868
0.755633
0.757175
0.550374
0.558932
0.761050
0.758604
0.550041
0.534378
0.743530
0.721239
0.464476
1.433768
1.121550
0.656512
0.573191
0.778552
0.777845
0.558756
0.557110
0.763989
0.762062
0.550237
0.545926
0.765555
0.767546
0.552631
0.559789
0.763815
0.761743
0.552364
0.540710
0.764184
0.740877
0.467894
1.859281
1.505359
0.932002
0.810748
1.036511
1.033830
0.778970
0.760076
0.966346
0.964778
0.753947
0.765752
1.012472
1.014600
0.772668
0.762633
0.966404
0.965514
0.761653
0.781402
1.061310
1.035955
0.705880
1.856584
1.502571
0.929416
0.809628
1.036918
1.034360
0.778397
0.759106
0.966311
0.965320
0.754903
0.768153
1.014789
1.017348
0.776541
0.766138
0.969423
0.968790
0.766196
0.788119
1.068983
1.043955
0.714017
1.432113
1.117392
0.649847
0.570967
0.783184
0.782849
0.558234
0.555183
0.767288
0.767273
0.554623
0.553967
0.771430
0.774886
0.565687
0.572330
0.774642
0.773587
0.569085
0.564958
0.790197
0.768116
0.497496
1.362566
1.079373
0.667854
0.589463
0.779109
0.774117
0.562732
0.570638
0.802122
0.802441
0.570744
0.556921
0.756151
0.760207
0.569388
0.582212
0.782801
0.783036
0.584104
0.578979
0.783022
0.763648
0.520889
1.589887
1.316916
0.913475
0.820979
1.004140
0.995033
0.781312
0.806240
1.080372
1.080029
0.803070
0.766627
0.965343
0.968089
0.770053
0.781440
0.985491
0.987771
0.791702
0.797176
1.011490
0.991927
0.740010
1.602844
1.328461
0.922689
0.825834
1.006918
0.996224
0.780312
0.803677
1.079000
1.078925
0.801365
0.766748
0.966259
0.969499
0.771786
0.782013
0.985007
0.987517
0.793151
0.800762
1.015304
0.996198
0.745380
1.392026
1.109290
0.698587
0.606937
0.790337
0.779810
0.559998
0.563170
0.802653
0.803870
0.566120
0.557118
0.757305
0.762956
0.574728
0.583693
0.780830
0.781918
0.588905
0.591305
0.793603
0.776042
0.540274
1.415674
1.123066
0.695275
0.605884
0.810358
0.799786
0.558002
0.552352
0.794212
0.795550
0.555420
0.552113
0.763101
0.768745
0.569667
0.571658
0.769732
0.770437
0.575154
0.581834
0.793382
0.775739
0.530904
1.678610
1.382235
0.938648
0.848832
1.081620
1.069338
0.794485
0.788683
1.063877
1.063311
0.782414
0.762443
0.984530
0.987515
0.766635
0.759440
0.968758
0.970341
0.766646
0.786589
1.021443
1.002836
0.734074
1.682656
1.385050
0.939060
0.847002
1.079716
1.066740
0.789992
0.783099
1.057690
1.056903
0.776069
0.756642
0.980121
0.982757
0.759685
0.751164
0.960839
0.962676
0.759156
0.780619
1.016562
0.998583
0.730161
1.427391
1.131499
0.696303
0.600045
0.806436
0.793283
0.542210
0.531596
0.771414
0.771980
0.531997
0.531993
0.750573
0.755037
0.545829
0.542805
0.745049
0.746536
0.548634
0.559918
0.775221
0.759779
0.516219
1.400116
1.115961
0.698438
0.601293
0.796212
0.780221
0.533767
0.522676
0.759588
0.759517
0.521320
0.524578
0.748170
0.751741
0.536433
0.535014
0.751248
0.753301
0.542115
0.548230
0.756641
0.743257
0.510233
1.574057
1.309172
0.911345
0.824303
1.032149
1.014158
0.752317
0.747638
1.013214
1.011828
0.740856
0.731858
0.966394
0.967836
0.734942
0.735539
0.979563
0.981902
0.742184
0.738133
0.944694
0.930556
0.695081
1.435934
1.202332
0.845917
0.771116
0.966268
0.950095
0.706715
0.702816
0.951135
0.949613
0.695646
0.686296
0.904564
0.905330
0.687141
0.687123
0.915872
0.918078
0.693347
0.689745
0.881699
0.869353
0.651724
0.883106
0.713595
0.457372
0.402384
0.535352
0.525248
0.360363
0.351992
0.510909
0.510309
0.349204
0.351842
0.504417
0.505620
0.355931
0.353264
0.503424
0.504943
0.358456
0.364249
0.506597
0.499817
0.345201
0.359896
0.287258
0.177384
0.157799
0.214366
0.211459
0.145491
0.140759
0.200360
0.200267
0.140284
0.143847
0.206150
0.206744
0.146066
0.144853
0.204332
0.204730
0.146245
0.149399
0.210675
0.208364
0.142891
0.134722
0.118625
0.094432
0.091036
0.103519
0.103077
0.089175
0.088085
0.099593
0.099597
0.088068
0.089064
0.102480
0.102612
0.089534
0.089298
0.101913
0.101976
0.089515
0.090149
0.103829
0.103374
0.088852
0.463122
0.362114
0.214886
0.190236
0.260796
0.258845
0.180848
0.180875
0.260778
0.260018
0.178251
0.175297
0.254252
0.254620
0.176553
0.180809
0.261925
0.260616
0.175965
0.165391
0.238976
0.233156
0.146667
0.900811
0.729185
0.472624
0.413002
0.522836
0.516935
0.385459
0.388264
0.529466
0.527971
0.383722
0.381473
0.527901
0.528639
0.383784
0.386150
0.524226
0.521666
0.377144
0.369186
0.520655
0.506630
0.324804
1.394626
1.171285
0.830722
0.736342
0.866698
0.856181
0.689013
0.700896
0.896020
0.894893
0.700293
0.703240
0.911648
0.912380
0.704695
0.697321
0.879208
0.876822
0.691208
0.705385
0.939891
0.918551
0.641062
1.509040
1.258835
0.882980
0.781551
0.924928
0.914324
0.732918
0.745196
0.954713
0.953144
0.743156
0.745171
0.968825
0.969832
0.747552
0.741717
0.939148
0.937249
0.737311
0.751097
0.998488
0.975387
0.681870
1.346881
1.072237
0.669732
0.584446
0.752533
0.746707
0.553123
0.556567
0.759204
0.756061
0.546450
0.541549
0.756058
0.757808
0.547411
0.554759
0.758040
0.757101
0.551305
0.540978
0.749305
0.728705
0.477279
1.436189
1.122503
0.654371
0.571336
0.771351
0.770170
0.555413
0.554367
0.763218
0.759592
0.542158
0.539364
0.772319
0.774616
0.547452
0.555559
0.771394
0.772734
0.558283
0.538720
0.731565
0.712768
0.480023
1.867438
1.510608
0.927688
0.802195
1.020475
1.017726
0.771341
0.763278
0.981176
0.978290
0.755350
0.769877
1.043528
1.046079
0.778692
0.769102
0.993528
0.994574
0.767153
0.746926
0.953473
0.932103
0.678883
1.860337
1.503672
0.921314
0.798232
1.019505
1.017255
0.769353
0.761255
0.979867
0.977227
0.754140
0.769242
1.044201
1.047001
0.778953
0.769739
0.995128
0.997215
0.771405
0.753435
0.959842
0.939119
0.687800
1.419478
1.104013
0.634547
0.559741
0.773149
0.773635
0.550437
0.548403
0.760601
0.757774
0.538789
0.538172
0.777244
0.780426
0.549469
0.558636
0.778096
0.783043
0.573882
0.560869
0.748843
0.732448
0.511004
1.355399
1.068977
0.650683
0.578176
0.780839
0.777730
0.556866
0.553526
0.764730
0.762825
0.546934
0.547304
0.778700
0.782185
0.559299
0.566141
0.776489
0.781663
0.582372
0.574254
0.755694
0.740043
0.527609
1.597694
1.320182
0.907846
0.821381
1.024851
1.016403
0.778901
0.771209
0.995395
0.994460
0.769064
0.780715
1.037609
1.040710
0.789750
0.776652
0.982641
0.985718
0.782051
0.773264
0.956382
0.938349
0.718558
1.612289
1.333516
0.919090
0.827713
1.028360
1.018391
0.779517
0.770517
0.994652
0.993764
0.768493
0.781360
1.038468
1.041406
0.789786
0.774969
0.980797
0.983547
0.779333
0.772137
0.957608
0.939778
0.718311
1.388952
1.103998
0.688294
0.600458
0.793595
0.785182
0.559369
0.551803
0.764621
0.762855
0.545503
0.549394
0.780026
0.782879
0.559032
0.560617
0.773289
0.777448
0.573756
0.571769
0.762911
0.748055
0.528552
1.401969
1.111896
0.688466
0.600079
0.798018
0.788555
0.555781
0.548963
0.771720
0.769080
0.539333
0.539398
0.770193
0.772107
0.546116
0.552501
0.788262
0.792212
0.565935
0.565106
0.774207
0.759940
0.523806
1.661988
1.369382
0.931238
0.835821
1.052246
1.039877
0.780502
0.775392
1.024462
1.021492
0.764702
0.762172
1.010178
1.011438
0.767195
0.777342
1.056335
1.059603
0.787643
0.778173
1.004740
0.987811
0.725632
1.669002
1.375726
0.935931
0.837127
1.051582
1.038308
0.778392
0.772904
1.020975
1.017827
0.761523
0.758434
1.005411
1.005617
0.759742
0.767688
1.047555
1.051046
0.778825
0.772608
1.001921
0.986112
0.724012
1.420080
1.129581
0.703162
0.604235
0.796113
0.783449
0.547777
0.538910
0.757381
0.754096
0.526685
0.525161
0.752282
0.750500
0.518933
0.518880
0.763347
0.768155
0.535661
0.545444
0.764965
0.754624
0.518043
1.393538
1.113797
0.703235
0.605154
0.791469
0.776932
0.541592
0.526211
0.729602
0.726528
0.514526
0.518183
0.742870
0.739315
0.506947
0.507601
0.760392
0.766559
0.528774
0.536944
0.748495
0.740705
0.517539
1.564795
1.302520
0.908180
0.819759
1.016933
0.999494
0.745601
0.719722
0.927257
0.924420
0.708962
0.724179
0.965375
0.963178
0.722417
0.737909
1.035291
1.040887
0.754554
0.733266
0.934769
0.924179
0.698485
1.426974
1.195247
0.841230
0.764889
0.950492
0.935006
0.698972
0.675175
0.867417
0.865054
0.666119
0.680785
0.905294
0.903116
0.678866
0.693657
0.972929
0.978008
0.708657
0.687567
0.873614
0.864147
0.655740
0.879291
0.711255
0.457229
0.400463
0.529981
0.521673
0.364137
0.355916
0.490429
0.488985
0.350238
0.351832
0.502098
0.498772
0.340852
0.339800
0.511623
0.515917
0.354789
0.362896
0.505682
0.502110
0.354891
0.362467
0.289575
0.179185
0.157349
0.212216
0.210142
0.148023
0.148490
0.206292
0.205846
0.146699
0.143537
0.201787
0.200408
0.138494
0.136118
0.197523
0.199005
0.141551
0.150499
0.214255
0.213260
0.148989
0.137149
0.120335
0.095139
0.090942
0.102845
0.102577
0.089691
0.090346
0.103838
0.103770
0.090065
0.088862
0.100598
0.100332
0.087861
0.087252
0.098626
0.098893
0.088259
0.090723
0.105859
0.105655
0.090404
0.613201
0.491593
0.305526
0.271059
0.359516
0.356939
0.258005
0.259901
0.363679
0.363115
0.258460
0.257160
0.366529
0.366880
0.258390
0.260384
0.364478
0.362434
0.253106
0.244574
0.356761
0.347900
0.215297
1.078404
0.897398
0.617193
0.546496
0.660736
0.654002
0.514406
0.520195
0.672774
0.672426
0.521333
0.527035
0.699276
0.699802
0.528646
0.522520
0.672101
0.669483
0.515089
0.524822
0.721455
0.705394
0.475721
1.600477
1.373674
1.013532
0.906038
1.034955
1.023244
0.852463
0.866793
1.064332
1.065755
0.878647
0.900091
1.143867
1.144454
0.902304
0.880250
1.085666
1.085094
0.884679
0.935416
1.235139
1.215261
0.880359
1.735574
1.481385
1.083533
0.966610
1.106728
1.094561
0.909933
0.923747
1.133774
1.134597
0.933734
0.955439
1.214576
1.215488
0.958772
0.937271
1.157298
1.157733
0.944940
0.996006
1.304912
1.283719
0.937665
1.616915
1.332439
0.893579
0.785288
0.948419
0.940171
0.741247
0.744920
0.951091
0.948637
0.739662
0.748359
0.991338
0.992987
0.753903
0.747248
0.956570
0.957093
0.749448
0.759013
0.997552
0.976430
0.695956
1.793042
1.462149
0.926966
0.802514
0.995792
0.989713
0.761675
0.758058
0.973329
0.969601
0.748263
0.761999
1.032535
1.034838
0.770047
0.760895
0.985786
0.987565
0.761099
0.740474
0.934290
0.914893
0.678644
2.396291
2.010922
1.265018
1.074766
1.284959
1.273707
0.999722
0.985730
1.211758
1.209785
0.985781
1.027744
1.361581
1.364096
1.036883
1.002272
1.242427
1.241086
0.981678
0.938227
1.116906
1.095361
0.864431
2.389548
2.003942
1.257736
1.070462
1.285769
1.275293
0.998299
0.983804
1.210484
1.208510
0.983763
1.025962
1.362597
1.365261
1.035654
1.001505
1.243441
1.243598
0.985655
0.942946
1.118262
1.097674
0.872284
1.778698
1.444978
0.906217
0.792959
1.008994
1.005427
0.761475
0.753623
0.970839
0.967007
0.743063
0.759389
1.044281
1.047108
0.769419
0.760165
0.990696
0.997198
0.774487
0.751881
0.924587
0.908477
0.700470
1.629851
1.334569
0.882399
0.796781
1.015112
1.010503
0.765053
0.749579
0.956357
0.953418
0.741700
0.764574
1.048143
1.050824
0.774046
0.757911
0.975392
0.981708
0.771614
0.756491
0.926655
0.910694
0.707051
1.820685
1.545182
1.130830
1.051704
1.282943
1.273257
1.000598
0.966578
1.166080
1.165603
0.970489
1.029850
1.361451
1.363678
1.037746
0.984514
1.190856
1.191035
0.968664
0.944511
1.110322
1.091451
0.884017
1.825456
1.551507
1.140726
1.058825
1.287158
1.275971
1.002472
0.967777
1.167397
1.166804
0.971186
1.030410
1.360830
1.362456
1.036260
0.982194
1.190718
1.190306
0.964591
0.941530
1.111181
1.092411
0.881473
1.612505
1.330250
0.909391
0.819830
1.029652
1.020151
0.772025
0.754885
0.963806
0.960392
0.744815
0.765655
1.042031
1.042628
0.768355
0.752780
0.986460
0.991082
0.762176
0.750983
0.938015
0.922408
0.702936
1.629246
1.343942
0.917470
0.824763
1.033439
1.022701
0.774457
0.766863
0.993787
0.988877
0.750984
0.756047
1.018266
1.017869
0.757119
0.766529
1.054383
1.059752
0.781935
0.764914
0.975785
0.960617
0.716724
1.883556
1.600283
1.167746
1.075224
1.307816
1.294616
1.017225
1.010557
1.267069
1.262769
0.997806
1.005402
1.281693
1.282594
1.017472
1.055358
1.454662
1.458128
1.063021
1.010072
1.230305
1.211034
0.939557
1.890654
1.607282
1.174249
1.078760
1.308764
1.294450
1.016703
1.009552
1.264870
1.260392
0.996011
1.002703
1.276560
1.276006
1.009921
1.046883
1.450924
1.454677
1.055749
1.005547
1.229794
1.211957
0.939896
1.645714
1.362019
0.936651
0.835851
1.035916
1.021378
0.771693
0.761479
0.983136
0.977518
0.742296
0.743967
0.994716
0.989514
0.729684
0.741275
1.057340
1.063955
0.762329
0.751708
0.977323
0.966897
0.719276
1.610159
1.335799
0.925147
0.830939
1.027408
1.011581
0.760978
0.735177
0.931286
0.926222
0.717146
0.730799
0.976994
0.971041
0.717188
0.734191
1.056934
1.064716
0.758535
0.739468
0.951507
0.942965
0.711567
1.782049
1.524700
1.121466
1.043282
1.253426
1.235539
0.964607
0.916034
1.098573
1.094854
0.903067
0.943309
1.204394
1.204512
0.962976
1.017130
1.413300
1.418526
1.028873
0.952148
1.135452
1.121031
0.892238
1.631755
1.402736
1.036712
0.970984
1.172403
1.156792
0.901761
0.855487
1.024506
1.021690
0.845609
0.885559
1.131453
1.131944
0.906022
0.958980
1.337333
1.341863
0.968585
0.892766
1.062064
1.048638
0.835614
1.044327
0.871560
0.603053
0.550289
0.700309
0.691750
0.511554
0.493919
0.628687
0.626641
0.486350
0.497563
0.673398
0.668850
0.486871
0.498923
0.733817
0.739208
0.516047
0.502776
0.652719
0.648138
0.487106
0.474012
0.386711
0.248318
0.221944
0.299315
0.296807
0.209962
0.210117
0.285644
0.284807
0.206809
0.202648
0.285993
0.283161
0.192985
0.191753
0.292572
0.295177
0.201194
0.209765
0.294012
0.292901
0.207514
0.182411
0.155365
0.112402
0.105099
0.127850
0.127454
0.103148
0.104970
0.130294
0.130109
0.104235
0.101184
0.123561
0.122812
0.098453
0.097338
0.121017
0.121644
0.099676
0.104424
0.132064
0.131815
0.104192
0.599950
0.481236
0.299338
0.266124
0.353196
0.350838
0.253969
0.256224
0.358330
0.357848
0.255071
0.253749
0.361301
0.361615
0.254852
0.256718
0.358942
0.356827
0.249176
0.240304
0.350042
0.341376
0.211568
1.060044
0.881370
0.604658
0.535749
0.649239
0.643011
0.505583
0.511657
0.661787
0.661609
0.513360
0.519132
0.689143
0.689595
0.520505
0.514259
0.661582
0.658708
0.505852
0.514557
0.708546
0.692687
0.465892
1.579941
1.354262
0.995467
0.889373
1.018276
1.007219
0.837938
0.851555
1.045273
1.046891
0.863963
0.886099
1.127968
1.128496
0.888225
0.866040
1.069156
1.068162
0.868956
0.918837
1.217462
1.197724
0.863944
1.711623
1.459183
1.063589
0.948556
1.088673
1.077146
0.893957
0.906603
1.112280
1.113251
0.916913
0.939407
1.196382
1.197246
0.942660
0.920996
1.138512
1.138687
0.927725
0.978738
1.286969
1.266112
0.921240
1.585912
1.305910
0.873914
0.769326
0.931750
0.923919
0.727025
0.729469
0.931535
0.929025
0.723877
0.732848
0.972704
0.974275
0.738159
0.731393
0.937976
0.938828
0.734784
0.746048
0.983110
0.962892
0.685961
1.755139
1.430851
0.906099
0.786821
0.978739
0.972654
0.746505
0.740906
0.952698
0.948471
0.729207
0.742815
1.010807
1.013089
0.750837
0.742071
0.965715
0.968831
0.747098
0.730452
0.922237
0.904639
0.674772
2.353540
1.974784
1.239519
1.055091
1.264174
1.252855
0.980703
0.965460
1.190023
1.187168
0.962377
1.003515
1.337087
1.339643
1.012859
0.979487
1.221378
1.222118
0.965963
0.925147
1.098699
1.079688
0.859602
2.344784
1.966281
1.231318
1.050033
1.264142
1.253681
0.978824
0.963407
1.188699
1.185774
0.959951
1.000684
1.336595
1.339251
1.010376
0.977925
1.221847
1.224275
0.969801
0.930003
1.100359
1.082378
0.867822
1.733884
1.408302
0.881949
0.774447
0.988965
0.985670
0.744584
0.735927
0.949891
0.945278
0.722447
0.736422
1.017472
1.020071
0.745696
0.738458
0.968756
0.977252
0.759997
0.742380
0.913572
0.899478
0.697933
1.586881
1.298032
0.855283
0.774650
0.993108
0.989564
0.747210
0.732441
0.935248
0.931662
0.722193
0.741908
1.021971
1.024158
0.749752
0.736118
0.953294
0.961339
0.756056
0.744425
0.913349
0.898773
0.699715
1.782107
1.510021
1.100108
1.025128
1.259338
1.251264
0.979788
0.945762
1.139977
1.138866
0.947553
1.005914
1.338507
1.340155
1.012111
0.960222
1.167444
1.169251
0.949773
0.926826
1.090002
1.072252
0.869836
1.788221
1.517274
1.110393
1.032476
1.263811
1.254315
0.982111
0.947588
1.141992
1.140722
0.948686
1.006524
1.337706
1.338620
1.010153
0.957183
1.166306
1.167395
0.944479
0.922290
1.088991
1.071317
0.865556
1.574783
1.297450
0.883923
0.798614
1.008568
1.000363
0.755787
0.739963
0.944955
0.940704
0.726835
0.743228
1.015383
1.014967
0.742387
0.728359
0.960852
0.966697
0.742126
0.733353
0.918512
0.904145
0.689360
1.594762
1.315229
0.897492
0.808503
1.014899
1.004770
0.760687
0.753200
0.975762
0.969675
0.733047
0.733902
0.991167
0.989398
0.730065
0.739382
1.026285
1.032570
0.758108
0.744698
0.955200
0.941672
0.702039
1.852226
1.573783
1.148402
1.058249
1.287302
1.274313
1.001167
0.993951
1.245446
1.239680
0.976185
0.981479
1.255895
1.255163
0.987986
1.025260
1.428023
1.432317
1.035797
0.985451
1.206716
1.189419
0.921382
1.862197
1.583108
1.156429
1.062730
1.288955
1.274817
1.001382
0.993844
1.244346
1.238437
0.975377
0.979668
1.251534
1.249270
0.980965
1.016741
1.423638
1.428170
1.028292
0.981171
1.206716
1.190922
0.922217
1.620511
1.341023
0.921994
0.822929
1.019743
1.005667
0.760564
0.751094
0.969026
0.962321
0.727948
0.725007
0.970137
0.963215
0.704383
0.713779
1.026815
1.034147
0.737498
0.732313
0.958642
0.950099
0.706416
1.585912
1.315096
0.909560
0.816200
1.010036
0.995200
0.749890
0.726806
0.919442
0.913708
0.706285
0.714309
0.953530
0.945588
0.693338
0.708165
1.027044
1.035736
0.735910
0.722965
0.935602
0.928947
0.701748
1.757224
1.502479
1.102745
1.024729
1.232830
1.216230
0.950450
0.904260
1.081281
1.077084
0.889578
0.925900
1.181717
1.179487
0.937303
0.990020
1.386876
1.393333
1.006219
0.934414
1.118864
1.106540
0.881804
1.609366
1.382561
1.019479
0.953637
1.153042
1.138663
0.888597
0.844842
1.008834
1.005687
0.833749
0.870227
1.111474
1.109873
0.883279
0.935113
1.314488
1.320161
0.948822
0.877234
1.047486
1.035918
0.826542
1.029159
0.858490
0.592989
0.540103
0.687841
0.680081
0.504315
0.489779
0.622957
0.620737
0.481544
0.488867
0.659898
0.654193
0.473803
0.484869
0.717109
0.723080
0.504169
0.494482
0.644454
0.640898
0.482505
0.467216
0.381245
0.244892
0.218604
0.294362
0.292096
0.207535
0.208969
0.284203
0.283327
0.205511
0.199834
0.280588
0.277497
0.189178
0.187715
0.286145
0.288858
0.197574
0.207261
0.290949
0.290119
0.205989
0.180481
0.153916
0.111702
0.104464
0.126689
0.126334
0.102665
0.104725
0.129968
0.129779
0.103974
0.100654
0.122325
0.121546
0.097804
0.096672
0.119653
0.120289
0.099048
0.103943
0.131290
0.131089
0.103863
0.424619
0.331787
0.197027
0.175898
0.241517
0.240256
0.169284
0.170610
0.244363
0.243888
0.169003
0.166037
0.238827
0.239077
0.166910
0.170712
0.245437
0.243790
0.164625
0.152578
0.217333
0.212002
0.135350
0.850799
0.684486
0.436528
0.381337
0.488047
0.483694
0.359545
0.362855
0.493601
0.492725
0.360433
0.359052
0.497621
0.498126
0.360703
0.362503
0.492363
0.488796
0.349668
0.338106
0.480788
0.467154
0.294413
1.344055
1.121070
0.779845
0.687081
0.816066
0.807245
0.644536
0.651830
0.828822
0.828363
0.653153
0.660524
0.862228
0.862885
0.662500
0.654493
0.828069
0.824214
0.643185
0.655322
0.887215
0.865998
0.590867
1.449027
1.200901
0.827086
0.728720
0.870680
0.861640
0.684432
0.690482
0.880221
0.879086
0.689451
0.696294
0.912625
0.913574
0.699288
0.692752
0.881485
0.878703
0.685332
0.699902
0.945997
0.923675
0.632963
1.259783
0.996551
0.
