# Supplementary material for: A computational model of spatio-temporal cardiac intracellular calcium handling with realistic structure and spatial flux distribution from sarcoplasmic reticulum and t-tubule reconstructions
Source: PLoS Comput Biol. 2017 Aug 31;13(8):e1005714. doi: 10.1371/journal.pcbi.1005714 (PMC5597258; doi:10.1371/journal.pcbi.1005714)
Supplement: S1 Code — Code provided in C/C++ and includes the structural datasets used in this study. Documentation is provided on use of and updating the code. Updates may also be available on Michael Colman’s website, http://www.physicsoftheheart.com and github repository: https://github.com/michaelcolman/CODE---PLOS-Comp-Biol-2017-Model-SR. (ZIP) [file pcbi.1005714.s001.zip › PLOS_SR_Clean/Spatial_diff_out/CaSR_output_0100.vtk]

# vtk DataFile Version 3.0
vtk output
ASCII
DATASET STRUCTURED_POINTS
DIMENSIONS 26 26 52
SPACING 1 1 1
ORIGIN 0 0 0
POINT_DATA 35152
SCALARS ImageFile float 1
LOOKUP_TABLE default
-100 -100 -100 -100 -100 -100 -100 -100 -100 -100 -100 -100 -100 -100 -100 -100 -100 -100 -100 -100 -100 -100 -100 -100 -100 -100 
-100 -100 -100 -100 -100 -100 -100 -100 -100 -100 -100 -100 -100 -100 -100 -100 -100 -100 -100 -100 -100 -100 -100 -100 -100 -100 
-100 -100 -100 -100 -100 -100 -100 -100 -100 -100 -100 -100 -100 -100 -100 -100 -100 -100 -100 -100 -100 -100 -100 -100 -100 -100 
-100 -100 -100 -100 -100 -100 -100 -100 -100 -100 -100 -100 -100 -100 -100 -100 -100 -100 -100 -100 -100 -100 -100 -100 -100 -100 
-100 -100 -100 -100 -100 -100 -100 -100 -100 -100 -100 -100 -100 -100 -100 -100 -100 -100 -100 -100 -100 -100 -100 -100 -100 -100 
-100 -100 -100 -100 -100 -100 -100 -100 -100 -100 -100 -100 -100 -100 -100 -100 -100 -100 -100 -100 -100 -100 -100 -100 -100 -100 
-100 -100 -100 -100 -100 -100 -100 -100 -100 -100 -100 -100 -100 -100 -100 -100 -100 -100 -100 -100 -100 -100 -100 -100 -100 -100 
-100 -100 -100 -100 -100 -100 -100 -100 -100 -100 -100 -100 -100 -100 -100 -100 -100 -100 -100 -100 -100 -100 -100 -100 -100 -100 
-100 -100 -100 -100 -100 -100 -100 -100 -100 -100 -100 -100 -100 -100 -100 -100 -100 -100 -100 -100 -100 -100 -100 -100 -100 -100 
-100 -100 -100 -100 -100 -100 -100 -100 -100 -100 -100 -100 -100 -100 -100 -100 -100 -100 -100 -100 -100 -100 -100 -100 -100 -100 
-100 -100 -100 -100 -100 -100 -100 -100 -100 -100 -100 -100 -100 -100 -100 -100 -100 -100 -100 -100 -100 -100 -100 -100 -100 -100 
-100 -100 -100 -100 -100 -100 -100 -100 -100 -100 -100 -100 -100 -100 -100 -100 -100 -100 -100 -100 -100 -100 -100 -100 -100 -100 
-100 -100 -100 -100 -100 -100 -100 -100 -100 -100 -100 -100 -100 -100 -100 -100 -100 -100 -100 -100 -100 -100 -100 -100 -100 -100 
-100 -100 -100 -100 -100 -100 -100 -100 -100 -100 -100 -100 -100 -100 -100 -100 -100 -100 -100 -100 -100 -100 -100 -100 -100 -100 
-100 -100 -100 -100 -100 -100 -100 -100 -100 -100 -100 -100 -100 -100 -100 -100 -100 -100 -100 -100 -100 -100 -100 -100 -100 -100 
-100 -100 -100 -100 -100 -100 -100 -100 -100 -100 -100 -100 -100 -100 -100 -100 -100 -100 -100 -100 -100 -100 -100 -100 -100 -100 
-100 -100 -100 -100 -100 -100 -100 -100 -100 -100 -100 -100 -100 -100 -100 -100 -100 -100 -100 -100 -100 -100 -100 -100 -100 -100 
-100 -100 -100 -100 -100 -100 -100 -100 -100 -100 -100 -100 -100 -100 -100 -100 -100 -100 -100 -100 -100 -100 -100 -100 -100 -100 
-100 -100 -100 -100 -100 -100 -100 -100 -100 -100 -100 -100 -100 -100 -100 -100 -100 -100 -100 -100 -100 -100 -100 -100 -100 -100 
-100 -100 -100 -100 -100 -100 -100 -100 -100 -100 -100 -100 -100 -100 -100 -100 -100 -100 -100 -100 -100 -100 -100 -100 -100 -100 
-100 -100 -100 -100 -100 -100 -100 -100 -100 -100 -100 -100 -100 -100 -100 -100 -100 -100 -100 -100 -100 -100 -100 -100 -100 -100 
-100 -100 -100 -100 -100 -100 -100 -100 -100 -100 -100 -100 -100 -100 -100 -100 -100 -100 -100 -100 -100 -100 -100 -100 -100 -100 
-100 -100 -100 -100 -100 -100 -100 -100 -100 -100 -100 -100 -100 -100 -100 -100 -100 -100 -100 -100 -100 -100 -100 -100 -100 -100 
-100 -100 -100 -100 -100 -100 -100 -100 -100 -100 -100 -100 -100 -100 -100 -100 -100 -100 -100 -100 -100 -100 -100 -100 -100 -100 
-100 -100 -100 -100 -100 -100 -100 -100 -100 -100 -100 -100 -100 -100 -100 -100 -100 -100 -100 -100 -100 -100 -100 -100 -100 -100 
-100 -100 -100 -100 -100 -100 -100 -100 -100 -100 -100 -100 -100 -100 -100 -100 -100 -100 -100 -100 -100 -100 -100 -100 -100 -100 
-100 -100 -100 -100 -100 -100 -100 -100 -100 -100 -100 -100 -100 -100 -100 -100 -100 -100 -100 -100 -100 -100 -100 -100 -100 -100 
-100 -100 -100 -100 -100 -100 -100 -100 -100 -100 -100 -100 -100 -100 -100 -100 -100 -100 -100 -100 -100 -100 -100 -100 -100 -100 
-100 -100 -100 -100 -100 -100 -100 -100 -100 -100 -100 -100 -100 -100 -100 -100 -100 -100 -100 -100 -100 -100 -100 -100 -100 -100 
-100 -100 -100 -100 -100 -100 -100 -100 -100 -100 -100 -100 -100 -100 -100 -100 -100 -100 -100 -100 -100 -100 -100 -100 -100 -100 
-100 -100 -100 -100 -100 -100 -100 -100 -100 -100 -100 -100 -100 -100 -100 -100 -100 -100 -100 -100 -100 -100 -100 -100 -100 -100 
-100 -100 -100 -100 -100 -100 -100 -100 -100 -100 -100 -100 -100 -100 -100 -100 -100 -100 -100 -100 -100 -100 -100 -100 -100 -100 
-100 -100 -100 -100 -100 -100 -100 -100 -100 -100 -100 -100 -100 -100 -100 -100 -100 -100 -100 -100 -100 -100 -100 -100 -100 -100 
-100 -100 -100 -100 -100 -100 -100 -100 -100 -100 -100 -100 -100 -100 -100 -100 -100 -100 -100 -100 -100 -100 -100 -100 -100 -100 
-100 -100 -100 -100 -100 -100 -100 -100 -100 -100 -100 -100 -100 -100 -100 -100 -100 -100 -100 -100 -100 -100 -100 -100 -100 -100 
-100 -100 -100 -100 -100 -100 -100 -100 -100 -100 -100 -100 -100 -100 -100 -100 -100 -100 -100 -100 -100 -100 -100 -100 -100 -100 
-100 -100 -100 -100 -100 -100 -100 -100 -100 -100 -100 -100 -100 -100 -100 -100 -100 -100 -100 -100 -100 -100 -100 -100 -100 -100 
-100 -100 -100 -100 -100 -100 -100 -100 -100 -100 -100 -100 -100 -100 -100 -100 -100 -100 -100 -100 -100 -100 -100 -100 -100 -100 
-100 -100 -100 -100 -100 -100 -100 -100 -100 -100 -100 -100 -100 -100 -100 -100 -100 -100 -100 -100 -100 -100 -100 -100 -100 -100 
-100 -100 -100 -100 -100 -100 -100 -100 -100 -100 -100 -100 -100 -100 -100 -100 -100 -100 -100 -100 -100 -100 -100 -100 -100 -100 
-100 -100 -100 -100 -100 -100 -100 -100 -100 -100 -100 -100 -100 -100 -100 -100 -100 -100 -100 -100 -100 -100 -100 -100 -100 -100 
-100 -100 -100 -100 -100 -100 -100 -100 -100 -100 -100 -100 -100 -100 -100 -100 -100 -100 -100 -100 -100 -100 -100 -100 -100 -100 
-100 -100 -100 -100 -100 -100 -100 -100 -100 -100 -100 -100 -100 -100 -100 -100 -100 -100 -100 -100 -100 -100 -100 -100 -100 -100 
-100 -100 -100 -100 -100 -100 -100 -100 -100 -100 -100 -100 -100 -100 -100 -100 -100 -100 -100 -100 -100 -100 -100 -100 -100 -100 
-100 -100 -100 -100 -100 -100 -100 -100 -100 -100 -100 -100 -100 -100 -100 -100 -100 -100 -100 -100 -100 -100 -100 -100 -100 -100 
-100 -100 -100 -100 -100 -100 -100 -100 -100 -100 -100 -100 -100 -100 -100 -100 -100 -100 -100 -100 -100 -100 -100 -100 -100 -100 
-100 -100 -100 -100 -100 -100 -100 -100 -100 -100 -100 -100 -100 -100 -100 -100 -100 -100 -100 -100 -100 -100 -100 -100 -100 -100 
-100 -100 -100 -100 -100 -100 -100 -100 -100 -100 -100 -100 -100 -100 -100 -100 -100 -100 -100 -100 -100 -100 -100 -100 -100 -100 
-100 -100 -100 -100 -100 -100 -100 -100 -100 -100 -100 -100 -100 -100 -100 -100 -100 -100 -100 -100 -100 -100 -100 -100 -100 -100 
-100 -100 -100 -100 -100 -100 -100 -100 -100 -100 -100 -100 -100 -100 -100 -100 -100 -100 -100 -100 -100 -100 -100 -100 -100 -100 
-100 -100 -100 -100 -100 -100 -100 -100 -100 -100 -100 -100 -100 -100 -100 -100 -100 -100 -100 -100 -100 -100 -100 -100 -100 -100 
-100 -100 -100 -100 -100 -100 -100 -100 -100 -100 -100 -100 -100 -100 -100 -100 -100 -100 -100 -100 -100 -100 -100 -100 -100 -100 
-100 -100 -100 -100 -100 -100 -100 -100 -100 -100 -100 -100 -100 -100 -100 -100 -100 -100 -100 -100 -100 -100 -100 -100 -100 -100 
-100 -100 -100 -100 -100 -100 -100 -100 -100 -100 -100 -100 -100 -100 -100 -100 -100 -100 -100 -100 -100 -100 -100 -100 -100 -100 
-100 -100 539.508057 539.779423 540.222967 540.753689 541.348410 542.010972 542.706673 543.412363 544.141984 544.913603 545.694135 546.459618 547.225867 548.011782 548.777532 549.486725 550.141204 550.752625 551.290965 551.734428 552.093589 552.377773 552.541572 -100 
-100 -100 538.950100 539.279054 539.780349 540.341429 540.953191 541.648348 542.366211 543.069759 543.790989 544.577992 545.368727 546.123828 546.878290 547.683437 548.468508 549.178355 549.828613 550.457458 551.009897 551.450922 551.807881 552.117608 552.305617 -100 
-100 -100 537.965677 538.402606 539.002616 539.607699 540.238645 540.996319 541.756665 542.454618 543.155396 543.977379 544.789531 545.522762 546.248310 547.093601 547.914597 548.621361 549.257043 549.922665 550.503021 550.936793 551.282666 551.642562 551.875647 -100 
-100 -100 536.870484 537.413093 538.102651 538.747309 539.393320 540.223722 541.034181 541.734113 542.414604 543.279961 544.115056 544.826864 545.517154 546.406466 547.260737 547.962236 548.578279 549.287322 549.898967 550.328600 550.659811 551.074154 551.350212 -100 
-100 -100 536.077561 536.586944 537.281789 537.970008 538.677566 539.521922 540.357276 541.101297 541.829534 542.678842 543.505052 544.232307 544.951544 545.813148 546.654141 547.369764 548.016269 548.714299 549.330536 549.789410 550.161105 550.563487 550.831061 -100 
-100 -100 535.280827 535.768929 536.462745 537.175629 537.922391 538.791128 539.659002 540.445859 541.212078 542.058330 542.879128 543.613764 544.345332 545.189999 546.019076 546.738866 547.400301 548.099200 548.726179 549.209748 549.609214 550.011124 550.275723 -100 
-100 -100 534.344371 534.877014 535.602697 536.320831 537.069479 537.989296 538.905073 539.713896 540.486118 541.358369 542.189960 542.909333 543.618196 544.479749 545.318026 546.023888 546.668665 547.396619 548.050652 548.539461 548.936795 549.371950 549.662789 -100 
-100 -100 533.463519 534.061274 534.824177 535.537727 536.266445 537.240240 538.196494 539.010008 539.768353 540.679524 541.531064 542.232893 542.906549 543.800953 544.654859 545.340645 545.952989 546.718963 547.400207 547.883821 548.261780 548.740534 549.062933 -100 
-100 -100 533.006783 533.545552 534.282721 535.016577 535.784696 536.727112 537.665068 538.493581 539.285320 540.179716 541.031696 541.764564 542.478083 543.336409 544.165686 544.860966 545.500640 546.234269 546.900687 547.403389 547.814891 548.264370 548.564637 -100 
-100 -100 532.620212 533.122403 533.841936 534.588645 535.376340 536.292537 537.205202 538.029568 538.832777 539.724516 540.587657 541.349901 542.090758 542.928303 543.737383 544.432793 545.081366 545.792625 546.445322 546.955876 547.382682 547.815009 548.100365 -100 
-100 -100 532.121490 532.658268 533.400591 534.146755 534.920836 535.842576 536.747227 537.543642 538.321805 539.241464 540.133275 540.901411 541.633151 542.483323 543.292038 543.965509 544.586970 545.306446 545.963327 546.460324 546.869942 547.322021 547.624949 -100 
-100 -100 531.658750 532.254893 533.030145 533.769293 534.515130 535.460101 536.368150 537.134375 537.873051 538.831499 539.751275 540.511161 541.212997 542.087962 542.900971 543.543576 544.120584 544.861284 545.527604 546.003467 546.379957 546.865210 547.193413 -100 
-100 -100 531.559392 532.100821 532.850949 533.604378 534.379743 535.292945 536.182969 536.965378 537.736793 538.660577 539.562177 540.337176 541.065194 541.897181 542.677196 543.318318 543.910566 544.608310 545.249941 545.735929 546.137388 546.583753 546.883688 -100 
-100 -100 531.485380 531.996997 532.732843 533.495865 534.287985 535.186572 536.068874 536.864257 537.653967 538.556507 539.442081 540.220671 540.955589 541.755241 542.504434 543.132972 543.721984 544.390901 545.014645 545.504316 545.915524 546.336618 546.615934 -100 
-100 -100 531.276971 531.829529 532.591641 533.352809 534.131992 535.048217 535.941157 536.726743 537.498661 538.414464 539.304718 540.065796 540.772923 541.571413 542.307404 542.899651 543.448331 544.121006 544.746364 545.218890 545.607545 546.040211 546.331384 -100 
-100 -100 531.106219 531.720176 532.513196 533.262135 534.010259 534.955594 535.863605 536.631252 537.368904 538.312908 539.214251 539.951102 540.615880 541.428888 542.160304 542.711659 543.203969 543.891087 544.517135 544.958430 545.304319 545.760196 546.070791 -100 
-100 -100 531.323369 531.871639 532.624537 533.373192 534.140407 535.049094 535.939611 536.725336 537.494349 538.399606 539.275118 540.019662 540.705421 541.473967 542.174855 542.729594 543.236788 543.861645 544.437242 544.864085 545.215431 545.621864 545.899509 -100 
-100 -100 531.571570 532.073036 532.786804 533.520113 534.283801 535.164167 536.040061 536.836318 537.621281 538.500832 539.356109 540.103867 540.799202 541.538717 542.217615 542.773448 543.282438 543.855636 544.379020 544.777206 545.113994 545.482368 545.734105 -100 
-100 -100 531.678046 532.198653 532.904986 533.601571 534.322399 535.198813 536.072738 536.855173 537.620796 538.504922 539.359460 540.093637 540.769937 541.511206 542.186602 542.724905 543.205164 543.760250 544.251585 544.602308 544.893817 545.260697 545.517947 -100 
-100 -100 531.815190 532.366282 533.058479 533.699495 534.351848 535.226461 536.093759 536.848873 537.576661 538.475575 539.333145 540.047341 540.692072 541.448279 542.126464 542.642811 543.084241 543.640981 544.114586 544.420004 544.656587 545.035012 545.302785 -100 
-100 -100 532.337698 532.774112 533.366584 533.961835 534.597522 535.393288 536.207716 536.959977 537.705431 538.555771 539.379662 540.100183 540.767307 541.485053 542.138975 542.667754 543.132245 543.642972 544.082033 544.390676 544.641957 544.956837 545.175247 -100 
-100 -100 532.868174 533.187691 533.671696 534.217770 534.831579 535.555433 536.317750 537.068018 537.827201 538.635367 539.426502 540.154396 540.840686 541.526469 542.158170 542.702101 543.189033 543.665269 544.078229 544.398402 544.663940 544.921348 545.087502 -100 
-100 -100 533.158944 533.415266 533.834979 534.346836 534.941261 535.627099 536.361054 537.108195 537.871353 538.659527 539.433886 540.164510 540.858383 541.529716 542.150461 542.701520 543.198048 543.659279 544.060118 544.385806 544.655480 544.883920 545.021941 -100 
-100 -100 -100 -100 -100 -100 -100 -100 -100 -100 -100 -100 -100 -100 -100 -100 -100 -100 -100 -100 -100 -100 -100 -100 -100 -100 
-100 -100 -100 -100 -100 -100 -100 -100 -100 -100 -100 -100 -100 -100 -100 -100 -100 -100 -100 -100 -100 -100 -100 -100 -100 -100 
-100 -100 -100 -100 -100 -100 -100 -100 -100 -100 -100 -100 -100 -100 -100 -100 -100 -100 -100 -100 -100 -100 -100 -100 -100 -100 
-100 -100 538.908299 539.237069 539.737943 540.298204 540.908575 541.601839 542.317809 543.020179 543.741547 544.530182 545.323648 546.081838 546.838971 547.645803 548.431272 549.140085 549.787820 550.412833 550.960708 551.397262 551.750614 552.058014 552.244940 -100 
-100 -100 538.137676 538.586246 539.184668 539.772479 540.380821 541.132052 541.884397 542.567648 543.254419 544.083287 544.901344 545.631045 546.349280 547.204314 548.030097 548.729775 549.352709 550.018265 550.593902 551.013573 551.343471 551.705901 551.942941 -100 
-100 -100 536.698025 537.421473 538.208600 538.821901 539.381145 540.273747 541.107428 541.740424 542.324221 543.268479 544.147728 544.807462 545.409823 546.394866 547.309907 547.976776 548.516523 549.291800 549.932441 550.305641 550.553235 551.052001 551.397232 -100 
-100 -100 535.058787 536.144107 537.125591 537.739842 538.177042 539.288570 540.228929 540.803183 541.213409 542.353203 543.312557 543.883917 544.287383 545.481635 546.500935 547.116409 547.504002 548.459000 549.184226 549.498382 549.593426 550.297681 550.766026 -100 
-100 -100 534.587347 535.415487 536.321968 537.019968 537.650523 538.646244 539.569021 540.246032 540.849912 541.830598 542.728298 543.370799 543.954124 544.966830 545.911498 546.581370 547.123248 547.943896 548.631629 549.026724 549.294930 549.853423 550.250292 -100 
-100 -100 533.937019 534.647722 535.507078 536.239706 536.952084 537.931650 538.876237 539.630683 540.331178 541.254357 542.118932 542.791313 543.439517 544.377780 545.279526 545.966903 546.564645 547.345933 548.030213 548.476128 548.821140 549.331294 549.695725 -100 
-100 -100 532.754553 533.611818 534.543713 535.247747 535.892725 536.998593 538.036277 538.798923 539.457279 540.458035 541.351775 541.970161 542.525858 543.546031 544.487283 545.128281 545.644930 546.522119 547.269614 547.697580 547.985394 548.594600 549.028279 -100 
-100 -100 531.437371 532.597195 533.648174 534.286086 534.740374 536.075375 537.226638 537.948832 538.454717 539.634927 540.596139 541.126727 541.474286 542.697480 543.719329 544.281012 544.606762 545.682379 546.520732 546.890551 547.011743 547.822756 548.366480 -100 
-100 -100 531.392432 532.254513 533.195893 533.913360 534.576248 535.705380 536.765660 537.546698 538.223601 539.249882 540.168103 540.802247 541.362790 542.378520 543.307940 543.934073 544.442741 545.328293 546.091867 546.535456 546.838387 547.465136 547.910879 -100 
-100 -100 531.224288 531.945581 532.825553 533.585691 534.334152 535.363655 536.353646 537.140140 537.872440 538.851596 539.770101 540.476178 541.134560 542.062971 542.937002 543.587324 544.162296 544.964740 545.684561 546.159972 546.532056 547.082119 547.475124 -100 
-100 -100 530.542426 531.391147 532.335994 533.078562 533.762751 534.844461 535.838201 536.551784 537.186162 538.265026 539.254527 539.949808 540.546945 541.544145 542.441646 543.040353 543.528850 544.396253 545.146414 545.580127 545.877642 546.510033 546.960978 -100 
-100 -100 529.692938 530.825689 531.885216 532.574368 533.085273 534.334123 535.377632 535.987915 536.408452 537.699411 538.787722 539.422843 539.837024 541.014124 541.972369 542.480135 542.767740 543.810915 544.628732 544.984047 545.096306 545.921679 546.476618 -100 
-100 -100 529.986725 530.841472 531.797018 532.550552 533.238033 534.307925 535.281238 535.974983 536.599270 537.684845 538.689446 539.396635 539.992532 540.968961 541.832854 542.394089 542.849793 543.695310 544.431246 544.854772 545.144504 545.771189 546.219108 -100 
-100 -100 530.102791 530.836510 531.739700 532.526261 533.285906 534.287829 535.231656 535.973428 536.682653 537.681179 538.636634 539.373051 540.033499 540.916100 541.716795 542.286679 542.792465 543.554211 544.249254 544.706728 545.064719 545.603562 545.990290 -100 
-100 -100 529.682697 530.563271 531.542235 532.308888 533.002244 534.080167 535.062292 535.767413 536.400340 537.471370 538.459345 539.151726 539.726791 540.662204 541.469897 541.965185 542.361190 543.194772 543.928738 544.349197 544.633058 545.242691 545.678651 -100 
-100 -100 529.103875 530.285349 531.383716 532.091704 532.606881 533.865473 534.918896 535.545549 535.983616 537.244456 538.305125 538.917497 539.297344 540.397822 541.252655 541.637230 541.803185 542.823051 543.626136 543.964239 544.059511 544.846454 545.377435 -100 
-100 -100 529.751218 530.630103 531.602447 532.358117 533.040823 534.114256 535.098698 535.809735 536.444040 537.503533 538.475591 539.152626 539.707461 540.609794 541.379194 541.835847 542.189467 542.970803 543.649872 544.020708 544.264743 544.846859 545.268806 -100 
-100 -100 530.232833 530.964045 531.851568 532.611336 533.344790 534.336254 535.285825 536.044659 536.762396 537.732398 538.652972 539.363118 539.990086 540.802543 541.523760 542.019805 542.446338 543.100080 543.681066 544.037476 544.315360 544.798620 545.156502 -100 
-100 -100 530.173795 531.025814 531.949515 532.649386 533.282994 534.331394 535.312224 536.041271 536.694076 537.718683 538.662805 539.342301 539.908339 540.766336 541.504773 541.965601 542.320054 542.993788 543.550648 543.821320 543.991314 544.533488 544.936030 -100 
-100 -100 529.972210 531.088936 532.078912 532.670939 533.083128 534.283551 535.317956 535.973037 536.451610 537.629699 538.629646 539.245752 539.655951 540.654287 541.441370 541.832962 542.018266 542.820698 543.399611 543.560897 543.520691 544.230301 544.718252 -100 
-100 -100 531.070487 531.805084 532.588046 533.181450 533.732907 534.687339 535.600507 536.307144 536.949964 537.928996 538.833157 539.505211 540.071928 540.897049 541.608694 542.070391 542.420873 543.037512 543.530290 543.761356 543.895643 544.368832 544.716138 -100 
-100 -100 532.087653 532.531629 533.114797 533.684308 534.291736 535.081796 535.891611 536.632578 537.365391 538.220427 539.046107 539.759234 540.415682 541.137084 541.790687 542.309095 542.758735 543.268193 543.700861 543.992806 544.225400 544.542779 544.765334 -100 
-100 -100 532.609077 532.925274 533.403826 533.944255 534.553662 535.274801 536.035931 536.786164 537.545878 538.354435 539.145615 539.873300 540.559007 541.243473 541.873097 542.414422 542.898194 543.370634 543.779466 544.095786 544.358128 544.613083 544.777792 -100 
-100 -100 -100 -100 -100 -100 -100 -100 -100 -100 -100 -100 -100 -100 -100 -100 -100 -100 -100 -100 -100 -100 -100 -100 -100 -100 
-100 -100 -100 -100 -100 -100 -100 -100 -100 -100 -100 -100 -100 -100 -100 -100 -100 -100 -100 -100 -100 -100 -100 -100 -100 -100 
-100 -100 -100 -100 -100 -100 -100 -100 -100 -100 -100 -100 -100 -100 -100 -100 -100 -100 -100 -100 -100 -100 -100 -100 -100 -100 
-100 -100 537.840934 538.277442 538.876481 539.479432 540.106188 540.857525 541.611101 542.304464 543.005135 543.832283 544.653487 545.397027 546.131474 546.982406 547.804999 548.508934 549.137028 549.790636 550.356403 550.775828 551.110333 551.463256 551.693300 -100 
-100 -100 536.616006 537.339215 538.125867 538.737978 539.294394 540.182162 541.010366 541.639384 542.222644 543.170582 544.056566 544.723984 545.332919 546.322064 547.238361 547.903460 548.438016 549.204675 549.834643 550.197306 550.436707 550.930795 551.274173 -100 
-100 -100 533.949528 535.540982 536.764087 537.311142 537.505026 538.865448 539.903519 540.335644 540.463914 541.875444 542.958180 543.399561 543.519811 545.017464 546.190902 546.715732 546.864617 548.050601 548.867786 549.052140 548.893314 549.868346 550.507304 -100 
-100 -100 530.015215 533.458048 535.277592 535.605152 534.683930 537.272216 538.674493 538.766280 537.646686 540.325386 541.758809 541.809090 540.586706 543.441125 545.033555 545.281215 544.337624 546.650698 547.795648 547.663694 546.367760 548.559876 549.651371 -100 
-100 -100 531.453277 533.215818 534.604067 535.234197 535.481895 536.981072 538.135942 538.605117 538.734055 540.204497 541.317007 541.718704 541.790782 543.343644 544.567036 545.081352 545.210179 546.471078 547.358121 547.555494 547.400547 548.471321 549.195695 -100 
-100 -100 531.410344 532.646746 533.837382 534.559372 535.112910 536.375410 537.491034 538.152334 538.651725 539.798536 540.777903 541.302599 541.708587 542.909363 543.979287 544.573623 544.971640 545.981539 546.799873 547.141491 547.301895 548.085568 548.668366 -100 
-100 -100 529.432571 531.245698 532.649098 533.219814 533.376978 535.106434 536.462663 537.063046 537.273394 538.750897 539.837163 540.174646 540.163015 541.762588 542.987870 543.421390 543.434843 544.849713 545.855248 546.085622 545.914195 547.093378 547.888522 -100 
-100 -100 525.967463 529.562582 531.443580 531.642685 530.371477 533.577668 535.383394 535.707849 534.749334 537.426063 538.819687 538.739596 537.279341 540.316979 541.939120 542.009018 540.688768 543.449969 544.844438 544.751085 543.331324 545.819308 547.069918 -100 
-100 -100 528.026143 529.841810 531.251528 531.832075 532.004773 533.760325 535.141388 535.758376 535.984756 537.494370 538.612122 538.968508 538.961408 540.554621 541.763835 542.175234 542.175297 543.605053 544.634242 544.883282 544.727871 545.930783 546.742755 -100 
-100 -100 528.606919 529.846333 531.048267 531.785936 532.365268 533.687824 534.853459 535.535829 536.051325 537.279254 538.334902 538.902893 539.319443 540.506142 541.535303 542.067783 542.419063 543.474983 544.350723 544.724908 544.906282 545.751722 546.379103 -100 
-100 -100 527.267584 529.028955 530.434674 531.077842 531.338469 532.961722 534.198738 534.663213 534.746903 536.406783 537.672525 538.148622 538.234021 539.766130 540.914255 541.288762 541.269493 542.670149 543.676286 543.904341 543.730534 544.950345 545.774498 -100 
-100 -100 524.436482 527.878514 529.747915 530.089509 529.112812 531.965871 533.500594 533.529011 532.154758 535.268695 536.959925 537.106309 535.883946 538.724553 540.214586 540.212534 538.865978 541.565679 542.922399 542.792453 541.323051 543.865068 545.143973 -100 
-100 -100 526.722990 528.492703 529.914320 530.575584 530.844375 532.450000 533.656888 534.091629 534.158531 535.830078 537.120087 537.616446 537.705135 539.211317 540.317418 540.645781 540.587144 541.965857 542.958997 543.177355 542.995668 544.209347 545.030305 -100 
-100 -100 527.509100 528.765931 530.003886 530.789372 531.398957 532.671710 533.761361 534.369094 534.838944 536.106683 537.226717 537.851102 538.288011 539.409955 540.340158 540.766983 541.028536 542.050140 542.908916 543.268997 543.437838 544.270925 544.891240 -100 
-100 -100 526.354076 528.195393 529.668035 530.352208 530.626675 532.253020 533.481163 533.947451 534.051478 535.681939 536.940369 537.421385 537.494697 538.941584 539.965488 540.185921 540.011585 541.428550 542.456500 542.695417 542.528433 543.710197 544.509896 -100 
-100 -100 523.684981 527.306496 529.272756 529.648360 528.661786 531.559082 533.128655 533.218296 531.956657 534.948675 536.578456 536.705625 535.475441 538.191374 539.526685 539.309202 537.657703 540.505099 541.928155 541.828078 540.403015 542.852916 544.085778 -100 
-100 -100 526.464152 528.309004 529.779680 530.455002 530.719894 532.346164 533.583868 534.065492 534.178611 535.794000 537.033748 537.502081 537.558280 538.965301 539.944685 540.124788 539.907534 541.264064 542.228353 542.411391 542.200677 543.353153 544.138317 -100 
-100 -100 527.714335 528.987161 530.222372 530.984777 531.568451 532.844333 533.960398 534.615762 535.124304 536.343915 537.417124 538.026738 538.449291 539.474926 540.305476 540.658586 540.848898 541.735385 542.454047 542.696814 542.776429 543.550128 544.140038 -100 
-100 -100 526.994271 528.820654 530.240284 530.849447 531.051319 532.672677 533.935102 534.486771 534.691474 536.212255 537.400481 537.908203 538.053451 539.343931 540.270065 540.513145 540.409415 541.528950 542.278051 542.310347 541.991312 543.114731 543.887146 -100 
-100 -100 524.788796 528.370067 530.219606 530.455249 529.316886 532.211806 533.817251 534.052954 533.072032 535.762515 537.265986 537.488824 536.558398 538.910954 540.113054 540.047468 538.813796 541.016502 542.007461 541.633432 539.983850 542.402762 543.606110 -100 
-100 -100 528.300805 529.941697 531.170699 531.668252 531.800104 533.297536 534.474764 535.020633 535.240044 536.687510 537.816240 538.330514 538.500285 539.734474 540.620967 540.886221 540.806556 541.839838 542.501921 542.503409 542.164654 543.184045 543.869411 -100 
-100 -100 530.618796 531.349551 532.125966 532.712228 533.257680 534.208226 535.119737 535.826516 536.470127 537.449536 538.353514 539.025022 539.590456 540.412930 541.120690 541.577517 541.921857 542.530680 543.014725 543.237500 543.364965 543.833353 544.178131 -100 
-100 -100 531.628278 532.057400 532.637610 533.219676 533.844484 534.633248 535.444484 536.196526 536.943063 537.794076 538.617760 539.337405 540.002566 540.716390 541.364436 541.885801 542.341082 542.840470 543.267041 543.563846 543.805300 544.112970 544.327391 -100 
-100 -100 -100 -100 -100 -100 -100 -100 -100 -100 -100 -100 -100 -100 -100 -100 -100 -100 -100 -100 -100 -100 -100 -100 -100 -100 
-100 -100 -100 -100 -100 -100 -100 -100 -100 -100 -100 -100 -100 -100 -100 -100 -100 -100 -100 -100 -100 -100 -100 -100 -100 -100 
-100 -100 -100 -100 -100 -100 -100 -100 -100 -100 -100 -100 -100 -100 -100 -100 -100 -100 -100 -100 -100 -100 -100 -100 -100 -100 
-100 -100 536.621651 537.163738 537.852257 538.493824 539.131738 539.947805 540.741779 541.429661 542.108542 542.985157 543.840848 544.576157 545.286580 546.188561 547.046994 547.743639 548.344566 549.028127 549.608008 550.006239 550.313141 550.713786 550.984529 -100 
-100 -100 534.856366 535.941254 536.922511 537.535301 537.965863 539.062859 539.985404 540.545743 540.952632 542.102953 543.082446 543.676683 544.099401 545.305237 546.328516 546.940386 547.314910 548.245995 548.940603 549.224289 549.296327 549.989313 550.454202 -100 
-100 -100 529.899525 533.341923 535.162116 535.490521 534.565925 537.142131 538.528487 538.606947 537.482689 540.169436 541.618856 541.687029 540.479252 543.341535 544.936799 545.183014 544.231337 546.526657 547.647949 547.492131 546.178743 548.364823 549.455881 -100 
-100 -100 515.162646 529.564246 533.128332 532.416718 523.106443 534.195794 536.808609 535.606990 525.450977 537.186356 539.906745 538.583747 527.749544 540.257693 543.293521 542.474837 533.584410 543.860038 546.122696 544.786988 535.162895 545.770270 548.305237 -100 
-100 -100 527.029851 530.713162 532.741768 533.150084 532.255645 535.012259 536.541990 536.648674 535.500659 538.275591 539.768625 539.776454 538.486458 541.438277 543.104006 543.325274 542.325765 544.732196 545.947435 545.796317 544.465979 546.787861 547.994501 -100 
-100 -100 528.565916 530.510912 532.053018 532.717377 532.947258 534.654281 535.977296 536.511222 536.661422 538.192826 539.334683 539.685385 539.685268 541.321694 542.596058 543.058889 543.102363 544.488782 545.472456 545.671665 545.491567 546.691435 547.521896 -100 
-100 -100 524.764844 528.554359 530.594469 530.842669 529.566814 532.863060 534.721094 535.013347 533.997861 536.742498 538.181428 538.068390 536.555611 539.678410 541.367245 541.425088 540.062370 542.884015 544.314715 544.189212 542.725238 545.296468 546.621661 -100 
-100 -100 510.358636 525.261306 528.895699 527.701589 515.895891 529.783178 533.206420 532.370895 522.675952 534.134139 536.737254 535.099800 523.050513 536.693493 539.864993 538.577006 527.486488 540.056872 542.884940 541.503764 530.800333 542.703401 545.568232 -100 
-100 -100 523.299132 527.089680 529.134611 529.391124 528.130833 531.459891 533.348782 533.659464 532.658720 535.441896 536.916136 536.822399 535.312970 538.427899 540.097752 540.128619 538.748637 541.594620 543.058207 542.956079 541.509300 544.110558 545.456312 -100 
-100 -100 525.645431 527.585120 529.131827 529.802510 530.046956 531.837410 533.224820 533.773790 533.915110 535.563202 536.800463 537.198067 537.205367 538.824952 540.049359 540.427627 540.391286 541.866664 542.936478 543.173093 543.000014 544.291892 545.182639 -100 
-100 -100 522.695962 526.331850 528.354618 528.735657 527.757132 530.750189 532.396758 532.442140 531.041412 534.229740 535.957126 536.053664 534.765621 537.698901 539.265305 539.254820 537.871414 540.664622 542.090213 541.949052 540.449343 543.098180 544.467677 -100 
-100 -100 509.593718 523.715783 527.270824 526.444579 516.361166 528.451728 531.297470 529.802436 517.842987 531.583875 534.831281 533.634170 522.725340 535.283073 538.172759 536.807158 525.822589 538.185547 540.938644 539.471148 528.488035 540.670267 543.602733 -100 
-100 -100 522.164622 525.811137 527.854752 528.261306 527.297654 530.268679 531.878683 531.887671 530.464694 533.668937 535.425662 535.547420 534.266270 537.168176 538.685861 538.622521 537.193156 539.963154 541.373760 541.219974 539.710059 542.351447 543.717454 -100 
-100 -100 524.574752 526.536513 528.132239 528.875470 529.182297 530.894492 532.180059 532.628189 532.693191 534.409033 535.733478 536.208852 536.260250 537.787995 538.889884 539.140096 538.987709 540.438899 541.494444 541.713761 541.525391 542.801518 543.684465 -100 
-100 -100 521.673689 525.493122 527.628911 528.069166 527.097850 530.113647 531.757808 531.825348 530.513577 533.602446 535.303817 535.413531 534.139589 536.948780 538.354670 538.123480 536.433558 539.377509 540.874649 540.768016 539.317775 541.883800 543.214082 -100 
-100 -100 508.176411 523.073485 526.840681 526.057548 515.820355 528.117365 531.038048 529.698691 518.396044 531.470871 534.571119 533.372455 522.635985 534.868968 537.527115 535.754510 523.443479 536.958339 539.954391 538.597523 527.981029 539.750985 542.585082 -100 
-100 -100 521.847335 525.675689 527.813708 528.246702 527.265477 530.282794 531.938941 532.026814 530.730096 533.798298 535.478246 535.578467 534.292042 537.053061 538.406767 538.132523 536.399542 539.274831 540.701108 540.534069 539.037536 541.573242 542.888566 -100 
-100 -100 524.889854 526.893020 528.499887 529.221933 529.496202 531.222296 532.546863 533.067719 533.211016 534.841734 536.104361 536.580486 536.651490 538.041140 539.017862 539.194714 538.989259 540.268807 541.159362 541.248423 540.963652 542.178701 543.030604 -100 
-100 -100 522.489392 526.326270 528.411598 528.759272 527.670221 530.724937 532.438099 532.667958 531.645640 534.444292 536.027603 536.229783 535.244773 537.679105 538.929282 538.813664 537.510944 539.819355 540.902112 540.530404 538.863402 541.417038 542.734243 -100 
-100 -100 509.358884 524.417663 528.074672 527.094486 516.399701 528.994077 532.040033 531.086133 521.374973 532.850824 535.646190 534.774113 525.891022 536.210876 538.534359 537.268027 527.717899 538.220664 540.356419 538.581185 527.341766 539.448947 542.306477 -100 
-100 -100 524.199897 527.779797 529.627076 529.859569 528.717897 531.611557 533.219260 533.458710 532.480881 535.171927 536.675494 536.898708 535.967463 538.315393 539.511114 539.438426 538.194589 540.382821 541.357772 540.968050 539.306078 541.717804 542.918182 -100 
-100 -100 528.934690 530.045661 531.025737 531.606504 532.008830 533.203337 534.236772 534.894257 535.375750 536.554766 537.554388 538.169619 538.577066 539.568652 540.346066 540.725868 540.895569 541.677277 542.232892 542.371778 542.313456 543.011192 543.493410 -100 
-100 -100 530.522998 531.064448 531.740182 532.362920 532.999673 533.864334 534.727893 535.483891 536.214099 537.114061 537.971063 538.683561 539.324448 540.072913 540.739839 541.242050 541.665303 542.198947 542.646780 542.927499 543.143791 543.508085 543.768536 -100 
-100 -100 -100 -100 -100 -100 -100 -100 -100 -100 -100 -100 -100 -100 -100 -100 -100 -100 -100 -100 -100 -100 -100 -100 -100 -100 
-100 -100 -100 -100 -100 -100 -100 -100 -100 -100 -100 -100 -100 -100 -100 -100 -100 -100 -100 -100 -100 -100 -100 -100 -100 -100 
-100 -100 -100 -100 -100 -100 -100 -100 -100 -100 -100 -100 -100 -100 -100 -100 -100 -100 -100 -100 -100 -100 -100 -100 -100 -100 
-100 -100 535.660534 536.169513 536.864590 537.550777 538.246489 539.064153 539.866584 540.585117 541.308067 542.178442 543.044099 543.816052 544.573017 545.457704 546.307136 547.016559 547.638721 548.291808 548.850286 549.251625 549.579937 549.960976 550.221967 -100 
-100 -100 534.225894 535.053106 535.961440 536.661507 537.282859 538.246816 539.128042 539.770785 540.363798 541.367442 542.309486 543.001539 543.625587 544.660822 545.613842 546.279678 546.799102 547.571445 548.195087 548.525597 548.746348 549.287454 549.682219 -100 
-100 -100 531.193897 532.953724 534.345932 534.985591 535.231118 536.691597 537.793764 538.216905 538.326010 539.822654 540.985121 541.440988 541.556155 543.127585 544.357870 544.872512 544.985015 546.194818 547.011688 547.136807 546.929456 547.992789 548.723801 -100 
-100 -100 526.899200 530.577605 532.610345 533.032899 532.145722 534.865631 536.346724 536.409532 535.237904 538.037992 539.574005 539.626611 538.372089 541.332666 543.001512 543.227205 542.222589 544.586798 545.744093 545.531587 544.154717 546.482547 547.702662 -100 
-100 -100 528.236725 530.200199 531.791927 532.533626 532.844407 534.461658 535.693829 536.155763 536.265541 537.831836 539.032913 539.448134 539.512145 541.146002 542.432193 542.934184 543.026623 544.326685 545.231163 545.380126 545.187226 546.364101 547.193697 -100 
-100 -100 528.088025 529.508902 530.898695 531.742611 532.376100 533.757100 534.957681 535.632081 536.133834 537.364051 538.422308 538.965466 539.373746 540.640424 541.762417 542.347846 542.723435 543.776648 544.630216 544.958559 545.114250 545.986725 546.655707 -100 
-100 -100 525.885637 527.922541 529.550892 530.243488 530.472270 532.347028 533.810785 534.426897 534.631717 536.209085 537.382536 537.728549 537.702722 539.379386 540.662143 541.075544 541.054726 542.542361 543.614782 543.849149 543.678275 544.961023 545.850261 -100 
-100 -100 522.204819 526.080712 528.216804 528.530932 527.309030 530.698113 532.636267 532.971041 531.984389 534.790292 536.284294 536.197160 534.694120 537.833642 539.525346 539.560501 538.181200 541.052618 542.542374 542.455578 541.023081 543.642487 545.004669 -100 
-100 -100 524.346108 526.387155 528.024259 528.730460 528.982977 530.898573 532.404795 533.053617 533.284362 534.894091 536.093099 536.451122 536.425235 538.093719 539.360656 539.754919 539.727408 541.241310 542.351897 542.619728 542.475290 543.784506 544.689890 -100 
-100 -100 525.006924 526.434845 527.841038 528.706909 529.380895 530.853329 532.142445 532.872616 533.410960 534.721333 535.842784 536.413740 536.821468 538.070559 539.153232 539.682105 540.023163 541.145883 542.087958 542.481079 542.680634 543.618614 544.328950 -100 
-100 -100 523.606272 525.577897 527.197303 527.960196 528.302998 530.095153 531.471220 531.983517 532.080607 533.831690 535.163970 535.628224 535.687242 537.296099 538.509601 538.877436 538.836797 540.312188 541.384028 541.615120 541.441395 542.768702 543.689868 -100 
-100 -100 520.677289 524.376284 526.481790 526.932817 526.013202 529.066938 530.759631 530.827581 529.443733 532.671136 534.436814 534.553107 533.274719 536.218698 537.789126 537.768867 536.374778 539.169286 540.597153 540.449865 538.950513 541.627334 543.023869 -100 
-100 -100 523.086931 525.070959 526.713221 527.502609 527.860520 529.638310 530.985840 531.469769 531.550741 533.310674 534.662415 535.143240 535.202812 536.783027 537.952170 538.271464 538.186345 539.629412 540.674478 540.882206 540.691105 542.009387 542.927564 -100 
-100 -100 523.956338 525.410706 526.868681 527.801192 528.520845 529.949027 531.164227 531.822213 532.315377 533.659218 534.836232 535.456651 535.879503 537.058165 538.037740 538.457487 538.699961 539.766918 540.663065 541.013006 541.179763 542.101434 542.807051 -100 
-100 -100 522.738717 524.820250 526.546026 527.387120 527.767272 529.559417 530.914215 531.416751 531.527379 533.247043 534.572740 535.045636 535.093181 536.605763 537.681308 537.881815 537.670307 539.138996 540.204390 540.417348 540.229556 541.516544 542.416972 -100 
-100 -100 520.000438 523.922208 526.176656 526.708355 525.807164 528.892603 530.596214 530.704054 529.420434 532.526536 534.237947 534.346256 533.065789 535.868913 537.263593 537.008605 535.290715 538.210115 539.678227 539.533341 538.057475 540.643536 541.999726 -100 
-100 -100 523.008361 525.096233 526.824015 527.659471 528.029735 529.815584 531.170744 531.680482 531.794927 533.497602 534.805580 535.267869 535.298052 536.764286 537.785111 537.935490 537.673311 539.076113 540.073995 540.228337 539.995192 541.252117 542.137568 -100 
-100 -100 524.490706 525.967126 527.431155 528.348030 529.041297 530.458692 531.681245 532.370236 532.891568 534.183759 535.316756 535.928096 536.336814 537.404826 538.263353 538.588973 538.744065 539.664963 540.413421 540.640137 540.713469 541.574027 542.248709 -100 
-100 -100 523.881360 525.930407 527.583056 528.332205 528.623519 530.392695 531.765208 532.341073 532.544583 534.148574 535.403582 535.907364 536.027274 537.367277 538.321762 538.524527 538.369846 539.537530 540.327229 540.339210 540.003053 541.227738 542.096042 -100 
-100 -100 521.793067 525.634592 527.726857 528.082627 527.001406 530.060552 531.782886 532.027995 531.020041 533.815142 535.396151 535.604416 534.626465 537.047689 538.285241 538.164547 536.854638 539.130949 540.176560 539.771377 538.079933 540.626178 541.942312 -100 
-100 -100 525.714100 527.542255 528.964386 529.576150 529.780450 531.404687 532.676434 533.242979 533.460605 534.981094 536.168118 536.679527 536.826712 538.103477 539.013107 539.242534 539.118995 540.198344 540.900409 540.888661 540.536547 541.644279 542.411386 -100 
-100 -100 528.451059 529.298850 530.214974 530.906304 531.532782 532.577929 533.562404 534.300628 534.962059 535.988138 536.931359 537.610795 538.173691 539.018711 539.739525 540.180921 540.508791 541.142083 541.651973 541.878035 542.013180 542.534665 542.928117 -100 
-100 -100 529.705143 530.216678 530.907264 531.586276 532.292246 533.159966 534.032956 534.820520 535.592133 536.478084 537.331594 538.063641 538.734365 539.462814 540.120076 540.636345 541.087428 541.602875 542.048891 542.356285 542.612996 542.957072 543.203228 -100 
-100 -100 -100 -100 -100 -100 -100 -100 -100 -100 -100 -100 -100 -100 -100 -100 -100 -100 -100 -100 -100 -100 -100 -100 -100 -100 
-100 -100 -100 -100 -100 -100 -100 -100 -100 -100 -100 -100 -100 -100 -100 -100 -100 -100 -100 -100 -100 -100 -100 -100 -100 -100 
-100 -100 -100 -100 -100 -100 -100 -100 -100 -100 -100 -100 -100 -100 -100 -100 -100 -100 -100 -100 -100 -100 -100 -100 -100 -100 
-100 -100 534.642754 535.130495 535.827970 536.544366 537.278610 538.104269 538.915788 539.657251 540.411916 541.294317 542.182138 542.991493 543.784991 544.665430 545.508626 546.222993 546.851489 547.480783 548.015509 548.406198 548.737115 549.112036 549.372052 -100 
-100 -100 533.372641 534.079846 534.945930 535.693136 536.401329 537.320789 538.184119 538.868991 539.542522 540.511490 541.460347 542.224227 542.946062 543.918480 544.833481 545.520694 546.089667 546.786886 547.356528 547.684728 547.943715 548.437929 548.810136 -100 
-100 -100 530.984049 532.206736 533.408214 534.169021 534.744688 535.910563 536.900021 537.448153 537.886684 539.103898 540.199284 540.844181 541.346066 542.569871 543.648288 544.255188 544.641386 545.539005 546.204392 546.383558 546.419125 547.220431 547.839346 -100 
-100 -100 528.307665 530.221954 531.775839 532.504942 532.803389 534.370535 535.534800 535.923486 535.970293 537.606716 538.886382 539.373169 539.489625 541.121773 542.394815 542.885817 542.952529 544.199618 545.009097 545.016182 544.664021 545.939477 546.838075 -100 
-100 -100 527.938462 529.347022 530.746493 531.627006 532.289399 533.599958 534.708831 535.298783 535.749166 537.030652 538.168212 538.790963 539.262216 540.534160 541.657653 542.257774 542.638276 543.617951 544.370741 544.589322 544.658355 545.560831 546.266325 -100 
-100 -100 527.209297 528.401444 529.718187 530.666705 531.481004 532.740360 533.875078 534.610852 535.253780 536.400321 537.460196 538.140677 538.742009 539.863321 540.898915 541.535155 542.034651 542.950547 543.730699 544.110172 544.388469 545.139578 545.732125 -100 
-100 -100 525.412327 526.920550 528.399762 529.298929 529.976341 531.470894 532.770592 533.500588 534.038129 535.343692 536.470364 537.056384 537.486238 538.757955 539.861137 540.401046 540.741763 541.868774 542.807992 543.198099 543.398266 544.313296 545.009795 -100 
-100 -100 523.318242 525.456905 527.187832 527.961382 528.261282 530.203946 531.719350 532.350140 532.551021 534.233837 535.504228 535.925541 535.958769 537.614123 538.866909 539.246194 539.204924 540.748033 541.890804 542.193540 542.087981 543.378116 544.271961 -100 
-100 -100 523.794859 525.311080 526.803739 527.721735 528.431186 529.980043 531.340857 532.124180 532.700932 534.030487 535.167567 535.753334 536.176957 537.441094 538.534560 539.065798 539.411403 540.570517 541.556956 541.994752 542.232439 543.168055 543.872932 -100 
-100 -100 523.962372 525.173380 526.518289 527.500171 528.373307 529.752202 531.019192 531.865837 532.587967 533.781702 534.860729 535.537682 536.123484 537.229471 538.241981 538.851007 539.350402 540.338372 541.222839 541.705186 542.063640 542.853428 543.460456 -100 
-100 -100 523.032695 524.482336 525.934836 526.858819 527.592173 529.112728 530.441218 531.202021 531.769546 533.119773 534.283653 534.894298 535.334041 536.586799 537.671117 538.207335 538.557331 539.667028 540.595867 540.980394 541.180215 542.132540 542.856019 -100 
-100 -100 521.683032 523.695407 525.366699 526.167959 526.536448 528.430433 529.900547 530.502803 530.690392 532.417690 533.735804 534.198780 534.260008 535.881982 537.107614 537.488869 537.462695 538.911838 539.961138 540.178758 540.003763 541.337444 542.267545 -100 
-100 -100 522.524949 523.988985 525.466832 526.419556 527.170993 528.685284 529.995886 530.739879 531.298105 532.648554 533.818236 534.433442 534.866670 536.093252 537.140248 537.635991 537.944470 539.010374 539.895126 540.239463 540.410586 541.352853 542.075424 -100 
-100 -100 522.930559 524.173400 525.575221 526.625371 527.544986 528.903211 530.125396 530.933810 531.636228 532.833402 533.929017 534.622388 535.201497 536.249512 537.181615 537.708092 538.125398 539.024787 539.818655 540.216008 540.512982 541.289329 541.900050 -100 
-100 -100 522.204672 523.773849 525.362140 526.404793 527.212697 528.707041 529.983386 530.703488 531.249471 532.591543 533.762964 534.388485 534.819264 535.979324 536.939492 537.345570 537.573572 538.599750 539.448626 539.751006 539.884622 540.819888 541.543636 -100 
-100 -100 521.122571 523.332232 525.188821 526.139120 526.610042 528.450208 529.853120 530.411638 530.577777 532.286736 533.605949 534.088544 534.153939 535.643827 536.709145 536.925686 536.742426 538.117534 539.091060 539.220074 538.963507 540.284064 541.214961 -100 
-100 -100 522.575985 524.150272 525.741662 526.781559 527.578863 529.054580 530.313061 531.021153 531.556954 532.883585 534.041837 534.657539 535.068201 536.181102 537.082055 537.429573 537.599805 538.563624 539.350710 539.598303 539.688707 540.595544 541.305265 -100 
-100 -100 523.682998 524.939528 526.348414 527.393093 528.290760 529.605146 530.787906 531.575499 532.263160 533.425029 534.494191 535.178336 535.729745 536.673849 537.478672 537.888096 538.193721 538.964940 539.630764 539.915473 540.123812 540.842977 541.425253 -100 
-100 -100 523.694993 525.184162 526.666958 527.606603 528.322565 529.750194 530.989847 531.709823 532.262289 533.542568 534.668661 535.294957 535.724215 536.765510 537.602607 537.928624 538.085544 538.950555 539.634497 539.805667 539.839632 540.695359 541.372955 -100 
-100 -100 523.396869 525.420033 527.053769 527.809167 528.119593 529.854256 531.203499 531.777472 531.983048 533.581091 534.828253 535.332386 535.450401 536.780805 537.716995 537.897192 537.707580 538.879018 539.657125 539.650752 539.293436 540.505360 541.363303 -100 
-100 -100 525.650028 526.934731 528.186988 528.970222 529.575192 530.861727 531.999900 532.694988 533.242218 534.450719 535.515942 536.140609 536.581484 537.570197 538.366117 538.705581 538.877933 539.676758 540.293640 540.445475 540.458380 541.211795 541.798300 -100 
-100 -100 527.737205 528.470081 529.359272 530.121712 530.859161 531.854867 532.817452 533.599225 534.337660 535.307360 536.224631 536.938312 537.565652 538.354314 539.046719 539.517395 539.908549 540.493006 540.991779 541.271784 541.491965 541.946018 542.292834 -100 
-100 -100 528.832362 529.328619 530.032918 530.756073 531.512197 532.389968 533.271874 534.081794 534.879539 535.761521 536.614771 537.360872 538.049901 538.769761 539.422097 539.948006 540.416413 540.928753 541.381007 541.711779 541.995829 542.332155 542.569388 -100 
-100 -100 -100 -100 -100 -100 -100 -100 -100 -100 -100 -100 -100 -100 -100 -100 -100 -100 -100 -100 -100 -100 -100 -100 -100 -100 
-100 -100 -100 -100 -100 -100 -100 -100 -100 -100 -100 -100 -100 -100 -100 -100 -100 -100 -100 -100 -100 -100 -100 -100 -100 -100 
-100 -100 -100 -100 -100 -100 -100 -100 -100 -100 -100 -100 -100 -100 -100 -100 -100 -100 -100 -100 -100 -100 -100 -100 -100 -100 
-100 -100 533.414579 533.946211 534.681168 535.414503 536.157194 537.016899 537.851277 538.593190 539.346722 540.276329 541.208903 542.038366 542.837303 543.746481 544.604781 545.309465 545.917518 546.550484 547.075765 547.433125 547.733882 548.142639 548.435778 -100 
-100 -100 531.928178 532.773217 533.719007 534.464712 535.130816 536.133011 537.035248 537.679365 538.281144 539.368803 540.403718 541.169770 541.844767 542.903224 543.860053 544.512866 545.007951 545.753326 546.322130 546.561729 546.704983 547.321730 547.788163 -100 
-100 -100 528.823502 530.580873 532.002602 532.685212 532.971943 534.465082 535.565881 535.934022 535.971125 537.637878 538.957323 539.522685 539.711137 541.297084 542.519029 543.002826 543.066259 544.246216 544.966792 544.880600 544.413055 545.732857 546.644468 -100 
-100 -100 524.468460 528.093350 530.145968 530.612857 529.765683 532.517850 533.975082 533.899506 532.439646 535.632040 537.417723 537.621938 536.482786 539.428362 541.072221 541.245154 540.144235 542.509116 543.537711 542.938864 540.816097 543.889571 545.461609 -100 
-100 -100 525.557532 527.541759 529.192252 530.001111 530.368721 532.024137 533.251648 533.649629 533.682855 535.434373 536.814511 537.359386 537.509877 539.158206 540.431414 540.898223 540.942201 542.223986 543.049406 543.004795 542.565568 544.002173 545.012051 -100 
-100 -100 525.167794 526.668189 528.163948 529.106618 529.818243 531.245356 532.454568 533.100738 533.588127 534.947487 536.156998 536.826413 537.322583 538.602012 539.708495 540.264768 540.612310 541.668042 542.508846 542.791300 542.906430 543.852568 544.586170 -100 
-100 -100 522.687785 524.891606 526.687559 527.517229 527.851704 529.770279 531.234615 531.797969 531.940898 533.703556 535.068206 535.579885 535.691984 537.334503 538.570058 538.936241 538.875808 540.410721 541.534260 541.819937 541.714712 542.984643 543.873647 -100 
-100 -100 518.682249 522.883746 525.252908 525.738166 524.663489 528.075889 530.000161 530.223705 528.989877 532.174460 533.934869 534.074745 532.847121 535.815930 537.408706 537.366484 535.889696 538.888025 540.483586 540.522581 539.291991 541.774638 543.084567 -100 
-100 -100 520.994796 523.210100 525.022743 525.872769 526.243604 528.234114 529.782270 530.421381 530.617096 532.394593 533.753341 534.251044 534.349550 535.986172 537.218528 537.584110 537.536787 539.113762 540.297775 540.648213 540.593301 541.875691 542.763525 -100 
-100 -100 521.760618 523.289777 524.819118 525.790242 526.557793 528.154325 529.556612 530.376036 530.987476 532.358912 533.540016 534.169447 534.629780 535.900427 536.999437 537.545143 537.907761 539.059818 540.039111 540.475415 540.717585 541.665270 542.379379 -100 
-100 -100 520.384930 522.437250 524.147444 524.965370 525.342833 527.344389 528.925340 529.636053 529.924978 531.622935 532.915991 533.371974 533.440470 535.095055 536.359980 536.784808 536.806336 538.272743 539.346041 539.594054 539.446920 540.786814 541.717436 -100 
-100 -100 517.440052 521.232256 523.414994 523.861167 522.818379 526.259945 528.257077 528.643430 527.699474 530.629167 532.248245 532.304696 530.992471 534.012643 535.660953 535.737419 534.486000 537.186858 538.574398 538.424980 536.953021 539.628078 541.032486 -100 
-100 -100 519.890604 521.959621 523.698778 524.550873 524.952979 526.951953 528.521884 529.225484 529.511094 531.201511 532.488364 532.939455 532.996836 534.624894 535.857173 536.249064 536.232357 537.642526 538.652642 538.840718 538.650682 539.982198 540.916414 -100 
-100 -100 520.749501 522.318791 523.916505 524.973586 525.810202 527.386409 528.755244 529.561977 530.174919 531.523711 532.688735 533.312913 533.758810 534.969632 536.000734 536.488589 536.787594 537.813395 538.650223 538.947441 539.084727 540.035991 540.772141 -100 
-100 -100 519.415474 521.709341 523.646649 524.670161 525.216117 527.112873 528.581251 529.213031 529.448813 531.157972 532.478537 532.980431 533.086729 534.604864 535.726898 536.031932 535.945376 537.281828 538.213825 538.307049 538.019318 539.389501 540.354675 -100 
-100 -100 516.460458 520.797075 523.345814 524.111197 523.448694 526.565788 528.350910 528.600181 527.533022 530.526170 532.208849 532.370211 531.228632 533.960109 535.389893 535.308988 533.938141 536.488073 537.720987 537.374109 535.638414 538.458606 539.933489 -100 
-100 -100 519.879638 522.181105 524.125734 525.151632 525.687660 527.551682 528.982936 529.584665 529.798136 531.490458 532.801372 533.297518 533.385406 534.850207 535.904322 536.141916 535.991794 537.267735 538.141942 538.183043 537.853582 539.197834 540.150682 -100 
-100 -100 521.684001 523.276323 524.894818 525.966366 526.794065 528.285764 529.565247 530.306828 530.875344 532.191132 533.343184 533.974077 534.405006 535.490550 536.369081 536.715547 536.885768 537.791646 538.512055 538.702072 538.751753 539.653422 540.366199 -100 
-100 -100 521.313129 523.439150 525.217989 526.115987 526.553653 528.353256 529.746040 530.340454 530.559882 532.199888 533.479728 533.990240 534.107653 535.473926 536.433746 536.602531 536.390052 537.628582 538.464310 538.485216 538.148844 539.416360 540.318315 -100 
-100 -100 519.434284 523.327763 525.533150 526.054107 525.198576 528.183497 529.879313 530.113480 529.085355 531.938180 533.548668 533.749572 532.729422 535.205696 536.441752 536.230122 534.718998 537.218262 538.377947 538.003983 536.301492 538.917441 540.273829 -100 
-100 -100 523.518258 525.397136 526.911993 527.642179 527.967892 529.604473 530.880740 531.450904 531.672406 533.224980 534.434407 534.948121 535.086560 536.385289 537.293448 537.479247 537.293943 538.461520 539.235402 539.257594 538.921536 540.070626 540.865996 -100 
-100 -100 526.397991 527.289576 528.279923 529.057767 529.763836 530.850677 531.861112 532.617105 533.294318 534.343341 535.305286 535.994037 536.562214 537.419719 538.144220 538.574720 538.893945 539.565176 540.116493 540.371755 540.529517 541.078786 541.491365 -100 
-100 -100 527.737476 528.287559 529.042289 529.793987 530.566284 531.481829 532.388451 533.200017 533.991587 534.898149 535.769229 536.513413 537.193826 537.933447 538.598007 539.116295 539.573596 540.113624 540.589369 540.922627 541.202191 541.568868 541.829974 -100 
-100 -100 -100 -100 -100 -100 -100 -100 -100 -100 -100 -100 -100 -100 -100 -100 -100 -100 -100 -100 -100 -100 -100 -100 -100 -100 
-100 -100 -100 -100 -100 -100 -100 -100 -100 -100 -100 -100 -100 -100 -100 -100 -100 -100 -100 -100 -100 -100 -100 -100 -100 -100 
-100 -100 -100 -100 -100 -100 -100 -100 -100 -100 -100 -100 -100 -100 -100 -100 -100 -100 -100 -100 -100 -100 -100 -100 -100 -100 
-100 -100 532.142344 532.738984 533.517817 534.260384 534.997039 535.904206 536.769810 537.509727 538.249764 539.241114 540.222241 541.062720 541.850377 542.800920 543.680067 544.370832 544.949740 545.606351 546.138676 546.468228 546.730584 547.188890 547.520539 -100 
-100 -100 530.248820 531.382319 532.454152 533.166731 533.692008 534.876409 535.853393 536.422967 536.838000 538.161276 539.316438 540.044046 540.559783 541.811384 542.847175 543.436874 543.767901 544.665906 545.278804 545.404587 545.314364 546.181863 546.787938 -100 
-100 -100 525.134601 528.568325 530.467754 530.892035 530.052998 532.713790 534.116169 534.074485 532.682042 535.827275 537.596710 537.865634 536.805916 539.682471 541.266595 541.451142 540.384496 542.672294 543.642563 543.053591 540.957925 543.938876 545.432911 -100 
-100 -100 510.529795 524.572953 528.177439 527.560890 518.314704 529.510125 532.091489 530.490937 518.501426 532.271425 535.609210 534.590849 524.150772 536.450417 539.426773 538.479168 529.159230 539.712075 541.765754 539.394027 525.446521 540.399562 543.937529 -100 
-100 -100 521.634139 525.357176 527.524092 528.075679 527.297704 530.152110 531.694431 531.665346 530.239787 533.501117 535.352009 535.593805 534.474774 537.442542 539.092059 539.245695 538.133027 540.554165 541.648999 541.095250 539.008657 542.133558 543.744512 -100 
-100 -100 522.675633 524.803595 526.576043 527.443476 527.833784 529.648067 531.008566 531.495582 531.597373 533.395652 534.818657 535.391913 535.555465 537.215992 538.474060 538.887824 538.877374 540.290568 541.269167 541.388739 541.117917 542.488218 543.452630 -100 
-100 -100 518.243372 522.460716 524.862947 525.389180 524.340244 527.723284 529.598527 529.775301 528.518318 531.736585 533.552778 533.750409 532.569241 535.555148 537.157294 537.125029 535.649362 538.613333 540.159250 540.144191 538.872629 541.364897 542.690160 -100 
-100 -100 502.487537 518.767924 522.960004 522.129898 510.787446 524.562723 527.947982 526.769453 515.423114 528.778775 532.021773 530.897585 520.179571 532.689937 535.599011 534.119202 522.453305 535.665735 538.751190 537.681742 528.042550 539.016687 541.724070 -100 
-100 -100 516.484055 520.716751 523.139361 523.687121 522.675773 526.146045 528.121826 528.389601 527.195355 530.419854 532.218012 532.391759 531.191970 534.175766 535.781764 535.755622 534.298142 537.312384 538.927526 538.988344 537.777190 540.273009 541.589426 -100 
-100 -100 519.126469 521.294866 523.106615 523.992002 524.414092 526.456987 528.062772 528.772054 529.044804 530.811893 532.166692 532.671002 532.779530 534.445767 535.713270 536.126372 536.130702 537.669228 538.814930 539.130952 539.043994 540.362009 541.274051 -100 
-100 -100 516.207613 520.042097 522.272727 522.757071 521.749311 525.245415 527.296242 527.726956 526.818191 529.772853 531.413563 531.491362 530.203379 533.252334 534.930681 535.034911 533.811810 536.552252 537.982104 537.873225 536.432507 539.112946 540.515737 -100 
-100 -100 502.962794 517.401210 521.143062 520.215255 508.929591 522.732217 526.270781 525.521943 515.781596 527.568950 530.399732 529.062139 517.926156 530.803362 533.873119 532.737320 522.473825 534.215834 536.856942 535.392228 524.548396 536.659353 539.616136 -100 
-100 -100 515.732494 519.583548 521.843020 522.364007 521.386681 524.880560 526.924861 527.356469 526.450299 529.391661 531.017728 531.084422 529.782609 532.802286 534.449099 534.524819 533.266710 535.941304 537.294827 537.111905 535.616569 538.292367 539.702926 -100 
-100 -100 518.146710 520.360186 522.245182 523.232564 523.757038 525.759721 527.333431 528.050861 528.350254 530.068509 531.383018 531.870781 531.967804 533.560701 534.762130 535.135822 535.102272 536.475058 537.437348 537.568738 537.325574 538.681422 539.636816 -100 
-100 -100 514.910591 519.261342 521.835930 522.633190 522.012162 525.195690 527.051481 527.364498 526.346970 529.361383 531.055550 531.229001 530.110365 532.887646 534.376546 534.358743 533.042228 535.613260 536.857364 536.521061 534.797692 537.633593 539.119068 -100 
-100 -100 500.050118 516.713572 521.167501 520.878258 511.473596 523.457539 526.503919 525.492560 515.233141 527.464961 530.456592 529.403170 519.400521 531.026930 533.714507 532.411752 522.138824 533.587798 536.002932 534.163373 522.153744 535.297312 538.476059 -100 
-100 -100 515.459655 519.820599 522.405139 523.207886 522.577628 525.715482 527.518995 527.788800 526.739742 529.733640 531.418049 531.588094 530.453797 533.169902 534.583118 534.491830 533.108126 535.619739 536.808242 536.421027 534.656400 537.468914 538.943817 -100 
-100 -100 519.235502 521.488237 523.406976 524.427289 524.965517 526.836703 528.279012 528.900046 529.134452 530.814759 532.121117 532.632585 532.743923 534.172004 535.192784 535.406888 535.232287 536.491042 537.343025 537.367914 537.033078 538.349681 539.287705 -100 
-100 -100 517.292695 521.296931 523.645041 524.291880 523.539482 526.609585 528.364922 528.627358 527.617299 530.509583 532.151286 532.358876 531.342613 533.859402 535.134595 534.938944 533.438006 535.975148 537.169656 536.810859 535.124357 537.790312 539.188733 -100 
-100 -100 504.618436 519.748083 523.646988 523.050068 513.347506 525.255085 528.202746 527.206623 517.305506 529.049687 531.925264 531.012037 521.834612 532.480392 534.832260 533.302526 522.532314 534.299723 536.749606 535.015321 523.591187 536.002836 538.971198 -100 
-100 -100 519.754587 523.449716 525.495654 525.971221 525.120322 527.994342 529.613394 529.858297 528.870698 531.646611 533.202188 533.423016 532.450022 534.872429 536.080929 535.912796 534.464001 536.910338 538.038696 537.703879 536.050444 538.568081 539.837445 -100 
-100 -100 524.811237 526.020350 527.156876 527.910242 528.473191 529.751949 530.843368 531.537520 532.048075 533.276971 534.316497 534.948400 535.363310 536.387406 537.180520 537.542108 537.688420 538.551949 539.187374 539.377191 539.358087 540.116414 540.642255 -100 
-100 -100 526.596635 527.221463 528.030455 528.798321 529.566439 530.529043 531.463317 532.267989 533.037291 533.979566 534.872571 535.608462 536.268245 537.042547 537.728977 538.238558 538.674657 539.256818 539.760877 540.088726 540.347878 540.759226 541.052362 -100 
-100 -100 -100 -100 -100 -100 -100 -100 -100 -100 -100 -100 -100 -100 -100 -100 -100 -100 -100 -100 -100 -100 -100 -100 -100 -100 
-100 -100 -100 -100 -100 -100 -100 -100 -100 -100 -100 -100 -100 -100 -100 -100 -100 -100 -100 -100 -100 -100 -100 -100 -100 -100 
-100 -100 -100 -100 -100 -100 -100 -100 -100 -100 -100 -100 -100 -100 -100 -100 -100 -100 -100 -100 -100 -100 -100 -100 -100 -100 
-100 -100 531.165546 531.710792 532.470842 533.237467 534.019185 534.921867 535.800289 536.586572 537.387445 538.369734 539.356038 540.232897 541.065755 541.991559 542.853074 543.554945 544.162632 544.803221 545.340500 545.709974 546.022722 546.444140 546.745947 -100 
-100 -100 529.646304 530.505100 531.476234 532.255079 532.959881 534.005495 534.951442 535.638498 536.287246 537.431571 538.526382 539.345770 540.057839 541.130351 542.084672 542.728042 543.218160 543.972278 544.555310 544.807508 544.962776 545.594883 546.072500 -100 
-100 -100 526.479978 528.252181 529.701227 530.418090 530.743652 532.281768 533.425667 533.833407 533.915520 535.645986 537.036040 537.665354 537.897418 539.492979 540.703206 541.166692 541.216970 542.409285 543.148731 543.075531 542.618968 543.959337 544.886780 -100 
-100 -100 522.038212 525.682571 527.769916 528.277407 527.472314 530.272314 531.771335 531.730675 530.312069 533.574663 535.440338 535.718451 534.631021 537.583650 539.210545 539.356574 538.236534 540.619339 541.671108 541.085301 538.971701 542.070929 543.662512 -100 
-100 -100 523.013280 525.030657 526.734643 527.601883 528.023648 529.727449 530.992799 531.422320 531.496276 533.315334 534.774908 535.393806 535.596912 537.261700 538.528576 538.979857 539.014887 540.311790 541.157802 541.127902 540.701520 542.160150 543.186484 -100 
-100 -100 522.488925 524.044464 525.622596 526.649642 527.431870 528.907663 530.147564 530.817494 531.340738 532.765660 534.054540 534.798192 535.349412 536.656334 537.771450 538.328361 538.679229 539.748838 540.607091 540.904763 541.034527 541.998550 542.744832 -100 
-100 -100 519.866485 522.154441 524.067019 525.010038 525.433261 527.399605 528.884960 529.459628 529.628625 531.459849 532.908968 533.498795 533.670747 535.349035 536.605321 536.985627 536.938535 538.487972 539.626916 539.927020 539.836077 541.121440 542.020920 -100 
-100 -100 515.751397 520.060582 522.570019 523.188122 522.216418 525.676671 527.617744 527.845268 526.628882 529.886877 531.735329 531.955026 530.790373 533.799485 535.421177 535.402909 533.947224 536.961487 538.571504 538.623938 537.406593 539.903408 541.222691 -100 
-100 -100 518.055671 520.363330 522.304432 523.280049 523.751562 525.802053 527.382731 528.041713 528.266009 530.106496 531.539452 532.105792 532.261571 533.942224 535.210752 535.607406 535.586066 537.182217 538.381725 538.745808 538.703921 539.999006 540.895000 -100 
-100 -100 518.841122 520.444274 522.081724 523.162261 524.024197 525.694566 527.151932 528.014101 528.667771 530.092035 531.329184 532.010670 532.518538 533.835057 534.976822 535.559945 535.952707 537.126124 538.121334 538.570945 538.825460 539.784512 540.505837 -100 
-100 -100 517.475751 519.594252 521.399466 522.313225 522.779014 524.867257 526.524434 527.298193 527.640479 529.384129 530.717704 531.209643 531.315062 533.017237 534.331238 534.799499 534.854861 536.342478 537.429904 537.689203 537.552649 538.902626 539.839895 -100 
-100 -100 514.540658 518.398627 520.670597 521.204291 520.245143 523.783103 525.870645 526.333253 525.450127 528.421081 530.070743 530.151993 528.868036 531.937209 533.638411 533.761808 532.546088 535.265577 536.663411 536.521644 535.057631 537.741485 539.152149 -100 
-100 -100 517.032711 519.159876 520.982360 521.920406 522.408484 524.502543 526.163635 526.945382 527.292338 529.024680 530.341260 530.816746 530.902664 532.574538 533.855519 534.291495 534.307362 535.733394 536.749457 536.940316 536.754750 538.094058 539.034586 -100 
-100 -100 517.936021 519.561339 521.241528 522.385701 523.309857 524.978421 526.435441 527.318108 527.990775 529.381978 530.578139 531.229030 531.704845 532.954866 534.029793 534.558448 534.886675 535.922964 536.758462 537.050861 537.187408 538.146463 538.890310 -100 
-100 -100 516.639832 518.996314 521.021246 522.133594 522.766174 524.753664 526.307572 527.012407 527.305479 529.055099 530.406241 530.935373 531.071580 532.626110 533.789698 534.135236 534.077230 535.416740 536.337721 536.416353 536.121105 537.501303 538.477415 -100 
-100 -100 513.740235 518.147459 520.788092 521.641700 521.061624 524.266222 526.131862 526.448653 525.434176 528.463046 530.172994 530.359334 529.245861 532.011556 533.481749 533.442123 532.101414 534.648982 535.865072 535.497709 533.749649 536.583906 538.073214 -100 
-100 -100 517.278388 519.639248 521.667051 522.776564 523.390606 525.330435 526.828632 527.484972 527.740684 529.463351 530.797047 531.313059 531.424503 532.921588 534.013698 534.288046 534.164178 535.444503 536.310564 536.339479 536.004595 537.361568 538.327355 -100 
-100 -100 519.220609 520.861275 522.552864 523.702022 524.601291 526.154151 527.482843 528.261885 528.859032 530.198245 531.366901 532.009329 532.456431 533.573792 534.489817 534.868929 535.062804 535.982955 536.708904 536.898924 536.951641 537.867189 538.592308 -100 
-100 -100 518.979437 521.148719 522.994810 523.965987 524.468994 526.314928 527.739025 528.353109 528.586676 530.243848 531.533767 532.044784 532.167686 533.568916 534.569656 534.768932 534.578081 535.840805 536.694990 536.725454 536.397682 537.683448 538.599846 -100 
-100 -100 517.218688 521.153032 523.421157 524.010787 523.215265 526.234330 527.948228 528.189197 527.164157 530.030924 531.647330 531.840141 530.815436 533.331334 534.611455 534.428534 532.936629 535.467806 536.654694 536.295914 534.604401 537.243308 538.616583 -100 
-100 -100 521.416018 523.328289 524.896114 525.684767 526.061221 527.728736 529.021253 529.598032 529.823558 531.386235 532.600747 533.111022 533.251363 534.580925 535.525437 535.738433 535.575171 536.772726 537.574315 537.615962 537.295684 538.465551 539.275478 -100 
-100 -100 524.385168 525.303177 526.336888 527.163361 527.912613 529.029600 530.058615 530.825261 531.510278 532.568694 533.537420 534.229557 534.806013 535.687071 536.440126 536.895809 537.238346 537.936602 538.514121 538.790930 538.967134 539.534472 539.958743 -100 
-100 -100 525.773929 526.346636 527.139224 527.933966 528.745452 529.690725 530.617645 531.442646 532.244482 533.160928 534.040320 534.791743 535.483493 536.243463 536.932545 537.474668 537.955469 538.520992 539.021888 539.377344 539.676201 540.059529 540.330784 -100 
-100 -100 -100 -100 -100 -100 -100 -100 -100 -100 -100 -100 -100 -100 -100 -100 -100 -100 -100 -100 -100 -100 -100 -100 -100 -100 
-100 -100 -100 -100 -100 -100 -100 -100 -100 -100 -100 -100 -100 -100 -100 -100 -100 -100 -100 -100 -100 -100 -100 -100 -100 -100 
-100 -100 -100 -100 -100 -100 -100 -100 -100 -100 -100 -100 -100 -100 -100 -100 -100 -100 -100 -100 -100 -100 -100 -100 -100 -100 
-100 -100 530.160479 530.677117 531.427110 532.211962 533.025720 533.939254 534.839600 535.668681 536.516569 537.505096 538.501907 539.407701 540.270077 541.182189 542.029207 542.735228 543.361674 544.008723 544.569963 544.985755 545.341221 545.744088 546.023564 -100 
-100 -100 528.821125 529.556816 530.475008 531.288908 532.074464 533.083685 534.035413 534.803415 535.567567 536.653603 537.727383 538.603285 539.403249 540.399040 541.301905 541.962400 542.515853 543.236321 543.839251 544.192731 544.474474 545.004972 545.403955 -100 
-100 -100 526.305891 527.556853 528.811979 529.638017 530.286689 531.549033 532.626493 533.246516 533.765006 535.122179 536.372602 537.159876 537.762271 538.990804 540.027787 540.573737 540.914959 541.854379 542.568599 542.771107 542.820296 543.677446 544.338369 -100 
-100 -100 523.454085 525.402367 527.022870 527.825865 528.195433 529.872199 531.123085 531.567232 531.671740 533.476852 534.941370 535.601845 535.852347 537.466165 538.674553 539.076053 539.060792 540.383894 541.260582 541.286441 540.928542 542.287409 543.243831 -100 
-100 -100 522.836657 524.315846 525.827229 526.825109 527.592822 529.005037 530.188316 530.830190 531.348900 532.779586 534.092532 534.879228 535.469260 536.759332 537.852146 538.400787 538.744215 539.771148 540.576775 540.822131 540.908305 541.870062 542.619630 -100 
-100 -100 521.804315 523.127359 524.628094 525.757711 526.719396 528.073257 529.260671 530.029457 530.731243 532.019631 533.251898 534.091207 534.808869 535.979422 537.024380 537.654157 538.155131 539.103876 539.923250 540.332753 540.638904 541.432538 542.056012 -100 
-100 -100 519.654357 521.387413 523.144785 524.300728 525.175479 526.750240 528.069432 528.792368 529.352859 530.820043 532.139373 532.895920 533.453884 534.792029 535.931598 536.497973 536.866590 538.022216 538.992094 539.410205 539.638701 540.589436 541.310704 -100 
-100 -100 517.249682 519.717033 521.802416 522.889977 523.437020 525.439206 526.950071 527.539283 527.712571 529.598498 531.085152 531.687537 531.862166 533.587832 534.892412 535.320563 535.327556 536.897073 538.065440 538.392811 538.312116 539.636440 540.553013 -100 
-100 -100 517.797667 519.557312 521.353468 522.552843 523.482969 525.136674 526.540780 527.335462 527.941068 529.419310 530.725757 531.459901 532.004098 533.352901 534.516649 535.110968 535.511297 536.706738 537.722665 538.186914 538.450912 539.415896 540.140174 -100 
-100 -100 518.059803 519.447655 521.033561 522.247333 523.314186 524.839724 526.211512 527.134270 527.932201 529.235840 530.431426 531.212549 531.891663 533.090998 534.191337 534.877468 535.439292 536.469039 537.384614 537.893592 538.277976 539.093588 539.717489 -100 
-100 -100 517.149929 518.761446 520.423880 521.542028 522.445633 524.151334 525.640216 526.530400 527.206478 528.642909 529.881350 530.553635 531.056086 532.413498 533.605067 534.234449 534.657078 535.806176 536.761062 537.167770 537.390244 538.365677 539.104627 -100 
-100 -100 515.787934 517.980920 519.855157 520.826349 521.339278 523.455532 525.126251 525.893273 526.213829 528.009762 529.374861 529.867680 529.959829 531.703197 533.051884 533.538409 533.594533 535.072522 536.137275 536.368660 536.210660 537.565064 538.510123 -100 
-100 -100 516.748891 518.356294 520.017615 521.141483 522.056111 523.774568 525.279803 526.187829 526.873607 528.300966 529.520991 530.172927 530.651268 531.975273 533.129587 533.720745 534.099870 535.193441 536.086345 536.434228 536.614545 537.576169 538.314674 -100 
-100 -100 517.254867 518.630229 520.212087 521.439251 522.531468 524.081810 525.487785 526.452692 527.276795 528.555307 529.708173 530.449178 531.083691 532.212951 533.237502 533.851096 534.331417 535.247066 536.032455 536.414834 536.707503 537.505761 538.137502 -100 
-100 -100 516.574270 518.304401 520.091544 521.316819 522.294282 523.980537 525.437319 526.309683 526.974408 528.393402 529.621490 530.298210 530.787610 532.021183 533.068694 533.565473 533.861911 534.880971 535.693544 535.952285 536.058473 537.028438 537.785576 -100 
-100 -100 515.548947 517.967828 520.045026 521.177073 521.801576 523.836826 525.415132 526.118142 526.398570 528.171265 529.539250 530.069160 530.191375 531.749424 532.901267 533.217543 533.121466 534.461861 535.376573 535.438716 535.127313 536.507307 537.486676 -100 
-100 -100 517.295299 519.023372 520.805040 522.018883 522.970323 524.606905 526.006717 526.828422 527.451813 528.836421 530.036932 530.688909 531.144759 532.323832 533.305599 533.735557 533.968639 534.928924 535.686192 535.894688 535.961278 536.908810 537.656506 -100 
-100 -100 518.715448 520.085911 521.656270 522.864550 523.909230 525.347463 526.628383 527.488726 528.231263 529.440917 530.541452 531.241524 531.817975 532.832118 533.718264 534.195445 534.548759 535.347974 536.022067 536.300613 536.509995 537.265871 537.880665 -100 
-100 -100 518.995040 520.586915 522.220012 523.319395 524.177016 525.690787 526.984005 527.732401 528.302147 529.623702 530.768852 531.379035 531.796703 532.929883 533.863183 534.248648 534.440231 535.364202 536.089999 536.275693 536.319515 537.224549 537.940576 -100 
-100 -100 518.927786 521.056329 522.835623 523.748321 524.201262 525.985789 527.353561 527.921000 528.107519 529.752614 531.012384 531.469239 531.524591 532.987387 534.039040 534.271132 534.096048 535.358397 536.202991 536.219647 535.865815 537.148180 538.054407 -100 
-100 -100 521.431751 522.796175 524.167556 525.080393 525.797934 527.139185 528.300214 528.997252 529.541398 530.777477 531.852315 532.453255 532.875069 533.947319 534.830183 535.221468 535.427992 536.298069 536.976868 537.164272 537.201819 538.008039 538.631886 -100 
-100 -100 523.717842 524.509577 525.492639 526.359012 527.187873 528.242770 529.239417 530.038532 530.789375 531.780107 532.710464 533.424587 534.061347 534.903244 535.657353 536.177124 536.611619 537.253202 537.806499 538.128487 538.383931 538.878239 539.251934 -100 
-100 -100 524.921760 525.466624 526.251086 527.064479 527.902056 528.840066 529.762142 530.597941 531.415620 532.318382 533.188172 533.946391 534.655605 535.417620 536.120112 536.692674 537.206509 537.770371 538.273440 538.648145 538.970487 539.341873 539.601051 -100 
-100 -100 -100 -100 -100 -100 -100 -100 -100 -100 -100 -100 -100 -100 -100 -100 -100 -100 -100 -100 -100 -100 -100 -100 -100 -100 
-100 -100 -100 -100 -100 -100 -100 -100 -100 -100 -100 -100 -100 -100 -100 -100 -100 -100 -100 -100 -100 -100 -100 -100 -100 -100 
-100 -100 -100 -100 -100 -100 -100 -100 -100 -100 -100 -100 -100 -100 -100 -100 -100 -100 -100 -100 -100 -100 -100 -100 -100 -100 
-100 -100 528.975740 529.533821 530.315471 531.110165 531.929050 532.883653 533.821394 534.668387 535.526360 536.556260 537.586588 538.504305 539.365929 540.295789 541.148475 541.842236 542.459404 543.145778 543.749712 544.189956 544.555165 544.984081 545.279263 -100 
-100 -100 527.425124 528.299667 529.292836 530.095461 530.832126 531.940054 532.957385 533.717289 534.434184 535.622525 536.761656 537.631223 538.382575 539.441369 540.363989 540.974685 541.455574 542.281229 542.967390 543.334159 543.581547 544.192582 544.639130 -100 
-100 -100 524.194680 525.992950 527.466776 528.195549 528.529522 530.162733 531.405538 531.913687 532.097689 533.849792 535.279797 535.984853 536.300484 537.826766 538.952688 539.324045 539.296170 540.641142 541.567096 541.714141 541.483217 542.686271 543.512578 -100 
-100 -100 519.655615 523.353001 525.476817 525.981245 525.116509 528.089869 529.720699 529.812993 528.574036 531.784114 533.676130 534.071468 533.194780 535.946776 537.424825 537.399641 536.018106 538.745820 540.086898 539.863297 538.311292 540.946761 542.324250 -100 
-100 -100 520.558274 522.635298 524.405765 525.320372 525.770813 527.565305 528.912715 529.423131 529.584276 531.423637 532.926902 533.624877 533.916500 535.524199 536.721735 537.094452 537.058376 538.502055 539.522389 539.698772 539.488161 540.811563 541.740918 -100 
-100 -100 519.874555 521.545508 523.253707 524.393236 525.261323 526.778350 528.042782 528.734823 529.287330 530.760534 532.104830 532.903356 533.499639 534.824425 535.945958 536.506524 536.870726 537.990493 538.915227 539.286470 539.476585 540.432454 541.162824 -100 
-100 -100 516.924632 519.487341 521.646162 522.793787 523.384934 525.322131 526.760783 527.289313 527.419443 529.336697 530.860665 531.490772 531.679015 533.434836 534.761597 535.213423 535.242268 536.769274 537.888203 538.161996 538.030065 539.381632 540.319489 -100 
-100 -100 512.290360 517.206046 520.101931 521.025369 520.389947 523.660769 525.474720 525.584207 524.201123 527.652300 529.609190 529.851626 528.633668 531.810921 533.559080 533.674211 532.405787 535.281082 536.798247 536.740363 535.329917 538.027473 539.438168 -100 
-100 -100 515.025961 517.624698 519.832102 521.029025 521.676379 523.690662 525.207786 525.798380 525.965359 527.892402 529.403043 530.007118 530.179436 531.957567 533.322915 533.813794 533.878705 535.439095 536.591389 536.896877 536.790354 538.157204 539.101772 -100 
-100 -100 516.020341 517.787954 519.608249 520.844204 521.815413 523.504717 524.940810 525.763477 526.390883 527.880384 529.186896 529.910763 530.449984 531.842840 533.061754 533.709370 534.148712 535.331594 536.320406 536.754202 536.995442 537.981630 538.725181 -100 
-100 -100 514.621008 516.929370 518.911929 519.960573 520.517967 522.633823 524.275431 524.990802 525.261480 527.122529 528.550192 529.077111 529.185064 530.989420 532.388406 532.909407 532.993447 534.514967 535.620940 535.884767 535.748160 537.119358 538.071655 -100 
-100 -100 511.475265 515.682989 518.171567 518.840642 517.977316 521.532733 523.595707 523.948508 522.831978 526.087255 527.881038 527.975574 526.595657 529.862700 531.676978 531.847228 530.633725 533.418256 534.852000 534.721550 533.249871 535.967881 537.395690 -100 
-100 -100 514.268346 516.556940 518.517863 519.553127 520.110554 522.244886 523.915692 524.661845 524.951137 526.803033 528.209477 528.713553 528.794934 530.560693 531.916529 532.393782 532.431629 533.901261 534.951323 535.161500 534.985474 536.344291 537.296313 -100 
-100 -100 515.341188 517.049391 518.811791 520.011309 520.975672 522.710572 524.216007 525.115014 525.794501 527.251442 528.505027 529.184069 529.676882 530.985045 532.112465 532.672580 533.021638 534.100940 534.974634 535.292530 535.445428 536.419826 537.172483 -100 
-100 -100 514.081519 516.524475 518.609851 519.728926 520.337441 522.451933 524.099939 524.842661 525.143416 526.963959 528.365041 528.907698 529.040190 530.662210 531.877128 532.238794 532.175750 533.585535 534.562492 534.673934 534.397070 535.794610 536.780068 -100 
-100 -100 511.128399 515.698193 518.402508 519.203964 518.439706 521.925236 523.938853 524.290344 523.225217 526.380413 528.147309 528.321433 527.134466 530.029542 531.567044 531.522372 530.101148 532.797742 534.097973 533.768962 532.035107 534.894197 536.395722 -100 
-100 -100 514.873135 517.309861 519.384760 520.488953 521.069266 523.129187 524.716908 525.407382 525.664359 527.443325 528.807678 529.316981 529.410395 530.977336 532.128851 532.426247 532.301457 533.652883 534.573393 534.632023 534.313407 535.691035 536.669443 -100 
-100 -100 516.947702 518.640587 520.380879 521.558195 522.477660 524.084191 525.454678 526.247561 526.844142 528.214021 529.393357 530.011956 530.435150 531.627234 532.621759 533.051008 533.275991 534.239504 534.997959 535.202578 535.262024 536.204935 536.949058 -100 
-100 -100 516.744385 518.996025 520.912297 521.932541 522.472365 524.342920 525.773918 526.363542 526.551136 528.254031 529.543426 529.973497 529.980359 531.549560 532.692549 532.972094 532.824418 534.126385 534.999654 535.019723 534.664515 536.010728 536.965195 -100 
-100 -100 514.937531 519.041679 521.410911 522.063148 521.315134 524.337660 526.033031 526.202184 525.022049 528.022246 529.643245 529.665101 528.261465 531.208767 532.728019 532.650319 531.198582 533.777249 534.975501 534.571868 532.760683 535.551864 536.994880 -100 
-100 -100 519.339109 521.328038 522.961898 523.799048 524.209779 525.887277 527.170477 527.711063 527.882625 529.482597 530.690960 531.118353 531.141958 532.635405 533.718852 534.011755 533.892038 535.124937 535.941701 535.970815 535.622079 536.852228 537.700671 -100 
-100 -100 522.436733 523.388267 524.461147 525.322175 526.097747 527.228486 528.259299 529.016028 529.687864 530.755410 531.720766 532.386728 532.941778 533.885619 534.709735 535.218717 535.598944 536.327296 536.924900 537.210355 537.391803 537.985637 538.428670 -100 
-100 -100 523.881868 524.474035 525.294204 526.116491 526.950768 527.911120 528.845252 529.671027 530.472118 531.393297 532.273403 533.019701 533.714782 534.509649 535.243423 535.825674 536.339666 536.933337 537.456652 537.828552 538.141481 538.542435 538.825488 -100 
-100 -100 -100 -100 -100 -100 -100 -100 -100 -100 -100 -100 -100 -100 -100 -100 -100 -100 -100 -100 -100 -100 -100 -100 -100 -100 
-100 -100 -100 -100 -100 -100 -100 -100 -100 -100 -100 -100 -100 -100 -100 -100 -100 -100 -100 -100 -100 -100 -100 -100 -100 -100 
-100 -100 -100 -100 -100 -100 -100 -100 -100 -100 -100 -100 -100 -100 -100 -100 -100 -100 -100 -100 -100 -100 -100 -100 -100 -100 
-100 -100 527.781216 528.404530 529.228139 530.028110 530.838373 531.846144 532.824427 533.679014 534.528489 535.613427 536.682693 537.604806 538.451975 539.416123 540.286068 540.967314 541.564291 542.302232 542.949335 543.400460 543.756108 544.228364 544.551227 -100 
-100 -100 525.823513 526.990486 528.108501 528.869669 529.454269 530.762082 531.873890 532.579966 533.127903 534.534137 535.777991 536.606683 537.209114 538.435897 539.420593 539.954682 540.259175 541.293940 542.087448 542.415358 542.506972 543.318144 543.867696 -100 
-100 -100 520.570978 524.067617 526.019684 526.461602 525.593963 528.482006 530.078560 530.232113 529.078082 532.220393 534.064685 534.497227 533.681316 536.357849 537.778971 537.776873 536.449669 539.127821 540.453544 540.296969 538.817316 541.336851 542.608596 -100 
-100 -100 505.686805 519.926228 523.608793 522.938010 513.127129 525.104037 527.988193 526.691504 515.506702 528.714958 532.065150 531.357842 522.091315 533.253706 535.864142 534.471094 523.557958 535.850696 538.572429 537.094604 526.172351 538.272694 541.190768 -100 
-100 -100 516.752870 520.598800 522.890930 523.522063 522.751789 525.824722 527.531210 527.662587 526.449027 529.705837 531.638333 532.050093 531.183810 533.973459 535.485877 535.476770 534.117792 536.920443 538.351665 538.208575 536.722109 539.390403 540.785962 -100 
-100 -100 517.502237 519.857650 521.869250 522.943082 523.497510 525.387263 526.796606 527.327499 527.485336 529.382192 530.916586 531.599325 531.855479 533.551540 534.826036 535.249390 535.260452 536.770291 537.869404 538.123092 537.973740 539.320010 540.256090 -100 
-100 -100 512.281260 517.177358 520.059652 520.980016 520.338520 523.574112 525.348954 525.430562 524.036310 527.492865 529.469664 529.740561 528.547313 531.725567 533.469220 533.582759 532.312959 535.175739 536.676678 536.601500 535.176768 537.875846 539.289780 -100 
-100 -100 494.016221 512.979673 518.063591 517.914482 508.126013 520.622931 523.665754 522.188044 509.861833 524.261156 527.787663 526.667169 515.405760 528.676198 531.875420 530.716125 520.015978 532.360071 535.205550 533.845644 523.064024 535.204850 538.172677 -100 
-100 -100 510.361087 515.301234 518.238365 519.209570 518.621109 521.933036 523.781538 523.917856 522.554416 526.019031 527.981414 528.222366 527.008542 530.219100 532.010659 532.168631 530.935985 533.826720 535.352556 535.300110 533.894663 536.608738 538.030944 -100 
-100 -100 513.567155 516.057575 518.201821 519.370446 520.005607 522.082889 523.661287 524.308238 524.526666 526.437850 527.929410 528.514606 528.673407 530.489319 531.897035 532.426284 532.521123 534.078290 535.220744 535.515699 535.402432 536.781181 537.735846 -100 
-100 -100 510.488578 514.769618 517.339348 518.072393 517.245624 520.795089 522.830028 523.147518 522.010305 525.296711 527.135834 527.271218 525.925720 529.225651 531.068906 531.264531 530.078015 532.900174 534.373402 534.277611 532.831185 535.562681 536.995621 -100 
-100 -100 495.975332 511.942483 516.182057 515.521009 504.495110 518.263757 521.754197 520.699530 509.515268 522.859175 526.072513 524.702996 512.782488 526.632754 529.976350 528.912296 518.499529 530.516140 533.243779 531.794734 520.849290 533.115069 536.114676 -100 
-100 -100 510.177358 514.425011 516.956858 517.661925 516.826500 520.399155 522.473611 522.833646 521.724753 525.000651 526.815935 526.927432 525.554961 528.811260 530.606381 530.754587 529.520460 532.292592 533.713018 533.565543 532.079744 534.802125 536.236384 -100 
-100 -100 513.009917 515.390124 517.430804 518.523417 519.121649 521.266101 522.943980 523.702171 524.010587 525.868431 527.293765 527.833895 527.954707 529.665450 530.966209 531.398047 531.398170 532.856065 533.888896 534.066401 533.852266 535.238196 536.210544 -100 
-100 -100 509.799662 514.362951 517.061194 517.859005 517.102967 520.630269 522.690011 523.077693 522.041361 525.231514 527.026637 527.219052 526.052821 528.999727 530.594123 530.600785 529.227691 531.977141 533.331339 533.053215 531.358607 534.230694 535.734580 -100 
-100 -100 494.406102 511.818307 516.436551 515.953674 505.273074 518.729715 522.165032 521.192672 510.459681 523.315551 526.454279 525.337345 514.797794 527.068844 529.926154 528.567746 517.674539 529.871953 532.493588 530.722663 518.699354 531.927661 535.133699 -100 
-100 -100 510.649720 515.203639 517.887601 518.668995 517.885527 521.352780 523.349312 523.684650 522.604082 525.746758 527.497972 527.651256 526.442938 529.332483 530.863657 530.807373 529.373709 532.065788 533.363218 533.030247 531.291306 534.146662 535.645845 -100 
-100 -100 514.733911 517.092741 519.105701 520.182037 520.756219 522.742500 524.271753 524.925097 525.156428 526.908526 528.242033 528.711502 528.762575 530.346252 531.511560 531.813734 531.690145 533.035089 533.950483 534.004071 533.678062 535.051869 536.026405 -100 
-100 -100 512.826507 517.032187 519.519489 520.262414 519.588896 522.705892 524.479739 524.692849 523.541248 526.589963 528.248794 528.282330 526.886209 529.877472 531.439968 531.385266 529.952042 532.571621 533.808298 533.425061 531.632836 534.470751 535.952133 -100 
-100 -100 499.638802 515.526197 519.662187 519.193990 509.638262 521.503402 524.411576 523.219413 512.426242 525.037445 527.985071 526.584946 515.108518 528.147687 531.115791 529.778070 519.008568 530.935083 533.416866 531.543842 519.344888 532.598276 535.761410 -100 
-100 -100 515.601326 519.486572 521.662711 522.231446 521.453621 524.345648 525.952153 526.124980 524.980588 527.897119 529.459723 529.503115 528.149152 531.037551 532.525957 532.496925 531.116617 533.638906 534.803867 534.442504 532.683076 535.372945 536.725910 -100 
-100 -100 520.952794 522.227574 523.437208 524.256498 524.872334 526.180851 527.281482 527.962604 528.448946 529.706431 530.747559 531.334556 531.697318 532.849496 533.769986 534.223501 534.436382 535.359340 536.038548 536.250104 536.240090 537.054916 537.617177 -100 
-100 -100 522.847880 523.508831 524.369622 525.190801 526.004780 526.999730 527.952567 528.764161 529.536761 530.492900 531.392476 532.124073 532.791500 533.629471 534.394063 534.974059 535.470762 536.107948 536.658808 537.022779 537.311854 537.758304 538.073931 -100 
-100 -100 -100 -100 -100 -100 -100 -100 -100 -100 -100 -100 -100 -100 -100 -100 -100 -100 -100 -100 -100 -100 -100 -100 -100 -100 
-100 -100 -100 -100 -100 -100 -100 -100 -100 -100 -100 -100 -100 -100 -100 -100 -100 -100 -100 -100 -100 -100 -100 -100 -100 -100 
-100 -100 -100 -100 -100 -100 -100 -100 -100 -100 -100 -100 -100 -100 -100 -100 -100 -100 -100 -100 -100 -100 -100 -100 -100 -100 
-100 -100 526.919153 527.492696 528.298884 529.123273 529.978692 530.979313 531.967765 532.864481 533.768074 534.838794 535.905327 536.854046 537.739964 538.686905 539.553423 540.263695 540.906229 541.630536 542.281148 542.767827 543.167892 543.612809 543.912153 -100 
-100 -100 525.339465 526.233601 527.254376 528.086694 528.859453 530.017314 531.090100 531.903082 532.667460 533.897755 535.074448 535.976630 536.753060 537.827047 538.760524 539.385059 539.890903 540.759222 541.500413 541.923341 542.212175 542.836665 543.283477 -100 
-100 -100 522.060520 523.887079 525.394624 526.152689 526.520499 528.210696 529.516380 530.081924 530.315073 532.109939 533.579333 534.319716 534.662340 536.200667 537.332933 537.713840 537.709545 539.105146 540.099739 540.319369 540.142145 541.351785 542.170421 -100 
-100 -100 517.479305 521.214862 523.379608 523.914151 523.079911 526.115709 527.812370 527.961632 526.770215 530.021209 531.952020 532.384043 531.536881 534.299304 535.782192 535.765053 534.406229 537.190760 538.608918 538.469208 536.981835 539.614965 540.977472 -100 
-100 -100 518.383544 520.496508 522.311731 523.265263 523.753103 525.599393 526.998567 527.553468 527.752961 529.627791 531.165260 531.895417 532.214363 533.839481 535.051177 535.440776 535.433054 536.928130 538.014891 538.260968 538.101877 539.430927 540.352356 -100 
-100 -100 517.709513 519.417261 521.177423 522.367975 523.280389 524.835174 526.130180 526.846965 527.423213 528.924386 530.297122 531.121408 531.742307 533.094340 534.244149 534.833915 535.231973 536.394821 537.369221 537.789475 538.015545 538.983012 539.713629 -100 
-100 -100 514.757699 517.364671 519.587246 520.799361 521.441381 523.402287 524.849753 525.381717 525.519455 527.459017 529.007582 529.657416 529.866934 531.660562 533.029654 533.521639 533.588251 535.150876 536.305000 536.611064 536.503353 537.868452 538.811438 -100 
-100 -100 510.116763 515.084715 518.053538 519.050672 518.471165 521.754209 523.560990 523.658318 522.270835 525.743242 527.724773 527.984346 526.784643 530.007570 531.805832 531.965821 530.735839 533.640893 535.184022 535.148342 533.755027 536.466434 537.884418 -100 
-100 -100 512.866415 515.511469 517.786450 519.051334 519.748124 521.775446 523.284893 523.862597 524.026611 525.974240 527.513014 528.141705 528.339147 530.156869 531.564081 532.092363 532.189668 533.777293 534.953363 535.278733 535.187963 536.567687 537.519488 -100 
-100 -100 513.871183 515.679627 517.560211 518.855903 519.869888 521.573586 523.004623 523.816588 524.444634 525.960489 527.304966 528.065625 528.637532 530.061288 531.307740 531.979275 532.441995 533.651312 534.666052 535.121756 535.380002 536.379052 537.129706 -100 
-100 -100 512.471451 514.820899 516.860966 517.964573 518.560956 520.690203 522.326654 523.029976 523.301580 525.200154 526.680003 527.256908 527.404352 529.231446 530.643803 531.174582 531.272572 532.822229 533.959146 534.248947 534.131601 535.516693 536.476472 -100 
-100 -100 509.331439 513.581233 516.123907 516.842940 516.015867 519.583754 521.642712 521.983322 520.866547 524.169904 526.025670 526.177604 524.841077 528.124758 529.943665 530.114940 528.909095 531.725642 533.195816 533.095560 531.645522 534.378563 535.814057 -100 
-100 -100 512.169109 514.486252 516.485460 517.557192 518.143769 520.295510 521.973868 522.722396 523.023317 524.917064 526.375879 526.928382 527.046564 528.830877 530.195283 530.678463 530.729295 532.230444 533.317815 533.560953 533.409076 534.782608 535.741263 -100 
-100 -100 513.301487 515.022526 516.803132 518.021336 519.005706 520.765062 522.293892 523.213070 523.915288 525.405485 526.695591 527.407478 527.927324 529.257401 530.402013 530.977374 531.347111 532.460234 533.373678 533.728672 533.909009 534.896754 535.653897 -100 
-100 -100 512.103039 514.545569 516.630701 517.750296 518.368048 520.514783 522.201395 522.978853 523.309587 525.156147 526.579251 527.139222 527.288495 528.935935 530.176448 530.561102 530.524627 531.973515 532.995868 533.151152 532.906860 534.315031 535.301677 -100 
-100 -100 509.208063 513.768956 516.461165 517.250428 516.485874 520.009495 522.070552 522.464120 521.431845 524.607524 526.386620 526.567103 525.388618 528.311898 529.880046 529.862259 528.470151 531.210528 532.560965 532.281333 530.585061 533.451703 534.951665 -100 
-100 -100 513.001834 515.430191 517.493533 518.588074 519.171356 521.262077 522.890537 523.618764 523.905125 525.702363 527.076912 527.592126 527.694972 529.285756 530.465295 530.789840 530.695588 532.088916 533.056954 533.161276 532.876607 534.265449 535.245161 -100 
-100 -100 515.123881 516.811333 518.544988 519.719162 520.645421 522.274446 523.674823 524.496745 525.117028 526.503487 527.693755 528.320653 528.754960 529.966463 530.984146 531.437587 531.691290 532.693533 533.495348 533.740388 533.829716 534.786812 535.535578 -100 
-100 -100 514.967586 517.215707 519.129245 520.151070 520.699417 522.586222 524.037993 524.648551 524.854360 526.571950 527.872815 528.312587 528.330814 529.916384 531.078054 531.377142 531.254030 532.592959 533.507551 533.564862 533.236807 534.598292 535.559636 -100 
-100 -100 513.202301 517.303743 519.672449 520.328755 519.589671 522.624309 524.334380 524.518749 523.352740 526.365894 527.998242 528.030129 526.637399 529.599410 531.134440 531.072406 529.640993 532.255797 533.494045 533.125567 531.339920 534.146186 535.596780 -100 
-100 -100 517.632438 519.620644 521.256042 522.098421 522.517665 524.205468 525.500392 526.053194 526.236713 527.848328 529.067674 529.505534 529.540462 531.047838 532.146473 532.455492 532.356610 533.621245 534.473070 534.533564 534.208516 535.453400 536.309037 -100 
-100 -100 520.747963 521.700309 522.776182 523.643025 524.426767 525.567067 526.608378 527.375998 528.058726 529.137148 530.113262 530.790067 531.356986 532.314790 533.154635 533.681242 534.083140 534.839566 535.467489 535.780521 535.983446 536.591372 537.041403 -100 
-100 -100 522.201861 522.795551 523.619399 524.447760 525.290072 526.259715 527.203913 528.040098 528.851663 529.783365 530.674081 531.431397 532.138676 532.947720 533.697737 534.298558 534.834621 535.454551 536.005564 536.402843 536.735964 537.150517 537.440359 -100 
-100 -100 -100 -100 -100 -100 -100 -100 -100 -100 -100 -100 -100 -100 -100 -100 -100 -100 -100 -100 -100 -100 -100 -100 -100 -100 
-100 -100 -100 -100 -100 -100 -100 -100 -100 -100 -100 -100 -100 -100 -100 -100 -100 -100 -100 -100 -100 -100 -100 -100 -100 -100 
-100 -100 -100 -100 -100 -100 -100 -100 -100 -100 -100 -100 -100 -100 -100 -100 -100 -100 -100 -100 -100 -100 -100 -100 -100 -100 
-100 -100 526.061818 526.611392 527.410837 528.252822 529.136896 530.143070 531.145962 532.074766 533.013607 534.083102 535.151918 536.119985 537.030938 537.975077 538.846508 539.581887 540.255908 540.977863 541.632927 542.143506 542.569960 543.000722 543.284749 -100 
-100 -100 524.650995 525.432660 526.408479 527.277349 528.128976 529.242965 530.310955 531.187801 532.048018 533.217658 534.366652 535.309595 536.161311 537.183227 538.101781 538.783520 539.381843 540.189725 540.908135 541.383176 541.756078 542.303382 542.693850 -100 
-100 -100 522.005274 523.334278 524.664810 525.538829 526.237238 527.632124 528.851331 529.594114 530.215317 531.658027 532.987921 533.851560 534.515001 535.756990 536.793924 537.345769 537.722944 538.774386 539.642817 540.018218 540.205320 541.045212 541.667556 -100 
-100 -100 519.022196 521.094133 522.812826 523.656621 524.045153 525.891158 527.302959 527.873886 528.080541 529.966777 531.510859 532.255585 532.582614 534.195335 535.393208 535.789395 535.795453 537.257558 538.319001 538.563859 538.407564 539.690915 540.574930 -100 
-100 -100 518.445484 520.020418 521.632343 522.700340 523.526894 525.060404 526.361393 527.098337 527.696254 529.198375 530.581358 531.437193 532.087594 533.403101 534.513374 535.083667 535.472713 536.613246 537.569145 537.981629 538.201193 539.144252 539.855331 -100 
-100 -100 517.451309 518.862796 520.478746 521.714701 522.765521 524.195574 525.443078 526.258139 527.004124 528.350380 529.640354 530.529249 531.293225 532.519110 533.620492 534.306170 534.871910 535.908536 536.832032 537.348021 537.733804 538.541804 539.157896 -100 
-100 -100 515.283352 517.128964 519.034925 520.338432 521.331085 522.938769 524.259312 524.973999 525.536394 527.056055 528.426526 529.212574 529.798252 531.226590 532.463056 533.115853 533.562829 534.786326 535.823885 536.305175 536.580742 537.557998 538.288517 -100 
-100 -100 512.831802 515.448984 517.714369 518.982698 519.679981 521.670436 523.136299 523.673819 523.808327 525.758527 527.300683 527.918593 528.094004 529.947779 531.377474 531.908242 532.000884 533.621666 534.834967 535.200534 535.147226 536.503932 537.437567 -100 
-100 -100 513.438017 515.314676 517.268462 518.624953 519.672196 521.336001 522.706126 523.457210 524.041491 525.570513 526.937659 527.712317 528.292307 529.734973 530.994882 531.670317 532.138388 533.384831 534.444442 534.944481 535.236381 536.228981 536.969252 -100 
-100 -100 513.733501 515.218441 516.940109 518.286092 519.447123 520.995049 522.345725 523.233842 524.022204 525.387240 526.667009 527.523616 528.266659 529.528804 530.684080 531.415490 532.020787 533.104395 534.072466 534.624218 535.041134 535.883105 536.521887 -100 
-100 -100 512.805948 514.523353 516.319878 517.561373 518.551956 520.277518 521.742846 522.588047 523.243955 524.777934 526.141890 526.928193 527.519117 528.912594 530.119344 530.755036 531.192395 532.406883 533.430910 533.891320 534.151623 535.155870 535.910377 -100 
-100 -100 511.421687 513.743131 515.753613 516.842540 517.442822 519.571057 521.214682 521.922710 522.193537 524.136731 525.663497 526.296836 526.499280 528.253243 529.589805 530.054453 530.096577 531.662806 532.815603 533.111288 532.995258 534.382021 535.343410 -100 
-100 -100 512.508769 514.194143 515.947630 517.154081 518.133521 519.882897 521.394308 522.289622 522.978650 524.511745 525.857063 526.620064 527.181884 528.533319 529.692637 530.281508 530.672730 531.839181 532.815228 533.232206 533.460922 534.451782 535.203082 -100 
-100 -100 513.162474 514.568512 516.189963 517.454060 518.584951 520.189016 521.644458 522.647262 523.512941 524.863922 526.095307 526.904087 527.592647 528.765162 529.821265 530.459423 530.975112 531.962541 532.832779 533.293823 533.644241 534.465438 535.102827 -100 
-100 -100 512.622519 514.346502 516.125686 517.338800 518.320114 520.089530 521.639201 522.589163 523.317843 524.787326 526.055258 526.757989 527.270725 528.564240 529.668021 530.208097 530.551877 531.655885 532.567916 532.925410 533.108059 534.087325 534.837716 -100 
-100 -100 511.727821 514.114367 516.151590 517.232321 517.817990 519.971666 521.674047 522.476688 522.832745 524.639180 526.021102 526.545459 526.658795 528.297558 529.523402 529.890702 529.841355 531.283995 532.313805 532.495002 532.286159 533.653804 534.613423 -100 
-100 -100 513.563647 515.267543 517.016789 518.196889 519.138832 520.855937 522.354056 523.261082 523.948476 525.366249 526.580610 527.233926 527.697349 528.934314 529.978969 530.461942 530.751278 531.802277 532.663422 532.974802 533.121027 534.079002 534.820051 -100 
-100 -100 515.074726 516.431237 517.984797 519.182345 520.237245 521.726799 523.073925 523.996330 524.788177 526.029893 527.149474 527.861851 528.456774 529.512885 530.447265 530.970842 531.378503 532.259028 533.025012 533.389906 533.663378 534.443452 535.063329 -100 
-100 -100 515.451489 517.033239 518.659212 519.761653 520.637433 522.185051 523.520937 524.311891 524.918404 526.269119 527.435897 528.063366 528.501792 529.668973 530.638813 531.058264 531.292646 532.297495 533.112570 533.377822 533.480172 534.413636 535.139911 -100 
-100 -100 515.474262 517.591474 519.367664 520.289950 520.764123 522.571529 523.967350 524.564379 524.778611 526.449910 527.731543 528.206505 528.280856 529.774898 530.855966 531.110048 530.961120 532.311081 533.246408 533.340081 533.043416 534.353291 535.270787 -100 
-100 -100 518.031349 519.391926 520.765814 521.690511 522.427187 523.788757 524.972394 525.693228 526.260966 527.520447 528.616908 529.237887 529.681263 530.781849 531.693414 532.111658 532.353617 533.293757 534.048771 534.303008 534.390876 535.225553 535.862013 -100 
-100 -100 520.350669 521.143625 522.133109 523.012387 523.859015 524.933448 525.950970 526.771714 527.544349 528.556972 529.508809 530.244424 530.904720 531.774592 532.559251 533.112084 533.587879 534.287590 534.903885 535.282806 535.582452 536.104647 536.491541 -100 
-100 -100 521.571458 522.119620 522.912244 523.739004 524.593851 525.551110 526.493566 527.350304 528.189097 529.113111 530.004269 530.784611 531.518287 532.308648 533.043119 533.651803 534.208932 534.825821 535.385156 535.811354 536.174560 536.573034 536.845466 -100 
-100 -100 -100 -100 -100 -100 -100 -100 -100 -100 -100 -100 -100 -100 -100 -100 -100 -100 -100 -100 -100 -100 -100 -100 -100 -100 
-100 -100 -100 -100 -100 -100 -100 -100 -100 -100 -100 -100 -100 -100 -100 -100 -100 -100 -100 -100 -100 -100 -100 -100 -100 -100 
-100 -100 -100 -100 -100 -100 -100 -100 -100 -100 -100 -100 -100 -100 -100 -100 -100 -100 -100 -100 -100 -100 -100 -100 -100 -100 
-100 -100 525.064703 525.663270 526.497497 527.344248 528.224044 529.265697 530.297794 531.231502 532.165923 533.266897 534.359724 535.330069 536.235810 537.205398 538.097558 538.835992 539.506799 540.255073 540.929848 541.441154 541.861095 542.314415 542.615809 -100 
-100 -100 523.406833 524.352829 525.415609 526.264858 527.049209 528.265352 529.395640 530.248442 531.040744 532.307901 533.515330 534.439417 535.234543 536.335727 537.301304 537.962351 538.504683 539.393252 540.156992 540.608390 540.922556 541.549591 541.993561 -100 
-100 -100 519.938755 521.905410 523.490878 524.244837 524.568681 526.378802 527.777724 528.384652 528.627546 530.482139 531.993814 532.754706 533.108452 534.686979 535.865994 536.303762 536.362749 537.759780 538.769856 539.028298 538.897128 540.087757 540.890287 -100 
-100 -100 515.059311 519.134844 521.429595 521.916269 520.875613 524.193994 526.036764 526.218660 524.975337 528.345428 530.335323 530.780876 529.918666 532.749911 534.298115 534.366340 533.136956 535.864858 537.284506 537.201409 535.817253 538.373884 539.699550 -100 
-100 -100 516.316864 518.559691 520.442510 521.384778 521.822527 523.779858 525.261984 525.847211 526.045028 527.969078 529.537009 530.274367 530.595033 532.263184 533.527811 533.978677 534.037945 535.541989 536.652989 536.946385 536.838844 538.146650 539.049049 -100 
-100 -100 515.919932 517.645433 519.418520 520.610186 521.523487 523.115201 524.443479 525.175158 525.754546 527.272876 528.650992 529.463838 530.075488 531.468759 532.668350 533.302082 533.739845 534.943135 535.963915 536.437243 536.707584 537.666496 538.383327 -100 
-100 -100 513.211983 515.743648 517.928011 519.137753 519.797499 521.754353 523.199450 523.723589 523.846834 525.795368 527.331649 527.935052 528.085637 529.958922 531.395444 531.919852 532.000070 533.635875 534.865692 535.253297 535.224179 536.552254 537.465835 -100 
-100 -100 508.838619 513.584264 516.463103 517.456363 516.925653 520.155845 521.930739 521.996417 520.558898 524.061187 526.026444 526.196210 524.811415 528.233012 530.130651 530.304254 529.023494 532.066197 533.719248 533.807610 532.592272 535.171075 536.527668 -100 
-100 -100 511.407720 513.966054 516.194739 517.456649 518.169455 520.174238 521.658958 522.211403 522.352158 524.311638 525.849676 526.447112 526.593615 528.474673 529.922807 530.456536 530.547668 532.206004 533.459701 533.866250 533.852942 535.198308 536.123398 -100 
-100 -100 512.295367 514.081090 515.951162 517.254226 518.279460 519.967065 521.373190 522.157985 522.768548 524.311787 525.692881 526.487733 527.083821 528.497441 529.721818 530.366760 530.815217 532.072869 533.147651 533.657572 533.955622 534.956220 535.701761 -100 
-100 -100 510.839816 513.192401 515.242806 516.370009 516.993569 519.090096 520.685050 521.338947 521.566193 523.543290 525.120168 525.815867 526.087844 527.806788 529.113782 529.557031 529.585674 531.211300 532.422921 532.764499 532.678966 534.075954 535.038909 -100 
-100 -100 507.679039 511.944953 514.507210 515.267137 514.513848 518.000555 519.994628 520.250773 518.998635 522.489239 524.507912 524.877240 523.887874 526.842731 528.458349 528.471987 527.071630 530.075883 531.660532 531.621587 530.205143 532.951954 534.392105 -100 
-100 -100 510.555495 512.870296 514.870687 515.955688 516.563646 518.689278 520.339740 521.055043 521.325342 523.301732 524.860402 525.536389 525.783202 527.458954 528.717167 529.113962 529.097536 530.673829 531.836403 532.134336 532.017120 533.400832 534.360344 -100 
-100 -100 511.769947 513.455049 515.202747 516.401078 517.377877 519.142044 520.681860 521.616017 522.338063 523.854533 525.179865 525.934833 526.489957 527.804615 528.922617 529.475512 529.839422 530.994328 531.965971 532.382735 532.611968 533.593630 534.338051 -100 
-100 -100 510.732730 513.062652 515.059182 516.116875 516.692749 518.877799 520.615806 521.457069 521.858781 523.675565 525.074915 525.617566 525.746031 527.431045 528.697646 529.100642 529.089622 530.578658 531.667131 531.920606 531.783138 533.128610 534.068143 -100 
-100 -100 508.092951 512.385921 514.923533 515.606778 514.733099 518.360728 520.513567 521.023217 520.168415 523.206446 524.906234 525.020858 523.739895 526.778390 528.410672 528.433064 527.086613 529.866061 531.297584 531.175489 529.742101 532.392769 533.791312 -100 
-100 -100 511.710507 514.013783 515.973824 516.994962 517.531189 519.664554 521.355463 522.161874 522.528926 524.289015 525.628456 526.118762 526.197601 527.824857 529.032847 529.381395 529.319589 530.758349 531.799216 532.010508 531.839366 533.163317 534.092441 -100 
-100 -100 513.772326 515.386079 517.048089 518.173561 519.078265 520.725772 522.167508 523.046602 523.721275 525.105917 526.298343 526.950439 527.414868 528.605941 529.600168 530.043760 530.308237 531.359450 532.232128 532.561064 532.719668 533.658376 534.381707 -100 
-100 -100 513.688172 515.832882 517.666192 518.644439 519.179532 521.077488 522.566589 523.244352 523.532051 525.233186 526.554196 527.086736 527.234471 528.692830 529.748156 529.984043 529.830432 531.240167 532.244751 532.403664 532.170700 533.491420 534.417577 -100 
-100 -100 512.097024 515.983493 518.240148 518.850385 518.103559 521.144741 522.895150 523.176814 522.188363 525.097701 526.746522 526.960148 525.947451 528.525439 529.847322 529.664150 528.121622 530.874092 532.234046 532.007278 530.419881 533.083604 534.466367 -100 
-100 -100 516.348142 518.245913 519.816240 520.627092 521.039050 522.734509 524.058391 524.668703 524.927681 526.526296 527.773102 528.310917 528.479047 529.855227 530.840917 531.080109 530.944302 532.272683 533.204934 533.355173 533.116455 534.324155 535.149655 -100 
-100 -100 519.357944 520.276825 521.321701 522.170972 522.950486 524.097475 525.157437 525.955863 526.673074 527.764688 528.765838 529.489732 530.100760 531.024875 531.823024 532.323852 532.722267 533.513296 534.190248 534.555260 534.799298 535.407108 535.849902 -100 
-100 -100 520.770639 521.349178 522.156295 522.974174 523.814402 524.790039 525.748046 526.604516 527.438098 528.386831 529.298697 530.083511 530.812117 531.615102 532.351900 532.946639 533.490520 534.136552 534.723091 535.156518 535.516895 535.940260 536.230815 -100 
-100 -100 -100 -100 -100 -100 -100 -100 -100 -100 -100 -100 -100 -100 -100 -100 -100 -100 -100 -100 -100 -100 -100 -100 -100 -100 
-100 -100 -100 -100 -100 -100 -100 -100 -100 -100 -100 -100 -100 -100 -100 -100 -100 -100 -100 -100 -100 -100 -100 -100 -100 -100 
-100 -100 -100 -100 -100 -100 -100 -100 -100 -100 -100 -100 -100 -100 -100 -100 -100 -100 -100 -100 -100 -100 -100 -100 -100 -100 
-100 -100 524.126091 524.794323 525.668317 526.510128 527.366528 528.452681 529.513728 530.439221 531.347751 532.490346 533.609141 534.571753 535.455385 536.460388 537.375955 538.107927 538.757875 539.542801 540.239012 540.740084 541.135997 541.625388 541.952873 -100 
-100 -100 522.018364 523.288955 524.483998 525.274369 525.872117 527.298949 528.520865 529.302154 529.899989 531.378981 532.680934 533.549985 534.184932 535.461498 536.502912 537.102784 537.478207 538.549990 539.389812 539.776453 539.922152 540.736436 541.280714 -100 
-100 -100 516.298003 520.164607 522.276424 522.690511 521.637452 524.853785 526.644950 526.871147 525.696563 528.989175 530.919519 531.387088 530.574155 533.338131 534.845218 534.952530 533.780964 536.425524 537.779280 537.707948 536.354493 538.803991 540.038946 -100 
-100 -100 499.859295 515.736506 519.761281 518.895360 507.706167 521.205721 524.474664 523.207657 511.550445 525.356636 528.857646 528.160359 518.708857 530.150571 532.898779 531.704769 521.408636 533.221132 535.911904 534.582017 524.199449 535.815354 538.625184 -100 
-100 -100 512.568600 516.767602 519.203539 519.796420 518.831564 522.217586 524.100708 524.285171 523.030511 526.417451 528.412238 528.833101 527.951341 530.834327 532.444666 532.553660 531.356953 534.138610 535.611079 535.566096 534.214839 536.808467 538.162093 -100 
-100 -100 513.939638 516.334068 518.375055 519.455464 520.009595 521.979633 523.456136 524.017492 524.178084 526.111181 527.654350 528.311758 528.540027 530.320032 531.687232 532.190866 532.274816 533.859012 535.043047 535.395590 535.337073 536.660034 537.570562 -100 
-100 -100 509.240557 513.928300 516.736665 517.666214 517.087766 520.299869 522.071169 522.139444 520.702626 524.192808 526.146009 526.311412 524.926336 528.333550 530.219789 530.388714 529.105353 532.139481 533.783893 533.866464 532.646331 535.215801 536.565732 -100 
-100 -100 492.127328 510.010892 514.866614 514.740961 505.267860 517.458117 520.421667 518.869211 506.281172 520.905284 524.408833 523.029476 510.660038 525.063794 528.537670 527.373150 516.209355 529.175511 532.265555 531.198796 521.336409 532.637901 535.426639 -100 
-100 -100 507.465569 512.177519 515.027639 516.007914 515.480971 518.735728 520.540878 520.632734 519.210624 522.713144 524.670569 524.831589 523.441278 526.852889 528.743604 528.912342 527.631376 530.688547 532.358123 532.459118 531.253506 533.842269 535.205332 -100 
-100 -100 510.376328 512.824808 514.957614 516.149128 516.817183 518.867095 520.406030 521.007378 521.188234 523.154137 524.707684 525.349472 525.555209 527.353161 528.730142 529.218517 529.281560 530.935995 532.183688 532.571017 532.531504 533.907490 534.853526 -100 
-100 -100 507.185835 511.482076 514.079022 514.867710 514.127603 517.592692 519.551407 519.770296 518.490092 521.979868 524.004712 524.378782 523.395985 526.367812 528.002451 528.032808 526.650788 529.686875 531.306087 531.298856 529.906365 532.659049 534.099512 -100 
-100 -100 492.593576 508.637202 512.926691 512.380450 501.787993 515.120333 518.457519 517.179677 505.155488 519.432939 523.022115 522.202867 512.219119 524.172263 526.997537 525.560919 514.088806 527.159262 530.174544 528.838555 517.953132 530.241420 533.251113 -100 
-100 -100 506.908779 511.161184 513.702809 514.443852 513.683072 517.182300 519.203153 519.492225 518.265795 521.754361 523.764222 524.126765 523.127334 526.055119 527.639312 527.623573 526.197953 529.183036 530.751769 530.699948 529.274612 532.015014 533.452393 -100 
-100 -100 509.902681 512.215533 514.202573 515.265355 515.853839 518.011629 519.712240 520.498902 520.844539 522.752117 524.243412 524.865132 525.061679 526.742468 528.002132 528.399948 528.387631 529.928373 531.065347 531.353186 531.235077 532.601132 533.549747 -100 
-100 -100 507.074975 511.356139 513.886220 514.569744 513.703189 517.341903 519.504851 520.021484 519.179141 522.255297 523.999560 524.155593 522.910880 525.977984 527.636183 527.683662 526.364785 529.182579 530.655704 530.573985 529.172112 531.831126 533.230057 -100 
-100 -100 492.870601 509.069842 513.328341 512.609471 501.365976 515.382463 519.033958 518.345958 508.546179 520.546438 523.472658 522.185181 511.026200 523.952099 526.984752 525.715107 514.958275 527.177802 529.950145 528.574334 517.964127 529.864840 532.777424 -100 
-100 -100 508.073927 512.323378 514.813374 515.460124 514.556152 518.141187 520.258164 520.745727 519.875871 522.890150 524.570558 524.674549 523.383127 526.392105 527.992858 527.989269 526.624205 529.395422 530.825203 530.705697 529.272973 531.911231 533.299288 -100 
-100 -100 511.970885 514.188312 516.078054 517.072779 517.608147 519.631674 521.233751 521.988813 522.328336 524.066953 525.405384 525.926021 526.047404 527.592866 528.725944 529.021009 528.921020 530.361688 531.406171 531.613960 531.429091 532.754806 533.681392 -100 
-100 -100 510.267619 514.222623 516.559943 517.229783 516.537382 519.672036 521.511004 521.853723 520.910400 523.864609 525.549835 525.783095 524.787028 527.397529 528.750352 528.584812 527.061862 529.859688 531.270477 531.085347 529.534417 532.229397 533.634495 -100 
-100 -100 497.993875 512.899124 516.770076 516.220346 506.676356 518.529214 521.511164 520.560181 510.680401 522.505705 525.427432 524.527692 515.267519 526.097535 528.513582 526.907218 515.523095 528.129460 530.890374 529.355064 518.163093 530.510283 533.475628 -100 
-100 -100 513.049535 516.706478 518.757809 519.273447 518.486902 521.389840 523.046786 523.332325 522.384041 525.211208 526.810975 527.064823 526.116654 528.616565 529.883820 529.732725 528.251776 530.940247 532.262817 532.078939 530.545034 533.099035 534.384249 -100 
-100 -100 518.143255 519.354157 520.510947 521.302010 521.912115 523.232433 524.365066 525.100334 525.652522 526.926503 528.010097 528.683997 529.144047 530.229331 531.085010 531.504353 531.716250 532.711078 533.481726 533.789261 533.860750 534.669998 535.218924 -100 
-100 -100 519.962253 520.597811 521.431675 522.236625 523.048317 524.054339 525.031177 525.877743 526.689204 527.675171 528.612325 529.393238 530.102762 530.936234 531.687867 532.267594 532.786094 533.475544 534.092944 534.523481 534.863472 535.326768 535.644806 -100 
-100 -100 -100 -100 -100 -100 -100 -100 -100 -100 -100 -100 -100 -100 -100 -100 -100 -100 -100 -100 -100 -100 -100 -100 -100 -100 
-100 -100 -100 -100 -100 -100 -100 -100 -100 -100 -100 -100 -100 -100 -100 -100 -100 -100 -100 -100 -100 -100 -100 -100 -100 -100 
-100 -100 -100 -100 -100 -100 -100 -100 -100 -100 -100 -100 -100 -100 -100 -100 -100 -100 -100 -100 -100 -100 -100 -100 -100 -100 
-100 -100 523.626686 524.229746 525.070625 525.925279 526.815853 527.872644 528.921321 529.869413 530.814137 531.921469 533.017645 533.990438 534.901207 535.881214 536.788459 537.543842 538.229485 538.987419 539.668322 540.184501 540.609058 541.066596 541.370595 -100 
-100 -100 521.964392 522.916012 523.985590 524.841374 525.635299 526.868043 528.016974 528.885216 529.687577 530.960131 532.169169 533.093449 533.892296 535.005384 535.989257 536.670954 537.230455 538.127285 538.894453 539.348357 539.665626 540.296518 540.743170 -100 
-100 -100 518.492968 520.467381 522.059480 522.816717 523.146972 524.976512 526.397735 527.021667 527.273618 529.131372 530.640830 531.396838 531.750823 533.343620 534.546350 535.011277 535.092046 536.494424 537.503308 537.760496 537.630042 538.824305 539.629881 -100 
-100 -100 513.625692 517.709683 520.008589 520.493496 519.454431 522.794686 524.662708 524.862637 523.626605 526.995616 528.976238 529.408666 528.540346 531.386916 532.962866 533.063534 531.860735 534.591336 536.006800 535.920359 534.535575 537.096241 538.425367 -100 
-100 -100 514.931240 517.174012 519.052574 519.988581 520.426786 522.401667 523.906923 524.509874 524.713082 526.628139 528.175761 528.889768 529.197557 530.876181 532.165841 532.645928 532.728869 534.240832 535.353121 535.646951 535.541128 536.853124 537.758753 -100 
-100 -100 514.602055 516.315183 518.071340 519.249371 520.159921 521.765049 523.114946 523.865336 524.448544 525.946769 527.288701 528.062416 528.649820 530.049385 531.271726 531.930384 532.388506 533.605734 534.635628 535.115106 535.390443 536.354506 537.074724 -100 
-100 -100 511.965689 514.470273 516.622715 517.809052 518.460814 520.428959 521.896948 522.443917 522.572078 524.487355 525.968615 526.512679 526.623330 528.503584 529.964887 530.511665 530.609104 532.263860 533.509443 533.907724 533.885962 535.220548 536.138140 -100 
-100 -100 507.643552 512.350386 515.186708 516.149483 515.606251 518.846377 520.644955 520.737064 519.308119 522.767965 524.666694 524.764152 523.326783 526.759186 528.683311 528.875779 527.607419 530.671158 532.342680 532.442989 531.235330 533.821572 535.182836 -100 
-100 -100 510.207689 512.734847 514.926249 516.159921 516.860142 518.870879 520.373511 520.945538 521.090229 523.017068 524.501904 525.041986 525.147661 527.029331 528.492057 529.037076 529.136581 530.809188 532.076124 532.491314 532.484089 533.836358 534.766273 -100 
-100 -100 511.072511 512.836163 514.677586 515.957369 516.970991 518.660901 520.078352 520.875296 521.487560 523.012164 524.361867 525.123051 525.694303 527.100666 528.326038 528.972367 529.422754 530.686534 531.767022 532.279610 532.580191 533.587604 534.338856 -100 
-100 -100 509.598428 511.933293 513.960243 515.067276 515.679459 517.776159 519.378329 520.040431 520.270504 522.241040 523.805937 524.489122 524.750314 526.458224 527.756344 528.192289 528.216343 529.842390 531.053778 531.391727 531.304062 532.709571 533.680484 -100 
-100 -100 506.426451 510.675640 513.216516 513.957648 513.192657 516.678493 518.677573 518.940367 517.693363 521.185974 523.206219 523.578230 522.589533 525.533048 527.135700 527.138180 525.730220 528.733469 530.315923 530.270208 528.848150 531.605997 533.055951 -100 
-100 -100 509.291824 511.592655 513.574342 514.642654 515.239776 517.362602 519.015408 519.735656 520.012253 521.996023 523.563678 524.249282 524.501976 526.173267 527.423769 527.814113 527.794416 529.371675 530.535283 530.832148 530.714524 532.105418 533.070950 -100 
-100 -100 510.503409 512.175159 513.904992 515.087599 516.053828 517.813220 519.352650 520.289620 521.017953 522.545255 523.884257 524.653034 525.218322 526.536338 527.655411 528.210825 528.579590 529.740798 530.720425 531.146008 531.382360 532.366941 533.111909 -100 
-100 -100 509.474036 511.787794 513.764322 514.805419 515.370115 517.548552 519.283747 520.125503 520.532702 522.363359 523.780574 524.341115 524.484243 526.178969 527.454893 527.869959 527.873106 529.374597 530.479135 530.752848 530.631328 531.975114 532.909261 -100 
-100 -100 506.845074 511.118060 513.632827 514.298118 513.412622 517.032531 519.181299 519.690096 518.840072 521.894726 523.615740 523.751703 522.489310 525.541562 527.188669 527.230291 525.905892 528.702746 530.157246 530.065215 528.656414 531.301188 532.689792 -100 
-100 -100 510.460267 512.746159 514.684491 515.687574 516.211690 518.338092 520.026272 520.833774 521.207801 522.984463 524.345385 524.857918 524.956683 526.599981 527.824730 528.194016 528.156075 529.617981 530.686913 530.930438 530.783259 532.106176 533.027918 -100 
-100 -100 512.521449 514.119213 515.759984 516.866878 517.759126 519.401175 520.842621 521.725490 522.409353 523.810730 525.024691 525.699633 526.184615 527.391661 528.401840 528.865062 529.153474 530.231893 531.136934 531.500450 531.683658 532.624199 533.341892 -100 
-100 -100 512.444090 514.570736 516.380694 517.338527 517.860169 519.754428 521.245801 521.929396 522.227620 523.946375 525.289889 525.846795 526.016157 527.488549 528.557369 528.810977 528.681024 530.120618 531.161904 531.360752 531.156742 532.477201 533.395577 -100 
-100 -100 510.859010 514.724861 516.956632 517.545610 516.784900 519.824298 521.578895 521.867450 520.889797 523.817319 525.489154 525.728123 524.738075 527.327598 528.660591 528.493468 526.973857 529.756838 531.155481 530.972693 529.419157 532.078110 533.449998 -100 
-100 -100 515.098332 516.980664 518.531201 519.324950 519.726259 521.420404 522.748513 523.366078 523.635965 525.251100 526.518427 527.078442 527.266355 528.655096 529.652710 529.907727 529.793566 531.149983 532.116419 532.303384 532.091545 533.299766 534.118913 -100 
-100 -100 518.093196 519.002113 520.033335 520.870595 521.642967 522.789284 523.853294 524.658971 525.386748 526.492890 527.511484 528.253888 528.881865 529.819439 530.630816 531.147617 531.566220 532.381826 533.086792 533.479766 533.743804 534.356380 534.797652 -100 
-100 -100 519.496888 520.068382 520.865412 521.674337 522.509496 523.485036 524.447068 525.310742 526.154571 527.116654 528.044125 528.845326 529.589373 530.406061 531.156664 531.767355 532.330408 532.998753 533.609499 534.065931 534.442838 534.872669 535.164090 -100 
-100 -100 -100 -100 -100 -100 -100 -100 -100 -100 -100 -100 -100 -100 -100 -100 -100 -100 -100 -100 -100 -100 -100 -100 -100 -100 
-100 -100 -100 -100 -100 -100 -100 -100 -100 -100 -100 -100 -100 -100 -100 -100 -100 -100 -100 -100 -100 -100 -100 -100 -100 -100 
-100 -100 -100 -100 -100 -100 -100 -100 -100 -100 -100 -100 -100 -100 -100 -100 -100 -100 -100 -100 -100 -100 -100 -100 -100 -100 
-100 -100 523.186702 523.746319 524.559475 525.416686 526.321815 527.359608 528.397240 529.355877 530.315926 531.398261 532.473022 533.444481 534.363757 535.327996 536.229424 536.999176 537.703625 538.444420 539.111683 539.632791 540.069585 540.509754 540.799382 -100 
-100 -100 521.760753 522.556952 523.547635 524.427875 525.296520 526.447229 527.556049 528.465690 529.346903 530.527810 531.678907 532.619654 533.475992 534.522574 535.479772 536.206025 536.841910 537.663623 538.386579 538.866158 539.245811 539.802151 540.198566 -100 
-100 -100 519.092617 520.447247 521.794648 522.670233 523.373441 524.817587 526.089947 526.870356 527.510712 528.961307 530.284827 531.133225 531.790534 533.066811 534.158744 534.775108 535.206971 536.258959 537.116652 537.485850 537.673063 538.522811 539.152478 -100 
-100 -100 516.112473 518.223131 519.956982 520.787235 521.158526 523.071891 524.549581 525.161770 525.382606 527.270234 528.793448 529.502346 529.802669 531.460760 532.728636 533.208835 533.293995 534.736717 535.773504 536.004013 535.841402 537.138108 538.031665 -100 
-100 -100 515.655196 517.237938 518.843254 519.892864 520.712075 522.291956 523.649471 524.427616 525.038576 526.522890 527.861276 528.662160 529.278278 530.622661 531.792871 532.432420 532.879511 534.026028 534.976333 535.385576 535.606490 536.560399 537.279526 -100 
-100 -100 514.824053 516.205446 517.782049 518.985635 520.027803 521.490626 522.789629 523.651066 524.411523 525.711881 526.918960 527.716079 528.420103 529.667631 530.824340 531.564901 532.173209 533.237143 534.178010 534.705553 535.100855 535.920538 536.544405 -100 
-100 -100 512.837707 514.604138 516.428603 517.675908 518.648462 520.285719 521.663933 522.442823 523.034485 524.467503 525.701648 526.337966 526.813246 528.281247 529.587583 530.288867 530.765531 532.034751 533.109185 533.613081 533.902780 534.895019 535.634917 -100 
-100 -100 510.535760 513.021138 515.170126 516.362510 517.026253 519.048007 520.578551 521.200127 521.394843 523.214567 524.579239 524.999149 525.001522 526.938398 528.457667 529.029104 529.131056 530.813903 532.075521 532.467058 532.426851 533.802307 534.747593 -100 
-100 -100 511.085999 512.874014 514.734933 516.025920 517.044358 518.726429 520.143438 520.951638 521.562711 523.006481 524.242258 524.872953 525.342296 526.811171 528.118965 528.818875 529.297397 530.580616 531.672331 532.190123 532.492647 533.501397 534.253259 -100 
-100 -100 511.304837 512.735066 514.391084 515.686336 516.822994 518.379083 519.758077 520.678338 521.477019 522.799308 524.008066 524.788819 525.475658 526.728441 527.889460 528.622185 529.227794 530.325779 531.306114 531.860502 532.279053 533.138148 533.791550 -100 
-100 -100 510.333907 512.007390 513.750457 514.948112 515.914267 517.643839 519.127572 519.993282 520.658627 522.179156 523.519332 524.284313 524.859526 526.225054 527.407440 528.022311 528.444880 529.661533 530.683461 531.128449 531.374003 532.405600 533.183817 -100 
-100 -100 508.933557 511.207864 513.167066 514.213439 514.785918 516.918497 518.576650 519.301393 519.586180 521.533987 523.067652 523.717702 523.938999 525.652749 526.949209 527.381010 527.397730 528.966298 530.112535 530.380031 530.228500 531.661481 532.656679 -100 
-100 -100 509.986825 511.637273 513.348499 514.519119 515.475663 517.222535 518.741216 519.648174 520.351535 521.900843 523.267575 524.056874 524.638268 525.972789 527.108310 527.678012 528.057814 529.226964 530.203466 530.611347 530.829991 531.844342 532.614202 -100 
-100 -100 510.631799 512.005813 513.587874 514.819533 515.929773 517.525731 518.981321 519.989756 520.867936 522.242722 523.504485 524.344771 525.056838 526.233031 527.287782 527.929365 528.454383 529.453329 530.339225 530.818913 531.184831 532.010408 532.647501 -100 
-100 -100 510.118678 511.799082 513.531356 514.709831 515.669957 517.426354 518.969685 519.918107 520.654541 522.156477 523.464747 524.207193 524.752494 526.063177 527.184218 527.751169 528.128323 529.253084 530.197873 530.605932 530.834373 531.796052 532.524942 -100 
-100 -100 509.265645 511.588778 513.568170 514.610547 515.174536 517.311512 519.003527 519.798892 520.155664 522.005391 523.437166 524.009701 524.165757 525.827916 527.082549 527.495200 527.503258 528.969674 530.045801 530.307364 530.182348 531.502890 532.421308 -100 
-100 -100 511.078709 512.736083 514.434596 515.576837 516.495590 518.199038 519.690992 520.597473 521.295247 522.750662 524.012235 524.713377 525.219245 526.486058 527.563366 528.091028 528.433500 529.526809 530.445705 530.833877 531.043674 531.983124 532.696542 -100 
-100 -100 512.581369 513.898737 515.404559 516.562939 517.592959 519.073227 520.420560 521.349805 522.158909 523.436146 524.601352 525.362219 526.000409 527.085803 528.049689 528.612417 529.069088 530.003539 530.837373 531.280821 531.612965 532.386615 532.985978 -100 
-100 -100 512.982067 514.515498 516.086077 517.142924 517.989389 519.533350 520.875800 521.678106 522.304469 523.693037 524.908344 525.589948 526.077467 527.266267 528.257274 528.709669 528.991002 530.056975 530.952042 531.313294 531.492366 532.406403 533.102246 -100 
-100 -100 513.036963 515.088952 516.800946 517.672200 518.111541 519.923020 521.330737 521.940783 522.173508 523.886117 525.219352 525.754553 525.887898 527.390892 528.484236 528.766297 528.662255 530.075919 531.099021 531.308316 531.121479 532.380059 533.250390 -100 
-100 -100 515.551125 516.869472 518.195631 519.081295 519.793782 521.156084 522.350075 523.085115 523.673479 524.968161 526.108749 526.779233 527.267836 528.387313 529.317082 529.764218 530.048699 531.046480 531.876191 532.218854 532.378212 533.196153 533.806237 -100 
-100 -100 517.826806 518.596118 519.555365 520.409061 521.240912 522.315273 523.341603 524.176708 524.970020 526.012187 526.999864 527.774186 528.469903 529.364553 530.173299 530.756668 531.272227 532.021458 532.696142 533.136353 533.481164 534.007216 534.385837 -100 
-100 -100 519.024375 519.557368 520.329046 521.137719 521.982694 522.940425 523.891252 524.762275 525.621233 526.571831 527.494271 528.307746 529.072555 529.889455 530.650490 531.290299 531.885226 532.546532 533.154862 533.628699 534.026246 534.435593 534.707685 -100 
-100 -100 -100 -100 -100 -100 -100 -100 -100 -100 -100 -100 -100 -100 -100 -100 -100 -100 -100 -100 -100 -100 -100 -100 -100 -100 
-100 -100 -100 -100 -100 -100 -100 -100 -100 -100 -100 -100 -100 -100 -100 -100 -100 -100 -100 -100 -100 -100 -100 -100 -100 -100 
-100 -100 -100 -100 -100 -100 -100 -100 -100 -100 -100 -100 -100 -100 -100 -100 -100 -100 -100 -100 -100 -100 -100 -100 -100 -100 
-100 -100 522.613330 523.204079 524.031502 524.877299 525.762686 526.813401 527.856815 528.799970 529.736130 530.826484 531.900891 532.851689 533.745685 534.719779 535.628558 536.389163 537.078189 537.830159 538.500921 539.007158 539.426282 539.887936 540.196723 -100 
-100 -100 520.995702 521.920612 522.966807 523.811550 524.602271 525.824730 526.966513 527.831882 528.628288 529.877106 531.055781 531.949196 532.724394 533.836755 534.830075 535.526257 536.096790 536.978136 537.722895 538.154089 538.455173 539.097208 539.554691 -100 
-100 -100 517.631840 519.534000 521.078423 521.822683 522.161771 523.965618 525.374342 526.002620 526.261817 528.075465 529.534061 530.237696 530.545499 532.156115 533.387579 533.890366 534.010489 535.365725 536.322871 536.526511 536.344196 537.578934 538.413103 -100 
-100 -100 512.939966 516.850494 519.066259 519.540042 518.549297 521.822583 523.670913 523.891045 522.703264 525.980349 527.879933 528.227316 527.256273 530.168688 531.799566 531.971024 530.882472 533.487431 534.812216 534.629983 533.104277 535.789156 537.176752 -100 
-100 -100 514.137877 516.295673 518.110254 519.019596 519.460781 521.418149 522.928256 523.555502 523.776072 525.629239 527.095815 527.725886 527.964394 529.659236 530.981844 531.500708 531.620521 533.083425 534.140034 534.373194 534.209355 535.564593 536.502804 -100 
-100 -100 513.783778 515.434290 517.126181 518.258974 519.149369 520.768464 522.157375 522.962300 523.578906 524.997978 526.228348 526.888804 527.389017 528.800305 530.052614 530.730938 531.194089 532.395243 533.394590 533.831636 534.070887 535.059946 535.804570 -100 
-100 -100 511.221796 513.624793 515.682134 516.790876 517.389471 519.414866 520.975248 521.652021 521.908228 523.645259 524.928265 525.276232 525.206821 527.166666 528.696480 529.261667 529.343062 531.005003 532.230452 532.572750 532.482036 533.876382 534.837101 -100 
-100 -100 507.053887 511.555086 514.251137 515.095444 514.421293 517.803226 519.754181 520.082810 519.038117 522.060303 523.640624 523.429822 521.581388 525.308789 527.375599 527.588616 526.259246 529.375222 531.032510 531.038681 529.646594 532.406991 533.850396 -100 
-100 -100 509.468949 511.893407 513.985470 515.134566 515.776719 517.850259 519.454616 520.165386 520.443823 522.191054 523.473273 523.812134 523.733998 525.696910 527.230302 527.793618 527.874348 529.549154 530.789280 531.140999 531.059053 532.470513 533.444510 -100 
-100 -100 510.255973 511.956911 513.724614 514.939147 515.914789 517.639164 519.123213 519.999646 520.662455 522.100240 523.324103 523.956038 524.427247 525.854118 527.118338 527.786577 528.237834 529.475644 530.511122 530.963624 531.213322 532.248361 533.028558 -100 
-100 -100 508.783557 511.042887 512.990871 514.023360 514.577133 516.724070 518.396405 519.137953 519.432321 521.309447 522.757376 523.317379 523.467953 525.228088 526.586159 527.070015 527.127588 528.689908 529.821956 530.065209 529.883215 531.351336 532.369706 -100 
-100 -100 505.670901 509.785150 512.227448 512.869279 511.973221 515.580093 517.674521 518.048206 516.965219 520.270749 522.147134 522.365615 521.160987 524.281090 525.993644 526.084582 524.790650 527.649270 529.109794 528.913833 527.263166 530.212984 531.753060 -100 
-100 -100 508.397291 510.640595 512.566798 513.580872 514.128183 516.287379 517.983299 518.752899 519.079362 520.998890 522.497266 523.108517 523.286377 525.014568 526.321537 526.760826 526.778906 528.292358 529.378776 529.587644 529.381352 530.829437 531.836467 -100 
-100 -100 509.501899 511.162326 512.878451 514.048666 515.004734 516.756543 518.288346 519.215895 519.935470 521.466146 522.807640 523.574717 524.138096 525.464531 526.599349 527.176923 527.560686 528.688132 529.624241 530.009656 530.217032 531.207128 531.960702 -100 
-100 -100 508.381692 510.721611 512.720994 513.788591 514.380768 516.508641 518.184950 518.953109 519.281002 521.193182 522.687834 523.315508 523.522453 525.186320 526.449346 526.883414 526.918200 528.377706 529.447407 529.708133 529.589949 530.913055 531.835735 -100 
-100 -100 505.658181 510.006996 512.574790 513.304210 512.521158 516.011314 518.050873 518.413626 517.327003 520.625060 522.502784 522.770766 521.683508 524.614928 526.222017 526.298858 525.072863 527.771770 529.182671 529.097402 527.736259 530.320338 531.680052 -100 
-100 -100 509.313291 511.633547 513.604498 514.641668 515.196208 517.267468 518.886169 519.606436 519.893210 521.763294 523.218611 523.812222 523.986270 525.612361 526.837961 527.239184 527.245992 528.681432 529.734837 529.987368 529.859288 531.156114 532.058195 -100 
-100 -100 511.394004 513.005450 514.658641 515.772657 516.663152 518.283943 519.687948 520.518988 521.161116 522.605667 523.868554 524.572881 525.077197 526.324247 527.380422 527.892460 528.222483 529.300747 530.207514 530.590178 530.794683 531.711731 532.408009 -100 
-100 -100 511.312312 513.448661 515.259282 516.202941 516.697684 518.594043 520.063120 520.689758 520.919006 522.701082 524.082117 524.616518 524.730305 526.323198 527.501316 527.844081 527.789557 529.220782 530.267232 530.510346 530.369152 531.626600 532.500685 -100 
-100 -100 509.705678 513.591543 515.819501 516.374393 515.540225 518.626510 520.369687 520.569409 519.408550 522.508567 524.234428 524.389025 523.165039 526.057763 527.578090 527.547506 526.179306 528.894512 530.288832 530.189098 528.816783 531.294880 532.582114 -100 
-100 -100 513.965671 515.852692 517.397087 518.170335 518.542106 520.244690 521.561658 522.134315 522.342338 524.013556 525.305999 525.831475 525.956345 527.467788 528.578937 528.925200 528.887457 530.239941 531.215554 531.448317 531.299855 532.447449 533.224226 -100 
-100 -100 516.970732 517.878815 518.904462 519.730995 520.491465 521.635564 522.692170 523.480791 524.192601 525.316042 526.347181 527.085190 527.709373 528.698274 529.569261 530.138858 530.598470 531.428218 532.146213 532.561500 532.846221 533.442868 533.868443 -100 
-100 -100 518.377334 518.946772 519.739029 520.541137 521.369730 522.341801 523.299337 524.156551 524.997257 525.968056 526.905112 527.712162 528.466364 529.313247 530.101190 530.747139 531.338208 532.022975 532.646657 533.116838 533.503404 533.929314 534.214709 -100 
-100 -100 -100 -100 -100 -100 -100 -100 -100 -100 -100 -100 -100 -100 -100 -100 -100 -100 -100 -100 -100 -100 -100 -100 -100 -100 
-100 -100 -100 -100 -100 -100 -100 -100 -100 -100 -100 -100 -100 -100 -100 -100 -100 -100 -100 -100 -100 -100 -100 -100 -100 -100 
-100 -100 -100 -100 -100 -100 -100 -100 -100 -100 -100 -100 -100 -100 -100 -100 -100 -100 -100 -100 -100 -100 -100 -100 -100 -100 
-100 -100 522.066929 522.713833 523.565141 524.392291 525.240744 526.317287 527.370424 528.288102 529.181767 530.293484 531.372487 532.294034 533.144679 534.135787 535.050338 535.788852 536.444972 537.222211 537.906218 538.395730 538.785940 539.285106 539.621708 -100 
-100 -100 520.044139 521.262601 522.416373 523.188857 523.784766 525.192027 526.402339 527.180328 527.770553 529.204523 530.451140 531.262772 531.849432 533.123576 534.177879 534.800894 535.200023 536.243418 537.049471 537.401938 537.518563 538.360183 538.925505 -100 
-100 -100 514.578492 518.259934 520.277717 520.674856 519.667389 522.810535 524.575908 524.816504 523.682258 526.869663 528.703195 529.068725 528.138161 530.960852 532.520984 532.701681 531.648303 534.163878 535.422857 535.252495 533.756629 536.336437 537.634647 -100 
-100 -100 498.941321 514.019314 517.842005 516.983703 506.149644 519.262352 522.468456 521.265689 509.944304 523.338281 526.662621 525.774841 515.840999 527.690674 530.570366 529.554588 519.920294 531.052667 533.530108 531.971833 520.824847 533.183681 536.159813 -100 
-100 -100 510.981680 514.971474 517.283024 517.833393 516.902223 520.228440 522.114736 522.347991 521.153398 524.404146 526.251372 526.517384 525.477447 528.416103 530.084076 530.265080 529.179957 531.828187 533.198224 533.041474 531.536453 534.265305 535.688420 -100 
-100 -100 512.263926 514.533937 516.456775 517.454750 517.969482 519.964605 521.509263 522.170961 522.410732 524.187754 525.534120 525.991369 526.047682 527.859113 529.272981 529.802222 529.891682 531.446931 532.582324 532.863712 532.732987 534.114252 535.070453 -100 
-100 -100 507.771301 512.213592 514.835882 515.612480 514.886863 518.246972 520.193514 520.528028 519.488675 522.497739 524.067756 523.857917 522.007906 525.696648 527.723157 527.909577 526.559841 529.636991 531.254800 531.227349 529.810219 532.564284 534.006608 -100 
-100 -100 491.452767 508.448445 512.982192 512.580099 502.410522 515.308878 518.613056 517.672601 507.325810 519.619399 522.362250 520.262542 505.806418 522.085148 525.959622 524.799696 513.231704 526.576711 529.670727 528.357763 517.453340 529.781571 532.801410 -100 
-100 -100 506.016439 510.480581 513.136731 513.951382 513.267220 516.678386 518.672636 519.044427 518.029696 521.049296 522.617702 522.396725 520.535842 524.231678 526.264620 526.448541 525.094544 528.184144 529.813537 529.789703 528.375551 531.147690 532.604728 -100 
-100 -100 508.723976 511.048576 513.045969 514.117399 514.705229 516.820072 518.472322 519.214731 519.507810 521.301750 522.636715 523.054042 523.063169 524.911513 526.348117 526.861749 526.919166 528.523562 529.693646 529.974700 529.831284 531.272797 532.273351 -100 
-100 -100 505.571043 509.691228 512.137789 512.781888 511.885132 515.484053 517.571874 517.942090 516.846815 520.103398 521.913261 522.059239 520.800270 523.938373 525.683182 525.796659 524.516030 527.386585 528.855784 528.664677 527.017455 529.972453 531.516418 -100 
-100 -100 491.412460 506.878955 510.946836 510.164183 498.872929 512.879644 516.443222 515.441782 504.362700 517.656598 520.910231 519.728077 508.612695 521.620616 524.722781 523.495271 512.690832 525.030090 527.766237 526.062787 513.947727 527.404903 530.674525 -100 
-100 -100 505.143280 509.252651 511.685905 512.319051 511.419052 515.029534 517.135357 517.525748 516.457858 519.764571 521.639103 521.855298 520.642595 523.744562 525.435548 525.508085 524.194461 527.014963 528.438413 528.215378 526.546637 529.479349 531.009825 -100 
-100 -100 507.893721 510.183758 512.144974 513.185143 513.755150 515.899572 517.587338 518.358249 518.686968 520.603729 522.100027 522.718104 522.907418 524.598744 525.878576 526.310348 526.329829 527.802542 528.864825 529.085333 528.913089 530.296005 531.261068 -100 
-100 -100 504.867636 509.218138 511.792991 512.533193 511.763127 515.267666 517.318856 517.688245 516.608187 519.927888 521.828242 522.114897 521.042625 523.986337 525.603765 525.688794 524.468238 527.169339 528.576520 528.481696 527.113437 529.711810 531.084352 -100 
-100 -100 490.287056 506.827046 511.207633 510.656885 500.034952 513.386484 516.787841 515.731503 504.583316 517.946913 521.264846 520.288349 510.028044 522.142959 525.033924 523.865790 513.684038 525.330337 527.983822 526.648327 516.353790 527.918807 530.751571 -100 
-100 -100 505.765937 510.099129 512.650556 513.367190 512.565800 516.010492 518.000279 518.319808 517.199264 520.479604 522.345612 522.604435 521.505864 524.416540 526.001710 526.059672 524.816833 527.498429 528.895039 528.800164 527.429669 529.996404 531.343551 -100 
-100 -100 509.725864 511.968735 513.878688 514.885350 515.420552 517.408833 518.951587 519.619452 519.873482 521.706921 523.134544 523.704747 523.853157 525.469806 526.679383 527.057828 527.037397 528.468767 529.516088 529.762803 529.627940 530.902238 531.788346 -100 
-100 -100 508.011341 511.990037 514.326932 514.964605 514.196501 517.366889 519.177442 519.410635 518.270881 521.420364 523.188813 523.361181 522.149438 525.085116 526.649161 526.646383 525.297801 528.032981 529.445468 529.356697 527.998549 530.502050 531.811478 -100 
-100 -100 495.625022 510.639467 514.506697 513.863931 503.920610 516.128067 519.119174 517.932160 506.999275 519.868022 522.965892 521.798861 511.037783 523.488000 526.362943 525.053608 514.350639 526.416368 529.127687 527.824977 517.690709 528.981638 531.708216 -100 
-100 -100 510.789977 514.461792 516.501021 516.973471 516.105919 519.054819 520.700783 520.896120 519.764125 522.774402 524.438060 524.612494 523.436913 526.267298 527.753587 527.768921 526.463690 529.097157 530.427562 530.341743 529.000828 531.367753 532.560877 -100 
-100 -100 515.906398 517.115037 518.260340 519.030966 519.617368 520.937965 522.061308 522.769123 523.289812 524.606016 525.717876 526.385876 526.829846 528.014569 528.972780 529.481380 529.766863 530.780803 531.573455 531.922791 532.039323 532.813129 533.332879 -100 
-100 -100 517.728033 518.358738 519.182692 519.974743 520.774599 521.775729 522.747180 523.585979 524.395152 525.400596 526.358521 527.153518 527.882123 528.768433 529.582481 530.221054 530.787421 531.504960 532.145441 532.600860 532.959142 533.415543 533.723447 -100 
-100 -100 -100 -100 -100 -100 -100 -100 -100 -100 -100 -100 -100 -100 -100 -100 -100 -100 -100 -100 -100 -100 -100 -100 -100 -100 
-100 -100 -100 -100 -100 -100 -100 -100 -100 -100 -100 -100 -100 -100 -100 -100 -100 -100 -100 -100 -100 -100 -100 -100 -100 -100 
-100 -100 -100 -100 -100 -100 -100 -100 -100 -100 -100 -100 -100 -100 -100 -100 -100 -100 -100 -100 -100 -100 -100 -100 -100 -100 
-100 -100 521.896179 522.475324 523.286786 524.117545 524.988831 526.024089 527.051290 527.977300 528.892724 529.955954 530.998224 531.914692 532.774556 533.716486 534.596367 535.333607 536.008664 536.758686 537.435755 537.951182 538.378412 538.845253 539.156444 -100 
-100 -100 520.308838 521.216810 522.242048 523.069629 523.845759 525.051175 526.175959 527.024916 527.801282 529.021187 530.164911 531.021156 531.759450 532.836769 533.797523 534.465955 535.019378 535.899923 536.653730 537.096450 537.406928 538.054291 538.514061 -100 
-100 -100 516.997246 518.871712 520.385891 521.109580 521.434052 523.217882 524.608704 525.222964 525.464588 527.246407 528.665702 529.327865 529.594411 531.165306 532.357784 532.824539 532.920778 534.277218 535.247680 535.466095 535.294845 536.534583 537.370584 -100 
-100 -100 512.354952 516.226281 518.402357 518.851862 517.847263 521.098338 522.930091 523.141323 521.941425 525.185094 527.042556 527.345888 526.330283 529.198275 530.783105 530.909457 529.788287 532.394626 533.733617 533.566374 532.051706 534.740236 536.128794 -100 
-100 -100 513.560954 515.682926 517.456029 518.335553 518.758638 520.700033 522.202270 522.828152 523.041571 524.867112 526.295417 526.884291 527.078877 528.725038 529.996186 530.466527 530.551162 532.004763 533.065044 533.305005 533.146853 534.504573 535.443728 -100 
-100 -100 513.211616 514.826866 516.473441 517.569321 518.437512 520.048650 521.442666 522.259019 522.878042 524.275168 525.471975 526.096933 526.556559 527.914060 529.108193 529.733934 530.157696 531.337096 532.325968 532.757688 532.994614 533.984376 534.730313 -100 
-100 -100 510.668716 513.029256 515.032080 516.095069 516.667344 518.692549 520.272233 520.977149 521.249666 522.965865 524.216785 524.535908 524.431955 526.330417 527.792864 528.299516 528.335929 529.965374 531.167514 531.492315 531.390651 532.784387 533.747287 -100 
-100 -100 506.519971 510.970283 513.604114 514.396552 513.692736 517.079390 519.058367 519.426899 518.410367 521.408481 522.955769 522.721563 520.846125 524.505688 526.499109 526.650426 525.272966 528.349609 529.974773 529.954373 528.544164 531.303389 532.749713 -100 
-100 -100 508.918679 511.300227 513.336650 514.438481 515.053487 517.127795 518.753725 519.495534 519.793448 521.522979 522.776361 523.090039 522.981352 524.886809 526.356462 526.863615 526.897926 528.532665 529.738123 530.060896 529.959539 531.366570 532.341733 -100 
-100 -100 509.685747 511.351019 513.071630 514.246371 515.198221 516.917292 518.411697 519.305697 519.977248 521.399360 522.596386 523.200337 523.638969 525.020107 526.234240 526.855985 527.266032 528.465957 529.466881 529.889830 530.119499 531.148575 531.929054 -100 
-100 -100 508.200819 510.425153 512.330553 513.329682 513.863241 515.999886 517.673552 518.423537 518.720393 520.579178 521.998961 522.529233 522.648053 524.371483 525.690941 526.137835 526.160452 527.687632 528.785446 528.997755 528.793989 530.257249 531.277040 -100 
-100 -100 505.064277 509.143053 511.547663 512.163520 511.252446 514.846550 516.937002 517.314567 516.232101 519.516152 521.363619 521.553304 520.320025 523.410204 525.092328 525.153849 523.830854 526.657430 528.085100 527.857842 526.183922 529.131220 530.674185 -100 
-100 -100 507.717379 509.940720 511.845473 512.845031 513.382998 515.532322 517.222705 517.991755 518.314932 520.217052 521.692434 522.280835 522.435771 524.139227 525.420763 525.835316 525.828633 527.315002 528.373751 528.556972 528.332056 529.775381 530.782911 -100 
-100 -100 508.729196 510.388356 512.103872 513.274733 514.229994 515.976111 517.502608 518.427664 519.143123 520.661480 521.987767 522.740497 523.288287 524.593858 525.706058 526.262114 526.624941 527.730065 528.644364 529.010892 529.204540 530.187710 530.938882 -100 
-100 -100 507.519060 509.875470 511.894439 512.978422 513.579682 515.705143 517.376822 518.143199 518.469217 520.372854 521.858971 522.481337 522.681047 524.326385 525.568334 525.983849 526.001608 527.442255 528.494558 528.741768 528.613638 529.928032 530.845942 -100 
-100 -100 504.729407 509.107055 511.707341 512.463534 511.696932 515.186085 517.221593 517.584330 516.499212 519.791039 521.665023 521.935237 520.848975 523.764048 525.352620 525.415102 524.176660 526.859036 528.254969 528.159381 526.790908 529.364697 530.717927 -100 
-100 -100 508.370407 510.713414 512.712749 513.774453 514.344092 516.416600 518.032810 518.753206 519.041486 520.909313 522.364714 522.962895 523.140181 524.758345 525.973824 526.367412 526.366165 527.788016 528.827373 529.069283 528.933040 530.220436 531.116353 -100 
-100 -100 510.457841 512.082672 513.754806 514.886837 515.788725 517.410422 518.812208 519.643085 520.286590 521.731305 522.996539 523.706532 524.216270 525.463671 526.519705 527.033156 527.361018 528.426769 529.318043 529.688025 529.882799 530.790629 531.481087 -100 
-100 -100 510.384553 512.527200 514.349027 515.305697 515.809206 517.703736 519.169355 519.795600 520.026623 521.809603 523.194214 523.735740 523.858011 525.457461 526.644238 526.998484 526.949238 528.366140 529.393559 529.621566 529.469585 530.716977 531.584847 -100 
-100 -100 508.780401 512.668086 514.902173 515.466942 514.640450 517.721665 519.459904 519.659405 518.501368 521.602368 523.332480 523.495592 522.282727 525.185449 526.719915 526.708303 525.352460 528.050627 529.423199 529.307442 527.924629 530.391960 531.672620 -100 
-100 -100 513.033680 514.920810 516.467683 517.245973 517.621399 519.320324 520.633778 521.206762 521.417816 523.091888 524.389746 524.924020 525.059992 526.582840 527.708400 528.071361 528.043257 529.384857 530.343756 530.562916 530.404795 531.543642 532.315148 -100 
-100 -100 516.029551 516.936941 517.962608 518.790316 519.551323 520.693219 521.748262 522.538062 523.253322 524.381246 525.418869 526.165632 526.800202 527.800129 528.683444 529.265249 529.731121 530.555318 531.262670 531.667953 531.944819 532.534983 532.956754 -100 
-100 -100 517.430130 517.998490 518.789565 519.590960 520.418707 521.389232 522.346259 523.205265 524.049864 525.026003 525.970078 526.785811 527.549868 528.407121 529.205771 529.861247 530.456947 531.138661 531.755040 532.217524 532.597586 533.018325 533.300744 -100 
-100 -100 -100 -100 -100 -100 -100 -100 -100 -100 -100 -100 -100 -100 -100 -100 -100 -100 -100 -100 -100 -100 -100 -100 -100 -100 
-100 -100 -100 -100 -100 -100 -100 -100 -100 -100 -100 -100 -100 -100 -100 -100 -100 -100 -100 -100 -100 -100 -100 -100 -100 -100 
-100 -100 -100 -100 -100 -100 -100 -100 -100 -100 -100 -100 -100 -100 -100 -100 -100 -100 -100 -100 -100 -100 -100 -100 -100 -100 
-100 -100 521.732746 522.267375 523.048537 523.878071 524.758163 525.766357 526.772693 527.699042 528.619749 529.648324 530.658975 531.562441 532.414588 533.315712 534.159904 534.882763 535.559514 536.299060 536.981899 537.523753 537.978276 538.429030 538.723159 -100 
-100 -100 520.380791 521.135736 522.081118 522.929755 523.774159 524.889953 525.964385 526.843789 527.688424 528.809966 529.889224 530.755056 531.538029 532.515467 533.407013 534.075190 534.674733 535.500408 536.247384 536.754417 537.155680 537.722546 538.122657 -100 
-100 -100 517.852190 519.127178 520.402145 521.240774 521.926099 523.322213 524.554259 525.311274 525.925312 527.304445 528.541996 529.304099 529.877668 531.075239 532.086358 532.621756 532.995608 534.064713 534.962235 535.369877 535.585209 536.443415 537.074476 -100 
-100 -100 515.020925 516.999804 518.630892 519.419560 519.787523 521.634312 523.069062 523.671927 523.888077 525.689290 527.114499 527.729140 527.936725 529.507318 530.678008 531.050500 531.043367 532.520718 533.608608 533.882646 533.752293 535.051648 535.943483 -100 
-100 -100 514.537961 516.021897 517.529201 518.520836 519.313500 520.853846 522.193030 522.975640 523.582678 525.002382 526.256019 526.971881 527.499920 528.745908 529.808556 530.341175 530.707108 531.849541 532.820399 533.251549 533.489059 534.446977 535.166690 -100 
-100 -100 513.697982 514.991600 516.464729 517.590154 518.588601 520.037065 521.351867 522.247777 523.024592 524.273234 525.406815 526.135328 526.763801 527.897598 528.930498 529.560223 530.086837 531.111834 532.036324 532.555419 532.946854 533.769918 534.397650 -100 
-100 -100 511.771106 513.423709 515.117127 516.259840 517.172555 518.819009 520.251969 521.113028 521.765652 523.135841 524.293227 524.881934 525.308393 526.631879 527.785187 528.362143 528.748114 529.951748 530.978219 531.443260 531.706089 532.703865 533.452876 -100 
-100 -100 509.551368 511.879309 513.868259 514.934686 515.521347 517.572529 519.185653 519.931424 520.244344 521.963433 523.237837 523.631286 523.628506 525.377899 526.717270 527.154970 527.161509 528.761183 529.953334 530.282130 530.191574 531.580174 532.540440 -100 
-100 -100 510.029058 511.702066 513.428940 514.611107 515.566869 517.259743 518.735949 519.631899 520.309923 521.696915 522.862495 523.452984 523.881404 525.213660 526.376299 526.957713 527.343426 528.544597 529.563921 530.018320 530.276060 531.283571 532.043468 -100 
-100 -100 510.189814 511.531258 513.078634 514.286901 515.373515 516.920833 518.326756 519.293894 520.121368 521.404026 522.552641 523.280082 523.907783 525.063170 526.118231 526.756397 527.280532 528.302232 529.211639 529.703346 530.078692 530.931034 531.589267 -100 
-100 -100 509.212540 510.789969 512.430462 513.556741 514.484530 516.189481 517.676426 518.567497 519.248548 520.722091 521.997524 522.701185 523.214021 524.505467 525.610092 526.152495 526.507801 527.652797 528.602828 528.979357 529.174109 530.205384 530.993193 -100 
-100 -100 507.802960 509.957291 511.815617 512.806933 513.358073 515.453415 517.100594 517.844197 518.150597 520.033905 521.495780 522.083581 522.246843 523.901647 525.138596 525.514873 525.478482 526.978995 528.053421 528.246216 528.030175 529.478047 530.490544 -100 
-100 -100 508.664012 510.253009 511.908426 513.048265 513.989216 515.710408 517.215632 518.126789 518.832070 520.337170 521.650518 522.392014 522.927972 524.213281 525.298545 525.820846 526.153878 527.267416 528.185446 528.536198 528.710902 529.724301 530.501183 -100 
-100 -100 509.082666 510.453196 512.034169 513.269407 514.380347 515.960774 517.402992 518.408297 519.281806 520.628045 521.856852 522.670126 523.354207 524.486730 525.494553 526.093838 526.578948 527.532730 528.374128 528.815425 529.153818 529.967513 530.601096 -100 
-100 -100 508.351308 510.083438 511.868547 513.089380 514.074638 515.819060 517.348278 518.295074 519.033227 520.512904 521.802793 522.541322 523.082177 524.347270 525.419571 525.949207 526.295534 527.380518 528.289729 528.673559 528.886807 529.828254 530.545070 -100 
-100 -100 507.325753 509.750005 511.820787 512.934025 513.547012 515.667008 517.342991 518.142513 518.514968 520.340370 521.762122 522.351495 522.532135 524.140241 525.345186 525.728877 525.718819 527.146005 528.190203 528.436565 528.307513 529.598381 530.498006 -100 
-100 -100 509.148059 510.871228 512.641308 513.842568 514.798580 516.497280 517.979322 518.887865 519.594052 521.040405 522.301390 523.018593 523.540791 524.782925 525.833692 526.346729 526.676946 527.739929 528.629074 528.998810 529.197107 530.113856 530.811715 -100 
-100 -100 510.692665 512.042316 513.590860 514.789618 515.845672 517.323128 518.662427 519.592033 520.406539 521.682389 522.851704 523.626792 524.279595 525.363138 526.325924 526.895756 527.353889 528.258881 529.057546 529.475762 529.790522 530.543893 531.129702 -100 
-100 -100 511.124863 512.669712 514.263340 515.350811 516.221595 517.754088 519.083910 519.886344 520.520333 521.907845 523.128087 523.825391 524.333043 525.533616 526.544929 527.032607 527.340840 528.364254 529.209257 529.537830 529.697608 530.588194 531.268793 -100 
-100 -100 511.192577 513.243044 514.966757 515.866062 516.337126 518.121827 519.510202 520.121672 520.368240 522.075924 523.413349 523.967168 524.128343 525.648022 526.774795 527.117112 527.074166 528.420266 529.377876 529.551063 529.348459 530.578112 531.430600 -100 
-100 -100 513.688623 515.004156 516.334229 517.233581 517.959736 519.307939 520.490541 521.227565 521.825900 523.123697 524.272824 524.961400 525.474317 526.615631 527.577745 528.070565 528.390147 529.352252 530.136709 530.449360 530.591256 531.388546 531.985541 -100 
-100 -100 515.941587 516.707867 517.665907 518.522467 519.356953 520.425079 521.447208 522.285737 523.087771 524.138473 525.138253 525.930018 526.646848 527.563179 528.397999 529.010426 529.543657 530.277778 530.926826 531.345919 531.675650 532.187887 532.557965 -100 
-100 -100 517.125098 517.654808 518.422870 519.229604 520.073056 521.027336 521.977277 522.852872 523.720774 524.682270 525.618492 526.449139 527.233457 528.070706 528.853496 529.513965 530.119860 530.773980 531.366297 531.824504 532.209456 532.608369 532.874228 -100 
-100 -100 -100 -100 -100 -100 -100 -100 -100 -100 -100 -100 -100 -100 -100 -100 -100 -100 -100 -100 -100 -100 -100 -100 -100 -100 
-100 -100 -100 -100 -100 -100 -100 -100 -100 -100 -100 -100 -100 -100 -100 -100 -100 -100 -100 -100 -100 -100 -100 -100 -100 -100 
-100 -100 -100 -100 -100 -100 -100 -100 -100 -100 -100 -100 -100 -100 -100 -100 -100 -100 -100 -100 -100 -100 -100 -100 -100 -100 
-100 -100 521.384551 521.947818 522.743133 523.563565 524.425037 525.441080 526.446265 527.351079 528.242314 529.270869 530.272606 531.146198 531.959852 532.849228 533.673518 534.359516 535.004291 535.766152 536.476055 537.027371 537.480900 537.954351 538.264582 -100 
-100 -100 519.863838 520.735160 521.731662 522.549497 523.322222 524.499198 525.596059 526.426074 527.184059 528.363251 529.461387 530.273503 530.964286 531.977846 532.864375 533.453972 533.951492 534.869270 535.685464 536.188919 536.543906 537.189097 537.639492 -100 
-100 -100 516.712261 518.482538 519.935631 520.655410 521.005393 522.726792 524.073413 524.677285 524.924500 526.643933 528.006052 528.625784 528.850454 530.331683 531.409906 531.728636 531.676872 533.160008 534.264399 534.599404 534.526934 535.724898 536.526619 -100 
-100 -100 512.327964 515.942551 518.009175 518.470058 517.577217 520.674511 522.436634 522.656208 521.529822 524.653313 526.440968 526.715133 525.689341 528.422345 529.844145 529.720516 528.208414 531.172973 532.742363 532.758785 531.466238 533.996605 535.309819 -100 
-100 -100 513.349734 515.353699 517.049342 517.911948 518.353624 520.233393 521.699125 522.327590 522.563143 524.345721 525.745202 526.326760 526.502252 528.036241 529.158165 529.452284 529.368257 530.929543 532.108760 532.455054 532.389053 533.699601 534.601666 -100 
-100 -100 512.935482 514.473911 516.050277 517.106563 517.956214 519.541580 520.924785 521.751984 522.391563 523.786728 525.003686 525.683409 526.177665 527.391289 528.414335 528.897425 529.226359 530.399284 531.416012 531.887301 532.157186 533.131295 533.860240 -100 
-100 -100 510.469957 512.711042 514.614725 515.615090 516.150891 518.164443 519.751724 520.489141 520.813313 522.541430 523.868739 524.376775 524.501911 526.080200 527.263863 527.611854 527.577360 529.131857 530.303078 530.631770 530.547377 531.916880 532.862392 -100 
-100 -100 506.513693 510.716672 513.204734 513.915170 513.158876 516.545158 518.543244 518.969528 518.070178 521.043059 522.707698 522.853014 521.715145 524.557713 526.096109 526.066450 524.674376 527.591048 529.144119 529.116752 527.746562 530.443663 531.861315 -100 
-100 -100 508.738059 510.999101 512.935318 513.973817 514.550801 516.608379 518.236313 519.006338 519.355332 521.103458 522.443902 522.959067 523.090986 524.682026 525.879094 526.235847 526.202465 527.747629 528.900846 529.207391 529.109189 530.488648 531.446864 -100 
-100 -100 509.443550 511.030427 512.680231 513.817415 514.751775 516.431428 517.899556 518.791295 519.477793 520.915947 522.160124 522.850689 523.354046 524.597964 525.652730 526.156632 526.490223 527.640400 528.613394 529.025699 529.252262 530.264973 531.033930 -100 
-100 -100 508.031194 510.136687 511.968379 512.964041 513.533994 515.574681 517.178213 517.899374 518.192448 520.053087 521.498634 522.086928 522.258644 523.855452 525.037572 525.370534 525.304249 526.819125 527.916841 528.135517 527.941628 529.383065 530.388170 -100 
-100 -100 505.068570 508.892514 511.199895 511.861529 511.130108 514.488293 516.454331 516.786178 515.696247 518.965268 520.829284 521.096163 520.017370 522.878073 524.396383 524.327305 522.866869 525.746207 527.204472 527.004354 525.373520 528.271574 529.790770 -100 
-100 -100 507.416249 509.548020 511.410982 512.432409 513.022804 515.083635 516.707311 517.449162 517.763619 519.644398 521.111974 521.722096 521.908415 523.507562 524.684896 525.010225 524.930501 526.419797 527.489756 527.685448 527.473269 528.897128 529.891395 -100 
-100 -100 508.168909 509.831905 511.558920 512.751450 513.725481 515.448120 516.959121 517.895330 518.627741 520.100336 521.384404 522.118266 522.651862 523.898536 524.943649 525.438275 525.753478 526.845979 527.758405 528.126241 528.320832 529.293367 530.036647 -100 
-100 -100 506.701059 509.157924 511.247589 512.374191 513.000874 515.131832 516.830239 517.675371 518.107332 519.882580 521.267476 521.842766 522.019190 523.609977 524.794243 525.154795 525.124870 526.557521 527.606931 527.853416 527.726935 529.027040 529.936095 -100 
-100 -100 503.608783 508.250094 510.984186 511.806109 511.082119 514.585461 516.679233 517.212875 516.465093 519.405774 521.097045 521.304847 520.213895 523.053803 524.579870 524.581856 523.272177 525.970514 527.368657 527.274548 525.920529 528.463547 529.803284 -100 
-100 -100 507.441079 509.893640 511.973870 513.086490 513.690044 515.779655 517.437967 518.254844 518.663716 520.406180 521.762317 522.319528 522.482105 524.051429 525.217302 525.567110 525.525171 526.929538 527.950115 528.175443 528.029988 529.303270 530.192990 -100 
-100 -100 509.655868 511.313871 513.024738 514.197617 515.135909 516.758936 518.179833 519.065828 519.765974 521.159495 522.378259 523.081933 523.599893 524.794780 525.799526 526.282816 526.589719 527.610598 528.454815 528.783342 528.948168 529.853376 530.546787 -100 
-100 -100 509.662048 511.797117 513.637822 514.650862 515.233315 517.079204 518.537526 519.226112 519.550814 521.256118 522.601834 523.187066 523.397895 524.878872 525.981728 526.320814 526.291523 527.610475 528.546382 528.694838 528.474510 529.747993 530.636444 -100 
-100 -100 508.125389 511.960096 514.202847 514.862887 514.246283 517.144242 518.837770 519.139335 518.228961 521.105924 522.770153 523.045272 522.129995 524.714498 526.104783 526.104546 524.884118 527.361752 528.588181 528.348399 526.811482 529.385167 530.714429 -100 
-100 -100 512.310743 514.176906 515.727458 516.550345 516.996893 518.641830 519.941634 520.568240 520.868131 522.476883 523.751366 524.341007 524.573733 525.986845 527.037491 527.393209 527.391043 528.637176 529.505423 529.645241 529.418804 530.584689 531.377660 -100 
-100 -100 515.257265 516.156227 517.180563 518.021379 518.801224 519.932452 520.988795 521.803510 522.549762 523.667384 524.702599 525.471243 526.131663 527.098877 527.950110 528.519433 528.977948 529.759167 530.417870 530.779412 531.024529 531.614651 532.041426 -100 
-100 -100 516.634554 517.197667 517.984849 518.787926 519.620110 520.589545 521.551498 522.425176 523.285558 524.264717 525.212563 526.039015 526.811432 527.656659 528.439020 529.082558 529.665205 530.320755 530.906355 531.340666 531.700813 532.115424 532.397324 -100 
-100 -100 -100 -100 -100 -100 -100 -100 -100 -100 -100 -100 -100 -100 -100 -100 -100 -100 -100 -100 -100 -100 -100 -100 -100 -100 
-100 -100 -100 -100 -100 -100 -100 -100 -100 -100 -100 -100 -100 -100 -100 -100 -100 -100 -100 -100 -100 -100 -100 -100 -100 -100 
-100 -100 -100 -100 -100 -100 -100 -100 -100 -100 -100 -100 -100 -100 -100 -100 -100 -100 -100 -100 -100 -100 -100 -100 -100 -100 
-100 -100 520.990017 521.610604 522.436700 523.248370 524.080973 525.122100 526.133945 527.010707 527.857046 528.900839 529.901103 530.739696 531.502493 532.396000 533.209654 533.855783 534.455196 535.252023 535.991163 536.541553 536.977546 537.487720 537.823043 -100 
-100 -100 519.093583 520.241339 521.347108 522.107778 522.705541 524.055428 525.212504 525.954597 526.511625 527.862538 529.019864 529.746184 530.244398 531.399762 532.320244 532.798812 533.081648 534.203233 535.119747 535.578164 535.779056 536.608697 537.155986 -100 
-100 -100 514.008192 517.419783 519.319376 519.727112 518.829360 521.799068 523.471171 523.698290 522.612078 525.638082 527.352841 527.637993 526.647154 529.286920 530.635706 530.518819 529.044055 531.937283 533.465134 533.517446 532.272008 534.698097 535.918944 -100 
-100 -100 499.578628 513.449507 517.001374 516.229809 506.162927 518.435717 521.451649 520.302550 509.503595 522.279031 525.423355 524.491852 514.722892 526.138292 528.688195 527.051356 515.280828 528.485447 531.550409 530.417951 520.385281 531.739139 534.494541 -100 
-100 -100 510.552783 514.246337 516.408505 516.944601 516.109970 519.264297 521.071618 521.315633 520.199717 523.322039 525.097361 525.342410 524.283389 526.996739 528.392238 528.226916 526.684583 529.675684 531.286360 531.332740 530.065934 532.631206 533.971841 -100 
-100 -100 511.641500 513.758782 515.554138 516.483225 516.970111 518.913428 520.437329 521.119448 521.400038 523.155916 524.522974 525.072221 525.215213 526.733044 527.835704 528.110281 528.019555 529.569846 530.750961 531.098484 531.032066 532.375130 533.299753 -100 
-100 -100 507.372206 511.521858 513.948913 514.607703 513.808459 517.153679 519.117355 519.519191 518.607976 521.587861 523.277161 523.459556 522.341245 525.121798 526.582321 526.490785 525.058729 527.954623 529.502173 529.479018 528.112810 530.799627 532.207657 -100 
-100 -100 492.047537 507.946424 512.136007 511.566980 501.239630 514.197260 517.549613 516.758650 506.979676 518.857115 521.785228 520.714319 510.645505 522.380515 525.077390 523.611224 512.434753 525.071982 527.983773 526.673365 516.057396 528.053862 530.998328 -100 
-100 -100 505.657987 509.825756 512.281932 512.974910 512.212988 515.599642 517.601678 518.034230 517.147028 520.149290 521.854940 522.047627 520.939072 523.736892 525.215321 525.136599 523.707414 526.589521 528.111554 528.057091 526.668683 529.367899 530.791167 -100 
-100 -100 508.179309 510.344188 512.207147 513.208601 513.770115 515.805147 517.409887 518.150803 518.472422 520.280106 521.682480 522.247668 522.401679 523.963282 525.109630 525.416702 525.339360 526.851564 527.967155 528.225322 528.077217 529.484708 530.464300 -100 
-100 -100 505.244234 509.059043 511.354217 512.006573 511.264863 514.597716 516.541060 516.860475 515.761693 519.006418 520.847699 521.099177 520.005681 522.835972 524.322079 524.226839 522.751820 525.634302 527.107449 526.928441 525.315713 528.210412 529.723806 -100 
-100 -100 492.149048 506.395725 510.205442 509.596263 499.482699 512.204737 515.441546 514.354078 503.303236 516.517274 519.790458 518.820340 508.697791 520.570643 523.293344 521.787048 510.397130 523.168411 525.998158 524.365065 512.507511 525.691635 528.896361 -100 
-100 -100 504.581838 508.435146 510.773516 511.459720 510.742153 514.096039 516.057838 516.395186 515.313833 518.569866 520.423187 520.687744 519.605197 522.443105 523.933959 523.840700 522.360038 525.219532 526.666359 526.465739 524.836237 527.712754 529.215032 -100 
-100 -100 506.764601 509.057277 511.033380 512.108917 512.715597 514.799164 516.446387 517.230943 517.598192 519.415615 520.832875 521.419668 521.593294 523.171636 524.331618 524.653890 524.582159 526.033614 527.087959 527.305519 527.133751 528.493670 529.444369 -100 
-100 -100 503.172638 507.787028 510.499036 511.311708 510.584990 514.079751 516.163984 516.690155 515.939074 518.881470 520.576615 520.787001 519.694738 522.526371 524.037880 524.020577 522.694504 525.394729 526.794286 526.693653 525.334248 527.895612 529.251481 -100 
-100 -100 487.286797 505.063022 509.766493 509.340373 498.835204 512.148355 515.644803 515.041331 505.866981 517.225444 520.063542 518.988527 508.874695 520.709496 523.469555 522.171183 511.693860 523.530038 526.202345 524.876374 514.704540 526.112589 528.911072 -100 
-100 -100 503.860500 508.472563 511.176311 511.977109 511.232341 514.688197 516.739405 517.248279 516.484936 519.395022 521.061919 521.257755 520.156803 522.966572 524.461037 524.437484 523.103734 525.768714 527.131850 527.005397 525.625486 528.156357 529.491250 -100 
-100 -100 508.134790 510.435825 512.404453 513.473814 514.072437 516.045024 517.611375 518.375183 518.750584 520.470123 521.814715 522.382107 522.564008 524.076126 525.194816 525.523616 525.472928 526.818608 527.780524 527.951623 527.758164 529.031569 529.924069 -100 
-100 -100 506.583509 510.517798 512.871928 513.613762 513.064680 516.054252 517.833956 518.197839 517.331399 520.235914 521.916502 522.194274 521.278357 523.869943 525.263219 525.252438 524.021214 526.506118 527.741191 527.500236 525.967247 528.570774 529.928151 -100 
-100 -100 494.500560 509.217445 513.072094 512.681085 503.933263 514.980565 517.807340 516.914048 507.406124 518.893644 521.769342 520.940977 511.978494 522.596377 525.077454 523.867670 514.138164 525.086183 527.448890 525.860943 514.953527 526.933562 529.806264 -100 
-100 -100 509.344421 512.948440 514.979178 515.536235 514.876033 517.638635 519.247677 519.563185 518.697679 521.485452 523.086051 523.383457 522.516437 525.017865 526.349434 526.371513 525.195629 527.584702 528.741033 528.505345 526.990911 529.459755 530.701979 -100 
-100 -100 514.343207 515.529055 516.662348 517.448353 518.070376 519.362919 520.489681 521.247234 521.835251 523.123320 524.227664 524.935839 525.438603 526.554637 527.457377 527.949669 528.232975 529.166270 529.874650 530.148380 530.204793 530.983436 531.512655 -100 
-100 -100 516.118836 516.735869 517.545739 518.333199 519.136644 520.134653 521.116917 521.984240 522.823963 523.834828 524.799102 525.612237 526.356642 527.222762 528.011247 528.631753 529.177880 529.850802 530.439419 530.847124 531.170566 531.616100 531.922458 -100 
-100 -100 -100 -100 -100 -100 -100 -100 -100 -100 -100 -100 -100 -100 -100 -100 -100 -100 -100 -100 -100 -100 -100 -100 -100 -100 
-100 -100 -100 -100 -100 -100 -100 -100 -100 -100 -100 -100 -100 -100 -100 -100 -100 -100 -100 -100 -100 -100 -100 -100 -100 -100 
-100 -100 -100 -100 -100 -100 -100 -100 -100 -100 -100 -100 -100 -100 -100 -100 -100 -100 -100 -100 -100 -100 -100 -100 -100 -100 
-100 -100 520.866175 521.437614 522.245876 523.078461 523.944426 524.952783 525.942043 526.826250 527.691253 528.685720 529.647924 530.479347 531.249593 532.094961 532.876904 533.527488 534.151737 534.913568 535.637877 536.208126 536.676403 537.156018 537.467375 -100 
-100 -100 519.350289 520.232456 521.246347 522.081656 522.862594 524.030356 525.109354 525.918954 526.651500 527.794787 528.851136 529.619263 530.264530 531.230355 532.068742 532.616007 533.088660 534.010131 534.848019 535.377606 535.751876 536.402611 536.852521 -100 
-100 -100 516.208640 517.993710 519.470568 520.216105 520.580805 522.288594 523.613531 524.198264 524.423221 526.104229 527.422067 527.996475 528.173515 529.601289 530.621416 530.884887 530.798519 532.291826 533.429643 533.802072 533.756247 534.956974 535.754704 -100 
-100 -100 511.844170 515.474315 517.565461 518.055162 517.181401 520.258759 521.995995 522.199603 521.057905 524.143872 525.889663 526.122419 525.050620 527.725811 529.080038 528.888022 527.328866 530.307027 531.915270 531.974558 530.713381 533.241644 534.547065 -100 
-100 -100 512.905493 514.914926 516.620689 517.496455 517.944427 519.807454 521.253148 521.868716 522.093072 523.852764 525.226978 525.782210 525.920624 527.396312 528.446532 528.670349 528.538022 530.096327 531.296693 531.670416 531.624509 532.934801 533.831789 -100 
-100 -100 512.542813 514.071084 515.635585 516.682624 517.522572 519.092397 520.461208 521.280027 521.915418 523.306289 524.522457 525.201028 525.675038 526.828399 527.772655 528.182155 528.458669 529.608720 530.622233 531.098648 531.373609 532.347795 533.075160 -100 
-100 -100 510.134408 512.347509 514.216753 515.187069 515.699101 517.695740 519.272173 520.005536 520.333157 522.073651 523.425183 523.962601 524.090878 525.600036 526.690781 526.957381 526.864015 528.379343 529.527018 529.841642 529.749299 531.118368 532.064901 -100 
-100 -100 506.224100 510.385303 512.823950 513.491680 512.702651 516.069712 518.057142 518.480706 517.588330 520.581769 522.284688 522.480396 521.366553 524.128874 525.563591 525.448409 523.995179 526.864468 528.383580 528.331858 526.945879 529.642596 531.062569 -100 
-100 -100 508.452738 510.677660 512.568113 513.566102 514.110801 516.144460 517.756639 518.520464 518.873203 520.635802 522.004373 522.554406 522.695843 524.224413 525.335458 525.616925 525.527302 527.030130 528.153534 528.439703 528.328671 529.704556 530.662293 -100 
-100 -100 509.156266 510.714411 512.328224 513.435090 514.342997 515.992845 517.436576 518.315557 518.998454 520.436056 521.686851 522.387111 522.882916 524.079656 525.069733 525.513413 525.800785 526.920078 527.875384 528.279073 528.500570 529.507005 530.271374 -100 
-100 -100 507.750208 509.828875 511.632454 512.610640 513.163609 515.165888 516.733731 517.435262 517.718149 519.560500 520.991028 521.568919 521.722183 523.279100 524.410449 524.694811 524.591527 526.087583 527.181244 527.405078 527.215728 528.647585 529.643346 -100 
-100 -100 504.786531 508.582379 510.866648 511.521427 510.782679 514.092903 516.012750 516.319151 515.215313 518.451988 520.287020 520.533106 519.431974 522.256149 523.731259 523.620677 522.128895 524.997206 526.459281 526.272523 524.653301 527.538104 529.044654 -100 
-100 -100 507.092559 509.204649 511.050319 512.064248 512.641813 514.659010 516.235572 516.944348 517.235655 519.086410 520.527522 521.117366 521.282294 522.850103 523.990608 524.280324 524.173129 525.649696 526.718109 526.918916 526.711015 528.126916 529.113600 -100 
-100 -100 507.793748 509.443435 511.157419 512.341227 513.298440 514.979502 516.442030 517.338240 518.041430 519.490909 520.758301 521.479457 521.996916 523.216541 524.228399 524.689902 524.977284 526.050643 526.949613 527.306958 527.494297 528.464339 529.207440 -100 
-100 -100 506.281255 508.726091 510.804616 511.924201 512.535449 514.622245 516.268128 517.067988 517.468098 519.228276 520.607860 521.180691 521.348302 522.913703 524.064769 524.391316 524.330301 525.736666 526.760072 526.979075 526.832357 528.135778 529.052628 -100 
-100 -100 503.148717 507.775151 510.495863 511.311144 510.575469 514.032864 516.074753 516.564744 515.787277 518.720654 520.414761 520.627563 519.533963 522.348311 523.840353 523.807293 522.463973 525.131566 526.495317 526.361552 524.976357 527.528209 528.881436 -100 
-100 -100 506.932306 509.367463 511.426395 512.521380 513.106622 515.163979 516.789510 517.580440 517.972515 519.710210 521.067832 521.627550 521.785512 523.333085 524.468899 524.786743 524.713074 526.086162 527.072244 527.260793 527.088605 528.363995 529.262416 -100 
-100 -100 509.103570 510.737341 512.413469 513.552474 514.464701 516.073277 517.489054 518.375313 519.076128 520.466277 521.681100 522.381295 522.891029 524.066258 525.044967 525.500370 525.778967 526.770763 527.584153 527.882230 528.025541 528.927552 529.624484 -100 
-100 -100 509.079104 511.179110 512.968737 513.930172 514.477997 516.328075 517.810091 518.526527 518.870510 520.572165 521.907431 522.483932 522.683983 524.144952 525.223966 525.538311 525.483908 526.776395 527.685014 527.807186 527.567701 528.836458 529.726445 -100 
-100 -100 507.516513 511.307837 513.489298 514.086698 513.428710 516.345821 518.082645 518.430591 517.553393 520.424888 522.074329 522.338480 521.412550 523.976406 525.344183 525.321847 524.079372 526.533081 527.735135 527.471678 525.916573 528.486088 529.816597 -100 
-100 -100 511.658287 513.488935 514.987119 515.757666 516.172959 517.832322 519.169802 519.837730 520.166518 521.775831 523.040242 523.620278 523.842927 525.239386 526.271160 526.608025 526.586778 527.812544 528.660178 528.780503 528.539268 529.699905 530.492386 -100 
-100 -100 514.566436 515.440063 516.425685 517.228598 517.987024 519.125695 520.207536 521.051773 521.819328 522.941594 523.972430 524.734423 525.386426 526.341154 527.177591 527.731182 528.173218 528.937123 529.578533 529.924127 530.157061 530.741152 531.166039 -100 
-100 -100 515.922784 516.466411 517.223246 517.996926 518.812637 519.785685 520.765463 521.661085 522.538223 523.523559 524.470229 525.292213 526.057768 526.892929 527.662842 528.292495 528.860213 529.500099 530.070143 530.490303 530.839511 531.247770 531.527076 -100 
-100 -100 -100 -100 -100 -100 -100 -100 -100 -100 -100 -100 -100 -100 -100 -100 -100 -100 -100 -100 -100 -100 -100 -100 -100 -100 
-100 -100 -100 -100 -100 -100 -100 -100 -100 -100 -100 -100 -100 -100 -100 -100 -100 -100 -100 -100 -100 -100 -100 -100 -100 -100 
-100 -100 -100 -100 -100 -100 -100 -100 -100 -100 -100 -100 -100 -100 -100 -100 -100 -100 -100 -100 -100 -100 -100 -100 -100 -100 
-100 -100 520.680728 521.232568 522.041046 522.897213 523.788272 524.779604 525.752796 526.638739 527.508482 528.467868 529.397956 530.216754 530.982845 531.796943 532.556718 533.207739 533.842620 534.584947 535.299865 535.882189 536.367460 536.828602 537.123040 -100 
-100 -100 519.335967 520.115664 521.100271 521.990812 522.858209 523.950505 524.985085 525.825189 526.622596 527.668184 528.659177 529.435127 530.127117 531.008906 531.802044 532.380095 532.924862 533.766072 534.565715 535.132991 535.578191 536.151409 536.545982 -100 
-100 -100 516.820130 518.133572 519.467308 520.375939 521.111636 522.462993 523.639823 524.362673 524.943756 526.232303 527.368898 528.035435 528.512820 529.600746 530.488047 530.895808 531.181055 532.295182 533.283633 533.787105 534.073549 534.922843 535.534177 -100 
-100 -100 514.017565 516.044812 517.743532 518.622592 519.076112 520.840048 522.202655 522.782284 522.995359 524.690072 526.010656 526.535816 526.650883 528.099933 529.121559 529.324394 529.174240 530.734120 531.942661 532.338858 532.310671 533.571742 534.426951 -100 
-100 -100 513.630066 515.131186 516.667587 517.702146 518.527069 520.016466 521.304378 522.065355 522.660975 524.021804 525.215423 525.878210 526.334677 527.457849 528.365439 528.738441 528.987615 530.148462 531.185796 531.692254 531.987003 532.930616 533.629451 -100 
-100 -100 512.915042 514.182076 515.627520 516.735880 517.718455 519.131550 520.414872 521.296146 522.068455 523.306939 524.442261 525.181899 525.784325 526.783254 527.642104 528.113323 528.529134 529.514593 530.439830 530.974479 531.379161 532.199997 532.822241 -100 
-100 -100 511.137368 512.708494 514.313988 515.386501 516.246499 517.860953 519.274328 520.129640 520.791923 522.192480 523.415929 524.104248 524.585538 525.724879 526.654003 527.053670 527.320561 528.441864 529.417496 529.848965 530.089386 531.091849 531.846725 -100 
-100 -100 509.053511 511.244463 513.101155 514.064086 514.572844 516.592999 518.190221 518.933650 519.263416 521.033713 522.414380 522.983429 523.141874 524.621514 525.683953 525.930214 525.817886 527.309941 528.423536 528.690543 528.550888 529.954677 530.928747 -100 
-100 -100 509.497792 511.070522 512.684932 513.775284 514.661117 516.307621 517.754492 518.640746 519.329631 520.751562 521.991566 522.693427 523.190136 524.351838 525.304724 525.722579 525.995941 527.107474 528.062295 528.470165 528.695865 529.701952 530.464808 -100 
-100 -100 509.632536 510.900674 512.365173 513.512146 514.549685 516.031531 517.385102 518.329548 519.155271 520.435440 521.601451 522.363569 522.992625 524.039766 524.950902 525.462611 525.894010 526.855471 527.731907 528.209904 528.578160 529.415733 530.062516 -100 
-100 -100 508.681466 510.183023 511.758376 512.862248 513.778219 515.383496 516.784843 517.642271 518.317895 519.739924 520.976185 521.662166 522.145638 523.350821 524.346303 524.786693 525.066010 526.180998 527.133084 527.535125 527.755221 528.753451 529.511797 -100 
-100 -100 507.304291 509.359816 511.159921 512.165632 512.757824 514.701375 516.227617 516.931412 517.245763 519.026354 520.408884 520.954139 521.081731 522.654268 523.796711 524.082790 523.976349 525.469679 526.568992 526.815964 526.660826 528.047887 529.014471 -100 
-100 -100 508.043148 509.572854 511.187848 512.328476 513.267916 514.877121 516.271227 517.119748 517.792526 519.222671 520.473187 521.174552 521.672636 522.891825 523.899351 524.346891 524.622872 525.719119 526.644694 527.020364 527.219247 528.203987 528.956057 -100 
-100 -100 508.336390 509.671840 511.224921 512.452191 513.540914 515.025244 516.358089 517.279658 518.096242 519.394838 520.591056 521.383776 522.041342 523.117805 524.056132 524.587358 525.016639 525.935785 526.753223 527.174563 527.498500 528.309252 528.943808 -100 
-100 -100 507.518794 509.218062 510.980301 512.200745 513.173025 514.808221 516.212423 517.056030 517.723199 519.180106 520.468810 521.214446 521.749991 522.957514 523.956548 524.414682 524.697486 525.731698 526.585161 526.900417 527.055608 528.022901 528.768854 -100 
-100 -100 506.428780 508.806566 510.849406 511.972209 512.601283 514.585811 516.125748 516.816610 517.111529 518.939836 520.383980 521.003101 521.202803 522.741490 523.865386 524.172542 524.090631 525.458932 526.426281 526.564509 526.327070 527.682979 528.637083 -100 
-100 -100 508.141155 509.820321 511.545510 512.720992 513.654747 515.271516 516.672216 517.518264 518.183755 519.627552 520.900626 521.634550 522.159511 523.351146 524.335174 524.781210 525.046633 526.047981 526.863021 527.143416 527.268928 528.210520 528.940992 -100 
-100 -100 509.597706 510.889248 512.359823 513.485420 514.486423 515.936366 517.268059 518.201799 519.021065 520.288497 521.450067 522.222821 522.865172 523.906881 524.814713 525.328427 525.730996 526.578364 527.312922 527.663779 527.929364 528.684019 529.283283 -100 
-100 -100 509.987528 511.440836 512.910865 513.871121 514.649596 516.213308 517.614146 518.493792 519.185326 520.551176 521.740294 522.421266 522.914687 524.070208 525.029243 525.467738 525.728351 526.698403 527.486201 527.757644 527.875075 528.762186 529.449773 -100 
-100 -100 510.034185 511.956379 513.521970 514.252223 514.585192 516.464014 517.983933 518.727780 519.084227 520.744183 522.030471 522.562714 522.716342 524.181947 525.255460 525.553763 525.470945 526.766808 527.671614 527.791121 527.544017 528.775487 529.635453 -100 
-100 -100 512.412863 513.636411 514.840000 515.609199 516.248423 517.649845 518.933673 519.776522 520.452312 521.735887 522.853025 523.521689 524.019826 525.123032 526.044022 526.499856 526.783886 527.704836 528.446211 528.716871 528.826290 529.617582 530.216270 -100 
-100 -100 514.567631 515.275524 516.146868 516.917237 517.700857 518.791374 519.874499 520.781136 521.631963 522.687105 523.673523 524.451498 525.153423 526.044094 526.848971 527.431197 527.933451 528.633778 529.248208 529.634932 529.940125 530.442075 530.809459 -100 
-100 -100 515.701095 516.188973 516.892527 517.636281 518.443923 519.407602 520.396746 521.319390 522.222441 523.194383 524.126312 524.947787 525.719334 526.536991 527.295700 527.929911 528.507748 529.131856 529.693884 530.124352 530.488049 530.875271 531.136542 -100 
-100 -100 -100 -100 -100 -100 -100 -100 -100 -100 -100 -100 -100 -100 -100 -100 -100 -100 -100 -100 -100 -100 -100 -100 -100 -100 
-100 -100 -100 -100 -100 -100 -100 -100 -100 -100 -100 -100 -100 -100 -100 -100 -100 -100 -100 -100 -100 -100 -100 -100 -100 -100 
-100 -100 -100 -100 -100 -100 -100 -100 -100 -100 -100 -100 -100 -100 -100 -100 -100 -100 -100 -100 -100 -100 -100 -100 -100 -100 
-100 -100 520.281176 520.886411 521.739150 522.612050 523.502679 524.508540 525.483909 526.351902 527.195038 528.153127 529.073230 529.863943 530.598444 531.414496 532.171374 532.801079 533.411441 534.170539 534.899320 535.477190 535.950966 536.428017 536.735757 -100 
-100 -100 518.697820 519.648643 520.739434 521.642975 522.470406 523.623877 524.679382 525.474677 526.191999 527.286897 528.289468 529.009105 529.613798 530.550398 531.362637 531.885293 532.340208 533.265096 534.115583 534.662295 535.050585 535.692179 536.132980 -100 
-100 -100 515.378403 517.336670 518.964070 519.840722 520.319458 521.960667 523.233642 523.812961 524.054336 525.647447 526.883859 527.394026 527.518838 528.922267 529.915220 530.143930 530.023781 531.539707 532.708615 533.120972 533.118148 534.283401 535.056395 -100 
-100 -100 510.713088 514.735316 517.065426 517.761977 517.161334 520.018572 521.655761 521.874782 520.846003 523.745827 525.374399 525.528060 524.381670 527.052354 528.381184 528.137923 526.498684 529.544797 531.206451 531.335361 530.190606 532.610265 533.866055 -100 
-100 -100 512.138137 514.306614 516.143822 517.132794 517.681402 519.471634 520.863030 521.472810 521.717176 523.400846 524.709493 525.216418 525.313221 526.764169 527.782696 527.966023 527.793615 529.367506 530.590013 530.992808 530.981718 532.258554 533.134245 -100 
-100 -100 512.035346 513.593296 515.188155 516.261745 517.117280 518.662271 520.003027 520.803563 521.426506 522.798491 523.999663 524.670308 525.134410 526.250615 527.152482 527.522842 527.768078 528.906914 529.911773 530.375992 530.639283 531.617682 532.349708 -100 
-100 -100 509.825350 511.976922 513.798672 514.731983 515.207648 517.196465 518.755016 519.456669 519.746957 521.516221 522.901067 523.480305 523.651033 525.088805 526.112571 526.330503 526.200500 527.692267 528.806925 529.064128 528.900782 530.326705 531.310981 -100 
-100 -100 506.113112 510.098025 512.429299 513.016161 512.134986 515.526778 517.503561 517.875462 516.883817 519.980011 521.758741 522.048174 521.085818 523.679306 525.011477 524.836888 523.337800 526.185741 527.658749 527.500187 525.912467 528.795134 530.298078 -100 
-100 -100 508.227378 510.366702 512.182003 513.121145 513.614321 515.630203 517.220344 517.953754 518.272781 520.063352 521.464880 522.058351 522.246032 523.711150 524.764238 525.005718 524.886979 526.371100 527.467362 527.703708 527.527307 528.958077 529.950624 -100 
-100 -100 508.872518 510.386148 511.958246 513.042106 513.934747 515.538604 516.946623 517.814700 518.499048 519.907776 521.135191 521.825067 522.314128 523.492901 524.462212 524.887812 525.162644 526.277381 527.234662 527.645119 527.872501 528.872435 529.630309 -100 
-100 -100 507.481801 509.515444 511.298071 512.304316 512.914146 514.806500 516.309346 517.030629 517.383872 519.101979 520.433347 520.944713 521.044483 522.619607 523.761753 524.046928 523.945318 525.452443 526.579053 526.871144 526.768290 528.122897 529.066141 -100 
-100 -100 504.594662 508.302657 510.571542 511.319383 510.812440 513.836379 515.636423 516.009835 515.169046 518.067597 519.715913 519.844456 518.612025 521.528016 523.045626 522.948755 521.467165 524.353782 525.869995 525.817687 524.454043 527.096961 528.492769 -100 
-100 -100 506.855081 508.916998 510.741405 511.788748 512.422915 514.305249 515.781583 516.475173 516.812925 518.541354 519.893664 520.425793 520.543700 522.135978 523.292825 523.587429 523.483740 524.970171 526.066886 526.328209 526.201047 527.544970 528.485079 -100 
-100 -100 507.601907 509.184101 510.851747 512.033260 512.990754 514.555302 515.890598 516.685654 517.323735 518.766697 520.046517 520.781019 521.305968 522.522183 523.525830 523.978225 524.257124 525.321281 526.207911 526.547148 526.718001 527.702200 528.457949 -100 
-100 -100 506.279988 508.555756 510.537568 511.660334 512.314895 514.199402 515.632060 516.213491 516.406086 518.305031 519.815219 520.480060 520.714858 522.244528 523.359794 523.661746 523.579520 524.954555 525.918417 526.023710 525.733231 527.165773 528.169024 -100 
-100 -100 503.482982 507.701618 510.252080 511.110009 510.612439 513.646657 515.369086 515.503417 514.200591 517.597428 519.559225 519.937566 519.010578 521.705170 523.127643 523.057519 521.685557 524.306440 525.572513 525.211293 523.398140 526.355727 527.894902 -100 
-100 -100 506.883189 509.129198 511.056233 512.111582 512.712578 514.592695 516.042123 516.640413 516.839393 518.730752 520.228343 520.882064 521.105790 522.618213 523.717002 524.004913 523.902874 525.241599 526.162696 526.227874 525.903863 527.311531 528.301176 -100 
-100 -100 508.828420 510.342631 511.881797 512.894992 513.707950 515.292275 516.687129 517.530622 518.189441 519.614396 520.867145 521.584511 522.095472 523.272651 524.242165 524.673772 524.923031 525.906797 526.700285 526.956200 527.058574 527.991302 528.717742 -100 
-100 -100 508.758500 510.697468 512.284370 512.988038 513.261783 515.293494 516.928375 517.724512 518.110833 519.797690 521.103696 521.625425 521.752454 523.264150 524.363822 524.648264 524.537197 525.873110 526.811229 526.942952 526.710265 527.973467 528.863823 -100 
-100 -100 507.292327 510.796109 512.691050 512.858356 511.499343 515.047049 517.131452 517.653874 516.901617 519.699750 521.271395 521.411003 520.267843 523.010748 524.439937 524.366333 522.971899 525.579834 526.863115 526.644841 525.139901 527.668452 528.981737 -100 
-100 -100 511.203912 512.888083 514.195572 514.713713 514.864176 516.736304 518.267752 519.055842 519.453040 521.039877 522.254865 522.760761 522.897643 524.343612 525.399594 525.710949 525.638515 526.916377 527.807296 527.955204 527.733930 528.881152 529.664368 -100 
-100 -100 513.981190 514.784028 515.663323 516.341358 517.003880 518.199504 519.365235 520.273469 521.076507 522.195248 523.201975 523.928230 524.546809 525.506514 526.345610 526.886387 527.311239 528.087145 528.743540 529.099503 529.337901 529.917543 530.338391 -100 
-100 -100 515.286424 515.787836 516.477510 517.178452 517.946616 518.934822 519.954746 520.887332 521.786209 522.772791 523.706639 524.508859 525.256631 526.086523 526.852125 527.472607 528.030866 528.671071 529.244567 529.667118 530.016535 530.422007 530.698962 -100 
-100 -100 -100 -100 -100 -100 -100 -100 -100 -100 -100 -100 -100 -100 -100 -100 -100 -100 -100 -100 -100 -100 -100 -100 -100 -100 
-100 -100 -100 -100 -100 -100 -100 -100 -100 -100 -100 -100 -100 -100 -100 -100 -100 -100 -100 -100 -100 -100 -100 -100 -100 -100 
-100 -100 -100 -100 -100 -100 -100 -100 -100 -100 -100 -100 -100 -100 -100 -100 -100 -100 -100 -100 -100 -100 -100 -100 -100 -100 
-100 -100 519.851869 520.528207 521.425710 522.301942 523.174103 524.206948 525.192070 526.037812 526.842245 527.815908 528.735621 529.495923 530.189361 531.026066 531.791415 532.397252 532.968865 533.758447 534.503128 535.064951 535.509752 536.014675 536.343740 -100 
-100 -100 517.829266 519.104630 520.339544 521.214749 521.898858 523.209706 524.321055 525.037685 525.571180 526.824619 527.878934 528.512562 528.931428 530.031601 530.902411 531.333397 531.578584 532.706224 533.643157 534.130614 534.359501 535.167717 535.697927 -100 
-100 -100 512.298532 516.136673 518.318047 518.971914 518.372630 521.115897 522.673605 522.902897 521.910158 524.708340 526.257439 526.417266 525.312830 527.919462 529.219510 529.031525 527.462786 530.423081 532.011003 532.142586 531.020610 533.333782 534.500393 -100 
-100 -100 496.263372 511.912343 516.015015 515.726517 507.094187 518.014263 520.742742 519.684500 509.696188 521.523872 524.377388 523.275094 513.233288 524.770334 527.285365 525.522432 513.327984 526.928289 530.124269 529.170797 519.797380 530.502701 533.115155 -100 
-100 -100 508.963389 513.056670 515.464852 516.213792 515.652874 518.569597 520.258520 520.504995 519.490188 522.407237 524.045805 524.195079 523.043419 525.723240 527.062247 526.816456 525.169874 528.215574 529.869985 529.976403 528.817896 531.273584 532.565088 -100 
-100 -100 510.656815 512.823985 514.661023 515.626911 516.140770 518.028186 519.499551 520.150128 520.410453 522.127676 523.463809 523.996740 524.124168 525.567613 526.591357 526.794062 526.642606 528.173564 529.337444 529.660679 529.568315 530.920225 531.852361 -100 
-100 -100 506.812804 510.787705 513.105701 513.680624 512.783691 516.135947 518.071599 518.408751 517.388304 520.460573 522.218205 522.489559 521.513023 524.096205 525.420690 525.239411 523.736355 526.593183 528.079332 527.935252 526.356302 529.226824 530.717932 -100 
-100 -100 492.309964 507.406602 511.332490 510.573981 499.837524 513.071113 516.427262 515.498921 505.145019 517.604618 520.724367 519.902526 510.727424 521.536509 523.972345 522.386993 511.081505 523.724869 526.549398 524.954036 513.185402 526.302967 529.487410 -100 
-100 -100 505.233259 509.183887 511.483220 512.053960 511.166919 514.541535 516.506102 516.874614 515.885483 518.982083 520.761464 521.051951 520.095708 522.711742 524.069565 523.915536 522.428604 525.280687 526.753031 526.592734 525.003260 527.882449 529.383282 -100 
-100 -100 507.579063 509.649456 511.426188 512.377507 512.910951 514.848836 516.383414 517.103670 517.436820 519.189566 520.557419 521.113679 521.262895 522.789518 523.894500 524.165454 524.062661 525.565718 526.685382 526.957870 526.823373 528.214937 529.180244 -100 
-100 -100 504.686725 508.384988 510.629388 511.344020 510.807941 513.822249 515.621975 515.997968 515.159886 518.055783 519.704404 519.838005 518.610471 521.518614 523.028404 522.929579 521.453846 524.354194 525.890351 525.859626 524.511809 527.158082 528.552336 -100 
-100 -100 491.970570 505.801095 509.556269 509.226956 500.581792 511.720847 514.624388 513.790277 504.469040 515.827100 518.625752 517.393781 506.611003 519.079956 521.924376 520.441511 509.074316 521.869882 524.810973 523.544923 513.158089 524.897231 527.780406 -100 
-100 -100 504.062243 507.791353 510.080830 510.841098 510.331891 513.323838 515.081874 515.415800 514.551858 517.461738 519.137447 519.296333 518.089247 521.016001 522.540999 522.452361 520.975915 523.853491 525.357853 525.294392 523.920704 526.559490 527.953124 -100 
-100 -100 506.300045 508.453690 510.339674 511.410710 512.037693 513.886911 515.302588 515.906647 516.152054 517.966500 519.409775 520.022486 520.211033 521.780955 522.923652 523.227559 523.140721 524.579205 525.618192 525.809130 525.605227 526.996609 527.969347 -100 
-100 -100 503.190123 507.363055 509.877377 510.721729 510.214848 513.206703 514.880363 514.974911 513.648919 517.042555 519.010824 519.396090 518.475990 521.185379 522.620678 522.558980 521.198201 523.847211 525.145356 524.812004 523.019522 525.991893 527.538301 -100 
-100 -100 489.075854 504.936220 509.212441 509.009939 500.252469 511.490352 514.240394 512.761415 500.730366 514.830817 518.374861 517.671673 508.377393 519.468557 522.041638 520.673745 510.157495 521.905628 524.391657 522.465250 509.845738 523.665282 526.995118 -100 
-100 -100 503.789794 507.927320 510.376234 511.138363 510.565500 513.566636 515.272551 515.394481 514.080054 517.465636 519.418269 519.789150 518.855694 521.544007 522.960504 522.883766 521.502126 524.109162 525.358119 524.978608 523.148584 526.096047 527.629965 -100 
-100 -100 507.520122 509.591674 511.319297 512.167966 512.579537 514.522051 516.052920 516.735989 517.017829 518.811096 520.220915 520.813135 520.990688 522.506955 523.608848 523.893475 523.783848 525.121508 526.049670 526.142495 525.859828 527.201888 528.149055 -100 
-100 -100 505.957369 509.536324 511.518042 511.747537 510.431674 514.023707 516.131089 516.644978 515.882335 518.723688 520.340612 520.500643 519.366301 522.133276 523.578621 523.499941 522.096866 524.722911 526.020495 525.796994 524.290375 526.863639 528.217444 -100 
-100 -100 494.660821 508.248392 511.497359 510.026232 497.415039 512.198869 515.956245 515.435349 506.461350 517.499554 520.188982 519.039302 508.878083 520.624343 523.302604 521.931945 511.296778 523.144170 525.721590 524.235338 513.595963 525.316617 528.137458 -100 
-100 -100 508.479248 511.754189 513.433464 513.487341 512.075214 515.494952 517.501821 518.036623 517.322071 520.033438 521.538002 521.686896 520.580959 523.256387 524.645162 524.605846 523.266294 525.809487 527.049372 526.860050 525.395006 527.818391 529.040463 -100 
-100 -100 513.161518 514.217680 515.166313 515.729558 516.155102 517.571929 518.846709 519.712220 520.362593 521.639848 522.701758 523.346715 523.782607 524.914467 525.821166 526.286255 526.528595 527.484163 528.213791 528.499718 528.563011 529.330234 529.851943 -100 
-100 -100 514.836096 515.379705 516.074148 516.735822 517.453054 518.476270 519.523863 520.451515 521.327197 522.339206 523.281656 524.061235 524.773935 525.630001 526.408539 527.010113 527.535666 528.204999 528.794143 529.200764 529.521026 529.959968 530.261959 -100 
-100 -100 -100 -100 -100 -100 -100 -100 -100 -100 -100 -100 -100 -100 -100 -100 -100 -100 -100 -100 -100 -100 -100 -100 -100 -100 
-100 -100 -100 -100 -100 -100 -100 -100 -100 -100 -100 -100 -100 -100 -100 -100 -100 -100 -100 -100 -100 -100 -100 -100 -100 -100 
-100 -100 -100 -100 -100 -100 -100 -100 -100 -100 -100 -100 -100 -100 -100 -100 -100 -100 -100 -100 -100 -100 -100 -100 -100 -100 
-100 -100 519.760318 520.369402 521.227879 522.106120 522.999468 524.004151 524.975329 525.835366 526.663313 527.596458 528.486947 529.250394 529.965508 530.772617 531.528224 532.158470 532.764387 533.509787 534.219053 534.777151 535.235843 535.705007 536.009981 -100 
-100 -100 518.177634 519.133683 520.232023 521.142799 521.974385 523.126930 524.179332 524.969082 525.672622 526.739185 527.707241 528.395694 528.979559 529.909768 530.725756 531.254436 531.708056 532.616727 533.442781 533.964754 534.334618 534.968191 535.406943 -100 
-100 -100 514.861091 516.826537 518.463590 519.349768 519.834488 521.473979 522.745082 523.323282 523.554385 525.112800 526.306434 526.779067 526.880544 528.282658 529.288622 529.533539 529.418731 530.913662 532.049869 532.429299 532.402325 533.560174 534.332742 -100 
-100 -100 510.206719 514.235640 516.573542 517.278091 516.682851 519.535169 521.169816 521.390984 520.356387 523.215832 524.795827 524.908218 523.737826 526.413477 527.764259 527.547438 525.922031 528.943314 530.566302 530.656656 529.483116 531.896727 533.153441 -100 
-100 -100 511.661748 513.827672 515.660602 516.645798 517.190339 518.972446 520.358219 520.965192 521.199251 522.849263 524.116458 524.587965 524.666577 526.125758 527.169042 527.380307 527.222204 528.779205 529.970203 530.340675 530.305279 531.573191 532.447023 -100 
-100 -100 511.600449 513.141230 514.712941 515.765252 516.603536 518.134625 519.465093 520.256563 520.865353 522.211520 523.381167 524.023956 524.475851 525.605985 526.537366 526.938592 527.201019 528.331668 529.315350 529.757516 530.003399 530.970588 531.697270 -100 
-100 -100 509.433482 511.549802 513.327088 514.220691 514.665662 516.634146 518.177929 518.865765 519.140108 520.890052 522.251472 522.807792 522.969697 524.431019 525.493770 525.750404 525.644819 527.134162 528.235660 528.480760 528.307313 529.720272 530.696054 -100 
-100 -100 505.741546 509.676759 511.948507 512.482774 511.560895 514.927376 516.885652 517.240444 516.232652 519.316303 521.080117 521.352143 520.383289 523.009797 524.388432 524.258777 522.791284 525.640369 527.107176 526.946228 525.356524 528.225299 529.717424 -100 
-100 -100 507.812742 509.911257 511.671651 512.557743 513.007500 514.993788 516.561453 517.275376 517.580286 519.366369 520.766441 521.358168 521.551692 523.045938 524.137519 524.416323 524.325510 525.819727 526.921633 527.165485 526.992829 528.414083 529.396904 -100 
-100 -100 508.396805 509.881688 511.408652 512.442507 513.290404 514.862303 516.244174 517.088691 517.759343 519.174463 520.417985 521.125001 521.632274 522.834546 523.829849 524.280766 524.577916 525.711282 526.688289 527.119653 527.359558 528.352592 529.100333 -100 
-100 -100 506.957554 508.970717 510.714663 511.670909 512.231921 514.091454 515.564419 516.254511 516.589741 518.327091 519.693514 520.239782 520.368239 521.962349 523.119639 523.419667 523.335725 524.869004 526.029721 526.359269 526.281535 527.626906 528.555704 -100 
-100 -100 504.051751 507.742933 509.975089 510.670571 510.108928 513.099097 514.864453 515.197296 514.330189 517.257608 518.953406 519.127547 517.930301 520.862039 522.388397 522.300240 520.833280 523.750791 525.310055 525.307158 523.980034 526.608643 527.985363 -100 
-100 -100 506.336311 508.377633 510.163456 511.160290 511.741607 513.580770 515.013275 515.662682 515.974735 517.722559 519.115006 519.687999 519.837797 521.447434 522.614686 522.919111 522.830785 524.345322 525.480310 525.783519 525.685296 527.023029 527.950371 -100 
-100 -100 507.137578 508.690359 510.313207 511.444714 512.350350 513.860842 515.140262 515.884009 516.492045 517.943751 519.252744 520.018659 520.569506 521.804951 522.823215 523.288771 523.583697 524.671092 525.587023 525.956374 526.147202 527.130869 527.880248 -100 
-100 -100 505.882229 508.114572 510.041085 511.112195 511.715317 513.534837 514.898254 515.416725 515.569402 517.472087 519.005482 519.693849 519.948456 521.498703 522.632333 522.950005 522.883473 524.277474 525.263352 525.390370 525.114330 526.547374 527.546981 -100 
-100 -100 503.128987 507.290878 509.776800 510.581481 510.034640 512.997711 514.644564 514.709392 513.358813 516.759181 518.740680 519.135729 518.222114 520.937015 522.378944 522.324689 520.966694 523.602744 524.885354 524.540393 522.738594 525.695459 527.231501 -100 
-100 -100 506.499057 508.696554 510.562016 511.561724 512.111506 513.931595 515.319955 515.863201 516.024650 517.911977 519.418601 520.081063 520.313187 521.839977 522.953854 523.254334 523.162919 524.512362 525.444262 525.519332 525.201910 526.609737 527.597941 -100 
-100 -100 508.392797 509.865695 511.346120 512.300695 513.062205 514.603173 515.960070 516.770530 517.405700 518.822139 520.073815 520.791357 521.304505 522.489608 523.468639 523.907973 524.163386 525.153590 525.952759 526.212615 526.317197 527.251099 527.978090 -100 
-100 -100 508.280694 510.178303 511.704292 512.344369 512.566015 514.571705 516.191743 516.975383 517.350271 519.027437 520.325427 520.839672 520.962151 522.477149 523.582180 523.869623 523.759984 525.099151 526.039207 526.169940 525.935524 527.201093 528.094097 -100 
-100 -100 506.781274 510.241898 512.074777 512.176399 510.765151 514.301341 516.387455 516.911165 516.155871 518.944527 520.504530 520.631691 519.478871 522.222451 523.654101 523.579724 522.182705 524.791924 526.074729 525.852069 524.342314 526.874343 528.191668 -100 
-100 -100 510.649012 512.299413 513.556098 514.020597 514.130269 515.991667 517.525776 518.317442 518.713679 520.292892 521.496740 521.990465 522.117794 523.561055 524.616048 524.924707 524.848648 526.125052 527.013470 527.156594 526.931137 528.079926 528.865736 -100 
-100 -100 513.390315 514.169238 515.010907 515.649010 516.281074 517.464683 518.629252 519.538583 520.339908 521.452272 522.449564 523.165515 523.775609 524.730655 525.566578 526.103670 526.524496 527.297243 527.950082 528.301690 528.536699 529.116243 529.538130 -100 
-100 -100 514.676730 515.159655 515.819415 516.488291 517.231350 518.206941 519.223025 520.154527 521.050765 522.031422 522.956891 523.750057 524.490077 525.314602 526.076062 526.692412 527.246461 527.882829 528.452393 528.870914 529.217327 529.621939 529.899111 -100 
-100 -100 -100 -100 -100 -100 -100 -100 -100 -100 -100 -100 -100 -100 -100 -100 -100 -100 -100 -100 -100 -100 -100 -100 -100 -100 
-100 -100 -100 -100 -100 -100 -100 -100 -100 -100 -100 -100 -100 -100 -100 -100 -100 -100 -100 -100 -100 -100 -100 -100 -100 -100 
-100 -100 -100 -100 -100 -100 -100 -100 -100 -100 -100 -100 -100 -100 -100 -100 -100 -100 -100 -100 -100 -100 -100 -100 -100 -100 
-100 -100 519.633090 520.193240 521.013770 521.881117 522.777764 523.765682 524.729944 525.600946 526.441365 527.348804 528.216865 528.978961 529.705225 530.501950 531.260551 531.914988 532.543180 533.257447 533.932014 534.473985 534.929046 535.375926 535.666045 -100 
-100 -100 518.286701 519.079198 520.081339 520.988954 521.866848 522.955599 523.983652 524.816308 525.590359 526.573583 527.488748 528.197353 528.845119 529.716135 530.520474 531.116411 531.664064 532.468689 533.213978 533.727563 534.133458 534.693707 535.086808 -100 
-100 -100 515.768750 517.103666 518.463398 519.398672 520.154382 521.497497 522.670200 523.401533 523.976992 525.178961 526.213213 526.793121 527.216951 528.308870 529.231367 529.686270 529.998320 531.055233 531.962350 532.387565 532.616040 533.459070 534.076034 -100 
-100 -100 512.977603 515.032536 516.757968 517.666298 518.148337 519.889970 521.246492 521.850977 522.088381 523.663529 524.857824 525.281007 525.332142 526.806178 527.888414 528.170424 528.083934 529.557949 530.660568 530.957655 530.849500 532.118140 532.986960 -100 
-100 -100 512.666817 514.167335 515.699690 516.733248 517.557781 519.026980 520.304587 521.071424 521.661601 522.938395 524.032308 524.611299 525.022308 526.169429 527.137742 527.582310 527.875904 528.985983 529.943179 530.372100 530.608472 531.541819 532.242624 -100 
-100 -100 512.059358 513.284345 514.678008 515.742585 516.691817 518.077495 519.342118 520.209947 520.958460 522.140632 523.205208 523.879705 524.449934 525.483300 526.410596 526.953835 527.411809 528.371743 529.244900 529.730391 530.098559 530.896771 531.508271 -100 
-100 -100 510.410276 511.881306 513.377445 514.360829 515.155388 516.732581 518.119399 518.948476 519.578549 520.940858 522.112229 522.740535 523.187234 524.390652 525.415110 525.907860 526.236738 527.339551 528.278052 528.684868 528.910473 529.878969 530.610830 -100 
-100 -100 508.421877 510.450393 512.151517 512.992019 513.409280 515.386754 516.951732 517.660245 517.952867 519.702703 521.048537 521.559251 521.666406 523.251356 524.436744 524.798517 524.777776 526.243871 527.328957 527.594695 527.467071 528.822986 529.763190 -100 
-100 -100 508.725536 510.186925 511.670486 512.643607 513.437241 515.029300 516.434714 517.281189 517.939194 519.355836 520.592004 521.279297 521.772044 523.007577 524.052402 524.557547 524.897347 526.016296 526.973911 527.399092 527.639139 528.615108 529.349957 -100 
-100 -100 508.695793 509.897970 511.264020 512.304016 513.247481 514.670823 515.975085 516.868597 517.661486 518.962716 520.167996 520.965420 521.628630 522.724468 523.689129 524.252385 524.728463 525.723504 526.638927 527.165258 527.566198 528.378956 528.995887 -100 
-100 -100 507.622932 509.085871 510.581056 511.574912 512.380775 513.933543 515.279814 516.062049 516.682132 518.167134 519.495103 520.263824 520.812125 522.048232 523.066170 523.529147 523.837788 525.008449 526.037703 526.534971 526.829366 527.782994 528.492526 -100 
-100 -100 506.191959 508.224404 509.950160 510.833803 511.286190 513.192489 514.658048 515.254818 515.467315 517.361051 518.877843 519.537980 519.754713 521.341563 522.486690 522.777339 522.687308 524.254047 525.457845 525.842317 525.817900 527.117447 528.010472 -100 
-100 -100 506.994609 508.485621 510.021782 511.053348 511.876171 513.410873 514.719830 515.464721 516.064677 517.558925 518.912867 519.710170 520.280258 521.526391 522.545874 523.004856 523.304722 524.461847 525.474512 525.954765 526.235430 527.181962 527.889022 -100 
-100 -100 507.423230 508.691170 510.148960 511.275234 512.261357 513.637381 514.853510 515.660485 516.405312 517.733959 519.001202 519.862721 520.573327 521.686694 522.651475 523.205489 523.663625 524.629839 525.509415 525.998715 526.369934 527.169793 527.782989 -100 
-100 -100 506.787265 508.367709 510.002870 511.123609 512.005195 513.496613 514.745159 515.441445 516.007907 517.491585 518.841505 519.636854 520.208103 521.461277 522.499607 522.988868 523.301632 524.373591 525.272312 525.635415 525.824485 526.785454 527.518065 -100 
-100 -100 505.848947 508.043090 509.925925 510.950613 511.511273 513.319110 514.677034 515.192749 515.346520 517.224237 518.732086 519.385799 519.600751 521.193367 522.363798 522.704329 522.649373 524.048567 525.050599 525.227229 525.022182 526.365069 527.305648 -100 
-100 -100 507.440544 508.988576 510.572100 511.638671 512.481751 513.965377 515.228537 515.945757 516.517012 517.969960 519.273298 520.025095 520.561784 521.787784 522.806215 523.278308 523.564203 524.586930 525.424074 525.726516 525.868389 526.805468 527.529530 -100 
-100 -100 508.756776 509.949278 511.290102 512.293690 513.191528 514.556906 515.813202 516.678020 517.446342 518.701007 519.862801 520.633960 521.277439 522.337261 523.266007 523.794924 524.208421 525.068743 525.814358 526.172320 526.441595 527.198099 527.798058 -100 
-100 -100 509.063454 510.414181 511.744492 512.560791 513.220337 514.749745 516.136055 516.998952 517.672163 519.017223 520.186424 520.846768 521.325733 522.491603 523.463235 523.906207 524.166338 525.144988 525.936570 526.202637 526.312274 527.208067 527.903370 -100 
-100 -100 509.065564 510.866155 512.279742 512.847657 513.037755 514.934679 516.486825 517.248883 517.609787 519.244781 520.499824 520.997621 521.120877 522.597096 523.679296 523.973093 523.877539 525.182549 526.087540 526.192177 525.924887 527.174098 528.047764 -100 
-100 -100 511.328590 512.467491 513.553299 514.198012 514.739769 516.138356 517.444390 518.304548 518.984205 520.249844 521.339745 521.978396 522.452269 523.553734 524.474850 524.923892 525.197484 526.117851 526.854361 527.111950 527.208415 528.007285 528.614185 -100 
-100 -100 513.392167 514.046479 514.836543 515.521137 516.239972 517.313314 518.401375 519.314935 520.164775 521.206257 522.171561 522.926524 523.609768 524.492183 525.291476 525.865882 526.359072 527.053424 527.660321 528.036706 528.333524 528.836450 529.206892 -100 
-100 -100 514.480629 514.929873 515.571944 516.250287 517.007637 517.949302 518.934176 519.856917 520.755735 521.715465 522.629618 523.431968 524.187440 524.994735 525.745497 526.371318 526.940329 527.556577 528.110206 528.531668 528.888574 529.274248 529.536217 -100 
-100 -100 -100 -100 -100 -100 -100 -100 -100 -100 -100 -100 -100 -100 -100 -100 -100 -100 -100 -100 -100 -100 -100 -100 -100 -100 
-100 -100 -100 -100 -100 -100 -100 -100 -100 -100 -100 -100 -100 -100 -100 -100 -100 -100 -100 -100 -100 -100 -100 -100 -100 -100 
-100 -100 -100 -100 -100 -100 -100 -100 -100 -100 -100 -100 -100 -100 -100 -100 -100 -100 -100 -100 -100 -100 -100 -100 -100 -100 
-100 -100 519.281904 519.866257 520.692259 521.540981 522.414207 523.413668 524.387217 525.250144 526.073523 526.986197 527.851238 528.594534 529.302807 530.122566 530.904202 531.563233 532.181910 532.901338 533.565545 534.076795 534.501553 534.964046 535.271638 -100 
-100 -100 517.756195 518.662662 519.706538 520.571536 521.372558 522.527838 523.594650 524.401100 525.111534 526.146127 527.075284 527.733081 528.304936 529.259331 530.121332 530.706955 531.198487 532.054068 532.801672 533.245105 533.555582 534.196781 534.650999 -100 
-100 -100 514.584518 516.424707 517.955812 518.759610 519.181400 520.851633 522.165740 522.794308 523.072335 524.558238 525.679718 526.096705 526.166436 527.623844 528.719992 529.092389 529.106720 530.455575 531.433305 531.660580 531.494053 532.721481 533.547095 -100 
-100 -100 510.174270 513.916012 516.080796 516.657286 515.922783 518.877419 520.592291 520.909716 520.024890 522.706593 524.166845 524.189594 522.934317 525.729783 527.225977 527.240293 525.985800 528.624920 529.982814 529.827640 528.323112 530.985000 532.355585 -100 
-100 -100 511.421753 513.448435 515.160803 516.053221 516.528878 518.339251 519.767693 520.425247 520.704522 522.274745 523.457081 523.857201 523.896961 525.433335 526.598764 526.968038 526.961834 528.380332 529.418236 529.646164 529.478635 530.807407 531.725249 -100 
-100 -100 511.283601 512.729361 514.205603 515.186447 515.980540 517.509145 518.853659 519.663612 520.277629 521.573239 522.669681 523.231948 523.635560 524.857153 525.920122 526.455713 526.815345 527.900223 528.815077 529.209834 529.428307 530.369457 531.081323 -100 
-100 -100 509.201028 511.163104 512.817475 513.633853 514.035209 515.990532 517.536591 518.233425 518.509069 520.200363 521.466705 521.877114 521.885782 523.554938 524.830173 525.271537 525.317080 526.751086 527.813848 528.095592 528.007892 529.294714 530.190325 -100 
-100 -100 505.725841 509.330011 511.420380 511.859899 510.885534 514.237015 516.194798 516.561319 515.580655 518.579227 520.222815 520.246819 518.823319 521.974206 523.691800 523.829426 522.675637 525.336639 526.753434 526.720793 525.458881 527.968652 529.295379 -100 
-100 -100 507.453359 509.410884 511.054316 511.854825 512.247143 514.218365 515.779801 516.482517 516.779047 518.548336 519.910720 520.406025 520.475770 522.175870 523.462249 523.904458 523.954422 525.415164 526.514986 526.833641 526.773305 528.064798 528.958341 -100 
-100 -100 507.777684 509.217564 510.670288 511.605520 512.361760 513.942698 515.322386 516.116289 516.732042 518.225177 519.550985 520.304249 520.841822 522.114779 523.185487 523.705120 524.057445 525.212986 526.220769 526.709409 527.002494 527.939294 528.636680 -100 
-100 -100 506.124368 508.161210 509.844489 510.632542 510.970630 512.951393 514.455913 515.005973 515.120539 517.150471 518.776352 519.508659 519.784852 521.358214 522.500007 522.797511 522.713356 524.303768 525.531818 525.951967 525.969124 527.230118 528.096008 -100 
-100 -100 503.007071 506.832974 509.012609 509.421344 508.285321 511.732952 513.607476 513.653810 512.087782 515.813927 517.982954 518.470025 517.601963 520.346872 521.776749 521.632225 520.093373 523.133571 524.803990 524.957206 523.879160 526.279879 527.546263 -100 
-100 -100 505.478066 507.548192 509.277311 510.106474 510.463642 512.424274 513.889248 514.400245 514.493659 516.535178 518.190622 518.955584 519.255300 520.832361 521.966991 522.252571 522.155850 523.738004 524.958443 525.370260 525.379618 526.634748 527.497791 -100 
-100 -100 506.449013 507.976248 509.538222 510.573190 511.383578 512.906733 514.188900 514.888723 515.449795 516.980260 518.380462 519.212820 519.808995 521.078655 522.123652 522.610758 522.931345 524.074253 525.069616 525.542930 525.821466 526.745741 527.436632 -100 
-100 -100 505.359719 507.513990 509.359807 510.350105 510.883176 512.704207 514.076173 514.602059 514.772103 516.648757 518.160277 518.807047 519.005260 520.657879 521.876209 522.247941 522.225749 523.686489 524.777736 525.077125 524.998424 526.267183 527.149081 -100 
-100 -100 502.793259 506.785698 509.162261 509.879505 509.238664 512.235270 513.906905 514.015996 512.761234 516.028376 517.908453 518.165042 517.013518 519.988912 521.579206 521.599362 520.288516 523.005618 524.425082 524.369104 523.091637 525.558457 526.866660 -100 
-100 -100 506.060771 508.182799 509.983926 510.934037 511.440275 513.248817 514.630261 515.179801 515.356298 517.179843 518.618374 519.201173 519.352271 520.973224 522.172289 522.530246 522.483235 523.887618 524.906921 525.134341 525.000420 526.250051 527.128935 -100 
-100 -100 507.895017 509.339944 510.799498 511.751439 512.512549 514.003242 515.310355 516.088214 516.701385 518.085532 519.306276 519.997757 520.497993 521.707095 522.721560 523.198197 523.488144 524.499493 525.328001 525.633674 525.779594 526.683102 527.380607 -100 
-100 -100 507.768979 509.655845 511.197272 511.902225 512.212895 514.082732 515.586688 516.298552 516.628134 518.290455 519.586020 520.116172 520.273051 521.765875 522.871223 523.187082 523.117434 524.433115 525.348377 525.451287 525.180009 526.478993 527.389681 -100 
-100 -100 506.279452 509.724266 511.598164 511.851252 510.748855 513.932999 515.817322 516.235667 515.409490 518.205969 519.785354 519.966992 518.930402 521.570263 522.969669 522.928157 521.618671 524.130776 525.341516 525.031849 523.378308 526.040889 527.416009 -100 
-100 -100 510.102001 511.751895 513.037102 513.578019 513.784059 515.510786 516.926770 517.643338 517.993263 519.564311 520.776202 521.296782 521.463647 522.874128 523.913791 524.235963 524.185483 525.421665 526.263839 526.353647 526.072838 527.263285 528.078145 -100 
-100 -100 512.811171 513.591839 514.445983 515.109892 515.760265 516.892090 517.996790 518.859990 519.630488 520.729310 521.724156 522.446752 523.066196 524.012363 524.842926 525.383821 525.809141 526.565695 527.195117 527.520950 527.735973 528.325133 528.757378 -100 
-100 -100 514.082311 514.566136 515.230324 515.905922 516.646867 517.593902 518.573292 519.472451 520.344610 521.310652 522.229007 523.020698 523.761176 524.582026 525.341101 525.958140 526.511762 527.139578 527.695884 528.100334 528.437255 528.843532 529.124493 -100 
-100 -100 -100 -100 -100 -100 -100 -100 -100 -100 -100 -100 -100 -100 -100 -100 -100 -100 -100 -100 -100 -100 -100 -100 -100 -100 
-100 -100 -100 -100 -100 -100 -100 -100 -100 -100 -100 -100 -100 -100 -100 -100 -100 -100 -100 -100 -100 -100 -100 -100 -100 -100 
-100 -100 -100 -100 -100 -100 -100 -100 -100 -100 -100 -100 -100 -100 -100 -100 -100 -100 -100 -100 -100 -100 -100 -100 -100 -100 
-100 -100 518.860789 519.495709 520.339906 521.166903 522.003370 523.024601 524.009113 524.854482 525.646447 526.579735 527.451927 528.174544 528.853508 529.710730 530.519902 531.175091 531.770756 532.516191 533.186318 533.670472 534.057251 534.551504 534.884412 -100 
-100 -100 516.944869 518.127623 519.270392 520.068164 520.694753 522.012152 523.144808 523.886539 524.433620 525.620286 526.602004 527.178702 527.570725 528.714538 529.665070 530.198463 530.526296 531.548567 532.349647 532.702039 532.817931 533.651933 534.211375 -100 
-100 -100 511.765134 515.295477 517.278959 517.782142 517.026683 519.868593 521.508405 521.836155 520.989020 523.587435 524.991624 525.042368 523.844672 526.580717 528.048531 528.118461 526.934855 529.484688 530.763603 530.604281 529.117352 531.677272 532.963187 -100 
-100 -100 496.929963 511.295577 515.003978 514.435852 505.126280 516.659045 519.584078 518.771299 509.668946 520.553635 523.114487 521.806791 511.296555 523.358858 526.183141 525.004518 514.903827 526.393254 528.939290 527.404581 516.315757 528.594755 531.544449 -100 
-100 -100 508.487847 512.249429 514.435885 515.017768 514.291816 517.304025 519.075409 519.422157 518.552125 521.258820 522.733034 522.748318 521.491003 524.339048 525.898544 525.960736 524.737278 527.382496 528.734563 528.564774 527.054176 529.740093 531.135388 -100 
-100 -100 509.953841 511.940443 513.615188 514.462230 514.897419 516.784747 518.279266 518.961673 519.238642 520.859175 522.067575 522.456520 522.475251 524.098564 525.351237 525.788105 525.827636 527.250111 528.287100 528.528491 528.391585 529.694843 530.600400 -100 
-100 -100 506.366444 509.965825 512.055186 512.499701 511.528082 514.860017 516.799832 517.157033 516.161368 519.111465 520.697339 520.670760 519.215244 522.368785 524.105377 524.266320 523.126684 525.773692 527.167906 527.115920 525.839624 528.333784 529.651285 -100 
-100 -100 493.165023 506.754242 510.258483 509.328490 498.487950 511.712534 515.072807 514.190216 504.078977 516.197237 519.062483 517.571351 505.671135 519.324296 522.594133 521.610065 511.811443 523.153192 525.781196 524.565875 514.793812 525.853772 528.576048 -100 
-100 -100 504.568463 508.167094 510.247580 510.672976 509.686217 513.039868 514.995845 515.350557 514.366775 517.415832 519.120613 519.196529 517.813177 520.996799 522.739073 522.893071 521.750892 524.429881 525.868276 525.860635 524.618226 527.112133 528.423624 -100 
-100 -100 506.338291 508.330549 509.983820 510.763750 511.117683 513.097097 514.634517 515.259557 515.465114 517.382119 518.897191 519.528445 519.718084 521.377755 522.616756 523.008502 523.004948 524.531523 525.691435 526.057948 526.033822 527.299794 528.171974 -100 
-100 -100 502.992332 506.803541 508.956829 509.332788 508.173930 511.639215 513.539345 513.602072 512.042481 515.775943 517.945521 518.427478 517.559149 520.327254 521.790518 521.680559 520.165052 523.195976 524.847215 524.983995 523.895767 526.288639 527.551753 -100 
-100 -100 489.348331 503.986330 507.697361 506.612846 494.802375 508.904741 512.226950 510.543861 496.961263 512.744630 516.745152 516.207793 506.972399 518.142927 520.702517 519.072273 507.216055 520.582879 523.759728 522.869962 513.844469 524.246381 526.824276 -100 
-100 -100 502.333423 506.182719 508.384936 508.804640 507.667952 511.109004 512.966360 512.987317 511.403697 515.151534 517.353155 517.870070 517.027154 519.794318 521.245737 521.120373 519.591060 522.618787 524.269064 524.403659 523.311920 525.699908 526.959958 -100 
-100 -100 504.950912 507.061627 508.842395 509.739470 510.173460 512.067822 513.490208 514.006221 514.136630 516.111068 517.714484 518.438318 518.704134 520.337339 521.532693 521.878155 521.831700 523.363667 524.529375 524.895808 524.868217 526.121640 526.985642 -100 
-100 -100 502.200162 506.180917 508.540815 509.235492 508.576409 511.592325 513.281614 513.394529 512.142622 515.439210 517.353857 517.639868 516.513368 519.513098 521.124430 521.161220 519.870832 522.633765 524.110270 524.115183 522.884827 525.342939 526.635695 -100 
-100 -100 488.859706 503.967441 507.990271 507.597471 498.443263 509.961059 512.781142 511.433284 500.033130 513.430653 516.728149 515.655507 504.950704 517.495587 520.452853 519.223275 508.743552 520.671929 523.417681 522.238070 512.580295 523.489849 526.172659 -100 
-100 -100 502.943014 506.890035 509.208798 509.871673 509.193116 512.192168 513.887176 514.027051 512.786416 516.008193 517.828206 518.034966 516.851893 519.815679 521.407329 521.433571 520.123337 522.825887 524.226329 524.154725 522.864599 525.310677 526.605484 -100 
-100 -100 506.504825 508.515866 510.198084 511.036974 511.453181 513.291946 514.730795 515.355787 515.600847 517.331865 518.684688 519.227782 519.375930 520.941434 522.109366 522.461810 522.416033 523.785369 524.760626 524.933189 524.736007 526.009022 526.902069 -100 
-100 -100 504.918078 508.461058 510.461697 510.826538 509.804289 513.011330 514.884944 515.268454 514.413920 517.238069 518.850029 519.043881 518.016462 520.695575 522.135317 522.116932 520.825493 523.371867 524.616454 524.329113 522.696835 525.389354 526.789214 -100 
-100 -100 493.724804 507.187894 510.504089 509.449288 498.700537 511.537886 514.781536 514.049283 504.839787 515.998778 518.735252 517.732203 508.239694 519.335534 521.909322 520.639064 510.525593 521.839549 524.242228 522.531378 511.076530 523.590182 526.582629 -100 
-100 -100 507.370349 510.627905 512.349293 512.559163 511.454766 514.493046 516.264472 516.664908 515.857267 518.563014 520.079345 520.279579 519.289405 521.857029 523.212514 523.207860 521.955872 524.392118 525.544516 525.249724 523.626948 526.185792 527.473159 -100 
-100 -100 511.982033 513.035868 513.999186 514.603552 515.070386 516.381659 517.550490 518.336932 518.931914 520.183571 521.236427 521.888651 522.342334 523.453900 524.352523 524.827679 525.084070 526.010179 526.700888 526.942437 526.965671 527.756269 528.297922 -100 
-100 -100 513.627607 514.169498 514.866061 515.533479 516.243916 517.215045 518.199568 519.071707 519.904408 520.888140 521.813886 522.586505 523.297649 524.146867 524.922824 525.527471 526.054337 526.710519 527.278825 527.662647 527.966684 528.409260 528.717912 -100 
-100 -100 -100 -100 -100 -100 -100 -100 -100 -100 -100 -100 -100 -100 -100 -100 -100 -100 -100 -100 -100 -100 -100 -100 -100 -100 
-100 -100 -100 -100 -100 -100 -100 -100 -100 -100 -100 -100 -100 -100 -100 -100 -100 -100 -100 -100 -100 -100 -100 -100 -100 -100 
-100 -100 -100 -100 -100 -100 -100 -100 -100 -100 -100 -100 -100 -100 -100 -100 -100 -100 -100 -100 -100 -100 -100 -100 -100 -100 
-100 -100 518.708792 519.277840 520.079722 520.902335 521.752546 522.734508 523.694370 524.545231 525.357598 526.261076 527.119714 527.861177 528.574893 529.409057 530.211135 530.890684 531.522698 532.243535 532.901145 533.403412 533.820260 534.277280 534.582157 -100 
-100 -100 517.193679 518.080491 519.095192 519.929994 520.705791 521.844302 522.899069 523.694593 524.394484 525.420068 526.342503 526.997842 527.575538 528.547793 529.435745 530.047930 530.556576 531.411346 532.148167 532.579197 532.879609 533.514153 533.965159 -100 
-100 -100 514.037314 515.850177 517.344359 518.112014 518.505430 520.161345 521.466952 522.086860 522.355225 523.832547 524.946630 525.359606 525.435026 526.916056 528.047315 528.456753 528.495481 529.838569 530.797947 531.007229 530.827296 532.046216 532.867820 -100 
-100 -100 509.629643 513.338789 515.463247 516.001950 515.238705 518.183624 519.894445 520.206191 519.313086 521.986787 523.438769 523.455691 522.205103 525.028897 526.567068 526.626834 525.403924 528.031657 529.364830 529.187494 527.667122 530.318920 531.684672 -100 
-100 -100 510.836454 512.841891 514.526277 515.392099 515.848173 517.651833 519.078706 519.733936 520.007716 521.569655 522.742808 523.137425 523.183089 524.745292 525.949355 526.359358 526.379553 527.791376 528.808466 529.015761 528.832483 530.150555 531.062976 -100 
-100 -100 510.637449 512.077639 513.544784 514.515699 515.302476 516.829424 518.176072 518.988560 519.601074 520.887569 521.973007 522.529360 522.938822 524.182850 525.279369 525.849425 526.230408 527.311732 528.210041 528.586800 528.790466 529.720338 530.426078 -100 
-100 -100 508.489396 510.461111 512.124653 512.946821 513.352233 515.311733 516.864920 517.570878 517.850846 519.531480 520.784263 521.187676 521.201643 522.892236 524.199384 524.673255 524.738460 526.167439 527.213449 527.477377 527.374880 528.648931 529.537367 -100 
-100 -100 504.958055 508.582810 510.694180 511.149102 510.185880 513.545412 515.514003 515.894905 514.924789 517.912678 519.543500 519.562461 518.146038 521.320157 523.070587 523.241479 522.107744 524.758781 526.153947 526.099995 524.821442 527.316457 528.635275 -100 
-100 -100 506.659249 508.634312 510.297107 511.111832 511.514471 513.495062 515.067157 515.781484 516.086999 517.855739 519.217350 519.717554 519.801425 521.527503 522.846889 523.320255 523.385996 524.834164 525.906357 526.195711 526.112573 527.389988 528.277659 -100 
-100 -100 506.963268 508.416069 509.881892 510.824039 511.584711 513.174475 514.562896 515.362461 515.984066 517.489328 518.831086 519.602825 520.163643 521.467542 522.573957 523.125422 523.491049 524.627996 525.597412 526.043441 526.304147 527.229230 527.925352 -100 
-100 -100 505.287333 507.335875 509.026945 509.812433 510.146190 512.136578 513.649042 514.198005 514.313295 516.368451 518.026725 518.789659 519.096838 520.707054 521.890290 522.225357 522.156923 523.719547 524.894595 525.255124 525.227350 526.482349 527.354373 -100 
-100 -100 502.157792 505.995944 508.179449 508.577526 507.428957 510.889470 512.773711 512.814958 511.243708 515.004100 517.213752 517.735764 516.900980 519.685870 521.161607 521.061001 519.544033 522.550505 524.159932 524.243991 523.112109 525.514578 526.793303 -100 
-100 -100 504.649940 506.725964 508.453949 509.271994 509.619881 511.590945 513.067856 513.581594 513.677010 515.741199 517.423729 518.213456 518.540359 520.154090 521.332188 521.658607 521.582323 523.143404 524.318961 524.679337 524.649623 525.900377 526.769158 -100 
-100 -100 505.653755 507.181387 508.737941 509.761826 510.566157 512.101222 513.401729 514.115899 514.685686 516.222462 517.626882 518.464492 519.074934 520.375735 521.461328 521.986684 522.329371 523.467503 524.441932 524.890344 525.148999 526.063767 526.751775 -100 
-100 -100 504.595719 506.747783 508.585318 509.562655 510.089517 511.927728 513.327131 513.878656 514.062320 515.928234 517.419645 518.049256 518.245941 519.926297 521.185776 521.597274 521.602278 523.071228 524.161992 524.460469 524.379421 525.634800 526.506422 -100 
-100 -100 502.056765 506.047447 508.416243 509.120206 508.471467 511.488846 513.191360 513.330085 512.090277 515.332001 517.174253 517.397155 516.231057 519.233068 520.865616 520.927392 519.648198 522.380466 523.811319 523.769753 522.502927 524.953171 526.246561 -100 
-100 -100 505.351332 507.474376 509.274388 510.220481 510.724820 512.544224 513.941517 514.505052 514.682995 516.480294 517.881841 518.431975 518.569219 520.209480 521.444062 521.838941 521.821333 523.243159 524.275752 524.516713 524.391140 525.631376 526.500349 -100 
-100 -100 507.208042 508.659460 510.128993 511.090897 511.857282 513.344558 514.644590 515.413828 516.012806 517.371277 518.561128 519.225956 519.715430 520.939358 521.983128 522.491041 522.805956 523.832163 524.669649 524.981595 525.130218 526.030624 526.724651 -100 
-100 -100 507.096915 508.997005 510.560976 511.291570 511.616075 513.466822 514.940510 515.622724 515.924911 517.561083 518.830262 519.337463 519.484460 520.991772 522.124328 522.468227 522.419778 523.745463 524.663249 524.764200 524.489759 525.789789 526.702245 -100 
-100 -100 505.615682 509.078223 510.982567 511.271965 510.191282 513.343442 515.181841 515.557714 514.696444 517.467059 519.023080 519.183570 518.136312 520.791695 522.217282 522.201338 520.910159 523.427709 524.635901 524.318575 522.657554 525.323983 526.704046 -100 
-100 -100 509.445319 511.110495 512.421716 512.991320 513.210693 514.911503 516.286301 516.962621 517.279103 518.825365 520.016813 520.520672 520.680248 522.101695 523.161115 523.502985 523.466417 524.706800 525.546254 525.629454 525.343103 526.535920 527.354539 -100 
-100 -100 512.158309 512.949940 513.822151 514.503799 515.159262 516.272420 517.345840 518.176211 518.918056 519.994392 520.971490 521.681128 522.295594 523.248334 524.092122 524.646900 525.082380 525.842909 526.471314 526.793451 527.005525 527.595790 528.030171 -100 
-100 -100 513.430937 513.922990 514.600237 515.287288 516.029391 516.961491 517.915640 518.786980 519.633746 520.578971 521.481106 522.261667 522.997998 523.823049 524.591651 525.219264 525.781052 526.412792 526.969289 527.371927 527.707410 528.114351 528.396586 -100 
-100 -100 -100 -100 -100 -100 -100 -100 -100 -100 -100 -100 -100 -100 -100 -100 -100 -100 -100 -100 -100 -100 -100 -100 -100 -100 
-100 -100 -100 -100 -100 -100 -100 -100 -100 -100 -100 -100 -100 -100 -100 -100 -100 -100 -100 -100 -100 -100 -100 -100 -100 -100 
-100 -100 -100 -100 -100 -100 -100 -100 -100 -100 -100 -100 -100 -100 -100 -100 -100 -100 -100 -100 -100 -100 -100 -100 -100 -100 
-100 -100 518.490622 519.017963 519.788115 520.601834 521.451773 522.405256 523.342499 524.189103 525.006881 525.895190 526.749190 527.505874 528.241529 529.067154 529.867744 530.565173 531.221620 531.937262 532.597102 533.120766 533.560517 533.997047 534.282041 -100 
-100 -100 517.175823 517.922150 518.859662 519.702427 520.527134 521.584074 522.589445 523.400222 524.152388 525.116965 526.016997 526.717757 527.374668 528.283496 529.143889 529.799137 530.386488 531.184539 531.903251 532.390053 532.775846 533.323187 533.710040 -100 
-100 -100 514.714855 515.974997 517.244707 518.096165 518.786465 520.106958 521.267015 521.981474 522.536025 523.720857 524.737863 525.303789 525.732691 526.879621 527.883651 528.429461 528.808208 529.836925 530.693286 531.076888 531.277635 532.103612 532.712469 -100 
-100 -100 511.964080 513.912413 515.530110 516.343457 516.748920 518.486043 519.843183 520.437151 520.654482 522.215252 523.390002 523.791397 523.837421 525.385432 526.571440 526.974850 526.993144 528.404689 529.431825 529.675188 529.533630 530.781491 531.640377 -100 
-100 -100 511.536323 512.975584 514.437222 515.406513 516.183030 517.644446 518.923475 519.686741 520.264710 521.523771 522.595621 523.156712 523.572662 524.779534 525.837418 526.381505 526.746803 527.826377 528.727173 529.108957 529.312825 530.224407 530.914140 -100 
-100 -100 510.776023 511.988286 513.361631 514.403868 515.336386 516.719834 517.990742 518.866416 519.613896 520.772994 521.809374 522.466241 523.044368 524.125748 525.126615 525.748616 526.258232 527.203865 528.036480 528.483587 528.822662 529.597498 530.195956 -100 
-100 -100 508.967118 510.471706 511.995464 512.994853 513.800077 515.384765 516.787925 517.643377 518.292128 519.619679 520.751203 521.357150 521.809895 523.059126 524.153442 524.722015 525.102311 526.185681 527.082337 527.452698 527.651797 528.591556 529.306519 -100 
-100 -100 506.835390 508.939057 510.701490 511.582152 512.028496 514.018755 515.608169 516.360827 516.699908 518.399240 519.698599 520.187226 520.300762 521.937837 523.197575 523.642447 523.685483 525.111090 526.139805 526.362644 526.209044 527.527668 528.447566 -100 
-100 -100 507.113698 508.627261 510.160835 511.167055 511.983353 513.593689 515.022444 515.898880 516.583451 517.987202 519.211178 519.901201 520.417954 521.708078 522.824948 523.403214 523.786192 524.870196 525.763487 526.127005 526.322529 527.268983 527.991575 -100 
-100 -100 507.056921 508.294072 509.691223 510.743242 511.691399 513.135408 514.458940 515.361410 516.162111 517.489591 518.728130 519.561631 520.270139 521.429843 522.471177 523.107719 523.619277 524.568305 525.395065 525.825342 526.154131 526.950055 527.570404 -100 
-100 -100 505.928937 507.428837 508.943254 509.921544 510.702223 512.287242 513.654187 514.420845 515.021054 516.577782 517.987089 518.822724 519.434106 520.747943 521.857274 522.412643 522.771729 523.865454 524.762587 525.111912 525.289309 526.255434 526.995529 -100 
-100 -100 504.450019 506.534208 508.273573 509.115213 509.503515 511.469659 512.965816 513.526201 513.676052 515.691768 517.322963 518.063337 518.347770 520.021763 521.271934 521.679847 521.675817 523.128450 524.166260 524.361862 524.166690 525.528257 526.480513 -100 
-100 -100 505.321532 506.836259 508.371971 509.368813 510.155173 511.724862 513.064082 513.802307 514.385551 515.946012 517.369844 518.221093 518.845513 520.169805 521.285808 521.843789 522.202970 523.296815 524.194449 524.544143 524.720108 525.681213 526.417114 -100 
-100 -100 505.834129 507.106100 508.551309 509.646596 510.611118 512.018581 513.278805 514.116325 514.877144 516.218719 517.492628 518.359533 519.093780 520.274666 521.328938 521.969364 522.479624 523.429023 524.257583 524.690451 525.018233 525.801417 526.411021 -100 
-100 -100 505.265081 506.841890 508.455714 509.537668 510.392472 511.933012 513.253099 514.017801 514.627188 516.072059 517.362952 518.105574 518.657594 519.979779 521.114668 521.694828 522.070745 523.154963 524.051441 524.421858 524.620848 525.540182 526.241347 -100 
-100 -100 504.377831 506.570357 508.431063 509.408889 509.923633 511.805046 513.253401 513.860986 514.084905 515.870065 517.267401 517.821472 517.971736 519.649279 520.928319 521.368512 521.391872 522.813463 523.839717 524.067551 523.922994 525.193386 526.081015 -100 
-100 -100 506.024751 507.575217 509.152791 510.201653 511.029426 512.546888 513.856048 514.618651 515.209893 516.592039 517.801243 518.468424 518.960900 520.239610 521.343303 521.899383 522.251444 523.306201 524.171116 524.512195 524.686747 525.588702 526.280744 -100 
-100 -100 507.383392 508.590543 509.953181 510.979681 511.891076 513.246115 514.485997 515.335827 516.079112 517.277158 518.369296 519.077958 519.692798 520.789230 521.784744 522.382244 522.849364 523.737586 524.499821 524.872181 525.149738 525.896747 526.486619 -100 
-100 -100 507.713031 509.096166 510.481725 511.369278 512.080397 513.547616 514.851931 515.645252 516.259011 517.552347 518.666448 519.273514 519.724558 520.929710 521.965335 522.471329 522.778711 523.773573 524.564913 524.821676 524.919916 525.822622 526.524145 -100 
-100 -100 507.722270 509.570058 511.062690 511.742136 512.034128 513.809141 515.228463 515.885911 516.165142 517.754052 518.962481 519.407599 519.491890 521.020370 522.169812 522.524864 522.474963 523.782972 524.673802 524.751720 524.454842 525.726230 526.617374 -100 
-100 -100 510.002712 511.178480 512.327517 513.051192 513.644610 514.966625 516.167777 516.935660 517.542960 518.761704 519.811288 520.411761 520.864515 521.997533 522.966680 523.461218 523.766962 524.692280 525.418158 525.656116 525.735284 526.545075 527.163663 -100 
-100 -100 512.076047 512.754499 513.585081 514.313172 515.049943 516.078582 517.095920 517.939654 518.731119 519.729388 520.660281 521.388462 522.060622 522.959715 523.789016 524.393906 524.909145 525.610481 526.213368 526.580039 526.869273 527.376382 527.752604 -100 
-100 -100 513.167929 513.634197 514.303754 515.007693 515.769784 516.679587 517.611596 518.477981 519.326771 520.246634 521.129772 521.910419 522.657982 523.475309 524.246784 524.895062 525.481230 526.105198 526.658625 527.075792 527.429502 527.817251 528.082364 -100 
-100 -100 -100 -100 -100 -100 -100 -100 -100 -100 -100 -100 -100 -100 -100 -100 -100 -100 -100 -100 -100 -100 -100 -100 -100 -100 
-100 -100 -100 -100 -100 -100 -100 -100 -100 -100 -100 -100 -100 -100 -100 -100 -100 -100 -100 -100 -100 -100 -100 -100 -100 -100 
-100 -100 -100 -100 -100 -100 -100 -100 -100 -100 -100 -100 -100 -100 -100 -100 -100 -100 -100 -100 -100 -100 -100 -100 -100 -100 
-100 -100 518.046852 518.603705 519.385177 520.182637 521.005698 521.960382 522.891350 523.713375 524.505293 525.408082 526.275036 527.026477 527.751409 528.600629 529.419373 530.116061 530.767053 531.511471 532.196963 532.728602 533.166549 533.622175 533.920548 -100 
-100 -100 516.535874 517.406866 518.397913 519.204617 519.950402 521.061085 522.082522 522.838140 523.505673 524.543268 525.485553 526.155271 526.744451 527.735511 528.642489 529.272113 529.800128 530.684418 531.460520 531.940217 532.281507 532.897504 533.327898 -100 
-100 -100 513.388070 515.175330 516.640259 517.374932 517.731564 519.363529 520.628543 521.180399 521.372205 522.908017 524.071744 524.506640 524.588466 526.099149 527.254053 527.679175 527.733540 529.118820 530.140889 530.447288 530.378888 531.512050 532.273138 -100 
-100 -100 508.983967 512.650261 514.744797 515.249919 514.437016 517.377952 519.046349 519.250225 518.161891 521.017877 522.564643 522.608978 521.341602 524.219483 525.784568 525.851927 524.626383 527.314497 528.733076 528.720792 527.496999 529.877905 531.119764 -100 
-100 -100 510.079478 512.089484 513.779983 514.642429 515.083830 516.879084 518.279327 518.880836 519.089860 520.713775 521.941399 522.367785 522.425782 524.001226 525.206813 525.613199 525.633706 527.076356 528.143677 528.432884 528.349358 529.584920 530.442411 -100 
-100 -100 509.696822 511.214877 512.751984 513.765453 514.572560 516.102515 517.445180 518.253225 518.866258 520.165117 521.279520 521.883260 522.335563 523.544410 524.597568 525.136570 525.500274 526.587857 527.495745 527.878631 528.085236 529.015919 529.721782 -100 
-100 -100 507.206831 509.424529 511.267627 512.195115 512.663850 514.635411 516.205544 516.955466 517.300484 518.947682 520.215798 520.718834 520.874380 522.413172 523.593567 523.989714 524.001688 525.424925 526.444612 526.638050 526.440231 527.797447 528.741059 -100 
-100 -100 503.142394 507.360287 509.785493 510.405391 509.560171 512.915844 514.913259 515.391123 514.612406 517.451878 519.074724 519.279354 518.282032 521.016923 522.531601 522.580318 521.338567 524.002067 525.341590 525.124636 523.546491 526.310631 527.755202 -100 
-100 -100 505.332362 507.565773 509.428670 510.373834 510.863727 512.870616 514.475615 515.254589 515.638490 517.357838 518.709073 519.286580 519.501156 521.084939 522.297045 522.711896 522.727145 524.132208 525.117458 525.268254 525.040235 526.409077 527.370421 -100 
-100 -100 505.926853 507.488035 509.071714 510.117068 510.958211 512.570490 513.985500 514.836710 515.506589 516.967032 518.262429 519.019049 519.587822 520.888001 522.006962 522.588091 522.964054 524.005351 524.827522 525.095739 525.209473 526.198502 526.966072 -100 
-100 -100 504.363724 506.480540 508.265243 509.166258 509.623052 511.590017 513.112375 513.737029 513.951382 515.883669 517.418688 518.074652 518.293009 520.010983 521.322923 521.807118 521.873243 523.215086 524.116176 524.152387 523.796442 525.263308 526.293296 -100 
-100 -100 501.250271 505.164805 507.445525 508.000294 507.110637 510.412558 512.277131 512.451502 511.165481 514.599895 516.587017 516.904094 515.794937 518.880638 520.598545 520.787201 519.701257 522.188990 523.364341 522.913661 520.965394 524.047701 525.644914 -100 
-100 -100 503.780152 505.902232 507.696160 508.605614 509.062854 511.015975 512.514845 513.113967 513.311101 515.244924 516.787747 517.449360 517.674277 519.410440 520.741410 521.239306 521.312644 522.655820 523.556957 523.593862 523.237020 524.696452 525.720268 -100 
-100 -100 504.767510 506.336461 507.937905 509.002290 509.847152 511.427375 512.788851 513.579468 514.204925 515.677674 516.993130 517.754457 518.324726 519.673619 520.841139 521.455484 521.849297 522.890832 523.712218 523.985545 524.103340 525.070297 525.820134 -100 
-100 -100 503.620512 505.852145 507.736223 508.713752 509.219762 511.166594 512.679048 513.344872 513.625229 515.401731 516.796843 517.358787 517.524346 519.230854 520.544659 521.022418 521.074618 522.467684 523.447288 523.616058 523.418470 524.725842 525.645542 -100 
-100 -100 500.919426 505.096677 507.533602 508.195275 507.396648 510.652298 512.526997 512.838143 511.830445 514.851398 516.553730 516.697741 515.489058 518.520777 520.205565 520.346047 519.175493 521.784123 523.100897 522.917243 521.445485 524.053589 525.423247 -100 
-100 -100 504.385988 506.589948 508.436471 509.379309 509.855551 511.773606 513.268435 513.926559 514.186280 515.898608 517.213446 517.701741 517.807851 519.468749 520.746495 521.194450 521.223061 522.603186 523.576659 523.743567 523.541217 524.829230 525.733621 -100 
-100 -100 506.336196 507.833721 509.348054 510.341137 511.129882 512.643574 513.970414 514.764993 515.374922 516.694491 517.827566 518.433109 518.883310 520.143001 521.238841 521.791181 522.133854 523.158388 523.978563 524.264394 524.389964 525.300063 526.005158 -100 
-100 -100 506.233736 508.195245 509.825241 510.625557 511.018057 512.832940 514.272732 514.929602 515.202784 516.812696 518.027680 518.443466 518.490209 520.101396 521.326747 521.723473 521.698185 523.047165 523.974220 524.075669 523.800726 525.099154 526.012560 -100 
-100 -100 504.699303 508.276733 510.275702 510.678509 509.763566 512.771009 514.520153 514.834901 513.906513 516.670783 518.168416 518.177749 516.851846 519.794348 521.377733 521.424382 520.140089 522.709857 523.945333 523.643655 521.998594 524.653865 526.029692 -100 
-100 -100 508.622137 510.343720 511.718211 512.357877 512.642160 514.290546 515.608950 516.238078 516.511757 518.035488 519.183521 519.605810 519.670868 521.197141 522.347020 522.738060 522.723866 523.994991 524.855691 524.952641 524.675651 525.866528 526.683521 -100 
-100 -100 511.388696 512.207003 513.115400 513.834157 514.514179 515.609740 516.652777 517.452277 518.166078 519.220513 520.170319 520.844274 521.432772 522.421991 523.310463 523.898247 524.355810 525.136532 525.780174 526.112795 526.331332 526.923181 527.357817 -100 
-100 -100 512.682292 513.190279 513.891173 514.601212 515.355741 516.279734 517.214481 518.063218 518.888413 519.814852 520.698106 521.460563 522.189296 523.032105 523.827436 524.479370 525.060476 525.708351 526.277311 526.688834 527.029921 527.439424 527.722601 -100 
-100 -100 -100 -100 -100 -100 -100 -100 -100 -100 -100 -100 -100 -100 -100 -100 -100 -100 -100 -100 -100 -100 -100 -100 -100 -100 
-100 -100 -100 -100 -100 -100 -100 -100 -100 -100 -100 -100 -100 -100 -100 -100 -100 -100 -100 -100 -100 -100 -100 -100 -100 -100 
-100 -100 -100 -100 -100 -100 -100 -100 -100 -100 -100 -100 -100 -100 -100 -100 -100 -100 -100 -100 -100 -100 -100 -100 -100 -100 
-100 -100 517.543150 518.153251 518.956197 519.732719 520.515345 521.483771 522.413379 523.204133 523.956120 524.886607 525.771943 526.511086 527.209994 528.096241 528.938072 529.626198 530.256713 531.043804 531.761371 532.294856 532.718351 533.209896 533.532684 -100 
-100 -100 515.638789 516.788052 517.882363 518.623052 519.188896 520.453631 521.523795 522.189035 522.667128 523.880880 524.897956 525.498017 525.908243 527.089996 528.078746 528.645881 529.008234 530.083227 530.951513 531.389134 531.587182 532.377184 532.899174 -100 
-100 -100 510.495255 513.959989 515.880164 516.312983 515.472337 518.279432 519.844548 520.029452 518.960098 521.741870 523.249633 523.334194 522.128023 524.939172 526.458713 526.558675 525.393455 528.028058 529.419783 529.454579 528.286537 530.571194 531.725671 -100 
-100 -100 495.794395 509.954081 513.582659 512.928937 503.409792 515.042791 517.893359 516.793653 506.587891 518.545002 521.360868 520.085966 509.374379 521.708064 524.607832 523.438658 513.237723 524.933256 527.653497 526.546742 517.128939 527.780498 530.374881 -100 
-100 -100 507.040505 510.788328 512.970185 513.531299 512.758229 515.762210 517.482710 517.711338 516.639715 519.533570 521.117041 521.181251 519.926827 522.821686 524.397566 524.460009 523.231196 525.943972 527.389312 527.388995 526.176849 528.593632 529.866318 -100 
-100 -100 508.152862 510.285617 512.073731 512.983532 513.446088 515.331391 516.813449 517.482603 517.754486 519.391225 520.643936 521.113806 521.223215 522.775017 523.959698 524.352815 524.366764 525.809316 526.867100 527.120854 526.989722 528.294000 529.199407 -100 
-100 -100 503.748070 507.971115 510.402053 511.027387 510.178979 513.503721 515.464990 515.911377 515.102928 517.908478 519.499482 519.680061 518.662997 521.366759 522.853079 522.881952 521.632367 524.305688 525.664024 525.467478 523.903073 526.665489 528.104955 -100 
-100 -100 487.924352 504.250002 508.497790 507.888930 497.443341 510.459634 513.850443 513.220309 504.163866 515.292302 518.067907 517.101338 507.693444 518.825758 521.478983 520.243288 510.011142 521.639863 524.197747 522.569259 511.135213 523.806584 526.884674 -100 
-100 -100 501.857719 506.102946 508.562229 509.213770 508.394563 511.767093 513.774263 514.256689 513.487742 516.366123 518.035240 518.283464 517.321232 520.071899 521.595599 521.649511 520.404229 523.045373 524.346891 524.081051 522.463562 525.243008 526.707238 -100 
-100 -100 504.336336 506.533559 508.387649 509.341652 509.841716 511.846239 513.426340 514.145901 514.456556 516.275369 517.706198 518.314869 518.529167 520.180641 521.447503 521.903565 521.943783 523.297840 524.209532 524.267230 523.948812 525.369728 526.374212 -100 
-100 -100 501.174985 505.116828 507.431912 508.023315 507.170066 510.498249 512.398804 512.621633 511.369388 514.761599 516.691362 516.964463 515.829852 518.906643 520.629161 520.830452 519.750929 522.212573 523.348851 522.856677 520.877253 523.965537 525.573226 -100 
-100 -100 487.436575 502.320693 506.221182 505.512261 495.022540 507.976844 511.175134 509.863364 497.982033 512.002611 515.463601 514.430245 503.646126 516.420974 519.559637 518.668698 509.339878 520.040067 522.217995 520.022043 506.614461 521.166669 524.659913 -100 
-100 -100 500.602576 504.544163 506.861816 507.456633 506.602215 509.917959 511.798381 511.997907 510.727904 514.122533 516.056954 516.329011 515.195206 518.296178 520.045679 520.267192 519.198686 521.660755 522.794906 522.302138 520.321680 523.399599 524.999409 -100 
-100 -100 503.209986 505.397772 507.253275 508.215957 508.718638 510.691467 512.222701 512.880535 513.133539 514.977346 516.424082 517.015634 517.201854 518.932961 520.275338 520.783664 520.854663 522.203446 523.108829 523.172466 522.866458 524.250473 525.229727 -100 
-100 -100 500.243573 504.426769 506.873395 507.545410 506.762004 510.053154 511.963766 512.302814 511.316923 514.362066 516.086214 516.249305 515.060069 518.115637 519.826834 519.992236 518.835256 521.427638 522.709867 522.481294 520.974368 523.601966 524.993577 -100 
-100 -100 486.065592 502.062835 506.257286 505.696036 495.496781 508.212677 511.443138 510.515047 500.374787 512.531516 515.473907 514.240539 503.391502 516.058092 519.123469 518.086133 508.209733 519.520284 522.017595 520.508266 509.798393 521.682293 524.581690 -100 
-100 -100 501.010570 505.163321 507.570371 508.206461 507.391628 510.647640 512.534892 512.864353 511.860642 514.837762 516.481944 516.574148 515.327391 518.337460 520.010292 520.142638 518.962141 521.553094 522.845989 522.634224 521.137618 523.743523 525.115652 -100 
-100 -100 504.799830 506.900051 508.660981 509.553045 510.005510 511.890552 513.374813 514.044541 514.315530 515.970350 517.222295 517.659455 517.727118 519.369741 520.633928 521.067282 521.076106 522.443531 523.392628 523.522563 523.280905 524.577697 525.490839 -100 
-100 -100 503.191854 506.875909 509.001657 509.505492 508.667406 511.743490 513.538813 513.869008 512.946397 515.741397 517.263213 517.274385 515.950580 518.936859 520.567651 520.643275 519.380227 521.983486 523.250210 522.968032 521.341801 524.025733 525.425299 -100 
-100 -100 491.630521 505.569687 509.095405 508.319762 498.460587 510.442173 513.448826 512.578972 503.103609 514.398499 517.042722 515.644206 504.539287 517.267928 520.256561 519.095266 508.863186 520.402249 522.870717 521.197026 509.825923 522.264587 525.242383 -100 
-100 -100 505.706036 509.096828 510.940245 511.291182 510.367041 513.244724 514.897837 515.206152 514.305565 516.990277 518.436710 518.472952 517.197717 520.074327 521.616299 521.698677 520.472566 522.977619 524.171088 523.902835 522.303014 524.852184 526.135061 -100 
-100 -100 510.446728 511.551923 512.581496 513.254492 513.771283 515.043189 516.154004 516.882836 517.425638 518.642143 519.651508 520.242826 520.642276 521.831762 522.812714 523.346535 523.641345 524.605100 525.323595 525.584417 525.620100 526.412968 526.954868 -100 
-100 -100 512.132593 512.703695 513.443270 514.152386 514.885361 515.840309 516.788414 517.618555 518.412018 519.363811 520.259385 521.003829 521.703656 522.586750 523.410764 524.059209 524.621228 525.306978 525.898095 526.298328 526.612868 527.060172 527.370551 -100 
-100 -100 -100 -100 -100 -100 -100 -100 -100 -100 -100 -100 -100 -100 -100 -100 -100 -100 -100 -100 -100 -100 -100 -100 -100 -100 
-100 -100 -100 -100 -100 -100 -100 -100 -100 -100 -100 -100 -100 -100 -100 -100 -100 -100 -100 -100 -100 -100 -100 -100 -100 -100 
-100 -100 -100 -100 -100 -100 -100 -100 -100 -100 -100 -100 -100 -100 -100 -100 -100 -100 -100 -100 -100 -100 -100 -100 -100 -100 
-100 -100 517.319165 517.866201 518.629543 519.402504 520.196871 521.120438 522.018229 522.808822 523.580070 524.480091 525.354486 526.115041 526.849071 527.709173 528.537971 529.243773 529.908804 530.678118 531.393793 531.953179 532.411916 532.880202 533.184306 -100 
-100 -100 515.808358 516.668489 517.639779 518.419830 519.134559 520.212074 521.196027 521.913102 522.554642 523.593302 524.548115 525.228422 525.826025 526.829300 527.746035 528.381393 528.920958 529.835253 530.648865 531.162047 531.527457 532.157254 532.593606 -100 
-100 -100 512.660373 514.435398 515.878722 516.584082 516.906503 518.503683 519.725318 520.226396 520.381490 521.927179 523.112837 523.559794 523.647114 525.173016 526.337328 526.761080 526.820307 528.245218 529.317272 529.666114 529.626777 530.774950 531.542048 -100 
-100 -100 508.253320 511.907758 513.982068 514.459094 513.612408 516.521130 518.144502 518.289422 517.154190 520.030185 521.606187 521.661950 520.394934 523.290769 524.864003 524.922163 523.692189 526.428300 527.905376 527.940689 526.748634 529.144403 530.391809 -100 
-100 -100 509.337801 511.341724 513.021131 513.866773 514.285664 516.054719 517.418126 517.974385 518.150137 519.783806 521.031242 521.467186 521.527333 523.112296 524.320192 524.718332 524.738136 526.216606 527.330979 527.660165 527.603761 528.853060 529.715901 -100 
-100 -100 508.939873 510.460359 512.000279 513.013877 513.814642 515.328593 516.647334 517.428960 518.023580 519.322318 520.444081 521.053160 521.507166 522.716126 523.764373 524.294797 524.658172 525.768000 526.707231 527.117808 527.343686 528.285203 528.995707 -100 
-100 -100 506.433100 508.662577 510.523669 511.469833 511.949963 513.915853 515.474118 516.213820 516.552007 518.192066 519.456937 519.960443 520.115811 521.646317 522.814560 523.198542 523.206064 524.642097 525.680798 525.890413 525.703549 527.067809 528.014872 -100 
-100 -100 502.354629 506.591819 509.046903 509.700603 508.882598 512.241309 514.237158 514.717592 513.940979 516.767510 518.378005 518.577677 517.578417 520.299739 521.799199 521.834264 520.584165 523.254098 524.602300 524.390579 522.814856 525.581749 527.028162 -100 
-100 -100 504.540480 506.794295 508.690560 509.674307 510.197328 512.220063 513.836021 514.626737 515.015508 516.720418 518.051697 518.614760 518.821205 520.396151 521.601969 522.012440 522.023482 523.425792 524.405644 524.548655 524.313807 525.680042 526.641076 -100 
-100 -100 505.132533 506.714146 508.332358 509.418762 510.297793 511.936325 513.374423 514.247953 514.927055 516.367748 517.631169 518.360256 518.914005 520.213457 521.341594 521.934375 522.314316 523.343106 524.143081 524.387924 524.484033 525.465538 526.231319 -100 
-100 -100 503.565497 505.703802 507.524949 508.470777 508.971536 510.971323 512.527302 513.188046 513.420651 515.322115 516.807704 517.420232 517.615575 519.341673 520.679845 521.194313 521.275355 522.593394 523.454002 523.450252 523.065337 524.521779 525.550077 -100 
-100 -100 500.449755 504.386019 506.703128 507.304349 506.463108 509.800409 511.705893 511.928701 510.672142 514.064803 515.988791 516.250867 515.111808 518.211923 519.966873 520.198287 519.136657 521.590449 522.712274 522.210344 520.225054 523.296728 524.893348 -100 
-100 -100 502.986329 505.124734 506.947531 507.895380 508.395229 510.387399 511.930790 512.577002 512.798982 514.701361 516.189444 516.801520 516.999937 518.745269 520.106266 520.638145 520.727337 522.043036 522.896628 522.885708 522.494249 523.941832 524.964410 -100 
-100 -100 503.982814 505.561054 507.181016 508.272642 509.152197 510.773045 512.181886 513.019081 513.668211 515.118616 516.389519 517.109402 517.656758 519.008012 520.193857 520.828728 521.229125 522.249989 523.033585 523.265938 523.353375 524.310893 525.060996 -100 
-100 -100 502.842693 505.077275 506.970718 507.965658 508.499281 510.487473 512.051213 512.768642 513.078037 514.833209 516.186230 516.710315 516.854317 518.558877 519.882860 520.372150 520.425921 521.802474 522.750857 522.882399 522.656171 523.960470 524.885099 -100 
-100 -100 500.141067 504.317802 506.759344 507.432699 506.656115 509.951654 511.877709 512.243294 511.270642 514.267105 515.927755 516.036981 514.808842 517.838146 519.530239 519.679116 518.509757 521.106069 522.397571 522.180482 520.681210 523.293720 524.672751 -100 
-100 -100 503.591526 505.798551 507.653071 508.609276 509.105946 511.055205 512.588457 513.285536 513.568680 515.266913 516.553926 517.018307 517.111903 518.773465 520.059782 520.517445 520.550631 521.925730 522.884951 523.032080 522.814001 524.104109 525.014192 -100 
-100 -100 505.516628 507.024332 508.554981 509.567214 510.376068 511.909985 513.257201 514.069885 514.689487 516.004454 517.125765 517.720460 518.166896 519.433358 520.542588 521.109403 521.462725 522.490860 523.309442 523.591321 523.713401 524.622606 525.327962 -100 
-100 -100 505.386488 507.366916 509.023164 509.849682 510.262857 512.087535 513.530913 514.187191 514.457990 516.070008 517.286216 517.701668 517.751717 519.376933 520.622487 521.040125 521.032426 522.392419 523.328730 523.440178 523.172497 524.467051 525.375551 -100 
-100 -100 503.833046 507.435998 509.467666 509.901023 509.007281 512.016802 513.758380 514.060514 513.121469 515.892589 517.399515 517.414882 516.096462 519.058659 520.667308 520.739635 519.478148 522.063339 523.314847 523.032442 521.402764 524.051448 525.418965 -100 
-100 -100 507.763568 509.506031 510.909035 511.575358 511.877014 513.526896 514.837027 515.453910 515.719066 517.247855 518.405424 518.836720 518.912946 520.458723 521.632695 522.048552 522.056975 523.346058 524.224735 524.340748 524.077569 525.266394 526.078097 -100 
-100 -100 510.544530 511.377646 512.307690 513.047166 513.740734 514.838882 515.876742 516.668196 517.377069 518.434902 519.392722 520.076350 520.677221 521.684131 522.593811 523.203634 523.681878 524.480687 525.141561 525.490394 525.720148 526.313728 526.746609 -100 
-100 -100 511.847225 512.366601 513.084888 513.811972 514.577984 515.505296 516.437114 517.280670 518.103071 519.032325 519.922602 520.694648 521.435861 522.295087 523.109665 523.781713 524.382076 525.047476 525.632662 526.058493 526.409432 526.822331 527.105583 -100 
-100 -100 -100 -100 -100 -100 -100 -100 -100 -100 -100 -100 -100 -100 -100 -100 -100 -100 -100 -100 -100 -100 -100 -100 -100 -100 
-100 -100 -100 -100 -100 -100 -100 -100 -100 -100 -100 -100 -100 -100 -100 -100 -100 -100 -100 -100 -100 -100 -100 -100 -100 -100 
-100 -100 -100 -100 -100 -100 -100 -100 -100 -100 -100 -100 -100 -100 -100 -100 -100 -100 -100 -100 -100 -100 -100 -100 -100 -100 
-100 -100 517.044421 517.551597 518.284979 519.049512 519.842566 520.735294 521.606292 522.387862 523.162507 524.049332 524.922051 525.697863 526.451263 527.300055 528.120750 528.833467 529.514281 530.280029 531.000699 531.579041 532.058795 532.518717 532.813894 -100 
-100 -100 515.731880 516.454782 517.350753 518.138070 518.899179 519.891375 520.819665 521.544714 522.236045 523.213453 524.147648 524.870354 525.541124 526.479040 527.360060 528.020269 528.622220 529.486546 530.286468 530.842617 531.276622 531.849368 532.246388 -100 
-100 -100 513.274889 514.505875 515.727045 516.513110 517.127840 518.382588 519.449414 520.036869 520.485843 521.723597 522.807724 523.396856 523.823982 525.017180 526.044713 526.571266 526.934409 528.067826 529.045088 529.523284 529.785936 530.638511 531.256426 -100 
-100 -100 510.522932 512.438656 514.007336 514.752263 515.072756 516.756451 518.014103 518.442487 518.488186 520.166856 521.443091 521.861981 521.874183 523.496637 524.710128 525.064164 525.013501 526.583204 527.767796 528.124008 528.054807 529.325992 530.191552 -100 
-100 -100 510.063038 511.486301 512.921614 513.851720 514.576535 515.988398 517.186716 517.834073 518.313471 519.624495 520.759029 521.338825 521.746848 522.988302 524.055284 524.566047 524.904429 526.082125 527.099232 527.571321 527.833384 528.769320 529.467162 -100 
-100 -100 509.260946 510.479249 511.859853 512.904564 513.826294 515.175992 516.394368 517.209345 517.913107 519.079847 520.138412 520.808253 521.389409 522.473477 523.463023 524.059215 524.558427 525.557785 526.462244 526.968671 527.346920 528.142112 528.748710 -100 
-100 -100 507.405407 508.940809 510.508846 511.556929 512.397159 513.961496 515.334400 516.170998 516.812662 518.120504 519.243900 519.855720 520.316033 521.541402 522.602880 523.137314 523.499389 524.616249 525.557511 525.962044 526.182305 527.136361 527.858152 -100 
-100 -100 505.230921 507.388130 509.224790 510.193787 510.722463 512.695349 514.270297 515.036226 515.400457 517.053998 518.320078 518.807196 518.936447 520.526476 521.740138 522.143280 522.152593 523.606418 524.661501 524.896254 524.745393 526.071828 526.996538 -100 
-100 -100 505.507625 507.070377 508.680471 509.776680 510.672291 512.304425 513.749763 514.655919 515.361141 516.726091 517.903449 518.567340 519.075618 520.341461 521.439822 522.004409 522.373846 523.457077 524.341972 524.689142 524.869347 525.812045 526.535223 -100 
-100 -100 505.449031 506.732201 508.205018 509.347332 510.378365 511.870269 513.239167 514.195412 515.025848 516.302940 517.466246 518.239422 518.917194 520.079043 521.144489 521.811947 522.337740 523.256644 524.031943 524.409545 524.699299 525.482481 526.101546 -100 
-100 -100 504.309174 505.859248 507.454832 508.533837 509.414232 511.056935 512.492667 513.353221 514.019197 515.483852 516.765894 517.495920 518.049465 519.394994 520.576948 521.218380 521.632802 522.655933 523.449281 523.702917 523.811797 524.764123 525.506521 -100 
-100 -100 502.818111 504.958309 506.782232 507.734287 508.244476 510.261639 511.841217 512.538590 512.815564 514.677000 516.130356 516.726860 516.922030 518.657877 520.016628 520.555359 520.658130 521.987888 522.877458 522.943955 522.652433 524.009995 524.971848 -100 
-100 -100 503.714889 505.267557 506.866606 507.948407 508.829671 510.470395 511.902202 512.758466 513.422060 514.888080 516.172268 516.904129 517.462804 518.821650 520.019042 520.671619 521.088643 522.104134 522.883196 523.120444 523.215885 524.161734 524.902175 -100 
-100 -100 504.257452 505.547289 507.028602 508.178141 509.212559 510.701140 512.062365 513.009499 513.834349 515.115698 516.282965 517.056225 517.740286 518.932616 520.033481 520.726556 521.259180 522.159888 522.902169 523.242561 523.502192 524.273650 524.890178 -100 
-100 -100 503.714167 505.290464 506.916384 508.026716 508.931552 510.560646 511.996507 512.889390 513.584455 514.961445 516.144969 516.800493 517.305747 518.627645 519.787963 520.396554 520.779367 521.827258 522.653158 522.934825 523.061207 523.990728 524.713737 -100 
-100 -100 502.837473 505.016231 506.875499 507.865810 508.413100 510.387664 511.959822 512.716925 513.069130 514.749675 516.025872 516.494351 516.599619 518.276104 519.573824 520.034580 520.063167 521.456544 522.422296 522.559684 522.324586 523.640380 524.567969 -100 
-100 -100 504.441519 505.992674 507.580665 508.650359 509.513923 511.099463 512.496988 513.358764 514.021112 515.352359 516.486083 517.095956 517.560125 518.842420 519.966242 520.544532 520.907647 521.950673 522.781677 523.071543 523.200769 524.121700 524.835683 -100 
-100 -100 505.736457 506.966286 508.363041 509.428334 510.379998 511.774816 513.056252 513.946175 514.713193 515.897818 516.961336 517.644880 518.250730 519.363493 520.389110 521.018767 521.509658 522.404426 523.162270 523.525681 523.795638 524.542217 525.133612 -100 
-100 -100 505.991008 507.425534 508.874184 509.822333 510.581410 512.060984 513.363384 514.146306 514.746819 516.051791 517.172460 517.777994 518.233216 519.472614 520.554224 521.107657 521.455499 522.470537 523.281438 523.566038 523.689570 524.574146 525.258255 -100 
-100 -100 505.937750 507.865947 509.443564 510.199638 510.550079 512.312914 513.699960 514.312548 514.546777 516.171042 517.409445 517.865629 517.957171 519.537666 520.746718 521.161951 521.168076 522.500810 523.425189 523.557839 523.319118 524.549892 525.408204 -100 
-100 -100 508.257711 509.489754 510.707707 511.494173 512.129643 513.446928 514.621015 515.352580 515.931963 517.169844 518.245004 518.863685 519.336075 520.513748 521.536293 522.085383 522.441003 523.400098 524.163243 524.448074 524.566341 525.360257 525.959415 -100 
-100 -100 510.377446 511.090761 511.969699 512.743296 513.509647 514.540636 515.542930 516.365526 517.143479 518.151214 519.100617 519.848522 520.544880 521.481051 522.354503 523.005094 523.562941 524.299728 524.937538 525.339711 525.654691 526.161536 526.530893 -100 
-100 -100 511.494481 511.985509 512.692016 513.431788 514.217699 515.132974 516.056996 516.910814 517.752663 518.678965 519.577129 520.377196 521.149563 522.000063 522.810355 523.499095 524.123805 524.782291 525.368105 525.814792 526.189052 526.582289 526.846253 -100 
-100 -100 -100 -100 -100 -100 -100 -100 -100 -100 -100 -100 -100 -100 -100 -100 -100 -100 -100 -100 -100 -100 -100 -100 -100 -100 
-100 -100 -100 -100 -100 -100 -100 -100 -100 -100 -100 -100 -100 -100 -100 -100 -100 -100 -100 -100 -100 -100 -100 -100 -100 -100 
-100 -100 -100 -100 -100 -100 -100 -100 -100 -100 -100 -100 -100 -100 -100 -100 -100 -100 -100 -100 -100 -100 -100 -100 -100 -100 
-100 -100 516.560517 517.098638 517.845396 518.595319 519.362861 520.259552 521.123705 521.875428 522.619977 523.530750 524.424764 525.195662 525.933933 526.806410 527.639499 528.336288 528.995534 529.790254 530.536036 531.114350 531.584857 532.071284 532.388309 -100 
-100 -100 515.053950 515.901849 516.850969 517.599124 518.276519 519.326447 520.265814 520.915177 521.497610 522.574445 523.569358 524.256515 524.842951 525.873793 526.797704 527.402193 527.906513 528.877909 529.747022 530.282195 530.651515 531.316903 531.778831 -100 
-100 -100 511.918716 513.673430 515.082814 515.735164 515.988542 517.571368 518.730438 519.089479 519.068040 520.760365 522.043503 522.479646 522.490302 524.108450 525.295827 525.627448 525.536632 527.137841 528.334048 528.703178 528.623892 529.868099 530.695092 -100 
-100 -100 507.540669 511.160262 513.186672 513.581538 512.591255 515.547348 517.099587 516.991544 515.368363 518.693727 520.459709 520.461096 518.925861 522.103519 523.740457 523.607459 521.909522 525.145732 526.855892 526.892765 525.518316 528.165499 529.525642 -100 
-100 -100 508.655974 510.624469 512.258996 513.050632 513.403631 515.155832 516.453031 516.864085 516.859454 518.633247 519.968025 520.380301 520.354203 522.035979 523.274803 523.586332 523.460564 525.123345 526.372753 526.734732 526.647090 527.987709 528.904517 -100 
-100 -100 508.361711 509.813606 511.294995 512.274691 513.051167 514.525059 515.786097 516.492054 517.019524 518.341104 519.476953 520.056057 520.466884 521.724579 522.805042 523.318263 523.654569 524.842604 525.866160 526.335263 526.595412 527.550664 528.265487 -100 
-100 -100 506.103880 508.144657 509.894593 510.819955 511.324003 513.213750 514.703813 515.391738 515.693156 517.316085 518.548219 518.975423 519.034352 520.659927 521.897781 522.297957 522.303438 523.812022 524.940287 525.255662 525.178437 526.475008 527.373915 -100 
-100 -100 502.441297 506.213437 508.477132 509.132569 508.450443 511.633800 513.535325 513.971743 513.169225 515.962207 517.507793 517.560330 516.289532 519.273829 520.903457 520.965728 519.683807 522.472169 523.940095 523.905131 522.614666 525.135580 526.466345 -100 
-100 -100 504.189139 506.262546 508.061562 509.042724 509.610817 511.580126 513.158557 513.935176 514.313872 515.986586 517.261953 517.736658 517.843148 519.504400 520.779150 521.217988 521.240940 522.711102 523.780430 524.043789 523.931747 525.208765 526.100532 -100 
-100 -100 504.505177 506.038326 507.629107 508.722224 509.624681 511.267856 512.718420 513.619543 514.320512 515.719858 516.926990 517.602099 518.118012 519.434591 520.589179 521.203711 521.608255 522.685815 523.563847 523.919754 524.112959 525.026841 525.726912 -100 
-100 -100 502.795806 504.940335 506.770214 507.732902 508.257251 510.293421 511.904612 512.655305 512.988135 514.788469 516.183822 516.746196 516.923437 518.636484 519.978203 520.509165 520.620893 521.985757 522.945258 523.125924 522.960758 524.226122 525.119168 -100 
-100 -100 499.600886 503.580267 505.923113 506.544305 505.721787 509.118946 511.113301 511.505009 510.537631 513.652477 515.424173 515.630733 514.496282 517.551628 519.294229 519.538850 518.516411 521.010901 522.259753 522.073604 520.682845 523.187364 524.521345 -100 
-100 -100 502.187329 504.337172 506.172255 507.138151 507.664467 509.702802 511.316957 512.071824 512.409443 514.212922 515.611368 516.177736 516.361183 518.083690 519.435152 519.971914 520.081134 521.432438 522.370010 522.524560 522.338575 523.601069 524.496865 -100 
-100 -100 503.270573 504.822448 506.429283 507.531717 508.439946 510.090206 511.549883 512.463466 513.178143 514.581328 515.791888 516.472795 516.999899 518.336130 519.511749 520.140305 520.541954 521.587522 522.412655 522.703049 522.840595 523.760446 524.474699 -100 
-100 -100 502.286280 504.416144 506.254240 507.255328 507.834883 509.822423 511.423248 512.231080 512.646822 514.313911 515.586584 516.065287 516.185611 517.877097 519.185568 519.650659 519.676077 521.084385 522.054833 522.184430 521.934071 523.270275 524.210227 -100 
-100 -100 499.820280 503.730240 506.064540 506.751284 506.083895 509.306649 511.253290 511.754423 511.046902 513.797983 515.328961 515.384192 514.129500 517.150610 518.822969 518.925331 517.666350 520.345152 521.661438 521.402009 519.783110 522.522077 523.955799 -100 
-100 -100 502.998299 505.103086 506.903335 507.863394 508.399984 510.339071 511.895028 512.664997 513.045506 514.674416 515.909496 516.354670 516.442585 518.096651 519.368862 519.803497 519.808382 521.209454 522.180616 522.312804 522.061568 523.391579 524.325604 -100 
-100 -100 504.721485 506.212448 507.735174 508.754566 509.579775 511.122924 512.485330 513.322726 513.969792 515.296708 516.434452 517.056307 517.528861 518.785116 519.881457 520.444335 520.801161 521.835227 522.664504 522.961899 523.097670 524.001484 524.700181 -100 
-100 -100 504.435229 506.458237 508.143082 508.984150 509.403645 511.244931 512.692251 513.332599 513.577850 515.266505 516.562669 517.064875 517.203187 518.783528 520.000268 520.429079 520.458632 521.803071 522.751347 522.918202 522.727439 523.955803 524.818461 -100 
-100 -100 502.729439 506.455765 508.547859 508.999150 508.093000 511.136181 512.874543 513.117941 512.048201 515.008198 516.656474 516.824238 515.726973 518.529153 520.075440 520.177306 519.024619 521.531700 522.788358 522.613105 521.206330 523.644711 524.914187 -100 
-100 -100 506.748929 508.546369 509.989856 510.676088 510.983918 512.649508 513.958375 514.549743 514.782711 516.396207 517.646323 518.175448 518.348480 519.856730 521.009652 521.445159 521.498852 522.776984 523.672872 523.851419 523.670701 524.791860 525.555240 -100 
-100 -100 509.589040 510.445486 511.399818 512.157083 512.862552 513.971689 515.013382 515.801744 516.513402 517.612531 518.623594 519.362728 520.010019 521.022193 521.935292 522.561162 523.062948 523.872999 524.553571 524.935750 525.196395 525.775218 526.191379 -100 
-100 -100 510.916417 511.448986 512.184636 512.927601 513.706460 514.644203 515.582854 516.431722 517.265457 518.222408 519.148975 519.958639 520.730943 521.605716 522.432241 523.119967 523.738730 524.420151 525.024262 525.472423 525.840519 526.252718 526.530739 -100 
-100 -100 -100 -100 -100 -100 -100 -100 -100 -100 -100 -100 -100 -100 -100 -100 -100 -100 -100 -100 -100 -100 -100 -100 -100 -100 
-100 -100 -100 -100 -100 -100 -100 -100 -100 -100 -100 -100 -100 -100 -100 -100 -100 -100 -100 -100 -100 -100 -100 -100 -100 -100 
-100 -100 -100 -100 -100 -100 -100 -100 -100 -100 -100 -100 -100 -100 -100 -100 -100 -100 -100 -100 -100 -100 -100 -100 -100 -100 
-100 -100 516.030422 516.624767 517.398898 518.135495 518.870973 519.792845 520.664435 521.388393 522.093589 523.046549 523.969189 524.729919 525.438885 526.350877 527.203304 527.878284 528.498295 529.330560 530.098612 530.662798 531.104067 531.626087 531.970013 -100 
-100 -100 514.133757 515.261028 516.316966 517.001724 517.498287 518.720344 519.714836 520.258232 520.614054 521.918038 523.013938 523.627293 524.008969 525.255372 526.262904 526.773841 527.054158 528.249154 529.216666 529.687361 529.879126 530.738895 531.306311 -100 
-100 -100 509.015991 512.439931 514.299932 514.631511 513.623391 516.455619 517.919170 517.812390 516.226749 519.478545 521.205327 521.252448 519.784672 522.892871 524.480062 524.376695 522.731008 525.890531 527.541125 527.589490 526.243573 528.796808 530.076674 -100 
-100 -100 494.401776 508.456194 511.993430 511.145446 500.934022 513.096282 515.855946 514.086523 501.116720 515.777524 519.152503 517.664930 505.281416 519.319340 522.456560 520.724818 507.706253 522.272549 525.628710 524.427370 513.734421 525.774809 528.680095 -100 
-100 -100 505.638552 509.322373 511.431130 511.895350 510.965758 513.993328 515.608112 515.541590 513.948832 517.302979 519.089456 519.095279 517.562368 520.762130 522.417237 522.283606 520.579745 523.829134 525.549207 525.581510 524.206018 526.882219 528.270290 -100 
-100 -100 506.917898 508.922297 510.618218 511.482506 511.915225 513.735408 515.121988 515.659410 515.798655 517.502173 518.791791 519.211094 519.225653 520.888538 522.134193 522.489444 522.427699 524.024802 525.226716 525.574045 525.497390 526.821878 527.734038 -100 
-100 -100 503.107480 506.844547 509.068750 509.688776 508.968274 512.096366 513.929795 514.290681 513.423639 516.206625 517.745746 517.775277 516.476154 519.464613 521.094418 521.142696 519.850669 522.674622 524.187702 524.190328 522.924372 525.452080 526.783137 -100 
-100 -100 489.409588 503.508880 507.281427 506.761810 497.234366 509.287910 512.439524 511.731912 502.644509 513.711939 516.367928 515.020673 504.066127 516.734037 519.738513 518.522892 507.944259 520.054374 522.855847 521.655337 511.766418 522.951365 525.700977 -100 
-100 -100 501.169491 504.944396 507.222792 507.902650 507.250184 510.465841 512.397824 512.859905 512.080923 514.907174 516.482854 516.558429 515.308510 518.327126 519.992589 520.086680 518.823671 521.602906 523.054864 523.010080 521.714740 524.219803 525.540000 -100 
-100 -100 502.994415 505.102874 506.922975 507.907034 508.467489 510.481103 512.086216 512.861094 513.226470 514.965205 516.300029 516.817697 516.959941 518.652068 519.966113 520.456608 520.530894 521.959943 522.991556 523.234806 523.111903 524.376657 525.260011 -100 
-100 -100 499.564969 503.540771 505.887158 506.520702 505.713408 509.116384 511.120430 511.530570 510.579242 513.674620 515.423259 515.613391 514.466067 517.506731 519.233334 519.464143 518.439623 520.962829 522.257189 522.124482 520.776045 523.269779 524.587426 -100 
-100 -100 485.566040 500.665164 504.636127 503.967617 493.460222 506.583073 509.959467 509.083392 498.828187 511.247193 514.308586 513.185867 502.562085 515.112144 518.214726 517.354582 508.154247 518.849617 521.251121 519.875765 509.855917 521.054144 523.803790 -100 
-100 -100 498.955512 502.936627 505.285923 505.919393 505.111914 508.517830 510.528019 510.947162 510.005795 513.106870 514.861297 515.058424 513.918832 516.967231 518.700210 518.933589 517.903881 520.409895 521.677914 521.513293 520.138737 522.633799 523.957837 -100 
-100 -100 501.741345 503.877575 505.713112 506.700812 507.262458 509.286514 510.909128 511.709508 512.104324 513.847042 515.188339 515.717913 515.875160 517.582545 518.910178 519.408933 519.477177 520.863831 521.829534 521.985838 521.778380 523.075641 523.989256 -100 
-100 -100 499.152829 503.057017 505.391016 506.084917 505.432253 508.679696 510.652679 511.178538 510.497126 513.281203 514.847389 514.935400 513.707567 516.747133 518.434515 518.551600 517.305243 519.986964 521.305679 521.052047 519.440144 522.178915 523.611624 -100 
-100 -100 486.194206 500.906987 504.821884 504.328716 494.756053 506.916673 510.149332 509.584929 500.939690 511.648212 514.245333 512.909174 501.990566 514.674864 517.708340 516.548885 506.155888 517.967738 520.539784 518.888733 507.435328 520.070002 523.131378 -100 
-100 -100 499.853201 503.731109 506.026570 506.679485 505.984183 509.180099 511.105365 511.591512 510.875241 513.625167 515.160115 515.221797 513.968004 516.971400 518.623118 518.710343 517.443335 520.117802 521.435826 521.182613 519.568298 522.301412 523.729068 -100 
-100 -100 503.179049 505.246600 506.995475 507.903556 508.390961 510.293223 511.808325 512.526696 512.853867 514.529295 515.812949 516.303052 516.427685 518.048428 519.292758 519.723812 519.742703 521.121010 522.088749 522.246632 522.032758 523.316483 524.217328 -100 
-100 -100 501.241437 505.045582 507.233818 507.764725 506.927786 510.049917 511.857845 512.148538 511.115240 514.114487 515.795044 515.978770 514.893474 517.721884 519.290764 519.399534 518.251990 520.784975 522.067314 521.904985 520.511548 522.983443 524.281390 -100 
-100 -100 489.057118 503.577894 507.256436 506.505650 496.505640 508.671791 511.683972 510.637919 500.306742 512.561736 515.540368 514.508680 504.549763 516.243550 519.041417 517.980206 508.366476 519.350019 521.790631 520.412160 510.317163 521.504646 524.202671 -100 
-100 -100 503.650015 507.183254 509.110181 509.497967 508.574696 511.496658 513.152195 513.403083 512.378219 515.280421 516.905449 517.131669 516.109035 518.840223 520.333482 520.463978 519.368347 521.812260 523.032249 522.898110 521.542643 523.877399 525.054372 -100 
-100 -100 508.545087 509.697713 510.774143 511.481642 512.021267 513.316915 514.437696 515.161668 515.703781 516.999789 518.103661 518.793563 519.283124 520.476713 521.466302 522.034080 522.379225 523.362269 524.118229 524.443457 524.545630 525.304528 525.815410 -100 
-100 -100 510.280783 510.877069 511.650027 512.390322 513.148910 514.125177 515.087988 515.929601 516.743860 517.745415 518.704514 519.514838 520.270977 521.183650 522.032655 522.712931 523.311722 524.029225 524.657224 525.099938 525.447863 525.894839 526.196924 -100 
-100 -100 -100 -100 -100 -100 -100 -100 -100 -100 -100 -100 -100 -100 -100 -100 -100 -100 -100 -100 -100 -100 -100 -100 -100 -100 
-100 -100 -100 -100 -100 -100 -100 -100 -100 -100 -100 -100 -100 -100 -100 -100 -100 -100 -100 -100 -100 -100 -100 -100 -100 -100 
-100 -100 -100 -100 -100 -100 -100 -100 -100 -100 -100 -100 -100 -100 -100 -100 -100 -100 -100 -100 -100 -100 -100 -100 -100 -100 
-100 -100 515.787899 516.325704 517.073710 517.826567 518.596465 519.492970 520.356155 521.109090 521.859868 522.783325 523.694803 524.484215 525.237328 526.117569 526.952894 527.648148 528.301754 529.085876 529.818073 530.382907 530.843179 531.324464 531.639870 -100 
-100 -100 514.284394 515.130607 516.080421 516.832298 517.512742 518.561050 519.497253 520.145876 520.733750 521.824691 522.840007 523.549257 524.153116 525.191158 526.116203 526.718874 527.217239 528.175857 529.028351 529.547044 529.904160 530.564703 531.025804 -100 
-100 -100 511.151727 512.902063 514.311456 514.969659 515.228256 516.806941 517.959128 518.314066 518.296421 520.005209 521.313461 521.777695 521.810533 523.434176 524.620752 524.950718 524.854392 526.439269 527.613996 527.961785 527.866929 529.107454 529.935287 -100 
-100 -100 506.765082 510.378467 512.405866 512.810402 511.829550 514.779916 516.322511 516.207710 514.586477 517.929917 519.723887 519.757465 518.248793 521.429924 523.065134 522.932045 521.230847 524.448422 526.134050 526.146458 524.753886 527.399280 528.761859 -100 
-100 -100 507.843799 509.812353 511.453986 512.259178 512.623779 514.375124 515.665896 516.071883 516.069743 517.859043 519.217827 519.657027 519.653123 521.342769 522.584699 522.898865 522.771210 524.419897 525.649115 525.990728 525.888430 527.226180 528.144274 -100 
-100 -100 507.503044 508.962691 510.459469 511.458460 512.250399 513.728612 514.987167 515.690002 516.219825 517.553755 518.707721 519.305830 519.733172 521.003148 522.093305 522.613832 522.951767 524.131584 525.141368 525.596206 525.846111 526.798416 527.513568 -100 
-100 -100 505.202316 507.257853 509.031485 509.983105 510.507865 512.405156 513.894666 514.579625 514.881934 516.515549 517.761523 518.200870 518.271069 519.912456 521.166037 521.578792 521.590613 523.095736 524.215712 524.522202 524.438512 525.733476 526.632865 -100 
-100 -100 501.509952 505.301590 507.594553 508.281590 507.625030 510.817813 512.720023 513.153725 512.351085 515.155146 516.712822 516.773332 515.509409 518.510972 520.158615 520.235894 518.963844 521.752426 523.217407 523.179247 521.886414 524.407786 525.739450 -100 
-100 -100 503.250092 505.341494 507.168907 508.181368 508.775589 510.758303 512.341959 513.120649 513.503310 515.186906 516.474234 516.958128 517.072144 518.744644 520.030557 520.479243 520.510532 521.986247 523.061075 523.330077 523.222133 524.500819 525.392753 -100 
-100 -100 503.570428 505.118542 506.734416 507.856499 508.784482 510.443547 511.903593 512.812243 513.522265 514.934384 516.156052 516.844708 517.370032 518.689559 519.843868 520.458714 520.867507 521.955907 522.849813 523.222798 523.428203 524.343853 525.042022 -100 
-100 -100 501.870417 504.027002 505.878361 506.867520 507.416624 509.468479 511.090993 511.853132 512.199613 514.016197 515.430945 516.013655 516.204007 517.911124 519.239927 519.760257 519.870612 521.251308 522.237445 522.447743 522.304152 523.568937 524.456216 -100 
-100 -100 498.687659 502.675539 505.034833 505.678410 504.878605 508.289167 510.294993 510.700548 509.750542 512.885508 514.681983 514.915887 513.799813 516.842586 518.563463 518.789745 517.761038 520.274265 521.555640 521.406921 520.045013 522.545126 523.869839 -100 
-100 -100 501.289709 503.442129 505.284792 506.263915 506.805917 508.856810 510.483590 511.253781 511.610948 513.438750 514.865925 515.461170 515.662277 517.376909 518.710002 519.230690 519.334907 520.700044 521.663464 521.847957 521.684365 522.947123 523.837612 -100 
-100 -100 502.392367 503.938195 505.540633 506.644587 507.560011 509.221046 510.693822 511.623016 512.358569 513.791217 515.036071 515.749316 516.296168 517.630148 518.793168 519.410399 519.808660 520.861544 521.702026 522.010712 522.162359 523.085926 523.799435 -100 
-100 -100 501.428350 503.541342 505.362048 506.353124 506.931801 508.928235 510.542022 511.364427 511.801191 513.504507 514.819899 515.338604 515.484642 517.176680 518.475759 518.932987 518.956252 520.366494 521.343551 521.482143 521.239637 522.581024 523.523113 -100 
-100 -100 498.968669 502.853688 505.162685 505.832865 505.159943 508.391394 510.351286 510.866066 510.178909 512.972450 514.553462 514.656090 513.434074 516.456421 518.120727 518.217888 516.958714 519.636934 520.955718 520.701065 519.087054 521.831848 523.268820 -100 
-100 -100 502.111943 504.199835 505.981494 506.929150 507.463079 509.411660 510.982345 511.769000 512.173523 513.843569 515.127242 515.618291 515.737976 517.398807 518.667779 519.100443 519.107132 520.510777 521.487413 521.627377 521.383240 522.717952 523.653821 -100 
-100 -100 503.786841 505.272192 506.788045 507.803141 508.630761 510.186592 511.566707 512.424018 513.097567 514.464115 515.648065 516.313543 516.816863 518.083370 519.180528 519.744873 520.106928 521.148739 521.990122 522.302851 522.450950 523.357445 524.054896 -100 
-100 -100 503.456785 505.484113 507.172695 508.016251 508.441793 510.300339 511.769032 512.430936 512.702816 514.431657 515.774480 516.321273 516.491837 518.082564 519.301467 519.734530 519.773384 521.130312 522.097847 522.289655 522.118517 523.345641 524.202444 -100 
-100 -100 501.723761 505.461334 507.564218 508.022269 507.123973 510.188596 511.950951 512.215992 511.171181 514.171913 515.867069 516.080339 515.017412 517.828327 519.376932 519.485316 518.345495 520.867885 522.148421 522.005269 520.624974 523.057610 524.317320 -100 
-100 -100 505.744542 507.552421 509.008312 509.705213 510.025182 511.711412 513.043200 513.656583 513.914670 515.563731 516.854202 517.422232 517.624888 519.145008 520.303826 520.748012 520.815429 522.110651 523.030158 523.237251 523.078610 524.199360 524.956808 -100 
-100 -100 508.595981 509.460800 510.427157 511.197222 511.917325 513.045686 514.108626 514.918733 515.654792 516.784077 517.828174 518.598787 519.270806 520.297224 521.219887 521.856382 522.372143 523.199364 523.901079 524.306080 524.583839 525.166734 525.581535 -100 
-100 -100 509.931785 510.471568 511.218725 511.975203 512.769551 513.725681 514.684465 515.554571 516.411832 517.395868 518.351261 519.188229 519.982727 520.872734 521.710761 522.410238 523.043097 523.741302 524.364710 524.832323 525.215036 525.633203 525.912171 -100 
-100 -100 -100 -100 -100 -100 -100 -100 -100 -100 -100 -100 -100 -100 -100 -100 -100 -100 -100 -100 -100 -100 -100 -100 -100 -100 
-100 -100 -100 -100 -100 -100 -100 -100 -100 -100 -100 -100 -100 -100 -100 -100 -100 -100 -100 -100 -100 -100 -100 -100 -100 -100 
-100 -100 -100 -100 -100 -100 -100 -100 -100 -100 -100 -100 -100 -100 -100 -100 -100 -100 -100 -100 -100 -100 -100 -100 -100 -100 
-100 -100 515.496189 516.002340 516.738925 517.511344 518.311295 519.204005 520.072504 520.855834 521.642513 522.555032 523.463380 524.277370 525.061392 525.924771 526.749205 527.459362 528.129902 528.874343 529.567299 530.118147 530.577301 531.027896 531.320577 -100 
-100 -100 514.194792 514.911695 515.808770 516.606459 517.377367 518.364961 519.284283 520.005637 520.706544 521.713608 522.691126 523.461824 524.170957 525.120278 526.001120 526.658363 527.250297 528.087230 528.851331 529.372034 529.780003 530.345261 530.742389 -100 
-100 -100 511.756460 512.969167 514.187353 514.990602 515.624536 516.864198 517.909503 518.482830 518.935278 520.210648 521.351865 522.007687 522.490823 523.684956 524.703832 525.228609 525.586164 526.679892 527.606596 528.034761 528.259836 529.111485 529.735693 -100 
-100 -100 509.005799 510.887711 512.451842 513.225450 513.583349 515.238512 516.463137 516.867797 516.907938 518.633065 519.977260 520.479433 520.571272 522.176388 523.373351 523.730779 523.686878 525.202965 526.324819 526.618720 526.497701 527.780225 528.659406 -100 
-100 -100 508.448281 509.863295 511.311302 512.275284 513.032710 514.436029 515.613703 516.244563 516.724328 518.071405 519.261136 519.904875 520.368163 521.615744 522.682738 523.200806 523.540952 524.682992 525.651649 526.075212 526.301163 527.237882 527.943163 -100 
-100 -100 507.532216 508.766796 510.181848 511.271763 512.230774 513.586981 514.796112 515.600552 516.305902 517.500030 518.597934 519.308004 519.923507 521.031289 522.040370 522.653714 523.159099 524.138806 525.011572 525.485809 525.841232 526.633060 527.242448 -100 
-100 -100 505.574651 507.147573 508.771986 509.882401 510.773019 512.349005 513.714993 514.539172 515.176389 516.510140 517.663299 518.295885 518.772624 520.036202 521.135569 521.700863 522.080497 523.186507 524.106908 524.490609 524.696183 525.649055 526.373131 -100 
-100 -100 503.327000 505.539055 507.447955 508.494167 509.089174 511.071654 512.638546 513.388402 513.738823 515.425257 516.718820 517.213508 517.340158 518.981688 520.243888 520.686533 520.725274 522.171373 523.214365 523.438764 523.279769 524.610372 525.538451 -100 
-100 -100 503.599780 505.207533 506.884160 508.052960 509.009638 510.665593 512.116487 513.021067 513.728222 515.118656 516.321033 516.999057 517.515827 518.810183 519.936480 520.525193 520.915143 522.006744 522.900402 523.258070 523.446043 524.392288 525.115521 -100 
-100 -100 503.559691 504.877411 506.406771 507.614325 508.702696 510.225801 511.611584 512.580923 513.427745 514.730728 515.923555 516.724513 517.421692 518.586771 519.648961 520.315128 520.848560 521.790930 522.601071 523.017824 523.336560 524.119012 524.730248 -100 
-100 -100 502.443945 504.021314 505.665283 506.805293 507.743600 509.414947 510.870533 511.753380 512.447022 513.943202 515.265778 516.044436 516.634875 517.954362 519.097163 519.707404 520.112173 521.175387 522.032849 522.361445 522.530206 523.465985 524.184953 -100 
-100 -100 500.980037 503.140069 505.002343 506.009627 506.579618 508.614673 510.211844 510.936603 511.250502 513.149890 514.656387 515.324576 515.584893 517.262634 518.553099 519.036848 519.109793 520.495945 521.470113 521.640048 521.445102 522.757089 523.678271 -100 
-100 -100 501.913196 503.471276 505.087829 506.201724 507.121331 508.784805 510.239727 511.126169 511.829043 513.343070 514.687351 515.486393 516.092085 517.419379 518.564871 519.174193 519.573443 520.624928 521.466953 521.779775 521.936559 522.867650 523.585833 -100 
-100 -100 502.506040 503.778327 505.247583 506.400248 507.450885 508.962284 510.349734 511.326429 512.190758 513.533076 514.772823 515.617239 516.346626 517.525779 518.592296 519.257403 519.781040 520.697826 521.473821 521.855471 522.147518 522.922479 523.533874 -100 
-100 -100 502.029027 503.552580 505.130736 506.214529 507.114523 508.765485 510.228032 511.144683 511.873672 513.332239 514.611478 515.358994 515.927666 517.237734 518.367766 518.957222 519.336822 520.385059 521.221442 521.519442 521.660113 522.601173 523.328901 -100 
-100 -100 501.200134 503.288475 505.073447 506.017897 506.544485 508.545184 510.145449 510.919092 511.292184 513.079559 514.474728 515.059142 515.256561 516.908711 518.172710 518.620286 518.654037 520.037070 521.001172 521.142976 520.912014 522.244714 523.181567 -100 
-100 -100 502.699183 504.198213 505.736190 506.773710 507.627683 509.236659 510.664807 511.554065 512.255668 513.678900 514.920870 515.634667 516.173750 517.456774 518.563436 519.135075 519.503427 520.547418 521.386167 521.689979 521.832228 522.763903 523.482118 -100 
-100 -100 503.868690 505.084299 506.464473 507.518397 508.473053 509.896973 511.215333 512.141959 512.957529 514.225827 515.388008 516.165927 516.838772 517.964467 518.984265 519.614402 520.116313 521.025122 521.807785 522.206076 522.505469 523.253648 523.838740 -100 
-100 -100 504.014821 505.465764 506.925421 507.876281 508.643060 510.164686 511.512832 512.334939 512.982145 514.374480 515.596887 516.301970 516.832118 518.080607 519.156157 519.715587 520.084219 521.122577 521.975843 522.324098 522.504508 523.371110 524.030900 -100 
-100 -100 503.888958 505.858854 507.466001 508.230855 508.584193 510.406040 511.846887 512.496110 512.766002 514.487032 515.832987 516.397608 516.581164 518.155368 519.353143 519.779256 519.817474 521.175815 522.153593 522.375469 522.230018 523.411574 524.226751 -100 
-100 -100 506.229792 507.492240 508.740132 509.546439 510.201689 511.567079 512.789695 513.561450 514.184624 515.499563 516.662477 517.367844 517.908578 519.099126 520.124424 520.688787 521.074054 522.066009 522.880652 523.236655 523.416591 524.193970 524.768750 -100 
-100 -100 508.386318 509.120072 510.025746 510.825323 511.620392 512.692004 513.737294 514.601322 515.425195 516.493923 517.510893 518.323922 519.071353 520.031552 520.919829 521.590064 522.176111 522.947166 523.629490 524.083035 524.438085 524.948530 525.310545 -100 
-100 -100 509.526119 510.033285 510.764498 511.532198 512.349526 513.302361 514.266479 515.161337 516.048284 517.027665 517.982703 518.836832 519.652746 520.531121 521.361946 522.072925 522.725548 523.417677 524.043235 524.531285 524.936965 525.340935 525.605180 -100 
-100 -100 -100 -100 -100 -100 -100 -100 -100 -100 -100 -100 -100 -100 -100 -100 -100 -100 -100 -100 -100 -100 -100 -100 -100 -100 
-100 -100 -100 -100 -100 -100 -100 -100 -100 -100 -100 -100 -100 -100 -100 -100 -100 -100 -100 -100 -100 -100 -100 -100 -100 -100 
-100 -100 -100 -100 -100 -100 -100 -100 -100 -100 -100 -100 -100 -100 -100 -100 -100 -100 -100 -100 -100 -100 -100 -100 -100 -100 
-100 -100 514.984612 515.529855 516.300470 517.090314 517.900396 518.825351 519.719416 520.511984 521.300165 522.238683 523.166661 523.985434 524.766675 525.646282 526.479724 527.183602 527.836414 528.574580 529.249079 529.767412 530.195513 530.652299 530.954380 -100 
-100 -100 513.501711 514.345955 515.318991 516.122357 516.862194 517.929000 518.894998 519.602505 520.254519 521.340720 522.364686 523.124209 523.788423 524.799319 525.710477 526.344325 526.875742 527.744869 528.500636 528.956403 529.278398 529.903766 530.344864 -100 
-100 -100 510.425546 512.138341 513.568608 514.316582 514.700985 516.248210 517.418798 517.884659 518.029069 519.647098 520.934463 521.508749 521.723926 523.208665 524.339696 524.768336 524.844242 526.184347 527.162374 527.417999 527.297337 528.470604 529.261384 -100 
-100 -100 506.126383 509.615601 511.657310 512.213238 511.530437 514.293858 515.823280 515.901930 514.704737 517.705016 519.418461 519.662956 518.669376 521.387794 522.886485 522.969325 521.837134 524.401584 525.741584 525.640642 524.280495 526.783964 528.085179 -100 
-100 -100 506.944252 508.903619 510.596695 511.513043 512.016440 513.745740 515.059365 515.576465 515.736358 517.441219 518.788223 519.346508 519.531624 521.083850 522.272290 522.689169 522.736677 524.135284 525.157823 525.395408 525.259443 526.536737 527.425426 -100 
-100 -100 506.312533 507.859189 509.459782 510.557418 511.431993 512.949938 514.247534 515.005815 515.594838 516.942517 518.129447 518.802288 519.310044 520.550624 521.627375 522.189224 522.570912 523.643055 524.527185 524.882954 525.068621 526.013212 526.733528 -100 
-100 -100 503.607020 505.919182 507.887990 508.952589 509.536971 511.505963 513.041430 513.747655 514.056945 515.756032 517.072134 517.594100 517.746066 519.360170 520.602348 521.046328 521.096862 522.501902 523.499405 523.671330 523.456112 524.826428 525.781476 -100 
-100 -100 499.354608 503.746315 506.350174 507.161787 506.517942 509.831339 511.786087 512.208805 511.335199 514.282746 515.950798 516.128235 515.022678 517.922630 519.537869 519.661435 518.507737 521.116237 522.425248 522.185495 520.576808 523.370645 524.829642 -100 
-100 -100 501.596802 503.946449 505.966763 507.084356 507.727361 509.772268 511.385424 512.160260 512.530218 514.291309 515.664075 516.233860 516.424271 518.067632 519.331649 519.790036 519.845964 521.247855 522.233254 522.388451 522.161431 523.536077 524.498112 -100 
-100 -100 502.248659 503.893576 505.610894 506.811867 507.793541 509.476608 510.937040 511.827756 512.527494 514.007770 515.314526 516.084931 516.669181 517.966432 519.084596 519.671958 520.060350 521.128012 521.985565 522.298932 522.450726 523.418079 524.162933 -100 
-100 -100 500.730182 502.917263 504.823651 505.881703 506.497494 508.526395 510.105243 510.800440 511.077987 513.020234 514.566957 515.273833 515.570061 517.203224 518.448537 518.891840 518.929823 520.337950 521.321697 521.471213 521.239926 522.607815 523.566508 -100 
-100 -100 497.657665 501.633270 504.022742 504.741129 504.065657 507.367927 509.279699 509.546055 508.361043 511.791601 513.799508 514.229936 513.365506 516.190853 517.762577 517.855467 516.647520 519.289684 520.599041 520.348068 518.733873 521.512429 522.965858 -100 
-100 -100 500.260820 502.409335 504.265663 505.278368 505.861273 507.875006 509.447698 510.140193 510.423477 512.391156 513.970203 514.706338 515.022965 516.663426 517.909306 518.350678 518.384413 519.784285 520.759518 520.902694 520.666848 522.028849 522.983925 -100 
-100 -100 501.358933 502.897488 504.494320 505.593490 506.503620 508.163322 509.613930 510.492946 511.194045 512.739055 514.122556 514.959984 515.591203 516.898363 518.014320 518.598587 518.981330 520.030098 520.869568 521.172919 521.320256 522.271057 523.005188 -100 
-100 -100 500.400249 502.491407 504.281695 505.223082 505.737971 507.777493 509.387787 510.126095 510.451800 512.362425 513.882066 514.571848 514.853231 516.491012 517.741799 518.198831 518.258044 519.621644 520.577403 520.727410 520.514637 521.843521 522.778579 -100 
-100 -100 497.959510 501.798580 504.054293 504.623225 503.762549 507.153260 509.134019 509.484514 508.419841 511.700893 513.598596 513.948883 513.011112 515.846371 517.429307 517.558651 516.441876 518.971873 520.238604 520.010467 518.482569 521.154897 522.560290 -100 
-100 -100 501.064791 503.131035 504.879631 505.772322 506.240693 508.244538 509.830319 510.552047 510.857438 512.728103 514.202367 514.850888 515.098435 516.711636 517.943981 518.388371 518.440554 519.802149 520.764271 520.927201 520.721871 522.035967 522.955914 -100 
-100 -100 502.712931 504.193327 505.696040 506.687453 507.495948 509.086043 510.494365 511.354699 512.032330 513.482898 514.762036 515.510232 516.070615 517.333759 518.417582 518.981371 519.354834 520.399279 521.255700 521.599566 521.779374 522.679713 523.367263 -100 
-100 -100 502.361219 504.397203 506.083421 506.907441 507.310010 509.227693 510.751484 511.454838 511.767659 513.534543 514.921733 515.510345 515.709274 517.303558 518.513884 518.937430 518.972273 520.356860 521.363300 521.608220 521.493186 522.696598 523.533300 -100 
-100 -100 500.607345 504.372528 506.478673 506.902683 505.923098 509.117786 510.967397 511.298061 510.323311 513.326393 515.037669 515.272303 514.224986 517.038594 518.577771 518.667110 517.497713 520.079653 521.419728 521.358973 520.102982 522.447291 523.665022 -100 
-100 -100 504.666446 506.488532 507.951790 508.641678 508.950084 510.699589 512.092331 512.757339 513.060620 514.726942 516.032693 516.615967 516.829583 518.352329 519.506256 519.942302 520.006031 521.334375 522.297308 522.558446 522.455212 523.554344 524.293728 -100 
-100 -100 507.548333 508.422226 509.399269 510.178393 510.911799 512.077097 513.180980 514.028963 514.797394 515.947733 517.008116 517.792215 518.473680 519.503910 520.426254 521.062615 521.584356 522.432730 523.163672 523.601771 523.907520 524.492556 524.903996 -100 
-100 -100 508.900068 509.447631 510.206963 510.978091 511.791831 512.777002 513.768221 514.669526 515.554043 516.559080 517.530910 518.380774 519.184279 520.079041 520.919306 521.622149 522.263632 522.978952 523.625156 524.117153 524.519624 524.945814 525.226651 -100 
-100 -100 -100 -100 -100 -100 -100 -100 -100 -100 -100 -100 -100 -100 -100 -100 -100 -100 -100 -100 -100 -100 -100 -100 -100 -100 
-100 -100 -100 -100 -100 -100 -100 -100 -100 -100 -100 -100 -100 -100 -100 -100 -100 -100 -100 -100 -100 -100 -100 -100 -100 -100 
-100 -100 -100 -100 -100 -100 -100 -100 -100 -100 -100 -100 -100 -100 -100 -100 -100 -100 -100 -100 -100 -100 -100 -100 -100 -100 
-100 -100 514.395447 515.006511 515.826368 516.634198 517.446699 518.422218 519.350983 520.146271 520.919575 521.898698 522.850736 523.662913 524.422845 525.332672 526.182153 526.872069 527.492492 528.242987 528.911420 529.395330 529.781152 530.260920 530.582573 -100 
-100 -100 512.533910 513.656462 514.758998 515.543747 516.161541 517.409378 518.456359 519.108491 519.594914 520.873532 521.980523 522.686506 523.195638 524.372529 525.351047 525.922807 526.288187 527.301045 528.095057 528.458351 528.594776 529.390079 529.923053 -100 
-100 -100 507.569113 510.873521 512.769200 513.289929 512.621416 515.290384 516.768103 516.893123 515.769020 518.683823 520.339305 520.623134 519.699203 522.338205 523.785611 523.910331 522.840972 525.300648 526.551203 526.445299 525.105314 527.495011 528.702104 -100 
-100 -100 493.594849 506.937772 510.461492 510.007995 501.354645 512.166185 514.799204 513.556046 502.951903 515.388251 518.446679 517.559198 508.140928 519.304055 521.980906 520.909552 511.390406 522.314460 524.768950 523.397207 513.212078 524.558345 527.304798 -100 
-100 -100 503.878416 507.493026 509.690173 510.380598 509.813543 512.695188 514.332356 514.498116 513.366337 516.393849 518.123043 518.379568 517.401895 520.134845 521.654349 521.757323 520.637537 523.180574 524.487357 524.348769 522.967423 525.493803 526.822265 -100 
-100 -100 504.565329 506.739996 508.625935 509.671054 510.262607 512.149993 513.606862 514.246131 514.501876 516.214757 517.555487 518.107660 518.287928 519.872392 521.090726 521.529189 521.581875 522.965700 523.950501 524.132581 523.942789 525.265056 526.189502 -100 
-100 -100 499.820006 504.212815 506.822460 507.641743 506.998643 510.290769 512.215468 512.606409 511.705867 514.646966 516.315598 516.496978 515.393838 518.279473 519.882716 520.002976 518.848972 521.444621 522.740574 522.491617 520.876603 523.666812 525.123672 -100 
-100 -100 483.445077 500.314844 504.837924 504.523321 494.718549 507.295929 510.577663 509.805259 500.165526 511.910451 514.812535 513.729009 503.550079 515.539618 518.438432 517.373076 507.573385 518.815889 521.276876 519.588785 507.986908 520.821542 523.936044 -100 
-100 -100 497.779919 502.212751 504.871526 505.736351 505.142504 508.508104 510.505934 510.957199 510.109630 513.115994 514.845207 515.075148 514.009037 516.922466 518.544683 518.675220 517.525792 520.128229 521.424426 521.167610 519.546182 522.351004 523.821229 -100 
-100 -100 500.406400 502.704852 504.709274 505.836848 506.500273 508.564442 510.180609 510.929002 511.264016 513.133353 514.611249 515.264894 515.518502 517.157520 518.410192 518.859786 518.907536 520.315443 521.301661 521.452467 521.223111 522.605552 523.575451 -100 
-100 -100 497.326349 501.345408 503.790407 504.560960 503.927247 507.253691 509.181856 509.461018 508.282389 511.704111 513.698580 514.116970 513.243259 516.058203 517.621030 517.706935 516.497680 519.151815 520.473992 520.229371 518.619007 521.416722 522.884034 -100 
-100 -100 483.627614 498.596534 502.616982 502.139321 492.300704 504.804267 507.964512 506.728414 495.050648 508.999037 512.552778 511.879914 502.563459 513.856515 516.587143 515.412380 505.285060 516.842106 519.375576 517.714285 506.166508 518.954404 522.061137 -100 
-100 -100 496.907447 500.871132 503.248096 503.958093 503.279788 506.585827 508.503470 508.774538 507.597463 511.050928 513.085224 513.538796 512.688823 515.508885 517.069112 517.151250 515.938345 518.586332 519.905004 519.661051 518.052319 520.844096 522.306650 -100 
-100 -100 499.672027 501.796104 503.626981 504.613111 505.172023 507.209646 508.808537 509.526559 509.837303 511.802090 513.382250 514.121392 514.436255 516.074241 517.315209 517.758479 517.805224 519.195625 520.174298 520.333931 520.121246 521.478703 522.431253 -100 
-100 -100 497.104800 500.961921 503.244306 503.840949 503.006084 506.421151 508.415048 508.765496 507.705498 511.038827 512.997395 513.399829 512.498199 515.339742 516.920495 517.049423 515.937796 518.477709 519.757588 519.542683 518.027737 520.714180 522.128814 -100 
-100 -100 484.278470 498.812875 502.619441 501.865517 491.239544 504.423137 507.773735 506.730053 495.707709 508.990405 512.357511 511.576628 502.038075 513.500628 516.286224 515.246929 505.741071 516.663149 519.081363 517.520689 506.560139 518.739266 521.707502 -100 
-100 -100 497.769551 501.601810 503.842350 504.389599 503.508189 506.892248 508.868392 509.210540 508.137489 511.426719 513.334620 513.691554 512.752959 515.570385 517.133474 517.250431 516.132336 518.669467 519.956807 519.759330 518.257218 520.922645 522.317327 -100 
-100 -100 501.031700 503.095747 504.830029 505.702984 506.153646 508.137738 509.714415 510.441878 510.764112 512.605255 514.058466 514.692953 514.923461 516.524575 517.738990 518.166561 518.209876 519.591955 520.592149 520.813968 520.669921 521.939427 522.823706 -100 
-100 -100 499.041646 502.877428 505.072301 505.568993 504.654265 507.934148 509.856937 510.230943 509.287533 512.343188 514.100351 514.357655 513.321235 516.151962 517.701582 517.786139 516.613410 519.215155 520.576837 520.524502 519.279997 521.668480 522.923898 -100 
-100 -100 486.738384 501.398612 505.098147 504.247583 493.697472 506.514436 509.738954 508.835216 498.767066 510.894810 513.889359 512.896478 502.963071 514.660685 517.436865 516.319067 506.493537 517.743291 520.318763 519.143443 509.685006 520.306488 522.882874 -100 
-100 -100 501.488197 505.062533 507.012404 507.387100 506.405659 509.490401 511.268711 511.619052 510.692413 513.614432 515.267735 515.524197 514.521985 517.256365 518.738089 518.847881 517.727664 520.249740 521.555605 521.531639 520.322705 522.577106 523.714353 -100 
-100 -100 506.455221 507.629541 508.732295 509.462405 510.027777 511.398497 512.597107 513.392059 513.996320 515.332001 516.468429 517.185476 517.693188 518.893036 519.880825 520.446844 520.801054 521.825455 522.637133 523.025724 523.185094 523.946129 524.451811 -100 
-100 -100 508.224647 508.838511 509.639141 510.412093 511.210784 512.243874 513.268246 514.168616 515.034684 516.076968 517.068809 517.904881 518.678457 519.599627 520.452101 521.138066 521.752809 522.503067 523.174698 523.664063 524.050516 524.514028 524.821075 -100 
-100 -100 -100 -100 -100 -100 -100 -100 -100 -100 -100 -100 -100 -100 -100 -100 -100 -100 -100 -100 -100 -100 -100 -100 -100 -100 
-100 -100 -100 -100 -100 -100 -100 -100 -100 -100 -100 -100 -100 -100 -100 -100 -100 -100 -100 -100 -100 -100 -100 -100 -100 -100 
-100 -100 -100 -100 -100 -100 -100 -100 -100 -100 -100 -100 -100 -100 -100 -100 -100 -100 -100 -100 -100 -100 -100 -100 -100 -100 
-100 -100 514.041703 514.615276 515.434113 516.281583 517.149835 518.128182 519.071004 519.906510 520.726316 521.680733 522.616113 523.440957 524.228285 525.112142 525.949228 526.654152 527.298137 528.011354 528.651757 529.136793 529.539174 529.980321 530.275536 -100 
-100 -100 512.523196 513.401382 514.430672 515.299942 516.104802 517.228792 518.247936 519.004752 519.693112 520.792091 521.819436 522.584130 523.255366 524.269792 525.185858 525.825086 526.350838 527.189858 527.904007 528.320676 528.613779 529.222697 529.657058 -100 
-100 -100 509.381810 511.138641 512.638866 513.466803 513.928048 515.537373 516.767680 517.294304 517.484930 519.108513 520.391759 520.970546 521.195628 522.681516 523.819202 524.261713 524.339829 525.639999 526.563792 526.771602 526.617683 527.773900 528.558523 -100 
-100 -100 505.002016 508.545552 510.670082 511.318773 510.724095 513.552633 515.146521 515.295645 514.155500 517.153268 518.856566 519.106474 518.127653 520.843942 522.350054 522.454791 521.335116 523.851271 525.129213 524.976632 523.582209 526.069784 527.365935 -100 
-100 -100 505.742867 507.758886 509.538576 510.549120 511.139981 512.939671 514.318669 514.899611 515.107756 516.820480 518.165449 518.729909 518.926810 520.482470 521.680316 522.114835 522.169455 523.534300 524.509475 524.705857 524.542457 525.807181 526.692150 -100 
-100 -100 505.022550 506.631453 508.323131 509.514120 510.472887 512.063434 513.424351 514.236476 514.864377 516.229546 517.424682 518.106063 518.623847 519.872328 520.959794 521.534459 521.920402 522.975246 523.832223 524.162817 524.331655 525.269188 525.988026 -100 
-100 -100 502.220463 504.608373 506.677710 507.836080 508.500879 510.542955 512.139278 512.891253 513.232551 514.954807 516.286376 516.819241 516.980791 518.604936 519.858554 520.313596 520.369854 521.770356 522.757766 522.919482 522.698119 524.067823 525.024368 -100 
-100 -100 497.905682 502.385016 505.094576 505.997143 505.427597 508.812393 510.824707 511.286892 510.439655 513.412331 515.098531 515.286995 514.189791 517.099808 518.726306 518.860673 517.715888 520.329395 521.641501 521.404070 519.798836 522.598347 524.061866 -100 
-100 -100 500.188883 502.606239 504.714346 505.911609 506.622060 508.729268 510.392845 511.202813 511.596705 513.378350 514.765146 515.342215 515.537762 517.188842 518.462020 518.929679 518.996396 520.411907 521.412161 521.581060 521.366389 522.752234 523.721348 -100 
-100 -100 500.917488 502.607075 504.388587 505.653656 506.693016 508.427962 509.931127 510.853017 511.574076 513.068942 514.383016 515.154396 515.738561 517.040200 518.164232 518.757492 519.156696 520.246142 521.130115 521.467945 521.640204 522.623831 523.378157 -100 
-100 -100 499.466877 501.681918 503.633354 504.741251 505.404805 507.476347 509.091561 509.814596 510.111143 512.063046 513.611054 514.312257 514.602335 516.237311 517.485048 517.928929 517.975080 519.413497 520.435315 520.619187 520.415359 521.804084 522.774520 -100 
-100 -100 496.436744 500.430170 502.852205 503.609962 502.974573 506.312446 508.255848 508.547739 507.380971 510.819338 512.826494 513.248238 512.373694 515.199833 516.771003 516.859082 515.655128 518.334666 519.690887 519.481476 517.899796 520.702456 522.169142 -100 
-100 -100 499.049542 501.213748 503.097135 504.141887 504.758300 506.804585 508.406652 509.122800 509.424067 511.403927 512.988347 513.722037 514.032695 515.671009 516.912792 517.348698 517.388576 518.822988 519.844742 520.031799 519.831200 521.218285 522.186648 -100 
-100 -100 500.135636 501.691281 503.313644 504.439821 505.378303 507.070085 508.550072 509.451511 510.171201 511.736580 513.136851 513.982654 514.614534 515.917434 517.024951 517.601482 517.990042 519.070539 519.955502 520.304229 520.488690 521.464060 522.210448 -100 
-100 -100 499.154897 501.266939 503.083712 504.048331 504.587036 506.661060 508.302792 509.062279 509.406155 511.347306 512.896883 513.606237 513.894561 515.525712 516.762165 517.205406 517.265967 518.661361 519.664615 519.863015 519.689800 521.041595 521.987116 -100 
-100 -100 496.700064 500.564312 502.848701 503.439260 502.599432 506.029035 508.044471 508.415899 507.368190 510.687756 512.623670 512.999899 512.072451 514.897998 516.461091 516.570112 515.448601 518.011227 519.327097 519.149177 517.662611 520.355548 521.769726 -100 
-100 -100 499.820414 501.910318 503.688959 504.608030 505.103156 507.145052 508.766680 509.514555 509.842746 511.746898 513.253199 513.923045 514.177198 515.779725 516.991501 517.415459 517.462926 518.850964 519.855944 520.063489 519.895122 521.230939 522.161004 -100 
-100 -100 501.494657 502.998296 504.533669 505.557643 506.399382 508.028080 509.474374 510.367078 511.072196 512.548181 513.848206 514.608789 515.169740 516.419702 517.481807 518.024360 518.391645 519.457440 520.350426 520.732213 520.943936 521.866852 522.566382 -100 
-100 -100 501.169083 503.230557 504.953246 505.814878 506.255194 508.213208 509.778007 510.519423 510.863128 512.647214 514.044483 514.637133 514.831132 516.408147 517.593547 517.991726 518.015787 519.420564 520.461266 520.739547 520.652180 521.878685 522.729089 -100 
-100 -100 499.445544 503.238305 505.382976 505.846690 504.906482 508.141908 510.033714 510.405360 509.463566 512.476796 514.190475 514.423969 513.369043 516.162554 517.674761 517.735554 516.550871 519.154203 520.527760 520.496997 519.265005 521.632236 522.864344 -100 
-100 -100 503.549912 505.395410 506.893379 507.620618 507.966633 509.754495 511.185891 511.887166 512.218237 513.895004 515.202601 515.783256 515.988566 517.494261 518.625989 519.040005 519.093857 520.438484 521.428663 521.715726 521.634389 522.753405 523.505129 -100 
-100 -100 506.474622 507.367061 508.373492 509.185971 509.953744 511.153731 512.291416 513.169745 513.960949 515.122509 516.186162 516.968225 517.642513 518.660038 519.566794 520.189371 520.707191 521.568095 522.320453 522.780721 523.106285 523.708234 524.129854 -100 
-100 -100 507.851549 508.414851 509.200195 510.001931 510.847732 511.865062 512.886959 513.815130 514.719795 515.736203 516.712166 517.560697 518.358174 519.242929 520.071649 520.765583 521.406475 522.132897 522.797579 523.309688 523.730745 524.172260 524.462069 -100 
-100 -100 -100 -100 -100 -100 -100 -100 -100 -100 -100 -100 -100 -100 -100 -100 -100 -100 -100 -100 -100 -100 -100 -100 -100 -100 
-100 -100 -100 -100 -100 -100 -100 -100 -100 -100 -100 -100 -100 -100 -100 -100 -100 -100 -100 -100 -100 -100 -100 -100 -100 -100 
-100 -100 -100 -100 -100 -100 -100 -100 -100 -100 -100 -100 -100 -100 -100 -100 -100 -100 -100 -100 -100 -100 -100 -100 -100 -100 
-100 -100 513.618549 514.184225 515.019872 515.908445 516.823767 517.820066 518.783727 519.652784 520.502906 521.442905 522.362068 523.186954 523.983565 524.854567 525.686707 526.401901 527.057991 527.750914 528.373389 528.856650 529.265037 529.686412 529.967033 -100 
-100 -100 512.234369 513.026288 514.042898 514.977323 515.880685 516.978373 518.002440 518.827265 519.607126 520.629625 521.605272 522.385313 523.111619 524.064462 524.955001 525.630168 526.219399 526.988027 527.660188 528.098034 528.447373 528.982200 529.368109 -100 
-100 -100 509.641394 510.959988 512.334729 513.312249 514.112235 515.466144 516.630017 517.343077 517.914657 519.171119 520.282933 520.948789 521.465270 522.648098 523.677402 524.248773 524.638443 525.623212 526.416405 526.736298 526.890755 527.711866 528.327124 -100 
-100 -100 506.700385 508.724490 510.481631 511.466499 512.030937 513.792046 515.143285 515.725226 515.946324 517.596316 518.881931 519.400887 519.557361 521.122807 522.326782 522.763671 522.811584 524.161443 525.113011 525.282847 525.085180 526.341330 527.215251 -100 
-100 -100 506.001970 507.553479 509.196077 510.364746 511.309938 512.845160 514.153279 514.929475 515.531439 516.864644 518.029848 518.686743 519.186274 520.427408 521.511363 522.083843 522.465927 523.511482 524.360440 524.688642 524.855101 525.770562 526.472514 -100 
-100 -100 504.899986 506.284264 507.902676 509.189121 510.319283 511.820096 513.156539 514.072359 514.859556 516.080573 517.188115 517.914030 518.551842 519.672757 520.704459 521.350975 521.873590 522.810861 523.620770 524.039477 524.359880 525.140892 525.750653 -100 
-100 -100 502.694158 504.470776 506.331573 507.638991 508.686844 510.415997 511.907070 512.819659 513.514995 514.897665 516.082961 516.736218 517.231100 518.515903 519.640817 520.231735 520.626552 521.722094 522.620356 522.981939 523.175196 524.130479 524.860804 -100 
-100 -100 500.241046 502.729239 504.904940 506.143098 506.873796 509.017332 510.707126 511.529023 511.917335 513.666272 515.002813 515.518890 515.659814 517.324327 518.612616 519.079604 519.140010 520.595131 521.644184 521.872482 521.720328 523.066460 524.007145 -100 
-100 -100 500.683028 502.476639 504.362413 505.698729 506.786166 508.574737 510.130273 511.100642 511.848149 513.284190 514.517283 515.207795 515.732096 517.043980 518.191096 518.798824 519.211027 520.331936 521.257805 521.643691 521.857043 522.829163 523.569624 -100 
-100 -100 500.863528 502.289269 503.962063 505.302813 506.506483 508.135596 509.607606 510.636898 511.523149 512.854817 514.060430 514.858344 515.550690 516.726745 517.802216 518.477314 519.029196 520.021116 520.890397 521.358949 521.720096 522.538266 523.171134 -100 
-100 -100 499.916306 501.553896 503.293729 504.536864 505.573259 507.329235 508.856533 509.794172 510.525475 512.036954 513.355852 514.112904 514.680633 516.009507 517.158990 517.761188 518.169796 519.309289 520.256718 520.659816 520.885612 521.866870 522.612290 -100 
-100 -100 498.554273 500.745104 502.673667 503.763032 504.419079 506.521283 508.179745 508.956216 509.309990 511.216985 512.712376 513.347312 513.567097 515.260555 516.553241 517.009759 517.060290 518.554878 519.646132 519.907689 519.779904 521.144850 522.096003 -100 
-100 -100 499.497816 501.088133 502.761329 503.940777 504.928884 506.657304 508.171042 509.104126 509.842591 511.378233 512.728693 513.513889 514.097792 515.425707 516.563204 517.150310 517.547701 518.684523 519.634591 520.041899 520.271679 521.256104 522.003299 -100 
-100 -100 500.053821 501.366571 502.891408 504.097072 505.201657 506.780891 508.229319 509.247943 510.145360 511.531866 512.807745 513.667645 514.395752 515.565862 516.612202 517.252818 517.779858 518.769234 519.646893 520.125823 520.495924 521.320962 521.957539 -100 
-100 -100 499.511281 501.091353 502.730012 503.854313 504.790425 506.522267 508.053906 509.005144 509.757732 511.292510 512.644434 513.437645 514.023611 515.315214 516.408099 516.955897 517.324805 518.450436 519.396466 519.802118 520.030708 521.014097 521.760342 -100 
-100 -100 498.628860 500.794987 502.648555 503.623688 504.164427 506.270477 507.951932 508.752741 509.129201 511.028482 512.524485 513.174531 513.403628 515.024286 516.234320 516.618803 516.615516 518.091467 519.176653 519.436205 519.306229 520.667920 521.615969 -100 
-100 -100 500.177501 501.739990 503.346817 504.431700 505.327856 507.025158 508.531720 509.466265 510.201259 511.706697 513.026433 513.790920 514.347958 515.603729 516.659538 517.175379 517.520256 518.630573 519.569485 519.972933 520.197501 521.169303 521.905667 -100 
-100 -100 501.410534 502.683770 504.137550 505.257054 506.275804 507.781957 509.180449 510.171988 511.041664 512.363557 513.570792 514.376143 515.051856 516.147456 517.116248 517.692470 518.172700 519.132363 519.997647 520.476940 520.843058 521.638056 522.248334 -100 
-100 -100 501.602760 503.119318 504.663372 505.693662 506.537456 508.143409 509.578588 510.484314 511.202694 512.622047 513.859415 514.572646 515.095756 516.303633 517.318302 517.810391 518.141517 519.234495 520.168643 520.587255 520.823134 521.741517 522.432300 -100 
-100 -100 501.524929 503.572846 505.272524 506.123142 506.558653 508.465389 509.997347 510.743701 511.103826 512.823248 514.161278 514.723330 514.899091 516.421379 517.549078 517.892572 517.867695 519.299294 520.363431 520.648574 520.547350 521.785197 522.634995 -100 
-100 -100 503.977537 505.299700 506.627324 507.512925 508.245589 509.690344 510.994732 511.847334 512.536421 513.863639 515.023687 515.723139 516.249853 517.400951 518.372289 518.877847 519.228652 520.266355 521.146252 521.556422 521.779183 522.601836 523.205143 -100 
-100 -100 506.239657 507.016338 507.986121 508.854947 509.719855 510.862166 511.976974 512.904733 513.777377 514.866415 515.887866 516.696669 517.430685 518.363909 519.217028 519.853599 520.426807 521.227075 521.956401 522.455366 522.850105 523.396639 523.780784 -100 
-100 -100 507.440116 507.981688 508.767853 509.598193 510.480143 511.497813 512.523979 513.473560 514.401831 515.403641 516.366610 517.218352 518.022861 518.881042 519.687317 520.377985 521.027577 521.743236 522.407317 522.935971 523.378878 523.814462 524.097517 -100 
-100 -100 -100 -100 -100 -100 -100 -100 -100 -100 -100 -100 -100 -100 -100 -100 -100 -100 -100 -100 -100 -100 -100 -100 -100 -100 
-100 -100 -100 -100 -100 -100 -100 -100 -100 -100 -100 -100 -100 -100 -100 -100 -100 -100 -100 -100 -100 -100 -100 -100 -100 -100 
-100 -100 -100 -100 -100 -100 -100 -100 -100 -100 -100 -100 -100 -100 -100 -100 -100 -100 -100 -100 -100 -100 -100 -100 -100 -100 
-100 -100 513.000639 513.633731 514.533913 515.459383 516.396902 517.438818 518.436621 519.314413 520.159149 521.114052 522.034502 522.838069 523.611037 524.500656 525.348358 526.056683 526.696235 527.401313 528.026465 528.490617 528.877821 529.321713 529.624142 -100 
-100 -100 511.340864 512.318217 513.461669 514.425957 515.308676 516.506615 517.592309 518.404417 519.128717 520.213771 521.207432 521.930042 522.569902 523.601786 524.540328 525.186376 525.706718 526.541124 527.239265 527.626389 527.894959 528.518801 528.970837 -100 
-100 -100 507.897431 509.864976 511.550691 512.503790 513.054719 514.757133 516.076702 516.691508 516.961927 518.522089 519.727048 520.215914 520.357305 521.904003 523.094233 523.549398 523.615915 524.923579 525.832129 525.989557 525.777935 526.988574 527.816286 -100 
-100 -100 503.089791 507.066045 509.463397 510.263598 509.762602 512.705007 514.411237 514.697120 513.760676 516.567172 518.132325 518.231247 517.047889 519.939272 521.541783 521.662931 520.511551 523.065158 524.336125 524.107007 522.569232 525.205988 526.581077 -100 
-100 -100 504.064364 506.308174 508.292388 509.440622 510.129673 512.033549 513.510818 514.183698 514.472011 516.121276 517.384870 517.852193 517.959756 519.580558 520.837138 521.288145 521.337548 522.728236 523.712531 523.882471 523.679053 525.001908 525.930050 -100 
-100 -100 503.445474 505.196786 507.044505 508.352325 509.400330 511.089950 512.537675 513.412025 514.075246 515.426651 516.580196 517.199025 517.666592 518.947674 520.073962 520.660637 521.049694 522.145145 523.045240 523.407687 523.602449 524.550497 525.277490 -100 
-100 -100 500.587115 503.125765 505.345117 506.601986 507.332089 509.486960 511.174363 511.977300 512.338765 514.063023 515.364673 515.829773 515.920629 517.599459 518.899369 519.356481 519.399564 520.886993 521.973867 522.243990 522.140136 523.451628 524.372049 -100 
-100 -100 496.143045 500.845994 503.719078 504.698974 504.140778 507.683649 509.802821 510.314218 509.479160 512.457520 514.108580 514.196103 512.939332 515.989555 517.688808 517.808918 516.587071 519.378341 520.853741 520.817621 519.529623 522.090836 523.455020 -100 
-100 -100 498.592864 501.137491 503.367472 504.639745 505.399673 507.613094 509.366567 510.227828 510.639823 512.414155 513.758008 514.253001 514.367549 516.075116 517.400837 517.877988 517.943574 519.468519 520.599052 520.910382 520.838985 522.167970 523.096259 -100 
-100 -100 499.457339 501.219024 503.084705 504.412278 505.506316 507.330786 508.923097 509.914004 510.672571 512.129101 513.367579 514.038216 514.541858 515.887401 517.068096 517.687995 518.112206 519.292875 520.291542 520.746570 521.016143 521.994524 522.733671 -100 
-100 -100 498.087550 500.342843 502.351340 503.500267 504.201319 506.375560 508.104958 508.946874 509.350947 511.179509 512.575627 513.097196 513.215123 514.965992 516.315576 516.795055 516.856329 518.412361 519.572817 519.905255 519.847048 521.191797 522.128877 -100 
-100 -100 495.119649 499.116017 501.575399 502.351295 501.712257 505.193532 507.286068 507.773694 506.912161 510.019502 511.773391 511.903739 510.616817 513.781248 515.528814 515.647284 514.397384 517.267045 518.805422 518.811447 517.545520 520.143407 521.526166 -100 
-100 -100 497.687303 499.889746 501.825775 502.906175 503.555472 505.701459 507.418010 508.256462 508.668120 510.520019 511.946157 512.494162 512.625498 514.369029 515.697866 516.152485 516.195378 517.750391 518.916588 519.253959 519.200032 520.552729 521.495577 -100 
-100 -100 498.702000 500.329249 502.029205 503.208796 504.194404 505.969808 507.541564 508.524891 509.295407 510.805794 512.111897 512.842646 513.378827 514.702063 515.831381 516.390168 516.767268 517.955800 518.973002 519.437875 519.712252 520.712887 521.467848 -100 
-100 -100 497.572794 499.825230 501.761344 502.792225 503.374748 505.543662 507.283027 508.130460 508.544091 510.421604 511.883518 512.484942 512.669274 514.317522 515.542898 515.899538 515.854432 517.432313 518.612238 518.935428 518.851334 520.238424 521.202988 -100 
-100 -100 494.908140 499.045970 501.500078 502.162463 501.339846 504.899914 507.032326 507.525353 506.646319 509.809782 511.628630 511.869237 510.756493 513.667664 515.211288 515.138905 513.665852 516.640559 518.216430 518.188252 516.821163 519.524926 520.955279 -100 
-100 -100 498.238830 500.479469 502.391197 503.389580 503.936250 506.068656 507.779305 508.608188 509.005857 510.858924 512.297927 512.882399 513.044583 514.647017 515.819768 516.129506 516.047917 517.602097 518.766904 519.078481 518.983491 520.361140 521.319629 -100 
-100 -100 500.051613 501.656766 503.305150 504.416786 505.328836 507.022815 508.533659 509.485428 510.233437 511.687981 512.947651 513.658310 514.169643 515.384649 516.393253 516.851136 517.153055 518.296270 519.283527 519.724754 519.975555 520.956693 521.697555 -100 
-100 -100 499.760191 501.935619 503.782868 504.752613 505.292302 507.285657 508.897349 509.703268 510.116467 511.852647 513.203511 513.762383 513.932924 515.447006 516.554242 516.843456 516.765391 518.261728 519.385714 519.685406 519.586201 520.911454 521.829205 -100 
-100 -100 498.018700 501.978908 504.270513 504.870063 504.100148 507.297035 509.214616 509.676547 508.907661 511.767932 513.406301 513.618869 512.592138 515.269276 516.673095 516.573337 515.151369 517.967289 519.448939 519.399977 518.043078 520.614715 521.952294 -100 
-100 -100 502.305810 504.248026 505.852305 506.676028 507.112801 508.923366 510.388308 511.143506 511.538118 513.169799 514.439219 514.997993 515.190781 516.637342 517.697044 518.014007 517.972409 519.391291 520.440867 520.729983 520.623010 521.831838 522.646223 -100 
-100 -100 505.381150 506.327075 507.402604 508.280117 509.104408 510.340730 511.511275 512.421864 513.238359 514.391855 515.439481 516.204109 516.858841 517.843324 518.708136 519.281312 519.763455 520.647972 521.430582 521.903873 522.237981 522.881463 523.335269 -100 
-100 -100 506.837254 507.435918 508.271742 509.123668 510.013919 511.067188 512.119302 513.071779 513.992049 515.009274 515.977120 516.811813 517.591185 518.452356 519.252975 519.918024 520.542379 521.279508 521.963934 522.492002 522.929231 523.397016 523.706680 -100 
-100 -100 -100 -100 -100 -100 -100 -100 -100 -100 -100 -100 -100 -100 -100 -100 -100 -100 -100 -100 -100 -100 -100 -100 -100 -100 
-100 -100 -100 -100 -100 -100 -100 -100 -100 -100 -100 -100 -100 -100 -100 -100 -100 -100 -100 -100 -100 -100 -100 -100 -100 -100 
-100 -100 -100 -100 -100 -100 -100 -100 -100 -100 -100 -100 -100 -100 -100 -100 -100 -100 -100 -100 -100 -100 -100 -100 -100 -100 
-100 -100 512.397447 513.125489 514.100349 515.052638 515.992332 517.088082 518.120201 518.992359 519.811740 520.797026 521.728365 522.504694 523.238804 524.163084 525.033689 525.727407 526.335582 527.069920 527.707739 528.147503 528.499901 528.986566 529.324401 -100 
-100 -100 510.233677 511.566474 512.892665 513.852191 514.609262 516.000118 517.173650 517.925106 518.481004 519.736801 520.790858 521.420052 521.862821 523.086135 524.111770 524.690982 525.037059 526.044458 526.808011 527.106167 527.182311 528.016889 528.591606 -100 
-100 -100 504.519487 508.369739 510.654695 511.404218 510.883773 513.744634 515.398210 515.691260 514.780480 517.519014 519.031063 519.130512 517.969134 520.810700 522.380643 522.516498 521.392551 523.891217 525.118250 524.889476 523.363963 525.930434 527.248693 -100 
-100 -100 488.682307 503.907717 508.092757 507.918265 499.373408 510.464742 513.333746 512.414483 502.925129 514.276848 517.009983 515.747154 505.251551 517.445737 520.397491 519.330246 509.582470 520.736400 523.195880 521.592660 510.570739 522.762997 525.750316 -100 
-100 -100 500.430213 504.630766 507.259782 508.204680 507.801529 510.898713 512.730321 513.070022 512.151052 515.004725 516.587002 516.645569 515.418963 518.365050 520.019766 520.139520 518.974399 521.590505 522.916914 522.695481 521.159547 523.871667 525.314494 -100 
-100 -100 501.429832 503.923802 506.131583 507.395696 508.142700 510.231230 511.858454 512.605838 512.924003 514.622303 515.902164 516.336334 516.405460 518.076865 519.378459 519.828477 519.865523 521.333878 522.396340 522.618183 522.463286 523.814833 524.771519 -100 
-100 -100 496.478896 501.259586 504.199951 505.200205 504.635913 508.190739 510.305182 510.778830 509.897021 512.868091 514.501945 514.541808 513.237602 516.302656 518.015563 518.117535 516.869452 519.681567 521.172107 521.122249 519.816332 522.404443 523.796243 -100 
-100 -100 479.403902 497.173076 502.103946 501.904599 491.817051 505.004886 508.540013 507.841198 498.179660 509.987087 512.848628 511.505176 500.482160 513.287674 516.398277 515.240422 504.829702 516.855111 519.686121 518.472616 508.546230 519.850596 522.687097 -100 
-100 -100 494.494105 499.272678 502.212532 503.216166 502.671800 506.287458 508.471165 509.003699 508.170506 511.190683 512.863317 512.927143 511.641138 514.737471 516.479408 516.603185 515.380179 518.240575 519.787969 519.792613 518.529307 521.134945 522.532742 -100 
-100 -100 497.470925 499.950301 502.146361 503.394263 504.146902 506.395440 508.183715 509.048982 509.452294 511.260777 512.619837 513.087578 513.168462 514.922020 516.289409 516.771975 516.837828 518.425963 519.622555 519.972869 519.925932 521.296089 522.254963 -100 
-100 -100 494.546508 498.675327 501.260860 502.102891 501.499462 505.057398 507.210838 507.715952 506.843199 509.939715 511.656075 511.714117 510.365215 513.562670 515.351253 515.476474 514.224956 517.149144 518.740188 518.769220 517.514094 520.146568 521.557498 -100 
-100 -100 481.097580 495.969113 500.084040 499.605498 489.513374 502.529129 506.016174 505.257470 495.325868 507.490340 510.459252 509.071042 497.587743 510.922708 514.152752 512.975259 502.333204 514.655539 517.593083 516.426236 506.467759 517.875806 520.743748 -100 
-100 -100 494.172085 498.238325 500.742746 501.509960 500.850515 504.380332 506.521668 507.023378 506.157514 509.278341 511.025234 511.109834 509.773308 512.957335 514.717168 514.808655 513.531640 516.457007 518.056595 518.090983 516.839744 519.484329 520.904273 -100 
-100 -100 496.812148 499.109603 501.109148 502.189305 502.817433 505.023332 506.795177 507.651553 508.060220 509.930637 511.362261 511.894812 512.013243 513.724433 515.017846 515.412238 515.401904 517.016051 518.242967 518.601706 518.550599 519.960523 520.946403 -100 
-100 -100 493.864419 498.098924 500.643197 501.349032 500.551729 504.180578 506.368727 506.875984 505.990953 509.172212 510.987562 511.184382 510.028757 512.981579 514.564784 514.490350 513.009152 516.051624 517.694452 517.696257 516.344731 519.098889 520.569607 -100 
-100 -100 480.004975 495.718789 499.945339 499.289806 488.469662 502.116271 505.729997 504.961100 494.845523 507.256359 510.367957 509.268770 498.862919 511.026070 513.842655 512.287779 500.675636 513.810064 516.891907 515.620786 505.051755 517.083533 520.092569 -100 
-100 -100 494.530466 498.758423 501.284394 501.963277 501.133740 504.724588 506.882111 507.371291 506.473619 509.632479 511.430849 511.620272 510.449646 513.346526 514.863446 514.729853 513.202304 516.214781 517.836498 517.820250 516.453117 519.198808 520.665409 -100 
-100 -100 498.150729 500.445932 502.411270 503.439206 504.007371 506.122625 507.827264 508.656600 509.059534 510.869041 512.265867 512.809909 512.942470 514.499890 515.630568 515.892542 515.781986 517.341334 518.526861 518.846122 518.756701 520.154471 521.133315 -100 
-100 -100 496.163777 500.289547 502.749599 503.446776 502.742049 506.061229 508.077880 508.573891 507.813490 510.733855 512.412308 512.607870 511.547743 514.253925 515.669334 515.526208 514.060847 516.939930 518.485498 518.448315 517.095679 519.758044 521.174752 -100 
-100 -100 483.518357 498.825276 502.872121 502.313619 492.494110 504.826650 508.077811 507.399564 498.295375 509.502588 512.307378 511.291921 501.698971 512.901080 515.455495 513.926986 502.824074 515.310800 518.196936 516.905040 506.545073 518.222540 521.101105 -100 
-100 -100 498.937267 502.764708 504.943473 505.498989 504.714731 507.814571 509.662088 510.117699 509.364716 512.152994 513.737425 513.951574 512.945343 515.558567 516.914901 516.819696 515.422184 518.188350 519.634918 519.593989 518.254505 520.764250 522.050955 -100 
-100 -100 504.288895 505.583260 506.825990 507.674689 508.342784 509.784805 511.050811 511.904648 512.557960 513.881301 514.994594 515.678319 516.148960 517.294195 518.212323 518.684278 518.960622 520.045578 520.921784 521.330784 521.495055 522.347892 522.923026 -100 
-100 -100 506.243482 506.930652 507.830018 508.695164 509.574602 510.677899 511.762247 512.707736 513.602668 514.650760 515.632082 516.442984 517.182876 518.064996 518.870440 519.504114 520.087603 520.862424 521.574180 522.093058 522.508245 523.024570 523.372053 -100 
-100 -100 -100 -100 -100 -100 -100 -100 -100 -100 -100 -100 -100 -100 -100 -100 -100 -100 -100 -100 -100 -100 -100 -100 -100 -100 
-100 -100 -100 -100 -100 -100 -100 -100 -100 -100 -100 -100 -100 -100 -100 -100 -100 -100 -100 -100 -100 -100 -100 -100 -100 -100 
-100 -100 -100 -100 -100 -100 -100 -100 -100 -100 -100 -100 -100 -100 -100 -100 -100 -100 -100 -100 -100 -100 -100 -100 -100 -100 
-100 -100 512.219206 512.924419 513.903643 514.881151 515.854738 516.944952 517.978827 518.866046 519.707799 520.673748 521.594495 522.377078 523.129959 524.033204 524.895464 525.598278 526.225749 526.940053 527.568400 528.016596 528.390331 528.857040 529.184672 -100 
-100 -100 510.325619 511.445001 512.716045 513.736774 514.641715 515.915666 517.054362 517.862827 518.560476 519.677392 520.680399 521.359769 521.950001 523.022967 523.995723 524.624048 525.109151 525.977369 526.692402 527.045340 527.274916 527.955891 528.463805 -100 
-100 -100 506.386554 508.678999 510.598303 511.602047 512.116574 513.975766 515.390795 515.964827 516.132936 517.796096 519.040264 519.431360 519.433273 521.107803 522.382679 522.784786 522.740453 524.160659 525.124692 525.200295 524.865947 526.233605 527.191507 -100 
-100 -100 500.993750 505.569624 508.320573 509.144743 508.481328 511.724418 513.583714 513.775081 512.594003 515.643137 517.295537 517.225996 515.740322 518.920399 520.675442 520.691392 519.286124 522.101215 523.485592 523.111752 521.293950 524.261655 525.858787 -100 
-100 -100 502.300801 504.911491 507.165863 508.376564 509.030693 511.109577 512.695903 513.325061 513.502986 515.263490 516.569683 516.927681 516.883304 518.643153 519.994982 520.390112 520.325120 521.847472 522.906387 523.000692 522.676978 524.174709 525.247785 -100 
-100 -100 501.824022 503.847238 505.920812 507.302005 508.356531 510.177878 511.717498 512.572623 513.175133 514.591957 515.770740 516.310469 516.683150 518.047548 519.241348 519.794368 520.122522 521.309503 522.277850 522.611120 522.755873 523.815254 524.643222 -100 
-100 -100 498.671374 501.609416 504.112980 505.420390 506.095290 508.446654 510.260595 511.021581 511.268227 513.113521 514.466071 514.821796 514.756385 516.579789 517.977451 518.375358 518.304205 519.952099 521.152990 521.391076 521.201593 522.676933 523.728264 -100 
-100 -100 493.727825 499.109044 502.368480 503.349289 502.580129 506.476797 508.785179 509.204225 508.112030 511.352594 513.103582 513.016775 511.442751 514.796789 516.656432 516.664460 515.183122 518.293432 519.953368 519.849517 518.350054 521.217798 522.780396 -100 
-100 -100 496.686203 499.620778 502.121246 503.430511 504.125950 506.534273 508.415690 509.235785 509.531837 511.424029 512.813033 513.191659 513.144965 514.997784 516.424459 516.846403 516.804469 518.502688 519.763868 520.060024 519.915230 521.411114 522.469416 -100 
-100 -100 497.855489 499.866681 501.927000 503.296709 504.375261 506.332159 508.023100 508.997733 509.693005 511.209239 512.461051 513.035955 513.431775 514.864132 516.120247 516.713313 517.088156 518.388811 519.493119 519.957253 520.204662 521.297642 522.133499 -100 
-100 -100 496.347337 498.929478 501.156034 502.312802 502.936349 505.299423 507.157425 507.962244 508.250322 510.184781 511.605589 511.986831 511.924697 513.827105 515.287362 515.716961 515.673563 517.411081 518.710311 519.033403 518.905791 520.421986 521.491684 -100 
-100 -100 493.004912 497.550234 500.301499 501.028374 500.156978 503.980808 506.263095 506.664624 505.545235 508.896792 510.717960 510.633576 508.993103 512.475482 514.398872 514.411448 512.904156 516.110388 517.850724 517.802014 516.333208 519.247113 520.833122 -100 
-100 -100 495.970984 498.493942 500.640210 501.721945 502.289613 504.623177 506.468503 507.270496 507.566474 509.524038 510.973963 511.380000 511.327738 513.215671 514.645524 515.040123 514.971454 516.707807 518.014848 518.344110 518.222116 519.750211 520.829027 -100 
-100 -100 497.159241 499.017770 500.892398 502.098362 503.058474 504.964570 506.636407 507.605137 508.312952 509.883335 511.201970 511.835031 512.257339 513.651303 514.833738 515.341273 515.651413 516.962310 518.091830 518.567867 518.821288 519.946777 520.807198 -100 
-100 -100 495.783041 498.382140 500.548594 501.587053 502.085887 504.449995 506.321569 507.130513 507.428038 509.426376 510.934884 511.420695 511.438658 513.203643 514.490677 514.746763 514.557852 516.321431 517.648127 517.957730 517.796875 519.372735 520.485109 -100 
-100 -100 492.675620 497.412569 500.191862 500.812641 499.748124 503.667850 505.996807 506.399827 505.259864 508.694437 510.618814 510.691193 509.262662 512.434772 514.083547 513.833299 512.040018 515.365235 517.153386 517.058119 515.466872 518.514799 520.170246 -100 
-100 -100 496.455211 499.047494 501.196503 502.208887 502.675433 505.002085 506.842585 507.632261 507.916133 509.895295 511.389902 511.869165 511.869791 513.580154 514.798916 514.992331 514.753939 516.483495 517.785267 518.074139 517.896519 519.463003 520.571103 -100 
-100 -100 498.522542 500.371123 502.210029 503.362738 504.257651 506.078405 507.682830 508.618388 509.309159 510.833839 512.125960 512.765058 513.177140 514.439646 515.464132 515.835326 516.041715 517.286844 518.366974 518.799129 519.014810 520.123028 520.975334 -100 
-100 -100 498.074181 500.592508 502.675891 503.671682 504.145285 506.314264 508.040957 508.808693 509.117900 510.971071 512.377365 512.845239 512.869955 514.477487 515.616994 515.787022 515.551532 517.200859 518.436804 518.694136 518.499842 520.009129 521.076207 -100 
-100 -100 495.991920 500.528001 503.137494 503.717278 502.738450 506.251032 508.334931 508.711192 507.707946 510.815160 512.557183 512.630969 511.325667 514.229755 515.710705 515.429430 513.691787 516.812449 518.459745 518.310448 516.709766 519.613327 521.171945 -100 
-100 -100 500.844991 503.093211 504.902649 505.744520 506.115343 508.082201 509.646266 510.364053 510.661495 512.401289 513.722665 514.202716 514.264497 515.798721 516.887975 517.097813 516.909893 518.464537 519.607343 519.849927 519.647772 521.020988 521.966963 -100 
-100 -100 504.394413 505.469238 506.652062 507.563643 508.390730 509.694911 510.914788 511.820085 512.610699 513.799127 514.863111 515.592557 516.196575 517.198124 518.063209 518.586857 519.016584 519.946368 520.769834 521.233914 521.549071 522.259786 522.773528 -100 
-100 -100 506.071262 506.732107 507.631106 508.517527 509.428278 510.519616 511.601262 512.559255 513.475250 514.504723 515.476213 516.292459 517.047257 517.905118 518.697213 519.336277 519.939294 520.693320 521.398541 521.930441 522.371015 522.872228 523.212051 -100 
-100 -100 -100 -100 -100 -100 -100 -100 -100 -100 -100 -100 -100 -100 -100 -100 -100 -100 -100 -100 -100 -100 -100 -100 -100 -100 
-100 -100 -100 -100 -100 -100 -100 -100 -100 -100 -100 -100 -100 -100 -100 -100 -100 -100 -100 -100 -100 -100 -100 -100 -100 -100 
-100 -100 -100 -100 -100 -100 -100 -100 -100 -100 -100 -100 -100 -100 -100 -100 -100 -100 -100 -100 -100 -100 -100 -100 -100 -100 
-100 -100 -100 -100 -100 -100 -100 -100 -100 -100 -100 -100 -100 -100 -100 -100 -100 -100 -100 -100 -100 -100 -100 -100 -100 -100 
-100 -100 -100 -100 -100 -100 -100 -100 -100 -100 -100 -100 -100 -100 -100 -100 -100 -100 -100 -100 -100 -100 -100 -100 -100 -100 
-100 -100 -100 -100 -100 -100 -100 -100 -100 -100 -100 -100 -100 -100 -100 -100 -100 -100 -100 -100 -100 -100 -100 -100 -100 -100 
-100 -100 -100 -100 -100 -100 -100 -100 -100 -100 -100 -100 -100 -100 -100 -100 -100 -100 -100 -100 -100 -100 -100 -100 -100 -100 
-100 -100 -100 -100 -100 -100 -100 -100 -100 -100 -100 -100 -100 -100 -100 -100 -100 -100 -100 -100 -100 -100 -100 -100 -100 -100 
-100 -100 -100 -100 -100 -100 -100 -100 -100 -100 -100 -100 -100 -100 -100 -100 -100 -100 -100 -100 -100 -100 -100 -100 -100 -100 
-100 -100 -100 -100 -100 -100 -100 -100 -100 -100 -100 -100 -100 -100 -100 -100 -100 -100 -100 -100 -100 -100 -100 -100 -100 -100 
-100 -100 -100 -100 -100 -100 -100 -100 -100 -100 -100 -100 -100 -100 -100 -100 -100 -100 -100 -100 -100 -100 -100 -100 -100 -100 
-100 -100 -100 -100 -100 -100 -100 -100 -100 -100 -100 -100 -100 -100 -100 -100 -100 -100 -100 -100 -100 -100 -100 -100 -100 -100 
-100 -100 -100 -100 -100 -100 -100 -100 -100 -100 -100 -100 -100 -100 -100 -100 -100 -100 -100 -100 -100 -100 -100 -100 -100 -100 
-100 -100 -100 -100 -100 -100 -100 -100 -100 -100 -100 -100 -100 -100 -100 -100 -100 -100 -100 -100 -100 -100 -100 -100 -100 -100 
-100 -100 -100 -100 -100 -100 -100 -100 -100 -100 -100 -100 -100 -100 -100 -100 -100 -100 -100 -100 -100 -100 -100 -100 -100 -100 
-100 -100 -100 -100 -100 -100 -100 -100 -100 -100 -100 -100 -100 -100 -100 -100 -100 -100 -100 -100 -100 -100 -100 -100 -100 -100 
-100 -100 -100 -100 -100 -100 -100 -100 -100 -100 -100 -100 -100 -100 -100 -100 -100 -100 -100 -100 -100 -100 -100 -100 -100 -100 
-100 -100 -100 -100 -100 -100 -100 -100 -100 -100 -100 -100 -100 -100 -100 -100 -100 -100 -100 -100 -100 -100 -100 -100 -100 -100 
-100 -100 -100 -100 -100 -100 -100 -100 -100 -100 -100 -100 -100 -100 -100 -100 -100 -100 -100 -100 -100 -100 -100 -100 -100 -100 
-100 -100 -100 -100 -100 -100 -100 -100 -100 -100 -100 -100 -100 -100 -100 -100 -100 -100 -100 -100 -100 -100 -100 -100 -100 -100 
-100 -100 -100 -100 -100 -100 -100 -100 -100 -100 -100 -100 -100 -100 -100 -100 -100 -100 -100 -100 -100 -100 -100 -100 -100 -100 
-100 -100 -100 -100 -100 -100 -100 -100 -100 -100 -100 -100 -100 -100 -100 -100 -100 -100 -100 -100 -100 -100 -100 -100 -100 -100 
-100 -100 -100 -100 -100 -100 -100 -100 -100 -100 -100 -100 -100 -100 -100 -100 -100 -100 -100 -100 -100 -100 -100 -100 -100 -100 
-100 -100 -100 -100 -100 -100 -100 -100 -100 -100 -100 -100 -100 -100 -100 -100 -100 -100 -100 -100 -100 -100 -100 -100 -100 -100 
-100 -100 -100 -100 -100 -100 -100 -100 -100 -100 -100 -100 -100 -100 -100 -100 -100 -100 -100 -100 -100 -100 -100 -100 -100 -100 
-100 -100 -100 -100 -100 -100 -100 -100 -100 -100 -100 -100 -100 -100 -100 -100 -100 -100 -100 -100 -100 -100 -100 -100 -100 -100 
-100 -100 -100 -100 -100 -100 -100 -100 -100 -100 -100 -100 -100 -100 -100 -100 -100 -100 -100 -100 -100 -100 -100 -100 -100 -100 
