# Supplementary material for: A computational model of spatio-temporal cardiac intracellular calcium handling with realistic structure and spatial flux distribution from sarcoplasmic reticulum and t-tubule reconstructions
Source: PLoS Comput Biol. 2017 Aug 31;13(8):e1005714. doi: 10.1371/journal.pcbi.1005714 (PMC5597258; doi:10.1371/journal.pcbi.1005714)
Supplement: S1 Code — Code provided in C/C++ and includes the structural datasets used in this study. Documentation is provided on use of and updating the code. Updates may also be available on Michael Colman’s website, http://www.physicsoftheheart.com and github repository: https://github.com/michaelcolman/CODE---PLOS-Comp-Biol-2017-Model-SR. (ZIP) [file pcbi.1005714.s001.zip › PLOS_SR_Clean/Spatial_diff_out/Ca_1D_output_0200.dat]

0.296528
0.292622
0.285305
0.276091
0.265920
0.256528
0.248386
0.242299
0.237860
0.234686
0.232219
0.230526
0.229322
0.228473
0.227784
0.227239
0.226828
0.226642
0.226754
0.227114
0.227555
0.227576
0.227292
0.302996
0.299085
0.291753
0.282506
0.272279
0.262806
0.254590
0.248492
0.244105
0.240809
0.238049
0.236144
0.234817
0.233898
0.233162
0.232583
0.232156
0.231990
0.232192
0.232730
0.233435
0.233480
0.233016
0.315140
0.311227
0.303885
0.294601
0.284280
0.274628
0.266194
0.259994
0.255658
0.252129
0.248839
0.246595
0.245079
0.244047
0.243210
0.242542
0.242040
0.241842
0.242120
0.242884
0.244220
0.244252
0.243186
0.330571
0.326677
0.319368
0.310102
0.299710
0.289740
0.280766
0.274023
0.269229
0.265380
0.261894
0.259549
0.257978
0.256858
0.255875
0.255040
0.254351
0.253945
0.253993
0.254528
0.255664
0.255558
0.254423
0.347988
0.344147
0.336968
0.327875
0.317585
0.307175
0.297183
0.289377
0.283565
0.279319
0.275997
0.273839
0.272399
0.271227
0.270016
0.268914
0.267905
0.267112
0.266602
0.266439
0.266517
0.266148
0.265485
0.364742
0.360978
0.354016
0.345314
0.335444
0.324562
0.313207
0.304117
0.297295
0.292615
0.289358
0.287397
0.286175
0.284942
0.283392
0.281947
0.280578
0.279365
0.278309
0.277497
0.276884
0.276231
0.275657
0.380238
0.376511
0.369747
0.361516
0.352460
0.341115
0.327997
0.317587
0.309838
0.304741
0.301445
0.299646
0.298757
0.297443
0.295382
0.293559
0.291853
0.290302
0.288825
0.287556
0.286474
0.285600
0.285029
0.392815
0.388919
0.381849
0.373239
0.363762
0.351992
0.338449
0.327636
0.319529
0.314182
0.310733
0.308824
0.307839
0.306430
0.304271
0.302341
0.300517
0.298832
0.297201
0.295772
0.294541
0.293571
0.292961
0.402667
0.398395
0.390502
0.380662
0.369522
0.357372
0.344718
0.334411
0.326475
0.321055
0.317382
0.315125
0.313634
0.312135
0.310298
0.308551
0.306833
0.305228
0.303707
0.302414
0.301319
0.300380
0.299723
0.409188
0.404533
0.395871
0.384955
0.372643
0.360204
0.348130
0.338318
0.330624
0.325202
0.321350
0.318809
0.316992
0.315433
0.313803
0.312253
0.310720
0.309323
0.308085
0.307144
0.306405
0.305585
0.304849
0.412416
0.407487
0.398282
0.386680
0.373675
0.361075
0.349359
0.339911
0.332455
0.327061
0.323066
0.320324
0.318314
0.316738
0.315264
0.313902
0.312582
0.311432
0.310531
0.310005
0.309753
0.309072
0.308176
0.411861
0.406844
0.397463
0.385634
0.372432
0.359859
0.348408
0.339276
0.332076
0.326731
0.322600
0.319700
0.317595
0.316046
0.314705
0.313512
0.312371
0.311396
0.310666
0.310289
0.310153
0.309546
0.308685
0.407339
0.402407
0.393165
0.381485
0.368452
0.356124
0.345052
0.336366
0.329601
0.324334
0.319953
0.316830
0.314632
0.313131
0.311933
0.310906
0.309922
0.309043
0.308308
0.307796
0.307396
0.306785
0.306149
0.399108
0.394360
0.385439
0.374141
0.361510
0.349619
0.339094
0.331100
0.325047
0.319894
0.315054
0.311557
0.309218
0.307765
0.306716
0.305864
0.305033
0.304235
0.303470
0.302809
0.302200
0.301559
0.301041
0.386754
0.382217
0.373684
0.362867
0.350782
0.339456
0.329621
0.322476
0.317368
0.312380
0.306962
0.303046
0.300570
0.299189
0.298318
0.297665
0.297014
0.296322
0.295568
0.294830
0.294109
0.293443
0.292972
0.370764
0.366402
0.358198
0.347850
0.336313
0.325526
0.316181
0.309444
0.304666
0.299899
0.294626
0.290846
0.288534
0.287350
0.286708
0.286285
0.285835
0.285280
0.284590
0.283864
0.283144
0.282468
0.281981
0.350488
0.346219
0.338209
0.328264
0.317282
0.307019
0.298026
0.291308
0.286299
0.281821
0.277407
0.274285
0.272415
0.271533
0.271165
0.270993
0.270769
0.270378
0.269813
0.269206
0.268641
0.267973
0.267370
0.327383
0.323097
0.315072
0.305442
0.295022
0.285380
0.276897
0.270447
0.265514
0.261388
0.257632
0.255026
0.253506
0.252881
0.252748
0.252802
0.252789
0.252573
0.252191
0.251846
0.251665
0.251028
0.250151
0.301230
0.296872
0.288657
0.279322
0.269541
0.260644
0.252889
0.247009
0.242510
0.238797
0.235480
0.233189
0.231905
0.231462
0.231510
0.231740
0.231906
0.231860
0.231715
0.231772
0.232284
0.231706
0.230314
0.273198
0.269121
0.261433
0.252807
0.243841
0.235760
0.228747
0.223460
0.219427
0.216153
0.213269
0.211306
0.210243
0.209941
0.210097
0.210424
0.210685
0.210721
0.210640
0.210738
0.211293
0.210763
0.209410
0.245045
0.241564
0.235093
0.227504
0.219478
0.212185
0.205837
0.201009
0.197330
0.194482
0.192138
0.190596
0.189793
0.189612
0.189820
0.190172
0.190450
0.190487
0.190312
0.190113
0.190059
0.189566
0.188811
0.223822
0.220777
0.215123
0.208302
0.200963
0.194263
0.188403
0.183912
0.180489
0.177981
0.176070
0.174870
0.174263
0.174156
0.174370
0.174702
0.174963
0.174991
0.174774
0.174430
0.174091
0.173639
0.173199
0.211955
0.209126
0.203883
0.197454
0.190490
0.184113
0.178532
0.174241
0.170977
0.168663
0.166991
0.165973
0.165469
0.165393
0.165599
0.165906
0.166146
0.166167
0.165941
0.165555
0.165120
0.164697
0.164389
0.302697
0.298767
0.291404
0.282126
0.271884
0.262432
0.254267
0.248228
0.243893
0.240632
0.237888
0.235984
0.234651
0.233729
0.233004
0.232454
0.232077
0.231978
0.232259
0.232878
0.233659
0.233759
0.233324
0.309211
0.305279
0.297907
0.288608
0.278326
0.268814
0.260629
0.254714
0.250660
0.247276
0.244007
0.241754
0.240244
0.239235
0.238453
0.237867
0.237480
0.237425
0.237865
0.238821
0.240193
0.240337
0.239454
0.321447
0.317522
0.310160
0.300856
0.290524
0.280867
0.272539
0.266757
0.263192
0.259572
0.255322
0.252480
0.250692
0.249541
0.248641
0.247959
0.247503
0.247450
0.248098
0.249631
0.252684
0.252836
0.250395
0.337017
0.333130
0.325851
0.316651
0.306352
0.296381
0.287411
0.281006
0.276930
0.272975
0.268543
0.265620
0.263807
0.262572
0.261503
0.260637
0.259980
0.259708
0.260108
0.261394
0.264236
0.264240
0.261720
0.354628
0.350838
0.343805
0.335003
0.325119
0.314673
0.304260
0.296302
0.290640
0.286250
0.282450
0.280029
0.278547
0.277297
0.275923
0.274741
0.273725
0.272999
0.272667
0.272858
0.273548
0.273244
0.272150
0.371627
0.367988
0.361396
0.353471
0.344767
0.333821
0.321194
0.311294
0.304136
0.299248
0.295806
0.293877
0.292944
0.291663
0.289705
0.288051
0.286609
0.285396
0.284397
0.283714
0.283311
0.282680
0.281962
0.387404
0.383895
0.377814
0.371126
0.364765
0.353343
0.337364
0.325292
0.316782
0.311397
0.308082
0.306639
0.306650
0.305301
0.302264
0.299972
0.298095
0.296488
0.294992
0.293746
0.292714
0.291838
0.291217
0.400235
0.396549
0.390150
0.383068
0.376268
0.364406
0.347986
0.335479
0.326570
0.320927
0.317483
0.315947
0.315866
0.314424
0.311283
0.308878
0.306875
0.305129
0.303472
0.302056
0.300859
0.299885
0.299237
0.410309
0.406136
0.398572
0.389469
0.379454
0.367193
0.353190
0.341946
0.333505
0.327854
0.324114
0.321968
0.320798
0.319252
0.316993
0.315019
0.313209
0.311585
0.310094
0.308889
0.307919
0.306996
0.306262
0.417034
0.412384
0.403796
0.393099
0.381123
0.368562
0.355909
0.345649
0.337673
0.332071
0.328099
0.325517
0.323739
0.322114
0.320307
0.318652
0.317084
0.315720
0.314604
0.313907
0.313510
0.312743
0.311807
0.420401
0.415421
0.406150
0.394518
0.381515
0.368791
0.356827
0.347178
0.339576
0.334030
0.329862
0.326986
0.324893
0.323230
0.321655
0.320234
0.318910
0.317841
0.317172
0.317107
0.317600
0.317010
0.315618
0.419854
0.414766
0.405269
0.393324
0.380023
0.367342
0.355782
0.346596
0.339368
0.333880
0.329486
0.326357
0.324094
0.322433
0.321005
0.319763
0.318627
0.317746
0.317264
0.317368
0.317994
0.317490
0.316138
0.415206
0.410203
0.400842
0.389038
0.375898
0.363504
0.352446
0.343908
0.337341
0.331932
0.327067
0.323530
0.321068
0.319416
0.318125
0.317049
0.316064
0.315256
0.314696
0.314485
0.314479
0.313957
0.313138
0.406766
0.401955
0.392927
0.381520
0.368811
0.356928
0.346604
0.339124
0.333745
0.328452
0.322655
0.318380
0.315600
0.313931
0.312772
0.311867
0.311028
0.310277
0.309628
0.309146
0.308744
0.308173
0.307601
0.394194
0.389591
0.380945
0.370026
0.357892
0.346654
0.337241
0.331089
0.327337
0.322218
0.315165
0.309995
0.306862
0.305194
0.304197
0.303489
0.302828
0.302170
0.301498
0.300882
0.300294
0.299684
0.299199
0.378074
0.373614
0.365237
0.354751
0.343149
0.332447
0.323530
0.317806
0.314417
0.309525
0.302595
0.297550
0.294582
0.293120
0.292360
0.291890
0.291434
0.290911
0.290299
0.289696
0.289125
0.288497
0.287965
0.357966
0.353495
0.345110
0.334902
0.323778
0.313508
0.304736
0.298597
0.294349
0.289749
0.284323
0.280383
0.278067
0.276989
0.276537
0.276336
0.276120
0.275773
0.275317
0.274924
0.274671
0.274049
0.273255
0.335644
0.330919
0.322034
0.311867
0.301177
0.291435
0.283022
0.276863
0.272301
0.268061
0.263700
0.260571
0.258750
0.257989
0.257803
0.257850
0.257864
0.257723
0.257544
0.257673
0.258271
0.257691
0.256225
0.310989
0.305816
0.295864
0.285567
0.275348
0.266280
0.258525
0.252843
0.248593
0.244777
0.240990
0.238273
0.236744
0.236196
0.236211
0.236452
0.236671
0.236747
0.236966
0.237953
0.240185
0.239683
0.236882
0.282533
0.277643
0.268206
0.258614
0.249200
0.240929
0.233882
0.228735
0.224893
0.221524
0.218246
0.215926
0.214662
0.214282
0.214422
0.214770
0.215086
0.215241
0.215509
0.216514
0.218783
0.218319
0.215539
0.252040
0.248128
0.240795
0.232659
0.224326
0.216862
0.210439
0.205651
0.202053
0.199118
0.196506
0.194730
0.193801
0.193576
0.193784
0.194158
0.194476
0.194578
0.194569
0.194779
0.195449
0.194985
0.193638
0.229385
0.226137
0.220098
0.212981
0.205427
0.198568
0.192594
0.188057
0.184618
0.182027
0.179958
0.178631
0.177959
0.177834
0.178058
0.178414
0.178705
0.178767
0.178613
0.178407
0.178307
0.177863
0.177227
0.216903
0.213962
0.208515
0.201891
0.194752
0.188220
0.182508
0.178127
0.174800
0.172404
0.170632
0.169538
0.168999
0.168918
0.169137
0.169469
0.169735
0.169778
0.169576
0.169235
0.168871
0.168449
0.168081
0.314279
0.310299
0.302834
0.293421
0.283017
0.273413
0.265152
0.259145
0.254980
0.251559
0.248322
0.246087
0.244563
0.243534
0.242738
0.242166
0.241821
0.241824
0.242343
0.243349
0.244908
0.245102
0.244124
0.320880
0.316902
0.309438
0.300019
0.289598
0.279970
0.271780
0.266150
0.262713
0.259171
0.254961
0.252129
0.250343
0.249198
0.248327
0.247711
0.247363
0.247447
0.248257
0.249951
0.253154
0.253413
0.251030
0.333294
0.329336
0.321910
0.312532
0.302134
0.292422
0.284232
0.279194
0.277136
0.273362
0.267267
0.263371
0.261152
0.259817
0.258787
0.258061
0.257660
0.257822
0.259262
0.262647
0.272593
0.272892
0.264092
0.349121
0.345230
0.337958
0.328808
0.318626
0.308606
0.299595
0.293804
0.291137
0.287010
0.280773
0.276834
0.274648
0.273241
0.271999
0.271067
0.270451
0.270379
0.271545
0.274657
0.284352
0.284489
0.275613
0.367099
0.363362
0.356522
0.348141
0.339020
0.328469
0.317158
0.308944
0.303591
0.298965
0.294294
0.291449
0.289994
0.288636
0.286923
0.285598
0.284567
0.283922
0.283864
0.284691
0.287111
0.286869
0.284259
0.384532
0.381057
0.375024
0.368383
0.362118
0.351030
0.335686
0.324361
0.316645
0.311419
0.307663
0.305871
0.305699
0.304358
0.301477
0.299424
0.297872
0.296645
0.295696
0.295187
0.295319
0.294690
0.293474
0.400817
0.397636
0.392754
0.389024
0.389364
0.377819
0.354759
0.339442
0.329526
0.323666
0.320376
0.319789
0.322079
0.320695
0.315281
0.311990
0.309817
0.308106
0.306503
0.305228
0.304259
0.303351
0.302602
0.414081
0.410717
0.405502
0.401358
0.401200
0.389202
0.365717
0.349922
0.339540
0.333407
0.330022
0.329356
0.331536
0.330051
0.324543
0.321129
0.318820
0.316965
0.315192
0.313732
0.312553
0.311549
0.310814
0.424524
0.420491
0.413444
0.405581
0.397939
0.385483
0.368681
0.355821
0.346534
0.340495
0.336629
0.334719
0.334321
0.332699
0.329495
0.327092
0.325144
0.323483
0.321992
0.320874
0.320097
0.319177
0.318271
0.431572
0.426931
0.418463
0.408117
0.396820
0.384047
0.370280
0.359281
0.350829
0.344911
0.340697
0.338026
0.336364
0.334620
0.332441
0.330604
0.328982
0.327653
0.326689
0.326347
0.326602
0.325892
0.324472
0.435162
0.430118
0.420761
0.409088
0.396103
0.383166
0.370758
0.360777
0.352931
0.347103
0.342588
0.339456
0.337225
0.335402
0.333612
0.332078
0.330734
0.329772
0.329463
0.330215
0.332421
0.331949
0.329194
0.434657
0.429479
0.419824
0.407711
0.394250
0.381374
0.369594
0.360284
0.352979
0.347221
0.342344
0.338819
0.336291
0.334432
0.332816
0.331472
0.330320
0.329563
0.329474
0.330430
0.332803
0.332442
0.329740
0.429873
0.424770
0.415231
0.403233
0.389906
0.377363
0.366257
0.357867
0.351558
0.345879
0.340199
0.336002
0.333111
0.331204
0.329733
0.328557
0.327550
0.326830
0.326526
0.326786
0.327538
0.327142
0.325871
0.421170
0.416254
0.407039
0.395443
0.382573
0.370631
0.360514
0.353717
0.349338
0.343781
0.336427
0.330956
0.327491
0.325481
0.324125
0.323118
0.322251
0.321562
0.321085
0.320879
0.320841
0.320378
0.319680
0.408278
0.403553
0.394679
0.383563
0.371300
0.360115
0.351238
0.346519
0.345683
0.340315
0.329805
0.322687
0.318532
0.316422
0.315209
0.314399
0.313709
0.313100
0.312561
0.312143
0.311786
0.311271
0.310753
0.391897
0.387262
0.378550
0.367808
0.356052
0.345393
0.337011
0.332741
0.332309
0.327183
0.316775
0.309774
0.305792
0.303907
0.302951
0.302394
0.301918
0.301447
0.300964
0.300572
0.300271
0.299729
0.299109
0.371997
0.367178
0.358096
0.347435
0.336043
0.325674
0.317092
0.311684
0.308545
0.303715
0.296684
0.291537
0.288564
0.287195
0.286604
0.286349
0.286141
0.285863
0.285591
0.285574
0.285934
0.285391
0.284195
0.351119
0.345620
0.335075
0.323981
0.312827
0.302844
0.294362
0.288454
0.284328
0.279869
0.274602
0.270752
0.268517
0.267566
0.267290
0.267319
0.267387
0.267366
0.267534
0.268530
0.270747
0.270259
0.267506
0.329788
0.323065
0.309451
0.297358
0.286367
0.276929
0.268958
0.263344
0.259290
0.255271
0.250840
0.247582
0.245745
0.245062
0.245027
0.245291
0.245629
0.245920
0.246814
0.249659
0.255852
0.255480
0.249285
0.300614
0.294164
0.280982
0.269566
0.259356
0.250691
0.243383
0.238232
0.234498
0.230947
0.227146
0.224385
0.222877
0.222405
0.222522
0.222908
0.223348
0.223716
0.224645
0.227495
0.233793
0.233448
0.227172
0.265117
0.260429
0.251385
0.242286
0.233423
0.225617
0.218930
0.214052
0.210449
0.207348
0.204376
0.202309
0.201229
0.200953
0.201157
0.201565
0.201960
0.202172
0.202459
0.203456
0.205716
0.205304
0.202605
0.239692
0.236092
0.229317
0.221688
0.213749
0.206577
0.200327
0.195620
0.192077
0.189332
0.187038
0.185546
0.184793
0.184649
0.184885
0.185275
0.185618
0.185736
0.185694
0.185752
0.186177
0.185749
0.184669
0.226039
0.222905
0.217084
0.210118
0.202653
0.195821
0.189827
0.185238
0.181756
0.179214
0.177286
0.176089
0.175504
0.175420
0.175659
0.176024
0.176332
0.176410
0.176252
0.175993
0.175780
0.175362
0.174867
0.329004
0.324944
0.317324
0.307693
0.297017
0.287115
0.278544
0.272247
0.267822
0.264203
0.260833
0.258523
0.256961
0.255868
0.254981
0.254346
0.253969
0.253958
0.254466
0.255462
0.257019
0.257218
0.256245
0.335725
0.331668
0.324050
0.314414
0.303723
0.293799
0.285302
0.279380
0.275677
0.271944
0.267626
0.264753
0.262973
0.261771
0.260775
0.260073
0.259680
0.259740
0.260525
0.262197
0.265389
0.265644
0.263256
0.348372
0.344340
0.336763
0.327169
0.316501
0.306499
0.298002
0.292665
0.290309
0.286354
0.280207
0.276328
0.274188
0.272809
0.271603
0.270756
0.270294
0.270421
0.271813
0.275153
0.285050
0.285332
0.276533
0.364524
0.360568
0.353146
0.343781
0.333326
0.323026
0.313714
0.307623
0.304649
0.300344
0.294050
0.290125
0.288015
0.286585
0.285194
0.284166
0.283503
0.283399
0.284489
0.287519
0.297126
0.297232
0.288350
0.382936
0.379125
0.372133
0.363537
0.354144
0.343311
0.331710
0.323206
0.317576
0.312744
0.307948
0.305053
0.303611
0.302239
0.300480
0.299158
0.298162
0.297485
0.297301
0.297994
0.300306
0.300001
0.297359
0.400849
0.397296
0.391106
0.384243
0.377691
0.366321
0.350706
0.339097
0.331107
0.325650
0.321718
0.319819
0.319605
0.318265
0.315432
0.313490
0.312079
0.310828
0.309675
0.308966
0.308942
0.308223
0.306967
0.417643
0.414384
0.409338
0.405366
0.405344
0.393520
0.370266
0.354682
0.344489
0.338375
0.334865
0.334119
0.336297
0.334920
0.329647
0.326567
0.324699
0.322972
0.321018
0.319465
0.318296
0.317280
0.316485
0.431403
0.427970
0.422596
0.418212
0.417687
0.405418
0.381745
0.365685
0.355017
0.348611
0.344962
0.344088
0.346106
0.344608
0.339228
0.336015
0.334001
0.332137
0.330021
0.328291
0.326914
0.325818
0.325043
0.442321
0.438219
0.431028
0.422956
0.415036
0.402311
0.385255
0.372128
0.362566
0.356223
0.352033
0.349863
0.349289
0.347586
0.344389
0.342072
0.340252
0.338572
0.336898
0.335609
0.334703
0.333718
0.332788
0.449741
0.445037
0.436441
0.425906
0.414365
0.401334
0.387312
0.376069
0.367379
0.361135
0.356520
0.353529
0.351650
0.349754
0.347469
0.345604
0.344001
0.342645
0.341590
0.341162
0.341351
0.340615
0.339195
0.453581
0.448479
0.439003
0.427154
0.413941
0.400757
0.388106
0.377920
0.369914
0.363745
0.358723
0.355212
0.352748
0.350713
0.348696
0.347034
0.345631
0.344640
0.344301
0.345031
0.347211
0.346754
0.344036
0.453194
0.447957
0.438174
0.425879
0.412183
0.399056
0.387020
0.377488
0.370002
0.363895
0.358498
0.354574
0.351784
0.349688
0.347807
0.346293
0.345046
0.344274
0.344201
0.345190
0.347581
0.347274
0.344625
0.448432
0.443242
0.433536
0.421331
0.407757
0.394930
0.383516
0.374831
0.368231
0.362186
0.356068
0.351500
0.348324
0.346173
0.344473
0.343138
0.342049
0.341326
0.341078
0.341428
0.342271
0.341951
0.340723
0.439624
0.434582
0.425136
0.413293
0.400155
0.387899
0.377417
0.370253
0.365498
0.359572
0.351855
0.346053
0.342314
0.340073
0.338516
0.337369
0.336436
0.335762
0.335374
0.335303
0.335402
0.335033
0.334378
0.426473
0.421578
0.412381
0.400978
0.388439
0.376910
0.367599
0.362439
0.361152
0.355425
0.344631
0.337246
0.332850
0.330539
0.329153
0.328222
0.327480
0.326902
0.326468
0.326206
0.326005
0.325595
0.325117
0.409460
0.404652
0.395609
0.384579
0.372548
0.361533
0.352670
0.347914
0.347003
0.341539
0.330896
0.323680
0.319499
0.317459
0.316359
0.315702
0.315186
0.314754
0.314361
0.314106
0.313941
0.313503
0.312918
0.388641
0.383661
0.374312
0.363414
0.351786
0.341038
0.331917
0.325983
0.322377
0.317222
0.309978
0.304668
0.301567
0.300083
0.299384
0.299065
0.298862
0.298604
0.298356
0.298417
0.298870
0.298396
0.297227
0.366859
0.361199
0.350417
0.339146
0.327837
0.317448
0.308297
0.301765
0.297144
0.292372
0.286934
0.283001
0.280717
0.279706
0.279364
0.279385
0.279532
0.279513
0.279595
0.280574
0.282809
0.282353
0.279623
0.344563
0.337673
0.323852
0.311644
0.300619
0.290750
0.281932
0.275574
0.270974
0.266656
0.262110
0.258842
0.257025
0.256338
0.256286
0.256620
0.257163
0.257446
0.258096
0.260805
0.266896
0.266524
0.260391
0.314265
0.307654
0.294256
0.282703
0.272430
0.263334
0.255188
0.249309
0.245045
0.241233
0.237349
0.234607
0.233140
0.232699
0.232823
0.233292
0.233935
0.234305
0.234986
0.237683
0.243851
0.243502
0.237286
0.277566
0.272716
0.263421
0.254098
0.245022
0.236789
0.229457
0.224007
0.219984
0.216653
0.213597
0.211535
0.210493
0.210239
0.210448
0.210901
0.211398
0.211614
0.211786
0.212712
0.214926
0.214506
0.211814
0.251151
0.247401
0.240372
0.232462
0.224217
0.216630
0.209873
0.204723
0.200847
0.197901
0.195513
0.194001
0.193266
0.193138
0.193385
0.193805
0.194204
0.194334
0.194254
0.194285
0.194695
0.194264
0.193183
0.236955
0.233679
0.227604
0.220331
0.212516
0.205280
0.198847
0.193879
0.190108
0.187381
0.185352
0.184121
0.183540
0.183468
0.183723
0.184117
0.184464
0.184561
0.184397
0.184132
0.183918
0.183500
0.183003
0.345658
0.341487
0.333645
0.323709
0.312640
0.302296
0.293192
0.286282
0.281170
0.277338
0.274235
0.272177
0.270812
0.269715
0.268660
0.267879
0.267376
0.267208
0.267418
0.267968
0.268693
0.268787
0.268371
0.352532
0.348360
0.340510
0.330554
0.319447
0.309048
0.299923
0.293135
0.288300
0.284371
0.280824
0.278562
0.277214
0.276048
0.274781
0.273854
0.273285
0.273123
0.273442
0.274274
0.275545
0.275654
0.274779
0.365481
0.361318
0.353479
0.343519
0.332364
0.321827
0.312564
0.305902
0.301529
0.297399
0.293012
0.290387
0.289101
0.287829
0.286174
0.284992
0.284284
0.284069
0.284509
0.285825
0.288686
0.288755
0.286309
0.382033
0.377911
0.370151
0.360291
0.349168
0.338330
0.328444
0.321167
0.316279
0.311805
0.307221
0.304508
0.303202
0.301890
0.300147
0.298871
0.298041
0.297598
0.297689
0.298648
0.301201
0.301064
0.298511
0.400896
0.396862
0.389335
0.379857
0.369132
0.357832
0.346545
0.337749
0.331299
0.326324
0.322187
0.319717
0.318411
0.317133
0.315538
0.314335
0.313474
0.312616
0.311783
0.311489
0.311779
0.311259
0.310083
0.419277
0.415383
0.408275
0.399636
0.390048
0.378256
0.364818
0.354119
0.346177
0.340631
0.336688
0.334482
0.333489
0.332231
0.330425
0.329185
0.328379
0.327079
0.325219
0.323813
0.322864
0.321937
0.321097
0.436557
0.432786
0.426163
0.418712
0.411371
0.399112
0.382434
0.369617
0.360330
0.354217
0.350251
0.348354
0.348127
0.346830
0.344251
0.342835
0.342556
0.340890
0.337648
0.335320
0.333558
0.332319
0.331545
0.450847
0.446910
0.439984
0.432154
0.424383
0.411700
0.394601
0.381368
0.371681
0.365238
0.360995
0.358849
0.358393
0.356919
0.354198
0.352647
0.352234
0.350434
0.347050
0.344582
0.342685
0.341373
0.340584
0.462297
0.457899
0.449869
0.440105
0.429253
0.416199
0.401464
0.389509
0.380344
0.373812
0.369063
0.366135
0.364478
0.362698
0.360459
0.358840
0.357641
0.355947
0.353660
0.351830
0.350414
0.349268
0.348450
0.470099
0.465254
0.456262
0.444989
0.432273
0.418963
0.405601
0.394731
0.386218
0.379672
0.374385
0.370826
0.368463
0.366381
0.364182
0.362446
0.360999
0.359538
0.358038
0.357023
0.356391
0.355527
0.354575
0.474222
0.469064
0.459425
0.447271
0.433593
0.420160
0.407556
0.397491
0.389818
0.383282
0.377279
0.373215
0.370725
0.368411
0.365784
0.363902
0.362360
0.361173
0.360363
0.360201
0.360635
0.360067
0.358733
0.474078
0.468791
0.458893
0.446413
0.432435
0.419020
0.406762
0.397101
0.389746
0.383228
0.376960
0.372597
0.369872
0.367471
0.364867
0.363032
0.361573
0.360596
0.360121
0.360303
0.361026
0.360647
0.359398
0.469582
0.464295
0.454384
0.441956
0.428088
0.414860
0.402885
0.393541
0.386256
0.379777
0.373491
0.368848
0.365615
0.363231
0.361150
0.359557
0.358300
0.357459
0.357045
0.357086
0.357350
0.357037
0.356332
0.461024
0.455787
0.445948
0.433769
0.420269
0.407441
0.395983
0.387428
0.380992
0.374617
0.367681
0.362443
0.358899
0.356555
0.354744
0.353401
0.352346
0.351629
0.351234
0.351146
0.351150
0.350851
0.350399
0.448107
0.442886
0.432955
0.421095
0.408237
0.395952
0.385050
0.377573
0.372509
0.366326
0.358383
0.352430
0.348618
0.346364
0.344837
0.343764
0.342947
0.342368
0.342002
0.341850
0.341738
0.341431
0.341059
0.430201
0.425095
0.415405
0.403996
0.391708
0.379899
0.369324
0.362116
0.357326
0.351415
0.343746
0.338087
0.334586
0.332653
0.331458
0.330700
0.330161
0.329721
0.329348
0.329149
0.329011
0.328660
0.328227
0.407030
0.402022
0.392720
0.381822
0.370091
0.358672
0.348116
0.340317
0.334646
0.329073
0.323008
0.318638
0.315991
0.314589
0.313823
0.313466
0.313331
0.313025
0.312553
0.312341
0.312351
0.311918
0.311195
0.382051
0.376815
0.367154
0.356573
0.345658
0.334696
0.323981
0.315780
0.309647
0.304462
0.299611
0.296289
0.294380
0.293469
0.293115
0.293235
0.293677
0.293519
0.292847
0.292782
0.293390
0.292880
0.291460
0.354837
0.349106
0.338360
0.327944
0.318137
0.307774
0.296905
0.288685
0.282658
0.277915
0.273798
0.271109
0.269717
0.269187
0.269228
0.269897
0.271189
0.271206
0.270179
0.270490
0.272411
0.271862
0.269116
0.323098
0.317646
0.307393
0.297627
0.288574
0.278989
0.268851
0.261231
0.255689
0.251481
0.247961
0.245756
0.244713
0.244429
0.244655
0.245469
0.246879
0.246978
0.245977
0.246263
0.248165
0.247620
0.244878
0.288596
0.284184
0.276081
0.267419
0.258703
0.249966
0.241345
0.234702
0.229778
0.226144
0.223297
0.221583
0.220823
0.220678
0.220921
0.221510
0.222325
0.222408
0.221820
0.221677
0.222171
0.221656
0.220304
0.262853
0.259161
0.252371
0.244491
0.236128
0.228049
0.220453
0.214537
0.210067
0.206883
0.204553
0.203202
0.202614
0.202547
0.202805
0.203271
0.203787
0.203871
0.203511
0.203171
0.203002
0.202539
0.201897
0.248675
0.245318
0.239126
0.231630
0.223493
0.215775
0.208717
0.203194
0.198993
0.196059
0.194006
0.192834
0.192325
0.192288
0.192551
0.192965
0.193360
0.193451
0.193202
0.192822
0.192442
0.192018
0.191648
0.361817
0.357507
0.349395
0.339093
0.327577
0.316735
0.307071
0.299563
0.293873
0.289835
0.286934
0.285198
0.284170
0.283076
0.281710
0.280665
0.279965
0.279587
0.279482
0.279605
0.279834
0.279783
0.279530
0.368871
0.364552
0.356417
0.346077
0.334500
0.323573
0.313824
0.306281
0.300619
0.296521
0.293536
0.291971
0.291330
0.290201
0.288349
0.286966
0.286106
0.285660
0.285545
0.285729
0.286104
0.286029
0.285607
0.382156
0.377827
0.369667
0.359273
0.347590
0.336483
0.326514
0.318839
0.313177
0.308931
0.305751
0.304448
0.304532
0.303350
0.300613
0.298681
0.297553
0.296951
0.296735
0.296947
0.297719
0.297548
0.296577
0.399127
0.394807
0.386657
0.376247
0.364466
0.353060
0.342605
0.334429
0.328322
0.323744
0.320342
0.318915
0.318939
0.317736
0.315000
0.313075
0.311929
0.311110
0.310473
0.310266
0.310687
0.310287
0.309202
0.418445
0.414159
0.406090
0.395777
0.384021
0.372205
0.360878
0.351778
0.344746
0.339653
0.336002
0.334087
0.333315
0.332136
0.330295
0.329027
0.328342
0.327250
0.325635
0.324471
0.323731
0.322956
0.322197
0.437296
0.433054
0.425122
0.415061
0.403563
0.391306
0.378836
0.368638
0.360685
0.355042
0.351091
0.348807
0.347614
0.346466
0.345199
0.344663
0.344968
0.343569
0.340380
0.338026
0.336349
0.335157
0.334389
0.455056
0.450825
0.443007
0.433254
0.422315
0.409621
0.395699
0.384394
0.375606
0.369444
0.365155
0.362638
0.361371
0.360216
0.359204
0.359621
0.362658
0.360990
0.354505
0.350649
0.348085
0.346538
0.345704
0.469849
0.465472
0.457386
0.447292
0.435966
0.422883
0.408587
0.396941
0.387836
0.381305
0.376585
0.373671
0.372063
0.370675
0.369513
0.369808
0.372729
0.370941
0.364328
0.360360
0.357702
0.356099
0.355244
0.481772
0.477094
0.468354
0.457286
0.444641
0.431246
0.417672
0.406523
0.397733
0.390992
0.385620
0.382076
0.379828
0.377981
0.376268
0.375392
0.375349
0.373602
0.370054
0.367388
0.365413
0.364057
0.363255
0.489921
0.484941
0.475599
0.463699
0.450153
0.436567
0.423579
0.413159
0.405202
0.398348
0.392009
0.387808
0.385185
0.382886
0.380474
0.378782
0.377590
0.375983
0.373853
0.372214
0.370979
0.369956
0.369196
0.494308
0.489099
0.479312
0.466876
0.452813
0.439165
0.426698
0.417234
0.411016
0.404123
0.396077
0.391164
0.389043
0.386382
0.382545
0.380202
0.378460
0.377035
0.375767
0.374945
0.374477
0.373781
0.372987
0.494461
0.489125
0.479103
0.466436
0.452195
0.438526
0.426192
0.416901
0.410819
0.403904
0.395683
0.390569
0.388276
0.385505
0.381592
0.379178
0.377406
0.376188
0.375361
0.374990
0.374898
0.374437
0.373746
0.490443
0.485018
0.474814
0.462115
0.447952
0.434319
0.421844
0.412070
0.404632
0.397717
0.390761
0.385874
0.382655
0.379996
0.377328
0.375340
0.373843
0.372847
0.372267
0.372070
0.372018
0.371700
0.371245
0.482637
0.477070
0.466529
0.453878
0.440012
0.426583
0.414140
0.404369
0.396693
0.389863
0.383268
0.378393
0.375007
0.372524
0.370378
0.368769
0.367550
0.366762
0.366352
0.366267
0.366257
0.366025
0.365688
0.471049
0.465182
0.453633
0.441031
0.428001
0.414916
0.402261
0.392751
0.385426
0.378781
0.372153
0.367237
0.363869
0.361626
0.359911
0.358654
0.357739
0.357143
0.356831
0.356801
0.356814
0.356613
0.356317
0.452360
0.446621
0.435367
0.423302
0.410935
0.398286
0.385778
0.376354
0.369160
0.362797
0.356588
0.352100
0.349136
0.347281
0.345963
0.345093
0.344546
0.344093
0.343697
0.343561
0.343501
0.343252
0.342919
0.426275
0.421006
0.411235
0.400225
0.388561
0.376407
0.364132
0.354404
0.346928
0.340913
0.335693
0.332124
0.329903
0.328584
0.327757
0.327435
0.327539
0.327177
0.326315
0.325819
0.325577
0.325187
0.324715
0.398879
0.393711
0.384381
0.374471
0.364488
0.352866
0.339826
0.329503
0.321784
0.316130
0.311766
0.309069
0.307579
0.306808
0.306527
0.307042
0.308386
0.308090
0.306123
0.304971
0.304548
0.303969
0.303214
0.369233
0.363899
0.354341
0.345645
0.338308
0.327327
0.312726
0.301687
0.293905
0.288641
0.284940
0.282904
0.282023
0.281741
0.282090
0.283811
0.287323
0.287109
0.283170
0.281103
0.280631
0.279872
0.278646
0.336049
0.330995
0.321945
0.313888
0.307321
0.297138
0.283316
0.272996
0.265831
0.261145
0.257999
0.256417
0.255882
0.255850
0.256388
0.258250
0.261903
0.261774
0.257850
0.255770
0.255262
0.254497
0.253286
0.300976
0.296687
0.289033
0.281050
0.273248
0.263940
0.253279
0.244972
0.238973
0.234997
0.232384
0.231094
0.230688
0.230695
0.231041
0.232038
0.233765
0.233718
0.231846
0.230616
0.230045
0.229425
0.228719
0.274542
0.270801
0.264013
0.256180
0.247883
0.239277
0.230583
0.223714
0.218591
0.215162
0.212919
0.211781
0.211387
0.211397
0.211671
0.212248
0.213048
0.213080
0.212286
0.211571
0.211040
0.210544
0.210124
0.259886
0.256410
0.250037
0.242330
0.233934
0.225714
0.217940
0.211785
0.207137
0.204004
0.201956
0.200884
0.200478
0.200483
0.200742
0.201181
0.201660
0.201738
0.201358
0.200864
0.200379
0.199955
0.199659
0.377111
0.372624
0.364173
0.353444
0.341422
0.330059
0.319837
0.311796
0.305628
0.301383
0.298584
0.297148
0.296554
0.295437
0.293594
0.292199
0.291258
0.290673
0.290296
0.290097
0.289972
0.289788
0.289592
0.384391
0.379881
0.371382
0.360589
0.348483
0.337016
0.326679
0.318537
0.312308
0.308048
0.305402
0.304507
0.304826
0.303693
0.300888
0.298866
0.297636
0.296916
0.296447
0.296197
0.296053
0.295821
0.295556
0.398078
0.393537
0.384965
0.374070
0.361812
0.350140
0.339551
0.331184
0.324796
0.320463
0.318046
0.318072
0.320375
0.319218
0.314351
0.311266
0.309572
0.308595
0.307861
0.307429
0.307201
0.306841
0.306406
0.415470
0.410920
0.402313
0.391334
0.378904
0.366939
0.355943
0.347146
0.340357
0.335704
0.333050
0.332920
0.335116
0.333950
0.329166
0.326187
0.324637
0.323451
0.322150
0.321226
0.320606
0.320001
0.319447
0.435209
0.430666
0.422068
0.411049
0.398469
0.386132
0.374541
0.365113
0.357679
0.352462
0.349096
0.347754
0.347825
0.346685
0.344180
0.342713
0.342605
0.341265
0.338417
0.336468
0.335035
0.334044
0.333414
0.454481
0.449940
0.441350
0.430317
0.417634
0.404894
0.392622
0.382495
0.374414
0.368631
0.364641
0.362412
0.361364
0.360293
0.359259
0.359642
0.362742
0.361201
0.354869
0.351160
0.348726
0.347277
0.346502
0.472693
0.468116
0.459474
0.448388
0.435627
0.422485
0.409488
0.398717
0.390076
0.383783
0.379236
0.376438
0.374867
0.373899
0.374226
0.377829
0.391048
0.389312
0.372491
0.365343
0.361430
0.359503
0.358569
0.487934
0.483239
0.474371
0.462986
0.449877
0.436384
0.423061
0.412022
0.403165
0.396470
0.391318
0.387978
0.385967
0.384720
0.384889
0.388389
0.401476
0.399634
0.382729
0.375486
0.371506
0.369538
0.368583
0.500282
0.495387
0.486126
0.474222
0.460518
0.446765
0.433588
0.422835
0.414483
0.407495
0.401308
0.397267
0.394977
0.393050
0.391375
0.391475
0.394264
0.392418
0.385781
0.381836
0.379227
0.377660
0.376818
0.508726
0.503627
0.493989
0.481618
0.467472
0.453602
0.440797
0.430954
0.424359
0.417198
0.409004
0.404043
0.401963
0.399413
0.395884
0.394131
0.393590
0.391817
0.388574
0.386320
0.384657
0.383496
0.382765
0.513343
0.508076
0.498124
0.485426
0.471029
0.457199
0.445087
0.437106
0.435819
0.428623
0.415379
0.409352
0.412703
0.409624
0.399115
0.395633
0.393423
0.391745
0.390016
0.388787
0.387939
0.387147
0.386470
0.513772
0.508367
0.498155
0.485268
0.470768
0.456890
0.444763
0.436807
0.435535
0.428292
0.414927
0.408757
0.411968
0.408764
0.398106
0.394439
0.392021
0.390549
0.389436
0.388771
0.388376
0.387861
0.387302
0.510453
0.504827
0.494084
0.481049
0.466677
0.452660
0.439694
0.429940
0.423411
0.416099
0.407499
0.402079
0.399545
0.396581
0.392491
0.389949
0.388122
0.386956
0.386237
0.385910
0.385736
0.385417
0.385044
0.504206
0.498113
0.486094
0.472812
0.458921
0.444928
0.431265
0.420677
0.412490
0.405247
0.398323
0.393458
0.390368
0.387699
0.384889
0.382943
0.381495
0.380605
0.380156
0.380081
0.380098
0.379916
0.379633
0.497430
0.490234
0.474127
0.460377
0.449429
0.435596
0.418969
0.407778
0.399012
0.391945
0.385738
0.381253
0.378109
0.375793
0.373811
0.372332
0.371287
0.370634
0.370322
0.370373
0.370493
0.370379
0.370131
0.478040
0.470971
0.455152
0.442020
0.431862
0.418438
0.401755
0.390464
0.381670
0.374902
0.369275
0.365338
0.362653
0.360789
0.359303
0.358313
0.357781
0.357285
0.356770
0.356648
0.356662
0.356503
0.356235
0.445881
0.440065
0.428827
0.417548
0.406524
0.393699
0.379232
0.367860
0.359072
0.352663
0.347809
0.344673
0.342709
0.341422
0.340552
0.340374
0.340979
0.340552
0.339028
0.338192
0.337795
0.337444
0.337096
0.416316
0.410860
0.400963
0.391705
0.383551
0.371317
0.355041
0.342482
0.333353
0.327254
0.323128
0.320829
0.319647
0.319003
0.318929
0.320271
0.323453
0.323048
0.318959
0.316575
0.315475
0.314826
0.314339
0.389046
0.383389
0.370615
0.363818
0.361126
0.349581
0.328866
0.314198
0.304547
0.298734
0.295249
0.293670
0.293202
0.293207
0.294239
0.298120
0.306288
0.305922
0.296893
0.291986
0.289919
0.288928
0.288249
0.354371
0.349004
0.336857
0.330723
0.328926
0.318199
0.298190
0.284301
0.275351
0.270156
0.267218
0.266081
0.265965
0.266233
0.267466
0.271514
0.279959
0.279688
0.270553
0.265618
0.263504
0.262503
0.261838
0.313715
0.309249
0.301365
0.294111
0.288100
0.278259
0.264642
0.254419
0.247356
0.243052
0.240582
0.239607
0.239492
0.239657
0.240251
0.242105
0.245766
0.245634
0.241587
0.239129
0.237858
0.237144
0.236690
0.285537
0.281650
0.274630
0.266852
0.258900
0.249802
0.239752
0.231912
0.226177
0.222532
0.220346
0.219380
0.219153
0.219232
0.219562
0.220377
0.221780
0.221779
0.220280
0.219174
0.218414
0.217905
0.217588
0.270015
0.266394
0.259776
0.251860
0.243282
0.234594
0.226068
0.219323
0.214276
0.210978
0.208937
0.207953
0.207641
0.207678
0.207934
0.208419
0.209059
0.209131
0.208564
0.207974
0.207445
0.207040
0.206791
0.390273
0.385562
0.376702
0.365487
0.352947
0.341074
0.330355
0.321854
0.315289
0.310782
0.307850
0.306341
0.305689
0.304505
0.302580
0.301094
0.300052
0.299350
0.298822
0.298446
0.298147
0.297874
0.297668
0.397874
0.393108
0.384142
0.372819
0.360166
0.348174
0.337325
0.328701
0.322045
0.317528
0.314787
0.313848
0.314119
0.312921
0.310030
0.307905
0.306559
0.305707
0.305064
0.304604
0.304242
0.303914
0.303664
0.412084
0.407240
0.398114
0.386620
0.373771
0.361559
0.350449
0.341574
0.334712
0.330131
0.327681
0.327698
0.329953
0.328729
0.323776
0.320571
0.318741
0.317612
0.316674
0.315982
0.315446
0.314987
0.314635
0.429859
0.425005
0.415826
0.404218
0.391167
0.378676
0.367200
0.357935
0.350694
0.345811
0.343123
0.342979
0.345111
0.343865
0.338969
0.335843
0.334134
0.332796
0.331293
0.330115
0.329190
0.328500
0.328037
0.449815
0.444992
0.435867
0.424220
0.410995
0.398162
0.386209
0.376441
0.368676
0.363242
0.359780
0.358380
0.358373
0.357113
0.354439
0.352789
0.352515
0.351024
0.348008
0.345873
0.344253
0.343192
0.342588
0.469321
0.464520
0.455418
0.443710
0.430299
0.417103
0.404646
0.394351
0.386065
0.380090
0.375959
0.373636
0.372483
0.371252
0.370000
0.370163
0.373088
0.371401
0.364928
0.361088
0.358541
0.357044
0.356273
0.487831
0.483005
0.473840
0.462000
0.448362
0.434797
0.421839
0.411070
0.402334
0.395873
0.391144
0.388215
0.386492
0.385335
0.385425
0.388785
0.401786
0.399909
0.382994
0.375745
0.371763
0.369805
0.368866
0.503388
0.498481
0.489143
0.477051
0.463095
0.449205
0.435934
0.424902
0.415943
0.409062
0.403689
0.400174
0.397973
0.396521
0.396442
0.399694
0.412554
0.410580
0.393595
0.386267
0.382234
0.380249
0.379284
0.516029
0.510976
0.501372
0.488946
0.474625
0.460483
0.447165
0.436271
0.427715
0.420470
0.414012
0.409747
0.407251
0.405101
0.403169
0.403033
0.405641
0.403664
0.396924
0.392911
0.390281
0.388691
0.387816
0.524649
0.519453
0.509592
0.496867
0.482273
0.468024
0.454936
0.444821
0.437925
0.430441
0.421925
0.416687
0.414374
0.411595
0.407822
0.405855
0.405145
0.403245
0.399909
0.397607
0.395972
0.394784
0.393966
0.529319
0.523999
0.513910
0.500965
0.486219
0.472015
0.459533
0.451187
0.449508
0.441951
0.428385
0.422067
0.425196
0.421892
0.411133
0.407448
0.405071
0.403272
0.401469
0.400242
0.399579
0.398761
0.397845
0.529684
0.524249
0.513934
0.500842
0.486019
0.471761
0.459205
0.450811
0.449086
0.441479
0.427824
0.421401
0.424414
0.421007
0.410109
0.406239
0.403646
0.402057
0.400873
0.400212
0.400002
0.399472
0.398680
0.526181
0.520514
0.509659
0.496413
0.481715
0.467281
0.453822
0.443550
0.436524
0.428861
0.420054
0.414485
0.411811
0.408673
0.404368
0.401621
0.399615
0.398320
0.397517
0.397154
0.397024
0.396696
0.396248
0.519557
0.513405
0.501247
0.487728
0.473490
0.459041
0.444812
0.433602
0.424827
0.417271
0.410310
0.405464
0.402342
0.399545
0.396528
0.394360
0.392722
0.391702
0.391174
0.391066
0.391095
0.390921
0.390625
0.512130
0.504863
0.488615
0.474610
0.463303
0.448988
0.431732
0.419823
0.410371
0.403042
0.396991
0.392701
0.389636
0.387241
0.385055
0.383342
0.382098
0.381321
0.380948
0.380984
0.381119
0.381037
0.380811
0.491824
0.484696
0.468747
0.455367
0.444852
0.430963
0.413667
0.401676
0.392217
0.385239
0.379832
0.376148
0.373579
0.371663
0.369981
0.368757
0.368025
0.367426
0.366877
0.366765
0.366807
0.366707
0.366486
0.458488
0.452638
0.441307
0.429823
0.418474
0.405224
0.390228
0.378277
0.368972
0.362388
0.357687
0.354753
0.352890
0.351547
0.350491
0.350096
0.350526
0.350014
0.348479
0.347671
0.347313
0.347036
0.346765
0.427526
0.422087
0.412194
0.402803
0.394363
0.381749
0.365019
0.351976
0.342439
0.336198
0.332184
0.330051
0.328957
0.328260
0.328017
0.329166
0.332193
0.331723
0.327640
0.325275
0.324180
0.323618
0.323261
0.398793
0.393215
0.380541
0.373678
0.370703
0.358812
0.337723
0.322629
0.312630
0.306707
0.303333
0.301917
0.301541
0.301510
0.302394
0.306101
0.314102
0.313689
0.304697
0.299775
0.297630
0.296733
0.296267
0.363043
0.357753
0.345695
0.339478
0.337390
0.326335
0.305980
0.291709
0.282450
0.277175
0.274342
0.273353
0.273316
0.273570
0.274684
0.278587
0.286886
0.286596
0.277513
0.272572
0.270379
0.269479
0.269026
0.321787
0.317313
0.309391
0.301966
0.295661
0.285480
0.271510
0.260958
0.253650
0.249268
0.246863
0.245992
0.245940
0.246089
0.246594
0.248346
0.251933
0.251800
0.247802
0.245392
0.244144
0.243520
0.243185
0.293197
0.289239
0.282072
0.274046
0.265766
0.256318
0.245933
0.237810
0.231876
0.228155
0.225993
0.225087
0.224900
0.224966
0.225234
0.225979
0.227340
0.227351
0.225911
0.224884
0.224193
0.223761
0.223511
0.277440
0.273717
0.266899
0.258694
0.249767
0.240724
0.231873
0.224869
0.219645
0.216270
0.214230
0.213282
0.212996
0.213024
0.213235
0.213670
0.214285
0.214376
0.213871
0.213366
0.212918
0.212580
0.212375
0.401896
0.396883
0.387470
0.375678
0.362570
0.350196
0.339006
0.330095
0.323154
0.318328
0.315053
0.313119
0.311922
0.310625
0.309001
0.307679
0.306668
0.305930
0.305345
0.304907
0.304540
0.304218
0.303988
0.410063
0.404909
0.395238
0.383234
0.369963
0.357449
0.346120
0.337080
0.330032
0.325159
0.321964
0.320320
0.319564
0.318239
0.316109
0.314410
0.313195
0.312338
0.311658
0.311147
0.310725
0.310355
0.310089
0.425170
0.419812
0.409748
0.397422
0.383881
0.371121
0.359527
0.350233
0.342962
0.337966
0.334856
0.333651
0.333683
0.332302
0.329248
0.326939
0.325390
0.324305
0.323389
0.322681
0.322100
0.321613
0.321270
0.443298
0.437921
0.427803
0.415360
0.401621
0.388589
0.376656
0.367002
0.359385
0.354099
0.350768
0.349428
0.349373
0.347916
0.344778
0.342394
0.340771
0.339448
0.338115
0.337011
0.336106
0.335413
0.334970
0.462998
0.457786
0.447953
0.435613
0.421762
0.408445
0.396107
0.386023
0.377967
0.372237
0.368376
0.366359
0.365393
0.363847
0.361462
0.359621
0.358412
0.356843
0.354684
0.352905
0.351470
0.350470
0.349896
0.482348
0.477263
0.467630
0.455339
0.441346
0.427721
0.414967
0.404447
0.395967
0.389793
0.385445
0.382913
0.381402
0.379771
0.377830
0.376587
0.376316
0.374461
0.370835
0.368079
0.366010
0.364668
0.363952
0.500912
0.495861
0.486263
0.473894
0.459683
0.445725
0.432562
0.421649
0.412898
0.406298
0.401359
0.398443
0.396635
0.394898
0.393216
0.392859
0.395283
0.393169
0.386311
0.382175
0.379406
0.377763
0.376914
0.516620
0.511526
0.501827
0.489268
0.474782
0.460503
0.447007
0.435780
0.426717
0.419682
0.414181
0.410736
0.408482
0.406449
0.404585
0.404092
0.406397
0.404176
0.397229
0.393043
0.390268
0.388594
0.387686
0.529376
0.524188
0.514310
0.501508
0.486730
0.472184
0.458478
0.447121
0.437854
0.430388
0.424192
0.419988
0.417098
0.414571
0.412076
0.410447
0.409822
0.407667
0.403829
0.401005
0.399072
0.397644
0.396641
0.538014
0.532727
0.522670
0.509648
0.494648
0.479946
0.466231
0.455093
0.446306
0.438514
0.431192
0.426170
0.422822
0.419828
0.416681
0.414332
0.412609
0.410619
0.408244
0.406552
0.405679
0.404573
0.403290
0.542544
0.537173
0.526965
0.513785
0.498651
0.483900
0.470360
0.459852
0.452540
0.444576
0.435489
0.429693
0.426832
0.423488
0.418953
0.416012
0.413774
0.411997
0.410623
0.410069
0.411147
0.410371
0.407924
0.542517
0.537076
0.526745
0.513478
0.498286
0.483476
0.469858
0.459276
0.451900
0.443884
0.434737
0.428868
0.425926
0.422529
0.417948
0.414946
0.412671
0.411098
0.410169
0.410075
0.411545
0.411021
0.408687
0.537923
0.532376
0.521841
0.508529
0.493387
0.478509
0.464522
0.453159
0.444168
0.436206
0.428691
0.423421
0.419801
0.416628
0.413322
0.410716
0.408680
0.407294
0.406489
0.406274
0.406633
0.406283
0.405339
0.528981
0.523244
0.512297
0.498953
0.484028
0.469221
0.455015
0.443264
0.433646
0.425889
0.419358
0.414692
0.411285
0.408444
0.405666
0.403386
0.401584
0.400398
0.399761
0.399603
0.399734
0.399521
0.399045
0.515452
0.509384
0.497377
0.484024
0.469882
0.455317
0.440668
0.428795
0.419079
0.411654
0.405839
0.401774
0.398792
0.396351
0.394013
0.392040
0.390512
0.389531
0.389032
0.388963
0.389046
0.388930
0.388678
0.494014
0.488098
0.476431
0.463647
0.450194
0.436099
0.421637
0.409897
0.400385
0.393381
0.388181
0.384727
0.382284
0.380301
0.378376
0.376789
0.375642
0.374850
0.374336
0.374228
0.374266
0.374170
0.373973
0.464196
0.458859
0.448881
0.437309
0.424681
0.411232
0.397282
0.385679
0.376455
0.369918
0.365371
0.362588
0.360781
0.359320
0.357915
0.356920
0.356483
0.355849
0.354931
0.354490
0.354316
0.354138
0.353938
0.432399
0.427364
0.418210
0.408006
0.397230
0.384468
0.369977
0.358118
0.349057
0.342983
0.339084
0.337003
0.335860
0.334950
0.334134
0.334040
0.334912
0.334400
0.332390
0.331208
0.330650
0.330322
0.330086
0.397882
0.392932
0.384092
0.375404
0.367424
0.355414
0.339518
0.327118
0.318203
0.312610
0.309343
0.307904
0.307380
0.306997
0.306870
0.308050
0.311138
0.310746
0.306734
0.304425
0.303365
0.302868
0.302583
0.361529
0.356829
0.348450
0.340358
0.333133
0.321956
0.306935
0.295404
0.287262
0.282310
0.279559
0.278515
0.278315
0.278221
0.278361
0.279773
0.283086
0.282844
0.278894
0.276610
0.275533
0.275031
0.274755
0.325062
0.320820
0.313209
0.304819
0.296200
0.285878
0.274104
0.264780
0.258004
0.253790
0.251421
0.250501
0.250332
0.250290
0.250340
0.251006
0.252517
0.252443
0.250669
0.249515
0.248873
0.248507
0.248289
0.297624
0.293705
0.286542
0.278012
0.268753
0.259106
0.249380
0.241652
0.235905
0.232243
0.230094
0.229160
0.228907
0.228879
0.228952
0.229305
0.229973
0.230036
0.229408
0.228905
0.228533
0.228264
0.228091
0.282355
0.278592
0.271642
0.263094
0.253654
0.244378
0.235613
0.228677
0.223481
0.220112
0.218075
0.217116
0.216797
0.216774
0.216892
0.217174
0.217573
0.217707
0.217513
0.217266
0.217012
0.216790
0.216641
0.411611
0.406210
0.396108
0.383661
0.369993
0.357157
0.345567
0.336310
0.329049
0.323915
0.320300
0.317962
0.316322
0.314876
0.313384
0.312141
0.311128
0.310367
0.309773
0.309339
0.308972
0.308626
0.308368
0.420753
0.415034
0.404354
0.391485
0.377560
0.364552
0.352818
0.343433
0.336065
0.330859
0.327236
0.324991
0.323501
0.322009
0.320267
0.318813
0.317662
0.316808
0.316145
0.315671
0.315281
0.314903
0.314607
0.437367
0.431179
0.419615
0.406111
0.391780
0.378484
0.366482
0.356853
0.349269
0.343907
0.340234
0.338112
0.336880
0.335295
0.333088
0.331272
0.329866
0.328817
0.327969
0.327354
0.326858
0.326389
0.326017
0.455777
0.449570
0.437961
0.424343
0.409820
0.396263
0.383946
0.373989
0.366094
0.360466
0.356598
0.354383
0.353100
0.351383
0.348943
0.346889
0.345267
0.343947
0.342754
0.341813
0.341047
0.340403
0.339948
0.474497
0.468725
0.457899
0.444704
0.430217
0.416448
0.403782
0.393454
0.385198
0.379224
0.375026
0.372564
0.370998
0.369118
0.366619
0.364438
0.362692
0.361020
0.359231
0.357755
0.356538
0.355635
0.355080
0.493138
0.487704
0.477453
0.464559
0.450053
0.436045
0.423031
0.412353
0.403804
0.397497
0.392980
0.390414
0.388823
0.386762
0.383927
0.381482
0.379675
0.377597
0.375010
0.372889
0.371188
0.370008
0.369341
0.511451
0.506159
0.496130
0.483290
0.468636
0.454344
0.440983
0.430012
0.421452
0.414801
0.409667
0.406990
0.405467
0.403200
0.399901
0.397239
0.395895
0.393464
0.389634
0.386849
0.384734
0.383330
0.382541
0.527105
0.521827
0.511796
0.498844
0.483960
0.469359
0.455651
0.444333
0.435412
0.428326
0.422683
0.419527
0.417597
0.415049
0.411560
0.408749
0.407270
0.404729
0.400827
0.398031
0.395988
0.394549
0.393628
0.539794
0.534471
0.524339
0.511213
0.496075
0.481188
0.467167
0.455510
0.445939
0.438346
0.432246
0.428225
0.425413
0.422509
0.419081
0.416193
0.413991
0.411610
0.408886
0.406885
0.405758
0.404487
0.403129
0.548294
0.542913
0.532668
0.519379
0.504044
0.488964
0.474791
0.463031
0.453343
0.445338
0.438473
0.433587
0.430028
0.426801
0.423407
0.420562
0.418229
0.416149
0.414347
0.413568
0.414372
0.413374
0.410782
0.552574
0.547145
0.536809
0.523409
0.507952
0.492774
0.478578
0.466930
0.457572
0.449334
0.441662
0.436182
0.432479
0.429040
0.425280
0.422403
0.420058
0.418345
0.417638
0.418865
0.424548
0.423867
0.417288
0.552110
0.546654
0.536269
0.522832
0.507337
0.492102
0.477822
0.466085
0.456649
0.448364
0.440659
0.435126
0.431365
0.427937
0.424251
0.421445
0.419182
0.417673
0.417306
0.418895
0.424896
0.424428
0.417950
0.546682
0.541204
0.530782
0.517382
0.501962
0.486722
0.472281
0.460247
0.450293
0.442136
0.435161
0.430067
0.426268
0.423068
0.419942
0.417326
0.415190
0.413727
0.413041
0.413379
0.415165
0.414799
0.412508
0.536289
0.530788
0.520319
0.507039
0.491839
0.476739
0.462285
0.450157
0.440093
0.432232
0.425946
0.421470
0.418105
0.415242
0.412399
0.409941
0.407925
0.406554
0.405812
0.405689
0.406146
0.405875
0.404981
0.520224
0.514694
0.504065
0.491016
0.476347
0.461571
0.447162
0.435156
0.425258
0.417820
0.412219
0.408412
0.405601
0.403138
0.400593
0.398322
0.396488
0.395266
0.394592
0.394388
0.394427
0.394247
0.393903
0.497779
0.492419
0.482143
0.469623
0.455579
0.441328
0.427295
0.415613
0.406081
0.399135
0.394148
0.390957
0.388692
0.386664
0.384471
0.382508
0.380972
0.379957
0.379375
0.379198
0.379187
0.379069
0.378872
0.468283
0.463265
0.453837
0.442157
0.428920
0.415356
0.401904
0.390636
0.381579
0.375165
0.370788
0.368179
0.366460
0.364900
0.363174
0.361678
0.360634
0.359855
0.359252
0.359032
0.358979
0.358874
0.358722
0.435388
0.430630
0.421804
0.411055
0.398996
0.386189
0.373025
0.362093
0.353506
0.347645
0.343864
0.341841
0.340666
0.339573
0.338312
0.337376
0.337007
0.336451
0.335604
0.335205
0.335067
0.334939
0.334787
0.398957
0.394384
0.385985
0.376201
0.365630
0.353637
0.340571
0.329964
0.321905
0.316629
0.313446
0.311972
0.311317
0.310656
0.309862
0.309566
0.310129
0.309776
0.308388
0.307683
0.307413
0.307244
0.307072
0.362098
0.357747
0.349774
0.340565
0.330724
0.319569
0.307407
0.297675
0.290394
0.285747
0.283049
0.281933
0.281576
0.281208
0.280724
0.280724
0.281546
0.281380
0.280103
0.279447
0.279186
0.279021
0.278857
0.326761
0.322682
0.315192
0.306170
0.296269
0.285912
0.275460
0.267075
0.260789
0.256759
0.254415
0.253430
0.253140
0.252926
0.252646
0.252641
0.253069
0.253072
0.252556
0.252276
0.252143
0.252018
0.251887
0.300182
0.296301
0.289109
0.280223
0.270368
0.260620
0.251346
0.243990
0.238456
0.234879
0.232742
0.231770
0.231445
0.231318
0.231231
0.231311
0.231599
0.231721
0.231606
0.231529
0.231455
0.231347
0.231237
0.285319
0.281538
0.274498
0.265698
0.255911
0.246495
0.237834
0.231019
0.225901
0.222568
0.220537
0.219560
0.219200
0.219115
0.219142
0.219295
0.219556
0.219737
0.219783
0.219779
0.219722
0.219619
0.219521
0.419766
0.413961
0.403116
0.390030
0.375848
0.362624
0.350704
0.341172
0.333644
0.328227
0.324280
0.321608
0.319632
0.318003
0.316459
0.315160
0.314082
0.313278
0.312678
0.312265
0.311919
0.311559
0.311265
0.430129
0.423773
0.411916
0.398131
0.383572
0.370139
0.358077
0.348432
0.340818
0.335323
0.331320
0.328651
0.326700
0.325006
0.323294
0.321836
0.320636
0.319751
0.319108
0.318693
0.318365
0.317987
0.317649
0.448677
0.441495
0.428068
0.413218
0.398064
0.384292
0.371969
0.362113
0.354335
0.348679
0.344538
0.341853
0.339940
0.338117
0.336081
0.334321
0.332877
0.331811
0.331023
0.330524
0.330151
0.329708
0.329291
0.467326
0.460125
0.446658
0.431689
0.416339
0.402316
0.389701
0.379552
0.371508
0.365614
0.361292
0.358548
0.356612
0.354614
0.352220
0.350095
0.348330
0.346966
0.345869
0.345086
0.344479
0.343889
0.343403
0.484652
0.478223
0.466201
0.452059
0.436924
0.422758
0.409845
0.399382
0.391144
0.384972
0.380344
0.377588
0.375696
0.373477
0.370564
0.367925
0.365734
0.363937
0.362327
0.361059
0.360031
0.359209
0.358654
0.502374
0.496524
0.485527
0.471973
0.456950
0.442608
0.429413
0.418711
0.410457
0.404037
0.399050
0.396447
0.394894
0.392431
0.388644
0.385218
0.382497
0.380195
0.377995
0.376194
0.374743
0.373674
0.373029
0.520367
0.514767
0.504194
0.490824
0.475722
0.461143
0.447780
0.437045
0.433938
0.427226
0.416704
0.414084
0.412853
0.410122
0.405302
0.401053
0.397914
0.395175
0.392382
0.390164
0.388460
0.387205
0.386405
0.535853
0.530328
0.519857
0.506453
0.491161
0.476287
0.462573
0.451475
0.448043
0.440902
0.429849
0.426779
0.425163
0.422171
0.417179
0.412784
0.409509
0.406661
0.403818
0.401656
0.400210
0.398915
0.397799
0.548273
0.542764
0.532297
0.518801
0.503300
0.488124
0.473901
0.462157
0.452791
0.445110
0.438677
0.434749
0.432072
0.428825
0.424484
0.420616
0.417501
0.414914
0.412738
0.411462
0.411934
0.410767
0.408137
0.556440
0.550930
0.540441
0.526859
0.511199
0.495817
0.481351
0.469307
0.459388
0.451233
0.444298
0.439425
0.435769
0.432306
0.428502
0.425165
0.422388
0.420259
0.419121
0.419955
0.425299
0.424394
0.417704
0.560335
0.554825
0.544323
0.530691
0.514938
0.499443
0.484859
0.472714
0.462585
0.454163
0.446839
0.441398
0.437260
0.433686
0.430116
0.427091
0.424643
0.423136
0.424112
0.429889
0.453362
0.452817
0.429358
0.559430
0.553934
0.543449
0.529828
0.514062
0.498517
0.483843
0.471589
0.461355
0.452898
0.445580
0.440112
0.435935
0.432434
0.429046
0.426193
0.423899
0.422599
0.423852
0.429920
0.453651
0.453287
0.429920
0.553355
0.547890
0.537468
0.523942
0.508270
0.492751
0.478004
0.465611
0.455226
0.446944
0.440133
0.435115
0.431252
0.428005
0.424857
0.422116
0.419840
0.418339
0.418065
0.419780
0.425913
0.425541
0.419116
0.542052
0.536645
0.526340
0.513014
0.497579
0.482237
0.467568
0.455196
0.444889
0.436967
0.430812
0.426485
0.423193
0.420302
0.417327
0.414654
0.412417
0.410878
0.410143
0.410301
0.412026
0.411693
0.409471
0.524615
0.519306
0.509181
0.496190
0.481196
0.466230
0.451841
0.439712
0.429707
0.422279
0.416845
0.413266
0.410643
0.408158
0.405373
0.402804
0.400676
0.399229
0.398398
0.398114
0.398276
0.398028
0.397422
0.501367
0.496248
0.486494
0.474021
0.459632
0.445239
0.431348
0.419667
0.410128
0.403241
0.398429
0.395467
0.393387
0.391321
0.388852
0.386550
0.384683
0.383464
0.382778
0.382526
0.382505
0.382359
0.382101
0.471508
0.466650
0.457455
0.445678
0.432102
0.418444
0.405219
0.394134
0.385199
0.378881
0.374631
0.372167
0.370538
0.368895
0.366883
0.365012
0.363573
0.362664
0.362184
0.362081
0.362133
0.362079
0.361935
0.437716
0.433107
0.424431
0.413415
0.400775
0.387940
0.375384
0.364954
0.356679
0.350960
0.347245
0.345262
0.344075
0.342839
0.341242
0.339814
0.338842
0.338249
0.337931
0.337980
0.338170
0.338191
0.338062
0.400087
0.395703
0.387515
0.377262
0.365697
0.353735
0.341839
0.332123
0.324594
0.319512
0.316336
0.314820
0.314072
0.313211
0.311987
0.310975
0.310500
0.310186
0.309938
0.310083
0.310411
0.310482
0.310314
0.362800
0.358627
0.350845
0.341162
0.330325
0.319210
0.308231
0.299393
0.292641
0.288181
0.285468
0.284279
0.283808
0.283245
0.282362
0.281689
0.281510
0.281420
0.281316
0.281535
0.281892
0.281981
0.281823
0.327908
0.323922
0.316483
0.307161
0.296703
0.286344
0.276505
0.268634
0.262667
0.258751
0.256394
0.255350
0.254969
0.254617
0.254094
0.253725
0.253684
0.253758
0.253869
0.254129
0.254408
0.254475
0.254379
0.301746
0.297891
0.290680
0.281603
0.271445
0.261644
0.252603
0.245470
0.240085
0.236561
0.234414
0.233404
0.233017
0.232803
0.232576
0.232477
0.232572
0.232747
0.232945
0.233173
0.233359
0.233386
0.233314
0.287113
0.283325
0.276232
0.267283
0.257294
0.247793
0.239190
0.232455
0.227395
0.224080
0.222042
0.221041
0.220640
0.220496
0.220434
0.220487
0.220665
0.220887
0.221107
0.221296
0.221414
0.221411
0.221350
0.424815
0.418903
0.407863
0.394540
0.380109
0.366661
0.354550
0.344857
0.337169
0.331508
0.327242
0.324286
0.322065
0.320227
0.318489
0.317024
0.315822
0.314945
0.314317
0.313906
0.313564
0.313182
0.312856
0.435300
0.428827
0.416760
0.402722
0.387907
0.374257
0.362030
0.352275
0.344566
0.338837
0.334468
0.331477
0.329249
0.327324
0.325403
0.323757
0.322417
0.321459
0.320802
0.320415
0.320117
0.319730
0.319358
0.454077
0.446759
0.433093
0.417959
0.402532
0.388552
0.376110
0.366228
0.358503
0.352628
0.347993
0.344909
0.342656
0.340571
0.338306
0.336335
0.334730
0.333591
0.332810
0.332373
0.332064
0.331632
0.331181
0.473074
0.465705
0.451940
0.436631
0.420969
0.406736
0.394020
0.383877
0.375918
0.369821
0.364986
0.361810
0.359499
0.357218
0.354571
0.352212
0.350266
0.348832
0.347751
0.347043
0.346510
0.345951
0.345441
0.490928
0.484258
0.471826
0.457253
0.441755
0.427350
0.414326
0.403861
0.395654
0.389277
0.384203
0.381026
0.378761
0.376234
0.373040
0.370153
0.367776
0.365897
0.364299
0.363097
0.362143
0.361352
0.360787
0.509273
0.503091
0.491541
0.477436
0.461979
0.447372
0.434080
0.423418
0.415245
0.408621
0.403137
0.400063
0.398108
0.395315
0.391236
0.387565
0.384653
0.382263
0.380067
0.378311
0.376919
0.375881
0.375239
0.527776
0.521771
0.510524
0.496501
0.480905
0.466048
0.452621
0.442009
0.439152
0.432241
0.421061
0.417884
0.416205
0.413133
0.408020
0.403527
0.400138
0.397305
0.394560
0.392370
0.390708
0.389481
0.388689
0.543261
0.537345
0.526214
0.512167
0.496382
0.481233
0.467448
0.456465
0.453271
0.445949
0.434265
0.430665
0.428626
0.425321
0.420051
0.415419
0.411888
0.408940
0.406125
0.403959
0.402525
0.401248
0.400139
0.555185
0.549370
0.538386
0.524370
0.508447
0.493002
0.478658
0.466924
0.457613
0.449763
0.442927
0.438624
0.435640
0.432132
0.427535
0.423445
0.420138
0.417427
0.415186
0.413865
0.414314
0.413136
0.410497
0.562718
0.557003
0.546159
0.532197
0.516198
0.500565
0.485946
0.473837
0.463876
0.455573
0.448385
0.443284
0.439445
0.435780
0.431729
0.428164
0.425193
0.422919
0.421673
0.422424
0.427709
0.426762
0.420046
0.566053
0.560416
0.549683
0.535776
0.519747
0.504023
0.489271
0.477017
0.466796
0.458253
0.450781
0.445234
0.441008
0.437287
0.433486
0.430222
0.427570
0.425898
0.426729
0.432384
0.455755
0.455142
0.431647
0.564690
0.559122
0.548484
0.534653
0.518645
0.502888
0.488038
0.475650
0.465300
0.456747
0.449347
0.443845
0.439641
0.436044
0.432449
0.429364
0.426861
0.425386
0.426468
0.432380
0.455973
0.455528
0.432119
0.558185
0.552677
0.542160
0.528468
0.512582
0.496854
0.481923
0.469384
0.458877
0.450513
0.443665
0.438658
0.434828
0.431515
0.428181
0.425237
0.422763
0.421076
0.420612
0.422145
0.428127
0.427659
0.421188
0.546381
0.540967
0.530628
0.517176
0.501542
0.486000
0.471156
0.458634
0.448211
0.440228
0.434078
0.429817
0.426611
0.423678
0.420518
0.417649
0.415216
0.413488
0.412557
0.412527
0.414094
0.413666
0.411405
0.528308
0.523038
0.512972
0.499897
0.484712
0.469570
0.455052
0.442799
0.432698
0.425236
0.419849
0.416390
0.413944
0.411427
0.408385
0.405592
0.403257
0.401632
0.400630
0.400184
0.400213
0.399889
0.399253
0.504501
0.499444
0.489776
0.477236
0.462669
0.448141
0.434178
0.422429
0.412832
0.405933
0.401161
0.398297
0.396367
0.394262
0.391535
0.389007
0.386934
0.385581
0.384801
0.384473
0.384393
0.384218
0.383936
0.474135
0.469329
0.460187
0.448339
0.434614
0.420868
0.407650
0.396601
0.387695
0.381368
0.377087
0.374620
0.373005
0.371284
0.369081
0.367007
0.365379
0.364401
0.363974
0.363967
0.364129
0.364104
0.363918
0.439663
0.435123
0.426516
0.415429
0.402641
0.389779
0.377369
0.367136
0.359024
0.353307
0.349458
0.347354
0.346071
0.344712
0.342928
0.341278
0.340087
0.339504
0.339455
0.339846
0.340387
0.340512
0.340282
0.401309
0.397026
0.388956
0.378637
0.366961
0.355028
0.343373
0.334018
0.326807
0.321742
0.318307
0.316559
0.315629
0.314609
0.313180
0.311894
0.311109
0.310877
0.311153
0.311909
0.312883
0.313122
0.312723
0.363623
0.359558
0.351897
0.342154
0.331206
0.320138
0.309417
0.300944
0.294508
0.290071
0.287092
0.285658
0.284986
0.284275
0.283208
0.282285
0.281815
0.281835
0.282274
0.283115
0.284123
0.284396
0.284013
0.328734
0.324811
0.317433
0.308059
0.297489
0.287143
0.277483
0.269829
0.264038
0.260123
0.257602
0.256392
0.255869
0.255402
0.254752
0.254234
0.254050
0.254205
0.254647
0.255307
0.255984
0.256187
0.256003
0.302660
0.298830
0.291635
0.282509
0.272268
0.262443
0.253465
0.246419
0.241100
0.237559
0.235319
0.234210
0.233732
0.233439
0.233131
0.232948
0.232980
0.233207
0.233587
0.234041
0.234447
0.234564
0.234470
0.288085
0.284303
0.277200
0.268201
0.258135
0.248590
0.239990
0.233275
0.228227
0.224888
0.222789
0.221723
0.221260
0.221060
0.220942
0.220941
0.221088
0.221345
0.221674
0.222002
0.222252
0.222313
0.222255
0.427341
0.421607
0.410897
0.397725
0.383293
0.369784
0.357634
0.347945
0.340295
0.334441
0.329779
0.326556
0.324151
0.322075
0.320000
0.318257
0.316867
0.315893
0.315228
0.314821
0.314491
0.314090
0.313727
0.436878
0.430792
0.419450
0.405806
0.391094
0.377439
0.365246
0.355626
0.348177
0.342279
0.337355
0.334052
0.331661
0.329471
0.327114
0.325110
0.323538
0.322470
0.321784
0.321424
0.321162
0.320764
0.320353
0.454267
0.447640
0.435300
0.420918
0.405747
0.391839
0.379572
0.370086
0.363246
0.357228
0.351489
0.347934
0.345539
0.343142
0.340276
0.337861
0.335984
0.334721
0.333916
0.333529
0.333281
0.332846
0.332357
0.473832
0.467060
0.454469
0.439791
0.424316
0.410124
0.397597
0.387899
0.380879
0.374623
0.368600
0.364846
0.362300
0.359689
0.356518
0.353805
0.351665
0.350124
0.349002
0.348330
0.347858
0.347290
0.346743
0.494278
0.487717
0.475537
0.460972
0.445332
0.430838
0.417902
0.407724
0.399862
0.393273
0.387421
0.383539
0.380749
0.377924
0.374595
0.371695
0.369370
0.367459
0.365748
0.364501
0.363546
0.362736
0.362140
0.515023
0.508489
0.496387
0.481704
0.465798
0.450982
0.437748
0.427373
0.419402
0.412483
0.406126
0.401963
0.399057
0.395987
0.392263
0.389096
0.386640
0.384306
0.381826
0.379857
0.378359
0.377273
0.376608
0.535129
0.528472
0.516153
0.501166
0.484905
0.469764
0.456334
0.446051
0.438838
0.431588
0.423856
0.419192
0.416168
0.412835
0.408605
0.405166
0.402680
0.399974
0.396696
0.394060
0.392115
0.390794
0.390028
0.550813
0.544199
0.531921
0.516857
0.500380
0.484925
0.471124
0.460464
0.452861
0.445207
0.437055
0.432004
0.428669
0.425120
0.420739
0.417172
0.414547
0.411697
0.408282
0.405547
0.403590
0.402191
0.401285
0.561764
0.555420
0.543560
0.528744
0.512251
0.496534
0.482208
0.470735
0.461605
0.453497
0.445886
0.440598
0.436787
0.433074
0.428860
0.425303
0.422444
0.419699
0.416862
0.414732
0.413543
0.412233
0.410851
0.568140
0.562090
0.550679
0.536179
0.519765
0.503919
0.489311
0.477421
0.467715
0.459266
0.451519
0.445919
0.441777
0.437934
0.433768
0.430207
0.427253
0.424739
0.422639
0.421608
0.422230
0.421106
0.418444
0.570571
0.564736
0.553663
0.539411
0.523097
0.507219
0.492536
0.480580
0.471140
0.462537
0.454228
0.448464
0.444367
0.440481
0.436113
0.432468
0.429500
0.427282
0.426129
0.426979
0.432359
0.431470
0.424777
0.568666
0.562967
0.552109
0.538036
0.521813
0.505919
0.491120
0.478989
0.469390
0.460803
0.452677
0.447100
0.443161
0.439423
0.435189
0.431639
0.428748
0.426690
0.425792
0.426902
0.432505
0.431773
0.425159
0.561793
0.556197
0.545520
0.531634
0.515549
0.499671
0.484689
0.472220
0.461918
0.453511
0.446424
0.441420
0.437784
0.434383
0.430629
0.427353
0.424603
0.422572
0.421299
0.421087
0.422407
0.421748
0.419321
0.549711
0.544228
0.533763
0.520139
0.504314
0.488607
0.473652
0.461083
0.450685
0.442642
0.436381
0.432172
0.429214
0.426228
0.422684
0.419571
0.416938
0.414992
0.413653
0.412959
0.412935
0.412375
0.411362
0.531317
0.525995
0.515843
0.502625
0.487267
0.471961
0.457306
0.444955
0.434791
0.427261
0.421858
0.418570
0.416681
0.414122
0.410429
0.407336
0.404820
0.403048
0.401854
0.401167
0.400813
0.400398
0.399954
0.507164
0.502069
0.492350
0.479712
0.465029
0.450359
0.436261
0.424425
0.414775
0.407789
0.402961
0.400215
0.398795
0.396631
0.393284
0.390492
0.388281
0.386836
0.385984
0.385611
0.385478
0.385251
0.384950
0.476354
0.471546
0.462414
0.450553
0.436898
0.423068
0.409653
0.398572
0.389687
0.383253
0.378741
0.376145
0.374588
0.372781
0.370320
0.368124
0.366425
0.365443
0.365112
0.365295
0.365743
0.365734
0.365345
0.441366
0.436869
0.428364
0.417398
0.404941
0.392068
0.379380
0.369222
0.361325
0.355484
0.351145
0.348677
0.347205
0.345712
0.343788
0.342058
0.340825
0.340328
0.340590
0.341526
0.342832
0.343048
0.342337
0.402499
0.398306
0.390519
0.380572
0.370424
0.358540
0.345610
0.336382
0.329677
0.324466
0.320110
0.317743
0.316445
0.315240
0.313704
0.312348
0.311533
0.311472
0.312339
0.314095
0.316909
0.317304
0.315565
0.364461
0.360485
0.353116
0.343755
0.334328
0.323319
0.311366
0.303037
0.297127
0.292542
0.288642
0.286593
0.285552
0.284652
0.283492
0.282513
0.282031
0.282223
0.283252
0.285092
0.287941
0.288365
0.286649
0.329357
0.325498
0.318262
0.309060
0.298858
0.288551
0.278677
0.271132
0.265580
0.261553
0.258548
0.256963
0.256194
0.255596
0.254880
0.254322
0.254135
0.254404
0.255181
0.256396
0.257852
0.258159
0.257509
0.303183
0.299391
0.292275
0.283227
0.273145
0.263328
0.254240
0.247217
0.241959
0.238331
0.235842
0.234530
0.233902
0.233525
0.233168
0.232960
0.232990
0.233279
0.233828
0.234539
0.235295
0.235468
0.235187
0.288564
0.284803
0.277736
0.268769
0.258733
0.249177
0.240538
0.233810
0.228753
0.225342
0.223103
0.221912
0.221350
0.221090
0.220936
0.220917
0.221063
0.221353
0.221766
0.222216
0.222606
0.222698
0.222583
0.428972
0.423393
0.412957
0.399939
0.385554
0.372065
0.359997
0.350494
0.343147
0.337167
0.332013
0.328543
0.326057
0.323751
0.321244
0.319143
0.317539
0.316473
0.315797
0.315444
0.315181
0.314778
0.314364
0.437843
0.432059
0.421264
0.407944
0.393358
0.379783
0.367802
0.358649
0.352071
0.346085
0.340206
0.336539
0.334146
0.331686
0.328690
0.326182
0.324325
0.323142
0.322457
0.322191
0.322039
0.321649
0.321172
0.454341
0.448218
0.436811
0.422982
0.408036
0.394298
0.382495
0.374116
0.369890
0.363826
0.355520
0.351191
0.348965
0.346232
0.342307
0.339197
0.336963
0.335565
0.334761
0.334501
0.334405
0.333986
0.333414
0.474586
0.468199
0.456348
0.442058
0.426708
0.412648
0.400610
0.392101
0.387804
0.381486
0.372743
0.368058
0.365567
0.362618
0.358494
0.355226
0.352857
0.351210
0.350032
0.349437
0.349088
0.348524
0.347893
0.497482
0.490831
0.478560
0.463774
0.447926
0.433398
0.420768
0.411355
0.404797
0.398060
0.390653
0.385834
0.382630
0.379530
0.375952
0.373073
0.370957
0.369032
0.367071
0.365700
0.364735
0.363890
0.363223
0.520888
0.513752
0.500695
0.485125
0.468648
0.453657
0.440730
0.431235
0.424683
0.417503
0.409167
0.403477
0.399597
0.396295
0.393001
0.390661
0.389147
0.386913
0.383733
0.381247
0.379516
0.378324
0.377597
0.542962
0.535325
0.521425
0.505058
0.487958
0.472582
0.459650
0.450866
0.446471
0.438874
0.427525
0.420342
0.415725
0.412172
0.408985
0.407209
0.406512
0.403992
0.399385
0.395719
0.393264
0.391751
0.390932
0.558763
0.551135
0.537219
0.520730
0.503387
0.487678
0.474365
0.465202
0.460406
0.452418
0.440683
0.433144
0.428257
0.424512
0.421179
0.419286
0.418447
0.415764
0.410974
0.407117
0.404519
0.402902
0.402013
0.568193
0.561100
0.548031
0.532141
0.514966
0.499014
0.484958
0.474335
0.466566
0.458233
0.448775
0.442080
0.437440
0.433567
0.429788
0.427078
0.425163
0.422450
0.418713
0.415683
0.413637
0.412139
0.411101
0.572835
0.566337
0.554196
0.539026
0.522165
0.506166
0.491777
0.480540
0.471873
0.463343
0.454448
0.448226
0.443982
0.439984
0.435507
0.431930
0.429155
0.426476
0.423667
0.421543
0.420356
0.419043
0.417659
0.574032
0.567951
0.556475
0.541835
0.525259
0.509324
0.494957
0.483860
0.476412
0.467847
0.457780
0.451748
0.448188
0.444130
0.438698
0.434367
0.431079
0.428474
0.426364
0.425168
0.425726
0.424611
0.421998
0.571452
0.565608
0.554510
0.540194
0.523797
0.507873
0.493361
0.482012
0.474310
0.465793
0.456080
0.450421
0.447182
0.443290
0.437878
0.433505
0.430169
0.427689
0.425880
0.424984
0.425785
0.424829
0.422294
0.564251
0.558553
0.547703
0.533626
0.517383
0.501432
0.486546
0.474417
0.464734
0.456354
0.448810
0.443895
0.440804
0.437315
0.432755
0.428919
0.425855
0.423546
0.421789
0.420668
0.420263
0.419437
0.418288
0.552014
0.546443
0.535826
0.522028
0.506043
0.490220
0.475232
0.462743
0.452529
0.444468
0.438080
0.434114
0.431929
0.428903
0.424468
0.420892
0.418038
0.415920
0.414322
0.413235
0.412587
0.411907
0.411243
0.533488
0.528087
0.517802
0.504431
0.488932
0.473493
0.458730
0.446334
0.436174
0.428615
0.423302
0.420664
0.420571
0.417992
0.412443
0.408587
0.405799
0.403902
0.402578
0.401741
0.401206
0.400708
0.400283
0.509141
0.503987
0.494178
0.481451
0.466708
0.451921
0.437674
0.425768
0.416108
0.409057
0.404253
0.402069
0.402363
0.400166
0.395023
0.391532
0.389098
0.387588
0.386718
0.386381
0.386321
0.386048
0.385619
0.478040
0.473215
0.464091
0.452295
0.438870
0.424981
0.411269
0.400163
0.391406
0.384842
0.379975
0.377313
0.376208
0.374329
0.371227
0.368790
0.367036
0.366094
0.365932
0.366480
0.367468
0.367472
0.366659
0.442707
0.438254
0.429910
0.419313
0.407741
0.394893
0.381499
0.371427
0.364075
0.358054
0.352765
0.349702
0.348070
0.346437
0.344287
0.342483
0.341272
0.340935
0.341668
0.343599
0.346430
0.346745
0.344909
0.403500
0.399424
0.392068
0.383120
0.376411
0.364622
0.348743
0.339564
0.334164
0.328722
0.322408
0.318872
0.317055
0.315632
0.313974
0.312586
0.311835
0.312063
0.313812
0.317513
0.324026
0.324611
0.319916
0.365154
0.361304
0.354378
0.346013
0.339948
0.329049
0.314259
0.306015
0.301443
0.296632
0.290765
0.287549
0.285971
0.284851
0.283592
0.282585
0.282168
0.282643
0.284544
0.288316
0.294854
0.295465
0.290796
0.329783
0.326006
0.318991
0.310211
0.300895
0.290667
0.280197
0.272779
0.267798
0.263606
0.259651
0.257436
0.256349
0.255606
0.254818
0.254236
0.254085
0.254512
0.255746
0.257931
0.260896
0.261305
0.259537
0.303430
0.299689
0.292692
0.283832
0.274065
0.264286
0.255008
0.248011
0.242909
0.239161
0.236259
0.234647
0.233849
0.233384
0.232981
0.232756
0.232802
0.233158
0.233894
0.234979
0.236287
0.236494
0.235805
0.288720
0.284992
0.277995
0.269122
0.259195
0.249656
0.240959
0.234213
0.229166
0.225658
0.223215
0.221857
0.221188
0.220867
0.220682
0.220653
0.220805
0.221121
0.221600
0.222183
0.222753
0.222845
0.222588
0.430382
0.424855
0.414514
0.401538
0.387161
0.373701
0.361792
0.352641
0.346157
0.340094
0.333973
0.330191
0.327716
0.325239
0.322274
0.319876
0.318118
0.316999
0.316324
0.316031
0.315847
0.315448
0.314982
0.439032
0.433353
0.422753
0.409532
0.394985
0.381498
0.369885
0.361641
0.357521
0.351488
0.343161
0.338836
0.336646
0.333964
0.330115
0.327127
0.325044
0.323788
0.323106
0.322934
0.322904
0.322526
0.321973
0.455318
0.449359
0.438268
0.424595
0.409727
0.396201
0.385368
0.379626
0.383998
0.377954
0.361240
0.354959
0.353621
0.350551
0.344476
0.340504
0.337926
0.336427
0.335607
0.335463
0.335534
0.335134
0.334456
0.476219
0.469884
0.458162
0.443867
0.428491
0.414604
0.403560
0.397790
0.402208
0.395900
0.378590
0.371786
0.370075
0.366793
0.360624
0.356633
0.354063
0.352342
0.351068
0.350520
0.350296
0.349738
0.349002
0.500904
0.493974
0.481255
0.466028
0.449876
0.435316
0.423181
0.415104
0.411850
0.405016
0.394167
0.388043
0.384655
0.381340
0.377265
0.374432
0.372668
0.370759
0.368432
0.366860
0.365859
0.364973
0.364225
0.526458
0.518639
0.504465
0.487928
0.470851
0.455712
0.443296
0.435306
0.432148
0.424776
0.412635
0.405031
0.400296
0.396824
0.393844
0.392420
0.392123
0.389998
0.385828
0.382634
0.380596
0.379281
0.378484
0.550308
0.541664
0.526077
0.508315
0.490391
0.474878
0.462946
0.457252
0.460684
0.452855
0.433053
0.422084
0.415757
0.412006
0.409733
0.409775
0.411345
0.409005
0.402527
0.397477
0.394369
0.392628
0.391739
0.566084
0.557442
0.541824
0.523928
0.505749
0.489894
0.477565
0.471471
0.474421
0.466213
0.446129
0.434851
0.428302
0.424387
0.421974
0.421898
0.423309
0.420798
0.414122
0.408825
0.405495
0.403631
0.402705
0.573829
0.566002
0.551719
0.534794
0.516976
0.500833
0.487233
0.478024
0.473553
0.465064
0.451978
0.443564
0.438281
0.434320
0.430813
0.429017
0.428307
0.425662
0.420803
0.416830
0.414116
0.412429
0.411514
0.576670
0.569741
0.556885
0.541095
0.523832
0.507713
0.493671
0.483448
0.477511
0.468948
0.457351
0.450378
0.446345
0.442271
0.437222
0.433617
0.431166
0.428400
0.424922
0.422069
0.419996
0.418520
0.417581
0.576568
0.570264
0.558424
0.543460
0.526706
0.510785
0.497172
0.488001
0.489871
0.481388
0.462466
0.455456
0.454241
0.450053
0.441474
0.436295
0.432731
0.429870
0.427063
0.424905
0.423473
0.422185
0.421072
0.573293
0.567332
0.556036
0.541541
0.525055
0.509178
0.495389
0.485870
0.487320
0.478915
0.460584
0.454152
0.453450
0.449448
0.440740
0.435369
0.431617
0.428853
0.426421
0.424622
0.423456
0.422335
0.421299
0.565765
0.559987
0.549001
0.534788
0.518444
0.502460
0.487765
0.476209
0.468404
0.460089
0.450970
0.446186
0.444211
0.440709
0.434843
0.430341
0.427008
0.424519
0.422434
0.420846
0.419676
0.418718
0.418012
0.553406
0.547766
0.537029
0.523104
0.507011
0.491107
0.476132
0.463802
0.454216
0.446192
0.439434
0.436111
0.435848
0.432855
0.426488
0.422131
0.419017
0.416783
0.414998
0.413678
0.412689
0.411907
0.411364
0.534821
0.529356
0.518969
0.505490
0.489938
0.474397
0.459497
0.447082
0.437021
0.429532
0.424628
0.423756
0.428481
0.425957
0.415658
0.410039
0.406709
0.404679
0.403260
0.402333
0.401724
0.401149
0.400653
0.510400
0.505199
0.495333
0.482572
0.467950
0.453074
0.438544
0.426570
0.416968
0.409948
0.405485
0.404966
0.410019
0.407863
0.397997
0.392804
0.389868
0.388271
0.387395
0.387131
0.387248
0.386920
0.386242
0.479195
0.474364
0.465365
0.453817
0.441791
0.427854
0.412730
0.401507
0.392986
0.386317
0.381004
0.378604
0.378974
0.377083
0.372409
0.369442
0.367586
0.366700
0.366763
0.367791
0.370006
0.369992
0.368038
0.443741
0.439348
0.431394
0.421696
0.414138
0.401303
0.384173
0.373900
0.367499
0.361274
0.354402
0.350619
0.349079
0.347352
0.344752
0.342858
0.341713
0.341573
0.342920
0.346253
0.352458
0.352830
0.348016
0.404439
0.400576
0.394835
0.389346
0.406333
0.394589
0.355780
0.344888
0.342239
0.336445
0.325452
0.320076
0.317573
0.315944
0.314163
0.312811
0.312225
0.312843
0.316200
0.323426
0.346467
0.347218
0.326896
0.365863
0.362236
0.356913
0.351930
0.369270
0.358432
0.321042
0.311211
0.309487
0.304335
0.293727
0.288633
0.286288
0.284954
0.283631
0.282667
0.282408
0.283261
0.286752
0.294031
0.316964
0.317741
0.297569
0.330149
0.326466
0.319882
0.312001
0.306504
0.296344
0.282442
0.274923
0.270976
0.266585
0.260953
0.257848
0.256375
0.255509
0.254689
0.254135
0.254065
0.254666
0.256479
0.260033
0.266329
0.266792
0.262070
0.303563
0.299876
0.293097
0.284571
0.276187
0.266450
0.255960
0.248921
0.244100
0.240213
0.236645
0.234656
0.233667
0.233133
0.232713
0.232506
0.232590
0.233002
0.233940
0.235477
0.237977
0.238167
0.236366
0.288720
0.285027
0.278118
0.269377
0.259714
0.250202
0.241319
0.234547
0.229541
0.225928
0.223216
0.221673
0.220897
0.220531
0.220336
0.220319
0.220486
0.220804
0.221311
0.221997
0.222802
0.222851
0.222315
0.431594
0.426025
0.415617
0.402555
0.388091
0.374551
0.362563
0.353329
0.346747
0.340574
0.334336
0.330453
0.327920
0.325451
0.322569
0.320303
0.318677
0.317596
0.316865
0.316504
0.316274
0.315846
0.315360
0.440282
0.434561
0.423899
0.410582
0.395931
0.382350
0.370648
0.362314
0.358095
0.351950
0.343502
0.339073
0.336826
0.334168
0.330434
0.327628
0.325729
0.324519
0.323745
0.323474
0.323386
0.322970
0.322387
0.456652
0.450651
0.439501
0.425712
0.410709
0.397062
0.386118
0.380275
0.384537
0.378379
0.361537
0.355143
0.353746
0.350721
0.344812
0.341096
0.338779
0.337343
0.336386
0.336107
0.336109
0.335662
0.334937
0.477872
0.471456
0.459600
0.445118
0.429547
0.415500
0.404309
0.398413
0.402703
0.396273
0.378819
0.371879
0.370088
0.366867
0.360899
0.357200
0.354913
0.353283
0.351890
0.351215
0.350922
0.350328
0.349548
0.503189
0.496071
0.483045
0.467509
0.451092
0.436307
0.423965
0.415720
0.412317
0.405332
0.394302
0.387997
0.384493
0.381232
0.377380
0.374847
0.373357
0.371562
0.369193
0.367555
0.366513
0.365602
0.364831
0.529457
0.521334
0.506659
0.489683
0.472275
0.456846
0.444146
0.435926
0.432577
0.425018
0.412649
0.404796
0.399886
0.396464
0.393757
0.392668
0.392654
0.390679
0.386539
0.383336
0.381289
0.379965
0.379159
0.553927
0.544877
0.528588
0.510281
0.491976
0.476125
0.463833
0.457843
0.461029
0.452985
0.432932
0.421664
0.415111
0.411424
0.409493
0.409926
0.411808
0.409649
0.403244
0.398211
0.395102
0.393363
0.392477
0.569597
0.560561
0.544254
0.525827
0.507271
0.491075
0.478363
0.471947
0.474635
0.466226
0.445916
0.434373
0.427628
0.423813
0.421770
0.422103
0.423837
0.421515
0.414902
0.409601
0.406239
0.404375
0.403460
0.576548
0.568435
0.553683
0.536366
0.518251
0.501797
0.487832
0.478314
0.473610
0.464955
0.451720
0.443159
0.437806
0.433990
0.430837
0.429438
0.429063
0.426574
0.421696
0.417639
0.414814
0.413094
0.412208
0.578567
0.571467
0.558338
0.542316
0.524868
0.508483
0.494079
0.483545
0.477387
0.468702
0.457047
0.450058
0.446082
0.442209
0.437513
0.434313
0.432237
0.429585
0.425949
0.422871
0.420531
0.418979
0.418125
0.577814
0.571427
0.559466
0.544414
0.527617
0.511478
0.497463
0.487961
0.489604
0.481030
0.462118
0.455184
0.454113
0.450175
0.441977
0.437255
0.434235
0.431451
0.428218
0.425633
0.423651
0.422246
0.421386
0.574106
0.568114
0.556773
0.542256
0.525773
0.509724
0.495570
0.485744
0.486981
0.478507
0.460215
0.453894
0.453362
0.449627
0.441295
0.436371
0.433150
0.430461
0.427592
0.425354
0.423623
0.422380
0.421591
0.566328
0.560529
0.549513
0.535274
0.518893
0.502768
0.487825
0.476040
0.468071
0.459697
0.450610
0.445923
0.444109
0.440847
0.435311
0.431184
0.428204
0.425801
0.423520
0.421673
0.420208
0.419144
0.418498
0.553840
0.548180
0.537411
0.523447
0.507298
0.491280
0.476133
0.463638
0.453925
0.445841
0.439088
0.435824
0.435687
0.432903
0.426838
0.422818
0.420001
0.417873
0.416004
0.414542
0.413394
0.412526
0.411970
0.535211
0.529726
0.519302
0.505776
0.490161
0.474525
0.459496
0.446950
0.436778
0.429219
0.424284
0.423427
0.428237
0.425898
0.415886
0.410591
0.407533
0.405620
0.404165
0.403146
0.402436
0.401780
0.401235
0.510821
0.505601
0.495693
0.482887
0.468207
0.453252
0.438599
0.426493
0.416767
0.409660
0.405133
0.404587
0.409684
0.407699
0.398112
0.393237
0.390556
0.389067
0.388140
0.387765
0.387762
0.387341
0.386595
0.479747
0.474880
0.465827
0.454248
0.442195
0.428176
0.412899
0.401515
0.392844
0.386053
0.380639
0.378177
0.378564
0.376822
0.372422
0.369773
0.368166
0.367347
0.367298
0.368145
0.370183
0.370033
0.367994
0.444478
0.440028
0.432004
0.422295
0.414763
0.401843
0.384496
0.374002
0.367410
0.361029
0.354021
0.350141
0.348592
0.347002
0.344682
0.343119
0.342227
0.342112
0.343259
0.346315
0.352264
0.352453
0.347538
0.405315
0.401380
0.395553
0.390086
0.407170
0.395346
0.356241
0.345065
0.342187
0.336212
0.325059
0.319559
0.317021
0.315517
0.314021
0.313014
0.312688
0.313298
0.316379
0.323243
0.345960
0.346495
0.326068
0.366629
0.362944
0.357549
0.352600
0.370050
0.359154
0.321484
0.311380
0.309428
0.304107
0.293339
0.288113
0.285709
0.284485
0.283417
0.282761
0.282721
0.283553
0.286752
0.293656
0.316247
0.316815
0.296546
0.330599
0.326881
0.320260
0.312412
0.306989
0.296793
0.282719
0.275014
0.270899
0.266362
0.260591
0.257369
0.255841
0.255041
0.254402
0.254069
0.254149
0.254707
0.256276
0.259515
0.265527
0.265805
0.260995
0.303710
0.300014
0.293233
0.284743
0.276410
0.266662
0.256082
0.248932
0.243995
0.239995
0.236313
0.234226
0.233185
0.232683
0.232373
0.232299
0.232464
0.232823
0.233574
0.234871
0.237149
0.237191
0.235319
0.288697
0.285009
0.278117
0.269415
0.259795
0.250286
0.241356
0.234511
0.229419
0.225713
0.222903
0.221274
0.220448
0.220093
0.219966
0.220032
0.220240
0.220504
0.220857
0.221350
0.221974
0.221899
0.221301
0.432695
0.427007
0.416405
0.403148
0.388498
0.374761
0.362435
0.352666
0.345009
0.338690
0.333172
0.329399
0.326739
0.324475
0.322254
0.320604
0.319457
0.318502
0.317597
0.316991
0.316566
0.316053
0.315554
0.441560
0.435697
0.424803
0.411247
0.396359
0.382495
0.370224
0.360788
0.353892
0.347559
0.341305
0.337324
0.334764
0.332393
0.329798
0.327926
0.326727
0.325681
0.324622
0.323986
0.323632
0.323101
0.322496
0.458144
0.451977
0.440560
0.426485
0.411170
0.397064
0.384902
0.376199
0.371632
0.365202
0.356491
0.351818
0.349418
0.346845
0.343501
0.341303
0.340036
0.338824
0.337455
0.336686
0.336401
0.335805
0.334990
0.479440
0.472863
0.460754
0.446006
0.430125
0.415564
0.403048
0.394136
0.389450
0.382727
0.373518
0.368408
0.365686
0.362925
0.359490
0.357251
0.355938
0.354545
0.352857
0.351786
0.351269
0.350541
0.349674
0.504661
0.497443
0.484220
0.468528
0.451890
0.436668
0.423358
0.413397
0.406346
0.399120
0.391130
0.385722
0.382132
0.379198
0.376379
0.374514
0.373352
0.371772
0.369602
0.367970
0.366873
0.365926
0.365153
0.530749
0.522598
0.507800
0.490842
0.473344
0.457456
0.443584
0.433322
0.426115
0.418324
0.409253
0.402734
0.398236
0.395084
0.392717
0.391488
0.390922
0.389150
0.386029
0.383486
0.381714
0.380484
0.379716
0.555695
0.546602
0.529807
0.511599
0.493274
0.476831
0.462678
0.452884
0.447533
0.439223
0.427152
0.418962
0.413531
0.410158
0.408145
0.407673
0.408024
0.406068
0.401657
0.398027
0.395554
0.394034
0.393221
0.571234
0.562167
0.545382
0.527095
0.508558
0.491758
0.477143
0.466890
0.461094
0.452416
0.440040
0.431600
0.426009
0.422540
0.420459
0.419930
0.420191
0.418079
0.413435
0.409541
0.406826
0.405177
0.404333
0.577350
0.569280
0.554535
0.537391
0.519339
0.502411
0.487109
0.475451
0.466882
0.457997
0.448045
0.440842
0.435918
0.432477
0.429878
0.428476
0.427767
0.425521
0.421552
0.418174
0.415625
0.414003
0.413159
0.579157
0.572101
0.559036
0.543182
0.525853
0.509026
0.493358
0.481073
0.471645
0.462706
0.453610
0.447312
0.443214
0.439834
0.436528
0.434308
0.433021
0.430666
0.426978
0.423925
0.421518
0.419941
0.419104
0.578185
0.571845
0.560028
0.545236
0.528878
0.512257
0.496261
0.483997
0.475757
0.466874
0.456826
0.451025
0.447922
0.444649
0.440567
0.437918
0.437571
0.435152
0.430279
0.427143
0.424721
0.423188
0.422357
0.574269
0.568317
0.557120
0.542856
0.526825
0.510339
0.494313
0.481882
0.473449
0.464680
0.455079
0.449767
0.447090
0.444024
0.439939
0.437215
0.436797
0.434474
0.429865
0.426995
0.424785
0.423382
0.422604
0.566253
0.560487
0.549558
0.535447
0.519194
0.502791
0.487002
0.474100
0.463870
0.455290
0.447844
0.443239
0.440660
0.437915
0.434431
0.431839
0.430181
0.428105
0.425348
0.423193
0.421479
0.420296
0.419618
0.553602
0.547966
0.537248
0.523340
0.507214
0.491025
0.475438
0.462409
0.451781
0.443533
0.437165
0.433393
0.431608
0.429231
0.425761
0.423258
0.421459
0.419649
0.417609
0.415993
0.414692
0.413733
0.413133
0.534932
0.529457
0.519044
0.505525
0.489833
0.474086
0.458891
0.446081
0.435572
0.427797
0.422398
0.419817
0.420000
0.417990
0.413341
0.410500
0.408596
0.407043
0.405557
0.404407
0.403525
0.402773
0.402212
0.510703
0.505456
0.495496
0.482624
0.467716
0.452654
0.437993
0.425676
0.415646
0.408318
0.403320
0.401069
0.401529
0.399842
0.395574
0.393081
0.391487
0.390284
0.389224
0.388539
0.388117
0.387539
0.386903
0.480017
0.475055
0.465737
0.453839
0.440352
0.426191
0.411953
0.400321
0.391095
0.384158
0.378983
0.376142
0.375105
0.373683
0.371447
0.370012
0.369068
0.368329
0.367793
0.367780
0.368225
0.367809
0.366734
0.445327
0.440664
0.432057
0.421439
0.409999
0.396871
0.382703
0.371883
0.363912
0.357406
0.351702
0.348351
0.346700
0.345491
0.344239
0.343500
0.343130
0.342876
0.342957
0.344017
0.346052
0.345809
0.343667
0.406665
0.402308
0.394625
0.385777
0.379490
0.367424
0.350448
0.340277
0.334112
0.328097
0.321284
0.317374
0.315454
0.314426
0.313697
0.313446
0.313594
0.313805
0.314632
0.317185
0.322687
0.322612
0.317586
0.368007
0.363896
0.356672
0.348451
0.342865
0.331742
0.315894
0.306695
0.301381
0.296012
0.289642
0.286029
0.284301
0.283506
0.283081
0.283107
0.283494
0.283885
0.284814
0.287401
0.292901
0.292852
0.287866
0.331492
0.327560
0.320382
0.311713
0.302686
0.292324
0.281211
0.273154
0.267628
0.262982
0.258595
0.256028
0.254782
0.254249
0.254054
0.254204
0.254585
0.254884
0.255327
0.256533
0.258624
0.258469
0.256432
0.304081
0.300288
0.293255
0.284498
0.274905
0.265076
0.255469
0.248100
0.242628
0.238535
0.235285
0.233383
0.232433
0.232072
0.232031
0.232245
0.232578
0.232785
0.232931
0.233283
0.233914
0.233674
0.232768
0.288781
0.285054
0.278090
0.269325
0.259526
0.249984
0.241116
0.234135
0.228818
0.225031
0.222294
0.220686
0.219871
0.219593
0.219630
0.219872
0.220171
0.220330
0.220342
0.220343
0.220366
0.220088
0.219648
0.433533
0.427698
0.416863
0.403379
0.388535
0.374595
0.361981
0.351808
0.343614
0.337176
0.331908
0.328184
0.325507
0.323536
0.322008
0.321140
0.320640
0.319838
0.318636
0.317677
0.317014
0.316378
0.315825
0.442655
0.436608
0.425424
0.411584
0.396448
0.382307
0.369598
0.359460
0.351449
0.344950
0.339396
0.335571
0.332917
0.330925
0.329353
0.328629
0.328409
0.327557
0.325983
0.324806
0.324148
0.323449
0.322736
0.459551
0.453164
0.441395
0.426981
0.411358
0.396857
0.383953
0.373875
0.366428
0.359769
0.353342
0.349203
0.346530
0.344462
0.342746
0.342215
0.342396
0.341440
0.339259
0.337739
0.337227
0.336413
0.335274
0.481005
0.474204
0.461734
0.446663
0.430486
0.415483
0.402108
0.391671
0.383953
0.376976
0.370149
0.365655
0.362708
0.360461
0.358629
0.358002
0.358070
0.356948
0.354551
0.352818
0.352130
0.351207
0.350021
0.506377
0.498944
0.485328
0.469403
0.452570
0.436926
0.422774
0.411576
0.402809
0.395343
0.388474
0.383527
0.380013
0.377485
0.375584
0.374635
0.374162
0.372827
0.370530
0.368674
0.367463
0.366434
0.365578
0.533095
0.524649
0.509211
0.492072
0.474519
0.458180
0.443214
0.431372
0.422144
0.414113
0.406472
0.400764
0.396629
0.393803
0.391831
0.390744
0.390026
0.388476
0.385992
0.383845
0.382244
0.381069
0.380306
0.560150
0.550463
0.531843
0.513278
0.494947
0.477955
0.462241
0.449973
0.440856
0.432287
0.423343
0.416766
0.412057
0.409003
0.407037
0.406050
0.405455
0.403715
0.400714
0.398090
0.396082
0.394733
0.393975
0.575534
0.565899
0.547334
0.528749
0.510258
0.492900
0.476659
0.463868
0.454281
0.445342
0.436116
0.429339
0.424510
0.421392
0.419392
0.418373
0.417736
0.415853
0.412601
0.409726
0.407488
0.406016
0.405229
0.579158
0.570892
0.555692
0.538601
0.520737
0.503339
0.486675
0.473225
0.462561
0.453430
0.444945
0.438660
0.434184
0.431175
0.429109
0.427959
0.427363
0.425381
0.421877
0.418913
0.416549
0.414998
0.414179
0.579906
0.572831
0.559753
0.544184
0.527321
0.510050
0.492879
0.478958
0.467817
0.458604
0.450489
0.444701
0.440726
0.437925
0.435863
0.434917
0.435211
0.433174
0.428646
0.425279
0.422714
0.421079
0.420226
0.578438
0.572164
0.560591
0.546434
0.531503
0.514423
0.495911
0.481526
0.470555
0.461341
0.453051
0.447665
0.444318
0.441800
0.439951
0.439992
0.444788
0.442748
0.433674
0.429187
0.426172
0.424449
0.423564
0.574245
0.568370
0.557441
0.543805
0.529195
0.512297
0.493873
0.479473
0.468464
0.459389
0.451453
0.446477
0.443497
0.441197
0.439427
0.439496
0.444322
0.442388
0.433499
0.429211
0.426368
0.424749
0.423900
0.565981
0.560264
0.549477
0.535644
0.519826
0.503132
0.486257
0.472283
0.460968
0.452197
0.445294
0.440840
0.438082
0.435950
0.434077
0.433169
0.433503
0.431778
0.427855
0.425115
0.423092
0.421765
0.421017
0.553157
0.547548
0.536897
0.523094
0.507080
0.490706
0.474608
0.461041
0.449912
0.441555
0.435359
0.431513
0.429249
0.427361
0.425443
0.424207
0.423517
0.422032
0.419641
0.417783
0.416322
0.415261
0.414594
0.534464
0.528993
0.518592
0.505093
0.489392
0.473521
0.458078
0.444990
0.434236
0.426363
0.420859
0.417715
0.416321
0.414724
0.412529
0.411157
0.410157
0.408921
0.407334
0.406019
0.404992
0.404136
0.403516
0.510474
0.505187
0.495168
0.482253
0.467278
0.452095
0.437244
0.424684
0.414422
0.406995
0.401891
0.399084
0.397982
0.396677
0.394785
0.393686
0.392904
0.391944
0.390706
0.389699
0.388944
0.388204
0.387569
0.480390
0.475301
0.465780
0.453731
0.440010
0.425679
0.411257
0.399215
0.389537
0.382501
0.377521
0.374668
0.373254
0.372226
0.371227
0.370754
0.370457
0.369806
0.368795
0.368004
0.367553
0.366855
0.366041
0.446656
0.441718
0.432672
0.421715
0.409669
0.396277
0.381989
0.370376
0.361381
0.354734
0.349736
0.346816
0.345327
0.344569
0.344198
0.344360
0.344652
0.344305
0.343387
0.342804
0.342785
0.342087
0.340886
0.408956
0.404158
0.395681
0.386048
0.377059
0.364656
0.349286
0.338010
0.329888
0.323695
0.318526
0.315545
0.314084
0.313574
0.313692
0.314435
0.315345
0.315281
0.314451
0.314175
0.315290
0.314596
0.312328
0.370380
0.365819
0.357796
0.348826
0.340673
0.329226
0.314880
0.304559
0.297275
0.291724
0.286999
0.284294
0.283012
0.282691
0.283035
0.283994
0.285101
0.285181
0.284429
0.284176
0.285287
0.284621
0.282400
0.333003
0.328786
0.321157
0.312186
0.302675
0.292091
0.280819
0.271994
0.265465
0.260674
0.256973
0.254815
0.253796
0.253580
0.253932
0.254732
0.255589
0.255678
0.255062
0.254601
0.254616
0.254008
0.252933
0.304746
0.300814
0.293564
0.284678
0.274935
0.264992
0.255223
0.247495
0.241604
0.237415
0.234378
0.232606
0.231747
0.231569
0.231858
0.232449
0.233034
0.233108
0.232672
0.232171
0.231838
0.231301
0.230682
0.289007
0.285214
0.278152
0.269333
0.259502
0.249904
0.240921
0.233767
0.228262
0.224408
0.221715
0.220135
0.219357
0.219189
0.219432
0.219900
0.220334
0.220395
0.220056
0.219570
0.219097
0.218607
0.218209
0.433690
0.427779
0.416829
0.403246
0.388318
0.374247
0.361399
0.350938
0.342413
0.335898
0.330770
0.327122
0.324536
0.322883
0.321987
0.321851
0.322021
0.321349
0.319785
0.318460
0.317628
0.316845
0.316123
0.443015
0.436868
0.425528
0.411556
0.396308
0.381987
0.368944
0.358364
0.349782
0.343167
0.337897
0.334174
0.331586
0.329986
0.329285
0.329636
0.330461
0.329775
0.327562
0.325841
0.325106
0.324218
0.323123
0.460208
0.453688
0.441698
0.427117
0.411371
0.396613
0.383164
0.372335
0.363654
0.356827
0.351204
0.347287
0.344633
0.343066
0.342610
0.343642
0.345456
0.344724
0.341516
0.339342
0.339680
0.338626
0.336033
0.481953
0.474986
0.462208
0.446956
0.430658
0.415359
0.401338
0.390035
0.380981
0.373810
0.367828
0.363598
0.360701
0.358969
0.358387
0.359295
0.360954
0.360078
0.356732
0.354406
0.354604
0.353463
0.350834
0.508381
0.500655
0.486155
0.469977
0.453016
0.437059
0.422215
0.410172
0.400451
0.392789
0.386390
0.381705
0.378367
0.376267
0.375197
0.375216
0.375657
0.374543
0.371846
0.369645
0.368486
0.367335
0.366128
0.537605
0.528488
0.510848
0.493171
0.475491
0.458779
0.442883
0.429941
0.419572
0.411331
0.404309
0.399047
0.395233
0.392768
0.391287
0.390630
0.390222
0.388879
0.386540
0.384451
0.382929
0.381738
0.380875
0.576531
0.564929
0.535710
0.515429
0.496564
0.479062
0.462036
0.448193
0.437255
0.428451
0.420730
0.414936
0.410733
0.408028
0.406350
0.405425
0.404757
0.403226
0.400738
0.398495
0.396672
0.395387
0.394634
0.591873
0.580334
0.551176
0.530907
0.511940
0.494053
0.476406
0.461978
0.450538
0.441369
0.433396
0.427448
0.423161
0.420422
0.418739
0.417814
0.417250
0.415590
0.412731
0.410225
0.408163
0.406765
0.405999
0.583459
0.574572
0.557281
0.539843
0.522286
0.504461
0.486332
0.471526
0.459592
0.450250
0.442471
0.436759
0.432717
0.430163
0.428776
0.428300
0.429355
0.427616
0.422987
0.419895
0.417437
0.415886
0.415064
0.581534
0.574274
0.560595
0.545349
0.529808
0.512137
0.492679
0.477273
0.464943
0.455510
0.447939
0.442575
0.438923
0.436718
0.435931
0.436825
0.442207
0.440442
0.431440
0.426931
0.423861
0.422105
0.421209
0.578898
0.572655
0.561452
0.548720
0.539189
0.521724
0.496857
0.479984
0.467108
0.457611
0.450191
0.445193
0.442044
0.440380
0.441475
0.446790
0.475539
0.473798
0.441487
0.432607
0.427721
0.425648
0.424638
0.574386
0.568576
0.558101
0.545896
0.536672
0.519422
0.494740
0.477971
0.465165
0.455840
0.448741
0.444118
0.441311
0.439870
0.441078
0.446468
0.475294
0.473660
0.441487
0.432760
0.428016
0.426028
0.425042
0.565876
0.560164
0.549503
0.536089
0.521580
0.504600
0.485794
0.470758
0.458669
0.449781
0.443249
0.439075
0.436527
0.435005
0.434549
0.435664
0.441277
0.439824
0.431243
0.427197
0.424563
0.423049
0.422217
0.552913
0.547280
0.536629
0.522900
0.507209
0.490628
0.473765
0.459708
0.448203
0.439815
0.433852
0.430206
0.428066
0.426658
0.425777
0.425642
0.427049
0.425809
0.421865
0.419520
0.417752
0.416569
0.415825
0.534202
0.528686
0.518214
0.504659
0.488931
0.472903
0.457161
0.443835
0.432919
0.425051
0.419663
0.416563
0.414992
0.413803
0.412677
0.412169
0.412007
0.410989
0.409057
0.407497
0.406280
0.405310
0.404620
0.510414
0.505052
0.494910
0.481901
0.466852
0.451522
0.436426
0.423649
0.413238
0.405815
0.400814
0.398038
0.396747
0.395824
0.394944
0.394632
0.394493
0.393695
0.392179
0.390851
0.389800
0.388904
0.388220
0.480880
0.475644
0.465896
0.453748
0.439947
0.425435
0.410665
0.398229
0.388254
0.381187
0.376399
0.373719
0.372418
0.371774
0.371501
0.371721
0.371985
0.371398
0.369937
0.368541
0.367452
0.366507
0.365772
0.448067
0.442862
0.433435
0.422437
0.410498
0.396864
0.381832
0.369395
0.359747
0.352996
0.348355
0.345737
0.344508
0.344171
0.344498
0.345447
0.346401
0.346008
0.344259
0.342551
0.341307
0.340239
0.339378
0.411377
0.406178
0.397089
0.387502
0.378244
0.365558
0.349578
0.336927
0.327637
0.321262
0.316796
0.314282
0.313172
0.313128
0.314016
0.315715
0.317488
0.317275
0.315091
0.313033
0.311729
0.310552
0.309476
0.372878
0.367911
0.359268
0.350375
0.342060
0.330351
0.315316
0.303602
0.295141
0.289402
0.285361
0.283091
0.282126
0.282231
0.283299
0.285175
0.287120
0.287027
0.284897
0.282856
0.281552
0.280412
0.279384
0.334544
0.330060
0.322052
0.313091
0.303818
0.293044
0.280992
0.271354
0.264176
0.259260
0.255857
0.253923
0.253094
0.253176
0.254037
0.255463
0.256849
0.256810
0.255322
0.253732
0.252530
0.251566
0.250849
0.305393
0.301326
0.293876
0.284957
0.275253
0.265204
0.255108
0.247017
0.240834
0.236577
0.233656
0.231981
0.231231
0.231238
0.231838
0.232784
0.233645
0.233630
0.232703
0.231583
0.230600
0.229827
0.229314
0.289192
0.285334
0.278177
0.269327
0.259513
0.249855
0.240704
0.233382
0.227741
0.223846
0.221192
0.219660
0.218949
0.218902
0.219341
0.220020
0.220599
0.220594
0.219962
0.219107
0.218274
0.217616
0.217212
0.432600
0.426803
0.416059
0.402705
0.387951
0.373889
0.360884
0.350208
0.341490
0.334922
0.329866
0.326315
0.323867
0.322458
0.321910
0.322104
0.322496
0.321876
0.320205
0.318681
0.317643
0.316731
0.315962
0.441884
0.435869
0.424769
0.411069
0.396037
0.381712
0.368439
0.357554
0.348683
0.341986
0.336812
0.333188
0.330727
0.329396
0.329107
0.329849
0.330936
0.330317
0.327986
0.326039
0.325072
0.324045
0.322908
0.458984
0.452627
0.440935
0.426695
0.411266
0.396485
0.382646
0.371365
0.362201
0.355252
0.349821
0.346030
0.343495
0.342233
0.342280
0.343783
0.345910
0.345268
0.341939
0.339516
0.339595
0.338399
0.335772
0.480552
0.473786
0.461356
0.446487
0.430523
0.415190
0.400733
0.388917
0.379321
0.372021
0.366255
0.362182
0.359427
0.358032
0.357973
0.359368
0.361353
0.360595
0.357152
0.354597
0.354548
0.353283
0.350627
0.506692
0.499203
0.485110
0.469351
0.452684
0.436682
0.421451
0.408914
0.398731
0.390947
0.384734
0.380257
0.377145
0.375387
0.374783
0.375243
0.375997
0.375012
0.372266
0.369904
0.368566
0.367316
0.366083
0.535516
0.526702
0.509573
0.492402
0.475064
0.458293
0.441953
0.428451
0.417572
0.409226
0.402479
0.397538
0.394044
0.391940
0.390877
0.390602
0.390480
0.389283
0.386955
0.384785
0.383156
0.381900
0.381017
0.574136
0.562891
0.534278
0.514592
0.496139
0.478554
0.460957
0.446414
0.434802
0.425906
0.418642
0.413308
0.409518
0.407203
0.405922
0.405345
0.404974
0.403608
0.401155
0.398896
0.397019
0.395701
0.394935
0.589643
0.578424
0.549799
0.530045
0.511414
0.493408
0.475177
0.460046
0.447935
0.438695
0.431210
0.425753
0.421901
0.419573
0.418291
0.417715
0.417454
0.415981
0.413180
0.410686
0.408593
0.407185
0.406414
0.581903
0.573191
0.556182
0.538998
0.521558
0.503552
0.484947
0.469584
0.457170
0.447778
0.440359
0.435070
0.431427
0.429279
0.428325
0.428242
0.429623
0.428079
0.423514
0.420425
0.417945
0.416381
0.415553
0.580772
0.573527
0.559859
0.544596
0.528963
0.511044
0.491170
0.475297
0.462574
0.453111
0.445857
0.440864
0.437565
0.435772
0.435487
0.436855
0.442643
0.441079
0.432083
0.427535
0.424421
0.422642
0.421738
0.578804
0.572452
0.561036
0.548085
0.538311
0.520546
0.495282
0.477969
0.464688
0.455180
0.448119
0.443469
0.440624
0.439383
0.441066
0.446952
0.476249
0.474710
0.442268
0.433280
0.428309
0.426196
0.425171
0.574598
0.568630
0.557854
0.545339
0.535807
0.518253
0.493215
0.476067
0.462911
0.453606
0.446859
0.442573
0.440055
0.439026
0.440798
0.446738
0.476095
0.474646
0.442312
0.433446
0.428589
0.426552
0.425546
0.566107
0.560236
0.549290
0.535569
0.520762
0.503506
0.484425
0.469130
0.456853
0.448018
0.441768
0.437928
0.435718
0.434558
0.434513
0.436043
0.442025
0.440709
0.432030
0.427850
0.425099
0.423520
0.422659
0.553094
0.547317
0.536413
0.522404
0.506443
0.489631
0.472568
0.458354
0.446770
0.438469
0.432770
0.429478
0.427745
0.426659
0.426033
0.426193
0.427884
0.426728
0.422654
0.420137
0.418222
0.416951
0.416169
0.534328
0.528687
0.517994
0.504188
0.488221
0.472000
0.456108
0.442688
0.431757
0.424004
0.418890
0.416191
0.415172
0.414282
0.413216
0.412913
0.413001
0.412018
0.409865
0.408057
0.406634
0.405549
0.404812
0.510483
0.505019
0.494688
0.481461
0.466199
0.450704
0.435477
0.422618
0.412194
0.404892
0.400156
0.397762
0.397002
0.396368
0.395535
0.395412
0.395495
0.394702
0.392914
0.391271
0.389945
0.388910
0.388183
0.480897
0.475574
0.465673
0.453352
0.439373
0.424703
0.409789
0.397237
0.387208
0.380229
0.375676
0.373305
0.372371
0.372004
0.371929
0.372389
0.372862
0.372251
0.370496
0.368717
0.367265
0.366145
0.365396
0.448018
0.442749
0.433213
0.422096
0.410015
0.396226
0.381014
0.368379
0.358583
0.351886
0.347494
0.345156
0.344223
0.344164
0.344775
0.346024
0.347212
0.346766
0.344641
0.342419
0.340655
0.339376
0.338573
0.411257
0.406018
0.396857
0.387196
0.377752
0.364920
0.348796
0.335864
0.326302
0.319956
0.315800
0.313574
0.312727
0.312966
0.314195
0.316249
0.318336
0.318044
0.315331
0.312596
0.310541
0.309129
0.308255
0.372685
0.367702
0.359017
0.350080
0.341608
0.329782
0.314612
0.302621
0.293879
0.288164
0.284411
0.282391
0.281641
0.282009
0.283399
0.285605
0.287834
0.287670
0.285035
0.282344
0.280310
0.278958
0.278141
0.334309
0.329811
0.321775
0.312788
0.303460
0.292597
0.280401
0.270582
0.263247
0.258347
0.255115
0.253349
0.252679
0.252955
0.254057
0.255721
0.257272
0.257176
0.255379
0.253360
0.251710
0.250583
0.249941
0.305126
0.301047
0.293575
0.284631
0.274887
0.264778
0.254596
0.246410
0.240155
0.235914
0.233090
0.231524
0.230888
0.231029
0.231792
0.232892
0.233852
0.233800
0.232688
0.231316
0.230079
0.229194
0.228694
0.288908
0.285040
0.277865
0.268993
0.259149
0.249448
0.240242
0.232865
0.227190
0.223310
0.220720
0.219267
0.218644
0.218698
0.219253
0.220038
0.220678
0.220647
0.219898
0.218881
0.217893
0.217156
0.216740
0.430312
0.424830
0.414650
0.401888
0.387665
0.373740
0.360515
0.349603
0.340692
0.334071
0.329081
0.325654
0.323372
0.322140
0.321723
0.321884
0.322078
0.321426
0.319871
0.318277
0.316952
0.315914
0.315221
0.439307
0.433673
0.423262
0.410303
0.395989
0.381817
0.368179
0.356958
0.347816
0.341034
0.335925
0.332427
0.330125
0.328950
0.328719
0.329239
0.329850
0.329192
0.327224
0.325321
0.323910
0.322778
0.321941
0.455918
0.450042
0.439291
0.426058
0.412103
0.397488
0.382582
0.370767
0.361166
0.354088
0.348740
0.345089
0.342716
0.341586
0.341585
0.342580
0.343784
0.343092
0.340494
0.338168
0.336816
0.335547
0.334309
0.476819
0.470634
0.459351
0.445611
0.431189
0.416028
0.400483
0.388110
0.378055
0.370615
0.364957
0.361063
0.358518
0.357285
0.357225
0.358176
0.359323
0.358531
0.355787
0.353313
0.351839
0.350499
0.349229
0.501170
0.494498
0.482243
0.467721
0.452027
0.436223
0.420586
0.407645
0.397114
0.389239
0.383182
0.378957
0.376137
0.374656
0.374265
0.374701
0.375250
0.374294
0.371786
0.369408
0.367613
0.366261
0.365329
0.526492
0.519048
0.505353
0.489955
0.473706
0.457176
0.440536
0.426698
0.415516
0.407135
0.400632
0.396043
0.392942
0.391228
0.390578
0.390662
0.390875
0.389756
0.387241
0.384836
0.382880
0.381494
0.380668
0.552452
0.543969
0.527451
0.511011
0.494304
0.477039
0.459131
0.444239
0.432325
0.423437
0.416523
0.411636
0.408330
0.406489
0.405795
0.405877
0.406579
0.405326
0.402036
0.399342
0.397129
0.395662
0.394858
0.568367
0.559807
0.543111
0.526398
0.509304
0.491551
0.473086
0.457672
0.445315
0.436112
0.429002
0.424018
0.420673
0.418815
0.418105
0.418168
0.418876
0.417532
0.414043
0.411182
0.408824
0.407288
0.406471
0.574245
0.566573
0.552355
0.536204
0.518873
0.500911
0.482556
0.467148
0.454644
0.445334
0.438253
0.433391
0.430194
0.428436
0.427773
0.427861
0.428400
0.426996
0.423559
0.420574
0.418110
0.416501
0.415655
0.577656
0.570633
0.557586
0.542015
0.524930
0.506890
0.488314
0.472800
0.460177
0.450852
0.443920
0.439315
0.436396
0.434874
0.434508
0.435141
0.436920
0.435488
0.430763
0.427196
0.424440
0.422711
0.421819
0.578588
0.571922
0.559494
0.544627
0.528937
0.510914
0.491060
0.475146
0.462362
0.453086
0.446380
0.442100
0.439552
0.438360
0.438675
0.440757
0.447903
0.446474
0.436391
0.431389
0.428003
0.426121
0.425172
0.575368
0.568931
0.556857
0.542227
0.526657
0.508794
0.489170
0.473451
0.460837
0.451781
0.445392
0.441482
0.439284
0.438259
0.438562
0.440613
0.447751
0.446365
0.436364
0.431464
0.428177
0.426356
0.425423
0.566886
0.560653
0.548926
0.534140
0.517407
0.499870
0.482107
0.467267
0.455222
0.446594
0.440698
0.437300
0.435648
0.434634
0.434062
0.434539
0.436225
0.434905
0.430460
0.427205
0.424761
0.423204
0.422353
0.553792
0.547740
0.536293
0.521645
0.504816
0.487746
0.471013
0.456939
0.445498
0.437407
0.432125
0.429455
0.428690
0.427791
0.426481
0.426150
0.426457
0.425209
0.422236
0.419756
0.417782
0.416430
0.415635
0.534885
0.529032
0.517958
0.503718
0.487304
0.470856
0.454957
0.441575
0.430764
0.423257
0.418751
0.417072
0.418497
0.417815
0.414753
0.413882
0.413751
0.412579
0.410034
0.407828
0.406090
0.404850
0.404081
0.510731
0.505120
0.494527
0.480981
0.465384
0.449695
0.434442
0.421623
0.411325
0.404262
0.400125
0.398734
0.400399
0.399964
0.397161
0.396513
0.396528
0.395523
0.393161
0.391052
0.389370
0.388158
0.387397
0.480458
0.475108
0.465127
0.452583
0.438259
0.423451
0.408648
0.396207
0.386307
0.379532
0.375372
0.373583
0.373574
0.373391
0.372785
0.373024
0.373492
0.372732
0.370585
0.368473
0.366718
0.365456
0.364691
0.446522
0.441399
0.432028
0.420744
0.408120
0.394254
0.379519
0.367193
0.357582
0.351082
0.347007
0.345050
0.344622
0.344726
0.345165
0.346292
0.347487
0.346943
0.344555
0.342143
0.340148
0.338771
0.337984
0.408612
0.403695
0.394935
0.385032
0.374483
0.361621
0.346716
0.334445
0.325180
0.319047
0.315183
0.313254
0.312700
0.313081
0.314338
0.316328
0.319158
0.318798
0.315181
0.312317
0.310027
0.308553
0.307751
0.369851
0.365219
0.356998
0.347858
0.338276
0.326437
0.312552
0.301247
0.292807
0.287280
0.283785
0.282015
0.281500
0.281981
0.283420
0.285558
0.288490
0.288273
0.284837
0.282098
0.279895
0.278501
0.277760
0.332322
0.328060
0.320351
0.311326
0.301525
0.290656
0.279024
0.269538
0.262366
0.257599
0.254553
0.252979
0.252483
0.252864
0.253998
0.255594
0.257132
0.257015
0.255186
0.253187
0.251478
0.250333
0.249726
0.303956
0.299988
0.292671
0.283723
0.273797
0.263668
0.253679
0.245614
0.239434
0.235280
0.232591
0.231169
0.230670
0.230905
0.231719
0.232809
0.233774
0.233720
0.232596
0.231230
0.229960
0.229067
0.228582
0.288159
0.284339
0.277227
0.268348
0.258426
0.248699
0.239538
0.232198
0.226560
0.222744
0.220257
0.218921
0.218412
0.218550
0.219158
0.219960
0.220602
0.220578
0.219841
0.218826
0.217824
0.217084
0.216675
0.427692
0.422593
0.413085
0.401076
0.387541
0.373794
0.360284
0.349093
0.339997
0.333343
0.328444
0.325184
0.323099
0.322039
0.321707
0.321799
0.321789
0.321046
0.319499
0.317771
0.316195
0.314999
0.314285
0.436339
0.431174
0.421608
0.409646
0.396408
0.382441
0.368197
0.356531
0.347113
0.340259
0.335235
0.331909
0.329809
0.328787
0.328570
0.328862
0.329061
0.328302
0.326521
0.324586
0.322904
0.321631
0.320845
0.452431
0.447148
0.437541
0.425795
0.414500
0.400105
0.383102
0.370460
0.360399
0.353193
0.347927
0.344464
0.342307
0.341313
0.341235
0.341787
0.342280
0.341481
0.339337
0.337106
0.335323
0.333938
0.332992
0.472740
0.467238
0.457258
0.445136
0.433485
0.418559
0.400856
0.387613
0.377069
0.369494
0.363937
0.360268
0.357979
0.356925
0.356845
0.357437
0.357974
0.357098
0.354756
0.352342
0.350424
0.348965
0.347987
0.496064
0.490206
0.479429
0.466385
0.452122
0.436579
0.420163
0.406636
0.395732
0.387769
0.381867
0.377929
0.375439
0.374252
0.374077
0.374582
0.375110
0.374125
0.371561
0.368994
0.366863
0.365353
0.364468
0.519452
0.513150
0.501602
0.488045
0.473303
0.457058
0.439674
0.425237
0.413697
0.405267
0.398989
0.394767
0.392084
0.390799
0.390641
0.391314
0.392263
0.391171
0.387965
0.385004
0.382620
0.381025
0.380155
0.542220
0.535411
0.522672
0.508854
0.494265
0.477318
0.458235
0.442508
0.430168
0.421247
0.414615
0.410164
0.407352
0.406053
0.406131
0.407385
0.410408
0.409224
0.403749
0.400018
0.397209
0.395484
0.394593
0.558669
0.551658
0.538520
0.524183
0.508988
0.491484
0.471917
0.455747
0.443027
0.433825
0.427017
0.422480
0.419638
0.418321
0.418384
0.419639
0.422705
0.421451
0.415790
0.411920
0.409009
0.407235
0.406333
0.568955
0.562013
0.549176
0.534030
0.517373
0.499485
0.480752
0.465052
0.452411
0.443173
0.436384
0.431936
0.429187
0.427864
0.427700
0.428437
0.429754
0.428446
0.424420
0.420962
0.418203
0.416450
0.415549
0.575806
0.568817
0.555755
0.539988
0.522453
0.504323
0.486040
0.470653
0.458105
0.448924
0.442281
0.438058
0.435538
0.434331
0.434200
0.434995
0.436701
0.435350
0.430845
0.427235
0.424390
0.422600
0.421681
0.579525
0.572359
0.558695
0.542578
0.524963
0.506726
0.488291
0.472968
0.460475
0.451418
0.445018
0.441120
0.438958
0.437975
0.438223
0.439899
0.445364
0.443982
0.435646
0.431070
0.427790
0.425904
0.424950
0.577245
0.570166
0.556617
0.540526
0.522881
0.504751
0.486575
0.471493
0.459214
0.450404
0.444342
0.440854
0.439114
0.438249
0.438313
0.439815
0.445166
0.443773
0.435506
0.431023
0.427831
0.426000
0.425064
0.568240
0.561540
0.548899
0.533161
0.515418
0.497621
0.480300
0.465763
0.453947
0.445562
0.440057
0.437255
0.436455
0.435609
0.434499
0.434586
0.435784
0.434375
0.430155
0.426847
0.424286
0.422655
0.421789
0.554802
0.548424
0.536381
0.521109
0.503700
0.486396
0.469755
0.455813
0.444547
0.436736
0.432032
0.430460
0.431677
0.430961
0.428067
0.427082
0.427276
0.425820
0.422353
0.419441
0.417157
0.415658
0.414832
0.535660
0.529571
0.518090
0.503419
0.486633
0.469980
0.454041
0.440717
0.430077
0.422940
0.419420
0.419965
0.426994
0.426521
0.418367
0.416014
0.416119
0.414591
0.410662
0.407619
0.405381
0.403926
0.403114
0.511137
0.505377
0.494533
0.480707
0.464860
0.449002
0.433679
0.420888
0.410745
0.404043
0.400879
0.401687
0.408908
0.408677
0.400823
0.398720
0.399011
0.397642
0.393853
0.390893
0.388704
0.387277
0.386477
0.480134
0.474776
0.464773
0.452151
0.437713
0.422793
0.407918
0.395481
0.385689
0.379167
0.375559
0.374818
0.376713
0.376701
0.374581
0.374258
0.374865
0.373877
0.370957
0.368325
0.366224
0.364816
0.364032
0.445126
0.440195
0.431137
0.420060
0.407498
0.393593
0.378786
0.366438
0.356897
0.350581
0.346855
0.345426
0.345761
0.346013
0.346021
0.347039
0.348624
0.347957
0.344864
0.342100
0.339891
0.338436
0.337654
0.406147
0.401625
0.393528
0.384117
0.373770
0.360936
0.345989
0.333670
0.324445
0.318456
0.314850
0.313245
0.313041
0.313565
0.314856
0.317165
0.321813
0.321396
0.315826
0.312470
0.309977
0.308465
0.307685
0.367208
0.363002
0.355501
0.346904
0.337563
0.325769
0.311844
0.300488
0.292078
0.286671
0.283388
0.281868
0.281590
0.282199
0.283748
0.286221
0.290915
0.290678
0.285435
0.282310
0.279976
0.278576
0.277863
0.330438
0.326453
0.319203
0.310518
0.300880
0.290028
0.278343
0.268826
0.261684
0.257018
0.254144
0.252769
0.252453
0.252937
0.254116
0.255776
0.257671
0.257559
0.255382
0.253329
0.251618
0.250496
0.249915
0.302834
0.298997
0.291889
0.283084
0.273211
0.263070
0.253043
0.244962
0.238810
0.234738
0.232184
0.230921
0.230567
0.230892
0.231746
0.232853
0.233915
0.233880
0.232698
0.231358
0.230118
0.229255
0.228792
0.287434
0.283670
0.276644
0.267813
0.257891
0.248136
0.238943
0.231591
0.225975
0.222228
0.219855
0.218651
0.218266
0.218487
0.219135
0.219952
0.220621
0.220624
0.219913
0.218942
0.217978
0.217270
0.216880
0.425287
0.420506
0.411633
0.400345
0.388107
0.374505
0.360057
0.348563
0.339302
0.332692
0.327970
0.324964
0.323148
0.322264
0.321978
0.321992
0.321806
0.320916
0.319234
0.317295
0.315457
0.314091
0.313322
0.433664
0.428897
0.420180
0.409342
0.398857
0.385043
0.368472
0.356174
0.346450
0.339604
0.334755
0.331702
0.329892
0.329039
0.328819
0.328945
0.328867
0.327951
0.326104
0.323999
0.322047
0.320611
0.319800
0.449386
0.444659
0.436705
0.427691
0.430087
0.415825
0.385635
0.370867
0.359814
0.352521
0.347399
0.344234
0.342404
0.341577
0.341435
0.341717
0.341823
0.340861
0.338734
0.336382
0.334267
0.332732
0.331853
0.469319
0.464433
0.456217
0.446959
0.449167
0.434392
0.403363
0.387910
0.376328
0.368651
0.363249
0.359900
0.357965
0.357115
0.357030
0.357440
0.357729
0.356718
0.354302
0.351722
0.349453
0.347844
0.346935
0.492094
0.486840
0.477335
0.465843
0.454828
0.439482
0.420355
0.405942
0.394587
0.386590
0.380897
0.377303
0.375200
0.374306
0.374375
0.375084
0.376219
0.375153
0.371794
0.368823
0.366300
0.364609
0.363694
0.514675
0.509106
0.499072
0.487204
0.474881
0.458856
0.439597
0.424235
0.412230
0.403764
0.397721
0.393875
0.391626
0.390753
0.391158
0.392664
0.395843
0.394729
0.389235
0.385382
0.382431
0.380600
0.379655
0.536139
0.530288
0.519862
0.508401
0.496804
0.480108
0.458624
0.441458
0.428492
0.419494
0.413113
0.409063
0.406747
0.406011
0.407370
0.411007
0.425054
0.423895
0.407447
0.401381
0.397391
0.395331
0.394316
0.553062
0.546901
0.535868
0.523668
0.511210
0.493908
0.472078
0.454550
0.441255
0.431996
0.425436
0.421290
0.418935
0.418186
0.419562
0.423271
0.437512
0.436317
0.419596
0.413378
0.409299
0.407207
0.406183
0.565910
0.559320
0.547127
0.532869
0.517305
0.499481
0.479810
0.463517
0.450640
0.441435
0.434886
0.430788
0.428456
0.427567
0.428097
0.429950
0.434258
0.433024
0.426150
0.421697
0.418389
0.416435
0.415455
0.575315
0.568161
0.554547
0.538615
0.521062
0.502876
0.484456
0.468996
0.456458
0.447385
0.440976
0.437072
0.434933
0.434077
0.434488
0.436250
0.440965
0.439683
0.432295
0.427806
0.424515
0.422573
0.421594
0.583725
0.575762
0.558651
0.541370
0.522731
0.504334
0.486384
0.471316
0.459013
0.450123
0.443974
0.440405
0.438683
0.438055
0.439046
0.442900
0.457485
0.456150
0.438750
0.432000
0.427930
0.425850
0.424831
0.582079
0.574115
0.556963
0.539551
0.520739
0.502418
0.484797
0.470033
0.457992
0.449376
0.443597
0.440511
0.439420
0.438867
0.439373
0.442884
0.457218
0.455831
0.438523
0.431867
0.427882
0.425857
0.424860
0.569882
0.562709
0.548918
0.532424
0.514074
0.496119
0.479001
0.464663
0.453046
0.444879
0.439831
0.437809
0.439104
0.438472
0.435859
0.436113
0.439452
0.437962
0.431240
0.427104
0.424129
0.422351
0.421438
0.555645
0.548995
0.536354
0.520640
0.502874
0.485442
0.468866
0.455042
0.443969
0.436454
0.432595
0.432915
0.439841
0.439326
0.431256
0.429199
0.430272
0.428591
0.423348
0.419615
0.416876
0.415199
0.414322
0.536101
0.529850
0.518078
0.503151
0.486173
0.469419
0.453466
0.440220
0.429831
0.423220
0.422012
0.428056
0.461654
0.461412
0.427383
0.420874
0.421777
0.419750
0.412480
0.407995
0.405076
0.403383
0.402510
0.511300
0.505453
0.494465
0.480523
0.464604
0.448670
0.433271
0.420504
0.410582
0.404394
0.403527
0.409791
0.443506
0.443496
0.409819
0.403582
0.404697
0.402831
0.395681
0.391293
0.388440
0.386792
0.385942
0.479819
0.474474
0.464524
0.452003
0.437708
0.422741
0.407648
0.395108
0.385390
0.379124
0.376333
0.377421
0.384897
0.385049
0.377834
0.376443
0.378400
0.377178
0.372012
0.368599
0.366072
0.364532
0.363727
0.444167
0.439397
0.430678
0.420083
0.408090
0.394183
0.378825
0.366127
0.356516
0.350325
0.347012
0.346293
0.348597
0.348999
0.347527
0.348683
0.352894
0.352128
0.346031
0.342502
0.339937
0.338409
0.337625
0.404581
0.400375
0.392953
0.384517
0.375373
0.362591
0.346548
0.333510
0.324035
0.318081
0.314680
0.313385
0.313702
0.314435
0.316552
0.320811
0.347823
0.347376
0.319356
0.313899
0.310283
0.308675
0.307882
0.365558
0.361689
0.354897
0.347321
0.339252
0.327517
0.312434
0.300325
0.291642
0.286249
0.283124
0.281811
0.281813
0.282620
0.285179
0.289609
0.316148
0.315915
0.288829
0.283735
0.280361
0.278896
0.278179
0.329237
0.325460
0.318630
0.310509
0.301535
0.290697
0.278396
0.268482
0.261209
0.256582
0.253841
0.252628
0.252475
0.253070
0.254452
0.256583
0.260895
0.260806
0.256255
0.253773
0.251924
0.250822
0.250265
0.302085
0.298341
0.291417
0.282829
0.273194
0.263036
0.252758
0.244520
0.238329
0.234309
0.231868
0.230740
0.230515
0.230924
0.231879
0.233126
0.235127
0.235123
0.233062
0.231647
0.230391
0.229566
0.229129
0.286932
0.283207
0.276248
0.267485
0.257624
0.247838
0.238537
0.231122
0.225504
0.221809
0.219535
0.218448
0.218174
0.218466
0.219159
0.220014
0.220812
0.220847
0.220077
0.219140
0.218225
0.217560
0.217195
0.423432
0.418784
0.410122
0.399039
0.386950
0.373439
0.359057
0.347646
0.338535
0.332157
0.327764
0.325153
0.323693
0.322953
0.322573
0.322373
0.321943
0.320841
0.318969
0.316834
0.314803
0.313303
0.312475
0.431646
0.427038
0.418573
0.407978
0.397669
0.383964
0.367471
0.355263
0.345703
0.339104
0.334609
0.332005
0.330606
0.329893
0.329508
0.329343
0.328966
0.327819
0.325790
0.323498
0.321353
0.319788
0.318930
0.447158
0.442621
0.434966
0.426237
0.428836
0.414708
0.384617
0.369953
0.359113
0.352083
0.347311
0.344657
0.343320
0.342631
0.342226
0.342127
0.341871
0.340667
0.338374
0.335846
0.333534
0.331884
0.330982
0.466973
0.462291
0.454386
0.445418
0.447826
0.433194
0.402273
0.386923
0.375537
0.368122
0.363070
0.360236
0.358797
0.358103
0.357772
0.357820
0.357766
0.356542
0.353983
0.351245
0.348789
0.347083
0.346158
0.489759
0.484685
0.475452
0.464208
0.453362
0.438139
0.419117
0.404795
0.393579
0.385808
0.380471
0.377346
0.375682
0.374966
0.374920
0.375402
0.376311
0.375091
0.371613
0.368508
0.365838
0.364054
0.363109
0.512393
0.506971
0.497139
0.485442
0.473222
0.457297
0.438159
0.422899
0.411014
0.402749
0.397036
0.393610
0.391757
0.391092
0.391500
0.392918
0.395994
0.394793
0.389209
0.385245
0.382174
0.380259
0.379279
0.533990
0.528244
0.517915
0.506532
0.494962
0.478347
0.457008
0.439967
0.427116
0.418304
0.412229
0.408561
0.406610
0.406105
0.407552
0.411205
0.425243
0.424060
0.407554
0.401396
0.397305
0.395174
0.394123
0.551070
0.544985
0.533994
0.521811
0.509331
0.492100
0.470424
0.453033
0.439847
0.430757
0.424461
0.420640
0.418602
0.418095
0.419615
0.423416
0.437714
0.436549
0.419800
0.413507
0.409336
0.407186
0.406130
0.564127
0.557584
0.545417
0.531145
0.515540
0.497773
0.478258
0.462107
0.449342
0.440272
0.433921
0.430068
0.427994
0.427328
0.428041
0.430052
0.434473
0.433305
0.426433
0.421918
0.418535
0.416522
0.415508
0.573814
0.566670
0.553037
0.537042
0.519410
0.501275
0.483035
0.467740
0.455326
0.446363
0.440088
0.436348
0.434399
0.433744
0.434365
0.436332
0.441182
0.439993
0.432645
0.428104
0.424743
0.422740
0.421725
0.582475
0.574494
0.557320
0.539923
0.521130
0.502785
0.485086
0.470224
0.458066
0.449272
0.443201
0.439725
0.438132
0.437680
0.438882
0.442944
0.457556
0.456331
0.439110
0.432333
0.428203
0.426064
0.425007
0.581019
0.573037
0.555822
0.538303
0.519350
0.501090
0.483716
0.469156
0.457254
0.448716
0.442964
0.439910
0.438892
0.438493
0.439204
0.442926
0.457290
0.456019
0.438888
0.432198
0.428143
0.426065
0.425033
0.568986
0.561808
0.548000
0.531480
0.513110
0.495223
0.478263
0.464083
0.452596
0.444465
0.439374
0.437321
0.438648
0.438131
0.435707
0.436187
0.439691
0.438304
0.431608
0.427400
0.424344
0.422509
0.421563
0.554869
0.548240
0.535642
0.519992
0.502298
0.484950
0.468480
0.454789
0.443854
0.436339
0.432344
0.432559
0.439471
0.439032
0.431118
0.429269
0.430526
0.428932
0.423667
0.419847
0.417024
0.415292
0.414388
0.535404
0.529198
0.517518
0.502720
0.485876
0.469221
0.453352
0.440245
0.430041
0.423407
0.421966
0.427834
0.461381
0.461182
0.427262
0.420931
0.422012
0.420060
0.412742
0.408167
0.405171
0.403437
0.402546
0.510612
0.504828
0.493949
0.480144
0.464354
0.448519
0.433200
0.420566
0.410821
0.404621
0.403530
0.409621
0.443273
0.443286
0.409675
0.403561
0.404807
0.403013
0.395842
0.391404
0.388507
0.386851
0.386001
0.479071
0.473786
0.463934
0.451507
0.437285
0.422393
0.407393
0.394977
0.385394
0.379141
0.376237
0.377232
0.384668
0.384821
0.377625
0.376276
0.378292
0.377132
0.372017
0.368644
0.366151
0.364643
0.363858
0.443279
0.438574
0.429943
0.419380
0.407372
0.393521
0.378311
0.365769
0.356290
0.350154
0.346826
0.346088
0.348379
0.348763
0.347251
0.348355
0.352536
0.351828
0.345868
0.342481
0.340030
0.338581
0.337840
0.403564
0.399436
0.392098
0.383637
0.374386
0.361646
0.345822
0.332988
0.323662
0.317798
0.314446
0.313180
0.313503
0.314208
0.316236
0.320362
0.347258
0.346865
0.319059
0.313825
0.310382
0.308891
0.308157
0.364618
0.360825
0.354103
0.346475
0.338265
0.326561
0.311688
0.299770
0.291218
0.285930
0.282881
0.281620
0.281637
0.282426
0.284887
0.289163
0.315556
0.315378
0.288518
0.283660
0.280464
0.279131
0.278478
0.328596
0.324859
0.318062
0.309892
0.300820
0.289984
0.277801
0.268006
0.260825
0.256279
0.253613
0.252463
0.252346
0.252933
0.254244
0.256260
0.260478
0.260429
0.256046
0.253755
0.252062
0.251067
0.250562
0.301709
0.297977
0.291054
0.282425
0.272724
0.262549
0.252316
0.244133
0.237995
0.234033
0.231659
0.230596
0.230419
0.230838
0.231755
0.232935
0.234886
0.234914
0.232969
0.231691
0.230553
0.229809
0.229411
0.286694
0.282967
0.275996
0.267195
0.257285
0.247473
0.238182
0.230788
0.225201
0.221551
0.219338
0.218316
0.218094
0.218407
0.219084
0.219902
0.220674
0.220738
0.220055
0.219221
0.218399
0.217798
0.217465
0.422067
0.417373
0.408524
0.397138
0.384070
0.370602
0.357302
0.346372
0.337775
0.331830
0.327937
0.325910
0.324976
0.324334
0.323611
0.322973
0.322154
0.320760
0.318648
0.316351
0.314192
0.312608
0.311737
0.430214
0.425531
0.416747
0.405531
0.392849
0.379215
0.365218
0.353846
0.345019
0.338927
0.334959
0.333055
0.332327
0.331704
0.330818
0.330099
0.329290
0.327813
0.325493
0.323013
0.320738
0.319094
0.318200
0.445662
0.440953
0.432273
0.421408
0.410766
0.396774
0.380098
0.367845
0.358751
0.352363
0.347962
0.346126
0.345784
0.345172
0.343905
0.343097
0.342339
0.340764
0.338126
0.335383
0.332940
0.331218
0.330291
0.465635
0.460734
0.451707
0.440478
0.429479
0.414974
0.397625
0.384772
0.375170
0.368391
0.363700
0.361679
0.361235
0.360601
0.359380
0.358672
0.358031
0.356450
0.353676
0.350802
0.348271
0.346509
0.345567
0.488966
0.483649
0.473703
0.461401
0.447651
0.432478
0.416408
0.403196
0.392819
0.385563
0.380735
0.378293
0.377275
0.376603
0.375916
0.375604
0.375356
0.373867
0.370950
0.367996
0.365412
0.363629
0.362680
0.512559
0.506687
0.495710
0.482626
0.468162
0.452218
0.435252
0.421171
0.410053
0.402257
0.397013
0.394122
0.392728
0.392063
0.391822
0.392150
0.392719
0.391343
0.387868
0.384580
0.381831
0.379990
0.379025
0.535763
0.529208
0.516747
0.503057
0.488479
0.471766
0.453203
0.437921
0.425980
0.417646
0.411994
0.408754
0.407113
0.406509
0.406805
0.408056
0.411010
0.409730
0.404084
0.400087
0.396984
0.395041
0.394041
0.552711
0.545849
0.532813
0.518419
0.503092
0.485777
0.466765
0.451079
0.438751
0.430071
0.424111
0.420613
0.418803
0.418199
0.418663
0.420161
0.423375
0.422176
0.416434
0.412349
0.409186
0.407219
0.406207
0.563604
0.556772
0.543945
0.528688
0.511821
0.494097
0.475929
0.460718
0.448461
0.439651
0.433500
0.429834
0.427907
0.427257
0.427623
0.428802
0.430355
0.429225
0.425295
0.421666
0.418695
0.416759
0.415750
0.571253
0.564277
0.551120
0.535091
0.517181
0.499201
0.481601
0.466785
0.454660
0.445833
0.439625
0.435923
0.434008
0.433411
0.433893
0.435256
0.437134
0.436050
0.431890
0.428160
0.425126
0.423153
0.422118
0.575755
0.568513
0.554582
0.537983
0.519537
0.501451
0.484144
0.469576
0.457603
0.448854
0.442714
0.439113
0.437356
0.436897
0.437686
0.439811
0.444359
0.443295
0.436498
0.432016
0.428660
0.426600
0.425527
0.574072
0.566902
0.553088
0.536554
0.518138
0.500179
0.483110
0.468779
0.457027
0.448454
0.442476
0.439090
0.437597
0.437169
0.437753
0.439725
0.444187
0.443120
0.436375
0.431963
0.428681
0.426674
0.425623
0.565542
0.558817
0.546104
0.530251
0.512350
0.494765
0.478046
0.464068
0.452723
0.444453
0.438774
0.435856
0.435159
0.434654
0.434089
0.434827
0.436311
0.435199
0.431261
0.427763
0.424975
0.423157
0.422183
0.552456
0.546144
0.534239
0.519171
0.501975
0.484942
0.468692
0.455240
0.444529
0.436713
0.431472
0.429507
0.430673
0.430179
0.427725
0.427372
0.428056
0.426852
0.423367
0.420169
0.417626
0.415949
0.415031
0.533545
0.527604
0.516435
0.502199
0.485873
0.469548
0.453925
0.441164
0.431329
0.424115
0.419633
0.419503
0.426478
0.426110
0.418125
0.416323
0.416992
0.415672
0.411546
0.408181
0.405689
0.404088
0.403207
0.509040
0.503468
0.492995
0.479638
0.464256
0.448716
0.433693
0.421452
0.412111
0.405344
0.401237
0.401382
0.408524
0.408320
0.400501
0.398784
0.399516
0.398331
0.394414
0.391258
0.388932
0.387446
0.386626
0.477757
0.472600
0.462941
0.450641
0.436451
0.421777
0.407252
0.395282
0.386038
0.379546
0.375460
0.374355
0.376121
0.376089
0.373988
0.373788
0.374584
0.373767
0.370971
0.368438
0.366433
0.365106
0.364376
0.442193
0.437498
0.428763
0.417792
0.405147
0.391430
0.377190
0.365411
0.356352
0.350203
0.346379
0.344855
0.345143
0.345323
0.345174
0.345999
0.347462
0.346955
0.344288
0.341969
0.340111
0.338889
0.338232
0.402688
0.398447
0.390675
0.381159
0.370353
0.357667
0.343597
0.332046
0.323357
0.317653
0.314180
0.312649
0.312459
0.312869
0.313848
0.315693
0.319939
0.319666
0.314780
0.312143
0.310205
0.309041
0.308439
0.364000
0.360052
0.352826
0.344044
0.334151
0.322451
0.309377
0.298752
0.290838
0.285740
0.282679
0.281317
0.281101
0.281606
0.282809
0.284754
0.288976
0.288864
0.284341
0.281983
0.280247
0.279221
0.278695
0.328258
0.324421
0.317315
0.308481
0.298482
0.287649
0.276436
0.267360
0.260544
0.256125
0.253477
0.252291
0.252083
0.252520
0.253450
0.254721
0.256283
0.256275
0.254643
0.253198
0.251983
0.251177
0.250754
0.301567
0.297783
0.290708
0.281782
0.271689
0.261509
0.251670
0.243790
0.237819
0.233924
0.231572
0.230503
0.230287
0.230629
0.231350
0.232231
0.233111
0.233165
0.232350
0.231435
0.230561
0.229937
0.229596
0.286650
0.282893
0.275844
0.266907
0.256831
0.247010
0.237867
0.230596
0.225083
0.221471
0.219279
0.218266
0.218035
0.218311
0.218900
0.219589
0.220165
0.220247
0.219800
0.219144
0.218463
0.217943
0.217651
0.421318
0.416490
0.407363
0.395606
0.382127
0.368647
0.355761
0.345292
0.337256
0.331815
0.328454
0.327141
0.326857
0.326272
0.325013
0.323787
0.322547
0.320814
0.318399
0.315931
0.313685
0.312054
0.311162
0.429488
0.424635
0.415483
0.403730
0.390306
0.376671
0.363444
0.352763
0.344800
0.339300
0.335809
0.334800
0.335006
0.334438
0.332733
0.331268
0.330039
0.328165
0.325384
0.322641
0.320249
0.318556
0.317641
0.445052
0.440104
0.430845
0.419038
0.406138
0.392180
0.377857
0.366899
0.359764
0.354079
0.349449
0.348651
0.349870
0.349303
0.346556
0.344781
0.343627
0.341586
0.338260
0.335111
0.332505
0.330726
0.329781
0.465402
0.460185
0.450427
0.438128
0.424751
0.410270
0.395363
0.383861
0.376253
0.370173
0.365227
0.364224
0.365327
0.364721
0.361993
0.360279
0.359189
0.357157
0.353776
0.350560
0.347906
0.346104
0.345151
0.489783
0.483980
0.472998
0.459638
0.444725
0.429514
0.414489
0.402160
0.392727
0.386060
0.381666
0.380080
0.379949
0.379277
0.377675
0.376444
0.375526
0.373689
0.370650
0.367674
0.365116
0.363347
0.362400
0.515652
0.508846
0.495809
0.481047
0.465126
0.449074
0.433208
0.420045
0.409644
0.402350
0.397579
0.395312
0.394461
0.393747
0.392781
0.392116
0.391590
0.389970
0.387047
0.384147
0.381613
0.379849
0.378900
0.543208
0.534895
0.518006
0.501412
0.484489
0.467580
0.450672
0.436641
0.425441
0.417574
0.412350
0.409578
0.408286
0.407583
0.407140
0.407097
0.407596
0.406156
0.402610
0.399518
0.396861
0.395055
0.394078
0.559936
0.551369
0.534009
0.516827
0.499273
0.481802
0.464408
0.449925
0.438270
0.429978
0.424346
0.421180
0.419609
0.418921
0.418795
0.419170
0.420036
0.418750
0.415160
0.411977
0.409247
0.407400
0.406400
0.565889
0.558322
0.543824
0.527302
0.509416
0.491710
0.474456
0.459973
0.448150
0.439589
0.433627
0.430138
0.428348
0.427704
0.427862
0.428596
0.429346
0.428207
0.425052
0.421828
0.419042
0.417136
0.416107
0.570359
0.563322
0.549975
0.533766
0.515679
0.497874
0.480777
0.466376
0.454515
0.445818
0.439655
0.435968
0.434082
0.433574
0.434168
0.435571
0.437038
0.436024
0.432421
0.428800
0.425777
0.423749
0.422657
0.572528
0.565689
0.552651
0.536574
0.518445
0.500663
0.483706
0.469421
0.457628
0.448914
0.442676
0.438928
0.437075
0.436739
0.437808
0.440050
0.443193
0.442272
0.437183
0.432910
0.429549
0.427394
0.426237
0.570278
0.563643
0.550979
0.535221
0.517335
0.499748
0.482983
0.468896
0.457313
0.448691
0.442441
0.438713
0.436940
0.436623
0.437649
0.439906
0.443106
0.442238
0.437189
0.432974
0.429686
0.427584
0.426444
0.562524
0.556235
0.544338
0.529237
0.511939
0.494763
0.478332
0.464637
0.453553
0.445135
0.438839
0.435186
0.433699
0.433245
0.433538
0.434966
0.436581
0.435729
0.432256
0.428794
0.425998
0.424122
0.423076
0.549961
0.544032
0.532836
0.518549
0.502050
0.485474
0.469545
0.456549
0.446411
0.438314
0.431766
0.428221
0.427329
0.426775
0.426152
0.426867
0.427914
0.427059
0.424077
0.421074
0.418648
0.416982
0.416015
0.531386
0.525811
0.515324
0.501911
0.486355
0.470536
0.455327
0.443342
0.434636
0.426991
0.420098
0.416848
0.418144
0.417584
0.414671
0.414745
0.415625
0.414770
0.411758
0.408897
0.406691
0.405176
0.404268
0.507193
0.501938
0.492052
0.479408
0.464693
0.449620
0.435034
0.423597
0.415411
0.408221
0.401708
0.398757
0.400245
0.399798
0.396919
0.396939
0.397778
0.397042
0.394314
0.391756
0.389796
0.388446
0.387622
0.476290
0.471342
0.462039
0.450112
0.436224
0.421889
0.407830
0.396451
0.387854
0.381114
0.375753
0.373112
0.372830
0.372577
0.371949
0.372389
0.373189
0.372680
0.370657
0.368641
0.367005
0.365847
0.365148
0.441123
0.436497
0.427804
0.416696
0.403776
0.390276
0.376787
0.365672
0.357059
0.350840
0.346452
0.344235
0.343694
0.343648
0.343770
0.344498
0.345398
0.345086
0.343433
0.341771
0.340344
0.339333
0.338743
0.401980
0.397679
0.389643
0.379451
0.367693
0.355126
0.342287
0.331691
0.323494
0.317860
0.314174
0.312329
0.311772
0.311923
0.312581
0.313641
0.315603
0.315445
0.313095
0.311518
0.310159
0.309250
0.308743
0.363612
0.359554
0.351977
0.342408
0.331443
0.319804
0.307961
0.298267
0.290810
0.285821
0.282679
0.281150
0.280719
0.280980
0.281762
0.282851
0.284783
0.284734
0.282644
0.281291
0.280099
0.279311
0.278879
0.328126
0.324213
0.316881
0.307579
0.296977
0.286179
0.275648
0.267103
0.260553
0.256204
0.253519
0.252238
0.251899
0.252169
0.252836
0.253675
0.254524
0.254548
0.253702
0.252767
0.251879
0.251241
0.250889
0.301590
0.297767
0.290583
0.281449
0.271104
0.260942
0.251388
0.243738
0.237887
0.234025
0.231654
0.230535
0.230243
0.230483
0.231045
0.231706
0.232302
0.232367
0.231867
0.231211
0.230530
0.230015
0.229723
0.286740
0.282964
0.275864
0.266835
0.256656
0.246843
0.237816
0.230644
0.225184
0.221586
0.219384
0.218344
0.218069
0.218280
0.218769
0.219327
0.219775
0.219860
0.219550
0.219043
0.218483
0.218039
0.217781
0.421268
0.416249
0.406756
0.394592
0.380715
0.367180
0.354627
0.344603
0.337416
0.332411
0.329189
0.328454
0.328936
0.328363
0.326343
0.324562
0.322975
0.320943
0.318198
0.315560
0.313253
0.311608
0.310713
0.429550
0.424468
0.414866
0.402602
0.388632
0.374956
0.362278
0.352340
0.346155
0.341165
0.337115
0.336784
0.338320
0.337758
0.334701
0.332509
0.330979
0.328748
0.325412
0.322354
0.319847
0.318128
0.317209
0.445371
0.440126
0.430210
0.417681
0.403531
0.389589
0.376834
0.367714
0.366844
0.361784
0.352604
0.352268
0.359078
0.358482
0.349869
0.346879
0.345383
0.342903
0.338671
0.334983
0.332174
0.330348
0.329395
0.466225
0.460622
0.450001
0.436866
0.422172
0.407708
0.394407
0.384779
0.383434
0.377971
0.368462
0.367889
0.374591
0.373942
0.365307
0.362350
0.360877
0.358417
0.354190
0.350478
0.347644
0.345806
0.344846
0.492282
0.485824
0.473268
0.458869
0.443120
0.427842
0.413484
0.401983
0.394357
0.388173
0.383157
0.382185
0.383327
0.382619
0.379610
0.377560
0.376186
0.374025
0.370653
0.367509
0.364935
0.363173
0.362222
0.522456
0.514231
0.497420
0.480764
0.463698
0.447497
0.432217
0.419658
0.410086
0.403179
0.398505
0.396715
0.396498
0.395722
0.393928
0.392521
0.391313
0.389463
0.386687
0.383935
0.381543
0.379829
0.378871
0.561653
0.550028
0.522595
0.501942
0.483010
0.465808
0.449594
0.436189
0.425497
0.417957
0.413013
0.410599
0.409606
0.408816
0.407782
0.406945
0.406185
0.404586
0.401953
0.399292
0.396962
0.395239
0.394216
0.578074
0.566253
0.538498
0.517370
0.497911
0.480197
0.463484
0.449584
0.438337
0.430310
0.424914
0.421997
0.420612
0.419857
0.419297
0.419040
0.418765
0.417378
0.414705
0.411928
0.409498
0.407713
0.406653
0.571835
0.563033
0.545128
0.527087
0.508448
0.490737
0.473943
0.459860
0.448317
0.439933
0.434110
0.430752
0.429060
0.428418
0.428462
0.429020
0.429593
0.428407
0.425329
0.422181
0.419450
0.417528
0.416444
0.571290
0.563946
0.549704
0.533162
0.514969
0.497328
0.480563
0.466444
0.454784
0.446186
0.440059
0.436382
0.434521
0.434094
0.434871
0.436581
0.438501
0.437497
0.433467
0.429577
0.426411
0.424282
0.423107
0.570972
0.564272
0.551513
0.535708
0.517858
0.500357
0.483695
0.469644
0.458016
0.449339
0.443022
0.439163
0.437256
0.437067
0.438675
0.441729
0.448351
0.447494
0.439082
0.434167
0.430423
0.428102
0.426823
0.567975
0.561629
0.549561
0.534316
0.516883
0.499649
0.483177
0.469334
0.457945
0.449303
0.442810
0.438819
0.436877
0.436698
0.438351
0.441534
0.448320
0.447566
0.439189
0.434328
0.430661
0.428397
0.427136
0.560292
0.554311
0.542989
0.528495
0.511764
0.494994
0.478883
0.465537
0.454846
0.446335
0.439421
0.435197
0.433352
0.432944
0.433703
0.435851
0.438336
0.437649
0.433682
0.429910
0.426966
0.424996
0.423869
0.547850
0.542247
0.531665
0.518088
0.502277
0.486178
0.470660
0.458325
0.449140
0.440862
0.432908
0.428170
0.426500
0.425865
0.425771
0.427172
0.428866
0.428238
0.425137
0.422072
0.419659
0.417977
0.416952
0.529443
0.524209
0.514370
0.501751
0.486984
0.471721
0.457098
0.446322
0.439590
0.431686
0.422172
0.416840
0.419289
0.418512
0.413764
0.414580
0.415840
0.415274
0.412533
0.409799
0.407748
0.406284
0.405337
0.505501
0.500564
0.491280
0.479375
0.465392
0.450842
0.436831
0.426600
0.420409
0.412953
0.403782
0.398738
0.401324
0.400615
0.395854
0.396506
0.397627
0.397178
0.394809
0.392475
0.390749
0.389499
0.388660
0.474981
0.470272
0.461407
0.449991
0.436588
0.422629
0.408971
0.398249
0.390612
0.383670
0.376864
0.373019
0.371907
0.371428
0.371031
0.371768
0.372708
0.372413
0.370749
0.369021
0.367666
0.366647
0.365969
0.440232
0.435746
0.427285
0.416384
0.403616
0.390362
0.377270
0.366563
0.358356
0.352021
0.346983
0.344171
0.343177
0.342914
0.342965
0.343637
0.344344
0.344174
0.343040
0.341777
0.340683
0.339844
0.339310
0.401477
0.397230
0.389233
0.378955
0.367008
0.354594
0.342271
0.332078
0.324116
0.318441
0.314477
0.312326
0.311464
0.311390
0.311774
0.312457
0.313167
0.313097
0.312187
0.311177
0.310240
0.309531
0.309105
0.363406
0.359361
0.351741
0.341985
0.330729
0.319187
0.307832
0.298496
0.291208
0.286212
0.282929
0.281215
0.280567
0.280622
0.281087
0.281745
0.282395
0.282396
0.281692
0.280872
0.280070
0.279471
0.279121
0.328135
0.324226
0.316867
0.307458
0.296697
0.285958
0.275702
0.267356
0.260894
0.256537
0.253771
0.252374
0.251892
0.252008
0.252463
0.253033
0.253512
0.253556
0.253124
0.252506
0.251862
0.251362
0.251071
0.301711
0.297895
0.290709
0.281544
0.271147
0.261021
0.251588
0.244022
0.238206
0.234332
0.231913
0.230725
0.230343
0.230478
0.230896
0.231387
0.231780
0.231846
0.231554
0.231082
0.230556
0.230132
0.229882
0.286905
0.283138
0.276050
0.267024
0.256840
0.247052
0.238077
0.230938
0.225487
0.221878
0.219647
0.218564
0.218230
0.218368
0.218756
0.219198
0.219541
0.219615
0.219398
0.219002
0.218544
0.218162
0.217934
0.422095
0.416825
0.406896
0.394287
0.380068
0.366416
0.353972
0.344176
0.337261
0.332452
0.329334
0.328665
0.329162
0.328524
0.326348
0.324362
0.322581
0.320438
0.317677
0.315084
0.312837
0.311240
0.310371
0.430598
0.425219
0.415092
0.402304
0.387932
0.374140
0.361628
0.351988
0.346143
0.341356
0.337360
0.337053
0.338576
0.337931
0.334703
0.332289
0.330554
0.328212
0.324870
0.321870
0.319434
0.317768
0.316877
0.446711
0.441112
0.430545
0.417394
0.402728
0.388683
0.376222
0.367503
0.367107
0.362253
0.353010
0.352628
0.359381
0.358680
0.349878
0.346648
0.344933
0.342345
0.338123
0.334510
0.331786
0.330021
0.329096
0.467483
0.461558
0.450329
0.436619
0.421445
0.406910
0.393919
0.384687
0.383797
0.378529
0.368939
0.368301
0.374926
0.374172
0.365345
0.362140
0.360438
0.357884
0.353687
0.350067
0.347326
0.345558
0.344621
0.493078
0.486402
0.473458
0.458685
0.442659
0.427352
0.413196
0.401980
0.394651
0.388618
0.383602
0.382606
0.383697
0.382887
0.379689
0.377394
0.375787
0.373540
0.370239
0.367223
0.364785
0.363085
0.362129
0.522768
0.514437
0.497439
0.480606
0.463417
0.447243
0.432129
0.419767
0.410385
0.403586
0.398941
0.397151
0.396897
0.396023
0.394040
0.392373
0.390903
0.388985
0.386353
0.383802
0.381625
0.379976
0.378956
0.561559
0.549916
0.522447
0.501764
0.482816
0.465701
0.449663
0.436413
0.425847
0.418385
0.413474
0.411062
0.410031
0.409143
0.407912
0.406786
0.405683
0.404037
0.401684
0.399335
0.397412
0.395758
0.394513
0.577688
0.565908
0.538211
0.517155
0.497766
0.480195
0.463668
0.449906
0.438751
0.430787
0.425415
0.422490
0.421054
0.420213
0.419481
0.418968
0.418372
0.416949
0.414543
0.412052
0.410003
0.408276
0.406986
0.571283
0.562541
0.544732
0.526834
0.508353
0.490821
0.474204
0.460252
0.448794
0.440456
0.434642
0.431259
0.429513
0.428798
0.428732
0.429141
0.429545
0.428313
0.425328
0.422301
0.419717
0.417811
0.416636
0.570690
0.563397
0.549229
0.532851
0.514859
0.497425
0.480845
0.466861
0.455286
0.446726
0.440590
0.436865
0.434936
0.434454
0.435190
0.436864
0.438729
0.437678
0.433622
0.429718
0.426574
0.424425
0.423198
0.570467
0.563785
0.551000
0.535339
0.517705
0.500430
0.483963
0.470053
0.458509
0.449862
0.443515
0.439580
0.437581
0.437348
0.438970
0.442073
0.448677
0.447786
0.439332
0.434332
0.430569
0.428213
0.426879
0.567304
0.561000
0.548938
0.533869
0.516677
0.499693
0.483425
0.469721
0.458405
0.449782
0.443234
0.439130
0.437057
0.436834
0.438525
0.441785
0.448576
0.447817
0.439423
0.434496
0.430820
0.428540
0.427237
0.559218
0.553348
0.542197
0.527975
0.511540
0.495034
0.479127
0.465911
0.455279
0.446754
0.439743
0.435351
0.433307
0.432826
0.433642
0.435857
0.438385
0.437727
0.433796
0.430065
0.427173
0.425225
0.424091
0.546549
0.541105
0.530795
0.517557
0.502081
0.486254
0.470929
0.458702
0.449546
0.441214
0.433101
0.428102
0.426100
0.425361
0.425383
0.426846
0.428559
0.428010
0.425088
0.422216
0.419963
0.418359
0.417347
0.528090
0.523046
0.513535
0.501296
0.486884
0.471890
0.457434
0.446731
0.439989
0.431985
0.422233
0.416507
0.418351
0.417439
0.413007
0.413924
0.415176
0.414740
0.412327
0.409923
0.408133
0.406802
0.405888
0.504284
0.499551
0.490613
0.479102
0.465475
0.451179
0.437292
0.427088
0.420845
0.413268
0.403841
0.398390
0.400354
0.399497
0.395019
0.395736
0.396820
0.396517
0.394522
0.392570
0.391141
0.390059
0.389268
0.474073
0.469556
0.461031
0.450017
0.436978
0.423234
0.409630
0.398874
0.391152
0.384077
0.377054
0.372906
0.371423
0.370777
0.370398
0.371085
0.371958
0.371776
0.370436
0.369066
0.368006
0.367153
0.366532
0.439689
0.435382
0.427253
0.416763
0.404375
0.391296
0.378167
0.367348
0.359013
0.352534
0.347303
0.344254
0.342994
0.342551
0.342491
0.343019
0.343596
0.343505
0.342675
0.341748
0.340934
0.340259
0.339788
0.401264
0.397183
0.389505
0.379644
0.368106
0.355830
0.343361
0.332982
0.324852
0.319029
0.314891
0.312539
0.311463
0.311204
0.311401
0.311863
0.312325
0.312307
0.311755
0.311079
0.310412
0.309865
0.309505
0.363409
0.359511
0.352166
0.342772
0.331870
0.320437
0.308917
0.299385
0.291926
0.286805
0.283376
0.281493
0.280660
0.280554
0.280827
0.281257
0.281646
0.281686
0.281299
0.280769
0.280194
0.279747
0.279461
0.328268
0.324460
0.317295
0.308141
0.297618
0.286951
0.276591
0.268108
0.261530
0.257078
0.254205
0.252686
0.252072
0.252057
0.252358
0.252758
0.253083
0.253139
0.252884
0.252466
0.251991
0.251600
0.251357
0.301892
0.298141
0.291082
0.282079
0.271830
0.261751
0.252265
0.244621
0.238735
0.234801
0.232314
0.231048
0.230579
0.230620
0.230924
0.231292
0.231582
0.231643
0.231449
0.231103
0.230691
0.230339
0.230122
0.287096
0.283377
0.276378
0.267464
0.257379
0.247627
0.238626
0.231440
0.225946
0.222297
0.220023
0.218889
0.218495
0.218562
0.218862
0.219208
0.219474
0.219536
0.219372
0.219061
0.218682
0.218351
0.218147
0.424015
0.418387
0.407828
0.394658
0.380028
0.366207
0.353779
0.344083
0.336998
0.332142
0.328991
0.327815
0.327533
0.326735
0.324988
0.323132
0.321292
0.319223
0.316763
0.314430
0.312370
0.310882
0.310065
0.433031
0.427197
0.416253
0.402783
0.387937
0.373963
0.361458
0.351828
0.345131
0.340240
0.336717
0.335677
0.335783
0.334939
0.332695
0.330549
0.328683
0.326472
0.323680
0.321115
0.318945
0.317413
0.316580
0.449866
0.443685
0.431989
0.418013
0.402788
0.388527
0.375906
0.366493
0.361501
0.356444
0.351021
0.349883
0.350811
0.349885
0.346531
0.344017
0.342181
0.339811
0.336530
0.333625
0.331297
0.329702
0.328835
0.469978
0.463604
0.451541
0.437213
0.421625
0.406926
0.393766
0.383804
0.378302
0.372798
0.367000
0.365606
0.366381
0.365392
0.362040
0.359563
0.357766
0.355431
0.352174
0.349277
0.346968
0.345361
0.344453
0.492514
0.485969
0.473617
0.458987
0.443030
0.427732
0.413551
0.402239
0.393941
0.387727
0.383145
0.381390
0.381052
0.380033
0.377814
0.375799
0.374092
0.372000
0.369294
0.366798
0.364797
0.363228
0.362178
0.516691
0.509528
0.495831
0.480456
0.464025
0.448058
0.432843
0.420362
0.410655
0.403690
0.398921
0.396611
0.395614
0.394573
0.392970
0.391431
0.389932
0.388126
0.385890
0.383798
0.382259
0.380717
0.379349
0.542908
0.534520
0.517476
0.500722
0.483629
0.466978
0.450735
0.437247
0.426484
0.418853
0.413703
0.410921
0.409496
0.408457
0.407294
0.406197
0.405034
0.403488
0.401579
0.399906
0.399536
0.397985
0.395505
0.558782
0.550303
0.533066
0.516039
0.498591
0.481527
0.464809
0.450804
0.439483
0.431367
0.425790
0.422592
0.420871
0.419874
0.419107
0.418537
0.417833
0.416464
0.414465
0.412628
0.412126
0.410488
0.407950
0.564344
0.556915
0.542619
0.526463
0.508992
0.491805
0.475132
0.461062
0.449514
0.441087
0.435140
0.431569
0.429608
0.428728
0.428518
0.428747
0.428813
0.427561
0.424957
0.422292
0.420328
0.418498
0.416926
0.568965
0.561992
0.548648
0.532817
0.515276
0.498067
0.481536
0.467543
0.455946
0.447353
0.441151
0.437309
0.435207
0.434535
0.435013
0.436337
0.437544
0.436413
0.432896
0.429289
0.426517
0.424444
0.423057
0.572062
0.565068
0.551424
0.535543
0.517965
0.500818
0.484443
0.470576
0.459039
0.450398
0.444049
0.440051
0.437897
0.437439
0.438578
0.441013
0.443772
0.442769
0.437978
0.433496
0.430485
0.428226
0.426528
0.569361
0.562625
0.549445
0.533983
0.516736
0.499840
0.483675
0.470004
0.458651
0.450054
0.443605
0.439507
0.437302
0.436846
0.438040
0.440593
0.443506
0.442631
0.437940
0.433570
0.430661
0.428494
0.426859
0.559784
0.553724
0.542123
0.527720
0.511268
0.494850
0.479021
0.465711
0.454799
0.446317
0.439666
0.435429
0.433156
0.432483
0.433137
0.434872
0.436612
0.435876
0.432615
0.429292
0.426735
0.424928
0.423812
0.546267
0.540773
0.530307
0.516981
0.501463
0.485679
0.470319
0.457641
0.447584
0.439291
0.432157
0.427646
0.425321
0.424440
0.424564
0.425612
0.426712
0.426142
0.423847
0.421499
0.419650
0.418238
0.417285
0.527428
0.522399
0.512868
0.500568
0.486076
0.471040
0.456321
0.444549
0.435796
0.427792
0.419936
0.415078
0.413030
0.412040
0.411518
0.412203
0.413063
0.412665
0.410937
0.409224
0.407916
0.406830
0.406023
0.503632
0.498955
0.490097
0.478629
0.465007
0.450660
0.436426
0.425059
0.416712
0.409086
0.401557
0.396965
0.395083
0.394143
0.393541
0.394049
0.394776
0.394527
0.393229
0.391986
0.391060
0.390228
0.389547
0.473638
0.469254
0.460986
0.450273
0.437527
0.423819
0.409867
0.398351
0.389473
0.382296
0.376174
0.372450
0.370624
0.369845
0.369619
0.369991
0.370504
0.370367
0.369540
0.368720
0.368068
0.367434
0.366909
0.439557
0.435467
0.427809
0.417986
0.406313
0.393324
0.379609
0.368085
0.359041
0.352360
0.347332
0.344331
0.342801
0.342193
0.342084
0.342356
0.342689
0.342631
0.342145
0.341608
0.341110
0.340615
0.340223
0.401420
0.397622
0.390618
0.381792
0.371555
0.359386
0.345813
0.334526
0.325749
0.319631
0.315384
0.312910
0.311656
0.311219
0.311229
0.311477
0.311736
0.311740
0.311454
0.311072
0.310662
0.310263
0.309968
0.363721
0.360088
0.353405
0.345050
0.335467
0.324122
0.311478
0.301068
0.293045
0.287622
0.284004
0.281962
0.280966
0.280688
0.280786
0.281043
0.281280
0.281326
0.281142
0.280841
0.280484
0.280149
0.279914
0.328580
0.324967
0.318255
0.309786
0.300017
0.289420
0.278458
0.269431
0.262493
0.257833
0.254806
0.253154
0.252408
0.252261
0.252423
0.252689
0.252913
0.252971
0.252836
0.252580
0.252259
0.251958
0.251754
0.302160
0.298533
0.291749
0.283130
0.273282
0.263257
0.253483
0.245563
0.239482
0.235428
0.232840
0.231483
0.230919
0.230865
0.231061
0.231327
0.231537
0.231590
0.231469
0.231228
0.230922
0.230635
0.230446
0.287328
0.283692
0.276867
0.268183
0.258319
0.248610
0.239480
0.232153
0.226552
0.222832
0.220493
0.219298
0.218835
0.218828
0.219041
0.219302
0.219500
0.219547
0.219427
0.219189
0.218885
0.218602
0.218418
0.426798
0.420711
0.409346
0.395512
0.380457
0.366473
0.354113
0.344654
0.337821
0.332817
0.329038
0.327073
0.326056
0.325019
0.323480
0.321792
0.319982
0.318030
0.315842
0.313759
0.311889
0.310523
0.309766
0.436873
0.430381
0.418203
0.403840
0.388473
0.374331
0.361969
0.352742
0.346502
0.341402
0.336880
0.334626
0.333591
0.332453
0.330655
0.328794
0.326927
0.324892
0.322559
0.320376
0.318457
0.317066
0.316295
0.455642
0.448460
0.434601
0.419363
0.403502
0.389081
0.376711
0.367942
0.363909
0.358556
0.351394
0.348407
0.347346
0.346047
0.343742
0.341683
0.339783
0.337664
0.335130
0.332811
0.330839
0.329412
0.328601
0.475184
0.467931
0.453940
0.438562
0.422503
0.407701
0.394760
0.385393
0.380810
0.374983
0.367431
0.364180
0.362959
0.361596
0.359296
0.357280
0.355434
0.353359
0.350862
0.348588
0.346701
0.345262
0.344356
0.494155
0.487424
0.474771
0.460034
0.444156
0.428881
0.414688
0.403588
0.395600
0.389093
0.383474
0.380479
0.378991
0.377677
0.375910
0.374200
0.372523
0.370642
0.368477
0.366533
0.365148
0.363726
0.362426
0.514295
0.507772
0.495556
0.481286
0.465734
0.449956
0.434369
0.421651
0.411878
0.404630
0.399219
0.396142
0.394446
0.393179
0.391774
0.390418
0.388992
0.387365
0.385586
0.384223
0.384067
0.382668
0.380295
0.535062
0.528355
0.515549
0.501386
0.486122
0.469843
0.452810
0.438674
0.427581
0.419649
0.414055
0.410754
0.408857
0.407627
0.406533
0.405538
0.404450
0.403099
0.401831
0.401657
0.405416
0.404020
0.397922
0.550671
0.543913
0.530967
0.516609
0.501049
0.484393
0.466889
0.452203
0.440519
0.432137
0.426236
0.422664
0.420590
0.419412
0.418632
0.418093
0.417430
0.416206
0.414770
0.414392
0.418016
0.416519
0.410338
0.561343
0.554635
0.541887
0.527029
0.510616
0.493712
0.476638
0.462188
0.450416
0.441823
0.435679
0.431863
0.429645
0.428587
0.428291
0.428492
0.428578
0.427342
0.424881
0.422740
0.422108
0.420375
0.417733
0.570334
0.563161
0.549270
0.533485
0.516260
0.499187
0.482532
0.468399
0.456706
0.448039
0.441745
0.437762
0.435479
0.434634
0.434995
0.436320
0.437640
0.436432
0.432703
0.429124
0.426801
0.424785
0.423039
0.578683
0.570455
0.553627
0.536522
0.518641
0.501482
0.485091
0.471196
0.459630
0.450979
0.444623
0.440565
0.438283
0.437668
0.438706
0.441249
0.444213
0.443078
0.437863
0.433139
0.430761
0.428526
0.426168
0.576378
0.568297
0.551718
0.534829
0.517121
0.500165
0.484027
0.470359
0.458973
0.450406
0.444048
0.439970
0.437672
0.437055
0.438115
0.440717
0.443781
0.442764
0.437676
0.433084
0.430783
0.428658
0.426425
0.562752
0.556072
0.543060
0.527951
0.511226
0.494785
0.479002
0.465634
0.454557
0.446138
0.439778
0.435691
0.433355
0.432508
0.432945
0.434484
0.436145
0.435294
0.431902
0.428628
0.426281
0.424590
0.423460
0.547188
0.541447
0.530430
0.516736
0.501005
0.485188
0.469825
0.456877
0.446280
0.438071
0.431645
0.427536
0.425195
0.424148
0.424030
0.424677
0.425414
0.424776
0.422749
0.420798
0.419306
0.418090
0.417195
0.527538
0.522412
0.512658
0.500121
0.485428
0.470314
0.455447
0.443021
0.433088
0.425156
0.418627
0.414507
0.412359
0.411232
0.410656
0.410850
0.411182
0.410766
0.409595
0.408540
0.407721
0.406893
0.406182
0.503592
0.498906
0.490012
0.478497
0.464833
0.450414
0.435904
0.423752
0.414126
0.406515
0.400283
0.396404
0.394415
0.393341
0.392692
0.392717
0.392915
0.392673
0.391983
0.391436
0.391021
0.390452
0.389869
0.473730
0.469453
0.461425
0.451088
0.438764
0.425057
0.410585
0.398321
0.388585
0.381307
0.375777
0.372372
0.370491
0.369553
0.369112
0.369083
0.369197
0.369065
0.368689
0.368403
0.368159
0.367746
0.367304
0.439894
0.436058
0.429011
0.420222
0.409784
0.396854
0.381969
0.369351
0.359513
0.352562
0.347620
0.344635
0.342984
0.342202
0.341880
0.341862
0.341939
0.341882
0.341680
0.341500
0.341299
0.340975
0.340648
0.401982
0.398569
0.392559
0.385534
0.377874
0.365791
0.349781
0.336770
0.326997
0.320447
0.316028
0.313418
0.312004
0.311394
0.311211
0.311251
0.311346
0.311350
0.311245
0.311109
0.310920
0.310652
0.310409
0.364341
0.361094
0.355418
0.348899
0.341938
0.330677
0.315561
0.303432
0.294459
0.288595
0.284741
0.282525
0.281369
0.280933
0.280869
0.280971
0.281095
0.281138
0.281077
0.280957
0.280770
0.280537
0.280342
0.329088
0.325743
0.319693
0.312358
0.303942
0.293412
0.281223
0.271177
0.263652
0.258694
0.255482
0.253684
0.252806
0.252532
0.252565
0.252712
0.252852
0.252903
0.252848
0.252718
0.252522
0.252297
0.252124
0.302532
0.299062
0.292644
0.284608
0.275398
0.265421
0.255111
0.246709
0.240331
0.236114
0.233412
0.231955
0.231295
0.231144
0.231239
0.231409
0.231548
0.231586
0.231512
0.231356
0.231135
0.230903
0.230735
0.287619
0.284081
0.277471
0.269103
0.259554
0.249885
0.240524
0.232966
0.227215
0.223405
0.220994
0.219730
0.219194
0.219110
0.219236
0.219414
0.219547
0.219572
0.219480
0.219300
0.219059
0.218818
0.218651
0.429877
0.423322
0.410994
0.396536
0.381119
0.367039
0.354845
0.345758
0.339767
0.334612
0.329629
0.326837
0.325113
0.323794
0.322291
0.320665
0.318876
0.317000
0.314990
0.313092
0.311389
0.310137
0.309439
0.441805
0.434512
0.420471
0.405111
0.389253
0.375019
0.362978
0.354525
0.350386
0.345091
0.338006
0.334377
0.332304
0.330823
0.329170
0.327443
0.325604
0.323684
0.321622
0.319689
0.317976
0.316711
0.315995
0.465246
0.456469
0.438209
0.421115
0.404515
0.390040
0.378525
0.371883
0.377278
0.371671
0.354460
0.348536
0.345501
0.343736
0.341857
0.340025
0.338155
0.336203
0.334088
0.332132
0.330462
0.329180
0.328386
0.484353
0.475593
0.457394
0.440327
0.423678
0.408871
0.396743
0.389466
0.394288
0.388192
0.370570
0.364363
0.361159
0.359329
0.357455
0.355668
0.353856
0.351963
0.349922
0.348085
0.346677
0.345391
0.344352
0.497625
0.490399
0.476522
0.461400
0.445600
0.430386
0.416294
0.405765
0.399765
0.393007
0.384784
0.380392
0.377857
0.376196
0.374574
0.373003
0.371374
0.369663
0.367961
0.366659
0.366666
0.365398
0.363085
0.514262
0.507944
0.496181
0.482642
0.467982
0.452380
0.436326
0.423421
0.414135
0.406628
0.400061
0.396191
0.393820
0.392278
0.390897
0.389602
0.388232
0.386797
0.385670
0.385725
0.389700
0.388475
0.382493
0.532143
0.526219
0.515343
0.502969
0.489519
0.473545
0.455414
0.440498
0.429190
0.420967
0.414784
0.410958
0.408596
0.407131
0.405987
0.405007
0.404007
0.402989
0.403256
0.407241
0.426360
0.425196
0.404690
0.547645
0.541680
0.530644
0.518104
0.504380
0.488048
0.469445
0.453931
0.441933
0.433294
0.426973
0.423015
0.420578
0.419188
0.418325
0.417780
0.417221
0.416294
0.416302
0.420037
0.438984
0.437708
0.417123
0.561476
0.554916
0.542301
0.528183
0.512722
0.496029
0.478389
0.463489
0.451512
0.442763
0.436391
0.432327
0.429852
0.428611
0.428232
0.428488
0.428769
0.427607
0.425424
0.424473
0.428250
0.426640
0.419964
0.575638
0.567575
0.551132
0.534655
0.517514
0.500498
0.483642
0.469344
0.457568
0.448832
0.442423
0.438300
0.435840
0.434861
0.435229
0.436871
0.438806
0.437560
0.433306
0.429747
0.429438
0.427458
0.423724
0.595481
0.584424
0.558495
0.538411
0.519600
0.502282
0.485816
0.471884
0.460296
0.451631
0.445245
0.441119
0.438726
0.438041
0.439249
0.442550
0.446760
0.445550
0.439322
0.434376
0.439824
0.437537
0.427121
0.593470
0.582482
0.556641
0.536603
0.517811
0.500655
0.484498
0.470838
0.459447
0.450903
0.444580
0.440484
0.438100
0.437415
0.438621
0.441942
0.446212
0.445107
0.439000
0.434150
0.439520
0.437353
0.427226
0.569129
0.561274
0.545110
0.528693
0.511474
0.494952
0.479206
0.465853
0.454735
0.446365
0.440136
0.436093
0.433668
0.432691
0.433066
0.434788
0.436924
0.435974
0.431978
0.428462
0.427039
0.425407
0.423380
0.549530
0.543349
0.531197
0.516943
0.500931
0.485072
0.469751
0.456753
0.445985
0.437844
0.431721
0.427757
0.425336
0.424120
0.423800
0.424248
0.424906
0.424201
0.422176
0.420415
0.419533
0.418464
0.417245
0.528410
0.523109
0.512961
0.500137
0.485264
0.470102
0.455204
0.442571
0.432216
0.424349
0.418355
0.414507
0.412171
0.410869
0.410174
0.409998
0.410002
0.409554
0.408699
0.408094
0.407726
0.407104
0.406394
0.504184
0.499427
0.490395
0.478802
0.465148
0.450688
0.435984
0.423491
0.413354
0.405762
0.400040
0.396412
0.394226
0.392977
0.392207
0.391836
0.391658
0.391400
0.391102
0.391055
0.391091
0.390736
0.390174
0.474389
0.470151
0.462282
0.452305
0.440625
0.426911
0.411716
0.398870
0.388634
0.381264
0.375939
0.372616
0.370626
0.369509
0.368829
0.368464
0.368269
0.368114
0.368028
0.368125
0.368217
0.367978
0.367579
0.440752
0.437094
0.430606
0.422952
0.414500
0.401592
0.384715
0.370867
0.360301
0.353088
0.348106
0.345065
0.343274
0.342319
0.341782
0.341509
0.341366
0.341277
0.341250
0.341321
0.341354
0.341157
0.340870
0.403032
0.399957
0.395090
0.390520
0.388823
0.376798
0.354843
0.339335
0.328315
0.321315
0.316697
0.313949
0.312383
0.311610
0.311240
0.311087
0.311024
0.310994
0.310988
0.311011
0.310979
0.310806
0.310597
0.365361
0.362466
0.357966
0.353953
0.353057
0.341859
0.320709
0.306059
0.295843
0.289523
0.285442
0.283069
0.281763
0.281186
0.280965
0.280916
0.280917
0.280929
0.280927
0.280912
0.280835
0.280675
0.280508
0.329866
0.326740
0.321341
0.315277
0.308992
0.298500
0.284228
0.272928
0.264732
0.259490
0.256114
0.254191
0.253190
0.252799
0.252703
0.252729
0.252772
0.252788
0.252762
0.252701
0.252581
0.252406
0.252253
0.303076
0.299723
0.293636
0.286185
0.277840
0.267894
0.256767
0.247816
0.241120
0.236758
0.233956
0.232413
0.231660
0.231414
0.231402
0.231469
0.231524
0.231523
0.231457
0.231343
0.231173
0.230974
0.230821
0.288022
0.284550
0.278108
0.270020
0.260808
0.251165
0.241518
0.233725
0.227832
0.223949
0.221479
0.220154
0.219545
0.219379
0.219411
0.219496
0.219551
0.219533
0.219437
0.219284
0.219078
0.218861
0.218704
0.430544
0.423955
0.411574
0.397069
0.381636
0.367583
0.355451
0.346428
0.340441
0.335182
0.329962
0.326832
0.324757
0.323208
0.321601
0.319912
0.318074
0.316209
0.314286
0.312506
0.310925
0.309764
0.309113
0.442456
0.435130
0.421039
0.405634
0.389765
0.375566
0.363600
0.355223
0.351085
0.345672
0.338318
0.334289
0.331800
0.330077
0.328360
0.326599
0.324720
0.322831
0.320892
0.319108
0.317534
0.316370
0.315705
0.465824
0.457025
0.438730
0.421607
0.405009
0.390587
0.379165
0.372610
0.377971
0.372235
0.354749
0.348354
0.344807
0.342789
0.340906
0.339072
0.337164
0.335269
0.333334
0.331575
0.330072
0.328907
0.328169
0.484754
0.476001
0.457809
0.440752
0.424133
0.409412
0.397406
0.390242
0.395052
0.388841
0.370936
0.364245
0.360517
0.358431
0.356545
0.354746
0.352885
0.351061
0.349221
0.347604
0.346382
0.345232
0.344251
0.497724
0.490546
0.476760
0.461721
0.446015
0.430925
0.416997
0.406642
0.400753
0.393905
0.385358
0.380524
0.377542
0.375618
0.373902
0.372267
0.370582
0.368921
0.367398
0.366325
0.366550
0.365422
0.363161
0.513915
0.507715
0.496183
0.482834
0.468343
0.452920
0.437089
0.424446
0.415411
0.407847
0.400896
0.396595
0.393825
0.392012
0.390470
0.389054
0.387605
0.386206
0.385253
0.385562
0.389797
0.388724
0.382782
0.531226
0.525518
0.515079
0.503025
0.489825
0.474088
0.456255
0.441725
0.430910
0.422657
0.415905
0.411596
0.408834
0.407087
0.405735
0.404586
0.403477
0.402486
0.402938
0.407214
0.426640
0.425643
0.405159
0.546583
0.540857
0.530290
0.518099
0.504647
0.488569
0.470267
0.455135
0.443629
0.434981
0.428128
0.423732
0.420928
0.419266
0.418162
0.417399
0.416686
0.415775
0.415974
0.420011
0.439268
0.438167
0.417608
0.560731
0.554341
0.542041
0.528202
0.512981
0.496505
0.479092
0.464442
0.452725
0.443974
0.437327
0.432985
0.430236
0.428736
0.428080
0.428056
0.428126
0.426949
0.424959
0.424303
0.428369
0.426928
0.420297
0.575148
0.567203
0.550972
0.534710
0.517766
0.500924
0.484232
0.470086
0.458443
0.449709
0.443166
0.438872
0.436204
0.434971
0.435016
0.436301
0.437945
0.436658
0.432623
0.429376
0.429349
0.427537
0.423865
0.595203
0.584226
0.558433
0.538500
0.519837
0.502657
0.486313
0.472478
0.460958
0.452300
0.445849
0.441611
0.439040
0.438100
0.438947
0.441818
0.445652
0.444387
0.438425
0.433822
0.439559
0.437447
0.427103
0.593401
0.582455
0.556681
0.536721
0.518013
0.500966
0.484917
0.471341
0.459997
0.451470
0.445108
0.440917
0.438361
0.437431
0.438276
0.441158
0.445037
0.443874
0.438031
0.433520
0.439166
0.437174
0.427117
0.569335
0.561465
0.545273
0.528836
0.511629
0.495177
0.479543
0.466292
0.455236
0.446886
0.440626
0.436486
0.433892
0.432677
0.432726
0.434061
0.435864
0.434854
0.431075
0.427862
0.426707
0.425227
0.423249
0.550056
0.543794
0.531497
0.517104
0.501012
0.485188
0.469995
0.457131
0.446443
0.438332
0.432184
0.428114
0.425510
0.424064
0.423453
0.423560
0.423925
0.423165
0.421342
0.419876
0.419276
0.418349
0.417144
0.529261
0.523816
0.513410
0.500332
0.485291
0.470131
0.455372
0.442892
0.432618
0.424791
0.418788
0.414826
0.412285
0.410759
0.409807
0.409315
0.409041
0.408548
0.407908
0.407622
0.407602
0.407116
0.406349
0.505246
0.500320
0.490979
0.479082
0.465217
0.450739
0.436161
0.423811
0.413748
0.406202
0.400470
0.396728
0.394336
0.392882
0.391878
0.391220
0.390779
0.390477
0.390364
0.390599
0.390946
0.390715
0.390090
0.475599
0.471181
0.463006
0.452737
0.440860
0.427106
0.411990
0.399252
0.389084
0.381744
0.376392
0.372966
0.370809
0.369505
0.368611
0.368001
0.367589
0.367369
0.367383
0.367655
0.367930
0.367776
0.367370
0.442136
0.438285
0.431487
0.423552
0.414918
0.401951
0.385098
0.371303
0.360777
0.353577
0.348564
0.345436
0.343511
0.342397
0.341674
0.341198
0.340876
0.340708
0.340710
0.340864
0.340994
0.340851
0.340570
0.404545
0.401268
0.396079
0.391233
0.389364
0.377268
0.355296
0.339794
0.328785
0.321788
0.317142
0.314324
0.312648
0.311743
0.311213
0.310889
0.310673
0.310559
0.310538
0.310587
0.310595
0.310453
0.310255
0.366763
0.363693
0.358906
0.354651
0.353604
0.342346
0.321167
0.306505
0.296279
0.289967
0.285864
0.283434
0.282029
0.281347
0.280991
0.280794
0.280654
0.280589
0.280553
0.280534
0.280460
0.280324
0.280167
0.330941
0.327686
0.322084
0.315853
0.309471
0.298937
0.284645
0.273339
0.265145
0.259907
0.256516
0.254548
0.253471
0.252984
0.252771
0.252670
0.252594
0.252530
0.252460
0.252382
0.252257
0.252090
0.251942
0.303811
0.300381
0.294173
0.286626
0.278229
0.268264
0.257133
0.248191
0.241507
0.237153
0.234341
0.232763
0.231947
0.231615
0.231498
0.231454
0.231405
0.231326
0.231213
0.231075
0.230896
0.230697
0.230545
0.288561
0.285041
0.278527
0.270381
0.261141
0.251493
0.241853
0.234077
0.228203
0.224331
0.221855
0.220499
0.219834
0.219589
0.219523
0.219506
0.219463
0.219371
0.219226
0.219047
0.218830
0.218609
0.218452
0.428759
0.422565
0.411029
0.397049
0.381940
0.368040
0.355880
0.346624
0.339784
0.334469
0.329974
0.326955
0.324805
0.323084
0.321306
0.319471
0.317526
0.315623
0.313734
0.312031
0.310538
0.309445
0.308832
0.438791
0.432194
0.419850
0.405347
0.389940
0.375908
0.363780
0.354784
0.348485
0.343026
0.337715
0.334192
0.331774
0.329915
0.328040
0.326135
0.324149
0.322230
0.320342
0.318652
0.317178
0.316090
0.315472
0.457348
0.450087
0.436108
0.420775
0.404917
0.390654
0.378553
0.370007
0.365602
0.359840
0.352042
0.347550
0.344629
0.342562
0.340559
0.338583
0.336564
0.334647
0.332787
0.331143
0.329730
0.328656
0.328010
0.476349
0.469094
0.455123
0.439775
0.423822
0.409266
0.396682
0.387632
0.382782
0.376572
0.368330
0.363532
0.360422
0.358267
0.356238
0.354277
0.352300
0.350448
0.348682
0.347167
0.345919
0.344873
0.344134
0.494240
0.487674
0.475365
0.460910
0.445339
0.430452
0.416802
0.406290
0.398717
0.391928
0.385213
0.380761
0.377772
0.375653
0.373709
0.371866
0.370031
0.368325
0.366786
0.365600
0.364928
0.363927
0.362770
0.512697
0.506625
0.495329
0.481736
0.466751
0.451548
0.436734
0.424989
0.416326
0.408901
0.401959
0.397381
0.394329
0.392229
0.390394
0.388718
0.387075
0.385581
0.384387
0.383854
0.384551
0.383615
0.381330
0.531123
0.525285
0.514309
0.501356
0.486971
0.471479
0.455560
0.443002
0.434494
0.426464
0.418059
0.412886
0.409564
0.407442
0.405728
0.404257
0.402865
0.401619
0.400970
0.401756
0.406572
0.405682
0.399571
0.546307
0.540475
0.529451
0.516401
0.501798
0.485970
0.469588
0.456473
0.447386
0.438960
0.430352
0.425054
0.421680
0.419621
0.418106
0.416934
0.415837
0.414667
0.413869
0.414490
0.419198
0.418222
0.412034
0.558516
0.552415
0.540856
0.526954
0.511333
0.495117
0.478831
0.465322
0.454723
0.446121
0.438772
0.433937
0.430803
0.428936
0.427784
0.427137
0.426559
0.425292
0.423497
0.422326
0.422655
0.421438
0.418903
0.568590
0.561808
0.548647
0.533549
0.516955
0.500426
0.484320
0.470721
0.459587
0.450930
0.444082
0.439522
0.436559
0.434930
0.434280
0.434475
0.434829
0.433511
0.430570
0.428029
0.426638
0.425147
0.423581
0.577718
0.569734
0.553347
0.536710
0.519294
0.502553
0.486555
0.472986
0.461675
0.453044
0.446458
0.442042
0.439206
0.437798
0.437668
0.438807
0.440356
0.439061
0.434965
0.431423
0.430027
0.428342
0.426203
0.576106
0.568137
0.551760
0.535110
0.517683
0.501042
0.485243
0.471850
0.460646
0.452115
0.445628
0.441261
0.438446
0.437052
0.436938
0.438108
0.439717
0.438521
0.434552
0.431136
0.429805
0.428217
0.426191
0.563355
0.556614
0.543489
0.528305
0.511609
0.495379
0.479949
0.466904
0.456023
0.447665
0.441216
0.436840
0.433970
0.432389
0.431802
0.432105
0.432655
0.431633
0.429055
0.426825
0.425419
0.424212
0.423193
0.548834
0.542817
0.531300
0.517140
0.501137
0.485421
0.470468
0.457931
0.447562
0.439448
0.432972
0.428544
0.425613
0.423859
0.422851
0.422423
0.422198
0.421420
0.420150
0.419243
0.418803
0.418041
0.417092
0.530382
0.524760
0.514033
0.500644
0.485383
0.470259
0.455833
0.443863
0.434122
0.426311
0.419810
0.415353
0.412417
0.410598
0.409373
0.408582
0.408025
0.407506
0.407164
0.407309
0.408034
0.407648
0.406399
0.507144
0.501861
0.491829
0.479305
0.464951
0.450447
0.436333
0.424614
0.415170
0.407677
0.401470
0.397252
0.394489
0.392762
0.391534
0.390666
0.390043
0.389685
0.389724
0.390257
0.391287
0.391105
0.389964
0.477632
0.472755
0.463695
0.452399
0.439429
0.425584
0.411367
0.399432
0.389887
0.382690
0.377099
0.373377
0.370956
0.369440
0.368353
0.367565
0.366990
0.366679
0.366704
0.367067
0.367556
0.367419
0.366851
0.444367
0.439896
0.431809
0.422101
0.411068
0.397942
0.383133
0.370674
0.360951
0.354030
0.348992
0.345741
0.343658
0.342385
0.341495
0.340854
0.340373
0.340087
0.340024
0.340159
0.340334
0.340181
0.339834
0.406949
0.402854
0.395758
0.387820
0.379595
0.367272
0.351195
0.338199
0.328456
0.321899
0.317383
0.314558
0.312806
0.311781
0.311102
0.310623
0.310250
0.310000
0.309871
0.309845
0.309811
0.309639
0.309419
0.369021
0.365150
0.358488
0.351165
0.343723
0.332239
0.317010
0.304836
0.295854
0.289975
0.286041
0.283651
0.282214
0.281428
0.280936
0.280594
0.280310
0.280099
0.279940
0.279828
0.279697
0.279513
0.279339
0.332645
0.328855
0.322110
0.314220
0.305485
0.294807
0.282541
0.272467
0.264946
0.259986
0.256717
0.254781
0.253672
0.253098
0.252762
0.252526
0.252311
0.252116
0.251929
0.251757
0.251565
0.251358
0.251196
0.304944
0.301211
0.294383
0.286027
0.276640
0.266596
0.256265
0.247877
0.241532
0.237333
0.234593
0.233026
0.232169
0.231756
0.231525
0.231358
0.231179
0.230985
0.230767
0.230545
0.230304
0.230071
0.229907
0.289360
0.285663
0.278809
0.270253
0.260609
0.250919
0.241575
0.234059
0.228360
0.224579
0.222144
0.220784
0.220072
0.219746
0.219573
0.219438
0.219276
0.219077
0.218837
0.218583
0.218310
0.218060
0.217892
0.427021
0.421201
0.410336
0.396899
0.382166
0.368491
0.356417
0.347085
0.339981
0.334640
0.330364
0.327395
0.325166
0.323283
0.321312
0.319304
0.317235
0.315277
0.313396
0.311744
0.310314
0.309266
0.308673
0.435987
0.429960
0.418710
0.404976
0.390042
0.376252
0.364152
0.354895
0.347949
0.342481
0.337803
0.334547
0.332142
0.330143
0.328068
0.325976
0.323859
0.321887
0.320020
0.318399
0.317005
0.315973
0.315379
0.452490
0.446153
0.434225
0.420050
0.404801
0.390793
0.378596
0.369402
0.362997
0.357258
0.351505
0.347727
0.345000
0.342829
0.340617
0.338433
0.336271
0.334306
0.332490
0.330946
0.329637
0.328639
0.328031
0.471640
0.465253
0.453226
0.438924
0.423491
0.409190
0.396611
0.387056
0.380363
0.374214
0.367945
0.363812
0.360871
0.358590
0.356327
0.354136
0.352005
0.350110
0.348411
0.347024
0.345883
0.344937
0.344282
0.492016
0.485817
0.474222
0.460123
0.444680
0.430048
0.416845
0.406670
0.399209
0.392533
0.385967
0.381509
0.378401
0.376064
0.373838
0.371736
0.369733
0.367991
0.366523
0.365447
0.364719
0.363850
0.362989
0.512317
0.506195
0.494746
0.480792
0.465397
0.450466
0.436761
0.426456
0.419657
0.412413
0.404063
0.398681
0.395180
0.392746
0.390573
0.388602
0.386774
0.385241
0.384090
0.383511
0.383528
0.382753
0.381415
0.532200
0.526006
0.514020
0.500069
0.484704
0.469543
0.455636
0.446114
0.442770
0.434988
0.422075
0.414872
0.410638
0.408046
0.405933
0.404127
0.402519
0.401205
0.400427
0.400541
0.402229
0.401517
0.398752
0.547350
0.541164
0.529146
0.515098
0.499515
0.484013
0.469644
0.459600
0.455734
0.447551
0.434374
0.427004
0.422701
0.420161
0.418223
0.416662
0.415286
0.414062
0.413230
0.413254
0.414862
0.414088
0.411278
0.557869
0.551760
0.540189
0.525949
0.509907
0.493953
0.478815
0.466889
0.458414
0.449983
0.440948
0.435148
0.431489
0.429240
0.427642
0.426468
0.425418
0.424162
0.422795
0.421903
0.421693
0.420725
0.419223
0.565335
0.559114
0.547216
0.532636
0.516179
0.499910
0.484379
0.471485
0.461170
0.452609
0.445173
0.440201
0.436925
0.434945
0.433730
0.433074
0.432515
0.431243
0.429289
0.427618
0.426510
0.425334
0.424212
0.570067
0.563509
0.550663
0.535600
0.518811
0.502381
0.486694
0.473442
0.462431
0.453838
0.447042
0.442413
0.439337
0.437550
0.436677
0.436531
0.436544
0.435312
0.432862
0.430684
0.429456
0.428156
0.426815
0.568614
0.562072
0.549248
0.534203
0.517438
0.501081
0.485501
0.472319
0.461300
0.452769
0.446106
0.441533
0.438480
0.436716
0.435885
0.435798
0.435889
0.434756
0.432428
0.430375
0.429255
0.428030
0.426725
0.560571
0.554403
0.542597
0.528063
0.511662
0.495608
0.480388
0.467624
0.457021
0.448646
0.441882
0.437179
0.434021
0.432127
0.431056
0.430592
0.430282
0.429317
0.427738
0.426455
0.425681
0.424728
0.423721
0.549002
0.542997
0.531594
0.517416
0.501409
0.485795
0.471138
0.459122
0.449341
0.441208
0.434098
0.429083
0.425745
0.423692
0.422372
0.421554
0.420941
0.420210
0.419478
0.419243
0.419594
0.418994
0.417677
0.532497
0.526518
0.515121
0.501231
0.485709
0.470641
0.456661
0.445561
0.436860
0.429051
0.421499
0.416137
0.412649
0.410505
0.409042
0.408037
0.407308
0.406834
0.406886
0.407805
0.410356
0.410082
0.407342
0.509989
0.504176
0.493156
0.479818
0.464956
0.450443
0.436875
0.426143
0.417830
0.410386
0.403150
0.398047
0.394746
0.392709
0.391275
0.390249
0.389514
0.389162
0.389460
0.390637
0.393393
0.393278
0.390641
0.480451
0.474969
0.464813
0.452372
0.438482
0.424533
0.411025
0.400033
0.391363
0.384305
0.378175
0.373934
0.371157
0.369405
0.368142
0.367208
0.366512
0.366138
0.366212
0.366792
0.367783
0.367662
0.366661
0.447401
0.442161
0.432625
0.421149
0.408425
0.395096
0.381516
0.370249
0.361355
0.354709
0.349538
0.346083
0.343813
0.342376
0.341330
0.340540
0.339918
0.339517
0.339386
0.339522
0.339809
0.339632
0.339137
0.410299
0.405242
0.396245
0.385744
0.374495
0.361896
0.348208
0.336936
0.328189
0.322040
0.317621
0.314775
0.312944
0.311803
0.310983
0.310350
0.309821
0.309424
0.309166
0.309043
0.308961
0.308741
0.308473
0.372203
0.367395
0.358873
0.349023
0.338571
0.326816
0.313967
0.303468
0.295417
0.289943
0.286173
0.283830
0.282363
0.281483
0.280857
0.280365
0.279923
0.279554
0.279248
0.279008
0.278788
0.278545
0.278342
0.335027
0.330576
0.322567
0.313062
0.302712
0.291843
0.280733
0.271642
0.264696
0.260011
0.256871
0.254978
0.253841
0.253182
0.252722
0.252343
0.251977
0.251634
0.251306
0.251010
0.250723
0.250460
0.250277
0.306475
0.302360
0.294822
0.285614
0.275448
0.265295
0.255472
0.247561
0.241518
0.237474
0.234811
0.233259
0.232363
0.231865
0.231518
0.231218
0.230902
0.230576
0.230234
0.229903
0.229578
0.229298
0.229117
0.290407
0.286481
0.279214
0.270189
0.260155
0.250401
0.241288
0.234017
0.228487
0.224800
0.222408
0.221044
0.220282
0.219871
0.219584
0.219326
0.219036
0.218718
0.218366
0.218015
0.217669
0.217378
0.217196
0.425803
0.420233
0.409816
0.396775
0.382359
0.368895
0.356941
0.347626
0.340408
0.335048
0.330858
0.327873
0.325563
0.323550
0.321426
0.319290
0.317134
0.315140
0.313267
0.311654
0.310275
0.309255
0.308666
0.434290
0.428595
0.417960
0.404717
0.390143
0.376575
0.364573
0.355267
0.348072
0.342601
0.338175
0.335000
0.332564
0.330445
0.328207
0.325975
0.323764
0.321759
0.319915
0.318353
0.317033
0.316039
0.315446
0.449998
0.444121
0.433128
0.419579
0.404737
0.390958
0.378807
0.369440
0.362298
0.356585
0.351629
0.348109
0.345448
0.343175
0.340788
0.338444
0.336178
0.334188
0.332417
0.330971
0.329777
0.328836
0.328227
0.469330
0.463345
0.452142
0.438364
0.423262
0.409188
0.396741
0.387167
0.379999
0.373913
0.368250
0.364288
0.361373
0.358974
0.356516
0.354146
0.351905
0.349994
0.348364
0.347110
0.346118
0.345254
0.344610
0.491217
0.485137
0.473587
0.459613
0.444251
0.429852
0.417147
0.407647
0.401476
0.394901
0.387280
0.382412
0.379052
0.376514
0.374050
0.371752
0.369639
0.367889
0.366502
0.365595
0.365018
0.364257
0.363456
0.513133
0.506819
0.494582
0.480269
0.464632
0.449985
0.437394
0.429149
0.426847
0.419753
0.407264
0.400264
0.396060
0.393295
0.390827
0.388641
0.386713
0.385182
0.384126
0.383767
0.383953
0.383316
0.382080
0.538538
0.531619
0.514667
0.499648
0.483571
0.468855
0.457380
0.453073
0.465664
0.458096
0.429715
0.417935
0.411915
0.408759
0.406244
0.404204
0.402526
0.401224
0.400496
0.400834
0.402420
0.401872
0.399526
0.553708
0.546794
0.529787
0.514658
0.498351
0.483285
0.471346
0.466534
0.478591
0.470624
0.441984
0.430014
0.423916
0.420815
0.418473
0.416662
0.415192
0.413997
0.413270
0.413560
0.415082
0.414490
0.412122
0.558606
0.552312
0.539984
0.525367
0.509051
0.493352
0.479337
0.469538
0.465695
0.457408
0.444087
0.436584
0.432189
0.429605
0.427684
0.426209
0.424943
0.423737
0.422678
0.422186
0.422221
0.421450
0.420120
0.564234
0.558181
0.546488
0.532043
0.515623
0.499547
0.484546
0.472475
0.463759
0.455288
0.446463
0.440898
0.437287
0.435072
0.433521
0.432430
0.431449
0.430246
0.428846
0.427746
0.426976
0.426023
0.425067
0.566841
0.560844
0.549353
0.534927
0.518451
0.502211
0.486769
0.473821
0.463240
0.454690
0.447562
0.442729
0.439487
0.437490
0.436222
0.435453
0.434765
0.433613
0.432004
0.430598
0.429527
0.428481
0.427596
0.565506
0.559537
0.548098
0.533722
0.517297
0.501109
0.485687
0.472685
0.461880
0.453363
0.446507
0.441774
0.438568
0.436605
0.435395
0.434701
0.434096
0.433044
0.431556
0.430281
0.429374
0.428389
0.427462
0.559704
0.553745
0.542350
0.528076
0.511831
0.495887
0.480823
0.468315
0.458025
0.449640
0.442537
0.437540
0.434170
0.432082
0.430731
0.429877
0.429162
0.428271
0.427294
0.426680
0.426724
0.425954
0.424583
0.550021
0.543899
0.532202
0.517896
0.501871
0.486332
0.471923
0.460447
0.451374
0.443226
0.435357
0.429731
0.426034
0.423751
0.422203
0.421150
0.420336
0.419679
0.419418
0.419974
0.422202
0.421742
0.418935
0.537467
0.531005
0.516604
0.502153
0.486371
0.471358
0.457779
0.447640
0.440252
0.432446
0.423546
0.417150
0.413111
0.410674
0.408978
0.407796
0.406965
0.406604
0.407389
0.410123
0.419664
0.419516
0.410257
0.515497
0.509079
0.494856
0.480733
0.465439
0.450935
0.437828
0.428142
0.421221
0.413817
0.405233
0.399095
0.395242
0.392911
0.391247
0.390054
0.389225
0.388947
0.389889
0.392784
0.402475
0.402454
0.393276
0.483438
0.477412
0.466147
0.452810
0.438279
0.424250
0.411226
0.401042
0.393298
0.386341
0.379501
0.374676
0.371550
0.369573
0.368110
0.367011
0.366188
0.365772
0.366006
0.367080
0.369741
0.369653
0.367118
0.450380
0.444506
0.433737
0.421012
0.407225
0.393726
0.380815
0.370324
0.362097
0.355638
0.350248
0.346567
0.344116
0.342518
0.341296
0.340339
0.339565
0.339057
0.338907
0.339142
0.339901
0.339714
0.338742
0.413475
0.407653
0.397195
0.385008
0.372067
0.359238
0.346680
0.336357
0.328259
0.322379
0.317997
0.315109
0.313194
0.311934
0.310953
0.310152
0.309452
0.308912
0.308540
0.308349
0.308288
0.308032
0.307661
0.375237
0.369686
0.359739
0.348231
0.336100
0.324121
0.312387
0.302778
0.295299
0.290092
0.286431
0.284108
0.282592
0.281613
0.280838
0.280178
0.279562
0.279042
0.278597
0.278244
0.277954
0.277665
0.277424
0.337324
0.332337
0.323332
0.312709
0.301361
0.290332
0.279809
0.271266
0.264680
0.260179
0.257127
0.255252
0.254069
0.253315
0.252714
0.252181
0.251653
0.251166
0.250701
0.250289
0.249914
0.249604
0.249400
0.307990
0.303556
0.295432
0.285600
0.274903
0.264656
0.255119
0.247494
0.241653
0.237715
0.235101
0.233545
0.232593
0.232000
0.231521
0.231081
0.230620
0.230163
0.229699
0.229265
0.228861
0.228537
0.228339
0.291465
0.287344
0.279729
0.270342
0.260023
0.250214
0.241241
0.234129
0.228718
0.225094
0.222723
0.221339
0.220513
0.220006
0.219595
0.219206
0.218783
0.218345
0.217883
0.217441
0.217024
0.216693
0.216496
0.425269
0.419796
0.409551
0.396696
0.382451
0.369112
0.357217
0.347889
0.340603
0.335207
0.331017
0.328003
0.325640
0.323575
0.321421
0.319279
0.317134
0.315161
0.313322
0.311758
0.310437
0.309433
0.308823
0.433687
0.428094
0.417646
0.404590
0.390180
0.376725
0.364763
0.355408
0.348101
0.342600
0.338230
0.335070
0.332607
0.330451
0.328191
0.325960
0.323767
0.321794
0.320000
0.318518
0.317294
0.316324
0.315689
0.449269
0.443504
0.432735
0.419368
0.404671
0.390988
0.378847
0.369381
0.362027
0.356301
0.351526
0.348094
0.345449
0.343160
0.340760
0.338423
0.336183
0.334238
0.332540
0.331216
0.330183
0.329277
0.328590
0.468648
0.462754
0.451724
0.438071
0.423062
0.409070
0.396642
0.386988
0.379626
0.373556
0.368103
0.364254
0.361371
0.358969
0.356495
0.354128
0.351910
0.350048
0.348481
0.347340
0.346496
0.345679
0.344968
0.490830
0.484759
0.473220
0.459248
0.443896
0.429555
0.416925
0.407445
0.401238
0.394710
0.387224
0.382452
0.379141
0.376591
0.374083
0.371780
0.369713
0.367983
0.366581
0.365706
0.365182
0.364456
0.363659
0.513097
0.506696
0.494287
0.479815
0.464069
0.449455
0.437013
0.428895
0.426670
0.419665
0.407299
0.400407
0.396300
0.393521
0.390969
0.388781
0.386955
0.385412
0.384207
0.383756
0.383864
0.383248
0.382097
0.538874
0.531773
0.514454
0.499110
0.482792
0.468087
0.456835
0.452743
0.465488
0.458051
0.429813
0.418191
0.412393
0.409238
0.406552
0.404538
0.403125
0.401785
0.400658
0.400726
0.401993
0.401453
0.399362
0.553997
0.546911
0.529549
0.514096
0.497538
0.482481
0.470766
0.466174
0.478395
0.470568
0.442073
0.430267
0.424397
0.421310
0.418797
0.417005
0.415786
0.414560
0.413442
0.413464
0.414659
0.414084
0.411983
0.558410
0.552055
0.539601
0.524841
0.508409
0.492733
0.478869
0.469225
0.465509
0.457332
0.444123
0.436739
0.432465
0.429885
0.427869
0.426358
0.425148
0.423933
0.422763
0.422196
0.422142
0.421410
0.420201
0.563499
0.557517
0.545955
0.531570
0.515169
0.499138
0.484224
0.472241
0.463605
0.455211
0.446472
0.440997
0.437463
0.435246
0.433611
0.432416
0.431359
0.430167
0.428847
0.427825
0.427090
0.426200
0.425321
0.565582
0.559788
0.548709
0.534527
0.518178
0.502003
0.486603
0.473687
0.463140
0.454641
0.447581
0.442823
0.439635
0.437627
0.436254
0.435304
0.434415
0.433285
0.431901
0.430684
0.429704
0.428741
0.427936
0.564322
0.558583
0.547600
0.533513
0.517247
0.501122
0.485697
0.472675
0.461860
0.453375
0.446577
0.441914
0.438754
0.436778
0.435452
0.434556
0.433721
0.432686
0.431428
0.430344
0.429525
0.428626
0.427774
0.559173
0.553363
0.542249
0.528201
0.512110
0.496194
0.481055
0.468466
0.458129
0.449751
0.442700
0.437781
0.434471
0.432362
0.430885
0.429856
0.428968
0.428059
0.427198
0.426684
0.426789
0.426078
0.424755
0.550043
0.544009
0.532492
0.518377
0.502522
0.486976
0.472400
0.460773
0.451612
0.443455
0.435644
0.430118
0.426510
0.424189
0.422469
0.421226
0.420254
0.419532
0.419277
0.419837
0.422067
0.421640
0.418875
0.537884
0.531473
0.517191
0.502920
0.487371
0.472327
0.458459
0.448108
0.440602
0.432786
0.423960
0.417696
0.413786
0.411290
0.409346
0.407919
0.406900
0.406428
0.407140
0.409808
0.419302
0.419166
0.409944
0.516122
0.509716
0.495530
0.481494
0.466356
0.451813
0.438457
0.428607
0.421601
0.414214
0.405711
0.399699
0.395955
0.393551
0.391618
0.390158
0.389116
0.388703
0.389536
0.392329
0.401945
0.401927
0.392780
0.484149
0.478065
0.466699
0.453253
0.438651
0.424574
0.411519
0.401346
0.393634
0.386733
0.379973
0.375234
0.372155
0.370086
0.368395
0.367058
0.366033
0.365469
0.365581
0.366551
0.369139
0.369038
0.366524
0.451085
0.445087
0.434071
0.421022
0.406941
0.393396
0.380676
0.370402
0.362337
0.355991
0.350689
0.347065
0.344616
0.342917
0.341500
0.340333
0.339368
0.338709
0.338436
0.338571
0.339262
0.339055
0.338091
0.414131
0.408139
0.397322
0.384631
0.371186
0.358317
0.346168
0.336240
0.328411
0.322690
0.318404
0.315559
0.313619
0.312257
0.311104
0.310107
0.309223
0.308536
0.308041
0.307752
0.307621
0.307341
0.306970
0.375837
0.370124
0.359817
0.347797
0.335146
0.323145
0.311846
0.302650
0.295438
0.290395
0.286821
0.284521
0.282957
0.281883
0.280950
0.280108
0.279310
0.278657
0.278095
0.277645
0.277278
0.276969
0.276724
0.337898
0.332782
0.323511
0.312526
0.300843
0.289796
0.279554
0.271296
0.264903
0.260511
0.257511
0.255636
0.254399
0.253542
0.252795
0.252099
0.251414
0.250798
0.250225
0.249726
0.249286
0.248947
0.248735
0.308532
0.304010
0.295716
0.285667
0.274784
0.264526
0.255144
0.247682
0.241956
0.238077
0.235480
0.233901
0.232885
0.232188
0.231575
0.230992
0.230394
0.229822
0.229261
0.228750
0.228291
0.227938
0.227730
0.291983
0.287800
0.280069
0.270545
0.260117
0.250303
0.241417
0.234405
0.229064
0.225470
0.223096
0.221675
0.220778
0.220168
0.219632
0.219112
0.218565
0.218022
0.217472
0.216961
0.216494
0.216136
0.215928
0.425323
0.419795
0.409478
0.396595
0.382370
0.369048
0.357119
0.347697
0.340290
0.334836
0.330653
0.327641
0.325274
0.323241
0.321183
0.319163
0.317138
0.315257
0.313507
0.312048
0.310859
0.309871
0.309185
0.433984
0.428284
0.417680
0.404521
0.390080
0.376605
0.364570
0.355076
0.347601
0.342039
0.337713
0.334586
0.332142
0.330041
0.327906
0.325827
0.323779
0.321918
0.320245
0.318941
0.317956
0.317008
0.316216
0.449824
0.443891
0.432877
0.419318
0.404522
0.390765
0.378489
0.368808
0.361167
0.355378
0.350769
0.347442
0.344872
0.342672
0.340429
0.338279
0.336223
0.334411
0.332874
0.331832
0.331235
0.330356
0.329347
0.469174
0.463099
0.451816
0.437952
0.422822
0.408717
0.396093
0.386116
0.378257
0.372135
0.367095
0.363497
0.360792
0.358507
0.356192
0.354028
0.352029
0.350277
0.348793
0.347863
0.347390
0.346577
0.345566
0.490847
0.484651
0.473078
0.458946
0.443483
0.428998
0.416011
0.405839
0.398107
0.391572
0.385612
0.381554
0.378730
0.376366
0.373953
0.371865
0.370111
0.368425
0.366798
0.365803
0.365214
0.364445
0.363605
0.512592
0.506106
0.493930
0.479328
0.463459
0.448608
0.435429
0.425545
0.418937
0.411978
0.404117
0.399171
0.396188
0.393732
0.391166
0.389255
0.388017
0.386426
0.384457
0.383389
0.382871
0.382137
0.381260
0.534131
0.527179
0.513595
0.498327
0.481966
0.466807
0.453751
0.445000
0.442185
0.434827
0.422478
0.415958
0.413179
0.410618
0.407380
0.405801
0.405866
0.404376
0.401253
0.399945
0.399605
0.398856
0.397683
0.549115
0.542199
0.528631
0.513285
0.496705
0.481194
0.467679
0.458434
0.455148
0.447411
0.434790
0.428116
0.425299
0.422810
0.419734
0.418369
0.418624
0.417223
0.414074
0.412678
0.412238
0.411439
0.410261
0.557471
0.551114
0.539042
0.524256
0.507763
0.491875
0.477298
0.465919
0.457874
0.449790
0.441138
0.435773
0.432691
0.430454
0.428395
0.427123
0.426457
0.425127
0.423082
0.421752
0.420921
0.420038
0.419165
0.562634
0.556708
0.545410
0.531091
0.514711
0.498600
0.483386
0.470790
0.460738
0.452417
0.445264
0.440591
0.437635
0.435627
0.434025
0.432953
0.432101
0.430833
0.429095
0.427663
0.426525
0.425535
0.424780
0.564784
0.559095
0.548238
0.534207
0.517949
0.501756
0.486222
0.473080
0.462182
0.453740
0.447156
0.442762
0.439866
0.438000
0.436678
0.435772
0.434911
0.433712
0.432127
0.430654
0.429403
0.428365
0.427642
0.563543
0.557946
0.547262
0.533415
0.517315
0.501178
0.485588
0.472348
0.461315
0.452863
0.446378
0.442027
0.439137
0.437275
0.435956
0.435037
0.434158
0.433030
0.431603
0.430277
0.429160
0.428193
0.427477
0.558327
0.552729
0.542099
0.528434
0.512653
0.496707
0.481201
0.468165
0.457405
0.449043
0.442447
0.438001
0.435060
0.433065
0.431503
0.430355
0.429344
0.428291
0.427175
0.426277
0.425675
0.424898
0.424085
0.548805
0.543128
0.532439
0.518993
0.503724
0.488110
0.472776
0.460222
0.450134
0.441967
0.435056
0.430400
0.427414
0.425227
0.423259
0.421745
0.420538
0.419579
0.418886
0.418676
0.419004
0.418492
0.417329
0.533692
0.527901
0.517001
0.503873
0.489606
0.474455
0.459080
0.447155
0.438016
0.430162
0.422874
0.418019
0.415097
0.412763
0.410345
0.408465
0.407074
0.406218
0.406026
0.406725
0.409110
0.408850
0.406222
0.511874
0.506100
0.495291
0.482410
0.468557
0.453918
0.439095
0.427705
0.419078
0.411658
0.404710
0.400100
0.397325
0.395044
0.392598
0.390648
0.389210
0.388392
0.388319
0.389166
0.391681
0.391535
0.388989
0.482565
0.476904
0.466447
0.453711
0.439699
0.425609
0.411931
0.400958
0.392395
0.385517
0.379662
0.375744
0.373205
0.371170
0.369117
0.367402
0.366056
0.365206
0.364882
0.365124
0.365874
0.365698
0.364754
0.449472
0.443831
0.433483
0.420915
0.407160
0.393691
0.380845
0.370361
0.362035
0.355762
0.350885
0.347639
0.345418
0.343680
0.342005
0.340556
0.339337
0.338469
0.337945
0.337765
0.337829
0.337582
0.337108
0.412207
0.406583
0.396342
0.384053
0.370794
0.358069
0.346113
0.336319
0.328553
0.322937
0.318842
0.316148
0.314270
0.312823
0.311465
0.310245
0.309157
0.308306
0.307663
0.307238
0.306942
0.306637
0.306361
0.373975
0.368599
0.358818
0.347144
0.334634
0.322784
0.311763
0.302808
0.295762
0.290813
0.287331
0.285085
0.283519
0.282333
0.281219
0.280189
0.279223
0.278423
0.277748
0.277220
0.276791
0.276454
0.276228
0.336708
0.331830
0.322917
0.312163
0.300574
0.289645
0.279618
0.271557
0.265298
0.260974
0.258010
0.256136
0.254852
0.253885
0.252979
0.252119
0.251284
0.250549
0.249885
0.249327
0.248849
0.248491
0.248277
0.308064
0.303669
0.295564
0.285632
0.274798
0.264613
0.255365
0.248024
0.242379
0.238533
0.235936
0.234328
0.233245
0.232442
0.231688
0.230962
0.230233
0.229560
0.228921
0.228361
0.227868
0.227498
0.227284
0.291930
0.287810
0.280172
0.270704
0.260300
0.250531
0.241727
0.234789
0.229493
0.225910
0.223517
0.222052
0.221080
0.220367
0.219701
0.219053
0.218387
0.217753
0.217133
0.216575
0.216077
0.215702
0.215488
0.425796
0.420087
0.409489
0.396394
0.382064
0.368689
0.356690
0.347157
0.339634
0.334126
0.329949
0.326950
0.324600
0.322638
0.320725
0.318885
0.317031
0.315293
0.313694
0.312446
0.311524
0.310570
0.309719
0.434962
0.428979
0.417935
0.404427
0.389793
0.376212
0.364062
0.354414
0.346784
0.341159
0.336859
0.333769
0.331363
0.329357
0.327399
0.325534
0.323690
0.322006
0.320554
0.319625
0.319165
0.318263
0.317106
0.451387
0.445054
0.433412
0.419341
0.404246
0.390314
0.377861
0.367958
0.360095
0.354237
0.349708
0.346470
0.343985
0.341914
0.339885
0.337995
0.336196
0.334602
0.333373
0.332967
0.333397
0.332576
0.330776
0.470805
0.464310
0.452355
0.437950
0.422498
0.408184
0.395332
0.385051
0.376860
0.370678
0.365854
0.362463
0.359949
0.357830
0.355722
0.353851
0.352183
0.350622
0.349313
0.348906
0.349370
0.348581
0.346794
0.492230
0.485647
0.473416
0.458797
0.443046
0.428345
0.415044
0.404363
0.395915
0.389355
0.384082
0.380569
0.378262
0.376131
0.373806
0.372074
0.370923
0.369320
0.367288
0.366208
0.365802
0.364968
0.363812
0.514360
0.507383
0.494284
0.479098
0.462918
0.447794
0.434089
0.423154
0.414744
0.407819
0.401887
0.398314
0.396640
0.394545
0.391728
0.390379
0.390612
0.388971
0.385353
0.383329
0.382272
0.381345
0.380462
0.537080
0.529347
0.514347
0.498173
0.481373
0.465808
0.451811
0.440892
0.433383
0.426135
0.418875
0.415424
0.416264
0.414276
0.409338
0.408802
0.412969
0.411294
0.403453
0.399838
0.398108
0.397012
0.396119
0.551873
0.544215
0.529304
0.513108
0.496121
0.480219
0.465771
0.454365
0.446396
0.438786
0.431284
0.427719
0.428564
0.426659
0.421866
0.421538
0.425893
0.424274
0.416334
0.412544
0.410636
0.409468
0.408592
0.558572
0.551867
0.539106
0.523931
0.507244
0.491143
0.476079
0.463688
0.453884
0.445889
0.439241
0.435339
0.433654
0.431805
0.429461
0.428722
0.429499
0.428014
0.424100
0.421525
0.419856
0.418711
0.417948
0.562634
0.556621
0.545142
0.530742
0.514323
0.498118
0.482666
0.469646
0.458971
0.450716
0.444348
0.440340
0.438019
0.436277
0.434706
0.433916
0.433576
0.432195
0.429663
0.427557
0.425915
0.424733
0.424001
0.564363
0.558710
0.547910
0.533965
0.517771
0.501544
0.485859
0.472502
0.461385
0.452996
0.446755
0.442732
0.440187
0.438526
0.437314
0.436566
0.435874
0.434571
0.432578
0.430656
0.429042
0.427849
0.427124
0.563001
0.557512
0.547029
0.533405
0.517487
0.501331
0.485525
0.472032
0.460804
0.452393
0.446194
0.442199
0.439643
0.437954
0.436684
0.435816
0.434970
0.433717
0.431972
0.430258
0.428803
0.427700
0.427007
0.557666
0.552271
0.542039
0.528837
0.513511
0.497537
0.481516
0.467955
0.456789
0.448446
0.442287
0.438383
0.435927
0.434090
0.432399
0.431123
0.430005
0.428773
0.427333
0.426010
0.424958
0.424062
0.423399
0.547815
0.542502
0.532556
0.520026
0.505835
0.490166
0.473629
0.459976
0.449021
0.440842
0.434748
0.431066
0.428950
0.426921
0.424478
0.422545
0.421049
0.419813
0.418713
0.417914
0.417438
0.416805
0.416109
0.532113
0.526892
0.517278
0.505800
0.494180
0.478949
0.460737
0.446847
0.436204
0.428303
0.422349
0.419053
0.417591
0.415425
0.412015
0.409353
0.407474
0.406228
0.405465
0.405213
0.405620
0.405226
0.404156
0.510114
0.504948
0.495482
0.484292
0.473106
0.458416
0.440800
0.427482
0.417367
0.409904
0.404287
0.401215
0.399875
0.397724
0.394238
0.391466
0.389509
0.388292
0.387668
0.387600
0.388176
0.387908
0.386910
0.480934
0.475768
0.466253
0.454584
0.441734
0.427681
0.412929
0.400970
0.391604
0.384729
0.379661
0.376643
0.374877
0.372888
0.370234
0.367976
0.366247
0.365102
0.364432
0.364189
0.364234
0.363981
0.363501
0.447527
0.442350
0.432790
0.420985
0.407857
0.394523
0.381373
0.370558
0.361949
0.355721
0.351217
0.348385
0.346487
0.344724
0.342721
0.340938
0.339457
0.338386
0.337656
0.337238
0.337018
0.336731
0.336417
0.409799
0.404666
0.395208
0.383586
0.370758
0.358238
0.346356
0.336584
0.328815
0.323270
0.319339
0.316809
0.315030
0.313516
0.311950
0.310507
0.309233
0.308234
0.307466
0.306927
0.306531
0.306205
0.305970
0.371659
0.366738
0.357670
0.346570
0.334399
0.322760
0.311925
0.303116
0.296162
0.291280
0.287870
0.285678
0.284117
0.282842
0.281566
0.280364
0.279253
0.278336
0.277572
0.276981
0.276510
0.276158
0.275940
0.335170
0.330613
0.322197
0.311833
0.300469
0.289701
0.279838
0.271911
0.265737
0.261455
0.258513
0.256638
0.255316
0.254255
0.253210
0.252207
0.251249
0.250418
0.249686
0.249085
0.248584
0.248214
0.247998
0.307361
0.303144
0.295314
0.285598
0.274892
0.264806
0.255662
0.248407
0.242811
0.238978
0.236372
0.234734
0.233593
0.232696
0.231820
0.230972
0.230137
0.229383
0.228688
0.228093
0.227581
0.227201
0.226982
0.291695
0.287675
0.280189
0.270841
0.260513
0.250805
0.242067
0.235180
0.229909
0.226322
0.223903
0.222393
0.221355
0.220550
0.219773
0.219015
0.218254
0.217548
0.216877
0.216288
0.215771
0.215386
0.215166
0.426038
0.420133
0.409224
0.395890
0.381432
0.368007
0.355967
0.346379
0.338792
0.333249
0.329060
0.326052
0.323705
0.321799
0.320014
0.318338
0.316660
0.315082
0.313685
0.312736
0.312253
0.311352
0.310219
0.435706
0.429432
0.417922
0.404042
0.389199
0.375521
0.363298
0.353562
0.345844
0.340176
0.335875
0.332787
0.330399
0.328465
0.326658
0.324985
0.323348
0.321864
0.320711
0.320334
0.320786
0.319955
0.318123
0.452757
0.446018
0.433710
0.419105
0.403696
0.389607
0.377033
0.366997
0.359001
0.353093
0.348594
0.345392
0.342985
0.341014
0.339142
0.337486
0.335975
0.334639
0.333854
0.334481
0.337150
0.336422
0.332744
0.472397
0.465454
0.452738
0.437747
0.421948
0.407453
0.394441
0.383975
0.375588
0.369361
0.364649
0.361388
0.359103
0.357120
0.355111
0.353524
0.352320
0.350991
0.349885
0.350364
0.352951
0.352222
0.348578
0.494122
0.487027
0.473822
0.458569
0.442471
0.427576
0.414057
0.403086
0.394259
0.387683
0.382834
0.379774
0.378538
0.376610
0.373799
0.372501
0.372692
0.371195
0.368036
0.366851
0.366935
0.366044
0.364236
0.517852
0.510036
0.495164
0.478998
0.462358
0.446985
0.432950
0.421497
0.412307
0.405424
0.400551
0.398216
0.399592
0.397835
0.393075
0.392632
0.396820
0.395136
0.387295
0.383717
0.382109
0.380958
0.379859
0.545673
0.536382
0.516425
0.498473
0.480904
0.464969
0.450424
0.438563
0.429213
0.422140
0.417827
0.417910
0.432624
0.431246
0.414868
0.416263
0.434626
0.432717
0.409410
0.401094
0.397381
0.395800
0.394875
0.560283
0.551116
0.531325
0.513414
0.495694
0.479438
0.464447
0.452100
0.442293
0.434873
0.430344
0.430354
0.445119
0.443837
0.427587
0.429184
0.447685
0.445801
0.422366
0.413775
0.409784
0.408106
0.407233
0.561458
0.554063
0.539785
0.523834
0.506817
0.490522
0.475149
0.462254
0.451691
0.443775
0.438250
0.435671
0.437143
0.435666
0.431347
0.431508
0.436223
0.434588
0.426205
0.421733
0.419100
0.417650
0.416867
0.563313
0.557078
0.545105
0.530479
0.513972
0.497686
0.482054
0.468776
0.457766
0.449552
0.443693
0.440254
0.439133
0.437641
0.435554
0.435170
0.436114
0.434640
0.430528
0.427592
0.425424
0.424036
0.423259
0.564161
0.558490
0.547649
0.533737
0.517612
0.501363
0.485535
0.472012
0.460743
0.452380
0.446362
0.442624
0.440475
0.439004
0.437839
0.437312
0.436980
0.435603
0.433063
0.430701
0.428775
0.427424
0.426631
0.562577
0.557157
0.546813
0.533384
0.517707
0.501551
0.485491
0.471780
0.460397
0.452004
0.445996
0.442267
0.440030
0.438500
0.437261
0.436486
0.435763
0.434419
0.432334
0.430277
0.428554
0.427316
0.426571
0.557178
0.551931
0.542043
0.529326
0.514837
0.498863
0.482000
0.467947
0.456466
0.448121
0.442238
0.438750
0.436772
0.435063
0.433178
0.431780
0.430600
0.429225
0.427488
0.425827
0.424448
0.423430
0.422804
0.547214
0.542169
0.532896
0.521486
0.509668
0.493988
0.475055
0.460250
0.448639
0.440428
0.434835
0.431948
0.430809
0.428886
0.425717
0.423287
0.421520
0.420054
0.418618
0.417413
0.416469
0.415719
0.415194
0.531241
0.526476
0.518288
0.509520
0.506175
0.490953
0.464414
0.447764
0.435773
0.427776
0.422621
0.420702
0.421109
0.419038
0.413996
0.410302
0.407906
0.406327
0.405124
0.404320
0.403825
0.403311
0.402811
0.509087
0.504411
0.496420
0.487973
0.485115
0.470460
0.444526
0.428483
0.417034
0.409481
0.404658
0.402949
0.403473
0.401388
0.396216
0.392373
0.389872
0.388320
0.387275
0.386680
0.386377
0.386004
0.385581
0.479804
0.475016
0.466344
0.455925
0.445531
0.431551
0.414517
0.401501
0.391533
0.384639
0.380043
0.377763
0.376906
0.374934
0.371438
0.368580
0.366499
0.365115
0.364170
0.363604
0.363250
0.362921
0.362631
0.446036
0.441214
0.432321
0.421259
0.409139
0.395947
0.382121
0.370961
0.362132
0.355920
0.351639
0.349125
0.347575
0.345794
0.343424
0.341348
0.339663
0.338434
0.337523
0.336914
0.336487
0.336150
0.335908
0.407932
0.403173
0.394338
0.383290
0.370942
0.358613
0.346702
0.336911
0.329127
0.323620
0.319786
0.317370
0.315688
0.314134
0.312401
0.310808
0.309414
0.308310
0.307420
0.306766
0.306270
0.305910
0.305687
0.369861
0.365289
0.356784
0.346162
0.334330
0.322882
0.312159
0.303428
0.296520
0.291677
0.288307
0.286145
0.284590
0.283263
0.281882
0.280581
0.279383
0.278388
0.277534
0.276865
0.276332
0.275958
0.275739
0.333949
0.329640
0.321619
0.311586
0.300445
0.289822
0.280073
0.272227
0.266098
0.261836
0.258899
0.257015
0.255662
0.254539
0.253406
0.252321
0.251292
0.250397
0.249598
0.248943
0.248403
0.248017
0.247795
0.306744
0.302672
0.295075
0.285554
0.274983
0.264989
0.255923
0.248720
0.243148
0.239315
0.236691
0.235022
0.233833
0.232870
0.231911
0.230988
0.230088
0.229280
0.228534
0.227900
0.227361
0.226968
0.226743
0.291432
0.287498
0.280150
0.270921
0.260678
0.251030
0.242341
0.235484
0.230221
0.226620
0.224171
0.222621
0.221527
0.220655
0.219799
0.218969
0.218147
0.217391
0.216678
0.216057
0.215520
0.215122
0.214895
0.424976
0.419065
0.408152
0.394825
0.380393
0.367007
0.355013
0.345463
0.337897
0.332342
0.328109
0.325041
0.322649
0.320749
0.319028
0.317452
0.315885
0.314413
0.313108
0.312235
0.311812
0.310957
0.309850
0.434672
0.428390
0.416870
0.402993
0.388171
0.374529
0.362347
0.352646
0.344944
0.339258
0.334902
0.331744
0.329306
0.327381
0.325648
0.324085
0.322567
0.321189
0.320124
0.319815
0.320321
0.319531
0.317723
0.451768
0.445019
0.432696
0.418088
0.402692
0.388633
0.376090
0.366076
0.358083
0.352149
0.347585
0.344303
0.341840
0.339885
0.338102
0.336569
0.335182
0.333951
0.333244
0.333921
0.336625
0.335930
0.332274
0.471466
0.464515
0.451780
0.436778
0.420979
0.406507
0.393505
0.383029
0.374604
0.368347
0.363585
0.360255
0.357916
0.355966
0.354058
0.352601
0.351513
0.350286
0.349234
0.349730
0.352316
0.351611
0.347986
0.493302
0.486186
0.472949
0.457675
0.441570
0.426672
0.413118
0.402074
0.393136
0.386512
0.381671
0.378591
0.377341
0.375456
0.372754
0.371588
0.371894
0.370469
0.367325
0.366109
0.366149
0.365250
0.363460
0.517179
0.509327
0.494403
0.478200
0.461536
0.446126
0.431994
0.420362
0.410921
0.403979
0.399234
0.396969
0.398382
0.396691
0.392051
0.391742
0.396035
0.394394
0.386519
0.382844
0.381129
0.379941
0.378863
0.545129
0.535795
0.515780
0.497777
0.480168
0.464164
0.449446
0.437264
0.427411
0.420273
0.416324
0.416601
0.431418
0.430137
0.413893
0.415425
0.433886
0.431995
0.408605
0.400131
0.396242
0.394600
0.393707
0.559785
0.550588
0.530755
0.512806
0.495051
0.478730
0.463555
0.450871
0.440543
0.433061
0.428906
0.429126
0.444004
0.442835
0.426725
0.428461
0.447054
0.445180
0.421640
0.412871
0.408686
0.406939
0.406088
0.560945
0.553540
0.539251
0.523307
0.506295
0.489961
0.474458
0.461339
0.450489
0.442510
0.437141
0.434675
0.436229
0.434850
0.430669
0.430977
0.435803
0.434175
0.425686
0.421062
0.418291
0.416766
0.415958
0.562765
0.556545
0.544606
0.530032
0.513570
0.497276
0.481558
0.468137
0.456963
0.448692
0.442882
0.439494
0.438432
0.437033
0.435087
0.434872
0.435964
0.434504
0.430277
0.427223
0.424983
0.423522
0.422667
0.563626
0.557986
0.547204
0.533372
0.517315
0.501082
0.485200
0.471583
0.460217
0.451806
0.445786
0.442066
0.439960
0.438579
0.437563
0.437233
0.437104
0.435749
0.433066
0.430605
0.428701
0.427278
0.426319
0.562105
0.556720
0.546435
0.533082
0.517469
0.501344
0.485260
0.471495
0.460051
0.451626
0.445598
0.441868
0.439659
0.438209
0.437098
0.436502
0.435965
0.434637
0.432398
0.430232
0.428516
0.427206
0.426298
0.556814
0.551585
0.541733
0.529067
0.514632
0.498692
0.481838
0.467780
0.456292
0.447923
0.442005
0.438506
0.436554
0.434890
0.433074
0.431785
0.430719
0.429325
0.427430
0.425613
0.424127
0.423024
0.422326
0.546924
0.541887
0.532636
0.521254
0.509474
0.493837
0.474952
0.460194
0.448627
0.440409
0.434769
0.431874
0.430770
0.428861
0.425687
0.423292
0.421583
0.420061
0.418426
0.416995
0.415842
0.414992
0.414457
0.530940
0.526192
0.518031
0.509293
0.505986
0.490824
0.464372
0.447821
0.435968
0.427980
0.422726
0.420805
0.421266
0.419187
0.414071
0.410362
0.408035
0.406368
0.404866
0.403749
0.402914
0.402287
0.401865
0.508668
0.504034
0.496105
0.487717
0.484916
0.470348
0.444524
0.428598
0.417295
0.409763
0.404843
0.403126
0.403690
0.401593
0.396337
0.392467
0.390018
0.388380
0.387037
0.386125
0.385470
0.384991
0.384654
0.479148
0.474439
0.465898
0.455603
0.445319
0.431448
0.414530
0.401623
0.391742
0.384864
0.380224
0.377920
0.377072
0.375085
0.371549
0.368691
0.366631
0.365175
0.364030
0.363221
0.362630
0.362204
0.361931
0.445029
0.440348
0.431687
0.420845
0.408903
0.395851
0.382145
0.371083
0.362323
0.356124
0.351812
0.349268
0.347706
0.345920
0.343557
0.341520
0.339869
0.338589
0.337521
0.336721
0.336119
0.335697
0.335445
0.406626
0.402069
0.393560
0.382815
0.370696
0.358531
0.346739
0.337031
0.329296
0.323803
0.319952
0.317511
0.315813
0.314265
0.312564
0.311031
0.309682
0.308543
0.307521
0.306705
0.306071
0.305641
0.305397
0.368556
0.364203
0.356036
0.345724
0.334115
0.322831
0.312213
0.303546
0.296664
0.291838
0.288456
0.286272
0.284692
0.283377
0.282029
0.280784
0.279622
0.278608
0.277645
0.276839
0.276189
0.275766
0.275528
0.332980
0.328834
0.321073
0.311282
0.300319
0.289816
0.280144
0.272343
0.266230
0.261969
0.259015
0.257107
0.255729
0.254600
0.253480
0.252430
0.251426
0.250510
0.249629
0.248877
0.248259
0.247832
0.247594
0.306151
0.302182
0.294751
0.285387
0.274935
0.265020
0.256003
0.248825
0.243258
0.239413
0.236764
0.235065
0.233846
0.232861
0.231896
0.230982
0.230091
0.229261
0.228459
0.227763
0.227174
0.226752
0.226514
0.291065
0.287198
0.279960
0.270836
0.260674
0.251078
0.242421
0.235578
0.230312
0.226693
0.224214
0.222628
0.221500
0.220598
0.219724
0.218888
0.218062
0.217286
0.216533
0.215869
0.215297
0.214878
0.214640
0.422559
0.416837
0.406233
0.393165
0.378914
0.365655
0.353790
0.344371
0.336909
0.331364
0.327043
0.323860
0.321372
0.319427
0.317712
0.316172
0.314659
0.313234
0.311914
0.310893
0.310157
0.309338
0.308565
0.431804
0.425801
0.414738
0.401244
0.386677
0.373201
0.361174
0.351631
0.344055
0.338372
0.333895
0.330585
0.328021
0.326040
0.324310
0.322779
0.321296
0.319928
0.318743
0.318019
0.317723
0.316943
0.315860
0.448372
0.442008
0.430329
0.416254
0.401207
0.387357
0.374996
0.365166
0.357317
0.351371
0.346636
0.343147
0.340489
0.338458
0.336700
0.335186
0.333771
0.332486
0.331488
0.331234
0.331775
0.331048
0.329314
0.468001
0.461459
0.449443
0.435010
0.419578
0.405309
0.392476
0.382163
0.373862
0.367561
0.362593
0.358999
0.356346
0.354299
0.352495
0.351021
0.349734
0.348448
0.347298
0.346945
0.347424
0.346681
0.344953
0.489757
0.483096
0.470771
0.456080
0.440306
0.425572
0.412131
0.401174
0.392264
0.385555
0.380430
0.376913
0.374595
0.372592
0.370596
0.369264
0.368466
0.367068
0.365066
0.363879
0.363323
0.362460
0.361370
0.512359
0.505255
0.491995
0.476670
0.460398
0.445129
0.431047
0.419410
0.409885
0.402784
0.397594
0.394393
0.392910
0.391030
0.388575
0.387628
0.388180
0.386654
0.382907
0.380559
0.379127
0.378083
0.377297
0.535312
0.527425
0.512405
0.496047
0.479105
0.463271
0.448553
0.436277
0.426182
0.418738
0.413646
0.411179
0.412523
0.410862
0.406336
0.406210
0.410670
0.409027
0.400896
0.396740
0.394375
0.393082
0.392360
0.550262
0.542477
0.527590
0.511252
0.494151
0.477975
0.462768
0.449954
0.439356
0.431546
0.426245
0.423713
0.425110
0.423563
0.419202
0.419298
0.423951
0.422328
0.414029
0.409642
0.407071
0.405667
0.404917
0.557069
0.550308
0.537515
0.522334
0.505646
0.489388
0.473835
0.460594
0.449554
0.441364
0.435551
0.432162
0.430812
0.429275
0.427362
0.427087
0.428236
0.426763
0.422489
0.419433
0.417350
0.415970
0.415115
0.560990
0.555009
0.543638
0.529388
0.513098
0.496848
0.481081
0.467552
0.456229
0.447796
0.441714
0.437924
0.435824
0.434374
0.433259
0.433031
0.433235
0.431905
0.428967
0.426508
0.424756
0.423350
0.422275
0.562755
0.557185
0.546568
0.532865
0.516885
0.500689
0.484808
0.471134
0.459680
0.451136
0.444917
0.440970
0.438582
0.437204
0.436491
0.436449
0.436581
0.435363
0.432817
0.430652
0.429493
0.428078
0.426462
0.561591
0.556185
0.545881
0.532493
0.516793
0.500707
0.484798
0.471124
0.459715
0.451182
0.444921
0.440943
0.438511
0.437062
0.436221
0.436003
0.435949
0.434749
0.432408
0.430414
0.429379
0.428040
0.426460
0.556558
0.551211
0.541087
0.528044
0.512882
0.497001
0.480998
0.467418
0.456277
0.447860
0.441554
0.437641
0.435300
0.433609
0.432128
0.431225
0.430572
0.429283
0.427254
0.425442
0.424128
0.422964
0.422000
0.546889
0.541605
0.531728
0.519293
0.505217
0.489670
0.473279
0.459781
0.449077
0.440883
0.434568
0.430911
0.428977
0.426999
0.424487
0.422655
0.421447
0.420021
0.418152
0.416579
0.415360
0.414408
0.413740
0.531204
0.526039
0.516441
0.505069
0.493565
0.478512
0.460617
0.447104
0.437504
0.429645
0.422839
0.419577
0.418391
0.416206
0.412462
0.409754
0.408472
0.406916
0.404711
0.403264
0.402170
0.401403
0.400924
0.508835
0.503794
0.494452
0.483461
0.472463
0.458017
0.440789
0.427910
0.418873
0.411477
0.405019
0.401969
0.400881
0.398682
0.394826
0.391970
0.390568
0.389027
0.386965
0.385687
0.384735
0.384097
0.383716
0.478791
0.473878
0.464786
0.453515
0.441010
0.427281
0.412897
0.401292
0.392319
0.385503
0.380228
0.377194
0.375537
0.373509
0.370674
0.368396
0.366809
0.365418
0.363981
0.362896
0.362054
0.361484
0.361159
0.444242
0.439522
0.430708
0.419605
0.407033
0.394123
0.381354
0.370852
0.362516
0.356338
0.351710
0.348815
0.346922
0.345154
0.343155
0.341492
0.340151
0.338911
0.337630
0.336575
0.335742
0.335184
0.334878
0.405503
0.401022
0.392632
0.381988
0.369893
0.357870
0.346363
0.336857
0.329262
0.323762
0.319783
0.317197
0.315397
0.313907
0.312445
0.311205
0.310097
0.308981
0.307772
0.306711
0.305865
0.305307
0.305007
0.367382
0.363142
0.355183
0.345090
0.333657
0.322495
0.311991
0.303391
0.296559
0.291708
0.288262
0.286020
0.284427
0.283172
0.282008
0.281006
0.280055
0.279049
0.277916
0.276895
0.276070
0.275529
0.275241
0.331978
0.327941
0.320374
0.310787
0.299994
0.289590
0.279967
0.272183
0.266074
0.261792
0.258802
0.256865
0.255487
0.254409
0.253418
0.252542
0.251688
0.250782
0.249780
0.248869
0.248121
0.247614
0.247340
0.305393
0.301505
0.294216
0.284997
0.274665
0.264817
0.255828
0.248653
0.243078
0.239213
0.236536
0.234813
0.233589
0.232634
0.231749
0.230943
0.230147
0.229328
0.228452
0.227657
0.226985
0.226513
0.226252
0.290478
0.286670
0.279532
0.270511
0.260432
0.250883
0.242243
0.235399
0.230122
0.226482
0.223975
0.222365
0.221226
0.220340
0.219514
0.218748
0.217985
0.217219
0.216420
0.215695
0.215068
0.214615
0.214361
0.419898
0.414372
0.404080
0.391272
0.377191
0.364062
0.352346
0.343108
0.335804
0.330288
0.325864
0.322548
0.319957
0.317952
0.316211
0.314672
0.313186
0.311806
0.310508
0.309424
0.308544
0.307780
0.307220
0.428665
0.422955
0.412361
0.399262
0.384950
0.371652
0.359819
0.350509
0.343135
0.337477
0.332845
0.329345
0.326636
0.324571
0.322803
0.321260
0.319787
0.318434
0.317196
0.316234
0.315524
0.314781
0.314110
0.444712
0.438751
0.427723
0.414196
0.399503
0.385891
0.373774
0.364233
0.356632
0.350700
0.345740
0.341980
0.339114
0.336968
0.335159
0.333616
0.332172
0.330857
0.329696
0.328915
0.328511
0.327791
0.326894
0.464434
0.458295
0.446942
0.433061
0.417985
0.403953
0.391359
0.381322
0.373248
0.366935
0.361707
0.357792
0.354862
0.352679
0.350843
0.349316
0.347926
0.346608
0.345378
0.344543
0.344101
0.343367
0.342467
0.486734
0.480404
0.468669
0.454415
0.438907
0.424351
0.411084
0.400318
0.391544
0.384777
0.379371
0.375461
0.372673
0.370518
0.368618
0.367161
0.365961
0.364588
0.362996
0.361801
0.360936
0.360127
0.359436
0.509377
0.502648
0.490161
0.475276
0.459214
0.444061
0.430080
0.418537
0.409046
0.401820
0.396272
0.392461
0.389976
0.387903
0.385906
0.384622
0.383874
0.382439
0.380213
0.378529
0.377269
0.376346
0.375743
0.531241
0.523986
0.510433
0.494777
0.478102
0.462361
0.447688
0.435429
0.425276
0.417624
0.411979
0.408375
0.406863
0.404925
0.402341
0.401407
0.401922
0.400441
0.396755
0.394383
0.392694
0.391616
0.390991
0.546496
0.539313
0.525848
0.510186
0.493337
0.477229
0.462024
0.449171
0.438467
0.430421
0.424561
0.420891
0.419425
0.417613
0.415229
0.414546
0.415285
0.413838
0.410003
0.407459
0.405651
0.404459
0.403733
0.555118
0.548622
0.536439
0.521584
0.505039
0.488814
0.473222
0.459900
0.448734
0.440341
0.434165
0.430181
0.427842
0.426158
0.424804
0.424324
0.424342
0.423020
0.420292
0.418110
0.416589
0.415327
0.414318
0.559962
0.554070
0.542922
0.528832
0.512649
0.496421
0.480589
0.466950
0.455490
0.446871
0.440518
0.436381
0.433854
0.432349
0.431538
0.431539
0.431859
0.430696
0.428092
0.426104
0.425120
0.423777
0.422152
0.562110
0.556554
0.545999
0.532378
0.516480
0.500307
0.484377
0.470619
0.459060
0.450344
0.443875
0.439660
0.437057
0.435692
0.435302
0.435905
0.437067
0.436063
0.433105
0.431378
0.432111
0.430717
0.427327
0.561173
0.555710
0.545334
0.531890
0.516159
0.500104
0.484280
0.470682
0.459312
0.450642
0.444073
0.439787
0.437153
0.435722
0.435209
0.435704
0.436810
0.435821
0.432930
0.431276
0.432071
0.430718
0.427347
0.556414
0.550899
0.540463
0.527066
0.511547
0.495720
0.480194
0.467094
0.456397
0.447913
0.441070
0.436688
0.434044
0.432320
0.431089
0.430684
0.430789
0.429656
0.427267
0.425520
0.424738
0.423518
0.421949
0.547080
0.541476
0.530943
0.517670
0.502574
0.487128
0.472006
0.459724
0.450277
0.442112
0.434705
0.430251
0.427809
0.425734
0.423485
0.422124
0.421736
0.420426
0.417998
0.416247
0.415073
0.414012
0.413089
0.531906
0.526257
0.515406
0.502493
0.488406
0.473522
0.458692
0.447603
0.441362
0.433625
0.423939
0.419272
0.417211
0.414880
0.411606
0.409696
0.410339
0.408876
0.404945
0.402901
0.401548
0.400617
0.400003
0.509425
0.503909
0.493336
0.480824
0.467266
0.453003
0.438847
0.428402
0.422723
0.415464
0.406164
0.401733
0.399794
0.397466
0.394093
0.392035
0.392532
0.391074
0.387286
0.385365
0.384082
0.383263
0.382778
0.478651
0.473448
0.463750
0.451689
0.438216
0.424632
0.411562
0.401224
0.393549
0.386815
0.380519
0.376752
0.374654
0.372581
0.370044
0.368228
0.367356
0.366043
0.364040
0.362593
0.361486
0.360750
0.360340
0.443554
0.438720
0.429679
0.418302
0.405442
0.392657
0.380448
0.370516
0.362708
0.356556
0.351497
0.348242
0.346155
0.344435
0.342712
0.341442
0.340518
0.339346
0.337779
0.336420
0.335332
0.334614
0.334232
0.404424
0.399961
0.391604
0.381005
0.368959
0.357053
0.345737
0.336420
0.328982
0.323471
0.319327
0.316593
0.314747
0.313366
0.312185
0.311324
0.310547
0.309489
0.308060
0.306702
0.305606
0.304894
0.304526
0.366184
0.362021
0.354207
0.344291
0.333019
0.321958
0.311505
0.302934
0.296125
0.291246
0.287731
0.285438
0.283864
0.282734
0.281828
0.281171
0.280513
0.279554
0.278227
0.276938
0.275893
0.275218
0.274872
0.330881
0.326929
0.319514
0.310104
0.299464
0.289136
0.279520
0.271716
0.265590
0.261281
0.258257
0.256305
0.254959
0.253986
0.253195
0.252583
0.251953
0.251092
0.249952
0.248846
0.247939
0.247337
0.247022
0.304486
0.300664
0.293489
0.284398
0.274172
0.264373
0.255380
0.248182
0.242584
0.238695
0.235996
0.234265
0.233065
0.232185
0.231436
0.230809
0.230167
0.229389
0.228437
0.227527
0.226759
0.226229
0.225943
0.289711
0.285951
0.278897
0.269965
0.259956
0.250437
0.241792
0.234929
0.229630
0.225967
0.223440
0.221822
0.220700
0.219867
0.219139
0.218500
0.217848
0.217120
0.216283
0.215490
0.214805
0.214316
0.214046
0.417327
0.411929
0.401842
0.389196
0.375219
0.362168
0.350564
0.341480
0.334333
0.328871
0.324400
0.321023
0.318394
0.316366
0.314601
0.313053
0.311591
0.310273
0.309058
0.308032
0.307166
0.306483
0.306049
0.425787
0.420270
0.409984
0.397135
0.382987
0.369811
0.358133
0.349030
0.341859
0.336257
0.331530
0.327916
0.325131
0.323018
0.321207
0.319637
0.318169
0.316861
0.315673
0.314696
0.313893
0.313224
0.312761
0.441511
0.435813
0.425212
0.412039
0.397584
0.384148
0.372241
0.362970
0.355627
0.349744
0.344620
0.340672
0.337667
0.335437
0.333563
0.331966
0.330494
0.329197
0.328037
0.327119
0.326405
0.325750
0.325230
0.461382
0.455494
0.444553
0.431015
0.416183
0.402338
0.389965
0.380201
0.372376
0.366093
0.360665
0.356513
0.353386
0.351093
0.349186
0.347585
0.346122
0.344819
0.343623
0.342667
0.341921
0.341252
0.340727
0.484345
0.478164
0.466694
0.452653
0.437314
0.422906
0.409825
0.399278
0.390689
0.383910
0.378273
0.374077
0.370969
0.368679
0.366767
0.365203
0.363801
0.362463
0.361120
0.360002
0.359086
0.358357
0.357867
0.507683
0.501002
0.488659
0.473848
0.457866
0.442810
0.428972
0.417593
0.408223
0.400932
0.395091
0.390883
0.387857
0.385612
0.383718
0.382247
0.380988
0.379614
0.378037
0.376692
0.375584
0.374763
0.374265
0.529776
0.522560
0.509248
0.493632
0.476995
0.461317
0.446751
0.434611
0.424536
0.416758
0.410671
0.406441
0.403609
0.401450
0.399548
0.398271
0.397368
0.395977
0.393990
0.392361
0.391064
0.390122
0.389541
0.545294
0.538134
0.524888
0.509251
0.492430
0.476364
0.461219
0.448427
0.437745
0.429543
0.423228
0.418925
0.416131
0.414108
0.412438
0.411455
0.410835
0.409489
0.407329
0.405556
0.404232
0.403167
0.402381
0.554353
0.547830
0.535683
0.520833
0.504329
0.488124
0.472516
0.459170
0.447947
0.439392
0.432891
0.428499
0.425614
0.423799
0.422665
0.422197
0.422008
0.420793
0.418586
0.416871
0.416087
0.414897
0.413385
0.559314
0.553395
0.542260
0.528214
0.512114
0.495891
0.479966
0.466218
0.454641
0.445850
0.439230
0.434809
0.431980
0.430433
0.429879
0.430315
0.431342
0.430331
0.427502
0.425946
0.426821
0.425510
0.422158
0.561570
0.555982
0.545414
0.531848
0.516065
0.499884
0.483799
0.469899
0.458231
0.449344
0.442607
0.438162
0.435401
0.434091
0.434139
0.435811
0.439004
0.438256
0.434244
0.433622
0.441019
0.439619
0.429646
0.560785
0.555245
0.544755
0.531265
0.515563
0.499494
0.483601
0.469987
0.458686
0.449877
0.442940
0.438401
0.435638
0.434284
0.434218
0.435838
0.439105
0.438376
0.434302
0.433678
0.441086
0.439697
0.429725
0.556475
0.550770
0.539829
0.526132
0.510369
0.494545
0.479315
0.466628
0.456948
0.448399
0.440441
0.435640
0.432836
0.431129
0.430113
0.430372
0.431980
0.431002
0.427568
0.425924
0.426803
0.425511
0.422150
0.547743
0.541789
0.530245
0.516311
0.500615
0.485221
0.470955
0.459930
0.453500
0.445366
0.435124
0.429832
0.427204
0.425087
0.422855
0.422087
0.423815
0.422595
0.418261
0.416090
0.415234
0.414053
0.412505
0.537420
0.531057
0.514978
0.500802
0.485328
0.470613
0.458069
0.450364
0.460098
0.452469
0.427333
0.420247
0.418001
0.415572
0.411936
0.411517
0.425309
0.423886
0.406837
0.403100
0.401191
0.400052
0.399172
0.514746
0.508531
0.492794
0.479034
0.464101
0.450023
0.438171
0.431115
0.441356
0.434228
0.409575
0.402773
0.400682
0.398274
0.394538
0.393942
0.407445
0.406024
0.389235
0.385592
0.383651
0.382616
0.381946
0.478897
0.473373
0.462722
0.450030
0.435979
0.422494
0.410355
0.401338
0.396703
0.390064
0.381051
0.376536
0.374340
0.372275
0.369744
0.368425
0.369416
0.368167
0.364383
0.362355
0.360963
0.360073
0.359552
0.442970
0.437993
0.428523
0.416886
0.403806
0.391094
0.379312
0.369917
0.363223
0.357113
0.351079
0.347532
0.345411
0.343774
0.342206
0.341286
0.341124
0.340028
0.337829
0.336165
0.334852
0.334000
0.333538
0.403263
0.398784
0.390391
0.379788
0.367760
0.355920
0.344727
0.335560
0.328342
0.322834
0.318493
0.315676
0.313866
0.312618
0.311670
0.311137
0.310720
0.309738
0.308091
0.306497
0.305202
0.304371
0.303943
0.364891
0.360774
0.353038
0.343228
0.332057
0.321055
0.310618
0.302052
0.295279
0.290388
0.286808
0.284504
0.282988
0.282002
0.281336
0.280983
0.280612
0.279730
0.278253
0.276761
0.275542
0.274771
0.274379
0.329673
0.325776
0.318460
0.309164
0.298624
0.288335
0.278698
0.270860
0.264709
0.260379
0.257336
0.255393
0.254106
0.253254
0.252661
0.252295
0.251888
0.251098
0.249870
0.248625
0.247600
0.246932
0.246588
0.303446
0.299666
0.292566
0.283556
0.273393
0.263610
0.254591
0.247357
0.241727
0.237815
0.235102
0.233380
0.232227
0.231437
0.230837
0.230390
0.229915
0.229205
0.228217
0.227234
0.226402
0.225835
0.225533
0.288797
0.285069
0.278067
0.269185
0.259212
0.249694
0.241022
0.234125
0.228794
0.225108
0.222566
0.220954
0.219867
0.219107
0.218495
0.217995
0.217474
0.216811
0.215972
0.215147
0.214429
0.213921
0.213642
0.414850
0.409541
0.399592
0.387050
0.373123
0.360082
0.348482
0.339421
0.332327
0.326952
0.322603
0.319366
0.316862
0.314898
0.313135
0.311572
0.310129
0.308892
0.307812
0.306937
0.306200
0.305621
0.305258
0.423115
0.417727
0.407641
0.394954
0.380896
0.367757
0.356101
0.347035
0.339928
0.334418
0.329813
0.326339
0.323676
0.321614
0.319783
0.318173
0.316706
0.315468
0.314407
0.313567
0.312868
0.312306
0.311939
0.438600
0.433085
0.422766
0.409832
0.395525
0.382168
0.370317
0.361109
0.353846
0.348057
0.343043
0.339216
0.336309
0.334107
0.332179
0.330508
0.329006
0.327763
0.326716
0.325904
0.325240
0.324694
0.324316
0.458418
0.452739
0.442119
0.428860
0.414211
0.400491
0.388216
0.378553
0.370826
0.364630
0.359261
0.355166
0.352076
0.349777
0.347789
0.346084
0.344557
0.343300
0.342217
0.341363
0.340656
0.340098
0.339715
0.481522
0.475538
0.464391
0.450638
0.435511
0.421261
0.408330
0.397946
0.389502
0.382775
0.377092
0.372836
0.369668
0.367307
0.365286
0.363592
0.362084
0.360777
0.359584
0.358603
0.357780
0.357148
0.356751
0.504951
0.498477
0.486494
0.471998
0.456260
0.441404
0.427778
0.416639
0.407474
0.400195
0.394171
0.389748
0.386526
0.384138
0.382107
0.380454
0.378998
0.377642
0.376292
0.375133
0.374152
0.373419
0.372979
0.527027
0.520057
0.507195
0.491948
0.475592
0.460146
0.445835
0.433992
0.424193
0.416389
0.409959
0.405361
0.402159
0.399793
0.397764
0.396227
0.394921
0.393538
0.391964
0.390595
0.389453
0.388595
0.388055
0.542837
0.535905
0.523079
0.507790
0.491238
0.475386
0.460453
0.447913
0.437461
0.429201
0.422510
0.417803
0.414604
0.412369
0.410575
0.409337
0.408305
0.406962
0.405197
0.403660
0.402465
0.401472
0.400716
0.552571
0.546179
0.534286
0.519689
0.503413
0.487338
0.471793
0.458540
0.447392
0.438739
0.431947
0.427235
0.424070
0.422081
0.420824
0.420198
0.419815
0.418588
0.416546
0.414951
0.414238
0.413083
0.411585
0.558152
0.552281
0.541272
0.527412
0.511524
0.495334
0.479271
0.465417
0.453766
0.444841
0.437997
0.433347
0.430327
0.428664
0.428040
0.428410
0.429370
0.428347
0.425561
0.424042
0.424941
0.423638
0.420287
0.560876
0.555275
0.544747
0.531330
0.515810
0.499578
0.483117
0.468937
0.457076
0.448034
0.441128
0.436526
0.433643
0.432280
0.432324
0.434015
0.437245
0.436496
0.432445
0.431803
0.439191
0.437779
0.427789
0.560358
0.554746
0.544182
0.530722
0.515178
0.499006
0.482714
0.468802
0.457295
0.448354
0.441294
0.436644
0.433804
0.432457
0.432457
0.434166
0.437524
0.436820
0.432694
0.432036
0.439421
0.438008
0.428000
0.556216
0.550347
0.539156
0.525260
0.509386
0.493419
0.477984
0.465141
0.455353
0.446722
0.438682
0.433802
0.430957
0.429307
0.428438
0.428861
0.430615
0.429691
0.426236
0.424587
0.425475
0.424142
0.420705
0.547649
0.541433
0.529440
0.515067
0.499025
0.483464
0.469173
0.458160
0.451734
0.443581
0.433287
0.427924
0.425257
0.423249
0.421271
0.420776
0.422743
0.421624
0.417291
0.415165
0.414399
0.413169
0.411470
0.537478
0.530769
0.514060
0.499242
0.483196
0.468305
0.455932
0.448385
0.458213
0.450616
0.425453
0.418288
0.415980
0.413702
0.410434
0.410408
0.424566
0.423295
0.406242
0.402610
0.400917
0.399731
0.398588
0.514635
0.508090
0.491735
0.477336
0.461825
0.447595
0.435956
0.429097
0.439459
0.432392
0.407735
0.400874
0.398736
0.396501
0.393145
0.392953
0.406829
0.405578
0.388797
0.385263
0.383535
0.382463
0.381535
0.478318
0.472562
0.461488
0.448353
0.433933
0.420337
0.408314
0.399440
0.394911
0.388330
0.379333
0.374814
0.372643
0.370736
0.368492
0.367477
0.368739
0.367629
0.363882
0.361919
0.360625
0.359699
0.359036
0.441962
0.436857
0.427157
0.415274
0.401991
0.389216
0.377494
0.368185
0.361562
0.355499
0.349501
0.345996
0.343948
0.342447
0.341074
0.340361
0.340386
0.339401
0.337247
0.335614
0.334334
0.333456
0.332928
0.401993
0.397467
0.388982
0.378273
0.366156
0.354288
0.343122
0.333997
0.326815
0.321344
0.317046
0.314295
0.312581
0.311448
0.310625
0.310226
0.309937
0.309051
0.307455
0.305887
0.304602
0.303761
0.303310
0.363559
0.359445
0.351689
0.341845
0.330632
0.319624
0.309195
0.300640
0.293870
0.289006
0.285463
0.283222
0.281789
0.280907
0.280333
0.280078
0.279802
0.279017
0.277602
0.276140
0.274928
0.274168
0.273774
0.328454
0.324567
0.317254
0.307949
0.297389
0.287085
0.277436
0.269588
0.263427
0.259098
0.256073
0.254173
0.252954
0.252184
0.251674
0.251400
0.251089
0.250389
0.249228
0.248024
0.247021
0.246366
0.246027
0.302384
0.298611
0.291514
0.282494
0.272309
0.262499
0.253453
0.246192
0.240539
0.236612
0.233898
0.232201
0.231099
0.230379
0.229860
0.229507
0.229130
0.228508
0.227590
0.226656
0.225853
0.225303
0.225007
0.287843
0.284118
0.277113
0.268217
0.258215
0.248662
0.239953
0.233022
0.227658
0.223948
0.221397
0.219798
0.218753
0.218056
0.217527
0.217122
0.216699
0.216124
0.215355
0.214580
0.213896
0.213406
0.213135
0.412264
0.407046
0.397235
0.384799
0.370908
0.357829
0.346138
0.336974
0.329841
0.324590
0.320545
0.317658
0.315454
0.313638
0.311890
0.310296
0.308861
0.307713
0.306813
0.306157
0.305624
0.305171
0.304862
0.420361
0.415093
0.405196
0.392662
0.378675
0.365513
0.353761
0.344569
0.337397
0.332022
0.327771
0.324704
0.322374
0.320459
0.318615
0.316941
0.315456
0.314299
0.313424
0.312816
0.312330
0.311902
0.311596
0.435588
0.430240
0.420195
0.407493
0.393321
0.379977
0.368047
0.358708
0.351370
0.345724
0.341098
0.337716
0.335161
0.333087
0.331099
0.329316
0.327761
0.326581
0.325717
0.325142
0.324694
0.324286
0.323981
0.455144
0.449685
0.439441
0.426512
0.412086
0.398445
0.386168
0.376462
0.368735
0.362668
0.357606
0.353869
0.351069
0.348836
0.346731
0.344874
0.343266
0.342043
0.341128
0.340497
0.340000
0.339568
0.339254
0.477822
0.472163
0.461569
0.448296
0.433513
0.419466
0.406699
0.396470
0.388221
0.381607
0.375989
0.371862
0.368830
0.366437
0.364196
0.362294
0.360652
0.359356
0.358306
0.357517
0.356871
0.356351
0.356009
0.500544
0.494563
0.483421
0.469641
0.454413
0.439908
0.426638
0.415904
0.407183
0.399992
0.393739
0.389177
0.385936
0.383389
0.380997
0.379045
0.377379
0.375995
0.374766
0.373758
0.372912
0.372265
0.371871
0.521928
0.515619
0.503905
0.489615
0.473938
0.458959
0.445170
0.433957
0.425120
0.417375
0.410174
0.405214
0.402184
0.399546
0.396666
0.394694
0.393034
0.391576
0.390133
0.388880
0.387816
0.387017
0.386535
0.538132
0.531820
0.520091
0.505735
0.489868
0.474453
0.459982
0.448025
0.438504
0.430255
0.422729
0.417597
0.414526
0.411980
0.409311
0.407607
0.406166
0.404710
0.403062
0.401578
0.400340
0.399377
0.398748
0.549350
0.543349
0.532170
0.518247
0.502569
0.486764
0.471306
0.458292
0.447459
0.438753
0.431533
0.426477
0.423121
0.420869
0.419175
0.418114
0.417249
0.415890
0.413971
0.412286
0.411046
0.409900
0.408935
0.556404
0.550703
0.540076
0.526709
0.511447
0.495326
0.478845
0.464795
0.453108
0.444058
0.436937
0.432057
0.428878
0.427008
0.426001
0.425788
0.425835
0.424637
0.422243
0.420398
0.419509
0.418194
0.416571
0.560178
0.554609
0.544320
0.531415
0.517174
0.500837
0.482897
0.468030
0.455748
0.446518
0.439493
0.434780
0.431792
0.430263
0.429891
0.430604
0.431965
0.430958
0.427812
0.425997
0.426692
0.425254
0.421815
0.560150
0.554462
0.543970
0.530855
0.516455
0.500057
0.482153
0.467395
0.455269
0.446140
0.439158
0.434528
0.431661
0.430240
0.429965
0.430801
0.432319
0.431393
0.428251
0.426467
0.427211
0.425765
0.422268
0.555964
0.549924
0.538686
0.524732
0.509024
0.492742
0.476395
0.462730
0.451657
0.442903
0.435784
0.431141
0.428341
0.426791
0.426068
0.426238
0.426896
0.425939
0.423441
0.421697
0.421028
0.419684
0.417816
0.547296
0.540815
0.528744
0.514009
0.497738
0.481761
0.466618
0.454408
0.444987
0.436755
0.429157
0.424430
0.421789
0.420047
0.418686
0.418280
0.418796
0.417823
0.415343
0.413816
0.413123
0.411927
0.410375
0.532858
0.525997
0.512853
0.497653
0.481238
0.465788
0.451969
0.441544
0.435704
0.428064
0.418233
0.413216
0.410805
0.408938
0.407012
0.406538
0.408662
0.407709
0.403618
0.402052
0.401816
0.400758
0.398947
0.509879
0.503182
0.490344
0.475546
0.459643
0.444874
0.431871
0.422223
0.417049
0.409965
0.400585
0.395870
0.393642
0.391823
0.389830
0.389234
0.391241
0.390330
0.386417
0.384992
0.384839
0.383905
0.382229
0.477346
0.471348
0.460170
0.446595
0.431778
0.417837
0.405288
0.395478
0.388180
0.381622
0.375352
0.371523
0.369431
0.367829
0.366262
0.365468
0.365568
0.364697
0.362765
0.361605
0.361015
0.360176
0.359162
0.440731
0.435476
0.425646
0.413455
0.399884
0.386898
0.374941
0.365307
0.357744
0.351741
0.346786
0.343650
0.341773
0.340457
0.339346
0.338720
0.338407
0.337575
0.336133
0.334912
0.334008
0.333215
0.332566
0.400700
0.396076
0.387413
0.376477
0.364142
0.352148
0.340930
0.331756
0.324447
0.319045
0.315042
0.312526
0.310996
0.309949
0.309120
0.308642
0.308255
0.307470
0.306192
0.304924
0.303891
0.303145
0.302684
0.362257
0.358070
0.350185
0.340169
0.328790
0.317689
0.307262
0.298737
0.291974
0.287156
0.283760
0.281685
0.280420
0.279567
0.278898
0.278507
0.278150
0.277444
0.276291
0.275103
0.274112
0.273444
0.273074
0.327249
0.323316
0.315912
0.306481
0.295789
0.285413
0.275763
0.267936
0.261790
0.257482
0.254516
0.252710
0.251596
0.250854
0.250286
0.249927
0.249582
0.248973
0.248028
0.247049
0.246217
0.245648
0.245341
0.301306
0.297503
0.290340
0.281226
0.270937
0.261059
0.251986
0.244715
0.239049
0.235115
0.232418
0.230766
0.229729
0.229049
0.228533
0.228172
0.227818
0.227295
0.226551
0.225784
0.225108
0.224626
0.224359
0.286855
0.283105
0.276048
0.267074
0.256982
0.247360
0.238606
0.231641
0.226246
0.222512
0.219957
0.218382
0.217384
0.216736
0.216249
0.215883
0.215521
0.215049
0.214424
0.213782
0.213196
0.212761
0.212515
0.409883
0.404752
0.395071
0.382734
0.368871
0.355739
0.343934
0.334646
0.327463
0.322358
0.318663
0.316200
0.314354
0.312715
0.310974
0.309326
0.307879
0.306816
0.306103
0.305692
0.305384
0.305061
0.304793
0.417832
0.412676
0.402949
0.390554
0.376625
0.363424
0.351554
0.342214
0.334971
0.329757
0.325916
0.323338
0.321408
0.319671
0.317799
0.316029
0.314505
0.313425
0.312749
0.312409
0.312173
0.311887
0.311624
0.432825
0.427630
0.417826
0.405335
0.391278
0.377932
0.365904
0.356421
0.349012
0.343542
0.339364
0.336515
0.334386
0.332472
0.330401
0.328464
0.326827
0.325707
0.325047
0.324759
0.324579
0.324323
0.324063
0.452095
0.446849
0.436947
0.424329
0.410105
0.396544
0.384269
0.374537
0.366842
0.360948
0.356236
0.352930
0.350486
0.348344
0.346082
0.344014
0.342286
0.341095
0.340362
0.340000
0.339756
0.339466
0.339196
0.474317
0.468975
0.458899
0.446097
0.431653
0.417831
0.405270
0.395287
0.387339
0.380884
0.375324
0.371363
0.368540
0.366112
0.363568
0.361370
0.359554
0.358247
0.357330
0.356750
0.356305
0.355902
0.355597
0.496334
0.490831
0.480482
0.467415
0.452712
0.438614
0.425809
0.415692
0.407691
0.400649
0.394029
0.389322
0.386177
0.383436
0.380476
0.378064
0.376132
0.374677
0.373519
0.372645
0.371932
0.371367
0.371005
0.517102
0.511425
0.500773
0.487425
0.472448
0.458022
0.444922
0.434706
0.427630
0.420017
0.411430
0.406052
0.403470
0.400495
0.396336
0.393673
0.391612
0.390015
0.388588
0.387398
0.386395
0.385645
0.385196
0.533712
0.527996
0.517289
0.503873
0.488745
0.473853
0.459965
0.448928
0.441126
0.432955
0.423968
0.418346
0.415669
0.412753
0.408787
0.406382
0.404514
0.402886
0.401206
0.399707
0.398440
0.397495
0.396928
0.546374
0.540758
0.530288
0.517143
0.502244
0.486753
0.471306
0.458606
0.448311
0.439584
0.431779
0.426351
0.422903
0.420357
0.418061
0.416501
0.415267
0.413735
0.411748
0.409929
0.408451
0.407295
0.406522
0.554973
0.549457
0.539297
0.526732
0.512640
0.496587
0.479143
0.464627
0.452864
0.443670
0.436221
0.431109
0.427820
0.425756
0.424391
0.423785
0.423418
0.422033
0.419574
0.417412
0.415834
0.414478
0.413403
0.559893
0.554397
0.544549
0.532834
0.521399
0.504915
0.483909
0.467619
0.454693
0.445203
0.438022
0.433223
0.430184
0.428556
0.427964
0.428285
0.429085
0.427867
0.424688
0.422233
0.420974
0.419469
0.417755
0.560452
0.554719
0.544466
0.532355
0.520608
0.503922
0.482789
0.466413
0.453463
0.444071
0.437101
0.432536
0.429712
0.428305
0.427967
0.428546
0.429598
0.428512
0.425376
0.423022
0.421910
0.420402
0.418561
0.556598
0.550327
0.538841
0.525052
0.510009
0.493342
0.475485
0.460670
0.448781
0.439866
0.433078
0.428682
0.426007
0.424625
0.424129
0.424391
0.424962
0.423997
0.421590
0.419811
0.418884
0.417525
0.415889
0.548597
0.541633
0.528764
0.513542
0.497117
0.480647
0.464498
0.451217
0.440585
0.432270
0.425585
0.421327
0.418820
0.417414
0.416700
0.416838
0.417649
0.416864
0.414661
0.413688
0.413909
0.412769
0.410521
0.535034
0.527399
0.513009
0.496815
0.479799
0.463746
0.448972
0.437100
0.428346
0.420662
0.413503
0.409349
0.407047
0.405662
0.404840
0.405311
0.407635
0.407068
0.403960
0.403746
0.405956
0.405028
0.401284
0.511839
0.504373
0.490269
0.474435
0.457868
0.442522
0.428690
0.417704
0.409702
0.402611
0.395911
0.392077
0.389970
0.388636
0.387741
0.388087
0.390322
0.389821
0.386917
0.386913
0.389298
0.388515
0.384868
0.477925
0.471461
0.459428
0.445166
0.429851
0.415498
0.402460
0.391969
0.383712
0.377197
0.371917
0.368640
0.366748
0.365494
0.364534
0.364258
0.364713
0.364114
0.362588
0.362237
0.362911
0.362202
0.360332
0.440213
0.434715
0.424437
0.411823
0.397899
0.384645
0.372444
0.362526
0.354630
0.348708
0.344250
0.341532
0.339930
0.338809
0.337848
0.337292
0.337050
0.336372
0.335244
0.334520
0.334223
0.333556
0.332632
0.399696
0.394935
0.386011
0.374780
0.362173
0.350007
0.338707
0.329469
0.322105
0.316799
0.313076
0.310899
0.309662
0.308695
0.307723
0.307040
0.306541
0.305845
0.304862
0.303981
0.303305
0.302695
0.302195
0.361138
0.356858
0.348795
0.338551
0.326953
0.315729
0.305286
0.296778
0.290039
0.285296
0.282075
0.280255
0.279241
0.278409
0.277514
0.276853
0.276339
0.275704
0.274835
0.273987
0.273272
0.272736
0.272396
0.326175
0.322179
0.314648
0.305046
0.294183
0.283709
0.274044
0.266231
0.260099
0.255825
0.252948
0.251288
0.250331
0.249605
0.248891
0.248356
0.247917
0.247392
0.246691
0.245984
0.245362
0.244905
0.244639
0.300321
0.296473
0.289219
0.279978
0.269558
0.259590
0.250479
0.243190
0.237509
0.233572
0.230906
0.229324
0.228375
0.227726
0.227168
0.226750
0.226386
0.225962
0.225409
0.224842
0.224318
0.223921
0.223689
0.285933
0.282147
0.275015
0.265940
0.255737
0.246029
0.237218
0.230213
0.224782
0.221026
0.218474
0.216934
0.215994
0.215391
0.214921
0.214568
0.214247
0.213880
0.213414
0.212927
0.212458
0.212091
0.211874
0.407869
0.402806
0.393227
0.380963
0.367113
0.353929
0.342024
0.332640
0.325432
0.320459
0.317068
0.314972
0.313452
0.311977
0.310248
0.308554
0.307096
0.306105
0.305555
0.305353
0.305244
0.305030
0.304793
0.415704
0.410635
0.401040
0.388749
0.374856
0.361616
0.349649
0.340204
0.332931
0.327864
0.324367
0.322203
0.320632
0.319056
0.317164
0.315310
0.313748
0.312733
0.312232
0.312125
0.312110
0.311944
0.311714
0.430515
0.425439
0.415821
0.403485
0.389512
0.376161
0.364066
0.354499
0.347089
0.341783
0.337960
0.335550
0.333806
0.332035
0.329876
0.327799
0.326083
0.325013
0.324534
0.324497
0.324558
0.324432
0.324205
0.449577
0.444492
0.434848
0.422459
0.408385
0.394893
0.382644
0.372942
0.365371
0.359645
0.355172
0.352216
0.350112
0.348054
0.345613
0.343345
0.341496
0.340331
0.339758
0.339628
0.339609
0.339445
0.339208
0.471501
0.466386
0.456687
0.444226
0.430047
0.416416
0.404097
0.394424
0.387168
0.380872
0.375008
0.371166
0.368889
0.366428
0.363199
0.360685
0.358666
0.357340
0.356530
0.356126
0.355855
0.355550
0.355275
0.493105
0.487927
0.478121
0.465553
0.451258
0.437509
0.425214
0.415841
0.409610
0.402721
0.394767
0.389884
0.387627
0.384701
0.380339
0.377385
0.375132
0.373592
0.372476
0.371706
0.371104
0.370605
0.370267
0.513555
0.508290
0.498346
0.485648
0.471253
0.457329
0.445240
0.436812
0.438230
0.430773
0.414536
0.408518
0.416123
0.412782
0.397268
0.393382
0.390513
0.388746
0.387280
0.386124
0.385165
0.384453
0.384027
0.530495
0.525170
0.515156
0.502423
0.487990
0.473572
0.460524
0.451179
0.451831
0.443767
0.427051
0.420728
0.428270
0.424964
0.409558
0.405931
0.403258
0.401435
0.399653
0.398115
0.396820
0.395888
0.395356
0.544199
0.538851
0.528959
0.516550
0.503013
0.487782
0.471701
0.459290
0.450508
0.441767
0.432415
0.426624
0.423929
0.421127
0.417412
0.415359
0.413871
0.412174
0.409975
0.407998
0.406358
0.405187
0.404508
0.553945
0.548596
0.539010
0.527593
0.516519
0.500500
0.480229
0.464858
0.453194
0.443839
0.435749
0.430437
0.427456
0.425254
0.423239
0.422485
0.422210
0.420673
0.417712
0.415169
0.413200
0.411794
0.410936
0.559829
0.554499
0.545854
0.536941
0.541114
0.524429
0.487574
0.468252
0.453959
0.444122
0.436724
0.431866
0.428853
0.427211
0.426599
0.427158
0.428734
0.427371
0.423024
0.419791
0.417619
0.416026
0.414904
0.560927
0.555254
0.546013
0.536538
0.540260
0.523249
0.486123
0.466542
0.452045
0.442306
0.435286
0.430795
0.428071
0.426754
0.426554
0.427504
0.429460
0.428280
0.423982
0.420927
0.419046
0.417460
0.416098
0.557579
0.551077
0.539440
0.526209
0.513719
0.496685
0.475472
0.459179
0.446422
0.437332
0.430769
0.426606
0.424123
0.422935
0.422718
0.423369
0.424620
0.423684
0.420726
0.418879
0.418253
0.416876
0.414891
0.550828
0.543247
0.529320
0.513598
0.497670
0.480741
0.462994
0.448751
0.437299
0.428916
0.422755
0.418892
0.416644
0.415568
0.415419
0.416371
0.418510
0.417931
0.415077
0.414674
0.416692
0.415605
0.411764
0.539204
0.530452
0.513999
0.496459
0.478832
0.462217
0.446571
0.433794
0.423592
0.415902
0.410081
0.406516
0.404528
0.403619
0.403813
0.405968
0.411177
0.411032
0.406470
0.407574
0.414662
0.413845
0.405658
0.515863
0.507275
0.491054
0.473797
0.456477
0.440596
0.426078
0.414311
0.404937
0.397876
0.392533
0.389307
0.387528
0.386671
0.386771
0.388776
0.393911
0.393853
0.389522
0.390908
0.398280
0.397629
0.389481
0.479564
0.472471
0.459206
0.444088
0.428233
0.413493
0.400043
0.389100
0.380334
0.373880
0.369207
0.366400
0.364832
0.363902
0.363421
0.363837
0.365517
0.365190
0.363254
0.363732
0.366482
0.365897
0.362336
0.440198
0.434406
0.423557
0.410476
0.396191
0.382680
0.370248
0.360111
0.351996
0.346155
0.342091
0.339765
0.338500
0.337566
0.336693
0.336242
0.336318
0.335785
0.334726
0.334490
0.335050
0.334500
0.333023
0.398964
0.394059
0.384851
0.373332
0.360466
0.348130
0.336728
0.327419
0.320012
0.314792
0.311326
0.309493
0.308597
0.307715
0.306569
0.305693
0.305144
0.304526
0.303748
0.303207
0.302917
0.302426
0.301820
0.360202
0.355839
0.347601
0.337148
0.325343
0.313998
0.303507
0.294986
0.288246
0.283573
0.280532
0.278983
0.278262
0.277468
0.276334
0.275415
0.274769
0.274197
0.273558
0.272989
0.272524
0.272105
0.271774
0.325244
0.321190
0.313539
0.303781
0.292759
0.282185
0.272479
0.264651
0.258515
0.254271
0.251485
0.249986
0.249210
0.248511
0.247652
0.246957
0.246443
0.245992
0.245494
0.245009
0.244567
0.244208
0.243976
0.299447
0.295555
0.288212
0.278855
0.268308
0.258250
0.249084
0.241761
0.236054
0.232112
0.229479
0.227975
0.227126
0.226514
0.225916
0.225452
0.225088
0.224752
0.224365
0.223966
0.223574
0.223252
0.223053
0.285102
0.281280
0.274076
0.264903
0.254593
0.244797
0.235921
0.228866
0.223394
0.219614
0.217068
0.215567
0.214691
0.214133
0.213682
0.213347
0.213074
0.212803
0.212477
0.212124
0.211760
0.211454
0.211266
0.406502
0.401479
0.391958
0.379731
0.365878
0.352648
0.340670
0.331218
0.323992
0.319095
0.315880
0.314002
0.312680
0.311325
0.309638
0.307950
0.306507
0.305567
0.305107
0.305018
0.305012
0.304857
0.304639
0.414267
0.409249
0.399729
0.387493
0.373611
0.360333
0.348295
0.338780
0.331485
0.326502
0.323200
0.321274
0.319913
0.318456
0.316592
0.314726
0.313167
0.312199
0.311795
0.311811
0.311909
0.311809
0.311598
0.428968
0.423963
0.414450
0.402198
0.388259
0.374893
0.362741
0.353109
0.345680
0.340467
0.336852
0.334692
0.333159
0.331498
0.329344
0.327229
0.325494
0.324466
0.324086
0.324180
0.324361
0.324308
0.324102
0.447907
0.442922
0.433421
0.421153
0.407144
0.393676
0.381412
0.371687
0.364122
0.358496
0.354200
0.351450
0.349516
0.347545
0.345083
0.342752
0.340860
0.339729
0.339246
0.339235
0.339323
0.339234
0.339020
0.469697
0.464706
0.455202
0.442918
0.428860
0.415304
0.403041
0.393433
0.386257
0.380046
0.374271
0.370537
0.368357
0.365923
0.362634
0.360036
0.357961
0.356642
0.355894
0.355583
0.355399
0.355151
0.354894
0.491116
0.486104
0.476568
0.464246
0.450135
0.436522
0.424370
0.415169
0.409106
0.402288
0.394313
0.389416
0.387169
0.384205
0.379731
0.376659
0.374326
0.372767
0.371681
0.370968
0.370422
0.369961
0.369637
0.511436
0.506374
0.496760
0.484364
0.470198
0.456458
0.444573
0.436396
0.438049
0.430650
0.414298
0.408170
0.415715
0.412281
0.396604
0.392561
0.389583
0.387772
0.386308
0.385175
0.384240
0.383550
0.383136
0.528537
0.523403
0.513694
0.501242
0.487022
0.472778
0.459915
0.450803
0.451669
0.443646
0.426788
0.420319
0.427767
0.424353
0.408773
0.404978
0.402176
0.400298
0.398499
0.396954
0.395649
0.394734
0.394218
0.542731
0.537496
0.527796
0.515577
0.502195
0.487057
0.471046
0.458750
0.450085
0.441350
0.431887
0.425978
0.423202
0.420305
0.416446
0.414243
0.412630
0.410864
0.408632
0.406622
0.404941
0.403772
0.403125
0.553018
0.547702
0.538189
0.526872
0.515898
0.499872
0.479509
0.464088
0.452421
0.443041
0.434887
0.429516
0.426491
0.424227
0.422105
0.421220
0.420810
0.419197
0.416199
0.413590
0.411527
0.410114
0.409323
0.559312
0.553959
0.545302
0.536434
0.540685
0.523905
0.486787
0.467259
0.452853
0.442971
0.435562
0.430711
0.427705
0.426045
0.425361
0.425797
0.427216
0.425777
0.421406
0.418076
0.415717
0.414114
0.413137
0.560590
0.554862
0.545547
0.536049
0.539781
0.522618
0.485159
0.465296
0.450624
0.440849
0.433880
0.429468
0.426806
0.425531
0.425313
0.426178
0.427999
0.426767
0.422462
0.419327
0.417268
0.415680
0.414456
0.557267
0.550676
0.538904
0.525562
0.512973
0.495740
0.474211
0.457625
0.444668
0.435561
0.429135
0.425137
0.422789
0.421705
0.421550
0.422198
0.423399
0.422448
0.419509
0.417656
0.416996
0.415622
0.413672
0.550499
0.542805
0.528687
0.512781
0.496674
0.479512
0.461451
0.446886
0.435182
0.426807
0.420887
0.417275
0.415218
0.414314
0.414323
0.415365
0.417529
0.416985
0.414202
0.413890
0.416004
0.414934
0.411050
0.538873
0.529987
0.513298
0.495524
0.477668
0.460799
0.444825
0.431678
0.421106
0.413441
0.408007
0.404763
0.402993
0.402307
0.402747
0.405063
0.410325
0.410262
0.405863
0.407160
0.414478
0.413697
0.405389
0.515437
0.506728
0.490278
0.472784
0.455228
0.439109
0.424293
0.412181
0.402453
0.395433
0.390483
0.387580
0.386018
0.385391
0.385740
0.387907
0.393098
0.393144
0.388999
0.390603
0.398223
0.397626
0.389357
0.478973
0.471784
0.458339
0.443024
0.426968
0.412030
0.398361
0.387187
0.378229
0.371816
0.367402
0.364861
0.363498
0.362750
0.362428
0.362940
0.364675
0.364433
0.362641
0.363300
0.366233
0.365701
0.362084
0.439485
0.433622
0.422637
0.409392
0.394937
0.381276
0.368704
0.358437
0.350227
0.344425
0.340530
0.338403
0.337307
0.336493
0.335683
0.335246
0.335333
0.334871
0.333952
0.333879
0.334584
0.334093
0.332609
0.398202
0.393244
0.383926
0.372264
0.359249
0.346801
0.335320
0.325949
0.318504
0.313316
0.309954
0.308257
0.307485
0.306673
0.305522
0.304602
0.304030
0.303477
0.302847
0.302470
0.302310
0.301890
0.301303
0.359443
0.355045
0.346719
0.336140
0.324199
0.312772
0.302233
0.293677
0.286910
0.282262
0.279281
0.277817
0.277173
0.276429
0.275271
0.274297
0.273616
0.273121
0.272630
0.272218
0.271865
0.271528
0.271227
0.324543
0.320456
0.312733
0.302873
0.291743
0.281094
0.271341
0.263483
0.257322
0.253077
0.250316
0.248864
0.248142
0.247478
0.246614
0.245897
0.245384
0.245006
0.244639
0.244289
0.243948
0.243653
0.243448
0.298799
0.294879
0.287476
0.278038
0.267403
0.257274
0.248057
0.240693
0.234954
0.230995
0.228366
0.226885
0.226076
0.225500
0.224926
0.224480
0.224150
0.223889
0.223612
0.223319
0.223009
0.222737
0.222560
0.284485
0.280637
0.273381
0.264139
0.253751
0.243886
0.234954
0.227852
0.222341
0.218537
0.215985
0.214498
0.213654
0.213137
0.212727
0.212434
0.212214
0.212021
0.211791
0.211527
0.211231
0.210967
0.210798
0.405792
0.400786
0.391289
0.379075
0.365213
0.351954
0.339933
0.330441
0.323198
0.318325
0.315177
0.313381
0.312141
0.310851
0.309215
0.307563
0.306148
0.305235
0.304806
0.304746
0.304767
0.304630
0.304421
0.413526
0.408529
0.399041
0.386825
0.372941
0.359637
0.347554
0.337995
0.330676
0.325718
0.322490
0.320650
0.319370
0.317978
0.316166
0.314336
0.312804
0.311863
0.311489
0.311535
0.311660
0.311579
0.311378
0.428182
0.423203
0.413733
0.401515
0.387585
0.374195
0.361995
0.352312
0.344836
0.339647
0.336127
0.334057
0.332593
0.330993
0.328906
0.326827
0.325122
0.324116
0.323765
0.323890
0.324099
0.324063
0.323869
0.447079
0.442124
0.432678
0.420458
0.406474
0.392983
0.380666
0.370874
0.363220
0.357608
0.353444
0.350785
0.348894
0.346974
0.344606
0.342324
0.340469
0.339352
0.338895
0.338915
0.339036
0.338957
0.338752
0.468802
0.463857
0.
