# Supplementary material for: A computational model of spatio-temporal cardiac intracellular calcium handling with realistic structure and spatial flux distribution from sarcoplasmic reticulum and t-tubule reconstructions
Source: PLoS Comput Biol. 2017 Aug 31;13(8):e1005714. doi: 10.1371/journal.pcbi.1005714 (PMC5597258; doi:10.1371/journal.pcbi.1005714)
Supplement: S1 Code — Code provided in C/C++ and includes the structural datasets used in this study. Documentation is provided on use of and updating the code. Updates may also be available on Michael Colman’s website, http://www.physicsoftheheart.com and github repository: https://github.com/michaelcolman/CODE---PLOS-Comp-Biol-2017-Model-SR. (ZIP) [file pcbi.1005714.s001.zip › PLOS_SR_Clean/Spatial_diff_out/Ca_output_0040.vtk]

# vtk DataFile Version 3.0
vtk output
ASCII
DATASET STRUCTURED_POINTS
DIMENSIONS 26 26 52
SPACING 1 1 1
ORIGIN 0 0 0
POINT_DATA 35152
SCALARS ImageFile float 1
LOOKUP_TABLE default
-100 -100 -100 -100 -100 -100 -100 -100 -100 -100 -100 -100 -100 -100 -100 -100 -100 -100 -100 -100 -100 -100 -100 -100 -100 -100 
-100 -100 -100 -100 -100 -100 -100 -100 -100 -100 -100 -100 -100 -100 -100 -100 -100 -100 -100 -100 -100 -100 -100 -100 -100 -100 
-100 -100 -100 -100 -100 -100 -100 -100 -100 -100 -100 -100 -100 -100 -100 -100 -100 -100 -100 -100 -100 -100 -100 -100 -100 -100 
-100 -100 -100 -100 -100 -100 -100 -100 -100 -100 -100 -100 -100 -100 -100 -100 -100 -100 -100 -100 -100 -100 -100 -100 -100 -100 
-100 -100 -100 -100 -100 -100 -100 -100 -100 -100 -100 -100 -100 -100 -100 -100 -100 -100 -100 -100 -100 -100 -100 -100 -100 -100 
-100 -100 -100 -100 -100 -100 -100 -100 -100 -100 -100 -100 -100 -100 -100 -100 -100 -100 -100 -100 -100 -100 -100 -100 -100 -100 
-100 -100 -100 -100 -100 -100 -100 -100 -100 -100 -100 -100 -100 -100 -100 -100 -100 -100 -100 -100 -100 -100 -100 -100 -100 -100 
-100 -100 -100 -100 -100 -100 -100 -100 -100 -100 -100 -100 -100 -100 -100 -100 -100 -100 -100 -100 -100 -100 -100 -100 -100 -100 
-100 -100 -100 -100 -100 -100 -100 -100 -100 -100 -100 -100 -100 -100 -100 -100 -100 -100 -100 -100 -100 -100 -100 -100 -100 -100 
-100 -100 -100 -100 -100 -100 -100 -100 -100 -100 -100 -100 -100 -100 -100 -100 -100 -100 -100 -100 -100 -100 -100 -100 -100 -100 
-100 -100 -100 -100 -100 -100 -100 -100 -100 -100 -100 -100 -100 -100 -100 -100 -100 -100 -100 -100 -100 -100 -100 -100 -100 -100 
-100 -100 -100 -100 -100 -100 -100 -100 -100 -100 -100 -100 -100 -100 -100 -100 -100 -100 -100 -100 -100 -100 -100 -100 -100 -100 
-100 -100 -100 -100 -100 -100 -100 -100 -100 -100 -100 -100 -100 -100 -100 -100 -100 -100 -100 -100 -100 -100 -100 -100 -100 -100 
-100 -100 -100 -100 -100 -100 -100 -100 -100 -100 -100 -100 -100 -100 -100 -100 -100 -100 -100 -100 -100 -100 -100 -100 -100 -100 
-100 -100 -100 -100 -100 -100 -100 -100 -100 -100 -100 -100 -100 -100 -100 -100 -100 -100 -100 -100 -100 -100 -100 -100 -100 -100 
-100 -100 -100 -100 -100 -100 -100 -100 -100 -100 -100 -100 -100 -100 -100 -100 -100 -100 -100 -100 -100 -100 -100 -100 -100 -100 
-100 -100 -100 -100 -100 -100 -100 -100 -100 -100 -100 -100 -100 -100 -100 -100 -100 -100 -100 -100 -100 -100 -100 -100 -100 -100 
-100 -100 -100 -100 -100 -100 -100 -100 -100 -100 -100 -100 -100 -100 -100 -100 -100 -100 -100 -100 -100 -100 -100 -100 -100 -100 
-100 -100 -100 -100 -100 -100 -100 -100 -100 -100 -100 -100 -100 -100 -100 -100 -100 -100 -100 -100 -100 -100 -100 -100 -100 -100 
-100 -100 -100 -100 -100 -100 -100 -100 -100 -100 -100 -100 -100 -100 -100 -100 -100 -100 -100 -100 -100 -100 -100 -100 -100 -100 
-100 -100 -100 -100 -100 -100 -100 -100 -100 -100 -100 -100 -100 -100 -100 -100 -100 -100 -100 -100 -100 -100 -100 -100 -100 -100 
-100 -100 -100 -100 -100 -100 -100 -100 -100 -100 -100 -100 -100 -100 -100 -100 -100 -100 -100 -100 -100 -100 -100 -100 -100 -100 
-100 -100 -100 -100 -100 -100 -100 -100 -100 -100 -100 -100 -100 -100 -100 -100 -100 -100 -100 -100 -100 -100 -100 -100 -100 -100 
-100 -100 -100 -100 -100 -100 -100 -100 -100 -100 -100 -100 -100 -100 -100 -100 -100 -100 -100 -100 -100 -100 -100 -100 -100 -100 
-100 -100 -100 -100 -100 -100 -100 -100 -100 -100 -100 -100 -100 -100 -100 -100 -100 -100 -100 -100 -100 -100 -100 -100 -100 -100 
-100 -100 -100 -100 -100 -100 -100 -100 -100 -100 -100 -100 -100 -100 -100 -100 -100 -100 -100 -100 -100 -100 -100 -100 -100 -100 
-100 -100 -100 -100 -100 -100 -100 -100 -100 -100 -100 -100 -100 -100 -100 -100 -100 -100 -100 -100 -100 -100 -100 -100 -100 -100 
-100 -100 -100 -100 -100 -100 -100 -100 -100 -100 -100 -100 -100 -100 -100 -100 -100 -100 -100 -100 -100 -100 -100 -100 -100 -100 
-100 -100 -100 -100 -100 -100 -100 -100 -100 -100 -100 -100 -100 -100 -100 -100 -100 -100 -100 -100 -100 -100 -100 -100 -100 -100 
-100 -100 -100 -100 -100 -100 -100 -100 -100 -100 -100 -100 -100 -100 -100 -100 -100 -100 -100 -100 -100 -100 -100 -100 -100 -100 
-100 -100 -100 -100 -100 -100 -100 -100 -100 -100 -100 -100 -100 -100 -100 -100 -100 -100 -100 -100 -100 -100 -100 -100 -100 -100 
-100 -100 -100 -100 -100 -100 -100 -100 -100 -100 -100 -100 -100 -100 -100 -100 -100 -100 -100 -100 -100 -100 -100 -100 -100 -100 
-100 -100 -100 -100 -100 -100 -100 -100 -100 -100 -100 -100 -100 -100 -100 -100 -100 -100 -100 -100 -100 -100 -100 -100 -100 -100 
-100 -100 -100 -100 -100 -100 -100 -100 -100 -100 -100 -100 -100 -100 -100 -100 -100 -100 -100 -100 -100 -100 -100 -100 -100 -100 
-100 -100 -100 -100 -100 -100 -100 -100 -100 -100 -100 -100 -100 -100 -100 -100 -100 -100 -100 -100 -100 -100 -100 -100 -100 -100 
-100 -100 -100 -100 -100 -100 -100 -100 -100 -100 -100 -100 -100 -100 -100 -100 -100 -100 -100 -100 -100 -100 -100 -100 -100 -100 
-100 -100 -100 -100 -100 -100 -100 -100 -100 -100 -100 -100 -100 -100 -100 -100 -100 -100 -100 -100 -100 -100 -100 -100 -100 -100 
-100 -100 -100 -100 -100 -100 -100 -100 -100 -100 -100 -100 -100 -100 -100 -100 -100 -100 -100 -100 -100 -100 -100 -100 -100 -100 
-100 -100 -100 -100 -100 -100 -100 -100 -100 -100 -100 -100 -100 -100 -100 -100 -100 -100 -100 -100 -100 -100 -100 -100 -100 -100 
-100 -100 -100 -100 -100 -100 -100 -100 -100 -100 -100 -100 -100 -100 -100 -100 -100 -100 -100 -100 -100 -100 -100 -100 -100 -100 
-100 -100 -100 -100 -100 -100 -100 -100 -100 -100 -100 -100 -100 -100 -100 -100 -100 -100 -100 -100 -100 -100 -100 -100 -100 -100 
-100 -100 -100 -100 -100 -100 -100 -100 -100 -100 -100 -100 -100 -100 -100 -100 -100 -100 -100 -100 -100 -100 -100 -100 -100 -100 
-100 -100 -100 -100 -100 -100 -100 -100 -100 -100 -100 -100 -100 -100 -100 -100 -100 -100 -100 -100 -100 -100 -100 -100 -100 -100 
-100 -100 -100 -100 -100 -100 -100 -100 -100 -100 -100 -100 -100 -100 -100 -100 -100 -100 -100 -100 -100 -100 -100 -100 -100 -100 
-100 -100 -100 -100 -100 -100 -100 -100 -100 -100 -100 -100 -100 -100 -100 -100 -100 -100 -100 -100 -100 -100 -100 -100 -100 -100 
-100 -100 -100 -100 -100 -100 -100 -100 -100 -100 -100 -100 -100 -100 -100 -100 -100 -100 -100 -100 -100 -100 -100 -100 -100 -100 
-100 -100 -100 -100 -100 -100 -100 -100 -100 -100 -100 -100 -100 -100 -100 -100 -100 -100 -100 -100 -100 -100 -100 -100 -100 -100 
-100 -100 -100 -100 -100 -100 -100 -100 -100 -100 -100 -100 -100 -100 -100 -100 -100 -100 -100 -100 -100 -100 -100 -100 -100 -100 
-100 -100 -100 -100 -100 -100 -100 -100 -100 -100 -100 -100 -100 -100 -100 -100 -100 -100 -100 -100 -100 -100 -100 -100 -100 -100 
-100 -100 -100 -100 -100 -100 -100 -100 -100 -100 -100 -100 -100 -100 -100 -100 -100 -100 -100 -100 -100 -100 -100 -100 -100 -100 
-100 -100 -100 -100 -100 -100 -100 -100 -100 -100 -100 -100 -100 -100 -100 -100 -100 -100 -100 -100 -100 -100 -100 -100 -100 -100 
-100 -100 -100 -100 -100 -100 -100 -100 -100 -100 -100 -100 -100 -100 -100 -100 -100 -100 -100 -100 -100 -100 -100 -100 -100 -100 
-100 -100 -100 -100 -100 -100 -100 -100 -100 -100 -100 -100 -100 -100 -100 -100 -100 -100 -100 -100 -100 -100 -100 -100 -100 -100 
-100 -100 -100 -100 -100 -100 -100 -100 -100 -100 -100 -100 -100 -100 -100 -100 -100 -100 -100 -100 -100 -100 -100 -100 -100 -100 
-100 -100 0.239956 0.200115 0.145975 0.131536 0.148793 0.147621 0.126016 0.128253 0.152753 0.151971 0.125636 0.121164 0.142249 0.142516 0.122004 0.126946 0.152839 0.154387 0.132179 0.131640 0.153296 0.151156 0.125654 -100 
-100 -100 0.382154 0.320866 0.236231 0.208975 0.232870 0.229969 0.196033 0.199444 0.236803 0.235600 0.195768 0.191589 0.229502 0.229769 0.192169 0.195286 0.232399 0.234891 0.203184 0.203147 0.235285 0.231379 0.192326 -100 
-100 -100 0.551551 0.470240 0.356805 0.316090 0.342792 0.337613 0.293822 0.298256 0.345794 0.344828 0.296405 0.296158 0.349630 0.349488 0.294908 0.291293 0.334841 0.337606 0.298711 0.300005 0.341502 0.335816 0.284648 -100 
-100 -100 0.613638 0.520555 0.391015 0.341938 0.369256 0.362934 0.314978 0.320608 0.373004 0.372365 0.319915 0.319533 0.377393 0.376891 0.317118 0.312992 0.360910 0.363950 0.321139 0.322765 0.368353 0.362137 0.306127 -100 
-100 -100 0.589563 0.490310 0.352706 0.299602 0.328756 0.322228 0.271467 0.277912 0.332304 0.332170 0.278049 0.274246 0.329484 0.328646 0.271289 0.272499 0.325962 0.329315 0.282649 0.283469 0.330540 0.324797 0.267988 -100 
-100 -100 0.599221 0.498291 0.359106 0.306900 0.341245 0.333890 0.275834 0.278667 0.332135 0.333280 0.282507 0.281912 0.338292 0.336993 0.278234 0.279512 0.336501 0.339128 0.287340 0.287090 0.336183 0.330713 0.272210 -100 
-100 -100 0.653211 0.553604 0.417810 0.372102 0.413772 0.404819 0.335648 0.328728 0.378110 0.379957 0.334273 0.342035 0.404912 0.404016 0.340765 0.338840 0.397255 0.398681 0.341952 0.339616 0.389265 0.383281 0.322809 -100 
-100 -100 0.654682 0.555508 0.420567 0.375553 0.417021 0.406874 0.335195 0.325024 0.373099 0.374740 0.329849 0.340183 0.404941 0.404748 0.341255 0.338505 0.396654 0.397579 0.340007 0.337588 0.387748 0.381805 0.320874 -100 
-100 -100 0.603998 0.504510 0.368383 0.318569 0.352004 0.340755 0.274700 0.267477 0.318643 0.319074 0.268807 0.276047 0.338396 0.339465 0.280393 0.279521 0.336554 0.337565 0.282149 0.281479 0.332764 0.327359 0.266660 -100 
-100 -100 0.599992 0.502635 0.369823 0.320177 0.346924 0.333903 0.271441 0.265383 0.323452 0.321916 0.260685 0.265880 0.329625 0.333042 0.277130 0.277759 0.334594 0.335371 0.280020 0.279472 0.331725 0.325808 0.263122 -100 
-100 -100 0.644129 0.549766 0.421474 0.374062 0.398386 0.384698 0.325672 0.326846 0.396730 0.394149 0.319522 0.319102 0.383718 0.388297 0.332504 0.333317 0.390998 0.391417 0.334438 0.333250 0.386371 0.379355 0.313607 -100 
-100 -100 0.640574 0.547328 0.421221 0.376426 0.401750 0.388259 0.328820 0.328381 0.397362 0.394241 0.319282 0.319311 0.384111 0.388997 0.333704 0.334649 0.392434 0.392545 0.334787 0.332893 0.385601 0.378414 0.312617 -100 
-100 -100 0.590372 0.496043 0.369375 0.327285 0.355787 0.343477 0.281390 0.271106 0.327102 0.323794 0.260519 0.266416 0.329929 0.334350 0.280909 0.282525 0.340097 0.339852 0.281530 0.278392 0.329226 0.322686 0.259690 -100 
-100 -100 0.593854 0.497775 0.368591 0.326834 0.357883 0.348113 0.288702 0.279839 0.331177 0.328695 0.271754 0.276205 0.335040 0.337761 0.285627 0.288877 0.348556 0.347776 0.286106 0.280107 0.328796 0.322084 0.260381 -100 
-100 -100 0.649358 0.552326 0.420470 0.376552 0.407238 0.399376 0.344940 0.343297 0.397924 0.396569 0.339222 0.339591 0.394924 0.396493 0.345507 0.351967 0.415701 0.414346 0.347315 0.336844 0.383320 0.375303 0.312392 -100 
-100 -100 0.646931 0.549441 0.416824 0.372820 0.404540 0.397984 0.345513 0.346944 0.403156 0.402799 0.346073 0.345235 0.398741 0.399646 0.348923 0.354879 0.417480 0.415529 0.348332 0.337277 0.383310 0.374964 0.311768 -100 
-100 -100 0.586977 0.489202 0.357031 0.315097 0.350380 0.344817 0.290873 0.290985 0.345375 0.346079 0.293103 0.293511 0.345007 0.345499 0.295366 0.297195 0.352518 0.349876 0.288530 0.281147 0.328682 0.320935 0.258121 -100 
-100 -100 0.579486 0.482526 0.350817 0.309649 0.347673 0.342271 0.285660 0.284094 0.336553 0.338250 0.288671 0.288680 0.336251 0.336709 0.290034 0.290201 0.338696 0.335654 0.280947 0.278005 0.328068 0.320000 0.254782 -100 
-100 -100 0.611159 0.518922 0.392737 0.353725 0.392828 0.387060 0.328414 0.324288 0.373862 0.375492 0.327392 0.324932 0.367397 0.367770 0.325632 0.326596 0.371419 0.368954 0.320609 0.323318 0.376275 0.367998 0.300729 -100 
-100 -100 0.548118 0.467684 0.356735 0.323657 0.360683 0.355907 0.302470 0.298958 0.344082 0.345762 0.302356 0.299919 0.337859 0.338246 0.300669 0.301652 0.341726 0.339530 0.296454 0.299475 0.348279 0.340865 0.279215 -100 
-100 -100 0.363163 0.306064 0.227169 0.205265 0.234140 0.231790 0.194342 0.194447 0.229549 0.231370 0.199820 0.200029 0.230477 0.230917 0.201305 0.201112 0.231005 0.228894 0.194684 0.193265 0.227375 0.222350 0.178630 -100 
-100 -100 0.187745 0.161401 0.124845 0.116457 0.131051 0.130460 0.113449 0.114551 0.132360 0.133286 0.117605 0.118680 0.135351 0.135592 0.119466 0.118917 0.134493 0.133471 0.115483 0.113331 0.128785 0.126822 0.107373 -100 
-100 -100 0.106090 0.098601 0.088233 0.086244 0.090710 0.090631 0.085766 0.086295 0.091953 0.092234 0.087273 0.087835 0.093647 0.093729 0.088112 0.087832 0.093027 0.092737 0.086803 0.085876 0.090288 0.089787 0.084292 -100 
-100 -100 -100 -100 -100 -100 -100 -100 -100 -100 -100 -100 -100 -100 -100 -100 -100 -100 -100 -100 -100 -100 -100 -100 -100 -100 
-100 -100 -100 -100 -100 -100 -100 -100 -100 -100 -100 -100 -100 -100 -100 -100 -100 -100 -100 -100 -100 -100 -100 -100 -100 -100 
-100 -100 -100 -100 -100 -100 -100 -100 -100 -100 -100 -100 -100 -100 -100 -100 -100 -100 -100 -100 -100 -100 -100 -100 -100 -100 
-100 -100 0.381914 0.320744 0.236302 0.209247 0.233252 0.230311 0.196175 0.199302 0.236478 0.235259 0.195573 0.191632 0.229733 0.230086 0.192501 0.195624 0.232712 0.235075 0.203076 0.202589 0.234345 0.230348 0.191413 -100 
-100 -100 0.555327 0.479192 0.373633 0.334988 0.359034 0.353634 0.312456 0.316031 0.360170 0.359466 0.315318 0.317578 0.369276 0.369150 0.316262 0.309761 0.348474 0.350484 0.314262 0.315281 0.353322 0.347594 0.299932 -100 
-100 -100 0.752161 0.661750 0.534922 0.484141 0.506614 0.498340 0.450817 0.454790 0.504362 0.505214 0.460717 0.471072 0.534272 0.533194 0.466104 0.447808 0.485867 0.486513 0.445924 0.449316 0.495512 0.488258 0.430548 -100 
-100 -100 0.834677 0.733416 0.591527 0.532148 0.554400 0.544178 0.491436 0.495122 0.548220 0.549691 0.503039 0.514669 0.582156 0.580657 0.508541 0.489110 0.530848 0.531570 0.487129 0.490503 0.540037 0.532070 0.469920 -100 
-100 -100 0.825767 0.716806 0.565310 0.502610 0.529269 0.517780 0.456739 0.457047 0.512000 0.513184 0.462490 0.471015 0.539335 0.538106 0.466895 0.455702 0.506895 0.508955 0.458982 0.459372 0.508457 0.500283 0.437524 -100 
-100 -100 0.837227 0.727770 0.578326 0.523122 0.559515 0.546789 0.472980 0.462285 0.512764 0.514229 0.466860 0.479392 0.550196 0.549760 0.479579 0.473127 0.530800 0.532540 0.475743 0.472084 0.520905 0.512521 0.448699 -100 
-100 -100 0.884413 0.779748 0.640445 0.598748 0.644304 0.630238 0.544668 0.519581 0.561926 0.563332 0.522668 0.544525 0.620715 0.621883 0.551385 0.543985 0.602742 0.602771 0.540455 0.532835 0.579884 0.570876 0.506707 -100 
-100 -100 0.885107 0.781229 0.643293 0.602334 0.647214 0.631698 0.544007 0.517210 0.560392 0.561502 0.519308 0.542071 0.619654 0.621823 0.552011 0.544945 0.604289 0.603802 0.540006 0.532170 0.580122 0.571108 0.505963 -100 
-100 -100 0.839639 0.732527 0.587471 0.534687 0.568920 0.551914 0.472466 0.459133 0.515917 0.516387 0.460331 0.472819 0.546788 0.549475 0.482495 0.478668 0.539672 0.539971 0.477588 0.472915 0.524872 0.516340 0.448835 -100 
-100 -100 0.834342 0.728033 0.582306 0.522815 0.546203 0.529228 0.463956 0.470659 0.546389 0.545783 0.469983 0.467358 0.535569 0.538873 0.475901 0.474570 0.535829 0.536377 0.475282 0.472824 0.527139 0.518294 0.448343 -100 
-100 -100 0.871963 0.769596 0.628853 0.570335 0.589705 0.575313 0.524291 0.550420 0.641547 0.640665 0.550174 0.532851 0.593031 0.595476 0.535283 0.534605 0.594753 0.594952 0.534551 0.532439 0.586613 0.577055 0.506065 -100 
-100 -100 0.870440 0.768688 0.629143 0.571727 0.590648 0.576691 0.527201 0.553552 0.644635 0.643016 0.551075 0.532783 0.592176 0.595003 0.536305 0.536726 0.597421 0.597224 0.535565 0.532291 0.585837 0.575912 0.504632 -100 
-100 -100 0.831757 0.726674 0.583102 0.524602 0.544006 0.528537 0.471171 0.481614 0.559078 0.556247 0.474308 0.466592 0.530598 0.535014 0.478213 0.481799 0.545715 0.545097 0.479434 0.472820 0.524979 0.514853 0.443768 -100 
-100 -100 0.841249 0.734131 0.587452 0.527767 0.548079 0.533897 0.475902 0.479204 0.545297 0.542822 0.472431 0.469618 0.531339 0.535396 0.482536 0.491594 0.559953 0.558753 0.487467 0.474632 0.522498 0.511496 0.441722 -100 
-100 -100 0.893627 0.787132 0.639713 0.579462 0.599071 0.587488 0.535650 0.542375 0.605679 0.604670 0.540276 0.535977 0.591902 0.595051 0.547260 0.562059 0.633923 0.632127 0.556139 0.536708 0.579014 0.566427 0.497794 -100 
-100 -100 0.893343 0.785829 0.636966 0.576836 0.598425 0.588420 0.537592 0.545185 0.607668 0.607762 0.546135 0.541085 0.594030 0.596204 0.549398 0.563878 0.634081 0.631665 0.556261 0.537123 0.579447 0.566515 0.497315 -100 
-100 -100 0.841529 0.731309 0.580083 0.521227 0.548597 0.538942 0.481954 0.484279 0.543679 0.544266 0.485492 0.481277 0.532579 0.533657 0.485285 0.493903 0.556627 0.553771 0.485642 0.475045 0.523751 0.511867 0.440135 -100 
-100 -100 0.831026 0.722350 0.573538 0.518699 0.551052 0.541137 0.477833 0.472859 0.526787 0.527110 0.471265 0.465831 0.512215 0.512537 0.466536 0.471293 0.525739 0.523632 0.467137 0.468649 0.524694 0.514034 0.439873 -100 
-100 -100 0.842889 0.742511 0.605568 0.558378 0.593505 0.583585 0.517828 0.506983 0.554454 0.553545 0.499589 0.491086 0.530236 0.530021 0.489457 0.494020 0.543533 0.543387 0.498039 0.509953 0.570011 0.561057 0.488510 -100 
-100 -100 0.753660 0.665143 0.543961 0.504858 0.540474 0.532228 0.470791 0.460196 0.503569 0.502896 0.453647 0.445560 0.480693 0.480482 0.443888 0.447769 0.492092 0.492161 0.452381 0.465315 0.522336 0.514561 0.447136 -100 
-100 -100 0.528030 0.458198 0.362129 0.333065 0.365242 0.360444 0.312411 0.307649 0.346002 0.346980 0.308494 0.304864 0.336759 0.336951 0.304913 0.306473 0.341445 0.340067 0.304284 0.309715 0.354286 0.347812 0.292873 -100 
-100 -100 0.286499 0.245405 0.187889 0.172768 0.195212 0.193586 0.165160 0.165123 0.191652 0.192892 0.168734 0.168745 0.191860 0.192155 0.169582 0.169504 0.192403 0.190976 0.165200 0.164449 0.190636 0.187061 0.154015 -100 
-100 -100 0.146597 0.129595 0.106242 0.101272 0.111266 0.110960 0.099703 0.100513 0.112569 0.113160 0.102484 0.103280 0.114842 0.114998 0.103791 0.103383 0.114109 0.113470 0.101212 0.099702 0.110007 0.108792 0.096031 -100 
-100 -100 -100 -100 -100 -100 -100 -100 -100 -100 -100 -100 -100 -100 -100 -100 -100 -100 -100 -100 -100 -100 -100 -100 -100 -100 
-100 -100 -100 -100 -100 -100 -100 -100 -100 -100 -100 -100 -100 -100 -100 -100 -100 -100 -100 -100 -100 -100 -100 -100 -100 -100 
-100 -100 -100 -100 -100 -100 -100 -100 -100 -100 -100 -100 -100 -100 -100 -100 -100 -100 -100 -100 -100 -100 -100 -100 -100 -100 
-100 -100 0.550551 0.469750 0.357199 0.317340 0.344331 0.338952 0.294446 0.297736 0.344645 0.343592 0.295605 0.296333 0.350564 0.350874 0.296553 0.292899 0.336031 0.338068 0.297822 0.297077 0.337047 0.330819 0.279709 -100 
-100 -100 0.751378 0.661373 0.535231 0.484939 0.507268 0.498829 0.451156 0.454666 0.504115 0.504881 0.460343 0.471120 0.534691 0.534039 0.467417 0.449002 0.486311 0.486134 0.444470 0.446469 0.491964 0.484020 0.425415 -100 
-100 -100 0.983260 0.882817 0.736863 0.675258 0.695985 0.684037 0.628900 0.631870 0.682887 0.686541 0.648341 0.669252 0.740461 0.738452 0.660877 0.629135 0.665920 0.662749 0.613788 0.620387 0.686141 0.676810 0.596701 -100 
-100 -100 1.088149 0.977741 0.818050 0.748070 0.767644 0.752855 0.691452 0.692203 0.744966 0.749489 0.711182 0.734648 0.809746 0.807402 0.725638 0.692572 0.732086 0.728677 0.676053 0.682148 0.750228 0.739958 0.655965 -100 
-100 -100 1.089865 0.971914 0.807268 0.736043 0.758081 0.740971 0.670680 0.663674 0.716563 0.719873 0.676779 0.698789 0.777037 0.775774 0.694735 0.670500 0.716010 0.714615 0.660227 0.659660 0.711549 0.700454 0.629824 -100 
-100 -100 1.105470 0.988207 0.829275 0.771216 0.806164 0.787500 0.700517 0.676046 0.721017 0.723127 0.682483 0.709333 0.792058 0.793004 0.714820 0.699058 0.753643 0.752636 0.690275 0.682317 0.729480 0.717760 0.648918 -100 
-100 -100 1.159908 1.048805 0.895374 0.855273 0.902210 0.882597 0.782168 0.740782 0.779051 0.780050 0.741774 0.777117 0.866521 0.870123 0.793016 0.779955 0.843428 0.840797 0.765606 0.751553 0.796048 0.783611 0.714354 -100 
-100 -100 1.160073 1.049932 0.898063 0.858657 0.904800 0.883925 0.782531 0.742078 0.783654 0.784282 0.741827 0.775226 0.864696 0.869322 0.793911 0.782732 0.847870 0.845038 0.768251 0.753976 0.799445 0.787023 0.716741 -100 
-100 -100 1.106715 0.992106 0.837914 0.782152 0.815073 0.793305 0.705614 0.688829 0.749128 0.750000 0.691029 0.706691 0.787019 0.790780 0.719232 0.711733 0.773549 0.772339 0.704195 0.694912 0.744419 0.732573 0.660788 -100 
-100 -100 1.099815 0.984429 0.825324 0.757202 0.777390 0.758358 0.694701 0.714252 0.802667 0.803772 0.719655 0.708512 0.774889 0.776527 0.709102 0.705090 0.767480 0.767232 0.702201 0.697244 0.750502 0.738674 0.664272 -100 
-100 -100 1.137799 1.025704 0.866625 0.797333 0.818328 0.805147 0.759259 0.807276 0.922309 0.923859 0.815680 0.783030 0.835923 0.834368 0.768886 0.766525 0.833946 0.833577 0.764107 0.760591 0.816633 0.804452 0.726865 -100 
-100 -100 1.138096 1.026091 0.866973 0.796830 0.815760 0.803310 0.761210 0.811896 0.928046 0.928775 0.818036 0.782639 0.833489 0.832333 0.769464 0.769496 0.838123 0.837350 0.766172 0.760960 0.816035 0.803198 0.725022 -100 
-100 -100 1.103513 0.987408 0.825396 0.750677 0.760845 0.744266 0.696744 0.729502 0.824355 0.823207 0.729065 0.706207 0.763635 0.766286 0.708992 0.714737 0.782281 0.781059 0.710258 0.699462 0.749607 0.735555 0.658901 -100 
-100 -100 1.118640 1.000174 0.834015 0.756295 0.764360 0.746972 0.695410 0.713980 0.793664 0.792205 0.711750 0.699428 0.758551 0.763173 0.712742 0.727661 0.801884 0.800126 0.721759 0.701693 0.745419 0.729558 0.653871 -100 
-100 -100 1.186857 1.068073 0.887767 0.809110 0.815390 0.800345 0.753728 0.770863 0.846211 0.846081 0.772542 0.762432 0.819108 0.823820 0.778705 0.801867 0.883985 0.881747 0.794873 0.766700 0.808328 0.790512 0.711357 -100 
-100 -100 1.188581 1.068554 0.886707 0.808573 0.817407 0.803804 0.756519 0.771133 0.842779 0.843464 0.774408 0.764647 0.818058 0.821710 0.778111 0.801281 0.881721 0.879059 0.793542 0.766806 0.809176 0.791184 0.711349 -100 
-100 -100 1.124830 1.003036 0.832783 0.757435 0.773804 0.759800 0.702555 0.707143 0.769608 0.769741 0.706322 0.697149 0.746069 0.747876 0.703773 0.719728 0.788953 0.786493 0.713993 0.700353 0.747592 0.731632 0.653903 -100 
-100 -100 1.108193 0.989410 0.825201 0.757283 0.780860 0.766087 0.698909 0.691053 0.744637 0.742838 0.681133 0.669851 0.712849 0.713003 0.669986 0.680385 0.741350 0.741100 0.684165 0.689295 0.748076 0.735426 0.656610 -100 
-100 -100 1.103835 0.995594 0.844044 0.788571 0.820504 0.806086 0.732123 0.715732 0.766055 0.761777 0.695517 0.680012 0.716554 0.715632 0.675972 0.685997 0.749094 0.752188 0.702603 0.721529 0.787444 0.778465 0.702505 -100 
-100 -100 0.985667 0.889500 0.754548 0.709512 0.744879 0.732829 0.661827 0.644891 0.691472 0.687542 0.625703 0.610952 0.644159 0.643165 0.606509 0.614948 0.672576 0.675878 0.632197 0.653477 0.718177 0.710807 0.639111 -100 
-100 -100 0.711052 0.630462 0.519837 0.484526 0.518109 0.510472 0.453030 0.442639 0.482461 0.481622 0.435647 0.427451 0.459258 0.458948 0.425485 0.429402 0.470586 0.470936 0.434869 0.448140 0.502114 0.495054 0.431987 -100 
-100 -100 0.405731 0.350883 0.274178 0.252942 0.281444 0.278365 0.239182 0.236528 0.269494 0.270488 0.238249 0.236129 0.263750 0.263937 0.236361 0.237225 0.266958 0.265669 0.234477 0.237316 0.273873 0.268919 0.223815 -100 
-100 -100 0.206881 0.178373 0.138405 0.129355 0.146626 0.145872 0.125676 0.126261 0.146162 0.147031 0.128985 0.129551 0.147638 0.147846 0.130190 0.129843 0.147340 0.146364 0.126706 0.125340 0.144056 0.141828 0.118706 -100 
-100 -100 -100 -100 -100 -100 -100 -100 -100 -100 -100 -100 -100 -100 -100 -100 -100 -100 -100 -100 -100 -100 -100 -100 -100 -100 
-100 -100 -100 -100 -100 -100 -100 -100 -100 -100 -100 -100 -100 -100 -100 -100 -100 -100 -100 -100 -100 -100 -100 -100 -100 -100 
-100 -100 -100 -100 -100 -100 -100 -100 -100 -100 -100 -100 -100 -100 -100 -100 -100 -100 -100 -100 -100 -100 -100 -100 -100 -100 
-100 -100 0.610871 0.519181 0.392050 0.345130 0.372547 0.365681 0.316532 0.319583 0.370980 0.370088 0.318099 0.319956 0.379454 0.380255 0.321645 0.317249 0.363303 0.364056 0.317763 0.313949 0.356255 0.348301 0.291151 -100 
-100 -100 0.831945 0.731880 0.591809 0.533027 0.553454 0.542852 0.491542 0.495858 0.550235 0.551464 0.503170 0.514504 0.581926 0.581656 0.511599 0.491532 0.529875 0.527732 0.480891 0.481816 0.532049 0.521499 0.453332 -100 
-100 -100 1.085850 0.975956 0.816523 0.744980 0.761420 0.746744 0.689413 0.694597 0.750897 0.755377 0.713734 0.733904 0.806783 0.804789 0.724833 0.691023 0.727200 0.721906 0.670036 0.679428 0.753316 0.741046 0.648382 -100 
-100 -100 1.207790 1.086808 0.911637 0.829647 0.843658 0.825443 0.761421 0.764488 0.822902 0.828535 0.786917 0.809679 0.886378 0.883950 0.799635 0.764291 0.803115 0.797506 0.741927 0.751085 0.827452 0.814098 0.717242 -100 
-100 -100 1.222119 1.091451 0.907858 0.822413 0.838639 0.817247 0.742150 0.736092 0.794750 0.799312 0.753044 0.775658 0.857160 0.856004 0.771512 0.745110 0.791223 0.787557 0.727908 0.726894 0.783750 0.769514 0.688446 -100 
-100 -100 1.244641 1.113913 0.935046 0.862548 0.891884 0.868614 0.775628 0.750547 0.800303 0.803554 0.760185 0.787957 0.874010 0.875164 0.794035 0.777322 0.833823 0.831092 0.762773 0.751733 0.800216 0.785930 0.710737 -100 
-100 -100 1.301918 1.178040 1.005716 0.952240 0.993427 0.969340 0.863466 0.820841 0.862546 0.864391 0.823772 0.859162 0.950366 0.954185 0.875830 0.863334 0.929200 0.925427 0.844944 0.826803 0.870094 0.855599 0.783177 -100 
-100 -100 1.302811 1.179905 1.009146 0.956374 0.996802 0.971473 0.864683 0.823151 0.868113 0.869562 0.824712 0.857814 0.948822 0.953614 0.877085 0.866784 0.934655 0.931118 0.849603 0.831645 0.875827 0.861646 0.788885 -100 
-100 -100 1.248794 1.120635 0.946440 0.876341 0.903938 0.877645 0.783982 0.766818 0.831309 0.833203 0.771742 0.787437 0.870339 0.874115 0.799995 0.792523 0.857298 0.855688 0.783300 0.771748 0.821564 0.808083 0.732829 -100 
-100 -100 1.239644 1.111052 0.932500 0.850417 0.865624 0.842462 0.773470 0.793036 0.884768 0.886859 0.801266 0.790324 0.859151 0.860613 0.790158 0.785327 0.849706 0.849157 0.781184 0.775325 0.829558 0.816052 0.737814 -100 
-100 -100 1.274896 1.150891 0.974691 0.893197 0.909622 0.892899 0.842587 0.889685 1.005944 1.008197 0.900010 0.868018 0.922407 0.920610 0.852893 0.849293 0.917302 0.916557 0.845496 0.841754 0.898211 0.884295 0.803550 -100 
-100 -100 1.275565 1.151553 0.975252 0.892931 0.907248 0.891511 0.845484 0.895356 1.012432 1.013656 0.902820 0.867896 0.920109 0.918846 0.854075 0.853043 0.922054 0.920780 0.848006 0.842457 0.897850 0.883000 0.801240 -100 
-100 -100 1.244996 1.115212 0.933178 0.844078 0.848839 0.828874 0.777795 0.811162 0.908448 0.907681 0.811922 0.788717 0.848190 0.851013 0.791633 0.796966 0.865704 0.863860 0.790527 0.778957 0.830132 0.813577 0.731632 -100 
-100 -100 1.264457 1.131321 0.943268 0.849210 0.850540 0.829653 0.775227 0.794946 0.877613 0.876437 0.793705 0.780810 0.841993 0.847014 0.795026 0.810019 0.885507 0.883168 0.802478 0.781939 0.827110 0.808606 0.727029 -100 
-100 -100 1.335407 1.202114 0.999635 0.904049 0.902434 0.883923 0.835385 0.853430 0.930797 0.930918 0.855950 0.845374 0.903236 0.908313 0.862493 0.885699 0.968160 0.965516 0.877835 0.850267 0.893531 0.873346 0.788918 -100 
-100 -100 1.336969 1.202405 0.998401 0.903454 0.904486 0.887581 0.838477 0.853733 0.927121 0.928021 0.857633 0.847369 0.901701 0.905618 0.861422 0.884748 0.965597 0.962525 0.876184 0.850203 0.894376 0.874091 0.788963 -100 
-100 -100 1.269584 1.133154 0.941187 0.849757 0.859412 0.842301 0.782596 0.787548 0.852271 0.852457 0.786772 0.776858 0.827144 0.829099 0.783864 0.800500 0.871520 0.868524 0.793555 0.779881 0.829134 0.810759 0.727093 -100 
-100 -100 1.244921 1.112995 0.929588 0.847464 0.864964 0.847216 0.777526 0.769664 0.825230 0.823220 0.758874 0.746555 0.790796 0.790971 0.746814 0.758530 0.822388 0.821824 0.761817 0.766613 0.827262 0.812515 0.728418 -100 
-100 -100 1.226603 1.107899 0.941226 0.874170 0.900393 0.883281 0.807562 0.791081 0.842574 0.837915 0.769462 0.752783 0.789923 0.788978 0.748836 0.760681 0.826923 0.830099 0.778015 0.796623 0.863727 0.853212 0.773660 -100 
-100 -100 1.088508 0.983535 0.836083 0.781826 0.812875 0.798674 0.725991 0.708897 0.756612 0.752350 0.688414 0.672575 0.706373 0.705318 0.668074 0.678152 0.738854 0.742329 0.696343 0.717533 0.783592 0.775064 0.700234 -100 
-100 -100 0.784997 0.696072 0.574035 0.531922 0.564039 0.555050 0.495055 0.484401 0.526306 0.525346 0.476781 0.467850 0.501181 0.500751 0.465549 0.470252 0.514442 0.514711 0.475784 0.489202 0.545636 0.537624 0.470639 -100 
-100 -100 0.444715 0.383151 0.297606 0.272681 0.302191 0.298593 0.256664 0.253902 0.289422 0.290479 0.255707 0.253362 0.283137 0.283250 0.253343 0.254260 0.286522 0.285027 0.250962 0.253771 0.292927 0.287388 0.238708 -100 
-100 -100 0.221376 0.189246 0.144779 0.134465 0.152964 0.152099 0.130256 0.130864 0.152421 0.153353 0.133769 0.134358 0.153973 0.154160 0.134918 0.134448 0.153389 0.152301 0.130956 0.129471 0.149653 0.147207 0.122238 -100 
-100 -100 -100 -100 -100 -100 -100 -100 -100 -100 -100 -100 -100 -100 -100 -100 -100 -100 -100 -100 -100 -100 -100 -100 -100 -100 
-100 -100 -100 -100 -100 -100 -100 -100 -100 -100 -100 -100 -100 -100 -100 -100 -100 -100 -100 -100 -100 -100 -100 -100 -100 -100 
-100 -100 -100 -100 -100 -100 -100 -100 -100 -100 -100 -100 -100 -100 -100 -100 -100 -100 -100 -100 -100 -100 -100 -100 -100 -100 
-100 -100 0.583341 0.486963 0.354339 0.305034 0.332189 0.324638 0.274017 0.277009 0.331710 0.331059 0.275579 0.274934 0.332044 0.333955 0.280350 0.280567 0.328072 0.326155 0.273249 0.263632 0.307421 0.297485 0.233601 -100 
-100 -100 0.818959 0.712155 0.563341 0.499028 0.518060 0.506318 0.453860 0.461723 0.524164 0.525021 0.466699 0.469782 0.534218 0.534963 0.469513 0.456368 0.498022 0.494093 0.442726 0.444873 0.504948 0.490830 0.405923 -100 
-100 -100 1.082071 0.964662 0.798554 0.718853 0.728623 0.712804 0.660289 0.673889 0.742134 0.745729 0.689056 0.695490 0.762634 0.760855 0.685315 0.658602 0.693559 0.688584 0.643382 0.664240 0.744951 0.729326 0.626138 -100 
-100 -100 1.215963 1.084999 0.898765 0.804814 0.810727 0.790926 0.731925 0.745363 0.817873 0.822900 0.764810 0.772607 0.843463 0.840880 0.760085 0.731719 0.770119 0.765060 0.716085 0.737745 0.821733 0.805028 0.697243 -100 
-100 -100 1.247287 1.102278 0.896155 0.792702 0.802815 0.778824 0.703140 0.707412 0.781604 0.786635 0.724874 0.734218 0.811914 0.810546 0.727964 0.708905 0.761299 0.756741 0.692417 0.696085 0.766143 0.748181 0.647844 -100 
-100 -100 1.279866 1.132499 0.926404 0.831222 0.852621 0.826241 0.732639 0.718851 0.784114 0.788756 0.732055 0.746946 0.827856 0.827994 0.748717 0.739440 0.803035 0.799346 0.723800 0.710834 0.765113 0.748194 0.661945 -100 
-100 -100 1.332798 1.193093 1.002791 0.925784 0.956386 0.929175 0.825357 0.793929 0.845241 0.848547 0.800350 0.822147 0.903385 0.905381 0.832124 0.827291 0.893464 0.889623 0.809889 0.787637 0.829572 0.813436 0.738735 -100 
-100 -100 1.335383 1.196550 1.007781 0.931708 0.961877 0.933245 0.827270 0.794363 0.846161 0.849049 0.799308 0.821143 0.903096 0.905953 0.833823 0.830362 0.898245 0.895193 0.815582 0.793932 0.835891 0.820694 0.747785 -100 
-100 -100 1.290148 1.145099 0.943642 0.851803 0.872372 0.841886 0.742086 0.725572 0.794566 0.797755 0.733555 0.746080 0.828107 0.830945 0.756306 0.753039 0.823388 0.822238 0.745816 0.732438 0.783889 0.769817 0.691593 -100 
-100 -100 1.277308 1.133823 0.932647 0.834399 0.844722 0.815569 0.732818 0.739242 0.825068 0.827345 0.746762 0.744121 0.819608 0.822305 0.749874 0.745640 0.812634 0.812181 0.742065 0.736530 0.793147 0.778981 0.697398 -100 
-100 -100 1.305646 1.169982 0.980315 0.888182 0.895327 0.870848 0.806437 0.830063 0.923573 0.924768 0.835561 0.819548 0.883383 0.884823 0.817664 0.812164 0.872473 0.871494 0.807686 0.805523 0.860744 0.845999 0.765853 -100 
-100 -100 1.306270 1.170678 0.981533 0.889905 0.895922 0.872579 0.811622 0.836124 0.928737 0.928567 0.837700 0.820141 0.882744 0.884931 0.820269 0.816263 0.876328 0.874596 0.809862 0.806661 0.861333 0.845413 0.763525 -100 
-100 -100 1.283008 1.138581 0.936038 0.834991 0.837917 0.812333 0.744465 0.757804 0.842951 0.841286 0.754346 0.744750 0.814511 0.819278 0.755896 0.757395 0.824000 0.821609 0.749483 0.741885 0.797848 0.780154 0.692492 -100 
-100 -100 1.307895 1.158304 0.946445 0.836635 0.835198 0.810204 0.743868 0.751515 0.827015 0.825446 0.748027 0.742954 0.810526 0.815669 0.758153 0.767257 0.838975 0.836320 0.759339 0.746726 0.800070 0.781171 0.692782 -100 
-100 -100 1.366585 1.218546 1.006287 0.893819 0.887452 0.865029 0.808119 0.818301 0.887583 0.887419 0.819135 0.813019 0.871758 0.875844 0.826439 0.841604 0.914069 0.911554 0.835054 0.819425 0.867725 0.848337 0.763640 -100 
-100 -100 1.366511 1.217198 1.003263 0.890986 0.886724 0.866339 0.810842 0.821075 0.888610 0.889409 0.824247 0.817158 0.871936 0.874732 0.826878 0.842339 0.913537 0.910399 0.834397 0.819537 0.868437 0.848886 0.763482 -100 
-100 -100 1.307126 1.154087 0.937426 0.828241 0.833292 0.813919 0.750036 0.753995 0.820062 0.820804 0.755271 0.748026 0.802453 0.803904 0.753041 0.764579 0.833008 0.828997 0.754646 0.745749 0.801939 0.782793 0.691992 -100 
-100 -100 1.271511 1.124474 0.918054 0.819382 0.831812 0.812689 0.742130 0.737089 0.796476 0.795991 0.732061 0.722552 0.771663 0.772101 0.723848 0.733842 0.797741 0.795245 0.730561 0.732838 0.795842 0.778783 0.687502 -100 
-100 -100 1.236666 1.106415 0.925854 0.843835 0.860846 0.842672 0.771776 0.760216 0.810088 0.807704 0.747197 0.734222 0.773891 0.773752 0.733474 0.745156 0.805277 0.806119 0.754417 0.767059 0.831865 0.818333 0.734269 -100 
-100 -100 1.086473 0.972553 0.815071 0.748329 0.770430 0.755545 0.688880 0.677317 0.723233 0.721213 0.665499 0.653239 0.689141 0.688872 0.652013 0.662481 0.717452 0.718681 0.672712 0.686832 0.749232 0.737943 0.660168 -100 
-100 -100 0.772499 0.676972 0.545050 0.494925 0.522986 0.513985 0.457313 0.451457 0.496529 0.496985 0.449701 0.443109 0.479631 0.479533 0.442456 0.447546 0.493211 0.491882 0.446917 0.453716 0.507493 0.497933 0.429162 -100 
-100 -100 0.419244 0.355998 0.268534 0.241522 0.268389 0.265157 0.226689 0.226297 0.262143 0.263562 0.230087 0.229133 0.259924 0.260002 0.229260 0.229747 0.262222 0.260185 0.223904 0.223248 0.259484 0.253908 0.207332 -100 
-100 -100 0.196005 0.166697 0.127545 0.118596 0.133571 0.132949 0.115455 0.116393 0.134755 0.135537 0.118938 0.119803 0.137170 0.137254 0.120056 0.119287 0.135689 0.134694 0.115973 0.114034 0.130098 0.128146 0.108320 -100 
-100 -100 -100 -100 -100 -100 -100 -100 -100 -100 -100 -100 -100 -100 -100 -100 -100 -100 -100 -100 -100 -100 -100 -100 -100 -100 
-100 -100 -100 -100 -100 -100 -100 -100 -100 -100 -100 -100 -100 -100 -100 -100 -100 -100 -100 -100 -100 -100 -100 -100 -100 -100 
-100 -100 -100 -100 -100 -100 -100 -100 -100 -100 -100 -100 -100 -100 -100 -100 -100 -100 -100 -100 -100 -100 -100 -100 -100 -100 
-100 -100 0.588627 0.491878 0.359380 0.309675 0.335366 0.326965 0.276532 0.281621 0.342013 0.342530 0.283822 0.282076 0.336509 0.339033 0.288798 0.287806 0.331699 0.325557 0.267748 0.257538 0.313274 0.299994 0.216787 -100 
-100 -100 0.824516 0.717239 0.568338 0.503325 0.520901 0.509358 0.460579 0.476665 0.548752 0.550361 0.483161 0.475569 0.531456 0.531803 0.472337 0.462220 0.502499 0.496884 0.448524 0.467765 0.555436 0.538662 0.423610 -100 
-100 -100 1.089835 0.971488 0.804536 0.723651 0.732150 0.717944 0.672884 0.700137 0.781011 0.784624 0.713861 0.701123 0.754891 0.751335 0.682776 0.662721 0.698809 0.696890 0.667025 0.723611 0.842742 0.827722 0.694445 -100 
-100 -100 1.229440 1.096571 0.907968 0.811710 0.815914 0.797787 0.746783 0.774739 0.860343 0.865345 0.792451 0.779580 0.835961 0.831377 0.758105 0.737290 0.777458 0.775865 0.742719 0.800277 0.921428 0.905627 0.769844 -100 
-100 -100 1.270498 1.122131 0.911131 0.803170 0.810156 0.786671 0.717034 0.733210 0.818937 0.824409 0.750500 0.742564 0.806952 0.804386 0.730404 0.718454 0.772154 0.767308 0.707661 0.729944 0.824390 0.804570 0.679953 -100 
-100 -100 1.314131 1.161828 0.947851 0.845034 0.861342 0.834746 0.746564 0.742731 0.817376 0.822200 0.754940 0.754081 0.822005 0.821255 0.751549 0.750652 0.816428 0.810649 0.731507 0.719371 0.780211 0.760229 0.661802 -100 
-100 -100 1.374427 1.228685 1.028512 0.941358 0.965524 0.938160 0.840573 0.818917 0.877970 0.880695 0.821788 0.826440 0.893150 0.893891 0.831388 0.837427 0.907061 0.901632 0.816528 0.786540 0.823870 0.804714 0.727354 -100 
-100 -100 1.378290 1.233193 1.034393 0.948672 0.973343 0.944805 0.844034 0.818211 0.874386 0.876616 0.819267 0.826186 0.894246 0.895585 0.833519 0.840342 0.911467 0.907464 0.823403 0.792915 0.827280 0.809718 0.738108 -100 
-100 -100 1.329452 1.178814 0.969123 0.871579 0.890135 0.859633 0.760097 0.741658 0.806766 0.809821 0.747265 0.754124 0.826873 0.828455 0.760799 0.763125 0.834169 0.832277 0.753899 0.735005 0.780370 0.765092 0.689592 -100 
-100 -100 1.312162 1.164322 0.958031 0.859185 0.871286 0.840809 0.749623 0.739061 0.808970 0.810928 0.743324 0.748634 0.822326 0.824880 0.755919 0.751565 0.815053 0.814005 0.746145 0.739856 0.792678 0.778335 0.700280 -100 
-100 -100 1.339889 1.200682 1.007509 0.917574 0.927994 0.900080 0.819391 0.814003 0.883513 0.883496 0.813223 0.815086 0.883545 0.886435 0.821006 0.811858 0.865745 0.864290 0.805823 0.806186 0.858877 0.844512 0.768490 -100 
-100 -100 1.342064 1.202581 1.009302 0.919258 0.928253 0.901371 0.823916 0.818667 0.886239 0.884878 0.814192 0.815786 0.883757 0.887402 0.823719 0.814692 0.866943 0.864841 0.807221 0.808609 0.862100 0.846598 0.768083 -100 
-100 -100 1.322920 1.173060 0.963341 0.859629 0.863387 0.835880 0.758074 0.751107 0.816427 0.814636 0.745499 0.749088 0.820218 0.824846 0.761664 0.757423 0.815320 0.812885 0.749920 0.749903 0.807579 0.790316 0.703840 -100 
-100 -100 1.355968 1.199083 0.975524 0.856420 0.851412 0.824606 0.753795 0.751269 0.814842 0.813750 0.748129 0.749314 0.815110 0.818897 0.760451 0.762426 0.824538 0.822661 0.758209 0.758578 0.818273 0.800744 0.711868 -100 
-100 -100 1.420754 1.264500 1.038180 0.911827 0.898234 0.872775 0.812672 0.816838 0.878121 0.878210 0.817669 0.814722 0.871639 0.873919 0.821759 0.828456 0.890749 0.890001 0.829265 0.831562 0.890668 0.874130 0.788365 -100 
-100 -100 1.419885 1.262542 1.034531 0.907364 0.894364 0.870757 0.813578 0.820076 0.881705 0.882524 0.822910 0.817837 0.871017 0.872278 0.821896 0.829852 0.892168 0.890976 0.829810 0.832134 0.891709 0.875079 0.788674 -100 
-100 -100 1.351504 1.191612 0.962815 0.840396 0.836625 0.815252 0.753298 0.757007 0.819808 0.820667 0.758904 0.752943 0.805752 0.806581 0.755658 0.763625 0.827018 0.824316 0.758946 0.759936 0.821693 0.803926 0.712643 -100 
-100 -100 1.301695 1.149529 0.934071 0.824392 0.828385 0.808411 0.743027 0.741617 0.800260 0.800334 0.739391 0.731040 0.779430 0.780329 0.734267 0.745683 0.809367 0.807498 0.744609 0.747392 0.809771 0.792426 0.701554 -100 
-100 -100 1.253786 1.119998 0.933084 0.841545 0.850948 0.832393 0.767672 0.762129 0.812604 0.811350 0.754227 0.742789 0.782957 0.784069 0.747095 0.763532 0.827006 0.828024 0.773007 0.780096 0.841186 0.826359 0.742464 -100 
-100 -100 1.095932 0.979899 0.818371 0.743919 0.759019 0.743955 0.683687 0.678281 0.725042 0.724012 0.671163 0.660231 0.696765 0.697701 0.664036 0.679878 0.739356 0.740717 0.690048 0.697364 0.755334 0.742816 0.665738 -100 
-100 -100 0.778565 0.682277 0.548838 0.494077 0.516211 0.507192 0.456342 0.454587 0.499807 0.500393 0.454303 0.448128 0.484488 0.484847 0.449767 0.458602 0.508008 0.507035 0.458783 0.461173 0.511496 0.501564 0.434692 -100 
-100 -100 0.423547 0.360191 0.272885 0.244550 0.268343 0.265140 0.229763 0.230478 0.265501 0.266532 0.233300 0.232068 0.262403 0.262371 0.232118 0.234024 0.268535 0.266859 0.229321 0.227649 0.262808 0.257396 0.212136 -100 
-100 -100 0.199052 0.169439 0.130179 0.121295 0.135913 0.135309 0.118173 0.118912 0.136995 0.137502 0.120554 0.121015 0.138174 0.138097 0.120762 0.120166 0.137263 0.136446 0.117467 0.115914 0.132360 0.130529 0.110648 -100 
-100 -100 -100 -100 -100 -100 -100 -100 -100 -100 -100 -100 -100 -100 -100 -100 -100 -100 -100 -100 -100 -100 -100 -100 -100 -100 
-100 -100 -100 -100 -100 -100 -100 -100 -100 -100 -100 -100 -100 -100 -100 -100 -100 -100 -100 -100 -100 -100 -100 -100 -100 -100 
-100 -100 -100 -100 -100 -100 -100 -100 -100 -100 -100 -100 -100 -100 -100 -100 -100 -100 -100 -100 -100 -100 -100 -100 -100 -100 
-100 -100 0.638984 0.543492 0.412687 0.362836 0.386971 0.378194 0.329930 0.340644 0.408273 0.409982 0.346845 0.341868 0.393955 0.395833 0.344814 0.339399 0.378630 0.370440 0.315678 0.319571 0.398860 0.383351 0.274332 -100 
-100 -100 0.866277 0.762365 0.618290 0.555642 0.572356 0.562291 0.520232 0.545883 0.625090 0.627856 0.555802 0.539121 0.586046 0.584310 0.527096 0.515125 0.551303 0.547182 0.513107 0.562991 0.682339 0.667296 0.530259 -100 
-100 -100 1.130091 1.015459 0.851899 0.775067 0.788972 0.778045 0.737916 0.776806 0.866418 0.870734 0.791863 0.765262 0.809587 0.802753 0.734367 0.715660 0.755242 0.759703 0.750114 0.849401 1.004188 0.995167 0.847604 -100 
-100 -100 1.270477 1.141991 0.958457 0.867972 0.878174 0.863659 0.817834 0.856398 0.949275 0.954642 0.874057 0.846826 0.892563 0.884815 0.813316 0.795109 0.839099 0.844067 0.831066 0.929415 1.083082 1.073488 0.926646 -100 
-100 -100 1.314215 1.171402 0.970388 0.870262 0.877649 0.856956 0.796182 0.819246 0.906999 0.912329 0.834697 0.814877 0.865113 0.860739 0.795219 0.786227 0.836326 0.833716 0.789420 0.836991 0.952300 0.934942 0.800051 -100 
-100 -100 1.366931 1.219291 1.014534 0.918840 0.934213 0.909661 0.829246 0.828793 0.903015 0.906434 0.835015 0.823775 0.878938 0.877862 0.818875 0.822848 0.885141 0.878307 0.803679 0.797188 0.862579 0.841124 0.736808 -100 
-100 -100 1.435291 1.292071 1.096802 1.013625 1.037952 1.012491 0.920374 0.902166 0.962958 0.963201 0.895654 0.888445 0.943532 0.944424 0.892737 0.906202 0.976428 0.969153 0.880754 0.845167 0.877023 0.854738 0.775744 -100 
-100 -100 1.439772 1.296852 1.102614 1.021259 1.046975 1.020660 0.924703 0.900672 0.956523 0.956123 0.891805 0.888063 0.944903 0.946318 0.894859 0.909108 0.980846 0.975167 0.887333 0.848479 0.873541 0.852956 0.783093 -100 
-100 -100 1.385936 1.238827 1.036837 0.947772 0.968252 0.940375 0.845175 0.822758 0.879302 0.880414 0.820361 0.822510 0.884881 0.886221 0.828419 0.834921 0.901818 0.898585 0.821410 0.796215 0.831214 0.814117 0.744271 -100 
-100 -100 1.365837 1.221713 1.022976 0.934512 0.951753 0.923523 0.831396 0.809621 0.864969 0.865757 0.808214 0.816411 0.883119 0.885012 0.822437 0.817654 0.874497 0.872656 0.809408 0.801178 0.845904 0.831342 0.760739 -100 
-100 -100 1.410681 1.272836 1.071682 0.990380 1.010355 0.983393 0.892598 0.870321 0.927740 0.926676 0.864179 0.874046 0.939643 0.941993 0.879731 0.867346 0.917198 0.915364 0.859783 0.861344 0.909977 0.896434 0.826529 -100 
-100 -100 1.415796 1.277117 1.074293 0.990551 1.007644 0.981335 0.894129 0.872780 0.928463 0.926437 0.864363 0.874411 0.939671 0.942526 0.881247 0.867951 0.915337 0.913229 0.860339 0.865253 0.916281 0.901969 0.829259 -100 
-100 -100 1.385170 1.237424 1.030234 0.929574 0.933973 0.907238 0.828700 0.812364 0.863398 0.861841 0.806291 0.815046 0.880458 0.883557 0.823416 0.814726 0.863015 0.861226 0.809731 0.816436 0.872224 0.856385 0.776536 -100 
-100 -100 1.424141 1.268484 1.044955 0.923600 0.914277 0.887054 0.818324 0.811979 0.865643 0.865187 0.810037 0.812908 0.872542 0.874609 0.818493 0.816185 0.868788 0.868526 0.818235 0.829284 0.891125 0.875718 0.791623 -100 
-100 -100 1.501655 1.344396 1.108557 0.975390 0.957627 0.930000 0.867645 0.869031 0.923345 0.923802 0.870521 0.868852 0.927486 0.928237 0.870646 0.872490 0.926783 0.928611 0.883031 0.899705 0.969120 0.955683 0.869051 -100 
-100 -100 1.501054 1.342990 1.105595 0.970620 0.951899 0.925515 0.866459 0.870819 0.926220 0.926970 0.873154 0.868813 0.924170 0.924328 0.868985 0.873311 0.929086 0.930894 0.884416 0.900885 0.970935 0.957525 0.870218 -100 
-100 -100 1.418510 1.260767 1.032881 0.904684 0.891427 0.867880 0.810011 0.813547 0.870072 0.870399 0.813775 0.807110 0.855277 0.855749 0.808655 0.816688 0.875927 0.876236 0.823014 0.833529 0.898110 0.882711 0.795624 -100 
-100 -100 1.357022 1.208394 0.997010 0.883703 0.879602 0.858316 0.798237 0.798487 0.852036 0.851272 0.794164 0.784903 0.829313 0.830745 0.790307 0.805507 0.869789 0.870865 0.814636 0.820974 0.882505 0.866575 0.780413 -100 
-100 -100 1.297061 1.166769 0.984709 0.891594 0.902657 0.883385 0.815999 0.812449 0.860268 0.858263 0.802936 0.791217 0.832081 0.834439 0.800674 0.823900 0.897577 0.901308 0.842527 0.848546 0.915900 0.901717 0.812559 -100 
-100 -100 1.134440 1.021820 0.865172 0.789888 0.807677 0.792077 0.728545 0.724946 0.769663 0.767772 0.715787 0.704383 0.742166 0.744347 0.713420 0.736552 0.807566 0.811460 0.755266 0.760566 0.824735 0.812688 0.729821 -100 
-100 -100 0.818934 0.725460 0.595922 0.540015 0.557944 0.548310 0.500558 0.499881 0.542464 0.541913 0.496275 0.488618 0.523054 0.524028 0.492978 0.507286 0.561772 0.562933 0.514874 0.517151 0.566632 0.557180 0.492206 -100 
-100 -100 0.464563 0.400741 0.312657 0.282654 0.304666 0.300900 0.265765 0.266267 0.300627 0.300873 0.266386 0.263561 0.293126 0.293181 0.264242 0.269250 0.307555 0.306926 0.268610 0.268023 0.304971 0.299500 0.252688 -100 
-100 -100 0.231861 0.198207 0.152552 0.141697 0.158677 0.157806 0.137326 0.137774 0.158737 0.158997 0.138520 0.138190 0.157527 0.157373 0.137740 0.138072 0.159414 0.158783 0.136162 0.135151 0.156039 0.153837 0.128825 -100 
-100 -100 -100 -100 -100 -100 -100 -100 -100 -100 -100 -100 -100 -100 -100 -100 -100 -100 -100 -100 -100 -100 -100 -100 -100 -100 
-100 -100 -100 -100 -100 -100 -100 -100 -100 -100 -100 -100 -100 -100 -100 -100 -100 -100 -100 -100 -100 -100 -100 -100 -100 -100 
-100 -100 -100 -100 -100 -100 -100 -100 -100 -100 -100 -100 -100 -100 -100 -100 -100 -100 -100 -100 -100 -100 -100 -100 -100 -100 
-100 -100 0.639961 0.544860 0.414762 0.365443 0.389705 0.380803 0.332194 0.342454 0.410110 0.412244 0.349986 0.346089 0.398129 0.399957 0.348876 0.342362 0.380819 0.371938 0.316468 0.320349 0.399964 0.384503 0.275263 -100 
-100 -100 0.865593 0.762495 0.619866 0.558281 0.575195 0.565129 0.523094 0.548625 0.628050 0.631226 0.559575 0.542557 0.587777 0.586060 0.530659 0.519392 0.555537 0.550678 0.515422 0.564855 0.684268 0.669234 0.532077 -100 
-100 -100 1.127435 1.013799 0.852187 0.777083 0.791598 0.780929 0.741128 0.780228 0.870322 0.874793 0.795191 0.766408 0.807540 0.800935 0.736334 0.720661 0.761462 0.765370 0.754166 0.852386 1.006696 0.997569 0.850064 -100 
-100 -100 1.267744 1.139725 0.957689 0.869273 0.880454 0.866405 0.820953 0.859595 0.953029 0.958427 0.876728 0.847206 0.889859 0.882589 0.815214 0.800290 0.845506 0.849828 0.835065 0.932191 1.085312 1.075555 0.928674 -100 
-100 -100 1.315797 1.171616 0.969574 0.870516 0.878637 0.858533 0.798397 0.821577 0.910338 0.915703 0.836839 0.815847 0.864395 0.860727 0.798219 0.790845 0.840992 0.837355 0.791439 0.838131 0.953379 0.935833 0.800467 -100 
-100 -100 1.378258 1.226302 1.015601 0.917216 0.931619 0.907767 0.829475 0.831175 0.908236 0.911581 0.837271 0.824259 0.878415 0.878093 0.821099 0.825600 0.887328 0.879473 0.803673 0.796755 0.862443 0.840758 0.735635 -100 
-100 -100 1.456583 1.306608 1.100786 1.010332 1.031302 1.006631 0.918832 0.906130 0.972103 0.972213 0.899623 0.888346 0.941562 0.942878 0.892870 0.906986 0.976834 0.968945 0.880044 0.844456 0.876773 0.854228 0.774322 -100 
-100 -100 1.461641 1.311414 1.105822 1.016847 1.039492 1.014338 0.923058 0.904964 0.966013 0.965392 0.895844 0.887609 0.942465 0.944148 0.894127 0.909187 0.980784 0.974856 0.886939 0.848144 0.873459 0.852556 0.781890 -100 
-100 -100 1.399936 1.246737 1.036199 0.943331 0.963795 0.937645 0.845323 0.825877 0.884828 0.885593 0.822654 0.822436 0.884046 0.885623 0.828476 0.835372 0.902058 0.898820 0.821901 0.796568 0.831257 0.813755 0.743487 -100 
-100 -100 1.374028 1.225672 1.021718 0.932597 0.952088 0.925681 0.834219 0.811924 0.866062 0.866577 0.809711 0.818338 0.885465 0.887235 0.823923 0.818391 0.874464 0.872830 0.810492 0.802189 0.846116 0.831176 0.760721 -100 
-100 -100 1.418796 1.277955 1.073323 0.992139 1.014708 0.989064 0.897134 0.871704 0.925318 0.924143 0.865153 0.877884 0.944957 0.946865 0.882536 0.868023 0.916298 0.914670 0.860487 0.862269 0.910023 0.896190 0.826755 -100 
-100 -100 1.425401 1.283977 1.077711 0.993496 1.012730 0.987518 0.899118 0.874795 0.926636 0.924676 0.866442 0.879197 0.945571 0.947729 0.884226 0.868689 0.914371 0.912510 0.861208 0.866498 0.916727 0.902114 0.829796 -100 
-100 -100 1.395785 1.245056 1.033746 0.931537 0.937363 0.911754 0.833164 0.816126 0.865196 0.863831 0.810473 0.819629 0.884573 0.886775 0.825321 0.815408 0.862445 0.861001 0.811187 0.818507 0.873901 0.857658 0.777677 -100 
-100 -100 1.436334 1.277624 1.049645 0.925898 0.917025 0.890433 0.821789 0.815576 0.868467 0.868136 0.813777 0.815769 0.874116 0.875369 0.818725 0.815663 0.867009 0.867073 0.818816 0.831472 0.894072 0.878341 0.793328 -100 
-100 -100 1.515719 1.355607 1.115521 0.979630 0.961525 0.933739 0.870581 0.871234 0.924596 0.924882 0.871857 0.869373 0.926850 0.926970 0.869000 0.869845 0.922574 0.924801 0.881983 0.901661 0.973129 0.959692 0.871761 -100 
-100 -100 1.515363 1.354782 1.113553 0.975802 0.956143 0.929126 0.868914 0.872057 0.926288 0.926546 0.872604 0.867721 0.922503 0.922267 0.866434 0.869821 0.924347 0.926688 0.882911 0.902538 0.974918 0.961656 0.873037 -100 
-100 -100 1.430957 1.271168 1.040063 0.909119 0.894234 0.869925 0.811561 0.814484 0.870263 0.869805 0.812391 0.805477 0.854208 0.854572 0.806544 0.814080 0.873209 0.874219 0.822644 0.835095 0.901284 0.885967 0.797873 -100 
-100 -100 1.366700 1.216566 1.002642 0.886489 0.879960 0.857930 0.798504 0.799442 0.853152 0.851516 0.793088 0.784310 0.830952 0.832526 0.790073 0.804685 0.869845 0.871796 0.816160 0.823143 0.885424 0.869621 0.783083 -100 
-100 -100 1.304204 1.172807 0.988619 0.892502 0.900594 0.880704 0.815027 0.813454 0.862388 0.859793 0.803288 0.792995 0.837406 0.840029 0.803208 0.825216 0.899933 0.904458 0.845576 0.851467 0.919125 0.905108 0.815879 -100 
-100 -100 1.139609 1.026283 0.868128 0.790360 0.805396 0.789263 0.727433 0.725679 0.771449 0.768949 0.715720 0.705670 0.746986 0.749460 0.715549 0.737659 0.809912 0.814647 0.758257 0.763361 0.827743 0.815929 0.733161 -100 
-100 -100 0.822400 0.728605 0.598438 0.541299 0.557507 0.547392 0.500326 0.500034 0.542716 0.541275 0.494149 0.486767 0.523377 0.524579 0.491835 0.506258 0.562317 0.564411 0.516463 0.518959 0.568764 0.559582 0.494812 -100 
-100 -100 0.466466 0.402467 0.314173 0.283918 0.305391 0.301351 0.266087 0.266060 0.299998 0.299628 0.264255 0.261045 0.291128 0.291289 0.262083 0.267764 0.307108 0.307062 0.268982 0.268807 0.306126 0.300811 0.254004 -100 
-100 -100 0.232647 0.198858 0.153073 0.142244 0.159253 0.158292 0.137550 0.137593 0.158228 0.158266 0.137588 0.136955 0.156063 0.155940 0.136614 0.137371 0.159034 0.158605 0.136140 0.135362 0.156474 0.154318 0.129210 -100 
-100 -100 -100 -100 -100 -100 -100 -100 -100 -100 -100 -100 -100 -100 -100 -100 -100 -100 -100 -100 -100 -100 -100 -100 -100 -100 
-100 -100 -100 -100 -100 -100 -100 -100 -100 -100 -100 -100 -100 -100 -100 -100 -100 -100 -100 -100 -100 -100 -100 -100 -100 -100 
-100 -100 -100 -100 -100 -100 -100 -100 -100 -100 -100 -100 -100 -100 -100 -100 -100 -100 -100 -100 -100 -100 -100 -100 -100 -100 
-100 -100 0.591996 0.496489 0.366503 0.318628 0.344589 0.335816 0.284554 0.288390 0.349164 0.351014 0.294724 0.295662 0.348360 0.350755 0.302005 0.298525 0.340659 0.332332 0.271629 0.261085 0.317835 0.304659 0.220619 -100 
-100 -100 0.823175 0.718189 0.573745 0.512040 0.530170 0.518739 0.470497 0.486849 0.560237 0.562895 0.495565 0.484584 0.532667 0.533182 0.482120 0.476920 0.518763 0.511164 0.458437 0.475679 0.563225 0.546346 0.430858 -100 
-100 -100 1.083753 0.967825 0.806345 0.730397 0.740688 0.727476 0.684205 0.713273 0.796945 0.800487 0.724490 0.701161 0.741937 0.739244 0.685875 0.679333 0.721938 0.719049 0.683548 0.735954 0.852339 0.836753 0.704284 -100 
-100 -100 1.226373 1.093628 0.907892 0.816565 0.823138 0.806578 0.757886 0.787808 0.876941 0.881437 0.801617 0.777391 0.821028 0.818018 0.760950 0.754512 0.801301 0.798502 0.759347 0.812292 0.930510 0.913922 0.778609 -100 
-100 -100 1.286742 1.131992 0.913661 0.805286 0.812331 0.790616 0.724981 0.744368 0.835761 0.841041 0.759926 0.744178 0.800158 0.799706 0.737934 0.734230 0.790010 0.782530 0.717520 0.736661 0.830680 0.810085 0.683770 -100 
-100 -100 1.367071 1.198707 0.960008 0.841872 0.850772 0.826024 0.747868 0.755787 0.843393 0.848028 0.767814 0.756696 0.818068 0.819167 0.757614 0.760396 0.825534 0.816982 0.734238 0.720948 0.783010 0.762238 0.660898 -100 
-100 -100 1.462561 1.293086 1.052817 0.933706 0.941196 0.915686 0.836150 0.838557 0.919238 0.921842 0.842698 0.829168 0.886112 0.887201 0.831041 0.840413 0.909307 0.902383 0.816517 0.787235 0.826927 0.807003 0.726159 -100 
-100 -100 1.469157 1.298560 1.057042 0.938215 0.947162 0.921492 0.839508 0.838566 0.915942 0.917766 0.840160 0.828291 0.886847 0.888023 0.830953 0.840983 0.911736 0.907260 0.823875 0.794399 0.830528 0.812025 0.737305 -100 
-100 -100 1.393828 1.221575 0.978620 0.862042 0.876317 0.850427 0.761855 0.755691 0.830446 0.832540 0.759310 0.756795 0.826020 0.827833 0.761921 0.765148 0.835126 0.833274 0.756295 0.737609 0.782495 0.765990 0.688884 -100 
-100 -100 1.354323 1.191324 0.964328 0.859463 0.876392 0.850561 0.760582 0.746825 0.811700 0.812766 0.748519 0.757013 0.833275 0.835450 0.762938 0.754542 0.814347 0.813658 0.749147 0.743217 0.793887 0.778416 0.700700 -100 
-100 -100 1.377992 1.228404 1.022306 0.931038 0.948800 0.923537 0.835901 0.816033 0.870107 0.869627 0.813660 0.829006 0.905481 0.907371 0.833248 0.814756 0.861827 0.860420 0.806634 0.808350 0.858756 0.843580 0.768926 -100 
-100 -100 1.382763 1.234116 1.028960 0.936651 0.952133 0.927193 0.842099 0.822249 0.873670 0.872342 0.817513 0.832558 0.907637 0.909496 0.836529 0.817651 0.862566 0.860622 0.808437 0.811858 0.863459 0.847116 0.769694 -100 
-100 -100 1.365941 1.206179 0.982388 0.873095 0.881147 0.856076 0.775186 0.761758 0.817278 0.815907 0.756847 0.765263 0.837044 0.839006 0.770043 0.759644 0.811774 0.810147 0.753622 0.756861 0.814124 0.795768 0.708714 -100 
-100 -100 1.403480 1.236411 0.997612 0.870132 0.866438 0.840786 0.767965 0.762910 0.821448 0.820505 0.759295 0.759561 0.822331 0.823500 0.762172 0.760043 0.816682 0.815945 0.759756 0.767349 0.830852 0.812660 0.720615 -100 
-100 -100 1.473001 1.307289 1.067086 0.931352 0.916836 0.890119 0.825210 0.824797 0.881490 0.880717 0.821658 0.817092 0.871005 0.871130 0.816583 0.818596 0.874439 0.875318 0.825872 0.840504 0.907887 0.891924 0.802079 -100 
-100 -100 1.472241 1.306458 1.065830 0.928983 0.913023 0.886782 0.824220 0.825393 0.882463 0.881502 0.821765 0.815708 0.867755 0.867567 0.814371 0.817886 0.874901 0.875710 0.825448 0.840449 0.909166 0.893521 0.802949 -100 
-100 -100 1.397529 1.230515 0.990183 0.857736 0.848023 0.823885 0.760061 0.761697 0.822127 0.820663 0.756837 0.751063 0.806718 0.807078 0.751765 0.756616 0.818642 0.818184 0.759219 0.767950 0.836103 0.818841 0.723947 -100 
-100 -100 1.337607 1.179896 0.954759 0.834320 0.829434 0.807043 0.744611 0.746823 0.807155 0.805188 0.740836 0.735628 0.792814 0.794074 0.739661 0.747237 0.812599 0.813075 0.752105 0.757210 0.822526 0.805531 0.712949 -100 
-100 -100 1.280592 1.142446 0.946868 0.843821 0.842414 0.822040 0.764439 0.767664 0.823676 0.821764 0.762263 0.757530 0.811078 0.812940 0.763971 0.774133 0.839421 0.842154 0.786207 0.792426 0.854885 0.840340 0.755329 -100 
-100 -100 1.115554 0.996503 0.828463 0.744260 0.749225 0.732624 0.679613 0.682691 0.734911 0.733074 0.677456 0.672982 0.723054 0.724829 0.679280 0.689571 0.751743 0.754963 0.702858 0.708865 0.767773 0.755711 0.678151 -100 
-100 -100 0.791524 0.693744 0.557345 0.497387 0.512834 0.502357 0.455113 0.456378 0.503370 0.501663 0.451020 0.447119 0.492555 0.493630 0.451035 0.458764 0.512898 0.514524 0.465903 0.468438 0.519695 0.510495 0.444101 -100 
-100 -100 0.430682 0.366561 0.278231 0.248635 0.270001 0.265901 0.230733 0.230247 0.264453 0.263553 0.227115 0.225037 0.258323 0.258653 0.226340 0.230062 0.268216 0.268389 0.231298 0.230822 0.267194 0.262270 0.217013 -100 
-100 -100 0.202015 0.171871 0.132056 0.123196 0.137805 0.136895 0.118965 0.118393 0.135457 0.135223 0.117530 0.117011 0.133609 0.133637 0.117136 0.117953 0.136230 0.136085 0.117550 0.116769 0.134023 0.132341 0.112075 -100 
-100 -100 -100 -100 -100 -100 -100 -100 -100 -100 -100 -100 -100 -100 -100 -100 -100 -100 -100 -100 -100 -100 -100 -100 -100 -100 
-100 -100 -100 -100 -100 -100 -100 -100 -100 -100 -100 -100 -100 -100 -100 -100 -100 -100 -100 -100 -100 -100 -100 -100 -100 -100 
-100 -100 -100 -100 -100 -100 -100 -100 -100 -100 -100 -100 -100 -100 -100 -100 -100 -100 -100 -100 -100 -100 -100 -100 -100 -100 
-100 -100 0.591734 0.496812 0.368049 0.321730 0.349015 0.340974 0.289769 0.291815 0.348336 0.349683 0.296082 0.295902 0.345120 0.347012 0.301464 0.302573 0.350185 0.344929 0.285459 0.273980 0.319155 0.309153 0.243491 -100 
-100 -100 0.822771 0.718281 0.575188 0.515532 0.535488 0.524258 0.473633 0.484126 0.550754 0.552285 0.488439 0.478066 0.523590 0.525049 0.480561 0.484498 0.534437 0.528644 0.468597 0.465474 0.524095 0.509235 0.423329 -100 
-100 -100 1.083827 0.967937 0.807705 0.733993 0.746560 0.732797 0.684446 0.704405 0.780605 0.782235 0.708466 0.686747 0.726039 0.726169 0.683031 0.689644 0.742739 0.738634 0.683327 0.694862 0.767877 0.750514 0.649807 -100 
-100 -100 1.232211 1.097527 0.909870 0.818530 0.826228 0.809175 0.756386 0.778368 0.861407 0.863732 0.784536 0.761653 0.804690 0.804944 0.757870 0.764238 0.821061 0.816717 0.757415 0.769326 0.845358 0.826532 0.720700 -100 
-100 -100 1.309887 1.148774 0.919703 0.803350 0.806805 0.785237 0.721369 0.740409 0.830868 0.834535 0.751238 0.734710 0.790731 0.792356 0.735946 0.739835 0.801942 0.795329 0.722101 0.719688 0.788110 0.768289 0.664875 -100 
-100 -100 1.418058 1.237929 0.976359 0.835711 0.832094 0.807351 0.739312 0.760375 0.857503 0.861963 0.773953 0.757338 0.817912 0.819192 0.757426 0.760607 0.827281 0.820843 0.740240 0.726060 0.782848 0.764467 0.672876 -100 
-100 -100 1.536986 1.352032 1.079929 0.925757 0.912424 0.886090 0.823035 0.849942 0.949197 0.953246 0.862077 0.838769 0.893429 0.892916 0.832314 0.836859 0.903756 0.899047 0.820392 0.801242 0.848676 0.831460 0.750279 -100 
-100 -100 1.546356 1.359497 1.084752 0.929647 0.917339 0.890733 0.825451 0.850236 0.947761 0.951027 0.860110 0.838399 0.895951 0.895505 0.832268 0.835867 0.903742 0.901080 0.825081 0.807383 0.854108 0.837647 0.758895 -100 
-100 -100 1.454477 1.268103 0.997879 0.854703 0.854912 0.828779 0.751575 0.763488 0.853620 0.855801 0.770624 0.762553 0.835357 0.836912 0.764007 0.761045 0.828959 0.828122 0.755324 0.744280 0.796486 0.780617 0.699155 -100 
-100 -100 1.395425 1.222549 0.977998 0.858127 0.868313 0.842656 0.758566 0.755439 0.830725 0.831540 0.759098 0.767120 0.850543 0.852807 0.771371 0.755640 0.813523 0.812673 0.748568 0.745410 0.800066 0.784244 0.702523 -100 
-100 -100 1.407410 1.251937 1.036236 0.936540 0.951406 0.926283 0.841580 0.829542 0.891892 0.892048 0.831748 0.849656 0.935336 0.936633 0.850520 0.822681 0.867359 0.864619 0.808369 0.810186 0.863324 0.847505 0.768944 -100 
-100 -100 1.407034 1.254555 1.043257 0.945258 0.959344 0.934241 0.850321 0.836613 0.895122 0.894556 0.836433 0.854265 0.938068 0.938996 0.854135 0.826478 0.869671 0.866356 0.810844 0.813299 0.866907 0.849966 0.769167 -100 
-100 -100 1.385832 1.223260 0.994972 0.882523 0.890714 0.865143 0.783161 0.772748 0.833212 0.831597 0.768291 0.777775 0.855617 0.856940 0.779841 0.764485 0.817130 0.815107 0.755616 0.757278 0.815476 0.796631 0.707269 -100 
-100 -100 1.417411 1.248869 1.008651 0.882449 0.882043 0.855917 0.779113 0.772991 0.833456 0.831284 0.765663 0.765490 0.832003 0.832952 0.767251 0.764368 0.823569 0.823095 0.764022 0.769554 0.833368 0.814641 0.720682 -100 
-100 -100 1.482170 1.316416 1.078399 0.947834 0.939860 0.912862 0.841428 0.837065 0.894245 0.891722 0.827937 0.822395 0.878321 0.878509 0.822155 0.825205 0.883670 0.884934 0.833189 0.845645 0.912285 0.895691 0.804802 -100 
-100 -100 1.480452 1.314932 1.076962 0.945570 0.936063 0.909339 0.840045 0.837090 0.894604 0.891948 0.827749 0.821360 0.876074 0.876002 0.820434 0.824347 0.883650 0.884824 0.832525 0.845854 0.914301 0.898111 0.806292 -100 
-100 -100 1.408209 1.240584 1.000181 0.869965 0.863301 0.838168 0.769900 0.770047 0.832383 0.829980 0.762757 0.758865 0.820481 0.820752 0.759045 0.760772 0.824071 0.823791 0.762929 0.771418 0.841577 0.824133 0.726685 -100 
-100 -100 1.351822 1.192453 0.964503 0.842430 0.837449 0.814029 0.750276 0.755252 0.820842 0.819456 0.753066 0.753474 0.820677 0.821381 0.754930 0.752772 0.815875 0.815769 0.753960 0.761053 0.830577 0.813919 0.718055 -100 
-100 -100 1.298518 1.157868 0.957059 0.849963 0.845920 0.825025 0.769809 0.779370 0.843663 0.843944 0.784010 0.788067 0.854090 0.854899 0.789897 0.784710 0.843603 0.844755 0.789346 0.799523 0.868034 0.854194 0.765182 -100 
-100 -100 1.132532 1.010828 0.837280 0.748714 0.750847 0.733876 0.683682 0.693364 0.753951 0.754244 0.698040 0.702449 0.765502 0.766398 0.704647 0.699579 0.755291 0.757075 0.705910 0.716027 0.780898 0.769508 0.688039 -100 
-100 -100 0.802685 0.702723 0.562270 0.499149 0.513205 0.502065 0.455198 0.460181 0.512761 0.511529 0.458382 0.460092 0.516747 0.517770 0.462973 0.461327 0.513040 0.514561 0.466514 0.471642 0.526744 0.517884 0.448787 -100 
-100 -100 0.435455 0.369984 0.279293 0.248197 0.269050 0.264295 0.228187 0.228168 0.264754 0.263301 0.223797 0.223217 0.262813 0.263561 0.225654 0.227351 0.266300 0.267150 0.230365 0.230914 0.269040 0.264197 0.217515 -100 
-100 -100 0.202857 0.172266 0.131711 0.122427 0.136790 0.135557 0.117081 0.115883 0.132882 0.132243 0.113707 0.112998 0.130663 0.130963 0.114030 0.115710 0.134811 0.135120 0.116808 0.116234 0.133864 0.132196 0.111614 -100 
-100 -100 -100 -100 -100 -100 -100 -100 -100 -100 -100 -100 -100 -100 -100 -100 -100 -100 -100 -100 -100 -100 -100 -100 -100 -100 
-100 -100 -100 -100 -100 -100 -100 -100 -100 -100 -100 -100 -100 -100 -100 -100 -100 -100 -100 -100 -100 -100 -100 -100 -100 -100 
-100 -100 -100 -100 -100 -100 -100 -100 -100 -100 -100 -100 -100 -100 -100 -100 -100 -100 -100 -100 -100 -100 -100 -100 -100 -100 
-100 -100 0.638326 0.544808 0.418189 0.373181 0.401256 0.393900 0.343964 0.347954 0.404848 0.405693 0.350024 0.344807 0.389036 0.390263 0.348351 0.354216 0.406839 0.404460 0.347195 0.338874 0.381807 0.373132 0.313184 -100 
-100 -100 0.863606 0.761895 0.623392 0.567451 0.589589 0.579742 0.530428 0.540691 0.604671 0.605037 0.540441 0.525139 0.563907 0.565141 0.527653 0.539600 0.596433 0.594154 0.534430 0.525988 0.570735 0.558235 0.490000 -100 
-100 -100 1.124813 1.011754 0.855365 0.787005 0.806101 0.793963 0.742820 0.760012 0.837808 0.837434 0.756518 0.729637 0.763021 0.763834 0.729441 0.747840 0.818488 0.817220 0.747757 0.741034 0.787908 0.772185 0.696866 -100 
-100 -100 1.279217 1.146951 0.962333 0.875161 0.887854 0.872523 0.818550 0.838554 0.923220 0.923129 0.836085 0.807441 0.844277 0.845429 0.807606 0.825810 0.899648 0.898145 0.825011 0.817945 0.867075 0.849783 0.769674 -100 
-100 -100 1.371992 1.212308 0.984516 0.866522 0.865946 0.846019 0.789863 0.812664 0.901228 0.902625 0.816271 0.792382 0.839907 0.841650 0.793794 0.805387 0.871618 0.868614 0.797970 0.788176 0.840060 0.822536 0.738717 -100 
-100 -100 1.503616 1.322341 1.055527 0.902827 0.886268 0.862324 0.809041 0.843076 0.944634 0.947561 0.853038 0.826035 0.877595 0.877790 0.820820 0.826491 0.892261 0.888927 0.816061 0.804152 0.856256 0.839696 0.756884 -100 
-100 -100 1.641016 1.451956 1.167018 0.991543 0.960425 0.933807 0.887922 0.935481 1.052294 1.055923 0.948746 0.912970 0.960922 0.958150 0.896006 0.898422 0.963695 0.961134 0.889423 0.878137 0.936434 0.920551 0.832753 -100 
-100 -100 1.652965 1.461725 1.173657 0.996737 0.966184 0.938875 0.890316 0.935650 1.051306 1.054255 0.947241 0.914283 0.966758 0.964151 0.897677 0.897001 0.961741 0.960292 0.890550 0.880866 0.939686 0.924014 0.836470 -100 
-100 -100 1.549050 1.360728 1.083653 0.926680 0.912572 0.885977 0.822262 0.847578 0.944738 0.945972 0.854013 0.839666 0.909201 0.909724 0.834989 0.826571 0.888003 0.887157 0.820400 0.813739 0.867624 0.851912 0.770232 -100 
-100 -100 1.474307 1.301634 1.055440 0.930453 0.933919 0.908188 0.831438 0.835613 0.915411 0.915670 0.839562 0.846669 0.931443 0.933083 0.846779 0.823289 0.874648 0.872375 0.810548 0.809168 0.863971 0.848268 0.767217 -100 
-100 -100 1.480212 1.325536 1.107357 1.007047 1.032117 1.007061 0.913925 0.907192 0.982494 0.983175 0.912943 0.932974 1.032990 1.033285 0.929005 0.891319 0.938487 0.933290 0.867467 0.869655 0.927837 0.912378 0.829350 -100 
-100 -100 1.474925 1.324542 1.112972 1.016170 1.041675 1.016313 0.922264 0.912372 0.982957 0.983181 0.916274 0.937028 1.035275 1.035020 0.931833 0.894483 0.940627 0.935088 0.870065 0.873142 0.931918 0.915735 0.831121 -100 
-100 -100 1.445111 1.287172 1.065675 0.956175 0.963710 0.937169 0.855296 0.845552 0.906683 0.905085 0.842112 0.854035 0.934393 0.934844 0.852462 0.830267 0.878227 0.875519 0.818106 0.821755 0.879672 0.862164 0.776226 -100 
-100 -100 1.471410 1.308891 1.078483 0.958009 0.958730 0.931132 0.851557 0.842526 0.900899 0.897819 0.832401 0.833475 0.900591 0.901141 0.833684 0.828056 0.884482 0.885051 0.830476 0.838501 0.900995 0.884024 0.795430 -100 
-100 -100 1.532686 1.373080 1.144883 1.022946 1.027594 0.999137 0.913891 0.904398 0.967711 0.963730 0.890055 0.884385 0.948021 0.948110 0.883524 0.885983 0.943268 0.946451 0.899546 0.914206 0.979672 0.964903 0.879165 -100 
-100 -100 1.530135 1.370845 1.142634 1.019491 1.022268 0.994053 0.911277 0.903779 0.967792 0.963861 0.889885 0.883405 0.945931 0.945775 0.881936 0.885370 0.943661 0.946984 0.899904 0.915866 0.983484 0.969187 0.882389 -100 
-100 -100 1.459269 1.297849 1.066829 0.941174 0.934315 0.907641 0.837947 0.836988 0.898255 0.895623 0.829404 0.827216 0.889669 0.889607 0.826187 0.825393 0.886186 0.887729 0.833017 0.845623 0.915884 0.900478 0.807873 -100 
-100 -100 1.404830 1.250290 1.028483 0.907852 0.899905 0.875503 0.814323 0.822304 0.889598 0.889600 0.826087 0.830964 0.901104 0.901078 0.829598 0.820351 0.878844 0.879408 0.822885 0.835393 0.907982 0.893347 0.799570 -100 
-100 -100 1.359369 1.220734 1.015662 0.907663 0.904909 0.883819 0.828507 0.844184 0.917381 0.920423 0.859932 0.870445 0.943637 0.943456 0.868374 0.853001 0.909597 0.910272 0.855141 0.871630 0.954083 0.942126 0.843964 -100 
-100 -100 1.191785 1.071017 0.891635 0.801395 0.804941 0.787993 0.737806 0.753999 0.824334 0.827375 0.769915 0.781082 0.852526 0.852580 0.779784 0.764210 0.818083 0.819201 0.767364 0.783465 0.862725 0.852865 0.761049 -100 
-100 -100 0.852104 0.752917 0.611986 0.546835 0.558180 0.546616 0.502387 0.511927 0.568965 0.569119 0.516575 0.523431 0.586778 0.587505 0.524719 0.515162 0.563904 0.565424 0.519377 0.528841 0.588894 0.580796 0.509179 -100 
-100 -100 0.479891 0.412582 0.318118 0.284055 0.303745 0.298215 0.261594 0.263573 0.303922 0.302523 0.260345 0.261803 0.307668 0.308592 0.264518 0.263227 0.303179 0.304513 0.267482 0.270348 0.312591 0.307609 0.257078 -100 
-100 -100 0.235774 0.200731 0.152754 0.140737 0.157187 0.155406 0.133214 0.132053 0.153367 0.152418 0.128958 0.128324 0.151683 0.152203 0.130089 0.132013 0.155586 0.156268 0.134379 0.134383 0.156927 0.154836 0.128542 -100 
-100 -100 -100 -100 -100 -100 -100 -100 -100 -100 -100 -100 -100 -100 -100 -100 -100 -100 -100 -100 -100 -100 -100 -100 -100 -100 
-100 -100 -100 -100 -100 -100 -100 -100 -100 -100 -100 -100 -100 -100 -100 -100 -100 -100 -100 -100 -100 -100 -100 -100 -100 -100 
-100 -100 -100 -100 -100 -100 -100 -100 -100 -100 -100 -100 -100 -100 -100 -100 -100 -100 -100 -100 -100 -100 -100 -100 -100 -100 
-100 -100 0.635491 0.541999 0.415810 0.372419 0.402224 0.395483 0.345246 0.348989 0.405637 0.406383 0.350643 0.345005 0.388665 0.389836 0.348437 0.354980 0.408595 0.407489 0.352193 0.346394 0.390099 0.382233 0.323579 -100 
-100 -100 0.864728 0.762178 0.622907 0.568164 0.592394 0.583199 0.532940 0.541969 0.604929 0.604909 0.540245 0.524388 0.562347 0.563635 0.527267 0.540761 0.599361 0.598870 0.541013 0.533135 0.575407 0.564349 0.501417 -100 
-100 -100 1.129524 1.015099 0.857306 0.789983 0.811382 0.799765 0.746791 0.761368 0.837136 0.835836 0.754539 0.726967 0.759510 0.760643 0.728101 0.749088 0.822349 0.823005 0.754027 0.744073 0.784240 0.770149 0.703800 -100 
-100 -100 1.283275 1.149479 0.963529 0.877982 0.893328 0.878665 0.822755 0.839545 0.921670 0.920132 0.832172 0.802861 0.839328 0.841076 0.805180 0.826323 0.903171 0.903852 0.831207 0.820569 0.862718 0.847112 0.776208 -100 
-100 -100 1.373274 1.211646 0.982242 0.866366 0.868494 0.849642 0.792602 0.812832 0.899261 0.898723 0.810430 0.786155 0.834689 0.837297 0.790399 0.804295 0.873390 0.872918 0.804219 0.793969 0.842421 0.826504 0.748938 -100 
-100 -100 1.506121 1.321986 1.051831 0.899432 0.883936 0.861167 0.808961 0.842618 0.943724 0.944472 0.846522 0.819525 0.874078 0.875394 0.817556 0.823873 0.891640 0.890463 0.819796 0.809250 0.860905 0.845315 0.765007 -100 
-100 -100 1.647993 1.455267 1.164853 0.986337 0.953679 0.927922 0.884984 0.934954 1.053433 1.055199 0.943870 0.908400 0.960597 0.958964 0.894281 0.895414 0.961442 0.960234 0.890069 0.880282 0.939275 0.923781 0.836317 -100 
-100 -100 1.660516 1.465705 1.172194 0.991911 0.959219 0.932383 0.886563 0.934154 1.051625 1.052616 0.941105 0.908577 0.965649 0.964393 0.895398 0.893363 0.958666 0.958051 0.888986 0.880190 0.939776 0.924120 0.836016 -100 
-100 -100 1.552992 1.362090 1.081745 0.923925 0.908857 0.882287 0.819413 0.844483 0.942217 0.940991 0.844108 0.829811 0.903335 0.905571 0.830018 0.822096 0.885054 0.884796 0.817617 0.810899 0.865343 0.849356 0.766584 -100 
-100 -100 1.476762 1.302527 1.054624 0.929455 0.932043 0.905865 0.829217 0.833205 0.914100 0.912150 0.830662 0.836131 0.922831 0.926062 0.840807 0.819632 0.873426 0.871488 0.808169 0.805945 0.861153 0.845009 0.762530 -100 
-100 -100 1.484580 1.328658 1.108594 1.006614 1.029847 1.004109 0.911861 0.907364 0.985696 0.984874 0.908673 0.924891 1.024699 1.026077 0.923709 0.889296 0.939455 0.934526 0.866722 0.867773 0.926321 0.910416 0.825911 -100 
-100 -100 1.480698 1.329183 1.115517 1.016265 1.039533 1.013210 0.919855 0.912622 0.986683 0.985930 0.913592 0.930488 1.028084 1.028618 0.927188 0.892903 0.941953 0.936698 0.869750 0.871775 0.930915 0.914524 0.828841 -100 
-100 -100 1.449758 1.291168 1.068432 0.957424 0.963561 0.935705 0.852702 0.843346 0.906400 0.904133 0.837791 0.848069 0.928850 0.929986 0.848434 0.828155 0.878435 0.876036 0.817063 0.819793 0.877844 0.860562 0.774609 -100 
-100 -100 1.473085 1.310737 1.080739 0.960863 0.961966 0.933067 0.850511 0.839368 0.897637 0.894135 0.827732 0.829418 0.898059 0.899084 0.831265 0.826385 0.884593 0.885535 0.829632 0.836323 0.898148 0.881734 0.794429 -100 
-100 -100 1.531692 1.372971 1.146666 1.027228 1.033833 1.004341 0.915146 0.902119 0.964005 0.959714 0.886499 0.882639 0.948374 0.948766 0.883087 0.885637 0.944329 0.947815 0.899430 0.911993 0.975965 0.961749 0.877891 -100 
-100 -100 1.528415 1.370137 1.143981 1.023459 1.028367 0.999305 0.912768 0.901883 0.964375 0.960214 0.886936 0.882245 0.946727 0.946679 0.881504 0.884884 0.944564 0.948339 0.900043 0.914106 0.980265 0.966639 0.881919 -100 
-100 -100 1.458515 1.297672 1.067661 0.943151 0.937355 0.909909 0.837612 0.834642 0.895186 0.892381 0.826323 0.825086 0.888838 0.888654 0.823989 0.823333 0.885760 0.888067 0.832835 0.844680 0.914317 0.899824 0.809235 -100 
-100 -100 1.405192 1.250727 1.028888 0.908067 0.900082 0.875067 0.812663 0.819998 0.887296 0.887111 0.823176 0.828273 0.899167 0.898988 0.826651 0.817834 0.878028 0.879341 0.822426 0.834713 0.907297 0.893471 0.801039 -100 
-100 -100 1.360193 1.221362 1.015766 0.907098 0.903775 0.882275 0.826707 0.842508 0.916116 0.918969 0.857767 0.868189 0.941847 0.941623 0.866149 0.851451 0.909592 0.910753 0.854909 0.870882 0.953304 0.941820 0.844337 -100 
-100 -100 1.192378 1.071422 0.891585 0.800802 0.803783 0.786567 0.736383 0.752761 0.823451 0.826295 0.768144 0.779200 0.851013 0.851089 0.778065 0.763101 0.818238 0.819653 0.767016 0.782539 0.861738 0.852171 0.760721 -100 
-100 -100 0.852187 0.752944 0.611895 0.546589 0.557662 0.545904 0.501526 0.510888 0.567926 0.567864 0.514888 0.521740 0.585391 0.586112 0.523063 0.513762 0.563304 0.565017 0.518518 0.527844 0.588031 0.580180 0.508813 -100 
-100 -100 0.479693 0.412428 0.318044 0.284062 0.303706 0.298078 0.261273 0.262930 0.303083 0.301558 0.259282 0.260787 0.306752 0.307658 0.263457 0.262155 0.302323 0.303754 0.266708 0.269755 0.312162 0.307326 0.256926 -100 
-100 -100 0.235590 0.200603 0.152712 0.140772 0.157250 0.155439 0.133144 0.131805 0.152956 0.151968 0.128574 0.127970 0.151293 0.151805 0.129707 0.131583 0.155096 0.155806 0.134043 0.134185 0.156795 0.154752 0.128501 -100 
-100 -100 -100 -100 -100 -100 -100 -100 -100 -100 -100 -100 -100 -100 -100 -100 -100 -100 -100 -100 -100 -100 -100 -100 -100 -100 
-100 -100 -100 -100 -100 -100 -100 -100 -100 -100 -100 -100 -100 -100 -100 -100 -100 -100 -100 -100 -100 -100 -100 -100 -100 -100 
-100 -100 -100 -100 -100 -100 -100 -100 -100 -100 -100 -100 -100 -100 -100 -100 -100 -100 -100 -100 -100 -100 -100 -100 -100 -100 
-100 -100 0.586679 0.490886 0.362014 0.320473 0.353747 0.347598 0.294740 0.295408 0.350615 0.351546 0.297854 0.296193 0.343236 0.344994 0.301612 0.305386 0.356662 0.355598 0.302371 0.298283 0.343041 0.335872 0.277804 -100 
-100 -100 0.832215 0.724291 0.577345 0.520714 0.547432 0.537913 0.483113 0.488439 0.550993 0.551036 0.486933 0.474646 0.517292 0.519086 0.478949 0.488671 0.544856 0.544441 0.488667 0.483086 0.527513 0.517279 0.454214 -100 
-100 -100 1.106022 0.985270 0.819458 0.747973 0.767326 0.754532 0.699032 0.709146 0.778069 0.776337 0.700828 0.676640 0.713009 0.714434 0.678215 0.694122 0.756082 0.756959 0.699076 0.692122 0.734602 0.721584 0.655683 -100 
-100 -100 1.253872 1.113535 0.919918 0.831883 0.846871 0.831168 0.771348 0.782161 0.856793 0.854150 0.771249 0.745984 0.787906 0.790290 0.750015 0.766495 0.833281 0.834585 0.772562 0.764769 0.809628 0.795170 0.724407 -100 
-100 -100 1.324881 1.156108 0.918442 0.805260 0.815223 0.796480 0.730255 0.741913 0.826502 0.824014 0.733556 0.715732 0.775706 0.780159 0.726274 0.737253 0.808498 0.809202 0.739904 0.731028 0.782470 0.767486 0.688846 -100 
-100 -100 1.438639 1.247414 0.970227 0.824796 0.821016 0.799581 0.737340 0.760902 0.859555 0.857727 0.757628 0.741102 0.812398 0.816945 0.750460 0.753835 0.826083 0.826009 0.751718 0.740142 0.792819 0.777611 0.696631 -100 
-100 -100 1.572725 1.373971 1.078636 0.907548 0.884619 0.860660 0.810763 0.851385 0.960663 0.960117 0.854794 0.832511 0.901709 0.904090 0.832503 0.829853 0.897874 0.896858 0.822663 0.808117 0.857163 0.841343 0.762139 -100 
-100 -100 1.583406 1.383054 1.085193 0.912037 0.888113 0.862739 0.810386 0.849045 0.957652 0.956049 0.849457 0.828784 0.901857 0.904891 0.830718 0.826975 0.895503 0.894953 0.820761 0.806211 0.855537 0.839229 0.758875 -100 
-100 -100 1.477830 1.281295 0.995646 0.843600 0.836692 0.810617 0.740051 0.757255 0.854291 0.849474 0.745859 0.736552 0.822654 0.829128 0.751643 0.748738 0.821159 0.822015 0.747712 0.736745 0.791124 0.774374 0.689048 -100 
-100 -100 1.410876 1.231512 0.977780 0.852944 0.857540 0.830795 0.750648 0.752543 0.836065 0.830287 0.737076 0.736784 0.825712 0.832578 0.753850 0.745892 0.812372 0.812758 0.743510 0.737599 0.793882 0.776518 0.689558 -100 
-100 -100 1.425792 1.265437 1.041418 0.933557 0.941020 0.914400 0.835883 0.836447 0.912857 0.908561 0.825588 0.827234 0.910661 0.914790 0.834679 0.818680 0.874475 0.872952 0.809812 0.807689 0.862189 0.844736 0.760718 -100 
-100 -100 1.427680 1.271168 1.051937 0.944462 0.950661 0.923207 0.844247 0.843710 0.917122 0.913666 0.834901 0.836508 0.916589 0.919446 0.840348 0.824108 0.878294 0.876177 0.813723 0.812172 0.866874 0.848964 0.764115 -100 
-100 -100 1.401162 1.236508 1.004101 0.886481 0.890195 0.860936 0.776711 0.770314 0.839471 0.835810 0.759308 0.760975 0.839181 0.842451 0.768356 0.760426 0.821758 0.820732 0.755056 0.752506 0.810457 0.791945 0.702216 -100 
-100 -100 1.421921 1.254224 1.016156 0.893163 0.895045 0.865118 0.778590 0.765961 0.826876 0.823279 0.753454 0.754701 0.826285 0.828859 0.762085 0.762132 0.827631 0.827922 0.762914 0.762121 0.822461 0.804942 0.714963 -100 
-100 -100 1.477126 1.314693 1.084479 0.964334 0.964523 0.934548 0.849356 0.832312 0.884403 0.880686 0.818335 0.819372 0.883060 0.884539 0.824504 0.827804 0.890998 0.892456 0.833712 0.836942 0.897120 0.881520 0.796348 -100 
-100 -100 1.472862 1.311103 1.081595 0.961232 0.960597 0.931420 0.848707 0.833112 0.884868 0.881230 0.819580 0.820108 0.882372 0.883005 0.822888 0.826463 0.890373 0.892158 0.833688 0.838382 0.900432 0.885600 0.800220 -100 
-100 -100 1.404051 1.238726 1.002888 0.878358 0.876629 0.849206 0.771504 0.763901 0.823309 0.820216 0.753777 0.753860 0.820668 0.820844 0.754925 0.757151 0.825918 0.827517 0.763278 0.767092 0.833651 0.818588 0.727808 -100 
-100 -100 1.351924 1.193061 0.965677 0.843947 0.839568 0.814310 0.746226 0.748804 0.814463 0.812477 0.744667 0.746174 0.816413 0.816832 0.747586 0.747202 0.816270 0.818248 0.753846 0.758508 0.826780 0.812349 0.721052 -100 
-100 -100 1.301203 1.159944 0.957269 0.848111 0.841999 0.819906 0.764428 0.774868 0.841495 0.841264 0.778327 0.782065 0.849828 0.850645 0.784541 0.782092 0.846407 0.848916 0.790250 0.797428 0.864835 0.852186 0.765489 -100 
-100 -100 1.134941 1.012516 0.837058 0.746497 0.746334 0.728561 0.679125 0.690095 0.752972 0.752703 0.693490 0.697393 0.761780 0.762820 0.700507 0.697983 0.758272 0.760854 0.706308 0.713505 0.777443 0.766708 0.686486 -100 
-100 -100 0.803204 0.702982 0.561938 0.498119 0.511079 0.499338 0.452303 0.457131 0.510202 0.508304 0.453420 0.455041 0.512827 0.513871 0.458259 0.457850 0.512707 0.514794 0.464601 0.468596 0.523768 0.515580 0.447326 -100 
-100 -100 0.434916 0.369555 0.279039 0.248149 0.268732 0.263649 0.227041 0.226058 0.262191 0.260312 0.220284 0.219851 0.259903 0.260601 0.222197 0.223981 0.263993 0.265153 0.227974 0.228917 0.267494 0.263111 0.216916 -100 
-100 -100 0.202243 0.171839 0.131575 0.122553 0.136995 0.135653 0.116835 0.115032 0.131474 0.130694 0.112371 0.111769 0.129330 0.129603 0.112720 0.114250 0.133200 0.133610 0.115680 0.115558 0.133394 0.131887 0.111469 -100 
-100 -100 -100 -100 -100 -100 -100 -100 -100 -100 -100 -100 -100 -100 -100 -100 -100 -100 -100 -100 -100 -100 -100 -100 -100 -100 
-100 -100 -100 -100 -100 -100 -100 -100 -100 -100 -100 -100 -100 -100 -100 -100 -100 -100 -100 -100 -100 -100 -100 -100 -100 -100 
-100 -100 -100 -100 -100 -100 -100 -100 -100 -100 -100 -100 -100 -100 -100 -100 -100 -100 -100 -100 -100 -100 -100 -100 -100 -100 
-100 -100 0.596732 0.497220 0.362872 0.321208 0.357870 0.351893 0.295662 0.294769 0.351613 0.352387 0.296454 0.294772 0.343137 0.345551 0.301856 0.304555 0.354077 0.352962 0.301272 0.297843 0.342515 0.335036 0.276580 -100 
-100 -100 0.854972 0.742763 0.589051 0.530147 0.559043 0.549152 0.490568 0.494415 0.558925 0.558281 0.490147 0.475675 0.518536 0.520218 0.478447 0.485396 0.538953 0.538602 0.485379 0.481903 0.526880 0.516822 0.454040 -100 
-100 -100 1.137838 1.013182 0.841066 0.766283 0.785987 0.772316 0.713654 0.722448 0.792664 0.789478 0.708760 0.680348 0.715789 0.716113 0.676699 0.688413 0.746756 0.747899 0.693741 0.689718 0.732996 0.720722 0.656125 -100 
-100 -100 1.283166 1.139877 0.941427 0.850661 0.865687 0.849142 0.786677 0.796255 0.871655 0.867075 0.778726 0.749434 0.791208 0.792470 0.748187 0.760295 0.823939 0.825848 0.767492 0.762181 0.807281 0.793684 0.724884 -100 
-100 -100 1.339598 1.169328 0.929403 0.815662 0.826805 0.807874 0.739698 0.750501 0.835739 0.831301 0.736374 0.717789 0.781260 0.785537 0.726589 0.733287 0.802995 0.804492 0.737019 0.728282 0.778004 0.763446 0.687361 -100 
-100 -100 1.434725 1.243661 0.967454 0.824260 0.822441 0.801766 0.739640 0.763762 0.862811 0.859791 0.758611 0.747058 0.826929 0.832073 0.757829 0.754935 0.825637 0.825474 0.749873 0.734172 0.781811 0.766193 0.688532 -100 
-100 -100 1.557246 1.359839 1.067493 0.900165 0.879731 0.857132 0.808721 0.851282 0.960724 0.960305 0.858173 0.845648 0.926239 0.929482 0.848361 0.836939 0.903214 0.900374 0.820235 0.797458 0.837707 0.820615 0.745923 -100 
-100 -100 1.564513 1.366417 1.072836 0.903553 0.881037 0.856814 0.807008 0.848747 0.958239 0.956790 0.852672 0.840420 0.923451 0.927468 0.845526 0.834777 0.902466 0.899820 0.818591 0.795067 0.835537 0.817777 0.741495 -100 
-100 -100 1.461097 1.267346 0.986405 0.836673 0.828212 0.802611 0.736526 0.759276 0.859805 0.853837 0.745879 0.735660 0.824741 0.832286 0.753869 0.752109 0.827060 0.827395 0.748236 0.730617 0.779719 0.761900 0.678307 -100 
-100 -100 1.399318 1.221907 0.970493 0.844370 0.844845 0.818599 0.746054 0.758984 0.850260 0.842432 0.736848 0.721714 0.802737 0.810429 0.740472 0.745196 0.820286 0.822178 0.749160 0.738863 0.792666 0.774385 0.687154 -100 
-100 -100 1.419131 1.259100 1.033463 0.921079 0.922988 0.897593 0.829985 0.846641 0.934052 0.927459 0.827261 0.804551 0.872495 0.876867 0.811377 0.815607 0.884418 0.886159 0.820287 0.814908 0.868023 0.849651 0.764509 -100 
-100 -100 1.421850 1.265331 1.044008 0.931989 0.933053 0.906714 0.837880 0.852748 0.936986 0.931732 0.836743 0.814504 0.878717 0.881835 0.817886 0.821853 0.888700 0.889710 0.824619 0.819734 0.872813 0.854114 0.768601 -100 
-100 -100 1.392162 1.228718 0.997594 0.879103 0.880295 0.851088 0.771410 0.773026 0.848839 0.844477 0.758610 0.746510 0.815043 0.819267 0.756283 0.761618 0.830669 0.830737 0.761479 0.754092 0.808793 0.789732 0.701089 -100 
-100 -100 1.408746 1.243627 1.010368 0.891846 0.895022 0.864483 0.776274 0.761813 0.822605 0.819117 0.748950 0.749556 0.820314 0.824424 0.762017 0.766198 0.833816 0.833000 0.762913 0.754194 0.808436 0.790254 0.703285 -100 
-100 -100 1.460679 1.301576 1.078012 0.965897 0.969570 0.939053 0.849487 0.824649 0.871151 0.867804 0.811438 0.819699 0.888736 0.891969 0.831184 0.833398 0.896266 0.895167 0.829150 0.821920 0.875182 0.858394 0.775341 -100 
-100 -100 1.455046 1.296761 1.074287 0.962710 0.966456 0.937080 0.849553 0.824933 0.869603 0.866338 0.812086 0.820714 0.888336 0.890481 0.829394 0.831752 0.895339 0.894743 0.829184 0.823128 0.877682 0.861851 0.779434 -100 
-100 -100 1.386402 1.224236 0.994744 0.877467 0.880030 0.852776 0.771022 0.756099 0.809518 0.806482 0.745103 0.748595 0.815260 0.816486 0.754320 0.760107 0.830772 0.831615 0.762567 0.756977 0.815057 0.799816 0.714946 -100 
-100 -100 1.335249 1.178921 0.956264 0.839252 0.837378 0.812416 0.742162 0.739464 0.799766 0.796794 0.730318 0.728134 0.791664 0.793162 0.734660 0.746234 0.821918 0.824827 0.756225 0.752066 0.811854 0.797240 0.711981 -100 
-100 -100 1.285459 1.146186 0.946945 0.840749 0.835681 0.813706 0.756999 0.763080 0.824816 0.822333 0.756862 0.751530 0.808312 0.810670 0.760787 0.776934 0.851615 0.856042 0.792689 0.790138 0.848229 0.834662 0.753255 -100 
-100 -100 1.121029 1.000410 0.827980 0.739698 0.739894 0.722242 0.672290 0.679615 0.737905 0.735455 0.673587 0.667773 0.720102 0.722450 0.676842 0.692871 0.763267 0.767487 0.708186 0.706352 0.761836 0.750098 0.674344 -100 
-100 -100 0.793106 0.694669 0.556680 0.494857 0.507919 0.496559 0.450026 0.452564 0.501768 0.499116 0.444808 0.440413 0.487937 0.489231 0.445658 0.456742 0.517390 0.519837 0.465890 0.464285 0.514420 0.505946 0.440936 -100 
-100 -100 0.430076 0.366031 0.277758 0.248210 0.268806 0.264141 0.228478 0.226907 0.260967 0.259323 0.221449 0.219511 0.253874 0.254168 0.220882 0.225288 0.266291 0.267007 0.228142 0.227437 0.264202 0.260010 0.215685 -100 
-100 -100 0.200942 0.171112 0.131796 0.123404 0.138063 0.136926 0.118407 0.116705 0.132873 0.132332 0.114802 0.114481 0.131063 0.131047 0.114486 0.115111 0.133501 0.133576 0.115420 0.115391 0.133003 0.131646 0.111751 -100 
-100 -100 -100 -100 -100 -100 -100 -100 -100 -100 -100 -100 -100 -100 -100 -100 -100 -100 -100 -100 -100 -100 -100 -100 -100 -100 
-100 -100 -100 -100 -100 -100 -100 -100 -100 -100 -100 -100 -100 -100 -100 -100 -100 -100 -100 -100 -100 -100 -100 -100 -100 -100 
-100 -100 -100 -100 -100 -100 -100 -100 -100 -100 -100 -100 -100 -100 -100 -100 -100 -100 -100 -100 -100 -100 -100 -100 -100 -100 
-100 -100 0.662764 0.560602 0.421480 0.377364 0.414874 0.408494 0.350299 0.350598 0.411060 0.411309 0.349849 0.343198 0.389473 0.391911 0.349233 0.352558 0.401569 0.400671 0.350230 0.347435 0.391690 0.383467 0.324302 -100 
-100 -100 0.921184 0.808501 0.653461 0.593535 0.622501 0.612464 0.553693 0.559239 0.626004 0.624154 0.550151 0.528324 0.566215 0.566888 0.526208 0.532799 0.584494 0.584660 0.534550 0.532585 0.576174 0.566113 0.505213 -100 
-100 -100 1.206540 1.082713 0.910755 0.835828 0.855897 0.842319 0.784014 0.795163 0.868426 0.863359 0.774496 0.736708 0.767502 0.765667 0.724162 0.734627 0.792650 0.794554 0.742098 0.739651 0.781098 0.769466 0.708371 -100 
-100 -100 1.353117 1.212175 1.015725 0.924359 0.938068 0.921689 0.861620 0.875002 0.953019 0.946418 0.850450 0.811465 0.848098 0.846858 0.800120 0.810483 0.873296 0.876133 0.819928 0.815573 0.857543 0.844653 0.780613 -100 
-100 -100 1.407249 1.241917 1.007705 0.891945 0.897751 0.879036 0.817793 0.835534 0.921485 0.915751 0.817728 0.791219 0.847786 0.849725 0.790480 0.794377 0.860114 0.862270 0.798806 0.789119 0.832515 0.818091 0.748445 -100 
-100 -100 1.495802 1.311718 1.043795 0.897812 0.888676 0.868502 0.816413 0.850724 0.950519 0.947838 0.848554 0.833453 0.908677 0.911313 0.834518 0.826066 0.892028 0.891212 0.816313 0.795937 0.834013 0.817581 0.746945 -100 
-100 -100 1.610682 1.420644 1.136833 0.967824 0.944680 0.922946 0.881081 0.934048 1.045970 1.047370 0.949492 0.938395 1.017682 1.018317 0.932105 0.913495 0.984060 0.978862 0.885699 0.853855 0.882776 0.864051 0.795408 -100 
-100 -100 1.615006 1.424923 1.140756 0.970052 0.944301 0.920989 0.878801 0.932253 1.045031 1.045669 0.945644 0.934080 1.014859 1.016206 0.929951 0.912626 0.984852 0.979545 0.884614 0.851737 0.881004 0.861543 0.791000 -100 
-100 -100 1.512148 1.327141 1.056499 0.904573 0.887329 0.862724 0.810771 0.848842 0.953425 0.948718 0.841600 0.824599 0.905334 0.910171 0.832341 0.827971 0.899794 0.898774 0.818048 0.794811 0.834810 0.815942 0.738266 -100 
-100 -100 1.448862 1.278565 1.034347 0.906435 0.899846 0.875517 0.817832 0.848069 0.946599 0.938994 0.827391 0.797026 0.864831 0.869956 0.805465 0.815127 0.891325 0.893614 0.820725 0.807683 0.856161 0.837553 0.754518 -100 
-100 -100 1.479268 1.322589 1.088634 0.974873 0.978811 0.956416 0.896726 0.930667 1.035112 1.028165 0.909819 0.868064 0.925858 0.927698 0.864898 0.878916 0.957794 0.961272 0.890820 0.884022 0.937238 0.918929 0.833391 -100 
-100 -100 1.477816 1.324740 1.095954 0.984616 0.989314 0.965921 0.903204 0.932836 1.032848 1.027320 0.915236 0.875457 0.930225 0.931314 0.870727 0.884767 0.961572 0.964307 0.894885 0.888844 0.942203 0.923724 0.837988 -100 
-100 -100 1.429083 1.272731 1.051025 0.937643 0.937289 0.909744 0.838460 0.848335 0.927123 0.922828 0.833513 0.810744 0.868778 0.872277 0.817102 0.828934 0.899121 0.899696 0.831487 0.822332 0.872800 0.853951 0.769664 -100 
-100 -100 1.441267 1.284632 1.064651 0.955233 0.958638 0.928423 0.842997 0.827792 0.885303 0.881874 0.814676 0.814569 0.882140 0.887059 0.829279 0.834910 0.899953 0.898339 0.828816 0.816411 0.864998 0.846682 0.764295 -100 
-100 -100 1.494835 1.343474 1.129284 1.028023 1.035219 1.004542 0.912358 0.880925 0.924005 0.920592 0.867416 0.882124 0.959617 0.964527 0.899491 0.899801 0.967631 0.964931 0.889218 0.877273 0.929905 0.912593 0.827488 -100 
-100 -100 1.487955 1.337459 1.124512 1.024093 1.031788 1.002319 0.911577 0.879145 0.919176 0.915859 0.865985 0.882084 0.958467 0.962394 0.897329 0.898153 0.966993 0.965041 0.889883 0.878739 0.932140 0.915883 0.831980 -100 
-100 -100 1.414282 1.260843 1.045653 0.938632 0.942651 0.915592 0.833976 0.813263 0.859007 0.856023 0.801778 0.808751 0.873762 0.876470 0.820201 0.828678 0.897574 0.898230 0.829843 0.818971 0.869512 0.854304 0.775674 -100 
-100 -100 1.363194 1.214645 1.003972 0.894604 0.892789 0.868375 0.800377 0.794872 0.849837 0.846771 0.784319 0.780271 0.836175 0.838970 0.792231 0.812534 0.890094 0.894023 0.826124 0.816627 0.868414 0.853911 0.775540 -100 
-100 -100 1.317410 1.183398 0.989012 0.887419 0.883323 0.862047 0.806956 0.812591 0.883346 0.880217 0.802836 0.790654 0.840629 0.844387 0.805553 0.835701 0.920447 0.926640 0.858456 0.850138 0.909376 0.895506 0.810782 -100 
-100 -100 1.154626 1.038004 0.868097 0.782637 0.783342 0.766324 0.718114 0.726007 0.794230 0.791202 0.716735 0.703388 0.748567 0.752065 0.717251 0.747382 0.828542 0.834375 0.769438 0.762287 0.820061 0.807907 0.727600 -100 
-100 -100 0.826690 0.731583 0.597659 0.537061 0.548514 0.537499 0.493766 0.497337 0.545695 0.543154 0.489168 0.480380 0.519631 0.521326 0.487903 0.507921 0.572942 0.576119 0.520485 0.515486 0.562272 0.553570 0.490687 -100 
-100 -100 0.466536 0.402445 0.313550 0.282796 0.302516 0.297788 0.262865 0.262546 0.297643 0.296266 0.257830 0.254341 0.285947 0.286144 0.255832 0.263398 0.307580 0.308338 0.266866 0.265043 0.302151 0.297669 0.252213 -100 
-100 -100 0.231365 0.197935 0.152682 0.142381 0.159223 0.157923 0.136547 0.135211 0.155037 0.154569 0.133526 0.133036 0.152378 0.152207 0.132598 0.133412 0.156103 0.156050 0.133387 0.133326 0.154894 0.153224 0.128703 -100 
-100 -100 -100 -100 -100 -100 -100 -100 -100 -100 -100 -100 -100 -100 -100 -100 -100 -100 -100 -100 -100 -100 -100 -100 -100 -100 
-100 -100 -100 -100 -100 -100 -100 -100 -100 -100 -100 -100 -100 -100 -100 -100 -100 -100 -100 -100 -100 -100 -100 -100 -100 -100 
-100 -100 -100 -100 -100 -100 -100 -100 -100 -100 -100 -100 -100 -100 -100 -100 -100 -100 -100 -100 -100 -100 -100 -100 -100 -100 
-100 -100 0.662657 0.560088 0.420457 0.376444 0.414469 0.408018 0.349133 0.349052 0.409681 0.410200 0.349168 0.343373 0.390399 0.393272 0.350769 0.353941 0.402432 0.401573 0.351749 0.349268 0.393580 0.385289 0.326018 -100 
-100 -100 0.923105 0.809692 0.653702 0.593822 0.623586 0.613409 0.553469 0.558437 0.625572 0.623914 0.549834 0.528393 0.566898 0.567959 0.527264 0.533210 0.583890 0.584223 0.535501 0.534582 0.578525 0.568556 0.507725 -100 
-100 -100 1.210229 1.085618 0.912709 0.837976 0.859035 0.845340 0.785696 0.796105 0.869576 0.864343 0.774658 0.736327 0.767292 0.765581 0.723681 0.733161 0.790030 0.792418 0.742145 0.741609 0.783941 0.772670 0.711802 -100 
-100 -100 1.356224 1.214736 1.017723 0.926908 0.941853 0.925597 0.864414 0.877006 0.954706 0.947356 0.849795 0.809218 0.845618 0.844315 0.797174 0.807336 0.869919 0.873892 0.820292 0.818129 0.861081 0.848690 0.785059 -100 
-100 -100 1.407064 1.241749 1.007883 0.893384 0.900839 0.882700 0.820884 0.837644 0.922010 0.914605 0.814434 0.785683 0.842661 0.844433 0.784245 0.789565 0.857196 0.861524 0.800702 0.792819 0.836775 0.822820 0.753867 -100 
-100 -100 1.491237 1.308056 1.041941 0.898275 0.891157 0.871974 0.819686 0.851993 0.947929 0.942626 0.841912 0.826374 0.905428 0.907779 0.826856 0.819783 0.889515 0.891790 0.819147 0.799838 0.837965 0.821967 0.752285 -100 
-100 -100 1.603016 1.414583 1.133707 0.967828 0.946938 0.926209 0.883684 0.933081 1.039352 1.038007 0.941095 0.934333 1.022628 1.023050 0.928160 0.908022 0.982088 0.979911 0.888195 0.856627 0.885263 0.866900 0.799199 -100 
-100 -100 1.606708 1.418454 1.137510 0.970012 0.946392 0.923997 0.881115 0.930944 1.038063 1.036011 0.937029 0.929843 1.019528 1.020594 0.925625 0.906720 0.982429 0.979858 0.885824 0.852980 0.882091 0.862937 0.793033 -100 
-100 -100 1.505202 1.321791 1.053907 0.904584 0.889000 0.865132 0.812943 0.848954 0.949770 0.942593 0.834199 0.816772 0.900904 0.905271 0.823481 0.820669 0.896502 0.897713 0.817402 0.794478 0.835095 0.816417 0.738498 -100 
-100 -100 1.443609 1.274437 1.032142 0.906083 0.900698 0.876659 0.818565 0.848102 0.945479 0.936435 0.822630 0.789579 0.856705 0.861552 0.797293 0.809793 0.889047 0.892357 0.819070 0.806685 0.856856 0.838184 0.753446 -100 
-100 -100 1.474675 1.318718 1.086082 0.973765 0.978708 0.956312 0.895993 0.929960 1.034868 1.027395 0.906973 0.862333 0.918043 0.919967 0.859412 0.876419 0.957407 0.961108 0.889954 0.884169 0.939695 0.921166 0.833116 -100 
-100 -100 1.472884 1.320166 1.092203 0.982115 0.987847 0.964382 0.900860 0.930681 1.031843 1.026430 0.912958 0.871328 0.924500 0.926008 0.867812 0.884112 0.962116 0.964616 0.894376 0.889159 0.944553 0.925794 0.837656 -100 
-100 -100 1.423643 1.267142 1.045535 0.933205 0.934130 0.906640 0.834436 0.844388 0.924612 0.920886 0.831098 0.808190 0.866066 0.870227 0.816509 0.829136 0.899395 0.899480 0.830559 0.821488 0.872762 0.853654 0.768085 -100 
-100 -100 1.436155 1.278865 1.058234 0.949633 0.954628 0.924843 0.838810 0.823832 0.882801 0.880040 0.812714 0.813162 0.881404 0.887000 0.829748 0.835031 0.899346 0.897451 0.827929 0.814976 0.862701 0.844323 0.762558 -100 
-100 -100 1.490602 1.338349 1.123136 1.022515 1.031372 1.001456 0.909201 0.878400 0.922994 0.920153 0.866611 0.881532 0.959653 0.965010 0.899878 0.899248 0.966023 0.963288 0.888048 0.875173 0.925902 0.908711 0.825499 -100 
-100 -100 1.483343 1.331942 1.117987 1.018347 1.027918 0.999442 0.908879 0.877293 0.918849 0.916035 0.865623 0.881616 0.958399 0.962616 0.897330 0.897283 0.965275 0.963579 0.889205 0.877253 0.928596 0.912667 0.831180 -100 
-100 -100 1.408221 1.254043 1.038203 0.932406 0.938692 0.912738 0.831242 0.811299 0.858410 0.855880 0.801156 0.807913 0.873071 0.875950 0.819678 0.827889 0.896647 0.897817 0.830225 0.818847 0.867684 0.853022 0.776926 -100 
-100 -100 1.356811 1.207936 0.997278 0.889498 0.889938 0.866537 0.798534 0.793507 0.849451 0.846715 0.783825 0.779279 0.834764 0.837466 0.790955 0.811690 0.889916 0.894251 0.826219 0.815719 0.865922 0.852008 0.775996 -100 
-100 -100 1.312232 1.178273 0.984419 0.884456 0.882315 0.861831 0.806558 0.812330 0.883666 0.880683 0.802751 0.789679 0.838646 0.842097 0.803771 0.834882 0.920750 0.927037 0.857603 0.847286 0.904565 0.891110 0.808538 -100 
-100 -100 1.150793 1.034347 0.865022 0.780915 0.783174 0.766742 0.718281 0.726188 0.794812 0.791881 0.716929 0.702721 0.746818 0.749905 0.715430 0.746312 0.828475 0.834273 0.767948 0.758924 0.814981 0.803221 0.724809 -100 
-100 -100 0.823815 0.728868 0.595345 0.535629 0.548118 0.537483 0.493602 0.497286 0.546008 0.543605 0.489419 0.480227 0.518848 0.520132 0.486494 0.506432 0.571882 0.575071 0.518872 0.513353 0.559492 0.551258 0.489725 -100 
-100 -100 0.464545 0.400677 0.312135 0.281819 0.301971 0.297422 0.262523 0.262385 0.297717 0.296439 0.257965 0.254391 0.285794 0.285770 0.255141 0.262257 0.306320 0.307113 0.265801 0.264333 0.301472 0.297278 0.252392 -100 
-100 -100 0.230308 0.197101 0.152134 0.141990 0.158895 0.157649 0.136357 0.135131 0.155043 0.154611 0.133563 0.133071 0.152386 0.152148 0.132396 0.132952 0.155415 0.155380 0.132980 0.133215 0.154912 0.153334 0.128899 -100 
-100 -100 -100 -100 -100 -100 -100 -100 -100 -100 -100 -100 -100 -100 -100 -100 -100 -100 -100 -100 -100 -100 -100 -100 -100 -100 
-100 -100 -100 -100 -100 -100 -100 -100 -100 -100 -100 -100 -100 -100 -100 -100 -100 -100 -100 -100 -100 -100 -100 -100 -100 -100 
-100 -100 -100 -100 -100 -100 -100 -100 -100 -100 -100 -100 -100 -100 -100 -100 -100 -100 -100 -100 -100 -100 -100 -100 -100 -100 
-100 -100 0.598255 0.497071 0.360472 0.319055 0.357799 0.351523 0.292413 0.290039 0.347673 0.349301 0.294450 0.295472 0.346328 0.350075 0.306687 0.308357 0.355464 0.354519 0.305669 0.303867 0.348984 0.341399 0.282705 -100 
-100 -100 0.863454 0.748778 0.591766 0.533090 0.564922 0.554500 0.491544 0.493191 0.558954 0.558777 0.489940 0.476374 0.521194 0.523820 0.481202 0.485064 0.534529 0.534772 0.486963 0.487831 0.534538 0.525043 0.462627 -100 
-100 -100 1.151987 1.024966 0.850027 0.776164 0.799246 0.785125 0.721770 0.727713 0.798103 0.794106 0.710553 0.680176 0.716561 0.716739 0.674321 0.681374 0.735410 0.738145 0.691672 0.694967 0.742060 0.731340 0.667546 -100 
-100 -100 1.295057 1.150258 0.950425 0.861823 0.881000 0.864714 0.798221 0.804521 0.878046 0.870772 0.777602 0.743775 0.786199 0.786728 0.738563 0.748078 0.810378 0.815887 0.766397 0.769163 0.818332 0.806701 0.739346 -100 
-100 -100 1.339833 1.169855 0.931539 0.822329 0.839113 0.821799 0.750878 0.757131 0.835858 0.825987 0.725565 0.702604 0.771460 0.775038 0.708719 0.717053 0.791821 0.800088 0.741506 0.739069 0.790906 0.778101 0.704591 -100 
-100 -100 1.419431 1.231396 0.961517 0.826460 0.831563 0.813611 0.749277 0.764497 0.848888 0.837924 0.736114 0.730751 0.832167 0.836758 0.741241 0.737271 0.818137 0.827106 0.758365 0.745730 0.793290 0.779072 0.704732 -100 
-100 -100 1.531027 1.338750 1.056298 0.899922 0.887385 0.867300 0.814353 0.842093 0.930598 0.922660 0.830886 0.845347 0.969246 0.972636 0.851936 0.826509 0.900228 0.905363 0.828485 0.805563 0.844366 0.828198 0.756436 -100 
-100 -100 1.535995 1.343713 1.060967 0.902923 0.887937 0.865968 0.811597 0.838458 0.927078 0.918232 0.824575 0.839260 0.965190 0.969153 0.847734 0.823196 0.898619 0.903088 0.823249 0.798797 0.838372 0.821291 0.746752 -100 
-100 -100 1.437119 1.248544 0.977045 0.836474 0.833830 0.810264 0.742163 0.756233 0.842675 0.829160 0.720523 0.715740 0.824409 0.830962 0.732802 0.731974 0.818988 0.825962 0.747413 0.730446 0.781691 0.764335 0.679482 -100 
-100 -100 1.381645 1.207900 0.963124 0.843534 0.848352 0.823078 0.748857 0.758893 0.845499 0.832866 0.720697 0.698187 0.779848 0.786839 0.715415 0.729069 0.814892 0.820461 0.746299 0.738725 0.798823 0.780387 0.687025 -100 
-100 -100 1.404472 1.246749 1.025599 0.918273 0.923644 0.898510 0.829268 0.846124 0.934477 0.925732 0.818095 0.784565 0.844724 0.849338 0.792163 0.807720 0.884750 0.888130 0.821115 0.820271 0.881849 0.863012 0.769465 -100 
-100 -100 1.407066 1.251555 1.032851 0.925054 0.929631 0.903308 0.832336 0.848209 0.935997 0.930598 0.829880 0.799354 0.856350 0.860652 0.806206 0.819477 0.891596 0.892762 0.826243 0.825329 0.885979 0.866625 0.773143 -100 
-100 -100 1.376909 1.212719 0.981440 0.866153 0.871683 0.842735 0.760120 0.762460 0.843483 0.840629 0.751798 0.737247 0.803770 0.809898 0.752601 0.761689 0.831788 0.830731 0.759610 0.753215 0.811194 0.791433 0.698326 -100 
-100 -100 1.395578 1.228098 0.992089 0.875666 0.883841 0.854599 0.764419 0.751142 0.817323 0.815804 0.744060 0.745063 0.816924 0.822843 0.762291 0.765334 0.830540 0.828711 0.758421 0.747734 0.799109 0.780727 0.695803 -100 
-100 -100 1.451056 1.288897 1.061361 0.950568 0.958946 0.930697 0.841230 0.818901 0.870555 0.868890 0.810747 0.818639 0.888796 0.892942 0.831456 0.829925 0.888934 0.887208 0.821832 0.810675 0.857185 0.840652 0.763882 -100 
-100 -100 1.444450 1.283027 1.056587 0.946755 0.955899 0.929478 0.842787 0.821230 0.870966 0.869152 0.812735 0.820181 0.888368 0.890920 0.828633 0.827380 0.887736 0.887329 0.823207 0.813249 0.860201 0.845226 0.770985 -100 
-100 -100 1.370772 1.205932 0.973617 0.859669 0.869401 0.845504 0.763915 0.751497 0.809597 0.807870 0.744309 0.746417 0.813040 0.814520 0.752118 0.756700 0.826646 0.828668 0.761193 0.752416 0.803511 0.789837 0.714007 -100 
-100 -100 1.317820 1.160161 0.937003 0.824789 0.830286 0.808426 0.737777 0.736408 0.799933 0.797810 0.729299 0.724769 0.786375 0.787537 0.730239 0.743736 0.821837 0.825697 0.755426 0.745984 0.798736 0.785667 0.708913 -100 
-100 -100 1.270708 1.131480 0.934032 0.833105 0.834573 0.815030 0.757350 0.763574 0.827009 0.824691 0.756787 0.747661 0.800393 0.801905 0.754780 0.775266 0.854257 0.858655 0.789675 0.778144 0.827651 0.814843 0.741044 -100 
-100 -100 1.109868 0.989749 0.819444 0.735721 0.741267 0.725406 0.674279 0.681357 0.740769 0.738326 0.674295 0.664829 0.712881 0.714047 0.670727 0.690547 0.765055 0.768863 0.703475 0.693145 0.740945 0.729902 0.660897 -100 
-100 -100 0.784684 0.686679 0.549962 0.491175 0.507917 0.497747 0.450389 0.453052 0.503410 0.501060 0.445737 0.439525 0.484471 0.484487 0.440886 0.452581 0.515364 0.517697 0.460761 0.455872 0.502469 0.495254 0.435332 -100 
-100 -100 0.423893 0.360475 0.273261 0.245228 0.267512 0.263429 0.227618 0.226564 0.261443 0.260094 0.221971 0.219610 0.253067 0.252613 0.218446 0.221559 0.262539 0.263335 0.224504 0.224507 0.260782 0.257513 0.215580 -100 
-100 -100 0.197436 0.168330 0.129980 0.122124 0.137046 0.136090 0.117810 0.116471 0.132956 0.132529 0.114952 0.114606 0.131057 0.130807 0.113784 0.113538 0.131173 0.131298 0.113997 0.114921 0.132847 0.131802 0.112329 -100 
-100 -100 -100 -100 -100 -100 -100 -100 -100 -100 -100 -100 -100 -100 -100 -100 -100 -100 -100 -100 -100 -100 -100 -100 -100 -100 
-100 -100 -100 -100 -100 -100 -100 -100 -100 -100 -100 -100 -100 -100 -100 -100 -100 -100 -100 -100 -100 -100 -100 -100 -100 -100 
-100 -100 -100 -100 -100 -100 -100 -100 -100 -100 -100 -100 -100 -100 -100 -100 -100 -100 -100 -100 -100 -100 -100 -100 -100 -100 
-100 -100 0.595178 0.495697 0.361676 0.320362 0.358172 0.351290 0.291915 0.289394 0.346640 0.348842 0.295657 0.297713 0.348788 0.352434 0.308486 0.308513 0.353700 0.353142 0.307185 0.308230 0.354822 0.348001 0.289920 -100 
-100 -100 0.852744 0.740604 0.588091 0.532289 0.564605 0.554004 0.490728 0.491447 0.555875 0.556093 0.489421 0.477384 0.522949 0.525232 0.481011 0.482407 0.529723 0.530587 0.486354 0.491155 0.540512 0.532204 0.470193 -100 
-100 -100 1.135207 1.011117 0.841767 0.772812 0.797812 0.784127 0.720461 0.724464 0.792186 0.788221 0.707505 0.679680 0.718266 0.717803 0.671864 0.675604 0.728369 0.732155 0.689214 0.697820 0.749545 0.740421 0.676020 -100 
-100 -100 1.277838 1.135921 0.941736 0.858613 0.880461 0.864911 0.797697 0.800676 0.869636 0.861760 0.772153 0.742133 0.789031 0.788679 0.734552 0.740486 0.802644 0.809959 0.764250 0.772761 0.827041 0.817132 0.749007 -100 
-100 -100 1.326970 1.159599 0.926346 0.822339 0.842204 0.825392 0.751915 0.751237 0.821270 0.809960 0.716104 0.702640 0.784063 0.786860 0.707488 0.710015 0.785263 0.796289 0.742139 0.745063 0.801313 0.790082 0.716211 -100 
-100 -100 1.411407 1.225698 0.960340 0.830543 0.839309 0.820812 0.749457 0.750023 0.819168 0.806693 0.720310 0.742699 0.876960 0.881865 0.757009 0.736961 0.816525 0.828186 0.763272 0.755727 0.808113 0.795233 0.719651 -100 
-100 -100 1.526146 1.335755 1.057011 0.906541 0.898378 0.876346 0.811310 0.816984 0.885718 0.878019 0.813754 0.879703 1.058489 1.063839 0.896814 0.839258 0.904120 0.909911 0.836636 0.819033 0.864949 0.849947 0.774378 -100 
-100 -100 1.532217 1.341285 1.061538 0.909574 0.899910 0.876153 0.808856 0.812817 0.881196 0.872555 0.806778 0.873710 1.055354 1.061184 0.892515 0.835342 0.901995 0.907033 0.830532 0.811594 0.858848 0.842787 0.763661 -100 
-100 -100 1.433657 1.245916 0.977011 0.842550 0.846731 0.822897 0.744395 0.740260 0.809424 0.794334 0.702841 0.728862 0.873291 0.879978 0.749546 0.730785 0.816493 0.825819 0.750430 0.739557 0.797733 0.781310 0.692588 -100 
-100 -100 1.379012 1.206122 0.964608 0.852505 0.865555 0.840559 0.756522 0.751171 0.824159 0.810095 0.709121 0.703454 0.802833 0.809165 0.720629 0.724366 0.809375 0.816907 0.746831 0.747321 0.815644 0.798371 0.700679 -100 
-100 -100 1.400732 1.244573 1.029223 0.931211 0.945296 0.920001 0.839874 0.840768 0.916374 0.906998 0.810457 0.790906 0.860131 0.864527 0.799375 0.806194 0.879378 0.883516 0.821980 0.831066 0.901535 0.884319 0.787098 -100 
-100 -100 1.404840 1.250114 1.035888 0.936276 0.948919 0.922439 0.841510 0.843702 0.921652 0.916295 0.825049 0.806425 0.869747 0.874045 0.814274 0.819002 0.885966 0.887117 0.825995 0.834864 0.904070 0.886186 0.789063 -100 
-100 -100 1.380981 1.214917 0.981975 0.869585 0.880720 0.852367 0.764282 0.760773 0.839178 0.836830 0.751459 0.742543 0.812987 0.818584 0.756122 0.758050 0.823753 0.822480 0.755500 0.756899 0.821891 0.802893 0.705894 -100 
-100 -100 1.408027 1.236260 0.993013 0.872487 0.881712 0.853822 0.764866 0.755814 0.826914 0.825905 0.750232 0.747416 0.817398 0.821701 0.758049 0.756415 0.818106 0.816446 0.750355 0.745850 0.801600 0.783812 0.697051 -100 
-100 -100 1.470965 1.303316 1.065603 0.945954 0.951581 0.924958 0.841500 0.830205 0.891602 0.890225 0.822898 0.819956 0.882839 0.884218 0.821573 0.816871 0.872634 0.871551 0.811143 0.805284 0.853317 0.837734 0.762572 -100 
-100 -100 1.465593 1.298474 1.061442 0.942198 0.948059 0.923264 0.843273 0.833893 0.894476 0.892839 0.826059 0.821981 0.882995 0.882769 0.819006 0.814513 0.871812 0.872081 0.812551 0.806987 0.854442 0.840432 0.768646 -100 
-100 -100 1.387581 1.217687 0.976475 0.856207 0.865041 0.842661 0.765246 0.761924 0.829426 0.828032 0.756275 0.751823 0.816728 0.816391 0.749522 0.748905 0.815735 0.817749 0.752690 0.746318 0.797797 0.784606 0.709894 -100 
-100 -100 1.330466 1.169266 0.940642 0.826343 0.833685 0.813178 0.743901 0.748164 0.819026 0.817758 0.744754 0.739966 0.805189 0.804965 0.739255 0.743774 0.817350 0.819734 0.748840 0.738345 0.789741 0.776604 0.700850 -100 
-100 -100 1.281466 1.140342 0.940919 0.840699 0.845551 0.827262 0.769515 0.779555 0.848523 0.847652 0.778676 0.773222 0.831995 0.831877 0.773672 0.782023 0.854640 0.856115 0.784290 0.769064 0.815662 0.802416 0.729844 -100 
-100 -100 1.119514 0.998071 0.826675 0.744285 0.753396 0.738462 0.686434 0.696321 0.760555 0.759428 0.694756 0.689795 0.744804 0.744445 0.689582 0.697474 0.766219 0.767301 0.698816 0.684496 0.729182 0.717811 0.650371 -100 
-100 -100 0.791438 0.691945 0.553220 0.495093 0.514728 0.504903 0.455805 0.460123 0.514859 0.512968 0.455167 0.451941 0.503810 0.503010 0.449825 0.453641 0.514054 0.515466 0.456878 0.449827 0.494441 0.487381 0.429241 -100 
-100 -100 0.425678 0.361150 0.272159 0.244149 0.268227 0.264147 0.226661 0.226179 0.263753 0.262267 0.221382 0.219598 0.257335 0.256717 0.217579 0.218313 0.259621 0.260784 0.221885 0.221785 0.257460 0.254518 0.213812 -100 
-100 -100 0.196210 0.166934 0.128206 0.120257 0.135485 0.134496 0.115871 0.114691 0.131795 0.131230 0.112733 0.111993 0.129135 0.128917 0.111233 0.111188 0.129090 0.129577 0.112823 0.114206 0.132111 0.131238 0.112191 -100 
-100 -100 -100 -100 -100 -100 -100 -100 -100 -100 -100 -100 -100 -100 -100 -100 -100 -100 -100 -100 -100 -100 -100 -100 -100 -100 
-100 -100 -100 -100 -100 -100 -100 -100 -100 -100 -100 -100 -100 -100 -100 -100 -100 -100 -100 -100 -100 -100 -100 -100 -100 -100 
-100 -100 -100 -100 -100 -100 -100 -100 -100 -100 -100 -100 -100 -100 -100 -100 -100 -100 -100 -100 -100 -100 -100 -100 -100 -100 
-100 -100 0.653316 0.554710 0.421406 0.378369 0.414486 0.406537 0.346734 0.345658 0.404831 0.406677 0.350042 0.347333 0.395757 0.398343 0.353575 0.352288 0.396504 0.396696 0.353746 0.358749 0.407661 0.401485 0.343281 -100 
-100 -100 0.896434 0.788969 0.643631 0.590706 0.621731 0.610965 0.549810 0.551945 0.615646 0.614939 0.546408 0.529653 0.571521 0.571761 0.525778 0.525179 0.571903 0.573867 0.532798 0.542077 0.593977 0.587186 0.526456 -100 
-100 -100 1.168839 1.051335 0.892168 0.829007 0.854586 0.841637 0.780704 0.785970 0.853253 0.848197 0.765749 0.735254 0.780130 0.776944 0.718791 0.719947 0.786378 0.791472 0.737193 0.749767 0.806566 0.799486 0.734129 -100 
-100 -100 1.314051 1.179682 0.996664 0.918731 0.939932 0.925016 0.861295 0.865230 0.932176 0.923605 0.835545 0.806996 0.864192 0.860893 0.790437 0.790765 0.865519 0.873905 0.816513 0.828378 0.886932 0.879034 0.810525 -100 
-100 -100 1.376020 1.217273 0.995824 0.893658 0.908341 0.890799 0.821401 0.820200 0.883508 0.873299 0.791654 0.791648 0.885270 0.885455 0.788528 0.775297 0.842976 0.853453 0.802285 0.807918 0.864585 0.854763 0.783601 -100 
-100 -100 1.471660 1.294588 1.039708 0.908967 0.910533 0.889298 0.818382 0.813986 0.873309 0.866103 0.808273 0.869023 1.034637 1.038259 0.880714 0.826598 0.887324 0.894516 0.831522 0.825240 0.877830 0.865331 0.790504 -100 
-100 -100 1.592193 1.408889 1.136535 0.985118 0.974415 0.948259 0.875157 0.870309 0.932702 0.934879 0.909581 1.037288 1.270221 1.275797 1.057790 0.949738 0.987916 0.984839 0.908519 0.892519 0.948092 0.932820 0.847201 -100 
-100 -100 1.598320 1.414125 1.140432 0.988004 0.976775 0.949312 0.873855 0.867340 0.929336 0.930776 0.904577 1.033816 1.269710 1.275675 1.055747 0.947518 0.987140 0.983306 0.904092 0.887308 0.944661 0.928258 0.838662 -100 
-100 -100 1.495319 1.315144 1.055646 0.921953 0.922444 0.897127 0.818222 0.808690 0.867196 0.858088 0.797835 0.864327 1.040182 1.045322 0.881613 0.826856 0.891877 0.896767 0.825354 0.817961 0.877768 0.861692 0.772935 -100 
-100 -100 1.433589 1.267928 1.036948 0.929810 0.943699 0.919700 0.836971 0.828064 0.890824 0.879043 0.796513 0.809123 0.921199 0.924654 0.817812 0.802372 0.875899 0.883003 0.820508 0.828122 0.898967 0.883608 0.788876 -100 
-100 -100 1.449346 1.299541 1.093198 1.004895 1.030173 1.007013 0.920506 0.915005 0.980092 0.971202 0.886614 0.875960 0.948131 0.949571 0.875757 0.872365 0.941473 0.946795 0.891350 0.909826 0.985502 0.971424 0.877234 -100 
-100 -100 1.450862 1.302263 1.097263 1.008474 1.033018 1.008966 0.921912 0.918153 0.986569 0.981243 0.899115 0.885116 0.946968 0.948383 0.884125 0.881495 0.945083 0.947541 0.892882 0.911632 0.986261 0.971663 0.877751 -100 
-100 -100 1.429197 1.269043 1.046265 0.941689 0.955645 0.929522 0.844665 0.840392 0.912588 0.910173 0.830409 0.820645 0.885225 0.887791 0.823725 0.819438 0.878245 0.877758 0.819872 0.830146 0.898203 0.881693 0.788660 -100 
-100 -100 1.464671 1.297135 1.060221 0.942193 0.949602 0.923113 0.840299 0.835346 0.905187 0.903835 0.828232 0.819373 0.881117 0.882386 0.818688 0.812498 0.867395 0.865874 0.807374 0.809344 0.866557 0.850280 0.766626 -100 
-100 -100 1.535657 1.369923 1.132919 1.011110 1.015714 0.989844 0.910052 0.905817 0.970839 0.968902 0.896402 0.884472 0.941475 0.939729 0.874186 0.866062 0.918619 0.917384 0.860244 0.858871 0.910766 0.896252 0.820320 -100 
-100 -100 1.531487 1.366046 1.129168 1.006934 1.011022 0.986698 0.910469 0.908484 0.973328 0.971206 0.898954 0.886292 0.942095 0.939158 0.872741 0.865078 0.919263 0.919094 0.861804 0.858941 0.908778 0.895452 0.823217 -100 
-100 -100 1.448169 1.281654 1.044730 0.923936 0.928212 0.906304 0.835681 0.838291 0.907667 0.906337 0.833067 0.823592 0.882391 0.880368 0.814268 0.809756 0.869806 0.870716 0.809377 0.803101 0.851156 0.837921 0.766650 -100 
-100 -100 1.385181 1.228133 1.005585 0.893277 0.898494 0.878827 0.814984 0.824104 0.896798 0.896572 0.824690 0.819082 0.881103 0.879942 0.814110 0.813148 0.879106 0.879442 0.810264 0.796991 0.843301 0.829329 0.756517 -100 
-100 -100 1.333693 1.195984 1.000198 0.903143 0.912363 0.895327 0.837518 0.852203 0.926855 0.927737 0.857702 0.853243 0.912037 0.911128 0.850193 0.852282 0.923249 0.921980 0.844229 0.824981 0.875073 0.860512 0.780899 -100 
-100 -100 1.169983 1.051203 0.882189 0.802440 0.816424 0.802592 0.749551 0.763909 0.834456 0.835066 0.768778 0.765354 0.821790 0.820810 0.762392 0.764545 0.833027 0.831630 0.756327 0.737506 0.785919 0.773216 0.698323 -100 
-100 -100 0.839349 0.741341 0.604309 0.546666 0.566401 0.556910 0.509386 0.517437 0.575858 0.574986 0.516716 0.514958 0.568950 0.567931 0.511697 0.511825 0.569877 0.570073 0.509602 0.498270 0.539175 0.531121 0.473802 -100 
-100 -100 0.469703 0.403378 0.311102 0.281149 0.305783 0.301401 0.262817 0.264473 0.306217 0.304881 0.260697 0.259228 0.300893 0.300256 0.257033 0.256906 0.300447 0.301595 0.259690 0.257249 0.292461 0.288953 0.247112 -100 
-100 -100 0.228407 0.194577 0.148309 0.137998 0.156160 0.154864 0.132315 0.131622 0.153766 0.153039 0.129176 0.128061 0.150278 0.150049 0.127229 0.127458 0.150568 0.151339 0.129961 0.131075 0.152498 0.151349 0.128188 -100 
-100 -100 -100 -100 -100 -100 -100 -100 -100 -100 -100 -100 -100 -100 -100 -100 -100 -100 -100 -100 -100 -100 -100 -100 -100 -100 
-100 -100 -100 -100 -100 -100 -100 -100 -100 -100 -100 -100 -100 -100 -100 -100 -100 -100 -100 -100 -100 -100 -100 -100 -100 -100 
-100 -100 -100 -100 -100 -100 -100 -100 -100 -100 -100 -100 -100 -100 -100 -100 -100 -100 -100 -100 -100 -100 -100 -100 -100 -100 
-100 -100 0.656391 0.557684 0.423775 0.378947 0.413467 0.404610 0.344251 0.342682 0.401591 0.403352 0.346814 0.344492 0.393278 0.395454 0.349492 0.347339 0.391953 0.392528 0.350023 0.356640 0.406978 0.401672 0.343952 -100 
-100 -100 0.894971 0.788462 0.644178 0.590648 0.620320 0.608478 0.546554 0.548399 0.612337 0.611653 0.543024 0.526914 0.569678 0.569521 0.522086 0.521339 0.569885 0.572236 0.530036 0.539628 0.592616 0.586814 0.526784 -100 
-100 -100 1.163147 1.047356 0.890492 0.827916 0.852690 0.838782 0.777207 0.782630 0.850602 0.845815 0.763406 0.733788 0.779856 0.776391 0.717040 0.719075 0.788551 0.793848 0.736665 0.747693 0.804755 0.798470 0.733771 -100 
-100 -100 1.308310 1.175913 0.995435 0.918045 0.938385 0.922498 0.858185 0.862438 0.930106 0.922060 0.834469 0.806826 0.864856 0.861117 0.789520 0.790664 0.868280 0.876643 0.816061 0.826128 0.884887 0.877709 0.809689 -100 
-100 -100 1.373043 1.216420 0.997441 0.895074 0.908474 0.889796 0.819564 0.818207 0.881498 0.872055 0.791914 0.792663 0.885797 0.885065 0.787177 0.773822 0.842884 0.853068 0.799879 0.805113 0.862825 0.853746 0.782695 -100 
-100 -100 1.469070 1.294523 1.042813 0.912425 0.913230 0.890991 0.818678 0.812638 0.870140 0.863864 0.809276 0.870602 1.033768 1.036255 0.879216 0.824981 0.885616 0.892257 0.828593 0.823257 0.877542 0.865556 0.790145 -100 
-100 -100 1.587058 1.406679 1.138610 0.989307 0.979106 0.952246 0.876985 0.868624 0.927289 0.930220 0.909185 1.037263 1.266853 1.271445 1.055309 0.948155 0.985854 0.982279 0.906246 0.891944 0.949507 0.934544 0.847896 -100 
-100 -100 1.592839 1.411482 1.142031 0.991948 0.981594 0.953805 0.876593 0.866900 0.925209 0.927485 0.905659 1.034997 1.267109 1.271869 1.053722 0.946183 0.985043 0.980623 0.901774 0.886776 0.946189 0.930039 0.839250 -100 
-100 -100 1.492049 1.314058 1.057497 0.924813 0.925711 0.900514 0.821366 0.811010 0.867533 0.859579 0.803182 0.869580 1.041632 1.044892 0.881358 0.825740 0.889732 0.893797 0.822102 0.816160 0.878093 0.862385 0.772486 -100 
-100 -100 1.430552 1.266387 1.037325 0.930812 0.945163 0.921652 0.839469 0.830801 0.892451 0.881692 0.802217 0.815115 0.924778 0.926121 0.817679 0.800759 0.874030 0.880492 0.817066 0.825810 0.898936 0.884275 0.788741 -100 
-100 -100 1.444212 1.295587 1.091105 1.004174 1.030491 1.008008 0.921829 0.915903 0.979567 0.971406 0.889684 0.880231 0.951375 0.951048 0.875328 0.870973 0.940791 0.945800 0.889084 0.908383 0.986250 0.973091 0.878467 -100 
-100 -100 1.445144 1.297276 1.093729 1.006554 1.032428 1.009189 0.922421 0.918068 0.985082 0.980318 0.900701 0.887992 0.949225 0.949066 0.882873 0.879389 0.943893 0.946208 0.890390 0.910056 0.986901 0.973373 0.879265 -100 
-100 -100 1.426673 1.266094 1.042986 0.938996 0.953976 0.928714 0.844529 0.840434 0.912055 0.910120 0.831897 0.822544 0.886202 0.887226 0.821238 0.815765 0.875030 0.874381 0.815768 0.827273 0.897535 0.882137 0.789114 -100 
-100 -100 1.468444 1.298902 1.058972 0.939423 0.946896 0.921056 0.839139 0.834947 0.905036 0.904093 0.829025 0.819768 0.880330 0.880503 0.815818 0.808853 0.863840 0.862112 0.803220 0.806134 0.864820 0.849403 0.765984 -100 
-100 -100 1.545226 1.376396 1.134361 1.009080 1.012560 0.986954 0.908093 0.904795 0.970428 0.968808 0.896237 0.883481 0.939228 0.936952 0.871600 0.863607 0.916348 0.914908 0.857351 0.856218 0.908575 0.894545 0.819014 -100 
-100 -100 1.541636 1.373020 1.130982 1.005142 1.007943 0.983791 0.908422 0.907264 0.972685 0.970865 0.898537 0.885184 0.939942 0.936841 0.871102 0.863827 0.918018 0.917603 0.859972 0.857025 0.906828 0.893712 0.821813 -100 
-100 -100 1.453921 1.285105 1.044677 0.921837 0.925609 0.904033 0.834146 0.837309 0.907003 0.906008 0.833084 0.823500 0.881735 0.879688 0.814033 0.809309 0.868593 0.869165 0.808017 0.801924 0.849971 0.836762 0.765577 -100 
-100 -100 1.386186 1.228139 1.004237 0.891344 0.896494 0.877166 0.813940 0.823395 0.896100 0.896209 0.825048 0.819812 0.881687 0.880489 0.814551 0.812460 0.876740 0.876763 0.808668 0.796259 0.842746 0.828718 0.755851 -100 
-100 -100 1.332413 1.194599 0.998740 0.901657 0.910846 0.894022 0.836644 0.851508 0.925962 0.927136 0.857976 0.854104 0.913018 0.911978 0.850372 0.850616 0.919337 0.917858 0.841932 0.824231 0.874784 0.860221 0.780552 -100 
-100 -100 1.168709 1.050148 0.881413 0.801614 0.815392 0.801667 0.749020 0.763563 0.833874 0.834705 0.769157 0.766182 0.822718 0.821632 0.762602 0.763105 0.829486 0.827968 0.754487 0.737086 0.785850 0.773098 0.698117 -100 
-100 -100 0.839228 0.741401 0.604539 0.546637 0.565986 0.556531 0.509455 0.517811 0.576118 0.575351 0.517452 0.515762 0.569672 0.568659 0.512380 0.511873 0.568674 0.568783 0.509378 0.498546 0.539354 0.531091 0.473609 -100 
-100 -100 0.470479 0.404115 0.311722 0.281446 0.305784 0.301407 0.263109 0.265032 0.306812 0.305500 0.261347 0.259732 0.301279 0.300681 0.257630 0.257589 0.300814 0.301915 0.260217 0.257594 0.292555 0.288879 0.246937 -100 
-100 -100 0.229142 0.195153 0.148659 0.138166 0.156228 0.154932 0.132469 0.131898 0.154140 0.153414 0.129456 0.128236 0.150412 0.150200 0.127455 0.127825 0.151020 0.151776 0.130279 0.131198 0.152491 0.151281 0.128106 -100 
-100 -100 -100 -100 -100 -100 -100 -100 -100 -100 -100 -100 -100 -100 -100 -100 -100 -100 -100 -100 -100 -100 -100 -100 -100 -100 
-100 -100 -100 -100 -100 -100 -100 -100 -100 -100 -100 -100 -100 -100 -100 -100 -100 -100 -100 -100 -100 -100 -100 -100 -100 -100 
-100 -100 -100 -100 -100 -100 -100 -100 -100 -100 -100 -100 -100 -100 -100 -100 -100 -100 -100 -100 -100 -100 -100 -100 -100 -100 
-100 -100 0.600703 0.501980 0.367784 0.321578 0.354441 0.344667 0.283357 0.279243 0.335978 0.337949 0.284891 0.288557 0.341484 0.343861 0.295570 0.293131 0.341131 0.341803 0.295741 0.301362 0.352409 0.348393 0.292045 -100 
-100 -100 0.842260 0.734030 0.586670 0.530561 0.559343 0.545648 0.480057 0.480147 0.545781 0.546211 0.479209 0.469711 0.518893 0.520180 0.471431 0.473624 0.528796 0.530741 0.480469 0.484222 0.536146 0.530674 0.470887 -100 
-100 -100 1.110721 0.992619 0.832059 0.766978 0.790963 0.774913 0.709471 0.714400 0.784938 0.782055 0.701559 0.677160 0.720310 0.719515 0.670685 0.679322 0.744050 0.748162 0.692931 0.693536 0.744529 0.737193 0.674395 -100 
-100 -100 1.252477 1.117443 0.933086 0.854101 0.875061 0.857132 0.788092 0.792121 0.863612 0.857561 0.769793 0.743300 0.793390 0.792234 0.735820 0.746722 0.820226 0.827165 0.768444 0.768278 0.821735 0.813311 0.746143 -100 
-100 -100 1.308847 1.149389 0.926885 0.825357 0.842959 0.822986 0.746239 0.743904 0.812713 0.803762 0.715684 0.705140 0.784897 0.785256 0.704455 0.708984 0.790642 0.800746 0.738332 0.738232 0.797093 0.787809 0.713934 -100 
-100 -100 1.393313 1.217192 0.965686 0.840949 0.849367 0.827775 0.750194 0.742392 0.802939 0.792858 0.718129 0.742937 0.868772 0.870544 0.749535 0.731849 0.813106 0.823544 0.756061 0.751400 0.809443 0.798191 0.720522 -100 
-100 -100 1.499879 1.320323 1.058842 0.919523 0.915221 0.890795 0.816238 0.806058 0.858912 0.852508 0.803120 0.871058 1.038953 1.041825 0.883177 0.831697 0.896777 0.901982 0.830691 0.819409 0.872514 0.858757 0.779851 -100 
-100 -100 1.505514 1.325050 1.062273 0.922067 0.917402 0.892362 0.816693 0.805609 0.857935 0.850820 0.800561 0.868814 1.038186 1.040794 0.880202 0.828368 0.894273 0.898440 0.824318 0.812196 0.867051 0.852070 0.769028 -100 
-100 -100 1.415330 1.235910 0.979726 0.852018 0.859364 0.835749 0.754262 0.743436 0.802350 0.790307 0.713466 0.740402 0.872041 0.873192 0.745510 0.726455 0.810501 0.817800 0.741671 0.736074 0.801923 0.786818 0.694056 -100 
-100 -100 1.363738 1.196621 0.963683 0.856026 0.871859 0.848278 0.764338 0.756645 0.822933 0.811905 0.723267 0.720232 0.811921 0.812086 0.720125 0.721049 0.806652 0.812376 0.738693 0.742617 0.818650 0.803543 0.702803 -100 
-100 -100 1.380462 1.228619 1.021030 0.928941 0.947082 0.923713 0.843285 0.840097 0.908427 0.901293 0.816489 0.802975 0.869752 0.869399 0.799872 0.805530 0.882519 0.885762 0.819047 0.829930 0.907173 0.892649 0.793736 -100 
-100 -100 1.385040 1.232734 1.024059 0.930314 0.947540 0.923336 0.842201 0.840212 0.911421 0.907790 0.826824 0.814414 0.876743 0.876880 0.812442 0.816248 0.887695 0.888430 0.822342 0.833122 0.909039 0.894273 0.796284 -100 
-100 -100 1.374971 1.207254 0.972650 0.861696 0.875846 0.849902 0.763246 0.758853 0.833980 0.833112 0.754039 0.747710 0.815709 0.816924 0.749300 0.748876 0.817425 0.815684 0.745209 0.749669 0.821510 0.805868 0.708687 -100 
-100 -100 1.425124 1.246556 0.992250 0.865035 0.873256 0.846917 0.760581 0.753474 0.824730 0.824922 0.751382 0.747441 0.813550 0.814627 0.748620 0.745788 0.809018 0.806816 0.738551 0.736324 0.796450 0.781260 0.695252 -100 
-100 -100 1.508758 1.330836 1.074928 0.941439 0.941340 0.914819 0.834419 0.826270 0.889558 0.889039 0.821219 0.815062 0.873454 0.873295 0.812139 0.809132 0.866580 0.865026 0.802657 0.796818 0.845523 0.831315 0.757847 -100 
-100 -100 1.505341 1.327625 1.071861 0.938212 0.937771 0.912776 0.835726 0.829353 0.891943 0.891118 0.823670 0.816656 0.873787 0.873088 0.812237 0.809990 0.868109 0.867763 0.806841 0.800539 0.847186 0.833709 0.763464 -100 
-100 -100 1.411436 1.233629 0.979313 0.850198 0.855934 0.834133 0.759189 0.757898 0.826529 0.826164 0.755343 0.750113 0.812830 0.812396 0.747254 0.746223 0.810683 0.811752 0.747561 0.741972 0.793354 0.780279 0.706068 -100 
-100 -100 1.336608 1.171628 0.937237 0.819767 0.826237 0.806582 0.739214 0.744591 0.815462 0.815327 0.744853 0.741329 0.806032 0.805544 0.739122 0.739303 0.806842 0.808294 0.741684 0.734865 0.787282 0.774218 0.698522 -100 
-100 -100 1.278326 1.136442 0.935771 0.835010 0.839839 0.822119 0.765318 0.775718 0.843494 0.843679 0.778391 0.775296 0.834719 0.833926 0.772593 0.773584 0.837825 0.838654 0.773866 0.764969 0.813785 0.800943 0.728583 -100 
-100 -100 1.115232 0.994250 0.823186 0.740566 0.749299 0.734642 0.683454 0.693709 0.756624 0.756306 0.694940 0.691987 0.747679 0.746697 0.688814 0.689846 0.750553 0.751225 0.689878 0.681558 0.728148 0.716990 0.649632 -100 
-100 -100 0.790210 0.691274 0.553101 0.494146 0.512573 0.502859 0.455170 0.460424 0.514620 0.513147 0.456975 0.454314 0.506106 0.505180 0.451251 0.451956 0.507234 0.508369 0.454332 0.449939 0.494735 0.487205 0.428665 -100 
-100 -100 0.427698 0.363126 0.273881 0.244806 0.267831 0.263773 0.227334 0.227780 0.265339 0.263966 0.223419 0.221246 0.258618 0.258091 0.219396 0.220079 0.259732 0.260737 0.223134 0.222783 0.257758 0.254295 0.213253 -100 
-100 -100 0.198586 0.168807 0.129342 0.120768 0.135612 0.134625 0.116347 0.115611 0.133038 0.132482 0.113692 0.112600 0.129599 0.129433 0.111996 0.112398 0.130467 0.130902 0.113858 0.114627 0.132098 0.131017 0.111917 -100 
-100 -100 -100 -100 -100 -100 -100 -100 -100 -100 -100 -100 -100 -100 -100 -100 -100 -100 -100 -100 -100 -100 -100 -100 -100 -100 
-100 -100 -100 -100 -100 -100 -100 -100 -100 -100 -100 -100 -100 -100 -100 -100 -100 -100 -100 -100 -100 -100 -100 -100 -100 -100 
-100 -100 -100 -100 -100 -100 -100 -100 -100 -100 -100 -100 -100 -100 -100 -100 -100 -100 -100 -100 -100 -100 -100 -100 -100 -100 
-100 -100 0.592665 0.495806 0.364271 0.318578 0.350443 0.339560 0.277070 0.272427 0.330442 0.331859 0.276569 0.281217 0.337026 0.338888 0.287383 0.286859 0.343461 0.344504 0.290285 0.292678 0.343997 0.341004 0.285632 -100 
-100 -100 0.829763 0.723449 0.579121 0.524979 0.553932 0.539769 0.474073 0.475914 0.544575 0.545208 0.476309 0.468149 0.520579 0.522507 0.473809 0.483399 0.550859 0.552329 0.487915 0.480041 0.527441 0.521386 0.462266 -100 
-100 -100 1.096354 0.980020 0.821891 0.759599 0.785414 0.769645 0.704651 0.713253 0.788783 0.787249 0.705473 0.682583 0.728070 0.729440 0.685735 0.706904 0.785382 0.787710 0.713923 0.695244 0.736363 0.726225 0.663394 -100 
-100 -100 1.236370 1.103879 0.923160 0.847651 0.870549 0.852651 0.783708 0.791444 0.868408 0.864602 0.776421 0.750299 0.798990 0.800168 0.752939 0.777482 0.863093 0.867198 0.789921 0.770159 0.813438 0.801829 0.734163 -100 
-100 -100 1.287480 1.132792 0.918278 0.822261 0.841020 0.820086 0.742385 0.741947 0.814948 0.808490 0.719796 0.702923 0.768982 0.770458 0.707574 0.727065 0.817408 0.824325 0.747990 0.735186 0.788376 0.777379 0.702923 -100 
-100 -100 1.362836 1.193968 0.955590 0.840740 0.851789 0.829127 0.749474 0.741279 0.804087 0.794806 0.713245 0.712580 0.800099 0.801787 0.719421 0.728929 0.818826 0.827698 0.754124 0.745370 0.802047 0.790484 0.712628 -100 
-100 -100 1.460441 1.289612 1.044438 0.919095 0.919456 0.894988 0.819089 0.807538 0.860427 0.850906 0.783238 0.801743 0.909099 0.911149 0.810935 0.806033 0.886524 0.894051 0.823271 0.812917 0.865005 0.851732 0.775035 -100 
-100 -100 1.466480 1.294979 1.048783 0.922331 0.921799 0.896990 0.821021 0.808954 0.860821 0.850663 0.782736 0.800974 0.908329 0.909752 0.808289 0.802931 0.883396 0.889876 0.817237 0.806839 0.860859 0.846546 0.766064 -100 
-100 -100 1.385408 1.213910 0.971559 0.852692 0.860642 0.836747 0.756628 0.746533 0.805834 0.794716 0.713070 0.712657 0.801163 0.801076 0.714304 0.722140 0.812165 0.818087 0.739387 0.732664 0.797943 0.783280 0.691653 -100 
-100 -100 1.341569 1.179937 0.955342 0.850366 0.863244 0.839612 0.760090 0.755728 0.822911 0.814183 0.727436 0.714549 0.785070 0.784494 0.713824 0.729841 0.820662 0.824247 0.743386 0.740673 0.813245 0.798124 0.699219 -100 
-100 -100 1.361477 1.212545 1.008379 0.914989 0.928683 0.905809 0.831721 0.833523 0.903255 0.897833 0.814999 0.797665 0.855817 0.855730 0.798186 0.818063 0.904722 0.907074 0.829828 0.829435 0.900115 0.884901 0.788457 -100 
-100 -100 1.371000 1.220120 1.012526 0.916070 0.928477 0.904819 0.829978 0.832198 0.903545 0.900807 0.821824 0.807399 0.865006 0.865470 0.809540 0.827041 0.909771 0.910511 0.833682 0.832795 0.901977 0.886802 0.791854 -100 
-100 -100 1.372310 1.205091 0.970260 0.855935 0.864977 0.838704 0.756020 0.752157 0.824010 0.823380 0.748133 0.741909 0.806295 0.807282 0.745635 0.755679 0.833648 0.832044 0.752837 0.748480 0.815824 0.800799 0.707065 -100 
-100 -100 1.437080 1.257780 1.000919 0.868376 0.870702 0.842151 0.755341 0.743499 0.808251 0.808354 0.740894 0.740809 0.806501 0.808198 0.746756 0.751965 0.822950 0.820598 0.744552 0.735026 0.791643 0.776943 0.693496 -100 
-100 -100 1.530835 1.350987 1.089793 0.948839 0.941634 0.911195 0.826934 0.810263 0.865083 0.864419 0.804406 0.805448 0.866852 0.869032 0.812905 0.817965 0.883370 0.881387 0.810432 0.796711 0.841245 0.826455 0.754093 -100 
-100 -100 1.527585 1.347753 1.086374 0.944991 0.937432 0.908382 0.827050 0.811672 0.865439 0.864644 0.805623 0.806151 0.866303 0.868363 0.813211 0.818530 0.883077 0.882195 0.814253 0.801352 0.844276 0.829838 0.759924 -100 
-100 -100 1.423999 1.244912 0.987087 0.851955 0.851942 0.827356 0.750027 0.741832 0.802411 0.802336 0.739494 0.739109 0.801323 0.802614 0.743680 0.748281 0.814971 0.815860 0.750269 0.743240 0.793704 0.780364 0.706234 -100 
-100 -100 1.335033 1.169785 0.934005 0.812718 0.814921 0.793647 0.725584 0.726132 0.789913 0.789970 0.725991 0.723834 0.784754 0.785017 0.725067 0.729271 0.796090 0.798624 0.737273 0.736441 0.792203 0.780070 0.704208 -100 
-100 -100 1.266438 1.124988 0.923910 0.820891 0.822856 0.803910 0.746167 0.752172 0.813141 0.813076 0.752799 0.749098 0.804024 0.803615 0.748093 0.752203 0.814825 0.818204 0.763397 0.766052 0.821483 0.810617 0.738113 -100 
-100 -100 1.100572 0.980704 0.810407 0.726236 0.732306 0.716778 0.665470 0.672261 0.728893 0.728306 0.671470 0.667142 0.717636 0.716942 0.665119 0.668871 0.727041 0.730163 0.679512 0.683154 0.736483 0.727058 0.659092 -100 
-100 -100 0.779834 0.682603 0.546647 0.486496 0.501620 0.491638 0.446192 0.450117 0.499337 0.498070 0.446613 0.442631 0.488219 0.487504 0.440387 0.443233 0.494544 0.496432 0.450024 0.452996 0.501630 0.494429 0.434395 -100 
-100 -100 0.425369 0.362074 0.274735 0.244899 0.265253 0.261239 0.227426 0.228011 0.262604 0.261611 0.224739 0.222239 0.255282 0.254836 0.220732 0.222172 0.258443 0.258976 0.224290 0.225490 0.261157 0.257178 0.214742 -100 
-100 -100 0.201096 0.171293 0.131876 0.122794 0.136784 0.135844 0.118465 0.118082 0.135008 0.134638 0.116778 0.115827 0.131974 0.131811 0.115250 0.115608 0.132872 0.132886 0.115709 0.115732 0.132897 0.131445 0.111818 -100 
-100 -100 -100 -100 -100 -100 -100 -100 -100 -100 -100 -100 -100 -100 -100 -100 -100 -100 -100 -100 -100 -100 -100 -100 -100 -100 
-100 -100 -100 -100 -100 -100 -100 -100 -100 -100 -100 -100 -100 -100 -100 -100 -100 -100 -100 -100 -100 -100 -100 -100 -100 -100 
-100 -100 -100 -100 -100 -100 -100 -100 -100 -100 -100 -100 -100 -100 -100 -100 -100 -100 -100 -100 -100 -100 -100 -100 -100 -100 
-100 -100 0.635583 0.541269 0.413619 0.370729 0.403616 0.392514 0.329978 0.328404 0.391156 0.391768 0.329710 0.329232 0.384226 0.385381 0.333400 0.338075 0.404222 0.405479 0.341779 0.337529 0.386603 0.383335 0.328096 -100 
-100 -100 0.865600 0.763338 0.625199 0.576318 0.607369 0.594875 0.532923 0.539757 0.611744 0.611715 0.538154 0.524807 0.574370 0.575990 0.530557 0.549293 0.627474 0.628465 0.551596 0.531028 0.571343 0.563641 0.505304 -100 
-100 -100 1.134964 1.022416 0.866961 0.810386 0.844675 0.831767 0.766955 0.781566 0.870414 0.868971 0.774493 0.747354 0.794264 0.796270 0.754330 0.787948 0.883754 0.884546 0.789212 0.752495 0.785579 0.772044 0.706092 -100 
-100 -100 1.276372 1.149031 0.972823 0.902912 0.932954 0.917414 0.848994 0.862451 0.952283 0.949552 0.851121 0.821991 0.870627 0.872697 0.829317 0.865605 0.965823 0.967307 0.869047 0.830988 0.865213 0.849917 0.779584 -100 
-100 -100 1.323708 1.178153 0.976773 0.887053 0.903952 0.883344 0.810983 0.814576 0.888335 0.884147 0.799160 0.779442 0.834591 0.836564 0.786979 0.815070 0.907212 0.910385 0.824204 0.797961 0.840370 0.826874 0.755155 -100 
-100 -100 1.395587 1.238729 1.017975 0.911214 0.918511 0.894068 0.817553 0.810929 0.873411 0.867082 0.789774 0.780688 0.846529 0.848692 0.789486 0.809552 0.896306 0.901102 0.823888 0.808085 0.856540 0.843719 0.770020 -100 
-100 -100 1.498050 1.338781 1.103474 0.987501 0.985743 0.959025 0.883680 0.872301 0.926876 0.919229 0.848843 0.848608 0.930794 0.933316 0.859077 0.872567 0.952708 0.957603 0.886092 0.872893 0.918635 0.904891 0.833134 -100 
-100 -100 1.504844 1.345196 1.109135 0.991739 0.988502 0.961466 0.886624 0.874867 0.928008 0.919820 0.849819 0.849325 0.930826 0.932633 0.857696 0.870662 0.950213 0.954369 0.882429 0.870518 0.918618 0.904137 0.829072 -100 
-100 -100 1.419415 1.260901 1.037170 0.925335 0.927408 0.901747 0.826686 0.818463 0.875613 0.867740 0.792883 0.784118 0.848790 0.848941 0.787166 0.805384 0.890454 0.893531 0.816439 0.807393 0.865666 0.850983 0.765909 -100 
-100 -100 1.377128 1.226306 1.016778 0.916013 0.922988 0.899455 0.828336 0.828049 0.892245 0.886138 0.807590 0.791814 0.848238 0.847810 0.793149 0.817707 0.907646 0.910093 0.829009 0.821339 0.884854 0.869939 0.779426 -100 
-100 -100 1.398686 1.257213 1.059984 0.969250 0.982001 0.960750 0.892614 0.899053 0.968129 0.964008 0.884974 0.865752 0.921429 0.921880 0.870556 0.901833 1.002574 1.005704 0.916592 0.907698 0.969334 0.954207 0.864774 -100 
-100 -100 1.411698 1.267406 1.065465 0.971020 0.982253 0.960203 0.891148 0.897097 0.966498 0.963965 0.887772 0.871066 0.927414 0.928344 0.877403 0.907180 1.005852 1.008173 0.919186 0.909524 0.969734 0.954793 0.866938 -100 
-100 -100 1.421630 1.262227 1.037578 0.924377 0.925947 0.899414 0.824524 0.821673 0.886188 0.884810 0.815208 0.806710 0.863750 0.864805 0.812846 0.833124 0.916493 0.916124 0.834873 0.824177 0.882699 0.868149 0.782591 -100 
-100 -100 1.499948 1.328261 1.080422 0.946751 0.938254 0.906364 0.823390 0.808170 0.863586 0.862368 0.801053 0.801283 0.862379 0.864775 0.811439 0.824789 0.900284 0.898028 0.818286 0.802717 0.852514 0.837607 0.759102 -100 
-100 -100 1.610847 1.435883 1.171429 1.026031 1.007131 0.971272 0.886236 0.863582 0.912386 0.910425 0.853528 0.858007 0.925056 0.929189 0.873845 0.886887 0.962897 0.960211 0.877483 0.856189 0.896838 0.880819 0.808113 -100 
-100 -100 1.607445 1.432094 1.166645 1.019976 1.000453 0.965645 0.882866 0.861148 0.908983 0.907345 0.852263 0.857108 0.923380 0.927735 0.873450 0.885861 0.959654 0.957743 0.878754 0.858919 0.898272 0.882311 0.811406 -100 
-100 -100 1.486884 1.314137 1.062427 0.923744 0.912368 0.883150 0.806594 0.793271 0.844646 0.844558 0.790279 0.792948 0.851982 0.854874 0.803951 0.813212 0.879503 0.879541 0.813411 0.803583 0.849627 0.835400 0.763494 -100 
-100 -100 1.384167 1.224741 0.994850 0.872070 0.867165 0.843142 0.775939 0.773023 0.829135 0.830038 0.774663 0.773964 0.829352 0.830540 0.778964 0.786235 0.849730 0.852437 0.796251 0.798075 0.852646 0.840754 0.767283 -100 
-100 -100 1.316366 1.178114 0.968979 0.866472 0.869457 0.849147 0.786943 0.789475 0.845730 0.846698 0.792122 0.788783 0.840928 0.841126 0.790258 0.796991 0.860445 0.865267 0.814849 0.824734 0.888543 0.878884 0.801982 -100 
-100 -100 1.144714 1.027464 0.848899 0.765498 0.773831 0.757634 0.702243 0.706869 0.760264 0.760794 0.708537 0.703978 0.751870 0.751627 0.703766 0.709794 0.768918 0.773628 0.727567 0.739127 0.801725 0.793454 0.720252 -100 
-100 -100 0.813514 0.719176 0.585833 0.524596 0.536944 0.526574 0.483134 0.487881 0.534551 0.534461 0.487791 0.483377 0.524094 0.523658 0.482198 0.486560 0.534738 0.537244 0.496737 0.504677 0.555413 0.548356 0.487761 -100 
-100 -100 0.463400 0.399729 0.310851 0.278083 0.295986 0.291589 0.259145 0.261314 0.296044 0.295696 0.260215 0.257524 0.288989 0.288632 0.256417 0.258564 0.294113 0.294526 0.260899 0.263565 0.301048 0.296417 0.251324 -100 
-100 -100 0.233721 0.199893 0.153898 0.141900 0.157123 0.155928 0.136347 0.136722 0.157000 0.156786 0.135963 0.134901 0.153858 0.153678 0.134282 0.134827 0.155273 0.155064 0.134288 0.134100 0.154974 0.152876 0.128195 -100 
-100 -100 -100 -100 -100 -100 -100 -100 -100 -100 -100 -100 -100 -100 -100 -100 -100 -100 -100 -100 -100 -100 -100 -100 -100 -100 
-100 -100 -100 -100 -100 -100 -100 -100 -100 -100 -100 -100 -100 -100 -100 -100 -100 -100 -100 -100 -100 -100 -100 -100 -100 -100 
-100 -100 -100 -100 -100 -100 -100 -100 -100 -100 -100 -100 -100 -100 -100 -100 -100 -100 -100 -100 -100 -100 -100 -100 -100 -100 
-100 -100 0.630389 0.536559 0.409950 0.368735 0.402419 0.392156 0.330790 0.329544 0.391829 0.392034 0.329596 0.328319 0.382696 0.383007 0.329790 0.333707 0.400486 0.401811 0.337562 0.333821 0.383368 0.380650 0.326032 -100 
-100 -100 0.865375 0.762080 0.622416 0.572905 0.603600 0.592006 0.532050 0.539629 0.610922 0.610648 0.537557 0.524421 0.573938 0.574680 0.527849 0.546818 0.627278 0.628115 0.548421 0.526366 0.566462 0.559229 0.501586 -100 
-100 -100 1.140811 1.025881 0.866239 0.806053 0.838180 0.825752 0.763284 0.778981 0.867334 0.866229 0.773560 0.748292 0.796124 0.797668 0.754893 0.789972 0.889106 0.889202 0.788681 0.747803 0.779246 0.765749 0.700414 -100 
-100 -100 1.284449 1.154659 0.973881 0.899455 0.926590 0.911025 0.844542 0.859008 0.948739 0.947029 0.851422 0.825241 0.874981 0.876799 0.832879 0.870057 0.972696 0.972768 0.868728 0.826048 0.858489 0.843093 0.773142 -100 
-100 -100 1.329079 1.182597 0.979118 0.886453 0.900905 0.879669 0.808038 0.812186 0.886584 0.884192 0.802528 0.785642 0.840202 0.841884 0.792869 0.820049 0.911853 0.912688 0.821882 0.792869 0.834826 0.821396 0.749559 -100 
-100 -100 1.395138 1.239789 1.020952 0.913984 0.919617 0.893800 0.816528 0.810157 0.874500 0.870677 0.796042 0.787200 0.847973 0.850126 0.795970 0.815773 0.899824 0.901593 0.821523 0.804957 0.854069 0.841270 0.766778 -100 
-100 -100 1.492297 1.336396 1.106166 0.992324 0.989730 0.961384 0.884721 0.873763 0.930949 0.925653 0.855610 0.850531 0.921680 0.924384 0.861160 0.878227 0.956055 0.958258 0.885422 0.872735 0.919606 0.905839 0.833062 -100 
-100 -100 1.499659 1.343942 1.113585 0.998233 0.993666 0.964791 0.888719 0.877387 0.932941 0.927064 0.857509 0.852113 0.922428 0.924469 0.860770 0.877373 0.954444 0.956094 0.883353 0.872159 0.921228 0.906756 0.830919 -100 
-100 -100 1.419225 1.264137 1.044705 0.932774 0.931808 0.904168 0.828686 0.820668 0.878945 0.873448 0.801734 0.793113 0.852254 0.852518 0.796453 0.814428 0.896017 0.896615 0.818565 0.809489 0.867826 0.853292 0.768428 -100 
-100 -100 1.379040 1.230673 1.023638 0.921064 0.923908 0.898964 0.829116 0.829047 0.892463 0.887973 0.813844 0.801072 0.856232 0.855639 0.802342 0.825371 0.913025 0.913927 0.831749 0.822765 0.884786 0.870272 0.781680 -100 
-100 -100 1.399310 1.259544 1.063597 0.970391 0.978707 0.956576 0.890807 0.897480 0.964669 0.961386 0.886695 0.871152 0.927418 0.927712 0.876327 0.906874 1.007035 1.009439 0.918811 0.907228 0.966094 0.951356 0.864719 -100 
-100 -100 1.412173 1.269575 1.068962 0.972120 0.978796 0.955895 0.889346 0.895362 0.962471 0.960091 0.887230 0.873465 0.930513 0.931294 0.880182 0.909962 1.008957 1.010973 0.920456 0.908126 0.965770 0.951175 0.865814 -100 
-100 -100 1.423816 1.266568 1.044079 0.928815 0.925549 0.897659 0.824773 0.822013 0.884820 0.882985 0.814626 0.807284 0.864382 0.865293 0.813422 0.834053 0.918012 0.917410 0.834985 0.823144 0.881037 0.866708 0.781889 -100 
-100 -100 1.502200 1.332806 1.087350 0.951566 0.937944 0.904093 0.822650 0.808776 0.864959 0.863247 0.800457 0.799837 0.860505 0.863113 0.810606 0.824850 0.901025 0.898346 0.817588 0.802633 0.854390 0.839271 0.758553 -100 
-100 -100 1.610933 1.437847 1.175087 1.027229 1.003419 0.965580 0.882382 0.863326 0.915854 0.913876 0.853518 0.855445 0.921526 0.926182 0.872448 0.887073 0.963996 0.960890 0.877488 0.858192 0.902657 0.886101 0.809092 -100 
-100 -100 1.606490 1.432522 1.167963 1.018440 0.994440 0.957621 0.876155 0.858366 0.910774 0.909765 0.851637 0.854329 0.919918 0.925060 0.872612 0.886572 0.960972 0.958347 0.878404 0.860293 0.903374 0.886569 0.810845 -100 
-100 -100 1.486193 1.314284 1.062708 0.921293 0.906984 0.875643 0.798083 0.786580 0.841267 0.842559 0.787853 0.790672 0.850027 0.853892 0.804550 0.814599 0.880579 0.879329 0.811570 0.801944 0.850116 0.834741 0.758721 -100 
-100 -100 1.382195 1.223049 0.992990 0.869532 0.865747 0.840070 0.768385 0.764274 0.821845 0.824726 0.771488 0.772632 0.828709 0.830787 0.780544 0.788012 0.850524 0.851932 0.794494 0.795992 0.851424 0.838456 0.762163 -100 
-100 -100 1.311941 1.173907 0.965559 0.865940 0.874715 0.853436 0.783361 0.781478 0.837260 0.840127 0.788726 0.787677 0.840418 0.841335 0.791667 0.798477 0.860867 0.864823 0.814100 0.824170 0.888490 0.878067 0.799397 -100 
-100 -100 1.139543 1.022310 0.844325 0.763901 0.778460 0.761823 0.699202 0.700044 0.753022 0.755398 0.706241 0.703613 0.751781 0.752038 0.705219 0.711330 0.769517 0.773660 0.727669 0.739525 0.802455 0.793617 0.719160 -100 
-100 -100 0.810224 0.715406 0.581071 0.519438 0.534226 0.523753 0.477645 0.482616 0.530425 0.532073 0.487647 0.484352 0.525027 0.524817 0.484047 0.488456 0.535958 0.537996 0.497302 0.504991 0.555680 0.548137 0.486657 -100 
-100 -100 0.462751 0.398554 0.308456 0.273971 0.291488 0.287121 0.255118 0.259001 0.294932 0.295497 0.260905 0.258586 0.290034 0.289733 0.257712 0.259876 0.295215 0.295371 0.261384 0.263534 0.300760 0.295873 0.250453 -100 
-100 -100 0.234120 0.199945 0.153300 0.140340 0.154777 0.153604 0.134850 0.136164 0.156981 0.157042 0.136352 0.135355 0.154387 0.154214 0.134766 0.135316 0.155809 0.155518 0.134495 0.134014 0.154698 0.152525 0.127847 -100 
-100 -100 -100 -100 -100 -100 -100 -100 -100 -100 -100 -100 -100 -100 -100 -100 -100 -100 -100 -100 -100 -100 -100 -100 -100 -100 
-100 -100 -100 -100 -100 -100 -100 -100 -100 -100 -100 -100 -100 -100 -100 -100 -100 -100 -100 -100 -100 -100 -100 -100 -100 -100 
-100 -100 -100 -100 -100 -100 -100 -100 -100 -100 -100 -100 -100 -100 -100 -100 -100 -100 -100 -100 -100 -100 -100 -100 -100 -100 
-100 -100 0.579419 0.482990 0.352813 0.311244 0.344640 0.336458 0.278743 0.275533 0.331653 0.331804 0.275862 0.278336 0.332584 0.331762 0.276003 0.273678 0.334199 0.335409 0.277324 0.280207 0.332504 0.331191 0.278014 -100 
-100 -100 0.834257 0.723528 0.571700 0.512741 0.538555 0.526922 0.468557 0.473298 0.539541 0.539695 0.473445 0.467160 0.520315 0.519948 0.467468 0.479764 0.557078 0.557864 0.481256 0.465759 0.510846 0.505784 0.448950 -100 
-100 -100 1.120792 0.996057 0.821714 0.744319 0.760470 0.745451 0.688538 0.701213 0.775545 0.775660 0.700990 0.685702 0.735197 0.736191 0.691919 0.720969 0.812614 0.812406 0.718593 0.682413 0.715472 0.704436 0.643512 -100 
-100 -100 1.266023 1.125381 0.928043 0.835144 0.846309 0.827561 0.765280 0.776914 0.854175 0.854123 0.775850 0.759943 0.812140 0.813620 0.767923 0.799207 0.895124 0.894475 0.795560 0.756993 0.791868 0.778855 0.712206 -100 
-100 -100 1.303999 1.146621 0.925340 0.818888 0.828691 0.805537 0.730766 0.732881 0.808473 0.807807 0.729271 0.719360 0.779846 0.781003 0.725405 0.746876 0.839069 0.838693 0.745227 0.721113 0.771459 0.760036 0.684863 -100 
-100 -100 1.355539 1.192165 0.961648 0.847807 0.854260 0.827807 0.746599 0.740200 0.809560 0.807387 0.730954 0.723441 0.785127 0.786781 0.730291 0.746822 0.831867 0.832169 0.748995 0.737441 0.796063 0.784457 0.703892 -100 
-100 -100 1.431734 1.272568 1.046783 0.931806 0.931765 0.903409 0.824514 0.815514 0.877067 0.872954 0.799467 0.789056 0.846063 0.848272 0.797275 0.815822 0.894906 0.896146 0.822235 0.814471 0.870359 0.857264 0.777826 -100 
-100 -100 1.437851 1.279949 1.055564 0.939622 0.937319 0.908021 0.829396 0.819847 0.879664 0.874809 0.801597 0.790889 0.847411 0.849116 0.797558 0.815597 0.893813 0.894543 0.820695 0.813671 0.870941 0.856950 0.774723 -100 
-100 -100 1.373377 1.213893 0.988334 0.872172 0.871729 0.842409 0.762009 0.753417 0.816616 0.812300 0.737912 0.730837 0.791956 0.792151 0.733228 0.747218 0.828741 0.827746 0.746447 0.739718 0.804849 0.790762 0.700395 -100 
-100 -100 1.338012 1.184815 0.969766 0.860156 0.859875 0.832057 0.757446 0.754360 0.819283 0.815949 0.743587 0.738895 0.801657 0.801001 0.739626 0.753874 0.838325 0.836994 0.751834 0.743324 0.809598 0.795522 0.703550 -100 
-100 -100 1.356308 1.212667 1.011993 0.910270 0.909023 0.883277 0.817398 0.820567 0.885243 0.883228 0.815272 0.811013 0.871155 0.871433 0.815872 0.834940 0.920190 0.919752 0.835915 0.824196 0.883781 0.869225 0.782286 -100 
-100 -100 1.365910 1.220053 1.015674 0.910724 0.907556 0.881103 0.815190 0.818587 0.883895 0.882451 0.815137 0.811939 0.872901 0.873759 0.818507 0.837060 0.921257 0.920521 0.837022 0.824998 0.883978 0.869288 0.782648 -100 
-100 -100 1.371535 1.211118 0.983250 0.862012 0.854681 0.824407 0.749952 0.748254 0.816027 0.814565 0.743634 0.741760 0.806743 0.807780 0.747347 0.759575 0.840186 0.837794 0.753977 0.744839 0.809594 0.794997 0.703481 -100 
-100 -100 1.436208 1.264297 1.015515 0.876375 0.861901 0.827953 0.748775 0.744840 0.814855 0.813838 0.740096 0.735581 0.798988 0.801377 0.743469 0.752881 0.827229 0.824136 0.745334 0.739000 0.803330 0.788082 0.696551 -100 
-100 -100 1.523467 1.349590 1.094030 0.945632 0.923312 0.887868 0.812498 0.812262 0.883156 0.882816 0.808614 0.797913 0.854069 0.857510 0.807470 0.819179 0.889144 0.886991 0.815582 0.811277 0.871275 0.855282 0.767476 -100 
-100 -100 1.517474 1.342138 1.084094 0.934571 0.914046 0.879787 0.804765 0.806305 0.878736 0.880174 0.808052 0.797885 0.853564 0.857657 0.809340 0.821183 0.889274 0.887334 0.818295 0.814348 0.872858 0.856262 0.769002 -100 
-100 -100 1.415369 1.239526 0.983788 0.842402 0.835717 0.804974 0.723535 0.722387 0.795731 0.800011 0.733456 0.731048 0.792851 0.797080 0.744166 0.752529 0.819197 0.816847 0.747510 0.743869 0.803985 0.787268 0.698093 -100 
-100 -100 1.323829 1.160635 0.927466 0.809351 0.820691 0.794237 0.706594 0.699484 0.767013 0.772728 0.714477 0.717356 0.779931 0.783123 0.728252 0.733879 0.798060 0.797053 0.732848 0.732997 0.793559 0.778208 0.691979 -100 
-100 -100 1.249144 1.109997 0.915971 0.830292 0.858920 0.836783 0.745414 0.729232 0.785099 0.789677 0.738799 0.742486 0.799460 0.801544 0.750307 0.755133 0.814686 0.815840 0.761146 0.766101 0.824283 0.811290 0.732921 -100 
-100 -100 1.081767 0.963379 0.799104 0.732304 0.766664 0.749539 0.666220 0.652584 0.704002 0.707964 0.660798 0.663094 0.714759 0.715849 0.667728 0.672044 0.727376 0.729077 0.679633 0.685674 0.740890 0.729907 0.657935 -100 
-100 -100 0.767172 0.669139 0.532020 0.474788 0.503535 0.493067 0.432892 0.433046 0.483847 0.487728 0.444146 0.444217 0.489604 0.489742 0.445342 0.448514 0.497470 0.498030 0.451722 0.454802 0.503998 0.495336 0.432085 -100 
-100 -100 0.421977 0.357237 0.266391 0.231665 0.252855 0.248889 0.214349 0.219817 0.257918 0.259940 0.226543 0.225465 0.258274 0.258052 0.224922 0.226482 0.261856 0.261561 0.225940 0.225670 0.260771 0.255941 0.212122 -100 
-100 -100 0.202113 0.171232 0.129726 0.117429 0.128877 0.128011 0.113321 0.116111 0.134784 0.135350 0.118053 0.117353 0.133741 0.133606 0.116906 0.117298 0.134719 0.134456 0.116445 0.115489 0.132051 0.130343 0.110666 -100 
-100 -100 -100 -100 -100 -100 -100 -100 -100 -100 -100 -100 -100 -100 -100 -100 -100 -100 -100 -100 -100 -100 -100 -100 -100 -100 
-100 -100 -100 -100 -100 -100 -100 -100 -100 -100 -100 -100 -100 -100 -100 -100 -100 -100 -100 -100 -100 -100 -100 -100 -100 -100 
-100 -100 -100 -100 -100 -100 -100 -100 -100 -100 -100 -100 -100 -100 -100 -100 -100 -100 -100 -100 -100 -100 -100 -100 -100 -100 
-100 -100 0.590775 0.489387 0.351129 0.306143 0.337780 0.332372 0.281687 0.281201 0.333788 0.333970 0.282140 0.284449 0.336332 0.334558 0.279427 0.277701 0.338406 0.339066 0.279411 0.280100 0.330375 0.328671 0.276323 -100 
-100 -100 0.864479 0.746152 0.579586 0.506584 0.523879 0.512978 0.461415 0.467701 0.529299 0.530152 0.471132 0.468912 0.522112 0.521623 0.470244 0.484193 0.562642 0.562749 0.483364 0.464413 0.506658 0.500896 0.444844 -100 
-100 -100 1.165332 1.031379 0.837684 0.737797 0.738223 0.720929 0.669870 0.683108 0.753026 0.754714 0.689398 0.682190 0.735581 0.737797 0.694580 0.726372 0.820051 0.819048 0.721301 0.680224 0.709208 0.697097 0.637185 -100 
-100 -100 1.310514 1.161146 0.945081 0.829462 0.824486 0.802843 0.745656 0.757989 0.831852 0.833525 0.763786 0.755513 0.811559 0.814576 0.770568 0.805106 0.903167 0.901732 0.798995 0.755808 0.786990 0.772870 0.706864 -100 
-100 -100 1.334143 1.170717 0.936779 0.815344 0.815345 0.791109 0.720830 0.725143 0.799678 0.800034 0.725367 0.717383 0.777216 0.779143 0.727021 0.752344 0.846601 0.845821 0.750014 0.723651 0.772709 0.760584 0.684921 -100 
-100 -100 1.365351 1.199723 0.965012 0.846529 0.850078 0.824322 0.747314 0.745730 0.817971 0.815798 0.736071 0.722383 0.778673 0.780330 0.729001 0.750946 0.838808 0.839760 0.756557 0.745870 0.805777 0.794090 0.712303 -100 
-100 -100 1.425194 1.267099 1.044496 0.931647 0.933154 0.906433 0.831280 0.829038 0.896403 0.891469 0.809297 0.786970 0.834494 0.836237 0.792568 0.818219 0.901628 0.904763 0.832549 0.827933 0.887004 0.874390 0.793378 -100 
-100 -100 1.426498 1.270906 1.051715 0.939280 0.938839 0.910748 0.835035 0.831635 0.897177 0.891514 0.809824 0.788198 0.836466 0.838071 0.793305 0.817715 0.899730 0.902611 0.831275 0.827545 0.887516 0.874134 0.791084 -100 
-100 -100 1.365636 1.207827 0.984895 0.869564 0.868080 0.838397 0.759449 0.753719 0.819748 0.815569 0.738573 0.728844 0.788682 0.789945 0.733968 0.750035 0.831826 0.831999 0.753365 0.747838 0.812473 0.798681 0.709642 -100 
-100 -100 1.333530 1.180730 0.965071 0.852264 0.847771 0.818043 0.743334 0.739392 0.803796 0.802035 0.734863 0.738503 0.807343 0.808830 0.746064 0.755774 0.835539 0.833585 0.750372 0.739962 0.801991 0.787674 0.699107 -100 
-100 -100 1.354473 1.210059 1.005183 0.897345 0.889672 0.860968 0.794243 0.795120 0.858908 0.859639 0.800678 0.811239 0.881332 0.884284 0.824730 0.834219 0.910537 0.907703 0.825079 0.809625 0.863481 0.848075 0.764496 -100 
-100 -100 1.360531 1.214662 1.007095 0.896060 0.885695 0.856274 0.790735 0.793649 0.859687 0.860859 0.800930 0.811588 0.882481 0.886047 0.826580 0.835261 0.910230 0.906967 0.824909 0.810097 0.864639 0.848679 0.763583 -100 
-100 -100 1.354061 1.196238 0.970753 0.846331 0.832372 0.800537 0.730975 0.736118 0.810157 0.810174 0.738469 0.740934 0.811500 0.814511 0.751570 0.757871 0.832611 0.829419 0.749167 0.742652 0.808596 0.792733 0.698341 -100 
-100 -100 1.402658 1.235301 0.992997 0.854411 0.835563 0.803039 0.736442 0.753533 0.841777 0.841776 0.753914 0.737423 0.797014 0.799211 0.741316 0.749287 0.821329 0.819988 0.749537 0.756311 0.832268 0.816847 0.716376 -100 
-100 -100 1.476619 1.307737 1.060190 0.915186 0.893017 0.862362 0.805129 0.838099 0.937894 0.939123 0.840973 0.805322 0.848714 0.849257 0.800416 0.812806 0.882422 0.884323 0.826408 0.844540 0.925537 0.911268 0.810914 -100 
-100 -100 1.470016 1.299415 1.049502 0.905410 0.888643 0.859013 0.798405 0.831887 0.934341 0.937847 0.841162 0.805589 0.848503 0.849608 0.802310 0.815191 0.883726 0.885604 0.828893 0.847143 0.927369 0.912400 0.811628 -100 
-100 -100 1.380451 1.209079 0.962161 0.831185 0.834936 0.805315 0.721664 0.734731 0.828656 0.834951 0.751674 0.735116 0.792664 0.796376 0.743227 0.751971 0.819520 0.818334 0.753394 0.762084 0.836273 0.819020 0.717544 -100 
-100 -100 1.305537 1.147203 0.926733 0.832148 0.869605 0.842086 0.728761 0.708548 0.780735 0.787219 0.722359 0.724002 0.790085 0.794610 0.738031 0.742872 0.808019 0.805807 0.738594 0.739993 0.805572 0.788224 0.693535 -100 
-100 -100 1.241774 1.108676 0.933713 0.886285 0.955318 0.932262 0.799532 0.748823 0.796184 0.799080 0.746301 0.755332 0.818870 0.822792 0.769177 0.772587 0.833360 0.832258 0.770734 0.770759 0.827519 0.812296 0.730120 -100 
-100 -100 1.078227 0.964385 0.816743 0.787284 0.863713 0.846039 0.719858 0.670453 0.711692 0.714190 0.667353 0.676571 0.735393 0.738012 0.686711 0.689386 0.746398 0.746064 0.689377 0.689322 0.741676 0.728949 0.655221 -100 
-100 -100 0.763530 0.665842 0.533434 0.495059 0.553450 0.542490 0.451798 0.433779 0.482415 0.487541 0.445650 0.451168 0.502986 0.503939 0.455469 0.457202 0.508443 0.508063 0.456442 0.455407 0.503424 0.493954 0.429434 -100 
-100 -100 0.418038 0.351867 0.258700 0.225446 0.257786 0.253616 0.207608 0.211988 0.253404 0.257190 0.224191 0.225226 0.261745 0.261772 0.225714 0.226819 0.264327 0.264007 0.225839 0.224173 0.259277 0.254367 0.210102 -100 
-100 -100 0.199030 0.167552 0.124572 0.110072 0.121329 0.120456 0.106037 0.111210 0.131641 0.133004 0.115893 0.115458 0.132672 0.132587 0.115220 0.115742 0.133874 0.133757 0.115342 0.114362 0.130989 0.129368 0.109786 -100 
-100 -100 -100 -100 -100 -100 -100 -100 -100 -100 -100 -100 -100 -100 -100 -100 -100 -100 -100 -100 -100 -100 -100 -100 -100 -100 
-100 -100 -100 -100 -100 -100 -100 -100 -100 -100 -100 -100 -100 -100 -100 -100 -100 -100 -100 -100 -100 -100 -100 -100 -100 -100 
-100 -100 -100 -100 -100 -100 -100 -100 -100 -100 -100 -100 -100 -100 -100 -100 -100 -100 -100 -100 -100 -100 -100 -100 -100 -100 
-100 -100 0.661595 0.555916 0.408535 0.355647 0.382519 0.378330 0.333855 0.338491 0.391997 0.392368 0.340642 0.340499 0.390452 0.388677 0.336742 0.342660 0.410558 0.410599 0.341942 0.332388 0.376508 0.372706 0.320198 -100 
-100 -100 0.939833 0.818108 0.642069 0.557120 0.564773 0.554264 0.511107 0.522181 0.582412 0.583936 0.528739 0.526722 0.578594 0.579364 0.534088 0.557329 0.641037 0.640271 0.553285 0.522141 0.554408 0.545263 0.489869 -100 
-100 -100 1.251711 1.113724 0.904476 0.788393 0.777601 0.759142 0.713983 0.731728 0.805253 0.808199 0.743524 0.739777 0.799197 0.804055 0.762940 0.803776 0.905222 0.903298 0.795174 0.741389 0.758567 0.742152 0.682891 -100 
-100 -100 1.395479 1.243755 1.014861 0.884158 0.867592 0.844525 0.793496 0.810447 0.887649 0.890428 0.821112 0.815403 0.876304 0.882153 0.841594 0.885467 0.990430 0.988438 0.877200 0.822380 0.841492 0.823101 0.758361 -100 
-100 -100 1.402092 1.241026 1.007181 0.878027 0.867190 0.842812 0.782494 0.792186 0.864250 0.864642 0.792997 0.781857 0.836200 0.839936 0.798556 0.834524 0.931258 0.930973 0.834176 0.799235 0.837260 0.821936 0.749265 -100 
-100 -100 1.415822 1.256221 1.029793 0.911870 0.910138 0.885573 0.817998 0.823286 0.894888 0.891547 0.809678 0.786656 0.833110 0.835295 0.795017 0.827338 0.917995 0.921034 0.840487 0.825882 0.878025 0.864974 0.787474 -100 
-100 -100 1.459793 1.309417 1.099523 0.993092 0.998549 0.973874 0.902234 0.907332 0.978565 0.971862 0.881221 0.846485 0.885271 0.886792 0.850684 0.885651 0.979202 0.985620 0.911489 0.906559 0.962967 0.950436 0.872072 -100 
-100 -100 1.455766 1.308518 1.103188 0.998486 1.002755 0.976413 0.903149 0.906336 0.975861 0.968737 0.879214 0.846748 0.887668 0.889441 0.851588 0.884074 0.975386 0.981802 0.909787 0.906867 0.964509 0.951708 0.872153 -100 
-100 -100 1.398451 1.248501 1.037269 0.927284 0.923975 0.894758 0.821384 0.820192 0.886632 0.882345 0.804756 0.790630 0.844864 0.847783 0.800654 0.822489 0.903793 0.906670 0.834801 0.829009 0.886872 0.873387 0.791700 -100 
-100 -100 1.371125 1.223622 1.013621 0.902469 0.894764 0.864307 0.792862 0.791001 0.855692 0.855853 0.793355 0.800846 0.869459 0.874169 0.818782 0.830219 0.905705 0.904631 0.826994 0.813702 0.866255 0.851585 0.771231 -100 
-100 -100 1.411087 1.267636 1.050118 0.939982 0.936237 0.906001 0.832943 0.835436 0.914935 0.918993 0.852491 0.870468 0.945730 0.952551 0.895874 0.903783 0.976369 0.972720 0.890583 0.870456 0.916053 0.899712 0.821509 -100 
-100 -100 1.415115 1.270573 1.050677 0.936986 0.929853 0.898961 0.828327 0.834841 0.918375 0.922941 0.854031 0.870981 0.946676 0.953934 0.896958 0.903554 0.974459 0.970304 0.889119 0.870843 0.918524 0.901465 0.820373 -100 
-100 -100 1.384183 1.232691 1.013555 0.889636 0.870561 0.838524 0.776931 0.791954 0.873227 0.875596 0.803295 0.805112 0.873693 0.879025 0.821815 0.827970 0.897322 0.895005 0.822373 0.818142 0.880645 0.864262 0.773103 -100 
-100 -100 1.420705 1.262506 1.032211 0.897235 0.874400 0.844177 0.792636 0.830494 0.932954 0.934179 0.836082 0.805659 0.855042 0.856470 0.804042 0.814219 0.884389 0.886555 0.827949 0.846231 0.928375 0.914086 0.812502 -100 
-100 -100 1.491203 1.331337 1.092662 0.954176 0.940588 0.914948 0.868064 0.929350 1.053428 1.055442 0.935398 0.875496 0.905223 0.901926 0.853896 0.869787 0.945395 0.952908 0.905257 0.942463 1.048712 1.037343 0.921774 -100 
-100 -100 1.485166 1.324052 1.084612 0.950279 0.945850 0.921044 0.866726 0.925588 1.051559 1.055487 0.936126 0.875671 0.904698 0.901662 0.854671 0.870961 0.945943 0.953326 0.906302 0.943922 1.050235 1.038212 0.921560 -100 
-100 -100 1.399635 1.239818 1.012894 0.899376 0.913714 0.886022 0.802351 0.823726 0.927548 0.933171 0.836656 0.803848 0.850363 0.852255 0.802877 0.813857 0.881639 0.883732 0.828433 0.849655 0.933020 0.917088 0.812145 -100 
-100 -100 1.335741 1.190094 0.995836 0.933378 0.994876 0.967441 0.833971 0.795622 0.863209 0.866678 0.794758 0.791262 0.853669 0.858661 0.805313 0.811255 0.875971 0.874620 0.810833 0.816167 0.883503 0.866002 0.770478 -100 
-100 -100 1.282312 1.161885 1.014061 1.011535 1.118222 1.095262 0.927348 0.840457 0.883949 0.880965 0.811516 0.820613 0.888014 0.893386 0.838558 0.842897 0.908494 0.906846 0.839074 0.836844 0.891503 0.875573 0.793712 -100 
-100 -100 1.119983 1.016772 0.893584 0.908975 1.025754 1.008182 0.843360 0.754852 0.790783 0.787756 0.726270 0.738127 0.802625 0.806716 0.752987 0.756061 0.818531 0.817444 0.753002 0.749349 0.798998 0.785656 0.712625 -100 
-100 -100 0.800800 0.708721 0.591859 0.583172 0.672945 0.661535 0.539033 0.493172 0.532393 0.535661 0.493844 0.503695 0.559219 0.561167 0.511698 0.512890 0.565539 0.564896 0.510811 0.507993 0.554521 0.544683 0.480629 -100 
-100 -100 0.453704 0.386881 0.294627 0.270195 0.320521 0.315701 0.250283 0.245163 0.286625 0.290957 0.257385 0.260857 0.301423 0.301842 0.262956 0.263815 0.304057 0.303840 0.263007 0.261008 0.297489 0.292163 0.245689 -100 
-100 -100 0.227242 0.191435 0.141079 0.124049 0.142247 0.141023 0.118615 0.124426 0.149777 0.151873 0.131532 0.131636 0.153553 0.153539 0.131731 0.132411 0.155102 0.155088 0.132339 0.131356 0.152143 0.150115 0.125505 -100 
-100 -100 -100 -100 -100 -100 -100 -100 -100 -100 -100 -100 -100 -100 -100 -100 -100 -100 -100 -100 -100 -100 -100 -100 -100 -100 
-100 -100 -100 -100 -100 -100 -100 -100 -100 -100 -100 -100 -100 -100 -100 -100 -100 -100 -100 -100 -100 -100 -100 -100 -100 -100 
-100 -100 -100 -100 -100 -100 -100 -100 -100 -100 -100 -100 -100 -100 -100 -100 -100 -100 -100 -100 -100 -100 -100 -100 -100 -100 
-100 -100 0.657191 0.552073 0.405875 0.354917 0.383201 0.380404 0.337737 0.343714 0.397039 0.397089 0.344904 0.343131 0.392054 0.390087 0.338772 0.346010 0.414198 0.414188 0.345099 0.334005 0.377107 0.372483 0.319174 -100 
-100 -100 0.939154 0.816990 0.640480 0.556043 0.564559 0.555683 0.514752 0.526330 0.584788 0.585994 0.532146 0.530199 0.581759 0.582349 0.537065 0.560124 0.642447 0.641657 0.555996 0.524939 0.556860 0.546727 0.489948 -100 
-100 -100 1.254659 1.115569 0.904525 0.787255 0.776262 0.759180 0.715997 0.733021 0.803434 0.806171 0.744666 0.743263 0.803660 0.808422 0.766209 0.804810 0.903207 0.901393 0.796552 0.745203 0.763280 0.746057 0.685138 -100 
-100 -100 1.398675 1.246034 1.015521 0.883482 0.866500 0.844683 0.795495 0.811506 0.885393 0.887879 0.821795 0.818723 0.880963 0.886810 0.844948 0.886354 0.988151 0.986492 0.879047 0.827043 0.847060 0.827918 0.761702 -100 
-100 -100 1.401530 1.240637 1.007046 0.878148 0.867661 0.844543 0.786007 0.795446 0.865056 0.864876 0.794946 0.785100 0.840544 0.844365 0.802039 0.836711 0.931434 0.931739 0.837974 0.804367 0.842038 0.825897 0.752485 -100 
-100 -100 1.409309 1.251378 1.027777 0.912198 0.911609 0.887910 0.821282 0.826611 0.896996 0.893103 0.811756 0.789782 0.838119 0.840504 0.798572 0.829412 0.918672 0.922408 0.844169 0.829928 0.880940 0.867455 0.790421 -100 
-100 -100 1.448706 1.300880 1.095319 0.992511 0.999674 0.975363 0.903508 0.908316 0.979167 0.972309 0.882280 0.849812 0.891866 0.893724 0.854704 0.886714 0.978486 0.985431 0.913259 0.908702 0.964092 0.951680 0.874637 -100 
-100 -100 1.444538 1.299665 1.098294 0.996831 1.002581 0.975893 0.901174 0.903499 0.973239 0.966307 0.877416 0.847976 0.892929 0.895463 0.854824 0.884347 0.974123 0.981221 0.911205 0.908866 0.965586 0.953377 0.875889 -100 
-100 -100 1.391414 1.242677 1.033349 0.924896 0.922414 0.891855 0.815333 0.812670 0.880554 0.876688 0.798650 0.787154 0.845326 0.849737 0.801623 0.822447 0.903606 0.907598 0.837576 0.832096 0.888621 0.876059 0.797397 -100 
-100 -100 1.369598 1.221826 1.011379 0.900437 0.893643 0.861137 0.784881 0.781667 0.850332 0.851127 0.785597 0.793885 0.865468 0.872207 0.817840 0.830396 0.907181 0.907206 0.830100 0.815627 0.865852 0.852122 0.775443 -100 
-100 -100 1.413362 1.268829 1.049798 0.939792 0.937541 0.905188 0.826960 0.829465 0.915843 0.920448 0.847369 0.863003 0.939567 0.948405 0.893903 0.904247 0.979022 0.976072 0.892675 0.869366 0.911543 0.895799 0.821202 -100 
-100 -100 1.417335 1.271728 1.050282 0.936547 0.930690 0.897607 0.821855 0.828474 0.919072 0.924165 0.848450 0.862973 0.939962 0.949287 0.894571 0.903699 0.976860 0.973265 0.890469 0.868785 0.913040 0.896452 0.818685 -100 
-100 -100 1.382252 1.230577 1.010919 0.886610 0.867667 0.833346 0.767274 0.781549 0.867693 0.870635 0.794330 0.796461 0.867883 0.875374 0.819546 0.827259 0.898264 0.896624 0.823394 0.817351 0.877666 0.861801 0.773289 -100 
-100 -100 1.412277 1.255531 1.027117 0.892518 0.868965 0.837038 0.783450 0.821836 0.927998 0.929629 0.828906 0.799510 0.852137 0.855226 0.802724 0.813056 0.883999 0.886748 0.828262 0.846104 0.927412 0.913382 0.812975 -100 
-100 -100 1.477391 1.320284 1.085596 0.948706 0.934404 0.907931 0.861471 0.925428 1.053295 1.055637 0.933077 0.873336 0.905649 0.903251 0.853898 0.868756 0.944311 0.952115 0.904716 0.941983 1.048109 1.036683 0.921133 -100 
-100 -100 1.471492 1.313459 1.078440 0.945865 0.940697 0.915216 0.861715 0.923536 1.053044 1.057140 0.935178 0.874392 0.905599 0.903144 0.854529 0.869687 0.944578 0.952135 0.905147 0.942769 1.049154 1.036864 0.919627 -100 
-100 -100 1.390927 1.233618 1.010102 0.897660 0.911317 0.882486 0.798037 0.820612 0.926866 0.932407 0.833619 0.800760 0.849486 0.852034 0.801471 0.812109 0.880450 0.882758 0.827081 0.848026 0.931561 0.915232 0.809314 -100 
-100 -100 1.331431 1.187390 0.995358 0.934098 0.996029 0.967418 0.831482 0.792287 0.860971 0.864354 0.791137 0.788136 0.852562 0.858176 0.804040 0.810127 0.875747 0.874571 0.810110 0.815117 0.882877 0.865008 0.768298 -100 
-100 -100 1.279683 1.160289 1.014302 1.013888 1.122220 1.098472 0.927540 0.838646 0.882290 0.879271 0.809306 0.819213 0.888344 0.894194 0.838672 0.843118 0.909502 0.907931 0.839472 0.837140 0.892575 0.876379 0.793216 -100 
-100 -100 1.117925 1.015337 0.893476 0.910903 1.029608 1.011527 0.843889 0.753494 0.789476 0.786543 0.724878 0.737543 0.803461 0.807888 0.753481 0.756558 0.819668 0.818606 0.753515 0.749851 0.800328 0.786822 0.712620 -100 
-100 -100 0.799668 0.707726 0.591123 0.583057 0.674037 0.662224 0.537738 0.491105 0.530755 0.534245 0.492361 0.502756 0.559247 0.561377 0.511372 0.512574 0.565764 0.565135 0.510498 0.507599 0.554671 0.544756 0.479977 -100 
-100 -100 0.453639 0.386680 0.294101 0.269213 0.319641 0.314616 0.248639 0.243608 0.285380 0.289855 0.256295 0.259966 0.300912 0.301398 0.262300 0.263203 0.303703 0.303510 0.262456 0.260405 0.297072 0.291740 0.245053 -100 
-100 -100 0.227555 0.191583 0.140949 0.123560 0.141502 0.140223 0.117932 0.123853 0.149217 0.151354 0.131095 0.131238 0.153173 0.153177 0.131392 0.132106 0.154820 0.154820 0.132075 0.131085 0.151862 0.149843 0.125257 -100 
-100 -100 -100 -100 -100 -100 -100 -100 -100 -100 -100 -100 -100 -100 -100 -100 -100 -100 -100 -100 -100 -100 -100 -100 -100 -100 
-100 -100 -100 -100 -100 -100 -100 -100 -100 -100 -100 -100 -100 -100 -100 -100 -100 -100 -100 -100 -100 -100 -100 -100 -100 -100 
-100 -100 -100 -100 -100 -100 -100 -100 -100 -100 -100 -100 -100 -100 -100 -100 -100 -100 -100 -100 -100 -100 -100 -100 -100 -100 
-100 -100 0.579135 0.478769 0.343031 0.303503 0.339144 0.338245 0.294003 0.297516 0.347909 0.347083 0.295492 0.293362 0.342382 0.339986 0.286384 0.288232 0.348390 0.348885 0.289331 0.285846 0.333468 0.329095 0.273519 -100 
-100 -100 0.865735 0.745332 0.575792 0.502703 0.521413 0.515220 0.470721 0.477343 0.531265 0.531311 0.479269 0.479791 0.533389 0.532370 0.479685 0.490811 0.562383 0.562443 0.489830 0.473669 0.516467 0.507919 0.446915 -100 
-100 -100 1.178032 1.040119 0.839373 0.733508 0.731130 0.717065 0.671489 0.680511 0.738429 0.739897 0.688097 0.692155 0.751104 0.753088 0.704124 0.725221 0.805749 0.805133 0.721423 0.692008 0.726481 0.712687 0.647433 -100 
-100 -100 1.323076 1.170505 0.948295 0.826501 0.818186 0.799309 0.747035 0.754467 0.815905 0.817150 0.761130 0.765295 0.828328 0.831361 0.780617 0.803342 0.887745 0.887283 0.800123 0.769780 0.806429 0.790860 0.720282 -100 
-100 -100 1.332889 1.169850 0.936350 0.814826 0.815035 0.794201 0.729035 0.731178 0.796466 0.795499 0.729150 0.728838 0.794613 0.796747 0.739015 0.756378 0.841013 0.841795 0.758075 0.738600 0.788122 0.773984 0.696016 -100 
-100 -100 1.342965 1.182466 0.956933 0.846427 0.854024 0.831101 0.756958 0.754897 0.822529 0.819166 0.743409 0.736069 0.800555 0.802600 0.743146 0.756385 0.836662 0.839096 0.764449 0.756084 0.813005 0.800154 0.719902 -100 
-100 -100 1.386521 1.236361 1.028402 0.928574 0.937077 0.911999 0.835929 0.832572 0.898637 0.893894 0.815620 0.803185 0.862795 0.865181 0.809512 0.821624 0.896529 0.900182 0.834066 0.830844 0.887081 0.874846 0.797736 -100 
-100 -100 1.387273 1.239155 1.033674 0.933474 0.939753 0.911099 0.830329 0.824279 0.891216 0.886730 0.807957 0.797828 0.860266 0.863821 0.807736 0.819068 0.893810 0.897616 0.831920 0.829513 0.886414 0.874758 0.798175 -100 
-100 -100 1.341169 1.187426 0.971654 0.863277 0.866409 0.832848 0.743076 0.733328 0.806487 0.803860 0.723458 0.721880 0.795026 0.800669 0.739788 0.750401 0.830278 0.833045 0.759273 0.753175 0.812055 0.800908 0.722241 -100 
-100 -100 1.328512 1.175491 0.959960 0.850174 0.850763 0.815010 0.724426 0.718397 0.800458 0.800366 0.717541 0.719644 0.796863 0.804291 0.744180 0.757135 0.840871 0.841623 0.758212 0.741080 0.793250 0.781306 0.705178 -100 
-100 -100 1.363313 1.216395 1.008461 0.903736 0.903097 0.868706 0.786571 0.792031 0.884694 0.886281 0.796993 0.792142 0.862749 0.871107 0.818793 0.836895 0.920954 0.919524 0.830031 0.800602 0.840989 0.826476 0.754195 -100 
-100 -100 1.368824 1.220565 1.009913 0.901454 0.897405 0.862087 0.781461 0.789533 0.885325 0.887275 0.796021 0.790736 0.861972 0.871065 0.819225 0.837009 0.920117 0.917862 0.827812 0.798391 0.839604 0.824121 0.749305 -100 
-100 -100 1.346358 1.188799 0.963481 0.840188 0.828676 0.790220 0.706518 0.712513 0.808078 0.809579 0.718154 0.716554 0.794433 0.803723 0.745053 0.756695 0.837142 0.835542 0.751471 0.736481 0.793437 0.778632 0.693031 -100 
-100 -100 1.371043 1.208813 0.974049 0.838787 0.819436 0.782315 0.709868 0.731521 0.835978 0.837486 0.737435 0.721847 0.791137 0.798086 0.739137 0.746839 0.821009 0.821068 0.750120 0.754329 0.826647 0.811862 0.715523 -100 
-100 -100 1.425418 1.265553 1.032199 0.894446 0.872144 0.840157 0.785905 0.830731 0.946002 0.948823 0.840852 0.804373 0.855392 0.858052 0.803683 0.811197 0.879530 0.881882 0.824636 0.842802 0.923367 0.908928 0.808672 -100 
-100 -100 1.418664 1.258136 1.023957 0.887805 0.870871 0.840451 0.784160 0.830167 0.946735 0.951317 0.845193 0.807712 0.857195 0.859403 0.805467 0.812986 0.880033 0.882006 0.825484 0.843949 0.924758 0.908968 0.806152 -100 
-100 -100 1.345984 1.183215 0.949276 0.824333 0.827734 0.795421 0.710189 0.728845 0.832407 0.838730 0.747208 0.730098 0.794940 0.800286 0.741981 0.748243 0.816797 0.815988 0.749823 0.757889 0.833075 0.814564 0.709563 -100 
-100 -100 1.287196 1.134869 0.923919 0.836016 0.876754 0.846020 0.724549 0.701676 0.777997 0.784140 0.714417 0.717591 0.790626 0.796950 0.736878 0.741360 0.808994 0.807163 0.737773 0.738469 0.806056 0.787497 0.688327 -100 
-100 -100 1.230482 1.101596 0.935116 0.897335 0.973639 0.948438 0.805192 0.747089 0.794677 0.797146 0.742232 0.753979 0.823732 0.829127 0.772503 0.775762 0.838782 0.837824 0.774245 0.774466 0.834758 0.818645 0.731291 -100 
-100 -100 1.069805 0.958696 0.817554 0.797252 0.881849 0.862777 0.726397 0.669644 0.710561 0.712993 0.665230 0.677256 0.741334 0.745000 0.690891 0.693275 0.752235 0.751884 0.693193 0.693561 0.749629 0.736304 0.657782 -100 
-100 -100 0.758811 0.662047 0.531728 0.497197 0.561106 0.548945 0.450572 0.429008 0.478744 0.484396 0.442095 0.449595 0.505034 0.506580 0.455971 0.457582 0.510680 0.510278 0.456665 0.455515 0.505887 0.496093 0.428534 -100 
-100 -100 0.417180 0.350776 0.257020 0.222895 0.256418 0.251575 0.202896 0.207213 0.249741 0.253976 0.220878 0.222695 0.260831 0.261085 0.224014 0.225206 0.263745 0.263474 0.224339 0.222492 0.258517 0.253552 0.208201 -100 
-100 -100 0.199912 0.167931 0.124076 0.108441 0.119006 0.117942 0.103739 0.109246 0.129765 0.131282 0.114437 0.114166 0.131531 0.131504 0.114141 0.114764 0.133025 0.132948 0.114486 0.113474 0.130114 0.128516 0.108956 -100 
-100 -100 -100 -100 -100 -100 -100 -100 -100 -100 -100 -100 -100 -100 -100 -100 -100 -100 -100 -100 -100 -100 -100 -100 -100 -100 
-100 -100 -100 -100 -100 -100 -100 -100 -100 -100 -100 -100 -100 -100 -100 -100 -100 -100 -100 -100 -100 -100 -100 -100 -100 -100 
-100 -100 -100 -100 -100 -100 -100 -100 -100 -100 -100 -100 -100 -100 -100 -100 -100 -100 -100 -100 -100 -100 -100 -100 -100 -100 
-100 -100 0.569463 0.472359 0.342037 0.305756 0.343563 0.342841 0.296874 0.298079 0.345372 0.343990 0.294345 0.293959 0.345608 0.343756 0.288444 0.287807 0.341935 0.342900 0.290594 0.291242 0.341837 0.336152 0.275886 -100 
-100 -100 0.846363 0.730509 0.569761 0.504990 0.528737 0.522951 0.474657 0.475360 0.524064 0.523651 0.476177 0.483109 0.541826 0.540708 0.481494 0.480844 0.539771 0.540625 0.482666 0.480926 0.532694 0.524577 0.458747 -100 
-100 -100 1.149967 1.017621 0.828614 0.735178 0.740754 0.727499 0.676297 0.676513 0.727416 0.728584 0.683737 0.697958 0.763680 0.764441 0.703925 0.704420 0.765999 0.766568 0.704694 0.699442 0.749272 0.738468 0.669262 -100 
-100 -100 1.292274 1.145698 0.936085 0.827753 0.827970 0.810165 0.752317 0.750525 0.804362 0.805318 0.757219 0.773327 0.844701 0.846248 0.781769 0.781588 0.846172 0.846887 0.781869 0.775812 0.827257 0.815030 0.741782 -100 
-100 -100 1.303636 1.146445 0.924515 0.815234 0.822715 0.803072 0.733815 0.728032 0.785935 0.784945 0.727590 0.741421 0.818629 0.819849 0.747259 0.743144 0.810798 0.811772 0.743700 0.739320 0.796075 0.783463 0.704787 -100 
-100 -100 1.314929 1.159569 0.943950 0.844283 0.858460 0.836727 0.758978 0.749555 0.810046 0.808072 0.745137 0.757643 0.838268 0.839702 0.762112 0.751705 0.815380 0.815397 0.748180 0.744465 0.801241 0.788501 0.709819 -100 
-100 -100 1.361060 1.214673 1.013880 0.923960 0.938951 0.914666 0.833909 0.822281 0.881565 0.880148 0.819145 0.832614 0.912689 0.914652 0.837392 0.821970 0.878992 0.877225 0.811854 0.807162 0.860243 0.847711 0.772933 -100 
-100 -100 1.365971 1.220422 1.020364 0.929584 0.943036 0.914532 0.827339 0.813971 0.878037 0.877145 0.811676 0.824439 0.906023 0.909502 0.833684 0.820133 0.879517 0.877679 0.809801 0.803196 0.855540 0.843817 0.770683 -100 
-100 -100 1.328494 1.176437 0.965520 0.866950 0.879395 0.845432 0.747305 0.735578 0.816985 0.816000 0.731204 0.735154 0.817933 0.823816 0.752165 0.750410 0.824040 0.823742 0.745901 0.733042 0.785673 0.774713 0.700988 -100 
-100 -100 1.330190 1.178448 0.968149 0.870725 0.884304 0.849091 0.751170 0.754001 0.860161 0.858379 0.744619 0.722808 0.793358 0.800193 0.741229 0.759307 0.849034 0.849143 0.757038 0.728464 0.772957 0.760439 0.688029 -100 
-100 -100 1.375019 1.229798 1.029553 0.940651 0.956107 0.925167 0.841862 0.868085 0.995490 0.992254 0.852217 0.798024 0.846547 0.851973 0.808336 0.843422 0.942599 0.941722 0.838434 0.793159 0.825074 0.808628 0.737111 -100 
-100 -100 1.382492 1.235429 1.031714 0.938760 0.951058 0.919208 0.836969 0.865343 0.995540 0.992702 0.850895 0.795851 0.844282 0.850418 0.808148 0.844182 0.943476 0.941924 0.837319 0.790996 0.822811 0.805587 0.732553 -100 
-100 -100 1.355058 1.197411 0.975192 0.863187 0.865228 0.827180 0.734426 0.747083 0.864970 0.864661 0.743015 0.716085 0.784809 0.793628 0.739723 0.761614 0.852105 0.850310 0.754385 0.723234 0.768349 0.753342 0.675221 -100 
-100 -100 1.371618 1.209514 0.977183 0.849948 0.839911 0.801631 0.717494 0.731724 0.839715 0.841779 0.738129 0.725407 0.800117 0.808184 0.746469 0.753267 0.829484 0.827081 0.744767 0.730424 0.786264 0.771322 0.686838 -100 
-100 -100 1.421078 1.262725 1.033556 0.903076 0.886143 0.852695 0.788113 0.817559 0.922515 0.926482 0.831890 0.814641 0.879807 0.884340 0.822166 0.821515 0.885749 0.882883 0.812426 0.807614 0.866325 0.850124 0.763097 -100 
-100 -100 1.413399 1.255390 1.026507 0.896397 0.881340 0.850084 0.787963 0.819006 0.921425 0.926409 0.836670 0.820133 0.883923 0.887526 0.824903 0.823027 0.884697 0.881615 0.813559 0.810707 0.870619 0.852963 0.762670 -100 
-100 -100 1.341516 1.181304 0.951496 0.827443 0.825653 0.793812 0.713644 0.727007 0.820336 0.825639 0.744045 0.738914 0.811462 0.816787 0.752286 0.752436 0.817865 0.815165 0.744235 0.740643 0.803439 0.784842 0.689509 -100 
-100 -100 1.282275 1.131244 0.919568 0.820740 0.842668 0.813046 0.712959 0.701759 0.776645 0.781521 0.714043 0.718856 0.792962 0.798417 0.735668 0.738096 0.804580 0.803634 0.736349 0.736709 0.802116 0.784787 0.690040 -100 
-100 -100 1.224029 1.094361 0.920463 0.858738 0.904019 0.879765 0.770407 0.739438 0.794304 0.797121 0.741520 0.749793 0.818207 0.822530 0.764471 0.767462 0.829405 0.830537 0.773407 0.780485 0.847035 0.832566 0.743530 -100 
-100 -100 1.064085 0.952429 0.804340 0.760171 0.812598 0.794173 0.692248 0.662640 0.711468 0.714152 0.664530 0.671905 0.733616 0.736436 0.682230 0.685096 0.742821 0.744330 0.692304 0.700625 0.764474 0.752436 0.670305 -100 
-100 -100 0.756666 0.661687 0.532004 0.487477 0.529876 0.517957 0.442175 0.432434 0.483265 0.487301 0.442635 0.446619 0.498988 0.500171 0.451410 0.453892 0.505866 0.506210 0.456373 0.459911 0.514477 0.505106 0.435148 -100 
-100 -100 0.418697 0.354241 0.264088 0.230987 0.257177 0.252131 0.210417 0.213698 0.253478 0.256154 0.222269 0.222964 0.259396 0.259602 0.224000 0.225472 0.262975 0.262663 0.224777 0.224202 0.261707 0.256658 0.209894 -100 
-100 -100 0.202999 0.171406 0.128602 0.114589 0.125779 0.124499 0.109092 0.112295 0.131466 0.132380 0.115372 0.115115 0.132235 0.132221 0.115120 0.115649 0.133598 0.133386 0.114949 0.113861 0.130714 0.129020 0.109050 -100 
-100 -100 -100 -100 -100 -100 -100 -100 -100 -100 -100 -100 -100 -100 -100 -100 -100 -100 -100 -100 -100 -100 -100 -100 -100 -100 
-100 -100 -100 -100 -100 -100 -100 -100 -100 -100 -100 -100 -100 -100 -100 -100 -100 -100 -100 -100 -100 -100 -100 -100 -100 -100 
-100 -100 -100 -100 -100 -100 -100 -100 -100 -100 -100 -100 -100 -100 -100 -100 -100 -100 -100 -100 -100 -100 -100 -100 -100 -100 
-100 -100 0.628281 0.531514 0.400197 0.359700 0.394927 0.393012 0.345758 0.345266 0.390633 0.389379 0.342580 0.346409 0.402155 0.401148 0.343905 0.341379 0.392258 0.393437 0.344792 0.347610 0.400247 0.393037 0.328412 -100 
-100 -100 0.888739 0.777689 0.623541 0.560505 0.582795 0.575582 0.525441 0.522513 0.567919 0.568078 0.525885 0.539759 0.603241 0.603024 0.540700 0.532784 0.582023 0.583175 0.535611 0.542244 0.598130 0.589775 0.521437 -100 
-100 -100 1.181447 1.056225 0.876423 0.790170 0.798966 0.784644 0.728915 0.724478 0.776241 0.778319 0.735441 0.758401 0.833519 0.834608 0.763988 0.750714 0.797000 0.798022 0.752414 0.762227 0.820588 0.811336 0.740251 -100 
-100 -100 1.319436 1.181670 0.984218 0.885448 0.889442 0.871027 0.809556 0.803144 0.856962 0.858917 0.814064 0.839765 0.920569 0.922104 0.846588 0.830672 0.878174 0.879123 0.831230 0.840186 0.898950 0.888492 0.814999 -100 
-100 -100 1.329397 1.182630 0.977391 0.878231 0.886466 0.866910 0.798596 0.788887 0.840129 0.840322 0.793776 0.818542 0.901274 0.902324 0.822969 0.804035 0.855068 0.855168 0.800228 0.804170 0.861315 0.849169 0.773160 -100 
-100 -100 1.341731 1.196150 0.996076 0.906743 0.922479 0.902050 0.826900 0.814062 0.866338 0.866372 0.818231 0.844916 0.932600 0.933221 0.846394 0.819055 0.866479 0.863406 0.802697 0.800332 0.853047 0.839787 0.764760 -100 
-100 -100 1.394315 1.255098 1.061278 0.981550 1.004444 0.982144 0.898753 0.882990 0.934465 0.936155 0.892201 0.923467 1.016901 1.017742 0.924762 0.890100 0.936864 0.929700 0.859039 0.851272 0.906539 0.893067 0.813632 -100 
-100 -100 1.400175 1.261053 1.067424 0.988056 1.011154 0.985060 0.895204 0.879891 0.939918 0.942017 0.888987 0.915150 1.007908 1.010268 0.920416 0.890132 0.941317 0.933690 0.857659 0.844901 0.897668 0.884688 0.807257 -100 
-100 -100 1.361127 1.216540 1.019277 0.935172 0.955232 0.924766 0.831044 0.825704 0.913113 0.913172 0.824698 0.824270 0.904274 0.908864 0.834637 0.825917 0.891803 0.887209 0.804929 0.781883 0.823986 0.810857 0.741044 -100 
-100 -100 1.372386 1.227814 1.031591 0.951337 0.975964 0.946771 0.858456 0.880659 1.006709 1.002962 0.862643 0.809847 0.862372 0.866686 0.814665 0.839236 0.930601 0.928073 0.827477 0.784264 0.816666 0.800154 0.728629 -100 
-100 -100 1.432609 1.292967 1.100061 1.029118 1.060138 1.038481 0.969540 1.026526 1.188169 1.180681 0.993005 0.887035 0.906681 0.907034 0.873162 0.924344 1.042426 1.040163 0.915518 0.853581 0.882159 0.860212 0.777151 -100 
-100 -100 1.440975 1.299165 1.102275 1.027003 1.055018 1.032631 0.965025 1.024767 1.189429 1.182333 0.992502 0.884449 0.902897 0.903794 0.872036 0.925293 1.044470 1.041975 0.916063 0.852965 0.881112 0.858664 0.774872 -100 
-100 -100 1.400743 1.249346 1.039564 0.943870 0.957527 0.926041 0.843613 0.877432 1.015576 1.013114 0.863573 0.801301 0.848117 0.853896 0.809743 0.842423 0.938237 0.935272 0.830630 0.783661 0.814552 0.796356 0.722425 -100 
-100 -100 1.410648 1.254961 1.034369 0.920644 0.919084 0.885107 0.806323 0.828732 0.942172 0.944361 0.834478 0.809868 0.875163 0.881234 0.822455 0.831086 0.906768 0.902514 0.814080 0.784840 0.823915 0.807759 0.734097 -100 
-100 -100 1.466194 1.313309 1.087541 0.968391 0.966945 0.936687 0.865158 0.892690 0.991482 0.996347 0.910112 0.897308 0.967184 0.970065 0.900138 0.894980 0.960963 0.955092 0.872237 0.851821 0.896305 0.879364 0.801404 -100 
-100 -100 1.458511 1.306972 1.082845 0.963890 0.962312 0.934160 0.866177 0.892617 0.984190 0.989321 0.911441 0.902597 0.972366 0.974068 0.902408 0.894288 0.956479 0.950870 0.872774 0.857244 0.904826 0.887010 0.805730 -100 
-100 -100 1.378419 1.227427 1.012912 0.900167 0.898245 0.869788 0.798790 0.810522 0.892544 0.896096 0.822777 0.819947 0.889658 0.892706 0.826189 0.821614 0.881718 0.878783 0.810436 0.802477 0.855516 0.838075 0.753878 -100 
-100 -100 1.318827 1.177286 0.980721 0.888786 0.902674 0.875995 0.792383 0.784688 0.851376 0.852865 0.787588 0.790068 0.859971 0.863671 0.800815 0.801032 0.863143 0.863840 0.804213 0.808244 0.872729 0.857382 0.768278 -100 
-100 -100 1.262943 1.140481 0.973079 0.910140 0.941677 0.919652 0.830623 0.810047 0.864632 0.864190 0.804718 0.809609 0.881238 0.884428 0.820019 0.821398 0.882876 0.886463 0.836309 0.852952 0.935481 0.923287 0.824494 -100 
-100 -100 1.103015 0.997648 0.854850 0.809113 0.847922 0.831004 0.747404 0.726562 0.775673 0.775147 0.720794 0.725093 0.790896 0.793105 0.732855 0.734765 0.792662 0.796363 0.750516 0.768848 0.850358 0.840180 0.745949 -100 
-100 -100 0.794072 0.705072 0.585503 0.546222 0.581400 0.569984 0.503442 0.492385 0.537950 0.538748 0.492388 0.494387 0.545142 0.546203 0.498504 0.501212 0.551483 0.552998 0.508605 0.518237 0.578387 0.569743 0.497046 -100 
-100 -100 0.456607 0.393742 0.307455 0.279581 0.306878 0.301394 0.257797 0.256005 0.293148 0.294192 0.258623 0.258970 0.295981 0.296242 0.260175 0.261852 0.299894 0.299844 0.262596 0.264582 0.306211 0.300842 0.249953 -100 
-100 -100 0.234309 0.199512 0.151876 0.137887 0.154064 0.152277 0.130404 0.131479 0.153399 0.153947 0.133189 0.133018 0.153861 0.153873 0.133135 0.133752 0.155435 0.155158 0.132927 0.132138 0.153849 0.151617 0.125717 -100 
-100 -100 -100 -100 -100 -100 -100 -100 -100 -100 -100 -100 -100 -100 -100 -100 -100 -100 -100 -100 -100 -100 -100 -100 -100 -100 
-100 -100 -100 -100 -100 -100 -100 -100 -100 -100 -100 -100 -100 -100 -100 -100 -100 -100 -100 -100 -100 -100 -100 -100 -100 -100 
-100 -100 -100 -100 -100 -100 -100 -100 -100 -100 -100 -100 -100 -100 -100 -100 -100 -100 -100 -100 -100 -100 -100 -100 -100 -100 
-100 -100 0.626729 0.530336 0.399487 0.359163 0.394789 0.393008 0.345728 0.345700 0.391477 0.390193 0.342903 0.346159 0.401919 0.401162 0.344419 0.342751 0.393658 0.394886 0.346297 0.348237 0.400087 0.392345 0.327348 -100 
-100 -100 0.885051 0.774860 0.622153 0.560495 0.584077 0.577162 0.526554 0.523589 0.569153 0.569241 0.526716 0.540436 0.604364 0.604326 0.541703 0.533179 0.580987 0.582150 0.535954 0.542831 0.598322 0.589363 0.520400 -100 
-100 -100 1.175725 1.051795 0.874432 0.790923 0.802032 0.788285 0.731756 0.726751 0.778343 0.780311 0.737332 0.760581 0.836363 0.837322 0.765219 0.749276 0.792361 0.793284 0.750483 0.762083 0.820803 0.811068 0.739246 -100 
-100 -100 1.313950 1.177406 0.982328 0.886384 0.892847 0.875257 0.813294 0.806458 0.859962 0.861825 0.817038 0.842933 0.924150 0.925325 0.848053 0.829103 0.873093 0.873820 0.828732 0.839493 0.898595 0.887549 0.813152 -100 
-100 -100 1.326708 1.180516 0.976426 0.878838 0.888820 0.870247 0.802276 0.792693 0.843369 0.843547 0.797536 0.822205 0.904802 0.905348 0.824787 0.803987 0.852479 0.852163 0.798705 0.803076 0.859872 0.846748 0.769485 -100 
-100 -100 1.342703 1.196844 0.996393 0.907186 0.923813 0.904360 0.829972 0.816980 0.867770 0.867918 0.821554 0.848784 0.936138 0.936106 0.848298 0.819618 0.865064 0.861283 0.800948 0.798239 0.850479 0.836076 0.759453 -100 
-100 -100 1.397768 1.257567 1.062233 0.981827 1.005160 0.983595 0.900479 0.883445 0.932447 0.934389 0.893507 0.926751 1.020506 1.020812 0.926688 0.890320 0.934865 0.926642 0.855934 0.847879 0.903016 0.888399 0.807063 -100 
-100 -100 1.403615 1.263053 1.067414 0.987456 1.011299 0.985977 0.896132 0.879371 0.937125 0.939593 0.889642 0.918072 1.011438 1.013510 0.922656 0.890500 0.939076 0.929853 0.853048 0.839407 0.891961 0.877515 0.797551 -100 
-100 -100 1.363577 1.217084 1.017462 0.933340 0.955079 0.925635 0.831883 0.826110 0.913075 0.913563 0.826403 0.826990 0.907343 0.911978 0.837306 0.826841 0.889649 0.882702 0.798585 0.773738 0.815804 0.800473 0.726392 -100 
-100 -100 1.375814 1.228880 1.029794 0.949776 0.976771 0.948540 0.859694 0.882572 1.010706 1.007304 0.865439 0.811716 0.864328 0.869036 0.816885 0.839378 0.926921 0.921636 0.819497 0.776017 0.810880 0.791604 0.712646 -100 
-100 -100 1.437796 1.295697 1.099912 1.029264 1.062830 1.042078 0.972569 1.031199 1.196271 1.188860 0.997552 0.888670 0.907748 0.908369 0.874055 0.922591 1.036529 1.031972 0.907793 0.849581 0.884683 0.860160 0.766895 -100 
-100 -100 1.445173 1.300987 1.101447 1.026921 1.057917 1.036587 0.968304 1.029546 1.197479 1.190331 0.996726 0.885668 0.903637 0.904831 0.872586 0.923364 1.038739 1.034404 0.909508 0.850538 0.885217 0.860474 0.767039 -100 
-100 -100 1.401462 1.247918 1.035972 0.941966 0.959441 0.929364 0.845955 0.879830 1.019386 1.016819 0.865441 0.802161 0.849548 0.855779 0.811157 0.842128 0.935150 0.930755 0.826125 0.779780 0.812714 0.792627 0.713424 -100 
-100 -100 1.409639 1.252460 1.030779 0.919555 0.922135 0.889866 0.810031 0.830350 0.941587 0.943411 0.834980 0.812005 0.878891 0.885043 0.824781 0.831724 0.905714 0.900920 0.812383 0.781395 0.818505 0.801531 0.727987 -100 
-100 -100 1.466637 1.313046 1.087268 0.970901 0.973158 0.944379 0.871193 0.894179 0.987535 0.991660 0.909476 0.900718 0.973214 0.975790 0.903114 0.895496 0.960102 0.954217 0.871366 0.848295 0.888884 0.871974 0.797348 -100 
-100 -100 1.460612 1.309039 1.085790 0.969752 0.971188 0.944400 0.875168 0.896678 0.981842 0.985631 0.911525 0.906259 0.978207 0.979197 0.904425 0.893915 0.955241 0.950130 0.872559 0.855042 0.899080 0.881775 0.804462 -100 
-100 -100 1.381215 1.230890 1.018202 0.908205 0.907669 0.880636 0.810697 0.819467 0.896047 0.897405 0.825133 0.822907 0.893121 0.895041 0.825874 0.819957 0.880197 0.878278 0.811151 0.803001 0.854530 0.837753 0.756212 -100 
-100 -100 1.322127 1.181819 0.987451 0.896492 0.908171 0.882596 0.803354 0.795465 0.858334 0.857160 0.790745 0.792175 0.861911 0.864482 0.799410 0.798840 0.861438 0.863019 0.804494 0.809610 0.874722 0.859793 0.771042 -100 
-100 -100 1.266645 1.145371 0.979168 0.914068 0.939474 0.918063 0.836408 0.818596 0.871246 0.868513 0.807541 0.811631 0.883449 0.885759 0.819243 0.819631 0.881261 0.885310 0.835949 0.854230 0.938631 0.926616 0.826624 -100 
-100 -100 1.106819 1.002642 0.861012 0.813024 0.845469 0.828809 0.752063 0.733626 0.781068 0.778504 0.722754 0.726542 0.792730 0.794306 0.732235 0.733183 0.791052 0.794897 0.749393 0.769072 0.852500 0.842338 0.746478 -100 
-100 -100 0.797427 0.709630 0.592095 0.553443 0.585798 0.574402 0.510669 0.498802 0.541985 0.540910 0.493235 0.494567 0.545434 0.546076 0.497280 0.499531 0.549895 0.551376 0.506816 0.516908 0.578169 0.569427 0.495504 -100 
-100 -100 0.458715 0.396418 0.311388 0.285016 0.312441 0.306880 0.262949 0.259418 0.295075 0.295154 0.258829 0.258614 0.295472 0.295548 0.259169 0.260776 0.298846 0.298753 0.261361 0.263282 0.305135 0.299715 0.248478 -100 
-100 -100 0.235252 0.200527 0.153164 0.139868 0.156771 0.154939 0.132228 0.132486 0.153989 0.154255 0.133225 0.132804 0.153482 0.153444 0.132740 0.133374 0.155005 0.154712 0.132494 0.131618 0.153216 0.150980 0.125166 -100 
-100 -100 -100 -100 -100 -100 -100 -100 -100 -100 -100 -100 -100 -100 -100 -100 -100 -100 -100 -100 -100 -100 -100 -100 -100 -100 
-100 -100 -100 -100 -100 -100 -100 -100 -100 -100 -100 -100 -100 -100 -100 -100 -100 -100 -100 -100 -100 -100 -100 -100 -100 -100 
-100 -100 -100 -100 -100 -100 -100 -100 -100 -100 -100 -100 -100 -100 -100 -100 -100 -100 -100 -100 -100 -100 -100 -100 -100 -100 
-100 -100 0.562790 0.467301 0.339344 0.304398 0.344318 0.344077 0.297427 0.299751 0.348175 0.346652 0.295492 0.293459 0.345582 0.344490 0.290183 0.291528 0.344382 0.345496 0.294699 0.293171 0.341562 0.334185 0.272473 -100 
-100 -100 0.832401 0.719723 0.564777 0.505919 0.535046 0.530304 0.479655 0.479362 0.528122 0.527408 0.479119 0.486195 0.546906 0.546110 0.484546 0.479657 0.531620 0.532461 0.481096 0.482077 0.533611 0.523845 0.455892 -100 
-100 -100 1.129480 1.001631 0.821804 0.739057 0.753638 0.742340 0.687493 0.684646 0.734304 0.735007 0.690261 0.706302 0.774584 0.774400 0.707055 0.695469 0.743585 0.743732 0.693761 0.697297 0.750289 0.738582 0.666932 -100 
-100 -100 1.273109 1.130679 0.929843 0.832324 0.841942 0.826797 0.766198 0.761540 0.813395 0.813918 0.766755 0.784668 0.857912 0.857763 0.785523 0.772009 0.822163 0.822040 0.768924 0.771882 0.826640 0.813207 0.736923 -100 
-100 -100 1.294658 1.139419 0.921737 0.818564 0.832492 0.815810 0.746421 0.739170 0.793744 0.792618 0.738340 0.753574 0.831330 0.830722 0.752569 0.739643 0.796573 0.796175 0.735268 0.734959 0.792399 0.777144 0.694092 -100 
-100 -100 1.319318 1.163017 0.946095 0.846901 0.864030 0.844856 0.768005 0.755701 0.809416 0.807772 0.752525 0.769203 0.850237 0.849735 0.767838 0.751161 0.806590 0.804401 0.740385 0.737916 0.794936 0.778918 0.694460 -100 
-100 -100 1.375520 1.225717 1.019089 0.926240 0.942187 0.919291 0.837333 0.818849 0.868264 0.867643 0.818549 0.841293 0.924562 0.925208 0.843117 0.820592 0.868868 0.863882 0.800399 0.797329 0.852447 0.836671 0.754583 -100 
-100 -100 1.381918 1.231325 1.023445 0.929572 0.944757 0.917705 0.828570 0.808095 0.863299 0.863534 0.809570 0.832085 0.917537 0.920399 0.840285 0.819229 0.868772 0.862052 0.793815 0.787367 0.842210 0.826136 0.742894 -100 
-100 -100 1.342265 1.183712 0.963960 0.863993 0.881174 0.849826 0.750552 0.736231 0.815525 0.815779 0.735592 0.743497 0.827850 0.833762 0.759835 0.751039 0.813411 0.805926 0.724519 0.709979 0.767078 0.749255 0.658169 -100 
-100 -100 1.347911 1.188505 0.968212 0.870366 0.891065 0.858700 0.759028 0.764599 0.878275 0.877306 0.756957 0.730358 0.800082 0.807338 0.746737 0.756554 0.832729 0.824798 0.731395 0.709002 0.769143 0.748283 0.646224 -100 
-100 -100 1.397897 1.245109 1.035971 0.947226 0.970520 0.942554 0.858203 0.891451 1.031295 1.027861 0.873512 0.806578 0.851193 0.855973 0.808988 0.833725 0.918490 0.911736 0.815664 0.792705 0.856070 0.832812 0.722599 -100 
-100 -100 1.402629 1.248212 1.036301 0.944937 0.966501 0.938058 0.854319 0.889119 1.031122 1.027651 0.871234 0.803373 0.848397 0.853957 0.808015 0.834084 0.920005 0.913912 0.818103 0.794999 0.857809 0.834657 0.725175 -100 
-100 -100 1.365101 1.200462 0.970547 0.862827 0.876764 0.842900 0.746573 0.759360 0.881903 0.880968 0.752531 0.721424 0.791588 0.801011 0.743804 0.758074 0.838066 0.832116 0.739162 0.715553 0.773088 0.752497 0.653336 -100 
-100 -100 1.375583 1.208422 0.971634 0.851337 0.854036 0.820384 0.731157 0.736073 0.834801 0.835653 0.738749 0.733887 0.815457 0.823746 0.755491 0.754432 0.823224 0.818500 0.736255 0.717031 0.767666 0.749931 0.664489 -100 
-100 -100 1.428252 1.267450 1.037690 0.915179 0.908894 0.878870 0.806654 0.817137 0.900700 0.902467 0.825335 0.826426 0.903576 0.907678 0.834783 0.823497 0.880877 0.876621 0.804892 0.789477 0.833622 0.816957 0.741263 -100 
-100 -100 1.424406 1.266094 1.039527 0.917656 0.910530 0.882415 0.814725 0.825894 0.903714 0.904667 0.831935 0.832698 0.907396 0.909357 0.834832 0.822653 0.879282 0.876360 0.808351 0.796442 0.842236 0.825623 0.749267 -100 
-100 -100 1.353315 1.194804 0.969730 0.852410 0.852284 0.824422 0.748765 0.751237 0.824476 0.823146 0.748703 0.749869 0.826965 0.829059 0.754250 0.748002 0.812405 0.812095 0.744192 0.738360 0.794669 0.777977 0.692221 -100 
-100 -100 1.293878 1.145842 0.938819 0.838742 0.848432 0.822234 0.741023 0.732112 0.794777 0.791994 0.723440 0.727658 0.803281 0.805308 0.733888 0.732221 0.799325 0.800884 0.737195 0.741001 0.808222 0.792302 0.699086 -100 
-100 -100 1.235829 1.108455 0.934196 0.858671 0.876930 0.854649 0.776430 0.760875 0.812332 0.809391 0.751003 0.758742 0.829407 0.831032 0.764871 0.763332 0.824852 0.827423 0.773663 0.787046 0.860715 0.847038 0.753723 -100 
-100 -100 1.075740 0.966562 0.818387 0.760388 0.784912 0.767370 0.695256 0.680113 0.726635 0.724206 0.671574 0.678820 0.743147 0.743989 0.682736 0.681415 0.738365 0.740361 0.690318 0.704252 0.775760 0.763949 0.675790 -100 
-100 -100 0.766892 0.675349 0.550953 0.505199 0.533302 0.521567 0.460393 0.451480 0.495726 0.494221 0.445835 0.448456 0.502097 0.501932 0.448717 0.449099 0.501193 0.501453 0.451356 0.457175 0.516474 0.506836 0.432028 -100 
-100 -100 0.425492 0.362941 0.277013 0.248483 0.273120 0.267871 0.227149 0.225135 0.259904 0.259399 0.223070 0.222082 0.258416 0.257995 0.220874 0.221933 0.259563 0.259104 0.220715 0.220134 0.258977 0.253749 0.205249 -100 
-100 -100 0.206191 0.174868 0.133022 0.121366 0.134921 0.133497 0.115350 0.115784 0.133520 0.133464 0.115511 0.114421 0.131035 0.130848 0.113791 0.114356 0.132110 0.131847 0.113466 0.112107 0.128646 0.126932 0.107185 -100 
-100 -100 -100 -100 -100 -100 -100 -100 -100 -100 -100 -100 -100 -100 -100 -100 -100 -100 -100 -100 -100 -100 -100 -100 -100 -100 
-100 -100 -100 -100 -100 -100 -100 -100 -100 -100 -100 -100 -100 -100 -100 -100 -100 -100 -100 -100 -100 -100 -100 -100 -100 -100 
-100 -100 -100 -100 -100 -100 -100 -100 -100 -100 -100 -100 -100 -100 -100 -100 -100 -100 -100 -100 -100 -100 -100 -100 -100 -100 
-100 -100 0.562846 0.466410 0.337227 0.303066 0.344768 0.344820 0.297455 0.300995 0.352324 0.351076 0.297451 0.293825 0.345141 0.343779 0.289386 0.290530 0.343802 0.344525 0.292088 0.288366 0.333865 0.326864 0.268342 -100 
-100 -100 0.836839 0.722910 0.566181 0.507584 0.538630 0.534421 0.483495 0.485495 0.538054 0.537306 0.484691 0.487612 0.546110 0.544652 0.483372 0.479508 0.532659 0.532553 0.477204 0.472342 0.518455 0.508365 0.443925 -100 
-100 -100 1.138859 1.009479 0.827227 0.744361 0.760836 0.750329 0.695789 0.696127 0.750497 0.750814 0.699789 0.709296 0.773262 0.771943 0.705851 0.696405 0.746580 0.744982 0.688206 0.682544 0.728091 0.715012 0.646158 -100 
-100 -100 1.287675 1.142790 0.937891 0.838751 0.849494 0.835070 0.774980 0.773260 0.829203 0.829327 0.776177 0.786602 0.853859 0.852413 0.782950 0.772981 0.825641 0.823528 0.763211 0.757389 0.805864 0.790686 0.715457 -100 
-100 -100 1.317319 1.157934 0.933046 0.824611 0.837443 0.820765 0.751436 0.745227 0.801144 0.799622 0.741539 0.748889 0.818682 0.817115 0.745059 0.739038 0.799379 0.797856 0.732460 0.728350 0.784542 0.767920 0.682693 -100 
-100 -100 1.353845 1.191753 0.963977 0.854528 0.866948 0.846276 0.768333 0.753966 0.805409 0.802415 0.744054 0.751133 0.821353 0.820798 0.750664 0.747257 0.809106 0.808196 0.744530 0.745841 0.808252 0.791483 0.701101 -100 
-100 -100 1.418775 1.262410 1.043012 0.936488 0.945167 0.919415 0.834968 0.812035 0.856922 0.853417 0.799650 0.811086 0.882558 0.884104 0.817227 0.812566 0.869192 0.868171 0.810873 0.818072 0.883578 0.867471 0.776909 -100 
-100 -100 1.425669 1.268396 1.047426 0.939096 0.946135 0.916845 0.827013 0.802076 0.850477 0.847698 0.791554 0.804575 0.879087 0.882725 0.816553 0.810924 0.866059 0.862737 0.802696 0.809947 0.878906 0.861412 0.764794 -100 
-100 -100 1.378762 1.213785 0.981464 0.867436 0.875995 0.844697 0.749960 0.732522 0.800402 0.799323 0.727022 0.733809 0.811203 0.816554 0.749083 0.743654 0.802088 0.794600 0.723096 0.728493 0.807515 0.786310 0.671379 -100 
-100 -100 1.374463 1.209134 0.976777 0.863725 0.874070 0.842534 0.750056 0.750828 0.846655 0.846796 0.748781 0.737213 0.809517 0.814818 0.747828 0.742285 0.801339 0.792176 0.719705 0.736593 0.835548 0.812635 0.676237 -100 
-100 -100 1.416277 1.258201 1.037864 0.932153 0.943244 0.914401 0.833910 0.856614 0.972908 0.972659 0.852789 0.816952 0.875118 0.877727 0.813707 0.809123 0.867277 0.861506 0.802416 0.841469 0.959391 0.939217 0.794148 -100 
-100 -100 1.418186 1.259169 1.037318 0.930256 0.940295 0.911154 0.831136 0.854927 0.972758 0.972175 0.850500 0.814866 0.874971 0.878424 0.813918 0.809147 0.867767 0.863024 0.805196 0.844301 0.960974 0.941238 0.798329 -100 
-100 -100 1.382143 1.213686 0.975785 0.857273 0.863332 0.830977 0.741340 0.747644 0.850138 0.849629 0.745278 0.734036 0.812475 0.819992 0.750346 0.742806 0.802424 0.795861 0.726638 0.742592 0.836428 0.814803 0.686068 -100 
-100 -100 1.395362 1.225044 0.982308 0.856034 0.854958 0.822722 0.736822 0.735033 0.818328 0.817714 0.734581 0.740258 0.826106 0.833431 0.758755 0.746038 0.802618 0.797024 0.727223 0.726829 0.795011 0.775130 0.672569 -100 
-100 -100 1.451141 1.287475 1.052614 0.925623 0.916906 0.886465 0.812286 0.813045 0.883801 0.883574 0.815553 0.825324 0.906897 0.910822 0.833655 0.815517 0.865663 0.861516 0.798229 0.793606 0.846982 0.829769 0.746595 -100 
-100 -100 1.447168 1.286149 1.054748 0.928716 0.919390 0.890224 0.819291 0.820831 0.887694 0.886663 0.821079 0.829746 0.909061 0.910920 0.832345 0.815040 0.867160 0.864929 0.803375 0.799410 0.851623 0.835451 0.755507 -100 
-100 -100 1.372347 1.211296 0.981457 0.859928 0.857412 0.829267 0.753083 0.750236 0.815823 0.812981 0.743926 0.751600 0.833126 0.834730 0.755131 0.744333 0.806421 0.806558 0.741891 0.741079 0.801736 0.785316 0.696940 -100 
-100 -100 1.308932 1.158402 0.946281 0.840557 0.846397 0.820348 0.741900 0.733262 0.792992 0.790101 0.726382 0.738010 0.819579 0.821060 0.743193 0.735899 0.801197 0.802329 0.738811 0.744757 0.814777 0.798698 0.702853 -100 
-100 -100 1.249510 1.119416 0.938702 0.855795 0.868674 0.846353 0.772506 0.760671 0.812976 0.811598 0.758717 0.775883 0.853687 0.855090 0.782091 0.773725 0.832850 0.834155 0.778852 0.792518 0.866972 0.852979 0.758318 -100 
-100 -100 1.087150 0.975556 0.821420 0.756245 0.775265 0.757605 0.690081 0.679326 0.727583 0.726818 0.679018 0.695367 0.767187 0.767862 0.699471 0.691546 0.746673 0.747353 0.695029 0.708642 0.780815 0.768687 0.679145 -100 
-100 -100 0.773954 0.680911 0.553119 0.502801 0.526956 0.515323 0.457911 0.451961 0.496797 0.495526 0.449025 0.457033 0.517116 0.516508 0.456258 0.452204 0.504546 0.504182 0.451592 0.457148 0.518367 0.508500 0.431182 -100 
-100 -100 0.428069 0.364920 0.277869 0.248284 0.271459 0.266443 0.227583 0.226313 0.260783 0.259635 0.222687 0.222514 0.261853 0.260976 0.219836 0.219522 0.258318 0.257822 0.217884 0.217118 0.257328 0.252057 0.201993 -100 
-100 -100 0.205666 0.174459 0.132876 0.121829 0.135499 0.134211 0.116269 0.116448 0.133898 0.133401 0.114732 0.112935 0.129697 0.129307 0.111596 0.112165 0.130157 0.129968 0.111490 0.110092 0.126680 0.125016 0.105300 -100 
-100 -100 -100 -100 -100 -100 -100 -100 -100 -100 -100 -100 -100 -100 -100 -100 -100 -100 -100 -100 -100 -100 -100 -100 -100 -100 
-100 -100 -100 -100 -100 -100 -100 -100 -100 -100 -100 -100 -100 -100 -100 -100 -100 -100 -100 -100 -100 -100 -100 -100 -100 -100 
-100 -100 -100 -100 -100 -100 -100 -100 -100 -100 -100 -100 -100 -100 -100 -100 -100 -100 -100 -100 -100 -100 -100 -100 -100 -100 
-100 -100 0.630908 0.531944 0.397392 0.357826 0.397100 0.395537 0.345976 0.348430 0.401091 0.400124 0.345985 0.344458 0.397768 0.396377 0.339873 0.338592 0.391126 0.391428 0.338174 0.333754 0.377933 0.370913 0.313573 -100 
-100 -100 0.897902 0.784959 0.627965 0.566648 0.594360 0.587992 0.535681 0.537656 0.593035 0.592516 0.537615 0.540714 0.599286 0.597719 0.535819 0.530133 0.581999 0.580993 0.524111 0.516386 0.558785 0.548878 0.487872 -100 
-100 -100 1.200541 1.073295 0.889700 0.806147 0.824005 0.811379 0.752136 0.754936 0.819569 0.819931 0.758533 0.764630 0.829212 0.827473 0.759112 0.749045 0.801614 0.798560 0.735286 0.724288 0.767709 0.754585 0.686386 -100 
-100 -100 1.351104 1.209078 1.003993 0.904404 0.915808 0.899092 0.834734 0.835155 0.900146 0.900244 0.837525 0.843830 0.910033 0.908115 0.838063 0.828500 0.883305 0.879696 0.813520 0.803022 0.849818 0.834597 0.759761 -100 
-100 -100 1.383072 1.227352 1.006090 0.895850 0.902564 0.883015 0.813781 0.806201 0.861219 0.859506 0.801017 0.805895 0.869952 0.868286 0.801871 0.798094 0.856618 0.854494 0.790563 0.786391 0.840734 0.824561 0.742163 -100 
-100 -100 1.427748 1.268083 1.041497 0.927485 0.932580 0.908706 0.830112 0.811677 0.858027 0.854053 0.797159 0.800953 0.863524 0.863428 0.802681 0.805639 0.867028 0.867493 0.810107 0.817326 0.882742 0.866983 0.777106 -100 
-100 -100 1.502747 1.346585 1.121211 1.008352 1.016836 0.987902 0.895158 0.867322 0.913549 0.907937 0.846328 0.852251 0.921658 0.924066 0.861821 0.866431 0.927815 0.930213 0.880059 0.898464 0.980562 0.965703 0.863723 -100 
-100 -100 1.509321 1.352344 1.125712 1.011404 1.018483 0.987327 0.891890 0.864011 0.913440 0.908320 0.844396 0.850664 0.922102 0.926031 0.863842 0.866426 0.924813 0.924939 0.874355 0.896497 0.985563 0.968598 0.856658 -100 
-100 -100 1.451980 1.289565 1.059086 0.940885 0.942340 0.912102 0.826045 0.810708 0.870713 0.868104 0.799851 0.800443 0.867031 0.870631 0.809473 0.805642 0.857596 0.852336 0.798043 0.825863 0.922713 0.901255 0.773611 -100 
-100 -100 1.439493 1.277786 1.049404 0.932767 0.935611 0.907847 0.830881 0.838187 0.923304 0.923146 0.836347 0.822846 0.885926 0.886733 0.817466 0.801979 0.846410 0.840323 0.796663 0.853852 0.983787 0.962885 0.808827 -100 
-100 -100 1.476624 1.321749 1.102623 0.992633 1.002782 0.978301 0.907374 0.935392 1.040515 1.041291 0.937333 0.907872 0.965958 0.962530 0.883830 0.859311 0.899925 0.899980 0.879870 0.976519 1.138328 1.124560 0.961530 -100 
-100 -100 1.477015 1.321763 1.102004 0.991257 1.000559 0.975942 0.905820 0.935241 1.041753 1.042196 0.936837 0.908128 0.968804 0.966046 0.885627 0.859496 0.899745 0.900762 0.882075 0.978362 1.138374 1.125122 0.964859 -100 
-100 -100 1.441234 1.278214 1.047449 0.927634 0.927020 0.899099 0.826262 0.840054 0.930971 0.930415 0.839637 0.829005 0.900568 0.902858 0.826323 0.803278 0.844780 0.840568 0.800225 0.854888 0.977549 0.958068 0.813771 -100 
-100 -100 1.456594 1.291767 1.056242 0.930517 0.924167 0.894450 0.819586 0.820755 0.893972 0.892934 0.820203 0.826540 0.906611 0.910616 0.832955 0.810175 0.852879 0.846944 0.792958 0.811693 0.894054 0.873664 0.760815 -100 
-100 -100 1.515507 1.355742 1.123578 0.996872 0.987595 0.957506 0.883959 0.881708 0.944198 0.943721 0.884135 0.898966 0.981465 0.983613 0.901479 0.875380 0.916868 0.911692 0.855855 0.861407 0.924240 0.906829 0.816452 -100 
-100 -100 1.509794 1.352509 1.123635 0.998211 0.988669 0.959166 0.886949 0.883807 0.942524 0.941518 0.884855 0.900632 0.982539 0.983228 0.899846 0.875249 0.920081 0.916914 0.860940 0.864162 0.922847 0.907144 0.823444 -100 
-100 -100 1.428812 1.272570 1.048841 0.929032 0.922562 0.894625 0.822793 0.817569 0.875144 0.872792 0.814108 0.828799 0.910215 0.910898 0.829719 0.812014 0.865343 0.864724 0.806983 0.811590 0.873509 0.857839 0.771146 -100 
-100 -100 1.362074 1.215660 1.008271 0.903701 0.905526 0.880151 0.807548 0.799623 0.855406 0.853889 0.799054 0.818535 0.901711 0.902938 0.823219 0.808880 0.866014 0.866653 0.809730 0.820354 0.890764 0.875843 0.783136 -100 
-100 -100 1.312231 1.183345 0.993628 0.909586 0.921399 0.899779 0.828932 0.820299 0.882539 0.883492 0.828120 0.853744 0.939376 0.941123 0.861109 0.845534 0.900887 0.901806 0.848771 0.867080 0.945845 0.933320 0.838147 -100 
-100 -100 1.146337 1.035284 0.871453 0.805043 0.823604 0.806531 0.741121 0.733511 0.792509 0.793987 0.742673 0.767469 0.848325 0.849548 0.773446 0.758889 0.811687 0.812176 0.761172 0.779354 0.856754 0.845999 0.754798 -100 
-100 -100 0.817184 0.725587 0.598835 0.548975 0.571348 0.560043 0.505415 0.500469 0.545484 0.545220 0.502518 0.517629 0.583328 0.583084 0.518493 0.509599 0.559318 0.559074 0.509123 0.518625 0.582874 0.573700 0.495663 -100 
-100 -100 0.466266 0.402484 0.314253 0.284857 0.308376 0.303259 0.263837 0.262215 0.297423 0.296193 0.259117 0.262366 0.307076 0.306175 0.259897 0.257325 0.297471 0.297125 0.256157 0.257772 0.302524 0.297005 0.242430 -100 
-100 -100 0.234770 0.200208 0.153173 0.141008 0.157825 0.156312 0.134432 0.134203 0.154949 0.154137 0.131509 0.129955 0.152036 0.151488 0.128102 0.128334 0.150843 0.150695 0.127780 0.126808 0.149011 0.146874 0.120583 -100 
-100 -100 -100 -100 -100 -100 -100 -100 -100 -100 -100 -100 -100 -100 -100 -100 -100 -100 -100 -100 -100 -100 -100 -100 -100 -100 
-100 -100 -100 -100 -100 -100 -100 -100 -100 -100 -100 -100 -100 -100 -100 -100 -100 -100 -100 -100 -100 -100 -100 -100 -100 -100 
-100 -100 -100 -100 -100 -100 -100 -100 -100 -100 -100 -100 -100 -100 -100 -100 -100 -100 -100 -100 -100 -100 -100 -100 -100 -100 
-100 -100 0.638005 0.538037 0.401655 0.359595 0.396918 0.393084 0.340127 0.339216 0.391040 0.389391 0.334348 0.333772 0.388581 0.387431 0.329960 0.328170 0.381558 0.382516 0.330035 0.328183 0.374534 0.368646 0.311712 -100 
-100 -100 0.901854 0.788998 0.631854 0.569234 0.595148 0.585852 0.529464 0.529691 0.587759 0.586070 0.525909 0.528723 0.591029 0.589718 0.524518 0.519051 0.575371 0.575394 0.516200 0.509494 0.554394 0.545988 0.485376 -100 
-100 -100 1.201351 1.075000 0.892693 0.809311 0.826049 0.810634 0.748256 0.752781 0.824306 0.823321 0.752568 0.756542 0.826124 0.824520 0.751153 0.742282 0.802508 0.800502 0.731176 0.718052 0.763027 0.751323 0.683472 -100 
-100 -100 1.351652 1.210618 1.006934 0.907572 0.917775 0.898291 0.831063 0.833688 0.905834 0.904584 0.832289 0.836169 0.907187 0.905298 0.830172 0.821948 0.884683 0.882080 0.809409 0.796394 0.844712 0.830933 0.756379 -100 
-100 -100 1.385992 1.230694 1.009677 0.898334 0.903013 0.880584 0.808076 0.800267 0.858985 0.856079 0.791442 0.795095 0.862481 0.860749 0.790797 0.787901 0.852104 0.850881 0.783012 0.778576 0.835381 0.820726 0.738440 -100 
-100 -100 1.433021 1.272927 1.045099 0.928744 0.931456 0.905552 0.824940 0.805284 0.852171 0.847558 0.788614 0.791981 0.855339 0.855094 0.793487 0.797579 0.862052 0.862995 0.803795 0.811592 0.879035 0.864228 0.774114 -100 
-100 -100 1.508845 1.351701 1.124272 1.008710 1.015091 0.985269 0.892237 0.863720 0.909219 0.903386 0.841825 0.847248 0.915627 0.917902 0.856863 0.863445 0.926651 0.929225 0.878071 0.896484 0.979397 0.964705 0.862179 -100 
-100 -100 1.515032 1.357049 1.128505 1.011993 1.017585 0.986677 0.892634 0.865130 0.913504 0.908312 0.845150 0.850490 0.919986 0.923623 0.863143 0.867669 0.926958 0.927008 0.875750 0.897324 0.986262 0.968815 0.855999 -100 
-100 -100 1.456882 1.293786 1.062140 0.942648 0.943221 0.914366 0.831600 0.817631 0.875703 0.872955 0.806466 0.806052 0.870378 0.873266 0.812983 0.809609 0.860700 0.855121 0.801195 0.828654 0.924873 0.902415 0.773534 -100 
-100 -100 1.443859 1.281841 1.052881 0.935217 0.937060 0.911338 0.838973 0.847300 0.928007 0.927617 0.845213 0.832388 0.893888 0.893631 0.823648 0.805990 0.846955 0.840528 0.799594 0.858067 0.987566 0.965539 0.810214 -100 
-100 -100 1.480817 1.325844 1.106238 0.994677 1.003082 0.980479 0.913934 0.941011 1.038826 1.039483 0.943368 0.917889 0.976005 0.971441 0.890462 0.861186 0.896071 0.895809 0.880628 0.980687 1.142941 1.128406 0.964441 -100 
-100 -100 1.481212 1.326192 1.106397 0.994272 1.001800 0.978977 0.913100 0.941356 1.040251 1.040488 0.943076 0.918397 0.979157 0.975296 0.892575 0.861662 0.896108 0.896832 0.883177 0.982939 1.143431 1.129339 0.967974 -100 
-100 -100 1.444862 1.282636 1.052931 0.932993 0.931481 0.905370 0.836651 0.850607 0.935996 0.934931 0.849075 0.839497 0.909815 0.911121 0.833671 0.808195 0.845865 0.841366 0.804236 0.860595 0.983090 0.962243 0.816092 -100 
-100 -100 1.458280 1.294696 1.061127 0.936403 0.929945 0.901427 0.828884 0.829518 0.898565 0.896994 0.827480 0.834225 0.913056 0.916493 0.838999 0.815656 0.856474 0.850303 0.797920 0.817577 0.900149 0.878449 0.763321 -100 
-100 -100 1.515070 1.356625 1.126633 1.001389 0.992413 0.962779 0.889472 0.884917 0.943306 0.942433 0.886134 0.902693 0.984991 0.987044 0.905382 0.879271 0.919874 0.914669 0.860098 0.867224 0.931317 0.913148 0.820621 -100 
-100 -100 1.509017 1.352779 1.125668 1.001513 0.992270 0.962910 0.890250 0.884453 0.939467 0.938217 0.884703 0.902625 0.984753 0.985476 0.902450 0.877776 0.921989 0.918864 0.864006 0.868959 0.929158 0.913096 0.827699 -100 
-100 -100 1.429931 1.274032 1.050917 0.931521 0.925073 0.897315 0.825534 0.819009 0.874461 0.871998 0.815218 0.831056 0.912405 0.912942 0.831780 0.813768 0.866535 0.865839 0.808662 0.814114 0.876726 0.860890 0.773426 -100 
-100 -100 1.365997 1.218957 1.010531 0.905084 0.906521 0.881334 0.809315 0.801811 0.857594 0.856102 0.801394 0.820782 0.903752 0.904735 0.824647 0.809794 0.866500 0.867002 0.810064 0.820386 0.890310 0.875461 0.783312 -100 
-100 -100 1.317859 1.187685 0.995818 0.910000 0.921112 0.899635 0.829658 0.822563 0.886244 0.887333 0.830929 0.855723 0.941141 0.942617 0.861971 0.845764 0.900787 0.901513 0.848008 0.865179 0.942571 0.930243 0.836513 -100 
-100 -100 1.151206 1.038770 0.872700 0.804614 0.822585 0.805635 0.740960 0.734883 0.795561 0.797199 0.744641 0.768651 0.849482 0.850546 0.773811 0.758645 0.811200 0.811601 0.760234 0.777380 0.853389 0.842943 0.753406 -100 
-100 -100 0.819153 0.726600 0.598431 0.547883 0.570190 0.558995 0.504614 0.500322 0.546372 0.546192 0.502706 0.517645 0.583663 0.583441 0.518411 0.509061 0.558654 0.558519 0.508731 0.518077 0.581666 0.572861 0.496121 -100 
-100 -100 0.465487 0.401527 0.313109 0.283949 0.307705 0.302669 0.263199 0.261527 0.296973 0.295767 0.258534 0.262011 0.307045 0.306212 0.259726 0.256900 0.296948 0.296719 0.256082 0.258048 0.302775 0.297462 0.243370 -100 
-100 -100 0.233438 0.199138 0.152480 0.140644 0.157598 0.156117 0.134192 0.133825 0.154477 0.153672 0.131157 0.129780 0.151987 0.151469 0.128027 0.128164 0.150591 0.150489 0.127758 0.127019 0.149371 0.147290 0.120990 -100 
-100 -100 -100 -100 -100 -100 -100 -100 -100 -100 -100 -100 -100 -100 -100 -100 -100 -100 -100 -100 -100 -100 -100 -100 -100 -100 
-100 -100 -100 -100 -100 -100 -100 -100 -100 -100 -100 -100 -100 -100 -100 -100 -100 -100 -100 -100 -100 -100 -100 -100 -100 -100 
-100 -100 -100 -100 -100 -100 -100 -100 -100 -100 -100 -100 -100 -100 -100 -100 -100 -100 -100 -100 -100 -100 -100 -100 -100 -100 
-100 -100 0.583299 0.484508 0.350801 0.309324 0.345110 0.337717 0.278608 0.271751 0.323656 0.320038 0.259702 0.258540 0.316786 0.316194 0.256558 0.256430 0.315606 0.318554 0.265775 0.269801 0.322715 0.319433 0.262048 -100 
-100 -100 0.845859 0.733009 0.577457 0.516460 0.543007 0.530105 0.466929 0.467100 0.534655 0.530106 0.454248 0.454273 0.527645 0.526914 0.451844 0.449843 0.522410 0.525504 0.457194 0.452126 0.505276 0.499580 0.436100 -100 
-100 -100 1.137240 1.011349 0.834994 0.755081 0.770120 0.752630 0.691549 0.704808 0.789921 0.786411 0.698358 0.697765 0.779832 0.778700 0.693715 0.689970 0.770132 0.771197 0.687445 0.668342 0.715771 0.705985 0.637616 -100 
-100 -100 1.285454 1.144231 0.945408 0.849313 0.858378 0.837180 0.771719 0.784609 0.871841 0.868181 0.777760 0.777089 0.861493 0.859884 0.771754 0.768150 0.851468 0.851821 0.763260 0.742565 0.792624 0.780653 0.705627 -100 
-100 -100 1.323565 1.165943 0.942937 0.832518 0.840097 0.815349 0.737489 0.735203 0.808755 0.803531 0.720475 0.721622 0.803846 0.802053 0.716796 0.715568 0.798882 0.800072 0.716651 0.707274 0.769552 0.756988 0.671641 -100 
-100 -100 1.368916 1.205746 0.974498 0.857927 0.862928 0.836021 0.752139 0.735632 0.791485 0.786322 0.718513 0.723134 0.796918 0.796144 0.722867 0.725064 0.800094 0.800965 0.728725 0.729846 0.798088 0.784021 0.692550 -100 
-100 -100 1.437757 1.278346 1.052240 0.936585 0.938193 0.909380 0.823777 0.798905 0.842204 0.837812 0.783067 0.792573 0.861184 0.862769 0.800532 0.804050 0.868212 0.868204 0.807180 0.813738 0.881398 0.865669 0.773401 -100 
-100 -100 1.444125 1.283561 1.055979 0.939602 0.941100 0.912178 0.826497 0.802227 0.846631 0.843488 0.790168 0.800697 0.869319 0.872453 0.812669 0.814511 0.873175 0.870036 0.808446 0.814142 0.882635 0.863581 0.764274 -100 
-100 -100 1.394690 1.227392 0.990642 0.871069 0.875386 0.848096 0.764128 0.749772 0.808662 0.807234 0.743738 0.749341 0.820044 0.823358 0.758871 0.754577 0.809380 0.801111 0.732358 0.738089 0.815899 0.791736 0.672793 -100 
-100 -100 1.388185 1.221628 0.986520 0.868292 0.873406 0.847702 0.769937 0.771131 0.847544 0.847353 0.769925 0.765450 0.834387 0.836394 0.765954 0.750689 0.795920 0.785679 0.724844 0.749242 0.848668 0.822809 0.682475 -100 
-100 -100 1.428544 1.269848 1.046938 0.933932 0.936868 0.912690 0.844885 0.859565 0.945272 0.945366 0.859928 0.844945 0.906736 0.905974 0.832374 0.808099 0.844129 0.837236 0.797659 0.852516 0.974786 0.953223 0.805534 -100 
-100 -100 1.429855 1.271312 1.048496 0.934994 0.936938 0.912206 0.844385 0.859294 0.945383 0.944846 0.858135 0.843732 0.907797 0.907959 0.833666 0.808928 0.845063 0.839273 0.801473 0.856818 0.978137 0.956787 0.810671 -100 
-100 -100 1.391589 1.225567 0.990789 0.870776 0.872425 0.845255 0.768525 0.771917 0.850681 0.848965 0.767677 0.765552 0.842244 0.846729 0.772495 0.753664 0.797733 0.790316 0.734972 0.760609 0.856450 0.831267 0.696544 -100 
-100 -100 1.398297 1.231878 0.995467 0.872221 0.870198 0.841495 0.762615 0.756419 0.822193 0.820057 0.751953 0.762738 0.846203 0.851996 0.777153 0.760839 0.809482 0.803458 0.741594 0.747383 0.818378 0.794964 0.684866 -100 
-100 -100 1.447314 1.287734 1.059951 0.937848 0.930090 0.900711 0.826082 0.816810 0.871999 0.870560 0.815669 0.834006 0.916654 0.920811 0.844993 0.826160 0.872763 0.869068 0.812029 0.815096 0.874408 0.855427 0.765282 -100 
-100 -100 1.442843 1.285013 1.059353 0.937628 0.929393 0.900268 0.826612 0.817345 0.870664 0.868829 0.815057 0.833012 0.914559 0.917054 0.839665 0.821923 0.871846 0.870247 0.813919 0.817552 0.876143 0.859345 0.773937 -100 
-100 -100 1.375195 1.215216 0.987379 0.867199 0.864694 0.836854 0.760149 0.751796 0.809359 0.806160 0.744460 0.757241 0.839313 0.840741 0.761273 0.749371 0.809520 0.809648 0.747562 0.750471 0.814032 0.797326 0.706493 -100 
-100 -100 1.322027 1.169656 0.954293 0.845378 0.849610 0.824020 0.747484 0.740202 0.799693 0.796906 0.733939 0.745468 0.826432 0.827116 0.747960 0.738839 0.802550 0.803121 0.739414 0.744061 0.812098 0.796178 0.702368 -100 
-100 -100 1.268898 1.134920 0.947482 0.858251 0.868645 0.846697 0.775831 0.769773 0.827262 0.826364 0.769785 0.783733 0.860553 0.860862 0.785464 0.774815 0.832665 0.832962 0.775229 0.783926 0.852565 0.838898 0.749458 -100 
-100 -100 1.104928 0.988974 0.827536 0.756152 0.773000 0.755638 0.690755 0.686024 0.740576 0.740340 0.687839 0.700875 0.772286 0.772166 0.701319 0.691188 0.745371 0.745330 0.690806 0.699594 0.765709 0.754234 0.670786 -100 
-100 -100 0.782908 0.686559 0.553511 0.500086 0.523546 0.512193 0.455941 0.452949 0.501984 0.501002 0.451238 0.458070 0.518997 0.518306 0.456386 0.450685 0.502525 0.502281 0.449664 0.453742 0.511710 0.502905 0.430537 -100 
-100 -100 0.427205 0.363122 0.274779 0.245524 0.269331 0.264543 0.225595 0.224432 0.260188 0.259127 0.221200 0.221599 0.262047 0.261361 0.219384 0.218134 0.256592 0.256434 0.217451 0.217578 0.257167 0.252578 0.204662 -100 
-100 -100 0.201658 0.171180 0.130679 0.120657 0.134756 0.133561 0.115480 0.115218 0.132431 0.131954 0.113589 0.112383 0.129600 0.129310 0.111364 0.111583 0.129273 0.129233 0.111394 0.110771 0.127775 0.126305 0.106666 -100 
-100 -100 -100 -100 -100 -100 -100 -100 -100 -100 -100 -100 -100 -100 -100 -100 -100 -100 -100 -100 -100 -100 -100 -100 -100 -100 
-100 -100 -100 -100 -100 -100 -100 -100 -100 -100 -100 -100 -100 -100 -100 -100 -100 -100 -100 -100 -100 -100 -100 -100 -100 -100 
-100 -100 -100 -100 -100 -100 -100 -100 -100 -100 -100 -100 -100 -100 -100 -100 -100 -100 -100 -100 -100 -100 -100 -100 -100 -100 
-100 -100 0.587712 0.490906 0.359981 0.316510 0.348464 0.335543 0.268287 0.257497 0.319290 0.313061 0.236708 0.235736 0.307071 0.307260 0.236395 0.237673 0.312062 0.317349 0.255046 0.262055 0.322891 0.321811 0.261425 -100 
-100 -100 0.836756 0.727828 0.579207 0.522156 0.548356 0.532185 0.466911 0.478615 0.570956 0.564351 0.460870 0.456146 0.547555 0.547608 0.455910 0.458157 0.555215 0.560479 0.471314 0.458149 0.515528 0.511105 0.443991 -100 
-100 -100 1.116051 0.995529 0.829610 0.758476 0.777153 0.760905 0.708074 0.749999 0.871106 0.867732 0.748131 0.737585 0.836827 0.836132 0.734032 0.737312 0.844732 0.846467 0.733620 0.693785 0.738166 0.727467 0.655272 -100 
-100 -100 1.259428 1.124273 0.937087 0.850891 0.864101 0.844768 0.788907 0.831752 0.954677 0.951385 0.830648 0.820412 0.921771 0.920619 0.815568 0.818565 0.928105 0.929140 0.811982 0.769084 0.814142 0.801192 0.723745 -100 
-100 -100 1.297049 1.145501 0.933305 0.831149 0.840615 0.814876 0.739879 0.755135 0.853930 0.847711 0.740712 0.738497 0.838596 0.837612 0.735664 0.736858 0.841452 0.844406 0.740133 0.715871 0.775031 0.763342 0.679132 -100 
-100 -100 1.339883 1.182108 0.960202 0.850331 0.856409 0.828090 0.744205 0.735094 0.803783 0.798396 0.720211 0.729297 0.818485 0.818517 0.731410 0.729978 0.814876 0.816220 0.731251 0.721040 0.783800 0.770803 0.684096 -100 
-100 -100 1.406021 1.250962 1.032467 0.923199 0.927451 0.898903 0.813983 0.793558 0.843275 0.840709 0.786304 0.804950 0.885378 0.887507 0.814730 0.810588 0.875410 0.873462 0.802885 0.796499 0.853555 0.837849 0.753062 -100 
-100 -100 1.413202 1.256587 1.036046 0.925967 0.930667 0.902972 0.818747 0.797673 0.845267 0.844637 0.795953 0.816325 0.894076 0.897503 0.829598 0.823717 0.880414 0.875371 0.806704 0.798663 0.852757 0.834154 0.746843 -100 
-100 -100 1.369171 1.205995 0.976560 0.862953 0.869490 0.843056 0.759867 0.745269 0.802749 0.802898 0.745636 0.759491 0.836332 0.839893 0.770682 0.762294 0.816860 0.808873 0.736057 0.726828 0.784560 0.762910 0.665832 -100 
-100 -100 1.369672 1.207178 0.979218 0.866834 0.873638 0.847814 0.768022 0.762624 0.831000 0.831128 0.762494 0.765551 0.837493 0.840210 0.770061 0.755709 0.802896 0.793209 0.725486 0.725157 0.792272 0.769155 0.661922 -100 
-100 -100 1.414731 1.259728 1.043078 0.935612 0.939180 0.913906 0.841870 0.844219 0.916667 0.916294 0.842309 0.836082 0.899241 0.900037 0.831115 0.811225 0.850877 0.841928 0.786065 0.801894 0.880660 0.858886 0.746564 -100 
-100 -100 1.416828 1.262119 1.045727 0.937708 0.940097 0.914012 0.841523 0.843413 0.915647 0.914773 0.840154 0.834428 0.899043 0.900764 0.832137 0.812519 0.852355 0.844244 0.790023 0.807197 0.886431 0.864551 0.751942 -100 
-100 -100 1.374870 1.213427 0.986528 0.872451 0.875347 0.847224 0.766806 0.760893 0.829311 0.828136 0.757524 0.762349 0.839110 0.844497 0.774480 0.759780 0.806650 0.799514 0.737716 0.742475 0.811403 0.788207 0.680413 -100 
-100 -100 1.373871 1.212527 0.985078 0.868624 0.868550 0.839309 0.757777 0.745506 0.805002 0.804121 0.744528 0.761600 0.845772 0.852736 0.781712 0.769130 0.820713 0.816395 0.754345 0.755181 0.816798 0.795772 0.698665 -100 
-100 -100 1.415872 1.261278 1.042611 0.928411 0.924148 0.894583 0.816974 0.802829 0.854667 0.854702 0.805997 0.830444 0.914782 0.920998 0.849758 0.835312 0.885645 0.883861 0.828016 0.832869 0.891770 0.874392 0.788027 -100 
-100 -100 1.412680 1.259191 1.041685 0.927413 0.922819 0.893526 0.816867 0.803558 0.855026 0.854698 0.805586 0.828507 0.911360 0.916097 0.843701 0.830280 0.883321 0.883084 0.827808 0.834106 0.894159 0.878291 0.793744 -100 
-100 -100 1.356000 1.199138 0.977222 0.862158 0.862027 0.833808 0.754782 0.744121 0.801286 0.799343 0.739848 0.753605 0.834293 0.837129 0.762669 0.754334 0.815558 0.816068 0.754538 0.757747 0.820626 0.804343 0.715049 -100 
-100 -100 1.316821 1.166144 0.954070 0.847867 0.853902 0.828015 0.749902 0.742930 0.804445 0.801850 0.735457 0.740243 0.815249 0.815973 0.742108 0.736975 0.801046 0.801319 0.736733 0.737419 0.800237 0.784306 0.694834 -100 
-100 -100 1.271350 1.138203 0.953436 0.866052 0.879285 0.857414 0.784881 0.780903 0.841737 0.839659 0.774717 0.775862 0.844345 0.843515 0.772279 0.766238 0.825146 0.824863 0.764404 0.765722 0.825702 0.811547 0.728206 -100 
-100 -100 1.110680 0.994632 0.834382 0.764104 0.783826 0.766616 0.700062 0.697776 0.756339 0.754860 0.693222 0.692904 0.755665 0.754405 0.687882 0.682175 0.737086 0.736576 0.679799 0.681180 0.737987 0.726175 0.649768 -100 
-100 -100 0.788967 0.691549 0.557126 0.503738 0.528997 0.517535 0.459662 0.458296 0.511483 0.510508 0.455001 0.453617 0.507752 0.506940 0.450335 0.447512 0.498385 0.498030 0.445869 0.445752 0.496417 0.487970 0.422770 -100 
-100 -100 0.429373 0.364325 0.274438 0.244881 0.269874 0.264905 0.224449 0.223764 0.262171 0.261832 0.222502 0.221612 0.259705 0.259474 0.220590 0.219813 0.256821 0.256737 0.219312 0.218815 0.254841 0.250751 0.207368 -100 
-100 -100 0.201007 0.170334 0.129451 0.119304 0.133587 0.132314 0.113897 0.113650 0.131442 0.131417 0.113536 0.113467 0.131054 0.131052 0.113407 0.113207 0.130422 0.130441 0.113213 0.113172 0.129966 0.128680 0.109718 -100 
-100 -100 -100 -100 -100 -100 -100 -100 -100 -100 -100 -100 -100 -100 -100 -100 -100 -100 -100 -100 -100 -100 -100 -100 -100 -100 
-100 -100 -100 -100 -100 -100 -100 -100 -100 -100 -100 -100 -100 -100 -100 -100 -100 -100 -100 -100 -100 -100 -100 -100 -100 -100 
-100 -100 -100 -100 -100 -100 -100 -100 -100 -100 -100 -100 -100 -100 -100 -100 -100 -100 -100 -100 -100 -100 -100 -100 -100 -100 
-100 -100 0.647200 0.551661 0.422173 0.376869 0.405970 0.389759 0.320648 0.318564 0.401590 0.394249 0.295824 0.293463 0.381581 0.382301 0.295742 0.298450 0.391918 0.398068 0.317173 0.316186 0.379023 0.377845 0.313586 -100 
-100 -100 0.879297 0.775863 0.635930 0.583182 0.608870 0.593432 0.537264 0.572881 0.693900 0.688748 0.563529 0.552650 0.655592 0.655954 0.552703 0.558442 0.671826 0.675809 0.564237 0.532143 0.583257 0.576694 0.507157 -100 
-100 -100 1.144121 1.031681 0.879132 0.817384 0.840225 0.829814 0.796176 0.874434 1.037191 1.037917 0.891147 0.870509 0.981027 0.980179 0.864993 0.872873 0.995009 0.993338 0.853676 0.787162 0.821917 0.806504 0.727905 -100 
-100 -100 1.282386 1.156974 0.985888 0.910784 0.928206 0.915203 0.879770 0.958516 1.121180 1.122238 0.976847 0.957361 1.068750 1.067667 0.951288 0.958543 1.080445 1.078040 0.936210 0.866692 0.900295 0.882571 0.800425 -100 
-100 -100 1.320922 1.180224 0.985651 0.893902 0.903757 0.880701 0.819528 0.858573 0.979375 0.975748 0.856833 0.851218 0.957982 0.957999 0.850910 0.854190 0.965822 0.966979 0.847573 0.803149 0.848737 0.834583 0.754164 -100 
-100 -100 1.364421 1.216484 1.009969 0.909046 0.915370 0.887229 0.808799 0.810147 0.889911 0.885961 0.803167 0.816230 0.914207 0.915838 0.823232 0.819175 0.905692 0.906179 0.814039 0.791495 0.843092 0.829482 0.749729 -100 
-100 -100 1.434024 1.286283 1.076679 0.975733 0.987963 0.959511 0.869944 0.852986 0.910780 0.910042 0.853934 0.880352 0.972374 0.975933 0.894437 0.883553 0.945729 0.942460 0.868000 0.853328 0.901947 0.886236 0.807778 -100 
-100 -100 1.442204 1.292676 1.080647 0.978647 0.991399 0.964118 0.875069 0.855332 0.907567 0.908899 0.861614 0.889855 0.976781 0.981106 0.905817 0.892695 0.944781 0.939013 0.870020 0.856247 0.901685 0.884023 0.805675 -100 
-100 -100 1.397602 1.243551 1.028009 0.922308 0.928723 0.902647 0.822481 0.808172 0.862419 0.863775 0.813389 0.832701 0.910520 0.914061 0.844060 0.831307 0.881467 0.874798 0.806653 0.793802 0.839225 0.820508 0.740658 -100 
-100 -100 1.400723 1.248051 1.035224 0.930889 0.935722 0.910316 0.835046 0.827682 0.888130 0.888551 0.828514 0.834208 0.901939 0.903547 0.835944 0.820795 0.866797 0.859470 0.795314 0.788398 0.838102 0.819406 0.736879 -100 
-100 -100 1.454410 1.307762 1.097530 0.997242 0.998443 0.973517 0.905397 0.903496 0.969120 0.968563 0.900408 0.896180 0.953706 0.953147 0.888756 0.871614 0.926461 0.918927 0.847427 0.848292 0.911923 0.893927 0.800564 -100 
-100 -100 1.456724 1.310479 1.100581 0.999620 0.999456 0.973595 0.904948 0.902472 0.967750 0.967010 0.898891 0.895214 0.953534 0.953755 0.890057 0.873172 0.927944 0.920964 0.851062 0.854030 0.919259 0.901128 0.806473 -100 
-100 -100 1.405872 1.254684 1.043255 0.937099 0.937580 0.909509 0.833270 0.824744 0.884709 0.884721 0.824618 0.831907 0.901953 0.905834 0.840207 0.825380 0.870858 0.865529 0.807536 0.808813 0.864608 0.845930 0.759502 -100 
-100 -100 1.399626 1.248385 1.036105 0.928037 0.927003 0.897576 0.818634 0.804616 0.858988 0.860320 0.810400 0.831660 0.911816 0.918446 0.851493 0.838092 0.887048 0.884330 0.828453 0.832811 0.890295 0.872980 0.788058 -100 
-100 -100 1.443999 1.297387 1.084695 0.979403 0.983411 0.953687 0.869651 0.853516 0.910891 0.913552 0.864729 0.894407 0.983656 0.990937 0.917778 0.903691 0.955460 0.954787 0.900676 0.910133 0.971639 0.956850 0.873881 -100 
-100 -100 1.440495 1.294525 1.082505 0.977305 0.981507 0.952051 0.868462 0.853100 0.910812 0.913183 0.863375 0.891618 0.979885 0.986240 0.912477 0.899593 0.953587 0.953840 0.899555 0.909746 0.972478 0.958450 0.875687 -100 
-100 -100 1.381761 1.233495 1.025268 0.918929 0.919979 0.891573 0.813198 0.801172 0.856373 0.856824 0.804089 0.821464 0.899700 0.903826 0.834791 0.826018 0.882448 0.882711 0.825998 0.831640 0.892101 0.877081 0.793351 -100 
-100 -100 1.350666 1.207832 1.008882 0.910699 0.918534 0.892820 0.815611 0.808815 0.869543 0.868250 0.804558 0.807812 0.878238 0.879416 0.810403 0.805086 0.863687 0.863376 0.803025 0.803102 0.860178 0.844982 0.762737 -100 
-100 -100 1.308839 1.181885 1.008672 0.929629 0.955617 0.934472 0.853202 0.850253 0.916005 0.913958 0.842609 0.837984 0.908294 0.907024 0.831510 0.825348 0.884082 0.883139 0.821021 0.819073 0.878878 0.864988 0.781613 -100 
-100 -100 1.150748 1.039322 0.888156 0.824976 0.857731 0.841263 0.765418 0.764425 0.828930 0.827183 0.757441 0.750417 0.815384 0.813585 0.742094 0.736579 0.792207 0.791203 0.732156 0.729977 0.786620 0.774975 0.698239 -100 
-100 -100 0.831981 0.737143 0.607483 0.557681 0.585554 0.574190 0.515124 0.514751 0.570308 0.569617 0.511390 0.505681 0.556444 0.555692 0.501580 0.499276 0.547657 0.547116 0.496805 0.494910 0.540551 0.532289 0.472174 -100 
-100 -100 0.470417 0.404330 0.313074 0.283676 0.310778 0.305356 0.262051 0.261595 0.303267 0.303451 0.261740 0.260231 0.298946 0.299038 0.259917 0.258929 0.296039 0.295928 0.258233 0.257542 0.292999 0.288764 0.245713 -100 
-100 -100 0.232225 0.197393 0.149687 0.137655 0.155502 0.153820 0.130624 0.130314 0.152905 0.153188 0.131218 0.131854 0.154031 0.154232 0.132433 0.131846 0.152825 0.152863 0.131891 0.132159 0.152818 0.151240 0.127878 -100 
-100 -100 -100 -100 -100 -100 -100 -100 -100 -100 -100 -100 -100 -100 -100 -100 -100 -100 -100 -100 -100 -100 -100 -100 -100 -100 
-100 -100 -100 -100 -100 -100 -100 -100 -100 -100 -100 -100 -100 -100 -100 -100 -100 -100 -100 -100 -100 -100 -100 -100 -100 -100 
-100 -100 -100 -100 -100 -100 -100 -100 -100 -100 -100 -100 -100 -100 -100 -100 -100 -100 -100 -100 -100 -100 -100 -100 -100 -100 
-100 -100 0.654515 0.558430 0.427726 0.380134 0.407185 0.389971 0.320480 0.317921 0.400691 0.393212 0.294700 0.292369 0.380355 0.381275 0.295296 0.298372 0.391802 0.397866 0.316856 0.315587 0.378370 0.377006 0.312398 -100 
-100 -100 0.881647 0.779014 0.639837 0.585813 0.609291 0.592696 0.536409 0.572083 0.693289 0.687921 0.562005 0.550574 0.653182 0.653806 0.551370 0.557653 0.671014 0.675001 0.563632 0.531812 0.583347 0.576563 0.506269 -100 
-100 -100 1.140746 1.030051 0.879771 0.817989 0.839050 0.827669 0.794378 0.873472 1.036889 1.037356 0.889352 0.867438 0.977346 0.976754 0.862496 0.871145 0.993499 0.992060 0.852995 0.787425 0.823094 0.807489 0.727877 -100 
-100 -100 1.277254 1.153623 0.984929 0.910153 0.926129 0.912333 0.877353 0.957135 1.120624 1.121399 0.974567 0.953697 1.064631 1.063926 0.948517 0.956686 1.078902 1.076845 0.935742 0.867182 0.901624 0.883622 0.800375 -100 
-100 -100 1.318381 1.178499 0.984896 0.892851 0.901514 0.877816 0.816848 0.856636 0.978235 0.974324 0.854069 0.847637 0.954675 0.955287 0.848969 0.853024 0.964798 0.966272 0.847562 0.803603 0.849500 0.834848 0.753348 -100 
-100 -100 1.366022 1.217326 1.009399 0.907165 0.912849 0.884521 0.806238 0.808260 0.888863 0.884796 0.801109 0.814154 0.913162 0.915389 0.822757 0.818607 0.904833 0.905657 0.814465 0.792411 0.844111 0.829983 0.749337 -100 
-100 -100 1.438714 1.289153 1.076556 0.973591 0.985531 0.957298 0.868087 0.852040 0.910815 0.910228 0.853756 0.880667 0.973947 0.977848 0.895460 0.883378 0.944750 0.941925 0.868995 0.855596 0.904706 0.888777 0.809782 -100 
-100 -100 1.447111 1.295671 1.080539 0.976548 0.989172 0.962370 0.874027 0.855526 0.908846 0.910488 0.863028 0.891581 0.979334 0.983781 0.907590 0.893268 0.944717 0.939809 0.873047 0.861268 0.907365 0.889971 0.811934 -100 
-100 -100 1.400170 1.245030 1.027661 0.920673 0.926938 0.901436 0.822452 0.809668 0.864859 0.866557 0.816047 0.834819 0.912241 0.915704 0.845824 0.833198 0.883767 0.878711 0.813473 0.802778 0.848059 0.830361 0.753024 -100 
-100 -100 1.400375 1.247930 1.035263 0.930502 0.934811 0.909851 0.836141 0.830251 0.891011 0.891784 0.832017 0.836236 0.901885 0.903166 0.837153 0.823928 0.871662 0.866596 0.805273 0.799155 0.846280 0.829540 0.753346 -100 
-100 -100 1.452196 1.306623 1.097738 0.997502 0.997935 0.973270 0.906662 0.905848 0.971221 0.971029 0.903508 0.897432 0.951897 0.950936 0.889229 0.875290 0.932792 0.927563 0.857569 0.856304 0.914065 0.898379 0.814541 -100 
-100 -100 1.454479 1.309561 1.101264 1.000306 0.999223 0.973458 0.906159 0.904787 0.970007 0.969882 0.902638 0.897198 0.952263 0.952047 0.891134 0.877300 0.934467 0.929603 0.861100 0.861939 0.921363 0.905603 0.820503 -100 
-100 -100 1.404374 1.254377 1.044309 0.937996 0.937741 0.909633 0.834369 0.827323 0.888215 0.889281 0.830027 0.835823 0.902934 0.906364 0.842906 0.829818 0.876394 0.872778 0.817279 0.819366 0.872799 0.856248 0.776240 -100 
-100 -100 1.397444 1.247084 1.035894 0.928201 0.927446 0.898023 0.819192 0.806534 0.862782 0.865349 0.815599 0.835377 0.913132 0.919513 0.854311 0.841669 0.890574 0.888799 0.835353 0.841927 0.899618 0.883584 0.801304 -100 
-100 -100 1.439897 1.294000 1.082554 0.978708 0.984212 0.954653 0.869948 0.854677 0.914222 0.917949 0.868436 0.896305 0.983519 0.990801 0.919321 0.905815 0.957074 0.956770 0.904505 0.916078 0.978595 0.964391 0.881973 -100 
-100 -100 1.435515 1.290015 1.079034 0.975519 0.981575 0.952202 0.867386 0.852428 0.912333 0.915820 0.865397 0.892403 0.979310 0.986089 0.914148 0.901740 0.954892 0.955097 0.902054 0.913636 0.977006 0.963165 0.880431 -100 
-100 -100 1.377972 1.229688 1.021641 0.916230 0.918653 0.889928 0.809851 0.797903 0.855405 0.857218 0.804513 0.821954 0.899852 0.904973 0.838035 0.829519 0.884696 0.884550 0.828524 0.834463 0.894470 0.879412 0.796162 -100 
-100 -100 1.349441 1.206197 1.006745 0.908794 0.917411 0.891051 0.811999 0.805254 0.868412 0.868339 0.804309 0.807581 0.877875 0.880330 0.813714 0.808778 0.866086 0.865286 0.805272 0.804537 0.859834 0.844590 0.763877 -100 
-100 -100 1.309929 1.182428 1.008524 0.929495 0.955966 0.934140 0.851302 0.848646 0.916790 0.915482 0.842700 0.836767 0.906284 0.906108 0.833071 0.827676 0.885484 0.884137 0.822030 0.818474 0.875618 0.861701 0.780577 -100 
-100 -100 1.152528 1.040559 0.888698 0.825482 0.858595 0.841466 0.764134 0.763234 0.829745 0.828512 0.757297 0.749014 0.813224 0.812404 0.743160 0.738394 0.793271 0.792003 0.733034 0.729352 0.783400 0.771800 0.697377 -100 
-100 -100 0.832970 0.737703 0.607463 0.557602 0.585721 0.573747 0.513202 0.512275 0.568965 0.568785 0.510285 0.505004 0.556000 0.556159 0.503566 0.501520 0.549207 0.548537 0.498590 0.496059 0.540104 0.531943 0.473475 -100 
-100 -100 0.470419 0.404172 0.312690 0.283266 0.310459 0.304719 0.260594 0.259453 0.301216 0.301708 0.260575 0.260262 0.299687 0.300281 0.261591 0.260504 0.297308 0.297153 0.259650 0.258925 0.293946 0.289758 0.247228 -100 
-100 -100 0.231959 0.197147 0.149457 0.137428 0.155253 0.153479 0.130086 0.129453 0.151763 0.152144 0.130690 0.131987 0.154629 0.154986 0.133101 0.132414 0.153394 0.153421 0.132420 0.132749 0.153479 0.151905 0.128493 -100 
-100 -100 -100 -100 -100 -100 -100 -100 -100 -100 -100 -100 -100 -100 -100 -100 -100 -100 -100 -100 -100 -100 -100 -100 -100 -100 
-100 -100 -100 -100 -100 -100 -100 -100 -100 -100 -100 -100 -100 -100 -100 -100 -100 -100 -100 -100 -100 -100 -100 -100 -100 -100 
-100 -100 -100 -100 -100 -100 -100 -100 -100 -100 -100 -100 -100 -100 -100 -100 -100 -100 -100 -100 -100 -100 -100 -100 -100 -100 
-100 -100 0.607625 0.510112 0.376920 0.326564 0.351536 0.335396 0.267308 0.255327 0.316635 0.309946 0.232913 0.231721 0.302345 0.303192 0.234499 0.237044 0.311170 0.316207 0.253819 0.260254 0.321391 0.319709 0.257748 -100 
-100 -100 0.838848 0.733267 0.588619 0.528557 0.547819 0.528265 0.463383 0.476192 0.569770 0.562490 0.456178 0.448880 0.538614 0.539402 0.450607 0.454700 0.551642 0.557062 0.469097 0.457703 0.517261 0.512236 0.442233 -100 
-100 -100 1.099574 0.984876 0.826949 0.756909 0.770570 0.751882 0.701264 0.747178 0.871119 0.866978 0.742856 0.727112 0.823875 0.823754 0.724493 0.730381 0.838701 0.841447 0.731236 0.695721 0.744146 0.733082 0.657303 -100 
-100 -100 1.238435 1.108887 0.929598 0.845431 0.854764 0.833566 0.780220 0.827708 0.954036 0.949910 0.824045 0.808360 0.907869 0.907606 0.805300 0.811169 0.921836 0.924217 0.810162 0.771723 0.820659 0.807082 0.725801 -100 
-100 -100 1.286317 1.137314 0.928403 0.825786 0.831830 0.804464 0.730822 0.749483 0.851597 0.844612 0.732928 0.727544 0.828195 0.828818 0.728888 0.731897 0.836522 0.840583 0.739355 0.717877 0.779079 0.766027 0.677994 -100 
-100 -100 1.345190 1.185107 0.958688 0.844413 0.848333 0.819477 0.736335 0.729968 0.801869 0.796327 0.715322 0.724425 0.816957 0.818550 0.730413 0.727260 0.810288 0.812595 0.731401 0.723955 0.787986 0.773586 0.683760 -100 
-100 -100 1.422851 1.262277 1.034336 0.918033 0.920903 0.892855 0.809061 0.791765 0.844537 0.842708 0.787878 0.808520 0.892927 0.895728 0.819112 0.809442 0.870622 0.869834 0.804658 0.803346 0.862516 0.846468 0.760311 -100 
-100 -100 1.430925 1.268478 1.038103 0.921058 0.924909 0.898500 0.816439 0.799345 0.850109 0.850649 0.802236 0.824035 0.904332 0.907754 0.836178 0.825049 0.878833 0.876249 0.814980 0.813694 0.869615 0.852233 0.767072 -100 
-100 -100 1.378218 1.211650 0.976259 0.858230 0.864172 0.839536 0.760144 0.750318 0.810475 0.811739 0.754538 0.766820 0.842185 0.845309 0.776273 0.767778 0.823313 0.820273 0.756578 0.753030 0.807926 0.789866 0.703850 -100 
-100 -100 1.367250 1.205355 0.977837 0.864353 0.869784 0.845554 0.770770 0.769609 0.838124 0.839155 0.771745 0.769925 0.834757 0.836541 0.772256 0.764897 0.818054 0.815218 0.754931 0.752738 0.805777 0.788890 0.707339 -100 
-100 -100 1.404776 1.252986 1.040724 0.934058 0.935777 0.911573 0.844203 0.849128 0.919587 0.919939 0.848134 0.835687 0.888498 0.888373 0.829610 0.821754 0.871069 0.868600 0.813625 0.814842 0.866149 0.850882 0.775049 -100 
-100 -100 1.405952 1.255401 1.044555 0.937552 0.937846 0.912335 0.843931 0.848416 0.919274 0.919815 0.847935 0.835933 0.889313 0.889970 0.832073 0.824304 0.873168 0.870968 0.817243 0.819785 0.871808 0.856575 0.780431 -100 
-100 -100 1.366056 1.208724 0.987265 0.874195 0.875814 0.847934 0.770490 0.768688 0.839191 0.840837 0.772507 0.771217 0.837127 0.841140 0.779709 0.772450 0.823896 0.822058 0.766496 0.769314 0.824963 0.808443 0.726282 -100 
-100 -100 1.363498 1.205542 0.983117 0.869773 0.871938 0.843126 0.761781 0.753526 0.818601 0.820983 0.760683 0.770855 0.845455 0.851382 0.787201 0.778494 0.830804 0.829801 0.775373 0.781954 0.841882 0.825205 0.739339 -100 
-100 -100 1.400567 1.248849 1.035668 0.928117 0.930175 0.901605 0.821697 0.810161 0.868749 0.871287 0.818377 0.834305 0.910310 0.916061 0.850782 0.839286 0.888758 0.888670 0.839297 0.851159 0.912991 0.897805 0.814253 -100 
-100 -100 1.395734 1.244210 1.031260 0.924182 0.927005 0.898377 0.817591 0.805596 0.864233 0.866543 0.813098 0.829067 0.905662 0.911185 0.845100 0.834122 0.885087 0.885193 0.834654 0.846066 0.908419 0.893431 0.809517 -100 
-100 -100 1.343829 1.187232 0.966744 0.855937 0.861406 0.832467 0.747675 0.737531 0.802780 0.804473 0.742547 0.753398 0.830773 0.836261 0.769381 0.762693 0.820168 0.819694 0.760918 0.765374 0.826639 0.810430 0.723273 -100 
-100 -100 1.313756 1.161990 0.948825 0.844136 0.853538 0.825886 0.741843 0.735757 0.806103 0.806764 0.736552 0.737909 0.810009 0.814175 0.748840 0.745732 0.805841 0.804663 0.741195 0.738741 0.795010 0.778945 0.695182 -100 
-100 -100 1.275899 1.141195 0.954912 0.868066 0.883426 0.859771 0.782708 0.780789 0.850246 0.849818 0.777445 0.770574 0.834103 0.835962 0.772977 0.770206 0.826599 0.824986 0.763888 0.758812 0.808967 0.794568 0.719169 -100 
-100 -100 1.117629 0.999921 0.837941 0.767878 0.789224 0.770225 0.699385 0.698537 0.764588 0.764117 0.695082 0.687189 0.745336 0.746472 0.687493 0.684944 0.737839 0.736383 0.679154 0.674367 0.721401 0.709537 0.641415 -100 
-100 -100 0.793487 0.694622 0.558252 0.504824 0.531249 0.517938 0.455255 0.452764 0.510735 0.511103 0.452759 0.450502 0.503749 0.505555 0.454663 0.453185 0.501722 0.500905 0.449861 0.446841 0.490988 0.482831 0.424123 -100 
-100 -100 0.430063 0.364378 0.273568 0.243954 0.269484 0.263448 0.219969 0.217093 0.256465 0.257091 0.218881 0.221417 0.261259 0.262655 0.225767 0.224796 0.260550 0.260309 0.223706 0.222867 0.256690 0.252772 0.211890 -100 
-100 -100 0.200293 0.169637 0.128747 0.118610 0.132877 0.131280 0.112105 0.110736 0.127627 0.127933 0.111745 0.113896 0.133002 0.133532 0.115666 0.115135 0.132316 0.132296 0.114999 0.115140 0.132059 0.130790 0.111777 -100 
-100 -100 -100 -100 -100 -100 -100 -100 -100 -100 -100 -100 -100 -100 -100 -100 -100 -100 -100 -100 -100 -100 -100 -100 -100 -100 
-100 -100 -100 -100 -100 -100 -100 -100 -100 -100 -100 -100 -100 -100 -100 -100 -100 -100 -100 -100 -100 -100 -100 -100 -100 -100 
-100 -100 -100 -100 -100 -100 -100 -100 -100 -100 -100 -100 -100 -100 -100 -100 -100 -100 -100 -100 -100 -100 -100 -100 -100 -100 
-100 -100 0.604071 0.506971 0.374294 0.323440 0.347134 0.334453 0.275333 0.268351 0.321012 0.316603 0.253588 0.250419 0.306522 0.306999 0.251579 0.253647 0.312014 0.314731 0.262920 0.267707 0.322765 0.318509 0.257220 -100 
-100 -100 0.834020 0.728310 0.582709 0.519782 0.536107 0.518772 0.458710 0.464010 0.535685 0.530192 0.448081 0.441105 0.509675 0.509676 0.439833 0.441034 0.513576 0.517511 0.452864 0.453705 0.512896 0.506646 0.437451 -100 
-100 -100 1.095113 0.979128 0.817419 0.742173 0.751421 0.731975 0.677565 0.701318 0.792898 0.788430 0.691936 0.679643 0.754980 0.753921 0.673863 0.674750 0.757314 0.760960 0.683281 0.674971 0.732060 0.722537 0.647719 -100 
-100 -100 1.238814 1.106435 0.920919 0.830366 0.835580 0.813455 0.755070 0.779450 0.874034 0.869427 0.769942 0.757585 0.836493 0.835296 0.751325 0.752018 0.837738 0.841146 0.759551 0.750157 0.809763 0.797748 0.716006 -100 
-100 -100 1.299416 1.145580 0.927895 0.817778 0.821131 0.795118 0.721763 0.728285 0.809233 0.803359 0.712278 0.706724 0.788219 0.787936 0.704439 0.703700 0.785964 0.789302 0.712980 0.712305 0.781094 0.767217 0.675110 -100 
-100 -100 1.378476 1.211651 0.973052 0.848744 0.849808 0.822259 0.740726 0.730533 0.792826 0.788179 0.716512 0.721354 0.799979 0.800551 0.722913 0.717967 0.787407 0.789509 0.725189 0.734646 0.807987 0.792605 0.695682 -100 
-100 -100 1.470125 1.302326 1.061496 0.932939 0.930712 0.902179 0.818774 0.799634 0.847603 0.845214 0.791949 0.805831 0.880449 0.881854 0.810662 0.800616 0.856094 0.857281 0.806128 0.823797 0.896909 0.881778 0.787975 -100 
-100 -100 1.478329 1.308853 1.065893 0.936719 0.935267 0.907862 0.825823 0.808051 0.856629 0.855994 0.805471 0.819458 0.891673 0.893665 0.825794 0.815446 0.867169 0.867294 0.817872 0.835045 0.905954 0.890037 0.797025 -100 
-100 -100 1.411829 1.239071 0.992468 0.865023 0.867890 0.843503 0.765758 0.758585 0.820612 0.821061 0.759007 0.762587 0.830405 0.832455 0.767539 0.761794 0.817289 0.816286 0.760268 0.769884 0.836462 0.818796 0.724882 -100 
-100 -100 1.381073 1.214936 0.979921 0.860504 0.864412 0.841876 0.771930 0.778190 0.852488 0.853035 0.778176 0.765737 0.822605 0.823516 0.764483 0.763068 0.819245 0.818605 0.762622 0.768155 0.828626 0.811709 0.724450 -100 
-100 -100 1.405879 1.251594 1.034859 0.924503 0.926434 0.904746 0.843446 0.859465 0.939350 0.939316 0.856883 0.831277 0.875470 0.874370 0.821298 0.821702 0.876371 0.876995 0.825507 0.831929 0.887619 0.872760 0.794483 -100 
-100 -100 1.403524 1.251331 1.037471 0.928032 0.929203 0.906305 0.843932 0.860065 0.941229 0.941370 0.857847 0.831679 0.875964 0.875527 0.823358 0.823940 0.878260 0.879233 0.828824 0.835648 0.890815 0.876300 0.799284 -100 
-100 -100 1.367081 1.208307 0.984463 0.870318 0.873167 0.847613 0.775133 0.782931 0.862375 0.863369 0.783676 0.767813 0.823920 0.826500 0.770261 0.769295 0.824109 0.824485 0.771963 0.778382 0.836561 0.820768 0.738225 -100 
-100 -100 1.372456 1.213003 0.988591 0.876068 0.881567 0.855017 0.776313 0.775470 0.848496 0.849356 0.775903 0.768928 0.832277 0.835654 0.774711 0.769303 0.822104 0.822348 0.771248 0.780765 0.842083 0.826143 0.740943 -100 
-100 -100 1.416059 1.262910 1.048379 0.943043 0.949736 0.923545 0.845220 0.839822 0.904811 0.904714 0.837232 0.833612 0.897737 0.899677 0.834773 0.824058 0.871808 0.872516 0.827250 0.841867 0.904726 0.890308 0.807787 -100 
-100 -100 1.411703 1.258636 1.044258 0.939633 0.947355 0.920756 0.840493 0.833596 0.898209 0.897912 0.830412 0.828024 0.893946 0.895982 0.829719 0.818699 0.867352 0.867964 0.821300 0.835008 0.897885 0.883534 0.800822 -100 
-100 -100 1.354797 1.196425 0.973810 0.864727 0.874358 0.846538 0.760881 0.754496 0.826078 0.826369 0.753268 0.751193 0.821335 0.825240 0.759554 0.753044 0.808788 0.808453 0.752085 0.757813 0.818746 0.802841 0.716921 -100 
-100 -100 1.319346 1.165977 0.950677 0.846797 0.858556 0.831300 0.746491 0.743177 0.818707 0.818969 0.741886 0.736567 0.805514 0.809565 0.745456 0.742277 0.801185 0.799826 0.737321 0.735166 0.790918 0.774816 0.691613 -100 
-100 -100 1.279922 1.143963 0.955486 0.868604 0.883896 0.860424 0.784489 0.785287 0.858779 0.858280 0.781553 0.771039 0.833189 0.835250 0.772980 0.770059 0.826081 0.824152 0.762722 0.757307 0.807343 0.792738 0.716996 -100 
-100 -100 1.120532 1.002127 0.838698 0.768548 0.789132 0.770062 0.700443 0.701691 0.770739 0.770155 0.697958 0.687932 0.745666 0.747112 0.688457 0.685697 0.738531 0.736740 0.678763 0.673377 0.720358 0.708208 0.639476 -100 
-100 -100 0.794387 0.695527 0.559222 0.506235 0.532469 0.518655 0.455479 0.453364 0.512984 0.513084 0.452568 0.449783 0.503841 0.506226 0.455399 0.453703 0.502101 0.500995 0.449378 0.445748 0.489537 0.481041 0.421932 -100 
-100 -100 0.430622 0.365141 0.274790 0.245604 0.270960 0.264349 0.219782 0.215730 0.255312 0.255668 0.216611 0.219810 0.260783 0.262727 0.225932 0.225039 0.260789 0.260341 0.223232 0.221766 0.255267 0.251055 0.209772 -100 
-100 -100 0.201084 0.170415 0.129583 0.119586 0.133943 0.132060 0.112088 0.109644 0.125894 0.126071 0.110196 0.112970 0.132550 0.133331 0.115610 0.115269 0.132544 0.132427 0.114793 0.114411 0.130940 0.129539 0.110563 -100 
-100 -100 -100 -100 -100 -100 -100 -100 -100 -100 -100 -100 -100 -100 -100 -100 -100 -100 -100 -100 -100 -100 -100 -100 -100 -100 
-100 -100 -100 -100 -100 -100 -100 -100 -100 -100 -100 -100 -100 -100 -100 -100 -100 -100 -100 -100 -100 -100 -100 -100 -100 -100 
-100 -100 -100 -100 -100 -100 -100 -100 -100 -100 -100 -100 -100 -100 -100 -100 -100 -100 -100 -100 -100 -100 -100 -100 -100 -100 
-100 -100 0.648161 0.552648 0.421772 0.371411 0.394303 0.384417 0.333461 0.335436 0.390149 0.387604 0.327603 0.322085 0.372938 0.372889 0.320905 0.321891 0.374282 0.375321 0.325471 0.327345 0.378644 0.371775 0.308806 -100 
-100 -100 0.872123 0.768940 0.625852 0.563843 0.579261 0.566125 0.516308 0.526573 0.591240 0.588683 0.520095 0.511429 0.565961 0.564852 0.505900 0.504737 0.562049 0.563860 0.510513 0.514325 0.569378 0.560987 0.492757 -100 
-100 -100 1.144876 1.029930 0.857809 0.782345 0.793238 0.777781 0.727837 0.748291 0.825802 0.824078 0.746325 0.734038 0.803004 0.800481 0.723243 0.720760 0.786102 0.788261 0.726784 0.729941 0.789187 0.778884 0.703494 -100 
-100 -100 1.293318 1.161720 0.965099 0.873986 0.880517 0.862297 0.807998 0.827518 0.906594 0.904777 0.825278 0.813519 0.886004 0.883395 0.802422 0.799274 0.866553 0.868534 0.804901 0.809009 0.871592 0.859010 0.776850 -100 
-100 -100 1.351514 1.199925 0.984079 0.873687 0.874876 0.852600 0.788012 0.793934 0.862221 0.859356 0.786455 0.780790 0.845487 0.844148 0.774412 0.769799 0.832293 0.833952 0.776073 0.786285 0.854227 0.839325 0.749204 -100 
-100 -100 1.446635 1.281446 1.044095 0.917566 0.915058 0.888796 0.812507 0.802185 0.856369 0.853334 0.792438 0.796167 0.863640 0.863503 0.794549 0.786337 0.842211 0.844216 0.795654 0.817294 0.893636 0.878649 0.782811 -100 
-100 -100 1.550987 1.383643 1.140982 1.008578 1.008735 0.978857 0.888800 0.866818 0.908761 0.906204 0.857222 0.869144 0.938656 0.939278 0.870633 0.858018 0.910590 0.913886 0.873151 0.906650 0.992765 0.980136 0.882010 -100 
-100 -100 1.559348 1.390575 1.146123 1.013108 1.013735 0.984366 0.894873 0.874165 0.917626 0.915972 0.866936 0.877588 0.945282 0.946286 0.879906 0.867953 0.919361 0.922416 0.882644 0.916193 1.001457 0.988689 0.891250 -100 
-100 -100 1.479808 1.309511 1.065800 0.936415 0.935189 0.910370 0.835654 0.829396 0.888168 0.887470 0.825232 0.822721 0.882013 0.882691 0.822275 0.816806 0.868870 0.870432 0.825967 0.848485 0.922110 0.906742 0.813416 -100 
-100 -100 1.432413 1.269847 1.039664 0.921172 0.923381 0.902798 0.839831 0.852010 0.927010 0.926352 0.847619 0.825510 0.871801 0.870611 0.816609 0.818129 0.874312 0.876205 0.827718 0.841578 0.906018 0.890532 0.804161 -100 
-100 -100 1.447282 1.296460 1.083155 0.975719 0.985335 0.967231 0.907932 0.933471 1.020473 1.019201 0.926567 0.887963 0.924945 0.921110 0.868551 0.874336 0.939908 0.943477 0.888874 0.900199 0.958986 0.945413 0.867473 -100 
-100 -100 1.441104 1.293067 1.083936 0.978827 0.988587 0.969665 0.909668 0.936058 1.025012 1.023794 0.929027 0.888569 0.924869 0.921354 0.869519 0.875481 0.940812 0.944745 0.890924 0.901894 0.959334 0.946328 0.870660 -100 
-100 -100 1.405252 1.252205 1.037396 0.929191 0.933624 0.911626 0.847914 0.864384 0.946958 0.946237 0.858816 0.828605 0.871562 0.870742 0.818499 0.820495 0.875714 0.878464 0.831821 0.843266 0.902096 0.888219 0.809872 -100 
-100 -100 1.417354 1.263784 1.048972 0.943769 0.951490 0.927968 0.856223 0.861729 0.936065 0.934629 0.853467 0.831541 0.882137 0.881514 0.822266 0.817163 0.867454 0.869408 0.825322 0.839991 0.901716 0.888157 0.808301 -100 
-100 -100 1.472362 1.323648 1.112727 1.014725 1.027786 1.004349 0.927716 0.926824 0.993013 0.990080 0.913747 0.895758 0.955775 0.953080 0.879626 0.866505 0.913084 0.915064 0.873884 0.893504 0.959901 0.948060 0.867842 -100 
-100 -100 1.469393 1.320766 1.110071 1.012930 1.027026 1.002864 0.923585 0.920390 0.985747 0.982652 0.906842 0.890983 0.953631 0.951237 0.875999 0.861909 0.908842 0.910475 0.867746 0.886122 0.952171 0.940317 0.860049 -100 
-100 -100 1.404083 1.251743 1.039215 0.938164 0.949833 0.924059 0.843326 0.840511 0.911751 0.909878 0.831075 0.817231 0.877660 0.878181 0.812424 0.803794 0.854831 0.855249 0.805398 0.815031 0.875141 0.861310 0.781115 -100 
-100 -100 1.364239 1.217118 1.012216 0.915905 0.928618 0.903380 0.824473 0.824661 0.899674 0.898455 0.817964 0.804415 0.866234 0.867759 0.803464 0.798487 0.853640 0.852676 0.794799 0.795155 0.849795 0.834995 0.756031 -100 
-100 -100 1.323849 1.192818 1.011039 0.930099 0.947690 0.926332 0.854872 0.859797 0.941711 0.940210 0.853173 0.837668 0.905504 0.905448 0.831710 0.826734 0.885661 0.883829 0.819256 0.814938 0.868721 0.854771 0.776495 -100 
-100 -100 1.164106 1.049816 0.891542 0.826196 0.848905 0.831620 0.765705 0.770928 0.848742 0.847295 0.764878 0.750731 0.815538 0.815200 0.744602 0.740127 0.796829 0.795008 0.732582 0.727519 0.778547 0.766645 0.694126 -100 
-100 -100 0.837187 0.741554 0.610287 0.560760 0.587212 0.574148 0.513883 0.514522 0.575491 0.574776 0.511009 0.503792 0.555958 0.557234 0.504895 0.502512 0.550381 0.549213 0.497792 0.494070 0.537524 0.528865 0.469776 -100 
-100 -100 0.472544 0.406572 0.315611 0.286860 0.313262 0.306231 0.260212 0.257153 0.299942 0.299859 0.256406 0.257041 0.298795 0.300558 0.261987 0.260920 0.297784 0.297235 0.258685 0.256886 0.291267 0.286536 0.243321 -100 
-100 -100 0.233995 0.199132 0.151565 0.139839 0.157701 0.155202 0.129975 0.126903 0.148113 0.148175 0.127006 0.129718 0.153624 0.154605 0.132996 0.132667 0.153804 0.153610 0.131879 0.131127 0.151140 0.149258 0.125728 -100 
-100 -100 -100 -100 -100 -100 -100 -100 -100 -100 -100 -100 -100 -100 -100 -100 -100 -100 -100 -100 -100 -100 -100 -100 -100 -100 
-100 -100 -100 -100 -100 -100 -100 -100 -100 -100 -100 -100 -100 -100 -100 -100 -100 -100 -100 -100 -100 -100 -100 -100 -100 -100 
-100 -100 -100 -100 -100 -100 -100 -100 -100 -100 -100 -100 -100 -100 -100 -100 -100 -100 -100 -100 -100 -100 -100 -100 -100 -100 
-100 -100 0.646643 0.551324 0.420885 0.371231 0.394719 0.386438 0.338613 0.343813 0.399495 0.397833 0.339051 0.333147 0.382807 0.382701 0.331731 0.332769 0.383690 0.383614 0.332578 0.331323 0.380037 0.371847 0.308404 -100 
-100 -100 0.871574 0.768172 0.624750 0.562592 0.578221 0.567238 0.521446 0.533767 0.596249 0.595140 0.531871 0.523511 0.574105 0.572875 0.517571 0.515885 0.568047 0.568250 0.516749 0.519142 0.571521 0.561360 0.492316 -100 
-100 -100 1.144932 1.029288 0.855937 0.779388 0.790024 0.776719 0.730191 0.749726 0.821213 0.821143 0.752438 0.741635 0.804817 0.802192 0.730595 0.726872 0.783938 0.784460 0.728608 0.733746 0.791516 0.779532 0.703194 -100 
-100 -100 1.293165 1.160416 0.962066 0.869941 0.876594 0.860744 0.809750 0.827989 0.900829 0.900714 0.830476 0.820389 0.887092 0.884478 0.809322 0.804873 0.863663 0.864050 0.806413 0.812915 0.874110 0.859872 0.776821 -100 
-100 -100 1.352179 1.198635 0.980265 0.869446 0.871843 0.852325 0.791466 0.798335 0.863663 0.862344 0.795512 0.790593 0.851125 0.849916 0.784546 0.779235 0.835724 0.835889 0.781204 0.791311 0.856823 0.840211 0.749495 -100 
-100 -100 1.451564 1.283224 1.041566 0.914000 0.913016 0.889018 0.815364 0.806882 0.861024 0.858833 0.799823 0.803311 0.868985 0.869097 0.802249 0.793891 0.847124 0.848311 0.800588 0.820902 0.894995 0.878913 0.783094 -100 
-100 -100 1.560839 1.389581 1.141156 1.006380 1.007401 0.978928 0.890198 0.869747 0.912735 0.910315 0.860652 0.871613 0.940574 0.941380 0.873351 0.860842 0.912899 0.916078 0.875367 0.907760 0.992494 0.979481 0.881799 -100 
-100 -100 1.567993 1.395438 1.145436 1.010278 1.011869 0.983620 0.894777 0.875056 0.919465 0.917499 0.866905 0.876359 0.943955 0.945066 0.878709 0.867119 0.919064 0.922556 0.882872 0.915865 1.000426 0.987745 0.890991 -100 
-100 -100 1.480963 1.307902 1.060589 0.931025 0.931814 0.908384 0.834166 0.828324 0.887369 0.886093 0.822466 0.819083 0.878658 0.879372 0.818681 0.813915 0.867254 0.869653 0.825437 0.847782 0.921093 0.906026 0.813480 -100 
-100 -100 1.426847 1.262987 1.031609 0.914511 0.919166 0.900129 0.837721 0.849733 0.924045 0.922763 0.843624 0.821601 0.868662 0.867400 0.812714 0.814940 0.872730 0.875546 0.827091 0.840657 0.904821 0.889597 0.803857 -100 
-100 -100 1.439251 1.288151 1.075014 0.969340 0.981192 0.964486 0.905570 0.930428 1.016132 1.014348 0.922275 0.884864 0.923186 0.919232 0.865563 0.871692 0.938757 0.943087 0.888141 0.898832 0.957212 0.943809 0.866361 -100 
-100 -100 1.432904 1.284911 1.076324 0.973011 0.984883 0.967274 0.907621 0.933327 1.020983 1.019205 0.924856 0.885385 0.922794 0.918970 0.865854 0.872078 0.938983 0.943656 0.889352 0.899735 0.956916 0.944210 0.869095 -100 
-100 -100 1.398036 1.244915 1.030532 0.924176 0.930813 0.910108 0.846825 0.863125 0.945028 0.943486 0.855127 0.824269 0.867236 0.865746 0.812380 0.815055 0.872409 0.876021 0.828767 0.839906 0.898873 0.885628 0.808111 -100 
-100 -100 1.412839 1.258943 1.044152 0.940525 0.950333 0.927883 0.856392 0.862265 0.936865 0.934420 0.850785 0.826523 0.876047 0.874539 0.814637 0.810932 0.864091 0.866890 0.821526 0.835496 0.897320 0.884623 0.805940 -100 
-100 -100 1.471171 1.321970 1.110701 1.013722 1.028415 1.005759 0.929267 0.929065 0.996054 0.992031 0.912396 0.891099 0.949353 0.945699 0.872098 0.861109 0.911181 0.913887 0.870536 0.888532 0.954534 0.943531 0.864669 -100 
-100 -100 1.469808 1.320691 1.109519 1.013015 1.028310 1.004678 0.925396 0.922742 0.988764 0.984568 0.905514 0.886334 0.947088 0.943614 0.868096 0.856002 0.906439 0.908848 0.864044 0.881086 0.947010 0.936186 0.857391 -100 
-100 -100 1.404204 1.251586 1.038818 0.938249 0.950683 0.925192 0.844280 0.841361 0.912414 0.909460 0.828372 0.812118 0.871027 0.870277 0.803557 0.796093 0.850255 0.851667 0.800682 0.810396 0.871410 0.859009 0.780369 -100 
-100 -100 1.363699 1.216651 1.011936 0.915943 0.928817 0.903637 0.824533 0.823772 0.897291 0.895091 0.813965 0.799533 0.860485 0.860792 0.795309 0.791304 0.849554 0.849720 0.791010 0.791791 0.847567 0.834230 0.756742 -100 
-100 -100 1.323386 1.192593 1.011073 0.930131 0.947355 0.925844 0.854098 0.857454 0.937013 0.934730 0.848475 0.833494 0.901126 0.900239 0.825836 0.822323 0.884533 0.883744 0.817881 0.813112 0.867339 0.854491 0.777505 -100 
-100 -100 1.164293 1.050266 0.892193 0.826588 0.848675 0.831223 0.765216 0.769066 0.844556 0.842476 0.761111 0.747589 0.812224 0.811183 0.740068 0.736987 0.796662 0.795756 0.732088 0.726489 0.777767 0.766733 0.695276 -100 
-100 -100 0.838339 0.742865 0.611674 0.561711 0.587547 0.574441 0.514517 0.514728 0.574235 0.573003 0.509585 0.501942 0.553430 0.553901 0.500855 0.499070 0.548810 0.548362 0.496566 0.493285 0.537430 0.529504 0.471116 -100 
-100 -100 0.474334 0.408209 0.316933 0.287659 0.313655 0.306630 0.260957 0.258137 0.300574 0.300227 0.256496 0.256194 0.297143 0.298411 0.259557 0.258551 0.295936 0.295745 0.257507 0.256517 0.291535 0.287188 0.244207 -100 
-100 -100 0.235369 0.200198 0.152192 0.140142 0.157866 0.155371 0.130262 0.127401 0.148745 0.148731 0.127234 0.129425 0.152871 0.153688 0.132150 0.131791 0.152842 0.152754 0.131372 0.131047 0.151359 0.149591 0.126043 -100 
-100 -100 -100 -100 -100 -100 -100 -100 -100 -100 -100 -100 -100 -100 -100 -100 -100 -100 -100 -100 -100 -100 -100 -100 -100 -100 
-100 -100 -100 -100 -100 -100 -100 -100 -100 -100 -100 -100 -100 -100 -100 -100 -100 -100 -100 -100 -100 -100 -100 -100 -100 -100 
-100 -100 -100 -100 -100 -100 -100 -100 -100 -100 -100 -100 -100 -100 -100 -100 -100 -100 -100 -100 -100 -100 -100 -100 -100 -100 
-100 -100 0.600428 0.503531 0.371440 0.322061 0.346927 0.339514 0.291512 0.294832 0.347716 0.346351 0.290797 0.286625 0.336257 0.336537 0.286963 0.288893 0.339197 0.338162 0.285376 0.280627 0.327058 0.318424 0.255521 -100 
-100 -100 0.833891 0.726981 0.579109 0.514126 0.529786 0.518771 0.471192 0.480008 0.538802 0.537964 0.478726 0.473746 0.525958 0.525559 0.471134 0.469880 0.520939 0.519924 0.466879 0.466962 0.518849 0.507316 0.435516 -100 
-100 -100 1.097742 0.978884 0.811375 0.730435 0.737178 0.722930 0.676142 0.690396 0.754311 0.754519 0.693472 0.687917 0.741765 0.740443 0.681714 0.677460 0.728882 0.728267 0.676214 0.681352 0.737269 0.723630 0.646100 -100 
-100 -100 1.242178 1.105276 0.911902 0.815481 0.819252 0.802782 0.751308 0.764863 0.831411 0.831506 0.767635 0.762580 0.820391 0.819210 0.756747 0.752091 0.806418 0.805774 0.750786 0.756300 0.815227 0.799273 0.715075 -100 
-100 -100 1.307681 1.146595 0.918151 0.803679 0.808922 0.790488 0.727465 0.733078 0.799190 0.797985 0.730847 0.728658 0.793996 0.794062 0.727257 0.723341 0.782402 0.781420 0.720738 0.724324 0.787325 0.768712 0.674920 -100 
-100 -100 1.403137 1.225279 0.969976 0.839056 0.843052 0.821911 0.748365 0.742694 0.802418 0.800413 0.736968 0.741018 0.811939 0.813108 0.743677 0.737624 0.796163 0.795668 0.736675 0.743722 0.810435 0.791764 0.695014 -100 
-100 -100 1.512343 1.331250 1.069139 0.929554 0.927897 0.903046 0.823837 0.809426 0.860160 0.858176 0.803126 0.813463 0.885216 0.886894 0.817999 0.807826 0.860672 0.861320 0.810919 0.825421 0.894245 0.877868 0.785381 -100 
-100 -100 1.516707 1.334332 1.070802 0.931476 0.931100 0.906514 0.826551 0.812099 0.863751 0.862092 0.806498 0.816306 0.887744 0.889775 0.821776 0.812169 0.865242 0.866519 0.817274 0.832455 0.901039 0.885287 0.794350 -100 
-100 -100 1.424238 1.241669 0.980815 0.850036 0.858055 0.837548 0.761164 0.755320 0.818212 0.816876 0.750529 0.751634 0.820795 0.822876 0.756500 0.752548 0.811966 0.813443 0.757929 0.766536 0.831761 0.814970 0.723685 -100 
-100 -100 1.369302 1.198053 0.956949 0.840045 0.851019 0.832921 0.764181 0.769416 0.841260 0.840021 0.764660 0.753919 0.814556 0.815445 0.753525 0.753808 0.814972 0.817041 0.760692 0.764628 0.823738 0.807561 0.722493 -100 
-100 -100 1.383961 1.228036 1.010383 0.904410 0.913289 0.895495 0.834227 0.847174 0.922326 0.921001 0.841879 0.822280 0.872654 0.871613 0.814282 0.815136 0.873945 0.876639 0.823731 0.827261 0.880968 0.866498 0.790029 -100 
-100 -100 1.380091 1.227444 1.014222 0.909582 0.917467 0.898230 0.835787 0.848880 0.925354 0.924029 0.843309 0.822434 0.872146 0.871164 0.814278 0.815256 0.874218 0.877171 0.824659 0.828532 0.882093 0.868320 0.793311 -100 
-100 -100 1.346599 1.187116 0.963645 0.854543 0.864227 0.842504 0.770942 0.777828 0.854951 0.853501 0.771416 0.754678 0.811987 0.812705 0.752504 0.753917 0.816291 0.819170 0.763318 0.767275 0.824958 0.810934 0.731253 -100 
-100 -100 1.360606 1.199824 0.974766 0.866600 0.878640 0.855440 0.777574 0.778144 0.852203 0.849846 0.768216 0.753669 0.813903 0.814592 0.751679 0.751923 0.815413 0.818154 0.760934 0.765931 0.826127 0.812500 0.731242 -100 
-100 -100 1.414556 1.259783 1.043865 0.941374 0.952994 0.929352 0.851987 0.849367 0.917173 0.913505 0.834859 0.819852 0.878099 0.877113 0.812452 0.810475 0.871540 0.874309 0.819323 0.825661 0.885361 0.872906 0.794650 -100 
-100 -100 1.414738 1.260105 1.044100 0.941252 0.952597 0.927755 0.847994 0.843373 0.910342 0.906405 0.827947 0.814126 0.873738 0.872466 0.806130 0.803603 0.865830 0.868647 0.812392 0.818592 0.879114 0.867298 0.789244 -100 
-100 -100 1.356137 1.196795 0.973142 0.865372 0.877385 0.850464 0.764300 0.757679 0.828647 0.825445 0.744839 0.734913 0.800340 0.800418 0.732233 0.731331 0.799369 0.802046 0.739392 0.742558 0.804639 0.792785 0.712164 -100 
-100 -100 1.317743 1.164358 0.949162 0.846025 0.858160 0.830939 0.745165 0.738185 0.808375 0.805603 0.727198 0.720145 0.787137 0.787839 0.720635 0.722298 0.793263 0.795355 0.727715 0.724313 0.782049 0.770168 0.692067 -100 
-100 -100 1.278496 1.142912 0.954325 0.867061 0.880869 0.856604 0.779089 0.773717 0.838627 0.835851 0.763172 0.756262 0.818913 0.819219 0.756218 0.759863 0.828193 0.829360 0.761499 0.751895 0.801166 0.789515 0.718493 -100 
-100 -100 1.120760 1.002890 0.839354 0.768126 0.786443 0.766522 0.695959 0.691562 0.751940 0.749518 0.682421 0.676452 0.734827 0.734846 0.675819 0.679227 0.743273 0.744186 0.680137 0.670585 0.716406 0.706519 0.641757 -100 
-100 -100 0.796956 0.698613 0.562572 0.508242 0.532330 0.518248 0.455908 0.451515 0.505289 0.503805 0.445751 0.443036 0.495773 0.495950 0.443149 0.444350 0.500235 0.501392 0.447049 0.443412 0.488538 0.482205 0.425673 -100 
-100 -100 0.435661 0.369858 0.278738 0.247931 0.271829 0.265222 0.221858 0.218326 0.256042 0.255525 0.216201 0.216678 0.255245 0.255604 0.217757 0.217332 0.255592 0.256348 0.219615 0.220516 0.255914 0.252965 0.212679 -100 
-100 -100 0.205488 0.173862 0.131622 0.120557 0.134417 0.132554 0.113025 0.111277 0.127860 0.127774 0.110895 0.111915 0.129897 0.130125 0.112680 0.112277 0.129338 0.129584 0.113077 0.114141 0.131683 0.130677 0.111667 -100 
-100 -100 -100 -100 -100 -100 -100 -100 -100 -100 -100 -100 -100 -100 -100 -100 -100 -100 -100 -100 -100 -100 -100 -100 -100 -100 
-100 -100 -100 -100 -100 -100 -100 -100 -100 -100 -100 -100 -100 -100 -100 -100 -100 -100 -100 -100 -100 -100 -100 -100 -100 -100 
-100 -100 -100 -100 -100 -100 -100 -100 -100 -100 -100 -100 -100 -100 -100 -100 -100 -100 -100 -100 -100 -100 -100 -100 -100 -100 
-100 -100 0.605044 0.506710 0.372056 0.320985 0.345262 0.338054 0.290408 0.292609 0.342833 0.342013 0.290472 0.288991 0.339378 0.339812 0.290138 0.291179 0.340070 0.338290 0.285312 0.280479 0.327680 0.318439 0.253521 -100 
-100 -100 0.842172 0.733379 0.581844 0.513514 0.527444 0.515798 0.467143 0.472589 0.527111 0.526925 0.473524 0.473661 0.528223 0.528440 0.473686 0.471208 0.520585 0.519096 0.467097 0.469165 0.523156 0.511323 0.437280 -100 
-100 -100 1.108503 0.987511 0.815728 0.730188 0.734416 0.718466 0.668549 0.677207 0.735070 0.735958 0.682622 0.684674 0.743053 0.742939 0.683296 0.677363 0.726798 0.726243 0.676878 0.685753 0.744513 0.731229 0.652392 -100 
-100 -100 1.251916 1.112974 0.915484 0.814513 0.815675 0.797368 0.742662 0.750711 0.811523 0.812151 0.755488 0.758210 0.821186 0.821354 0.757664 0.751428 0.804358 0.804071 0.751469 0.759738 0.820263 0.805094 0.721388 -100 
-100 -100 1.314101 1.151086 0.918780 0.800627 0.803580 0.784152 0.720016 0.722909 0.786130 0.785212 0.722223 0.725809 0.795781 0.796906 0.728528 0.723663 0.782920 0.782060 0.720517 0.721570 0.781607 0.763751 0.673734 -100 
-100 -100 1.407892 1.227713 0.967829 0.833401 0.835703 0.814463 0.741877 0.737358 0.797795 0.796109 0.733821 0.741831 0.817457 0.819412 0.747471 0.740712 0.800675 0.799157 0.733711 0.729056 0.785363 0.766558 0.677228 -100 
-100 -100 1.518998 1.334809 1.066033 0.922173 0.919221 0.894806 0.817581 0.806943 0.861398 0.860071 0.804375 0.818046 0.894843 0.897177 0.825007 0.813903 0.868386 0.866407 0.804321 0.799348 0.852093 0.834053 0.749868 -100 
-100 -100 1.520514 1.335162 1.065322 0.922612 0.921939 0.898016 0.819480 0.808043 0.862800 0.861629 0.805791 0.819932 0.897544 0.900212 0.827908 0.816847 0.871807 0.870630 0.809401 0.804372 0.856138 0.838822 0.756897 -100 
-100 -100 1.420089 1.235656 0.971561 0.840436 0.850098 0.830112 0.752492 0.744740 0.805978 0.804567 0.741415 0.750785 0.829006 0.831928 0.759319 0.752329 0.813519 0.814088 0.750464 0.744073 0.795846 0.779036 0.697530 -100 
-100 -100 1.361235 1.189290 0.947563 0.833085 0.847342 0.828888 0.754382 0.750037 0.813901 0.812737 0.747177 0.752414 0.826511 0.828891 0.758562 0.752246 0.812685 0.813700 0.751713 0.745166 0.794635 0.778792 0.701371 -100 
-100 -100 1.376340 1.220532 1.003528 0.901192 0.913245 0.893913 0.823548 0.820852 0.882592 0.881941 0.819438 0.822927 0.890187 0.891417 0.824696 0.815842 0.870652 0.870727 0.812103 0.806228 0.852372 0.837485 0.765427 -100 
-100 -100 1.372304 1.220094 1.007951 0.906881 0.917600 0.896743 0.825265 0.822278 0.884570 0.883804 0.820272 0.822842 0.889325 0.890392 0.824090 0.815869 0.871635 0.871798 0.812665 0.807307 0.854372 0.839964 0.767947 -100 
-100 -100 1.336503 1.177523 0.955217 0.848576 0.860454 0.838042 0.760733 0.756279 0.822643 0.820956 0.750913 0.751778 0.822445 0.824272 0.756191 0.753502 0.818527 0.820123 0.755753 0.750103 0.801972 0.787670 0.710828 -100 
-100 -100 1.348588 1.188351 0.964067 0.856434 0.868517 0.845067 0.765333 0.759986 0.827124 0.824325 0.750574 0.748269 0.818202 0.820157 0.753952 0.757981 0.830968 0.833466 0.763975 0.756306 0.809889 0.795611 0.716519 -100 
-100 -100 1.402094 1.247945 1.032408 0.928767 0.938142 0.914054 0.837099 0.831629 0.895595 0.892017 0.819455 0.814591 0.880331 0.881698 0.819066 0.827296 0.902818 0.905393 0.833778 0.823242 0.874085 0.859978 0.783231 -100 
-100 -100 1.403503 1.249705 1.034222 0.929649 0.937837 0.912444 0.833852 0.826976 0.890106 0.886154 0.813451 0.808559 0.874124 0.874747 0.811202 0.820181 0.898133 0.901131 0.828059 0.817752 0.870108 0.857042 0.780599 -100 
-100 -100 1.347064 1.188837 0.966271 0.857096 0.866205 0.838789 0.753415 0.743072 0.807265 0.803219 0.729085 0.726964 0.796769 0.796869 0.728727 0.737074 0.819638 0.823521 0.747743 0.739075 0.796491 0.785148 0.707015 -100 
-100 -100 1.310559 1.158092 0.943666 0.839238 0.848839 0.820722 0.733875 0.719945 0.780463 0.776600 0.706549 0.708396 0.779339 0.779920 0.713091 0.723490 0.807826 0.811705 0.733593 0.720690 0.774702 0.763965 0.689111 -100 
-100 -100 1.273174 1.137886 0.948765 0.859846 0.872044 0.846097 0.764293 0.749004 0.802277 0.798864 0.737156 0.741454 0.807991 0.809838 0.751368 0.765206 0.845433 0.848162 0.770941 0.750766 0.793625 0.782301 0.715420 -100 
-100 -100 1.116654 0.998805 0.834365 0.761398 0.778331 0.756945 0.682363 0.668560 0.717721 0.714963 0.658884 0.663508 0.725165 0.726717 0.672402 0.685277 0.759985 0.762323 0.690026 0.670955 0.710628 0.700926 0.640117 -100 
-100 -100 0.794198 0.695992 0.559650 0.503947 0.526501 0.512220 0.449559 0.440139 0.485670 0.483827 0.433568 0.436522 0.490410 0.490074 0.437846 0.444525 0.508904 0.511588 0.451733 0.443573 0.486687 0.481382 0.427628 -100 
-100 -100 0.435482 0.369719 0.278352 0.246378 0.269194 0.263080 0.221536 0.218069 0.252105 0.251265 0.214938 0.215002 0.251969 0.250885 0.211990 0.212953 0.255386 0.257299 0.219063 0.220555 0.256650 0.254872 0.216302 -100 
-100 -100 0.206975 0.175042 0.132207 0.120220 0.133397 0.131857 0.113719 0.113487 0.130159 0.129920 0.112581 0.111607 0.127869 0.127301 0.109699 0.109196 0.126666 0.127398 0.111693 0.114495 0.133226 0.132783 0.113971 -100 
-100 -100 -100 -100 -100 -100 -100 -100 -100 -100 -100 -100 -100 -100 -100 -100 -100 -100 -100 -100 -100 -100 -100 -100 -100 -100 
-100 -100 -100 -100 -100 -100 -100 -100 -100 -100 -100 -100 -100 -100 -100 -100 -100 -100 -100 -100 -100 -100 -100 -100 -100 -100 
-100 -100 -100 -100 -100 -100 -100 -100 -100 -100 -100 -100 -100 -100 -100 -100 -100 -100 -100 -100 -100 -100 -100 -100 -100 -100 
-100 -100 0.654573 0.556278 0.420374 0.366798 0.388976 0.381347 0.334391 0.336851 0.385739 0.385631 0.337487 0.338804 0.390757 0.391180 0.340043 0.338882 0.386053 0.384027 0.332648 0.331245 0.381519 0.371760 0.303659 -100 
-100 -100 0.887816 0.780048 0.628276 0.558244 0.570329 0.558166 0.509706 0.513951 0.565037 0.565911 0.518744 0.523558 0.579961 0.580382 0.524665 0.519696 0.566491 0.565243 0.516953 0.523955 0.580663 0.569552 0.495476 -100 
-100 -100 1.160813 1.040301 0.862301 0.775170 0.786470 0.769464 0.709299 0.714285 0.767562 0.769680 0.723933 0.733102 0.801082 0.801568 0.734563 0.725795 0.777210 0.777409 0.728152 0.742482 0.808791 0.797295 0.715605 -100 
-100 -100 1.305330 1.167863 0.965452 0.863048 0.870563 0.850820 0.785830 0.789754 0.845224 0.846992 0.798530 0.808805 0.881344 0.882190 0.811366 0.802098 0.856651 0.857315 0.805268 0.818389 0.885193 0.872338 0.787845 -100 
-100 -100 1.362114 1.203502 0.975517 0.856251 0.854508 0.833356 0.769929 0.770524 0.828205 0.828174 0.773381 0.783103 0.854465 0.856000 0.787658 0.779611 0.834758 0.834499 0.777795 0.780927 0.838286 0.822770 0.740429 -100 
-100 -100 1.459471 1.284692 1.030440 0.894565 0.890724 0.867187 0.795957 0.790717 0.847373 0.846406 0.790482 0.803667 0.880302 0.882491 0.810357 0.800180 0.855853 0.853830 0.789692 0.780868 0.829473 0.812250 0.732659 -100 
-100 -100 1.576689 1.396674 1.129353 0.983518 0.980201 0.953299 0.871474 0.860713 0.921403 0.920807 0.861552 0.879880 0.960801 0.963308 0.887473 0.872786 0.926083 0.922320 0.854544 0.839592 0.885926 0.868303 0.788631 -100 
-100 -100 1.576247 1.395380 1.127597 0.983674 0.983281 0.957055 0.873620 0.861514 0.921975 0.921327 0.862090 0.881362 0.963672 0.966434 0.889782 0.874773 0.928662 0.925686 0.858215 0.842191 0.886715 0.869745 0.792726 -100 
-100 -100 1.465434 1.287481 1.031238 0.901421 0.907000 0.885234 0.807888 0.797225 0.852601 0.851320 0.795603 0.812391 0.893729 0.896678 0.821567 0.809508 0.866305 0.865925 0.801297 0.786818 0.827886 0.812187 0.741389 -100 
-100 -100 1.398921 1.233497 1.000510 0.890367 0.903353 0.883833 0.807814 0.796301 0.850295 0.849305 0.795301 0.812400 0.891928 0.894556 0.820422 0.806969 0.862026 0.861843 0.799433 0.787057 0.828203 0.813373 0.744616 -100 
-100 -100 1.415788 1.264763 1.050138 0.953641 0.973780 0.953595 0.872210 0.858470 0.908736 0.908610 0.859884 0.879284 0.956889 0.958821 0.885071 0.868081 0.920674 0.918444 0.854062 0.842280 0.887742 0.873132 0.800601 -100 
-100 -100 1.409087 1.261951 1.052933 0.958593 0.977896 0.956555 0.874497 0.860519 0.910945 0.910540 0.860828 0.879007 0.955424 0.956980 0.883836 0.868278 0.922737 0.920490 0.854644 0.843016 0.889784 0.875419 0.802026 -100 
-100 -100 1.364643 1.213014 1.001679 0.902383 0.914665 0.892505 0.815348 0.803781 0.858740 0.856719 0.798714 0.810752 0.885892 0.887529 0.816605 0.810123 0.873629 0.873912 0.805719 0.793063 0.838041 0.823968 0.752575 -100 
-100 -100 1.375394 1.223074 1.010504 0.909196 0.919549 0.896672 0.820561 0.811944 0.870406 0.866967 0.801982 0.806966 0.879408 0.881434 0.815479 0.822016 0.898961 0.900990 0.824605 0.806984 0.852246 0.837795 0.764095 -100 
-100 -100 1.434765 1.287067 1.076187 0.976804 0.985787 0.962218 0.887554 0.881325 0.944587 0.940683 0.869940 0.871349 0.946601 0.949049 0.882785 0.898775 0.990304 0.992528 0.902627 0.878114 0.927492 0.912263 0.831082 -100 
-100 -100 1.437332 1.290086 1.079333 0.978753 0.986064 0.961175 0.885396 0.878147 0.940573 0.936224 0.865100 0.865631 0.939622 0.941184 0.875020 0.893145 0.988093 0.990977 0.899322 0.874773 0.925677 0.911606 0.830801 -100 
-100 -100 1.376865 1.226811 1.016069 0.912312 0.918238 0.891445 0.811512 0.799359 0.854983 0.850012 0.783593 0.785628 0.854237 0.854187 0.790357 0.806709 0.897043 0.901369 0.817608 0.797718 0.846204 0.834864 0.762594 -100 
-100 -100 1.341783 1.196803 0.993111 0.894043 0.902023 0.874419 0.790701 0.772699 0.822573 0.817738 0.756978 0.763702 0.832690 0.833379 0.772308 0.790670 0.881227 0.885763 0.801840 0.778873 0.823733 0.813023 0.744526 -100 
-100 -100 1.313013 1.182350 0.994016 0.909392 0.930962 0.905020 0.813277 0.791050 0.835348 0.831331 0.777576 0.788600 0.860568 0.863915 0.807186 0.830156 0.919925 0.923130 0.836375 0.805038 0.838658 0.826549 0.764296 -100 
-100 -100 1.157476 1.042963 0.877384 0.807779 0.834463 0.813049 0.727859 0.707300 0.748569 0.745477 0.696702 0.707933 0.775432 0.778633 0.725738 0.747394 0.831627 0.834353 0.752449 0.722702 0.753873 0.743181 0.686057 -100 
-100 -100 0.829686 0.734505 0.601991 0.548529 0.571293 0.557291 0.494687 0.481689 0.520323 0.518187 0.474390 0.481171 0.534652 0.534596 0.485909 0.498651 0.568717 0.571934 0.506926 0.491500 0.528796 0.523127 0.472567 -100 
-100 -100 0.472286 0.406335 0.314333 0.282276 0.305685 0.299589 0.257261 0.252977 0.285341 0.284219 0.248958 0.249504 0.286979 0.285236 0.245366 0.248924 0.296859 0.299409 0.256798 0.255544 0.291049 0.289378 0.250934 -100 
-100 -100 0.237785 0.202092 0.152941 0.138702 0.154611 0.152904 0.131268 0.131531 0.151687 0.151277 0.130006 0.127981 0.147319 0.146159 0.124173 0.124013 0.147125 0.148316 0.128082 0.131451 0.154200 0.153883 0.131409 -100 
-100 -100 -100 -100 -100 -100 -100 -100 -100 -100 -100 -100 -100 -100 -100 -100 -100 -100 -100 -100 -100 -100 -100 -100 -100 -100 
-100 -100 -100 -100 -100 -100 -100 -100 -100 -100 -100 -100 -100 -100 -100 -100 -100 -100 -100 -100 -100 -100 -100 -100 -100 -100 
-100 -100 -100 -100 -100 -100 -100 -100 -100 -100 -100 -100 -100 -100 -100 -100 -100 -100 -100 -100 -100 -100 -100 -100 -100 -100 
-100 -100 0.643754 0.546398 0.411941 0.359432 0.381860 0.374656 0.328479 0.331005 0.379124 0.379167 0.332136 0.333755 0.385237 0.385633 0.334949 0.333627 0.380041 0.377779 0.326588 0.324689 0.374199 0.364503 0.297152 -100 
-100 -100 0.877482 0.769815 0.618213 0.548601 0.561068 0.549279 0.501073 0.504828 0.554902 0.555951 0.510169 0.515818 0.572278 0.572744 0.517185 0.511978 0.558173 0.556613 0.508266 0.515070 0.571733 0.560607 0.486449 -100 
-100 -100 1.150425 1.029463 0.850781 0.763496 0.775066 0.758218 0.697671 0.701422 0.753304 0.755559 0.711483 0.722144 0.790833 0.791499 0.724386 0.715308 0.766311 0.766304 0.717137 0.731934 0.798960 0.787549 0.705337 -100 
-100 -100 1.292687 1.154817 0.951887 0.849642 0.857641 0.838035 0.772411 0.774820 0.828801 0.830575 0.783582 0.795410 0.868895 0.869969 0.798901 0.789412 0.843900 0.844673 0.793004 0.806984 0.874739 0.862307 0.777708 -100 
-100 -100 1.345282 1.186639 0.958952 0.840950 0.840339 0.819521 0.755573 0.754934 0.811518 0.811223 0.756980 0.767687 0.840024 0.841727 0.772953 0.764999 0.820857 0.821220 0.765047 0.768859 0.826693 0.812161 0.731163 -100 
-100 -100 1.439307 1.264784 1.011420 0.877621 0.875336 0.852298 0.780822 0.774982 0.831257 0.829737 0.773162 0.786735 0.864626 0.866963 0.794042 0.784342 0.841731 0.840842 0.776940 0.767735 0.815510 0.799810 0.723560 -100 
-100 -100 1.555148 1.375465 1.109027 0.965316 0.963664 0.937423 0.855726 0.845103 0.906047 0.904781 0.844177 0.862576 0.945000 0.947652 0.870754 0.856780 0.912422 0.909926 0.841569 0.824621 0.868651 0.852627 0.777429 -100 
-100 -100 1.552600 1.372201 1.105560 0.964161 0.965820 0.940457 0.857219 0.845330 0.906011 0.904578 0.843783 0.862933 0.946783 0.949631 0.871760 0.857656 0.914267 0.912855 0.844981 0.827038 0.869224 0.853967 0.781639 -100 
-100 -100 1.438817 1.261458 1.006841 0.880409 0.888894 0.868231 0.790704 0.779524 0.834331 0.832135 0.775272 0.792139 0.875166 0.878077 0.801446 0.790290 0.849954 0.851563 0.787609 0.772810 0.812778 0.798936 0.732301 -100 
-100 -100 1.372002 1.207028 0.975490 0.868859 0.885384 0.867113 0.790225 0.777003 0.829219 0.827455 0.773839 0.792481 0.874472 0.877022 0.800693 0.787311 0.844580 0.846155 0.784590 0.772404 0.813082 0.799744 0.734005 -100 
-100 -100 1.391023 1.240230 1.026621 0.933183 0.956805 0.937737 0.854787 0.838110 0.885480 0.884815 0.838223 0.861118 0.942212 0.944118 0.867446 0.849305 0.903078 0.901925 0.837713 0.825500 0.870314 0.856676 0.786255 -100 
-100 -100 1.385575 1.238589 1.030375 0.938756 0.961307 0.941084 0.857586 0.840678 0.888023 0.887003 0.839434 0.860962 0.940632 0.941917 0.865569 0.848665 0.904259 0.902870 0.836775 0.824579 0.870876 0.857380 0.785693 -100 
-100 -100 1.341252 1.189949 0.979616 0.882814 0.897843 0.876874 0.799216 0.785871 0.838351 0.835307 0.777881 0.791150 0.868077 0.868868 0.794902 0.788024 0.853845 0.855221 0.786464 0.773719 0.819109 0.806186 0.736268 -100 
-100 -100 1.353141 1.201545 0.990408 0.891061 0.902956 0.880966 0.805127 0.795566 0.852001 0.847278 0.781886 0.786882 0.860093 0.860956 0.792398 0.799640 0.880227 0.883355 0.805332 0.787400 0.833678 0.820569 0.748029 -100 
-100 -100 1.414695 1.267905 1.058478 0.960232 0.969606 0.946518 0.872416 0.865572 0.927073 0.921960 0.850843 0.852412 0.928211 0.929567 0.861334 0.878803 0.974687 0.977791 0.885092 0.859364 0.909546 0.895581 0.815349 -100 
-100 -100 1.419174 1.272839 1.063390 0.963468 0.970669 0.946166 0.871208 0.863582 0.924294 0.918758 0.847208 0.847545 0.921545 0.921733 0.853483 0.872863 0.972083 0.975871 0.881589 0.856308 0.908462 0.895870 0.816052 -100 
-100 -100 1.360065 1.210827 1.001218 0.897993 0.903850 0.877654 0.798928 0.786661 0.840405 0.834187 0.767176 0.767959 0.835452 0.833317 0.766709 0.783380 0.877421 0.882956 0.797963 0.779233 0.830163 0.820820 0.749819 -100 
-100 -100 1.326030 1.181603 0.978606 0.879830 0.887897 0.861077 0.778639 0.760418 0.808088 0.802241 0.741593 0.747060 0.814361 0.812742 0.749033 0.767575 0.861496 0.867464 0.783193 0.762074 0.809544 0.800988 0.734054 -100 
-100 -100 1.298516 1.168118 0.980001 0.895335 0.916965 0.891724 0.800884 0.777912 0.819679 0.815027 0.762519 0.773429 0.844109 0.845608 0.787183 0.810990 0.904070 0.908642 0.821383 0.791028 0.826425 0.816152 0.755471 -100 
-100 -100 1.144764 1.030448 0.864950 0.795146 0.821795 0.801075 0.716894 0.695884 0.734942 0.731471 0.684133 0.695343 0.761604 0.763278 0.709178 0.731687 0.818720 0.822641 0.740386 0.711424 0.743930 0.734765 0.679069 -100 
-100 -100 0.819791 0.724992 0.592845 0.539243 0.561831 0.548556 0.487531 0.475237 0.512717 0.510336 0.467158 0.472806 0.524527 0.523133 0.473552 0.486412 0.557847 0.561943 0.497507 0.483562 0.522111 0.517626 0.468241 -100 
-100 -100 0.466170 0.400815 0.309556 0.277493 0.300472 0.294819 0.253949 0.250727 0.282836 0.281605 0.246339 0.245521 0.281347 0.278937 0.239152 0.242498 0.290175 0.293100 0.251661 0.251714 0.287789 0.286697 0.249007 -100 
-100 -100 0.234825 0.199655 0.151214 0.137059 0.152547 0.150990 0.130157 0.130954 0.151120 0.150682 0.129333 0.126670 0.145094 0.143759 0.122249 0.121996 0.144473 0.145746 0.126359 0.130230 0.152993 0.152847 0.130749 -100 
-100 -100 -100 -100 -100 -100 -100 -100 -100 -100 -100 -100 -100 -100 -100 -100 -100 -100 -100 -100 -100 -100 -100 -100 -100 -100 
-100 -100 -100 -100 -100 -100 -100 -100 -100 -100 -100 -100 -100 -100 -100 -100 -100 -100 -100 -100 -100 -100 -100 -100 -100 -100 
-100 -100 -100 -100 -100 -100 -100 -100 -100 -100 -100 -100 -100 -100 -100 -100 -100 -100 -100 -100 -100 -100 -100 -100 -100 -100 
-100 -100 0.577706 0.481280 0.349591 0.300847 0.325635 0.319594 0.274131 0.276273 0.323694 0.323410 0.275941 0.275867 0.325099 0.325493 0.277075 0.277496 0.323963 0.321347 0.268754 0.262322 0.307464 0.298237 0.234984 -100 
-100 -100 0.817806 0.708504 0.556101 0.487799 0.502273 0.491414 0.443079 0.446300 0.496932 0.497362 0.449225 0.452876 0.508167 0.508652 0.454269 0.450876 0.498238 0.495766 0.443723 0.445572 0.499959 0.487954 0.412978 -100 
-100 -100 1.084735 0.961743 0.786987 0.699538 0.703593 0.687515 0.635710 0.639492 0.691930 0.693318 0.646490 0.654503 0.715655 0.716333 0.656531 0.649404 0.697265 0.696158 0.647648 0.658647 0.720153 0.707119 0.626334 -100 
-100 -100 1.222207 1.081362 0.881324 0.779263 0.780795 0.762234 0.704906 0.707340 0.762614 0.763330 0.712435 0.721327 0.787941 0.789052 0.724720 0.717574 0.770094 0.770165 0.719100 0.730338 0.793953 0.780039 0.696008 -100 
-100 -100 1.272730 1.108683 0.875564 0.759531 0.764893 0.745990 0.679966 0.678726 0.738326 0.736712 0.676034 0.683701 0.757722 0.759565 0.689454 0.684709 0.746260 0.747123 0.686588 0.688791 0.749346 0.734324 0.648995 -100 
-100 -100 1.357014 1.176377 0.917016 0.787023 0.793076 0.773070 0.699928 0.694047 0.753806 0.750650 0.686530 0.696495 0.777063 0.779630 0.704645 0.699146 0.764532 0.765864 0.699222 0.690429 0.741588 0.726890 0.648958 -100 
-100 -100 1.464544 1.279925 1.011335 0.871848 0.872684 0.850108 0.774106 0.764905 0.821268 0.818274 0.758393 0.773024 0.855449 0.858350 0.782259 0.772974 0.834462 0.835227 0.768379 0.752682 0.794303 0.780107 0.710928 -100 
-100 -100 1.459775 1.274317 1.005379 0.868351 0.872813 0.851321 0.774044 0.764083 0.820529 0.817324 0.756824 0.771642 0.855328 0.858384 0.781434 0.772604 0.835697 0.838088 0.772492 0.756755 0.797113 0.783949 0.717803 -100 
-100 -100 1.349725 1.165660 0.904154 0.781791 0.799910 0.782973 0.704361 0.694752 0.754215 0.750265 0.684411 0.695929 0.781595 0.784638 0.705847 0.700762 0.770712 0.776482 0.712438 0.701225 0.746229 0.734434 0.667256 -100 
-100 -100 1.289530 1.117868 0.878807 0.773969 0.798826 0.783563 0.704934 0.693473 0.750587 0.747322 0.685049 0.698479 0.783276 0.785837 0.706901 0.699266 0.765975 0.771510 0.710214 0.701432 0.746944 0.735202 0.668256 -100 
-100 -100 1.310743 1.155016 0.940164 0.846442 0.868648 0.851777 0.774561 0.759764 0.810098 0.808174 0.755839 0.774875 0.856447 0.858213 0.780767 0.766295 0.823196 0.825469 0.765901 0.756315 0.798531 0.786092 0.721074 -100 
-100 -100 1.310043 1.157801 0.947385 0.853978 0.874113 0.855680 0.777714 0.762534 0.812702 0.810413 0.757252 0.775084 0.855234 0.856101 0.778275 0.764020 0.821997 0.823713 0.762241 0.752864 0.796842 0.784528 0.718007 -100 
-100 -100 1.273911 1.115332 0.895068 0.795193 0.815091 0.795604 0.715212 0.702984 0.759809 0.755267 0.689754 0.698435 0.777929 0.777735 0.698751 0.693989 0.766522 0.770782 0.702386 0.694044 0.745653 0.734349 0.662182 -100 
-100 -100 1.288255 1.129556 0.908519 0.805778 0.821961 0.800738 0.721109 0.711673 0.771447 0.765027 0.692058 0.692892 0.767946 0.767042 0.692191 0.699077 0.785041 0.790498 0.713014 0.701380 0.756319 0.745485 0.669941 -100 
-100 -100 1.347109 1.195137 0.983172 0.881810 0.891386 0.868357 0.793015 0.785119 0.843127 0.836313 0.764427 0.762767 0.832176 0.831191 0.763408 0.778150 0.869608 0.874523 0.790784 0.772722 0.823726 0.812548 0.738577 -100 
-100 -100 1.353754 1.202250 0.990083 0.886400 0.893201 0.868579 0.792524 0.784028 0.841316 0.834141 0.761916 0.758957 0.826316 0.823681 0.754835 0.769997 0.864014 0.869499 0.784717 0.768352 0.822295 0.812830 0.739301 -100 
-100 -100 1.301592 1.145508 0.925811 0.817298 0.825254 0.799235 0.717352 0.705762 0.762908 0.755232 0.681126 0.677539 0.745714 0.740065 0.663564 0.674862 0.772002 0.779538 0.696656 0.688497 0.751856 0.746061 0.671901 -100 
-100 -100 1.268210 1.117167 0.904399 0.800046 0.809049 0.782746 0.699106 0.682779 0.734527 0.727618 0.660119 0.660758 0.728300 0.722460 0.647739 0.660583 0.758277 0.766594 0.684516 0.674620 0.735215 0.730630 0.660827 -100 
-100 -100 1.234371 1.099632 0.910686 0.820905 0.832500 0.807915 0.727533 0.707527 0.750378 0.745077 0.690064 0.697100 0.761276 0.758457 0.696100 0.714658 0.807424 0.814305 0.733153 0.713136 0.759414 0.753127 0.691591 -100 
-100 -100 1.082590 0.965048 0.800370 0.726142 0.742326 0.722343 0.649564 0.632020 0.671757 0.667860 0.619003 0.626419 0.685611 0.683327 0.626596 0.644049 0.729497 0.735468 0.660041 0.640884 0.682843 0.677300 0.621427 -100 
-100 -100 0.767700 0.670361 0.534675 0.477979 0.499554 0.487176 0.428864 0.420241 0.460351 0.457733 0.411265 0.412345 0.461583 0.457349 0.402430 0.410562 0.481067 0.486596 0.426999 0.422162 0.468452 0.466660 0.416880 -100 
-100 -100 0.419200 0.354934 0.265364 0.232869 0.254103 0.249307 0.212387 0.212101 0.244531 0.243309 0.207663 0.203550 0.235337 0.232033 0.193080 0.193624 0.236247 0.239489 0.204410 0.210025 0.247997 0.248107 0.212098 -100 
-100 -100 0.199422 0.168792 0.127791 0.115770 0.127451 0.126372 0.110894 0.112488 0.129217 0.128867 0.111203 0.108009 0.121186 0.119982 0.103870 0.103087 0.118626 0.119675 0.106743 0.111327 0.130306 0.130448 0.112775 -100 
-100 -100 -100 -100 -100 -100 -100 -100 -100 -100 -100 -100 -100 -100 -100 -100 -100 -100 -100 -100 -100 -100 -100 -100 -100 -100 
-100 -100 -100 -100 -100 -100 -100 -100 -100 -100 -100 -100 -100 -100 -100 -100 -100 -100 -100 -100 -100 -100 -100 -100 -100 -100 
-100 -100 -100 -100 -100 -100 -100 -100 -100 -100 -100 -100 -100 -100 -100 -100 -100 -100 -100 -100 -100 -100 -100 -100 -100 -100 
-100 -100 -100 -100 -100 -100 -100 -100 -100 -100 -100 -100 -100 -100 -100 -100 -100 -100 -100 -100 -100 -100 -100 -100 -100 -100 
-100 -100 -100 -100 -100 -100 -100 -100 -100 -100 -100 -100 -100 -100 -100 -100 -100 -100 -100 -100 -100 -100 -100 -100 -100 -100 
-100 -100 -100 -100 -100 -100 -100 -100 -100 -100 -100 -100 -100 -100 -100 -100 -100 -100 -100 -100 -100 -100 -100 -100 -100 -100 
-100 -100 -100 -100 -100 -100 -100 -100 -100 -100 -100 -100 -100 -100 -100 -100 -100 -100 -100 -100 -100 -100 -100 -100 -100 -100 
-100 -100 -100 -100 -100 -100 -100 -100 -100 -100 -100 -100 -100 -100 -100 -100 -100 -100 -100 -100 -100 -100 -100 -100 -100 -100 
-100 -100 -100 -100 -100 -100 -100 -100 -100 -100 -100 -100 -100 -100 -100 -100 -100 -100 -100 -100 -100 -100 -100 -100 -100 -100 
-100 -100 -100 -100 -100 -100 -100 -100 -100 -100 -100 -100 -100 -100 -100 -100 -100 -100 -100 -100 -100 -100 -100 -100 -100 -100 
-100 -100 -100 -100 -100 -100 -100 -100 -100 -100 -100 -100 -100 -100 -100 -100 -100 -100 -100 -100 -100 -100 -100 -100 -100 -100 
-100 -100 -100 -100 -100 -100 -100 -100 -100 -100 -100 -100 -100 -100 -100 -100 -100 -100 -100 -100 -100 -100 -100 -100 -100 -100 
-100 -100 -100 -100 -100 -100 -100 -100 -100 -100 -100 -100 -100 -100 -100 -100 -100 -100 -100 -100 -100 -100 -100 -100 -100 -100 
-100 -100 -100 -100 -100 -100 -100 -100 -100 -100 -100 -100 -100 -100 -100 -100 -100 -100 -100 -100 -100 -100 -100 -100 -100 -100 
-100 -100 -100 -100 -100 -100 -100 -100 -100 -100 -100 -100 -100 -100 -100 -100 -100 -100 -100 -100 -100 -100 -100 -100 -100 -100 
-100 -100 -100 -100 -100 -100 -100 -100 -100 -100 -100 -100 -100 -100 -100 -100 -100 -100 -100 -100 -100 -100 -100 -100 -100 -100 
-100 -100 -100 -100 -100 -100 -100 -100 -100 -100 -100 -100 -100 -100 -100 -100 -100 -100 -100 -100 -100 -100 -100 -100 -100 -100 
-100 -100 -100 -100 -100 -100 -100 -100 -100 -100 -100 -100 -100 -100 -100 -100 -100 -100 -100 -100 -100 -100 -100 -100 -100 -100 
-100 -100 -100 -100 -100 -100 -100 -100 -100 -100 -100 -100 -100 -100 -100 -100 -100 -100 -100 -100 -100 -100 -100 -100 -100 -100 
-100 -100 -100 -100 -100 -100 -100 -100 -100 -100 -100 -100 -100 -100 -100 -100 -100 -100 -100 -100 -100 -100 -100 -100 -100 -100 
-100 -100 -100 -100 -100 -100 -100 -100 -100 -100 -100 -100 -100 -100 -100 -100 -100 -100 -100 -100 -100 -100 -100 -100 -100 -100 
-100 -100 -100 -100 -100 -100 -100 -100 -100 -100 -100 -100 -100 -100 -100 -100 -100 -100 -100 -100 -100 -100 -100 -100 -100 -100 
-100 -100 -100 -100 -100 -100 -100 -100 -100 -100 -100 -100 -100 -100 -100 -100 -100 -100 -100 -100 -100 -100 -100 -100 -100 -100 
-100 -100 -100 -100 -100 -100 -100 -100 -100 -100 -100 -100 -100 -100 -100 -100 -100 -100 -100 -100 -100 -100 -100 -100 -100 -100 
-100 -100 -100 -100 -100 -100 -100 -100 -100 -100 -100 -100 -100 -100 -100 -100 -100 -100 -100 -100 -100 -100 -100 -100 -100 -100 
-100 -100 -100 -100 -100 -100 -100 -100 -100 -100 -100 -100 -100 -100 -100 -100 -100 -100 -100 -100 -100 -100 -100 -100 -100 -100 
-100 -100 -100 -100 -100 -100 -100 -100 -100 -100 -100 -100 -100 -100 -100 -100 -100 -100 -100 -100 -100 -100 -100 -100 -100 -100 
