# Supplementary material for: A computational model of spatio-temporal cardiac intracellular calcium handling with realistic structure and spatial flux distribution from sarcoplasmic reticulum and t-tubule reconstructions
Source: PLoS Comput Biol. 2017 Aug 31;13(8):e1005714. doi: 10.1371/journal.pcbi.1005714 (PMC5597258; doi:10.1371/journal.pcbi.1005714)
Supplement: S1 Code — Code provided in C/C++ and includes the structural datasets used in this study. Documentation is provided on use of and updating the code. Updates may also be available on Michael Colman’s website, http://www.physicsoftheheart.com and github repository: https://github.com/michaelcolman/CODE---PLOS-Comp-Biol-2017-Model-SR. (ZIP) [file pcbi.1005714.s001.zip › PLOS_SR_Clean/Spatial_diff_out/Ca_output_0010.vtk]

# vtk DataFile Version 3.0
vtk output
ASCII
DATASET STRUCTURED_POINTS
DIMENSIONS 26 26 52
SPACING 1 1 1
ORIGIN 0 0 0
POINT_DATA 35152
SCALARS ImageFile float 1
LOOKUP_TABLE default
-100 -100 -100 -100 -100 -100 -100 -100 -100 -100 -100 -100 -100 -100 -100 -100 -100 -100 -100 -100 -100 -100 -100 -100 -100 -100 
-100 -100 -100 -100 -100 -100 -100 -100 -100 -100 -100 -100 -100 -100 -100 -100 -100 -100 -100 -100 -100 -100 -100 -100 -100 -100 
-100 -100 -100 -100 -100 -100 -100 -100 -100 -100 -100 -100 -100 -100 -100 -100 -100 -100 -100 -100 -100 -100 -100 -100 -100 -100 
-100 -100 -100 -100 -100 -100 -100 -100 -100 -100 -100 -100 -100 -100 -100 -100 -100 -100 -100 -100 -100 -100 -100 -100 -100 -100 
-100 -100 -100 -100 -100 -100 -100 -100 -100 -100 -100 -100 -100 -100 -100 -100 -100 -100 -100 -100 -100 -100 -100 -100 -100 -100 
-100 -100 -100 -100 -100 -100 -100 -100 -100 -100 -100 -100 -100 -100 -100 -100 -100 -100 -100 -100 -100 -100 -100 -100 -100 -100 
-100 -100 -100 -100 -100 -100 -100 -100 -100 -100 -100 -100 -100 -100 -100 -100 -100 -100 -100 -100 -100 -100 -100 -100 -100 -100 
-100 -100 -100 -100 -100 -100 -100 -100 -100 -100 -100 -100 -100 -100 -100 -100 -100 -100 -100 -100 -100 -100 -100 -100 -100 -100 
-100 -100 -100 -100 -100 -100 -100 -100 -100 -100 -100 -100 -100 -100 -100 -100 -100 -100 -100 -100 -100 -100 -100 -100 -100 -100 
-100 -100 -100 -100 -100 -100 -100 -100 -100 -100 -100 -100 -100 -100 -100 -100 -100 -100 -100 -100 -100 -100 -100 -100 -100 -100 
-100 -100 -100 -100 -100 -100 -100 -100 -100 -100 -100 -100 -100 -100 -100 -100 -100 -100 -100 -100 -100 -100 -100 -100 -100 -100 
-100 -100 -100 -100 -100 -100 -100 -100 -100 -100 -100 -100 -100 -100 -100 -100 -100 -100 -100 -100 -100 -100 -100 -100 -100 -100 
-100 -100 -100 -100 -100 -100 -100 -100 -100 -100 -100 -100 -100 -100 -100 -100 -100 -100 -100 -100 -100 -100 -100 -100 -100 -100 
-100 -100 -100 -100 -100 -100 -100 -100 -100 -100 -100 -100 -100 -100 -100 -100 -100 -100 -100 -100 -100 -100 -100 -100 -100 -100 
-100 -100 -100 -100 -100 -100 -100 -100 -100 -100 -100 -100 -100 -100 -100 -100 -100 -100 -100 -100 -100 -100 -100 -100 -100 -100 
-100 -100 -100 -100 -100 -100 -100 -100 -100 -100 -100 -100 -100 -100 -100 -100 -100 -100 -100 -100 -100 -100 -100 -100 -100 -100 
-100 -100 -100 -100 -100 -100 -100 -100 -100 -100 -100 -100 -100 -100 -100 -100 -100 -100 -100 -100 -100 -100 -100 -100 -100 -100 
-100 -100 -100 -100 -100 -100 -100 -100 -100 -100 -100 -100 -100 -100 -100 -100 -100 -100 -100 -100 -100 -100 -100 -100 -100 -100 
-100 -100 -100 -100 -100 -100 -100 -100 -100 -100 -100 -100 -100 -100 -100 -100 -100 -100 -100 -100 -100 -100 -100 -100 -100 -100 
-100 -100 -100 -100 -100 -100 -100 -100 -100 -100 -100 -100 -100 -100 -100 -100 -100 -100 -100 -100 -100 -100 -100 -100 -100 -100 
-100 -100 -100 -100 -100 -100 -100 -100 -100 -100 -100 -100 -100 -100 -100 -100 -100 -100 -100 -100 -100 -100 -100 -100 -100 -100 
-100 -100 -100 -100 -100 -100 -100 -100 -100 -100 -100 -100 -100 -100 -100 -100 -100 -100 -100 -100 -100 -100 -100 -100 -100 -100 
-100 -100 -100 -100 -100 -100 -100 -100 -100 -100 -100 -100 -100 -100 -100 -100 -100 -100 -100 -100 -100 -100 -100 -100 -100 -100 
-100 -100 -100 -100 -100 -100 -100 -100 -100 -100 -100 -100 -100 -100 -100 -100 -100 -100 -100 -100 -100 -100 -100 -100 -100 -100 
-100 -100 -100 -100 -100 -100 -100 -100 -100 -100 -100 -100 -100 -100 -100 -100 -100 -100 -100 -100 -100 -100 -100 -100 -100 -100 
-100 -100 -100 -100 -100 -100 -100 -100 -100 -100 -100 -100 -100 -100 -100 -100 -100 -100 -100 -100 -100 -100 -100 -100 -100 -100 
-100 -100 -100 -100 -100 -100 -100 -100 -100 -100 -100 -100 -100 -100 -100 -100 -100 -100 -100 -100 -100 -100 -100 -100 -100 -100 
-100 -100 -100 -100 -100 -100 -100 -100 -100 -100 -100 -100 -100 -100 -100 -100 -100 -100 -100 -100 -100 -100 -100 -100 -100 -100 
-100 -100 -100 -100 -100 -100 -100 -100 -100 -100 -100 -100 -100 -100 -100 -100 -100 -100 -100 -100 -100 -100 -100 -100 -100 -100 
-100 -100 -100 -100 -100 -100 -100 -100 -100 -100 -100 -100 -100 -100 -100 -100 -100 -100 -100 -100 -100 -100 -100 -100 -100 -100 
-100 -100 -100 -100 -100 -100 -100 -100 -100 -100 -100 -100 -100 -100 -100 -100 -100 -100 -100 -100 -100 -100 -100 -100 -100 -100 
-100 -100 -100 -100 -100 -100 -100 -100 -100 -100 -100 -100 -100 -100 -100 -100 -100 -100 -100 -100 -100 -100 -100 -100 -100 -100 
-100 -100 -100 -100 -100 -100 -100 -100 -100 -100 -100 -100 -100 -100 -100 -100 -100 -100 -100 -100 -100 -100 -100 -100 -100 -100 
-100 -100 -100 -100 -100 -100 -100 -100 -100 -100 -100 -100 -100 -100 -100 -100 -100 -100 -100 -100 -100 -100 -100 -100 -100 -100 
-100 -100 -100 -100 -100 -100 -100 -100 -100 -100 -100 -100 -100 -100 -100 -100 -100 -100 -100 -100 -100 -100 -100 -100 -100 -100 
-100 -100 -100 -100 -100 -100 -100 -100 -100 -100 -100 -100 -100 -100 -100 -100 -100 -100 -100 -100 -100 -100 -100 -100 -100 -100 
-100 -100 -100 -100 -100 -100 -100 -100 -100 -100 -100 -100 -100 -100 -100 -100 -100 -100 -100 -100 -100 -100 -100 -100 -100 -100 
-100 -100 -100 -100 -100 -100 -100 -100 -100 -100 -100 -100 -100 -100 -100 -100 -100 -100 -100 -100 -100 -100 -100 -100 -100 -100 
-100 -100 -100 -100 -100 -100 -100 -100 -100 -100 -100 -100 -100 -100 -100 -100 -100 -100 -100 -100 -100 -100 -100 -100 -100 -100 
-100 -100 -100 -100 -100 -100 -100 -100 -100 -100 -100 -100 -100 -100 -100 -100 -100 -100 -100 -100 -100 -100 -100 -100 -100 -100 
-100 -100 -100 -100 -100 -100 -100 -100 -100 -100 -100 -100 -100 -100 -100 -100 -100 -100 -100 -100 -100 -100 -100 -100 -100 -100 
-100 -100 -100 -100 -100 -100 -100 -100 -100 -100 -100 -100 -100 -100 -100 -100 -100 -100 -100 -100 -100 -100 -100 -100 -100 -100 
-100 -100 -100 -100 -100 -100 -100 -100 -100 -100 -100 -100 -100 -100 -100 -100 -100 -100 -100 -100 -100 -100 -100 -100 -100 -100 
-100 -100 -100 -100 -100 -100 -100 -100 -100 -100 -100 -100 -100 -100 -100 -100 -100 -100 -100 -100 -100 -100 -100 -100 -100 -100 
-100 -100 -100 -100 -100 -100 -100 -100 -100 -100 -100 -100 -100 -100 -100 -100 -100 -100 -100 -100 -100 -100 -100 -100 -100 -100 
-100 -100 -100 -100 -100 -100 -100 -100 -100 -100 -100 -100 -100 -100 -100 -100 -100 -100 -100 -100 -100 -100 -100 -100 -100 -100 
-100 -100 -100 -100 -100 -100 -100 -100 -100 -100 -100 -100 -100 -100 -100 -100 -100 -100 -100 -100 -100 -100 -100 -100 -100 -100 
-100 -100 -100 -100 -100 -100 -100 -100 -100 -100 -100 -100 -100 -100 -100 -100 -100 -100 -100 -100 -100 -100 -100 -100 -100 -100 
-100 -100 -100 -100 -100 -100 -100 -100 -100 -100 -100 -100 -100 -100 -100 -100 -100 -100 -100 -100 -100 -100 -100 -100 -100 -100 
-100 -100 -100 -100 -100 -100 -100 -100 -100 -100 -100 -100 -100 -100 -100 -100 -100 -100 -100 -100 -100 -100 -100 -100 -100 -100 
-100 -100 -100 -100 -100 -100 -100 -100 -100 -100 -100 -100 -100 -100 -100 -100 -100 -100 -100 -100 -100 -100 -100 -100 -100 -100 
-100 -100 -100 -100 -100 -100 -100 -100 -100 -100 -100 -100 -100 -100 -100 -100 -100 -100 -100 -100 -100 -100 -100 -100 -100 -100 
-100 -100 -100 -100 -100 -100 -100 -100 -100 -100 -100 -100 -100 -100 -100 -100 -100 -100 -100 -100 -100 -100 -100 -100 -100 -100 
-100 -100 -100 -100 -100 -100 -100 -100 -100 -100 -100 -100 -100 -100 -100 -100 -100 -100 -100 -100 -100 -100 -100 -100 -100 -100 
-100 -100 0.084407 0.084203 0.080766 0.080662 0.082876 0.082874 0.080614 0.080686 0.083642 0.083632 0.080485 0.080324 0.081366 0.081372 0.080390 0.080608 0.084168 0.084192 0.080946 0.080919 0.083924 0.083895 0.080406 -100 
-100 -100 0.087956 0.087438 0.081263 0.081036 0.084606 0.084602 0.080972 0.081139 0.086471 0.086454 0.080862 0.080533 0.081890 0.081901 0.080640 0.081111 0.087885 0.087928 0.081616 0.081547 0.087224 0.087174 0.080834 -100 
-100 -100 0.149287 0.143681 0.090072 0.088447 0.123874 0.123851 0.088163 0.089362 0.136823 0.136691 0.087952 0.085464 0.102965 0.103020 0.085907 0.089351 0.145880 0.146181 0.091821 0.091347 0.141575 0.141216 0.087323 -100 
-100 -100 0.149829 0.144158 0.090138 0.088482 0.123910 0.123886 0.088193 0.089416 0.137206 0.137076 0.088016 0.085508 0.103089 0.103141 0.085933 0.089378 0.146034 0.146336 0.091855 0.091389 0.141831 0.141471 0.087355 -100 
-100 -100 0.093341 0.092466 0.082226 0.081717 0.085953 0.085945 0.081600 0.081998 0.090785 0.090778 0.081917 0.081432 0.084656 0.084648 0.081346 0.081815 0.090617 0.090668 0.082386 0.082383 0.090727 0.090667 0.081413 -100 
-100 -100 0.095496 0.094261 0.082389 0.081620 0.084533 0.084524 0.081487 0.082104 0.092135 0.092142 0.082188 0.081625 0.085672 0.085644 0.081341 0.081539 0.088171 0.088207 0.081986 0.082116 0.089835 0.089792 0.081279 -100 
-100 -100 0.169813 0.160082 0.090977 0.086179 0.100161 0.100125 0.085748 0.089708 0.149150 0.149280 0.091153 0.088291 0.120288 0.120087 0.086750 0.086775 0.120398 0.120489 0.087585 0.088694 0.133630 0.133484 0.086057 -100 
-100 -100 0.169898 0.160158 0.091009 0.086223 0.100361 0.100323 0.085766 0.089690 0.148843 0.148971 0.091120 0.088279 0.120362 0.120161 0.086747 0.086756 0.120243 0.120332 0.087546 0.088654 0.133464 0.133320 0.086030 -100 
-100 -100 0.096015 0.094748 0.082685 0.082049 0.086184 0.086150 0.081446 0.081695 0.088358 0.088349 0.081700 0.081382 0.086631 0.086610 0.081378 0.081405 0.086969 0.086985 0.081586 0.081721 0.088632 0.088603 0.081012 -100 
-100 -100 0.094798 0.093779 0.082826 0.082725 0.091149 0.091090 0.081899 0.081403 0.084175 0.084141 0.081126 0.081120 0.086456 0.086457 0.081376 0.081435 0.087252 0.087263 0.081564 0.081594 0.087570 0.087540 0.080864 -100 
-100 -100 0.159981 0.152893 0.093218 0.094359 0.157583 0.157157 0.089736 0.084548 0.082303 0.082109 0.082575 0.083835 0.117794 0.117943 0.086679 0.087123 0.123640 0.123659 0.087303 0.087070 0.120785 0.120624 0.084198 -100 
-100 -100 0.159688 0.152648 0.093203 0.094389 0.157935 0.157509 0.089768 0.084546 0.082195 0.082000 0.082559 0.083836 0.117886 0.118037 0.086695 0.087132 0.123649 0.123667 0.087302 0.087067 0.120762 0.120602 0.084195 -100 
-100 -100 0.093179 0.092372 0.082856 0.083117 0.094040 0.093982 0.082304 0.081483 0.083105 0.083057 0.080974 0.081152 0.087258 0.087275 0.081562 0.081557 0.087357 0.087357 0.081553 0.081561 0.087334 0.087303 0.080815 -100 
-100 -100 0.091068 0.090535 0.082512 0.082749 0.092307 0.092275 0.082172 0.081642 0.085062 0.085027 0.081289 0.081471 0.088679 0.088686 0.081745 0.081613 0.087178 0.087175 0.081571 0.081653 0.088079 0.088048 0.080922 -100 
-100 -100 0.137421 0.133947 0.089775 0.091042 0.144406 0.144376 0.090660 0.089011 0.126651 0.126583 0.088499 0.089215 0.134681 0.134643 0.088953 0.087798 0.121823 0.121788 0.087487 0.088180 0.129077 0.128926 0.085449 -100 
-100 -100 0.137272 0.133813 0.089728 0.090977 0.144063 0.144037 0.090626 0.089020 0.126900 0.126838 0.088558 0.089286 0.134994 0.134956 0.089017 0.087848 0.121978 0.121941 0.087509 0.088188 0.129042 0.128890 0.085443 -100 
-100 -100 0.090037 0.089578 0.082071 0.082177 0.090119 0.090119 0.082125 0.081988 0.088640 0.088655 0.082129 0.082348 0.090846 0.090847 0.082344 0.082112 0.088381 0.088349 0.081781 0.081726 0.087751 0.087706 0.080848 -100 
-100 -100 0.090192 0.089699 0.081960 0.081860 0.087813 0.087817 0.081848 0.081979 0.089481 0.089526 0.082377 0.082780 0.093370 0.093382 0.082857 0.082569 0.090680 0.090621 0.082035 0.081691 0.086624 0.086568 0.080689 -100 
-100 -100 0.138873 0.134964 0.088442 0.087259 0.118293 0.118324 0.087369 0.088906 0.135884 0.136196 0.091009 0.093386 0.156833 0.156924 0.093905 0.092502 0.145584 0.145225 0.090145 0.087432 0.115329 0.115032 0.083407 -100 
-100 -100 0.138596 0.134710 0.088385 0.087197 0.117994 0.118024 0.087308 0.088852 0.135662 0.135974 0.090958 0.093327 0.156506 0.156597 0.093849 0.092457 0.145392 0.145035 0.090105 0.087391 0.115129 0.114833 0.083379 -100 
-100 -100 0.086157 0.085820 0.080880 0.080725 0.083616 0.083621 0.080756 0.080964 0.086094 0.086142 0.081418 0.081769 0.089388 0.089403 0.081880 0.081669 0.087551 0.087498 0.081174 0.080801 0.083244 0.083201 0.080107 -100 
-100 -100 0.083385 0.083246 0.080483 0.080413 0.082208 0.082210 0.080422 0.080507 0.083183 0.083206 0.080753 0.080865 0.084169 0.084175 0.080923 0.080859 0.083662 0.083638 0.080590 0.080445 0.082022 0.081997 0.079973 -100 
-100 -100 0.080009 0.079994 0.079696 0.079687 0.079846 0.079846 0.079690 0.079701 0.079999 0.080002 0.079747 0.079765 0.080174 0.080175 0.079777 0.079767 0.080082 0.080079 0.079718 0.079698 0.079822 0.079819 0.079633 -100 
-100 -100 -100 -100 -100 -100 -100 -100 -100 -100 -100 -100 -100 -100 -100 -100 -100 -100 -100 -100 -100 -100 -100 -100 -100 -100 
-100 -100 -100 -100 -100 -100 -100 -100 -100 -100 -100 -100 -100 -100 -100 -100 -100 -100 -100 -100 -100 -100 -100 -100 -100 -100 
-100 -100 -100 -100 -100 -100 -100 -100 -100 -100 -100 -100 -100 -100 -100 -100 -100 -100 -100 -100 -100 -100 -100 -100 -100 -100 
-100 -100 0.087953 0.087436 0.081264 0.081037 0.084614 0.084610 0.080973 0.081138 0.086461 0.086444 0.080861 0.080533 0.081895 0.081906 0.080643 0.081114 0.087894 0.087937 0.081617 0.081546 0.087215 0.087165 0.080832 -100 
-100 -100 0.108236 0.104502 0.083029 0.082048 0.092043 0.092034 0.081945 0.082690 0.101001 0.100948 0.082211 0.080959 0.083260 0.083283 0.081185 0.083160 0.108596 0.108752 0.084181 0.083812 0.104944 0.104776 0.082536 -100 
-100 -100 0.391701 0.342303 0.110308 0.100308 0.235419 0.235324 0.099667 0.107221 0.310096 0.309460 0.103606 0.089796 0.131834 0.132027 0.091107 0.111337 0.359832 0.361363 0.118894 0.115657 0.336582 0.334847 0.105834 -100 
-100 -100 0.394750 0.344714 0.110546 0.100380 0.235551 0.235456 0.099730 0.107409 0.311970 0.311336 0.103807 0.089878 0.132164 0.132353 0.091153 0.111414 0.360630 0.362169 0.118996 0.115794 0.337870 0.336130 0.105945 -100 
-100 -100 0.123750 0.117961 0.084823 0.083016 0.094142 0.094126 0.082830 0.084239 0.112122 0.112085 0.084026 0.082233 0.087703 0.087694 0.082142 0.084208 0.114636 0.114819 0.085369 0.085182 0.113326 0.113126 0.083538 -100 
-100 -100 0.140122 0.130346 0.086005 0.082621 0.087332 0.087314 0.082395 0.085076 0.121203 0.121243 0.085290 0.082845 0.092443 0.092361 0.082222 0.082705 0.098911 0.098996 0.083464 0.084099 0.107508 0.107401 0.082873 -100 
-100 -100 0.511851 0.430982 0.120393 0.091724 0.121078 0.120968 0.090727 0.114009 0.376837 0.377521 0.117862 0.099414 0.214553 0.213680 0.094771 0.094851 0.214677 0.215054 0.096983 0.103808 0.291332 0.290694 0.098872 -100 
-100 -100 0.512372 0.431390 0.120493 0.091829 0.121732 0.121617 0.090782 0.113911 0.375253 0.375928 0.117723 0.099398 0.214847 0.213975 0.094769 0.094789 0.214009 0.214379 0.096880 0.103690 0.290545 0.289916 0.098787 -100 
-100 -100 0.142292 0.132167 0.086619 0.083546 0.092099 0.092029 0.082634 0.084303 0.111538 0.111540 0.084336 0.082549 0.094531 0.094459 0.082277 0.082339 0.095342 0.095383 0.082678 0.083308 0.103711 0.103640 0.082309 -100 
-100 -100 0.132994 0.125398 0.086678 0.086964 0.122212 0.121972 0.085323 0.082568 0.088198 0.088119 0.081871 0.081896 0.093626 0.093637 0.082246 0.082477 0.097005 0.097028 0.082689 0.082712 0.097198 0.097128 0.081676 -100 
-100 -100 0.454954 0.392011 0.124318 0.132346 0.418567 0.416312 0.119447 0.089389 0.084849 0.084374 0.084111 0.088951 0.201653 0.202212 0.094191 0.096690 0.234272 0.234353 0.097143 0.095790 0.217895 0.217271 0.090465 -100 
-100 -100 0.453248 0.390719 0.124214 0.132513 0.420459 0.418202 0.119611 0.089377 0.084580 0.084106 0.084074 0.088963 0.202029 0.202595 0.094232 0.096710 0.234311 0.234390 0.097143 0.095781 0.217795 0.217172 0.090455 -100 
-100 -100 0.126117 0.119858 0.086436 0.087900 0.131515 0.131266 0.086267 0.082542 0.085252 0.085152 0.081501 0.081992 0.095785 0.095827 0.082599 0.082674 0.097255 0.097258 0.082678 0.082644 0.096587 0.096516 0.081588 -100 
-100 -100 0.110553 0.107525 0.084760 0.085999 0.119851 0.119770 0.085122 0.083121 0.094009 0.093929 0.082466 0.083097 0.104317 0.104323 0.083417 0.082764 0.096154 0.096143 0.082673 0.083064 0.101055 0.100982 0.082029 -100 
-100 -100 0.314405 0.283651 0.105820 0.114538 0.350512 0.350376 0.113659 0.102962 0.251670 0.251359 0.101359 0.105867 0.297095 0.296908 0.104995 0.097860 0.222300 0.222152 0.097022 0.101248 0.266696 0.266056 0.096129 -100 
-100 -100 0.313629 0.283018 0.105689 0.114297 0.348769 0.348648 0.113492 0.103005 0.252759 0.252470 0.101513 0.106085 0.298620 0.298434 0.105200 0.097986 0.222972 0.222815 0.097089 0.101259 0.266535 0.265892 0.096113 -100 
-100 -100 0.107040 0.104478 0.083883 0.084660 0.111883 0.111880 0.084587 0.083693 0.101777 0.101799 0.083891 0.084755 0.111623 0.111620 0.084726 0.083729 0.099713 0.099640 0.083141 0.083172 0.100187 0.100087 0.081898 -100 
-100 -100 0.108207 0.105359 0.083624 0.083138 0.097367 0.097381 0.083174 0.083917 0.107166 0.107337 0.084895 0.087050 0.128581 0.128639 0.087289 0.085816 0.114508 0.114278 0.084544 0.082845 0.093677 0.093547 0.081273 -100 
-100 -100 0.325649 0.291487 0.102369 0.095565 0.203445 0.203583 0.096131 0.105535 0.304790 0.306327 0.112805 0.128776 0.415129 0.415603 0.130868 0.121456 0.358074 0.356237 0.112990 0.096059 0.188532 0.187403 0.087612 -100 
-100 -100 0.324269 0.290341 0.102226 0.095420 0.202270 0.202408 0.095987 0.105395 0.303760 0.305297 0.112663 0.128562 0.413408 0.413885 0.130660 0.121320 0.357124 0.355295 0.112878 0.095968 0.187808 0.186686 0.087551 -100 
-100 -100 0.099354 0.097227 0.081985 0.081386 0.088586 0.088600 0.081476 0.082364 0.099856 0.100024 0.083404 0.085306 0.118230 0.118293 0.085599 0.084415 0.107631 0.107425 0.083242 0.081554 0.087321 0.087222 0.080406 -100 
-100 -100 0.085727 0.085418 0.080807 0.080666 0.083409 0.083413 0.080693 0.080881 0.085640 0.085683 0.081287 0.081598 0.088542 0.088555 0.081697 0.081510 0.086931 0.086884 0.081067 0.080731 0.083067 0.083028 0.080085 -100 
-100 -100 0.080201 0.080175 0.079728 0.079712 0.079937 0.079938 0.079717 0.079739 0.080213 0.080218 0.079808 0.079847 0.080585 0.080587 0.079865 0.079842 0.080377 0.080372 0.079768 0.079729 0.079899 0.079894 0.079642 -100 
-100 -100 -100 -100 -100 -100 -100 -100 -100 -100 -100 -100 -100 -100 -100 -100 -100 -100 -100 -100 -100 -100 -100 -100 -100 -100 
-100 -100 -100 -100 -100 -100 -100 -100 -100 -100 -100 -100 -100 -100 -100 -100 -100 -100 -100 -100 -100 -100 -100 -100 -100 -100 
-100 -100 -100 -100 -100 -100 -100 -100 -100 -100 -100 -100 -100 -100 -100 -100 -100 -100 -100 -100 -100 -100 -100 -100 -100 -100 
-100 -100 0.149262 0.143661 0.090086 0.088472 0.124011 0.123986 0.088173 0.089352 0.136690 0.136558 0.087935 0.085463 0.103035 0.103092 0.085936 0.089385 0.145989 0.146287 0.091817 0.091324 0.141353 0.140992 0.087285 -100 
-100 -100 0.391645 0.342261 0.110322 0.100336 0.235613 0.235517 0.099681 0.107206 0.309875 0.309238 0.103582 0.089797 0.131919 0.132115 0.091137 0.111381 0.360030 0.361557 0.118897 0.115625 0.336247 0.334510 0.105786 -100 
-100 -100 2.730744 2.320032 0.407322 0.321468 1.880120 1.879305 0.316147 0.379243 2.120881 2.115408 0.348799 0.198840 1.115885 1.117792 0.208645 0.400958 2.236904 2.247427 0.456313 0.435950 2.183514 2.169747 0.349869 -100 
-100 -100 2.756062 2.339667 0.409865 0.322178 1.882790 1.881965 0.316782 0.381293 2.136632 2.131174 0.350961 0.199662 1.120993 1.122860 0.209227 0.402011 2.245672 2.256259 0.457598 0.437614 2.195634 2.181793 0.351233 -100 
-100 -100 0.536582 0.464062 0.125211 0.107205 0.268114 0.267964 0.106110 0.120071 0.413808 0.413299 0.117850 0.098437 0.182165 0.182162 0.098331 0.120525 0.427808 0.429570 0.129156 0.127491 0.421500 0.419396 0.114411 -100 
-100 -100 0.634316 0.534892 0.134878 0.100476 0.172611 0.172454 0.099158 0.126883 0.467173 0.467714 0.129364 0.105679 0.250746 0.249893 0.101283 0.105578 0.304712 0.305504 0.110222 0.117599 0.382742 0.381545 0.108293 -100 
-100 -100 3.013411 2.514247 0.459457 0.205247 0.969410 0.968246 0.197798 0.413474 2.260286 2.266018 0.445124 0.308257 1.781537 1.774679 0.272398 0.273078 1.781186 1.784426 0.290656 0.355552 2.095694 2.088441 0.301192 -100 
-100 -100 3.016469 2.516599 0.460195 0.206160 0.976169 0.974935 0.198283 0.412145 2.246887 2.252560 0.443571 0.308214 1.784786 1.777948 0.272535 0.272464 1.775923 1.779095 0.289708 0.354499 2.090296 2.083109 0.300364 -100 
-100 -100 0.649457 0.546898 0.138618 0.106170 0.206974 0.206376 0.100478 0.118804 0.375671 0.376009 0.120542 0.104090 0.270628 0.269910 0.102346 0.102906 0.276875 0.277304 0.105237 0.112403 0.354762 0.353842 0.104398 -100 
-100 -100 0.601845 0.514655 0.140133 0.140216 0.456465 0.454074 0.126554 0.098842 0.147717 0.147176 0.094603 0.097792 0.259651 0.260030 0.101800 0.104567 0.294417 0.294619 0.105792 0.105642 0.293304 0.292411 0.097514 -100 
-100 -100 2.951922 2.494193 0.501765 0.527338 2.324862 2.307913 0.416265 0.154660 0.123766 0.120431 0.120285 0.203151 1.702726 1.710044 0.264530 0.291802 1.861938 1.862637 0.295579 0.281545 1.793080 1.785453 0.221755 -100 
-100 -100 2.941762 2.486790 0.500925 0.529084 2.337276 2.320297 0.417948 0.154589 0.121875 0.118553 0.120029 0.203364 1.705977 1.713353 0.264965 0.291970 1.862327 1.862997 0.295588 0.281445 1.792153 1.784532 0.221649 -100 
-100 -100 0.554030 0.478819 0.137672 0.148608 0.522002 0.519514 0.134674 0.098319 0.128303 0.127620 0.092213 0.098913 0.277246 0.277852 0.104207 0.105649 0.296675 0.296716 0.105790 0.105096 0.287670 0.286771 0.096868 -100 
-100 -100 0.435391 0.388920 0.121709 0.133170 0.465424 0.464662 0.127081 0.107693 0.252896 0.252274 0.104030 0.111017 0.357557 0.357608 0.113304 0.106158 0.286054 0.285919 0.105456 0.109773 0.329440 0.328507 0.101572 -100 
-100 -100 2.506550 2.169342 0.373735 0.432675 2.257901 2.256767 0.425263 0.343105 1.926943 1.924692 0.330886 0.369218 2.091477 2.090191 0.362965 0.299617 1.829586 1.828348 0.292707 0.331121 1.968509 1.961094 0.274399 -100 
-100 -100 2.500774 2.164853 0.372621 0.430629 2.247488 2.246489 0.423844 0.343922 1.938193 1.936108 0.332511 0.371229 2.101448 2.100145 0.364800 0.300739 1.834827 1.833493 0.293380 0.331142 1.967192 1.959741 0.274225 -100 
-100 -100 0.407466 0.366325 0.116260 0.123764 0.412489 0.412412 0.123090 0.113885 0.334474 0.334555 0.114443 0.122620 0.408866 0.408769 0.122166 0.112040 0.313568 0.312962 0.108761 0.110011 0.322234 0.321117 0.100639 -100 
-100 -100 0.418373 0.374003 0.114116 0.107749 0.290158 0.290284 0.108051 0.116737 0.378379 0.379943 0.123924 0.142323 0.504415 0.504857 0.144181 0.132138 0.427519 0.425520 0.122943 0.105260 0.255842 0.254377 0.093773 -100 
-100 -100 2.546210 2.190847 0.348155 0.276738 1.722269 1.723244 0.280382 0.366259 2.106662 2.116494 0.416724 0.505412 2.319880 2.322353 0.518094 0.471817 2.239177 2.228217 0.415839 0.274470 1.625480 1.613462 0.190077 -100 
-100 -100 2.531133 2.178632 0.346518 0.275107 1.709739 1.710718 0.278770 0.364705 2.096095 2.105910 0.415110 0.503183 2.305824 2.308307 0.515899 0.470272 2.229334 2.218433 0.414503 0.273386 1.616664 1.604727 0.189335 -100 
-100 -100 0.320649 0.287072 0.101675 0.094960 0.200103 0.200241 0.095527 0.104825 0.300648 0.302163 0.111944 0.127667 0.409327 0.409800 0.129725 0.120480 0.353487 0.351692 0.112212 0.095500 0.185831 0.184735 0.087335 -100 
-100 -100 0.132827 0.129383 0.087527 0.086478 0.114750 0.114777 0.086570 0.087931 0.130129 0.130395 0.089733 0.091787 0.147897 0.147976 0.092229 0.091024 0.138464 0.138163 0.089012 0.086627 0.112226 0.111970 0.083051 -100 
-100 -100 0.083665 0.083456 0.080360 0.080261 0.082069 0.082072 0.080284 0.080418 0.083655 0.083684 0.080703 0.080917 0.085622 0.085631 0.080987 0.080860 0.084543 0.084512 0.080550 0.080313 0.081829 0.081803 0.079895 -100 
-100 -100 -100 -100 -100 -100 -100 -100 -100 -100 -100 -100 -100 -100 -100 -100 -100 -100 -100 -100 -100 -100 -100 -100 -100 -100 
-100 -100 -100 -100 -100 -100 -100 -100 -100 -100 -100 -100 -100 -100 -100 -100 -100 -100 -100 -100 -100 -100 -100 -100 -100 -100 
-100 -100 -100 -100 -100 -100 -100 -100 -100 -100 -100 -100 -100 -100 -100 -100 -100 -100 -100 -100 -100 -100 -100 -100 -100 -100 
-100 -100 0.149726 0.144074 0.090160 0.088534 0.124264 0.124237 0.088213 0.089380 0.136778 0.136647 0.087969 0.085511 0.103304 0.103363 0.086008 0.089469 0.146412 0.146709 0.091874 0.091352 0.141345 0.140982 0.087283 -100 
-100 -100 0.394250 0.344341 0.110560 0.100490 0.236678 0.236574 0.099785 0.107271 0.310295 0.309662 0.103658 0.089897 0.132733 0.132936 0.091286 0.111655 0.362209 0.363733 0.119125 0.115690 0.336231 0.334485 0.105781 -100 
-100 -100 2.753361 2.337771 0.409872 0.323163 1.891426 1.890535 0.317446 0.380071 2.126767 2.121308 0.349673 0.199928 1.126007 1.127996 0.210118 0.403678 2.253906 2.264377 0.458646 0.436517 2.183440 2.169573 0.349842 -100 
-100 -100 2.778951 2.357622 0.412436 0.323870 1.894095 1.893207 0.318081 0.382119 2.142593 2.137165 0.351846 0.200756 1.131190 1.133144 0.210705 0.404729 2.262729 2.273281 0.459940 0.438188 2.195660 2.181735 0.351220 -100 
-100 -100 0.540313 0.467042 0.125547 0.107393 0.269274 0.269122 0.106239 0.120181 0.414677 0.414185 0.117999 0.098603 0.183429 0.183436 0.098537 0.120854 0.430332 0.432104 0.129458 0.127651 0.422127 0.420019 0.114489 -100 
-100 -100 0.638585 0.538210 0.135237 0.100596 0.172985 0.172825 0.099237 0.127059 0.468917 0.469475 0.129605 0.105882 0.252299 0.251443 0.101481 0.105749 0.305808 0.306609 0.110400 0.117893 0.385101 0.383897 0.108531 -100 
-100 -100 3.037946 2.533129 0.461958 0.205785 0.971109 0.969923 0.198193 0.415050 2.273219 2.279061 0.447148 0.309882 1.793354 1.786438 0.273782 0.273993 1.787950 1.791246 0.291794 0.358075 2.113521 2.106213 0.303501 -100 
-100 -100 3.041064 2.535534 0.462703 0.206697 0.977863 0.976608 0.198677 0.413714 2.259840 2.265639 0.445599 0.309834 1.796595 1.789711 0.273917 0.273371 1.782664 1.785903 0.290844 0.357014 2.108147 2.100919 0.302674 -100 
-100 -100 0.654041 0.550458 0.139004 0.106294 0.207315 0.206715 0.100570 0.119012 0.377620 0.377984 0.120820 0.104309 0.272198 0.271482 0.102545 0.103075 0.277941 0.278384 0.105433 0.112726 0.357412 0.356492 0.104665 -100 
-100 -100 0.607067 0.518716 0.140615 0.140466 0.457791 0.455388 0.126748 0.099012 0.148753 0.148213 0.094801 0.098004 0.261212 0.261596 0.102026 0.104839 0.296513 0.296719 0.106068 0.105875 0.294882 0.293975 0.097664 -100 
-100 -100 2.981789 2.517138 0.505374 0.529474 2.336109 2.319073 0.417983 0.155663 0.128303 0.124904 0.121234 0.204630 1.714540 1.721919 0.266262 0.294098 1.878093 1.878781 0.297809 0.283063 1.803292 1.795540 0.222680 -100 
-100 -100 2.971418 2.509595 0.504517 0.531226 2.348656 2.331609 0.419686 0.155596 0.126381 0.122990 0.120976 0.204840 1.717816 1.725263 0.266703 0.294269 1.878550 1.879221 0.297823 0.282948 1.802276 1.794540 0.222563 -100 
-100 -100 0.558566 0.482375 0.138124 0.148923 0.523996 0.521511 0.134963 0.098527 0.129319 0.128631 0.092420 0.099148 0.278956 0.279576 0.104475 0.105976 0.299125 0.299171 0.106095 0.105304 0.288917 0.288008 0.096972 -100 
-100 -100 0.437310 0.390536 0.121951 0.133526 0.468197 0.467445 0.127459 0.107972 0.254741 0.254118 0.104306 0.111338 0.359931 0.359990 0.113650 0.106491 0.288419 0.288278 0.105750 0.109986 0.330714 0.329765 0.101678 -100 
-100 -100 2.517774 2.178606 0.375146 0.435300 2.275326 2.274254 0.428125 0.345261 1.940661 1.938393 0.332968 0.371661 2.107357 2.106099 0.365505 0.301974 1.845433 1.844139 0.294812 0.332617 1.978206 1.970665 0.275305 -100 
-100 -100 2.511883 2.174038 0.374021 0.433241 2.264906 2.263984 0.426705 0.346077 1.951957 1.949872 0.334600 0.373678 2.117410 2.116148 0.367352 0.303091 1.850650 1.849271 0.295480 0.332627 1.976867 1.969305 0.275129 -100 
-100 -100 0.408984 0.367633 0.116474 0.124120 0.415356 0.415300 0.123492 0.114200 0.336587 0.336676 0.114759 0.123000 0.411634 0.411550 0.122558 0.112375 0.315872 0.315260 0.109042 0.110212 0.323495 0.322370 0.100745 -100 
-100 -100 0.420754 0.375978 0.114385 0.108032 0.292306 0.292443 0.108366 0.117100 0.380971 0.382550 0.124328 0.142868 0.508107 0.508551 0.144721 0.132524 0.429922 0.427905 0.123245 0.105448 0.257027 0.255548 0.093874 -100 
-100 -100 2.565157 2.206006 0.350302 0.278729 1.736521 1.737531 0.282487 0.368869 2.123168 2.133082 0.419642 0.509126 2.339811 2.342271 0.521718 0.474432 2.253594 2.242522 0.417972 0.275824 1.635220 1.623091 0.190922 -100 
-100 -100 2.549920 2.193680 0.348647 0.277071 1.723798 1.724822 0.280848 0.367280 2.112425 2.122336 0.417998 0.506849 2.325518 2.328005 0.519483 0.472845 2.243553 2.232559 0.416609 0.274721 1.626308 1.614274 0.190172 -100 
-100 -100 0.322496 0.288599 0.101862 0.095135 0.201465 0.201613 0.095718 0.105067 0.302545 0.304081 0.112224 0.128055 0.412100 0.412584 0.130103 0.120721 0.355104 0.353306 0.112399 0.095611 0.186622 0.185524 0.087402 -100 
-100 -100 0.133142 0.129671 0.087589 0.086543 0.115049 0.115077 0.086640 0.088004 0.130471 0.130740 0.089810 0.091873 0.148343 0.148424 0.092310 0.091088 0.138739 0.138438 0.089063 0.086672 0.112418 0.112161 0.083078 -100 
-100 -100 0.083690 0.083480 0.080366 0.080268 0.082098 0.082102 0.080292 0.080425 0.083686 0.083716 0.080712 0.080926 0.085661 0.085671 0.080995 0.080866 0.084565 0.084534 0.080555 0.080317 0.081846 0.081820 0.079897 -100 
-100 -100 -100 -100 -100 -100 -100 -100 -100 -100 -100 -100 -100 -100 -100 -100 -100 -100 -100 -100 -100 -100 -100 -100 -100 -100 
-100 -100 -100 -100 -100 -100 -100 -100 -100 -100 -100 -100 -100 -100 -100 -100 -100 -100 -100 -100 -100 -100 -100 -100 -100 -100 
-100 -100 -100 -100 -100 -100 -100 -100 -100 -100 -100 -100 -100 -100 -100 -100 -100 -100 -100 -100 -100 -100 -100 -100 -100 -100 
-100 -100 0.092925 0.092123 0.082434 0.082123 0.088268 0.088242 0.081783 0.081828 0.088586 0.088575 0.081625 0.081464 0.085972 0.086007 0.081839 0.082353 0.092380 0.092395 0.082341 0.082000 0.087109 0.087031 0.080797 -100 
-100 -100 0.121888 0.116512 0.085055 0.083749 0.099792 0.099735 0.083200 0.083674 0.105068 0.105028 0.083306 0.082391 0.091145 0.091218 0.083065 0.085381 0.120955 0.121060 0.085668 0.084502 0.104792 0.104565 0.082491 -100 
-100 -100 0.523728 0.454850 0.126345 0.112919 0.317591 0.317113 0.109847 0.115225 0.362325 0.361746 0.111998 0.100029 0.208999 0.209596 0.103741 0.128466 0.469810 0.470903 0.131437 0.120223 0.335587 0.333388 0.105622 -100 
-100 -100 0.527891 0.458155 0.126682 0.113025 0.317787 0.317315 0.109935 0.115459 0.364642 0.364078 0.112272 0.100178 0.209768 0.210363 0.103844 0.128591 0.470932 0.472045 0.131607 0.120446 0.337401 0.335204 0.105806 -100 
-100 -100 0.144333 0.136079 0.087699 0.085266 0.103420 0.103349 0.084577 0.085877 0.120344 0.120347 0.086028 0.084574 0.099538 0.099572 0.084828 0.087163 0.130367 0.130520 0.087711 0.086911 0.118266 0.117994 0.084325 -100 
-100 -100 0.162581 0.149747 0.088815 0.084469 0.092748 0.092695 0.083863 0.086934 0.133213 0.133320 0.087672 0.085286 0.104793 0.104704 0.084706 0.084965 0.108391 0.108482 0.085452 0.086530 0.120437 0.120274 0.084549 -100 
-100 -100 0.651590 0.547728 0.135034 0.097918 0.146866 0.146653 0.096159 0.124878 0.466216 0.467385 0.131721 0.111750 0.299692 0.298558 0.105807 0.103590 0.272434 0.273019 0.106668 0.119653 0.405535 0.404621 0.111936 -100 
-100 -100 0.652403 0.548365 0.135162 0.098026 0.147528 0.147311 0.096229 0.124817 0.464933 0.466103 0.131628 0.111750 0.299984 0.298855 0.105804 0.103526 0.271744 0.272331 0.106584 0.119563 0.405058 0.404160 0.111880 -100 
-100 -100 0.166031 0.152601 0.089530 0.085355 0.097213 0.097120 0.084258 0.086545 0.125631 0.125705 0.087136 0.085202 0.106846 0.106749 0.084754 0.084621 0.104861 0.104930 0.085096 0.086321 0.120487 0.120358 0.084565 -100 
-100 -100 0.159292 0.147927 0.090030 0.089302 0.131987 0.131704 0.087438 0.084967 0.100391 0.100339 0.084670 0.084611 0.105946 0.105962 0.084928 0.085355 0.111344 0.111370 0.085557 0.085374 0.109292 0.109137 0.083384 -100 
-100 -100 0.620034 0.528645 0.144552 0.146696 0.498979 0.496439 0.132422 0.101243 0.151419 0.150857 0.096296 0.101473 0.287010 0.287724 0.107358 0.112361 0.341157 0.341158 0.112385 0.107733 0.294606 0.293353 0.097588 -100 
-100 -100 0.617599 0.526816 0.144410 0.146927 0.501538 0.499010 0.132681 0.101267 0.151115 0.150550 0.096269 0.101505 0.287535 0.288265 0.107442 0.112443 0.341614 0.341613 0.112419 0.107698 0.294174 0.292926 0.097532 -100 
-100 -100 0.149474 0.140025 0.089767 0.090709 0.145233 0.144971 0.089050 0.085347 0.097691 0.097591 0.084433 0.084870 0.108801 0.108868 0.085589 0.085994 0.113768 0.113746 0.085788 0.085186 0.107032 0.106856 0.082952 -100 
-100 -100 0.123700 0.119619 0.087309 0.088965 0.136772 0.136720 0.088290 0.086069 0.107927 0.107845 0.085471 0.086220 0.119949 0.119980 0.086666 0.086107 0.112289 0.112235 0.085724 0.085571 0.111477 0.111293 0.083356 -100 
-100 -100 0.392220 0.354150 0.116758 0.130790 0.462426 0.462563 0.131240 0.117682 0.346215 0.345839 0.115799 0.121793 0.401952 0.401882 0.121456 0.113845 0.327447 0.327023 0.111636 0.112879 0.340009 0.338741 0.102839 -100 
-100 -100 0.391103 0.353246 0.116600 0.130548 0.460803 0.460970 0.131094 0.117749 0.347457 0.347112 0.115982 0.122065 0.403849 0.403786 0.121706 0.113968 0.328025 0.327593 0.111685 0.112876 0.339835 0.338574 0.102824 -100 
-100 -100 0.118642 0.115295 0.086355 0.087776 0.129664 0.129714 0.087980 0.086797 0.116372 0.116397 0.086986 0.088081 0.128914 0.128927 0.088110 0.086989 0.115351 0.115220 0.086042 0.085605 0.110618 0.110422 0.083242 -100 
-100 -100 0.123261 0.119067 0.086394 0.086134 0.112431 0.112481 0.086376 0.087209 0.123732 0.123941 0.088297 0.090899 0.149788 0.149840 0.091076 0.089062 0.130158 0.129846 0.087368 0.085242 0.103958 0.103739 0.082660 -100 
-100 -100 0.441008 0.392151 0.116985 0.109983 0.300700 0.300969 0.111006 0.122248 0.412651 0.414463 0.130658 0.150041 0.539515 0.539883 0.151595 0.137794 0.454757 0.452465 0.127234 0.107197 0.263038 0.261376 0.094571 -100 
-100 -100 0.439095 0.390559 0.116761 0.109728 0.298728 0.299000 0.110738 0.121982 0.410904 0.412723 0.130389 0.149664 0.536842 0.537220 0.151220 0.137508 0.452991 0.450724 0.127003 0.107027 0.261916 0.260273 0.094475 -100 
-100 -100 0.110045 0.106882 0.083836 0.083300 0.098090 0.098124 0.083470 0.084482 0.111090 0.111296 0.085626 0.087875 0.133067 0.133120 0.088050 0.086361 0.117401 0.117143 0.084911 0.082989 0.093942 0.093797 0.081299 -100 
-100 -100 0.089755 0.089261 0.081853 0.081743 0.087299 0.087309 0.081795 0.081989 0.089610 0.089659 0.082411 0.082766 0.092927 0.092936 0.082807 0.082519 0.090432 0.090373 0.081977 0.081610 0.086201 0.086144 0.080623 -100 
-100 -100 0.080647 0.080602 0.079866 0.079856 0.080400 0.080402 0.079869 0.079890 0.080674 0.080681 0.079962 0.080006 0.081091 0.081092 0.080012 0.079974 0.080752 0.080745 0.079882 0.079840 0.080238 0.080231 0.079708 -100 
-100 -100 -100 -100 -100 -100 -100 -100 -100 -100 -100 -100 -100 -100 -100 -100 -100 -100 -100 -100 -100 -100 -100 -100 -100 -100 
-100 -100 -100 -100 -100 -100 -100 -100 -100 -100 -100 -100 -100 -100 -100 -100 -100 -100 -100 -100 -100 -100 -100 -100 -100 -100 
-100 -100 -100 -100 -100 -100 -100 -100 -100 -100 -100 -100 -100 -100 -100 -100 -100 -100 -100 -100 -100 -100 -100 -100 -100 -100 
-100 -100 0.094012 0.093053 0.082632 0.082326 0.089384 0.089338 0.081814 0.081607 0.086509 0.086510 0.081538 0.081800 0.089321 0.089376 0.082337 0.082645 0.092957 0.092926 0.082206 0.081573 0.083706 0.083633 0.080345 -100 
-100 -100 0.130023 0.122824 0.085973 0.084638 0.106798 0.106645 0.083594 0.082604 0.092772 0.092784 0.082585 0.084088 0.110747 0.110952 0.085293 0.086481 0.124815 0.124652 0.085504 0.082688 0.086893 0.086755 0.080753 -100 
-100 -100 0.576794 0.494495 0.134747 0.122090 0.377688 0.376176 0.114478 0.102700 0.239689 0.239807 0.102782 0.118943 0.397353 0.399206 0.127697 0.138430 0.491529 0.489734 0.128720 0.099200 0.138918 0.137875 0.086903 -100 
-100 -100 0.580839 0.497684 0.135080 0.122199 0.377926 0.376412 0.114557 0.102837 0.241003 0.241131 0.102972 0.119195 0.399294 0.401148 0.127921 0.138585 0.492649 0.490864 0.128905 0.099392 0.140027 0.138976 0.087053 -100 
-100 -100 0.151768 0.141766 0.088524 0.086139 0.110675 0.110498 0.084912 0.084429 0.103989 0.104057 0.085026 0.086643 0.123999 0.124179 0.087506 0.088378 0.134208 0.134081 0.087659 0.085305 0.099953 0.099772 0.082823 -100 
-100 -100 0.153568 0.143088 0.088123 0.084538 0.093907 0.093824 0.083683 0.085302 0.118087 0.118251 0.086423 0.086726 0.121754 0.121705 0.086481 0.085429 0.108073 0.108140 0.085664 0.088415 0.134273 0.134107 0.086483 -100 
-100 -100 0.596654 0.507769 0.127867 0.097109 0.147629 0.147317 0.094730 0.113734 0.400203 0.401826 0.122642 0.122560 0.395422 0.394465 0.117734 0.104795 0.262996 0.263779 0.108858 0.139723 0.511604 0.510773 0.132924 -100 
-100 -100 0.597852 0.508670 0.127989 0.097146 0.147665 0.147354 0.094767 0.113866 0.401386 0.403015 0.122778 0.122582 0.395360 0.394396 0.117717 0.104790 0.262984 0.263773 0.108877 0.139834 0.513025 0.512196 0.133044 -100 
-100 -100 0.158631 0.147104 0.088751 0.084828 0.094102 0.094020 0.083839 0.085827 0.121629 0.121796 0.086968 0.086837 0.122039 0.121949 0.086462 0.085414 0.107805 0.107896 0.086014 0.089201 0.142947 0.142776 0.087348 -100 
-100 -100 0.176927 0.160745 0.091049 0.086634 0.108970 0.108834 0.085369 0.087178 0.127499 0.127593 0.087818 0.086975 0.122778 0.122797 0.087230 0.088560 0.135048 0.135039 0.088608 0.087045 0.119888 0.119601 0.084492 -100 
-100 -100 0.706594 0.589711 0.152833 0.123335 0.359878 0.358871 0.115991 0.126211 0.391499 0.391845 0.127190 0.121952 0.399724 0.400235 0.126435 0.139929 0.489805 0.489397 0.138214 0.118949 0.353458 0.351064 0.103963 -100 
-100 -100 0.703930 0.587728 0.152684 0.123523 0.362092 0.361098 0.116235 0.126336 0.391775 0.392109 0.127243 0.122028 0.400316 0.400842 0.126579 0.140213 0.491765 0.491338 0.138407 0.118838 0.352114 0.349717 0.103804 -100 
-100 -100 0.166502 0.152401 0.090815 0.087998 0.121197 0.121111 0.087127 0.088140 0.128455 0.128475 0.088073 0.087417 0.125729 0.125813 0.088124 0.089958 0.143774 0.143671 0.089422 0.086524 0.113559 0.113228 0.083532 -100 
-100 -100 0.119446 0.116052 0.087057 0.089213 0.139144 0.139235 0.089228 0.088179 0.126780 0.126745 0.087934 0.088510 0.134789 0.134892 0.089203 0.090059 0.142510 0.142329 0.089196 0.086265 0.111323 0.111013 0.083334 -100 
-100 -100 0.330828 0.305809 0.112458 0.136702 0.497261 0.498394 0.141357 0.131740 0.430720 0.430481 0.130530 0.136073 0.470819 0.471353 0.138367 0.141664 0.485213 0.483976 0.136115 0.115644 0.330252 0.328049 0.101278 -100 
-100 -100 0.329611 0.304831 0.112347 0.136747 0.498054 0.499208 0.141484 0.131806 0.431169 0.430940 0.130642 0.136294 0.472204 0.472734 0.138548 0.141633 0.484572 0.483326 0.136022 0.115628 0.330257 0.328060 0.101278 -100 
-100 -100 0.113594 0.111192 0.086344 0.089243 0.142302 0.142477 0.089970 0.088847 0.131214 0.131226 0.088950 0.089942 0.141424 0.141488 0.090182 0.090154 0.140067 0.139826 0.088862 0.086190 0.111237 0.110941 0.083310 -100 
-100 -100 0.131718 0.125786 0.087690 0.089046 0.137416 0.137541 0.089598 0.089672 0.138975 0.139094 0.090302 0.091853 0.153990 0.153935 0.091648 0.089237 0.130746 0.130476 0.087711 0.086318 0.114019 0.113743 0.083571 -100 
-100 -100 0.511224 0.446200 0.129313 0.134482 0.456134 0.456703 0.136715 0.139730 0.483795 0.484671 0.144046 0.154388 0.549804 0.549276 0.152148 0.133463 0.432027 0.430358 0.125489 0.117242 0.353022 0.351109 0.104201 -100 
-100 -100 0.509430 0.444710 0.129068 0.134071 0.452988 0.453548 0.136258 0.139320 0.481141 0.482019 0.143638 0.153896 0.546461 0.545935 0.151648 0.133035 0.429181 0.427534 0.125134 0.117017 0.351629 0.349739 0.104082 -100 
-100 -100 0.118953 0.114044 0.085109 0.085764 0.118339 0.118415 0.086079 0.086403 0.122424 0.122545 0.087089 0.088358 0.134437 0.134373 0.088080 0.085857 0.113297 0.113101 0.084680 0.083833 0.102982 0.102812 0.082168 -100 
-100 -100 0.090845 0.090223 0.082137 0.082195 0.090089 0.090105 0.082275 0.082363 0.091095 0.091128 0.082642 0.082866 0.093098 0.093090 0.082800 0.082444 0.089903 0.089852 0.081980 0.081772 0.087561 0.087505 0.080813 -100 
-100 -100 0.080751 0.080698 0.079902 0.079910 0.080681 0.080683 0.079927 0.079938 0.080826 0.080831 0.079989 0.080020 0.081106 0.081106 0.080010 0.079965 0.080696 0.080690 0.079883 0.079856 0.080369 0.080363 0.079730 -100 
-100 -100 -100 -100 -100 -100 -100 -100 -100 -100 -100 -100 -100 -100 -100 -100 -100 -100 -100 -100 -100 -100 -100 -100 -100 -100 
-100 -100 -100 -100 -100 -100 -100 -100 -100 -100 -100 -100 -100 -100 -100 -100 -100 -100 -100 -100 -100 -100 -100 -100 -100 -100 
-100 -100 -100 -100 -100 -100 -100 -100 -100 -100 -100 -100 -100 -100 -100 -100 -100 -100 -100 -100 -100 -100 -100 -100 -100 -100 
-100 -100 0.160419 0.152926 0.092244 0.090816 0.136788 0.136502 0.088503 0.086496 0.111173 0.111232 0.086929 0.089887 0.145280 0.145615 0.092274 0.092945 0.151613 0.151220 0.088621 0.084193 0.081425 0.081178 0.079884 -100 
-100 -100 0.457702 0.392608 0.120586 0.111351 0.308166 0.306788 0.104390 0.092668 0.166247 0.166486 0.094025 0.112136 0.355828 0.357535 0.120181 0.124701 0.389138 0.387087 0.112935 0.088214 0.082990 0.082477 0.080076 -100 
-100 -100 2.912673 2.454645 0.475356 0.410458 2.143382 2.133609 0.357939 0.238888 1.457381 1.459413 0.248996 0.409196 2.232463 2.243251 0.465134 0.490826 2.311821 2.295828 0.385745 0.147226 0.104655 0.100737 0.082557 -100 
-100 -100 2.936218 2.472909 0.477766 0.411181 2.146501 2.136690 0.358450 0.239791 1.466568 1.468671 0.250259 0.411294 2.246624 2.257419 0.467185 0.492174 2.320419 2.304435 0.387089 0.148266 0.109338 0.105291 0.083195 -100 
-100 -100 0.593020 0.506637 0.134737 0.118362 0.343823 0.342280 0.110452 0.100956 0.238664 0.239267 0.104957 0.126330 0.451366 0.453030 0.133709 0.135318 0.455947 0.453978 0.124055 0.100538 0.154285 0.153395 0.089596 -100 
-100 -100 0.583145 0.498128 0.128867 0.101676 0.187223 0.186629 0.097512 0.109233 0.350345 0.351797 0.116892 0.125157 0.427875 0.427630 0.124381 0.111257 0.299661 0.299865 0.110058 0.131605 0.422286 0.421240 0.122920 -100 
-100 -100 2.899262 2.434028 0.414721 0.198678 0.979277 0.976766 0.184994 0.333508 2.123298 2.133741 0.390667 0.415050 2.198080 2.193682 0.391939 0.286623 1.732230 1.736604 0.307898 0.490717 2.334594 2.329071 0.451092 -100 
-100 -100 2.904736 2.437960 0.415346 0.198589 0.977438 0.974962 0.185104 0.334944 2.133583 2.144073 0.392237 0.415280 2.197087 2.192610 0.391791 0.286767 1.733439 1.737889 0.308464 0.492409 2.347650 2.342099 0.452758 -100 
-100 -100 0.609274 0.517276 0.131440 0.100900 0.177129 0.176751 0.098283 0.116136 0.404471 0.406092 0.124448 0.126811 0.422790 0.422149 0.123740 0.111978 0.305570 0.306188 0.114980 0.141800 0.512445 0.511209 0.132868 -100 
-100 -100 0.703547 0.586398 0.148530 0.112904 0.285643 0.285115 0.109938 0.132041 0.478819 0.479989 0.138188 0.130347 0.428988 0.429053 0.130345 0.140073 0.482170 0.481936 0.139180 0.125830 0.400672 0.398246 0.111066 -100 
-100 -100 3.122331 2.601149 0.540170 0.367031 1.971562 1.968858 0.352197 0.467799 2.312317 2.316303 0.487963 0.443260 2.214963 2.216233 0.449637 0.513482 2.352758 2.350547 0.502371 0.398667 2.103125 2.086650 0.296526 -100 
-100 -100 3.111170 2.592982 0.539235 0.368515 1.984436 1.981814 0.354083 0.468843 2.314961 2.318864 0.488578 0.443841 2.217526 2.218878 0.450581 0.515591 2.362985 2.360657 0.503961 0.397738 2.095317 2.078782 0.295200 -100 
-100 -100 0.651789 0.547386 0.145946 0.120786 0.356251 0.356080 0.119866 0.137883 0.492200 0.492915 0.140981 0.133057 0.442095 0.442503 0.134909 0.149515 0.534105 0.533340 0.146023 0.121808 0.360890 0.358150 0.104898 -100 
-100 -100 0.380837 0.344898 0.117249 0.134675 0.474468 0.475509 0.139019 0.135834 0.462634 0.462666 0.136066 0.138917 0.479451 0.480116 0.141888 0.150014 0.530705 0.529372 0.144148 0.118125 0.335045 0.332476 0.101777 -100 
-100 -100 2.167491 1.918934 0.324530 0.467652 2.330939 2.337219 0.498786 0.464476 2.269115 2.268407 0.460847 0.483799 2.319276 2.322184 0.498534 0.522478 2.367390 2.361278 0.491543 0.363128 1.981595 1.965670 0.261917 -100 
-100 -100 2.160492 1.913723 0.323996 0.468686 2.337403 2.343754 0.500089 0.464811 2.269353 2.268634 0.461101 0.484750 2.323986 2.326849 0.499271 0.521795 2.363202 2.357053 0.490665 0.362993 1.981935 1.966055 0.261978 -100 
-100 -100 0.348251 0.320007 0.114795 0.139151 0.507365 0.508694 0.144779 0.137504 0.463766 0.463721 0.137306 0.143224 0.503499 0.503952 0.145175 0.147165 0.509641 0.508133 0.140333 0.117532 0.336645 0.334249 0.102052 -100 
-100 -100 0.492123 0.431131 0.129312 0.141356 0.501996 0.502829 0.144958 0.143892 0.495727 0.496115 0.145618 0.153236 0.541760 0.541254 0.151069 0.135343 0.445039 0.443563 0.128493 0.120064 0.369658 0.367595 0.106368 -100 
-100 -100 2.818671 2.395616 0.459455 0.489757 2.319819 2.322296 0.500873 0.503371 2.330011 2.332070 0.513865 0.543446 2.401001 2.398017 0.528361 0.448951 2.224788 2.218324 0.415871 0.386336 2.093992 2.081547 0.304800 -100 
-100 -100 2.805402 2.384856 0.457700 0.486730 2.301185 2.303588 0.497512 0.500331 2.313396 2.315457 0.510820 0.540008 2.382424 2.379432 0.524857 0.445695 2.206285 2.199934 0.413040 0.384578 2.083391 2.071112 0.303757 -100 
-100 -100 0.404263 0.352701 0.116636 0.123174 0.383532 0.384018 0.125110 0.125471 0.387463 0.387853 0.127202 0.133170 0.424008 0.423421 0.130578 0.115835 0.326686 0.325638 0.110978 0.107225 0.291336 0.290006 0.099002 -100 
-100 -100 0.144588 0.139465 0.090588 0.091389 0.143563 0.143641 0.091698 0.091745 0.144179 0.144244 0.092100 0.092868 0.150474 0.150382 0.092360 0.090454 0.134449 0.134274 0.089340 0.088824 0.128728 0.128473 0.085461 -100 
-100 -100 0.084819 0.084513 0.080781 0.080867 0.085087 0.085096 0.080925 0.080929 0.085150 0.085157 0.080985 0.081064 0.085840 0.085831 0.080984 0.080785 0.084076 0.084057 0.080607 0.080555 0.083485 0.083463 0.080184 -100 
-100 -100 -100 -100 -100 -100 -100 -100 -100 -100 -100 -100 -100 -100 -100 -100 -100 -100 -100 -100 -100 -100 -100 -100 -100 -100 
-100 -100 -100 -100 -100 -100 -100 -100 -100 -100 -100 -100 -100 -100 -100 -100 -100 -100 -100 -100 -100 -100 -100 -100 -100 -100 
-100 -100 -100 -100 -100 -100 -100 -100 -100 -100 -100 -100 -100 -100 -100 -100 -100 -100 -100 -100 -100 -100 -100 -100 -100 -100 
-100 -100 0.160532 0.153023 0.092272 0.090849 0.136959 0.136673 0.088530 0.086510 0.111180 0.111241 0.086958 0.089946 0.145681 0.146016 0.092329 0.092963 0.151546 0.151150 0.088612 0.084192 0.081440 0.081193 0.079888 -100 
-100 -100 0.458362 0.393121 0.120683 0.111467 0.309005 0.307623 0.104485 0.092696 0.166269 0.166512 0.094084 0.112361 0.357879 0.359593 0.120410 0.124727 0.388781 0.386718 0.112893 0.088212 0.083026 0.082513 0.080083 -100 
-100 -100 2.916542 2.457561 0.476127 0.411493 2.148826 2.139019 0.358821 0.239100 1.457577 1.459659 0.249475 0.411344 2.246007 2.256820 0.467303 0.491025 2.309926 2.293829 0.385400 0.147214 0.104887 0.100968 0.082594 -100 
-100 -100 2.939868 2.475666 0.478517 0.412207 2.151986 2.142156 0.359332 0.239993 1.466669 1.468830 0.250727 0.413435 2.260210 2.271046 0.469358 0.492361 2.318484 2.302412 0.386738 0.148253 0.109571 0.105520 0.083231 -100 
-100 -100 0.592745 0.506390 0.134763 0.118473 0.344940 0.343403 0.110551 0.100944 0.238235 0.238845 0.104962 0.126545 0.453644 0.455327 0.133960 0.135333 0.455502 0.453529 0.123990 0.100515 0.154212 0.153322 0.089586 -100 
-100 -100 0.579485 0.495322 0.128643 0.101701 0.187942 0.187349 0.097543 0.109097 0.348477 0.349921 0.116734 0.125185 0.428687 0.428458 0.124470 0.111267 0.299435 0.299634 0.110011 0.131508 0.421565 0.420525 0.122837 -100 
-100 -100 2.873268 2.414159 0.412371 0.198752 0.984823 0.982319 0.185150 0.331932 2.109001 2.119364 0.388779 0.414777 2.199835 2.195540 0.392169 0.286546 1.731041 1.735374 0.307585 0.489875 2.330122 2.324619 0.450279 -100 
-100 -100 2.878589 2.417989 0.412974 0.198648 0.982883 0.980420 0.185248 0.333350 2.119281 2.129707 0.390339 0.414981 2.198676 2.194319 0.392004 0.286688 1.732307 1.736728 0.308158 0.491562 2.343182 2.337669 0.451947 -100 
-100 -100 0.605090 0.514066 0.131121 0.100837 0.177365 0.176992 0.098257 0.115980 0.402823 0.404446 0.124269 0.126760 0.422855 0.422239 0.123758 0.111998 0.305700 0.306322 0.114994 0.141741 0.511857 0.510633 0.132804 -100 
-100 -100 0.701268 0.584628 0.148262 0.112710 0.284546 0.284032 0.109811 0.132038 0.479572 0.480755 0.138215 0.130302 0.428441 0.428518 0.130341 0.140225 0.483459 0.483236 0.139371 0.125937 0.401273 0.398839 0.111127 -100 
-100 -100 3.116054 2.596412 0.538868 0.365389 1.962580 1.959986 0.351099 0.468718 2.323625 2.327683 0.489124 0.442992 2.209824 2.211104 0.449329 0.514655 2.359736 2.357619 0.503968 0.399753 2.107887 2.091328 0.297262 -100 
-100 -100 3.105126 2.588431 0.537950 0.366856 1.975324 1.972822 0.352972 0.469764 2.326386 2.330378 0.489754 0.443568 2.212364 2.213740 0.450268 0.516759 2.369984 2.367769 0.505562 0.398813 2.100051 2.083448 0.295932 -100 
-100 -100 0.650638 0.546520 0.145759 0.120563 0.354687 0.354534 0.119710 0.137935 0.493630 0.494371 0.141097 0.133048 0.441533 0.441955 0.134910 0.149685 0.535564 0.534820 0.146237 0.121917 0.361476 0.358733 0.104957 -100 
-100 -100 0.380698 0.344783 0.117191 0.134542 0.473611 0.474660 0.138925 0.135863 0.463323 0.463369 0.136142 0.138962 0.479550 0.480218 0.141931 0.150092 0.531322 0.529990 0.144217 0.118117 0.334691 0.332124 0.101749 -100 
-100 -100 2.168129 1.919422 0.324495 0.467222 2.328595 2.334891 0.498420 0.464696 2.271133 2.270470 0.461246 0.484164 2.320735 2.323645 0.498889 0.522825 2.369038 2.362879 0.491641 0.362632 1.977636 1.961723 0.261402 -100 
-100 -100 2.161179 1.914258 0.323969 0.468268 2.335191 2.341578 0.499739 0.465015 2.271241 2.270581 0.461478 0.485083 2.325319 2.328199 0.499600 0.522108 2.364720 2.358543 0.490744 0.362481 1.977937 1.962083 0.261458 -100 
-100 -100 0.348401 0.320138 0.114809 0.139131 0.507201 0.508541 0.144754 0.137503 0.463851 0.463813 0.137281 0.143155 0.503101 0.503565 0.145113 0.147136 0.509757 0.508261 0.140322 0.117482 0.336193 0.333808 0.102011 -100 
-100 -100 0.492497 0.431434 0.129375 0.141486 0.503024 0.503854 0.145053 0.143821 0.494915 0.495279 0.145422 0.152856 0.539088 0.538590 0.150707 0.135195 0.444593 0.443142 0.128441 0.120067 0.369891 0.367833 0.106385 -100 
-100 -100 2.820842 2.397320 0.460003 0.490942 2.326084 2.328507 0.501773 0.502752 2.325082 2.326946 0.512281 0.540472 2.386426 2.383475 0.525529 0.447820 2.222032 2.215739 0.415516 0.386622 2.096793 2.084369 0.305186 -100 
-100 -100 2.807532 2.386542 0.458242 0.487900 2.307414 2.309780 0.498405 0.499703 2.308450 2.310336 0.509236 0.537034 2.367888 2.364947 0.522034 0.444557 2.203513 2.197345 0.412685 0.384857 2.086194 2.073950 0.304144 -100 
-100 -100 0.404561 0.352951 0.116694 0.123295 0.384531 0.385023 0.125200 0.125399 0.386636 0.387013 0.127010 0.132811 0.421515 0.420944 0.130243 0.115691 0.326220 0.325203 0.110935 0.107240 0.291678 0.290362 0.099034 -100 
-100 -100 0.144631 0.139506 0.090605 0.091414 0.143726 0.143805 0.091711 0.091735 0.144039 0.144101 0.092050 0.092796 0.150068 0.149979 0.092292 0.090412 0.134368 0.134197 0.089332 0.088826 0.128790 0.128538 0.085470 -100 
-100 -100 0.084822 0.084516 0.080782 0.080869 0.085102 0.085111 0.080925 0.080927 0.085135 0.085143 0.080978 0.081055 0.085800 0.085791 0.080975 0.080779 0.084067 0.084048 0.080605 0.080555 0.083490 0.083468 0.080185 -100 
-100 -100 -100 -100 -100 -100 -100 -100 -100 -100 -100 -100 -100 -100 -100 -100 -100 -100 -100 -100 -100 -100 -100 -100 -100 -100 
-100 -100 -100 -100 -100 -100 -100 -100 -100 -100 -100 -100 -100 -100 -100 -100 -100 -100 -100 -100 -100 -100 -100 -100 -100 -100 
-100 -100 -100 -100 -100 -100 -100 -100 -100 -100 -100 -100 -100 -100 -100 -100 -100 -100 -100 -100 -100 -100 -100 -100 -100 -100 
-100 -100 0.094655 0.093637 0.082886 0.082634 0.090550 0.090498 0.082070 0.081753 0.086595 0.086611 0.081906 0.082417 0.092401 0.092453 0.082908 0.082918 0.092594 0.092535 0.082140 0.081565 0.083855 0.083786 0.080384 -100 
-100 -100 0.132756 0.125077 0.086529 0.085329 0.110745 0.110570 0.084174 0.082853 0.092936 0.092978 0.083175 0.085455 0.120727 0.120940 0.086605 0.086861 0.123254 0.123021 0.085304 0.082685 0.087303 0.087173 0.080831 -100 
-100 -100 0.595428 0.508852 0.138331 0.126892 0.405344 0.403682 0.118593 0.103931 0.240763 0.241128 0.105897 0.129267 0.468277 0.470176 0.137971 0.140242 0.481629 0.479287 0.127196 0.099265 0.141573 0.140576 0.087337 -100 
-100 -100 0.598554 0.511287 0.138592 0.126998 0.405892 0.404235 0.118677 0.104027 0.241623 0.241999 0.106033 0.129507 0.470427 0.472339 0.138214 0.140388 0.482665 0.480338 0.127361 0.099438 0.142585 0.141578 0.087471 -100 
-100 -100 0.148267 0.138497 0.088484 0.086724 0.116880 0.116689 0.085477 0.084280 0.100577 0.100659 0.085006 0.087700 0.134900 0.135123 0.088867 0.088712 0.132213 0.132004 0.087297 0.085096 0.099468 0.099298 0.082718 -100 
-100 -100 0.136748 0.128922 0.086996 0.084724 0.099310 0.099225 0.083951 0.084500 0.108042 0.108178 0.085481 0.086817 0.126269 0.126280 0.087121 0.085623 0.106908 0.106922 0.085319 0.087902 0.130978 0.130827 0.086055 -100 
-100 -100 0.462685 0.398228 0.116735 0.097387 0.184058 0.183774 0.095779 0.106045 0.319067 0.320328 0.112714 0.119969 0.404622 0.404139 0.118745 0.104435 0.256444 0.257027 0.107077 0.135849 0.488819 0.488060 0.129321 -100 
-100 -100 0.463430 0.398774 0.116768 0.097341 0.183643 0.183366 0.095763 0.106159 0.320476 0.321752 0.112830 0.119918 0.403868 0.403388 0.118663 0.104434 0.256724 0.257323 0.107150 0.136002 0.490394 0.489643 0.129463 -100 
-100 -100 0.139666 0.131117 0.087028 0.084304 0.096676 0.096625 0.083854 0.085189 0.114941 0.115085 0.086039 0.086470 0.121745 0.121720 0.086485 0.085504 0.108425 0.108513 0.086110 0.089043 0.140545 0.140371 0.087105 -100 
-100 -100 0.165536 0.151073 0.089539 0.085398 0.104641 0.104571 0.084889 0.087282 0.131884 0.132007 0.087886 0.086746 0.119672 0.119726 0.087139 0.089112 0.140583 0.140617 0.089477 0.087626 0.122459 0.122128 0.084814 -100 
-100 -100 0.676838 0.566601 0.146903 0.115491 0.314373 0.313914 0.112935 0.132581 0.472341 0.472893 0.134071 0.122129 0.370416 0.370858 0.124387 0.144271 0.525393 0.525436 0.145410 0.124079 0.377096 0.374354 0.107376 -100 
-100 -100 0.675277 0.565506 0.146836 0.115652 0.316059 0.315618 0.113151 0.132758 0.473245 0.473801 0.134208 0.122238 0.370975 0.371437 0.124533 0.144573 0.527532 0.527565 0.145626 0.123966 0.375710 0.372971 0.107210 -100 
-100 -100 0.162170 0.148870 0.089905 0.086745 0.113794 0.113776 0.086579 0.088709 0.137501 0.137583 0.088883 0.087610 0.122533 0.122622 0.088087 0.090642 0.150298 0.150244 0.090435 0.087165 0.116052 0.115673 0.083842 -100 
-100 -100 0.118898 0.115540 0.086674 0.088495 0.135048 0.135176 0.088997 0.088607 0.132177 0.132185 0.088560 0.088885 0.134497 0.134598 0.089352 0.090427 0.145450 0.145261 0.089573 0.086291 0.109616 0.109291 0.083162 -100 
-100 -100 0.334334 0.308648 0.112331 0.134892 0.485379 0.486573 0.139930 0.132815 0.441771 0.441695 0.132448 0.137849 0.478355 0.478875 0.140031 0.143278 0.493666 0.492187 0.136312 0.113241 0.309299 0.307099 0.098606 -100 
-100 -100 0.333356 0.307882 0.112287 0.135050 0.486884 0.488100 0.140128 0.132854 0.441662 0.441593 0.132467 0.137966 0.479304 0.479827 0.140116 0.143147 0.492577 0.491104 0.136146 0.113185 0.309215 0.307032 0.098594 -100 
-100 -100 0.114434 0.111935 0.086508 0.089309 0.141968 0.142139 0.089954 0.088885 0.131544 0.131532 0.088691 0.089477 0.139090 0.139161 0.089756 0.089942 0.140645 0.140421 0.088791 0.085945 0.109187 0.108900 0.083058 -100 
-100 -100 0.133344 0.127188 0.088096 0.089708 0.142026 0.142120 0.090018 0.089449 0.135522 0.135530 0.089273 0.090114 0.142092 0.142050 0.090006 0.088421 0.128903 0.128723 0.087503 0.086336 0.115018 0.114751 0.083652 -100 
-100 -100 0.521426 0.454470 0.132019 0.139880 0.488160 0.488465 0.140558 0.137288 0.458812 0.458833 0.136464 0.140951 0.476029 0.475594 0.139400 0.127825 0.418253 0.417323 0.124176 0.118733 0.368209 0.366362 0.106177 -100 
-100 -100 0.519554 0.452927 0.131769 0.139457 0.484961 0.485266 0.140092 0.136876 0.456150 0.456183 0.136057 0.140481 0.472893 0.472468 0.138927 0.127398 0.415386 0.414484 0.123827 0.118518 0.366923 0.365108 0.106074 -100 
-100 -100 0.120280 0.115197 0.085520 0.086461 0.122989 0.123037 0.086509 0.086158 0.118771 0.118784 0.085979 0.086597 0.123160 0.123114 0.086428 0.084975 0.111267 0.111166 0.084524 0.083984 0.104843 0.104687 0.082431 -100 
-100 -100 0.091163 0.090523 0.082327 0.082462 0.091265 0.091269 0.082406 0.082304 0.090157 0.090151 0.082147 0.082213 0.090353 0.090350 0.082206 0.082042 0.089413 0.089396 0.081951 0.081838 0.088157 0.088107 0.080939 -100 
-100 -100 0.080798 0.080743 0.079933 0.079951 0.080851 0.080852 0.079944 0.079930 0.080686 0.080686 0.079904 0.079913 0.080711 0.080711 0.079913 0.079893 0.080615 0.080613 0.079876 0.079863 0.080451 0.080446 0.079748 -100 
-100 -100 -100 -100 -100 -100 -100 -100 -100 -100 -100 -100 -100 -100 -100 -100 -100 -100 -100 -100 -100 -100 -100 -100 -100 -100 
-100 -100 -100 -100 -100 -100 -100 -100 -100 -100 -100 -100 -100 -100 -100 -100 -100 -100 -100 -100 -100 -100 -100 -100 -100 -100 
-100 -100 -100 -100 -100 -100 -100 -100 -100 -100 -100 -100 -100 -100 -100 -100 -100 -100 -100 -100 -100 -100 -100 -100 -100 -100 
-100 -100 0.094922 0.093868 0.082970 0.082791 0.091510 0.091469 0.082345 0.082100 0.088771 0.088789 0.082253 0.082701 0.093395 0.093424 0.082989 0.082760 0.091236 0.091195 0.082171 0.082000 0.087582 0.087514 0.080885 -100 
-100 -100 0.134817 0.126687 0.086895 0.086163 0.117099 0.116974 0.085305 0.084315 0.105760 0.105818 0.084668 0.086707 0.127371 0.127448 0.087227 0.085847 0.113970 0.113854 0.084843 0.084624 0.107364 0.107169 0.082830 -100 
-100 -100 0.607569 0.518160 0.141456 0.134347 0.443773 0.442762 0.128909 0.119910 0.367610 0.368084 0.122213 0.140085 0.503085 0.503643 0.143065 0.131129 0.426740 0.425743 0.124207 0.121536 0.352425 0.350508 0.108417 -100 
-100 -100 0.608308 0.518781 0.141570 0.134514 0.445298 0.444287 0.129067 0.119989 0.367997 0.368475 0.122306 0.140271 0.504869 0.505433 0.143262 0.131246 0.427585 0.426592 0.124326 0.121692 0.353677 0.351755 0.108542 -100 
-100 -100 0.141051 0.132404 0.088252 0.087743 0.127556 0.127420 0.086871 0.085563 0.110680 0.110753 0.086109 0.088590 0.140007 0.140097 0.089274 0.087542 0.121986 0.121872 0.086554 0.086581 0.117983 0.117752 0.084261 -100 
-100 -100 0.104051 0.102285 0.084946 0.085572 0.114562 0.114503 0.085089 0.083885 0.095882 0.095919 0.084297 0.085728 0.118178 0.118225 0.086223 0.085158 0.104026 0.103991 0.084624 0.085163 0.108622 0.108502 0.083377 -100 
-100 -100 0.170406 0.163269 0.095957 0.105730 0.324938 0.324844 0.105493 0.094525 0.158224 0.158372 0.095999 0.107216 0.341336 0.341666 0.109830 0.101684 0.242132 0.242071 0.101130 0.106877 0.305284 0.304667 0.100256 -100 
-100 -100 0.170165 0.163054 0.095895 0.105602 0.323902 0.323815 0.105391 0.094512 0.158349 0.158496 0.095965 0.107041 0.339459 0.339792 0.109656 0.101671 0.242525 0.242477 0.101191 0.106913 0.305485 0.304868 0.100275 -100 
-100 -100 0.101841 0.100360 0.084374 0.084743 0.109554 0.109525 0.084507 0.083805 0.096740 0.096755 0.083917 0.084534 0.108275 0.108323 0.085008 0.084890 0.106109 0.106154 0.085287 0.085721 0.111619 0.111478 0.083820 -100 
-100 -100 0.123975 0.118933 0.085976 0.084751 0.104947 0.104909 0.084452 0.085038 0.110799 0.110790 0.084948 0.084117 0.098426 0.098499 0.084839 0.087643 0.134252 0.134429 0.088600 0.087449 0.122209 0.121895 0.084750 -100 
-100 -100 0.493302 0.431627 0.122117 0.108836 0.288778 0.288522 0.107275 0.115029 0.368083 0.367647 0.112131 0.099290 0.186984 0.187520 0.102725 0.132563 0.496916 0.498595 0.140652 0.128630 0.405528 0.402893 0.112590 -100 
-100 -100 0.494585 0.432675 0.122219 0.108919 0.289294 0.289045 0.107382 0.115183 0.369405 0.368972 0.112274 0.099378 0.187381 0.187920 0.102813 0.132712 0.497960 0.499633 0.140750 0.128599 0.405027 0.402391 0.112521 -100 
-100 -100 0.131502 0.125722 0.086993 0.085739 0.108557 0.108545 0.085594 0.086387 0.118585 0.118568 0.086130 0.085060 0.101020 0.101091 0.085608 0.088588 0.139289 0.139414 0.089138 0.087364 0.119733 0.119383 0.084293 -100 
-100 -100 0.122663 0.118605 0.086508 0.086826 0.120856 0.120892 0.086960 0.086955 0.121044 0.121059 0.086887 0.087146 0.121976 0.121999 0.087317 0.087159 0.121369 0.121272 0.086667 0.085304 0.103782 0.103569 0.082725 -100 
-100 -100 0.410418 0.368098 0.116870 0.122861 0.410448 0.410809 0.124427 0.122328 0.393797 0.393987 0.123145 0.128837 0.436274 0.436109 0.128063 0.119254 0.364176 0.362957 0.113159 0.103081 0.244332 0.243139 0.092726 -100 
-100 -100 0.410334 0.368034 0.116898 0.122988 0.411589 0.411954 0.124551 0.122329 0.393387 0.393575 0.123115 0.128861 0.436639 0.436473 0.128068 0.119164 0.363383 0.362164 0.113042 0.103006 0.243935 0.242753 0.092685 -100 
-100 -100 0.122218 0.118265 0.086739 0.087571 0.126251 0.126284 0.087645 0.087035 0.119068 0.119055 0.086783 0.087331 0.124059 0.124064 0.087393 0.086742 0.117693 0.117562 0.085957 0.084766 0.101748 0.101571 0.082410 -100 
-100 -100 0.130303 0.124863 0.087543 0.088243 0.130513 0.130461 0.087913 0.086316 0.110589 0.110504 0.085619 0.085499 0.106144 0.106173 0.085748 0.086633 0.121186 0.121164 0.086443 0.085443 0.108598 0.108389 0.083013 -100 
-100 -100 0.488915 0.429759 0.126545 0.130419 0.443464 0.442758 0.126808 0.111958 0.301664 0.300718 0.106477 0.102760 0.234890 0.235190 0.104772 0.117266 0.394202 0.394654 0.119756 0.112996 0.330236 0.328654 0.101408 -100 
-100 -100 0.486688 0.427929 0.126294 0.130113 0.441150 0.440448 0.126496 0.111719 0.300091 0.299153 0.106251 0.102535 0.233379 0.233680 0.104543 0.117007 0.392415 0.392879 0.119544 0.112854 0.329404 0.327838 0.101342 -100 
-100 -100 0.115825 0.111655 0.084935 0.085394 0.115242 0.115180 0.084966 0.083593 0.098245 0.098168 0.082891 0.082690 0.093438 0.093464 0.082947 0.083867 0.108196 0.108224 0.084085 0.083446 0.100417 0.100284 0.081979 -100 
-100 -100 0.090634 0.090061 0.082213 0.082288 0.090261 0.090249 0.082099 0.081846 0.087335 0.087311 0.081509 0.081456 0.086111 0.086120 0.081577 0.081752 0.088990 0.088995 0.081860 0.081731 0.087539 0.087491 0.080851 -100 
-100 -100 0.080747 0.080696 0.079918 0.079929 0.080747 0.080746 0.079904 0.079874 0.080402 0.080400 0.079824 0.079822 0.080291 0.080293 0.079840 0.079854 0.080572 0.080573 0.079865 0.079850 0.080390 0.080385 0.079737 -100 
-100 -100 -100 -100 -100 -100 -100 -100 -100 -100 -100 -100 -100 -100 -100 -100 -100 -100 -100 -100 -100 -100 -100 -100 -100 -100 
-100 -100 -100 -100 -100 -100 -100 -100 -100 -100 -100 -100 -100 -100 -100 -100 -100 -100 -100 -100 -100 -100 -100 -100 -100 -100 
-100 -100 -100 -100 -100 -100 -100 -100 -100 -100 -100 -100 -100 -100 -100 -100 -100 -100 -100 -100 -100 -100 -100 -100 -100 -100 
-100 -100 0.163045 0.155135 0.093025 0.092336 0.145292 0.145179 0.091524 0.090710 0.138099 0.138172 0.091173 0.092985 0.154156 0.154172 0.093086 0.091391 0.139302 0.139223 0.090879 0.091509 0.144686 0.144382 0.087829 -100 
-100 -100 0.473025 0.404531 0.124384 0.119959 0.355342 0.354785 0.117226 0.111860 0.315938 0.316305 0.113587 0.125724 0.401224 0.401296 0.126025 0.114536 0.322007 0.321613 0.112679 0.117103 0.353633 0.352177 0.108667 -100 
-100 -100 2.943810 2.479390 0.497802 0.462647 2.219016 2.215662 0.444277 0.412174 2.151202 2.153405 0.423687 0.493083 2.319390 2.319787 0.494778 0.429976 2.168832 2.166495 0.418086 0.445048 2.224593 2.212696 0.369614 -100 
-100 -100 2.944524 2.480054 0.498209 0.464127 2.231274 2.227918 0.445757 0.412594 2.152574 2.154769 0.424042 0.494357 2.330465 2.330902 0.496256 0.430918 2.175926 2.173572 0.418924 0.446027 2.232794 2.220851 0.370371 -100 
-100 -100 0.490118 0.420765 0.128916 0.129370 0.440777 0.440203 0.126959 0.116778 0.338456 0.338776 0.118178 0.134615 0.480810 0.481084 0.136960 0.123115 0.381258 0.380768 0.120630 0.125709 0.418429 0.416708 0.114433 -100 
-100 -100 0.174472 0.166906 0.099036 0.113661 0.385634 0.385517 0.113380 0.097504 0.161307 0.161255 0.097022 0.109783 0.357680 0.358195 0.113493 0.105456 0.266478 0.266164 0.103638 0.105660 0.290343 0.289530 0.097863 -100 
-100 -100 0.432485 0.427389 0.146914 0.305023 2.061785 2.062400 0.312091 0.156869 0.608567 0.607494 0.150924 0.275123 1.970187 1.975356 0.309867 0.252659 1.632882 1.630959 0.241633 0.255271 1.724709 1.719207 0.206362 -100 
-100 -100 0.429460 0.424755 0.146434 0.303955 2.055659 2.056297 0.311087 0.156527 0.607081 0.605982 0.150407 0.273361 1.956765 1.961952 0.308203 0.252556 1.635345 1.633512 0.241950 0.255217 1.723522 1.718003 0.206215 -100 
-100 -100 0.155266 0.150974 0.095424 0.108412 0.354464 0.354440 0.108501 0.095095 0.152684 0.152444 0.092755 0.100133 0.283868 0.284490 0.104578 0.103987 0.278957 0.279104 0.105234 0.105356 0.283159 0.282245 0.097003 -100 
-100 -100 0.360323 0.321417 0.109036 0.105277 0.296159 0.296012 0.104671 0.105421 0.287101 0.286502 0.101570 0.093725 0.171836 0.172417 0.098436 0.123066 0.442373 0.443984 0.130738 0.123270 0.385152 0.382998 0.109793 -100 
-100 -100 2.614478 2.240036 0.368164 0.299201 1.837447 1.836197 0.291579 0.330260 2.004095 1.998616 0.297423 0.174165 0.920338 0.924474 0.195720 0.416921 2.294597 2.305828 0.475696 0.426859 2.100185 2.085485 0.335004 -100 
-100 -100 2.629503 2.252041 0.369446 0.299597 1.838126 1.836884 0.291975 0.331434 2.014300 2.008833 0.298654 0.174726 0.923092 0.927208 0.196140 0.417591 2.298181 2.309384 0.476209 0.426819 2.098990 2.084273 0.334834 -100 
-100 -100 0.444729 0.394687 0.116983 0.109038 0.300332 0.300196 0.108057 0.112582 0.348500 0.347967 0.109142 0.098485 0.186475 0.186904 0.101279 0.126448 0.460705 0.462139 0.133033 0.123274 0.378778 0.376518 0.108931 -100 
-100 -100 0.432937 0.386216 0.117562 0.117694 0.370911 0.370952 0.117520 0.117647 0.373896 0.373928 0.116907 0.118254 0.366006 0.365911 0.118045 0.114826 0.356772 0.356218 0.112740 0.104748 0.257199 0.256018 0.094596 -100 
-100 -100 2.598315 2.237047 0.378470 0.387309 2.147658 2.148104 0.388293 0.382441 2.127749 2.128957 0.388292 0.416795 2.188444 2.186683 0.407679 0.345363 2.004020 1.997374 0.310057 0.245165 1.567594 1.559689 0.181482 -100 
-100 -100 2.599484 2.237992 0.378819 0.388175 2.152932 2.153355 0.389018 0.382245 2.125008 2.126182 0.387931 0.416848 2.190177 2.188410 0.407691 0.344829 2.000432 1.993757 0.309368 0.244626 1.564621 1.556759 0.181111 -100 
-100 -100 0.438714 0.391046 0.119403 0.121793 0.397937 0.397830 0.120735 0.116862 0.359283 0.359174 0.115507 0.118753 0.376854 0.376725 0.118433 0.112695 0.338624 0.337874 0.109390 0.101941 0.242978 0.241973 0.092587 -100 
-100 -100 0.472959 0.417192 0.123885 0.126772 0.424396 0.423613 0.122832 0.108317 0.282041 0.281098 0.102868 0.099197 0.216158 0.216494 0.101318 0.114092 0.377994 0.378433 0.116199 0.108956 0.303963 0.302554 0.098098 -100 
-100 -100 2.714253 2.318555 0.417130 0.427530 2.221666 2.216539 0.399566 0.289647 1.731868 1.723735 0.243819 0.191337 1.237655 1.241112 0.210704 0.346845 2.122115 2.127547 0.376723 0.332469 1.956142 1.945216 0.256622 -100 
-100 -100 2.697202 2.304881 0.415221 0.425505 2.208179 2.203078 0.397614 0.288212 1.721332 1.713233 0.242487 0.190152 1.227832 1.231280 0.209506 0.345356 2.111353 2.116827 0.375426 0.331630 1.949722 1.938875 0.256139 -100 
-100 -100 0.366285 0.323339 0.110402 0.112737 0.331506 0.330785 0.109115 0.096616 0.202437 0.201583 0.091412 0.087880 0.139939 0.140258 0.090146 0.102360 0.298663 0.299309 0.105872 0.100687 0.247871 0.246834 0.093523 -100 
-100 -100 0.139293 0.135018 0.089521 0.089785 0.135169 0.135042 0.088712 0.086928 0.115232 0.115046 0.085066 0.084382 0.103710 0.103795 0.085208 0.087162 0.129956 0.130076 0.088366 0.087642 0.122286 0.122071 0.084480 -100 
-100 -100 0.084299 0.084043 0.080631 0.080661 0.084158 0.084146 0.080509 0.080333 0.082120 0.082101 0.080067 0.080010 0.081086 0.081097 0.080136 0.080317 0.083601 0.083613 0.080476 0.080404 0.082807 0.082788 0.080062 -100 
-100 -100 -100 -100 -100 -100 -100 -100 -100 -100 -100 -100 -100 -100 -100 -100 -100 -100 -100 -100 -100 -100 -100 -100 -100 -100 
-100 -100 -100 -100 -100 -100 -100 -100 -100 -100 -100 -100 -100 -100 -100 -100 -100 -100 -100 -100 -100 -100 -100 -100 -100 -100 
-100 -100 -100 -100 -100 -100 -100 -100 -100 -100 -100 -100 -100 -100 -100 -100 -100 -100 -100 -100 -100 -100 -100 -100 -100 -100 
-100 -100 0.162735 0.154871 0.092986 0.092317 0.145290 0.145180 0.091529 0.090719 0.138165 0.138239 0.091185 0.092998 0.154206 0.154223 0.093095 0.091395 0.139308 0.139230 0.090901 0.091548 0.144986 0.144682 0.087868 -100 
-100 -100 0.471205 0.403133 0.124216 0.119912 0.355343 0.354799 0.117239 0.111890 0.316256 0.316627 0.113627 0.125772 0.401487 0.401560 0.126063 0.114547 0.322030 0.321643 0.112730 0.117248 0.355150 0.353691 0.108807 -100 
-100 -100 2.932643 2.471004 0.496345 0.462312 2.218992 2.215737 0.444396 0.412527 2.153744 2.155967 0.424104 0.493460 2.320699 2.321084 0.495061 0.430057 2.168939 2.166678 0.418568 0.446713 2.237931 2.225991 0.371227 -100 
-100 -100 2.933182 2.471546 0.496738 0.463792 2.231345 2.228104 0.445884 0.412935 2.155036 2.157265 0.424444 0.494707 2.331658 2.332100 0.496523 0.430984 2.176008 2.173745 0.419399 0.447676 2.246108 2.234139 0.371978 -100 
-100 -100 0.487682 0.418858 0.128712 0.129357 0.441313 0.440764 0.127021 0.116797 0.338458 0.338784 0.118153 0.134577 0.480609 0.480897 0.136939 0.123093 0.381246 0.380774 0.120665 0.125826 0.419858 0.418144 0.114548 -100 
-100 -100 0.173316 0.165897 0.098955 0.113780 0.387555 0.387449 0.113543 0.097506 0.160862 0.160802 0.096937 0.109637 0.356389 0.356911 0.113373 0.105410 0.266426 0.266119 0.103630 0.105625 0.290113 0.289304 0.097831 -100 
-100 -100 0.424753 0.420508 0.146560 0.306389 2.074941 2.075591 0.313576 0.156722 0.603100 0.601940 0.150166 0.273639 1.959627 1.964834 0.308601 0.252279 1.632484 1.630592 0.241443 0.254668 1.720811 1.715321 0.205784 -100 
-100 -100 0.421767 0.417900 0.146084 0.305319 2.068850 2.069536 0.312574 0.156376 0.601557 0.600371 0.149644 0.271872 1.946229 1.951467 0.306939 0.252166 1.634891 1.633096 0.241749 0.254596 1.719507 1.714012 0.205628 -100 
-100 -100 0.154318 0.150137 0.095382 0.108578 0.356638 0.356626 0.108669 0.095060 0.151845 0.151593 0.092618 0.099967 0.282665 0.283301 0.104456 0.103912 0.278697 0.278849 0.105164 0.105243 0.282353 0.281449 0.096909 -100 
-100 -100 0.358964 0.320333 0.108979 0.105424 0.297798 0.297650 0.104788 0.105293 0.285145 0.284535 0.101359 0.093632 0.171637 0.172224 0.098383 0.122920 0.441402 0.443007 0.130564 0.123123 0.384225 0.382084 0.109689 -100 
-100 -100 2.609064 2.236158 0.367832 0.300250 1.845275 1.843958 0.292277 0.328795 1.990536 1.985019 0.295738 0.173874 0.921106 0.925277 0.195646 0.416019 2.289730 2.300899 0.474498 0.425844 2.095109 2.080483 0.334255 -100 
-100 -100 2.624232 2.248286 0.369118 0.300624 1.845776 1.844477 0.292653 0.329954 2.000738 1.995247 0.296969 0.174437 0.923875 0.928030 0.196063 0.416667 2.293236 2.304394 0.475003 0.425809 2.094003 2.079377 0.334099 -100 
-100 -100 0.444019 0.394173 0.116948 0.109120 0.301192 0.301055 0.108095 0.112431 0.346734 0.346204 0.108967 0.098425 0.186417 0.186847 0.101229 0.126274 0.459500 0.460942 0.132855 0.123184 0.378302 0.376067 0.108899 -100 
-100 -100 0.433532 0.386688 0.117579 0.117604 0.369962 0.370001 0.117397 0.117586 0.373607 0.373644 0.116846 0.118139 0.365247 0.365146 0.117908 0.114669 0.355752 0.355216 0.112644 0.104794 0.257949 0.256776 0.094678 -100 
-100 -100 2.603980 2.241359 0.378761 0.386185 2.139912 2.140337 0.387060 0.382344 2.128874 2.130115 0.388326 0.416020 2.183819 2.182001 0.406642 0.344371 1.999156 1.992639 0.309572 0.245903 1.574298 1.566412 0.182341 -100 
-100 -100 2.605174 2.242332 0.379108 0.387031 2.145085 2.145501 0.387772 0.382143 2.126196 2.127419 0.387970 0.416060 2.185496 2.183687 0.406647 0.343832 1.995575 1.989042 0.308887 0.245363 1.571341 1.563509 0.181971 -100 
-100 -100 0.439484 0.391662 0.119421 0.121660 0.396662 0.396560 0.120586 0.116829 0.359396 0.359299 0.115486 0.118637 0.375950 0.375822 0.118278 0.112542 0.337683 0.336960 0.109320 0.102012 0.243890 0.242894 0.092687 -100 
-100 -100 0.473090 0.417308 0.123886 0.126755 0.424252 0.423468 0.122794 0.108264 0.281701 0.280759 0.102809 0.099130 0.215731 0.216065 0.101231 0.113970 0.377193 0.377643 0.116122 0.108966 0.304254 0.302853 0.098141 -100 
-100 -100 2.713784 2.318215 0.417122 0.427712 2.222730 2.217583 0.399646 0.289294 1.729266 1.721115 0.243373 0.191002 1.235700 1.239148 0.210320 0.346176 2.118377 2.123836 0.376139 0.332353 1.956337 1.945448 0.256658 -100 
-100 -100 2.696662 2.304498 0.415209 0.425686 2.209299 2.204190 0.397702 0.287856 1.718716 1.710611 0.242042 0.189821 1.225920 1.229366 0.209128 0.344687 2.107659 2.113172 0.374844 0.331499 1.949834 1.939037 0.256165 -100 
-100 -100 0.366197 0.323281 0.110400 0.112754 0.331681 0.330968 0.109121 0.096579 0.202089 0.201239 0.091364 0.087842 0.139732 0.140052 0.090102 0.102285 0.298109 0.298768 0.105810 0.100667 0.247878 0.246853 0.093524 -100 
-100 -100 0.139278 0.135007 0.089522 0.089788 0.135198 0.135072 0.088711 0.086919 0.115166 0.114980 0.085050 0.084368 0.103664 0.103749 0.085192 0.087142 0.129857 0.129979 0.088350 0.087634 0.122287 0.122074 0.084481 -100 
-100 -100 0.084297 0.084042 0.080631 0.080662 0.084161 0.084150 0.080509 0.080332 0.082112 0.082093 0.080066 0.080009 0.081081 0.081091 0.080134 0.080315 0.083591 0.083602 0.080474 0.080403 0.082807 0.082788 0.080062 -100 
-100 -100 -100 -100 -100 -100 -100 -100 -100 -100 -100 -100 -100 -100 -100 -100 -100 -100 -100 -100 -100 -100 -100 -100 -100 -100 
-100 -100 -100 -100 -100 -100 -100 -100 -100 -100 -100 -100 -100 -100 -100 -100 -100 -100 -100 -100 -100 -100 -100 -100 -100 -100 
-100 -100 -100 -100 -100 -100 -100 -100 -100 -100 -100 -100 -100 -100 -100 -100 -100 -100 -100 -100 -100 -100 -100 -100 -100 -100 
-100 -100 0.093032 0.092171 0.082628 0.082608 0.091484 0.091466 0.082422 0.082219 0.089406 0.089427 0.082401 0.082838 0.093675 0.093699 0.083052 0.082795 0.091279 0.091257 0.082609 0.082623 0.091419 0.091348 0.081543 -100 
-100 -100 0.127432 0.120574 0.086062 0.085844 0.117087 0.117019 0.085433 0.084544 0.107466 0.107534 0.084952 0.087001 0.128545 0.128613 0.087407 0.085920 0.114087 0.114013 0.085491 0.085771 0.116834 0.116619 0.083993 -100 
-100 -100 0.554780 0.477060 0.135130 0.132607 0.443404 0.442819 0.129668 0.121713 0.381228 0.381763 0.124280 0.141993 0.509605 0.510074 0.144288 0.131487 0.427170 0.426584 0.128772 0.131610 0.444239 0.442087 0.118179 -100 
-100 -100 0.554757 0.477069 0.135201 0.132812 0.445474 0.444900 0.129876 0.121781 0.381274 0.381814 0.124304 0.142088 0.510886 0.511371 0.144421 0.131571 0.427981 0.427407 0.128875 0.131743 0.445486 0.443340 0.118286 -100 
-100 -100 0.129089 0.122244 0.087124 0.087649 0.131050 0.130985 0.087251 0.085618 0.109278 0.109310 0.085578 0.088004 0.137822 0.137929 0.088915 0.087284 0.121968 0.121912 0.087078 0.087542 0.126998 0.126752 0.085231 -100 
-100 -100 0.094189 0.093441 0.084104 0.086094 0.124291 0.124275 0.085937 0.083749 0.091104 0.091062 0.083164 0.084398 0.110867 0.110942 0.085296 0.084673 0.103788 0.103790 0.084820 0.085269 0.109726 0.109607 0.083510 -100 
-100 -100 0.109615 0.109570 0.091881 0.111468 0.396341 0.396359 0.111600 0.091999 0.112729 0.112352 0.088097 0.097280 0.280771 0.281364 0.102648 0.098769 0.240398 0.240510 0.100205 0.103936 0.286492 0.285891 0.097339 -100 
-100 -100 0.109492 0.109461 0.091852 0.111387 0.395579 0.395606 0.111506 0.091951 0.112492 0.112112 0.088012 0.097090 0.279010 0.279613 0.102476 0.098730 0.240612 0.240737 0.100208 0.103894 0.286097 0.285502 0.097293 -100 
-100 -100 0.093026 0.092480 0.083854 0.085677 0.120787 0.120758 0.085245 0.083144 0.088332 0.088250 0.082106 0.082808 0.101314 0.101409 0.084008 0.084210 0.104889 0.104938 0.084777 0.084934 0.107362 0.107237 0.083108 -100 
-100 -100 0.116026 0.112204 0.085590 0.085685 0.113866 0.113790 0.084946 0.083944 0.098600 0.098504 0.082952 0.082824 0.096299 0.096419 0.084270 0.086772 0.129945 0.130096 0.087677 0.086582 0.117645 0.117374 0.084079 -100 
-100 -100 0.468074 0.413136 0.120943 0.114057 0.327966 0.327295 0.109468 0.107029 0.291843 0.291172 0.102810 0.096581 0.190847 0.191646 0.102433 0.128584 0.472167 0.473552 0.134971 0.123763 0.378485 0.376142 0.108926 -100 
-100 -100 0.470253 0.414928 0.121083 0.114070 0.327678 0.327016 0.109492 0.107160 0.293341 0.292686 0.102990 0.096707 0.191415 0.192213 0.102526 0.128701 0.472932 0.474324 0.135062 0.123793 0.378464 0.376129 0.108933 -100 
-100 -100 0.128907 0.123779 0.086909 0.086248 0.112585 0.112522 0.085552 0.085307 0.109041 0.108994 0.084844 0.084412 0.100727 0.100812 0.085247 0.087724 0.133838 0.133962 0.088248 0.086892 0.117639 0.117347 0.084135 -100 
-100 -100 0.125392 0.120942 0.086602 0.086432 0.116580 0.116577 0.086143 0.086327 0.118350 0.118365 0.086258 0.086361 0.118513 0.118511 0.086543 0.086235 0.116536 0.116507 0.086111 0.085571 0.107493 0.107313 0.083282 -100 
-100 -100 0.437939 0.390214 0.118081 0.117850 0.370213 0.370432 0.118592 0.121544 0.399196 0.399531 0.123130 0.125282 0.412450 0.412007 0.123192 0.114473 0.339543 0.338880 0.111093 0.107032 0.278566 0.277489 0.097550 -100 
-100 -100 0.438007 0.390277 0.118109 0.117930 0.370983 0.371213 0.118685 0.121574 0.399220 0.399560 0.123143 0.125303 0.412642 0.412203 0.123175 0.114388 0.338834 0.338177 0.111002 0.106980 0.278346 0.277281 0.097531 -100 
-100 -100 0.125682 0.121203 0.086821 0.086930 0.120351 0.120362 0.086832 0.086776 0.119515 0.119515 0.086599 0.086713 0.119871 0.119834 0.086490 0.085806 0.113147 0.113105 0.085578 0.085260 0.106662 0.106514 0.083198 -100 
-100 -100 0.131159 0.125619 0.087566 0.088122 0.129601 0.129525 0.087618 0.085947 0.108840 0.108745 0.085195 0.084984 0.103694 0.103703 0.085071 0.085869 0.117343 0.117371 0.086024 0.085518 0.110234 0.110057 0.083357 -100 
-100 -100 0.486354 0.427757 0.126525 0.131289 0.449236 0.448406 0.127114 0.110187 0.288395 0.287334 0.104114 0.100753 0.225211 0.225474 0.102487 0.114040 0.374909 0.375473 0.117033 0.112331 0.331124 0.329691 0.101585 -100 
-100 -100 0.483899 0.425747 0.126271 0.131022 0.447272 0.446454 0.126850 0.109965 0.286815 0.285764 0.103898 0.100559 0.223926 0.224192 0.102304 0.113830 0.373388 0.373964 0.116838 0.112156 0.329981 0.328567 0.101474 -100 
-100 -100 0.115502 0.111392 0.084947 0.085514 0.116162 0.116086 0.084986 0.083352 0.096463 0.096370 0.082525 0.082360 0.092116 0.092137 0.082573 0.083417 0.105636 0.105680 0.083728 0.083311 0.100501 0.100389 0.081998 -100 
-100 -100 0.090550 0.089987 0.082222 0.082324 0.090465 0.090448 0.082090 0.081764 0.086871 0.086840 0.081365 0.081325 0.085754 0.085762 0.081419 0.081568 0.088305 0.088314 0.081719 0.081658 0.087552 0.087512 0.080858 -100 
-100 -100 0.080735 0.080686 0.079920 0.079936 0.080779 0.080778 0.079902 0.079862 0.080326 0.080322 0.079800 0.079799 0.080233 0.080234 0.079812 0.079823 0.080466 0.080467 0.079842 0.079836 0.080393 0.080389 0.079738 -100 
-100 -100 -100 -100 -100 -100 -100 -100 -100 -100 -100 -100 -100 -100 -100 -100 -100 -100 -100 -100 -100 -100 -100 -100 -100 -100 
-100 -100 -100 -100 -100 -100 -100 -100 -100 -100 -100 -100 -100 -100 -100 -100 -100 -100 -100 -100 -100 -100 -100 -100 -100 -100 
-100 -100 -100 -100 -100 -100 -100 -100 -100 -100 -100 -100 -100 -100 -100 -100 -100 -100 -100 -100 -100 -100 -100 -100 -100 -100 
-100 -100 0.089666 0.089238 0.082170 0.082314 0.090531 0.090523 0.082195 0.081959 0.087880 0.087904 0.082171 0.082695 0.093320 0.093366 0.083075 0.082998 0.092706 0.092678 0.082782 0.082567 0.090563 0.090484 0.081412 -100 
-100 -100 0.103284 0.101349 0.083813 0.084623 0.110833 0.110813 0.084437 0.083393 0.097937 0.098006 0.083863 0.086402 0.126107 0.126302 0.087362 0.087109 0.123725 0.123615 0.086557 0.085301 0.111005 0.110758 0.083300 -100 
-100 -100 0.360442 0.328683 0.112796 0.121678 0.404404 0.404244 0.120643 0.109683 0.297368 0.297969 0.112668 0.136773 0.496631 0.498237 0.143909 0.141868 0.482820 0.481978 0.138115 0.127022 0.407244 0.404750 0.111847 -100 
-100 -100 0.360499 0.328750 0.112879 0.121938 0.406975 0.406819 0.120905 0.109768 0.297437 0.298029 0.112682 0.136798 0.497043 0.498658 0.143965 0.141950 0.483783 0.482955 0.138256 0.127234 0.409168 0.406668 0.112021 -100 
-100 -100 0.105091 0.103176 0.084966 0.086725 0.126996 0.126979 0.086544 0.084557 0.099629 0.099639 0.084372 0.087053 0.131521 0.131750 0.088513 0.088397 0.132338 0.132278 0.088332 0.087428 0.124007 0.123714 0.084883 -100 
-100 -100 0.091487 0.091149 0.083983 0.087517 0.138266 0.138262 0.087411 0.083815 0.089786 0.089702 0.082767 0.083454 0.099799 0.099877 0.084459 0.084672 0.106016 0.106092 0.085354 0.086751 0.124088 0.123935 0.084896 -100 
-100 -100 0.116244 0.116195 0.094047 0.125669 0.481668 0.481655 0.125454 0.093895 0.111296 0.110566 0.086430 0.088581 0.163932 0.164283 0.093264 0.097128 0.248525 0.249543 0.103369 0.118606 0.402038 0.401271 0.111632 -100 
-100 -100 0.116630 0.116544 0.094110 0.125812 0.482575 0.482552 0.125542 0.093877 0.111046 0.110313 0.086368 0.088497 0.163425 0.163777 0.093185 0.097057 0.248160 0.249178 0.103299 0.118480 0.401012 0.400252 0.111522 -100 
-100 -100 0.095014 0.094276 0.084550 0.088204 0.141993 0.141920 0.087520 0.083393 0.086563 0.086441 0.081880 0.082423 0.095818 0.095901 0.083658 0.084035 0.104183 0.104266 0.084818 0.086006 0.119124 0.118992 0.084215 -100 
-100 -100 0.129774 0.123157 0.087583 0.089776 0.146013 0.145740 0.088252 0.083703 0.088845 0.088740 0.082464 0.084373 0.115544 0.115744 0.086073 0.086207 0.120999 0.120951 0.086297 0.085128 0.105311 0.105135 0.082926 -100 
-100 -100 0.564509 0.486656 0.137981 0.145331 0.498112 0.495722 0.133327 0.099742 0.164628 0.164170 0.096083 0.115628 0.393307 0.395047 0.124859 0.125283 0.420852 0.419958 0.121870 0.106528 0.258862 0.257372 0.094738 -100 
-100 -100 0.567284 0.488859 0.138140 0.145184 0.496492 0.494117 0.133212 0.099843 0.165761 0.165312 0.096257 0.115839 0.394697 0.396434 0.125035 0.125437 0.421817 0.420923 0.121995 0.106614 0.259327 0.257833 0.094791 -100 
-100 -100 0.144520 0.136095 0.088877 0.089721 0.139069 0.138833 0.088322 0.085053 0.099210 0.099163 0.084571 0.086298 0.123122 0.123283 0.087348 0.087354 0.125749 0.125679 0.087075 0.085784 0.107650 0.107440 0.083291 -100 
-100 -100 0.131824 0.126102 0.087166 0.086355 0.113034 0.113036 0.086048 0.087410 0.126767 0.126794 0.087428 0.086379 0.117682 0.117662 0.086510 0.086753 0.121136 0.121219 0.087104 0.088549 0.133470 0.133204 0.086104 -100 
-100 -100 0.465778 0.410868 0.119312 0.110010 0.303609 0.304126 0.112205 0.132089 0.467231 0.467752 0.134447 0.120989 0.372025 0.371378 0.117960 0.119405 0.382892 0.383729 0.122804 0.137806 0.477611 0.475809 0.126257 -100 
-100 -100 0.465386 0.410568 0.119285 0.110008 0.303674 0.304203 0.112255 0.132265 0.468917 0.469444 0.134631 0.121062 0.372263 0.371605 0.117958 0.119330 0.382226 0.383067 0.122739 0.137868 0.478487 0.476692 0.126350 -100 
-100 -100 0.130182 0.124761 0.087078 0.086414 0.113683 0.113740 0.086616 0.088500 0.135157 0.135190 0.088535 0.087034 0.119123 0.119029 0.086504 0.086369 0.117999 0.118092 0.086792 0.088792 0.137383 0.137144 0.086571 -100 
-100 -100 0.135569 0.129148 0.088181 0.089567 0.140088 0.140086 0.089419 0.087936 0.125274 0.125214 0.087486 0.087977 0.128801 0.128709 0.087549 0.085930 0.112336 0.112314 0.085863 0.086674 0.121389 0.121208 0.084591 -100 
-100 -100 0.509576 0.445607 0.131710 0.144547 0.512559 0.512328 0.142914 0.126737 0.396375 0.395768 0.123070 0.129162 0.428738 0.428193 0.127091 0.113165 0.329496 0.329121 0.111892 0.116785 0.372661 0.371388 0.106976 -100 
-100 -100 0.506827 0.443376 0.131437 0.144298 0.510869 0.510636 0.142643 0.126396 0.393776 0.393171 0.122719 0.128860 0.426764 0.426230 0.126827 0.112947 0.327907 0.327532 0.111658 0.116457 0.370119 0.368864 0.106723 -100 
-100 -100 0.118750 0.114000 0.085521 0.087060 0.127681 0.127658 0.086797 0.084943 0.108669 0.108599 0.084366 0.085105 0.114893 0.114838 0.084885 0.083411 0.100211 0.100172 0.083262 0.083696 0.105352 0.105250 0.082505 -100 
-100 -100 0.090939 0.090330 0.082342 0.082568 0.091954 0.091945 0.082417 0.082082 0.088617 0.088594 0.081795 0.081887 0.089102 0.089095 0.081842 0.081647 0.087554 0.087547 0.081648 0.081711 0.088227 0.088191 0.080957 -100 
-100 -100 0.080774 0.080722 0.079938 0.079966 0.080934 0.080933 0.079943 0.079901 0.080500 0.080497 0.079854 0.079866 0.080560 0.080560 0.079860 0.079837 0.080392 0.080391 0.079835 0.079841 0.080461 0.080457 0.079750 -100 
-100 -100 -100 -100 -100 -100 -100 -100 -100 -100 -100 -100 -100 -100 -100 -100 -100 -100 -100 -100 -100 -100 -100 -100 -100 -100 
-100 -100 -100 -100 -100 -100 -100 -100 -100 -100 -100 -100 -100 -100 -100 -100 -100 -100 -100 -100 -100 -100 -100 -100 -100 -100 
-100 -100 -100 -100 -100 -100 -100 -100 -100 -100 -100 -100 -100 -100 -100 -100 -100 -100 -100 -100 -100 -100 -100 -100 -100 -100 
-100 -100 0.126211 0.124055 0.088051 0.089337 0.136629 0.136622 0.089183 0.087789 0.120793 0.120898 0.088519 0.091495 0.151098 0.151380 0.093280 0.093338 0.151979 0.151845 0.092580 0.090950 0.137179 0.136780 0.086599 -100 
-100 -100 0.244600 0.227192 0.098306 0.106626 0.307984 0.307962 0.106378 0.097706 0.216909 0.217375 0.100085 0.119293 0.385531 0.386991 0.125883 0.126314 0.390073 0.389380 0.123247 0.112333 0.310782 0.308892 0.101558 -100 
-100 -100 2.154156 1.903413 0.304138 0.375077 2.123014 2.122749 0.372721 0.295584 1.782158 1.785514 0.312593 0.453222 2.285909 2.294246 0.495790 0.498235 2.303071 2.299420 0.479901 0.415690 2.146959 2.131727 0.321057 -100 
-100 -100 2.155848 1.904966 0.304723 0.377220 2.139628 2.139368 0.374857 0.296151 1.783120 1.786391 0.312661 0.453312 2.288215 2.296594 0.496090 0.499032 2.311174 2.307618 0.481179 0.417623 2.161002 2.145691 0.322705 -100 
-100 -100 0.269460 0.251173 0.104082 0.119606 0.416284 0.416258 0.119006 0.103030 0.233784 0.233856 0.102029 0.121758 0.416686 0.418365 0.130671 0.133395 0.454886 0.454617 0.133613 0.125408 0.405914 0.403659 0.111537 -100 
-100 -100 0.156098 0.153661 0.098224 0.129117 0.486320 0.486287 0.128393 0.097447 0.139981 0.139278 0.090638 0.093684 0.187182 0.187716 0.098468 0.103888 0.291701 0.292726 0.110325 0.124398 0.428119 0.426951 0.115366 -100 
-100 -100 0.719815 0.703737 0.180617 0.422738 2.313898 2.313122 0.415100 0.169726 0.508823 0.500986 0.115113 0.123831 0.814396 0.817586 0.154395 0.223050 1.703153 1.713115 0.282012 0.401876 2.213166 2.206876 0.354263 -100 
-100 -100 0.725490 0.708662 0.181364 0.424129 2.319622 2.318742 0.416018 0.169649 0.506064 0.498207 0.114869 0.123610 0.813293 0.816472 0.154167 0.222565 1.699938 1.709860 0.281314 0.400758 2.206850 2.200610 0.353277 -100 
-100 -100 0.189654 0.182254 0.103301 0.135826 0.515180 0.514549 0.131295 0.095404 0.115326 0.114529 0.087533 0.091239 0.181847 0.182394 0.096967 0.101329 0.275614 0.276459 0.106511 0.119033 0.395133 0.394170 0.110728 -100 
-100 -100 0.486793 0.421573 0.131563 0.149131 0.538284 0.535876 0.137061 0.096465 0.123137 0.122555 0.091235 0.112361 0.388785 0.390489 0.122513 0.118734 0.378543 0.377664 0.115749 0.105100 0.262377 0.261191 0.095092 -100 
-100 -100 2.943686 2.488039 0.505203 0.535340 2.341894 2.327077 0.454827 0.193188 0.793288 0.790618 0.180482 0.388103 2.240843 2.252340 0.451135 0.416169 2.161300 2.153123 0.373036 0.258533 1.570147 1.559907 0.182789 -100 
-100 -100 2.960822 2.501333 0.506581 0.534129 2.333599 2.318841 0.453758 0.193875 0.802383 0.799781 0.181662 0.389816 2.250653 2.262131 0.452678 0.417339 2.166587 2.158380 0.373980 0.259221 1.573657 1.563372 0.183255 -100 
-100 -100 0.572563 0.493019 0.138761 0.145438 0.496333 0.494155 0.134425 0.102955 0.186009 0.185758 0.101429 0.123086 0.442994 0.444472 0.130728 0.125238 0.405563 0.404524 0.120323 0.108893 0.279869 0.278457 0.097652 -100 
-100 -100 0.492909 0.432279 0.123565 0.114977 0.329784 0.329789 0.113582 0.125717 0.410776 0.411101 0.127163 0.119186 0.378517 0.378348 0.119592 0.121788 0.396656 0.397435 0.124896 0.138470 0.477728 0.475811 0.126281 -100 
-100 -100 2.695450 2.300202 0.385392 0.306101 1.835981 1.839066 0.320156 0.450234 2.264892 2.267628 0.464315 0.383273 2.073720 2.070408 0.366672 0.388422 2.144541 2.150819 0.420778 0.509769 2.357558 2.346718 0.442965 -100 
-100 -100 2.692663 2.298107 0.385035 0.305896 1.835376 1.838561 0.320449 0.451986 2.277115 2.279883 0.466175 0.383910 2.074860 2.071435 0.366721 0.387941 2.141382 2.147700 0.420488 0.510666 2.363513 2.352703 0.444035 -100 
-100 -100 0.479077 0.421421 0.121947 0.114027 0.327688 0.328212 0.116245 0.134757 0.477197 0.477610 0.136560 0.123286 0.384114 0.383354 0.119688 0.119585 0.380663 0.381624 0.123893 0.142439 0.508128 0.506308 0.131075 -100 
-100 -100 0.508565 0.444653 0.130407 0.140303 0.486797 0.486941 0.140716 0.132049 0.437673 0.437514 0.131406 0.136548 0.467087 0.466202 0.132562 0.115197 0.331275 0.330968 0.113785 0.122879 0.411500 0.410158 0.112960 -100 
-100 -100 2.775351 2.363390 0.457078 0.513576 2.368758 2.368567 0.511376 0.445064 2.200587 2.199038 0.436815 0.477617 2.285702 2.281778 0.457899 0.346815 1.958538 1.954995 0.328457 0.372698 2.104534 2.095804 0.310690 -100 
-100 -100 2.756264 2.348233 0.454994 0.511866 2.358133 2.357913 0.509515 0.442432 2.183611 2.182051 0.434092 0.475374 2.272672 2.268811 0.455895 0.345127 1.946498 1.942919 0.326569 0.369925 2.086474 2.077863 0.308361 -100 
-100 -100 0.392683 0.343964 0.116414 0.127726 0.409277 0.409278 0.127515 0.115611 0.327255 0.327007 0.114379 0.121602 0.376977 0.376320 0.118645 0.102590 0.244911 0.244404 0.100080 0.105305 0.294670 0.293866 0.099627 -100 
-100 -100 0.142885 0.138055 0.090621 0.092036 0.147959 0.147958 0.091899 0.090357 0.134392 0.134350 0.090056 0.090987 0.142338 0.142231 0.090290 0.088143 0.121982 0.121890 0.087509 0.088236 0.129189 0.129030 0.085570 -100 
-100 -100 0.084672 0.084385 0.080793 0.080942 0.085549 0.085551 0.080928 0.080769 0.084093 0.084088 0.080723 0.080819 0.084958 0.084947 0.080712 0.080492 0.082770 0.082759 0.080387 0.080460 0.083542 0.083530 0.080198 -100 
-100 -100 -100 -100 -100 -100 -100 -100 -100 -100 -100 -100 -100 -100 -100 -100 -100 -100 -100 -100 -100 -100 -100 -100 -100 -100 
-100 -100 -100 -100 -100 -100 -100 -100 -100 -100 -100 -100 -100 -100 -100 -100 -100 -100 -100 -100 -100 -100 -100 -100 -100 -100 
-100 -100 -100 -100 -100 -100 -100 -100 -100 -100 -100 -100 -100 -100 -100 -100 -100 -100 -100 -100 -100 -100 -100 -100 -100 -100 
-100 -100 0.126118 0.123971 0.088029 0.089312 0.136518 0.136512 0.089156 0.087766 0.120700 0.120807 0.088513 0.091507 0.151221 0.151507 0.093316 0.093380 0.152172 0.152038 0.092618 0.090976 0.137250 0.136849 0.086611 -100 
-100 -100 0.244142 0.226815 0.098246 0.106545 0.307444 0.307425 0.106296 0.097644 0.216514 0.216988 0.100062 0.119365 0.386177 0.387656 0.126024 0.126485 0.391087 0.390391 0.123404 0.112413 0.311134 0.309235 0.101600 -100 
-100 -100 2.150454 1.900549 0.303599 0.374395 2.119709 2.119446 0.372022 0.295015 1.778921 1.782337 0.312288 0.453750 2.288993 2.297448 0.496767 0.499496 2.308315 2.304649 0.481081 0.416319 2.149117 2.133822 0.321428 -100 
-100 -100 2.152128 1.902098 0.304181 0.376529 2.136311 2.136070 0.374159 0.295581 1.779921 1.783263 0.312355 0.453824 2.291217 2.299730 0.497057 0.500280 2.316414 2.312860 0.482361 0.418251 2.163204 2.147848 0.323082 -100 
-100 -100 0.268978 0.250782 0.104024 0.119529 0.415800 0.415787 0.118954 0.103007 0.233653 0.233737 0.102024 0.121815 0.417020 0.418725 0.130778 0.133551 0.455974 0.455717 0.133795 0.125526 0.406542 0.404285 0.111615 -100 
-100 -100 0.156002 0.153577 0.098215 0.129147 0.486683 0.486663 0.128471 0.097502 0.140392 0.139686 0.090667 0.093683 0.186833 0.187369 0.098459 0.103911 0.292034 0.293071 0.110403 0.124540 0.429206 0.428036 0.115489 -100 
-100 -100 0.719713 0.703654 0.180695 0.423216 2.316571 2.315881 0.415956 0.170371 0.514221 0.506316 0.115399 0.123672 0.809246 0.812396 0.154014 0.222944 1.704153 1.714199 0.282350 0.402878 2.219157 2.212859 0.355244 -100 
-100 -100 0.725404 0.708591 0.181441 0.424601 2.322305 2.321525 0.416877 0.170292 0.511442 0.503517 0.115154 0.123449 0.808142 0.811286 0.153782 0.222441 1.700833 1.710847 0.281632 0.401728 2.212707 2.206476 0.354242 -100 
-100 -100 0.189646 0.182249 0.103310 0.135880 0.515677 0.515065 0.131388 0.095457 0.115643 0.114841 0.087556 0.091231 0.181533 0.182077 0.096930 0.101292 0.275507 0.276362 0.106496 0.119075 0.395711 0.394761 0.110783 -100 
-100 -100 0.486771 0.421557 0.131563 0.149134 0.538319 0.535913 0.137063 0.096460 0.123019 0.122437 0.091227 0.112380 0.389189 0.390892 0.122508 0.118626 0.377649 0.376765 0.115612 0.104999 0.261618 0.260444 0.095029 -100 
-100 -100 2.943557 2.487939 0.505163 0.535238 2.341303 2.326446 0.454502 0.192765 0.789267 0.786624 0.180223 0.388562 2.246646 2.258161 0.451624 0.415406 2.155848 2.147577 0.371764 0.257375 1.562018 1.551864 0.181940 -100 
-100 -100 2.960588 2.501163 0.506525 0.534002 2.332915 2.318135 0.453418 0.193442 0.798291 0.795715 0.181394 0.390263 2.256476 2.267991 0.453170 0.416573 2.161162 2.152877 0.372713 0.258060 1.565521 1.555329 0.182405 -100 
-100 -100 0.572174 0.492703 0.138704 0.145372 0.496037 0.493868 0.134350 0.102886 0.185531 0.185283 0.101383 0.123089 0.443606 0.445099 0.130756 0.125172 0.404889 0.403854 0.120222 0.108813 0.279158 0.277758 0.097595 -100 
-100 -100 0.491655 0.431275 0.123445 0.114885 0.329217 0.329227 0.113494 0.125617 0.410168 0.410497 0.127084 0.119132 0.378338 0.378185 0.119595 0.121890 0.397579 0.398371 0.125028 0.138616 0.478722 0.476796 0.126392 -100 
-100 -100 2.686296 2.293013 0.384308 0.305358 1.832104 1.835212 0.319537 0.449670 2.262604 2.265359 0.463823 0.382813 2.071537 2.068314 0.366599 0.389477 2.151200 2.157581 0.422295 0.511487 2.365275 2.354354 0.444391 -100 
-100 -100 2.683460 2.290890 0.383946 0.305143 1.831464 1.834684 0.319825 0.451412 2.274845 2.277650 0.465683 0.383440 2.072628 2.069307 0.366642 0.388985 2.148020 2.154457 0.422006 0.512388 2.371332 2.360459 0.445476 -100 
-100 -100 0.477674 0.420296 0.121806 0.113915 0.327024 0.327558 0.116155 0.134669 0.476788 0.477216 0.136496 0.123225 0.383755 0.383014 0.119672 0.119678 0.381585 0.382571 0.124057 0.142656 0.509669 0.507850 0.131262 -100 
-100 -100 0.507551 0.443837 0.130281 0.140169 0.486080 0.486232 0.140613 0.132003 0.437582 0.437432 0.131388 0.136529 0.467055 0.466172 0.132539 0.115155 0.330836 0.330540 0.113783 0.122963 0.412303 0.410966 0.113055 -100 
-100 -100 2.771037 2.360079 0.456413 0.512887 2.365946 2.365794 0.510839 0.444946 2.200649 2.199135 0.436847 0.477686 2.286354 2.282390 0.457749 0.346119 1.953381 1.949869 0.327877 0.372959 2.107472 2.098787 0.311160 -100 
-100 -100 2.752017 2.344989 0.454335 0.511174 2.355349 2.355184 0.508982 0.442308 2.183670 2.182161 0.434123 0.475435 2.273318 2.269434 0.455742 0.344420 1.941291 1.937754 0.325977 0.370163 2.089306 2.080756 0.308818 -100 
-100 -100 0.392053 0.343474 0.116338 0.127633 0.408762 0.408780 0.127447 0.115588 0.327249 0.327016 0.114378 0.121597 0.377022 0.376373 0.118618 0.102522 0.244273 0.243778 0.100028 0.105320 0.295069 0.294280 0.099671 -100 
-100 -100 0.142787 0.137970 0.090602 0.092015 0.147873 0.147875 0.091886 0.090349 0.134390 0.134351 0.090055 0.090986 0.142344 0.142238 0.090279 0.088124 0.121857 0.121766 0.087495 0.088235 0.129259 0.129102 0.085582 -100 
-100 -100 0.084662 0.084376 0.080791 0.080939 0.085540 0.085542 0.080926 0.080768 0.084092 0.084088 0.080722 0.080819 0.084958 0.084947 0.080710 0.080489 0.082757 0.082746 0.080385 0.080459 0.083550 0.083538 0.080199 -100 
-100 -100 -100 -100 -100 -100 -100 -100 -100 -100 -100 -100 -100 -100 -100 -100 -100 -100 -100 -100 -100 -100 -100 -100 -100 -100 
-100 -100 -100 -100 -100 -100 -100 -100 -100 -100 -100 -100 -100 -100 -100 -100 -100 -100 -100 -100 -100 -100 -100 -100 -100 -100 
-100 -100 -100 -100 -100 -100 -100 -100 -100 -100 -100 -100 -100 -100 -100 -100 -100 -100 -100 -100 -100 -100 -100 -100 -100 -100 
-100 -100 0.089014 0.088644 0.081966 0.082096 0.089832 0.089822 0.081948 0.081718 0.087088 0.087129 0.082072 0.082746 0.093941 0.094011 0.083333 0.083296 0.093769 0.093738 0.083065 0.082776 0.091018 0.090925 0.081516 -100 
-100 -100 0.101045 0.099429 0.083384 0.084139 0.108359 0.108338 0.083916 0.082927 0.095747 0.095850 0.083659 0.086684 0.128983 0.129253 0.088057 0.087928 0.128222 0.128096 0.087324 0.085774 0.112679 0.112392 0.083555 -100 
-100 -100 0.342523 0.314344 0.110110 0.118495 0.387777 0.387604 0.117253 0.106708 0.279550 0.280384 0.110900 0.138846 0.511835 0.513941 0.148298 0.147440 0.509237 0.508308 0.143409 0.129981 0.418435 0.415662 0.113587 -100 
-100 -100 0.342579 0.314414 0.110199 0.118761 0.390398 0.390239 0.117547 0.106836 0.279938 0.280765 0.110936 0.138851 0.511860 0.513978 0.148311 0.147502 0.510264 0.509363 0.143574 0.130232 0.420645 0.417870 0.113798 -100 
-100 -100 0.102654 0.101068 0.084585 0.086333 0.124944 0.124954 0.086457 0.084637 0.100263 0.100288 0.084317 0.087161 0.130561 0.130841 0.088717 0.088910 0.137244 0.137210 0.089286 0.088186 0.127260 0.126924 0.085410 -100 
-100 -100 0.090703 0.090428 0.083894 0.087608 0.139820 0.139870 0.088012 0.084536 0.094434 0.094319 0.083024 0.083267 0.094965 0.095031 0.084016 0.084555 0.107670 0.107800 0.085935 0.087591 0.129199 0.129024 0.085616 -100 
-100 -100 0.113263 0.113311 0.094285 0.127574 0.495321 0.495761 0.130925 0.099945 0.154758 0.153592 0.088628 0.086182 0.112272 0.112381 0.088425 0.094665 0.253610 0.255068 0.105325 0.123350 0.432936 0.432109 0.116146 -100 
-100 -100 0.113709 0.113717 0.094365 0.127740 0.496353 0.496791 0.131027 0.099922 0.154375 0.153204 0.088557 0.086098 0.111909 0.112016 0.088330 0.094543 0.252856 0.254313 0.105167 0.123118 0.431350 0.430545 0.115963 -100 
-100 -100 0.094764 0.094040 0.084615 0.088467 0.144170 0.144141 0.088129 0.084008 0.090209 0.090051 0.082091 0.082256 0.092020 0.092072 0.083137 0.083606 0.103699 0.103805 0.084677 0.086095 0.121017 0.120897 0.084363 -100 
-100 -100 0.129464 0.122870 0.087587 0.089815 0.146196 0.145920 0.088324 0.083698 0.088190 0.088082 0.082339 0.084369 0.115910 0.116091 0.085857 0.085567 0.117003 0.116921 0.085451 0.084347 0.100793 0.100655 0.082336 -100 
-100 -100 0.563860 0.486086 0.137745 0.144843 0.494642 0.492010 0.130978 0.096162 0.136644 0.136348 0.094112 0.117701 0.425733 0.427562 0.127718 0.122620 0.392870 0.391419 0.115156 0.099714 0.212558 0.211390 0.089235 -100 
-100 -100 0.566276 0.487994 0.137846 0.144628 0.492709 0.490101 0.130791 0.096200 0.137388 0.137100 0.094246 0.117900 0.427371 0.429215 0.127932 0.122815 0.394031 0.392586 0.115314 0.099815 0.213044 0.211873 0.089290 -100 
-100 -100 0.142281 0.134097 0.088438 0.089293 0.137503 0.137255 0.087716 0.084328 0.095281 0.095256 0.084165 0.086316 0.126676 0.126869 0.087640 0.087232 0.122884 0.122773 0.086486 0.085169 0.103440 0.103253 0.082767 -100 
-100 -100 0.126170 0.121155 0.086369 0.085663 0.110096 0.110102 0.085355 0.086675 0.123150 0.123198 0.086960 0.086111 0.117641 0.117678 0.086692 0.087351 0.125249 0.125359 0.087704 0.089094 0.136985 0.136679 0.086461 -100 
-100 -100 0.421279 0.373627 0.113730 0.105745 0.282949 0.283582 0.108977 0.129293 0.455482 0.456080 0.132169 0.118797 0.360934 0.360662 0.117762 0.124206 0.416819 0.418091 0.130005 0.145616 0.516458 0.514274 0.132518 -100 
-100 -100 0.420756 0.373220 0.113683 0.105724 0.282916 0.283567 0.109027 0.129485 0.457403 0.458016 0.132371 0.118864 0.360998 0.360720 0.117741 0.124117 0.416120 0.417408 0.129971 0.145751 0.517912 0.515744 0.132690 -100 
-100 -100 0.123817 0.119179 0.086128 0.085579 0.110315 0.110395 0.086030 0.088032 0.133409 0.133466 0.088232 0.086734 0.117640 0.117589 0.086441 0.086805 0.121894 0.122057 0.087696 0.089905 0.144423 0.144147 0.087553 -100 
-100 -100 0.130732 0.124935 0.087364 0.088764 0.136681 0.136711 0.088873 0.087644 0.124820 0.124784 0.087387 0.087887 0.128753 0.128658 0.087403 0.085685 0.110083 0.110098 0.085924 0.087194 0.125428 0.125258 0.085239 -100 
-100 -100 0.489468 0.429537 0.128713 0.141446 0.498378 0.498301 0.140607 0.126192 0.396885 0.396408 0.123340 0.129636 0.432571 0.431825 0.126191 0.109743 0.301744 0.301458 0.108963 0.117692 0.387869 0.386792 0.109197 -100 
-100 -100 0.487091 0.427620 0.128488 0.141239 0.496904 0.496831 0.140370 0.125870 0.394355 0.393886 0.123004 0.129345 0.430659 0.429932 0.125921 0.109500 0.299981 0.299696 0.108682 0.117298 0.384957 0.383908 0.108897 -100 
-100 -100 0.116213 0.111837 0.085113 0.086628 0.125503 0.125505 0.086500 0.084842 0.108733 0.108683 0.084404 0.085154 0.115310 0.115235 0.084693 0.082958 0.096867 0.096843 0.082902 0.083747 0.107329 0.107256 0.082801 -100 
-100 -100 0.090318 0.089763 0.082174 0.082402 0.091455 0.091453 0.082316 0.082032 0.088637 0.088620 0.081818 0.081915 0.089255 0.089238 0.081735 0.081446 0.086473 0.086472 0.081491 0.081693 0.088747 0.088723 0.081078 -100 
-100 -100 0.080680 0.080634 0.079908 0.079937 0.080857 0.080858 0.079926 0.079891 0.080501 0.080500 0.079856 0.079869 0.080575 0.080574 0.079840 0.079805 0.080233 0.080233 0.079811 0.079837 0.080541 0.080539 0.079769 -100 
-100 -100 -100 -100 -100 -100 -100 -100 -100 -100 -100 -100 -100 -100 -100 -100 -100 -100 -100 -100 -100 -100 -100 -100 -100 -100 
-100 -100 -100 -100 -100 -100 -100 -100 -100 -100 -100 -100 -100 -100 -100 -100 -100 -100 -100 -100 -100 -100 -100 -100 -100 -100 
-100 -100 -100 -100 -100 -100 -100 -100 -100 -100 -100 -100 -100 -100 -100 -100 -100 -100 -100 -100 -100 -100 -100 -100 -100 -100 
-100 -100 0.090940 0.090344 0.082175 0.082128 0.089415 0.089396 0.081903 0.081732 0.087362 0.087418 0.082202 0.083090 0.095990 0.096071 0.083716 0.083545 0.094712 0.094677 0.083310 0.083099 0.092856 0.092751 0.081798 -100 
-100 -100 0.114212 0.110128 0.084412 0.084090 0.105622 0.105562 0.083656 0.083024 0.097374 0.097543 0.084142 0.088690 0.142585 0.142933 0.090300 0.089238 0.134529 0.134383 0.088566 0.087531 0.125109 0.124731 0.085082 -100 
-100 -100 0.464160 0.408414 0.121323 0.117751 0.367760 0.367172 0.114657 0.108078 0.296058 0.297513 0.115179 0.153654 0.568861 0.571341 0.164688 0.157347 0.537434 0.536466 0.153089 0.145289 0.492049 0.488716 0.127017 -100 
-100 -100 0.464172 0.408445 0.121410 0.117979 0.369997 0.369419 0.114927 0.108264 0.297226 0.298674 0.115282 0.153684 0.568791 0.571269 0.164700 0.157430 0.538630 0.537682 0.153278 0.145587 0.494530 0.491187 0.127269 -100 
-100 -100 0.115562 0.111517 0.085564 0.086085 0.120477 0.120461 0.086185 0.085104 0.105880 0.105978 0.085190 0.089323 0.143439 0.143771 0.090940 0.090265 0.144265 0.144211 0.090609 0.090060 0.140782 0.140344 0.087021 -100 
-100 -100 0.092047 0.091569 0.083923 0.086717 0.131631 0.131766 0.087557 0.085913 0.110579 0.110421 0.084456 0.083872 0.096053 0.096099 0.084342 0.084874 0.110066 0.110197 0.086276 0.087846 0.130454 0.130256 0.085787 -100 
-100 -100 0.105408 0.105592 0.092967 0.120193 0.456336 0.457935 0.128988 0.115898 0.324134 0.322050 0.102340 0.088198 0.099464 0.099367 0.088013 0.095385 0.265848 0.267367 0.106506 0.122500 0.425556 0.424638 0.114913 -100 
-100 -100 0.105477 0.105658 0.092979 0.120179 0.456025 0.457621 0.128926 0.115811 0.323285 0.321193 0.102204 0.088052 0.098790 0.098691 0.087851 0.095197 0.264643 0.266159 0.106281 0.122172 0.423145 0.422248 0.114649 -100 
-100 -100 0.092706 0.092193 0.084044 0.086708 0.130175 0.130265 0.086989 0.085117 0.105070 0.104855 0.083230 0.082260 0.089207 0.089225 0.082776 0.083443 0.103912 0.104030 0.084596 0.085833 0.118500 0.118379 0.084110 -100 
-100 -100 0.115588 0.111808 0.085620 0.085806 0.114439 0.114341 0.085030 0.083500 0.091706 0.091622 0.082409 0.082961 0.099981 0.100069 0.084001 0.084536 0.110887 0.110873 0.084729 0.083955 0.097266 0.097157 0.082082 -100 
-100 -100 0.466126 0.411492 0.120440 0.112786 0.315427 0.314087 0.104172 0.093236 0.150862 0.150783 0.092758 0.102467 0.304756 0.305800 0.109330 0.112731 0.346219 0.345389 0.107845 0.095516 0.168776 0.167983 0.086514 -100 
-100 -100 0.467138 0.412334 0.120455 0.112676 0.314264 0.312930 0.104059 0.093214 0.150985 0.150916 0.092824 0.102593 0.306024 0.307084 0.109506 0.112957 0.347739 0.346906 0.108024 0.095591 0.168933 0.168133 0.086537 -100 
-100 -100 0.123286 0.118837 0.086089 0.085465 0.108601 0.108494 0.084422 0.083502 0.093824 0.093829 0.083591 0.084530 0.109638 0.109777 0.085755 0.086439 0.118532 0.118479 0.085928 0.084613 0.098210 0.098045 0.082277 -100 
-100 -100 0.105790 0.104218 0.084593 0.084562 0.104223 0.104228 0.084308 0.084634 0.107319 0.107369 0.084989 0.085388 0.114455 0.114615 0.086590 0.088797 0.138103 0.138177 0.088954 0.087634 0.122889 0.122548 0.084729 -100 
-100 -100 0.248307 0.235103 0.099599 0.101861 0.271977 0.272551 0.104978 0.111945 0.347706 0.348244 0.114691 0.115664 0.360139 0.361124 0.120291 0.138463 0.492548 0.493369 0.142154 0.134891 0.448926 0.446208 0.118969 -100 
-100 -100 0.247990 0.234837 0.099580 0.101877 0.272295 0.272878 0.105043 0.112039 0.348566 0.349106 0.114766 0.115671 0.359781 0.360757 0.120230 0.138352 0.491740 0.492579 0.142122 0.135043 0.450615 0.447900 0.119144 -100 
-100 -100 0.104035 0.102682 0.084469 0.084694 0.106088 0.106142 0.085046 0.085584 0.113033 0.113066 0.085701 0.085653 0.112505 0.112600 0.086121 0.088145 0.134328 0.134477 0.088999 0.088556 0.131501 0.131173 0.085916 -100 
-100 -100 0.114170 0.111364 0.085512 0.086062 0.117095 0.117098 0.086075 0.085372 0.107795 0.107748 0.085000 0.084791 0.103333 0.103332 0.084756 0.084938 0.106550 0.106643 0.085674 0.087066 0.125156 0.124994 0.085156 -100 
-100 -100 0.392617 0.354798 0.114875 0.119631 0.387018 0.386743 0.117964 0.108772 0.290874 0.290183 0.104761 0.101777 0.237707 0.237478 0.100395 0.099963 0.246845 0.247481 0.103829 0.118273 0.401231 0.400441 0.111116 -100 
-100 -100 0.391594 0.353920 0.114758 0.119500 0.385940 0.385665 0.117808 0.108601 0.289537 0.288848 0.104579 0.101613 0.236604 0.236375 0.100210 0.099723 0.244951 0.245579 0.103544 0.117923 0.398769 0.398003 0.110866 -100 
-100 -100 0.104958 0.102712 0.083730 0.084237 0.107669 0.107648 0.084020 0.083149 0.096728 0.096669 0.082602 0.082452 0.092972 0.092948 0.082214 0.082030 0.092167 0.092216 0.082507 0.083810 0.109129 0.109075 0.082999 -100 
-100 -100 0.088918 0.088523 0.081888 0.081991 0.089119 0.089114 0.081873 0.081678 0.086925 0.086904 0.081402 0.081368 0.086014 0.086004 0.081241 0.081173 0.085703 0.085719 0.081406 0.081682 0.088988 0.088967 0.081114 -100 
-100 -100 0.080546 0.080511 0.079871 0.079887 0.080618 0.080618 0.079871 0.079846 0.080332 0.080330 0.079805 0.079804 0.080257 0.080256 0.079783 0.079770 0.080162 0.080164 0.079803 0.079835 0.080564 0.080563 0.079774 -100 
-100 -100 -100 -100 -100 -100 -100 -100 -100 -100 -100 -100 -100 -100 -100 -100 -100 -100 -100 -100 -100 -100 -100 -100 -100 -100 
-100 -100 -100 -100 -100 -100 -100 -100 -100 -100 -100 -100 -100 -100 -100 -100 -100 -100 -100 -100 -100 -100 -100 -100 -100 -100 
-100 -100 -100 -100 -100 -100 -100 -100 -100 -100 -100 -100 -100 -100 -100 -100 -100 -100 -100 -100 -100 -100 -100 -100 -100 -100 
-100 -100 0.148464 0.143099 0.090511 0.089691 0.132411 0.132292 0.088676 0.087984 0.123778 0.124040 0.089677 0.094419 0.166506 0.166871 0.096467 0.095413 0.159305 0.159165 0.094748 0.094006 0.153937 0.153431 0.089331 -100 
-100 -100 0.385125 0.337716 0.111213 0.106240 0.283599 0.283060 0.103386 0.099131 0.235455 0.236684 0.105179 0.136401 0.458610 0.460533 0.144840 0.137925 0.426334 0.425601 0.134731 0.129905 0.400937 0.398398 0.117068 -100 
-100 -100 2.716133 2.312866 0.413744 0.372577 2.061074 2.057145 0.350480 0.310558 1.847416 1.855556 0.351325 0.533112 2.371685 2.381175 0.581106 0.554597 2.349114 2.345857 0.538903 0.519792 2.340479 2.323655 0.422109 -100 
-100 -100 2.716402 2.313191 0.414220 0.374246 2.075142 2.071275 0.352508 0.312172 1.858601 1.866687 0.352521 0.533463 2.371328 2.380783 0.581282 0.555531 2.358223 2.355074 0.540427 0.522074 2.355317 2.338407 0.424069 -100 
-100 -100 0.395424 0.347845 0.115792 0.116444 0.378807 0.378640 0.117266 0.111313 0.316821 0.317692 0.113128 0.140249 0.456622 0.458371 0.147647 0.144393 0.495449 0.495217 0.146161 0.144415 0.499250 0.496276 0.128147 -100 
-100 -100 0.155054 0.150297 0.097851 0.119408 0.431222 0.432643 0.127555 0.120571 0.374955 0.373540 0.111614 0.099691 0.159931 0.159992 0.099248 0.105846 0.315387 0.316527 0.114223 0.127242 0.440666 0.439254 0.117308 -100 
-100 -100 0.318415 0.318342 0.150648 0.358115 2.211716 2.224350 0.437091 0.400915 2.110493 2.096116 0.303435 0.134174 0.105494 0.104332 0.120041 0.211150 1.743197 1.754811 0.295828 0.396366 2.196607 2.189521 0.345068 -100 
-100 -100 0.317543 0.317565 0.150457 0.357538 2.208256 2.220857 0.436310 0.400030 2.104681 2.090265 0.302386 0.133287 0.101879 0.100727 0.119123 0.209818 1.735853 1.747432 0.294228 0.393950 2.182712 2.175731 0.342965 -100 
-100 -100 0.148950 0.145128 0.096380 0.116637 0.413176 0.414433 0.123341 0.115796 0.343134 0.341448 0.105523 0.091618 0.120116 0.120041 0.091073 0.098362 0.278285 0.279345 0.105493 0.115286 0.367047 0.366097 0.107031 -100 
-100 -100 0.352201 0.314216 0.108795 0.105746 0.297972 0.297509 0.104191 0.097801 0.195066 0.194710 0.093901 0.095891 0.215085 0.215559 0.098920 0.105152 0.321560 0.321443 0.106156 0.098118 0.196596 0.195883 0.090035 -100 
-100 -100 2.593541 2.223084 0.363329 0.287838 1.763612 1.756387 0.244938 0.177981 1.077449 1.077573 0.178609 0.249899 1.772415 1.778390 0.285200 0.323612 1.991493 1.986859 0.296943 0.184704 1.053694 1.047266 0.127016 -100 
-100 -100 2.600083 2.228396 0.363486 0.287164 1.757875 1.750635 0.244116 0.177589 1.075574 1.075775 0.178658 0.250724 1.782179 1.788266 0.286476 0.325222 2.000084 1.995393 0.298215 0.185023 1.054047 1.047559 0.127051 -100 
-100 -100 0.398547 0.355935 0.111039 0.103728 0.268333 0.267675 0.099795 0.095239 0.185282 0.185401 0.096050 0.102445 0.289941 0.290882 0.107959 0.115151 0.366581 0.366151 0.112431 0.100132 0.197952 0.196936 0.090242 -100 
-100 -100 0.244360 0.231787 0.099037 0.101321 0.268685 0.268895 0.101863 0.103891 0.286414 0.286829 0.106013 0.110828 0.344970 0.346291 0.117798 0.135980 0.481636 0.481967 0.136634 0.123306 0.374034 0.371586 0.108150 -100 
-100 -100 1.550498 1.424409 0.209805 0.255345 1.776512 1.780570 0.277972 0.311080 1.948502 1.951534 0.326993 0.352825 2.063410 2.070237 0.387922 0.486157 2.328251 2.330887 0.498876 0.445325 2.187736 2.171911 0.348767 -100 
-100 -100 1.548467 1.422771 0.209714 0.255624 1.779308 1.783408 0.278451 0.311618 1.952640 1.955640 0.327328 0.352566 2.060200 2.066969 0.387350 0.485363 2.324258 2.327005 0.498626 0.446606 2.197569 2.181744 0.350157 -100 
-100 -100 0.234264 0.223441 0.098628 0.102835 0.284110 0.284515 0.104965 0.107306 0.310698 0.310919 0.107917 0.109921 0.327480 0.328517 0.114649 0.132037 0.461270 0.462104 0.136314 0.129557 0.426765 0.424345 0.115204 -100 
-100 -100 0.339555 0.310191 0.107446 0.111073 0.341765 0.341660 0.110700 0.104712 0.274313 0.273804 0.101782 0.098397 0.218447 0.218591 0.099066 0.103627 0.278593 0.279504 0.108826 0.121162 0.410097 0.408991 0.112458 -100 
-100 -100 2.399016 2.089548 0.334034 0.352258 2.055025 2.052999 0.340106 0.279825 1.743210 1.737876 0.249507 0.203351 1.344115 1.343260 0.198160 0.224265 1.596626 1.603218 0.261614 0.374382 2.161730 2.156003 0.329357 -100 
-100 -100 2.392179 2.083833 0.333391 0.351363 2.046751 2.044706 0.339078 0.278812 1.734484 1.729153 0.248459 0.202400 1.335825 1.334929 0.197012 0.222499 1.582315 1.588841 0.259600 0.372061 2.147074 2.141489 0.327606 -100 
-100 -100 0.282530 0.257536 0.100362 0.102787 0.275266 0.275031 0.101384 0.095363 0.204587 0.204044 0.091976 0.088713 0.150049 0.149974 0.088115 0.089767 0.179991 0.180646 0.093942 0.105629 0.311635 0.311200 0.101958 -100 
-100 -100 0.127906 0.125274 0.087663 0.087966 0.126552 0.126506 0.087449 0.086541 0.115571 0.115451 0.085271 0.084659 0.105869 0.105848 0.084399 0.084725 0.111424 0.111576 0.086263 0.087992 0.131866 0.131776 0.085976 -100 
-100 -100 0.083188 0.083033 0.080393 0.080425 0.083254 0.083250 0.080357 0.080269 0.082153 0.082141 0.080093 0.080040 0.081259 0.081257 0.080004 0.080030 0.081748 0.081765 0.080251 0.080418 0.083804 0.083799 0.080246 -100 
-100 -100 -100 -100 -100 -100 -100 -100 -100 -100 -100 -100 -100 -100 -100 -100 -100 -100 -100 -100 -100 -100 -100 -100 -100 -100 
-100 -100 -100 -100 -100 -100 -100 -100 -100 -100 -100 -100 -100 -100 -100 -100 -100 -100 -100 -100 -100 -100 -100 -100 -100 -100 
-100 -100 -100 -100 -100 -100 -100 -100 -100 -100 -100 -100 -100 -100 -100 -100 -100 -100 -100 -100 -100 -100 -100 -100 -100 -100 
-100 -100 0.148787 0.143378 0.090546 0.089698 0.132325 0.132204 0.088652 0.087961 0.123663 0.123924 0.089647 0.094373 0.166280 0.166641 0.096399 0.095333 0.158870 0.158734 0.094690 0.093987 0.154010 0.153508 0.089344 -100 
-100 -100 0.386927 0.339127 0.111354 0.106238 0.283189 0.282640 0.103322 0.099075 0.234982 0.236206 0.105099 0.136206 0.457422 0.459329 0.144571 0.137583 0.424026 0.423312 0.134460 0.129877 0.401329 0.398807 0.117123 -100 
-100 -100 2.728398 2.322104 0.415087 0.372461 2.058218 2.054193 0.349860 0.309920 1.842449 1.850550 0.350511 0.531661 2.365872 2.375256 0.579156 0.551751 2.335119 2.331967 0.536515 0.519598 2.342531 2.325839 0.422560 -100 
-100 -100 2.728679 2.322450 0.415559 0.374113 2.072199 2.068251 0.351876 0.311526 1.853646 1.861707 0.351707 0.532009 2.365561 2.374926 0.579336 0.552675 2.344189 2.341160 0.538029 0.521861 2.357301 2.340539 0.424512 -100 
-100 -100 0.397398 0.349415 0.115935 0.116410 0.378101 0.377932 0.117177 0.111267 0.316580 0.317458 0.113093 0.140107 0.455748 0.457492 0.147423 0.144067 0.493091 0.492882 0.145869 0.144351 0.499426 0.496481 0.128170 -100 
-100 -100 0.155558 0.150746 0.097876 0.119303 0.430077 0.431497 0.127431 0.120607 0.375909 0.374505 0.111703 0.099726 0.160120 0.160179 0.099242 0.105811 0.315070 0.316209 0.114153 0.127129 0.439915 0.438512 0.117224 -100 
-100 -100 0.320695 0.320457 0.150684 0.357319 2.206255 2.218909 0.436425 0.401848 2.120546 2.106228 0.304725 0.134710 0.107532 0.106345 0.120384 0.211511 1.744698 1.756247 0.295823 0.395616 2.191783 2.184697 0.344250 -100 
-100 -100 0.319811 0.319665 0.150488 0.356726 2.202760 2.215396 0.435640 0.400955 2.114759 2.100417 0.303678 0.133823 0.103882 0.102701 0.119465 0.210177 1.737372 1.748898 0.294223 0.393192 2.177865 2.170899 0.342145 -100 
-100 -100 0.149305 0.145443 0.096384 0.116509 0.411977 0.413246 0.123230 0.115860 0.344386 0.342720 0.105652 0.091689 0.120386 0.120306 0.091095 0.098361 0.278162 0.279222 0.105445 0.115175 0.366223 0.365287 0.106939 -100 
-100 -100 0.353259 0.315048 0.108854 0.105666 0.297106 0.296645 0.104117 0.097823 0.195640 0.195291 0.093964 0.095921 0.215048 0.215514 0.098884 0.105057 0.320481 0.320367 0.106045 0.098060 0.196385 0.195680 0.090009 -100 
-100 -100 2.599085 2.227097 0.363848 0.287344 1.759617 1.752403 0.244492 0.178173 1.081300 1.081443 0.178878 0.249790 1.770549 1.776433 0.284603 0.322389 1.982364 1.977766 0.295821 0.184401 1.053170 1.046785 0.126978 -100 
-100 -100 2.605508 2.232323 0.363997 0.286670 1.753930 1.746711 0.243675 0.177776 1.079361 1.079587 0.178921 0.250605 1.780280 1.786287 0.285874 0.323979 1.990872 1.986230 0.297084 0.184720 1.053543 1.047107 0.127016 -100 
-100 -100 0.399163 0.356386 0.111067 0.103660 0.267722 0.267070 0.099734 0.095231 0.185504 0.185629 0.096064 0.102443 0.289805 0.290743 0.107901 0.115012 0.365231 0.364812 0.112298 0.100084 0.197892 0.196884 0.090238 -100 
-100 -100 0.243828 0.231322 0.098991 0.101283 0.268559 0.268770 0.101835 0.103843 0.286105 0.286527 0.105992 0.110885 0.345548 0.346871 0.117828 0.135880 0.480673 0.481001 0.136508 0.123256 0.373965 0.371527 0.108144 -100 
-100 -100 1.543898 1.418942 0.209254 0.255178 1.776737 1.780812 0.277882 0.310603 1.945521 1.948591 0.326669 0.353362 2.067461 2.074300 0.388474 0.485756 2.325084 2.327678 0.498269 0.445133 2.187465 2.171679 0.348731 -100 
-100 -100 1.541848 1.417297 0.209163 0.255456 1.779565 1.783693 0.278366 0.311137 1.949639 1.952689 0.327004 0.353098 2.064254 2.071052 0.387907 0.484970 2.321203 2.323924 0.498033 0.446408 2.197271 2.181499 0.350117 -100 
-100 -100 0.233691 0.222947 0.098589 0.102824 0.284178 0.284591 0.104966 0.107270 0.310337 0.310570 0.107904 0.109988 0.328148 0.329197 0.114727 0.132024 0.460918 0.461755 0.136269 0.129534 0.426662 0.424255 0.115191 -100 
-100 -100 0.339855 0.310415 0.107477 0.111103 0.341984 0.341883 0.110743 0.104764 0.274703 0.274196 0.101838 0.098439 0.218676 0.218823 0.099115 0.103695 0.279131 0.280043 0.108878 0.121159 0.409902 0.408795 0.112434 -100 
-100 -100 2.402923 2.092508 0.334530 0.352578 2.056076 2.054063 0.340458 0.280384 1.746527 1.741185 0.250026 0.203552 1.344739 1.343895 0.198408 0.224897 1.601398 1.607985 0.262213 0.374401 2.160718 2.154952 0.329172 -100 
-100 -100 2.396120 2.086833 0.333890 0.351676 2.047777 2.045759 0.339428 0.279367 1.737800 1.732472 0.248978 0.202594 1.336404 1.335524 0.197255 0.223123 1.587064 1.593597 0.260194 0.372071 2.146050 2.140439 0.327420 -100 
-100 -100 0.283040 0.257953 0.100415 0.102825 0.275449 0.275225 0.101430 0.095423 0.205036 0.204498 0.092032 0.088739 0.150115 0.150044 0.088146 0.089828 0.180534 0.181193 0.093999 0.105632 0.311458 0.311029 0.101936 -100 
-100 -100 0.127990 0.125350 0.087678 0.087978 0.126583 0.126540 0.087463 0.086559 0.115658 0.115538 0.085288 0.084670 0.105885 0.105864 0.084413 0.084746 0.111541 0.111693 0.086281 0.087997 0.131835 0.131746 0.085971 -100 
-100 -100 0.083198 0.083043 0.080395 0.080427 0.083258 0.083255 0.080359 0.080272 0.082164 0.082152 0.080096 0.080042 0.081262 0.081260 0.080006 0.080034 0.081763 0.081779 0.080253 0.080419 0.083800 0.083795 0.080245 -100 
-100 -100 -100 -100 -100 -100 -100 -100 -100 -100 -100 -100 -100 -100 -100 -100 -100 -100 -100 -100 -100 -100 -100 -100 -100 -100 
-100 -100 -100 -100 -100 -100 -100 -100 -100 -100 -100 -100 -100 -100 -100 -100 -100 -100 -100 -100 -100 -100 -100 -100 -100 -100 
-100 -100 -100 -100 -100 -100 -100 -100 -100 -100 -100 -100 -100 -100 -100 -100 -100 -100 -100 -100 -100 -100 -100 -100 -100 -100 
-100 -100 0.093061 0.092249 0.082490 0.082203 0.088796 0.088748 0.081582 0.081391 0.085879 0.085927 0.081806 0.082643 0.094726 0.094784 0.083092 0.082798 0.091527 0.091514 0.082743 0.082835 0.093260 0.093187 0.081901 -100 
-100 -100 0.121973 0.116624 0.085186 0.084153 0.103638 0.103518 0.083102 0.082468 0.094141 0.094289 0.083467 0.087676 0.137427 0.137705 0.088905 0.087493 0.123661 0.123579 0.087188 0.087173 0.126842 0.126539 0.085355 -100 
-100 -100 0.523318 0.454832 0.127313 0.117481 0.352985 0.351918 0.111002 0.104116 0.266149 0.267460 0.110534 0.146654 0.539965 0.541986 0.155472 0.144340 0.465334 0.464767 0.142107 0.143574 0.502621 0.499863 0.128969 -100 
-100 -100 0.523541 0.455048 0.127402 0.117678 0.354940 0.353888 0.111249 0.104310 0.267526 0.268840 0.110682 0.146745 0.540263 0.542290 0.155536 0.144445 0.466508 0.465965 0.142280 0.143838 0.504889 0.502131 0.129188 -100 
-100 -100 0.125447 0.119969 0.086505 0.086109 0.117187 0.117119 0.085727 0.084906 0.105401 0.105513 0.085248 0.089085 0.141093 0.141349 0.090064 0.088891 0.133624 0.133601 0.089208 0.089556 0.141410 0.141051 0.087070 -100 
-100 -100 0.096956 0.096101 0.084389 0.086433 0.126426 0.126544 0.087104 0.086217 0.115922 0.115811 0.085308 0.084582 0.099373 0.099382 0.084531 0.084748 0.108102 0.108199 0.085720 0.087179 0.127063 0.126894 0.085348 -100 
-100 -100 0.131063 0.129617 0.094822 0.117822 0.428624 0.430342 0.127712 0.121883 0.385883 0.384125 0.111315 0.094917 0.130884 0.130618 0.092392 0.098488 0.274212 0.275345 0.106486 0.119206 0.400714 0.399755 0.111197 -100 
-100 -100 0.131038 0.129592 0.094814 0.117780 0.428224 0.429949 0.127657 0.121822 0.385322 0.383566 0.111214 0.094791 0.130181 0.129912 0.092242 0.098319 0.273122 0.274255 0.106273 0.118879 0.398260 0.397327 0.110927 -100 
-100 -100 0.096510 0.095701 0.084309 0.086264 0.124806 0.124915 0.086856 0.085934 0.113612 0.113453 0.084662 0.083445 0.093035 0.093006 0.083151 0.083521 0.102706 0.102778 0.084122 0.085129 0.114700 0.114596 0.083564 -100 
-100 -100 0.121527 0.116807 0.086088 0.085448 0.110246 0.110159 0.084930 0.084114 0.097459 0.097412 0.083457 0.083730 0.100958 0.100976 0.083814 0.083964 0.105118 0.105092 0.083861 0.083359 0.095939 0.095859 0.081828 -100 
-100 -100 0.492054 0.430658 0.122693 0.110384 0.296277 0.295033 0.103044 0.095682 0.179911 0.179897 0.095568 0.102931 0.295201 0.295706 0.105560 0.106071 0.295483 0.294795 0.101603 0.093011 0.165559 0.165007 0.086163 -100 
-100 -100 0.492485 0.431013 0.122669 0.110289 0.295396 0.294160 0.102944 0.095632 0.179739 0.179736 0.095590 0.103023 0.296326 0.296852 0.105711 0.106251 0.296731 0.296048 0.101758 0.093092 0.165838 0.165282 0.086204 -100 
-100 -100 0.125170 0.120136 0.086092 0.084986 0.105729 0.105630 0.084195 0.083664 0.096371 0.096398 0.083910 0.084712 0.109072 0.109151 0.085236 0.085475 0.111370 0.111324 0.084939 0.084091 0.097764 0.097640 0.082216 -100 
-100 -100 0.102204 0.100965 0.084134 0.084222 0.103669 0.103684 0.084241 0.084517 0.106879 0.106957 0.085062 0.085821 0.117146 0.117280 0.086585 0.088161 0.132914 0.132961 0.088142 0.087189 0.122469 0.122171 0.084672 -100 
-100 -100 0.211711 0.203473 0.096018 0.100568 0.273472 0.274139 0.104585 0.109769 0.332840 0.333529 0.113286 0.118188 0.381021 0.382027 0.122767 0.136834 0.476462 0.477068 0.139435 0.133893 0.447457 0.444895 0.118788 -100 
-100 -100 0.211383 0.203197 0.096007 0.100610 0.273986 0.274668 0.104680 0.109875 0.333623 0.334316 0.113368 0.118209 0.380775 0.381783 0.122759 0.136812 0.476279 0.476909 0.139488 0.134075 0.449118 0.446560 0.118956 -100 
-100 -100 0.100358 0.099371 0.084069 0.084544 0.106446 0.106514 0.085057 0.085412 0.111425 0.111480 0.085680 0.086070 0.115753 0.115861 0.086594 0.088232 0.133113 0.133230 0.088859 0.088469 0.131068 0.130749 0.085843 -100 
-100 -100 0.114831 0.111795 0.085584 0.086172 0.118060 0.118078 0.086322 0.085692 0.109702 0.109660 0.085377 0.085116 0.104630 0.104638 0.085154 0.085446 0.109399 0.109473 0.086028 0.087101 0.124301 0.124116 0.085027 -100 
-100 -100 0.411376 0.369480 0.117184 0.121124 0.391468 0.391236 0.119593 0.111496 0.307140 0.306408 0.107364 0.102879 0.240526 0.240356 0.101920 0.103449 0.271798 0.272377 0.107043 0.118656 0.396302 0.395298 0.110309 -100 
-100 -100 0.410633 0.368847 0.117095 0.121003 0.390362 0.390134 0.119442 0.111336 0.305877 0.305149 0.107184 0.102697 0.239248 0.239078 0.101716 0.103200 0.269905 0.270481 0.106760 0.118311 0.393862 0.392889 0.110062 -100 
-100 -100 0.107364 0.104738 0.084073 0.084493 0.108507 0.108494 0.084305 0.083571 0.099047 0.098983 0.083004 0.082661 0.093377 0.093359 0.082498 0.082547 0.095296 0.095338 0.082961 0.083921 0.108415 0.108335 0.082886 -100 
-100 -100 0.089488 0.089035 0.082013 0.082085 0.089272 0.089268 0.081978 0.081826 0.087498 0.087477 0.081548 0.081459 0.086125 0.086117 0.081378 0.081390 0.086647 0.086660 0.081592 0.081754 0.088821 0.088789 0.081070 -100 
-100 -100 0.080640 0.080597 0.079895 0.079906 0.080650 0.080651 0.079894 0.079876 0.080434 0.080432 0.079833 0.079823 0.080279 0.080278 0.079809 0.079808 0.080315 0.080317 0.079834 0.079849 0.080536 0.080533 0.079766 -100 
-100 -100 -100 -100 -100 -100 -100 -100 -100 -100 -100 -100 -100 -100 -100 -100 -100 -100 -100 -100 -100 -100 -100 -100 -100 -100 
-100 -100 -100 -100 -100 -100 -100 -100 -100 -100 -100 -100 -100 -100 -100 -100 -100 -100 -100 -100 -100 -100 -100 -100 -100 -100 
-100 -100 -100 -100 -100 -100 -100 -100 -100 -100 -100 -100 -100 -100 -100 -100 -100 -100 -100 -100 -100 -100 -100 -100 -100 -100 
-100 -100 0.094910 0.093803 0.082677 0.082190 0.088183 0.088120 0.081403 0.081175 0.084405 0.084430 0.081419 0.081895 0.090445 0.090470 0.082141 0.081855 0.086483 0.086492 0.081967 0.082404 0.092295 0.092259 0.081758 -100 
-100 -100 0.136117 0.127429 0.086324 0.083963 0.099774 0.099598 0.082503 0.081772 0.087171 0.087222 0.082213 0.083815 0.109036 0.109100 0.084248 0.083146 0.092884 0.092906 0.083394 0.085439 0.120343 0.120257 0.084548 -100 
-100 -100 0.613866 0.521393 0.137613 0.114777 0.318665 0.316847 0.104547 0.095285 0.169495 0.169855 0.097445 0.114258 0.386158 0.386642 0.116656 0.103641 0.217310 0.217575 0.105511 0.128373 0.465928 0.465165 0.122105 -100 
-100 -100 0.614950 0.522262 0.137739 0.114932 0.320128 0.318313 0.104731 0.095424 0.170325 0.170684 0.097560 0.114396 0.387261 0.387747 0.116777 0.103724 0.217966 0.218236 0.105614 0.128543 0.467462 0.466697 0.122238 -100 
-100 -100 0.143349 0.133978 0.087832 0.085784 0.111168 0.111018 0.084849 0.083992 0.096518 0.096547 0.083997 0.085515 0.116494 0.116542 0.085757 0.084594 0.100649 0.100692 0.085175 0.087467 0.131777 0.131650 0.085917 -100 
-100 -100 0.105644 0.103741 0.084846 0.085618 0.116422 0.116449 0.085783 0.085356 0.109946 0.109918 0.084896 0.084948 0.108438 0.108417 0.084809 0.084328 0.104046 0.104079 0.084869 0.085617 0.114299 0.114183 0.084027 -100 
-100 -100 0.224883 0.212296 0.099378 0.111676 0.372163 0.373074 0.117738 0.116479 0.361030 0.360531 0.111922 0.107291 0.276700 0.276326 0.105135 0.103724 0.294541 0.294697 0.106563 0.108792 0.320156 0.319226 0.100580 -100 
-100 -100 0.225280 0.212617 0.099429 0.111742 0.372697 0.373610 0.117801 0.116519 0.361432 0.360931 0.111929 0.107268 0.276597 0.276220 0.105085 0.103661 0.294225 0.294375 0.106447 0.108588 0.318512 0.317592 0.100402 -100 
-100 -100 0.107560 0.105295 0.085190 0.085991 0.118831 0.118850 0.086177 0.085651 0.112052 0.111992 0.084938 0.084774 0.107518 0.107468 0.084376 0.083854 0.102367 0.102352 0.083864 0.084079 0.105216 0.105124 0.082582 -100 
-100 -100 0.157370 0.144461 0.089623 0.087449 0.123572 0.123345 0.086348 0.084773 0.103066 0.103025 0.084240 0.085211 0.114725 0.114680 0.084901 0.083511 0.095610 0.095556 0.083077 0.083119 0.096665 0.096602 0.081778 -100 
-100 -100 0.679283 0.569095 0.151237 0.129744 0.407176 0.404993 0.118649 0.103957 0.253685 0.253547 0.103238 0.114756 0.379600 0.379203 0.113024 0.097628 0.182438 0.181818 0.092852 0.093233 0.197969 0.197628 0.088094 -100 
-100 -100 0.679131 0.568992 0.151189 0.129663 0.406564 0.404388 0.118577 0.103941 0.253798 0.253671 0.103290 0.114883 0.380703 0.380311 0.113172 0.097711 0.182740 0.182122 0.092931 0.093354 0.198890 0.198547 0.088194 -100 
-100 -100 0.158494 0.145574 0.089517 0.087096 0.120493 0.120274 0.085879 0.084599 0.103568 0.103595 0.084838 0.086248 0.122076 0.122051 0.086127 0.084431 0.097576 0.097524 0.083786 0.084134 0.101890 0.101804 0.082626 -100 
-100 -100 0.107645 0.105543 0.084841 0.084863 0.108023 0.108043 0.084931 0.085549 0.115591 0.115726 0.086331 0.087759 0.131980 0.131951 0.087654 0.085790 0.109136 0.109154 0.085686 0.088153 0.135495 0.135311 0.086300 -100 
-100 -100 0.226418 0.216079 0.097317 0.102597 0.290760 0.291664 0.107685 0.117282 0.386266 0.387463 0.122982 0.132356 0.457267 0.456983 0.131292 0.117333 0.345070 0.345511 0.119398 0.142070 0.510509 0.508936 0.131666 -100 
-100 -100 0.225890 0.215649 0.097296 0.102673 0.291561 0.292485 0.107843 0.117507 0.387881 0.389081 0.123199 0.132511 0.457917 0.457634 0.131432 0.117486 0.346404 0.346852 0.119583 0.142277 0.511880 0.510296 0.131819 -100 
-100 -100 0.104766 0.103185 0.084697 0.085361 0.112073 0.112178 0.086073 0.086950 0.123589 0.123712 0.087557 0.088595 0.134461 0.134419 0.088418 0.086774 0.116163 0.116209 0.087077 0.089573 0.142615 0.142373 0.087325 -100 
-100 -100 0.139547 0.131340 0.088322 0.089634 0.141954 0.142030 0.090040 0.089445 0.136977 0.136939 0.089261 0.089107 0.135059 0.134990 0.088784 0.087882 0.126523 0.126448 0.087693 0.087178 0.121490 0.121239 0.084781 -100 
-100 -100 0.581186 0.498231 0.141633 0.149110 0.516317 0.516436 0.149061 0.142282 0.472721 0.472074 0.138788 0.135473 0.446075 0.445605 0.133347 0.129229 0.426695 0.425947 0.126646 0.117982 0.364111 0.362237 0.105624 -100 
-100 -100 0.580035 0.497296 0.141507 0.148930 0.514748 0.514861 0.148827 0.141990 0.470469 0.469816 0.138447 0.135082 0.443291 0.442828 0.132965 0.128946 0.424905 0.424158 0.126352 0.117619 0.361388 0.359536 0.105349 -100 
-100 -100 0.130208 0.122784 0.086654 0.087724 0.130217 0.130243 0.087713 0.086863 0.122104 0.122022 0.086324 0.085941 0.117708 0.117649 0.085628 0.085096 0.113455 0.113370 0.084806 0.083900 0.104145 0.103986 0.082414 -100 
-100 -100 0.092227 0.091408 0.082490 0.082642 0.092122 0.092125 0.082584 0.082432 0.090649 0.090628 0.082203 0.082122 0.089633 0.089621 0.082015 0.081944 0.089234 0.089223 0.081922 0.081813 0.088248 0.088200 0.080983 -100 
-100 -100 0.080903 0.080836 0.079957 0.079977 0.080948 0.080950 0.079972 0.079953 0.080756 0.080754 0.079914 0.079905 0.080627 0.080626 0.079886 0.079877 0.080571 0.080570 0.079871 0.079860 0.080479 0.080474 0.079755 -100 
-100 -100 -100 -100 -100 -100 -100 -100 -100 -100 -100 -100 -100 -100 -100 -100 -100 -100 -100 -100 -100 -100 -100 -100 -100 -100 
-100 -100 -100 -100 -100 -100 -100 -100 -100 -100 -100 -100 -100 -100 -100 -100 -100 -100 -100 -100 -100 -100 -100 -100 -100 -100 
-100 -100 -100 -100 -100 -100 -100 -100 -100 -100 -100 -100 -100 -100 -100 -100 -100 -100 -100 -100 -100 -100 -100 -100 -100 -100 
-100 -100 0.166750 0.157933 0.092347 0.089359 0.125399 0.125053 0.086014 0.084478 0.099272 0.099300 0.084755 0.086702 0.129761 0.129775 0.086935 0.085105 0.102281 0.102373 0.085881 0.089262 0.145240 0.145209 0.087983 -100 
-100 -100 0.494530 0.419568 0.122855 0.103367 0.242738 0.241221 0.094592 0.087296 0.118774 0.118856 0.087950 0.097723 0.268509 0.268565 0.098172 0.088722 0.128764 0.129071 0.090897 0.110603 0.356018 0.355945 0.109227 -100 
-100 -100 3.006908 2.521880 0.486956 0.345570 1.918553 1.905656 0.272481 0.170924 0.936003 0.936928 0.176051 0.301059 2.014190 2.014908 0.305597 0.188010 1.073097 1.076254 0.204432 0.396160 2.236540 2.234615 0.374037 -100 
-100 -100 3.018434 2.531111 0.488171 0.346824 1.928878 1.915966 0.273730 0.171724 0.942643 0.943570 0.176857 0.302372 2.024781 2.025493 0.306860 0.188709 1.078755 1.081916 0.205106 0.397387 2.246322 2.244355 0.375026 -100 
-100 -100 0.573706 0.489727 0.132858 0.113543 0.319576 0.318043 0.105133 0.096444 0.178356 0.178451 0.097075 0.108475 0.346470 0.346466 0.108516 0.096918 0.182599 0.182909 0.098837 0.120703 0.428997 0.428647 0.116097 -100 
-100 -100 0.332293 0.305355 0.108662 0.112966 0.349808 0.349829 0.111937 0.109216 0.310561 0.310577 0.109349 0.112233 0.352296 0.352048 0.111175 0.104515 0.271312 0.271222 0.104136 0.108468 0.326170 0.325385 0.101488 -100 
-100 -100 1.982926 1.773170 0.272185 0.339715 2.059480 2.062980 0.357651 0.355499 2.053473 2.053271 0.354543 0.353934 2.054327 2.052465 0.344076 0.309347 1.884629 1.882954 0.300217 0.299916 1.887856 1.880046 0.239583 -100 
-100 -100 1.986395 1.775812 0.272737 0.340470 2.063794 2.067306 0.358491 0.356263 2.058897 2.058679 0.355210 0.354393 2.056227 2.054337 0.344343 0.309378 1.884328 1.882584 0.299874 0.298789 1.879505 1.871716 0.238500 -100 
-100 -100 0.347749 0.317286 0.111534 0.116645 0.372327 0.372390 0.116668 0.113764 0.342024 0.341953 0.113346 0.115188 0.362376 0.361932 0.112424 0.104698 0.269584 0.269158 0.101987 0.102634 0.281459 0.280710 0.095707 -100 
-100 -100 0.647880 0.544423 0.148209 0.131130 0.424004 0.422225 0.123016 0.109159 0.291733 0.291570 0.108302 0.118638 0.394374 0.393669 0.114667 0.097596 0.177943 0.177387 0.093586 0.095890 0.225093 0.224764 0.091016 -100 
-100 -100 3.107627 2.594328 0.563393 0.464668 2.231181 2.220239 0.407139 0.304718 1.796077 1.795025 0.299253 0.380969 2.154932 2.149705 0.351753 0.192353 1.031111 1.026199 0.163479 0.197527 1.465835 1.463583 0.168596 -100 
-100 -100 3.105243 2.592458 0.563023 0.464217 2.228857 2.217950 0.406834 0.304835 1.797493 1.796501 0.299638 0.381789 2.159401 2.154162 0.352512 0.192538 1.031437 1.026545 0.163744 0.198440 1.473115 1.470858 0.169478 -100 
-100 -100 0.636117 0.534538 0.146360 0.128933 0.412039 0.410391 0.121645 0.109668 0.298962 0.299063 0.110293 0.122490 0.417153 0.416375 0.118209 0.098697 0.179603 0.179158 0.095338 0.101078 0.262433 0.262077 0.096186 -100 
-100 -100 0.306095 0.282113 0.107109 0.109265 0.319087 0.319457 0.111109 0.117523 0.378619 0.379644 0.122240 0.133189 0.464776 0.464001 0.129082 0.108670 0.277626 0.277717 0.108500 0.132057 0.468831 0.467859 0.125025 -100 
-100 -100 1.681937 1.528315 0.230010 0.280772 1.866970 1.873022 0.313624 0.382128 2.146900 2.153364 0.415417 0.464535 2.282367 2.279081 0.447738 0.338744 1.922227 1.924114 0.348261 0.489750 2.341741 2.334025 0.438668 -100 
-100 -100 1.678353 1.525621 0.229796 0.281363 1.871261 1.877429 0.314697 0.383787 2.155659 2.162139 0.417115 0.465710 2.286350 2.283074 0.448975 0.340383 1.933363 1.935259 0.349953 0.491170 2.347600 2.339784 0.439629 -100 
-100 -100 0.289505 0.269515 0.105958 0.112064 0.339911 0.340790 0.116448 0.125281 0.423471 0.424502 0.130071 0.138702 0.484697 0.484002 0.135629 0.117397 0.339429 0.339521 0.117754 0.139606 0.498754 0.497276 0.129458 -100 
-100 -100 0.552337 0.474354 0.137902 0.146212 0.505448 0.505937 0.148587 0.145943 0.498344 0.498234 0.145753 0.145606 0.501961 0.501366 0.142937 0.134192 0.442781 0.441807 0.129885 0.122346 0.386854 0.384832 0.109163 -100 
-100 -100 2.970848 2.502938 0.526692 0.544334 2.345657 2.346297 0.545686 0.525489 2.313741 2.311882 0.516336 0.508567 2.310393 2.308388 0.499174 0.476747 2.290024 2.284503 0.448769 0.375703 2.059483 2.045566 0.285596 -100 
-100 -100 2.960633 2.494722 0.525569 0.542788 2.334620 2.335199 0.543812 0.523119 2.299022 2.297104 0.513665 0.505486 2.292848 2.290894 0.496289 0.474833 2.278854 2.273344 0.446875 0.373112 2.041989 2.028194 0.283442 -100 
-100 -100 0.479420 0.409272 0.128345 0.134762 0.425461 0.425656 0.135320 0.130688 0.399805 0.399421 0.128957 0.127093 0.389120 0.388723 0.125370 0.120803 0.362433 0.361461 0.116451 0.105751 0.273102 0.271586 0.096489 -100 
-100 -100 0.155454 0.148272 0.092350 0.093156 0.150775 0.150806 0.093143 0.092541 0.146299 0.146238 0.092222 0.091973 0.144445 0.144382 0.091654 0.091056 0.140082 0.139922 0.090103 0.088678 0.126079 0.125786 0.085037 -100 
-100 -100 0.085912 0.085474 0.081013 0.081105 0.085950 0.085955 0.081114 0.081051 0.085443 0.085437 0.080997 0.080970 0.085213 0.085206 0.080914 0.080848 0.084678 0.084660 0.080693 0.080548 0.083199 0.083171 0.080129 -100 
-100 -100 -100 -100 -100 -100 -100 -100 -100 -100 -100 -100 -100 -100 -100 -100 -100 -100 -100 -100 -100 -100 -100 -100 -100 -100 
-100 -100 -100 -100 -100 -100 -100 -100 -100 -100 -100 -100 -100 -100 -100 -100 -100 -100 -100 -100 -100 -100 -100 -100 -100 -100 
-100 -100 -100 -100 -100 -100 -100 -100 -100 -100 -100 -100 -100 -100 -100 -100 -100 -100 -100 -100 -100 -100 -100 -100 -100 -100 
-100 -100 0.166402 0.157634 0.092320 0.089364 0.125537 0.125193 0.086044 0.084501 0.099334 0.099360 0.084752 0.086677 0.129578 0.129589 0.086872 0.085038 0.101988 0.102081 0.085824 0.089222 0.145185 0.145159 0.087974 -100 
-100 -100 0.492458 0.417973 0.122721 0.103403 0.243374 0.241865 0.094676 0.087341 0.118956 0.119031 0.087945 0.097626 0.267607 0.267650 0.098000 0.088571 0.127811 0.128120 0.090762 0.110499 0.355747 0.355692 0.109193 -100 
-100 -100 2.992863 2.511168 0.485526 0.345929 1.922967 1.910146 0.273240 0.171286 0.938081 0.938938 0.176086 0.300220 2.008764 2.009350 0.304208 0.186674 1.063007 1.066186 0.203192 0.395398 2.235020 2.233223 0.373763 -100 
-100 -100 3.004422 2.520441 0.486740 0.347175 1.933268 1.920446 0.274485 0.172081 0.944688 0.945551 0.176891 0.301534 2.019448 2.020043 0.305481 0.187372 1.068629 1.071815 0.203858 0.396606 2.244728 2.242904 0.374742 -100 
-100 -100 0.571967 0.488437 0.132747 0.113585 0.320161 0.318641 0.105192 0.096456 0.178347 0.178439 0.097073 0.108424 0.346117 0.346108 0.108411 0.096792 0.181502 0.181810 0.098682 0.120564 0.428491 0.428170 0.116030 -100 
-100 -100 0.332932 0.305908 0.108693 0.112959 0.349592 0.349607 0.111887 0.109125 0.309622 0.309652 0.109323 0.112396 0.354306 0.354062 0.111340 0.104523 0.271003 0.270898 0.104058 0.108360 0.325451 0.324674 0.101411 -100 
-100 -100 1.994075 1.782427 0.272938 0.339632 2.057110 2.060495 0.356947 0.354312 2.045220 2.045167 0.354079 0.355864 2.071644 2.069843 0.346314 0.310016 1.885477 1.883658 0.300131 0.299312 1.883374 1.875575 0.238977 -100 
-100 -100 1.997721 1.785222 0.273507 0.340391 2.061459 2.064868 0.357793 0.355075 2.050680 2.050624 0.354752 0.356323 2.073569 2.071754 0.346590 0.310051 1.885241 1.883367 0.299799 0.298192 1.875094 1.867328 0.237903 -100 
-100 -100 0.349289 0.318586 0.111674 0.116712 0.372365 0.372425 0.116672 0.113722 0.341370 0.341321 0.113372 0.115404 0.364594 0.364161 0.112648 0.104768 0.269637 0.269205 0.101985 0.102602 0.281127 0.280387 0.095680 -100 
-100 -100 0.650869 0.546707 0.148579 0.131436 0.425791 0.424004 0.123270 0.109322 0.292851 0.292683 0.108444 0.118744 0.394907 0.394195 0.114729 0.097616 0.177853 0.177298 0.093597 0.095937 0.225731 0.225404 0.091068 -100 
-100 -100 3.119987 2.603463 0.565738 0.467014 2.241806 2.230845 0.409444 0.306549 1.807046 1.805896 0.300624 0.381303 2.154360 2.149037 0.351605 0.192211 1.029986 1.025114 0.163588 0.198228 1.473220 1.470970 0.169316 -100 
-100 -100 3.117588 2.601596 0.565372 0.466567 2.239557 2.228650 0.409150 0.306665 1.808460 1.807381 0.301005 0.382102 2.158720 2.153399 0.352350 0.192388 1.030273 1.025429 0.163848 0.199134 1.480471 1.478228 0.170198 -100 
-100 -100 0.639047 0.536783 0.146763 0.129299 0.414249 0.412600 0.121963 0.109864 0.300100 0.300194 0.110416 0.122540 0.417207 0.416427 0.118202 0.098669 0.179359 0.178917 0.095314 0.101091 0.262866 0.262518 0.096215 -100 
-100 -100 0.307637 0.283419 0.107317 0.109507 0.320669 0.321033 0.111297 0.117570 0.378066 0.379082 0.122236 0.133276 0.465504 0.464727 0.129143 0.108614 0.277011 0.277092 0.108389 0.131862 0.467221 0.466262 0.124864 -100 
-100 -100 1.691500 1.536187 0.231142 0.282157 1.874772 1.880736 0.314490 0.381452 2.137256 2.143673 0.414556 0.464966 2.286380 2.283117 0.448334 0.338309 1.918530 1.920297 0.347187 0.487580 2.328561 2.320916 0.436647 -100 
-100 -100 1.687839 1.533437 0.230913 0.282722 1.878898 1.884991 0.315541 0.383084 2.145913 2.152360 0.416241 0.466131 2.290383 2.287150 0.449575 0.339944 1.929677 1.931462 0.348872 0.488970 2.334266 2.326537 0.437587 -100 
-100 -100 0.290773 0.270601 0.106090 0.112198 0.340698 0.341574 0.116520 0.125236 0.422583 0.423621 0.130034 0.138790 0.485634 0.484949 0.135730 0.117368 0.338959 0.339040 0.117626 0.139336 0.496560 0.495105 0.129218 -100 
-100 -100 0.553820 0.475522 0.138022 0.146156 0.504193 0.504679 0.148487 0.145968 0.498745 0.498648 0.145839 0.145706 0.502813 0.502221 0.143041 0.134256 0.443201 0.442216 0.129868 0.122229 0.385838 0.383824 0.109048 -100 
-100 -100 2.976820 2.507335 0.527055 0.542863 2.333015 2.333659 0.544215 0.525797 2.317845 2.316102 0.517282 0.509423 2.314779 2.312770 0.499995 0.477510 2.293861 2.288278 0.449194 0.375302 2.056045 2.042117 0.285080 -100 
-100 -100 2.966449 2.499011 0.525911 0.541291 2.321917 2.322519 0.542330 0.523415 2.303142 2.301360 0.514607 0.506321 2.297146 2.295206 0.497097 0.475586 2.282691 2.277136 0.447305 0.372717 2.038641 2.024848 0.282937 -100 
-100 -100 0.480378 0.410008 0.128386 0.134628 0.423950 0.424158 0.135190 0.130715 0.400474 0.400113 0.129055 0.127166 0.389692 0.389307 0.125442 0.120869 0.362954 0.361987 0.116483 0.105710 0.272627 0.271121 0.096439 -100 
-100 -100 0.155588 0.148387 0.092348 0.093131 0.150524 0.150558 0.093119 0.092537 0.146406 0.146350 0.092243 0.091990 0.144538 0.144477 0.091672 0.091073 0.140169 0.140010 0.090107 0.088670 0.125992 0.125700 0.085023 -100 
-100 -100 0.085923 0.085484 0.081012 0.081102 0.085929 0.085935 0.081111 0.081049 0.085452 0.085446 0.080999 0.080971 0.085220 0.085213 0.080915 0.080849 0.084685 0.084668 0.080693 0.080547 0.083189 0.083162 0.080128 -100 
-100 -100 -100 -100 -100 -100 -100 -100 -100 -100 -100 -100 -100 -100 -100 -100 -100 -100 -100 -100 -100 -100 -100 -100 -100 -100 
-100 -100 -100 -100 -100 -100 -100 -100 -100 -100 -100 -100 -100 -100 -100 -100 -100 -100 -100 -100 -100 -100 -100 -100 -100 -100 
-100 -100 -100 -100 -100 -100 -100 -100 -100 -100 -100 -100 -100 -100 -100 -100 -100 -100 -100 -100 -100 -100 -100 -100 -100 -100 
-100 -100 0.092321 0.091442 0.082349 0.082140 0.089108 0.089071 0.081695 0.081419 0.085041 0.085041 0.081431 0.081722 0.089351 0.089337 0.081544 0.081141 0.083691 0.083710 0.081340 0.081994 0.091967 0.091963 0.081691 -100 
-100 -100 0.127318 0.120003 0.085584 0.084050 0.102914 0.102787 0.083118 0.082210 0.088680 0.088680 0.082239 0.083276 0.104793 0.104764 0.082997 0.081725 0.085746 0.085788 0.082132 0.084675 0.119111 0.119110 0.084373 -100 
-100 -100 0.548018 0.468475 0.131180 0.115914 0.341263 0.339852 0.108470 0.097735 0.181709 0.181745 0.098059 0.110602 0.359317 0.359095 0.109242 0.095008 0.162148 0.162525 0.097498 0.123980 0.458303 0.458156 0.120896 -100 
-100 -100 0.549482 0.469685 0.131334 0.116076 0.342673 0.341268 0.108627 0.097840 0.182338 0.182379 0.098180 0.110799 0.361053 0.360840 0.109445 0.095125 0.162739 0.163114 0.097586 0.124115 0.459582 0.459440 0.120995 -100 
-100 -100 0.138742 0.130418 0.087585 0.086147 0.114009 0.113875 0.085145 0.084022 0.096183 0.096199 0.084166 0.085562 0.117395 0.117371 0.085364 0.083720 0.093451 0.093468 0.083855 0.086534 0.129287 0.129248 0.085516 -100 
-100 -100 0.110578 0.108320 0.085283 0.085829 0.115546 0.115525 0.085409 0.084731 0.105054 0.105088 0.084976 0.086089 0.120366 0.120344 0.085987 0.084559 0.101912 0.101862 0.084190 0.084843 0.110693 0.110609 0.083495 -100 
-100 -100 0.297855 0.277836 0.105369 0.113325 0.360073 0.360322 0.113717 0.110234 0.315757 0.315962 0.111365 0.117986 0.388983 0.388899 0.118072 0.109168 0.299528 0.298956 0.106022 0.105811 0.296409 0.295485 0.097452 -100 
-100 -100 0.299015 0.278812 0.105518 0.113462 0.360842 0.361096 0.113833 0.110324 0.316445 0.316654 0.111423 0.118003 0.388974 0.388896 0.118069 0.109169 0.299607 0.299036 0.105985 0.105688 0.295200 0.294286 0.097328 -100 
-100 -100 0.117141 0.113982 0.086461 0.086816 0.119332 0.119284 0.086268 0.085529 0.109309 0.109313 0.085487 0.086322 0.120244 0.120203 0.085990 0.084633 0.102694 0.102611 0.083925 0.084035 0.104408 0.104320 0.082553 -100 
-100 -100 0.171808 0.156442 0.091653 0.089250 0.131640 0.131367 0.087734 0.085869 0.108725 0.108661 0.085412 0.086239 0.119453 0.119363 0.085591 0.083881 0.095065 0.095004 0.083270 0.083621 0.100909 0.100848 0.082342 -100 
-100 -100 0.737821 0.613099 0.161588 0.140400 0.461165 0.458990 0.130088 0.113913 0.314560 0.313950 0.110725 0.117186 0.376377 0.375498 0.112214 0.096676 0.176142 0.175787 0.094111 0.097964 0.242278 0.241952 0.093195 -100 
-100 -100 0.737671 0.612997 0.161581 0.140384 0.461004 0.458842 0.130082 0.113928 0.314683 0.314083 0.110758 0.117257 0.377008 0.376139 0.112293 0.096710 0.176282 0.175932 0.094156 0.098059 0.243053 0.242731 0.093280 -100 
-100 -100 0.171213 0.155938 0.091639 0.089212 0.130942 0.130679 0.087601 0.085817 0.108021 0.107976 0.085497 0.086521 0.122384 0.122303 0.086073 0.084197 0.096038 0.095989 0.083574 0.084219 0.104169 0.104099 0.082846 -100 
-100 -100 0.115916 0.112879 0.086472 0.086628 0.116008 0.115968 0.086011 0.085831 0.111615 0.111694 0.086199 0.088005 0.135136 0.135083 0.087885 0.085446 0.106051 0.106016 0.084906 0.087167 0.128247 0.128108 0.085510 -100 
-100 -100 0.277266 0.259836 0.104186 0.110172 0.330595 0.330931 0.109939 0.112096 0.315787 0.316753 0.116701 0.132039 0.477649 0.477547 0.133848 0.115317 0.326223 0.326057 0.113156 0.131227 0.439189 0.437920 0.121621 -100 
-100 -100 0.276480 0.259197 0.104091 0.110141 0.330608 0.330969 0.109983 0.112224 0.317014 0.317997 0.116878 0.132193 0.478498 0.478409 0.134026 0.115501 0.327723 0.327561 0.113326 0.131360 0.439945 0.438675 0.121692 -100 
-100 -100 0.111867 0.109508 0.085585 0.086092 0.113875 0.113914 0.085982 0.086295 0.117337 0.117462 0.087191 0.088852 0.139011 0.138982 0.089005 0.086773 0.114252 0.114203 0.086181 0.088113 0.131721 0.131518 0.085898 -100 
-100 -100 0.146395 0.137116 0.088790 0.089308 0.134180 0.134214 0.089161 0.089008 0.136534 0.136551 0.089480 0.089507 0.139155 0.139090 0.089429 0.088339 0.128528 0.128376 0.087405 0.086364 0.115616 0.115369 0.083847 -100 
-100 -100 0.608330 0.518652 0.140695 0.140139 0.428631 0.428760 0.140186 0.141326 0.493437 0.493367 0.143338 0.139686 0.468259 0.467763 0.137509 0.133187 0.446839 0.445791 0.128574 0.116349 0.346360 0.344392 0.103128 -100 
-100 -100 0.606602 0.517252 0.140487 0.139887 0.426885 0.427022 0.139929 0.141037 0.491451 0.491384 0.143008 0.139267 0.465214 0.464735 0.137096 0.132902 0.445134 0.444102 0.128326 0.116053 0.344123 0.342182 0.102911 -100 
-100 -100 0.134019 0.125881 0.086528 0.086846 0.121112 0.121142 0.086851 0.086729 0.125217 0.125200 0.086933 0.086485 0.120651 0.120593 0.086159 0.085615 0.116099 0.115983 0.084999 0.083724 0.101904 0.101736 0.082075 -100 
-100 -100 0.093019 0.092096 0.082285 0.082216 0.088896 0.088899 0.082171 0.082236 0.091430 0.091434 0.082467 0.082375 0.090532 0.090520 0.082270 0.082195 0.090016 0.089992 0.081993 0.081768 0.087625 0.087572 0.080838 -100 
-100 -100 0.081024 0.080945 0.079936 0.079930 0.080622 0.080623 0.079926 0.079931 0.080868 0.080868 0.079955 0.079943 0.080743 0.080742 0.079923 0.079914 0.080677 0.080674 0.079879 0.079852 0.080383 0.080377 0.079732 -100 
-100 -100 -100 -100 -100 -100 -100 -100 -100 -100 -100 -100 -100 -100 -100 -100 -100 -100 -100 -100 -100 -100 -100 -100 -100 -100 
-100 -100 -100 -100 -100 -100 -100 -100 -100 -100 -100 -100 -100 -100 -100 -100 -100 -100 -100 -100 -100 -100 -100 -100 -100 -100 
-100 -100 -100 -100 -100 -100 -100 -100 -100 -100 -100 -100 -100 -100 -100 -100 -100 -100 -100 -100 -100 -100 -100 -100 -100 -100 
-100 -100 0.087512 0.087225 0.081911 0.082291 0.091705 0.091706 0.082232 0.081876 0.087504 0.087497 0.081826 0.082082 0.090795 0.090766 0.081763 0.081240 0.083940 0.083954 0.081381 0.082054 0.092272 0.092268 0.081737 -100 
-100 -100 0.094939 0.093969 0.083248 0.085378 0.120034 0.120090 0.085480 0.083857 0.101736 0.101708 0.083707 0.084722 0.114283 0.114175 0.084051 0.081983 0.086665 0.086692 0.082245 0.084959 0.121221 0.121214 0.084629 -100 
-100 -100 0.252399 0.237950 0.105741 0.128634 0.458373 0.459102 0.130921 0.116014 0.334227 0.333976 0.114920 0.124695 0.426584 0.425468 0.119460 0.097546 0.178962 0.179181 0.098963 0.126681 0.471288 0.471043 0.123187 -100 
-100 -100 0.253392 0.238842 0.105871 0.128857 0.460284 0.461015 0.131129 0.116118 0.334768 0.334527 0.115065 0.125041 0.429564 0.428449 0.119812 0.097690 0.179616 0.179828 0.099055 0.126819 0.472549 0.472302 0.123284 -100 
-100 -100 0.104809 0.103300 0.085270 0.087707 0.133226 0.133268 0.087577 0.085498 0.108150 0.108157 0.085594 0.087520 0.132247 0.132147 0.087034 0.084127 0.094517 0.094498 0.083964 0.086804 0.131288 0.131239 0.085754 -100 
-100 -100 0.112766 0.110028 0.085478 0.086363 0.120589 0.120530 0.085845 0.084242 0.097179 0.097253 0.084827 0.088814 0.144670 0.144701 0.088915 0.085091 0.102017 0.101881 0.084186 0.084809 0.110047 0.109962 0.083453 -100 
-100 -100 0.380164 0.343508 0.112597 0.116438 0.371407 0.370664 0.112334 0.098943 0.195454 0.196098 0.102771 0.136014 0.505901 0.506639 0.139662 0.112293 0.296086 0.294731 0.105448 0.104816 0.287343 0.286451 0.096585 -100 
-100 -100 0.383110 0.345880 0.112878 0.116600 0.371999 0.371246 0.112438 0.099025 0.195955 0.196593 0.102802 0.135889 0.504609 0.505346 0.139519 0.112292 0.296457 0.295104 0.105447 0.104747 0.286676 0.285786 0.096506 -100 
-100 -100 0.126554 0.121773 0.087294 0.087517 0.123555 0.123434 0.086616 0.085021 0.100818 0.100843 0.085182 0.088417 0.139091 0.139106 0.088372 0.085146 0.104214 0.104072 0.084175 0.084341 0.106274 0.106175 0.082789 -100 
-100 -100 0.173737 0.158208 0.092245 0.091444 0.147083 0.146869 0.090161 0.088111 0.124906 0.124685 0.087041 0.085790 0.110719 0.110617 0.085077 0.084328 0.101733 0.101718 0.084099 0.085095 0.114841 0.114739 0.083628 -100 
-100 -100 0.736927 0.613370 0.164447 0.156178 0.530643 0.529358 0.149723 0.137156 0.448165 0.446067 0.127647 0.108576 0.278640 0.277628 0.102781 0.101577 0.259740 0.260143 0.103295 0.113474 0.368031 0.367205 0.106601 -100 
-100 -100 0.737854 0.614069 0.164570 0.156329 0.531549 0.530261 0.149848 0.137176 0.447948 0.445845 0.127633 0.108546 0.278414 0.277410 0.102776 0.101623 0.260227 0.260634 0.103347 0.113480 0.367588 0.366761 0.106590 -100 
-100 -100 0.177024 0.160842 0.092736 0.092063 0.150849 0.150608 0.090485 0.088031 0.122144 0.121901 0.086808 0.085498 0.109703 0.109626 0.085128 0.084694 0.104301 0.104290 0.084341 0.085059 0.111901 0.111784 0.083418 -100 
-100 -100 0.140081 0.132548 0.088918 0.089880 0.140337 0.140107 0.088382 0.085166 0.097541 0.097500 0.084844 0.087185 0.131341 0.131442 0.087791 0.086461 0.116597 0.116434 0.085338 0.084401 0.099492 0.099375 0.082531 -100 
-100 -100 0.474025 0.415550 0.125788 0.134585 0.462603 0.460876 0.124705 0.097968 0.140099 0.140194 0.098585 0.125508 0.472246 0.473883 0.135109 0.124498 0.391418 0.389622 0.114933 0.100513 0.184947 0.184067 0.090831 -100 
-100 -100 0.472426 0.414304 0.125542 0.134218 0.459812 0.458107 0.124414 0.097904 0.140076 0.140180 0.098597 0.125557 0.472679 0.474328 0.135202 0.124597 0.392096 0.390296 0.115005 0.100528 0.184840 0.183959 0.090819 -100 
-100 -100 0.133131 0.126851 0.087316 0.087801 0.125462 0.125304 0.086669 0.084411 0.096954 0.096988 0.084951 0.087513 0.133373 0.133516 0.088471 0.087262 0.120774 0.120584 0.085981 0.084672 0.098835 0.098690 0.082449 -100 
-100 -100 0.139671 0.132127 0.087316 0.085536 0.101011 0.100969 0.084866 0.085606 0.114753 0.114820 0.086344 0.086276 0.116367 0.116370 0.086572 0.086464 0.116430 0.116346 0.085719 0.084991 0.105160 0.104985 0.082732 -100 
-100 -100 0.537015 0.463793 0.122220 0.101089 0.155049 0.154960 0.099935 0.115538 0.401899 0.402731 0.121828 0.114215 0.329446 0.329145 0.112831 0.115024 0.358217 0.358018 0.114109 0.110018 0.314336 0.312997 0.099486 -100 
-100 -100 0.534104 0.461465 0.121931 0.100890 0.154053 0.153970 0.099770 0.115394 0.401326 0.402160 0.121666 0.113954 0.327236 0.326934 0.112537 0.114764 0.356458 0.356273 0.113905 0.109873 0.313636 0.312311 0.099407 -100 
-100 -100 0.122829 0.117096 0.084554 0.082844 0.089135 0.089127 0.082674 0.083874 0.109894 0.109951 0.084497 0.083790 0.101116 0.101084 0.083566 0.083704 0.103652 0.103627 0.083518 0.083108 0.098585 0.098473 0.081752 -100 
-100 -100 0.091727 0.090975 0.081845 0.081464 0.083983 0.083979 0.081371 0.081650 0.089410 0.089426 0.082023 0.081888 0.087896 0.087887 0.081797 0.081816 0.088345 0.088336 0.081726 0.081617 0.087141 0.087097 0.080771 -100 
-100 -100 0.080901 0.080833 0.079880 0.079843 0.080145 0.080145 0.079830 0.079857 0.080657 0.080658 0.079897 0.079881 0.080475 0.080474 0.079865 0.079865 0.080507 0.080506 0.079847 0.079833 0.080335 0.080330 0.079725 -100 
-100 -100 -100 -100 -100 -100 -100 -100 -100 -100 -100 -100 -100 -100 -100 -100 -100 -100 -100 -100 -100 -100 -100 -100 -100 -100 
-100 -100 -100 -100 -100 -100 -100 -100 -100 -100 -100 -100 -100 -100 -100 -100 -100 -100 -100 -100 -100 -100 -100 -100 -100 -100 
-100 -100 -100 -100 -100 -100 -100 -100 -100 -100 -100 -100 -100 -100 -100 -100 -100 -100 -100 -100 -100 -100 -100 -100 -100 -100 
-100 -100 0.108215 0.107656 0.086651 0.090474 0.150619 0.150847 0.092310 0.090600 0.135495 0.135437 0.090238 0.091143 0.143763 0.143552 0.089356 0.086352 0.107403 0.107430 0.086585 0.090050 0.148166 0.148114 0.088428 -100 
-100 -100 0.149111 0.145901 0.092990 0.116392 0.383692 0.384886 0.122180 0.110687 0.301070 0.300785 0.109345 0.115422 0.347934 0.346866 0.110090 0.092227 0.149011 0.149111 0.092891 0.113911 0.371617 0.371439 0.111822 -100 
-100 -100 1.390340 1.298047 0.228806 0.431293 2.273597 2.281714 0.472846 0.403699 2.113541 2.111819 0.394806 0.434236 2.210323 2.202739 0.394387 0.226641 1.308442 1.309386 0.231833 0.420143 2.276763 2.273699 0.391461 -100 
-100 -100 1.399500 1.306032 0.229810 0.433138 2.286350 2.294447 0.474500 0.404341 2.117468 2.115807 0.395717 0.436957 2.228867 2.221290 0.397198 0.227700 1.314710 1.315590 0.232555 0.421330 2.286146 2.283036 0.392397 -100 
-100 -100 0.221825 0.213208 0.102822 0.129497 0.471724 0.472730 0.133407 0.117431 0.341712 0.341649 0.117317 0.131380 0.465548 0.464580 0.127247 0.101984 0.205441 0.205249 0.100828 0.123750 0.442315 0.441853 0.118422 -100 
-100 -100 0.360260 0.326387 0.111577 0.119194 0.395056 0.394465 0.116162 0.100478 0.200080 0.200677 0.104043 0.139109 0.521953 0.522465 0.141310 0.110315 0.274502 0.273273 0.104190 0.107841 0.317099 0.316323 0.100665 -100 
-100 -100 2.483171 2.148518 0.357462 0.370940 2.091360 2.084478 0.331763 0.198288 1.129305 1.134449 0.223679 0.464807 2.334184 2.339864 0.494971 0.336972 1.859613 1.850964 0.292345 0.286721 1.826006 1.818496 0.227665 -100 
-100 -100 2.503741 2.164364 0.359793 0.371924 2.093617 2.086637 0.332273 0.198730 1.132268 1.137349 0.223796 0.463596 2.326880 2.332557 0.493753 0.337087 1.863037 1.854420 0.292639 0.286475 1.823551 1.816027 0.227310 -100 
-100 -100 0.459996 0.407088 0.123039 0.124648 0.406204 0.405115 0.118655 0.103082 0.214958 0.215231 0.104726 0.133868 0.484764 0.485295 0.136402 0.111162 0.294446 0.293349 0.105997 0.107026 0.304430 0.303530 0.098846 -100 
-100 -100 0.674518 0.566882 0.155512 0.152018 0.518088 0.517036 0.146210 0.133071 0.421820 0.420041 0.125232 0.110774 0.300987 0.300279 0.107627 0.105793 0.289413 0.289720 0.107318 0.116907 0.383011 0.381993 0.108528 -100 
-100 -100 3.133965 2.618882 0.587316 0.557455 2.365017 2.361225 0.536896 0.497087 2.287094 2.276048 0.440542 0.291370 1.694073 1.687850 0.259103 0.281914 1.846497 1.851284 0.308067 0.383993 2.153976 2.146299 0.328187 -100 
-100 -100 3.139054 2.622729 0.588302 0.558650 2.369800 2.365955 0.537787 0.497012 2.282963 2.271866 0.440149 0.290897 1.691597 1.685421 0.258860 0.282309 1.850095 1.854880 0.308372 0.383382 2.147040 2.139352 0.327447 -100 
-100 -100 0.698412 0.585354 0.159713 0.157256 0.541888 0.540525 0.148358 0.130812 0.381836 0.379852 0.121598 0.107141 0.289150 0.288680 0.106640 0.107904 0.308559 0.308759 0.107887 0.113115 0.341506 0.340408 0.103864 -100 
-100 -100 0.566283 0.488569 0.138778 0.145978 0.509685 0.507421 0.133026 0.101471 0.150440 0.150021 0.098632 0.119845 0.431098 0.432545 0.128438 0.122083 0.387418 0.385761 0.113535 0.097629 0.167936 0.167111 0.088170 -100 
-100 -100 2.817308 2.393546 0.459103 0.489880 2.291113 2.276040 0.391109 0.151858 0.183624 0.183122 0.148566 0.370792 2.265985 2.279719 0.461386 0.420470 2.158572 2.144962 0.344243 0.168594 0.708301 0.701152 0.105838 -100 
-100 -100 2.808840 2.387158 0.457210 0.486573 2.271456 2.256499 0.388200 0.151108 0.181953 0.181509 0.148345 0.370888 2.267521 2.281315 0.461711 0.420789 2.160311 2.146660 0.344366 0.168388 0.706000 0.698855 0.105634 -100 
-100 -100 0.525457 0.456877 0.127945 0.128691 0.386592 0.384692 0.117167 0.094503 0.136967 0.137058 0.096838 0.120220 0.438893 0.440572 0.130070 0.123734 0.396526 0.394668 0.114009 0.096167 0.155014 0.154177 0.086365 -100 
-100 -100 0.520321 0.451122 0.119903 0.099345 0.147876 0.147440 0.094277 0.103453 0.298365 0.299136 0.109456 0.108515 0.323347 0.323551 0.111522 0.113338 0.347730 0.347296 0.110123 0.104006 0.264148 0.262989 0.093994 -100 
-100 -100 2.755431 2.325613 0.342397 0.140093 0.111113 0.110546 0.133110 0.294685 2.083163 2.092020 0.362960 0.307334 1.842081 1.840696 0.300435 0.327404 2.012097 2.012409 0.329843 0.311472 1.909125 1.900076 0.244668 -100 
-100 -100 2.734275 2.308944 0.340090 0.139029 0.106970 0.106439 0.132380 0.294150 2.082386 2.091247 0.362373 0.305716 1.827975 1.826529 0.298449 0.325526 1.999270 1.999677 0.328412 0.310943 1.907060 1.898090 0.244549 -100 
-100 -100 0.394468 0.342724 0.104187 0.086623 0.082816 0.082741 0.085658 0.098465 0.291505 0.292293 0.104361 0.098164 0.225885 0.225699 0.097199 0.099709 0.257650 0.257695 0.099975 0.098225 0.237053 0.236280 0.092293 -100 
-100 -100 0.142924 0.137609 0.086448 0.083368 0.081363 0.081333 0.082991 0.085381 0.128811 0.128965 0.088027 0.087142 0.118840 0.118802 0.086863 0.087233 0.123921 0.123930 0.087327 0.087062 0.120617 0.120449 0.084226 -100 
-100 -100 0.084708 0.084376 0.080305 0.080028 0.079793 0.079789 0.079968 0.080175 0.083498 0.083510 0.080434 0.080347 0.082501 0.082498 0.080302 0.080335 0.082957 0.082958 0.080346 0.080320 0.082626 0.082612 0.080030 -100 
-100 -100 -100 -100 -100 -100 -100 -100 -100 -100 -100 -100 -100 -100 -100 -100 -100 -100 -100 -100 -100 -100 -100 -100 -100 -100 
-100 -100 -100 -100 -100 -100 -100 -100 -100 -100 -100 -100 -100 -100 -100 -100 -100 -100 -100 -100 -100 -100 -100 -100 -100 -100 
-100 -100 -100 -100 -100 -100 -100 -100 -100 -100 -100 -100 -100 -100 -100 -100 -100 -100 -100 -100 -100 -100 -100 -100 -100 -100 
-100 -100 0.107987 0.107449 0.086624 0.090474 0.150759 0.150995 0.092365 0.090673 0.135906 0.135846 0.090295 0.091165 0.143698 0.143486 0.089370 0.086386 0.107638 0.107664 0.086616 0.090055 0.148043 0.147989 0.088407 -100 
-100 -100 0.148277 0.145178 0.092919 0.116430 0.384423 0.385649 0.122355 0.110934 0.303066 0.302775 0.109551 0.115458 0.347596 0.346526 0.110103 0.092308 0.149809 0.149909 0.092964 0.113884 0.370977 0.370790 0.111738 -100 
-100 -100 1.381516 1.290883 0.228099 0.431737 2.277803 2.286145 0.474276 0.406096 2.128306 2.126521 0.396889 0.434448 2.208119 2.200507 0.394408 0.227523 1.317041 1.317984 0.232673 0.419876 2.273128 2.269977 0.390753 -100 
-100 -100 1.390682 1.298882 0.229102 0.433575 2.290558 2.298896 0.475930 0.406729 2.132225 2.130516 0.397794 0.437150 2.226577 2.218989 0.397212 0.228583 1.323357 1.324243 0.233401 0.421062 2.282552 2.279372 0.391697 -100 
-100 -100 0.221100 0.212598 0.102776 0.129559 0.472540 0.473587 0.133591 0.117677 0.343736 0.343674 0.117510 0.131372 0.464884 0.463925 0.127235 0.102078 0.206487 0.206302 0.100944 0.123772 0.441946 0.441483 0.118383 -100 
-100 -100 0.361189 0.327126 0.111656 0.119250 0.395403 0.394817 0.116232 0.100540 0.200428 0.201022 0.104061 0.139005 0.520744 0.521266 0.141231 0.110386 0.275355 0.274138 0.104320 0.107983 0.318013 0.317231 0.100759 -100 
-100 -100 2.492786 2.155969 0.358540 0.371368 2.092399 2.085456 0.331882 0.198231 1.128515 1.133620 0.223379 0.463707 2.327428 2.333156 0.494072 0.337296 1.863456 1.854909 0.293163 0.287893 1.833090 1.825533 0.228657 -100 
-100 -100 2.513401 2.171856 0.360869 0.372327 2.094509 2.087480 0.332370 0.198657 1.131365 1.136412 0.223485 0.462488 2.320170 2.325914 0.492860 0.337399 1.866791 1.858288 0.293452 0.287652 1.830748 1.823189 0.228315 -100 
-100 -100 0.461030 0.407922 0.123091 0.124624 0.405883 0.404797 0.118595 0.103029 0.214651 0.214926 0.104676 0.133755 0.483854 0.484406 0.136339 0.111198 0.294921 0.293845 0.106118 0.107223 0.305947 0.305050 0.099023 -100 
-100 -100 0.673027 0.565807 0.155283 0.151753 0.516110 0.515069 0.145951 0.132924 0.420826 0.419069 0.125165 0.110794 0.301357 0.300656 0.107679 0.105817 0.289456 0.289776 0.107414 0.117185 0.385310 0.384291 0.108798 -100 
-100 -100 3.124951 2.612268 0.585374 0.555062 2.352648 2.348899 0.534552 0.495563 2.277636 2.266756 0.439757 0.291730 1.697938 1.691742 0.259637 0.281963 1.844845 1.849692 0.308429 0.385929 2.166213 2.158538 0.330207 -100 
-100 -100 3.129980 2.616081 0.586349 0.556240 2.357395 2.353613 0.535433 0.495470 2.273448 2.262534 0.439355 0.291246 1.695421 1.689282 0.259387 0.282347 1.848406 1.853262 0.308723 0.385287 2.159128 2.151458 0.329446 -100 
-100 -100 0.696802 0.584194 0.159463 0.156973 0.539869 0.538524 0.148077 0.130631 0.380664 0.378711 0.121496 0.107130 0.289414 0.288955 0.106668 0.107907 0.308505 0.308721 0.107941 0.113306 0.343276 0.342188 0.104055 -100 
-100 -100 0.567148 0.489253 0.138807 0.145946 0.509382 0.507112 0.132933 0.101373 0.149885 0.149468 0.098528 0.119658 0.429797 0.431253 0.128296 0.122069 0.387614 0.385967 0.113566 0.097642 0.167975 0.167153 0.088181 -100 
-100 -100 2.825797 2.400145 0.460090 0.490324 2.292293 2.277116 0.391042 0.151497 0.180945 0.180416 0.147939 0.369160 2.257494 2.271276 0.459963 0.420366 2.160079 2.146513 0.344365 0.168317 0.705628 0.698482 0.105572 -100 
-100 -100 2.817415 2.393835 0.458204 0.487007 2.272620 2.257575 0.388130 0.150748 0.179287 0.178809 0.147713 0.369230 2.258919 2.272776 0.460269 0.420666 2.161776 2.148186 0.344478 0.168101 0.703247 0.696106 0.105362 -100 
-100 -100 0.526816 0.457956 0.128034 0.128682 0.386437 0.384536 0.117088 0.094416 0.136501 0.136588 0.096718 0.119977 0.437212 0.438907 0.129861 0.123677 0.396642 0.394801 0.113992 0.096113 0.154627 0.153791 0.086314 -100 
-100 -100 0.521238 0.451826 0.119933 0.099264 0.147266 0.146827 0.094147 0.103312 0.297588 0.298362 0.109313 0.108358 0.322378 0.322589 0.111388 0.113249 0.347359 0.346934 0.110061 0.103946 0.263741 0.262587 0.093948 -100 
-100 -100 2.758771 2.327943 0.342468 0.139528 0.108109 0.107535 0.132400 0.293821 2.079697 2.088592 0.362208 0.306576 1.838164 1.836792 0.299719 0.326824 2.009472 2.009810 0.329345 0.311064 1.906909 1.897895 0.244380 -100 
-100 -100 2.737501 2.311199 0.340153 0.138471 0.104049 0.103505 0.131676 0.293283 2.078958 2.087873 0.361629 0.304965 1.824136 1.822717 0.297743 0.324941 1.996628 1.997074 0.327913 0.310532 1.904860 1.895939 0.244264 -100 
-100 -100 0.394988 0.343114 0.104184 0.086545 0.082386 0.082308 0.085555 0.098353 0.290952 0.291755 0.104272 0.098078 0.225334 0.225156 0.097120 0.099640 0.257257 0.257315 0.099920 0.098180 0.236773 0.236012 0.092266 -100 
-100 -100 0.142998 0.137671 0.086440 0.083338 0.081208 0.081176 0.082949 0.085346 0.128715 0.128872 0.088003 0.087117 0.118737 0.118701 0.086840 0.087212 0.123849 0.123860 0.087311 0.087047 0.120562 0.120396 0.084218 -100 
-100 -100 0.084716 0.084384 0.080304 0.080024 0.079769 0.079764 0.079962 0.080170 0.083487 0.083500 0.080430 0.080344 0.082489 0.082485 0.080298 0.080332 0.082949 0.082950 0.080344 0.080319 0.082620 0.082607 0.080029 -100 
-100 -100 -100 -100 -100 -100 -100 -100 -100 -100 -100 -100 -100 -100 -100 -100 -100 -100 -100 -100 -100 -100 -100 -100 -100 -100 
-100 -100 -100 -100 -100 -100 -100 -100 -100 -100 -100 -100 -100 -100 -100 -100 -100 -100 -100 -100 -100 -100 -100 -100 -100 -100 
-100 -100 -100 -100 -100 -100 -100 -100 -100 -100 -100 -100 -100 -100 -100 -100 -100 -100 -100 -100 -100 -100 -100 -100 -100 -100 
-100 -100 0.085556 0.085451 0.081632 0.082271 0.092614 0.092671 0.082840 0.082670 0.090991 0.090968 0.082454 0.082392 0.090333 0.090297 0.081983 0.081693 0.086494 0.086504 0.081810 0.082215 0.091524 0.091493 0.081558 -100 
-100 -100 0.089460 0.089178 0.082640 0.085477 0.123341 0.123538 0.086646 0.085504 0.112095 0.112026 0.085056 0.085164 0.112712 0.112586 0.084331 0.082811 0.092559 0.092583 0.083030 0.085066 0.118350 0.118283 0.084194 -100 
-100 -100 0.207383 0.200774 0.101550 0.130174 0.479765 0.481510 0.138428 0.128073 0.413939 0.413376 0.125277 0.126717 0.414967 0.413718 0.120553 0.103315 0.229728 0.229943 0.104605 0.126619 0.452339 0.451633 0.120065 -100 
-100 -100 0.208540 0.201825 0.101709 0.130421 0.481765 0.483519 0.138643 0.128175 0.414502 0.413956 0.125407 0.127024 0.417660 0.416423 0.120884 0.103475 0.230621 0.230835 0.104742 0.126812 0.453895 0.453193 0.120210 -100 
-100 -100 0.100714 0.099815 0.084974 0.088031 0.136963 0.137132 0.088732 0.087089 0.118456 0.118411 0.086724 0.087627 0.128838 0.128737 0.087109 0.084965 0.101513 0.101521 0.085069 0.087300 0.130041 0.129925 0.085664 -100 
-100 -100 0.116591 0.113298 0.085952 0.086761 0.122329 0.122284 0.086434 0.084880 0.099823 0.099858 0.085027 0.088401 0.138965 0.139020 0.088652 0.085636 0.107258 0.107182 0.085276 0.085883 0.114588 0.114453 0.084089 -100 
-100 -100 0.426842 0.381497 0.117835 0.118797 0.376653 0.375594 0.112802 0.098541 0.190662 0.191093 0.100688 0.130733 0.470954 0.471893 0.135596 0.113541 0.316396 0.315539 0.109804 0.110894 0.323873 0.322767 0.101680 -100 
-100 -100 0.430048 0.384070 0.118104 0.118887 0.376634 0.375566 0.112784 0.098512 0.190543 0.190975 0.100654 0.130598 0.469929 0.470879 0.135468 0.113501 0.316332 0.315485 0.109787 0.110879 0.323800 0.322703 0.101682 -100 
-100 -100 0.131436 0.125940 0.087524 0.087315 0.121241 0.121082 0.085867 0.084270 0.097238 0.097268 0.084497 0.087613 0.134862 0.134927 0.088018 0.085246 0.106069 0.106010 0.085028 0.085699 0.114232 0.114113 0.084118 -100 
-100 -100 0.168584 0.154329 0.091245 0.090189 0.137716 0.137512 0.088541 0.086862 0.117917 0.117771 0.086306 0.085541 0.112081 0.112011 0.085252 0.084369 0.101345 0.101394 0.084778 0.086678 0.125922 0.125814 0.085305 -100 
-100 -100 0.694251 0.581628 0.155256 0.145034 0.466147 0.464961 0.136579 0.127038 0.376961 0.375525 0.121721 0.108354 0.297537 0.296688 0.104815 0.101080 0.245189 0.245834 0.104596 0.121843 0.431095 0.430322 0.116066 -100 
-100 -100 0.695036 0.582226 0.155357 0.145167 0.467021 0.465840 0.136679 0.127022 0.376542 0.375111 0.121670 0.108293 0.297205 0.296368 0.104787 0.101106 0.245577 0.246230 0.104606 0.121764 0.430116 0.429352 0.115976 -100 
-100 -100 0.171555 0.156730 0.091681 0.090790 0.141444 0.141208 0.088711 0.086531 0.113851 0.113681 0.085794 0.085023 0.110765 0.110728 0.085169 0.084607 0.103367 0.103400 0.084688 0.086104 0.120334 0.120219 0.084584 -100 
-100 -100 0.144064 0.135978 0.089014 0.089647 0.138112 0.137818 0.087368 0.083944 0.091141 0.091095 0.083612 0.085859 0.125466 0.125621 0.087047 0.086249 0.116898 0.116777 0.085510 0.084495 0.099750 0.099630 0.082663 -100 
-100 -100 0.515350 0.449607 0.130531 0.137081 0.468753 0.466499 0.123753 0.094484 0.115123 0.114986 0.093249 0.117286 0.428774 0.430699 0.128758 0.123768 0.399216 0.397600 0.115414 0.098630 0.171353 0.170446 0.088661 -100 
-100 -100 0.514146 0.448692 0.130332 0.136721 0.465990 0.463765 0.123462 0.094423 0.115131 0.114998 0.093241 0.117277 0.428806 0.430751 0.128781 0.123826 0.399825 0.398212 0.115437 0.098575 0.170790 0.169883 0.088584 -100 
-100 -100 0.139170 0.132015 0.087836 0.087830 0.124427 0.124195 0.086022 0.083558 0.092661 0.092666 0.083827 0.086075 0.125693 0.125880 0.087403 0.086882 0.121319 0.121162 0.085831 0.084206 0.096091 0.095946 0.081955 -100 
-100 -100 0.144175 0.135803 0.087492 0.084880 0.095850 0.095756 0.083681 0.084563 0.110382 0.110456 0.085305 0.085169 0.111476 0.111506 0.085703 0.085895 0.114757 0.114702 0.085332 0.084564 0.102988 0.102826 0.082365 -100 
-100 -100 0.553001 0.475192 0.122027 0.095988 0.123353 0.123123 0.093844 0.110933 0.383893 0.384937 0.118201 0.110495 0.310031 0.309776 0.109322 0.112213 0.344877 0.344776 0.111620 0.107936 0.302576 0.301368 0.097980 -100 
-100 -100 0.549673 0.472539 0.121703 0.095792 0.122486 0.122261 0.093705 0.110826 0.383630 0.384685 0.118103 0.110306 0.308230 0.307974 0.109080 0.111971 0.343091 0.343008 0.111423 0.107810 0.302037 0.300848 0.097925 -100 
-100 -100 0.125108 0.118845 0.084429 0.082040 0.084256 0.084221 0.081659 0.083124 0.107342 0.107432 0.083960 0.083232 0.098452 0.098427 0.083037 0.083267 0.101816 0.101807 0.083147 0.082797 0.097173 0.097078 0.081541 -100 
-100 -100 0.092148 0.091319 0.081742 0.081151 0.082468 0.082452 0.080955 0.081337 0.088799 0.088827 0.081820 0.081673 0.087228 0.087220 0.081592 0.081637 0.087871 0.087866 0.081570 0.081472 0.086688 0.086650 0.080672 -100 
-100 -100 0.080971 0.080893 0.079860 0.079790 0.079884 0.079882 0.079756 0.079799 0.080558 0.080562 0.079861 0.079843 0.080360 0.080359 0.079828 0.079833 0.080429 0.080429 0.079821 0.079808 0.080267 0.080263 0.079710 -100 
-100 -100 -100 -100 -100 -100 -100 -100 -100 -100 -100 -100 -100 -100 -100 -100 -100 -100 -100 -100 -100 -100 -100 -100 -100 -100 
-100 -100 -100 -100 -100 -100 -100 -100 -100 -100 -100 -100 -100 -100 -100 -100 -100 -100 -100 -100 -100 -100 -100 -100 -100 -100 
-100 -100 -100 -100 -100 -100 -100 -100 -100 -100 -100 -100 -100 -100 -100 -100 -100 -100 -100 -100 -100 -100 -100 -100 -100 -100 
-100 -100 0.086595 0.086414 0.081694 0.082167 0.091507 0.091574 0.082794 0.082982 0.093393 0.093360 0.082692 0.082200 0.088197 0.088166 0.081860 0.082008 0.089620 0.089635 0.082157 0.082149 0.089799 0.089748 0.081297 -100 
-100 -100 0.094777 0.093858 0.082888 0.084721 0.115795 0.116030 0.086097 0.087393 0.128344 0.128206 0.086694 0.083990 0.098990 0.098910 0.083338 0.084448 0.111344 0.111399 0.084772 0.084265 0.106781 0.106626 0.082849 -100 
-100 -100 0.287680 0.268277 0.106074 0.124057 0.437737 0.439735 0.133528 0.144576 0.507414 0.506265 0.139454 0.113947 0.305930 0.305229 0.109985 0.121738 0.404455 0.404959 0.124092 0.118949 0.374091 0.372348 0.107488 -100 
-100 -100 0.289667 0.269984 0.106291 0.124309 0.439659 0.441660 0.133750 0.144764 0.508809 0.507657 0.139619 0.114071 0.306819 0.306125 0.110137 0.121971 0.406424 0.406943 0.124370 0.119248 0.376401 0.374644 0.107710 -100 
-100 -100 0.109136 0.107111 0.085483 0.087321 0.129002 0.129213 0.088274 0.089349 0.138433 0.138271 0.088453 0.085671 0.107075 0.107020 0.085319 0.086757 0.124723 0.124828 0.087395 0.087050 0.121776 0.121539 0.084778 -100 
-100 -100 0.131542 0.125286 0.087169 0.086993 0.122087 0.122053 0.086741 0.086020 0.111810 0.111724 0.085378 0.084884 0.103614 0.103643 0.085121 0.086383 0.122296 0.122477 0.087351 0.088656 0.135351 0.135083 0.086359 -100 
-100 -100 0.523215 0.454385 0.128491 0.121761 0.384454 0.383506 0.116315 0.107809 0.290329 0.289700 0.104393 0.102020 0.245592 0.246103 0.105354 0.118094 0.396568 0.398087 0.125061 0.135877 0.468890 0.466963 0.123866 -100 
-100 -100 0.525318 0.456054 0.128643 0.121690 0.383079 0.382112 0.116116 0.107588 0.288496 0.287886 0.104248 0.102036 0.246264 0.246782 0.105386 0.117960 0.394877 0.396394 0.124927 0.135994 0.470197 0.468284 0.124045 -100 
-100 -100 0.141321 0.133604 0.087970 0.086658 0.114873 0.114711 0.085121 0.084173 0.100526 0.100516 0.084163 0.084722 0.107365 0.107411 0.085180 0.085526 0.113525 0.113693 0.086502 0.088907 0.141033 0.140823 0.087169 -100 
-100 -100 0.145115 0.136631 0.088062 0.085783 0.102554 0.102411 0.084147 0.083675 0.094621 0.094672 0.084250 0.087060 0.131626 0.131619 0.087153 0.084236 0.095229 0.095294 0.084859 0.089256 0.148451 0.148382 0.088187 -100 
-100 -100 0.561524 0.482799 0.127396 0.105183 0.208965 0.207986 0.096492 0.094223 0.146337 0.146782 0.099533 0.126973 0.467190 0.466983 0.126809 0.097061 0.144812 0.145044 0.098854 0.135475 0.516628 0.516664 0.133960 -100 
-100 -100 0.560981 0.482392 0.127352 0.105179 0.208968 0.207992 0.096480 0.094193 0.146079 0.146524 0.099498 0.126957 0.467422 0.467221 0.126819 0.097057 0.144766 0.144995 0.098819 0.135349 0.515690 0.515730 0.133831 -100 
-100 -100 0.143058 0.134978 0.087885 0.085748 0.102354 0.102200 0.083818 0.083167 0.090992 0.091037 0.083772 0.086800 0.132874 0.132894 0.087258 0.084254 0.094819 0.094855 0.084490 0.088512 0.143221 0.143158 0.087399 -100 
-100 -100 0.130373 0.125074 0.087060 0.086319 0.112298 0.112116 0.084386 0.082998 0.089661 0.089662 0.083080 0.084335 0.110429 0.110521 0.085316 0.085214 0.109335 0.109390 0.085396 0.086644 0.123458 0.123297 0.084937 -100 
-100 -100 0.454066 0.402684 0.120129 0.117451 0.359902 0.358624 0.108681 0.095251 0.164283 0.164039 0.093599 0.100697 0.285632 0.286608 0.107889 0.114676 0.363586 0.364030 0.115641 0.118166 0.363862 0.362351 0.107115 -100 
-100 -100 0.454942 0.403349 0.120184 0.117432 0.359865 0.358594 0.108686 0.095307 0.165063 0.164817 0.093651 0.100664 0.285056 0.286035 0.107860 0.114772 0.364920 0.365362 0.115700 0.117995 0.362130 0.360617 0.106901 -100 
-100 -100 0.134027 0.127950 0.087177 0.086067 0.110991 0.110834 0.084586 0.083667 0.096574 0.096575 0.083846 0.084461 0.107745 0.107838 0.085432 0.086071 0.117286 0.117311 0.085948 0.086000 0.115367 0.115162 0.083693 -100 
-100 -100 0.166246 0.152310 0.089622 0.085559 0.102209 0.102075 0.084225 0.085453 0.117383 0.117462 0.086114 0.085798 0.116482 0.116494 0.086221 0.086412 0.119470 0.119412 0.085960 0.084992 0.106048 0.105866 0.082711 -100 
-100 -100 0.676951 0.566446 0.142183 0.107336 0.231934 0.231245 0.103331 0.119561 0.416733 0.417617 0.125700 0.120297 0.378462 0.378164 0.119027 0.119456 0.385454 0.384877 0.116769 0.107571 0.290860 0.289490 0.096783 -100 
-100 -100 0.673480 0.563731 0.141845 0.107132 0.230700 0.230020 0.103189 0.119450 0.416172 0.417062 0.125604 0.120160 0.377228 0.376927 0.118840 0.119234 0.383716 0.383141 0.116551 0.107381 0.289488 0.288134 0.096665 -100 
-100 -100 0.146637 0.135107 0.086653 0.082985 0.091266 0.091193 0.082387 0.083981 0.112497 0.112590 0.084773 0.084162 0.106186 0.106152 0.083949 0.083980 0.106792 0.106737 0.083633 0.082790 0.095991 0.095881 0.081431 -100 
-100 -100 0.094621 0.093375 0.082145 0.081424 0.084024 0.084001 0.081172 0.081544 0.089497 0.089524 0.081986 0.081860 0.088322 0.088312 0.081778 0.081794 0.088559 0.088546 0.081654 0.081483 0.086505 0.086463 0.080647 -100 
-100 -100 0.081210 0.081103 0.079907 0.079822 0.080009 0.080006 0.079779 0.079823 0.080633 0.080637 0.079882 0.079866 0.080468 0.080466 0.079851 0.079853 0.080499 0.080498 0.079831 0.079811 0.080250 0.080246 0.079707 -100 
-100 -100 -100 -100 -100 -100 -100 -100 -100 -100 -100 -100 -100 -100 -100 -100 -100 -100 -100 -100 -100 -100 -100 -100 -100 -100 
-100 -100 -100 -100 -100 -100 -100 -100 -100 -100 -100 -100 -100 -100 -100 -100 -100 -100 -100 -100 -100 -100 -100 -100 -100 -100 
-100 -100 -100 -100 -100 -100 -100 -100 -100 -100 -100 -100 -100 -100 -100 -100 -100 -100 -100 -100 -100 -100 -100 -100 -100 -100 
-100 -100 0.125655 0.123616 0.088173 0.089983 0.141211 0.141516 0.091899 0.093708 0.157381 0.157192 0.092480 0.088828 0.121226 0.121140 0.088243 0.090516 0.145344 0.145432 0.091137 0.089721 0.131035 0.130705 0.085703 -100 
-100 -100 0.242298 0.225529 0.098713 0.110240 0.333086 0.334622 0.117252 0.129595 0.417431 0.416432 0.125128 0.101141 0.218538 0.218144 0.099127 0.113794 0.356132 0.356579 0.115843 0.106387 0.276463 0.274966 0.097112 -100 
-100 -100 2.154124 1.906624 0.308006 0.400882 2.191226 2.200531 0.447683 0.514835 2.360721 2.355060 0.486232 0.321200 1.800632 1.797846 0.307287 0.423564 2.247665 2.250527 0.437887 0.371480 2.023615 2.010242 0.283985 -100 
-100 -100 2.171392 1.920703 0.309829 0.402821 2.203942 2.213246 0.449543 0.516593 2.371941 2.366210 0.487645 0.321794 1.805013 1.802252 0.308001 0.425425 2.261769 2.264754 0.440265 0.373985 2.039794 2.026285 0.285945 -100 
-100 -100 0.351658 0.322193 0.112038 0.123840 0.421166 0.422630 0.130061 0.142063 0.497233 0.495888 0.135511 0.107765 0.262302 0.261998 0.106417 0.126194 0.451265 0.452262 0.131229 0.122509 0.382850 0.380732 0.108745 -100 
-100 -100 0.507007 0.441405 0.127024 0.122605 0.394114 0.393803 0.121061 0.117548 0.359499 0.358371 0.111585 0.099353 0.206101 0.206335 0.100806 0.120436 0.425773 0.427817 0.130132 0.139233 0.481211 0.479013 0.125810 -100 
-100 -100 2.852196 2.414310 0.449323 0.399155 2.125191 2.120717 0.374232 0.332921 1.942412 1.935747 0.296309 0.212137 1.340591 1.343386 0.227283 0.375294 2.188694 2.200512 0.436912 0.493445 2.314811 2.302874 0.419978 -100 
-100 -100 2.860456 2.420493 0.449896 0.397902 2.114508 2.109885 0.372181 0.330505 1.925914 1.919426 0.294653 0.212545 1.347766 1.350591 0.227800 0.373809 2.174926 2.186699 0.435323 0.494318 2.321764 2.309941 0.421467 -100 
-100 -100 0.545749 0.471647 0.128538 0.116237 0.335657 0.334583 0.108408 0.102668 0.250345 0.249973 0.101403 0.099785 0.242791 0.243158 0.102565 0.112459 0.346569 0.348405 0.121355 0.141332 0.516514 0.514863 0.132250 -100 
-100 -100 0.528884 0.458113 0.122216 0.100499 0.185119 0.184185 0.091897 0.090144 0.126741 0.127282 0.095787 0.123954 0.453439 0.453627 0.125983 0.098859 0.161179 0.161618 0.102014 0.139920 0.535414 0.535249 0.137522 -100 
-100 -100 2.812586 2.376249 0.383016 0.193000 0.971960 0.963437 0.122227 0.103017 0.108924 0.112805 0.151237 0.401803 2.291710 2.293076 0.424911 0.174473 0.569417 0.570199 0.178385 0.445831 2.331961 2.333980 0.451704 -100 
-100 -100 2.808337 2.373063 0.382440 0.192748 0.970576 0.962067 0.122018 0.102818 0.107798 0.111658 0.151078 0.401971 2.294155 2.295546 0.425170 0.174375 0.568060 0.568811 0.178109 0.445110 2.328865 2.330905 0.451013 -100 
-100 -100 0.508808 0.442497 0.119557 0.098930 0.177568 0.176628 0.089984 0.087765 0.111816 0.112402 0.094180 0.124516 0.466530 0.466818 0.127272 0.098255 0.153124 0.153392 0.100217 0.136641 0.519912 0.519846 0.134589 -100 
-100 -100 0.452212 0.400685 0.116665 0.108518 0.292817 0.291714 0.100247 0.092399 0.161287 0.161400 0.093753 0.101802 0.293378 0.293993 0.105978 0.107262 0.297709 0.298610 0.111793 0.126956 0.451407 0.450210 0.119401 -100 
-100 -100 2.614026 2.244177 0.373017 0.340243 1.978845 1.972757 0.305944 0.223005 1.414329 1.412113 0.210157 0.240334 1.680367 1.685262 0.267872 0.336113 2.033059 2.039230 0.368760 0.418469 2.210128 2.200051 0.351672 -100 
-100 -100 2.621244 2.249551 0.374086 0.341062 1.984506 1.978439 0.306921 0.224164 1.424639 1.422367 0.210998 0.240098 1.676287 1.681169 0.267587 0.337184 2.043928 2.050080 0.369656 0.417180 2.200830 2.190695 0.349959 -100 
-100 -100 0.486397 0.426887 0.122284 0.113253 0.326116 0.325168 0.107892 0.101723 0.238794 0.238661 0.100860 0.102856 0.273638 0.274167 0.106032 0.113915 0.363435 0.364209 0.117510 0.122823 0.404340 0.402765 0.111728 -100 
-100 -100 0.664358 0.557617 0.144582 0.113911 0.302318 0.301416 0.108619 0.118796 0.385079 0.385561 0.120810 0.117762 0.370850 0.370810 0.118216 0.119791 0.389568 0.389221 0.118430 0.110652 0.311670 0.310222 0.099587 -100 
-100 -100 3.092926 2.578860 0.524553 0.341621 1.867887 1.863286 0.316181 0.402777 2.143948 2.147579 0.421812 0.401843 2.151094 2.149871 0.396748 0.396146 2.164981 2.161211 0.376421 0.306273 1.845749 1.834972 0.229484 -100 
-100 -100 3.072467 2.562881 0.522223 0.340231 1.858244 1.853712 0.315102 0.401922 2.137667 2.141319 0.421047 0.400928 2.143092 2.141835 0.395620 0.394595 2.153080 2.149279 0.374680 0.304571 1.833160 1.822492 0.228224 -100 
-100 -100 0.542958 0.453872 0.129413 0.102609 0.228222 0.227614 0.099299 0.110493 0.329727 0.330286 0.113108 0.109486 0.306479 0.306254 0.108520 0.108284 0.305043 0.304504 0.105662 0.097823 0.221953 0.220980 0.090713 -100 
-100 -100 0.165331 0.155691 0.091913 0.088319 0.119262 0.119147 0.087403 0.088965 0.134650 0.134748 0.089671 0.089180 0.131246 0.131206 0.088977 0.088944 0.131077 0.130981 0.088213 0.087088 0.118199 0.117987 0.083875 -100 
-100 -100 0.086915 0.086298 0.080900 0.080536 0.082515 0.082502 0.080393 0.080552 0.084186 0.084197 0.080658 0.080604 0.083730 0.083726 0.080563 0.080559 0.083697 0.083688 0.080450 0.080339 0.082389 0.082370 0.079988 -100 
-100 -100 -100 -100 -100 -100 -100 -100 -100 -100 -100 -100 -100 -100 -100 -100 -100 -100 -100 -100 -100 -100 -100 -100 -100 -100 
-100 -100 -100 -100 -100 -100 -100 -100 -100 -100 -100 -100 -100 -100 -100 -100 -100 -100 -100 -100 -100 -100 -100 -100 -100 -100 
-100 -100 -100 -100 -100 -100 -100 -100 -100 -100 -100 -100 -100 -100 -100 -100 -100 -100 -100 -100 -100 -100 -100 -100 -100 -100 
-100 -100 0.125688 0.123645 0.088167 0.089963 0.141076 0.141382 0.091881 0.093706 0.157445 0.157257 0.092480 0.088813 0.121117 0.121032 0.088239 0.090535 0.145555 0.145645 0.091160 0.089724 0.130960 0.130629 0.085690 -100 
-100 -100 0.242440 0.225648 0.098699 0.110160 0.332410 0.333947 0.117173 0.129610 0.417782 0.416786 0.125147 0.101093 0.218062 0.217672 0.099101 0.113881 0.357219 0.357671 0.115941 0.106375 0.276097 0.274598 0.097068 -100 
-100 -100 2.155910 1.908069 0.307983 0.400217 2.187297 2.196605 0.447029 0.515025 2.362664 2.357009 0.486441 0.320733 1.797029 1.794285 0.307020 0.424557 2.255291 2.258180 0.438957 0.371363 2.021248 2.007827 0.283587 -100 
-100 -100 2.173168 1.922151 0.309802 0.402141 2.199969 2.209293 0.448886 0.516786 2.373980 2.368271 0.487866 0.321321 1.801374 1.798666 0.307729 0.426410 2.269413 2.272441 0.441336 0.373856 2.037365 2.023824 0.285540 -100 
-100 -100 0.351818 0.322332 0.112019 0.123741 0.420386 0.421866 0.129997 0.142142 0.498112 0.496780 0.135598 0.107733 0.261745 0.261449 0.106383 0.126288 0.452492 0.453504 0.131334 0.122473 0.382257 0.380143 0.108675 -100 
-100 -100 0.507085 0.441472 0.127011 0.122560 0.393792 0.393497 0.121082 0.117713 0.361198 0.360072 0.111742 0.099369 0.205831 0.206059 0.100787 0.120474 0.426293 0.428343 0.130166 0.139168 0.480380 0.478184 0.125724 -100 
-100 -100 2.852410 2.414475 0.449290 0.399000 2.124304 2.119933 0.374540 0.334451 1.953973 1.947296 0.297780 0.212363 1.339621 1.342349 0.227177 0.375469 2.190168 2.201972 0.436962 0.492775 2.309747 2.297815 0.419253 -100 
-100 -100 2.860454 2.420507 0.449840 0.397731 2.113602 2.109096 0.372480 0.332005 1.937292 1.930805 0.296105 0.212768 1.346834 1.349600 0.227698 0.373978 2.176386 2.188159 0.435369 0.493629 2.316602 2.304801 0.420730 -100 
-100 -100 0.544990 0.471037 0.128434 0.116157 0.335346 0.334296 0.108395 0.102745 0.251366 0.251003 0.101494 0.099799 0.242737 0.243106 0.102581 0.112518 0.347048 0.348891 0.121376 0.141222 0.515230 0.513587 0.132114 -100 
-100 -100 0.525764 0.455707 0.121920 0.100371 0.184642 0.183718 0.091821 0.090080 0.126405 0.126946 0.095743 0.123959 0.453858 0.454071 0.126077 0.098963 0.161845 0.162282 0.102061 0.139754 0.533226 0.533051 0.137291 -100 
-100 -100 2.793813 2.362133 0.380653 0.192133 0.968416 0.959939 0.121610 0.102394 0.105497 0.109313 0.150635 0.401805 2.294468 2.296021 0.425684 0.175212 0.574825 0.575552 0.178706 0.444285 2.317603 2.319541 0.449730 -100 
-100 -100 2.789498 2.358904 0.380072 0.191878 0.967017 0.958553 0.121399 0.102195 0.104388 0.108179 0.150471 0.401949 2.296831 2.298428 0.425934 0.175113 0.573479 0.574172 0.178431 0.443569 2.314631 2.316607 0.449055 -100 
-100 -100 0.505477 0.439913 0.119237 0.098786 0.177039 0.176107 0.089893 0.087681 0.111409 0.111991 0.094102 0.124467 0.466678 0.467005 0.127334 0.098351 0.153814 0.154081 0.100301 0.136563 0.518465 0.518398 0.134451 -100 
-100 -100 0.450574 0.399363 0.116482 0.108389 0.292244 0.291153 0.100178 0.092381 0.161507 0.161619 0.093730 0.101718 0.292586 0.293210 0.105925 0.107314 0.298344 0.299261 0.111908 0.127114 0.452693 0.451489 0.119519 -100 
-100 -100 2.607622 2.239256 0.372186 0.339628 1.976342 1.970351 0.305794 0.223524 1.421418 1.419171 0.210527 0.239743 1.673962 1.678825 0.267101 0.336227 2.035431 2.041758 0.369605 0.420293 2.222645 2.212516 0.353364 -100 
-100 -100 2.614994 2.244762 0.373274 0.340457 1.982103 1.976145 0.306786 0.224693 1.431825 1.429532 0.211377 0.239503 1.669839 1.674698 0.266806 0.337276 2.046199 2.052522 0.370488 0.418989 2.213342 2.203172 0.351648 -100 
-100 -100 0.485513 0.426199 0.122219 0.113224 0.326092 0.325162 0.107919 0.101792 0.239478 0.239344 0.100880 0.102778 0.272651 0.273181 0.105928 0.113898 0.363716 0.364518 0.117587 0.122975 0.405844 0.404274 0.111868 -100 
-100 -100 0.664512 0.557729 0.144643 0.114015 0.303488 0.302588 0.108745 0.118897 0.385613 0.386085 0.120833 0.117698 0.370084 0.370043 0.118124 0.119736 0.389351 0.389014 0.118419 0.110648 0.311560 0.310117 0.099590 -100 
-100 -100 3.095168 2.580623 0.525363 0.343016 1.879798 1.875179 0.317526 0.403456 2.145462 2.148985 0.421902 0.401375 2.147298 2.146056 0.396147 0.395694 2.162819 2.159054 0.375959 0.305697 1.841323 1.830581 0.229021 -100 
-100 -100 3.074739 2.564682 0.523035 0.341617 1.870104 1.865568 0.316440 0.402585 2.139102 2.142662 0.421130 0.400457 2.139345 2.138083 0.395024 0.394133 2.150886 2.147102 0.374211 0.303981 1.828668 1.818047 0.227756 -100 
-100 -100 0.543332 0.454174 0.129502 0.102721 0.229327 0.228725 0.099408 0.110559 0.329935 0.330495 0.113115 0.109443 0.306007 0.305790 0.108464 0.108235 0.304747 0.304219 0.105615 0.097771 0.221498 0.220537 0.090675 -100 
-100 -100 0.165380 0.155737 0.091940 0.088355 0.119497 0.119383 0.087439 0.088989 0.134685 0.134783 0.089669 0.089170 0.131159 0.131121 0.088961 0.088929 0.131022 0.130929 0.088197 0.087070 0.118101 0.117890 0.083861 -100 
-100 -100 0.086918 0.086301 0.080903 0.080540 0.082537 0.082524 0.080397 0.080555 0.084190 0.084201 0.080658 0.080603 0.083722 0.083718 0.080561 0.080558 0.083692 0.083683 0.080448 0.080337 0.082380 0.082361 0.079987 -100 
-100 -100 -100 -100 -100 -100 -100 -100 -100 -100 -100 -100 -100 -100 -100 -100 -100 -100 -100 -100 -100 -100 -100 -100 -100 -100 
-100 -100 -100 -100 -100 -100 -100 -100 -100 -100 -100 -100 -100 -100 -100 -100 -100 -100 -100 -100 -100 -100 -100 -100 -100 -100 
-100 -100 -100 -100 -100 -100 -100 -100 -100 -100 -100 -100 -100 -100 -100 -100 -100 -100 -100 -100 -100 -100 -100 -100 -100 -100 
-100 -100 0.087054 0.086842 0.081680 0.082043 0.090703 0.090771 0.082659 0.082974 0.093786 0.093754 0.082680 0.082067 0.087410 0.087390 0.081890 0.082252 0.091377 0.091398 0.082441 0.082245 0.089311 0.089244 0.081175 -100 
-100 -100 0.095759 0.094752 0.082846 0.084348 0.112733 0.112965 0.085715 0.087444 0.129929 0.129793 0.086742 0.083677 0.096538 0.096482 0.083275 0.084991 0.116706 0.116775 0.085385 0.084329 0.105038 0.104851 0.082569 -100 
-100 -100 0.297295 0.276670 0.106236 0.121347 0.417781 0.419758 0.130664 0.145378 0.517557 0.516405 0.140233 0.111676 0.287465 0.286972 0.109144 0.126460 0.444150 0.444748 0.129198 0.118937 0.361706 0.359693 0.105589 -100 
-100 -100 0.299305 0.278400 0.106451 0.121586 0.419606 0.421597 0.130906 0.145636 0.519512 0.518365 0.140470 0.111814 0.288257 0.287772 0.109286 0.126700 0.446251 0.446873 0.129482 0.119215 0.363809 0.361788 0.105788 -100 
-100 -100 0.110238 0.108106 0.085430 0.086902 0.125558 0.125801 0.088149 0.089944 0.143433 0.143275 0.089046 0.085608 0.104341 0.104287 0.085229 0.087347 0.130704 0.130823 0.087946 0.086921 0.118597 0.118326 0.084272 -100 
-100 -100 0.132219 0.125887 0.087135 0.086790 0.120606 0.120636 0.087051 0.087131 0.120727 0.120639 0.086472 0.085146 0.102131 0.102120 0.085067 0.086715 0.125234 0.125412 0.087554 0.088363 0.131205 0.130918 0.085800 -100 
-100 -100 0.524727 0.455631 0.128381 0.121117 0.380124 0.379649 0.118674 0.115892 0.354031 0.353389 0.112371 0.104090 0.241709 0.241835 0.104924 0.118991 0.404394 0.405802 0.124839 0.132617 0.442366 0.440429 0.120202 -100 
-100 -100 0.526041 0.456655 0.128444 0.121004 0.378724 0.378238 0.118432 0.115574 0.351479 0.350866 0.112154 0.104108 0.242633 0.242771 0.104996 0.118883 0.402734 0.404143 0.124697 0.132694 0.443302 0.441387 0.120338 -100 
-100 -100 0.137750 0.130509 0.087311 0.086132 0.113402 0.113306 0.085053 0.084607 0.105254 0.105263 0.084733 0.084893 0.107302 0.107347 0.085398 0.086021 0.116230 0.116363 0.086367 0.088075 0.132738 0.132509 0.086051 -100 
-100 -100 0.132194 0.125942 0.086471 0.084783 0.099654 0.099552 0.083421 0.082951 0.090602 0.090679 0.083783 0.087018 0.133635 0.133727 0.087773 0.085170 0.100181 0.100193 0.084981 0.088175 0.135820 0.135699 0.086652 -100 
-100 -100 0.472360 0.412968 0.116484 0.099857 0.192298 0.191405 0.091145 0.087130 0.101092 0.101622 0.093450 0.125773 0.481535 0.482200 0.130809 0.102415 0.175175 0.175028 0.099690 0.126465 0.420153 0.419883 0.122764 -100 
-100 -100 0.471580 0.412367 0.116413 0.099833 0.192227 0.191335 0.091116 0.087084 0.100817 0.101342 0.093385 0.125703 0.481481 0.482165 0.130783 0.102405 0.175181 0.175036 0.099694 0.126420 0.419877 0.419620 0.122722 -100 
-100 -100 0.128907 0.123193 0.086080 0.084585 0.099150 0.099037 0.083072 0.082394 0.087530 0.087590 0.083135 0.086526 0.133329 0.133467 0.087623 0.085090 0.099965 0.099993 0.085108 0.088235 0.135734 0.135619 0.086716 -100 
-100 -100 0.122820 0.118559 0.085891 0.085408 0.109539 0.109419 0.084083 0.083013 0.092286 0.092280 0.083034 0.083915 0.106433 0.106553 0.085015 0.085572 0.112797 0.112918 0.086137 0.087445 0.128230 0.128020 0.085460 -100 
-100 -100 0.423392 0.377949 0.116279 0.114466 0.348151 0.347392 0.110224 0.100537 0.223909 0.223482 0.097775 0.099459 0.251815 0.252551 0.103791 0.114907 0.376164 0.377374 0.120883 0.127772 0.433602 0.431841 0.116028 -100 
-100 -100 0.424972 0.379215 0.116450 0.114562 0.348765 0.348015 0.110339 0.100688 0.225225 0.224795 0.097875 0.099434 0.251062 0.251795 0.103714 0.114926 0.377063 0.378280 0.120892 0.127579 0.431999 0.430249 0.115822 -100 
-100 -100 0.130354 0.124873 0.087093 0.086243 0.113360 0.113260 0.085420 0.084758 0.102696 0.102646 0.084243 0.084134 0.102322 0.102384 0.084640 0.085837 0.118527 0.118650 0.086525 0.086944 0.122898 0.122672 0.084599 -100 
-100 -100 0.166631 0.152606 0.090217 0.086527 0.110463 0.110345 0.085602 0.086662 0.122095 0.122094 0.086421 0.085565 0.112392 0.112377 0.085556 0.085991 0.118435 0.118420 0.085976 0.085080 0.106125 0.105949 0.082862 -100 
-100 -100 0.688325 0.575706 0.148356 0.116622 0.317370 0.316595 0.112390 0.125107 0.424799 0.425068 0.125795 0.117980 0.358612 0.358204 0.115881 0.116957 0.373667 0.373072 0.114005 0.104117 0.265079 0.263828 0.093898 -100 
-100 -100 0.685088 0.573189 0.148044 0.116417 0.315977 0.315216 0.112224 0.124959 0.423888 0.424173 0.125681 0.117864 0.357674 0.357272 0.115731 0.116742 0.371860 0.371269 0.113752 0.103883 0.263404 0.262176 0.093744 -100 
-100 -100 0.148293 0.136507 0.087469 0.084091 0.099200 0.099121 0.083479 0.084736 0.113567 0.113598 0.084749 0.083895 0.103795 0.103749 0.083540 0.083627 0.105350 0.105296 0.083229 0.082319 0.093182 0.093085 0.081035 -100 
-100 -100 0.094970 0.093710 0.082599 0.082020 0.087434 0.087411 0.081766 0.081991 0.089777 0.089778 0.081941 0.081735 0.087523 0.087508 0.081573 0.081610 0.088100 0.088086 0.081433 0.081226 0.085398 0.085360 0.080425 -100 
-100 -100 0.081258 0.081151 0.079969 0.079900 0.080388 0.080385 0.079858 0.079885 0.080676 0.080677 0.079876 0.079850 0.080360 0.080358 0.079820 0.079824 0.080435 0.080434 0.079797 0.079774 0.080105 0.080101 0.079676 -100 
-100 -100 -100 -100 -100 -100 -100 -100 -100 -100 -100 -100 -100 -100 -100 -100 -100 -100 -100 -100 -100 -100 -100 -100 -100 -100 
-100 -100 -100 -100 -100 -100 -100 -100 -100 -100 -100 -100 -100 -100 -100 -100 -100 -100 -100 -100 -100 -100 -100 -100 -100 -100 
-100 -100 -100 -100 -100 -100 -100 -100 -100 -100 -100 -100 -100 -100 -100 -100 -100 -100 -100 -100 -100 -100 -100 -100 -100 -100 
-100 -100 0.086363 0.086199 0.081573 0.081920 0.090124 0.090182 0.082489 0.082683 0.092099 0.092077 0.082462 0.082070 0.088009 0.087993 0.081920 0.082139 0.090348 0.090368 0.082326 0.082288 0.089989 0.089928 0.081274 -100 
-100 -100 0.091960 0.091425 0.082479 0.083828 0.108965 0.109144 0.084983 0.085848 0.118539 0.118470 0.085408 0.083804 0.100198 0.100154 0.083494 0.084305 0.109797 0.109859 0.084688 0.084661 0.109522 0.109350 0.083048 -100 
-100 -100 0.243782 0.232134 0.101718 0.116308 0.391841 0.393462 0.124143 0.132103 0.458046 0.457460 0.129289 0.114158 0.324748 0.324364 0.112208 0.119993 0.397649 0.398185 0.122560 0.122608 0.396399 0.394578 0.110377 -100 
-100 -100 0.245122 0.233328 0.101880 0.116508 0.393422 0.395057 0.124376 0.132434 0.460690 0.460115 0.129641 0.114443 0.326786 0.326397 0.112464 0.120211 0.399219 0.399752 0.122745 0.122749 0.397244 0.395417 0.110458 -100 
-100 -100 0.103771 0.102532 0.084800 0.086195 0.120706 0.120920 0.087424 0.088678 0.134896 0.134850 0.088316 0.086525 0.113715 0.113640 0.086045 0.086647 0.121481 0.121513 0.086754 0.086514 0.117398 0.117165 0.084079 -100 
-100 -100 0.118341 0.114810 0.085865 0.086080 0.116402 0.116542 0.086915 0.088792 0.136891 0.136987 0.088998 0.088604 0.130767 0.130623 0.087922 0.086419 0.115955 0.115853 0.085866 0.085143 0.103240 0.103080 0.082927 -100 
-100 -100 0.433623 0.386831 0.117653 0.115923 0.356049 0.356691 0.118531 0.132931 0.466782 0.467665 0.136163 0.135939 0.452081 0.451092 0.131741 0.116973 0.350526 0.349266 0.110916 0.102338 0.224005 0.223031 0.092933 -100 
-100 -100 0.434019 0.387162 0.117677 0.115921 0.355940 0.356568 0.118422 0.132626 0.464225 0.465112 0.135889 0.135881 0.452366 0.451401 0.131794 0.117031 0.350809 0.349542 0.110923 0.102292 0.223423 0.222454 0.092896 -100 
-100 -100 0.120399 0.116630 0.085962 0.085967 0.114972 0.115006 0.085631 0.086617 0.122156 0.122280 0.087189 0.087910 0.132391 0.132353 0.088096 0.086525 0.115763 0.115607 0.085330 0.084264 0.097224 0.097081 0.082227 -100 
-100 -100 0.109427 0.107493 0.085174 0.086314 0.119876 0.119810 0.085385 0.083692 0.093670 0.093698 0.083971 0.085545 0.119021 0.119209 0.086823 0.088108 0.129879 0.129731 0.086957 0.084438 0.095916 0.095760 0.082233 -100 
-100 -100 0.296896 0.276790 0.105447 0.117522 0.379835 0.378958 0.110134 0.090917 0.117359 0.117381 0.091712 0.107314 0.361420 0.363355 0.118004 0.130521 0.425423 0.424178 0.122384 0.099087 0.154301 0.153478 0.089617 -100 
-100 -100 0.296573 0.276522 0.105426 0.117551 0.380235 0.379354 0.110137 0.090855 0.116871 0.116886 0.091606 0.107140 0.360172 0.362119 0.117880 0.130579 0.426300 0.425076 0.122530 0.099165 0.154724 0.153897 0.089668 -100 
-100 -100 0.107737 0.106007 0.085013 0.086419 0.121633 0.121537 0.085251 0.083048 0.089527 0.089509 0.082960 0.084406 0.113274 0.113519 0.086177 0.088295 0.133680 0.133630 0.087833 0.085280 0.100465 0.100278 0.082924 -100 
-100 -100 0.113039 0.110503 0.085462 0.086651 0.123411 0.123353 0.085749 0.084070 0.099983 0.099906 0.083597 0.083782 0.104287 0.104448 0.085194 0.087653 0.132686 0.132825 0.088098 0.087143 0.119980 0.119679 0.084564 -100 
-100 -100 0.370164 0.336875 0.113124 0.122699 0.413599 0.413454 0.121279 0.110273 0.306794 0.305931 0.105726 0.101966 0.262517 0.263353 0.106692 0.127475 0.455259 0.456623 0.133900 0.130515 0.433452 0.431100 0.116193 -100 
-100 -100 0.371891 0.338289 0.113286 0.122760 0.413667 0.413525 0.121357 0.110444 0.308395 0.307527 0.105854 0.101960 0.261873 0.262694 0.106589 0.127277 0.453999 0.455367 0.133714 0.130428 0.433336 0.430996 0.116144 -100 
-100 -100 0.121237 0.117588 0.086618 0.087281 0.124603 0.124562 0.086822 0.085736 0.110828 0.110704 0.084809 0.084070 0.100650 0.100717 0.084574 0.086853 0.128739 0.128896 0.087648 0.087031 0.121429 0.121150 0.084470 -100 
-100 -100 0.147199 0.138081 0.088793 0.087574 0.122761 0.122684 0.086964 0.086972 0.122451 0.122303 0.086025 0.084281 0.098838 0.098815 0.084141 0.084968 0.110586 0.110612 0.085143 0.084475 0.100009 0.099870 0.082406 -100 
-100 -100 0.600466 0.512618 0.138068 0.125682 0.395406 0.394903 0.122875 0.125470 0.417794 0.416698 0.120284 0.103003 0.228042 0.227514 0.099943 0.104425 0.293946 0.293757 0.103190 0.096645 0.195036 0.194328 0.088677 -100 
-100 -100 0.598038 0.510667 0.137808 0.125408 0.393310 0.392812 0.122619 0.125266 0.416391 0.415311 0.120133 0.102908 0.227406 0.226877 0.099819 0.104215 0.292070 0.291877 0.102942 0.096443 0.193754 0.193060 0.088552 -100 
-100 -100 0.131908 0.124316 0.086203 0.084875 0.108473 0.108416 0.084447 0.084744 0.111798 0.111702 0.084144 0.082602 0.091389 0.091337 0.082134 0.082462 0.096773 0.096755 0.082253 0.081713 0.088190 0.088130 0.080636 -100 
-100 -100 0.093100 0.092182 0.082445 0.082140 0.088727 0.088710 0.081939 0.082025 0.089537 0.089517 0.081784 0.081462 0.085597 0.085577 0.081248 0.081331 0.086859 0.086851 0.081210 0.081046 0.084473 0.084442 0.080310 -100 
-100 -100 0.081077 0.080993 0.079951 0.079910 0.080516 0.080515 0.079877 0.079890 0.080648 0.080647 0.079856 0.079819 0.080178 0.080175 0.079783 0.079791 0.080315 0.080315 0.079772 0.079754 0.080025 0.080022 0.079665 -100 
-100 -100 -100 -100 -100 -100 -100 -100 -100 -100 -100 -100 -100 -100 -100 -100 -100 -100 -100 -100 -100 -100 -100 -100 -100 -100 
-100 -100 -100 -100 -100 -100 -100 -100 -100 -100 -100 -100 -100 -100 -100 -100 -100 -100 -100 -100 -100 -100 -100 -100 -100 -100 
-100 -100 -100 -100 -100 -100 -100 -100 -100 -100 -100 -100 -100 -100 -100 -100 -100 -100 -100 -100 -100 -100 -100 -100 -100 -100 
-100 -100 0.114593 0.113503 0.086630 0.088484 0.135444 0.135675 0.090261 0.090988 0.143062 0.143000 0.090551 0.089149 0.128481 0.128426 0.088734 0.089401 0.135256 0.135336 0.089968 0.090239 0.138244 0.137979 0.086773 -100 
-100 -100 0.180103 0.172843 0.092967 0.103917 0.301087 0.302209 0.109427 0.114295 0.343873 0.343564 0.112854 0.103747 0.261537 0.261282 0.102445 0.106667 0.300797 0.301182 0.108502 0.110335 0.317635 0.316396 0.102676 -100 
-100 -100 1.685015 1.534932 0.243483 0.353839 2.106954 2.115018 0.395902 0.430613 2.238281 2.236352 0.420784 0.352262 1.991154 1.989309 0.342245 0.375504 2.098620 2.101151 0.388632 0.402319 2.152521 2.141416 0.329297 -100 
-100 -100 1.695703 1.544032 0.244554 0.355291 2.117943 2.126088 0.397674 0.433222 2.255230 2.253360 0.423622 0.354804 2.007240 2.005335 0.344510 0.377157 2.109130 2.111572 0.389824 0.402923 2.156850 2.145683 0.329559 -100 
-100 -100 0.259959 0.245954 0.102953 0.115264 0.380601 0.382033 0.122103 0.130603 0.453914 0.453862 0.130413 0.120236 0.367869 0.367326 0.117491 0.118876 0.377891 0.377829 0.117773 0.117016 0.361035 0.359450 0.105727 -100 
-100 -100 0.378240 0.341334 0.111779 0.113998 0.356132 0.357259 0.119572 0.136453 0.489016 0.490119 0.141194 0.141280 0.481815 0.480585 0.135681 0.117529 0.344831 0.343230 0.109404 0.099795 0.208932 0.208029 0.090685 -100 
-100 -100 2.538358 2.191510 0.359483 0.351817 2.039210 2.044178 0.376488 0.471981 2.347123 2.353182 0.503004 0.511604 2.342485 2.336496 0.480704 0.367156 2.008028 1.996007 0.302446 0.198671 1.199505 1.192565 0.138725 -100 
-100 -100 2.539452 2.192408 0.359651 0.352122 2.040939 2.045822 0.376309 0.470135 2.334497 2.340528 0.501030 0.511050 2.342237 2.336408 0.480903 0.367929 2.012582 2.000480 0.302818 0.198038 1.190948 1.184017 0.138055 -100 
-100 -100 0.383961 0.346360 0.112715 0.115574 0.365407 0.366076 0.117744 0.127449 0.421701 0.422700 0.131634 0.137769 0.480346 0.479824 0.136687 0.121175 0.368049 0.365980 0.108813 0.093575 0.139412 0.138576 0.083880 -100 
-100 -100 0.281561 0.264567 0.105803 0.122632 0.424177 0.423877 0.120394 0.101483 0.194141 0.194019 0.100423 0.111831 0.361648 0.363335 0.120698 0.137789 0.483342 0.481485 0.126178 0.094288 0.108115 0.107271 0.082534 -100 
-100 -100 1.864307 1.681957 0.271856 0.404097 2.227088 2.222510 0.376680 0.186005 0.891028 0.888208 0.170592 0.288473 1.973355 1.987126 0.364013 0.482845 2.310391 2.298923 0.401216 0.151338 0.114304 0.109869 0.083672 -100 
-100 -100 1.862721 1.680699 0.271813 0.404523 2.229936 2.225320 0.376939 0.185581 0.886626 0.883739 0.169827 0.287045 1.964853 1.978689 0.362905 0.483456 2.315532 2.304225 0.402503 0.152012 0.117033 0.112510 0.084025 -100 
-100 -100 0.272885 0.257255 0.105544 0.124513 0.439216 0.438722 0.121310 0.098620 0.170545 0.170061 0.095251 0.104501 0.317129 0.319165 0.115391 0.140097 0.509731 0.508662 0.132988 0.100282 0.141648 0.140494 0.087262 -100 
-100 -100 0.339291 0.311080 0.110714 0.124454 0.433220 0.433163 0.123270 0.109244 0.289487 0.288602 0.104587 0.102762 0.276026 0.277179 0.109610 0.133141 0.484912 0.485664 0.134172 0.121228 0.339304 0.336972 0.106011 -100 
-100 -100 2.316572 2.025188 0.338967 0.412025 2.236285 2.236779 0.413980 0.348558 1.982515 1.976906 0.318568 0.276134 1.746467 1.751301 0.301268 0.439191 2.297326 2.303542 0.470699 0.442080 2.202065 2.187577 0.352286 -100 
-100 -100 2.327670 2.033838 0.340105 0.412202 2.235517 2.236023 0.414227 0.349811 1.992703 1.987051 0.319642 0.275962 1.742176 1.746870 0.300381 0.437352 2.288253 2.294520 0.469133 0.441978 2.206436 2.192015 0.352560 -100 
-100 -100 0.393758 0.355735 0.116401 0.125794 0.428989 0.429003 0.125558 0.116239 0.347189 0.346078 0.110289 0.102462 0.251765 0.252252 0.104724 0.124474 0.438773 0.439833 0.129026 0.122710 0.383990 0.381869 0.109262 -100 
-100 -100 0.537561 0.464835 0.131703 0.127436 0.419561 0.419265 0.125827 0.124053 0.402294 0.400845 0.116776 0.099873 0.208152 0.207849 0.098032 0.105458 0.307458 0.307634 0.106268 0.100179 0.217037 0.216179 0.091568 -100 
-100 -100 2.899825 2.447885 0.470239 0.426907 2.182936 2.181013 0.415791 0.416362 2.182042 2.173901 0.373599 0.230792 1.379487 1.375461 0.208692 0.258629 1.771426 1.770761 0.254221 0.193169 1.233562 1.228149 0.142392 -100 
-100 -100 2.884136 2.435351 0.468373 0.424726 2.168264 2.166353 0.413632 0.414630 2.170821 2.162768 0.372214 0.230062 1.373760 1.369719 0.207852 0.256975 1.757594 1.756892 0.252388 0.191842 1.223524 1.218214 0.141568 -100 
-100 -100 0.438786 0.378010 0.118489 0.112770 0.320166 0.319888 0.111278 0.111381 0.320959 0.319858 0.105908 0.091752 0.154153 0.153752 0.089114 0.092773 0.210877 0.210826 0.092319 0.088022 0.139608 0.139266 0.083763 -100 
-100 -100 0.149474 0.143328 0.090698 0.089899 0.133326 0.133276 0.089455 0.089468 0.133410 0.133218 0.087861 0.085700 0.106715 0.106616 0.084785 0.085447 0.116371 0.116359 0.085231 0.084413 0.103431 0.103321 0.081949 -100 
-100 -100 0.085319 0.084941 0.080772 0.080693 0.083969 0.083964 0.080629 0.080631 0.083977 0.083959 0.080404 0.080196 0.081331 0.081319 0.080055 0.080115 0.082236 0.082236 0.080090 0.080018 0.081045 0.081036 0.079776 -100 
-100 -100 -100 -100 -100 -100 -100 -100 -100 -100 -100 -100 -100 -100 -100 -100 -100 -100 -100 -100 -100 -100 -100 -100 -100 -100 
-100 -100 -100 -100 -100 -100 -100 -100 -100 -100 -100 -100 -100 -100 -100 -100 -100 -100 -100 -100 -100 -100 -100 -100 -100 -100 
-100 -100 -100 -100 -100 -100 -100 -100 -100 -100 -100 -100 -100 -100 -100 -100 -100 -100 -100 -100 -100 -100 -100 -100 -100 -100 
-100 -100 0.114878 0.113760 0.086667 0.088492 0.135344 0.135569 0.090208 0.090911 0.142586 0.142525 0.090471 0.089095 0.128321 0.128268 0.088688 0.089340 0.134901 0.134982 0.089911 0.090198 0.138155 0.137894 0.086760 -100 
-100 -100 0.181294 0.173849 0.093067 0.103911 0.300604 0.301701 0.109286 0.114015 0.341488 0.341184 0.112576 0.103618 0.260862 0.260613 0.102337 0.106480 0.299115 0.299500 0.108319 0.110227 0.317210 0.315985 0.102632 -100 
-100 -100 1.696270 1.543829 0.244488 0.353674 2.103866 2.111715 0.394693 0.427888 2.219842 2.217929 0.417990 0.350894 1.983047 1.981240 0.341031 0.373452 2.083765 2.086300 0.386671 0.401342 2.149575 2.138582 0.328860 -100 
-100 -100 1.706989 1.552957 0.245559 0.355114 2.114825 2.122770 0.396461 0.430482 2.236740 2.234901 0.420822 0.353426 1.999093 1.997239 0.343289 0.375087 2.094186 2.096650 0.387851 0.401929 2.153852 2.142812 0.329115 -100 
-100 -100 0.261281 0.247061 0.103057 0.115248 0.380076 0.381492 0.121970 0.130333 0.451561 0.451524 0.130153 0.120122 0.367221 0.366688 0.117382 0.118667 0.375987 0.375933 0.117560 0.116881 0.360473 0.358913 0.105665 -100 
-100 -100 0.378419 0.341502 0.111801 0.113998 0.356031 0.357162 0.119558 0.136518 0.489568 0.490679 0.141275 0.141314 0.482138 0.480901 0.135668 0.117443 0.344115 0.342513 0.109300 0.099709 0.208526 0.207631 0.090638 -100 
-100 -100 2.536700 2.190268 0.359297 0.351799 2.039413 2.044459 0.376808 0.473253 2.353689 2.359790 0.504461 0.512540 2.346673 2.340602 0.481244 0.367070 2.006585 1.994523 0.302137 0.198322 1.197152 1.190233 0.138459 -100 
-100 -100 2.537642 2.191057 0.359452 0.352098 2.041200 2.046176 0.376640 0.471416 2.341204 2.347295 0.502501 0.511981 2.346426 2.340534 0.481448 0.367856 2.011324 1.999193 0.302528 0.197695 1.188604 1.181700 0.137791 -100 
-100 -100 0.383629 0.346104 0.112698 0.115591 0.365691 0.366381 0.117828 0.127640 0.423151 0.424164 0.131829 0.137862 0.480842 0.480322 0.136750 0.121225 0.368403 0.366337 0.108837 0.093554 0.139116 0.138281 0.083842 -100 
-100 -100 0.281328 0.264378 0.105806 0.122711 0.425185 0.424896 0.120520 0.101571 0.194712 0.194589 0.100480 0.111827 0.361359 0.363055 0.120722 0.138039 0.485737 0.483877 0.126406 0.094307 0.107946 0.107099 0.082504 -100 
-100 -100 1.862972 1.680955 0.271947 0.405032 2.234796 2.230258 0.377846 0.186534 0.895257 0.892393 0.170837 0.288259 1.970976 1.984820 0.364156 0.485190 2.326451 2.314954 0.403454 0.151603 0.113754 0.109300 0.083573 -100 
-100 -100 1.861454 1.679756 0.271909 0.405454 2.237656 2.233094 0.378108 0.186110 0.890847 0.887919 0.170070 0.286824 1.962451 1.976355 0.363046 0.485797 2.331636 2.320317 0.404750 0.152279 0.116477 0.111931 0.083925 -100 
-100 -100 0.272974 0.257345 0.105592 0.124625 0.440359 0.439882 0.121463 0.098722 0.171160 0.170671 0.095312 0.104499 0.316778 0.318828 0.115419 0.140373 0.512385 0.511322 0.133252 0.100306 0.141414 0.140254 0.087223 -100 
-100 -100 0.340389 0.311965 0.110844 0.124579 0.434050 0.434002 0.123434 0.109443 0.291035 0.290144 0.104749 0.102824 0.276152 0.277305 0.109662 0.133293 0.486160 0.486911 0.134296 0.121191 0.338618 0.336283 0.105927 -100 
-100 -100 2.324623 2.031323 0.340015 0.412804 2.239566 2.240101 0.414944 0.350144 1.992545 1.986905 0.320040 0.276701 1.748372 1.753165 0.301615 0.439858 2.300698 2.306872 0.471129 0.441529 2.198107 2.183606 0.351600 -100 
-100 -100 2.335652 2.039926 0.341142 0.412962 2.238721 2.239285 0.415179 0.351382 2.002670 1.997003 0.321108 0.276522 1.744083 1.748748 0.300722 0.437989 2.291452 2.297691 0.469543 0.441418 2.202509 2.188092 0.351880 -100 
-100 -100 0.394585 0.356395 0.116484 0.125868 0.429512 0.429542 0.125661 0.116380 0.348405 0.347299 0.110417 0.102513 0.251970 0.252459 0.104754 0.124535 0.439259 0.440327 0.129071 0.122664 0.383492 0.381381 0.109210 -100 
-100 -100 0.536085 0.463741 0.131576 0.127420 0.419659 0.419371 0.125834 0.124003 0.401770 0.400326 0.116731 0.099877 0.208215 0.207915 0.098039 0.105452 0.307344 0.307526 0.106272 0.100208 0.217348 0.216493 0.091596 -100 
-100 -100 2.889973 2.440663 0.468916 0.426587 2.182718 2.180814 0.415533 0.415417 2.176588 2.168465 0.372700 0.230604 1.379486 1.375490 0.208645 0.258411 1.769765 1.769138 0.254155 0.193541 1.237320 1.231908 0.142777 -100 
-100 -100 2.874222 2.428087 0.467039 0.424389 2.167996 2.166119 0.413363 0.413665 2.165277 2.157257 0.371304 0.229866 1.373736 1.369734 0.207801 0.256748 1.755902 1.755250 0.252320 0.192211 1.227275 1.221976 0.141953 -100 
-100 -100 0.437106 0.376741 0.118325 0.112719 0.320116 0.319851 0.111241 0.111273 0.320081 0.318994 0.105811 0.091727 0.154150 0.153756 0.089107 0.092750 0.210666 0.210626 0.092317 0.088056 0.139967 0.139629 0.083803 -100 
-100 -100 0.149226 0.143121 0.090664 0.089882 0.133316 0.133268 0.089441 0.089443 0.133256 0.133066 0.087838 0.085688 0.106714 0.106617 0.084782 0.085440 0.116329 0.116318 0.085233 0.084426 0.103524 0.103414 0.081966 -100 
-100 -100 0.085292 0.084918 0.080768 0.080691 0.083967 0.083963 0.080627 0.080628 0.083961 0.083943 0.080401 0.080195 0.081331 0.081320 0.080055 0.080114 0.082231 0.082231 0.080090 0.080020 0.081057 0.081047 0.079778 -100 
-100 -100 -100 -100 -100 -100 -100 -100 -100 -100 -100 -100 -100 -100 -100 -100 -100 -100 -100 -100 -100 -100 -100 -100 -100 -100 
-100 -100 -100 -100 -100 -100 -100 -100 -100 -100 -100 -100 -100 -100 -100 -100 -100 -100 -100 -100 -100 -100 -100 -100 -100 -100 
-100 -100 -100 -100 -100 -100 -100 -100 -100 -100 -100 -100 -100 -100 -100 -100 -100 -100 -100 -100 -100 -100 -100 -100 -100 -100 
-100 -100 0.088636 0.088252 0.081938 0.082013 0.089457 0.089455 0.081790 0.081747 0.087191 0.087167 0.081283 0.081091 0.085095 0.085087 0.081002 0.081093 0.086060 0.086084 0.081524 0.081666 0.089293 0.089260 0.081132 -100 
-100 -100 0.098799 0.097335 0.083284 0.083902 0.106713 0.106755 0.083802 0.083971 0.105113 0.105052 0.083260 0.082336 0.094574 0.094548 0.082148 0.082562 0.099369 0.099430 0.083232 0.083665 0.107457 0.107348 0.082760 -100 
-100 -100 0.299604 0.277507 0.107229 0.116004 0.376163 0.376729 0.116288 0.117236 0.340100 0.339529 0.112242 0.103351 0.259787 0.259541 0.102066 0.106143 0.297369 0.297945 0.110907 0.115778 0.381127 0.379844 0.108320 -100 
-100 -100 0.301075 0.278791 0.107396 0.116196 0.377705 0.378292 0.116529 0.117568 0.342641 0.342086 0.112596 0.103640 0.261757 0.261511 0.102310 0.106334 0.298659 0.299238 0.111057 0.115889 0.381820 0.380539 0.108380 -100 
-100 -100 0.110908 0.108631 0.085573 0.086235 0.118365 0.118460 0.086407 0.087054 0.121950 0.121920 0.086523 0.085370 0.108695 0.108623 0.084850 0.084953 0.110179 0.110200 0.085191 0.085406 0.114723 0.114561 0.083681 -100 
-100 -100 0.119708 0.116048 0.086081 0.086124 0.115875 0.115999 0.086578 0.088676 0.136711 0.136820 0.088804 0.088301 0.130253 0.130067 0.087333 0.085450 0.110287 0.110162 0.084867 0.084245 0.100835 0.100713 0.082510 -100 
-100 -100 0.425559 0.380539 0.116815 0.115845 0.357091 0.358052 0.120117 0.138569 0.500180 0.501214 0.142885 0.140451 0.473637 0.472304 0.134334 0.116890 0.342900 0.341398 0.109328 0.100286 0.212801 0.211902 0.091234 -100 
-100 -100 0.425354 0.380382 0.116794 0.115860 0.357359 0.358322 0.120105 0.138390 0.498520 0.499565 0.142724 0.140452 0.474111 0.472815 0.134463 0.117079 0.344214 0.342710 0.109460 0.100301 0.212270 0.211368 0.091201 -100 
-100 -100 0.118962 0.115437 0.085996 0.086244 0.117222 0.117322 0.086551 0.088009 0.130837 0.130965 0.088497 0.088748 0.134998 0.134934 0.088701 0.087171 0.118885 0.118699 0.085716 0.084261 0.095338 0.095175 0.081876 -100 
-100 -100 0.108267 0.106522 0.085340 0.086898 0.125311 0.125292 0.086562 0.084820 0.099306 0.099309 0.084787 0.085948 0.118188 0.118401 0.087336 0.089593 0.141976 0.141812 0.088304 0.084773 0.094501 0.094292 0.081935 -100 
-100 -100 0.290557 0.271934 0.106707 0.122611 0.422356 0.421692 0.118336 0.097015 0.162715 0.162522 0.095622 0.108466 0.350016 0.352254 0.120255 0.142500 0.514506 0.513212 0.134129 0.101809 0.149234 0.148022 0.088569 -100 
-100 -100 0.290585 0.271964 0.106732 0.122672 0.422872 0.422211 0.118362 0.096965 0.162213 0.162014 0.095519 0.108293 0.348716 0.350970 0.120134 0.142584 0.515633 0.514372 0.134312 0.101898 0.149624 0.148403 0.088616 -100 
-100 -100 0.108327 0.106577 0.085535 0.087271 0.127807 0.127750 0.086658 0.084388 0.095860 0.095806 0.083882 0.084844 0.111987 0.112257 0.086706 0.089939 0.147084 0.147029 0.089364 0.085659 0.098701 0.098448 0.082568 -100 
-100 -100 0.118074 0.114740 0.086389 0.087539 0.128071 0.128051 0.087160 0.085780 0.109747 0.109633 0.084998 0.084572 0.105209 0.105358 0.085792 0.088749 0.139839 0.139954 0.088960 0.087193 0.116729 0.116383 0.084070 -100 
-100 -100 0.408836 0.367347 0.118215 0.126447 0.430379 0.430416 0.126305 0.118300 0.359959 0.358970 0.113324 0.105485 0.273383 0.273999 0.108671 0.130716 0.472734 0.473869 0.135710 0.128141 0.412910 0.410472 0.113089 -100 
-100 -100 0.410327 0.368559 0.118331 0.126457 0.430152 0.430199 0.126323 0.118414 0.361244 0.360259 0.113420 0.105465 0.272810 0.273413 0.108544 0.130429 0.470747 0.471895 0.135447 0.128055 0.413063 0.410650 0.113082 -100 
-100 -100 0.125040 0.120733 0.087121 0.087723 0.127021 0.127008 0.087476 0.086641 0.116883 0.116746 0.085662 0.084547 0.101922 0.101969 0.084831 0.087215 0.130899 0.131042 0.087866 0.086903 0.119493 0.119209 0.084257 -100 
-100 -100 0.141491 0.133599 0.088302 0.087545 0.123337 0.123280 0.087089 0.086891 0.120726 0.120580 0.085946 0.084389 0.099347 0.099326 0.084226 0.084977 0.110038 0.110076 0.085209 0.084732 0.101957 0.101816 0.082675 -100 
-100 -100 0.553662 0.477456 0.132358 0.124232 0.394298 0.393841 0.121565 0.121247 0.390414 0.389346 0.116185 0.101926 0.227828 0.227432 0.099605 0.103270 0.284852 0.284835 0.103013 0.098947 0.215221 0.214534 0.091306 -100 
-100 -100 0.551027 0.475322 0.132059 0.123921 0.392064 0.391619 0.121267 0.120983 0.388652 0.387608 0.115980 0.101801 0.227122 0.226728 0.099466 0.103042 0.282889 0.282873 0.102760 0.098748 0.213985 0.213315 0.091191 -100 
-100 -100 0.125109 0.118846 0.085423 0.084600 0.108313 0.108267 0.084201 0.084169 0.107847 0.107759 0.083585 0.082386 0.091377 0.091343 0.082068 0.082301 0.095672 0.095676 0.082281 0.082043 0.090669 0.090615 0.081055 -100 
-100 -100 0.091765 0.091009 0.082190 0.082011 0.088668 0.088654 0.081814 0.081802 0.088517 0.088498 0.081567 0.081347 0.085577 0.085565 0.081210 0.081261 0.086523 0.086525 0.081243 0.081189 0.085316 0.085288 0.080508 -100 
-100 -100 0.080865 0.080800 0.079906 0.079885 0.080507 0.080506 0.079854 0.079853 0.080487 0.080485 0.079820 0.079798 0.080177 0.080175 0.079776 0.079780 0.080264 0.080265 0.079780 0.079777 0.080159 0.080157 0.079698 -100 
-100 -100 -100 -100 -100 -100 -100 -100 -100 -100 -100 -100 -100 -100 -100 -100 -100 -100 -100 -100 -100 -100 -100 -100 -100 -100 
-100 -100 -100 -100 -100 -100 -100 -100 -100 -100 -100 -100 -100 -100 -100 -100 -100 -100 -100 -100 -100 -100 -100 -100 -100 -100 
-100 -100 -100 -100 -100 -100 -100 -100 -100 -100 -100 -100 -100 -100 -100 -100 -100 -100 -100 -100 -100 -100 -100 -100 -100 -100 
-100 -100 0.093944 0.092845 0.082543 0.082160 0.088836 0.088790 0.081484 0.081257 0.083721 0.083695 0.080704 0.080631 0.082943 0.082939 0.080579 0.080614 0.083279 0.083301 0.081085 0.081274 0.087702 0.087683 0.080908 -100 
-100 -100 0.136242 0.126922 0.086408 0.084133 0.102694 0.102532 0.082827 0.082031 0.086888 0.086842 0.081217 0.081041 0.084950 0.084942 0.080958 0.081039 0.085790 0.085826 0.081704 0.082264 0.097601 0.097566 0.081768 -100 
-100 -100 0.600636 0.508226 0.138224 0.117359 0.345132 0.343294 0.106390 0.095452 0.139295 0.138899 0.089843 0.088604 0.126289 0.126241 0.088210 0.088762 0.131499 0.131796 0.093358 0.101020 0.294566 0.294250 0.097982 -100 
-100 -100 0.603867 0.510769 0.138536 0.117579 0.346738 0.344903 0.106616 0.095661 0.140412 0.140015 0.090036 0.088753 0.126894 0.126843 0.088329 0.088880 0.132109 0.132410 0.093479 0.101184 0.295947 0.295628 0.098100 -100 
-100 -100 0.154682 0.143112 0.089153 0.086591 0.114623 0.114478 0.085456 0.084892 0.099828 0.099772 0.084047 0.083469 0.093593 0.093552 0.083102 0.083198 0.094852 0.094889 0.083770 0.084415 0.108135 0.108047 0.083102 -100 
-100 -100 0.135586 0.128918 0.087534 0.086812 0.118998 0.119045 0.086707 0.088271 0.131047 0.130973 0.087571 0.085183 0.104728 0.104618 0.084434 0.084755 0.109319 0.109370 0.085192 0.085808 0.118311 0.118140 0.084096 -100 
-100 -100 0.484970 0.425790 0.123830 0.120962 0.384834 0.385624 0.124413 0.140616 0.500634 0.500233 0.138874 0.116922 0.327750 0.326836 0.112397 0.116562 0.369518 0.369856 0.117388 0.120585 0.385037 0.383448 0.109442 -100 
-100 -100 0.483606 0.424747 0.123705 0.120931 0.384863 0.385663 0.124416 0.140630 0.501096 0.500711 0.138950 0.117061 0.329231 0.328333 0.112615 0.116847 0.371743 0.372084 0.117648 0.120790 0.386048 0.384443 0.109559 -100 
-100 -100 0.130108 0.124493 0.086955 0.086670 0.119229 0.119307 0.086869 0.088474 0.134618 0.134602 0.088426 0.086501 0.114453 0.114420 0.086473 0.087084 0.122275 0.122304 0.086813 0.086945 0.120500 0.120240 0.084374 -100 
-100 -100 0.125562 0.120736 0.086498 0.086167 0.115268 0.115226 0.085716 0.085195 0.105950 0.105990 0.085420 0.086906 0.125996 0.126200 0.088122 0.089336 0.139155 0.139176 0.088987 0.088299 0.126663 0.126290 0.085249 -100 
-100 -100 0.436573 0.386866 0.117711 0.114684 0.350772 0.350035 0.110133 0.101618 0.239699 0.240094 0.103525 0.121835 0.429563 0.431550 0.132042 0.141365 0.498747 0.498763 0.138986 0.131633 0.390898 0.388282 0.115508 -100 
-100 -100 0.437554 0.387628 0.117812 0.114737 0.351028 0.350287 0.110146 0.101593 0.239444 0.239835 0.103469 0.121771 0.429283 0.431282 0.132025 0.141436 0.499456 0.499479 0.139079 0.131612 0.390491 0.387873 0.115462 -100 
-100 -100 0.129604 0.124028 0.087048 0.086527 0.116612 0.116529 0.085790 0.085006 0.104436 0.104444 0.084968 0.086452 0.124426 0.124677 0.088013 0.089672 0.142455 0.142500 0.089560 0.088463 0.125785 0.125389 0.085227 -100 
-100 -100 0.152920 0.142032 0.089316 0.087818 0.124868 0.124810 0.087268 0.087748 0.127782 0.127678 0.087156 0.085498 0.110081 0.110154 0.086214 0.088365 0.135188 0.135239 0.088409 0.086671 0.113250 0.112946 0.083704 -100 
-100 -100 0.614603 0.521737 0.142165 0.129762 0.422401 0.422170 0.128396 0.135053 0.461997 0.461027 0.130369 0.111081 0.301242 0.301188 0.111034 0.127732 0.451850 0.452222 0.129540 0.116520 0.340568 0.338558 0.102910 -100 
-100 -100 0.614977 0.522051 0.142197 0.129748 0.422145 0.421919 0.128389 0.135092 0.462424 0.461455 0.130395 0.111050 0.300806 0.300741 0.110925 0.127516 0.450396 0.450771 0.129333 0.116408 0.340184 0.338191 0.102861 -100 
-100 -100 0.155141 0.143970 0.089571 0.087821 0.123668 0.123617 0.087387 0.088155 0.130867 0.130749 0.087432 0.085375 0.107531 0.107527 0.085386 0.087129 0.128446 0.128504 0.087450 0.086156 0.113090 0.112845 0.083606 -100 
-100 -100 0.135751 0.129291 0.087596 0.086343 0.112119 0.112049 0.085772 0.085751 0.111357 0.111337 0.085464 0.085663 0.114022 0.114038 0.085724 0.085735 0.114605 0.114638 0.085940 0.086309 0.118086 0.117887 0.084098 -100 
-100 -100 0.481878 0.423429 0.121516 0.111772 0.313403 0.312826 0.108508 0.107234 0.298343 0.298505 0.107674 0.114213 0.358263 0.358439 0.114785 0.111007 0.329339 0.329455 0.111417 0.117365 0.374057 0.372778 0.107759 -100 
-100 -100 0.478157 0.420438 0.121142 0.111500 0.311614 0.311044 0.108256 0.106968 0.296385 0.296554 0.107439 0.114026 0.357039 0.357218 0.114595 0.110755 0.327261 0.327376 0.111147 0.117127 0.372500 0.371241 0.107618 -100 
-100 -100 0.114875 0.110808 0.084283 0.083404 0.098800 0.098747 0.082940 0.082828 0.097215 0.097227 0.082822 0.083383 0.103890 0.103903 0.083399 0.083021 0.099980 0.099994 0.083070 0.083671 0.106118 0.106018 0.082546 -100 
-100 -100 0.090553 0.089963 0.081968 0.081773 0.087333 0.087315 0.081543 0.081517 0.087001 0.087001 0.081472 0.081526 0.087516 0.087515 0.081509 0.081461 0.087182 0.087186 0.081468 0.081548 0.087711 0.087679 0.080837 -100 
-100 -100 0.080749 0.080695 0.079879 0.079856 0.080375 0.080374 0.079821 0.079818 0.080336 0.080336 0.079811 0.079815 0.080362 0.080362 0.079811 0.079805 0.080327 0.080328 0.079807 0.079817 0.080387 0.080384 0.079734 -100 
-100 -100 -100 -100 -100 -100 -100 -100 -100 -100 -100 -100 -100 -100 -100 -100 -100 -100 -100 -100 -100 -100 -100 -100 -100 -100 
-100 -100 -100 -100 -100 -100 -100 -100 -100 -100 -100 -100 -100 -100 -100 -100 -100 -100 -100 -100 -100 -100 -100 -100 -100 -100 
-100 -100 -100 -100 -100 -100 -100 -100 -100 -100 -100 -100 -100 -100 -100 -100 -100 -100 -100 -100 -100 -100 -100 -100 -100 -100 
-100 -100 0.173534 0.163251 0.093467 0.090108 0.129096 0.128667 0.085203 0.083066 0.081237 0.081108 0.079993 0.079972 0.080868 0.080866 0.079944 0.079947 0.080831 0.080924 0.082536 0.084042 0.119882 0.119882 0.084125 -100 
-100 -100 0.532185 0.447174 0.129099 0.106832 0.263880 0.261936 0.094756 0.085146 0.082597 0.082361 0.080217 0.080175 0.081926 0.081924 0.080131 0.080133 0.081737 0.081896 0.084034 0.089984 0.214151 0.214157 0.090225 -100 
-100 -100 3.051675 2.551371 0.519682 0.374779 2.016087 1.998962 0.261491 0.127587 0.102646 0.100560 0.083582 0.083361 0.099851 0.099830 0.083099 0.082951 0.096328 0.097814 0.119275 0.214132 1.759949 1.760217 0.218759 -100 
-100 -100 3.073097 2.568076 0.522238 0.376562 2.028011 2.010846 0.263086 0.128540 0.106720 0.104563 0.084212 0.083780 0.101594 0.101562 0.083437 0.083353 0.098839 0.100366 0.119930 0.215557 1.772130 1.772355 0.219973 -100 
-100 -100 0.657653 0.553673 0.145007 0.119654 0.348403 0.346387 0.107273 0.097180 0.148241 0.147774 0.091117 0.088434 0.121754 0.121637 0.087627 0.088543 0.131639 0.132003 0.093641 0.101934 0.301390 0.301072 0.098857 -100 
-100 -100 0.533480 0.462960 0.129451 0.122117 0.383081 0.383033 0.119047 0.127133 0.390095 0.389172 0.120498 0.101120 0.226456 0.225866 0.098146 0.104526 0.293155 0.294088 0.111063 0.119764 0.407241 0.405939 0.112356 -100 
-100 -100 2.756707 2.346644 0.421361 0.397597 2.131539 2.134581 0.411522 0.480925 2.288653 2.284895 0.461495 0.324786 1.842575 1.838314 0.303290 0.360804 2.087923 2.093031 0.387720 0.426553 2.215961 2.205140 0.356090 -100 
-100 -100 2.748452 2.340546 0.420308 0.397317 2.131273 2.134411 0.411737 0.481847 2.297607 2.293947 0.462931 0.326484 1.855716 1.851508 0.305250 0.363262 2.104061 2.109189 0.390130 0.428587 2.224245 2.213294 0.357529 -100 
-100 -100 0.494266 0.433115 0.124798 0.120803 0.381766 0.382184 0.122057 0.133710 0.458948 0.458478 0.131738 0.113623 0.318632 0.318302 0.112259 0.120654 0.399571 0.400491 0.124897 0.131439 0.449880 0.447908 0.118849 -100 
-100 -100 0.479687 0.421902 0.122031 0.114934 0.342318 0.341844 0.112195 0.109732 0.306735 0.307159 0.111774 0.124286 0.423418 0.424666 0.129892 0.136571 0.473370 0.473992 0.139477 0.142170 0.489497 0.486825 0.126852 -100 
-100 -100 2.706528 2.310032 0.396702 0.345249 2.002206 1.997740 0.319915 0.278903 1.740579 1.744403 0.298887 0.418296 2.249991 2.258296 0.461179 0.486783 2.317097 2.318973 0.495847 0.500510 2.298943 2.284127 0.412107 -100 
-100 -100 2.713019 2.314858 0.397538 0.345571 2.003173 1.998662 0.320030 0.278857 1.740091 1.743914 0.298822 0.418350 2.250552 2.258894 0.461380 0.487269 2.319564 2.321401 0.496119 0.499817 2.294756 2.279933 0.411300 -100 
-100 -100 0.510777 0.445746 0.125862 0.116557 0.347328 0.346647 0.112769 0.109564 0.304552 0.304955 0.111531 0.124603 0.426645 0.428027 0.130909 0.138798 0.486065 0.486492 0.140584 0.139216 0.467940 0.465218 0.123346 -100 
-100 -100 0.636654 0.538905 0.143949 0.127792 0.404762 0.404328 0.125110 0.132429 0.449381 0.448829 0.130146 0.114922 0.333085 0.333171 0.115614 0.129864 0.455090 0.455284 0.130642 0.118546 0.352444 0.350370 0.104743 -100 
-100 -100 3.054708 2.559000 0.525987 0.441715 2.193823 2.192236 0.431936 0.477328 2.289187 2.285181 0.456959 0.339291 1.924392 1.922906 0.331882 0.421722 2.249567 2.250161 0.424385 0.343903 1.956456 1.943491 0.257591 -100 
-100 -100 3.054248 2.558648 0.525858 0.441476 2.192408 2.190834 0.431725 0.477293 2.289500 2.285494 0.456905 0.339006 1.922484 1.920950 0.331353 0.420620 2.243907 2.244494 0.423240 0.343191 1.953626 1.940730 0.257142 -100 
-100 -100 0.634337 0.537059 0.143283 0.126665 0.397203 0.396799 0.124166 0.132272 0.451493 0.450920 0.129895 0.113598 0.323200 0.323038 0.112956 0.124833 0.426546 0.426688 0.125443 0.115115 0.338454 0.336660 0.102619 -100 
-100 -100 0.499690 0.437090 0.123655 0.112445 0.314407 0.313839 0.109201 0.109212 0.311247 0.311547 0.110706 0.117758 0.381330 0.381621 0.119155 0.116321 0.359855 0.360019 0.117091 0.122735 0.404383 0.402826 0.111689 -100 
-100 -100 2.677613 2.287466 0.381324 0.310581 1.855816 1.852027 0.289205 0.277978 1.795652 1.798910 0.295475 0.374778 2.131129 2.133451 0.386996 0.350838 2.019778 2.020651 0.355373 0.407986 2.183298 2.173731 0.343177 -100 
-100 -100 2.651904 2.267328 0.378428 0.308654 1.843375 1.839625 0.287431 0.275989 1.781153 1.784427 0.293568 0.373225 2.120985 2.123319 0.385475 0.348910 2.005645 2.006514 0.353409 0.406310 2.172423 2.162982 0.342046 -100 
-100 -100 0.351943 0.311524 0.105586 0.098328 0.225632 0.225197 0.095809 0.094716 0.211868 0.212263 0.096844 0.105795 0.305439 0.305770 0.107383 0.102700 0.262831 0.262957 0.103288 0.110295 0.325123 0.324151 0.104015 -100 
-100 -100 0.137293 0.133205 0.088364 0.087280 0.118890 0.118799 0.086399 0.086222 0.116719 0.116800 0.086887 0.088172 0.130957 0.131017 0.088642 0.088003 0.124621 0.124644 0.088153 0.089093 0.133899 0.133715 0.086286 -100 
-100 -100 0.084107 0.083858 0.080464 0.080360 0.082478 0.082469 0.080232 0.080215 0.082247 0.082257 0.080318 0.080446 0.083720 0.083726 0.080516 0.080451 0.083049 0.083052 0.080475 0.080569 0.084027 0.084013 0.080287 -100 
-100 -100 -100 -100 -100 -100 -100 -100 -100 -100 -100 -100 -100 -100 -100 -100 -100 -100 -100 -100 -100 -100 -100 -100 -100 -100 
-100 -100 -100 -100 -100 -100 -100 -100 -100 -100 -100 -100 -100 -100 -100 -100 -100 -100 -100 -100 -100 -100 -100 -100 -100 -100 
-100 -100 -100 -100 -100 -100 -100 -100 -100 -100 -100 -100 -100 -100 -100 -100 -100 -100 -100 -100 -100 -100 -100 -100 -100 -100 
-100 -100 0.174003 0.163649 0.093528 0.090145 0.129167 0.128735 0.085209 0.083063 0.081194 0.081064 0.079984 0.079967 0.080867 0.080866 0.079947 0.079953 0.080857 0.080950 0.082536 0.084034 0.119809 0.119809 0.084112 -100 
-100 -100 0.535025 0.449337 0.129366 0.106930 0.264211 0.262254 0.094779 0.085136 0.082495 0.082260 0.080199 0.080167 0.081923 0.081922 0.080136 0.080144 0.081798 0.081956 0.084036 0.089959 0.213839 0.213845 0.090192 -100 
-100 -100 3.068595 2.564116 0.521989 0.375607 2.018370 2.001125 0.261733 0.127509 0.101951 0.099870 0.083478 0.083318 0.099822 0.099807 0.083120 0.083011 0.096724 0.098207 0.119289 0.213860 1.757444 1.757704 0.218430 -100 
-100 -100 3.089966 2.580786 0.524538 0.377378 2.030257 2.012986 0.263323 0.128459 0.106005 0.103850 0.084105 0.083734 0.101552 0.101525 0.083457 0.083415 0.099259 0.100782 0.119946 0.215278 1.769595 1.769825 0.219641 -100 
-100 -100 0.660274 0.555635 0.145242 0.119720 0.348624 0.346603 0.107280 0.097153 0.148047 0.147577 0.091074 0.088394 0.121588 0.121475 0.087616 0.088566 0.131868 0.132232 0.093667 0.101913 0.301013 0.300698 0.098817 -100 
-100 -100 0.532693 0.462343 0.129400 0.122070 0.382686 0.382640 0.118992 0.127069 0.389739 0.388811 0.120408 0.101007 0.225623 0.225043 0.098081 0.104590 0.293998 0.294941 0.111159 0.119778 0.407060 0.405753 0.112334 -100 
-100 -100 2.746204 2.338372 0.420176 0.396839 2.128283 2.131361 0.410961 0.480493 2.287109 2.283322 0.460928 0.323778 1.836382 1.832196 0.302582 0.361409 2.093123 2.098295 0.388579 0.426696 2.215147 2.204286 0.356012 -100 
-100 -100 2.737921 2.332262 0.419120 0.396548 2.127993 2.131182 0.411175 0.481410 2.296105 2.292433 0.462372 0.325478 1.849565 1.845441 0.304545 0.363860 2.109240 2.114447 0.390988 0.428730 2.223518 2.212543 0.357460 -100 
-100 -100 0.493359 0.432410 0.124735 0.120747 0.381345 0.381774 0.122016 0.133676 0.458880 0.458422 0.131707 0.113570 0.318084 0.317768 0.112232 0.120730 0.400380 0.401318 0.125018 0.131515 0.450304 0.448336 0.118900 -100 
-100 -100 0.481321 0.423173 0.122168 0.114985 0.342493 0.342016 0.112231 0.109771 0.307240 0.307676 0.111855 0.124493 0.424933 0.426185 0.130093 0.136607 0.473287 0.473910 0.139525 0.142373 0.491461 0.488785 0.127045 -100 
-100 -100 2.719763 2.320162 0.398282 0.345902 2.004052 1.999545 0.320387 0.279506 1.745938 1.749839 0.299827 0.420271 2.259495 2.267777 0.462944 0.486906 2.315658 2.317539 0.496072 0.502459 2.313855 2.299004 0.414079 -100 
-100 -100 2.726311 2.325042 0.399121 0.346213 2.004971 2.000433 0.320496 0.279451 1.745429 1.749340 0.299762 0.420329 2.260151 2.268487 0.463157 0.487383 2.318079 2.319935 0.496336 0.501749 2.309620 2.294777 0.413264 -100 
-100 -100 0.512737 0.447288 0.126020 0.116600 0.347358 0.346678 0.112784 0.109592 0.305024 0.305448 0.111638 0.124876 0.428656 0.430052 0.131178 0.138851 0.485871 0.486300 0.140610 0.139391 0.469798 0.467081 0.123521 -100 
-100 -100 0.636823 0.539054 0.143939 0.127694 0.403770 0.403337 0.125000 0.132374 0.449222 0.448693 0.130188 0.115064 0.334234 0.334328 0.115772 0.129988 0.455608 0.455794 0.130722 0.118574 0.352606 0.350533 0.104758 -100 
-100 -100 3.052615 2.557341 0.525408 0.440549 2.187039 2.185454 0.430748 0.476647 2.286887 2.283005 0.456826 0.339967 1.929703 1.928269 0.332773 0.422527 2.252553 2.253077 0.424872 0.343730 1.954623 1.941641 0.257306 -100 
-100 -100 3.051977 2.556865 0.525256 0.440290 2.185567 2.184008 0.430523 0.476583 2.287057 2.283191 0.456752 0.339661 1.927729 1.926259 0.332233 0.421415 2.246920 2.247454 0.423729 0.343008 1.951736 1.938836 0.256852 -100 
-100 -100 0.633844 0.536676 0.143186 0.126508 0.396025 0.395629 0.123992 0.132124 0.450725 0.450184 0.129851 0.113671 0.324152 0.324009 0.113092 0.124969 0.427259 0.427402 0.125537 0.115127 0.338357 0.336566 0.102608 -100 
-100 -100 0.499289 0.436773 0.123585 0.112360 0.313815 0.313246 0.109085 0.109067 0.310103 0.310417 0.110631 0.117829 0.382457 0.382766 0.119303 0.116433 0.360471 0.360635 0.117179 0.122825 0.405130 0.403569 0.111751 -100 
-100 -100 2.675738 2.286044 0.381003 0.310193 1.853537 1.849706 0.288572 0.276880 1.787169 1.790485 0.294673 0.375360 2.137644 2.140074 0.388070 0.351557 2.023221 2.024092 0.356063 0.408946 2.189385 2.179779 0.343991 -100 
-100 -100 2.650042 2.265928 0.378111 0.308267 1.841144 1.837366 0.286806 0.274896 1.772720 1.776064 0.292769 0.373789 2.127409 2.129866 0.386534 0.349609 2.009018 2.009898 0.354088 0.407255 2.178480 2.169020 0.342858 -100 
-100 -100 0.351662 0.311310 0.105549 0.098286 0.225332 0.224901 0.095741 0.094616 0.210969 0.211375 0.096779 0.105832 0.306258 0.306611 0.107480 0.102765 0.263242 0.263376 0.103351 0.110375 0.325862 0.324897 0.104081 -100 
-100 -100 0.137248 0.133168 0.088353 0.087267 0.118831 0.118740 0.086372 0.086187 0.116526 0.116610 0.086868 0.088174 0.131103 0.131168 0.088669 0.088025 0.124700 0.124724 0.088174 0.089115 0.134029 0.133846 0.086303 -100 
-100 -100 0.084102 0.083854 0.080463 0.080359 0.082472 0.082463 0.080229 0.080211 0.082227 0.082237 0.080316 0.080445 0.083733 0.083740 0.080518 0.080453 0.083057 0.083060 0.080477 0.080571 0.084037 0.084023 0.080288 -100 
-100 -100 -100 -100 -100 -100 -100 -100 -100 -100 -100 -100 -100 -100 -100 -100 -100 -100 -100 -100 -100 -100 -100 -100 -100 -100 
-100 -100 -100 -100 -100 -100 -100 -100 -100 -100 -100 -100 -100 -100 -100 -100 -100 -100 -100 -100 -100 -100 -100 -100 -100 -100 
-100 -100 -100 -100 -100 -100 -100 -100 -100 -100 -100 -100 -100 -100 -100 -100 -100 -100 -100 -100 -100 -100 -100 -100 -100 -100 
-100 -100 0.096900 0.095513 0.083109 0.082545 0.089336 0.089259 0.081528 0.081206 0.083247 0.083215 0.080595 0.080567 0.082913 0.082917 0.080610 0.080674 0.083548 0.083563 0.081076 0.081184 0.087112 0.087089 0.080773 -100 
-100 -100 0.147796 0.136445 0.087758 0.084850 0.104319 0.104087 0.082960 0.081908 0.085661 0.085605 0.081001 0.080937 0.084892 0.084899 0.081008 0.081162 0.086500 0.086525 0.081718 0.082066 0.095903 0.095862 0.081499 -100 
-100 -100 0.680737 0.570882 0.148372 0.121658 0.356730 0.354343 0.107446 0.094542 0.130845 0.130402 0.088551 0.088103 0.125775 0.125819 0.088409 0.089466 0.136223 0.136455 0.093569 0.099570 0.281009 0.280652 0.096204 -100 
-100 -100 0.683731 0.573206 0.148646 0.121845 0.358222 0.355844 0.107656 0.094734 0.131875 0.131427 0.088720 0.088222 0.126211 0.126254 0.088512 0.089596 0.137004 0.137239 0.093716 0.099741 0.282344 0.281986 0.096318 -100 
-100 -100 0.164060 0.150627 0.090065 0.086945 0.115532 0.115329 0.085428 0.084629 0.098161 0.098086 0.083634 0.083084 0.092307 0.092297 0.083001 0.083400 0.096621 0.096661 0.083974 0.084288 0.106103 0.105997 0.082796 -100 
-100 -100 0.132181 0.125943 0.087228 0.086508 0.117154 0.117191 0.086377 0.087897 0.129207 0.129099 0.087009 0.084399 0.100324 0.100265 0.084016 0.085105 0.113484 0.113567 0.085717 0.085884 0.117169 0.116967 0.083912 -100 
-100 -100 0.433248 0.382229 0.117701 0.116683 0.367748 0.368709 0.121718 0.138468 0.492319 0.491748 0.136008 0.111883 0.295428 0.294830 0.108940 0.119198 0.396400 0.396980 0.121188 0.121187 0.379795 0.378022 0.108894 -100 
-100 -100 0.431848 0.381155 0.117572 0.116645 0.367748 0.368728 0.121735 0.138520 0.493142 0.492599 0.136154 0.112089 0.297212 0.296629 0.109196 0.119493 0.398570 0.399160 0.121469 0.121445 0.381314 0.379534 0.109073 -100 
-100 -100 0.126282 0.121150 0.086577 0.086315 0.117282 0.117373 0.086762 0.088493 0.135344 0.135327 0.088457 0.086327 0.111777 0.111771 0.086366 0.087518 0.126154 0.126227 0.087718 0.087721 0.124509 0.124223 0.084987 -100 
-100 -100 0.131651 0.125768 0.087104 0.086421 0.115915 0.115857 0.086038 0.085619 0.109444 0.109521 0.086095 0.088030 0.132567 0.132772 0.089061 0.089628 0.139034 0.139065 0.089655 0.089626 0.137715 0.137310 0.086534 -100 
-100 -100 0.500197 0.437956 0.125106 0.118203 0.359916 0.359001 0.113246 0.105617 0.273258 0.273945 0.109122 0.131631 0.477886 0.479717 0.140005 0.142164 0.491452 0.491564 0.142544 0.142954 0.490564 0.487727 0.126788 -100 
-100 -100 0.501510 0.438994 0.125230 0.118249 0.360027 0.359111 0.113238 0.105577 0.272945 0.273638 0.109087 0.131634 0.478138 0.479990 0.140060 0.142250 0.492032 0.492149 0.142613 0.142907 0.490101 0.487273 0.126726 -100 
-100 -100 0.137930 0.131047 0.087869 0.086810 0.116473 0.116361 0.085944 0.085316 0.107675 0.107757 0.085865 0.088069 0.133881 0.134138 0.089423 0.090126 0.141739 0.141756 0.090102 0.089683 0.136637 0.136218 0.086456 -100 
-100 -100 0.154306 0.143248 0.089321 0.087366 0.120229 0.120159 0.086763 0.087566 0.127974 0.127963 0.087659 0.086510 0.115852 0.115948 0.087233 0.089120 0.137590 0.137591 0.089064 0.087187 0.116232 0.115911 0.084153 -100 
-100 -100 0.605380 0.514159 0.139311 0.124310 0.387106 0.386851 0.122749 0.131651 0.450211 0.449768 0.130070 0.114394 0.329283 0.329462 0.115505 0.131745 0.466895 0.466909 0.131695 0.115710 0.330978 0.328878 0.101553 -100 
-100 -100 0.605134 0.513971 0.139259 0.124240 0.386677 0.386434 0.122679 0.131596 0.450016 0.449583 0.130010 0.114295 0.328643 0.328821 0.115372 0.131540 0.465638 0.465663 0.131502 0.115584 0.330360 0.328279 0.101480 -100 
-100 -100 0.153239 0.142331 0.089009 0.086954 0.118103 0.118035 0.086272 0.087164 0.126582 0.126565 0.087194 0.085839 0.112764 0.112825 0.086391 0.088067 0.131996 0.132006 0.088052 0.086403 0.113220 0.112952 0.083667 -100 
-100 -100 0.134014 0.127805 0.087132 0.085741 0.108959 0.108856 0.084805 0.084607 0.104905 0.104953 0.084967 0.086029 0.119862 0.119956 0.086758 0.086584 0.117700 0.117710 0.086599 0.086956 0.121933 0.121704 0.084554 -100 
-100 -100 0.472827 0.416272 0.119960 0.109857 0.301866 0.301029 0.104612 0.100946 0.250393 0.250852 0.103407 0.116436 0.392921 0.393592 0.120298 0.115025 0.347790 0.347875 0.115344 0.122445 0.406769 0.405314 0.111979 -100 
-100 -100 0.469218 0.413377 0.119615 0.109626 0.300357 0.299533 0.104407 0.100723 0.248662 0.249128 0.103182 0.116214 0.391390 0.392067 0.120056 0.114725 0.345500 0.345593 0.115046 0.122193 0.405188 0.403765 0.111840 -100 
-100 -100 0.113731 0.109844 0.084051 0.083129 0.097326 0.097246 0.082319 0.081966 0.091849 0.091895 0.082322 0.083548 0.108151 0.108226 0.084121 0.083602 0.102200 0.102211 0.083631 0.084324 0.110110 0.109994 0.083076 -100 
-100 -100 0.090288 0.089721 0.081870 0.081657 0.086908 0.086877 0.081212 0.081087 0.085050 0.085065 0.081249 0.081545 0.088838 0.088863 0.081850 0.081757 0.087881 0.087883 0.081759 0.081869 0.089025 0.088988 0.081099 -100 
-100 -100 0.080708 0.080657 0.079862 0.079837 0.080306 0.080303 0.079767 0.079752 0.080064 0.080067 0.079779 0.079814 0.080544 0.080548 0.079863 0.079852 0.080429 0.080429 0.079852 0.079864 0.080558 0.080555 0.079770 -100 
-100 -100 -100 -100 -100 -100 -100 -100 -100 -100 -100 -100 -100 -100 -100 -100 -100 -100 -100 -100 -100 -100 -100 -100 -100 -100 
-100 -100 -100 -100 -100 -100 -100 -100 -100 -100 -100 -100 -100 -100 -100 -100 -100 -100 -100 -100 -100 -100 -100 -100 -100 -100 
-100 -100 -100 -100 -100 -100 -100 -100 -100 -100 -100 -100 -100 -100 -100 -100 -100 -100 -100 -100 -100 -100 -100 -100 -100 -100 
-100 -100 0.095879 0.094689 0.083073 0.082744 0.090915 0.090853 0.081921 0.081613 0.085816 0.085781 0.081043 0.080976 0.085041 0.085050 0.081061 0.081231 0.086856 0.086867 0.081539 0.081462 0.087700 0.087661 0.080850 -100 
-100 -100 0.139850 0.130597 0.087305 0.085958 0.114650 0.114468 0.084506 0.083315 0.097946 0.097853 0.082378 0.082084 0.094356 0.094384 0.082269 0.083078 0.103529 0.103548 0.083481 0.082854 0.099316 0.099201 0.081810 -100 
-100 -100 0.640079 0.542112 0.144845 0.132592 0.429543 0.428008 0.122745 0.110871 0.286404 0.285541 0.104454 0.101527 0.257181 0.257438 0.102777 0.110550 0.327505 0.327692 0.113470 0.107862 0.315696 0.314362 0.099680 -100 
-100 -100 0.641106 0.542957 0.144958 0.132721 0.430717 0.429198 0.122939 0.111131 0.288453 0.287589 0.104706 0.101699 0.258237 0.258495 0.102947 0.110825 0.329776 0.329963 0.113736 0.107998 0.316282 0.314937 0.099733 -100 
-100 -100 0.148815 0.138798 0.088922 0.087677 0.124472 0.124349 0.086780 0.086021 0.112591 0.112492 0.085118 0.084369 0.103849 0.103875 0.084510 0.085817 0.118843 0.118850 0.086015 0.084738 0.105735 0.105541 0.082668 -100 
-100 -100 0.107661 0.105711 0.085228 0.085257 0.108381 0.108463 0.085587 0.087466 0.128902 0.128881 0.087023 0.085045 0.106378 0.106384 0.085056 0.087244 0.130861 0.130809 0.087123 0.084473 0.098234 0.098048 0.082168 -100 
-100 -100 0.219169 0.209396 0.098393 0.102679 0.280921 0.282231 0.109836 0.130286 0.465798 0.466045 0.131259 0.114135 0.321446 0.321442 0.114006 0.131720 0.465797 0.464991 0.127681 0.102399 0.197977 0.196623 0.090269 -100 
-100 -100 0.218834 0.209117 0.098361 0.102683 0.281114 0.282428 0.109856 0.130259 0.465581 0.465849 0.131321 0.114366 0.323342 0.323350 0.114287 0.131939 0.466825 0.466010 0.127846 0.102517 0.198571 0.197211 0.090341 -100 
-100 -100 0.105864 0.104180 0.084999 0.085285 0.109389 0.109487 0.085918 0.087648 0.130114 0.130181 0.087984 0.086930 0.117772 0.117834 0.087328 0.089101 0.138072 0.137964 0.088458 0.085671 0.102018 0.101785 0.082847 -100 
-100 -100 0.139118 0.131208 0.088086 0.088160 0.130382 0.130266 0.087656 0.085890 0.110116 0.110219 0.086528 0.090527 0.151170 0.151425 0.091704 0.090181 0.139621 0.139439 0.089244 0.087881 0.123171 0.122813 0.084813 -100 
-100 -100 0.582561 0.499902 0.138757 0.137377 0.463785 0.462299 0.130109 0.109733 0.288596 0.289325 0.113390 0.149781 0.555554 0.557425 0.158174 0.143804 0.483280 0.482122 0.138666 0.132944 0.443893 0.441271 0.117391 -100 
-100 -100 0.583782 0.500871 0.138853 0.137404 0.463731 0.462234 0.130064 0.109634 0.287730 0.288463 0.113307 0.149828 0.556290 0.558185 0.158306 0.143922 0.483934 0.482780 0.138789 0.133066 0.444954 0.442325 0.117481 -100 
-100 -100 0.144747 0.136091 0.088708 0.088457 0.130182 0.129995 0.087355 0.085239 0.105700 0.105814 0.086027 0.090669 0.154439 0.154782 0.092332 0.090810 0.142672 0.142496 0.090002 0.088664 0.128582 0.128183 0.085433 -100 
-100 -100 0.120787 0.117108 0.086340 0.085791 0.108707 0.108649 0.085250 0.085141 0.107871 0.107964 0.085791 0.087620 0.129925 0.130219 0.089203 0.091408 0.151914 0.151825 0.090983 0.087807 0.119625 0.119221 0.084424 -100 
-100 -100 0.366719 0.332987 0.109976 0.105531 0.272675 0.272594 0.104840 0.107927 0.308514 0.309140 0.111204 0.121076 0.404577 0.406318 0.129077 0.148492 0.534669 0.534323 0.146970 0.122960 0.366495 0.363707 0.105934 -100 
-100 -100 0.366309 0.332654 0.109907 0.105435 0.271955 0.271878 0.104740 0.107851 0.308006 0.308630 0.111104 0.120852 0.403014 0.404746 0.128814 0.148255 0.533530 0.533199 0.146776 0.122832 0.365830 0.363057 0.105857 -100 
-100 -100 0.118841 0.115436 0.085862 0.085119 0.104963 0.104904 0.084456 0.084505 0.104795 0.104867 0.085031 0.086346 0.122768 0.123022 0.087838 0.090256 0.146877 0.146831 0.090022 0.087049 0.116428 0.116074 0.083939 -100 
-100 -100 0.133658 0.127292 0.087020 0.085755 0.110534 0.110386 0.084585 0.083718 0.096074 0.096116 0.084116 0.085683 0.119397 0.119572 0.086882 0.087214 0.122907 0.122880 0.087044 0.086294 0.114311 0.114074 0.083770 -100 
-100 -100 0.511796 0.445605 0.125434 0.114970 0.339118 0.337688 0.107054 0.096037 0.180768 0.180956 0.097286 0.112307 0.376844 0.378001 0.118422 0.117354 0.368286 0.368108 0.116509 0.114396 0.347723 0.346281 0.103697 -100 
-100 -100 0.509661 0.443853 0.125219 0.114809 0.338077 0.336654 0.106913 0.095913 0.179982 0.180168 0.097142 0.112077 0.374921 0.376063 0.118122 0.116967 0.365357 0.365186 0.116135 0.114139 0.346157 0.344742 0.103562 -100 
-100 -100 0.119244 0.114196 0.084623 0.083598 0.101135 0.101007 0.082529 0.081655 0.087223 0.087246 0.081875 0.083150 0.105905 0.106009 0.083928 0.083797 0.104538 0.104524 0.083699 0.083544 0.102451 0.102337 0.082249 -100 
-100 -100 0.090953 0.090296 0.081984 0.081761 0.087465 0.087425 0.081226 0.081008 0.084147 0.084157 0.081123 0.081442 0.088531 0.088561 0.081823 0.081785 0.088200 0.088197 0.081749 0.081739 0.087990 0.087950 0.080947 -100 
-100 -100 0.080773 0.080716 0.079876 0.079849 0.080359 0.080355 0.079769 0.079746 0.079989 0.079990 0.079766 0.079803 0.080513 0.080516 0.079860 0.079854 0.080459 0.080459 0.079849 0.079849 0.080454 0.080450 0.079752 -100 
-100 -100 -100 -100 -100 -100 -100 -100 -100 -100 -100 -100 -100 -100 -100 -100 -100 -100 -100 -100 -100 -100 -100 -100 -100 -100 
-100 -100 -100 -100 -100 -100 -100 -100 -100 -100 -100 -100 -100 -100 -100 -100 -100 -100 -100 -100 -100 -100 -100 -100 -100 -100 
-100 -100 -100 -100 -100 -100 -100 -100 -100 -100 -100 -100 -100 -100 -100 -100 -100 -100 -100 -100 -100 -100 -100 -100 -100 -100 
-100 -100 0.165354 0.157007 0.093280 0.092280 0.144557 0.144391 0.091078 0.089917 0.132867 0.132739 0.088999 0.088534 0.127867 0.127924 0.088945 0.090156 0.140319 0.140316 0.090129 0.088868 0.127210 0.126922 0.085104 -100 
-100 -100 0.486055 0.414215 0.125793 0.119342 0.351388 0.350564 0.115315 0.107695 0.287322 0.286707 0.104707 0.101783 0.258429 0.258693 0.103091 0.110940 0.329416 0.329398 0.110843 0.102717 0.255059 0.253806 0.094457 -100 
-100 -100 2.986173 2.510693 0.506788 0.460818 2.224015 2.218988 0.433269 0.381166 2.053956 2.049854 0.359771 0.335887 1.962576 1.964427 0.345651 0.404954 2.170096 2.169948 0.404118 0.341851 1.943870 1.931880 0.260735 -100 
-100 -100 2.991860 2.515319 0.507301 0.461683 2.232212 2.227272 0.434569 0.383153 2.068465 2.064371 0.361805 0.337298 1.972178 1.974052 0.347134 0.407366 2.186245 2.186053 0.406286 0.342557 1.947038 1.934948 0.260901 -100 
-100 -100 0.536974 0.460453 0.132030 0.127073 0.416146 0.415707 0.125745 0.121138 0.385312 0.384740 0.118547 0.112870 0.331171 0.331502 0.114466 0.126365 0.435370 0.435087 0.124314 0.109637 0.290739 0.288981 0.096804 -100 
-100 -100 0.236191 0.223180 0.100708 0.104597 0.290550 0.291570 0.110259 0.126833 0.442360 0.442583 0.127710 0.114143 0.328637 0.328875 0.115328 0.133420 0.474092 0.473053 0.128116 0.100486 0.182198 0.180847 0.088144 -100 
-100 -100 1.241330 1.164295 0.181151 0.239740 1.721268 1.730904 0.293197 0.422885 2.252491 2.254954 0.435606 0.350570 1.971679 1.972664 0.355538 0.457455 2.292962 2.285629 0.417964 0.205374 1.035778 1.025097 0.125723 -100 
-100 -100 1.240586 1.163709 0.181128 0.239914 1.722656 1.732283 0.293297 0.422463 2.249729 2.252275 0.435530 0.351944 1.980626 1.981669 0.357136 0.458260 2.295143 2.287747 0.418481 0.205774 1.038570 1.027857 0.125988 -100 
-100 -100 0.232765 0.220528 0.100583 0.105511 0.297698 0.298641 0.110730 0.125026 0.428565 0.429133 0.127652 0.120610 0.374047 0.374541 0.123016 0.137387 0.485151 0.483813 0.130739 0.103052 0.197650 0.196168 0.090169 -100 
-100 -100 0.517510 0.446412 0.130747 0.132795 0.449796 0.448936 0.129673 0.113492 0.320543 0.321231 0.116870 0.147439 0.532912 0.534418 0.153980 0.142431 0.481607 0.480085 0.134937 0.122873 0.374807 0.372407 0.107691 -100 
-100 -100 2.959611 2.495996 0.502016 0.493315 2.300535 2.293313 0.454904 0.325872 1.867313 1.870806 0.342627 0.526207 2.383442 2.390648 0.562047 0.500232 2.301950 2.295971 0.470533 0.439909 2.232827 2.218136 0.349498 -100 
-100 -100 2.966946 2.501756 0.502736 0.493413 2.299930 2.292620 0.454540 0.324971 1.861225 1.864746 0.341874 0.526611 2.386933 2.394252 0.562915 0.500950 2.304655 2.298710 0.471420 0.441274 2.241622 2.226874 0.350687 -100 
-100 -100 0.552861 0.476193 0.134376 0.133838 0.446963 0.445669 0.127700 0.108961 0.288520 0.289314 0.113138 0.148868 0.550679 0.552673 0.157812 0.145776 0.495385 0.494047 0.139813 0.129803 0.422274 0.419614 0.113816 -100 
-100 -100 0.356400 0.325170 0.109318 0.107026 0.284757 0.284465 0.105208 0.103937 0.276166 0.277043 0.108601 0.127542 0.453438 0.455650 0.137724 0.151988 0.540902 0.540233 0.149018 0.126048 0.385909 0.383004 0.108640 -100 
-100 -100 2.156480 1.903641 0.275353 0.251292 1.663692 1.663450 0.249078 0.267672 1.777505 1.783219 0.298397 0.397195 2.202184 2.212546 0.450314 0.530787 2.390269 2.388388 0.521083 0.408100 2.089806 2.072551 0.302032 -100 
-100 -100 2.153789 1.901537 0.274890 0.250572 1.658978 1.658734 0.248291 0.267023 1.772968 1.778645 0.297581 0.395554 2.194262 2.204590 0.448574 0.529526 2.386081 2.384269 0.520077 0.407346 2.086372 2.069182 0.301505 -100 
-100 -100 0.343061 0.314310 0.106851 0.103235 0.261047 0.260707 0.100574 0.099949 0.249119 0.249857 0.103971 0.119518 0.413574 0.415676 0.129853 0.146406 0.520174 0.519766 0.144504 0.122496 0.367874 0.365204 0.106128 -100 
-100 -100 0.485479 0.424467 0.122108 0.113044 0.330647 0.329369 0.106055 0.095755 0.180838 0.181096 0.097530 0.113009 0.381568 0.383057 0.120776 0.123485 0.405930 0.405637 0.122047 0.114900 0.340157 0.338421 0.102613 -100 
-100 -100 2.776630 2.355540 0.426521 0.364532 2.041690 2.031850 0.309845 0.191460 1.110182 1.110913 0.195166 0.330232 2.090677 2.098683 0.373936 0.373500 2.099332 2.097955 0.366205 0.339880 1.989238 1.978728 0.266748 -100 
-100 -100 2.763667 2.345124 0.425299 0.363617 2.034373 2.024570 0.309037 0.190904 1.105045 1.105739 0.194409 0.328481 2.076910 2.084790 0.371653 0.370581 2.080703 2.079356 0.363389 0.338004 1.977602 1.967260 0.265589 -100 
-100 -100 0.398701 0.347332 0.112106 0.104391 0.269483 0.268322 0.097945 0.088499 0.129714 0.129780 0.088950 0.100326 0.286695 0.287629 0.105381 0.105219 0.286326 0.286143 0.104298 0.101351 0.256343 0.255360 0.094542 -100 
-100 -100 0.143711 0.138529 0.089562 0.088465 0.125623 0.125400 0.086269 0.084638 0.101240 0.101258 0.084787 0.086688 0.128114 0.128288 0.088398 0.088373 0.128081 0.128049 0.088124 0.087716 0.123545 0.123344 0.084683 -100 
-100 -100 0.084761 0.084443 0.080620 0.080510 0.083131 0.083110 0.080208 0.080063 0.080876 0.080878 0.080087 0.080261 0.083407 0.083424 0.080489 0.080486 0.083400 0.083396 0.080448 0.080408 0.082943 0.082926 0.080087 -100 
-100 -100 -100 -100 -100 -100 -100 -100 -100 -100 -100 -100 -100 -100 -100 -100 -100 -100 -100 -100 -100 -100 -100 -100 -100 -100 
-100 -100 -100 -100 -100 -100 -100 -100 -100 -100 -100 -100 -100 -100 -100 -100 -100 -100 -100 -100 -100 -100 -100 -100 -100 -100 
-100 -100 -100 -100 -100 -100 -100 -100 -100 -100 -100 -100 -100 -100 -100 -100 -100 -100 -100 -100 -100 -100 -100 -100 -100 -100 
-100 -100 0.165216 0.156894 0.093270 0.092292 0.144686 0.144524 0.091126 0.089977 0.133222 0.133094 0.089070 0.088599 0.128143 0.128200 0.089012 0.090235 0.140729 0.140724 0.090184 0.088896 0.127195 0.126905 0.085101 -100 
-100 -100 0.485236 0.413608 0.125737 0.119403 0.352049 0.351242 0.115460 0.107883 0.288979 0.288365 0.104911 0.101947 0.259638 0.259906 0.103265 0.111191 0.331439 0.331415 0.111045 0.102772 0.254989 0.253727 0.094450 -100 
-100 -100 2.981566 2.507387 0.506342 0.461399 2.227978 2.223087 0.434533 0.383167 2.068760 2.064676 0.361955 0.337687 1.974732 1.976607 0.347534 0.407538 2.186605 2.186378 0.406251 0.342305 1.943279 1.931197 0.260650 -100 
-100 -100 2.987098 2.511906 0.506839 0.462250 2.236155 2.231368 0.435827 0.385142 2.083247 2.079186 0.363984 0.339089 1.984339 1.986250 0.349016 0.409947 2.202801 2.202545 0.408425 0.343006 1.946456 1.934288 0.260818 -100 
-100 -100 0.535632 0.459416 0.131917 0.127102 0.416793 0.416382 0.125867 0.121288 0.386798 0.386235 0.118715 0.113012 0.332396 0.332741 0.114637 0.126622 0.437537 0.437258 0.124537 0.109705 0.290772 0.289014 0.096814 -100 
-100 -100 0.235134 0.222266 0.100617 0.104561 0.290601 0.291626 0.110252 0.126720 0.441434 0.441660 0.127605 0.114138 0.328727 0.328975 0.115367 0.133474 0.474452 0.473422 0.128179 0.100554 0.182535 0.181182 0.088184 -100 
-100 -100 1.232608 1.156861 0.180429 0.239376 1.720616 1.730243 0.292788 0.421403 2.244386 2.246841 0.434051 0.349937 1.969311 1.970357 0.355183 0.457096 2.291572 2.284302 0.417848 0.205702 1.038638 1.027953 0.126038 -100 
-100 -100 1.231874 1.156288 0.180406 0.239540 1.721954 1.731580 0.292879 0.420963 2.241553 2.244108 0.433962 0.351285 1.978104 1.979219 0.356755 0.457866 2.293595 2.286279 0.418347 0.206097 1.041434 1.030723 0.126303 -100 
-100 -100 0.231730 0.219624 0.100484 0.105450 0.297560 0.298510 0.110683 0.124869 0.427331 0.427906 0.127473 0.120498 0.373398 0.373904 0.122926 0.137303 0.484809 0.483495 0.130721 0.103092 0.198019 0.196539 0.090214 -100 
-100 -100 0.516257 0.445407 0.130619 0.132727 0.449629 0.448784 0.129668 0.113530 0.321036 0.321721 0.116869 0.147251 0.531349 0.532847 0.153756 0.142339 0.481381 0.479877 0.134917 0.122884 0.374932 0.372536 0.107711 -100 
-100 -100 2.954493 2.492111 0.501334 0.493018 2.299770 2.292648 0.455034 0.326669 1.873094 1.876545 0.343159 0.525020 2.375965 2.383087 0.560504 0.499719 2.301127 2.295232 0.470398 0.439871 2.232884 2.218208 0.349499 -100 
-100 -100 2.961821 2.497881 0.502049 0.493106 2.299152 2.291959 0.454669 0.325761 1.866992 1.870479 0.342401 0.525410 2.379421 2.386676 0.561362 0.500415 2.303730 2.297886 0.471269 0.441218 2.241631 2.226913 0.350681 -100 
-100 -100 0.551704 0.475293 0.134256 0.133778 0.446826 0.445557 0.127702 0.109006 0.289050 0.289845 0.113141 0.148671 0.549075 0.551066 0.157558 0.145627 0.494768 0.493455 0.139732 0.129770 0.422288 0.419643 0.113817 -100 
-100 -100 0.355184 0.324190 0.109206 0.106987 0.284765 0.284478 0.105187 0.103863 0.275452 0.276326 0.108495 0.127427 0.452707 0.454916 0.137572 0.151719 0.539050 0.538395 0.148796 0.126004 0.386043 0.383152 0.108654 -100 
-100 -100 2.149068 1.897983 0.274590 0.251144 1.663996 1.663747 0.248879 0.266769 1.770914 1.776602 0.297360 0.396543 2.199567 2.209909 0.449503 0.528883 2.380345 2.378508 0.519358 0.407842 2.090719 2.073546 0.302180 -100 
-100 -100 2.146475 1.895964 0.274137 0.250424 1.659278 1.659036 0.248093 0.266117 1.766383 1.772048 0.296546 0.394897 2.191646 2.201975 0.447763 0.527610 2.376101 2.374348 0.518347 0.407081 2.087293 2.070198 0.301655 -100 
-100 -100 0.342317 0.313723 0.106796 0.103225 0.261103 0.260769 0.100564 0.099889 0.248463 0.249203 0.103881 0.119423 0.412955 0.415059 0.129705 0.146112 0.518091 0.517705 0.144265 0.122456 0.368115 0.365466 0.106159 -100 
-100 -100 0.486586 0.425301 0.122206 0.113071 0.330740 0.329464 0.106086 0.095808 0.181326 0.181581 0.097552 0.112931 0.380620 0.382095 0.120615 0.123303 0.404591 0.404314 0.121927 0.114908 0.340647 0.338921 0.102671 -100 
-100 -100 2.784648 2.361464 0.427576 0.364836 2.042304 2.032480 0.310183 0.192195 1.116378 1.117076 0.195709 0.329684 2.085000 2.092886 0.372827 0.372368 2.092238 2.090939 0.365428 0.340090 1.991998 1.981535 0.267207 -100 
-100 -100 2.771700 2.351076 0.426355 0.363913 2.034965 2.025190 0.309375 0.191638 1.111248 1.111919 0.194953 0.327930 2.071255 2.079034 0.370552 0.369457 2.073708 2.072453 0.362625 0.338207 1.980324 1.970043 0.266044 -100 
-100 -100 0.399972 0.348318 0.112225 0.104424 0.269545 0.268396 0.097987 0.088575 0.130304 0.130370 0.089002 0.100282 0.285926 0.286857 0.105270 0.105112 0.285515 0.285351 0.104239 0.101371 0.256744 0.255774 0.094590 -100 
-100 -100 0.143898 0.138691 0.089588 0.088477 0.125636 0.125415 0.086286 0.084667 0.101395 0.101412 0.084804 0.086682 0.127973 0.128145 0.088364 0.088340 0.127928 0.127899 0.088108 0.087716 0.123616 0.123417 0.084696 -100 
-100 -100 0.084781 0.084460 0.080623 0.080511 0.083131 0.083111 0.080211 0.080067 0.080896 0.080899 0.080090 0.080261 0.083393 0.083409 0.080485 0.080482 0.083385 0.083382 0.080446 0.080408 0.082951 0.082934 0.080088 -100 
-100 -100 -100 -100 -100 -100 -100 -100 -100 -100 -100 -100 -100 -100 -100 -100 -100 -100 -100 -100 -100 -100 -100 -100 -100 -100 
-100 -100 -100 -100 -100 -100 -100 -100 -100 -100 -100 -100 -100 -100 -100 -100 -100 -100 -100 -100 -100 -100 -100 -100 -100 -100 
-100 -100 -100 -100 -100 -100 -100 -100 -100 -100 -100 -100 -100 -100 -100 -100 -100 -100 -100 -100 -100 -100 -100 -100 -100 -100 
-100 -100 0.095153 0.094064 0.083030 0.082853 0.091763 0.091737 0.082588 0.082434 0.090112 0.090087 0.082205 0.082089 0.088888 0.088900 0.082195 0.082441 0.091404 0.091392 0.082292 0.081938 0.087574 0.087505 0.080812 -100 
-100 -100 0.136492 0.127961 0.087101 0.086271 0.117692 0.117591 0.085672 0.084823 0.108322 0.108240 0.084313 0.083841 0.102757 0.102795 0.084076 0.085194 0.115375 0.115345 0.084940 0.083538 0.098942 0.098770 0.081744 -100 
-100 -100 0.617829 0.525727 0.143049 0.135191 0.449905 0.449028 0.130869 0.122761 0.386436 0.385694 0.119219 0.114626 0.343773 0.344108 0.116213 0.126977 0.435463 0.435211 0.125517 0.112110 0.312412 0.310591 0.099206 -100 
-100 -100 0.618219 0.526062 0.143097 0.135288 0.451067 0.450214 0.131041 0.122993 0.388440 0.387707 0.119449 0.114779 0.344870 0.345217 0.116383 0.127267 0.437963 0.437722 0.125811 0.112262 0.313111 0.311286 0.099279 -100 
-100 -100 0.141919 0.133039 0.088216 0.087685 0.127437 0.127404 0.087717 0.087180 0.121902 0.121818 0.086642 0.085816 0.111954 0.112009 0.086144 0.087801 0.131170 0.131145 0.087494 0.085494 0.105957 0.105709 0.082744 -100 
-100 -100 0.100622 0.099386 0.084350 0.084860 0.108712 0.108829 0.085786 0.087314 0.127315 0.127305 0.087117 0.085534 0.108826 0.108870 0.085834 0.088130 0.134984 0.134944 0.087838 0.085205 0.100238 0.100026 0.082506 -100 
-100 -100 0.167289 0.163668 0.092974 0.099885 0.277709 0.279033 0.107739 0.123644 0.424657 0.424856 0.124117 0.110873 0.308460 0.308704 0.112156 0.129955 0.458722 0.458170 0.127279 0.104341 0.211466 0.210121 0.092404 -100 
-100 -100 0.167030 0.163440 0.092939 0.099866 0.277724 0.279054 0.107721 0.123574 0.424134 0.424357 0.124103 0.111003 0.309688 0.309946 0.112316 0.130041 0.459066 0.458520 0.127364 0.104435 0.212114 0.210767 0.092483 -100 
-100 -100 0.098824 0.097802 0.084016 0.084682 0.108704 0.108822 0.085625 0.086958 0.124986 0.125032 0.087068 0.086216 0.114397 0.114478 0.086727 0.088618 0.136587 0.136543 0.088399 0.085971 0.104249 0.104021 0.083229 -100 
-100 -100 0.132637 0.125584 0.087217 0.087631 0.129597 0.129542 0.087647 0.086115 0.112592 0.112662 0.086434 0.089664 0.144071 0.144286 0.090646 0.089628 0.138562 0.138448 0.089156 0.087956 0.123881 0.123532 0.084959 -100 
-100 -100 0.558137 0.480494 0.135717 0.135901 0.459842 0.458771 0.131022 0.113758 0.319408 0.319920 0.115975 0.144933 0.517497 0.518977 0.151366 0.141230 0.479085 0.478281 0.138064 0.132789 0.444368 0.441783 0.117431 -100 
-100 -100 0.559478 0.481588 0.135823 0.135937 0.459821 0.458748 0.130984 0.113659 0.318539 0.319060 0.115892 0.144973 0.518195 0.519704 0.151468 0.141294 0.479367 0.478572 0.138129 0.132865 0.445291 0.442708 0.117498 -100 
-100 -100 0.139808 0.131934 0.088075 0.088129 0.129651 0.129524 0.087405 0.085515 0.108312 0.108393 0.085969 0.089818 0.147301 0.147583 0.091076 0.089900 0.139429 0.139316 0.089511 0.088445 0.128784 0.128418 0.085472 -100 
-100 -100 0.114948 0.112175 0.085605 0.085498 0.108753 0.108712 0.085099 0.084690 0.104460 0.104524 0.085077 0.086920 0.126319 0.126584 0.088232 0.090043 0.143564 0.143519 0.089944 0.087485 0.120309 0.119954 0.084522 -100 
-100 -100 0.331022 0.304721 0.106171 0.104683 0.274442 0.274299 0.103625 0.103292 0.274269 0.274790 0.105811 0.117721 0.391005 0.392659 0.124849 0.139786 0.484136 0.483944 0.139252 0.121358 0.371387 0.368948 0.106652 -100 
-100 -100 0.331058 0.304763 0.106157 0.104615 0.273770 0.273630 0.103536 0.103231 0.273841 0.274363 0.105728 0.117512 0.389508 0.391160 0.124587 0.139532 0.482824 0.482658 0.139048 0.121233 0.370828 0.368411 0.106593 -100 
-100 -100 0.115303 0.112506 0.085525 0.085061 0.105331 0.105271 0.084390 0.084149 0.101706 0.101750 0.084404 0.085738 0.119565 0.119776 0.086755 0.088637 0.136847 0.136852 0.088764 0.086666 0.117670 0.117379 0.084161 -100 
-100 -100 0.137936 0.130685 0.087459 0.085921 0.111009 0.110868 0.084811 0.084175 0.099164 0.099175 0.084244 0.085191 0.114653 0.114749 0.085686 0.085887 0.115678 0.115706 0.086168 0.086124 0.116664 0.116478 0.084146 -100 
-100 -100 0.549673 0.474278 0.130075 0.116427 0.342240 0.340891 0.109027 0.100648 0.213233 0.213232 0.100528 0.109908 0.346894 0.347489 0.112391 0.111152 0.329268 0.329400 0.112258 0.114641 0.361778 0.360590 0.105890 -100 
-100 -100 0.547721 0.472696 0.129885 0.116272 0.341170 0.339836 0.108897 0.100547 0.212589 0.212590 0.100415 0.109711 0.345134 0.345724 0.112137 0.110833 0.326801 0.326944 0.111942 0.114397 0.360127 0.358968 0.105745 -100 
-100 -100 0.124588 0.118550 0.085263 0.083856 0.101524 0.101408 0.082890 0.082370 0.091396 0.091396 0.082333 0.082938 0.102135 0.102172 0.083085 0.082967 0.100090 0.100120 0.083227 0.083540 0.104427 0.104341 0.082571 -100 
-100 -100 0.092040 0.091256 0.082203 0.081882 0.087593 0.087558 0.081413 0.081320 0.085494 0.085493 0.081287 0.081376 0.087406 0.087408 0.081401 0.081357 0.086626 0.086641 0.081512 0.081658 0.088451 0.088425 0.081064 -100 
-100 -100 0.080948 0.080875 0.079914 0.079872 0.080378 0.080375 0.079803 0.079799 0.080210 0.080210 0.079794 0.079797 0.080347 0.080347 0.079793 0.079788 0.080253 0.080255 0.079817 0.079838 0.080532 0.080529 0.079772 -100 
-100 -100 -100 -100 -100 -100 -100 -100 -100 -100 -100 -100 -100 -100 -100 -100 -100 -100 -100 -100 -100 -100 -100 -100 -100 -100 
-100 -100 -100 -100 -100 -100 -100 -100 -100 -100 -100 -100 -100 -100 -100 -100 -100 -100 -100 -100 -100 -100 -100 -100 -100 -100 
-100 -100 -100 -100 -100 -100 -100 -100 -100 -100 -100 -100 -100 -100 -100 -100 -100 -100 -100 -100 -100 -100 -100 -100 -100 -100 
-100 -100 0.094502 0.093516 0.082944 0.082809 0.091666 0.091653 0.082645 0.082632 0.091487 0.091468 0.082455 0.082286 0.089780 0.089791 0.082373 0.082647 0.092438 0.092413 0.082396 0.081883 0.086799 0.086725 0.080707 -100 
-100 -100 0.131563 0.124206 0.086631 0.086098 0.117106 0.117075 0.085829 0.085901 0.117500 0.117440 0.085530 0.084681 0.108471 0.108503 0.084871 0.086220 0.122336 0.122235 0.085652 0.083243 0.094452 0.094278 0.081336 -100 
-100 -100 0.587198 0.503144 0.138915 0.133818 0.447880 0.447640 0.132307 0.132940 0.447752 0.447266 0.130572 0.122842 0.388917 0.389164 0.124014 0.135883 0.474771 0.473826 0.131522 0.107954 0.264811 0.262972 0.094522 -100 
-100 -100 0.587539 0.503439 0.138975 0.133972 0.449552 0.449324 0.132513 0.133125 0.449174 0.448685 0.130734 0.122957 0.389743 0.389996 0.124145 0.136100 0.476682 0.475753 0.131791 0.108195 0.266567 0.264714 0.094686 -100 
-100 -100 0.136674 0.129030 0.087805 0.087738 0.128944 0.128964 0.087982 0.088003 0.128510 0.128427 0.087458 0.086386 0.116432 0.116480 0.086685 0.088430 0.135569 0.135520 0.088152 0.085776 0.106770 0.106517 0.083008 -100 
-100 -100 0.099641 0.098560 0.084413 0.085629 0.117625 0.117715 0.086351 0.085969 0.112302 0.112232 0.085449 0.084749 0.102858 0.102896 0.085042 0.086369 0.120319 0.120460 0.086971 0.088224 0.130170 0.129907 0.085684 -100 
-100 -100 0.162352 0.159429 0.093935 0.107784 0.352230 0.353180 0.113562 0.109219 0.308047 0.307522 0.106383 0.101167 0.239632 0.239879 0.102591 0.112942 0.362809 0.364214 0.118996 0.133936 0.449955 0.448356 0.122830 -100 
-100 -100 0.161767 0.158913 0.093857 0.107682 0.351534 0.352490 0.113475 0.109170 0.307842 0.307325 0.106359 0.101152 0.239437 0.239687 0.102586 0.112939 0.362799 0.364221 0.119059 0.134175 0.451818 0.450217 0.123067 -100 
-100 -100 0.095647 0.095049 0.083704 0.084963 0.114365 0.114475 0.085836 0.085626 0.111213 0.111167 0.085246 0.084589 0.101587 0.101635 0.084980 0.086355 0.120334 0.120542 0.087459 0.089461 0.138818 0.138541 0.086936 -100 
-100 -100 0.110753 0.108179 0.085001 0.085379 0.113223 0.113308 0.086027 0.086980 0.124006 0.123981 0.086764 0.085572 0.108114 0.108181 0.086058 0.088218 0.134931 0.135151 0.089284 0.089910 0.140814 0.140430 0.086982 -100 
-100 -100 0.392746 0.354334 0.114023 0.113805 0.342622 0.343041 0.115504 0.125170 0.419960 0.419807 0.124362 0.112868 0.311825 0.312260 0.115068 0.133452 0.474584 0.475990 0.139818 0.142401 0.492687 0.489977 0.126870 -100 
-100 -100 0.394246 0.355587 0.114146 0.113878 0.342893 0.343307 0.115518 0.125143 0.419741 0.419590 0.124337 0.112875 0.312035 0.312475 0.115076 0.133392 0.473840 0.475236 0.139711 0.142227 0.491672 0.488974 0.126725 -100 
-100 -100 0.118940 0.115533 0.086041 0.086084 0.114544 0.114570 0.086071 0.086798 0.122750 0.122727 0.086623 0.085638 0.109318 0.109391 0.086082 0.087920 0.131362 0.131537 0.088809 0.089265 0.137356 0.137002 0.086540 -100 
-100 -100 0.122092 0.117980 0.086279 0.086707 0.121041 0.120993 0.086347 0.085258 0.107765 0.107711 0.084902 0.084810 0.105285 0.105334 0.085126 0.085548 0.108767 0.108829 0.086050 0.086625 0.119333 0.119140 0.084482 -100 
-100 -100 0.424736 0.378621 0.117594 0.121427 0.395793 0.395250 0.118649 0.106870 0.284224 0.283650 0.104086 0.103645 0.272983 0.273062 0.103745 0.103448 0.253739 0.254038 0.105302 0.112548 0.354263 0.353323 0.104534 -100 
-100 -100 0.426461 0.379971 0.117733 0.121439 0.395586 0.395038 0.118617 0.106868 0.284306 0.283733 0.104074 0.103589 0.272584 0.272655 0.103634 0.103286 0.252458 0.252761 0.105151 0.112464 0.354109 0.353184 0.104517 -100 
-100 -100 0.129454 0.124058 0.086986 0.086781 0.119904 0.119814 0.086047 0.085099 0.107546 0.107482 0.084668 0.084351 0.103274 0.103266 0.084189 0.084212 0.101067 0.101133 0.084804 0.085897 0.118444 0.118325 0.084331 -100 
-100 -100 0.158488 0.146389 0.089345 0.086284 0.110781 0.110694 0.085467 0.086964 0.125541 0.125482 0.086607 0.084552 0.102097 0.102008 0.083880 0.083657 0.096708 0.096809 0.084570 0.087485 0.134298 0.134213 0.086172 -100 
-100 -100 0.644798 0.543569 0.142303 0.115132 0.315481 0.314912 0.111273 0.126647 0.426583 0.426186 0.124783 0.105169 0.258151 0.257113 0.099652 0.096211 0.193431 0.194242 0.101413 0.128639 0.470120 0.469726 0.123890 -100 
-100 -100 0.641733 0.541164 0.142002 0.114911 0.313874 0.313314 0.111080 0.126464 0.425283 0.424895 0.124626 0.105049 0.257301 0.256267 0.099530 0.096090 0.192710 0.193519 0.101272 0.128400 0.468176 0.467794 0.123704 -100 
-100 -100 0.140879 0.130860 0.086675 0.083817 0.098718 0.098657 0.083197 0.084831 0.115008 0.114976 0.084619 0.082664 0.093533 0.093444 0.081956 0.081719 0.088819 0.088900 0.082489 0.085078 0.120778 0.120748 0.084511 -100 
-100 -100 0.093909 0.092806 0.082407 0.081895 0.087194 0.087170 0.081555 0.081784 0.088997 0.088991 0.081695 0.081395 0.086105 0.086078 0.081108 0.081036 0.084729 0.084760 0.081371 0.081854 0.090610 0.090594 0.081395 -100 
-100 -100 0.081130 0.081035 0.079938 0.079876 0.080340 0.080338 0.079823 0.079851 0.080550 0.080550 0.079840 0.079805 0.080224 0.080220 0.079760 0.079753 0.080080 0.080084 0.079807 0.079861 0.080753 0.080751 0.079812 -100 
-100 -100 -100 -100 -100 -100 -100 -100 -100 -100 -100 -100 -100 -100 -100 -100 -100 -100 -100 -100 -100 -100 -100 -100 -100 -100 
-100 -100 -100 -100 -100 -100 -100 -100 -100 -100 -100 -100 -100 -100 -100 -100 -100 -100 -100 -100 -100 -100 -100 -100 -100 -100 
-100 -100 -100 -100 -100 -100 -100 -100 -100 -100 -100 -100 -100 -100 -100 -100 -100 -100 -100 -100 -100 -100 -100 -100 -100 -100 
-100 -100 0.158656 0.151522 0.092401 0.091868 0.144128 0.144120 0.091701 0.092010 0.146620 0.146565 0.091647 0.090687 0.137553 0.137584 0.090856 0.092223 0.149743 0.149575 0.090996 0.087921 0.117145 0.116811 0.083678 -100 
-100 -100 0.447947 0.385588 0.120927 0.117670 0.349393 0.349370 0.117386 0.119497 0.363109 0.362822 0.118170 0.111721 0.313441 0.313596 0.112403 0.121587 0.379602 0.378731 0.117496 0.097900 0.198670 0.197350 0.088608 -100 
-100 -100 2.877252 2.429965 0.477521 0.452351 2.245872 2.245588 0.449866 0.461163 2.257624 2.255920 0.452205 0.411518 2.140459 2.141325 0.415664 0.469970 2.273202 2.267760 0.441800 0.290827 1.678704 1.665445 0.200680 -100 
-100 -100 2.881979 2.433889 0.478129 0.453862 2.258166 2.257925 0.451581 0.462478 2.266684 2.264937 0.453280 0.412292 2.146854 2.147746 0.416537 0.471452 2.284586 2.279240 0.443698 0.292886 1.693681 1.680306 0.202276 -100 
-100 -100 0.493635 0.427559 0.127594 0.128197 0.435248 0.435423 0.129446 0.129907 0.432201 0.431692 0.127114 0.119320 0.368341 0.368587 0.120547 0.132414 0.460498 0.460052 0.130799 0.112388 0.299284 0.297466 0.099384 -100 
-100 -100 0.219982 0.209588 0.101357 0.114918 0.385539 0.386141 0.118186 0.110761 0.309351 0.308667 0.106989 0.102620 0.250705 0.250953 0.104008 0.113432 0.362760 0.364203 0.120178 0.137062 0.474148 0.472502 0.126015 -100 
-100 -100 1.139795 1.078842 0.189902 0.328185 2.089261 2.094333 0.356319 0.294042 1.806136 1.801268 0.266840 0.231192 1.521857 1.523602 0.240846 0.315441 1.998478 2.009147 0.371215 0.490883 2.310267 2.301513 0.434476 -100 
-100 -100 1.134103 1.074084 0.189226 0.327259 2.084496 2.089607 0.355550 0.293770 1.805467 1.800609 0.266594 0.230668 1.517648 1.519391 0.240315 0.315180 1.997941 2.008739 0.371534 0.492644 2.319711 2.310953 0.436315 -100 
-100 -100 0.190038 0.184450 0.097032 0.110238 0.360710 0.361490 0.114507 0.109267 0.305715 0.305039 0.105438 0.099539 0.227278 0.227514 0.100933 0.111880 0.359993 0.362036 0.121975 0.144985 0.522464 0.520748 0.134115 -100 
-100 -100 0.312107 0.286618 0.104778 0.107674 0.321373 0.322219 0.112242 0.123741 0.416291 0.415798 0.120950 0.104035 0.250747 0.250942 0.105163 0.126208 0.448333 0.450444 0.136277 0.144486 0.509877 0.507381 0.130240 -100 
-100 -100 2.296611 2.005773 0.314805 0.312017 1.931773 1.936318 0.334895 0.422840 2.210450 2.208408 0.411808 0.288464 1.705738 1.706654 0.293064 0.433212 2.261657 2.270901 0.480712 0.500660 2.330598 2.316464 0.416255 -100 
-100 -100 2.307669 2.014639 0.315894 0.312588 1.933731 1.938227 0.335189 0.422951 2.210725 2.208676 0.411872 0.288546 1.706464 1.707351 0.292957 0.432416 2.256137 2.265295 0.479517 0.499046 2.323828 2.309762 0.414863 -100 
-100 -100 0.369001 0.335353 0.110892 0.111333 0.331574 0.332130 0.113698 0.124371 0.417992 0.417453 0.121383 0.104594 0.255209 0.255245 0.104405 0.122493 0.419642 0.421377 0.130645 0.137047 0.475751 0.473536 0.124270 -100 
-100 -100 0.431708 0.384358 0.118916 0.123323 0.408095 0.407745 0.121641 0.111336 0.313051 0.312174 0.106646 0.101340 0.245736 0.245482 0.099642 0.100178 0.240409 0.241082 0.104149 0.115183 0.376005 0.375153 0.107799 -100 
-100 -100 2.599974 2.231818 0.396120 0.421223 2.207178 2.203780 0.402917 0.310221 1.846609 1.840623 0.277921 0.250587 1.643885 1.641117 0.233791 0.204753 1.381748 1.384822 0.222170 0.321063 2.027215 2.022810 0.281852 -100 
-100 -100 2.611683 2.240631 0.397522 0.421550 2.207092 2.203639 0.402965 0.310461 1.848198 1.842208 0.278131 0.250557 1.643124 1.640281 0.233368 0.203718 1.372453 1.375509 0.221110 0.320661 2.027077 2.022768 0.281854 -100 
-100 -100 0.487712 0.428071 0.125250 0.124998 0.407371 0.406762 0.121858 0.112481 0.321145 0.320230 0.107588 0.101126 0.241662 0.241008 0.096577 0.093476 0.187174 0.187752 0.097385 0.112266 0.375309 0.374942 0.107792 -100 
-100 -100 0.631634 0.533662 0.141337 0.116687 0.328755 0.328402 0.114551 0.131003 0.455094 0.454398 0.127365 0.103806 0.237099 0.235765 0.095700 0.092031 0.166328 0.167219 0.098150 0.127475 0.472817 0.472676 0.124385 -100 
-100 -100 3.009683 2.516639 0.503618 0.347172 1.908522 1.907062 0.338652 0.458314 2.277260 2.274439 0.443877 0.277063 1.610699 1.600090 0.217709 0.172481 1.093632 1.101074 0.212672 0.432470 2.298370 2.296964 0.413918 -100 
-100 -100 2.989414 2.500744 0.501160 0.345275 1.895578 1.894160 0.336936 0.456734 2.267088 2.264340 0.442598 0.276347 1.604890 1.594333 0.217185 0.172141 1.090494 1.097897 0.212148 0.430855 2.285834 2.284455 0.412405 -100 
-100 -100 0.511213 0.430498 0.125528 0.102992 0.237363 0.237178 0.101886 0.119015 0.379280 0.378887 0.117086 0.096085 0.183467 0.182360 0.089201 0.086421 0.128385 0.129071 0.091424 0.115931 0.385356 0.385365 0.115098 -100 
-100 -100 0.160161 0.151573 0.091357 0.088329 0.120633 0.120597 0.087976 0.090267 0.142602 0.142538 0.089711 0.086779 0.111933 0.111686 0.084367 0.083771 0.100796 0.100979 0.085464 0.089089 0.143559 0.143542 0.087966 -100 
-100 -100 0.086416 0.085869 0.080834 0.080527 0.082659 0.082655 0.080474 0.080708 0.084991 0.084987 0.080634 0.080340 0.081804 0.081776 0.079988 0.079939 0.080832 0.080854 0.080206 0.080558 0.085088 0.085088 0.080495 -100 
-100 -100 -100 -100 -100 -100 -100 -100 -100 -100 -100 -100 -100 -100 -100 -100 -100 -100 -100 -100 -100 -100 -100 -100 -100 -100 
-100 -100 -100 -100 -100 -100 -100 -100 -100 -100 -100 -100 -100 -100 -100 -100 -100 -100 -100 -100 -100 -100 -100 -100 -100 -100 
-100 -100 -100 -100 -100 -100 -100 -100 -100 -100 -100 -100 -100 -100 -100 -100 -100 -100 -100 -100 -100 -100 -100 -100 -100 -100 
-100 -100 0.158131 0.151060 0.092312 0.091786 0.143771 0.143766 0.091632 0.091949 0.146359 0.146306 0.091597 0.090641 0.137343 0.137374 0.090805 0.092162 0.149414 0.149247 0.090936 0.087873 0.116963 0.116632 0.083653 -100 
-100 -100 0.445042 0.383293 0.120621 0.117412 0.347678 0.347664 0.117162 0.119313 0.361871 0.361593 0.118015 0.111594 0.312487 0.312642 0.112264 0.121382 0.378012 0.377145 0.117300 0.097794 0.197998 0.196689 0.088553 -100 
-100 -100 2.855421 2.412787 0.474590 0.449865 2.232356 2.232124 0.447624 0.459298 2.247151 2.245501 0.450553 0.410098 2.131176 2.132028 0.414152 0.467922 2.260968 2.255548 0.439819 0.289649 1.670583 1.657437 0.199997 -100 
-100 -100 2.860086 2.416674 0.475189 0.451355 2.244547 2.244380 0.449321 0.460583 2.256063 2.254385 0.451606 0.410851 2.137479 2.138371 0.415008 0.469368 2.272176 2.266869 0.441693 0.291690 1.685497 1.672247 0.201587 -100 
-100 -100 0.490515 0.425090 0.127259 0.127892 0.433166 0.433356 0.129150 0.129630 0.430361 0.429872 0.126867 0.119120 0.367019 0.367272 0.120333 0.132096 0.458199 0.457770 0.130510 0.112233 0.298453 0.296657 0.099320 -100 
-100 -100 0.219273 0.208961 0.101242 0.114770 0.384411 0.385009 0.118000 0.110534 0.307566 0.306888 0.106771 0.102461 0.249730 0.249978 0.103836 0.113153 0.360501 0.361947 0.119914 0.136931 0.473878 0.472254 0.125991 -100 
-100 -100 1.137345 1.076598 0.189607 0.327492 2.082503 2.087495 0.355233 0.292438 1.793369 1.788511 0.265219 0.230115 1.514057 1.515787 0.239703 0.313439 1.984018 1.994697 0.369353 0.490358 2.309463 2.300832 0.434565 -100 
-100 -100 1.131668 1.071854 0.188930 0.326555 2.077715 2.082760 0.354462 0.292163 1.792712 1.787874 0.264972 0.229581 1.509780 1.511520 0.239162 0.313164 1.983446 1.994266 0.369663 0.492100 2.318855 2.310238 0.436396 -100 
-100 -100 0.189438 0.183902 0.096923 0.110086 0.359559 0.360341 0.114324 0.109052 0.304043 0.303374 0.105214 0.099345 0.226037 0.226274 0.100714 0.111565 0.357646 0.359696 0.121685 0.144812 0.522002 0.520320 0.134063 -100 
-100 -100 0.309986 0.284839 0.104544 0.107422 0.319455 0.320305 0.111995 0.123528 0.414965 0.414470 0.120711 0.103743 0.248510 0.248698 0.104828 0.125801 0.445690 0.447808 0.135906 0.144173 0.508055 0.505590 0.130051 -100 
-100 -100 2.277320 1.990251 0.312589 0.309824 1.917303 1.921893 0.332913 0.421450 2.202625 2.200559 0.410299 0.286156 1.688827 1.689679 0.290464 0.430453 2.247137 2.256424 0.478089 0.498286 2.318202 2.304222 0.414523 -100 
-100 -100 2.288264 1.999038 0.313667 0.310384 1.919240 1.923793 0.333204 0.421557 2.202934 2.200878 0.410366 0.286230 1.689508 1.690340 0.290350 0.429642 2.241586 2.250802 0.476888 0.496655 2.311345 2.297449 0.413123 -100 
-100 -100 0.366549 0.333310 0.110628 0.111068 0.329650 0.330218 0.113466 0.124190 0.416910 0.416376 0.121171 0.104298 0.252839 0.252869 0.104046 0.122068 0.416965 0.418716 0.130247 0.136686 0.473581 0.471406 0.124042 -100 
-100 -100 0.430137 0.383031 0.118738 0.123151 0.406989 0.406646 0.121492 0.111213 0.312207 0.311330 0.106492 0.101130 0.244059 0.243796 0.099372 0.099876 0.238340 0.239015 0.103859 0.114912 0.374322 0.373496 0.107640 -100 
-100 -100 2.590074 2.223683 0.395163 0.420400 2.201132 2.197746 0.402127 0.309446 1.839770 1.833759 0.276969 0.249282 1.632774 1.629944 0.232192 0.202910 1.367322 1.370388 0.220313 0.319341 2.016452 2.012185 0.280714 -100 
-100 -100 2.601757 2.232491 0.396563 0.420722 2.201072 2.197646 0.402180 0.309684 1.841370 1.835366 0.277182 0.249255 1.632069 1.629176 0.231781 0.201887 1.358119 1.361174 0.219265 0.318937 2.016329 2.012170 0.280718 -100 
-100 -100 0.486113 0.426749 0.125088 0.124858 0.406466 0.405874 0.121751 0.112391 0.320474 0.319563 0.107473 0.100968 0.240272 0.239616 0.096365 0.093240 0.185470 0.186048 0.097148 0.112028 0.373777 0.373437 0.107654 -100 
-100 -100 0.628746 0.531375 0.141051 0.116513 0.327609 0.327269 0.114431 0.130928 0.454802 0.454107 0.127272 0.103669 0.235889 0.234555 0.095524 0.091861 0.165270 0.166158 0.097977 0.127248 0.471334 0.471211 0.124241 -100 
-100 -100 2.992432 2.502865 0.501351 0.345731 1.899025 1.897649 0.337629 0.457920 2.275576 2.272754 0.443461 0.276100 1.601417 1.590806 0.216602 0.171592 1.086050 1.093466 0.211726 0.431055 2.289590 2.288265 0.412856 -100 
-100 -100 2.972266 2.487064 0.498904 0.343835 1.886129 1.884806 0.335916 0.456332 2.265421 2.262691 0.442186 0.275388 1.595684 1.585136 0.216090 0.171262 1.083003 1.090388 0.211212 0.429444 2.277132 2.275851 0.411351 -100 
-100 -100 0.508878 0.428673 0.125302 0.102864 0.236506 0.236337 0.101804 0.118970 0.379227 0.378847 0.117046 0.096008 0.182702 0.181601 0.089107 0.086340 0.127852 0.128537 0.091340 0.115797 0.384363 0.384392 0.115007 -100 
-100 -100 0.159787 0.151249 0.091299 0.088282 0.120447 0.120413 0.087948 0.090246 0.142569 0.142508 0.089690 0.086750 0.111744 0.111497 0.084325 0.083730 0.100625 0.100808 0.085424 0.089047 0.143369 0.143356 0.087941 -100 
-100 -100 0.086383 0.085839 0.080825 0.080520 0.082641 0.082638 0.080470 0.080704 0.084988 0.084984 0.080630 0.080337 0.081786 0.081759 0.079983 0.079934 0.080815 0.080837 0.080201 0.080552 0.085071 0.085072 0.080490 -100 
-100 -100 -100 -100 -100 -100 -100 -100 -100 -100 -100 -100 -100 -100 -100 -100 -100 -100 -100 -100 -100 -100 -100 -100 -100 -100 
-100 -100 -100 -100 -100 -100 -100 -100 -100 -100 -100 -100 -100 -100 -100 -100 -100 -100 -100 -100 -100 -100 -100 -100 -100 -100 
-100 -100 -100 -100 -100 -100 -100 -100 -100 -100 -100 -100 -100 -100 -100 -100 -100 -100 -100 -100 -100 -100 -100 -100 -100 -100 
-100 -100 0.089464 0.088777 0.081723 0.081645 0.087689 0.087689 0.081614 0.081664 0.088143 0.088135 0.081586 0.081440 0.086692 0.086697 0.081482 0.081693 0.088699 0.088676 0.081432 0.080981 0.083713 0.083662 0.080190 -100 
-100 -100 0.117833 0.112189 0.084476 0.084123 0.107522 0.107524 0.084088 0.084361 0.110197 0.110165 0.084171 0.083402 0.102133 0.102154 0.083511 0.084642 0.113548 0.113453 0.084071 0.081917 0.088694 0.088569 0.080572 -100 
-100 -100 0.470668 0.403195 0.122390 0.118949 0.364278 0.364272 0.118720 0.121062 0.380460 0.380163 0.119686 0.112730 0.325036 0.325208 0.113447 0.123361 0.399093 0.398166 0.119097 0.098229 0.201460 0.200097 0.088736 -100 
-100 -100 0.470865 0.403376 0.122430 0.119065 0.365654 0.365666 0.118862 0.121158 0.381301 0.381013 0.119757 0.112773 0.325507 0.325695 0.113505 0.123469 0.400338 0.399440 0.119278 0.098422 0.203053 0.201686 0.088889 -100 
-100 -100 0.120721 0.114918 0.085224 0.085269 0.116228 0.116258 0.085484 0.085562 0.116468 0.116415 0.085122 0.084237 0.106540 0.106577 0.084442 0.085824 0.121658 0.121636 0.085771 0.083925 0.099515 0.099348 0.082145 -100 
-100 -100 0.092380 0.091654 0.082716 0.083836 0.108722 0.108775 0.084233 0.083548 0.099628 0.099565 0.083001 0.082605 0.093868 0.093895 0.082821 0.083686 0.105849 0.106008 0.084614 0.086649 0.126193 0.126029 0.085188 -100 
-100 -100 0.130204 0.128394 0.089098 0.101328 0.300566 0.301138 0.104587 0.097496 0.221125 0.220562 0.094207 0.091375 0.176615 0.176805 0.092551 0.099421 0.269554 0.271142 0.107251 0.128731 0.435848 0.434771 0.122574 -100 
-100 -100 0.129688 0.127937 0.089020 0.101216 0.299797 0.300385 0.104501 0.097459 0.221030 0.220476 0.094176 0.091321 0.176134 0.176327 0.092495 0.099382 0.269447 0.271059 0.107288 0.128940 0.437657 0.436594 0.122797 -100 
-100 -100 0.088580 0.088279 0.081971 0.083088 0.105168 0.105249 0.083703 0.083277 0.099168 0.099107 0.082717 0.082131 0.090927 0.090952 0.082346 0.083395 0.105416 0.105654 0.084956 0.087721 0.134249 0.134087 0.086324 -100 
-100 -100 0.097270 0.095871 0.082524 0.082832 0.100272 0.100366 0.083543 0.084760 0.114137 0.114085 0.084323 0.082591 0.092684 0.092706 0.082777 0.084980 0.119321 0.119593 0.086526 0.087558 0.130331 0.130068 0.085747 -100 
-100 -100 0.278440 0.254428 0.099137 0.098992 0.248317 0.248989 0.102224 0.115055 0.365272 0.364974 0.113536 0.097480 0.204062 0.204182 0.098093 0.117078 0.386863 0.388559 0.124639 0.128438 0.416656 0.414561 0.117756 -100 
-100 -100 0.279606 0.255413 0.099232 0.099051 0.248584 0.249261 0.102252 0.115061 0.365297 0.365011 0.113539 0.097483 0.204117 0.204241 0.098074 0.116989 0.385997 0.387693 0.124493 0.128207 0.415222 0.413151 0.117566 -100 
-100 -100 0.103640 0.101619 0.083380 0.083449 0.101695 0.101758 0.083762 0.084873 0.114382 0.114328 0.084389 0.082666 0.093139 0.093143 0.082601 0.084496 0.115258 0.115478 0.085691 0.086427 0.124245 0.124024 0.084852 -100 
-100 -100 0.110845 0.107540 0.084207 0.084710 0.112226 0.112201 0.084545 0.083558 0.099980 0.099894 0.082858 0.082306 0.092400 0.092380 0.082068 0.082259 0.093556 0.093635 0.082958 0.083924 0.107686 0.107612 0.082946 -100 
-100 -100 0.360318 0.319577 0.109651 0.114179 0.349616 0.349086 0.111568 0.099529 0.228998 0.228238 0.095372 0.092984 0.193171 0.192894 0.091057 0.088930 0.156563 0.156868 0.091038 0.100151 0.280843 0.280555 0.097117 -100 
-100 -100 0.362121 0.321006 0.109809 0.114221 0.349597 0.349073 0.111576 0.099555 0.229229 0.228477 0.095396 0.092984 0.193092 0.192814 0.091008 0.088831 0.155637 0.155944 0.090936 0.100097 0.280821 0.280555 0.097118 -100 
-100 -100 0.118656 0.114070 0.085125 0.085057 0.112200 0.112142 0.084608 0.083742 0.101199 0.101110 0.083008 0.082308 0.091939 0.091868 0.081494 0.081231 0.087105 0.087173 0.081944 0.083389 0.107619 0.107608 0.082950 -100 
-100 -100 0.143618 0.133068 0.087042 0.084289 0.101616 0.101579 0.083938 0.085754 0.121373 0.121296 0.085186 0.082684 0.091600 0.091469 0.081425 0.081140 0.085978 0.086076 0.082171 0.085189 0.124184 0.124188 0.084894 -100 
-100 -100 0.554218 0.463500 0.128987 0.104351 0.246478 0.246283 0.103190 0.121902 0.406379 0.405938 0.119778 0.096928 0.187589 0.186403 0.089553 0.086661 0.129650 0.130378 0.092016 0.118506 0.412619 0.412645 0.117713 -100 
-100 -100 0.551561 0.461452 0.128737 0.104171 0.245125 0.244943 0.103033 0.121744 0.405274 0.404858 0.119669 0.096869 0.187180 0.186005 0.089516 0.086633 0.129481 0.130208 0.091967 0.118354 0.411094 0.411136 0.117575 -100 
-100 -100 0.130365 0.121543 0.085073 0.082458 0.092470 0.092454 0.082285 0.084258 0.113960 0.113931 0.084005 0.081691 0.087199 0.087091 0.080608 0.080396 0.082922 0.083001 0.081245 0.083852 0.114948 0.114968 0.083816 -100 
-100 -100 0.090062 0.089166 0.081509 0.081052 0.084273 0.084268 0.080975 0.081321 0.087803 0.087798 0.081209 0.080777 0.083034 0.082993 0.080245 0.080173 0.081608 0.081641 0.080564 0.081081 0.087921 0.087924 0.080966 -100 
-100 -100 0.080708 0.080633 0.079820 0.079766 0.080033 0.080033 0.079755 0.079797 0.080473 0.080474 0.079784 0.079733 0.079891 0.079886 0.079651 0.079644 0.079739 0.079742 0.079706 0.079764 0.080486 0.080486 0.079758 -100 
-100 -100 -100 -100 -100 -100 -100 -100 -100 -100 -100 -100 -100 -100 -100 -100 -100 -100 -100 -100 -100 -100 -100 -100 -100 -100 
-100 -100 -100 -100 -100 -100 -100 -100 -100 -100 -100 -100 -100 -100 -100 -100 -100 -100 -100 -100 -100 -100 -100 -100 -100 -100 
-100 -100 -100 -100 -100 -100 -100 -100 -100 -100 -100 -100 -100 -100 -100 -100 -100 -100 -100 -100 -100 -100 -100 -100 -100 -100 
-100 -100 -100 -100 -100 -100 -100 -100 -100 -100 -100 -100 -100 -100 -100 -100 -100 -100 -100 -100 -100 -100 -100 -100 -100 -100 
-100 -100 -100 -100 -100 -100 -100 -100 -100 -100 -100 -100 -100 -100 -100 -100 -100 -100 -100 -100 -100 -100 -100 -100 -100 -100 
-100 -100 -100 -100 -100 -100 -100 -100 -100 -100 -100 -100 -100 -100 -100 -100 -100 -100 -100 -100 -100 -100 -100 -100 -100 -100 
-100 -100 -100 -100 -100 -100 -100 -100 -100 -100 -100 -100 -100 -100 -100 -100 -100 -100 -100 -100 -100 -100 -100 -100 -100 -100 
-100 -100 -100 -100 -100 -100 -100 -100 -100 -100 -100 -100 -100 -100 -100 -100 -100 -100 -100 -100 -100 -100 -100 -100 -100 -100 
-100 -100 -100 -100 -100 -100 -100 -100 -100 -100 -100 -100 -100 -100 -100 -100 -100 -100 -100 -100 -100 -100 -100 -100 -100 -100 
-100 -100 -100 -100 -100 -100 -100 -100 -100 -100 -100 -100 -100 -100 -100 -100 -100 -100 -100 -100 -100 -100 -100 -100 -100 -100 
-100 -100 -100 -100 -100 -100 -100 -100 -100 -100 -100 -100 -100 -100 -100 -100 -100 -100 -100 -100 -100 -100 -100 -100 -100 -100 
-100 -100 -100 -100 -100 -100 -100 -100 -100 -100 -100 -100 -100 -100 -100 -100 -100 -100 -100 -100 -100 -100 -100 -100 -100 -100 
-100 -100 -100 -100 -100 -100 -100 -100 -100 -100 -100 -100 -100 -100 -100 -100 -100 -100 -100 -100 -100 -100 -100 -100 -100 -100 
-100 -100 -100 -100 -100 -100 -100 -100 -100 -100 -100 -100 -100 -100 -100 -100 -100 -100 -100 -100 -100 -100 -100 -100 -100 -100 
-100 -100 -100 -100 -100 -100 -100 -100 -100 -100 -100 -100 -100 -100 -100 -100 -100 -100 -100 -100 -100 -100 -100 -100 -100 -100 
-100 -100 -100 -100 -100 -100 -100 -100 -100 -100 -100 -100 -100 -100 -100 -100 -100 -100 -100 -100 -100 -100 -100 -100 -100 -100 
-100 -100 -100 -100 -100 -100 -100 -100 -100 -100 -100 -100 -100 -100 -100 -100 -100 -100 -100 -100 -100 -100 -100 -100 -100 -100 
-100 -100 -100 -100 -100 -100 -100 -100 -100 -100 -100 -100 -100 -100 -100 -100 -100 -100 -100 -100 -100 -100 -100 -100 -100 -100 
-100 -100 -100 -100 -100 -100 -100 -100 -100 -100 -100 -100 -100 -100 -100 -100 -100 -100 -100 -100 -100 -100 -100 -100 -100 -100 
-100 -100 -100 -100 -100 -100 -100 -100 -100 -100 -100 -100 -100 -100 -100 -100 -100 -100 -100 -100 -100 -100 -100 -100 -100 -100 
-100 -100 -100 -100 -100 -100 -100 -100 -100 -100 -100 -100 -100 -100 -100 -100 -100 -100 -100 -100 -100 -100 -100 -100 -100 -100 
-100 -100 -100 -100 -100 -100 -100 -100 -100 -100 -100 -100 -100 -100 -100 -100 -100 -100 -100 -100 -100 -100 -100 -100 -100 -100 
-100 -100 -100 -100 -100 -100 -100 -100 -100 -100 -100 -100 -100 -100 -100 -100 -100 -100 -100 -100 -100 -100 -100 -100 -100 -100 
-100 -100 -100 -100 -100 -100 -100 -100 -100 -100 -100 -100 -100 -100 -100 -100 -100 -100 -100 -100 -100 -100 -100 -100 -100 -100 
-100 -100 -100 -100 -100 -100 -100 -100 -100 -100 -100 -100 -100 -100 -100 -100 -100 -100 -100 -100 -100 -100 -100 -100 -100 -100 
-100 -100 -100 -100 -100 -100 -100 -100 -100 -100 -100 -100 -100 -100 -100 -100 -100 -100 -100 -100 -100 -100 -100 -100 -100 -100 
-100 -100 -100 -100 -100 -100 -100 -100 -100 -100 -100 -100 -100 -100 -100 -100 -100 -100 -100 -100 -100 -100 -100 -100 -100 -100 
