# Supplementary material for: A computational model of spatio-temporal cardiac intracellular calcium handling with realistic structure and spatial flux distribution from sarcoplasmic reticulum and t-tubule reconstructions
Source: PLoS Comput Biol. 2017 Aug 31;13(8):e1005714. doi: 10.1371/journal.pcbi.1005714 (PMC5597258; doi:10.1371/journal.pcbi.1005714)
Supplement: S1 Code — Code provided in C/C++ and includes the structural datasets used in this study. Documentation is provided on use of and updating the code. Updates may also be available on Michael Colman’s website, http://www.physicsoftheheart.com and github repository: https://github.com/michaelcolman/CODE---PLOS-Comp-Biol-2017-Model-SR. (ZIP) [file pcbi.1005714.s001.zip › PLOS_SR_Clean/Spatial_diff_out/Ca_output_0110.vtk]

# vtk DataFile Version 3.0
vtk output
ASCII
DATASET STRUCTURED_POINTS
DIMENSIONS 26 26 52
SPACING 1 1 1
ORIGIN 0 0 0
POINT_DATA 35152
SCALARS ImageFile float 1
LOOKUP_TABLE default
-100 -100 -100 -100 -100 -100 -100 -100 -100 -100 -100 -100 -100 -100 -100 -100 -100 -100 -100 -100 -100 -100 -100 -100 -100 -100 
-100 -100 -100 -100 -100 -100 -100 -100 -100 -100 -100 -100 -100 -100 -100 -100 -100 -100 -100 -100 -100 -100 -100 -100 -100 -100 
-100 -100 -100 -100 -100 -100 -100 -100 -100 -100 -100 -100 -100 -100 -100 -100 -100 -100 -100 -100 -100 -100 -100 -100 -100 -100 
-100 -100 -100 -100 -100 -100 -100 -100 -100 -100 -100 -100 -100 -100 -100 -100 -100 -100 -100 -100 -100 -100 -100 -100 -100 -100 
-100 -100 -100 -100 -100 -100 -100 -100 -100 -100 -100 -100 -100 -100 -100 -100 -100 -100 -100 -100 -100 -100 -100 -100 -100 -100 
-100 -100 -100 -100 -100 -100 -100 -100 -100 -100 -100 -100 -100 -100 -100 -100 -100 -100 -100 -100 -100 -100 -100 -100 -100 -100 
-100 -100 -100 -100 -100 -100 -100 -100 -100 -100 -100 -100 -100 -100 -100 -100 -100 -100 -100 -100 -100 -100 -100 -100 -100 -100 
-100 -100 -100 -100 -100 -100 -100 -100 -100 -100 -100 -100 -100 -100 -100 -100 -100 -100 -100 -100 -100 -100 -100 -100 -100 -100 
-100 -100 -100 -100 -100 -100 -100 -100 -100 -100 -100 -100 -100 -100 -100 -100 -100 -100 -100 -100 -100 -100 -100 -100 -100 -100 
-100 -100 -100 -100 -100 -100 -100 -100 -100 -100 -100 -100 -100 -100 -100 -100 -100 -100 -100 -100 -100 -100 -100 -100 -100 -100 
-100 -100 -100 -100 -100 -100 -100 -100 -100 -100 -100 -100 -100 -100 -100 -100 -100 -100 -100 -100 -100 -100 -100 -100 -100 -100 
-100 -100 -100 -100 -100 -100 -100 -100 -100 -100 -100 -100 -100 -100 -100 -100 -100 -100 -100 -100 -100 -100 -100 -100 -100 -100 
-100 -100 -100 -100 -100 -100 -100 -100 -100 -100 -100 -100 -100 -100 -100 -100 -100 -100 -100 -100 -100 -100 -100 -100 -100 -100 
-100 -100 -100 -100 -100 -100 -100 -100 -100 -100 -100 -100 -100 -100 -100 -100 -100 -100 -100 -100 -100 -100 -100 -100 -100 -100 
-100 -100 -100 -100 -100 -100 -100 -100 -100 -100 -100 -100 -100 -100 -100 -100 -100 -100 -100 -100 -100 -100 -100 -100 -100 -100 
-100 -100 -100 -100 -100 -100 -100 -100 -100 -100 -100 -100 -100 -100 -100 -100 -100 -100 -100 -100 -100 -100 -100 -100 -100 -100 
-100 -100 -100 -100 -100 -100 -100 -100 -100 -100 -100 -100 -100 -100 -100 -100 -100 -100 -100 -100 -100 -100 -100 -100 -100 -100 
-100 -100 -100 -100 -100 -100 -100 -100 -100 -100 -100 -100 -100 -100 -100 -100 -100 -100 -100 -100 -100 -100 -100 -100 -100 -100 
-100 -100 -100 -100 -100 -100 -100 -100 -100 -100 -100 -100 -100 -100 -100 -100 -100 -100 -100 -100 -100 -100 -100 -100 -100 -100 
-100 -100 -100 -100 -100 -100 -100 -100 -100 -100 -100 -100 -100 -100 -100 -100 -100 -100 -100 -100 -100 -100 -100 -100 -100 -100 
-100 -100 -100 -100 -100 -100 -100 -100 -100 -100 -100 -100 -100 -100 -100 -100 -100 -100 -100 -100 -100 -100 -100 -100 -100 -100 
-100 -100 -100 -100 -100 -100 -100 -100 -100 -100 -100 -100 -100 -100 -100 -100 -100 -100 -100 -100 -100 -100 -100 -100 -100 -100 
-100 -100 -100 -100 -100 -100 -100 -100 -100 -100 -100 -100 -100 -100 -100 -100 -100 -100 -100 -100 -100 -100 -100 -100 -100 -100 
-100 -100 -100 -100 -100 -100 -100 -100 -100 -100 -100 -100 -100 -100 -100 -100 -100 -100 -100 -100 -100 -100 -100 -100 -100 -100 
-100 -100 -100 -100 -100 -100 -100 -100 -100 -100 -100 -100 -100 -100 -100 -100 -100 -100 -100 -100 -100 -100 -100 -100 -100 -100 
-100 -100 -100 -100 -100 -100 -100 -100 -100 -100 -100 -100 -100 -100 -100 -100 -100 -100 -100 -100 -100 -100 -100 -100 -100 -100 
-100 -100 -100 -100 -100 -100 -100 -100 -100 -100 -100 -100 -100 -100 -100 -100 -100 -100 -100 -100 -100 -100 -100 -100 -100 -100 
-100 -100 -100 -100 -100 -100 -100 -100 -100 -100 -100 -100 -100 -100 -100 -100 -100 -100 -100 -100 -100 -100 -100 -100 -100 -100 
-100 -100 -100 -100 -100 -100 -100 -100 -100 -100 -100 -100 -100 -100 -100 -100 -100 -100 -100 -100 -100 -100 -100 -100 -100 -100 
-100 -100 -100 -100 -100 -100 -100 -100 -100 -100 -100 -100 -100 -100 -100 -100 -100 -100 -100 -100 -100 -100 -100 -100 -100 -100 
-100 -100 -100 -100 -100 -100 -100 -100 -100 -100 -100 -100 -100 -100 -100 -100 -100 -100 -100 -100 -100 -100 -100 -100 -100 -100 
-100 -100 -100 -100 -100 -100 -100 -100 -100 -100 -100 -100 -100 -100 -100 -100 -100 -100 -100 -100 -100 -100 -100 -100 -100 -100 
-100 -100 -100 -100 -100 -100 -100 -100 -100 -100 -100 -100 -100 -100 -100 -100 -100 -100 -100 -100 -100 -100 -100 -100 -100 -100 
-100 -100 -100 -100 -100 -100 -100 -100 -100 -100 -100 -100 -100 -100 -100 -100 -100 -100 -100 -100 -100 -100 -100 -100 -100 -100 
-100 -100 -100 -100 -100 -100 -100 -100 -100 -100 -100 -100 -100 -100 -100 -100 -100 -100 -100 -100 -100 -100 -100 -100 -100 -100 
-100 -100 -100 -100 -100 -100 -100 -100 -100 -100 -100 -100 -100 -100 -100 -100 -100 -100 -100 -100 -100 -100 -100 -100 -100 -100 
-100 -100 -100 -100 -100 -100 -100 -100 -100 -100 -100 -100 -100 -100 -100 -100 -100 -100 -100 -100 -100 -100 -100 -100 -100 -100 
-100 -100 -100 -100 -100 -100 -100 -100 -100 -100 -100 -100 -100 -100 -100 -100 -100 -100 -100 -100 -100 -100 -100 -100 -100 -100 
-100 -100 -100 -100 -100 -100 -100 -100 -100 -100 -100 -100 -100 -100 -100 -100 -100 -100 -100 -100 -100 -100 -100 -100 -100 -100 
-100 -100 -100 -100 -100 -100 -100 -100 -100 -100 -100 -100 -100 -100 -100 -100 -100 -100 -100 -100 -100 -100 -100 -100 -100 -100 
-100 -100 -100 -100 -100 -100 -100 -100 -100 -100 -100 -100 -100 -100 -100 -100 -100 -100 -100 -100 -100 -100 -100 -100 -100 -100 
-100 -100 -100 -100 -100 -100 -100 -100 -100 -100 -100 -100 -100 -100 -100 -100 -100 -100 -100 -100 -100 -100 -100 -100 -100 -100 
-100 -100 -100 -100 -100 -100 -100 -100 -100 -100 -100 -100 -100 -100 -100 -100 -100 -100 -100 -100 -100 -100 -100 -100 -100 -100 
-100 -100 -100 -100 -100 -100 -100 -100 -100 -100 -100 -100 -100 -100 -100 -100 -100 -100 -100 -100 -100 -100 -100 -100 -100 -100 
-100 -100 -100 -100 -100 -100 -100 -100 -100 -100 -100 -100 -100 -100 -100 -100 -100 -100 -100 -100 -100 -100 -100 -100 -100 -100 
-100 -100 -100 -100 -100 -100 -100 -100 -100 -100 -100 -100 -100 -100 -100 -100 -100 -100 -100 -100 -100 -100 -100 -100 -100 -100 
-100 -100 -100 -100 -100 -100 -100 -100 -100 -100 -100 -100 -100 -100 -100 -100 -100 -100 -100 -100 -100 -100 -100 -100 -100 -100 
-100 -100 -100 -100 -100 -100 -100 -100 -100 -100 -100 -100 -100 -100 -100 -100 -100 -100 -100 -100 -100 -100 -100 -100 -100 -100 
-100 -100 -100 -100 -100 -100 -100 -100 -100 -100 -100 -100 -100 -100 -100 -100 -100 -100 -100 -100 -100 -100 -100 -100 -100 -100 
-100 -100 -100 -100 -100 -100 -100 -100 -100 -100 -100 -100 -100 -100 -100 -100 -100 -100 -100 -100 -100 -100 -100 -100 -100 -100 
-100 -100 -100 -100 -100 -100 -100 -100 -100 -100 -100 -100 -100 -100 -100 -100 -100 -100 -100 -100 -100 -100 -100 -100 -100 -100 
-100 -100 -100 -100 -100 -100 -100 -100 -100 -100 -100 -100 -100 -100 -100 -100 -100 -100 -100 -100 -100 -100 -100 -100 -100 -100 
-100 -100 -100 -100 -100 -100 -100 -100 -100 -100 -100 -100 -100 -100 -100 -100 -100 -100 -100 -100 -100 -100 -100 -100 -100 -100 
-100 -100 -100 -100 -100 -100 -100 -100 -100 -100 -100 -100 -100 -100 -100 -100 -100 -100 -100 -100 -100 -100 -100 -100 -100 -100 
-100 -100 0.383725 0.371215 0.349762 0.326600 0.305758 0.290490 0.280396 0.275386 0.273597 0.273204 0.273193 0.273472 0.273618 0.273006 0.271678 0.270427 0.269537 0.268656 0.267660 0.266917 0.266222 0.265024 0.263771 -100 
-100 -100 0.405140 0.392620 0.371064 0.347707 0.326513 0.310625 0.299782 0.294259 0.292256 0.291739 0.291615 0.291901 0.292108 0.291524 0.290185 0.288934 0.288062 0.287059 0.285849 0.285057 0.284519 0.283287 0.281803 -100 
-100 -100 0.441756 0.429108 0.407112 0.383234 0.361349 0.344292 0.331984 0.325531 0.323166 0.322394 0.321973 0.322256 0.322581 0.322075 0.320751 0.319521 0.318766 0.317533 0.315838 0.314925 0.314791 0.313434 0.311292 -100 
-100 -100 0.481506 0.468636 0.446100 0.421285 0.398086 0.379518 0.365733 0.358118 0.355000 0.353886 0.353427 0.353853 0.354376 0.354008 0.352707 0.351373 0.350380 0.348792 0.346653 0.345284 0.344747 0.343134 0.340885 -100 
-100 -100 0.518699 0.505544 0.482441 0.456463 0.431560 0.411386 0.396223 0.387372 0.383223 0.381706 0.381394 0.382084 0.382907 0.382721 0.381409 0.379852 0.378324 0.376291 0.373713 0.371547 0.369782 0.367789 0.365985 -100 
-100 -100 0.548247 0.534752 0.510993 0.484022 0.457912 0.436366 0.419818 0.409875 0.404987 0.403047 0.402595 0.403448 0.404620 0.404611 0.403212 0.401503 0.399746 0.397315 0.394114 0.391154 0.388484 0.386072 0.384336 -100 
-100 -100 0.570032 0.556220 0.531900 0.504259 0.477657 0.455133 0.437218 0.426511 0.421577 0.419250 0.418025 0.418831 0.420320 0.420417 0.418825 0.417091 0.415564 0.412881 0.408861 0.405213 0.401856 0.399079 0.397280 -100 
-100 -100 0.583354 0.569242 0.544355 0.516012 0.488701 0.465649 0.447421 0.436527 0.431413 0.428811 0.427223 0.427703 0.428996 0.429076 0.427602 0.426020 0.424586 0.421910 0.417798 0.413955 0.410348 0.407378 0.405490 -100 
-100 -100 0.590779 0.576340 0.550764 0.521580 0.493196 0.470009 0.452519 0.442036 0.436661 0.433917 0.432337 0.432225 0.432810 0.432741 0.431662 0.430357 0.428817 0.426388 0.422927 0.419381 0.415906 0.412915 0.410952 -100 
-100 -100 0.594534 0.579734 0.553459 0.523594 0.494694 0.471667 0.454960 0.445254 0.440401 0.437626 0.435500 0.434676 0.434604 0.434321 0.433457 0.432439 0.431109 0.429021 0.426050 0.422892 0.419693 0.416744 0.414678 -100 
-100 -100 0.596671 0.581486 0.554372 0.523956 0.494790 0.472040 0.456140 0.447344 0.443782 0.441035 0.437731 0.436218 0.435651 0.435211 0.434457 0.433707 0.432672 0.430901 0.428285 0.425422 0.422478 0.419526 0.417286 -100 
-100 -100 0.596283 0.581009 0.553743 0.523211 0.494052 0.471521 0.456006 0.447574 0.444225 0.441503 0.438074 0.436370 0.435684 0.435314 0.434835 0.434459 0.433767 0.432205 0.429654 0.426747 0.423704 0.420616 0.418263 -100 
-100 -100 0.593521 0.578436 0.551652 0.521396 0.492450 0.470044 0.454488 0.445827 0.441539 0.438816 0.436348 0.434971 0.434565 0.434509 0.434488 0.434605 0.434311 0.432871 0.430156 0.426920 0.423483 0.420151 0.417730 -100 
-100 -100 0.589614 0.574674 0.548168 0.518252 0.489650 0.467369 0.451668 0.442725 0.438049 0.435294 0.433196 0.432218 0.432281 0.432615 0.432949 0.433514 0.433638 0.432310 0.429383 0.425841 0.422134 0.418580 0.416013 -100 
-100 -100 0.582479 0.567684 0.541436 0.512043 0.484102 0.462110 0.446259 0.437063 0.432161 0.429318 0.427346 0.426719 0.427475 0.428131 0.428463 0.429359 0.429925 0.428768 0.425718 0.422080 0.418405 0.414772 0.412012 -100 
-100 -100 0.568252 0.553946 0.528588 0.500257 0.473319 0.451961 0.436309 0.427015 0.421880 0.418856 0.416807 0.416164 0.416960 0.417745 0.418317 0.419528 0.420433 0.419538 0.416656 0.413146 0.409596 0.406091 0.403425 -100 
-100 -100 0.543097 0.529685 0.506034 0.479484 0.454173 0.433936 0.418877 0.409676 0.404268 0.401006 0.398768 0.397761 0.397952 0.398681 0.399780 0.401324 0.402537 0.401986 0.399506 0.396302 0.392939 0.389759 0.387477 -100 
-100 -100 0.506992 0.494584 0.472813 0.448585 0.425657 0.407047 0.392736 0.383832 0.378435 0.375024 0.372517 0.371135 0.370896 0.371474 0.372747 0.374543 0.376112 0.375923 0.373803 0.371017 0.368072 0.365335 0.363403 -100 
-100 -100 0.457022 0.445653 0.425865 0.404431 0.384936 0.368483 0.354950 0.346629 0.341568 0.338242 0.335601 0.333992 0.333469 0.333881 0.335180 0.337142 0.339318 0.339435 0.337345 0.334993 0.332659 0.330411 0.328709 -100 
-100 -100 0.396040 0.385762 0.368064 0.349338 0.332735 0.318809 0.307209 0.300167 0.295904 0.293021 0.290597 0.289055 0.288475 0.288727 0.289803 0.291563 0.293665 0.293933 0.292237 0.290428 0.288673 0.286897 0.285465 -100 
-100 -100 0.327685 0.318484 0.302955 0.286672 0.272327 0.261080 0.252455 0.247220 0.244125 0.241984 0.240117 0.238912 0.238456 0.238575 0.239245 0.240469 0.241819 0.242056 0.241074 0.239837 0.238554 0.237170 0.236044 -100 
-100 -100 0.268512 0.260118 0.246192 0.231974 0.219827 0.210882 0.204431 0.200733 0.198702 0.197307 0.196004 0.195197 0.194948 0.194996 0.195317 0.196054 0.196914 0.197001 0.196247 0.195348 0.194398 0.193246 0.192232 -100 
-100 -100 0.231688 0.223719 0.210690 0.197685 0.186936 0.179379 0.174217 0.171447 0.170122 0.169218 0.168288 0.167757 0.167680 0.167707 0.167809 0.168248 0.168801 0.168743 0.168032 0.167261 0.166466 0.165399 0.164404 -100 
-100 -100 -100 -100 -100 -100 -100 -100 -100 -100 -100 -100 -100 -100 -100 -100 -100 -100 -100 -100 -100 -100 -100 -100 -100 -100 
-100 -100 -100 -100 -100 -100 -100 -100 -100 -100 -100 -100 -100 -100 -100 -100 -100 -100 -100 -100 -100 -100 -100 -100 -100 -100 
-100 -100 -100 -100 -100 -100 -100 -100 -100 -100 -100 -100 -100 -100 -100 -100 -100 -100 -100 -100 -100 -100 -100 -100 -100 -100 
-100 -100 0.404474 0.391934 0.370356 0.347006 0.325888 0.310161 0.299551 0.294264 0.292434 0.291981 0.291803 0.291957 0.291996 0.291258 0.289797 0.288469 0.287575 0.286616 0.285517 0.284868 0.284458 0.283299 0.281839 -100 
-100 -100 0.426260 0.413692 0.391968 0.368536 0.347303 0.331014 0.319537 0.313748 0.311845 0.311233 0.310726 0.310778 0.310865 0.310162 0.308714 0.307491 0.306816 0.305782 0.304395 0.303818 0.303933 0.302746 0.300716 -100 
-100 -100 0.463924 0.451159 0.428739 0.404962 0.383566 0.366202 0.352914 0.346208 0.344275 0.343351 0.342083 0.341925 0.342098 0.341478 0.340084 0.339069 0.339026 0.337830 0.335652 0.335208 0.336690 0.335382 0.331771 -100 
-100 -100 0.504291 0.491332 0.468434 0.443825 0.421237 0.402436 0.387684 0.379810 0.377107 0.375802 0.374445 0.374404 0.374782 0.374300 0.372917 0.371810 0.371562 0.370016 0.367361 0.366431 0.367478 0.365898 0.362180 -100 
-100 -100 0.541602 0.528482 0.505405 0.479685 0.455175 0.434807 0.418961 0.409811 0.405777 0.404050 0.403147 0.403544 0.404328 0.404022 0.402504 0.400988 0.399783 0.397717 0.394801 0.392722 0.391512 0.389510 0.387140 -100 
-100 -100 0.571777 0.558380 0.534823 0.508261 0.482753 0.461033 0.443641 0.433312 0.428556 0.426391 0.425321 0.426021 0.427404 0.427261 0.425379 0.423548 0.422099 0.419544 0.415762 0.412564 0.409940 0.407464 0.405516 -100 
-100 -100 0.594325 0.580648 0.556676 0.529780 0.504650 0.481968 0.462421 0.451224 0.447186 0.444617 0.441976 0.442677 0.444788 0.444738 0.442215 0.440272 0.439557 0.436664 0.431312 0.427050 0.423454 0.420556 0.418655 -100 
-100 -100 0.608334 0.594330 0.569743 0.542094 0.516209 0.492985 0.473137 0.461765 0.457564 0.454718 0.451695 0.452069 0.453983 0.453905 0.451471 0.449638 0.448968 0.446061 0.440616 0.436142 0.432260 0.429160 0.427190 -100 
-100 -100 0.616468 0.602023 0.576451 0.547479 0.519512 0.496107 0.477860 0.467065 0.461930 0.458956 0.456662 0.456389 0.457194 0.456953 0.455278 0.453695 0.452285 0.449669 0.445653 0.441820 0.438234 0.435158 0.433102 -100 
-100 -100 0.621262 0.606247 0.579526 0.549445 0.520476 0.497191 0.480112 0.470365 0.466001 0.463018 0.459990 0.458824 0.458743 0.458267 0.456959 0.455650 0.454232 0.452013 0.448856 0.445681 0.442594 0.439620 0.437399 -100 
-100 -100 0.624896 0.609201 0.580936 0.549876 0.520351 0.497309 0.481290 0.472923 0.471272 0.468344 0.462790 0.460578 0.459882 0.459219 0.457989 0.456894 0.455699 0.453853 0.451253 0.448610 0.446055 0.443142 0.440624 -100 
-100 -100 0.624595 0.608775 0.580286 0.549036 0.519446 0.496588 0.480951 0.472945 0.471498 0.468612 0.462972 0.460600 0.459805 0.459230 0.458292 0.457592 0.456761 0.455173 0.452716 0.450114 0.447544 0.444542 0.441918 -100 
-100 -100 0.620643 0.605205 0.577693 0.546943 0.517653 0.494877 0.478982 0.470277 0.466417 0.463533 0.460325 0.458712 0.458363 0.458166 0.457757 0.457637 0.457296 0.455874 0.453240 0.450264 0.447217 0.443996 0.441419 -100 
-100 -100 0.616388 0.601111 0.573931 0.543597 0.514764 0.492073 0.475810 0.466560 0.461896 0.458988 0.456583 0.455654 0.456036 0.456291 0.456146 0.456503 0.456707 0.455433 0.452518 0.449219 0.445951 0.442524 0.439766 -100 
-100 -100 0.609608 0.594325 0.567089 0.537222 0.509217 0.486777 0.470077 0.460401 0.455467 0.452481 0.450283 0.449964 0.451604 0.452236 0.451661 0.452298 0.453116 0.452042 0.448862 0.445489 0.442487 0.438983 0.435800 -100 
-100 -100 0.594614 0.579839 0.553532 0.524775 0.497830 0.476018 0.459450 0.449618 0.444394 0.441213 0.438960 0.438638 0.440334 0.441136 0.440872 0.441903 0.443136 0.442350 0.439312 0.436029 0.433118 0.429728 0.426640 -100 
-100 -100 0.567435 0.553767 0.529609 0.502850 0.477577 0.456907 0.440976 0.431217 0.425546 0.422083 0.419684 0.418784 0.419336 0.420112 0.420968 0.422578 0.424149 0.423726 0.421123 0.418016 0.414969 0.411868 0.409407 -100 
-100 -100 0.529750 0.517175 0.495085 0.470903 0.448425 0.429391 0.413839 0.404207 0.398457 0.394791 0.392045 0.390596 0.390465 0.391119 0.392467 0.394582 0.396721 0.396665 0.394237 0.391365 0.388536 0.385823 0.383783 -100 
-100 -100 0.478800 0.467203 0.446950 0.425909 0.408097 0.391202 0.375151 0.365678 0.360151 0.356511 0.353524 0.351728 0.351195 0.351710 0.353291 0.355869 0.359298 0.359545 0.356472 0.353778 0.351530 0.349245 0.347305 -100 
-100 -100 0.416069 0.405552 0.387358 0.368951 0.353950 0.339554 0.325469 0.317310 0.312595 0.309400 0.306615 0.304857 0.304227 0.304581 0.305969 0.308358 0.311691 0.312082 0.309405 0.307223 0.305498 0.303660 0.302001 -100 
-100 -100 0.345190 0.335821 0.319958 0.303562 0.289429 0.277685 0.267920 0.262028 0.258589 0.256187 0.254052 0.252676 0.252165 0.252353 0.253239 0.254841 0.256721 0.257070 0.255774 0.254353 0.253015 0.251586 0.250391 -100 
-100 -100 0.284286 0.275731 0.261477 0.246894 0.234413 0.224936 0.217819 0.213666 0.211335 0.209714 0.208215 0.207271 0.206958 0.207043 0.207512 0.208477 0.209609 0.209801 0.208973 0.208002 0.207009 0.205833 0.204801 -100 
-100 -100 0.246596 0.238454 0.225072 0.211585 0.200295 0.192183 0.186513 0.183362 0.181752 0.180638 0.179546 0.178890 0.178737 0.178779 0.178993 0.179595 0.180316 0.180362 0.179676 0.178885 0.178058 0.176983 0.176000 -100 
-100 -100 -100 -100 -100 -100 -100 -100 -100 -100 -100 -100 -100 -100 -100 -100 -100 -100 -100 -100 -100 -100 -100 -100 -100 -100 
-100 -100 -100 -100 -100 -100 -100 -100 -100 -100 -100 -100 -100 -100 -100 -100 -100 -100 -100 -100 -100 -100 -100 -100 -100 -100 
-100 -100 -100 -100 -100 -100 -100 -100 -100 -100 -100 -100 -100 -100 -100 -100 -100 -100 -100 -100 -100 -100 -100 -100 -100 -100 
-100 -100 0.439693 0.426973 0.404882 0.381001 0.359329 0.342765 0.331193 0.325478 0.323664 0.323091 0.322508 0.322372 0.322161 0.321175 0.319483 0.318054 0.317299 0.316295 0.315059 0.314697 0.315074 0.314021 0.311997 -100 
-100 -100 0.462524 0.449704 0.427206 0.403411 0.382143 0.365106 0.352324 0.346121 0.344567 0.343780 0.342404 0.341963 0.341767 0.340825 0.339191 0.338063 0.338052 0.337053 0.335237 0.335219 0.337100 0.336032 0.332517 -100 
-100 -100 0.503676 0.490369 0.465777 0.441871 0.422544 0.404569 0.388136 0.380980 0.380644 0.379449 0.375768 0.374664 0.374452 0.373606 0.372159 0.371755 0.374376 0.373344 0.369255 0.369973 0.378107 0.376921 0.366991 -100 
-100 -100 0.545237 0.531789 0.506850 0.482280 0.461967 0.442662 0.424753 0.416399 0.415260 0.413617 0.409758 0.408739 0.408754 0.408054 0.406601 0.406133 0.408596 0.407214 0.402587 0.402740 0.410367 0.408879 0.398845 -100 
-100 -100 0.581419 0.568203 0.544723 0.519213 0.495547 0.474725 0.457283 0.447614 0.444216 0.442119 0.439695 0.439501 0.440163 0.439634 0.437772 0.436410 0.436243 0.434189 0.430368 0.428565 0.428878 0.426887 0.423023 -100 
-100 -100 0.612417 0.599088 0.575658 0.549673 0.525620 0.503469 0.483961 0.472954 0.469288 0.466712 0.463620 0.463929 0.465664 0.465294 0.462577 0.460684 0.460370 0.457668 0.452408 0.448771 0.446415 0.443838 0.441337 -100 
-100 -100 0.636255 0.622750 0.599393 0.574043 0.555154 0.532078 0.506055 0.494147 0.498852 0.495813 0.483272 0.483172 0.486214 0.485926 0.481794 0.479914 0.483632 0.480436 0.469837 0.464141 0.460000 0.456875 0.454759 -100 
-100 -100 0.651506 0.637639 0.613596 0.587415 0.567683 0.544018 0.517691 0.505598 0.510201 0.506868 0.493861 0.493433 0.496279 0.495957 0.491882 0.490043 0.493712 0.490451 0.479740 0.473778 0.469248 0.465897 0.463760 -100 
-100 -100 0.661085 0.646563 0.620786 0.592081 0.565163 0.541191 0.520979 0.509576 0.506053 0.502627 0.497744 0.497050 0.498223 0.497725 0.495045 0.493138 0.492457 0.489538 0.484082 0.479625 0.475794 0.472548 0.470311 -100 
-100 -100 0.667907 0.652453 0.624635 0.594010 0.564881 0.540937 0.522903 0.513095 0.511031 0.507625 0.501414 0.499464 0.499292 0.498523 0.496497 0.494759 0.493365 0.490912 0.487226 0.483945 0.481000 0.477952 0.475432 -100 
-100 -100 0.677876 0.661108 0.627199 0.594744 0.564335 0.540596 0.524551 0.517712 0.527635 0.524319 0.506424 0.502006 0.500614 0.499568 0.497554 0.495909 0.494448 0.492444 0.489802 0.487474 0.485586 0.482706 0.479635 -100 
-100 -100 0.677765 0.660814 0.626561 0.593792 0.563182 0.539564 0.523904 0.517412 0.527498 0.524248 0.506353 0.501828 0.500373 0.499436 0.497724 0.496482 0.495391 0.493722 0.491371 0.489231 0.487473 0.484588 0.481430 -100 
-100 -100 0.668118 0.652007 0.622890 0.591119 0.561033 0.537400 0.520726 0.511920 0.509983 0.506749 0.500905 0.498710 0.498521 0.498094 0.496875 0.496324 0.495853 0.494421 0.491882 0.489302 0.486918 0.483867 0.480984 -100 
-100 -100 0.663136 0.647222 0.618610 0.587406 0.558007 0.534405 0.516939 0.507025 0.502843 0.499602 0.496045 0.495154 0.496355 0.496465 0.495140 0.495069 0.495360 0.494141 0.491203 0.488307 0.485862 0.482644 0.479474 -100 
-100 -100 0.657475 0.641271 0.611567 0.580727 0.552715 0.529325 0.510712 0.500113 0.496530 0.493238 0.489228 0.489515 0.495797 0.496358 0.490956 0.490899 0.492022 0.491049 0.487567 0.484702 0.483138 0.479861 0.475680 -100 
-100 -100 0.641118 0.625446 0.596720 0.567067 0.540242 0.517488 0.498887 0.488053 0.484060 0.480567 0.476594 0.476905 0.483254 0.484046 0.479076 0.479540 0.481218 0.480581 0.477190 0.474367 0.472860 0.469682 0.465591 -100 
-100 -100 0.609772 0.595572 0.570261 0.542996 0.517858 0.496288 0.478427 0.467568 0.461510 0.457680 0.454862 0.454157 0.455633 0.456453 0.456518 0.458146 0.460483 0.460252 0.457225 0.454310 0.451961 0.449013 0.446106 -100 
-100 -100 0.569422 0.556434 0.533435 0.509270 0.488179 0.468271 0.449615 0.438486 0.432096 0.427992 0.424800 0.423267 0.423473 0.424230 0.425521 0.428149 0.431744 0.431893 0.428414 0.425377 0.422939 0.420289 0.417884 -100 
-100 -100 0.519272 0.507043 0.483459 0.463482 0.451862 0.434114 0.410001 0.397730 0.391313 0.387126 0.383381 0.381316 0.380818 0.381507 0.383705 0.387650 0.397163 0.397619 0.388949 0.385419 0.384338 0.381996 0.378447 -100 
-100 -100 0.453250 0.442077 0.420572 0.403124 0.394329 0.379054 0.356850 0.345962 0.340386 0.336658 0.333109 0.331039 0.330378 0.330912 0.332985 0.336764 0.346110 0.346698 0.338463 0.335386 0.334711 0.332771 0.329535 -100 
-100 -100 0.375004 0.365207 0.348420 0.331789 0.318712 0.306033 0.293381 0.286179 0.282110 0.279298 0.276748 0.275132 0.274564 0.274873 0.276122 0.278376 0.281649 0.282169 0.279823 0.278048 0.276750 0.275246 0.273779 -100 
-100 -100 0.310584 0.301648 0.286594 0.271267 0.258341 0.247894 0.239327 0.234368 0.231530 0.229567 0.227770 0.226640 0.226258 0.226415 0.227130 0.228462 0.230228 0.230577 0.229418 0.228311 0.227283 0.226052 0.224919 -100 
-100 -100 0.271011 0.262476 0.248308 0.233857 0.221566 0.212458 0.205840 0.202058 0.199996 0.198572 0.197240 0.196416 0.196176 0.196260 0.196654 0.197505 0.198512 0.198708 0.198017 0.197180 0.196290 0.195177 0.194179 -100 
-100 -100 -100 -100 -100 -100 -100 -100 -100 -100 -100 -100 -100 -100 -100 -100 -100 -100 -100 -100 -100 -100 -100 -100 -100 -100 
-100 -100 -100 -100 -100 -100 -100 -100 -100 -100 -100 -100 -100 -100 -100 -100 -100 -100 -100 -100 -100 -100 -100 -100 -100 -100 
-100 -100 -100 -100 -100 -100 -100 -100 -100 -100 -100 -100 -100 -100 -100 -100 -100 -100 -100 -100 -100 -100 -100 -100 -100 -100 
-100 -100 0.477442 0.464398 0.441615 0.416724 0.393878 0.376275 0.363971 0.357857 0.355848 0.355141 0.354367 0.353945 0.353383 0.352054 0.350071 0.348435 0.347590 0.346653 0.345648 0.345618 0.346318 0.345470 0.343526 -100 
-100 -100 0.500903 0.487773 0.464612 0.439871 0.417511 0.399498 0.386012 0.379416 0.377648 0.376693 0.375088 0.374335 0.373792 0.372518 0.370610 0.369318 0.369282 0.368389 0.366818 0.367158 0.369390 0.368538 0.365097 -100 
-100 -100 0.543308 0.529720 0.504531 0.479790 0.459506 0.440647 0.423535 0.415970 0.415359 0.413935 0.409979 0.408533 0.407985 0.406827 0.405126 0.404623 0.407290 0.406405 0.402560 0.403625 0.412114 0.411140 0.401271 -100 
-100 -100 0.586489 0.572825 0.547404 0.522139 0.500998 0.480890 0.462309 0.453496 0.452001 0.450053 0.445853 0.444451 0.444118 0.443130 0.441464 0.440945 0.443487 0.442251 0.437814 0.438238 0.446149 0.444831 0.434836 -100 
-100 -100 0.624505 0.611142 0.587304 0.561236 0.536838 0.515245 0.497103 0.486891 0.483057 0.480559 0.477712 0.477100 0.477392 0.476590 0.474570 0.473190 0.473112 0.471139 0.467382 0.465711 0.466172 0.464258 0.460395 -100 
-100 -100 0.657381 0.643947 0.620234 0.593769 0.569027 0.546086 0.525798 0.514127 0.509925 0.506867 0.503296 0.503178 0.504536 0.503916 0.501093 0.499211 0.498977 0.496264 0.490900 0.487206 0.484840 0.482230 0.479673 -100 
-100 -100 0.683020 0.669417 0.645778 0.619956 0.600359 0.576429 0.549520 0.536829 0.540987 0.537400 0.524263 0.523729 0.526369 0.525859 0.521698 0.519859 0.523684 0.520383 0.509466 0.503537 0.499246 0.495992 0.493763 -100 
-100 -100 0.699720 0.685758 0.661425 0.634749 0.614254 0.589646 0.562300 0.549291 0.553243 0.549327 0.535737 0.534922 0.537409 0.536890 0.532769 0.530920 0.534621 0.531177 0.520062 0.513777 0.509016 0.505488 0.503215 -100 
-100 -100 0.710424 0.695793 0.669715 0.640481 0.612740 0.587707 0.566317 0.553851 0.549500 0.545467 0.540139 0.539158 0.540095 0.539407 0.536572 0.534532 0.533720 0.530558 0.524750 0.519985 0.515926 0.512503 0.510142 -100 
-100 -100 0.718109 0.702517 0.674351 0.643141 0.613128 0.588001 0.568626 0.557631 0.554687 0.550669 0.544050 0.541897 0.541579 0.540631 0.538374 0.536399 0.534776 0.532062 0.528091 0.524579 0.521473 0.518296 0.515680 -100 
-100 -100 0.728766 0.711820 0.677393 0.644301 0.612970 0.587943 0.570395 0.562287 0.571353 0.567434 0.549106 0.544531 0.543062 0.541849 0.539545 0.537593 0.535853 0.533617 0.530791 0.528355 0.526447 0.523522 0.520372 -100 
-100 -100 0.728777 0.711627 0.676810 0.643342 0.611736 0.586766 0.569548 0.561754 0.570974 0.567140 0.548842 0.544194 0.542685 0.541589 0.539569 0.537999 0.536633 0.534802 0.532388 0.530275 0.528620 0.525794 0.522615 -100 
-100 -100 0.718703 0.702377 0.672775 0.640236 0.609059 0.584045 0.565869 0.555788 0.552958 0.549155 0.542983 0.540684 0.540436 0.539842 0.538323 0.537463 0.536766 0.535259 0.532788 0.530368 0.528185 0.525291 0.522478 -100 
-100 -100 0.713074 0.696928 0.667801 0.635775 0.605225 0.580250 0.561363 0.550261 0.545235 0.541450 0.537565 0.536540 0.537659 0.537593 0.535981 0.535631 0.535748 0.534548 0.531808 0.529193 0.527051 0.524070 0.521028 -100 
-100 -100 0.706356 0.689903 0.659648 0.627949 0.598756 0.574022 0.554083 0.542404 0.538095 0.534289 0.529901 0.530019 0.536255 0.536651 0.530936 0.530638 0.531624 0.530754 0.527583 0.525087 0.523879 0.520889 0.516878 -100 
-100 -100 0.688389 0.672460 0.643169 0.612645 0.584646 0.560594 0.540740 0.528903 0.524243 0.520273 0.515932 0.516074 0.522388 0.523062 0.517847 0.518148 0.519766 0.519295 0.516248 0.513807 0.512655 0.509770 0.505851 -100 
-100 -100 0.654777 0.640308 0.614425 0.586298 0.560028 0.537208 0.518143 0.506332 0.499619 0.495346 0.492229 0.491392 0.492835 0.493602 0.493571 0.495157 0.497561 0.497523 0.494778 0.492181 0.490143 0.487437 0.484661 -100 
-100 -100 0.611591 0.598307 0.574699 0.549669 0.527484 0.506374 0.486558 0.474533 0.467539 0.463035 0.459583 0.457957 0.458189 0.458962 0.460243 0.462936 0.466706 0.467048 0.463748 0.460921 0.458706 0.456219 0.453887 -100 
-100 -100 0.558073 0.545501 0.521179 0.500291 0.487521 0.468606 0.443440 0.430332 0.423382 0.418838 0.414852 0.412727 0.412317 0.413079 0.415318 0.419418 0.429231 0.429865 0.421214 0.417769 0.416835 0.414572 0.411005 -100 
-100 -100 0.488150 0.476582 0.454250 0.435800 0.425807 0.409381 0.386172 0.374511 0.368446 0.364401 0.360633 0.358506 0.357935 0.358576 0.360739 0.364717 0.374383 0.375138 0.366866 0.363791 0.363169 0.361248 0.357962 -100 
-100 -100 0.405757 0.395503 0.377837 0.360074 0.345761 0.331914 0.318267 0.310361 0.305835 0.302727 0.299983 0.298296 0.297772 0.298182 0.299573 0.302035 0.305554 0.306227 0.303904 0.302107 0.300780 0.299248 0.297754 -100 
-100 -100 0.337870 0.328415 0.312374 0.295780 0.281509 0.269877 0.260376 0.254773 0.251505 0.249264 0.247289 0.246071 0.245691 0.245933 0.246805 0.248343 0.250320 0.250814 0.249705 0.248572 0.247481 0.246200 0.245045 -100 
-100 -100 0.296243 0.287146 0.271919 0.256113 0.242407 0.232102 0.224588 0.220197 0.217722 0.216031 0.214529 0.213606 0.213338 0.213491 0.214043 0.215090 0.216288 0.216625 0.215998 0.215136 0.214171 0.212999 0.211984 -100 
-100 -100 -100 -100 -100 -100 -100 -100 -100 -100 -100 -100 -100 -100 -100 -100 -100 -100 -100 -100 -100 -100 -100 -100 -100 -100 
-100 -100 -100 -100 -100 -100 -100 -100 -100 -100 -100 -100 -100 -100 -100 -100 -100 -100 -100 -100 -100 -100 -100 -100 -100 -100 
-100 -100 -100 -100 -100 -100 -100 -100 -100 -100 -100 -100 -100 -100 -100 -100 -100 -100 -100 -100 -100 -100 -100 -100 -100 -100 
-100 -100 0.512274 0.498779 0.475140 0.448892 0.424405 0.405742 0.393033 0.386641 0.384278 0.383432 0.382658 0.381974 0.381017 0.379308 0.376998 0.375125 0.374062 0.373350 0.372940 0.373272 0.373849 0.373294 0.372048 -100 
-100 -100 0.535961 0.522458 0.498717 0.472559 0.448212 0.429151 0.415612 0.408737 0.406283 0.405182 0.403941 0.403095 0.402235 0.400591 0.398309 0.396663 0.396033 0.395356 0.394657 0.395124 0.396341 0.395783 0.393905 -100 
-100 -100 0.577590 0.563933 0.539507 0.513310 0.489259 0.469363 0.453979 0.446132 0.443547 0.441960 0.439762 0.438630 0.438006 0.436498 0.434226 0.432971 0.433325 0.432591 0.430942 0.431515 0.434178 0.433477 0.429891 -100 
-100 -100 0.622694 0.608998 0.584388 0.557734 0.532841 0.511709 0.494866 0.485701 0.482116 0.479919 0.477447 0.476324 0.475883 0.474567 0.472418 0.471216 0.471479 0.470373 0.468079 0.467947 0.469978 0.468872 0.465112 -100 
-100 -100 0.665178 0.651538 0.627228 0.599801 0.573144 0.550524 0.532574 0.521879 0.516613 0.513735 0.511565 0.510778 0.510577 0.509491 0.507469 0.505957 0.505185 0.503386 0.500562 0.498867 0.498168 0.496384 0.493929 -100 
-100 -100 0.700835 0.687019 0.662407 0.634306 0.606708 0.582663 0.562943 0.550695 0.544327 0.540775 0.538368 0.537888 0.538287 0.537438 0.535199 0.533469 0.532478 0.529933 0.525708 0.522345 0.519745 0.517173 0.515011 -100 
-100 -100 0.728893 0.714776 0.689627 0.661171 0.633863 0.608649 0.586410 0.572875 0.566882 0.562742 0.558733 0.558343 0.559559 0.558895 0.556150 0.554436 0.554654 0.551491 0.544671 0.539663 0.535646 0.532369 0.530080 -100 
-100 -100 0.747128 0.732674 0.706878 0.677605 0.649393 0.623353 0.600411 0.586295 0.579838 0.575302 0.570961 0.570391 0.571553 0.570918 0.568206 0.566448 0.566493 0.563076 0.555908 0.550436 0.545913 0.542287 0.539858 -100 
-100 -100 0.758400 0.743510 0.716791 0.686131 0.655679 0.629125 0.607306 0.593366 0.585701 0.580972 0.577480 0.576467 0.576727 0.575950 0.573743 0.571808 0.570195 0.566897 0.561727 0.557022 0.552869 0.549283 0.546777 -100 
-100 -100 0.765798 0.750253 0.722209 0.690319 0.658745 0.631960 0.610762 0.597462 0.590401 0.585645 0.581520 0.579868 0.579501 0.578522 0.576440 0.574423 0.572396 0.569434 0.565409 0.561623 0.558239 0.554901 0.552246 -100 
-100 -100 0.771942 0.755518 0.725252 0.692210 0.660086 0.633230 0.612442 0.600173 0.595873 0.591184 0.584469 0.581987 0.581337 0.580200 0.577885 0.575805 0.573780 0.571260 0.568177 0.565366 0.563380 0.560346 0.557019 -100 
-100 -100 0.772013 0.755397 0.724779 0.691378 0.658995 0.632132 0.611565 0.599569 0.595464 0.590857 0.584125 0.581576 0.580904 0.579861 0.577772 0.576013 0.574359 0.572282 0.569691 0.567313 0.565678 0.562843 0.559577 -100 
-100 -100 0.766335 0.750155 0.720922 0.687860 0.655390 0.628551 0.608065 0.595573 0.589026 0.584483 0.580349 0.578504 0.578108 0.577417 0.575992 0.574904 0.573878 0.572224 0.569801 0.567354 0.565092 0.562329 0.559799 -100 
-100 -100 0.760156 0.744091 0.715121 0.682294 0.650078 0.623363 0.602818 0.590117 0.583003 0.578511 0.575109 0.573805 0.574023 0.573751 0.572632 0.572107 0.571783 0.570549 0.568200 0.565763 0.563532 0.560801 0.558290 -100 
-100 -100 0.750630 0.734447 0.705132 0.672614 0.641210 0.614843 0.594089 0.581320 0.574384 0.569909 0.566487 0.565678 0.567242 0.567361 0.565726 0.565569 0.566008 0.565208 0.562891 0.560657 0.558973 0.556309 0.553379 -100 
-100 -100 0.730996 0.715292 0.686861 0.655424 0.625111 0.599508 0.579117 0.566449 0.559432 0.554869 0.551411 0.550595 0.552259 0.552668 0.551534 0.552003 0.553091 0.552747 0.550656 0.548545 0.546956 0.544409 0.541581 -100 
-100 -100 0.696774 0.682216 0.656134 0.626766 0.598180 0.573877 0.554378 0.541952 0.534485 0.529762 0.526421 0.525130 0.525651 0.526241 0.526683 0.528103 0.529887 0.529993 0.528161 0.525991 0.523959 0.521561 0.519394 -100 
-100 -100 0.650870 0.637350 0.613271 0.586482 0.560815 0.538298 0.519323 0.507205 0.499823 0.495035 0.491472 0.489759 0.489785 0.490465 0.491654 0.493913 0.496601 0.497075 0.495083 0.492802 0.490694 0.488456 0.486566 -100 
-100 -100 0.590263 0.577551 0.554921 0.531153 0.510375 0.490107 0.470586 0.458811 0.451939 0.447315 0.443518 0.441575 0.441527 0.442236 0.443701 0.446687 0.451226 0.451955 0.448648 0.446158 0.444471 0.442405 0.440256 -100 
-100 -100 0.516371 0.504590 0.483777 0.462404 0.444308 0.426586 0.409202 0.398934 0.393025 0.388950 0.385418 0.383536 0.383414 0.384049 0.385471 0.388406 0.392911 0.393741 0.390678 0.388464 0.387038 0.385228 0.383268 -100 
-100 -100 0.433220 0.422483 0.403946 0.384255 0.366556 0.351471 0.338815 0.330999 0.326355 0.323138 0.320412 0.318857 0.318566 0.319043 0.320256 0.322441 0.325096 0.325866 0.324553 0.323048 0.321670 0.320157 0.318840 -100 
-100 -100 0.362315 0.352256 0.335103 0.316890 0.300531 0.287679 0.277867 0.271920 0.268404 0.266015 0.263997 0.262824 0.262566 0.262900 0.263795 0.265342 0.267116 0.267722 0.267006 0.265959 0.264810 0.263498 0.262388 -100 
-100 -100 0.318649 0.308901 0.292451 0.275111 0.259746 0.248237 0.239993 0.235131 0.232354 0.230496 0.228922 0.227999 0.227794 0.228043 0.228711 0.229879 0.231164 0.231621 0.231121 0.230271 0.229243 0.228014 0.226982 -100 
-100 -100 -100 -100 -100 -100 -100 -100 -100 -100 -100 -100 -100 -100 -100 -100 -100 -100 -100 -100 -100 -100 -100 -100 -100 -100 
-100 -100 -100 -100 -100 -100 -100 -100 -100 -100 -100 -100 -100 -100 -100 -100 -100 -100 -100 -100 -100 -100 -100 -100 -100 -100 
-100 -100 -100 -100 -100 -100 -100 -100 -100 -100 -100 -100 -100 -100 -100 -100 -100 -100 -100 -100 -100 -100 -100 -100 -100 -100 
-100 -100 0.539844 0.525788 0.501084 0.473505 0.447714 0.428159 0.415032 0.408493 0.405993 0.404975 0.403957 0.402922 0.401630 0.399601 0.397046 0.395146 0.394272 0.393920 0.393976 0.394758 0.395614 0.395331 0.394346 -100 
-100 -100 0.564486 0.550386 0.525498 0.497930 0.472216 0.452243 0.438297 0.431254 0.428562 0.427291 0.425936 0.424860 0.423817 0.421862 0.419211 0.417492 0.417068 0.416747 0.416446 0.417235 0.418464 0.418176 0.416799 -100 
-100 -100 0.607904 0.593595 0.567863 0.540159 0.514621 0.493773 0.477989 0.469853 0.466703 0.464934 0.462970 0.461866 0.461451 0.459652 0.456690 0.455279 0.455782 0.455367 0.454014 0.454551 0.456442 0.455982 0.453574 -100 
-100 -100 0.654988 0.640644 0.614723 0.586556 0.560138 0.538010 0.520711 0.511161 0.506901 0.504454 0.502200 0.501092 0.500843 0.499255 0.496478 0.495179 0.495618 0.494805 0.492735 0.492479 0.493673 0.492753 0.490130 -100 
-100 -100 0.699494 0.685236 0.659701 0.630764 0.602533 0.578854 0.560385 0.549246 0.543358 0.540120 0.537855 0.536801 0.536338 0.535007 0.532856 0.531491 0.531071 0.529559 0.526880 0.525265 0.524403 0.522731 0.520649 -100 
-100 -100 0.737464 0.722967 0.696965 0.667145 0.637596 0.612372 0.592234 0.579404 0.572110 0.568096 0.565668 0.564794 0.564623 0.563591 0.561675 0.560395 0.559945 0.557654 0.553424 0.550170 0.547649 0.545095 0.542915 -100 
-100 -100 0.768100 0.753140 0.726107 0.695431 0.665159 0.638579 0.616476 0.602168 0.594177 0.589501 0.586396 0.585698 0.586074 0.585313 0.583427 0.582556 0.584036 0.581072 0.573514 0.568483 0.564586 0.561236 0.558708 -100 
-100 -100 0.787862 0.772584 0.744934 0.713458 0.682245 0.654671 0.631580 0.616414 0.607752 0.602614 0.599242 0.598468 0.598881 0.598189 0.596318 0.595339 0.596551 0.593209 0.585169 0.579566 0.575101 0.571339 0.568608 -100 
-100 -100 0.799599 0.784111 0.756113 0.723868 0.691456 0.663229 0.640057 0.624632 0.615356 0.609962 0.606667 0.605577 0.605532 0.604697 0.602779 0.601110 0.599745 0.596351 0.590825 0.585959 0.581817 0.578072 0.575270 -100 
-100 -100 0.807540 0.791571 0.762543 0.729591 0.696740 0.668129 0.644634 0.629213 0.620218 0.614740 0.610975 0.609599 0.609391 0.608377 0.606145 0.604002 0.601871 0.598682 0.594346 0.590401 0.587138 0.583658 0.580616 -100 
-100 -100 0.815115 0.798253 0.766489 0.732754 0.700143 0.671320 0.647094 0.631844 0.624335 0.618872 0.613629 0.611960 0.612045 0.610908 0.607982 0.605477 0.603137 0.600336 0.597051 0.594295 0.593369 0.590255 0.585732 -100 
-100 -100 0.815312 0.798275 0.766193 0.732117 0.699247 0.670361 0.646273 0.631256 0.623951 0.618559 0.613263 0.611524 0.611598 0.610526 0.607741 0.605456 0.603413 0.601077 0.598393 0.596186 0.595718 0.592902 0.588517 -100 
-100 -100 0.808312 0.791796 0.761743 0.727737 0.694063 0.665252 0.642190 0.627486 0.619119 0.613824 0.609857 0.608245 0.608037 0.607211 0.605334 0.603759 0.602322 0.600484 0.598105 0.595828 0.593969 0.591348 0.588665 -100 
-100 -100 0.801275 0.784858 0.755063 0.721040 0.687243 0.658660 0.636193 0.621951 0.613687 0.608493 0.604710 0.603147 0.603119 0.602591 0.601142 0.600145 0.599341 0.598015 0.595961 0.593857 0.592022 0.589547 0.587103 -100 
-100 -100 0.790748 0.774181 0.743768 0.709912 0.676890 0.648783 0.626458 0.612679 0.605147 0.600038 0.595827 0.594369 0.595359 0.595133 0.593253 0.592625 0.592452 0.591647 0.589941 0.588273 0.587198 0.584869 0.581970 -100 
-100 -100 0.769497 0.753372 0.723791 0.690949 0.658977 0.631748 0.610052 0.596646 0.589266 0.584172 0.579916 0.578431 0.579521 0.579595 0.578232 0.578266 0.578793 0.578499 0.577072 0.575570 0.574619 0.572424 0.569637 -100 
-100 -100 0.732968 0.717932 0.690829 0.659975 0.629549 0.603720 0.583240 0.570199 0.562403 0.557297 0.553465 0.551825 0.552105 0.552459 0.552584 0.553616 0.555070 0.555245 0.553851 0.552142 0.550576 0.548490 0.546441 -100 
-100 -100 0.684479 0.670378 0.645107 0.616625 0.588823 0.564889 0.545395 0.532939 0.525424 0.520429 0.516601 0.514883 0.515124 0.515677 0.516339 0.518190 0.520701 0.521232 0.519482 0.517561 0.515926 0.513926 0.512009 -100 
-100 -100 0.620763 0.607361 0.583168 0.557311 0.533629 0.512058 0.493006 0.481443 0.474886 0.470231 0.466200 0.464553 0.465347 0.466015 0.466509 0.468990 0.473433 0.474189 0.470961 0.468794 0.467800 0.465884 0.463339 -100 
-100 -100 0.543063 0.530564 0.508169 0.484726 0.463792 0.444867 0.428060 0.418091 0.412571 0.408533 0.404837 0.403311 0.404105 0.404764 0.405279 0.407789 0.412265 0.413114 0.410049 0.408060 0.407234 0.405494 0.403089 -100 
-100 -100 0.455728 0.444311 0.424483 0.403124 0.383515 0.367306 0.354406 0.346501 0.341928 0.338713 0.335957 0.334614 0.334774 0.335326 0.336211 0.338235 0.340923 0.341739 0.340439 0.339019 0.337838 0.336338 0.334866 -100 
-100 -100 0.381365 0.370652 0.352301 0.332623 0.314759 0.300844 0.290476 0.284251 0.280652 0.278223 0.276193 0.275135 0.275108 0.275547 0.276401 0.277965 0.279825 0.280511 0.279836 0.278819 0.277706 0.276372 0.275203 -100 
-100 -100 0.335603 0.325218 0.307618 0.288895 0.272174 0.259643 0.250759 0.245553 0.242623 0.240698 0.239111 0.238258 0.238193 0.238556 0.239301 0.240569 0.241975 0.242533 0.242090 0.241249 0.240200 0.238933 0.237868 -100 
-100 -100 -100 -100 -100 -100 -100 -100 -100 -100 -100 -100 -100 -100 -100 -100 -100 -100 -100 -100 -100 -100 -100 -100 -100 -100 
-100 -100 -100 -100 -100 -100 -100 -100 -100 -100 -100 -100 -100 -100 -100 -100 -100 -100 -100 -100 -100 -100 -100 -100 -100 -100 
-100 -100 -100 -100 -100 -100 -100 -100 -100 -100 -100 -100 -100 -100 -100 -100 -100 -100 -100 -100 -100 -100 -100 -100 -100 -100 
-100 -100 0.560850 0.546223 0.520346 0.491654 0.464934 0.444668 0.431033 0.424338 0.421745 0.420485 0.419053 0.417642 0.416211 0.414007 0.411278 0.409592 0.409234 0.409226 0.409411 0.410426 0.411553 0.411361 0.410310 -100 
-100 -100 0.587145 0.572321 0.545787 0.517034 0.490599 0.469879 0.455119 0.447840 0.445073 0.443563 0.441796 0.440448 0.439603 0.437476 0.434342 0.432854 0.433282 0.433304 0.432778 0.433707 0.435315 0.435112 0.433530 -100 
-100 -100 0.635482 0.619992 0.590403 0.561289 0.535511 0.513854 0.496493 0.487819 0.484495 0.482483 0.480234 0.479181 0.480539 0.478581 0.473664 0.472512 0.474726 0.474634 0.472085 0.472501 0.475213 0.474808 0.471635 -100 
-100 -100 0.684470 0.668907 0.639063 0.609399 0.582613 0.559596 0.540682 0.530512 0.525993 0.523268 0.520737 0.519677 0.521177 0.519418 0.514699 0.513677 0.515851 0.515339 0.512002 0.511568 0.513529 0.512642 0.509249 -100 
-100 -100 0.727960 0.712833 0.685290 0.654893 0.625626 0.600950 0.581446 0.569825 0.563601 0.560022 0.557380 0.556055 0.555762 0.554239 0.551670 0.550688 0.551687 0.550451 0.546857 0.545149 0.544540 0.542875 0.540508 -100 
-100 -100 0.767700 0.752309 0.724324 0.692826 0.661790 0.635426 0.614412 0.601009 0.593159 0.588746 0.586033 0.584839 0.584536 0.583338 0.581432 0.580869 0.582792 0.580733 0.574593 0.570998 0.568551 0.565949 0.563513 -100 
-100 -100 0.802508 0.786348 0.755594 0.722795 0.690524 0.662622 0.639634 0.624516 0.615382 0.610263 0.607362 0.606489 0.606765 0.605940 0.604651 0.605766 0.616731 0.613930 0.597249 0.590607 0.586321 0.582817 0.579925 -100 
-100 -100 0.823725 0.807247 0.775844 0.742231 0.708966 0.679907 0.655674 0.639459 0.629499 0.623874 0.620748 0.619888 0.620272 0.619537 0.618217 0.619125 0.629681 0.626390 0.609157 0.601881 0.597021 0.593076 0.589926 -100 
-100 -100 0.834647 0.818235 0.787932 0.753990 0.720017 0.690171 0.665228 0.648470 0.638200 0.632256 0.628734 0.627587 0.627629 0.626679 0.624614 0.623322 0.623843 0.620359 0.612824 0.607544 0.603843 0.599969 0.596392 -100 
-100 -100 0.844700 0.827708 0.795667 0.761255 0.727523 0.697152 0.670925 0.653698 0.643821 0.637724 0.633436 0.632159 0.632457 0.631319 0.628380 0.625950 0.624171 0.620781 0.615760 0.611922 0.610177 0.606607 0.601882 -100 
-100 -100 0.862641 0.843698 0.802302 0.766678 0.734641 0.703936 0.674930 0.657283 0.650377 0.644220 0.636748 0.635311 0.637339 0.636072 0.630856 0.627458 0.624729 0.621700 0.618699 0.617222 0.625653 0.622519 0.608759 -100 
-100 -100 0.862986 0.843892 0.802208 0.766278 0.733996 0.703186 0.674232 0.656760 0.650042 0.643927 0.636359 0.634853 0.636896 0.635676 0.630513 0.627225 0.624656 0.622103 0.619856 0.619047 0.628052 0.625300 0.611714 -100 
-100 -100 0.845945 0.828477 0.795482 0.760135 0.725712 0.695021 0.668922 0.652277 0.643154 0.637164 0.632388 0.630850 0.631292 0.630266 0.627252 0.624934 0.623006 0.620981 0.618757 0.617025 0.617120 0.614651 0.610350 -100 
-100 -100 0.837199 0.819958 0.787828 0.752348 0.717433 0.687065 0.662197 0.646517 0.637764 0.631923 0.627209 0.625473 0.625944 0.625127 0.622482 0.620749 0.619428 0.617986 0.616223 0.614715 0.614312 0.612084 0.608708 -100 
-100 -100 0.829058 0.811237 0.776129 0.740509 0.707291 0.677518 0.652127 0.637311 0.632282 0.626605 0.618705 0.616975 0.620236 0.619641 0.614487 0.612767 0.611922 0.611069 0.609890 0.609273 0.610357 0.608353 0.603999 -100 
-100 -100 0.806241 0.788856 0.754587 0.719961 0.687804 0.659030 0.634502 0.620307 0.615615 0.610069 0.602179 0.600427 0.603800 0.603520 0.598906 0.597898 0.597841 0.597546 0.596642 0.596204 0.597416 0.595565 0.591346 -100 
-100 -100 0.763751 0.747892 0.718674 0.686290 0.654804 0.627555 0.605397 0.591713 0.584088 0.578685 0.574018 0.572225 0.573093 0.573201 0.572162 0.572635 0.574092 0.574280 0.572875 0.571723 0.571300 0.569506 0.566871 -100 
-100 -100 0.712703 0.697762 0.670388 0.640407 0.611760 0.586530 0.565376 0.552417 0.545184 0.540065 0.535665 0.534085 0.535191 0.535617 0.535150 0.536659 0.539941 0.540474 0.537908 0.536223 0.535674 0.533885 0.531239 -100 
-100 -100 0.650422 0.635733 0.606232 0.578829 0.557660 0.534901 0.511017 0.498957 0.494524 0.489905 0.483804 0.482657 0.486876 0.487534 0.484771 0.487237 0.497769 0.498504 0.489085 0.486798 0.489305 0.487490 0.481380 -100 
-100 -100 0.569318 0.555546 0.527929 0.502984 0.484581 0.464591 0.443160 0.432823 0.429471 0.425550 0.419906 0.418940 0.423183 0.423897 0.421264 0.423833 0.434353 0.435180 0.425960 0.423757 0.426302 0.424597 0.418638 -100 
-100 -100 0.473740 0.461536 0.439897 0.417199 0.396890 0.379746 0.365712 0.357630 0.353452 0.350344 0.347394 0.346371 0.347439 0.348069 0.348232 0.350202 0.353843 0.354666 0.352387 0.350911 0.350400 0.348922 0.346772 -100 
-100 -100 0.395666 0.384330 0.364713 0.343828 0.324996 0.310229 0.299138 0.292717 0.289240 0.286870 0.284813 0.283943 0.284340 0.284879 0.285515 0.287088 0.289334 0.290072 0.289089 0.288078 0.287187 0.285860 0.284470 -100 
-100 -100 0.347833 0.336892 0.318261 0.298404 0.280617 0.267282 0.257861 0.252437 0.249484 0.247582 0.246035 0.245310 0.245449 0.245921 0.246678 0.248006 0.249557 0.250199 0.249760 0.248951 0.247961 0.246695 0.245582 -100 
-100 -100 -100 -100 -100 -100 -100 -100 -100 -100 -100 -100 -100 -100 -100 -100 -100 -100 -100 -100 -100 -100 -100 -100 -100 -100 
-100 -100 -100 -100 -100 -100 -100 -100 -100 -100 -100 -100 -100 -100 -100 -100 -100 -100 -100 -100 -100 -100 -100 -100 -100 -100 
-100 -100 -100 -100 -100 -100 -100 -100 -100 -100 -100 -100 -100 -100 -100 -100 -100 -100 -100 -100 -100 -100 -100 -100 -100 -100 
-100 -100 0.574347 0.559350 0.532802 0.503300 0.475798 0.454969 0.440995 0.434064 0.431206 0.429602 0.427753 0.425948 0.424275 0.422077 0.419597 0.418288 0.418274 0.418429 0.418555 0.419349 0.420192 0.419787 0.418642 -100 
-100 -100 0.601343 0.586116 0.558847 0.529202 0.501900 0.480579 0.465487 0.457983 0.454955 0.453106 0.450926 0.449182 0.448090 0.445949 0.443034 0.441905 0.442676 0.442858 0.442263 0.442958 0.444259 0.443848 0.442197 -100 
-100 -100 0.650909 0.634967 0.604563 0.574425 0.547627 0.525303 0.507631 0.498748 0.495168 0.492825 0.490177 0.488725 0.489829 0.487816 0.483046 0.482212 0.484753 0.484814 0.482182 0.482346 0.484715 0.484116 0.480923 -100 
-100 -100 0.701412 0.685357 0.654619 0.623823 0.595907 0.572145 0.552879 0.542496 0.537729 0.534684 0.531741 0.530248 0.531439 0.529561 0.524912 0.524138 0.526587 0.526225 0.522835 0.522196 0.523858 0.522812 0.519413 -100 
-100 -100 0.746534 0.730880 0.702365 0.670773 0.640331 0.614819 0.594859 0.582997 0.576550 0.572649 0.569556 0.567739 0.567047 0.565314 0.562736 0.561904 0.563098 0.561997 0.558426 0.556635 0.555872 0.554093 0.551687 -100 
-100 -100 0.787766 0.771823 0.742822 0.710069 0.677786 0.650493 0.628935 0.615259 0.607199 0.602470 0.599278 0.597546 0.596774 0.595282 0.593269 0.592739 0.594749 0.592799 0.586758 0.583200 0.580728 0.578066 0.575579 -100 
-100 -100 0.823894 0.807169 0.775365 0.741254 0.707653 0.678717 0.655083 0.639630 0.630260 0.624827 0.621456 0.620036 0.619825 0.618648 0.617141 0.618163 0.629063 0.626325 0.609811 0.603291 0.599070 0.595552 0.592611 -100 
-100 -100 0.846159 0.829127 0.796673 0.761728 0.727066 0.696861 0.671829 0.655138 0.644851 0.638901 0.635351 0.634006 0.633938 0.632840 0.631235 0.631947 0.642331 0.639031 0.621929 0.614769 0.609986 0.606046 0.602855 -100 
-100 -100 0.857887 0.840943 0.809631 0.774385 0.738996 0.707877 0.681918 0.664461 0.653704 0.647395 0.643530 0.642026 0.641708 0.640424 0.638052 0.636495 0.636797 0.633207 0.625669 0.620427 0.616760 0.612878 0.609266 -100 
-100 -100 0.868491 0.851008 0.818019 0.782370 0.747237 0.715481 0.688008 0.669819 0.659240 0.652723 0.648196 0.646708 0.646771 0.645353 0.642090 0.639341 0.637284 0.633705 0.628582 0.624703 0.622952 0.619363 0.614607 -100 
-100 -100 0.886783 0.867391 0.825107 0.788326 0.754919 0.722749 0.692292 0.673432 0.665566 0.658926 0.651344 0.649825 0.651736 0.650240 0.644687 0.640937 0.637896 0.634635 0.631478 0.629935 0.638376 0.635236 0.621433 -100 
-100 -100 0.887171 0.867678 0.825187 0.788174 0.754554 0.722249 0.691747 0.672938 0.665152 0.658503 0.650825 0.649269 0.651232 0.649809 0.644305 0.640642 0.637742 0.634965 0.632589 0.631751 0.640806 0.638094 0.624497 -100 
-100 -100 0.869843 0.852027 0.818324 0.781967 0.746250 0.714079 0.686444 0.668480 0.658351 0.651790 0.646782 0.645141 0.645468 0.644223 0.640866 0.638158 0.635894 0.633685 0.631428 0.629761 0.629969 0.627604 0.623361 -100 
-100 -100 0.860513 0.842968 0.810214 0.773798 0.737650 0.705860 0.679524 0.662597 0.652907 0.646494 0.641481 0.639582 0.639891 0.638829 0.635829 0.633692 0.632038 0.630473 0.628797 0.627478 0.627284 0.625233 0.621964 -100 
-100 -100 0.851390 0.833302 0.797652 0.761167 0.726792 0.695688 0.668941 0.652992 0.647143 0.640944 0.632722 0.630801 0.633857 0.633005 0.627504 0.625372 0.624193 0.623276 0.622297 0.621979 0.623343 0.621577 0.617380 -100 
-100 -100 0.827285 0.809636 0.774827 0.739350 0.706080 0.676081 0.650350 0.635187 0.629825 0.623870 0.615730 0.613832 0.617032 0.616519 0.611570 0.610160 0.609786 0.609466 0.608816 0.608733 0.610271 0.608688 0.604634 -100 
-100 -100 0.783154 0.766990 0.737162 0.703882 0.671291 0.642923 0.619767 0.605336 0.597236 0.591586 0.586819 0.585001 0.585812 0.585739 0.584369 0.584460 0.585635 0.585809 0.584654 0.583864 0.583802 0.582268 0.579759 -100 
-100 -100 0.730033 0.714752 0.686713 0.655785 0.626023 0.599795 0.577882 0.564423 0.556937 0.551754 0.547414 0.545953 0.547126 0.547433 0.546646 0.547780 0.550784 0.551298 0.548970 0.547644 0.547466 0.545911 0.543343 -100 
-100 -100 0.665306 0.650261 0.620066 0.591680 0.569368 0.545737 0.521365 0.509046 0.504574 0.500054 0.494142 0.493238 0.497643 0.498240 0.495156 0.497242 0.507481 0.508189 0.499006 0.497078 0.499980 0.498365 0.492257 -100 
-100 -100 0.581748 0.567610 0.539286 0.513369 0.493878 0.473132 0.451355 0.440900 0.437620 0.433891 0.428503 0.427830 0.432304 0.433013 0.430112 0.432350 0.442607 0.443412 0.434395 0.432496 0.435374 0.433831 0.427851 -100 
-100 -100 0.483923 0.471331 0.448972 0.425351 0.404097 0.386279 0.371910 0.363743 0.359655 0.356739 0.354041 0.353290 0.354571 0.355233 0.355236 0.356989 0.360467 0.361284 0.359148 0.357881 0.357583 0.356215 0.354072 -100 
-100 -100 0.404043 0.392312 0.371977 0.350215 0.330528 0.315147 0.303735 0.297226 0.293815 0.291593 0.289736 0.289084 0.289661 0.290256 0.290824 0.292290 0.294468 0.295233 0.294365 0.293500 0.292748 0.291497 0.290124 -100 
-100 -100 0.355154 0.343819 0.324478 0.303773 0.285178 0.271265 0.261527 0.256004 0.253085 0.251288 0.249894 0.249343 0.249634 0.250175 0.250918 0.252207 0.253752 0.254450 0.254120 0.253433 0.252546 0.251341 0.250250 -100 
-100 -100 -100 -100 -100 -100 -100 -100 -100 -100 -100 -100 -100 -100 -100 -100 -100 -100 -100 -100 -100 -100 -100 -100 -100 -100 
-100 -100 -100 -100 -100 -100 -100 -100 -100 -100 -100 -100 -100 -100 -100 -100 -100 -100 -100 -100 -100 -100 -100 -100 -100 -100 
-100 -100 -100 -100 -100 -100 -100 -100 -100 -100 -100 -100 -100 -100 -100 -100 -100 -100 -100 -100 -100 -100 -100 -100 -100 -100 
-100 -100 0.582916 0.567738 0.540957 0.510873 0.482587 0.461266 0.447068 0.439786 0.436451 0.434395 0.432125 0.429930 0.427926 0.425902 0.424052 0.423242 0.423386 0.423489 0.423326 0.423419 0.423375 0.422456 0.421214 -100 
-100 -100 0.609617 0.594297 0.567159 0.536827 0.508340 0.486492 0.471539 0.463814 0.460309 0.458016 0.455435 0.453208 0.451468 0.449460 0.447400 0.446722 0.447336 0.447458 0.446867 0.446886 0.447103 0.446187 0.444660 -100 
-100 -100 0.656627 0.640971 0.612802 0.581938 0.553086 0.530177 0.513559 0.504839 0.500884 0.498127 0.495026 0.492801 0.491839 0.489864 0.487127 0.486634 0.488205 0.488201 0.486402 0.486033 0.486696 0.485638 0.483312 -100 
-100 -100 0.708229 0.692419 0.663835 0.632218 0.602193 0.577784 0.559543 0.549405 0.544385 0.540970 0.537536 0.535206 0.534258 0.532294 0.529510 0.528920 0.530280 0.529854 0.527430 0.526416 0.526532 0.525105 0.522591 -100 
-100 -100 0.757766 0.741941 0.713488 0.680953 0.649087 0.622889 0.603080 0.591251 0.584685 0.580479 0.576857 0.574352 0.572739 0.570769 0.568511 0.567554 0.567693 0.566546 0.563895 0.561986 0.560595 0.558572 0.556420 -100 
-100 -100 0.800219 0.784091 0.755037 0.721477 0.688139 0.660141 0.638383 0.624767 0.616840 0.611870 0.607981 0.605476 0.603915 0.601990 0.599677 0.598433 0.598121 0.596134 0.592284 0.589187 0.586604 0.583871 0.581535 -100 
-100 -100 0.834881 0.818249 0.788064 0.753501 0.719218 0.689570 0.665527 0.650254 0.641470 0.635839 0.631372 0.629016 0.628023 0.626180 0.623452 0.622155 0.623105 0.620315 0.613578 0.609066 0.605460 0.602074 0.599365 -100 
-100 -100 0.857786 0.840857 0.810064 0.774655 0.739267 0.708286 0.682790 0.666236 0.656508 0.650372 0.645780 0.643535 0.642693 0.640882 0.637970 0.636267 0.636642 0.633254 0.625930 0.620834 0.616708 0.612956 0.610061 -100 
-100 -100 0.871923 0.854876 0.823875 0.787810 0.751183 0.719180 0.692908 0.675385 0.664562 0.658059 0.653767 0.651598 0.650505 0.648662 0.645754 0.643251 0.641119 0.637398 0.631959 0.627260 0.623256 0.619478 0.616546 -100 
-100 -100 0.881466 0.864079 0.832256 0.795724 0.758756 0.726035 0.698671 0.680287 0.668984 0.662234 0.657889 0.655937 0.655084 0.653236 0.649982 0.646879 0.643891 0.640128 0.635483 0.631411 0.628114 0.624562 0.621418 -100 
-100 -100 0.890123 0.871969 0.837598 0.800573 0.764081 0.730894 0.701975 0.682859 0.671783 0.664857 0.659893 0.658154 0.658161 0.656359 0.652248 0.648691 0.645528 0.642017 0.638106 0.635100 0.634126 0.630967 0.626349 -100 
-100 -100 0.890441 0.872256 0.837811 0.800676 0.764034 0.730685 0.701609 0.682357 0.671169 0.664151 0.659132 0.657426 0.657540 0.655869 0.651886 0.648487 0.645574 0.642542 0.639305 0.636959 0.636563 0.633828 0.629438 -100 
-100 -100 0.882480 0.864985 0.832896 0.796010 0.758567 0.725358 0.697540 0.678795 0.667191 0.660170 0.655647 0.653780 0.653263 0.651788 0.648859 0.646119 0.643677 0.641277 0.638766 0.636657 0.635103 0.632767 0.630261 -100 
-100 -100 0.873587 0.856337 0.824799 0.788113 0.750692 0.717900 0.690947 0.672942 0.661747 0.654823 0.650182 0.648118 0.647563 0.646299 0.643798 0.641580 0.639737 0.638032 0.636246 0.634699 0.633467 0.631504 0.629386 -100 
-100 -100 0.859912 0.842650 0.810795 0.774524 0.738152 0.706113 0.679625 0.662451 0.652298 0.645601 0.640487 0.638386 0.638525 0.637513 0.634774 0.632903 0.631654 0.630643 0.629606 0.628851 0.628626 0.626992 0.624560 -100 
-100 -100 0.834776 0.817951 0.786934 0.751711 0.716511 0.685648 0.660261 0.643966 0.634434 0.628078 0.623114 0.621121 0.621464 0.620814 0.618618 0.617433 0.616938 0.616550 0.615961 0.615552 0.615607 0.614192 0.611889 -100 
-100 -100 0.793293 0.777416 0.748607 0.715172 0.681425 0.652279 0.628821 0.613571 0.604335 0.598466 0.594299 0.592551 0.592614 0.592410 0.591541 0.591392 0.591909 0.592033 0.591473 0.590888 0.590455 0.589133 0.587432 -100 
-100 -100 0.738521 0.723469 0.696302 0.665023 0.633748 0.606846 0.585190 0.571300 0.563029 0.557827 0.554153 0.552790 0.553250 0.553435 0.553072 0.553731 0.555289 0.555760 0.554849 0.554082 0.553677 0.552373 0.550611 -100 
-100 -100 0.667069 0.652677 0.626578 0.597733 0.570189 0.546020 0.525931 0.513756 0.507149 0.502783 0.499314 0.498423 0.499896 0.500366 0.499709 0.500916 0.504090 0.504763 0.502667 0.501750 0.502323 0.501008 0.498169 -100 
-100 -100 0.581963 0.568415 0.544046 0.517630 0.492997 0.471792 0.454362 0.444190 0.438968 0.435480 0.432544 0.431931 0.433554 0.434164 0.433683 0.435073 0.438396 0.439165 0.437115 0.436213 0.436782 0.435512 0.432743 -100 
-100 -100 0.487931 0.475372 0.453399 0.429245 0.406619 0.388368 0.374567 0.366449 0.362166 0.359506 0.357490 0.356968 0.357817 0.358448 0.358779 0.360097 0.362207 0.363001 0.362228 0.361505 0.361077 0.359900 0.358365 -100 
-100 -100 0.408145 0.396250 0.375714 0.353371 0.332822 0.317034 0.305703 0.299211 0.295804 0.293800 0.292358 0.291947 0.292476 0.293077 0.293689 0.294907 0.296518 0.297282 0.296993 0.296436 0.295781 0.294667 0.293513 -100 
-100 -100 0.359136 0.347561 0.327775 0.306467 0.287231 0.272919 0.263049 0.257524 0.254680 0.253056 0.251918 0.251577 0.251970 0.252534 0.253223 0.254361 0.255731 0.256452 0.256342 0.255863 0.255129 0.254034 0.253021 -100 
-100 -100 -100 -100 -100 -100 -100 -100 -100 -100 -100 -100 -100 -100 -100 -100 -100 -100 -100 -100 -100 -100 -100 -100 -100 -100 
-100 -100 -100 -100 -100 -100 -100 -100 -100 -100 -100 -100 -100 -100 -100 -100 -100 -100 -100 -100 -100 -100 -100 -100 -100 -100 
-100 -100 -100 -100 -100 -100 -100 -100 -100 -100 -100 -100 -100 -100 -100 -100 -100 -100 -100 -100 -100 -100 -100 -100 -100 -100 
-100 -100 0.589109 0.573764 0.546690 0.516163 0.487332 0.465564 0.451006 0.443295 0.439490 0.436925 0.434162 0.431638 0.429571 0.427821 0.426516 0.426293 0.426796 0.426728 0.425842 0.424955 0.423965 0.422385 0.420824 -100 
-100 -100 0.616017 0.600520 0.573104 0.542207 0.512957 0.490642 0.475517 0.467501 0.463645 0.460866 0.457724 0.455110 0.453268 0.451498 0.449960 0.449894 0.450947 0.450880 0.449450 0.448425 0.447707 0.446123 0.444238 -100 
-100 -100 0.663001 0.647203 0.619032 0.587406 0.557325 0.533918 0.517589 0.508904 0.504901 0.501718 0.497895 0.495182 0.494116 0.492299 0.489945 0.490082 0.492338 0.492130 0.489224 0.487787 0.487812 0.486105 0.483143 -100 
-100 -100 0.715347 0.699345 0.670683 0.638205 0.606887 0.581946 0.564022 0.554050 0.549144 0.545382 0.541204 0.538331 0.537206 0.535262 0.532663 0.532519 0.534433 0.533810 0.530421 0.528521 0.528170 0.526195 0.523079 -100 
-100 -100 0.766256 0.750132 0.721223 0.687896 0.655149 0.628405 0.608480 0.596740 0.590362 0.585900 0.581575 0.578490 0.576583 0.574438 0.572050 0.571096 0.571172 0.569855 0.566886 0.564498 0.562666 0.560285 0.557909 -100 
-100 -100 0.809254 0.792861 0.763431 0.729309 0.695552 0.667033 0.644828 0.631393 0.624028 0.618898 0.614073 0.610877 0.609091 0.606756 0.603703 0.601853 0.600748 0.598618 0.595201 0.592159 0.589448 0.586575 0.584174 -100 
-100 -100 0.843841 0.827082 0.796950 0.762260 0.728544 0.698423 0.673183 0.658220 0.650885 0.645166 0.638985 0.635831 0.635161 0.632686 0.628054 0.625222 0.623678 0.620746 0.616084 0.612300 0.608930 0.605599 0.602940 -100 
-100 -100 0.867155 0.850099 0.819354 0.783817 0.748992 0.717521 0.690811 0.674571 0.666309 0.660119 0.653854 0.650827 0.650289 0.647786 0.642879 0.639541 0.637347 0.633819 0.628654 0.624402 0.620618 0.617004 0.614210 -100 
-100 -100 0.882243 0.864923 0.833511 0.796860 0.759801 0.727229 0.700451 0.683107 0.672860 0.666296 0.661214 0.658401 0.657017 0.654588 0.650674 0.647268 0.644124 0.640271 0.635510 0.631205 0.627341 0.623672 0.620880 -100 
-100 -100 0.892300 0.874555 0.842130 0.804736 0.766898 0.733541 0.705892 0.687527 0.676311 0.669451 0.664731 0.662283 0.660992 0.658679 0.654895 0.651318 0.647883 0.643970 0.639434 0.635425 0.631981 0.628477 0.625583 -100 
-100 -100 0.900665 0.882180 0.847570 0.809576 0.771886 0.738021 0.709019 0.689764 0.678274 0.671164 0.666211 0.664117 0.663822 0.661657 0.657148 0.653392 0.650226 0.646538 0.642220 0.638910 0.636838 0.633668 0.630077 -100 
-100 -100 0.900877 0.882440 0.847888 0.809920 0.772157 0.738122 0.708854 0.689268 0.677460 0.670167 0.665199 0.663209 0.663082 0.661116 0.656819 0.653288 0.650430 0.647207 0.643492 0.640785 0.639253 0.636479 0.633104 -100 
-100 -100 0.892980 0.875348 0.843034 0.805662 0.767529 0.733653 0.705251 0.685913 0.673698 0.666317 0.661642 0.659535 0.658727 0.657005 0.653874 0.650917 0.648300 0.645720 0.643024 0.640787 0.638957 0.636597 0.634309 -100 
-100 -100 0.883318 0.866113 0.834725 0.797960 0.760222 0.726796 0.698954 0.680056 0.668074 0.660737 0.655994 0.653827 0.653083 0.651614 0.648887 0.646370 0.644274 0.642410 0.640563 0.639023 0.637670 0.635719 0.633757 -100 
-100 -100 0.868092 0.851099 0.820101 0.784153 0.747731 0.715111 0.687573 0.669255 0.657973 0.650863 0.645961 0.643910 0.643703 0.642525 0.639809 0.637612 0.636077 0.634927 0.633910 0.633202 0.632725 0.631148 0.629095 -100 
-100 -100 0.842006 0.825482 0.795381 0.760546 0.725361 0.693975 0.667590 0.650212 0.639628 0.632946 0.628288 0.626439 0.626509 0.625720 0.623533 0.621990 0.621174 0.620664 0.620172 0.619906 0.619806 0.618484 0.616548 -100 
-100 -100 0.800010 0.784314 0.755904 0.722625 0.688766 0.659159 0.634970 0.618991 0.609180 0.603149 0.599167 0.597598 0.597667 0.597342 0.596221 0.595651 0.595746 0.595765 0.595456 0.595217 0.595029 0.593837 0.592194 -100 
-100 -100 0.743667 0.728804 0.702020 0.670779 0.639206 0.611924 0.589902 0.575619 0.567057 0.561876 0.558479 0.557337 0.557800 0.557880 0.557279 0.557436 0.558346 0.558734 0.558374 0.558205 0.558337 0.557208 0.555343 -100 
-100 -100 0.669805 0.655734 0.630492 0.601691 0.573440 0.548985 0.529140 0.516852 0.510079 0.505888 0.502895 0.502265 0.503627 0.503997 0.503197 0.503743 0.505591 0.506213 0.505458 0.505534 0.507133 0.506047 0.502792 -100 
-100 -100 0.583611 0.570340 0.546745 0.520311 0.494971 0.473534 0.456454 0.446309 0.441050 0.437821 0.435410 0.435097 0.436636 0.437166 0.436564 0.437317 0.439352 0.440082 0.439356 0.439435 0.441021 0.439977 0.436796 -100 
-100 -100 0.489924 0.477419 0.455565 0.431222 0.408202 0.389729 0.375956 0.367899 0.363725 0.361334 0.359721 0.359507 0.360437 0.361022 0.361173 0.362065 0.363610 0.364362 0.364127 0.363969 0.364076 0.363073 0.361417 -100 
-100 -100 0.410187 0.398214 0.377527 0.354875 0.333957 0.317945 0.306587 0.300169 0.296901 0.295126 0.293981 0.293823 0.294474 0.295053 0.295504 0.296447 0.297776 0.298515 0.298477 0.298229 0.297877 0.296894 0.295721 -100 
-100 -100 0.361167 0.349453 0.329404 0.307730 0.288125 0.273582 0.263655 0.258195 0.255482 0.254042 0.253126 0.252988 0.253501 0.254058 0.254618 0.255566 0.256781 0.257497 0.257535 0.257261 0.256727 0.255744 0.254757 -100 
-100 -100 -100 -100 -100 -100 -100 -100 -100 -100 -100 -100 -100 -100 -100 -100 -100 -100 -100 -100 -100 -100 -100 -100 -100 -100 
-100 -100 -100 -100 -100 -100 -100 -100 -100 -100 -100 -100 -100 -100 -100 -100 -100 -100 -100 -100 -100 -100 -100 -100 -100 -100 
-100 -100 -100 -100 -100 -100 -100 -100 -100 -100 -100 -100 -100 -100 -100 -100 -100 -100 -100 -100 -100 -100 -100 -100 -100 -100 
-100 -100 0.594353 0.578849 0.551482 0.520603 0.491358 0.469177 0.454186 0.446045 0.441840 0.438739 0.435360 0.432535 0.430662 0.429163 0.428118 0.428442 0.429556 0.429296 0.427399 0.425566 0.423943 0.421744 0.419591 -100 
-100 -100 0.621645 0.605928 0.578115 0.546747 0.516972 0.494236 0.478794 0.470536 0.466572 0.463296 0.459347 0.456416 0.455079 0.453534 0.451925 0.452508 0.454754 0.454469 0.451400 0.449298 0.448366 0.446138 0.443161 -100 
-100 -100 0.669121 0.653022 0.624369 0.592081 0.561286 0.537453 0.521050 0.512520 0.509153 0.505567 0.500525 0.497623 0.500609 0.498969 0.493019 0.494014 0.501519 0.501071 0.492424 0.489792 0.492241 0.489870 0.483030 -100 
-100 -100 0.721896 0.705546 0.676330 0.643114 0.611069 0.585692 0.567703 0.558011 0.553912 0.549844 0.544450 0.541365 0.544330 0.542448 0.535984 0.536516 0.543579 0.542710 0.533660 0.530714 0.532911 0.530353 0.523396 -100 
-100 -100 0.773163 0.756684 0.727199 0.693265 0.660217 0.633034 0.612630 0.601036 0.595384 0.590704 0.585238 0.581736 0.580411 0.578138 0.574841 0.573937 0.574744 0.573189 0.568960 0.565934 0.564308 0.561529 0.558154 -100 
-100 -100 0.816317 0.799609 0.769758 0.735387 0.702341 0.673426 0.649907 0.636642 0.630716 0.625471 0.618942 0.615273 0.614369 0.611702 0.606914 0.604363 0.602962 0.600608 0.596922 0.593717 0.591060 0.587986 0.585176 -100 
-100 -100 0.850943 0.833964 0.803876 0.769942 0.741125 0.710720 0.680473 0.665693 0.664848 0.659094 0.646238 0.642573 0.644806 0.641790 0.632611 0.627823 0.624803 0.621630 0.617655 0.614155 0.611007 0.607648 0.604821 -100 
-100 -100 0.874518 0.857224 0.826470 0.791685 0.761776 0.730031 0.698313 0.682271 0.680540 0.674358 0.661447 0.657920 0.660243 0.657148 0.647636 0.642255 0.638513 0.634773 0.630419 0.626578 0.623110 0.619549 0.616651 -100 
-100 -100 0.890459 0.872709 0.840546 0.803593 0.767372 0.734420 0.706217 0.689043 0.680318 0.673758 0.667089 0.663850 0.663276 0.660355 0.654465 0.650060 0.646341 0.642341 0.637722 0.633660 0.630005 0.626379 0.623508 -100 
-100 -100 0.902333 0.883832 0.849688 0.811481 0.773742 0.739947 0.711330 0.692938 0.682482 0.675571 0.669925 0.667144 0.666367 0.663657 0.658482 0.654326 0.650815 0.646772 0.641966 0.638078 0.634862 0.631357 0.628260 -100 
-100 -100 0.915138 0.895192 0.856514 0.817140 0.779792 0.745449 0.714921 0.695345 0.684889 0.677648 0.671432 0.669308 0.672299 0.669816 0.661420 0.657095 0.656441 0.652599 0.645277 0.641892 0.639844 0.636620 0.632823 -100 
-100 -100 0.915256 0.895427 0.856918 0.817686 0.780316 0.745805 0.714945 0.694871 0.683887 0.676378 0.670195 0.668225 0.671405 0.669181 0.661096 0.657051 0.656737 0.653345 0.646570 0.643737 0.642186 0.639325 0.635717 -100 
-100 -100 0.902751 0.884544 0.850800 0.812899 0.774854 0.740538 0.711086 0.691196 0.678835 0.671161 0.666003 0.663751 0.663418 0.661486 0.657426 0.654118 0.651593 0.648844 0.645676 0.643418 0.641719 0.639262 0.636676 -100 
-100 -100 0.891206 0.873789 0.841959 0.805150 0.767737 0.733910 0.704912 0.685268 0.672853 0.665180 0.660144 0.657932 0.657449 0.655806 0.652426 0.649487 0.647225 0.645183 0.643119 0.641640 0.640442 0.638409 0.636174 -100 
-100 -100 0.875000 0.857937 0.827023 0.791498 0.756553 0.723585 0.693823 0.674399 0.662370 0.654921 0.649971 0.648049 0.648813 0.647489 0.643463 0.640697 0.638802 0.637472 0.636447 0.635974 0.635931 0.634308 0.631809 -100 
-100 -100 0.848009 0.831472 0.801570 0.767235 0.733580 0.701892 0.673331 0.654893 0.643614 0.636661 0.632037 0.630396 0.631484 0.630577 0.627086 0.624949 0.623743 0.623062 0.622620 0.622662 0.623095 0.621758 0.619343 -100 
-100 -100 0.804713 0.789054 0.760774 0.727758 0.694360 0.664497 0.639355 0.622767 0.612643 0.606471 0.602470 0.601090 0.601503 0.601088 0.599395 0.598332 0.598058 0.597931 0.597740 0.597842 0.598408 0.597230 0.594946 -100 
-100 -100 0.746856 0.732101 0.705554 0.674541 0.643234 0.615762 0.593147 0.578536 0.569941 0.564758 0.561366 0.560464 0.561402 0.561411 0.560156 0.559836 0.560385 0.560671 0.560559 0.560976 0.562604 0.561537 0.558413 -100 
-100 -100 0.671382 0.657499 0.632768 0.604321 0.576427 0.551867 0.531536 0.519099 0.512796 0.508727 0.505549 0.505317 0.508325 0.508632 0.505998 0.505881 0.507112 0.507700 0.507820 0.509316 0.518065 0.517101 0.507163 -100 
-100 -100 0.584409 0.571306 0.548183 0.522058 0.497071 0.475570 0.458086 0.447907 0.443224 0.440185 0.437616 0.437716 0.440903 0.441381 0.438974 0.439103 0.440582 0.441304 0.441432 0.442913 0.451554 0.450649 0.440899 -100 
-100 -100 0.490754 0.478299 0.456555 0.432256 0.409312 0.390761 0.376811 0.368802 0.364902 0.362702 0.361199 0.361253 0.362631 0.363183 0.362806 0.363352 0.364675 0.365403 0.365426 0.365838 0.367372 0.366476 0.363694 -100 
-100 -100 0.411056 0.399053 0.378313 0.355547 0.334524 0.318417 0.307009 0.300667 0.297579 0.295958 0.294949 0.294969 0.295830 0.296391 0.296590 0.297327 0.298513 0.299237 0.299345 0.299366 0.299607 0.298708 0.297142 -100 
-100 -100 0.362083 0.350302 0.330119 0.308265 0.288488 0.273836 0.263882 0.258490 0.255901 0.254581 0.253784 0.253773 0.254394 0.254942 0.255377 0.256194 0.257326 0.258039 0.258164 0.258042 0.257715 0.256805 0.255767 -100 
-100 -100 -100 -100 -100 -100 -100 -100 -100 -100 -100 -100 -100 -100 -100 -100 -100 -100 -100 -100 -100 -100 -100 -100 -100 -100 
-100 -100 -100 -100 -100 -100 -100 -100 -100 -100 -100 -100 -100 -100 -100 -100 -100 -100 -100 -100 -100 -100 -100 -100 -100 -100 
-100 -100 -100 -100 -100 -100 -100 -100 -100 -100 -100 -100 -100 -100 -100 -100 -100 -100 -100 -100 -100 -100 -100 -100 -100 -100 
-100 -100 0.598533 0.582965 0.555478 0.524428 0.494929 0.472383 0.456903 0.448206 0.443426 0.439784 0.435936 0.432799 0.430808 0.429399 0.428580 0.429113 0.430286 0.429872 0.427591 0.425218 0.423046 0.420462 0.418131 -100 
-100 -100 0.625955 0.610151 0.582181 0.550604 0.520549 0.497441 0.481525 0.472744 0.468246 0.464451 0.460027 0.456760 0.455266 0.453778 0.452361 0.453102 0.455345 0.454869 0.451410 0.448758 0.447260 0.444637 0.441481 -100 
-100 -100 0.673610 0.657386 0.628514 0.595942 0.564823 0.540609 0.523763 0.514787 0.510993 0.506943 0.501413 0.498143 0.500912 0.499274 0.493459 0.494527 0.501922 0.501239 0.492222 0.489048 0.490924 0.488158 0.481151 -100 
-100 -100 0.726516 0.709995 0.680477 0.646882 0.614443 0.588681 0.570312 0.560285 0.555878 0.551448 0.545619 0.542176 0.544895 0.542962 0.536555 0.537076 0.543957 0.542831 0.533428 0.529978 0.531637 0.528717 0.521607 -100 
-100 -100 0.777830 0.761129 0.731249 0.696840 0.663321 0.635751 0.615061 0.603275 0.597464 0.592546 0.586748 0.582933 0.581368 0.578989 0.575661 0.574677 0.575286 0.573472 0.568915 0.565457 0.563384 0.560297 0.556788 -100 
-100 -100 0.820930 0.803963 0.773650 0.738725 0.705158 0.675869 0.652164 0.638876 0.632978 0.627624 0.620819 0.616850 0.615689 0.612864 0.607974 0.605283 0.603657 0.601071 0.597134 0.593599 0.590597 0.587288 0.584386 -100 
-100 -100 0.855466 0.838211 0.807620 0.773089 0.743737 0.712983 0.682630 0.667980 0.667340 0.661575 0.648447 0.644459 0.646392 0.643173 0.633842 0.628866 0.625561 0.622198 0.618110 0.614388 0.610990 0.607470 0.604595 -100 
-100 -100 0.879008 0.861431 0.830155 0.794755 0.764303 0.732233 0.700454 0.684604 0.683136 0.676994 0.663834 0.659988 0.661999 0.658684 0.648999 0.643424 0.639414 0.635531 0.631122 0.627123 0.623461 0.619791 0.616872 -100 
-100 -100 0.895017 0.876973 0.844286 0.806726 0.769966 0.736700 0.708447 0.691433 0.682918 0.676385 0.669513 0.665995 0.665145 0.662007 0.655941 0.651375 0.647491 0.643378 0.638660 0.634445 0.630610 0.626883 0.624000 -100 
-100 -100 0.907016 0.888222 0.853565 0.814785 0.776542 0.742447 0.713764 0.695469 0.685140 0.678203 0.672347 0.669302 0.668280 0.665367 0.660023 0.655738 0.652120 0.647974 0.643030 0.638949 0.635513 0.631890 0.628788 -100 
-100 -100 0.919896 0.899679 0.860549 0.820654 0.782839 0.748213 0.717601 0.698049 0.687633 0.680294 0.673822 0.671432 0.674201 0.671539 0.662992 0.658565 0.657842 0.653891 0.646366 0.642712 0.640331 0.636958 0.633198 -100 
-100 -100 0.919939 0.899896 0.861029 0.821379 0.783613 0.748832 0.717827 0.697668 0.686607 0.678928 0.672465 0.670238 0.673221 0.670856 0.662649 0.658523 0.658145 0.654633 0.647623 0.644479 0.642555 0.639519 0.635928 -100 
-100 -100 0.907204 0.888858 0.854867 0.816690 0.778353 0.743766 0.714069 0.693958 0.681386 0.673476 0.668056 0.665588 0.665111 0.663075 0.658925 0.655548 0.652947 0.650059 0.646655 0.644098 0.642079 0.639422 0.636773 -100 
-100 -100 0.895330 0.877837 0.845869 0.808893 0.771266 0.737171 0.707851 0.687875 0.675147 0.667205 0.661948 0.659586 0.659023 0.657319 0.653866 0.650856 0.648497 0.646296 0.643990 0.642222 0.640724 0.638479 0.636151 -100 
-100 -100 0.878692 0.861593 0.830616 0.794994 0.759883 0.726658 0.696543 0.676727 0.664329 0.656614 0.651506 0.649513 0.650273 0.648925 0.644821 0.641966 0.639947 0.638441 0.637174 0.636424 0.636089 0.634258 0.631667 -100 
-100 -100 0.851095 0.834553 0.804632 0.770243 0.736455 0.704539 0.675641 0.656820 0.645184 0.638005 0.633279 0.631616 0.632733 0.631829 0.628270 0.626033 0.624681 0.623827 0.623169 0.622970 0.623143 0.621624 0.619123 -100 
-100 -100 0.807012 0.791367 0.763097 0.730056 0.696559 0.666501 0.641074 0.624171 0.613766 0.607426 0.603367 0.601985 0.602424 0.602017 0.600279 0.599118 0.598690 0.598409 0.598071 0.598009 0.598397 0.597071 0.594703 -100 
-100 -100 0.748284 0.733562 0.707059 0.676040 0.644657 0.617031 0.594199 0.579356 0.570560 0.565277 0.561876 0.560988 0.561936 0.561951 0.560668 0.560243 0.560620 0.560791 0.560639 0.561000 0.562539 0.561377 0.558188 -100 
-100 -100 0.671976 0.658145 0.633503 0.605067 0.577109 0.552439 0.531965 0.519369 0.512925 0.508817 0.505681 0.505473 0.508478 0.508786 0.506126 0.505892 0.506911 0.507435 0.507654 0.509209 0.517954 0.516949 0.506973 -100 
-100 -100 0.584486 0.571432 0.548383 0.522254 0.497202 0.475631 0.458067 0.447801 0.443033 0.439999 0.437490 0.437612 0.440780 0.441263 0.438843 0.438874 0.440167 0.440870 0.441145 0.442729 0.451403 0.450496 0.440728 -100 
-100 -100 0.490670 0.478227 0.456486 0.432144 0.409133 0.390529 0.376547 0.368517 0.364596 0.362409 0.360943 0.361008 0.362370 0.362925 0.362553 0.363054 0.364293 0.365024 0.365141 0.365631 0.367201 0.366308 0.363514 -100 
-100 -100 0.410943 0.398928 0.378154 0.355320 0.334223 0.318072 0.306657 0.300323 0.297236 0.295620 0.294619 0.294634 0.295485 0.296052 0.296266 0.297001 0.298169 0.298912 0.299078 0.299146 0.299410 0.298514 0.296943 -100 
-100 -100 0.361984 0.350180 0.329946 0.308017 0.288165 0.273471 0.263514 0.258132 0.255545 0.254217 0.253408 0.253380 0.253990 0.254548 0.255007 0.255845 0.256993 0.257736 0.257901 0.257809 0.257498 0.256594 0.255555 -100 
-100 -100 -100 -100 -100 -100 -100 -100 -100 -100 -100 -100 -100 -100 -100 -100 -100 -100 -100 -100 -100 -100 -100 -100 -100 -100 
-100 -100 -100 -100 -100 -100 -100 -100 -100 -100 -100 -100 -100 -100 -100 -100 -100 -100 -100 -100 -100 -100 -100 -100 -100 -100 
-100 -100 -100 -100 -100 -100 -100 -100 -100 -100 -100 -100 -100 -100 -100 -100 -100 -100 -100 -100 -100 -100 -100 -100 -100 -100 
-100 -100 0.602138 0.586592 0.559134 0.528085 0.498506 0.475649 0.459601 0.450258 0.444758 0.440586 0.436369 0.432877 0.430395 0.428881 0.428242 0.428615 0.429265 0.428748 0.426760 0.424310 0.421694 0.418998 0.416926 -100 
-100 -100 0.629484 0.613713 0.585802 0.554264 0.524188 0.500764 0.484195 0.474653 0.469254 0.464928 0.460270 0.456590 0.454193 0.452554 0.451597 0.451974 0.452956 0.452337 0.449827 0.447224 0.444826 0.442099 0.439715 -100 
-100 -100 0.677194 0.661002 0.632062 0.599577 0.568791 0.544242 0.526322 0.516370 0.511266 0.506691 0.501150 0.497217 0.495327 0.493468 0.491571 0.491882 0.493668 0.492779 0.488938 0.485984 0.484283 0.481439 0.478056 -100 
-100 -100 0.730011 0.713474 0.683791 0.650174 0.617957 0.591850 0.572508 0.561601 0.555971 0.551101 0.545350 0.541282 0.539254 0.537105 0.534732 0.534514 0.535755 0.534374 0.530104 0.526803 0.524843 0.521814 0.518318 -100 
-100 -100 0.780996 0.764199 0.734073 0.699317 0.665180 0.637271 0.616447 0.604176 0.597407 0.592225 0.586775 0.582667 0.579948 0.577453 0.574973 0.573753 0.573129 0.571057 0.567236 0.563632 0.560483 0.557212 0.554479 -100 
-100 -100 0.823838 0.806681 0.775856 0.740091 0.704802 0.675158 0.652341 0.638889 0.631700 0.626233 0.620438 0.616244 0.613595 0.610760 0.607393 0.605090 0.603171 0.600358 0.596340 0.592368 0.588635 0.585091 0.582448 -100 
-100 -100 0.858339 0.840769 0.808999 0.772561 0.737368 0.706192 0.680489 0.665990 0.659439 0.653670 0.646445 0.642173 0.640494 0.637374 0.632243 0.628758 0.625879 0.622379 0.617853 0.613505 0.609441 0.605655 0.602871 -100 
-100 -100 0.881652 0.863746 0.831293 0.793948 0.757623 0.725144 0.698097 0.682495 0.675193 0.669087 0.661853 0.657731 0.656171 0.652968 0.647491 0.643481 0.640012 0.636037 0.631164 0.626526 0.622215 0.618280 0.615443 -100 
-100 -100 0.896897 0.878686 0.845677 0.807187 0.768486 0.734928 0.707952 0.691112 0.681580 0.675074 0.669255 0.665536 0.663278 0.660185 0.655722 0.651796 0.648034 0.643820 0.638850 0.634089 0.629627 0.625665 0.622907 -100 
-100 -100 0.907522 0.888851 0.854805 0.815604 0.776156 0.741844 0.713970 0.695904 0.685122 0.678168 0.672732 0.669469 0.667427 0.664505 0.660191 0.656199 0.652386 0.648142 0.643180 0.638541 0.634301 0.630451 0.627667 -100 
-100 -100 0.916000 0.896623 0.860768 0.821064 0.781850 0.747067 0.717814 0.698670 0.687478 0.680056 0.674134 0.671224 0.670230 0.667526 0.662564 0.658488 0.655147 0.651098 0.646018 0.641757 0.638139 0.634523 0.631553 -100 
-100 -100 0.916029 0.896855 0.861329 0.821951 0.782879 0.747951 0.718243 0.698438 0.686575 0.678747 0.672745 0.669976 0.669244 0.666834 0.662160 0.658370 0.655369 0.651747 0.647168 0.643399 0.640217 0.636912 0.634099 -100 
-100 -100 0.907594 0.889471 0.856330 0.818006 0.778884 0.744124 0.714939 0.694918 0.682064 0.673958 0.668458 0.665718 0.664491 0.662446 0.659000 0.655806 0.652957 0.649946 0.646492 0.643321 0.640413 0.637470 0.635124 -100 
-100 -100 0.896846 0.879362 0.847502 0.810155 0.771690 0.737388 0.708505 0.688554 0.675585 0.667423 0.662014 0.659437 0.658490 0.656822 0.653808 0.651031 0.648627 0.646282 0.643697 0.641298 0.638995 0.636439 0.634280 -100 
-100 -100 0.880192 0.863048 0.831876 0.795570 0.758611 0.725150 0.696431 0.676860 0.664299 0.656376 0.651125 0.648937 0.648785 0.647514 0.644476 0.641941 0.640009 0.638328 0.636596 0.635071 0.633721 0.631553 0.629269 -100 
-100 -100 0.852231 0.835644 0.805513 0.770461 0.734857 0.702712 0.675193 0.656593 0.644776 0.637392 0.632555 0.630718 0.630945 0.630128 0.627644 0.625730 0.624454 0.623414 0.622298 0.621338 0.620484 0.618634 0.616474 -100 
-100 -100 0.807752 0.792073 0.763692 0.730305 0.696100 0.665856 0.640740 0.623751 0.613022 0.606473 0.602355 0.600818 0.600992 0.600662 0.599333 0.598408 0.597971 0.597532 0.596850 0.596182 0.595494 0.593890 0.592023 -100 
-100 -100 0.748564 0.733811 0.707218 0.675968 0.644134 0.616349 0.593610 0.578562 0.569312 0.563819 0.560438 0.559347 0.559834 0.559903 0.559166 0.558940 0.559202 0.559256 0.558914 0.558674 0.558597 0.557214 0.555169 -100 
-100 -100 0.671754 0.657891 0.633157 0.604450 0.575918 0.551098 0.530851 0.518007 0.510681 0.506356 0.503601 0.503055 0.504475 0.504817 0.503791 0.503872 0.504658 0.505091 0.505075 0.505489 0.507167 0.505989 0.502645 -100 
-100 -100 0.583918 0.570831 0.547697 0.521318 0.495717 0.474025 0.456736 0.446260 0.440638 0.437396 0.435273 0.435041 0.436602 0.437102 0.436323 0.436679 0.437751 0.438410 0.438550 0.439099 0.440884 0.439842 0.436620 -100 
-100 -100 0.489897 0.477440 0.455658 0.431206 0.407974 0.389317 0.375418 0.367256 0.362977 0.360622 0.359157 0.358981 0.359856 0.360430 0.360570 0.361276 0.362453 0.363208 0.363383 0.363538 0.363801 0.362815 0.361128 -100 
-100 -100 0.410081 0.398069 0.377292 0.354430 0.333268 0.317108 0.305717 0.299307 0.296029 0.294271 0.293171 0.293004 0.293617 0.294205 0.294684 0.295591 0.296810 0.297602 0.297792 0.297718 0.297458 0.296491 0.295307 -100 
-100 -100 0.361098 0.349307 0.329093 0.307175 0.287323 0.272643 0.262696 0.257265 0.254557 0.253100 0.252155 0.251970 0.252447 0.253023 0.253645 0.254641 0.255886 0.256684 0.256861 0.256691 0.256215 0.255250 0.254264 -100 
-100 -100 -100 -100 -100 -100 -100 -100 -100 -100 -100 -100 -100 -100 -100 -100 -100 -100 -100 -100 -100 -100 -100 -100 -100 -100 
-100 -100 -100 -100 -100 -100 -100 -100 -100 -100 -100 -100 -100 -100 -100 -100 -100 -100 -100 -100 -100 -100 -100 -100 -100 -100 
-100 -100 -100 -100 -100 -100 -100 -100 -100 -100 -100 -100 -100 -100 -100 -100 -100 -100 -100 -100 -100 -100 -100 -100 -100 -100 
-100 -100 0.605474 0.589931 0.562478 0.531489 0.501955 0.478876 0.462345 0.452513 0.446574 0.441963 0.437297 0.433438 0.430635 0.428905 0.428084 0.428178 0.428487 0.427938 0.426221 0.423980 0.421467 0.418869 0.416899 -100 
-100 -100 0.633024 0.617211 0.589224 0.557760 0.527867 0.504228 0.487049 0.476994 0.471223 0.466457 0.461256 0.457123 0.454284 0.452394 0.451264 0.451220 0.451536 0.450850 0.448878 0.446595 0.444236 0.441607 0.439418 -100 
-100 -100 0.681250 0.664920 0.635581 0.603215 0.573341 0.548569 0.529330 0.518824 0.513699 0.508698 0.502225 0.497667 0.495016 0.492866 0.490947 0.490578 0.490915 0.489905 0.487282 0.484812 0.482754 0.480004 0.477262 -100 
-100 -100 0.733825 0.717121 0.686975 0.653413 0.622074 0.595745 0.575121 0.563731 0.558162 0.552948 0.546340 0.541708 0.538949 0.536554 0.534227 0.533363 0.533160 0.531601 0.528439 0.525507 0.523082 0.520088 0.517226 -100 
-100 -100 0.783818 0.766883 0.736478 0.701554 0.667372 0.639250 0.618041 0.605491 0.598554 0.593172 0.587435 0.583030 0.579896 0.577297 0.574931 0.573464 0.572232 0.569940 0.566324 0.562682 0.559259 0.555914 0.553337 -100 
-100 -100 0.826083 0.808753 0.777513 0.741300 0.705487 0.675616 0.652852 0.639357 0.632010 0.626473 0.620659 0.616250 0.613088 0.610298 0.607512 0.605440 0.603486 0.600446 0.596063 0.591656 0.587497 0.583772 0.581164 -100 
-100 -100 0.860788 0.842915 0.810101 0.772802 0.736442 0.705015 0.679933 0.665640 0.658657 0.652904 0.646096 0.641463 0.638549 0.635592 0.632081 0.629466 0.627134 0.623447 0.618108 0.613001 0.608362 0.604312 0.601502 -100 
-100 -100 0.883979 0.865726 0.832149 0.793874 0.756339 0.723614 0.697239 0.681911 0.674238 0.668183 0.661385 0.656928 0.654180 0.651180 0.647364 0.644307 0.641493 0.637372 0.631652 0.626206 0.621279 0.617059 0.614192 -100 
-100 -100 0.898799 0.880274 0.846629 0.807463 0.768055 0.734288 0.707577 0.690921 0.681445 0.674983 0.669193 0.665361 0.662771 0.659845 0.656064 0.652617 0.649182 0.644849 0.639316 0.633897 0.628844 0.624624 0.621891 -100 
-100 -100 0.909951 0.890881 0.856181 0.816353 0.776416 0.741927 0.714155 0.696260 0.685715 0.678765 0.673126 0.669809 0.667779 0.664965 0.660828 0.657001 0.653335 0.648986 0.643590 0.638331 0.633433 0.629342 0.626687 -100 
-100 -100 0.918816 0.898957 0.862571 0.822189 0.782620 0.747678 0.718458 0.699606 0.689189 0.681721 0.674988 0.671935 0.670867 0.668210 0.663343 0.659243 0.655865 0.651696 0.646273 0.641283 0.636756 0.632887 0.630264 -100 
-100 -100 0.918927 0.899270 0.863217 0.823186 0.783796 0.748721 0.719025 0.699480 0.688357 0.680429 0.673559 0.670618 0.669820 0.667431 0.662787 0.658934 0.655873 0.652130 0.647221 0.642731 0.638639 0.635068 0.632587 -100 
-100 -100 0.910298 0.891758 0.857962 0.819078 0.779592 0.744690 0.715527 0.695586 0.682893 0.674646 0.668770 0.665932 0.664843 0.662828 0.659261 0.656056 0.653245 0.650121 0.646297 0.642549 0.638994 0.635776 0.633513 -100 
-100 -100 0.899290 0.881419 0.848855 0.810916 0.772006 0.737546 0.708726 0.688820 0.675895 0.667582 0.661909 0.659306 0.658610 0.656990 0.653788 0.651003 0.648620 0.646136 0.643177 0.640250 0.637408 0.634554 0.632345 -100 
-100 -100 0.882934 0.865307 0.833088 0.795985 0.758416 0.724776 0.696234 0.676805 0.664375 0.656316 0.650794 0.648716 0.649243 0.648030 0.644401 0.641724 0.639748 0.637879 0.635732 0.633660 0.631825 0.629332 0.626897 -100 
-100 -100 0.854517 0.837489 0.806383 0.770600 0.734433 0.702124 0.674766 0.656270 0.644539 0.637008 0.631913 0.630177 0.631057 0.630298 0.627248 0.625197 0.623851 0.622608 0.621085 0.619587 0.618253 0.616074 0.613758 -100 
-100 -100 0.808739 0.792827 0.763992 0.730247 0.695774 0.665414 0.640268 0.623171 0.612289 0.605543 0.601235 0.599638 0.599981 0.599697 0.598259 0.597348 0.596857 0.596250 0.595255 0.594126 0.592930 0.591027 0.589099 -100 
-100 -100 0.748649 0.733803 0.707062 0.675767 0.643984 0.616119 0.593112 0.577756 0.568184 0.562438 0.558874 0.557613 0.558071 0.558165 0.557464 0.557301 0.557477 0.557419 0.556919 0.556314 0.555718 0.554084 0.552088 -100 
-100 -100 0.671285 0.657405 0.632699 0.604183 0.576048 0.551173 0.530362 0.517016 0.509207 0.504584 0.501682 0.500936 0.502519 0.502865 0.501636 0.501743 0.502363 0.502742 0.502737 0.502848 0.503705 0.502325 0.499431 -100 
-100 -100 0.583130 0.570055 0.547003 0.520870 0.495723 0.474009 0.456169 0.445210 0.439114 0.435574 0.433287 0.432813 0.434465 0.434960 0.434036 0.434457 0.435394 0.436049 0.436279 0.436598 0.437640 0.436435 0.433667 -100 
-100 -100 0.488897 0.476468 0.454765 0.430481 0.407497 0.388865 0.374728 0.366298 0.361714 0.359105 0.357417 0.356960 0.357640 0.358212 0.358511 0.359378 0.360565 0.361354 0.361576 0.361579 0.361509 0.360390 0.358802 -100 
-100 -100 0.408969 0.397003 0.376318 0.353597 0.332601 0.316508 0.305055 0.298521 0.295053 0.293088 0.291763 0.291345 0.291777 0.292364 0.293005 0.294093 0.295400 0.296234 0.296419 0.296222 0.295756 0.294677 0.293498 -100 
-100 -100 0.359948 0.348215 0.328111 0.306336 0.286631 0.272043 0.262107 0.256613 0.253769 0.252130 0.250970 0.250560 0.250875 0.251450 0.252219 0.253392 0.254753 0.255593 0.255736 0.255452 0.254824 0.253759 0.252742 -100 
-100 -100 -100 -100 -100 -100 -100 -100 -100 -100 -100 -100 -100 -100 -100 -100 -100 -100 -100 -100 -100 -100 -100 -100 -100 -100 
-100 -100 -100 -100 -100 -100 -100 -100 -100 -100 -100 -100 -100 -100 -100 -100 -100 -100 -100 -100 -100 -100 -100 -100 -100 -100 
-100 -100 -100 -100 -100 -100 -100 -100 -100 -100 -100 -100 -100 -100 -100 -100 -100 -100 -100 -100 -100 -100 -100 -100 -100 -100 
-100 -100 0.608504 0.592944 0.565300 0.534431 0.505402 0.482187 0.464900 0.454747 0.448754 0.443833 0.438550 0.434378 0.431388 0.429439 0.428293 0.428097 0.428192 0.427681 0.426254 0.424384 0.422252 0.419890 0.417998 -100 
-100 -100 0.636760 0.620817 0.592283 0.560963 0.532272 0.508499 0.489924 0.479607 0.474306 0.469235 0.462870 0.458279 0.455308 0.453176 0.451562 0.451113 0.451081 0.450405 0.448803 0.446971 0.445074 0.442672 0.440491 -100 
-100 -100 0.691077 0.674225 0.639680 0.607823 0.586394 0.561447 0.533606 0.522709 0.520468 0.515171 0.504822 0.499364 0.496686 0.494262 0.491499 0.490474 0.490140 0.489087 0.487044 0.485148 0.483608 0.481067 0.478275 -100 
-100 -100 0.743519 0.726268 0.690768 0.657703 0.634925 0.608427 0.579092 0.567346 0.564722 0.559287 0.548879 0.543409 0.540669 0.538068 0.534980 0.533497 0.532626 0.530961 0.528259 0.525775 0.523748 0.520901 0.517979 -100 
-100 -100 0.787153 0.769999 0.738631 0.703736 0.670862 0.642620 0.619927 0.607307 0.601151 0.595679 0.588884 0.584169 0.581056 0.578415 0.575809 0.574098 0.572620 0.570168 0.566501 0.562921 0.559644 0.556336 0.553676 -100 
-100 -100 0.828943 0.811381 0.778986 0.742639 0.707643 0.677647 0.653859 0.640448 0.633731 0.628208 0.621703 0.617048 0.613833 0.611145 0.608535 0.606610 0.604871 0.601643 0.596705 0.591961 0.587691 0.583890 0.581183 -100 
-100 -100 0.869657 0.851047 0.811942 0.774284 0.740525 0.708959 0.680851 0.666650 0.660860 0.655176 0.647126 0.641978 0.638802 0.636052 0.633171 0.631202 0.630086 0.626229 0.619407 0.613578 0.609382 0.605160 0.601432 -100 
-100 -100 0.892883 0.873818 0.833792 0.795061 0.760060 0.727188 0.697818 0.682611 0.676159 0.670198 0.662186 0.657255 0.654308 0.651566 0.648425 0.646089 0.644578 0.640328 0.633100 0.626877 0.622340 0.617920 0.614128 -100 
-100 -100 0.901687 0.882676 0.847546 0.807898 0.768864 0.734944 0.707555 0.691107 0.682505 0.676137 0.669634 0.665706 0.663301 0.660632 0.657118 0.654027 0.651132 0.646706 0.640432 0.634451 0.629061 0.624666 0.621838 -100 
-100 -100 0.914184 0.894304 0.857820 0.817228 0.777582 0.742924 0.714455 0.696721 0.687425 0.680533 0.673781 0.670503 0.669025 0.666420 0.662062 0.658280 0.654967 0.650547 0.644564 0.638809 0.633534 0.629281 0.626611 -100 
-100 -100 0.925983 0.904731 0.865618 0.824158 0.786499 0.751383 0.719929 0.701521 0.697130 0.689666 0.676927 0.673519 0.673484 0.670949 0.664981 0.660628 0.658219 0.653965 0.647208 0.641599 0.636538 0.632495 0.629950 -100 
-100 -100 0.926193 0.905124 0.866322 0.825203 0.787725 0.752490 0.720574 0.701460 0.696322 0.688351 0.675432 0.672102 0.672334 0.670016 0.664173 0.660008 0.657881 0.654056 0.647842 0.642752 0.638136 0.634379 0.631953 -100 
-100 -100 0.914701 0.895278 0.859774 0.820066 0.780852 0.745818 0.716019 0.696185 0.684603 0.676289 0.669232 0.666422 0.666053 0.664099 0.659837 0.656419 0.653770 0.650576 0.646314 0.642166 0.638328 0.634916 0.632525 -100 
-100 -100 0.902649 0.884092 0.850113 0.811478 0.772692 0.738122 0.708865 0.689040 0.676688 0.668307 0.662017 0.659604 0.659895 0.658309 0.654123 0.650988 0.648589 0.645995 0.642716 0.639506 0.636599 0.633529 0.630965 -100 
-100 -100 0.887707 0.869159 0.834678 0.796738 0.760898 0.727132 0.696498 0.677123 0.665271 0.657175 0.651147 0.649657 0.653882 0.652672 0.645272 0.641687 0.639408 0.637348 0.634957 0.632754 0.632316 0.629578 0.625301 -100 
-100 -100 0.858809 0.840938 0.807703 0.771193 0.736813 0.704410 0.674967 0.656489 0.645273 0.637684 0.632094 0.630916 0.635455 0.634677 0.627854 0.624884 0.623193 0.621723 0.619943 0.618307 0.618366 0.615920 0.611731 -100 
-100 -100 0.810201 0.793923 0.764287 0.730289 0.696185 0.665811 0.640180 0.622989 0.612214 0.605323 0.600687 0.599215 0.600599 0.600288 0.597705 0.596423 0.595747 0.594947 0.593673 0.592302 0.591174 0.589000 0.586509 -100 
-100 -100 0.748692 0.733754 0.706881 0.675824 0.644795 0.616969 0.593218 0.577498 0.567784 0.561810 0.557941 0.556664 0.558082 0.558138 0.556353 0.555965 0.555996 0.555795 0.555115 0.554390 0.554060 0.552174 0.549474 -100 
-100 -100 0.670670 0.656850 0.632435 0.604711 0.579037 0.554244 0.531086 0.516977 0.509055 0.504150 0.500876 0.500480 0.507427 0.507722 0.500963 0.500410 0.500683 0.500966 0.500984 0.501367 0.504549 0.502956 0.497421 -100 
-100 -100 0.582240 0.569271 0.546601 0.521336 0.498712 0.477108 0.456920 0.445191 0.438972 0.435142 0.432464 0.432270 0.439097 0.439538 0.433268 0.433103 0.433734 0.434335 0.434639 0.435277 0.438663 0.437277 0.431906 -100 
-100 -100 0.487838 0.475505 0.454056 0.430265 0.408133 0.389629 0.374860 0.366066 0.361276 0.358418 0.356411 0.355775 0.356996 0.357518 0.357141 0.357976 0.359138 0.359897 0.360076 0.360070 0.360287 0.359005 0.356860 -100 
-100 -100 0.407831 0.395959 0.375482 0.353075 0.332530 0.316585 0.304954 0.298285 0.294678 0.292517 0.290934 0.290288 0.290780 0.291320 0.291786 0.292945 0.294283 0.295092 0.295186 0.294870 0.294376 0.293158 0.291754 -100 
-100 -100 0.358786 0.347150 0.327238 0.305719 0.286303 0.271877 0.261957 0.256421 0.253476 0.251674 0.250289 0.249655 0.249827 0.250353 0.251156 0.252426 0.253841 0.254657 0.254693 0.254260 0.253495 0.252310 0.251201 -100 
-100 -100 -100 -100 -100 -100 -100 -100 -100 -100 -100 -100 -100 -100 -100 -100 -100 -100 -100 -100 -100 -100 -100 -100 -100 -100 
-100 -100 -100 -100 -100 -100 -100 -100 -100 -100 -100 -100 -100 -100 -100 -100 -100 -100 -100 -100 -100 -100 -100 -100 -100 -100 
-100 -100 -100 -100 -100 -100 -100 -100 -100 -100 -100 -100 -100 -100 -100 -100 -100 -100 -100 -100 -100 -100 -100 -100 -100 -100 
-100 -100 0.609257 0.593830 0.566408 0.535756 0.506850 0.483586 0.466098 0.455694 0.449484 0.444432 0.439114 0.434968 0.431984 0.429950 0.428627 0.428250 0.428260 0.427831 0.426647 0.425110 0.423329 0.421243 0.419501 -100 
-100 -100 0.637409 0.621606 0.593309 0.562233 0.533695 0.509887 0.491104 0.480531 0.475023 0.469845 0.463478 0.458957 0.456026 0.453826 0.452031 0.451372 0.451215 0.450587 0.449205 0.447686 0.446123 0.443978 0.441929 -100 
-100 -100 0.691555 0.674847 0.640546 0.608959 0.587720 0.562751 0.534689 0.523535 0.521122 0.515766 0.505466 0.500149 0.497568 0.495120 0.492192 0.490929 0.490412 0.489354 0.487486 0.485865 0.484621 0.482303 0.479617 -100 
-100 -100 0.743787 0.726674 0.691397 0.658580 0.635969 0.609452 0.579908 0.567922 0.565157 0.559733 0.549468 0.544240 0.541684 0.539134 0.535929 0.534215 0.533129 0.531406 0.528804 0.526514 0.524709 0.522043 0.519206 -100 
-100 -100 0.787241 0.770182 0.738965 0.704235 0.671447 0.643158 0.620293 0.607471 0.601210 0.595821 0.589296 0.584937 0.582120 0.579624 0.576985 0.575102 0.573431 0.570869 0.567201 0.563704 0.560559 0.557371 0.554777 -100 
-100 -100 0.828922 0.811394 0.779029 0.742716 0.707686 0.677607 0.653693 0.640125 0.633339 0.627968 0.621837 0.617626 0.614786 0.612344 0.609823 0.607826 0.605951 0.602592 0.597566 0.592801 0.588572 0.584840 0.582183 -100 
-100 -100 0.869628 0.850975 0.811730 0.773950 0.739994 0.708310 0.680149 0.665834 0.659980 0.654494 0.646905 0.642253 0.639472 0.637055 0.634419 0.632502 0.631344 0.627372 0.620406 0.614487 0.610280 0.606088 0.602383 -100 
-100 -100 0.892710 0.873573 0.833347 0.794427 0.759173 0.726167 0.696755 0.681455 0.674952 0.669202 0.661656 0.657227 0.654694 0.652337 0.649515 0.647314 0.645835 0.641522 0.634165 0.627845 0.623273 0.618867 0.615089 -100 
-100 -100 0.901253 0.882175 0.846899 0.807087 0.767861 0.733803 0.706326 0.689790 0.681171 0.674984 0.668870 0.665410 0.663451 0.661168 0.657956 0.655039 0.652234 0.647812 0.641479 0.635442 0.630027 0.625642 0.622830 -100 
-100 -100 0.913598 0.893656 0.857047 0.816305 0.776497 0.741711 0.713145 0.695334 0.686023 0.679265 0.672817 0.669936 0.668873 0.666628 0.662556 0.658984 0.655827 0.651483 0.645506 0.639744 0.634468 0.630225 0.627562 -100 
-100 -100 0.925319 0.904007 0.864774 0.823172 0.785370 0.750143 0.718604 0.700133 0.695713 0.688331 0.675811 0.672709 0.673031 0.670806 0.665090 0.660970 0.658784 0.654657 0.647925 0.642328 0.637271 0.633231 0.630682 -100 
-100 -100 0.925469 0.904348 0.865436 0.824185 0.786579 0.751262 0.719292 0.700133 0.694954 0.687019 0.674230 0.671099 0.671585 0.669512 0.663888 0.659958 0.658065 0.654379 0.648186 0.643093 0.638458 0.634686 0.632241 -100 
-100 -100 0.913887 0.894424 0.858843 0.819029 0.779714 0.744629 0.714816 0.694962 0.683342 0.675018 0.668006 0.665287 0.665055 0.663265 0.659193 0.655991 0.653545 0.650453 0.646176 0.641976 0.638081 0.634613 0.632177 -100 
-100 -100 0.901684 0.883117 0.849109 0.810413 0.771558 0.736976 0.707749 0.687923 0.675528 0.667109 0.660810 0.658409 0.658749 0.657257 0.653220 0.650276 0.648052 0.645494 0.642108 0.638763 0.635737 0.632563 0.629920 -100 
-100 -100 0.886556 0.868038 0.833595 0.795649 0.759774 0.726039 0.695482 0.676121 0.664219 0.656067 0.649995 0.648464 0.652681 0.651509 0.644215 0.640799 0.638686 0.636588 0.633953 0.631516 0.630895 0.627998 0.623599 -100 
-100 -100 0.857560 0.839753 0.806612 0.770162 0.735806 0.703477 0.674124 0.655657 0.644373 0.636707 0.631033 0.629756 0.634222 0.633442 0.626695 0.623861 0.622286 0.620712 0.618605 0.616651 0.616449 0.613801 0.609469 -100 
-100 -100 0.808970 0.792770 0.763271 0.729411 0.695429 0.665160 0.639593 0.622388 0.611526 0.604515 0.599730 0.598083 0.599318 0.598967 0.596460 0.595296 0.594677 0.593722 0.592089 0.590333 0.588865 0.586448 0.583822 -100 
-100 -100 0.747483 0.732644 0.705951 0.675114 0.644301 0.616610 0.592889 0.577120 0.567297 0.561156 0.557060 0.555529 0.556731 0.556730 0.555056 0.554820 0.554930 0.554557 0.553463 0.552283 0.551537 0.549379 0.546562 -100 
-100 -100 0.669477 0.655778 0.631583 0.604151 0.578789 0.554156 0.530979 0.516791 0.508742 0.503635 0.500064 0.499345 0.506010 0.506248 0.499664 0.499335 0.499778 0.499895 0.499416 0.499278 0.501958 0.500084 0.494482 -100 
-100 -100 0.581045 0.568214 0.545787 0.520844 0.498554 0.477131 0.456928 0.445116 0.438764 0.434736 0.431760 0.431237 0.437772 0.438156 0.432058 0.432111 0.432903 0.433357 0.433192 0.433334 0.436239 0.434596 0.429169 -100 
-100 -100 0.486661 0.474460 0.453253 0.429768 0.407939 0.389619 0.374888 0.366043 0.361142 0.358115 0.355868 0.354962 0.355947 0.356396 0.356106 0.357067 0.358288 0.358905 0.358743 0.358356 0.358219 0.356722 0.354498 -100 
-100 -100 0.406693 0.394942 0.374688 0.352561 0.332290 0.316531 0.304973 0.298293 0.294612 0.292322 0.290556 0.289698 0.289998 0.290448 0.290930 0.292133 0.293464 0.294141 0.293979 0.293378 0.292625 0.291240 0.289765 -100 
-100 -100 0.357677 0.346153 0.326448 0.305189 0.286030 0.271788 0.261962 0.256441 0.253451 0.251550 0.250014 0.249201 0.249205 0.249632 0.250409 0.251676 0.253053 0.253745 0.253573 0.252909 0.251942 0.250626 0.249458 -100 
-100 -100 -100 -100 -100 -100 -100 -100 -100 -100 -100 -100 -100 -100 -100 -100 -100 -100 -100 -100 -100 -100 -100 -100 -100 -100 
-100 -100 -100 -100 -100 -100 -100 -100 -100 -100 -100 -100 -100 -100 -100 -100 -100 -100 -100 -100 -100 -100 -100 -100 -100 -100 
-100 -100 -100 -100 -100 -100 -100 -100 -100 -100 -100 -100 -100 -100 -100 -100 -100 -100 -100 -100 -100 -100 -100 -100 -100 -100 
-100 -100 0.607739 0.592590 0.565801 0.535471 0.506322 0.483093 0.465926 0.455322 0.448721 0.443710 0.438915 0.435142 0.432376 0.430427 0.429120 0.428702 0.428762 0.428436 0.427403 0.426090 0.424565 0.422731 0.421174 -100 
-100 -100 0.635014 0.619612 0.592333 0.561614 0.532211 0.508457 0.490608 0.479757 0.473368 0.468267 0.463017 0.459088 0.456373 0.454312 0.452689 0.452041 0.451974 0.451412 0.450070 0.448678 0.447275 0.445352 0.443514 -100 
-100 -100 0.682805 0.666892 0.638258 0.606720 0.577452 0.552603 0.532652 0.521351 0.515884 0.510676 0.504122 0.499946 0.497472 0.495269 0.493006 0.491946 0.491765 0.490720 0.488575 0.486912 0.485702 0.483559 0.481095 -100 
-100 -100 0.734838 0.718504 0.688977 0.656161 0.625359 0.598941 0.577643 0.565516 0.559716 0.554488 0.548067 0.544099 0.541768 0.539528 0.537003 0.535480 0.534686 0.532929 0.530021 0.527668 0.525889 0.523370 0.520724 -100 
-100 -100 0.784350 0.767653 0.737606 0.703118 0.669141 0.640854 0.619121 0.605953 0.598689 0.593524 0.588559 0.585174 0.582882 0.580723 0.578339 0.576409 0.574633 0.572014 0.568370 0.564957 0.561905 0.558874 0.556449 -100 
-100 -100 0.826474 0.809160 0.777811 0.741552 0.705466 0.675316 0.652247 0.638296 0.630682 0.625568 0.620887 0.617755 0.615622 0.613568 0.611181 0.608988 0.606714 0.603299 0.598600 0.594093 0.590039 0.586480 0.583979 -100 
-100 -100 0.861638 0.843471 0.809706 0.771735 0.734320 0.702491 0.677547 0.662961 0.655531 0.650340 0.645145 0.641927 0.639978 0.638014 0.635535 0.633256 0.631018 0.627015 0.621112 0.615691 0.611071 0.607077 0.604220 -100 
-100 -100 0.884437 0.865787 0.831078 0.791926 0.753173 0.719990 0.693792 0.678242 0.670174 0.664711 0.659542 0.656521 0.654809 0.652938 0.650365 0.647892 0.645404 0.641113 0.634875 0.629097 0.624140 0.619928 0.616986 -100 
-100 -100 0.898004 0.879192 0.844889 0.805073 0.764898 0.730687 0.703802 0.686915 0.677328 0.671384 0.666805 0.664324 0.662998 0.661213 0.658434 0.655595 0.652538 0.648234 0.642476 0.636863 0.631737 0.627528 0.624812 -100 
-100 -100 0.908531 0.889232 0.854043 0.813690 0.773171 0.738272 0.710236 0.692121 0.681498 0.674938 0.670243 0.668091 0.667305 0.665555 0.662296 0.659136 0.656019 0.651905 0.646475 0.641172 0.636266 0.632192 0.629542 -100 
-100 -100 0.917221 0.897157 0.860231 0.819385 0.779340 0.744041 0.714551 0.695499 0.684953 0.677726 0.671712 0.669599 0.669755 0.668020 0.663786 0.660408 0.657819 0.654024 0.648555 0.643560 0.639023 0.635147 0.632503 -100 
-100 -100 0.917151 0.897312 0.860766 0.820314 0.780507 0.745148 0.715261 0.695568 0.684289 0.676457 0.670047 0.667742 0.667893 0.666228 0.662119 0.658989 0.656761 0.653414 0.648435 0.643895 0.639734 0.636090 0.633536 -100 
-100 -100 0.908089 0.889422 0.855365 0.816135 0.776299 0.741210 0.711990 0.691974 0.679151 0.670875 0.665162 0.662626 0.662008 0.660494 0.657492 0.654962 0.652846 0.650016 0.646065 0.642133 0.638393 0.634990 0.632567 -100 
-100 -100 0.896579 0.878680 0.846023 0.807860 0.768664 0.734127 0.705399 0.685479 0.672402 0.663976 0.658311 0.655782 0.655299 0.653984 0.651249 0.649095 0.647361 0.644985 0.641597 0.638234 0.635041 0.631858 0.629366 -100 
-100 -100 0.879566 0.862043 0.829966 0.792800 0.755007 0.721407 0.693139 0.673753 0.661188 0.652959 0.647310 0.645170 0.645775 0.644718 0.641423 0.639365 0.638199 0.636223 0.633065 0.630236 0.627880 0.624896 0.622001 -100 
-100 -100 0.850862 0.834028 0.803230 0.767582 0.731379 0.699225 0.672173 0.653703 0.641794 0.634017 0.628666 0.626693 0.627462 0.626728 0.623937 0.622424 0.621765 0.620217 0.617430 0.614926 0.612851 0.610043 0.607213 -100 
-100 -100 0.805199 0.789522 0.761097 0.727735 0.693576 0.663478 0.638492 0.621320 0.610159 0.603042 0.598278 0.596176 0.596098 0.595728 0.594596 0.594155 0.594029 0.592981 0.590763 0.588434 0.586178 0.583540 0.581210 -100 
-100 -100 0.745217 0.730659 0.704445 0.673794 0.642673 0.615165 0.592154 0.576612 0.566701 0.560441 0.556148 0.554095 0.553870 0.553829 0.553586 0.554032 0.554673 0.554127 0.552207 0.550148 0.548182 0.545734 0.543463 -100 
-100 -100 0.667961 0.654422 0.630335 0.602721 0.575684 0.551245 0.530154 0.516506 0.508358 0.503102 0.499170 0.497367 0.497969 0.498177 0.497719 0.498750 0.500428 0.500335 0.498328 0.496664 0.495574 0.493342 0.490597 -100 
-100 -100 0.579790 0.567091 0.544728 0.519588 0.495629 0.474404 0.456296 0.445033 0.438597 0.434420 0.431092 0.429544 0.430193 0.430533 0.430363 0.431685 0.433658 0.433879 0.432200 0.430836 0.430015 0.428019 0.425429 -100 
-100 -100 0.485503 0.473450 0.452460 0.429092 0.407061 0.388945 0.374832 0.366215 0.361304 0.358170 0.355703 0.354397 0.354319 0.354686 0.355355 0.356723 0.358273 0.358658 0.357723 0.356517 0.355287 0.353523 0.351777 -100 
-100 -100 0.405655 0.394038 0.374014 0.352115 0.331949 0.316382 0.305101 0.298507 0.294808 0.292454 0.290553 0.289488 0.289323 0.289657 0.290401 0.291675 0.293047 0.293504 0.292871 0.291805 0.290521 0.288951 0.287595 -100 
-100 -100 0.356708 0.345300 0.325810 0.304791 0.285844 0.271782 0.262101 0.256634 0.253642 0.251705 0.250088 0.249142 0.248947 0.249238 0.249955 0.251149 0.252423 0.252907 0.252420 0.251452 0.250211 0.248761 0.247575 -100 
-100 -100 -100 -100 -100 -100 -100 -100 -100 -100 -100 -100 -100 -100 -100 -100 -100 -100 -100 -100 -100 -100 -100 -100 -100 -100 
-100 -100 -100 -100 -100 -100 -100 -100 -100 -100 -100 -100 -100 -100 -100 -100 -100 -100 -100 -100 -100 -100 -100 -100 -100 -100 
-100 -100 -100 -100 -100 -100 -100 -100 -100 -100 -100 -100 -100 -100 -100 -100 -100 -100 -100 -100 -100 -100 -100 -100 -100 -100 
-100 -100 0.605835 0.590905 0.564494 0.534516 0.505581 0.482449 0.465288 0.454617 0.448013 0.443144 0.438668 0.435320 0.432953 0.431215 0.429969 0.429640 0.429918 0.429698 0.428662 0.427490 0.426231 0.424560 0.423009 -100 
-100 -100 0.632819 0.617693 0.590899 0.560601 0.531382 0.507737 0.489945 0.479015 0.472641 0.467711 0.462830 0.459438 0.457238 0.455441 0.453888 0.453398 0.453750 0.453272 0.451692 0.450375 0.449328 0.447542 0.445561 -100 
-100 -100 0.680046 0.664493 0.636604 0.605521 0.575841 0.551125 0.531850 0.520537 0.515128 0.510132 0.504025 0.500508 0.498743 0.496885 0.494713 0.494015 0.494916 0.493932 0.490870 0.489168 0.488697 0.486653 0.483570 -100 
-100 -100 0.732176 0.716173 0.687345 0.654943 0.623666 0.597360 0.576751 0.564594 0.558837 0.553842 0.547930 0.544690 0.543140 0.541298 0.538887 0.537727 0.538000 0.536285 0.532453 0.530067 0.529040 0.526616 0.523337 -100 
-100 -100 0.782606 0.766074 0.736294 0.702078 0.668140 0.639887 0.618179 0.604853 0.597544 0.592613 0.588212 0.585589 0.584039 0.582292 0.580025 0.578229 0.576811 0.574231 0.570349 0.567045 0.564406 0.561510 0.558898 -100 
-100 -100 0.825849 0.808463 0.776877 0.740572 0.704350 0.674154 0.651073 0.636902 0.629102 0.624223 0.620245 0.617947 0.616613 0.614985 0.612660 0.610466 0.608288 0.604929 0.600292 0.596049 0.592427 0.589051 0.586455 -100 
-100 -100 0.862505 0.843937 0.809199 0.770685 0.732487 0.700529 0.675952 0.661114 0.653312 0.648360 0.644097 0.641881 0.640873 0.639362 0.636863 0.634501 0.632323 0.628412 0.622689 0.617706 0.613827 0.610056 0.606898 -100 
-100 -100 0.885246 0.866174 0.830453 0.790693 0.751091 0.717740 0.691899 0.676089 0.667629 0.662396 0.658163 0.656134 0.655350 0.653957 0.651425 0.648926 0.646538 0.642391 0.636405 0.631127 0.626955 0.622983 0.619741 -100 
-100 -100 0.897143 0.878217 0.843561 0.803529 0.763070 0.728698 0.701722 0.684573 0.674689 0.668953 0.665131 0.663448 0.662882 0.661592 0.659052 0.656374 0.653499 0.649411 0.643969 0.638836 0.634273 0.630302 0.627505 -100 
-100 -100 0.906190 0.887041 0.851978 0.811706 0.771107 0.736060 0.707814 0.689395 0.678399 0.672029 0.668108 0.666661 0.666533 0.665292 0.662424 0.659627 0.656909 0.653093 0.647958 0.643200 0.638925 0.635081 0.632289 -100 
-100 -100 0.914239 0.894483 0.857622 0.817077 0.777021 0.741591 0.711843 0.692314 0.680794 0.673737 0.669050 0.667718 0.668925 0.667688 0.663519 0.660688 0.659086 0.655654 0.650049 0.645652 0.641945 0.638287 0.635290 -100 
-100 -100 0.913958 0.894464 0.858053 0.817934 0.778132 0.742663 0.712555 0.692427 0.680196 0.672509 0.667349 0.665713 0.666791 0.665554 0.661508 0.658958 0.657759 0.654769 0.649602 0.645611 0.642242 0.638779 0.635842 -100 
-100 -100 0.904779 0.886442 0.852855 0.813884 0.774072 0.738907 0.709567 0.689365 0.676229 0.668067 0.662893 0.660712 0.660366 0.659161 0.656595 0.654578 0.653051 0.650510 0.646649 0.643100 0.639870 0.636588 0.633931 -100 
-100 -100 0.893109 0.875596 0.843600 0.805764 0.766611 0.732057 0.703322 0.683311 0.670035 0.661685 0.656360 0.654009 0.653579 0.652475 0.650213 0.648626 0.647597 0.645436 0.641865 0.638669 0.635845 0.632715 0.629972 -100 
-100 -100 0.875148 0.858229 0.827364 0.790799 0.753117 0.719569 0.691396 0.671905 0.659097 0.650901 0.645532 0.643450 0.643821 0.642910 0.640310 0.639085 0.639335 0.637510 0.633367 0.630441 0.628406 0.625406 0.622129 -100 
-100 -100 0.846690 0.830469 0.800907 0.765917 0.729896 0.697837 0.670895 0.652336 0.640203 0.632420 0.627247 0.625226 0.625666 0.625006 0.622870 0.622173 0.622915 0.621431 0.617497 0.614735 0.612848 0.609957 0.606738 -100 
-100 -100 0.802598 0.787305 0.759575 0.726682 0.692781 0.662802 0.637861 0.620680 0.609447 0.602286 0.597465 0.595174 0.594793 0.594428 0.593725 0.593866 0.594500 0.593409 0.590426 0.587690 0.585311 0.582521 0.579969 -100 
-100 -100 0.743701 0.729382 0.703567 0.673312 0.642564 0.615211 0.592186 0.576715 0.566919 0.560565 0.555920 0.553465 0.552770 0.552716 0.553027 0.554213 0.555812 0.555147 0.552083 0.549215 0.546700 0.544011 0.541710 -100 
-100 -100 0.667183 0.653806 0.629915 0.602749 0.576461 0.552215 0.530829 0.517303 0.509531 0.504134 0.499446 0.496920 0.496413 0.496626 0.497450 0.499772 0.503592 0.503337 0.498917 0.495798 0.493521 0.490963 0.488537 -100 
-100 -100 0.579207 0.566662 0.544487 0.519807 0.496613 0.475596 0.457205 0.446065 0.440015 0.435697 0.431609 0.429358 0.428944 0.429273 0.430305 0.432840 0.436876 0.436906 0.432835 0.430029 0.428027 0.425706 0.423440 -100 
-100 -100 0.484823 0.472935 0.452225 0.429243 0.407635 0.389713 0.375595 0.367045 0.362281 0.359059 0.356225 0.354553 0.354071 0.354371 0.355391 0.357256 0.359491 0.359664 0.357654 0.355643 0.353824 0.351827 0.350106 -100 
-100 -100 0.405047 0.393565 0.373787 0.352197 0.332332 0.316937 0.305703 0.299140 0.295494 0.293108 0.291063 0.289826 0.289450 0.289669 0.290437 0.291794 0.293291 0.293530 0.292353 0.290850 0.289256 0.287535 0.286141 -100 
-100 -100 0.356161 0.344862 0.325574 0.304807 0.286099 0.272192 0.262581 0.257148 0.254193 0.252261 0.250594 0.249558 0.249226 0.249377 0.249978 0.251074 0.252253 0.252522 0.251709 0.250466 0.249036 0.247483 0.246256 -100 
-100 -100 -100 -100 -100 -100 -100 -100 -100 -100 -100 -100 -100 -100 -100 -100 -100 -100 -100 -100 -100 -100 -100 -100 -100 -100 
-100 -100 -100 -100 -100 -100 -100 -100 -100 -100 -100 -100 -100 -100 -100 -100 -100 -100 -100 -100 -100 -100 -100 -100 -100 -100 
-100 -100 -100 -100 -100 -100 -100 -100 -100 -100 -100 -100 -100 -100 -100 -100 -100 -100 -100 -100 -100 -100 -100 -100 -100 -100 
-100 -100 0.603846 0.589039 0.562826 0.533139 0.504467 0.481462 0.464340 0.453760 0.447608 0.442911 0.438363 0.435331 0.433457 0.432029 0.430938 0.430902 0.431778 0.431651 0.430231 0.429036 0.428088 0.426423 0.424541 -100 
-100 -100 0.631025 0.616005 0.589329 0.559364 0.530477 0.506982 0.489222 0.478512 0.473121 0.468370 0.462914 0.459773 0.458288 0.456838 0.455302 0.455263 0.456865 0.456486 0.453910 0.452527 0.452263 0.450461 0.447621 -100 
-100 -100 0.679016 0.663471 0.635264 0.604474 0.574920 0.550397 0.531605 0.521011 0.521271 0.516454 0.505177 0.501619 0.501231 0.499779 0.497075 0.497317 0.503398 0.502543 0.494720 0.492833 0.495576 0.493482 0.486908 -100 
-100 -100 0.731372 0.715342 0.686113 0.653952 0.622747 0.596608 0.576476 0.565011 0.564958 0.560125 0.548977 0.545716 0.545564 0.544164 0.541259 0.541060 0.546552 0.544989 0.536406 0.533871 0.536089 0.533635 0.526873 -100 
-100 -100 0.782018 0.765406 0.735196 0.701087 0.667314 0.639124 0.617385 0.604200 0.597846 0.593043 0.588009 0.585696 0.585006 0.583703 0.581480 0.580181 0.580166 0.577754 0.572879 0.569631 0.568004 0.565156 0.561585 -100 
-100 -100 0.827230 0.809405 0.776358 0.739690 0.703359 0.673124 0.649990 0.635816 0.628508 0.623726 0.619523 0.617655 0.617117 0.615930 0.613690 0.611831 0.610607 0.607454 0.602334 0.598295 0.595573 0.592317 0.589031 -100 
-100 -100 0.870726 0.850753 0.810183 0.770188 0.731276 0.699163 0.674678 0.659915 0.653139 0.648272 0.643260 0.641505 0.641451 0.640387 0.637854 0.635884 0.636054 0.632403 0.624965 0.620375 0.618880 0.615284 0.610026 -100 
-100 -100 0.893583 0.873065 0.831426 0.790112 0.749752 0.716207 0.690412 0.674638 0.667144 0.661986 0.657042 0.655487 0.655673 0.654739 0.652180 0.650090 0.650068 0.646226 0.638598 0.633784 0.632032 0.628272 0.622963 -100 
-100 -100 0.899301 0.879769 0.843091 0.802457 0.761809 0.727268 0.699991 0.682658 0.672854 0.667184 0.663492 0.662340 0.662865 0.662046 0.659383 0.657047 0.655120 0.651370 0.645699 0.640983 0.637344 0.633598 0.630306 -100 
-100 -100 0.907810 0.888152 0.851231 0.810596 0.770225 0.735004 0.706031 0.687223 0.676169 0.669875 0.666235 0.665454 0.667005 0.666249 0.662745 0.660329 0.658950 0.655501 0.649797 0.645450 0.641995 0.638367 0.635171 -100 
-100 -100 0.923447 0.902459 0.858065 0.816739 0.777465 0.741838 0.710437 0.690180 0.678513 0.671566 0.667486 0.667482 0.676047 0.675309 0.665052 0.662540 0.665395 0.662323 0.652796 0.648412 0.645666 0.642182 0.638431 -100 
-100 -100 0.923073 0.902371 0.858492 0.817591 0.778560 0.742894 0.711156 0.690341 0.677993 0.670431 0.665870 0.665519 0.673898 0.673104 0.662932 0.660693 0.663968 0.661308 0.652142 0.648111 0.645665 0.642340 0.638615 -100 
-100 -100 0.905565 0.886880 0.851928 0.812709 0.773181 0.737850 0.707805 0.687307 0.674182 0.666138 0.661235 0.659625 0.660840 0.659966 0.656630 0.655000 0.654966 0.652708 0.647947 0.644641 0.642093 0.638917 0.635773 -100 
-100 -100 0.892283 0.874720 0.842364 0.804478 0.765472 0.730783 0.701634 0.681494 0.668311 0.660081 0.654953 0.653085 0.653737 0.652885 0.650195 0.649046 0.649588 0.647645 0.642983 0.639902 0.637767 0.634692 0.631344 -100 
-100 -100 0.873493 0.856705 0.826104 0.789782 0.752698 0.719060 0.690183 0.670554 0.658995 0.650913 0.644603 0.643153 0.644977 0.644283 0.640948 0.640536 0.645173 0.643508 0.635358 0.632071 0.631811 0.628798 0.623574 -100 
-100 -100 0.845145 0.829090 0.799880 0.765205 0.729856 0.697734 0.670076 0.651382 0.640499 0.632799 0.626603 0.625116 0.626897 0.626392 0.623510 0.623622 0.628770 0.627379 0.619285 0.616039 0.615826 0.612882 0.607715 -100 
-100 -100 0.801739 0.786545 0.758990 0.726332 0.692897 0.662878 0.637447 0.620166 0.609157 0.602009 0.596966 0.594770 0.594797 0.594498 0.593689 0.594386 0.596841 0.595770 0.591058 0.587961 0.585877 0.583001 0.579880 -100 
-100 -100 0.743494 0.729231 0.703470 0.673652 0.643980 0.616641 0.592631 0.576978 0.567583 0.561162 0.555881 0.553128 0.552337 0.552329 0.553009 0.555135 0.559088 0.558393 0.552968 0.549265 0.546542 0.543694 0.541101 -100 
-100 -100 0.668268 0.654862 0.630529 0.604393 0.581610 0.557472 0.532839 0.518785 0.512747 0.507195 0.500174 0.496865 0.495719 0.496019 0.498062 0.502572 0.515083 0.514773 0.501623 0.496427 0.493261 0.490438 0.487847 -100 
-100 -100 0.580307 0.567755 0.545172 0.521578 0.502013 0.481137 0.459445 0.447788 0.443473 0.439002 0.432573 0.429521 0.428443 0.428839 0.431057 0.435708 0.448310 0.448260 0.435530 0.430672 0.427783 0.425207 0.422790 -100 
-100 -100 0.484800 0.473002 0.452413 0.429977 0.409551 0.391742 0.376715 0.368013 0.363629 0.360336 0.356862 0.354820 0.354073 0.354347 0.355706 0.358303 0.362400 0.362457 0.358390 0.355567 0.353425 0.351285 0.349428 -100 
-100 -100 0.404833 0.393438 0.373813 0.352523 0.333144 0.317849 0.306355 0.299752 0.296255 0.293861 0.291591 0.290210 0.289688 0.289827 0.290641 0.292159 0.294205 0.294303 0.292317 0.290468 0.288715 0.286921 0.285457 -100 
-100 -100 0.355911 0.344683 0.325534 0.304961 0.286482 0.272669 0.263028 0.257606 0.254716 0.252814 0.251111 0.250024 0.249605 0.249649 0.250146 0.251176 0.252360 0.252480 0.251372 0.249962 0.248458 0.246866 0.245605 -100 
-100 -100 -100 -100 -100 -100 -100 -100 -100 -100 -100 -100 -100 -100 -100 -100 -100 -100 -100 -100 -100 -100 -100 -100 -100 -100 
-100 -100 -100 -100 -100 -100 -100 -100 -100 -100 -100 -100 -100 -100 -100 -100 -100 -100 -100 -100 -100 -100 -100 -100 -100 -100 
-100 -100 -100 -100 -100 -100 -100 -100 -100 -100 -100 -100 -100 -100 -100 -100 -100 -100 -100 -100 -100 -100 -100 -100 -100 -100 
-100 -100 0.601635 0.586903 0.560822 0.531296 0.502768 0.479852 0.462784 0.452279 0.446242 0.441678 0.437279 0.434446 0.432852 0.431796 0.431146 0.431522 0.432679 0.432592 0.430985 0.429499 0.428271 0.426410 0.424428 -100 
-100 -100 0.628846 0.613907 0.587374 0.557595 0.528882 0.505483 0.487760 0.477101 0.471806 0.467157 0.461816 0.458849 0.457635 0.456573 0.455516 0.455939 0.457871 0.457554 0.454784 0.453101 0.452552 0.450547 0.447601 -100 
-100 -100 0.676919 0.661458 0.633395 0.602818 0.573460 0.549035 0.530247 0.519651 0.519972 0.515207 0.503974 0.500554 0.500419 0.499379 0.497216 0.497989 0.504479 0.503733 0.495729 0.493557 0.496036 0.493749 0.487063 -100 
-100 -100 0.729360 0.713414 0.684326 0.652374 0.621352 0.595287 0.575104 0.563552 0.563465 0.558623 0.547490 0.544362 0.544470 0.543504 0.541164 0.541526 0.547467 0.546085 0.537408 0.534672 0.536692 0.534096 0.527245 -100 
-100 -100 0.780143 0.763593 0.733493 0.699547 0.665911 0.637730 0.615854 0.602469 0.595940 0.591055 0.586061 0.583918 0.583533 0.582670 0.580990 0.580232 0.580668 0.578514 0.573705 0.570413 0.568710 0.565800 0.562192 -100 
-100 -100 0.825605 0.807794 0.774775 0.738184 0.701907 0.671604 0.648243 0.633740 0.626114 0.621188 0.617058 0.615410 0.615214 0.614472 0.612750 0.611399 0.610620 0.607809 0.602922 0.599012 0.596356 0.593135 0.589865 -100 
-100 -100 0.869353 0.849340 0.808706 0.768695 0.729746 0.697499 0.672718 0.657516 0.650291 0.645238 0.640350 0.638862 0.639174 0.638557 0.636525 0.635041 0.635648 0.632409 0.625350 0.621036 0.619727 0.616252 0.611059 -100 
-100 -100 0.892185 0.871624 0.829910 0.788552 0.748121 0.714422 0.688316 0.672085 0.664116 0.658762 0.653937 0.652642 0.653183 0.652696 0.650642 0.649048 0.649485 0.646106 0.638920 0.634454 0.632953 0.629366 0.624148 -100 
-100 -100 0.897604 0.878072 0.841389 0.800750 0.760060 0.725380 0.697827 0.680113 0.669922 0.664070 0.660444 0.659499 0.660345 0.659959 0.657823 0.656031 0.654630 0.651355 0.646103 0.641731 0.638360 0.634790 0.631582 -100 
-100 -100 0.905794 0.886185 0.849348 0.808746 0.768346 0.733008 0.703816 0.684725 0.673381 0.666948 0.663354 0.662731 0.664559 0.664224 0.661278 0.659465 0.658676 0.655692 0.650333 0.646278 0.643065 0.639590 0.636453 -100 
-100 -100 0.921262 0.900358 0.856116 0.814833 0.775526 0.739785 0.708198 0.687735 0.675840 0.668811 0.664817 0.664949 0.673754 0.673421 0.663737 0.661871 0.665373 0.662732 0.653434 0.649258 0.646707 0.643337 0.639609 -100 
-100 -100 0.921226 0.900563 0.856747 0.815789 0.776639 0.740833 0.708942 0.687997 0.675506 0.667928 0.663474 0.663249 0.671836 0.671412 0.661772 0.660139 0.664012 0.661727 0.652715 0.648823 0.646514 0.643267 0.639543 -100 
-100 -100 0.904542 0.885764 0.850640 0.811162 0.771368 0.735837 0.705675 0.685124 0.671976 0.663969 0.659159 0.657670 0.659072 0.658506 0.655608 0.654471 0.654909 0.652943 0.648303 0.645089 0.642629 0.639496 0.636344 -100 
-100 -100 0.892118 0.874336 0.841581 0.803243 0.763830 0.728879 0.699622 0.679478 0.666344 0.658190 0.653156 0.651406 0.652229 0.651624 0.649276 0.648518 0.649439 0.647711 0.643112 0.640074 0.637993 0.634936 0.631565 -100 
-100 -100 0.874061 0.856959 0.825770 0.788847 0.751241 0.717292 0.688314 0.668707 0.657239 0.649253 0.643029 0.641687 0.643670 0.643169 0.640083 0.639988 0.644969 0.643459 0.635280 0.631995 0.631778 0.628769 0.623501 -100 
-100 -100 0.845972 0.829597 0.799785 0.764494 0.728605 0.696161 0.668386 0.649696 0.638888 0.631281 0.625170 0.623785 0.625699 0.625341 0.622635 0.622988 0.628413 0.627133 0.618979 0.615716 0.615538 0.612602 0.607393 -100 
-100 -100 0.802391 0.786945 0.758928 0.725766 0.691875 0.661552 0.635973 0.618644 0.607656 0.600574 0.595625 0.593540 0.593677 0.593480 0.592789 0.593649 0.596291 0.595292 0.590536 0.587425 0.585373 0.582513 0.579374 -100 
-100 -100 0.743881 0.729442 0.703357 0.673164 0.643126 0.615527 0.591365 0.575620 0.566190 0.559812 0.554638 0.552016 0.551340 0.551405 0.552152 0.554392 0.558509 0.557859 0.552362 0.548641 0.545954 0.543135 0.540541 -100 
-100 -100 0.668395 0.654878 0.630334 0.603931 0.580865 0.556522 0.531759 0.517596 0.511485 0.505965 0.499068 0.495910 0.494876 0.495232 0.497321 0.501930 0.514660 0.514376 0.501061 0.495826 0.492698 0.489917 0.487331 -100 
-100 -100 0.580214 0.567605 0.544899 0.521136 0.501373 0.480356 0.458562 0.446800 0.442405 0.437967 0.431662 0.428753 0.427768 0.428200 0.430424 0.435126 0.447898 0.447863 0.434982 0.430102 0.427263 0.424746 0.422344 -100 
-100 -100 0.484556 0.472730 0.452085 0.429568 0.409042 0.391146 0.376044 0.367262 0.362831 0.359573 0.356201 0.354267 0.353585 0.353854 0.355162 0.357734 0.361864 0.361915 0.357804 0.355012 0.352948 0.350873 0.349039 -100 
-100 -100 0.404509 0.393103 0.373458 0.352139 0.332718 0.317381 0.305845 0.299204 0.295700 0.293354 0.291170 0.289865 0.289372 0.289476 0.290210 0.291653 0.293662 0.293738 0.291752 0.289957 0.288287 0.286557 0.285121 -100 
-100 -100 0.355563 0.344330 0.325173 0.304590 0.286096 0.272265 0.262607 0.257178 0.254309 0.252467 0.250843 0.249817 0.249409 0.249404 0.249806 0.250736 0.251849 0.251938 0.250846 0.249499 0.248073 0.246542 0.245307 -100 
-100 -100 -100 -100 -100 -100 -100 -100 -100 -100 -100 -100 -100 -100 -100 -100 -100 -100 -100 -100 -100 -100 -100 -100 -100 -100 
-100 -100 -100 -100 -100 -100 -100 -100 -100 -100 -100 -100 -100 -100 -100 -100 -100 -100 -100 -100 -100 -100 -100 -100 -100 -100 
-100 -100 -100 -100 -100 -100 -100 -100 -100 -100 -100 -100 -100 -100 -100 -100 -100 -100 -100 -100 -100 -100 -100 -100 -100 -100 
-100 -100 0.599500 0.584770 0.558717 0.529186 0.500653 0.477763 0.460762 0.450306 0.444084 0.439604 0.435535 0.432760 0.431221 0.430589 0.430691 0.431610 0.432758 0.432641 0.430985 0.428905 0.426771 0.424493 0.422624 -100 
-100 -100 0.626632 0.611711 0.585290 0.555519 0.526793 0.503416 0.485726 0.474938 0.468908 0.464277 0.459665 0.456757 0.455338 0.454695 0.454630 0.455558 0.456957 0.456647 0.454403 0.452136 0.450202 0.447788 0.445460 -100 
-100 -100 0.674094 0.658732 0.631276 0.600785 0.571458 0.547013 0.527973 0.516668 0.511797 0.506935 0.500588 0.497401 0.496304 0.495671 0.495223 0.496201 0.498454 0.497780 0.494044 0.491420 0.490155 0.487507 0.484022 -100 
-100 -100 0.726496 0.710671 0.682255 0.650431 0.619466 0.593349 0.572812 0.560410 0.554921 0.549869 0.543628 0.540712 0.539864 0.539305 0.538690 0.539293 0.541045 0.539843 0.535605 0.532556 0.530946 0.528056 0.524443 -100 
-100 -100 0.777383 0.760973 0.731440 0.697653 0.664069 0.635815 0.613684 0.599732 0.591911 0.586727 0.582411 0.580288 0.579640 0.579208 0.578622 0.578474 0.578459 0.576636 0.572903 0.569428 0.566549 0.563444 0.560696 -100 
-100 -100 0.821430 0.804003 0.772381 0.736206 0.700053 0.669617 0.645840 0.630625 0.621803 0.616495 0.612799 0.611210 0.610924 0.610631 0.609888 0.609208 0.608357 0.606005 0.602074 0.598207 0.594768 0.591480 0.588925 -100 
-100 -100 0.858772 0.839968 0.805016 0.766298 0.727790 0.695379 0.669965 0.653707 0.644365 0.638860 0.635170 0.633870 0.634019 0.633855 0.632882 0.631937 0.630999 0.628307 0.623805 0.619667 0.616328 0.612906 0.609965 -100 
-100 -100 0.881364 0.862044 0.826088 0.786051 0.746050 0.712183 0.685463 0.668184 0.658118 0.652292 0.648623 0.647496 0.647849 0.647795 0.646803 0.645765 0.644706 0.641918 0.637343 0.633130 0.629703 0.626225 0.623270 -100 
-100 -100 0.892196 0.873216 0.838490 0.798381 0.757736 0.722921 0.695090 0.676745 0.665580 0.659306 0.655809 0.654810 0.655254 0.655275 0.654360 0.653336 0.652073 0.649404 0.645231 0.641122 0.637364 0.633901 0.631343 -100 
-100 -100 0.899838 0.880872 0.846163 0.806032 0.765362 0.729957 0.701018 0.681714 0.669741 0.662960 0.659288 0.658348 0.659085 0.659126 0.658004 0.657102 0.656287 0.653874 0.649713 0.645793 0.642252 0.638842 0.636195 -100 
-100 -100 0.906913 0.887535 0.851402 0.811161 0.771092 0.735330 0.704950 0.684727 0.672191 0.664894 0.660800 0.659930 0.661987 0.661991 0.659576 0.658851 0.659453 0.657334 0.652245 0.648393 0.645301 0.641953 0.638949 -100 
-100 -100 0.907608 0.888348 0.852404 0.812294 0.772242 0.736362 0.705730 0.685150 0.672182 0.664440 0.659923 0.658713 0.660551 0.660441 0.658029 0.657476 0.658362 0.656509 0.651630 0.647977 0.645065 0.641798 0.638785 -100 
-100 -100 0.901327 0.882751 0.848715 0.809025 0.768438 0.732694 0.703006 0.682661 0.669421 0.661374 0.656541 0.654720 0.654964 0.654703 0.653528 0.653113 0.653213 0.651571 0.647952 0.644638 0.641690 0.638515 0.635785 -100 
-100 -100 0.892630 0.874414 0.841107 0.801863 0.761440 0.726120 0.697122 0.677160 0.664064 0.655952 0.650914 0.648896 0.649006 0.648664 0.647483 0.647177 0.647484 0.645995 0.642494 0.639398 0.636763 0.633670 0.630806 -100 
-100 -100 0.877438 0.859439 0.826381 0.787850 0.748404 0.713942 0.685641 0.666321 0.653893 0.645992 0.640838 0.639053 0.639999 0.639687 0.637841 0.637705 0.639535 0.638197 0.633490 0.630513 0.628659 0.625651 0.622127 -100 
-100 -100 0.849798 0.832469 0.800662 0.763666 0.725839 0.692824 0.665705 0.647262 0.635466 0.627957 0.622991 0.621257 0.622209 0.622002 0.620399 0.620561 0.622689 0.621547 0.616948 0.614079 0.612351 0.609454 0.605992 -100 
-100 -100 0.804737 0.788620 0.759347 0.724875 0.689544 0.658679 0.633363 0.616096 0.604970 0.598005 0.593446 0.591482 0.591466 0.591430 0.591138 0.591868 0.593277 0.592411 0.589131 0.586305 0.584022 0.581257 0.578600 -100 
-100 -100 0.744870 0.730003 0.703147 0.671736 0.639847 0.611736 0.588312 0.572595 0.562699 0.556466 0.552159 0.550127 0.549812 0.550013 0.550603 0.552239 0.554581 0.554058 0.550558 0.547551 0.545109 0.542478 0.540133 -100 
-100 -100 0.667509 0.653791 0.629240 0.601249 0.574046 0.549201 0.527502 0.513666 0.505647 0.500332 0.496055 0.494037 0.493755 0.494185 0.495429 0.498245 0.503290 0.503115 0.497661 0.494241 0.491992 0.489512 0.487070 -100 
-100 -100 0.578888 0.566153 0.543591 0.518391 0.494551 0.473108 0.454476 0.443028 0.436710 0.432465 0.428789 0.427032 0.426813 0.427282 0.428598 0.431477 0.436594 0.436652 0.431585 0.428537 0.426612 0.424409 0.422149 -100 
-100 -100 0.484011 0.472044 0.451173 0.427959 0.406041 0.387867 0.373538 0.364743 0.359806 0.356672 0.354173 0.352871 0.352625 0.352939 0.353865 0.355736 0.358253 0.358402 0.356083 0.354081 0.352455 0.350619 0.348937 -100 
-100 -100 0.403966 0.392465 0.372644 0.350987 0.331011 0.315497 0.304135 0.297443 0.293750 0.291496 0.289724 0.288738 0.288473 0.288610 0.289178 0.290351 0.291814 0.291984 0.290728 0.289346 0.287971 0.286421 0.285094 -100 
-100 -100 0.354988 0.343689 0.324401 0.303628 0.284894 0.270942 0.261274 0.255808 0.252902 0.251141 0.249724 0.248881 0.248602 0.248623 0.248957 0.249778 0.250767 0.250941 0.250144 0.249062 0.247851 0.246461 0.245306 -100 
-100 -100 -100 -100 -100 -100 -100 -100 -100 -100 -100 -100 -100 -100 -100 -100 -100 -100 -100 -100 -100 -100 -100 -100 -100 -100 
-100 -100 -100 -100 -100 -100 -100 -100 -100 -100 -100 -100 -100 -100 -100 -100 -100 -100 -100 -100 -100 -100 -100 -100 -100 -100 
-100 -100 -100 -100 -100 -100 -100 -100 -100 -100 -100 -100 -100 -100 -100 -100 -100 -100 -100 -100 -100 -100 -100 -100 -100 -100 
-100 -100 0.598541 0.583630 0.557271 0.527551 0.498979 0.476056 0.459043 0.448748 0.442780 0.438390 0.434200 0.431308 0.429828 0.429650 0.430530 0.432151 0.433636 0.433416 0.431244 0.428350 0.425354 0.422492 0.420386 -100 
-100 -100 0.626209 0.611028 0.584146 0.554175 0.525543 0.502137 0.484305 0.473634 0.467878 0.463244 0.458280 0.455034 0.453467 0.453261 0.454125 0.455872 0.457610 0.457262 0.454631 0.451549 0.448673 0.445682 0.443207 -100 
-100 -100 0.674723 0.658948 0.630649 0.599953 0.571131 0.546650 0.527025 0.515712 0.511502 0.506477 0.499032 0.495148 0.493476 0.493248 0.494036 0.495942 0.498252 0.497658 0.494046 0.490690 0.488250 0.485063 0.481751 -100 
-100 -100 0.727186 0.710952 0.681713 0.649705 0.619264 0.593084 0.571872 0.559317 0.554334 0.548977 0.541534 0.537864 0.536402 0.536236 0.536878 0.538463 0.540358 0.539380 0.535455 0.531843 0.529181 0.525841 0.522454 -100 
-100 -100 0.777168 0.760502 0.730551 0.696607 0.663161 0.634792 0.612231 0.597940 0.589846 0.584260 0.579390 0.576792 0.575876 0.575854 0.576282 0.577112 0.577680 0.576236 0.572664 0.568854 0.565382 0.561960 0.559238 -100 
-100 -100 0.820762 0.803145 0.771320 0.735002 0.698884 0.668248 0.643927 0.628070 0.618547 0.612743 0.608769 0.606945 0.606539 0.606668 0.606862 0.607096 0.606870 0.605038 0.601487 0.597556 0.593751 0.590295 0.587835 -100 
-100 -100 0.857330 0.838433 0.803802 0.765058 0.726676 0.693996 0.667764 0.650513 0.640007 0.633930 0.630271 0.628894 0.628915 0.629175 0.629182 0.629090 0.628569 0.626502 0.622780 0.618786 0.614982 0.611516 0.609024 -100 
-100 -100 0.879625 0.860250 0.824693 0.784677 0.744825 0.710700 0.683169 0.664888 0.653640 0.647231 0.643594 0.642396 0.642628 0.642977 0.642932 0.642746 0.642155 0.640041 0.636289 0.632296 0.628491 0.625036 0.622562 -100 
-100 -100 0.890483 0.871460 0.836851 0.796761 0.756206 0.721225 0.692874 0.673855 0.661907 0.655109 0.651387 0.650208 0.650576 0.650969 0.650894 0.650805 0.650378 0.648373 0.644641 0.640657 0.636789 0.633350 0.630971 -100 
-100 -100 0.897306 0.878460 0.844189 0.804273 0.763802 0.728328 0.699032 0.679339 0.666900 0.659693 0.655661 0.654433 0.655081 0.655478 0.655191 0.655384 0.655717 0.653908 0.649755 0.645663 0.641915 0.638479 0.635956 -100 
-100 -100 0.902831 0.883850 0.849095 0.809408 0.769820 0.734039 0.703221 0.682746 0.669902 0.662300 0.657886 0.656688 0.658324 0.658696 0.657499 0.658094 0.659972 0.658367 0.652983 0.648554 0.645027 0.641577 0.638714 -100 
-100 -100 0.904216 0.885230 0.850441 0.810683 0.770965 0.735016 0.704009 0.683326 0.670243 0.662335 0.657571 0.656096 0.657572 0.657826 0.656570 0.657260 0.659346 0.657917 0.652645 0.648344 0.644956 0.641558 0.638666 -100 
-100 -100 0.901179 0.882294 0.847878 0.807721 0.766841 0.730888 0.701082 0.680846 0.667782 0.659716 0.654663 0.652702 0.653040 0.653118 0.652544 0.652993 0.654042 0.652746 0.648830 0.645135 0.641885 0.638608 0.635929 -100 
-100 -100 0.895790 0.876632 0.841631 0.801044 0.759754 0.724054 0.695078 0.675421 0.662776 0.654763 0.649492 0.647419 0.647819 0.647789 0.646911 0.647151 0.648039 0.646830 0.643262 0.639975 0.637169 0.634009 0.631160 -100 
-100 -100 0.884551 0.864903 0.828424 0.787597 0.746641 0.711633 0.683558 0.664776 0.653096 0.645374 0.639891 0.638129 0.639886 0.639849 0.637683 0.637776 0.640070 0.638961 0.634173 0.631117 0.629224 0.626189 0.622628 -100 
-100 -100 0.857273 0.838260 0.802955 0.763580 0.724150 0.690525 0.663591 0.645625 0.634522 0.627201 0.621993 0.620392 0.622229 0.622279 0.620250 0.620508 0.622989 0.622064 0.617469 0.614638 0.612982 0.610116 0.606629 -100 
-100 -100 0.809071 0.791883 0.760614 0.724488 0.687933 0.656490 0.631128 0.613992 0.603126 0.596317 0.591875 0.590263 0.590841 0.591066 0.590683 0.591477 0.593086 0.592453 0.589388 0.586775 0.584711 0.582062 0.579414 -100 
-100 -100 0.747012 0.731519 0.703528 0.670933 0.637921 0.609270 0.585804 0.569960 0.559894 0.553808 0.550063 0.548762 0.549240 0.549702 0.550043 0.551531 0.554029 0.553742 0.550514 0.547970 0.546040 0.543613 0.541181 -100 
-100 -100 0.668264 0.654169 0.628993 0.599968 0.571352 0.545999 0.524608 0.510535 0.501904 0.496755 0.493597 0.492770 0.493682 0.494368 0.495015 0.497464 0.502829 0.502875 0.497503 0.494738 0.493465 0.491252 0.488407 -100 
-100 -100 0.579040 0.566047 0.543068 0.517027 0.491917 0.470040 0.451727 0.440009 0.433026 0.428931 0.426393 0.425826 0.426790 0.427483 0.428150 0.430601 0.435975 0.436236 0.431288 0.428934 0.428010 0.426087 0.423429 -100 
-100 -100 0.483921 0.471775 0.450574 0.426858 0.404300 0.385812 0.371446 0.362407 0.357122 0.354089 0.352220 0.351639 0.352085 0.352568 0.353180 0.354785 0.357303 0.357641 0.355677 0.354231 0.353191 0.351599 0.349846 -100 
-100 -100 0.403576 0.391970 0.371953 0.350024 0.329725 0.314001 0.302526 0.295675 0.291829 0.289653 0.288217 0.287621 0.287719 0.287988 0.288472 0.289559 0.291040 0.291376 0.290428 0.289428 0.288415 0.287055 0.285755 -100 
-100 -100 0.354432 0.343069 0.323659 0.302723 0.283801 0.269699 0.259919 0.254352 0.251389 0.249707 0.248503 0.247908 0.247851 0.247984 0.248325 0.249140 0.250170 0.250488 0.249941 0.249146 0.248191 0.246952 0.245848 -100 
-100 -100 -100 -100 -100 -100 -100 -100 -100 -100 -100 -100 -100 -100 -100 -100 -100 -100 -100 -100 -100 -100 -100 -100 -100 -100 
-100 -100 -100 -100 -100 -100 -100 -100 -100 -100 -100 -100 -100 -100 -100 -100 -100 -100 -100 -100 -100 -100 -100 -100 -100 -100 
-100 -100 -100 -100 -100 -100 -100 -100 -100 -100 -100 -100 -100 -100 -100 -100 -100 -100 -100 -100 -100 -100 -100 -100 -100 -100 
-100 -100 0.598776 0.583506 0.556431 0.526318 0.497719 0.474666 0.457457 0.447405 0.442383 0.438172 0.433334 0.430336 0.428992 0.429293 0.430900 0.433202 0.435106 0.434694 0.431761 0.427977 0.424189 0.420671 0.418104 -100 
-100 -100 0.627654 0.611938 0.583863 0.553500 0.525295 0.501773 0.483336 0.472985 0.469131 0.464575 0.457769 0.453987 0.452341 0.452591 0.454302 0.456931 0.459359 0.458900 0.455412 0.451463 0.447989 0.444353 0.441234 -100 
-100 -100 0.679907 0.663134 0.631620 0.600552 0.573844 0.549301 0.527726 0.517268 0.525089 0.519943 0.500045 0.494293 0.491810 0.491970 0.493798 0.496922 0.500485 0.499928 0.495245 0.491151 0.488746 0.484955 0.480442 -100 
-100 -100 0.732405 0.715182 0.682755 0.650412 0.622095 0.595854 0.572664 0.560860 0.567898 0.562268 0.542096 0.536440 0.534092 0.534289 0.535996 0.538866 0.542108 0.541332 0.536547 0.532368 0.529853 0.526003 0.521495 -100 
-100 -100 0.779054 0.761816 0.730585 0.696309 0.663420 0.634920 0.611505 0.597139 0.590469 0.584523 0.577439 0.574035 0.572842 0.573211 0.574570 0.576495 0.578081 0.576994 0.573144 0.568961 0.565274 0.561485 0.558303 -100 
-100 -100 0.822424 0.804233 0.771212 0.734449 0.698527 0.667701 0.642653 0.626314 0.616846 0.610572 0.605579 0.603333 0.602802 0.603318 0.604363 0.605574 0.606230 0.604903 0.601468 0.597406 0.593383 0.589705 0.587082 -100 
-100 -100 0.860823 0.841063 0.804150 0.764723 0.726645 0.693720 0.666367 0.648234 0.636938 0.630301 0.626270 0.624643 0.624598 0.625234 0.626070 0.626905 0.627163 0.625714 0.622420 0.618479 0.614464 0.610897 0.608476 -100 
-100 -100 0.882750 0.862555 0.824813 0.784179 0.744677 0.710339 0.681694 0.662512 0.650403 0.643424 0.639473 0.638048 0.638237 0.638940 0.639674 0.640417 0.640667 0.639222 0.635926 0.632048 0.628103 0.624611 0.622250 -100 
-100 -100 0.890873 0.871431 0.836025 0.795722 0.755539 0.720449 0.691325 0.671689 0.659150 0.651859 0.647740 0.646324 0.646817 0.647546 0.648068 0.648975 0.649722 0.648367 0.644725 0.640735 0.636839 0.633363 0.630951 -100 
-100 -100 0.896579 0.877527 0.842966 0.803248 0.763699 0.728205 0.697845 0.677612 0.664816 0.657233 0.652787 0.651413 0.652568 0.653314 0.653327 0.654705 0.656886 0.655658 0.650767 0.646272 0.642453 0.638925 0.636231 -100 
-100 -100 0.902032 0.882894 0.848082 0.809161 0.772179 0.736446 0.702977 0.681604 0.668494 0.660646 0.655971 0.654994 0.660728 0.661508 0.657259 0.659344 0.664413 0.663290 0.655538 0.649998 0.647061 0.643428 0.639413 -100 
-100 -100 0.903943 0.884695 0.849649 0.810480 0.773234 0.737302 0.703724 0.682296 0.669149 0.661144 0.656208 0.655046 0.660729 0.661397 0.656988 0.659085 0.664320 0.663298 0.655557 0.650107 0.647316 0.643727 0.639651 -100 
-100 -100 0.902521 0.883050 0.847448 0.806876 0.766445 0.730382 0.699815 0.679567 0.666846 0.658840 0.653569 0.651738 0.653108 0.653540 0.652765 0.654145 0.657260 0.656329 0.651025 0.646811 0.643634 0.640246 0.637163 -100 
-100 -100 0.900583 0.880198 0.842411 0.800356 0.758488 0.722541 0.693484 0.674279 0.662423 0.654592 0.648984 0.647140 0.649070 0.649353 0.647646 0.648393 0.651261 0.650386 0.645442 0.641975 0.639614 0.636410 0.632959 -100 
-100 -100 0.900017 0.877908 0.831579 0.787774 0.745314 0.709902 0.682066 0.664146 0.654241 0.646801 0.640437 0.639488 0.646379 0.646641 0.640282 0.640614 0.652303 0.651486 0.637752 0.634282 0.635237 0.632193 0.625419 -100 
-100 -100 0.873024 0.851551 0.806405 0.764015 0.723009 0.688931 0.662203 0.645029 0.635626 0.628569 0.622527 0.621810 0.628836 0.629172 0.622870 0.623268 0.635049 0.634418 0.620972 0.617840 0.619136 0.616324 0.609640 -100 
-100 -100 0.814740 0.796320 0.762213 0.724468 0.687022 0.655180 0.629719 0.612848 0.602539 0.595881 0.591322 0.590216 0.592441 0.592947 0.591573 0.592580 0.596156 0.595845 0.591406 0.588947 0.587771 0.585259 0.581928 -100 
-100 -100 0.749592 0.733495 0.704213 0.670798 0.637404 0.608385 0.584447 0.568422 0.558343 0.552345 0.548903 0.548314 0.550038 0.550812 0.550711 0.552641 0.557667 0.557693 0.552551 0.550064 0.549129 0.546879 0.543706 -100 
-100 -100 0.669320 0.654936 0.629311 0.600025 0.572063 0.546367 0.523527 0.508834 0.499737 0.494654 0.492209 0.492527 0.495162 0.496244 0.496436 0.500300 0.513616 0.513950 0.501270 0.497717 0.500202 0.498132 0.491506 -100 
-100 -100 0.579517 0.566364 0.543184 0.517068 0.492750 0.470570 0.450763 0.438360 0.430829 0.426784 0.424997 0.425597 0.428285 0.429353 0.429521 0.433290 0.446585 0.447093 0.434788 0.431677 0.434421 0.432637 0.426283 -100 
-100 -100 0.483976 0.471743 0.450407 0.426577 0.404070 0.385344 0.370416 0.360962 0.355351 0.352345 0.350920 0.351046 0.352410 0.353154 0.353511 0.355396 0.359776 0.360311 0.356888 0.355538 0.355316 0.353885 0.351571 -100 
-100 -100 0.403253 0.391618 0.371551 0.349569 0.329233 0.313343 0.301560 0.294448 0.290416 0.288276 0.287119 0.286930 0.287515 0.287987 0.288446 0.289640 0.291708 0.292195 0.290975 0.290175 0.289571 0.288335 0.286859 -100 
-100 -100 0.353893 0.342529 0.323113 0.302161 0.283192 0.268968 0.258994 0.253252 0.250192 0.248570 0.247581 0.247271 0.247521 0.247829 0.248231 0.249115 0.250317 0.250752 0.250283 0.249672 0.248931 0.247786 0.246662 -100 
-100 -100 -100 -100 -100 -100 -100 -100 -100 -100 -100 -100 -100 -100 -100 -100 -100 -100 -100 -100 -100 -100 -100 -100 -100 -100 
-100 -100 -100 -100 -100 -100 -100 -100 -100 -100 -100 -100 -100 -100 -100 -100 -100 -100 -100 -100 -100 -100 -100 -100 -100 -100 
-100 -100 -100 -100 -100 -100 -100 -100 -100 -100 -100 -100 -100 -100 -100 -100 -100 -100 -100 -100 -100 -100 -100 -100 -100 -100 
-100 -100 0.598331 0.582797 0.555258 0.524608 0.495545 0.472222 0.454972 0.445084 0.440359 0.436510 0.432073 0.429500 0.428632 0.429425 0.431498 0.434127 0.436090 0.435386 0.431833 0.427251 0.422664 0.418563 0.415704 -100 
-100 -100 0.627101 0.611156 0.582674 0.551835 0.523214 0.499434 0.480936 0.470716 0.467112 0.462870 0.456419 0.453022 0.451838 0.452581 0.454772 0.457770 0.460308 0.459609 0.455543 0.450816 0.446549 0.442348 0.438966 -100 
-100 -100 0.679140 0.662200 0.630390 0.598960 0.571942 0.547174 0.525492 0.515094 0.523053 0.518123 0.498503 0.493064 0.491024 0.491668 0.493974 0.497528 0.501280 0.500588 0.495435 0.490627 0.487455 0.483148 0.478433 -100 
-100 -100 0.731383 0.714062 0.681454 0.648881 0.620361 0.593951 0.570634 0.558809 0.565856 0.560302 0.540263 0.534789 0.532790 0.533445 0.535666 0.539056 0.542616 0.541863 0.536769 0.532023 0.528860 0.524583 0.519915 -100 
-100 -100 0.777776 0.760494 0.729187 0.694816 0.661840 0.633231 0.609690 0.595219 0.588435 0.582390 0.575239 0.571847 0.570852 0.571628 0.573569 0.576130 0.578214 0.577332 0.573366 0.568832 0.564711 0.560603 0.557279 -100 
-100 -100 0.820865 0.802685 0.769694 0.732978 0.697112 0.666246 0.641040 0.624494 0.614769 0.608235 0.603015 0.600639 0.600184 0.601055 0.602719 0.604660 0.605960 0.605012 0.601654 0.597449 0.593186 0.589303 0.586568 -100 
-100 -100 0.858978 0.839273 0.802491 0.763239 0.725370 0.692469 0.664909 0.646484 0.634825 0.627819 0.623453 0.621594 0.621528 0.622476 0.623954 0.625584 0.626591 0.625649 0.622576 0.618645 0.614536 0.610854 0.608353 -100 
-100 -100 0.880697 0.860573 0.822985 0.782568 0.743322 0.709062 0.680251 0.660799 0.648325 0.640957 0.636625 0.634910 0.635020 0.636007 0.637382 0.638938 0.639977 0.639097 0.636088 0.632296 0.628327 0.624775 0.622355 -100 
-100 -100 0.888761 0.869355 0.834038 0.793890 0.753903 0.718919 0.689761 0.669987 0.657202 0.649582 0.645088 0.643365 0.643760 0.644752 0.645900 0.647612 0.649143 0.648338 0.644974 0.641076 0.637175 0.633647 0.631179 -100 
-100 -100 0.894538 0.875463 0.840888 0.801216 0.761777 0.726400 0.696119 0.675905 0.663035 0.655236 0.650461 0.648795 0.649849 0.650856 0.651493 0.653667 0.656610 0.655883 0.651211 0.646769 0.642930 0.639339 0.636581 -100 
-100 -100 0.900146 0.880919 0.845972 0.806976 0.770007 0.734387 0.701095 0.679893 0.666905 0.658977 0.654023 0.652786 0.658407 0.659454 0.655855 0.658723 0.664536 0.663861 0.656255 0.650728 0.647771 0.644067 0.639964 -100 
-100 -100 0.902138 0.882767 0.847520 0.808203 0.770913 0.735091 0.701745 0.680587 0.667684 0.659723 0.654607 0.653255 0.658858 0.659794 0.655994 0.658813 0.664724 0.664113 0.656507 0.651074 0.648274 0.644635 0.640483 -100 
-100 -100 0.900736 0.881137 0.845335 0.804602 0.764123 0.728166 0.697849 0.677917 0.665494 0.657612 0.652275 0.650336 0.651695 0.652370 0.652101 0.654094 0.657790 0.657249 0.652133 0.647999 0.644853 0.641460 0.638353 -100 
-100 -100 0.898884 0.878387 0.840425 0.798227 0.756317 0.720478 0.691678 0.672809 0.661288 0.653611 0.647960 0.646039 0.647969 0.648461 0.647184 0.648453 0.651837 0.651355 0.646670 0.643369 0.641112 0.637966 0.634541 -100 
-100 -100 0.898528 0.876334 0.829869 0.785949 0.743460 0.708153 0.680560 0.662967 0.653415 0.646109 0.639644 0.638594 0.645461 0.645899 0.639918 0.640708 0.652872 0.652465 0.639051 0.635827 0.636967 0.634047 0.627336 -100 
-100 -100 0.871851 0.850323 0.805088 0.762623 0.721600 0.687609 0.661063 0.644124 0.634980 0.628003 0.621849 0.621047 0.628058 0.628552 0.622566 0.623344 0.635542 0.635322 0.622249 0.619431 0.620976 0.618342 0.611750 -100 
-100 -100 0.813970 0.795518 0.761362 0.723585 0.686133 0.654336 0.628954 0.612161 0.601928 0.595275 0.590663 0.589548 0.591833 0.592484 0.591332 0.592610 0.596506 0.596572 0.592544 0.590458 0.589584 0.587276 0.584047 -100 
-100 -100 0.749231 0.733121 0.703815 0.670392 0.636982 0.607959 0.584009 0.567920 0.557764 0.551706 0.548252 0.547734 0.549598 0.550514 0.550536 0.552607 0.557824 0.558168 0.553454 0.551375 0.550781 0.548740 0.545652 -100 
-100 -100 0.669287 0.654903 0.629265 0.599976 0.571955 0.546213 0.523311 0.508448 0.499165 0.493982 0.491566 0.492035 0.494905 0.496132 0.496341 0.500212 0.513570 0.514148 0.501899 0.498765 0.501614 0.499739 0.493152 -100 
-100 -100 0.579538 0.566420 0.543275 0.517202 0.492841 0.470595 0.450662 0.438012 0.430234 0.426081 0.424353 0.425148 0.428104 0.429334 0.429499 0.433226 0.446489 0.447172 0.435224 0.432461 0.435503 0.433876 0.427541 -100 
-100 -100 0.483793 0.471629 0.450405 0.426695 0.404226 0.385427 0.370301 0.360566 0.354714 0.351618 0.350277 0.350612 0.352232 0.353149 0.353560 0.355438 0.359810 0.360447 0.357236 0.356098 0.356050 0.354710 0.352415 -100 
-100 -100 0.402795 0.391247 0.371329 0.349504 0.329241 0.313282 0.301295 0.293926 0.289704 0.287531 0.286499 0.286535 0.287370 0.288023 0.288571 0.289791 0.291864 0.292399 0.291278 0.290578 0.290052 0.288850 0.287376 -100 
-100 -100 0.353243 0.341967 0.322705 0.301913 0.283026 0.268739 0.258573 0.252612 0.249420 0.247816 0.246989 0.246918 0.247415 0.247907 0.248413 0.249336 0.250546 0.250997 0.250564 0.249990 0.249271 0.248125 0.246990 -100 
-100 -100 -100 -100 -100 -100 -100 -100 -100 -100 -100 -100 -100 -100 -100 -100 -100 -100 -100 -100 -100 -100 -100 -100 -100 -100 
-100 -100 -100 -100 -100 -100 -100 -100 -100 -100 -100 -100 -100 -100 -100 -100 -100 -100 -100 -100 -100 -100 -100 -100 -100 -100 
-100 -100 -100 -100 -100 -100 -100 -100 -100 -100 -100 -100 -100 -100 -100 -100 -100 -100 -100 -100 -100 -100 -100 -100 -100 -100 
-100 -100 0.596964 0.581310 0.553623 0.522381 0.492488 0.468789 0.451636 0.441823 0.436740 0.433429 0.430466 0.428855 0.428838 0.430115 0.432349 0.434922 0.436578 0.435512 0.431513 0.426282 0.420906 0.416358 0.413433 -100 
-100 -100 0.624275 0.608458 0.580440 0.549144 0.519364 0.495221 0.477164 0.466864 0.461835 0.458138 0.454290 0.452230 0.452129 0.453379 0.455600 0.458402 0.460439 0.459389 0.455052 0.449664 0.444375 0.439749 0.436571 -100 
-100 -100 0.672073 0.655854 0.626815 0.595181 0.565740 0.540614 0.520422 0.509221 0.505304 0.500928 0.494471 0.491631 0.491535 0.492736 0.494716 0.497794 0.500543 0.499535 0.494583 0.489071 0.484171 0.479482 0.475765 -100 
-100 -100 0.723810 0.707323 0.677683 0.645127 0.614408 0.587731 0.565875 0.553183 0.548116 0.542989 0.536115 0.533122 0.532979 0.534156 0.536090 0.539110 0.541827 0.540882 0.536082 0.530741 0.525978 0.521381 0.517709 -100 
-100 -100 0.773108 0.756348 0.726263 0.692135 0.658563 0.629888 0.606849 0.592187 0.583703 0.577840 0.572857 0.570388 0.570179 0.571364 0.573455 0.576117 0.578129 0.577270 0.573349 0.568469 0.563650 0.559304 0.556233 -100 
-100 -100 0.815936 0.798381 0.766739 0.730665 0.694867 0.664116 0.639176 0.622607 0.612261 0.605706 0.601141 0.599020 0.598915 0.600112 0.602136 0.604501 0.606176 0.605439 0.602097 0.597732 0.593200 0.589151 0.586385 -100 
-100 -100 0.851636 0.832942 0.798864 0.760809 0.723327 0.690710 0.663576 0.645295 0.633600 0.626438 0.621865 0.619881 0.619885 0.621092 0.623046 0.625300 0.627024 0.626426 0.623329 0.619366 0.615261 0.611463 0.608762 -100 
-100 -100 0.873405 0.854259 0.819315 0.780097 0.741285 0.707373 0.679063 0.659820 0.647391 0.639821 0.635115 0.633125 0.633162 0.634361 0.636267 0.638503 0.640290 0.639806 0.636868 0.633125 0.629238 0.625594 0.622962 -100 
-100 -100 0.884261 0.865344 0.831042 0.791472 0.751608 0.716939 0.688374 0.668865 0.656169 0.648391 0.643543 0.641484 0.641549 0.642728 0.644576 0.646892 0.648847 0.648442 0.645487 0.641752 0.637883 0.634283 0.631714 -100 
-100 -100 0.891429 0.872492 0.838159 0.798377 0.758255 0.723129 0.694059 0.674416 0.661799 0.653941 0.648839 0.646704 0.646975 0.648143 0.649819 0.652426 0.655124 0.654783 0.651201 0.647223 0.643429 0.639795 0.637036 -100 
-100 -100 0.897489 0.878197 0.843016 0.803047 0.763437 0.727996 0.697817 0.677928 0.665869 0.658000 0.652270 0.650153 0.651106 0.652256 0.653337 0.656394 0.660811 0.660526 0.655313 0.650865 0.647379 0.643697 0.640407 -100 
-100 -100 0.899139 0.879729 0.844313 0.804048 0.764135 0.728515 0.698324 0.678537 0.666629 0.658805 0.652995 0.650788 0.651670 0.652685 0.653588 0.656559 0.661001 0.660773 0.655629 0.651321 0.648011 0.644427 0.641142 -100 
-100 -100 0.896108 0.876813 0.841746 0.801080 0.760031 0.724409 0.695408 0.676170 0.664122 0.656395 0.650973 0.648582 0.648756 0.649526 0.650553 0.652887 0.655770 0.655606 0.652155 0.648638 0.645492 0.642171 0.639359 -100 
-100 -100 0.890866 0.871362 0.835812 0.794782 0.753361 0.718002 0.689852 0.671273 0.659784 0.652210 0.646624 0.644197 0.644475 0.645034 0.645501 0.647322 0.649804 0.649732 0.646855 0.643995 0.641486 0.638473 0.635656 -100 
-100 -100 0.880203 0.860286 0.823381 0.782204 0.741175 0.706503 0.679226 0.661561 0.651273 0.643934 0.637802 0.635554 0.637114 0.637558 0.636551 0.638034 0.641826 0.641888 0.637947 0.635554 0.634329 0.631631 0.628090 -100 
-100 -100 0.853854 0.834653 0.799049 0.759436 0.719970 0.686616 0.660302 0.643190 0.633211 0.626118 0.620244 0.618222 0.619918 0.620383 0.619306 0.620707 0.624497 0.624735 0.621152 0.619203 0.618419 0.616044 0.612659 -100 
-100 -100 0.806879 0.789568 0.758102 0.721837 0.685225 0.653924 0.628875 0.612067 0.601567 0.594788 0.590093 0.588399 0.589123 0.589739 0.589971 0.591513 0.594026 0.594462 0.592610 0.591090 0.589953 0.587891 0.585509 -100 
-100 -100 0.746114 0.730533 0.702376 0.669664 0.636496 0.607839 0.584450 0.568499 0.558289 0.552055 0.548274 0.547203 0.548150 0.548993 0.549569 0.551342 0.554285 0.554897 0.553006 0.551732 0.550907 0.549101 0.546858 -100 
-100 -100 0.668510 0.654334 0.628924 0.599716 0.570647 0.545153 0.523826 0.509368 0.500214 0.494807 0.491842 0.491551 0.493451 0.494521 0.494837 0.497074 0.502352 0.503081 0.499138 0.497778 0.497847 0.496225 0.493318 -100 
-100 -100 0.579491 0.566501 0.543427 0.517342 0.491838 0.469747 0.451300 0.438963 0.431279 0.426885 0.424628 0.424734 0.426796 0.427909 0.428189 0.430288 0.435372 0.436103 0.432377 0.431229 0.431474 0.430021 0.427242 -100 
-100 -100 0.483617 0.471623 0.450662 0.427214 0.404669 0.385957 0.371087 0.361267 0.355287 0.352003 0.350419 0.350500 0.351778 0.352739 0.353375 0.354836 0.357202 0.357821 0.356584 0.355856 0.355437 0.354127 0.352387 -100 
-100 -100 0.402374 0.391004 0.371390 0.349888 0.329769 0.313841 0.301785 0.294190 0.289780 0.287504 0.286452 0.286533 0.287397 0.288180 0.288861 0.289964 0.291400 0.291870 0.291264 0.290606 0.289875 0.288628 0.287323 -100 
-100 -100 0.352617 0.341508 0.322545 0.302070 0.283381 0.269095 0.258748 0.252534 0.249161 0.247525 0.246798 0.246905 0.247584 0.248244 0.248864 0.249764 0.250791 0.251153 0.250738 0.250077 0.249214 0.247984 0.246848 -100 
-100 -100 -100 -100 -100 -100 -100 -100 -100 -100 -100 -100 -100 -100 -100 -100 -100 -100 -100 -100 -100 -100 -100 -100 -100 -100 
-100 -100 -100 -100 -100 -100 -100 -100 -100 -100 -100 -100 -100 -100 -100 -100 -100 -100 -100 -100 -100 -100 -100 -100 -100 -100 
-100 -100 -100 -100 -100 -100 -100 -100 -100 -100 -100 -100 -100 -100 -100 -100 -100 -100 -100 -100 -100 -100 -100 -100 -100 -100 
-100 -100 0.596277 0.580465 0.552493 0.520740 0.490299 0.466256 0.449026 0.439320 0.434476 0.431744 0.429707 0.429054 0.429925 0.431582 0.433696 0.436047 0.437430 0.436018 0.431584 0.425888 0.420068 0.415256 0.412258 -100 
-100 -100 0.622741 0.606928 0.578946 0.547326 0.517063 0.492596 0.474452 0.464168 0.459180 0.456082 0.453432 0.452600 0.453756 0.455408 0.457209 0.459655 0.461390 0.459983 0.455172 0.449253 0.443432 0.438549 0.435381 -100 
-100 -100 0.668862 0.652952 0.624702 0.593108 0.563352 0.537958 0.517639 0.506248 0.501570 0.497800 0.493431 0.492364 0.494523 0.496149 0.496822 0.499255 0.501749 0.500379 0.494803 0.488665 0.483087 0.478156 0.474591 -100 
-100 -100 0.720149 0.704071 0.675399 0.643101 0.612268 0.585426 0.563445 0.550530 0.544630 0.540015 0.535122 0.533793 0.535832 0.537407 0.538061 0.540512 0.543082 0.541857 0.536485 0.530580 0.525214 0.520411 0.516889 -100 
-100 -100 0.770233 0.753784 0.724285 0.690504 0.657082 0.628392 0.605251 0.590501 0.581911 0.576368 0.572185 0.570592 0.571407 0.572916 0.574677 0.577230 0.579277 0.578305 0.574053 0.568816 0.563679 0.559180 0.556099 -100 
-100 -100 0.813215 0.795990 0.764934 0.729490 0.694307 0.663713 0.638542 0.621903 0.611651 0.605223 0.600823 0.599021 0.599391 0.600837 0.602917 0.605516 0.607548 0.606849 0.603214 0.598646 0.594075 0.589906 0.586937 -100 
-100 -100 0.849034 0.830714 0.797186 0.760138 0.723962 0.691661 0.663919 0.645510 0.634114 0.626928 0.621964 0.619903 0.620101 0.621499 0.623669 0.626421 0.628960 0.628507 0.624915 0.620835 0.617038 0.613125 0.609896 -100 
-100 -100 0.870995 0.852179 0.817712 0.779491 0.742024 0.708498 0.679663 0.660351 0.648252 0.640601 0.635360 0.633127 0.633202 0.634548 0.636737 0.639547 0.642206 0.641908 0.638514 0.634688 0.631143 0.627376 0.624181 -100 
-100 -100 0.882436 0.863657 0.829568 0.790512 0.751319 0.717013 0.688501 0.669144 0.656730 0.648906 0.643672 0.641347 0.641303 0.642597 0.644798 0.647624 0.650123 0.649903 0.646815 0.643041 0.639308 0.635580 0.632660 -100 
-100 -100 0.891020 0.871871 0.837023 0.797119 0.757052 0.722235 0.693652 0.674439 0.662310 0.654476 0.648935 0.646430 0.646392 0.647651 0.649813 0.652898 0.655950 0.655798 0.652307 0.648434 0.644853 0.641094 0.637950 -100 
-100 -100 0.899334 0.879360 0.842307 0.801460 0.761147 0.725976 0.696905 0.677895 0.667192 0.659419 0.652542 0.649768 0.650094 0.651300 0.653079 0.656640 0.661662 0.661596 0.656347 0.652287 0.649555 0.645776 0.641655 -100 
-100 -100 0.900486 0.880439 0.843234 0.802137 0.761541 0.726237 0.697241 0.678418 0.667940 0.660265 0.653333 0.650457 0.650662 0.651704 0.653299 0.656753 0.661780 0.661787 0.656665 0.652804 0.650289 0.646647 0.642567 -100 
-100 -100 0.893887 0.874591 0.839409 0.798821 0.757893 0.722736 0.694512 0.675962 0.664625 0.657064 0.651237 0.648398 0.648047 0.648812 0.650363 0.653126 0.656288 0.656370 0.653209 0.649968 0.647134 0.643807 0.640744 -100 
-100 -100 0.885152 0.866352 0.832124 0.792139 0.751489 0.716784 0.689275 0.671301 0.660462 0.653013 0.646974 0.644013 0.643590 0.644096 0.645176 0.647487 0.650370 0.650587 0.647940 0.645302 0.643006 0.640061 0.637191 -100 
-100 -100 0.870680 0.852234 0.818473 0.779351 0.739768 0.705925 0.679158 0.662142 0.652908 0.645606 0.638387 0.635181 0.635268 0.635611 0.635864 0.638079 0.642333 0.642735 0.639103 0.636939 0.636097 0.633533 0.629877 -100 
-100 -100 0.844462 0.826803 0.794476 0.757047 0.719120 0.686613 0.660755 0.644210 0.635200 0.628070 0.621062 0.618062 0.618288 0.618627 0.618748 0.620807 0.625004 0.625578 0.622347 0.620674 0.620307 0.618103 0.614643 -100 
-100 -100 0.801411 0.785044 0.755352 0.720549 0.685015 0.654425 0.629845 0.613410 0.603310 0.596450 0.591163 0.588869 0.588922 0.589408 0.590020 0.591806 0.594473 0.595174 0.593726 0.592557 0.591707 0.589823 0.587521 -100 
-100 -100 0.743850 0.728724 0.701361 0.669505 0.637052 0.608960 0.586012 0.570390 0.560497 0.554124 0.549754 0.548150 0.548717 0.549421 0.550004 0.551708 0.554348 0.555128 0.553896 0.553064 0.552575 0.550922 0.548692 -100 
-100 -100 0.668752 0.654687 0.629253 0.600440 0.571670 0.546608 0.525834 0.511774 0.503098 0.497499 0.493712 0.492840 0.494705 0.495626 0.495473 0.497231 0.501323 0.502121 0.499521 0.498840 0.499390 0.497886 0.494841 -100 
-100 -100 0.580531 0.567579 0.544349 0.518549 0.493246 0.471462 0.453415 0.441342 0.434055 0.429446 0.426404 0.426016 0.428130 0.429149 0.428979 0.430584 0.434433 0.435147 0.432644 0.432049 0.432677 0.431273 0.428321 -100 
-100 -100 0.484107 0.472260 0.451514 0.428474 0.406275 0.387751 0.372908 0.363030 0.357077 0.353604 0.351635 0.351507 0.352769 0.353751 0.354324 0.355585 0.357478 0.358015 0.357109 0.356508 0.356148 0.354803 0.352988 -100 
-100 -100 0.402429 0.391248 0.371963 0.350889 0.331103 0.315275 0.303086 0.295267 0.290708 0.288306 0.287159 0.287276 0.288256 0.289142 0.289847 0.290862 0.292083 0.292436 0.291828 0.291102 0.290282 0.288946 0.287582 -100 
-100 -100 0.352400 0.341485 0.322867 0.302798 0.284408 0.270171 0.259636 0.253150 0.249588 0.247880 0.247199 0.247461 0.248328 0.249131 0.249809 0.250667 0.251569 0.251800 0.251262 0.250455 0.249448 0.248103 0.246903 -100 
-100 -100 -100 -100 -100 -100 -100 -100 -100 -100 -100 -100 -100 -100 -100 -100 -100 -100 -100 -100 -100 -100 -100 -100 -100 -100 
-100 -100 -100 -100 -100 -100 -100 -100 -100 -100 -100 -100 -100 -100 -100 -100 -100 -100 -100 -100 -100 -100 -100 -100 -100 -100 
-100 -100 -100 -100 -100 -100 -100 -100 -100 -100 -100 -100 -100 -100 -100 -100 -100 -100 -100 -100 -100 -100 -100 -100 -100 -100 
-100 -100 0.596008 0.580032 0.551801 0.519741 0.489258 0.464999 0.447430 0.437840 0.433473 0.431281 0.429866 0.430062 0.431975 0.433841 0.435364 0.437323 0.438545 0.436848 0.431961 0.426057 0.420177 0.415327 0.412269 -100 
-100 -100 0.622157 0.606255 0.578182 0.546475 0.516634 0.491967 0.473086 0.462852 0.458593 0.456058 0.453865 0.454135 0.457184 0.459062 0.459465 0.461329 0.463114 0.461389 0.455786 0.449548 0.443721 0.438792 0.435459 -100 
-100 -100 0.667634 0.651785 0.623991 0.592931 0.568420 0.542839 0.517239 0.505753 0.503391 0.500215 0.494791 0.495438 0.502866 0.504730 0.500698 0.501986 0.507085 0.505335 0.496099 0.489393 0.484184 0.479187 0.474920 -100 
-100 -100 0.718668 0.702717 0.674611 0.643016 0.617703 0.590755 0.563381 0.550343 0.546729 0.542653 0.536618 0.536929 0.544147 0.545944 0.541951 0.543300 0.548579 0.546999 0.537919 0.531449 0.526471 0.521606 0.517367 -100 
-100 -100 0.769246 0.752861 0.723425 0.690068 0.657758 0.629112 0.605025 0.590210 0.582297 0.577142 0.573082 0.572345 0.574897 0.576582 0.577013 0.579154 0.581568 0.580358 0.575172 0.569617 0.564601 0.560057 0.556670 -100 
-100 -100 0.813277 0.795990 0.764510 0.729608 0.695865 0.665449 0.639199 0.622375 0.612625 0.606421 0.601906 0.600442 0.601544 0.603118 0.604770 0.607368 0.609977 0.609130 0.604620 0.599829 0.595573 0.591340 0.587868 -100 
-100 -100 0.854117 0.835261 0.798028 0.761658 0.728371 0.696392 0.666172 0.647222 0.636544 0.629421 0.623657 0.621470 0.622010 0.623491 0.625583 0.628777 0.633688 0.633154 0.627115 0.622798 0.620114 0.616090 0.611418 -100 
-100 -100 0.876437 0.857040 0.818757 0.781195 0.746632 0.713504 0.682298 0.662503 0.651138 0.643483 0.637288 0.634751 0.634987 0.636368 0.638559 0.641896 0.647011 0.646647 0.640765 0.636676 0.634228 0.630303 0.625602 -100 
-100 -100 0.884187 0.865101 0.829908 0.791210 0.753304 0.719394 0.690291 0.670965 0.659418 0.651608 0.645467 0.642856 0.642801 0.644076 0.646290 0.649464 0.653052 0.652754 0.648484 0.644444 0.641124 0.637203 0.633451 -100 
-100 -100 0.894515 0.874698 0.837813 0.797629 0.758158 0.723708 0.695122 0.676327 0.665745 0.657954 0.650935 0.647982 0.647934 0.649136 0.651241 0.654784 0.659490 0.659271 0.654081 0.649933 0.647054 0.643072 0.638748 -100 
-100 -100 0.910429 0.888656 0.844777 0.802416 0.762256 0.727431 0.698800 0.680997 0.679835 0.672117 0.655886 0.652029 0.652702 0.653831 0.655134 0.659853 0.673855 0.673772 0.659712 0.655160 0.655311 0.651276 0.643472 -100 
-100 -100 0.911061 0.889258 0.845315 0.802731 0.762284 0.727381 0.698947 0.681441 0.680608 0.673022 0.656698 0.652698 0.653208 0.654148 0.655262 0.659881 0.673918 0.673936 0.660027 0.655712 0.656117 0.652243 0.644487 -100 
-100 -100 0.895362 0.875599 0.838896 0.798158 0.757778 0.723161 0.695414 0.677692 0.668398 0.660970 0.653369 0.649910 0.649426 0.650058 0.651511 0.654778 0.659795 0.659893 0.655009 0.651593 0.649705 0.646222 0.641862 -100 
-100 -100 0.882481 0.863935 0.830019 0.790716 0.751041 0.717046 0.690112 0.673130 0.664365 0.657051 0.649206 0.645508 0.644826 0.645173 0.646218 0.649043 0.653654 0.653928 0.649751 0.646942 0.645531 0.642490 0.638493 -100 
-100 -100 0.865122 0.847452 0.815392 0.777725 0.740544 0.707580 0.680639 0.665206 0.661359 0.654165 0.641775 0.637175 0.637854 0.638025 0.637345 0.640649 0.650241 0.650764 0.642258 0.639774 0.643603 0.640973 0.632337 -100 
-100 -100 0.838773 0.821969 0.791499 0.755639 0.720171 0.688551 0.662489 0.647464 0.643764 0.636708 0.624540 0.620174 0.621034 0.621209 0.620355 0.623447 0.632929 0.633637 0.625602 0.623675 0.628011 0.625788 0.617401 -100 
-100 -100 0.797956 0.782138 0.753439 0.719717 0.685360 0.655513 0.631401 0.615769 0.607206 0.600379 0.593647 0.590731 0.590850 0.591191 0.591442 0.593526 0.597664 0.598447 0.595751 0.594616 0.594787 0.592938 0.589639 -100 
-100 -100 0.742895 0.727971 0.700789 0.669601 0.638023 0.610532 0.587961 0.572874 0.563901 0.557516 0.552263 0.550347 0.551488 0.552062 0.551794 0.553502 0.557342 0.558152 0.555818 0.555156 0.555724 0.554112 0.550890 -100 
-100 -100 0.671740 0.657397 0.630234 0.601577 0.573441 0.548846 0.528306 0.514782 0.507199 0.501562 0.496846 0.496015 0.503190 0.504015 0.498519 0.500240 0.510994 0.511775 0.502434 0.501843 0.505560 0.504067 0.497699 -100 
-100 -100 0.584235 0.570957 0.545884 0.520148 0.495383 0.473938 0.455966 0.444284 0.437990 0.433306 0.429353 0.429064 0.436426 0.437401 0.432025 0.433555 0.443830 0.444487 0.435401 0.434871 0.438606 0.437181 0.430913 -100 
-100 -100 0.485400 0.473565 0.452615 0.429897 0.408160 0.389851 0.374961 0.365131 0.359478 0.355897 0.353467 0.353312 0.355316 0.356314 0.356131 0.357262 0.359848 0.360295 0.358529 0.357990 0.358309 0.356917 0.354337 -100 
-100 -100 0.402926 0.391873 0.372747 0.352041 0.332611 0.316900 0.304592 0.296630 0.292047 0.289553 0.288270 0.288452 0.289795 0.290756 0.291216 0.292153 0.293552 0.293799 0.292810 0.292029 0.291355 0.289944 0.288292 -100 
-100 -100 0.352516 0.341762 0.323428 0.303719 0.285624 0.271450 0.260758 0.254061 0.250362 0.248586 0.247911 0.248299 0.249363 0.250272 0.250936 0.251748 0.252596 0.252718 0.252025 0.251112 0.250049 0.248617 0.247311 -100 
-100 -100 -100 -100 -100 -100 -100 -100 -100 -100 -100 -100 -100 -100 -100 -100 -100 -100 -100 -100 -100 -100 -100 -100 -100 -100 
-100 -100 -100 -100 -100 -100 -100 -100 -100 -100 -100 -100 -100 -100 -100 -100 -100 -100 -100 -100 -100 -100 -100 -100 -100 -100 
-100 -100 -100 -100 -100 -100 -100 -100 -100 -100 -100 -100 -100 -100 -100 -100 -100 -100 -100 -100 -100 -100 -100 -100 -100 -100 
-100 -100 0.595671 0.579566 0.551105 0.518805 0.488138 0.463816 0.446304 0.436863 0.432758 0.430983 0.430118 0.430833 0.433070 0.434909 0.436070 0.437529 0.438318 0.436453 0.431679 0.426051 0.420485 0.415882 0.412957 -100 
-100 -100 0.621835 0.605795 0.577473 0.545504 0.515454 0.490713 0.471894 0.461816 0.457818 0.455721 0.454117 0.454945 0.458351 0.460200 0.460205 0.461522 0.462829 0.460913 0.455426 0.449466 0.443959 0.439279 0.436080 -100 
-100 -100 0.667290 0.651310 0.623251 0.591931 0.567206 0.541556 0.516032 0.504703 0.502576 0.499857 0.495091 0.496344 0.504178 0.506012 0.501523 0.502203 0.506755 0.504779 0.495654 0.489217 0.484325 0.479572 0.475426 -100 
-100 -100 0.718062 0.702048 0.673786 0.642047 0.616611 0.589653 0.562375 0.549496 0.546109 0.542482 0.537083 0.537977 0.545582 0.547348 0.542904 0.543654 0.548381 0.546544 0.537505 0.531232 0.526509 0.521856 0.517721 -100 
-100 -100 0.768129 0.751807 0.722467 0.689209 0.656990 0.628441 0.604478 0.589832 0.582168 0.577406 0.573856 0.573600 0.576462 0.578105 0.578151 0.579785 0.581735 0.580229 0.574938 0.569433 0.564556 0.560147 0.556834 -100 
-100 -100 0.811612 0.794541 0.763438 0.728924 0.695519 0.665340 0.639254 0.622605 0.613089 0.607204 0.603076 0.601982 0.603327 0.604841 0.606154 0.608344 0.610595 0.609416 0.604622 0.599705 0.595447 0.591253 0.587801 -100 
-100 -100 0.852050 0.833543 0.796939 0.761210 0.728508 0.696900 0.666873 0.648107 0.637641 0.630759 0.625256 0.623326 0.624043 0.625435 0.627200 0.630070 0.634746 0.633844 0.627320 0.622693 0.619871 0.615780 0.611055 -100 
-100 -100 0.874531 0.855504 0.817888 0.781028 0.747127 0.714459 0.683518 0.663946 0.652778 0.645292 0.639232 0.636811 0.637104 0.638340 0.640207 0.643247 0.648139 0.647387 0.640944 0.636440 0.633744 0.629669 0.624865 -100 
-100 -100 0.883024 0.864195 0.829471 0.791329 0.753991 0.720568 0.691852 0.672821 0.661483 0.653778 0.647644 0.644985 0.644828 0.645878 0.647761 0.650617 0.653904 0.653200 0.648425 0.643956 0.640324 0.636188 0.632307 -100 
-100 -100 0.894200 0.874483 0.837798 0.797945 0.758898 0.724936 0.696844 0.678430 0.668089 0.660363 0.653255 0.650126 0.649849 0.650754 0.652506 0.655703 0.660054 0.659428 0.653782 0.649218 0.646006 0.641768 0.637282 -100 
-100 -100 0.910714 0.888903 0.844974 0.802733 0.762842 0.728506 0.700489 0.683161 0.682304 0.674644 0.658252 0.654142 0.654516 0.655305 0.656234 0.660590 0.674224 0.673745 0.659261 0.654320 0.654152 0.649840 0.641831 -100 
-100 -100 0.911173 0.889322 0.845311 0.802833 0.762655 0.728266 0.700480 0.683480 0.682966 0.675449 0.658962 0.654690 0.654873 0.655477 0.656248 0.660540 0.674239 0.673887 0.659565 0.654857 0.654929 0.650774 0.642812 -100 
-100 -100 0.894565 0.874867 0.838319 0.797878 0.757933 0.723869 0.696708 0.679444 0.670429 0.663083 0.655381 0.651681 0.650887 0.651226 0.652431 0.655476 0.660236 0.659995 0.654689 0.650843 0.648584 0.644820 0.640293 -100 
-100 -100 0.880592 0.862266 0.828782 0.790012 0.750937 0.717529 0.691110 0.674506 0.665967 0.658755 0.650891 0.647022 0.646074 0.646207 0.647133 0.649871 0.654347 0.654324 0.649695 0.646422 0.644616 0.641309 0.637181 -100 
-100 -100 0.862294 0.844986 0.813633 0.776706 0.740260 0.707896 0.681382 0.666231 0.662531 0.655460 0.643146 0.638456 0.638905 0.638948 0.638300 0.641647 0.651210 0.651483 0.642517 0.639551 0.642979 0.640113 0.631388 -100 
-100 -100 0.835762 0.819352 0.789634 0.754550 0.719831 0.688791 0.663103 0.648311 0.644732 0.637815 0.625774 0.621387 0.622083 0.622189 0.621401 0.624556 0.634028 0.634526 0.626087 0.623739 0.627729 0.625321 0.616874 -100 
-100 -100 0.795516 0.780007 0.751888 0.718828 0.685134 0.655807 0.632040 0.616634 0.608219 0.601531 0.594919 0.592029 0.592084 0.592369 0.592603 0.594661 0.598722 0.599319 0.596338 0.594918 0.594863 0.592884 0.589535 -100 
-100 -100 0.741182 0.726487 0.699734 0.669095 0.638096 0.611044 0.588744 0.573842 0.565007 0.558741 0.553586 0.551720 0.552853 0.553377 0.553023 0.554612 0.558287 0.558932 0.556443 0.555624 0.556070 0.554380 0.551120 -100 
-100 -100 0.670749 0.656574 0.629715 0.601516 0.573886 0.549637 0.529253 0.515829 0.508335 0.502781 0.498139 0.497370 0.504579 0.505366 0.499738 0.501271 0.511752 0.512391 0.503043 0.502402 0.506076 0.504543 0.498143 -100 
-100 -100 0.583714 0.570579 0.545753 0.520396 0.496036 0.474845 0.456938 0.445278 0.439010 0.434375 0.430478 0.430258 0.437675 0.438639 0.433145 0.434492 0.444503 0.445049 0.435993 0.435448 0.439163 0.437720 0.431428 -100 
-100 -100 0.485110 0.473405 0.452686 0.430269 0.408822 0.390668 0.375792 0.365933 0.360260 0.356691 0.354307 0.354228 0.356304 0.357318 0.357068 0.358079 0.360517 0.360876 0.359085 0.358519 0.358815 0.357404 0.354808 -100 
-100 -100 0.402765 0.391829 0.372907 0.352435 0.333200 0.317567 0.305227 0.297194 0.292555 0.290051 0.288811 0.289076 0.290502 0.291501 0.291934 0.292802 0.294112 0.294295 0.293270 0.292459 0.291760 0.290329 0.288664 -100 
-100 -100 0.352412 0.341763 0.323610 0.304094 0.286140 0.272000 0.261245 0.254452 0.250679 0.248886 0.248254 0.248726 0.249880 0.250838 0.251498 0.252268 0.253059 0.253133 0.252402 0.251458 0.250369 0.248918 0.247599 -100 
-100 -100 -100 -100 -100 -100 -100 -100 -100 -100 -100 -100 -100 -100 -100 -100 -100 -100 -100 -100 -100 -100 -100 -100 -100 -100 
-100 -100 -100 -100 -100 -100 -100 -100 -100 -100 -100 -100 -100 -100 -100 -100 -100 -100 -100 -100 -100 -100 -100 -100 -100 -100 
-100 -100 -100 -100 -100 -100 -100 -100 -100 -100 -100 -100 -100 -100 -100 -100 -100 -100 -100 -100 -100 -100 -100 -100 -100 -100 
-100 -100 0.595379 0.579150 0.550410 0.517887 0.486843 0.462598 0.445547 0.436291 0.432206 0.430717 0.430382 0.431296 0.433179 0.434750 0.435730 0.436549 0.436574 0.434627 0.430518 0.425612 0.420702 0.416586 0.413965 -100 
-100 -100 0.621973 0.605709 0.576853 0.544376 0.513419 0.488712 0.470763 0.460937 0.456671 0.454875 0.454097 0.454980 0.457288 0.458850 0.459360 0.460100 0.460303 0.458296 0.453848 0.448754 0.443879 0.439706 0.436903 -100 
-100 -100 0.668482 0.652095 0.622601 0.590109 0.559631 0.534000 0.513872 0.502902 0.498591 0.496180 0.494178 0.495060 0.498709 0.500235 0.499270 0.499744 0.500431 0.498357 0.493193 0.487901 0.483328 0.479093 0.475814 -100 
-100 -100 0.718991 0.702635 0.673058 0.640221 0.608965 0.582048 0.560304 0.547809 0.542248 0.538944 0.536346 0.536894 0.540384 0.541846 0.540877 0.541413 0.542201 0.540176 0.535006 0.529736 0.525211 0.521001 0.517710 -100 
-100 -100 0.766965 0.750699 0.721453 0.687958 0.654814 0.626394 0.603589 0.589303 0.581362 0.576955 0.574378 0.574268 0.576114 0.577491 0.578009 0.579018 0.579673 0.577820 0.573233 0.568144 0.563434 0.559312 0.556404 -100 
-100 -100 0.808004 0.791486 0.761672 0.727475 0.693405 0.663508 0.638745 0.622576 0.612961 0.607439 0.604210 0.603537 0.604725 0.606005 0.607013 0.608444 0.609539 0.607872 0.603263 0.598258 0.593686 0.589606 0.586647 -100 
-100 -100 0.842234 0.825089 0.793778 0.758866 0.724788 0.693593 0.666158 0.648212 0.637399 0.630878 0.626667 0.625419 0.626278 0.627431 0.628578 0.630494 0.632743 0.631228 0.625801 0.620666 0.616551 0.612414 0.608849 -100 
-100 -100 0.864728 0.847128 0.814968 0.779052 0.743910 0.711739 0.683430 0.664699 0.653153 0.645950 0.641079 0.639240 0.639628 0.640561 0.641732 0.643796 0.646227 0.644801 0.639360 0.634189 0.630027 0.625793 0.622117 -100 
-100 -100 0.878872 0.860880 0.828260 0.790893 0.753449 0.720569 0.693162 0.674652 0.662862 0.655310 0.650055 0.647612 0.647337 0.647973 0.649145 0.651094 0.652880 0.651505 0.646793 0.641734 0.637123 0.632773 0.629423 -100 
-100 -100 0.890484 0.871544 0.837140 0.798068 0.759145 0.725733 0.698674 0.680615 0.669239 0.661582 0.655735 0.652723 0.652053 0.652435 0.653501 0.655571 0.657647 0.656342 0.651494 0.646462 0.641992 0.637510 0.633833 -100 
-100 -100 0.901132 0.880847 0.843222 0.802379 0.762505 0.728714 0.701709 0.684217 0.674639 0.667037 0.659528 0.656027 0.655585 0.655782 0.656309 0.658769 0.662843 0.661654 0.655077 0.650001 0.646492 0.641935 0.637112 -100 
-100 -100 0.901795 0.881399 0.843568 0.802429 0.762274 0.728412 0.701576 0.684355 0.675051 0.667579 0.660018 0.656366 0.655732 0.655772 0.656217 0.658686 0.662855 0.661802 0.655381 0.650491 0.647161 0.642717 0.637932 -100 
-100 -100 0.891907 0.872723 0.837873 0.798013 0.758237 0.724655 0.698220 0.681024 0.670529 0.663211 0.657088 0.653569 0.652311 0.652230 0.653065 0.655204 0.657642 0.656759 0.652370 0.647918 0.644049 0.639920 0.636334 -100 
-100 -100 0.879322 0.861231 0.828441 0.790090 0.751241 0.718224 0.692178 0.675229 0.664981 0.657824 0.651773 0.648335 0.647083 0.646995 0.647853 0.650031 0.652604 0.651978 0.647954 0.643909 0.640420 0.636699 0.633455 -100 
-100 -100 0.861199 0.844033 0.813001 0.776340 0.739191 0.707085 0.681355 0.664978 0.655990 0.649016 0.642124 0.638668 0.637846 0.637867 0.638578 0.641152 0.645237 0.644931 0.640090 0.636393 0.634254 0.630980 0.627138 -100 
-100 -100 0.834423 0.818134 0.788684 0.753847 0.718417 0.687582 0.662593 0.646535 0.637697 0.630936 0.624400 0.621354 0.620880 0.621058 0.621734 0.624209 0.628295 0.628266 0.623985 0.620956 0.619458 0.616680 0.613115 -100 
-100 -100 0.793809 0.778448 0.750707 0.718000 0.684542 0.655447 0.631757 0.615857 0.606091 0.599620 0.594745 0.592555 0.592378 0.592734 0.593426 0.595244 0.597722 0.597889 0.595592 0.593533 0.591973 0.589702 0.587277 -100 
-100 -100 0.738832 0.724385 0.698334 0.668146 0.637494 0.610661 0.588394 0.573216 0.563683 0.557651 0.553594 0.552158 0.552702 0.553271 0.553623 0.554973 0.557015 0.557317 0.555747 0.554489 0.553656 0.551783 0.549444 -100 
-100 -100 0.666300 0.652664 0.627960 0.600507 0.573307 0.549230 0.528782 0.514916 0.506500 0.501134 0.497548 0.496877 0.498871 0.499665 0.499042 0.500112 0.502954 0.503334 0.501157 0.500476 0.500959 0.499357 0.496244 -100 
-100 -100 0.579505 0.566889 0.544198 0.519518 0.495510 0.474430 0.456449 0.444361 0.437174 0.432685 0.429784 0.429617 0.431934 0.432890 0.432269 0.433193 0.435822 0.436190 0.434217 0.433731 0.434384 0.432932 0.429928 -100 
-100 -100 0.483492 0.471989 0.451860 0.429709 0.408421 0.390337 0.375458 0.365457 0.359447 0.356004 0.354169 0.354277 0.355773 0.356784 0.357109 0.357958 0.359276 0.359549 0.358692 0.358073 0.357697 0.356305 0.354435 -100 
-100 -100 0.402075 0.391223 0.372512 0.352128 0.332940 0.317337 0.305028 0.296988 0.292267 0.289837 0.288818 0.289184 0.290421 0.291407 0.292003 0.292782 0.293681 0.293840 0.293172 0.292380 0.291508 0.290119 0.288716 -100 
-100 -100 0.352160 0.341551 0.323464 0.303966 0.286003 0.271863 0.261132 0.254361 0.250580 0.248821 0.248269 0.248786 0.249923 0.250864 0.251510 0.252226 0.252936 0.253017 0.252379 0.251490 0.250415 0.249015 0.247777 -100 
-100 -100 -100 -100 -100 -100 -100 -100 -100 -100 -100 -100 -100 -100 -100 -100 -100 -100 -100 -100 -100 -100 -100 -100 -100 -100 
-100 -100 -100 -100 -100 -100 -100 -100 -100 -100 -100 -100 -100 -100 -100 -100 -100 -100 -100 -100 -100 -100 -100 -100 -100 -100 
-100 -100 -100 -100 -100 -100 -100 -100 -100 -100 -100 -100 -100 -100 -100 -100 -100 -100 -100 -100 -100 -100 -100 -100 -100 -100 
-100 -100 0.595752 0.579365 0.550316 0.517718 0.486761 0.462705 0.445864 0.436773 0.432835 0.431500 0.431306 0.432255 0.433922 0.435054 0.435377 0.435381 0.434731 0.432713 0.429175 0.425099 0.421046 0.417493 0.415082 -100 
-100 -100 0.623560 0.606905 0.577213 0.544348 0.513303 0.488728 0.471018 0.461401 0.457319 0.455697 0.455050 0.455917 0.457868 0.458960 0.458868 0.458694 0.458030 0.455927 0.452223 0.448135 0.444314 0.440714 0.437987 -100 
-100 -100 0.672817 0.655585 0.623793 0.590357 0.559468 0.533887 0.514069 0.503362 0.499385 0.497172 0.495175 0.495918 0.498746 0.499769 0.498552 0.498021 0.497416 0.495200 0.491186 0.487196 0.484068 0.480405 0.476875 -100 
-100 -100 0.723290 0.706130 0.674311 0.640569 0.608906 0.582028 0.560584 0.548346 0.543137 0.540059 0.537508 0.537973 0.540695 0.541675 0.540447 0.539969 0.539447 0.537179 0.532982 0.528844 0.525623 0.521901 0.518331 -100 
-100 -100 0.768138 0.751657 0.721885 0.688176 0.655002 0.626704 0.604117 0.590039 0.582293 0.578142 0.575862 0.575937 0.577633 0.578606 0.578463 0.578534 0.578326 0.576079 0.571634 0.567000 0.562908 0.559103 0.556172 -100 
-100 -100 0.806914 0.790683 0.761397 0.727589 0.693817 0.664153 0.639600 0.623611 0.614095 0.608848 0.606095 0.605862 0.607291 0.608246 0.608427 0.609070 0.609744 0.607533 0.602256 0.597011 0.592486 0.588528 0.585645 -100 
-100 -100 0.838983 0.822589 0.792962 0.759016 0.725822 0.694964 0.667463 0.649621 0.638685 0.632436 0.628968 0.628429 0.629881 0.630757 0.630917 0.632264 0.634816 0.632631 0.625496 0.619420 0.614953 0.610753 0.607205 -100 
-100 -100 0.861703 0.844889 0.814489 0.779607 0.745417 0.713645 0.685322 0.666716 0.655021 0.648022 0.643808 0.642592 0.643517 0.644117 0.644254 0.645746 0.648485 0.646341 0.639072 0.632809 0.628149 0.623755 0.620060 -100 
-100 -100 0.878243 0.860673 0.828901 0.792127 0.755145 0.722681 0.695671 0.677414 0.665627 0.658171 0.653191 0.651001 0.650902 0.651064 0.651197 0.652321 0.653727 0.651650 0.645846 0.640048 0.634987 0.630466 0.627119 -100 
-100 -100 0.891743 0.872896 0.838772 0.799852 0.761072 0.728059 0.701586 0.683861 0.672475 0.664840 0.659150 0.656238 0.655619 0.655401 0.655259 0.656272 0.657632 0.655634 0.650044 0.644502 0.639683 0.635026 0.631300 -100 
-100 -100 0.903034 0.882672 0.845352 0.804295 0.764175 0.730743 0.704583 0.687490 0.677598 0.670004 0.662991 0.659746 0.659664 0.659207 0.658116 0.659321 0.662511 0.660615 0.653393 0.647845 0.643848 0.639091 0.634336 -100 
-100 -100 0.903931 0.883389 0.845754 0.804326 0.763891 0.730358 0.704321 0.687449 0.677781 0.670305 0.663266 0.659880 0.659611 0.659047 0.657975 0.659287 0.662627 0.660863 0.653748 0.648303 0.644405 0.639703 0.634955 -100 
-100 -100 0.894105 0.874772 0.839791 0.799825 0.760082 0.726793 0.700763 0.683691 0.672962 0.665627 0.659787 0.656403 0.655188 0.654667 0.654649 0.656059 0.657922 0.656351 0.651105 0.645898 0.641422 0.636941 0.633227 -100 
-100 -100 0.880889 0.862712 0.829874 0.791627 0.753050 0.720238 0.694168 0.676928 0.666080 0.658942 0.653534 0.650433 0.649264 0.648991 0.649531 0.651498 0.653843 0.652542 0.647379 0.642221 0.637821 0.633637 0.630306 -100 
-100 -100 0.862229 0.845001 0.813964 0.777527 0.740811 0.708796 0.682585 0.665346 0.654827 0.647941 0.642703 0.640077 0.639556 0.639653 0.640463 0.643264 0.647291 0.646326 0.640221 0.635040 0.631474 0.627654 0.624028 -100 
-100 -100 0.834923 0.818572 0.789114 0.754500 0.719503 0.688702 0.663146 0.646193 0.635854 0.629271 0.624526 0.622452 0.622401 0.622770 0.623661 0.626460 0.630563 0.629924 0.624409 0.619928 0.617044 0.613744 0.610400 -100 
-100 -100 0.793776 0.778357 0.750589 0.718061 0.684963 0.655916 0.631855 0.615492 0.605175 0.598973 0.595130 0.593679 0.593902 0.594417 0.595181 0.597091 0.599536 0.599180 0.595890 0.592828 0.590472 0.587811 0.585321 -100 
-100 -100 0.738484 0.723985 0.697914 0.667973 0.637820 0.611040 0.588313 0.572755 0.562942 0.557228 0.554020 0.553286 0.554227 0.554901 0.555166 0.556338 0.558047 0.557936 0.555884 0.554072 0.552808 0.550699 0.548286 -100 
-100 -100 0.666047 0.652348 0.627572 0.600531 0.574185 0.550146 0.528831 0.514335 0.505495 0.500439 0.497793 0.497888 0.500108 0.500966 0.500319 0.500993 0.502900 0.502985 0.501156 0.500332 0.500613 0.498913 0.495815 -100 
-100 -100 0.579333 0.566647 0.543864 0.519550 0.496364 0.475305 0.456473 0.443810 0.436233 0.432017 0.429963 0.430473 0.432976 0.433953 0.433259 0.433789 0.435552 0.435740 0.434271 0.433827 0.434440 0.432984 0.430025 -100 
-100 -100 0.483319 0.471760 0.451558 0.429510 0.408554 0.390485 0.375288 0.365134 0.359049 0.355819 0.354448 0.354936 0.356635 0.357619 0.357743 0.358359 0.359424 0.359622 0.358860 0.358301 0.358004 0.356666 0.354812 -100 
-100 -100 0.402121 0.391224 0.372432 0.352004 0.332864 0.317266 0.304924 0.296935 0.292272 0.289962 0.289122 0.289617 0.290908 0.291831 0.292275 0.292918 0.293724 0.293881 0.293293 0.292606 0.291857 0.290554 0.289187 -100 
-100 -100 0.352414 0.341769 0.323607 0.304020 0.286006 0.271861 0.261179 0.254501 0.250789 0.249079 0.248566 0.249090 0.250201 0.251061 0.251589 0.252211 0.252884 0.252998 0.252454 0.251697 0.250759 0.249456 0.248266 -100 
-100 -100 -100 -100 -100 -100 -100 -100 -100 -100 -100 -100 -100 -100 -100 -100 -100 -100 -100 -100 -100 -100 -100 -100 -100 -100 
-100 -100 -100 -100 -100 -100 -100 -100 -100 -100 -100 -100 -100 -100 -100 -100 -100 -100 -100 -100 -100 -100 -100 -100 -100 -100 
-100 -100 -100 -100 -100 -100 -100 -100 -100 -100 -100 -100 -100 -100 -100 -100 -100 -100 -100 -100 -100 -100 -100 -100 -100 -100 
-100 -100 0.597447 0.580848 0.551020 0.518444 0.487880 0.464062 0.447202 0.438196 0.434555 0.433228 0.432744 0.433585 0.435153 0.435752 0.435075 0.434209 0.432916 0.430797 0.427712 0.424392 0.421295 0.418238 0.415836 -100 
-100 -100 0.627906 0.610617 0.578806 0.545587 0.515072 0.490670 0.472615 0.463090 0.459755 0.458156 0.456800 0.457562 0.459671 0.460200 0.458750 0.457502 0.456049 0.453818 0.450680 0.447584 0.445209 0.442116 0.438969 -100 
-100 -100 0.690563 0.671387 0.627929 0.593095 0.564870 0.539329 0.516527 0.506035 0.506659 0.504491 0.497989 0.498472 0.503908 0.504322 0.499017 0.496968 0.495182 0.492795 0.489636 0.487171 0.486947 0.483799 0.478492 -100 
-100 -100 0.741331 0.722226 0.678659 0.643507 0.614542 0.587660 0.563118 0.551070 0.550502 0.547495 0.540444 0.540708 0.546142 0.546541 0.541180 0.539189 0.537515 0.534997 0.531462 0.528697 0.528242 0.524971 0.519623 -100 
-100 -100 0.772859 0.755804 0.724032 0.690064 0.657681 0.629441 0.606062 0.591927 0.584913 0.580858 0.578012 0.578224 0.580375 0.580875 0.579303 0.578358 0.577691 0.575079 0.570381 0.566220 0.563335 0.559831 0.556251 -100 
-100 -100 0.808637 0.792410 0.762842 0.729530 0.697277 0.667715 0.641847 0.625546 0.616198 0.611059 0.608324 0.608482 0.610480 0.611067 0.610050 0.610132 0.611404 0.608719 0.601866 0.596249 0.592358 0.588534 0.585118 -100 
-100 -100 0.839009 0.822988 0.794435 0.762171 0.734225 0.703543 0.671162 0.652156 0.640871 0.634703 0.631585 0.631761 0.634214 0.634825 0.633832 0.635420 0.642244 0.639507 0.626998 0.619562 0.618335 0.614089 0.606816 -100 
-100 -100 0.862000 0.845572 0.816289 0.783104 0.754148 0.722585 0.689450 0.669698 0.657633 0.650675 0.646760 0.646202 0.648088 0.648389 0.647349 0.649102 0.656173 0.653462 0.640718 0.633005 0.631523 0.627036 0.619580 -100 
-100 -100 0.880353 0.862844 0.831234 0.794975 0.759412 0.727136 0.699093 0.680611 0.668925 0.661470 0.656419 0.654517 0.655022 0.654725 0.653492 0.654153 0.656598 0.653988 0.645990 0.639453 0.634723 0.630182 0.626253 -100 
-100 -100 0.896469 0.877198 0.842153 0.802914 0.764427 0.731582 0.705054 0.687496 0.676666 0.669001 0.662805 0.660043 0.660222 0.659435 0.657467 0.657762 0.660066 0.657564 0.649937 0.643989 0.639745 0.635101 0.630673 -100 
-100 -100 0.911818 0.890350 0.850040 0.807726 0.767198 0.733887 0.708244 0.691837 0.685842 0.678239 0.667707 0.664768 0.670430 0.669387 0.661558 0.662258 0.670274 0.667869 0.654557 0.648235 0.645477 0.640698 0.634364 -100 
-100 -100 0.912826 0.891138 0.850442 0.807700 0.766797 0.733369 0.707859 0.691655 0.685861 0.678378 0.667843 0.664776 0.670261 0.669162 0.661445 0.662334 0.670528 0.668241 0.654983 0.648683 0.645944 0.641163 0.634807 -100 
-100 -100 0.899315 0.879405 0.843224 0.802705 0.762958 0.729773 0.703798 0.686844 0.676577 0.669216 0.662965 0.659762 0.659353 0.658424 0.656903 0.657871 0.660691 0.658578 0.651233 0.645386 0.641192 0.636552 0.632103 -100 
-100 -100 0.884099 0.865670 0.832398 0.794103 0.755966 0.723214 0.696709 0.679203 0.668245 0.661112 0.655840 0.653043 0.652426 0.651974 0.651782 0.653810 0.657095 0.655229 0.647971 0.641742 0.637123 0.632640 0.628761 -100 
-100 -100 0.864428 0.847068 0.815969 0.779873 0.746516 0.714452 0.684752 0.666732 0.655443 0.648632 0.644213 0.642290 0.642678 0.642860 0.643288 0.646914 0.653204 0.651663 0.642182 0.635236 0.632631 0.628366 0.622624 -100 
-100 -100 0.836507 0.820035 0.790538 0.756282 0.724640 0.693753 0.664651 0.646896 0.635816 0.629408 0.625630 0.624394 0.625366 0.625930 0.626543 0.630237 0.636634 0.635434 0.626554 0.620301 0.618360 0.614603 0.609142 -100 
-100 -100 0.795003 0.779416 0.751360 0.718962 0.686501 0.657407 0.632545 0.615754 0.605249 0.599323 0.596161 0.595410 0.596343 0.596995 0.597514 0.599664 0.602886 0.602023 0.596964 0.592875 0.590300 0.587310 0.584246 -100 
-100 -100 0.740108 0.725320 0.698547 0.668749 0.639394 0.612586 0.588902 0.572879 0.563033 0.557656 0.555086 0.555141 0.556944 0.557694 0.557368 0.558298 0.560133 0.559607 0.556610 0.554400 0.553473 0.551174 0.547994 -100 
-100 -100 0.670595 0.656220 0.628882 0.601971 0.577081 0.553026 0.529970 0.514622 0.506005 0.501290 0.499000 0.500143 0.503734 0.504626 0.502765 0.502862 0.504758 0.504544 0.502163 0.501559 0.503407 0.501643 0.496883 -100 
-100 -100 0.583909 0.570549 0.545165 0.520976 0.499300 0.478235 0.457627 0.444151 0.436812 0.432905 0.431131 0.432606 0.436468 0.437433 0.435438 0.435368 0.437152 0.437155 0.435312 0.435276 0.437661 0.436228 0.431578 -100 
-100 -100 0.484883 0.473040 0.452102 0.430094 0.409784 0.391711 0.375789 0.365391 0.359413 0.356419 0.355373 0.356335 0.358652 0.359566 0.358989 0.359240 0.360283 0.360387 0.359459 0.359111 0.359542 0.358275 0.355836 -100 
-100 -100 0.403070 0.392032 0.372909 0.352389 0.333395 0.317796 0.305288 0.297337 0.292811 0.290628 0.289903 0.290536 0.291985 0.292796 0.292887 0.293313 0.294058 0.294189 0.293602 0.293072 0.292656 0.291451 0.289934 -100 
-100 -100 0.353258 0.342535 0.324213 0.304506 0.286465 0.272318 0.261659 0.255082 0.251465 0.249795 0.249281 0.249788 0.250869 0.251597 0.251904 0.252371 0.252985 0.253107 0.252630 0.252019 0.251282 0.250086 0.248895 -100 
-100 -100 -100 -100 -100 -100 -100 -100 -100 -100 -100 -100 -100 -100 -100 -100 -100 -100 -100 -100 -100 -100 -100 -100 -100 -100 
-100 -100 -100 -100 -100 -100 -100 -100 -100 -100 -100 -100 -100 -100 -100 -100 -100 -100 -100 -100 -100 -100 -100 -100 -100 -100 
-100 -100 -100 -100 -100 -100 -100 -100 -100 -100 -100 -100 -100 -100 -100 -100 -100 -100 -100 -100 -100 -100 -100 -100 -100 -100 
-100 -100 0.597525 0.581068 0.551509 0.519290 0.489076 0.465493 0.448707 0.439635 0.435860 0.434379 0.433726 0.434346 0.435560 0.435646 0.434324 0.432814 0.431047 0.428785 0.425889 0.422948 0.420265 0.417521 0.415281 -100 
-100 -100 0.628261 0.611081 0.579474 0.546548 0.516328 0.492128 0.474134 0.464543 0.461084 0.459342 0.457821 0.458368 0.460114 0.460125 0.458020 0.456096 0.454131 0.451740 0.448798 0.446095 0.444145 0.441372 0.438388 -100 
-100 -100 0.691374 0.672253 0.628884 0.594238 0.566225 0.540828 0.518054 0.507496 0.508029 0.505734 0.499055 0.499324 0.504368 0.504262 0.498317 0.495560 0.493209 0.490636 0.487676 0.485613 0.485817 0.482991 0.477850 -100 
-100 -100 0.742481 0.723405 0.679872 0.644834 0.616001 0.589199 0.564638 0.552499 0.551837 0.548723 0.541522 0.541598 0.546661 0.546558 0.540559 0.537846 0.535577 0.532847 0.529481 0.527086 0.527030 0.524071 0.518885 -100 
-100 -100 0.774194 0.757169 0.725449 0.691572 0.659261 0.631033 0.607581 0.593312 0.586170 0.582018 0.579080 0.579158 0.581019 0.581040 0.578809 0.577141 0.575884 0.573028 0.568444 0.564599 0.562074 0.558853 0.555425 -100 
-100 -100 0.810152 0.793962 0.764460 0.731222 0.698995 0.669393 0.643412 0.626944 0.617451 0.612219 0.609416 0.609472 0.611223 0.611350 0.609668 0.609030 0.609711 0.606770 0.600005 0.594670 0.591105 0.587548 0.584285 -100 
-100 -100 0.840670 0.824699 0.796238 0.764038 0.736066 0.705319 0.672836 0.653658 0.642224 0.635960 0.632774 0.632853 0.635075 0.635228 0.633550 0.634411 0.640636 0.637652 0.625249 0.618097 0.617182 0.613211 0.606114 -100 
-100 -100 0.863729 0.847382 0.818233 0.785143 0.756173 0.724557 0.691327 0.671404 0.659182 0.652121 0.648117 0.647432 0.649056 0.648883 0.647158 0.648198 0.654694 0.651770 0.639159 0.631754 0.630606 0.626423 0.619164 -100 
-100 -100 0.881997 0.864617 0.833225 0.797149 0.761665 0.729375 0.701235 0.682590 0.670745 0.663165 0.657992 0.655911 0.656097 0.655295 0.653394 0.653383 0.655319 0.652531 0.644682 0.638479 0.634127 0.629920 0.626204 -100 
-100 -100 0.897804 0.878741 0.844052 0.805112 0.766792 0.733996 0.707416 0.689726 0.678748 0.670943 0.664590 0.661604 0.661414 0.660094 0.657469 0.657124 0.658966 0.656314 0.648839 0.643231 0.639375 0.635093 0.630906 -100 
-100 -100 0.912704 0.891529 0.851744 0.809840 0.769544 0.736340 0.710707 0.694204 0.688071 0.680330 0.669636 0.666454 0.671719 0.670139 0.661678 0.661762 0.669351 0.666794 0.653592 0.647574 0.645160 0.640743 0.634683 -100 
-100 -100 0.913592 0.892202 0.852034 0.809707 0.769047 0.735743 0.710257 0.693969 0.688046 0.680451 0.669788 0.666514 0.671638 0.670040 0.661714 0.661993 0.669743 0.667274 0.654074 0.648020 0.645572 0.641118 0.635015 -100 
-100 -100 0.900336 0.880629 0.844793 0.804582 0.765033 0.731934 0.705943 0.688895 0.678522 0.671092 0.664789 0.661478 0.660815 0.659455 0.657354 0.657709 0.660032 0.657669 0.650326 0.644652 0.640704 0.636313 0.632034 -100 
-100 -100 0.885326 0.866989 0.833868 0.795733 0.757711 0.724986 0.698427 0.680826 0.669789 0.662659 0.657449 0.654670 0.653924 0.653136 0.652413 0.653832 0.656566 0.654373 0.647034 0.640886 0.636435 0.632104 0.628308 -100 
-100 -100 0.865727 0.848358 0.817225 0.781143 0.747805 0.715717 0.685941 0.667843 0.656509 0.649791 0.645574 0.643798 0.644174 0.644117 0.644075 0.647097 0.652771 0.650841 0.641227 0.634281 0.631778 0.627577 0.621826 -100 
-100 -100 0.837565 0.821038 0.791421 0.757091 0.725403 0.694472 0.665316 0.647545 0.636503 0.630283 0.626799 0.625798 0.626840 0.627244 0.627449 0.630577 0.636361 0.634743 0.625661 0.619318 0.617384 0.613628 0.608126 -100 
-100 -100 0.795601 0.779951 0.751776 0.719278 0.686754 0.657622 0.632760 0.616051 0.605714 0.600057 0.597224 0.596745 0.597792 0.598329 0.598496 0.600149 0.602835 0.601553 0.596219 0.591951 0.589285 0.586256 0.583177 -100 
-100 -100 0.740322 0.725468 0.698577 0.668673 0.639266 0.612441 0.588802 0.572946 0.563363 0.558314 0.556092 0.556423 0.558342 0.558993 0.558357 0.558851 0.560213 0.559305 0.556033 0.553610 0.552534 0.550195 0.547042 -100 
-100 -100 0.670605 0.656158 0.628699 0.601681 0.576781 0.552733 0.529727 0.514593 0.506290 0.501926 0.499970 0.501357 0.505021 0.505809 0.503677 0.503385 0.504845 0.504314 0.501728 0.500924 0.502591 0.500808 0.496140 -100 
-100 -100 0.583929 0.570494 0.544972 0.520650 0.498945 0.477904 0.457383 0.444154 0.437132 0.433552 0.432055 0.433708 0.437589 0.438438 0.436194 0.435789 0.437212 0.436982 0.435009 0.434832 0.437077 0.435664 0.431127 -100 
-100 -100 0.485121 0.473195 0.452103 0.429929 0.409527 0.391473 0.375693 0.365550 0.359850 0.357096 0.356226 0.357275 0.359566 0.360340 0.359525 0.359506 0.360304 0.360255 0.359250 0.358853 0.359256 0.358036 0.355677 -100 
-100 -100 0.403611 0.392498 0.373230 0.352542 0.333436 0.317845 0.305471 0.297725 0.293390 0.291335 0.290671 0.291296 0.292666 0.293320 0.293192 0.293396 0.293964 0.294003 0.293398 0.292893 0.292520 0.291381 0.289923 -100 
-100 -100 0.354025 0.343238 0.324790 0.304931 0.286778 0.272630 0.262081 0.255653 0.252147 0.250518 0.249986 0.250427 0.251393 0.251955 0.252057 0.252328 0.252799 0.252861 0.252398 0.251846 0.251185 0.250061 0.248918 -100 
-100 -100 -100 -100 -100 -100 -100 -100 -100 -100 -100 -100 -100 -100 -100 -100 -100 -100 -100 -100 -100 -100 -100 -100 -100 -100 
-100 -100 -100 -100 -100 -100 -100 -100 -100 -100 -100 -100 -100 -100 -100 -100 -100 -100 -100 -100 -100 -100 -100 -100 -100 -100 
-100 -100 -100 -100 -100 -100 -100 -100 -100 -100 -100 -100 -100 -100 -100 -100 -100 -100 -100 -100 -100 -100 -100 -100 -100 -100 
-100 -100 0.596235 0.580228 0.551902 0.520285 0.490319 0.466933 0.450321 0.441059 0.436757 0.434988 0.434281 0.434585 0.435175 0.434801 0.433210 0.431296 0.429194 0.426750 0.423801 0.420860 0.418051 0.415419 0.413492 -100 
-100 -100 0.624945 0.608549 0.579342 0.547242 0.517020 0.493020 0.475510 0.465743 0.461365 0.459340 0.458166 0.458382 0.459194 0.458758 0.456750 0.454563 0.452320 0.449739 0.446666 0.443774 0.441240 0.438583 0.436344 -100 
-100 -100 0.675771 0.658597 0.626816 0.593797 0.563418 0.538243 0.518597 0.507779 0.503717 0.501150 0.498480 0.498503 0.499962 0.499442 0.496468 0.493850 0.491427 0.488654 0.485380 0.482632 0.480791 0.478081 0.475073 -100 
-100 -100 0.727210 0.710025 0.678064 0.644536 0.613159 0.586498 0.565095 0.552685 0.547397 0.544018 0.540869 0.540698 0.542123 0.541603 0.538618 0.536010 0.533589 0.530673 0.527124 0.524140 0.522132 0.519321 0.516261 -100 
-100 -100 0.772299 0.755855 0.726140 0.692628 0.659629 0.631367 0.608616 0.594209 0.586179 0.581769 0.579184 0.578856 0.579643 0.579201 0.577107 0.575014 0.572971 0.569990 0.565940 0.562278 0.559275 0.556301 0.553829 -100 
-100 -100 0.811421 0.795280 0.766164 0.732538 0.698785 0.669019 0.644222 0.627803 0.617922 0.612430 0.609484 0.608973 0.609682 0.609279 0.607437 0.605897 0.604714 0.601730 0.596773 0.592383 0.588823 0.585649 0.583245 -100 
-100 -100 0.843741 0.827502 0.798194 0.764396 0.730994 0.699967 0.672350 0.654095 0.642815 0.636318 0.632648 0.631870 0.632746 0.632262 0.630239 0.629342 0.629912 0.626972 0.620285 0.615065 0.611509 0.608111 0.605130 -100 
-100 -100 0.866571 0.850006 0.820079 0.785456 0.751114 0.719200 0.690779 0.671765 0.659712 0.652430 0.647951 0.646416 0.646688 0.645880 0.643828 0.643123 0.643967 0.641152 0.634399 0.629053 0.625362 0.621842 0.618775 -100 
-100 -100 0.882731 0.865584 0.834567 0.798371 0.761607 0.729127 0.701926 0.683246 0.671016 0.663217 0.657915 0.655240 0.654234 0.652912 0.651013 0.650109 0.649935 0.647304 0.641943 0.637107 0.633119 0.629566 0.626885 -100 
-100 -100 0.895016 0.876879 0.844028 0.806088 0.767826 0.734991 0.708450 0.690392 0.678586 0.670568 0.664456 0.660908 0.659203 0.657433 0.655339 0.654454 0.654424 0.651952 0.646758 0.642156 0.638404 0.634786 0.631825 -100 
-100 -100 0.904403 0.885088 0.849819 0.810147 0.770754 0.737683 0.711664 0.694373 0.683850 0.675876 0.668668 0.664715 0.663413 0.661398 0.658518 0.657946 0.659998 0.657621 0.650521 0.645743 0.642598 0.638873 0.635038 -100 
-100 -100 0.904960 0.885465 0.849877 0.809855 0.770189 0.737062 0.711202 0.694168 0.683905 0.676115 0.668980 0.664997 0.663620 0.661596 0.658808 0.658371 0.660538 0.658198 0.651059 0.646225 0.643044 0.639267 0.635370 -100 
-100 -100 0.896491 0.877830 0.844049 0.805081 0.765968 0.732967 0.706954 0.689652 0.678606 0.671095 0.665167 0.661493 0.659525 0.657754 0.656034 0.655644 0.656023 0.653701 0.648434 0.643711 0.639919 0.636156 0.632977 -100 
-100 -100 0.884309 0.866401 0.834022 0.796267 0.758060 0.725358 0.699150 0.681636 0.670509 0.663404 0.658283 0.655284 0.653742 0.652492 0.651455 0.651599 0.652233 0.649973 0.644647 0.639779 0.635929 0.632200 0.629090 -100 
-100 -100 0.866271 0.848941 0.817642 0.781196 0.744528 0.712456 0.686027 0.668516 0.657685 0.651089 0.646681 0.644567 0.643989 0.643385 0.642826 0.643772 0.645705 0.643603 0.637400 0.632381 0.629281 0.625666 0.621928 -100 
-100 -100 0.838344 0.821736 0.791750 0.756870 0.721748 0.690824 0.665101 0.648051 0.637645 0.631618 0.627966 0.626659 0.626797 0.626686 0.626385 0.627440 0.629462 0.627588 0.621774 0.617191 0.614507 0.611218 0.607663 -100 
-100 -100 0.795609 0.779969 0.751794 0.718987 0.685776 0.656639 0.632544 0.616393 0.606526 0.601119 0.598326 0.597717 0.598287 0.598458 0.598166 0.598570 0.599305 0.597715 0.593721 0.590191 0.587603 0.584834 0.582285 -100 
-100 -100 0.739078 0.724388 0.697986 0.667807 0.637640 0.610838 0.588151 0.573029 0.563959 0.559209 0.557073 0.557176 0.558451 0.558829 0.558175 0.558024 0.558206 0.556959 0.554163 0.551706 0.549929 0.547691 0.545419 -100 
-100 -100 0.665998 0.652106 0.627050 0.599842 0.573797 0.549798 0.528351 0.514372 0.506417 0.502381 0.500730 0.501553 0.503827 0.504372 0.503050 0.502520 0.502747 0.501865 0.499731 0.498251 0.497760 0.495981 0.493374 -100 
-100 -100 0.579325 0.566424 0.543312 0.518756 0.495817 0.474829 0.455971 0.443926 0.437260 0.433983 0.432756 0.433808 0.436232 0.436848 0.435536 0.435027 0.435355 0.434807 0.433219 0.432285 0.432251 0.430811 0.428398 -100 
-100 -100 0.483937 0.472145 0.451524 0.429060 0.407956 0.389948 0.375082 0.365635 0.360367 0.357846 0.357017 0.357789 0.359416 0.359987 0.359404 0.359200 0.359456 0.359169 0.358189 0.357425 0.356941 0.355715 0.354163 -100 
-100 -100 0.403609 0.392496 0.373294 0.352401 0.332977 0.317405 0.305436 0.298048 0.293964 0.292049 0.291417 0.291919 0.292984 0.293450 0.293244 0.293222 0.293460 0.293324 0.292674 0.292022 0.291349 0.290224 0.289058 -100 
-100 -100 0.354564 0.343733 0.325203 0.305176 0.286842 0.272695 0.262339 0.256113 0.252758 0.251197 0.250658 0.251013 0.251802 0.252182 0.252096 0.252136 0.252369 0.252291 0.251771 0.251167 0.250428 0.249328 0.248288 -100 
-100 -100 -100 -100 -100 -100 -100 -100 -100 -100 -100 -100 -100 -100 -100 -100 -100 -100 -100 -100 -100 -100 -100 -100 -100 -100 
-100 -100 -100 -100 -100 -100 -100 -100 -100 -100 -100 -100 -100 -100 -100 -100 -100 -100 -100 -100 -100 -100 -100 -100 -100 -100 
-100 -100 -100 -100 -100 -100 -100 -100 -100 -100 -100 -100 -100 -100 -100 -100 -100 -100 -100 -100 -100 -100 -100 -100 -100 -100 
-100 -100 0.596719 0.580982 0.553159 0.521989 0.492359 0.469119 0.452466 0.443033 0.438500 0.436398 0.435278 0.435196 0.435375 0.434598 0.432627 0.430390 0.428069 0.425428 0.422277 0.419189 0.416229 0.413543 0.411655 -100 
-100 -100 0.625013 0.608986 0.580501 0.548953 0.519125 0.495276 0.477714 0.467818 0.463329 0.460984 0.459297 0.459095 0.459458 0.458626 0.456294 0.453835 0.451457 0.448675 0.445301 0.442172 0.439335 0.436631 0.434579 -100 
-100 -100 0.674730 0.658107 0.627798 0.595533 0.565824 0.540794 0.520900 0.510054 0.506253 0.503378 0.499831 0.499282 0.500126 0.499219 0.496097 0.493344 0.490993 0.488024 0.484232 0.481027 0.478440 0.475700 0.473310 -100 
-100 -100 0.726637 0.709925 0.679314 0.646414 0.615613 0.589023 0.567321 0.554870 0.549854 0.546176 0.542148 0.541396 0.542192 0.541286 0.538160 0.535398 0.533010 0.529940 0.526000 0.522675 0.520011 0.517227 0.514813 -100 
-100 -100 0.773977 0.757632 0.728160 0.694766 0.661782 0.633447 0.610555 0.595979 0.587885 0.583179 0.580057 0.579271 0.579548 0.578703 0.576293 0.573826 0.571451 0.568404 0.564539 0.561064 0.558054 0.555226 0.553051 -100 
-100 -100 0.814987 0.798572 0.768960 0.734920 0.700673 0.670676 0.645845 0.629215 0.619212 0.613419 0.609949 0.608923 0.609047 0.608201 0.605974 0.603810 0.601781 0.598844 0.594844 0.591228 0.588100 0.585234 0.583082 -100 
-100 -100 0.849031 0.832172 0.801539 0.766690 0.731723 0.700337 0.673437 0.655181 0.644113 0.637320 0.632812 0.631354 0.631595 0.630618 0.628046 0.626146 0.624873 0.622098 0.617625 0.613860 0.610939 0.608044 0.605582 -100 
-100 -100 0.871435 0.854309 0.823145 0.787517 0.751595 0.719279 0.691533 0.672490 0.660656 0.653119 0.647859 0.645692 0.645360 0.644090 0.641536 0.639868 0.638922 0.636359 0.631949 0.628211 0.625307 0.622417 0.619947 -100 
-100 -100 0.884798 0.867599 0.836431 0.800036 0.762783 0.729965 0.702598 0.683610 0.671263 0.663273 0.657608 0.654526 0.652959 0.651297 0.649215 0.647840 0.646982 0.644656 0.640632 0.637011 0.633895 0.631017 0.628808 -100 
-100 -100 0.893599 0.876066 0.844268 0.807001 0.768871 0.735845 0.708973 0.690592 0.678716 0.670557 0.664108 0.660155 0.657814 0.655808 0.653879 0.652950 0.652866 0.650729 0.646307 0.642566 0.639492 0.636575 0.634227 -100 
-100 -100 0.899446 0.881399 0.848475 0.810333 0.771566 0.738481 0.712156 0.694667 0.684192 0.676101 0.668423 0.663782 0.661254 0.659062 0.657084 0.656911 0.659578 0.657546 0.650601 0.646342 0.643532 0.640517 0.637568 -100 
-100 -100 0.899569 0.881397 0.848245 0.809840 0.770876 0.737795 0.711687 0.694520 0.684371 0.676509 0.668941 0.664325 0.661776 0.659581 0.657644 0.657534 0.660256 0.658226 0.651238 0.646948 0.644143 0.641086 0.638059 -100 
-100 -100 0.893719 0.875834 0.843381 0.805346 0.766616 0.733607 0.707422 0.690022 0.679134 0.671632 0.665468 0.661554 0.659123 0.657128 0.655395 0.654718 0.654867 0.652778 0.648272 0.644515 0.641592 0.638569 0.635895 -100 
-100 -100 0.884099 0.866417 0.834317 0.796782 0.758592 0.725839 0.699645 0.682268 0.671516 0.664493 0.659122 0.655990 0.654204 0.652619 0.651036 0.650248 0.649937 0.647819 0.643796 0.640411 0.637997 0.635016 0.631982 -100 
-100 -100 0.868164 0.850606 0.818651 0.781822 0.744802 0.712672 0.686567 0.669593 0.659714 0.653259 0.648179 0.645762 0.644862 0.643800 0.642383 0.641788 0.641957 0.639912 0.635710 0.632844 0.632104 0.629219 0.624755 -100 
-100 -100 0.840627 0.823685 0.792863 0.757462 0.721925 0.690962 0.665643 0.649234 0.639868 0.634017 0.629690 0.628069 0.627892 0.627315 0.626127 0.625598 0.625777 0.623856 0.619909 0.617294 0.616779 0.614085 0.609749 -100 
-100 -100 0.796890 0.781094 0.752542 0.719453 0.686038 0.656891 0.633047 0.617354 0.608124 0.602917 0.599876 0.599120 0.599498 0.599308 0.598326 0.597631 0.597146 0.595390 0.592323 0.589739 0.588012 0.585605 0.582989 -100 
-100 -100 0.739680 0.724944 0.698428 0.668118 0.637893 0.611115 0.588622 0.573940 0.565461 0.560931 0.558606 0.558529 0.559550 0.559645 0.558577 0.557721 0.557080 0.555567 0.553048 0.550743 0.548904 0.546821 0.544890 -100 
-100 -100 0.666121 0.652239 0.627288 0.600053 0.574290 0.550348 0.528864 0.515420 0.508252 0.504444 0.502396 0.502843 0.504662 0.504948 0.503463 0.502440 0.501906 0.500686 0.498567 0.496678 0.495246 0.493480 0.491744 -100 
-100 -100 0.579409 0.566513 0.543498 0.518904 0.496226 0.475306 0.456445 0.444941 0.439054 0.435998 0.434373 0.435048 0.437008 0.437386 0.435982 0.435084 0.434752 0.433862 0.432173 0.430692 0.429584 0.428095 0.426563 -100 
-100 -100 0.484299 0.472479 0.451806 0.429237 0.408094 0.390140 0.375478 0.366420 0.361627 0.359297 0.358346 0.358954 0.360328 0.360696 0.359933 0.359405 0.359234 0.358662 0.357500 0.356379 0.355365 0.354095 0.352915 -100 
-100 -100 0.404173 0.393012 0.373723 0.352711 0.333210 0.317669 0.305860 0.298722 0.294906 0.293128 0.292488 0.292926 0.293848 0.294136 0.293710 0.293407 0.293343 0.292984 0.292172 0.291322 0.290423 0.289274 0.288245 -100 
-100 -100 0.355254 0.344368 0.325736 0.305585 0.287167 0.273033 0.262801 0.256750 0.253564 0.252094 0.251565 0.251880 0.252563 0.252776 0.252463 0.252248 0.252235 0.251972 0.251318 0.250598 0.249761 0.248651 0.247661 -100 
-100 -100 -100 -100 -100 -100 -100 -100 -100 -100 -100 -100 -100 -100 -100 -100 -100 -100 -100 -100 -100 -100 -100 -100 -100 -100 
-100 -100 -100 -100 -100 -100 -100 -100 -100 -100 -100 -100 -100 -100 -100 -100 -100 -100 -100 -100 -100 -100 -100 -100 -100 -100 
-100 -100 -100 -100 -100 -100 -100 -100 -100 -100 -100 -100 -100 -100 -100 -100 -100 -100 -100 -100 -100 -100 -100 -100 -100 -100 
-100 -100 0.598241 0.582598 0.554901 0.524051 0.494987 0.471911 0.455054 0.445618 0.441327 0.438935 0.436992 0.436429 0.436306 0.435197 0.432825 0.430388 0.428003 0.425184 0.421694 0.418340 0.415160 0.412300 0.410294 -100 
-100 -100 0.627286 0.611242 0.582536 0.551338 0.522632 0.498965 0.480714 0.470912 0.467443 0.464825 0.461562 0.460761 0.460974 0.459804 0.456875 0.454202 0.451910 0.448942 0.445048 0.441591 0.438518 0.435642 0.433479 -100 
-100 -100 0.679190 0.662197 0.630754 0.599029 0.573376 0.548557 0.525218 0.514733 0.515740 0.512606 0.503615 0.501860 0.503265 0.501993 0.497332 0.494327 0.492416 0.489257 0.484516 0.480814 0.477882 0.474979 0.472570 -100 
-100 -100 0.731460 0.714302 0.682467 0.650010 0.623174 0.596740 0.571561 0.559452 0.559240 0.555325 0.545890 0.543938 0.545310 0.544047 0.539377 0.536341 0.534356 0.531133 0.526358 0.522636 0.519706 0.516812 0.514408 -100 
-100 -100 0.777864 0.761208 0.730917 0.697487 0.665373 0.637033 0.613280 0.598743 0.591815 0.586900 0.582154 0.580821 0.581080 0.579917 0.576791 0.574014 0.571618 0.568502 0.564466 0.561012 0.558089 0.555262 0.553023 -100 
-100 -100 0.819856 0.802918 0.772123 0.737613 0.703407 0.673235 0.647945 0.631225 0.621864 0.615868 0.611312 0.609874 0.610033 0.608876 0.605884 0.603271 0.600919 0.598010 0.594363 0.591180 0.588477 0.585760 0.583535 -100 
-100 -100 0.857918 0.840041 0.805551 0.769588 0.734465 0.702736 0.675142 0.656999 0.647633 0.640665 0.634099 0.632185 0.633705 0.632409 0.627722 0.625034 0.623016 0.620363 0.616845 0.613960 0.612532 0.609955 0.606741 -100 
-100 -100 0.879914 0.861809 0.826843 0.790094 0.753931 0.721193 0.692703 0.673730 0.663575 0.655910 0.648700 0.646163 0.647166 0.645631 0.641026 0.638623 0.637031 0.634670 0.631285 0.628566 0.627320 0.624880 0.621723 -100 
-100 -100 0.888179 0.870625 0.838525 0.801684 0.764092 0.730882 0.703064 0.683873 0.672018 0.663963 0.657604 0.654341 0.652900 0.651094 0.648583 0.647019 0.646590 0.644527 0.640643 0.637804 0.635627 0.633270 0.631115 -100 
-100 -100 0.894108 0.876722 0.844945 0.807814 0.769622 0.736306 0.709061 0.690632 0.679445 0.671285 0.664049 0.659818 0.657369 0.655328 0.653508 0.652993 0.654897 0.653066 0.647343 0.643985 0.641832 0.639470 0.637136 -100 
-100 -100 0.898692 0.881118 0.848143 0.810573 0.771990 0.738763 0.712270 0.695243 0.686826 0.678777 0.668980 0.663540 0.660437 0.658310 0.657494 0.659248 0.674206 0.672512 0.654152 0.649082 0.648131 0.645644 0.641239 -100 
-100 -100 0.898421 0.880777 0.847664 0.809916 0.771209 0.738040 0.711815 0.695162 0.687120 0.679334 0.669670 0.664289 0.661194 0.659072 0.658274 0.660047 0.675031 0.673331 0.654947 0.649906 0.649059 0.646562 0.642038 -100 
-100 -100 0.892934 0.875362 0.843266 0.805618 0.767054 0.733920 0.707519 0.690259 0.680241 0.672843 0.665946 0.661839 0.659336 0.657321 0.655671 0.655274 0.657380 0.655574 0.649799 0.646670 0.645218 0.642844 0.639830 -100 
-100 -100 0.885385 0.867603 0.835080 0.797468 0.759349 0.726459 0.700027 0.682854 0.672989 0.666091 0.660048 0.656809 0.655085 0.653365 0.651393 0.650195 0.650399 0.648519 0.644618 0.642643 0.642686 0.640385 0.636255 -100 
-100 -100 0.872369 0.854181 0.820516 0.783106 0.746316 0.714075 0.687563 0.671186 0.663295 0.656979 0.650158 0.647274 0.646427 0.645105 0.642926 0.641623 0.642496 0.640669 0.636592 0.636117 0.643506 0.641287 0.630210 -100 
-100 -100 0.845257 0.827612 0.794949 0.758905 0.723631 0.692592 0.666885 0.651124 0.643787 0.638076 0.631968 0.629837 0.629689 0.628816 0.626799 0.625488 0.626229 0.624434 0.620553 0.620184 0.627612 0.625467 0.614488 -100 
-100 -100 0.799667 0.783503 0.754096 0.720740 0.687627 0.658438 0.634240 0.618836 0.610514 0.605434 0.601703 0.600764 0.601193 0.600748 0.599064 0.597625 0.596746 0.594949 0.592279 0.590735 0.590901 0.588839 0.585097 -100 
-100 -100 0.742101 0.727092 0.699942 0.669695 0.640419 0.613641 0.590224 0.575581 0.567774 0.563360 0.560509 0.560293 0.561428 0.561290 0.559535 0.558039 0.556942 0.555253 0.552820 0.550779 0.549467 0.547537 0.545383 -100 
-100 -100 0.670026 0.655690 0.629438 0.602713 0.580751 0.556856 0.531639 0.517806 0.511551 0.507831 0.504807 0.504998 0.507181 0.507220 0.504741 0.503014 0.501950 0.500444 0.498171 0.496070 0.494350 0.492600 0.491123 -100 
-100 -100 0.583239 0.569895 0.545563 0.521481 0.502652 0.481794 0.459180 0.447303 0.442356 0.439392 0.436771 0.437188 0.439531 0.439670 0.437279 0.435730 0.434908 0.433704 0.431746 0.429897 0.428321 0.426784 0.425550 -100 
-100 -100 0.486132 0.474111 0.452978 0.430526 0.410340 0.392429 0.376913 0.367882 0.363614 0.361397 0.360066 0.360559 0.362026 0.362195 0.360892 0.359938 0.359421 0.358577 0.357146 0.355733 0.354419 0.353090 0.352042 -100 
-100 -100 0.405291 0.394028 0.374529 0.353489 0.334263 0.318753 0.306741 0.299719 0.296174 0.294495 0.293752 0.294139 0.295037 0.295156 0.294398 0.293798 0.293468 0.292888 0.291865 0.290823 0.289757 0.288565 0.287584 -100 
-100 -100 0.356114 0.345159 0.326401 0.306173 0.287773 0.273663 0.263461 0.257542 0.254525 0.253136 0.252591 0.252873 0.253492 0.253553 0.252996 0.252539 0.252303 0.251852 0.251032 0.250183 0.249252 0.248114 0.247139 -100 
-100 -100 -100 -100 -100 -100 -100 -100 -100 -100 -100 -100 -100 -100 -100 -100 -100 -100 -100 -100 -100 -100 -100 -100 -100 -100 
-100 -100 -100 -100 -100 -100 -100 -100 -100 -100 -100 -100 -100 -100 -100 -100 -100 -100 -100 -100 -100 -100 -100 -100 -100 -100 
-100 -100 -100 -100 -100 -100 -100 -100 -100 -100 -100 -100 -100 -100 -100 -100 -100 -100 -100 -100 -100 -100 -100 -100 -100 -100 
-100 -100 0.598601 0.583143 0.555765 0.525250 0.496492 0.473669 0.457022 0.447733 0.443455 0.440886 0.438590 0.437608 0.437122 0.435805 0.433375 0.430964 0.428585 0.425667 0.421951 0.418304 0.414825 0.411727 0.409587 -100 
-100 -100 0.627450 0.611623 0.583299 0.552494 0.524148 0.500772 0.482755 0.473117 0.469683 0.466915 0.463328 0.462126 0.461984 0.460606 0.457617 0.454962 0.452668 0.449595 0.445474 0.441729 0.438354 0.435239 0.432944 -100 
-100 -100 0.679112 0.662369 0.631387 0.600111 0.574861 0.550363 0.527274 0.516967 0.518019 0.514776 0.505526 0.503408 0.504484 0.503013 0.498286 0.495287 0.493369 0.490103 0.485138 0.481160 0.477925 0.474791 0.472270 -100 
-100 -100 0.731496 0.714549 0.683105 0.651023 0.624527 0.598382 0.573433 0.561499 0.561346 0.557369 0.547735 0.545478 0.546558 0.545118 0.540376 0.537323 0.535305 0.531989 0.527036 0.523093 0.519905 0.516816 0.514312 -100 
-100 -100 0.778419 0.761847 0.731714 0.698449 0.666507 0.638333 0.614740 0.600347 0.593500 0.588557 0.583663 0.582099 0.582117 0.580800 0.577599 0.574767 0.572298 0.569113 0.565006 0.561454 0.558397 0.555433 0.553101 -100 
-100 -100 0.820933 0.803952 0.773086 0.738512 0.704271 0.674103 0.648856 0.632207 0.622906 0.616912 0.612277 0.610686 0.610660 0.609378 0.606315 0.603604 0.601127 0.598194 0.594632 0.591524 0.588851 0.586091 0.583798 -100 
-100 -100 0.859322 0.841311 0.806575 0.770366 0.735010 0.703124 0.675454 0.657285 0.647944 0.641009 0.634441 0.632457 0.633842 0.632461 0.627719 0.624888 0.622668 0.620048 0.616819 0.614218 0.613019 0.610518 0.607268 -100 
-100 -100 0.881203 0.862954 0.827705 0.790644 0.754146 0.721139 0.692456 0.673367 0.663197 0.655609 0.648498 0.646011 0.646976 0.645414 0.640766 0.638209 0.636414 0.634133 0.631133 0.628827 0.627943 0.625691 0.622558 -100 
-100 -100 0.888886 0.871254 0.838993 0.801908 0.764006 0.730468 0.702351 0.682966 0.671065 0.663128 0.656991 0.653931 0.652594 0.650828 0.648285 0.646598 0.646049 0.644093 0.640577 0.638192 0.636447 0.634364 0.632312 -100 
-100 -100 0.893967 0.876632 0.844910 0.807705 0.769292 0.735646 0.708038 0.689341 0.678064 0.670057 0.663153 0.659250 0.657014 0.655075 0.653258 0.652658 0.654499 0.652802 0.647456 0.644594 0.642943 0.640933 0.638760 -100 
-100 -100 0.897713 0.880333 0.847666 0.810226 0.771553 0.738028 0.711128 0.693765 0.685197 0.677316 0.667937 0.662905 0.660083 0.658105 0.657320 0.659017 0.673924 0.672394 0.654461 0.649942 0.649567 0.647497 0.643288 -100 
-100 -100 0.897208 0.879805 0.847073 0.809534 0.770800 0.737372 0.710744 0.693742 0.685532 0.677917 0.668687 0.663740 0.660953 0.658993 0.658213 0.659908 0.674829 0.673308 0.655386 0.650940 0.650709 0.648673 0.644374 -100 
-100 -100 0.892128 0.874731 0.842898 0.805405 0.766813 0.733446 0.706687 0.689121 0.678975 0.671728 0.665210 0.661521 0.659330 0.657443 0.655735 0.655179 0.657181 0.655543 0.650247 0.647741 0.646915 0.645011 0.642243 -100 
-100 -100 0.885115 0.867429 0.835043 0.797521 0.759380 0.726291 0.699542 0.682109 0.672144 0.665366 0.659630 0.656758 0.655334 0.653683 0.651529 0.650049 0.650044 0.648307 0.644925 0.643595 0.644256 0.642411 0.638525 -100 
-100 -100 0.872604 0.854451 0.820807 0.783448 0.746674 0.714277 0.687470 0.670871 0.662898 0.656667 0.650074 0.647493 0.646941 0.645619 0.643103 0.641382 0.641903 0.640179 0.636664 0.636832 0.644807 0.643006 0.632142 -100 
-100 -100 0.845773 0.828138 0.795455 0.759439 0.724189 0.693043 0.667109 0.651185 0.643787 0.638132 0.632170 0.630240 0.630296 0.629372 0.626991 0.625246 0.625606 0.623868 0.620471 0.620642 0.628546 0.626744 0.615941 -100 
-100 -100 0.800309 0.784143 0.754721 0.721368 0.688254 0.659000 0.634688 0.619209 0.610870 0.605820 0.602147 0.601276 0.601750 0.601209 0.599254 0.597477 0.596306 0.594507 0.592129 0.590935 0.591409 0.589578 0.585970 -100 
-100 -100 0.742881 0.727850 0.700660 0.670380 0.641083 0.614278 0.590836 0.576202 0.568427 0.564030 0.561162 0.560901 0.561960 0.561685 0.559708 0.557942 0.556595 0.554845 0.552545 0.550678 0.549516 0.547714 0.545651 -100 
-100 -100 0.670904 0.656525 0.630204 0.603411 0.581425 0.557532 0.532344 0.518588 0.512422 0.508718 0.505608 0.505667 0.507686 0.507552 0.504865 0.502894 0.501578 0.499959 0.497713 0.495653 0.493953 0.492252 0.490838 -100 
-100 -100 0.584122 0.570724 0.546300 0.522126 0.503259 0.482422 0.459875 0.448113 0.443276 0.440336 0.437612 0.437861 0.439999 0.439953 0.437364 0.435585 0.434512 0.433166 0.431162 0.429271 0.427636 0.426103 0.424905 -100 
-100 -100 0.486934 0.474850 0.453614 0.431065 0.410827 0.392936 0.377506 0.368596 0.364434 0.362243 0.360834 0.361177 0.362458 0.362449 0.360962 0.359805 0.359072 0.358072 0.356544 0.355048 0.353660 0.352304 0.351262 -100 
-100 -100 0.405966 0.394642 0.375043 0.353907 0.334628 0.319131 0.307197 0.300286 0.296838 0.295187 0.294387 0.294660 0.295410 0.295373 0.294450 0.293673 0.293162 0.292433 0.291295 0.290163 0.289028 0.287803 0.286816 -100 
-100 -100 0.356699 0.345685 0.326830 0.306507 0.288051 0.273949 0.263817 0.257997 0.255066 0.253705 0.253120 0.253312 0.253810 0.253737 0.253030 0.252414 0.252018 0.251431 0.250500 0.249565 0.248575 0.247408 0.246426 -100 
-100 -100 -100 -100 -100 -100 -100 -100 -100 -100 -100 -100 -100 -100 -100 -100 -100 -100 -100 -100 -100 -100 -100 -100 -100 -100 
-100 -100 -100 -100 -100 -100 -100 -100 -100 -100 -100 -100 -100 -100 -100 -100 -100 -100 -100 -100 -100 -100 -100 -100 -100 -100 
-100 -100 -100 -100 -100 -100 -100 -100 -100 -100 -100 -100 -100 -100 -100 -100 -100 -100 -100 -100 -100 -100 -100 -100 -100 -100 
-100 -100 0.597387 0.582252 0.555512 0.525429 0.496794 0.474336 0.458322 0.449314 0.444804 0.442182 0.440027 0.438708 0.437791 0.436369 0.434191 0.432001 0.429692 0.426772 0.422984 0.419093 0.415295 0.411954 0.409693 -100 
-100 -100 0.624938 0.609641 0.582499 0.552258 0.523605 0.500653 0.483781 0.474346 0.469920 0.467129 0.464502 0.463116 0.462405 0.460932 0.458386 0.455961 0.453589 0.450513 0.446487 0.442562 0.438866 0.435506 0.433110 -100 
-100 -100 0.673481 0.657750 0.629304 0.598587 0.570173 0.546128 0.526994 0.516619 0.512774 0.509568 0.505403 0.503799 0.503673 0.502149 0.498787 0.496051 0.493741 0.490472 0.485984 0.481990 0.478503 0.475134 0.472494 -100 
-100 -100 0.725789 0.709837 0.680868 0.649290 0.619594 0.593872 0.572869 0.560875 0.555860 0.551974 0.547509 0.545869 0.545812 0.544340 0.540955 0.538137 0.535718 0.532376 0.527883 0.523941 0.520530 0.517210 0.514582 -100 
-100 -100 0.775241 0.759215 0.730365 0.697573 0.665155 0.637322 0.614886 0.600693 0.592788 0.587989 0.584445 0.582956 0.582484 0.581142 0.578475 0.575810 0.573186 0.569951 0.565953 0.562282 0.558960 0.555783 0.553366 -100 
-100 -100 0.818112 0.801585 0.771802 0.737617 0.703275 0.673292 0.648589 0.632129 0.622271 0.616472 0.612759 0.611231 0.610716 0.609459 0.606999 0.604474 0.601943 0.598953 0.595390 0.592165 0.589277 0.586347 0.583981 -100 
-100 -100 0.853474 0.836193 0.804675 0.769084 0.733271 0.701422 0.674419 0.656066 0.645058 0.638339 0.633785 0.632025 0.631714 0.630427 0.627696 0.625253 0.623099 0.620439 0.617198 0.614562 0.612639 0.610030 0.607336 -100 
-100 -100 0.875548 0.857965 0.825826 0.789274 0.752229 0.719117 0.690926 0.671521 0.659639 0.652286 0.647274 0.645152 0.644553 0.643133 0.640458 0.638225 0.636403 0.634084 0.631183 0.628946 0.627436 0.625145 0.622610 -100 
-100 -100 0.886791 0.869407 0.837843 0.800822 0.762696 0.728934 0.700673 0.681070 0.668530 0.660856 0.655838 0.653277 0.651922 0.650322 0.648145 0.646355 0.645002 0.643001 0.640267 0.638135 0.636459 0.634424 0.632479 -100 
-100 -100 0.892679 0.875429 0.844042 0.806762 0.768109 0.734158 0.706179 0.686945 0.674703 0.666955 0.661499 0.658449 0.656658 0.654912 0.652998 0.651820 0.651478 0.649748 0.646560 0.644360 0.642874 0.641013 0.639114 -100 
-100 -100 0.895504 0.878259 0.846749 0.809338 0.770550 0.736659 0.709034 0.690446 0.679231 0.671584 0.665327 0.661842 0.660128 0.658334 0.656421 0.656097 0.658440 0.656899 0.651449 0.648888 0.647986 0.646208 0.643708 -100 
-100 -100 0.894943 0.877701 0.846180 0.808747 0.769967 0.736186 0.708790 0.690489 0.679562 0.672140 0.666036 0.662660 0.661022 0.659251 0.657320 0.656988 0.659346 0.657839 0.652444 0.649975 0.649196 0.647490 0.644994 -100 
-100 -100 0.890832 0.873592 0.842165 0.804811 0.766180 0.732545 0.705246 0.686882 0.675519 0.668419 0.663394 0.660668 0.659148 0.657476 0.655487 0.654291 0.654022 0.652415 0.649426 0.647558 0.646557 0.644922 0.642958 -100 
-100 -100 0.883237 0.865883 0.834248 0.797101 0.759002 0.725707 0.698498 0.680308 0.669204 0.662505 0.658053 0.656000 0.655177 0.653727 0.651385 0.649583 0.648432 0.646705 0.644379 0.642986 0.642488 0.640863 0.638535 -100 
-100 -100 0.869387 0.851885 0.819739 0.783120 0.746351 0.713786 0.686629 0.668930 0.658783 0.652559 0.648175 0.646730 0.647053 0.645905 0.642926 0.640729 0.639426 0.637636 0.635401 0.634613 0.635715 0.634077 0.630245 -100 
-100 -100 0.842762 0.825772 0.794601 0.759311 0.724036 0.692765 0.666595 0.649649 0.640104 0.634399 0.630520 0.629576 0.630368 0.629545 0.626711 0.624529 0.623152 0.621341 0.619130 0.618291 0.619303 0.617625 0.613809 -100 
-100 -100 0.799023 0.783186 0.754517 0.721447 0.688118 0.658794 0.634553 0.618634 0.609385 0.604258 0.601351 0.600804 0.601387 0.600847 0.598825 0.596930 0.595344 0.593546 0.591482 0.590015 0.589255 0.587538 0.585320 -100 
-100 -100 0.742119 0.727298 0.700628 0.670214 0.639975 0.613130 0.590543 0.575912 0.567584 0.563100 0.560659 0.560414 0.561203 0.560841 0.558992 0.557229 0.555702 0.553983 0.551935 0.550182 0.548798 0.547096 0.545459 -100 
-100 -100 0.668776 0.654746 0.629622 0.602184 0.576508 0.552575 0.531074 0.517905 0.511258 0.507485 0.504904 0.504890 0.506176 0.505900 0.503717 0.501892 0.500481 0.498905 0.496946 0.495203 0.493816 0.492192 0.490676 -100 
-100 -100 0.582110 0.569020 0.545759 0.520887 0.498249 0.477379 0.458616 0.447500 0.442199 0.439189 0.436984 0.437095 0.438411 0.438188 0.436130 0.434502 0.433328 0.431991 0.430240 0.428656 0.427372 0.425874 0.424483 -100 
-100 -100 0.486794 0.474770 0.453772 0.430895 0.409611 0.391712 0.377303 0.368633 0.364207 0.361942 0.360689 0.360811 0.361593 0.361405 0.360074 0.358924 0.358068 0.357025 0.355600 0.354244 0.352998 0.351641 0.350500 -100 
-100 -100 0.406292 0.394942 0.375342 0.354033 0.334374 0.318869 0.307288 0.300489 0.296983 0.295276 0.294428 0.294499 0.294950 0.294764 0.293833 0.292997 0.292370 0.291566 0.290425 0.289309 0.288197 0.286948 0.285908 -100 
-100 -100 0.357107 0.346044 0.327113 0.306673 0.288078 0.273961 0.263932 0.258177 0.255246 0.253847 0.253176 0.253206 0.253510 0.253316 0.252551 0.251861 0.251362 0.250691 0.249706 0.248732 0.247713 0.246516 0.245505 -100 
-100 -100 -100 -100 -100 -100 -100 -100 -100 -100 -100 -100 -100 -100 -100 -100 -100 -100 -100 -100 -100 -100 -100 -100 -100 -100 
-100 -100 -100 -100 -100 -100 -100 -100 -100 -100 -100 -100 -100 -100 -100 -100 -100 -100 -100 -100 -100 -100 -100 -100 -100 -100 
-100 -100 -100 -100 -100 -100 -100 -100 -100 -100 -100 -100 -100 -100 -100 -100 -100 -100 -100 -100 -100 -100 -100 -100 -100 -100 
-100 -100 0.596188 0.581288 0.554960 0.525316 0.497102 0.475038 0.459421 0.450795 0.446499 0.443910 0.441597 0.439934 0.438747 0.437267 0.435245 0.433318 0.431215 0.428386 0.424573 0.420566 0.416620 0.413109 0.410711 -100 
-100 -100 0.623199 0.608225 0.581670 0.552039 0.523922 0.501424 0.484948 0.475831 0.471464 0.468724 0.466115 0.464436 0.463507 0.461970 0.459528 0.457344 0.455142 0.452157 0.448151 0.444158 0.440368 0.436841 0.434268 -100 
-100 -100 0.671143 0.655850 0.628082 0.598162 0.570137 0.546610 0.528088 0.517849 0.513353 0.510236 0.506872 0.505234 0.505248 0.503669 0.500110 0.497514 0.495332 0.492141 0.487701 0.483727 0.480353 0.476818 0.473821 -100 
-100 -100 0.723359 0.707829 0.679499 0.648684 0.619336 0.594114 0.573725 0.561859 0.556190 0.552450 0.548902 0.547331 0.547491 0.545985 0.542381 0.539664 0.537338 0.534042 0.529572 0.525648 0.522368 0.518878 0.515870 -100 
-100 -100 0.773099 0.757378 0.729092 0.696865 0.664943 0.637502 0.615373 0.601446 0.593596 0.589007 0.585782 0.584273 0.583760 0.582428 0.579852 0.577342 0.574795 0.571560 0.567525 0.563800 0.560468 0.557117 0.554436 -100 
-100 -100 0.816120 0.799861 0.770554 0.736833 0.702966 0.673230 0.648598 0.632334 0.622602 0.617062 0.613682 0.612223 0.611661 0.610479 0.608248 0.605911 0.603483 0.600459 0.596791 0.593532 0.590774 0.587675 0.584914 -100 
-100 -100 0.851366 0.834389 0.803394 0.768373 0.733250 0.701511 0.674099 0.655631 0.644394 0.637948 0.634061 0.632504 0.632019 0.630878 0.628671 0.626495 0.624621 0.621918 0.618439 0.615930 0.614735 0.611977 0.608341 -100 
-100 -100 0.873685 0.856353 0.824637 0.788548 0.752079 0.718954 0.690222 0.670581 0.658389 0.651315 0.647063 0.645268 0.644603 0.643380 0.641220 0.639214 0.637631 0.635245 0.632114 0.630038 0.629309 0.626890 0.623408 -100 
-100 -100 0.885596 0.868304 0.836898 0.800001 0.762025 0.728145 0.699545 0.679770 0.667112 0.659721 0.655327 0.653232 0.652193 0.650820 0.648808 0.647074 0.645653 0.643555 0.640789 0.638746 0.637384 0.635254 0.632876 -100 
-100 -100 0.892109 0.874815 0.843364 0.806022 0.767365 0.733224 0.704856 0.685267 0.672651 0.665164 0.660571 0.658232 0.657079 0.655590 0.653583 0.652302 0.651656 0.649839 0.646862 0.644884 0.643806 0.641900 0.639584 -100 
-100 -100 0.895226 0.877878 0.846282 0.808809 0.770114 0.735985 0.707701 0.688355 0.676103 0.668679 0.663907 0.661585 0.661430 0.659920 0.657059 0.656292 0.657403 0.655813 0.651571 0.649646 0.649736 0.647977 0.644672 -100 
-100 -100 0.894705 0.877376 0.845803 0.808373 0.769754 0.735747 0.707639 0.688501 0.676453 0.669198 0.664560 0.662352 0.662305 0.660816 0.657904 0.657124 0.658266 0.656745 0.652597 0.650783 0.650995 0.649345 0.646106 -100 
-100 -100 0.890529 0.873270 0.841840 0.804599 0.766174 0.732371 0.704481 0.685483 0.673463 0.666461 0.662278 0.660329 0.659640 0.658220 0.655939 0.654576 0.654007 0.652396 0.649718 0.648073 0.647373 0.645794 0.643676 -100 
-100 -100 0.882899 0.865611 0.834119 0.797332 0.759752 0.726332 0.698308 0.679364 0.667574 0.660896 0.657161 0.655874 0.656025 0.654792 0.651942 0.649920 0.648593 0.646850 0.644597 0.643119 0.642432 0.640853 0.638767 -100 
-100 -100 0.869549 0.852149 0.820012 0.784091 0.748521 0.715854 0.687194 0.668289 0.656961 0.650683 0.647381 0.647100 0.649412 0.648438 0.643881 0.641100 0.639375 0.637528 0.635389 0.634230 0.634476 0.632865 0.629853 -100 
-100 -100 0.843218 0.826320 0.795154 0.760554 0.726487 0.695140 0.667512 0.649397 0.638679 0.632856 0.629930 0.630005 0.632656 0.631929 0.627490 0.624723 0.622941 0.621085 0.618976 0.617775 0.617934 0.616285 0.613291 -100 
-100 -100 0.799579 0.783779 0.755217 0.722475 0.689668 0.660306 0.635405 0.618869 0.609012 0.603721 0.601094 0.600866 0.602012 0.601456 0.598869 0.596747 0.595059 0.593282 0.591282 0.589757 0.588808 0.587141 0.585179 -100 
-100 -100 0.743194 0.728314 0.701580 0.671212 0.641141 0.614275 0.591415 0.576459 0.567745 0.563067 0.560629 0.560379 0.561275 0.560796 0.558616 0.556697 0.555093 0.553432 0.551582 0.550079 0.548970 0.547335 0.545595 -100 
-100 -100 0.670299 0.656131 0.630813 0.603257 0.577685 0.553722 0.531995 0.518586 0.511835 0.507853 0.504978 0.504899 0.506274 0.505813 0.503168 0.501115 0.499574 0.498067 0.496433 0.495223 0.494622 0.493070 0.491011 -100 
-100 -100 0.583750 0.570494 0.546986 0.521936 0.499335 0.478431 0.459508 0.448217 0.442834 0.439623 0.437114 0.437094 0.438428 0.437997 0.435500 0.433648 0.432327 0.431030 0.429580 0.428515 0.428021 0.426567 0.424585 -100 
-100 -100 0.488149 0.475991 0.454788 0.431758 0.410413 0.392491 0.378054 0.369313 0.364722 0.362292 0.360867 0.360745 0.361341 0.360969 0.359447 0.358179 0.357218 0.356166 0.354874 0.353760 0.352837 0.351477 0.350075 -100 
-100 -100 0.407252 0.395812 0.376074 0.354658 0.334948 0.319420 0.307827 0.301008 0.297438 0.295615 0.294588 0.294431 0.294689 0.294369 0.293353 0.292457 0.291756 0.290908 0.289776 0.288711 0.287678 0.286397 0.285244 -100 
-100 -100 0.357810 0.346682 0.327650 0.307127 0.288483 0.274341 0.264303 0.258544 0.255585 0.254105 0.253289 0.253141 0.253290 0.253004 0.252196 0.251473 0.250920 0.250191 0.249160 0.248155 0.247119 0.245880 0.244816 -100 
-100 -100 -100 -100 -100 -100 -100 -100 -100 -100 -100 -100 -100 -100 -100 -100 -100 -100 -100 -100 -100 -100 -100 -100 -100 -100 
-100 -100 -100 -100 -100 -100 -100 -100 -100 -100 -100 -100 -100 -100 -100 -100 -100 -100 -100 -100 -100 -100 -100 -100 -100 -100 
-100 -100 -100 -100 -100 -100 -100 -100 -100 -100 -100 -100 -100 -100 -100 -100 -100 -100 -100 -100 -100 -100 -100 -100 -100 -100 
-100 -100 0.595496 0.580676 0.554300 0.524937 0.497144 0.475343 0.459859 0.451524 0.447529 0.444985 0.442457 0.440551 0.439421 0.437899 0.435742 0.434006 0.432211 0.429563 0.425797 0.421874 0.418079 0.414539 0.411965 -100 
-100 -100 0.622949 0.608004 0.581031 0.551822 0.524494 0.502313 0.485686 0.476773 0.472774 0.470094 0.467225 0.465381 0.464977 0.463389 0.460327 0.458234 0.456443 0.453636 0.449558 0.445690 0.442267 0.438714 0.435764 -100 
-100 -100 0.675591 0.659888 0.628110 0.598531 0.571931 0.548777 0.529369 0.519099 0.515021 0.512001 0.508480 0.507128 0.510539 0.508909 0.501893 0.499007 0.497841 0.494804 0.489551 0.485783 0.483929 0.480368 0.475823 -100 
-100 -100 0.727830 0.711860 0.679452 0.648946 0.620995 0.596140 0.574869 0.562956 0.557692 0.554098 0.550492 0.549302 0.552919 0.551387 0.544315 0.541275 0.539937 0.536763 0.531453 0.527731 0.525998 0.522476 0.517876 -100 
-100 -100 0.772906 0.757155 0.728263 0.696460 0.665436 0.638286 0.615815 0.601986 0.594492 0.590089 0.586841 0.585403 0.585591 0.584280 0.581074 0.578599 0.576503 0.573363 0.569086 0.565507 0.562862 0.559463 0.556040 -100 
-100 -100 0.815856 0.799567 0.769812 0.736488 0.703503 0.673959 0.648802 0.632487 0.622987 0.617656 0.614386 0.613024 0.612750 0.611654 0.609353 0.607188 0.605285 0.602328 0.598356 0.595342 0.593686 0.590521 0.586588 -100 
-100 -100 0.854220 0.836962 0.803319 0.768724 0.735089 0.703463 0.674619 0.655641 0.644409 0.638153 0.634469 0.633066 0.632706 0.631723 0.629852 0.628103 0.629215 0.626578 0.620604 0.618751 0.623521 0.620679 0.610964 -100 
-100 -100 0.876726 0.859087 0.824683 0.788956 0.753886 0.720803 0.690577 0.670341 0.658080 0.651193 0.647215 0.645661 0.645205 0.644185 0.642370 0.640789 0.642197 0.639842 0.634146 0.632700 0.637960 0.635440 0.625814 -100 
-100 -100 0.885666 0.868280 0.836490 0.799802 0.762458 0.728552 0.699229 0.679143 0.666470 0.659283 0.655256 0.653551 0.653183 0.652035 0.649864 0.648313 0.647430 0.645297 0.642036 0.640175 0.640094 0.637844 0.634009 -100 
-100 -100 0.892085 0.874685 0.842999 0.805744 0.767469 0.733267 0.704349 0.684442 0.671681 0.664379 0.660315 0.658605 0.658959 0.657725 0.654818 0.653685 0.653722 0.651861 0.648199 0.646329 0.646551 0.644518 0.640701 -100 
-100 -100 0.895394 0.877904 0.846151 0.808836 0.770794 0.736598 0.707421 0.687497 0.674801 0.667541 0.663814 0.662986 0.669929 0.668716 0.659540 0.658559 0.661347 0.659742 0.653791 0.652251 0.657170 0.655292 0.646984 -100 
-100 -100 0.894955 0.877493 0.845779 0.808558 0.770664 0.736616 0.707580 0.687810 0.675253 0.668106 0.664477 0.663756 0.670859 0.669650 0.660336 0.659315 0.662133 0.660626 0.654807 0.653394 0.658430 0.656685 0.648490 -100 
-100 -100 0.891038 0.873665 0.841917 0.804902 0.767182 0.733377 0.704680 0.685167 0.672783 0.665802 0.662089 0.660842 0.662129 0.660910 0.657138 0.655744 0.655711 0.654118 0.650927 0.649401 0.649796 0.648157 0.644856 -100 
-100 -100 0.884486 0.866994 0.834714 0.798328 0.762071 0.728675 0.699237 0.679531 0.667301 0.660581 0.657261 0.656821 0.659268 0.658170 0.653339 0.650867 0.649601 0.647859 0.645432 0.644052 0.644085 0.642470 0.639610 -100 
-100 -100 0.877024 0.858873 0.822244 0.786870 0.756194 0.723532 0.689639 0.669171 0.657016 0.650648 0.648118 0.649729 0.659144 0.658243 0.646763 0.642363 0.640137 0.638240 0.636121 0.635308 0.636787 0.635164 0.630930 -100 
-100 -100 0.851031 0.833370 0.797688 0.763635 0.734494 0.703163 0.670283 0.650608 0.639072 0.633105 0.630828 0.632680 0.642326 0.641597 0.630186 0.625757 0.623434 0.621537 0.619497 0.618674 0.620083 0.618440 0.614238 -100 
-100 -100 0.802349 0.786275 0.756794 0.724455 0.693233 0.663922 0.637410 0.620116 0.610071 0.604571 0.601731 0.601978 0.604864 0.604213 0.599682 0.596940 0.595112 0.593355 0.591412 0.590098 0.589785 0.588134 0.585594 -100 
-100 -100 0.745988 0.730821 0.703373 0.673300 0.644793 0.617968 0.593544 0.578014 0.569609 0.564683 0.561419 0.561229 0.562964 0.562310 0.558889 0.556504 0.554767 0.553144 0.551455 0.550318 0.549971 0.548366 0.545988 -100 
-100 -100 0.675351 0.660636 0.633555 0.606614 0.585555 0.561624 0.535478 0.521260 0.520116 0.515842 0.506657 0.506423 0.509044 0.508345 0.503697 0.500863 0.499063 0.497584 0.496269 0.495822 0.497368 0.495853 0.491857 -100 
-100 -100 0.588886 0.575067 0.549757 0.525242 0.507104 0.486203 0.462859 0.450787 0.450842 0.447360 0.438738 0.438556 0.441117 0.440452 0.435979 0.433363 0.431766 0.430469 0.429311 0.428982 0.430619 0.429179 0.425233 -100 
-100 -100 0.490687 0.478253 0.456485 0.433534 0.413253 0.395303 0.379715 0.370627 0.366424 0.363798 0.361548 0.361283 0.362182 0.361640 0.359407 0.357827 0.356728 0.355645 0.354439 0.353595 0.353276 0.351885 0.349889 -100 
-100 -100 0.408706 0.397136 0.377157 0.355718 0.336313 0.320751 0.308773 0.301824 0.298381 0.296426 0.294976 0.294646 0.294895 0.294476 0.293222 0.292225 0.291457 0.290559 0.289402 0.288372 0.287495 0.286158 0.284771 -100 
-100 -100 0.358764 0.347565 0.328415 0.307840 0.289226 0.275041 0.264879 0.259060 0.256074 0.254503 0.253520 0.253234 0.253314 0.252979 0.252116 0.251372 0.250785 0.249999 0.248897 0.247836 0.246778 0.245479 0.244328 -100 
-100 -100 -100 -100 -100 -100 -100 -100 -100 -100 -100 -100 -100 -100 -100 -100 -100 -100 -100 -100 -100 -100 -100 -100 -100 -100 
-100 -100 -100 -100 -100 -100 -100 -100 -100 -100 -100 -100 -100 -100 -100 -100 -100 -100 -100 -100 -100 -100 -100 -100 -100 -100 
-100 -100 -100 -100 -100 -100 -100 -100 -100 -100 -100 -100 -100 -100 -100 -100 -100 -100 -100 -100 -100 -100 -100 -100 -100 -100 
-100 -100 0.594302 0.579478 0.553069 0.523609 0.495701 0.473870 0.458473 0.450270 0.446378 0.443841 0.441230 0.439202 0.437985 0.436446 0.434360 0.432780 0.431202 0.428814 0.425332 0.421666 0.418083 0.414683 0.412178 -100 
-100 -100 0.621492 0.606566 0.579602 0.550319 0.522887 0.500704 0.484210 0.475473 0.471611 0.468964 0.466026 0.464076 0.463603 0.462000 0.458991 0.457038 0.455446 0.452897 0.449115 0.445513 0.442309 0.438900 0.436018 -100 
-100 -100 0.673768 0.658119 0.626419 0.596798 0.570087 0.546968 0.527777 0.517742 0.513853 0.510906 0.507347 0.505925 0.509322 0.507685 0.500676 0.497895 0.496892 0.494105 0.489162 0.485669 0.484045 0.480631 0.476146 -100 
-100 -100 0.725890 0.709985 0.677666 0.647128 0.619074 0.594274 0.573241 0.561583 0.556530 0.553046 0.549444 0.548223 0.551853 0.550337 0.543279 0.540341 0.539152 0.536214 0.531187 0.527711 0.526185 0.522804 0.518262 -100 
-100 -100 0.771127 0.755417 0.726570 0.694728 0.663635 0.636530 0.614251 0.600659 0.593376 0.589102 0.585900 0.584467 0.584674 0.583405 0.580282 0.577951 0.576031 0.573092 0.569019 0.565614 0.563118 0.559827 0.556459 -100 
-100 -100 0.814195 0.797947 0.768239 0.734881 0.701840 0.672332 0.647339 0.631246 0.621955 0.616770 0.613582 0.612261 0.612028 0.611012 0.608852 0.606869 0.605158 0.602360 0.598504 0.595573 0.593991 0.590890 0.586993 -100 
-100 -100 0.852585 0.835394 0.801847 0.767257 0.733607 0.702017 0.673298 0.654524 0.643485 0.637385 0.633811 0.632475 0.632174 0.631308 0.629629 0.628091 0.629410 0.626887 0.620926 0.619063 0.623835 0.621006 0.611292 -100 
-100 -100 0.875201 0.857644 0.823363 0.787682 0.752634 0.719595 0.689462 0.669387 0.657286 0.650549 0.646694 0.645233 0.644859 0.643980 0.642364 0.640984 0.642565 0.640280 0.634534 0.633005 0.638198 0.635644 0.625994 -100 
-100 -100 0.884361 0.867050 0.835385 0.798797 0.761538 0.727686 0.698408 0.678408 0.665844 0.658773 0.654861 0.653267 0.653016 0.652006 0.649994 0.648595 0.647816 0.645703 0.642372 0.640388 0.640190 0.637862 0.633990 -100 
-100 -100 0.890900 0.873591 0.842081 0.805041 0.766979 0.732859 0.703899 0.683972 0.671240 0.664004 0.660029 0.658424 0.658899 0.657786 0.654993 0.653955 0.654034 0.652162 0.648426 0.646423 0.646506 0.644369 0.640497 -100 
-100 -100 0.894227 0.876862 0.845367 0.808404 0.770732 0.736661 0.707359 0.687318 0.674571 0.667316 0.663629 0.662870 0.669911 0.668790 0.659681 0.658745 0.661499 0.659876 0.653909 0.652253 0.657036 0.655047 0.646678 -100 
-100 -100 0.893788 0.876473 0.845051 0.808231 0.770760 0.736888 0.707755 0.687870 0.675234 0.668045 0.664386 0.663661 0.670797 0.669646 0.660381 0.659407 0.662199 0.660697 0.654889 0.653381 0.658291 0.656451 0.648205 -100 
-100 -100 0.889922 0.872687 0.841206 0.804544 0.767194 0.733605 0.704948 0.685420 0.672995 0.665929 0.662091 0.660735 0.661960 0.660749 0.657040 0.655735 0.655771 0.654224 0.651030 0.649427 0.649714 0.648002 0.644677 -100 
-100 -100 0.883455 0.866091 0.834056 0.797963 0.762013 0.728866 0.699595 0.679980 0.667758 0.660913 0.657361 0.656689 0.658964 0.657818 0.653059 0.650717 0.649583 0.647928 0.645519 0.644081 0.644014 0.642357 0.639517 -100 
-100 -100 0.876104 0.858083 0.821701 0.786581 0.756161 0.723767 0.690130 0.669833 0.657753 0.651224 0.648328 0.649583 0.658713 0.657708 0.646296 0.642049 0.639989 0.638205 0.636111 0.635238 0.636591 0.634950 0.630797 -100 
-100 -100 0.850360 0.832820 0.797362 0.763529 0.734609 0.703540 0.670932 0.651442 0.639975 0.633820 0.631124 0.632556 0.641856 0.640975 0.629592 0.625291 0.623118 0.621334 0.619322 0.618452 0.619750 0.618102 0.613982 -100 
-100 -100 0.802051 0.786068 0.756757 0.724602 0.693580 0.664499 0.638219 0.621074 0.611045 0.605337 0.602100 0.601934 0.604480 0.603636 0.599055 0.596372 0.594653 0.592974 0.591046 0.589713 0.589358 0.587692 0.585163 -100 
-100 -100 0.745988 0.730895 0.703585 0.673665 0.645325 0.618690 0.594462 0.579061 0.570664 0.565529 0.561877 0.561299 0.562730 0.561859 0.558308 0.555911 0.554232 0.552638 0.550925 0.549769 0.549417 0.547775 0.545342 -100 
-100 -100 0.675552 0.660901 0.633942 0.607117 0.586176 0.562388 0.536410 0.522317 0.521232 0.516766 0.507176 0.506593 0.508978 0.508067 0.503221 0.500322 0.498561 0.497063 0.495652 0.495170 0.496747 0.495170 0.491037 -100 
-100 -100 0.589248 0.575476 0.550248 0.525799 0.507717 0.486905 0.463676 0.451695 0.451797 0.448153 0.439176 0.438697 0.441067 0.440228 0.435569 0.432877 0.431287 0.429941 0.428652 0.428253 0.429889 0.428372 0.424277 -100 
-100 -100 0.491187 0.478763 0.457013 0.434072 0.413793 0.395861 0.380308 0.371248 0.367031 0.364271 0.361776 0.361283 0.362029 0.361370 0.359035 0.357407 0.356286 0.355133 0.353803 0.352853 0.352462 0.350980 0.348887 -100 
-100 -100 0.409244 0.397659 0.377655 0.356177 0.336728 0.321126 0.309118 0.302149 0.298670 0.296613 0.295003 0.294527 0.294683 0.294215 0.292933 0.291926 0.291137 0.290168 0.288893 0.287739 0.286760 0.285335 0.283883 -100 
-100 -100 0.359294 0.348068 0.328869 0.308230 0.289541 0.275282 0.265056 0.259189 0.256156 0.254511 0.253425 0.253051 0.253087 0.252750 0.251907 0.251178 0.250576 0.249727 0.248514 0.247327 0.246159 0.244779 0.243582 -100 
-100 -100 -100 -100 -100 -100 -100 -100 -100 -100 -100 -100 -100 -100 -100 -100 -100 -100 -100 -100 -100 -100 -100 -100 -100 -100 
-100 -100 -100 -100 -100 -100 -100 -100 -100 -100 -100 -100 -100 -100 -100 -100 -100 -100 -100 -100 -100 -100 -100 -100 -100 -100 
-100 -100 -100 -100 -100 -100 -100 -100 -100 -100 -100 -100 -100 -100 -100 -100 -100 -100 -100 -100 -100 -100 -100 -100 -100 -100 
-100 -100 0.592429 0.577545 0.551168 0.521251 0.492666 0.470515 0.455201 0.446993 0.443030 0.440472 0.437904 0.435890 0.434460 0.432926 0.431083 0.429591 0.428102 0.426023 0.423062 0.419811 0.416495 0.413389 0.411182 -100 
-100 -100 0.618547 0.603675 0.577234 0.547411 0.518924 0.496425 0.480434 0.471881 0.467967 0.465331 0.462508 0.460533 0.459457 0.457868 0.455506 0.453682 0.452022 0.449781 0.446681 0.443488 0.440368 0.437257 0.434866 -100 
-100 -100 0.665130 0.650083 0.622748 0.592735 0.564163 0.540745 0.523148 0.513705 0.509997 0.507103 0.503480 0.501689 0.501814 0.500197 0.496473 0.494074 0.492276 0.489803 0.486359 0.483246 0.480640 0.477531 0.474640 -100 
-100 -100 0.717009 0.701744 0.673880 0.643000 0.613135 0.588067 0.568663 0.557657 0.552855 0.549435 0.545739 0.544132 0.544490 0.543004 0.539261 0.536741 0.534778 0.532147 0.528590 0.525447 0.522875 0.519780 0.516866 -100 
-100 -100 0.767415 0.751872 0.723842 0.691526 0.659345 0.632029 0.610542 0.597365 0.590186 0.585977 0.582872 0.581384 0.580977 0.579766 0.577387 0.575272 0.573241 0.570587 0.567165 0.563965 0.561092 0.558046 0.555499 -100 
-100 -100 0.810775 0.794700 0.765653 0.731874 0.697840 0.668196 0.644059 0.628481 0.619394 0.614284 0.611129 0.609769 0.609316 0.608375 0.606589 0.604815 0.603005 0.600448 0.597087 0.594058 0.591532 0.588606 0.585925 -100 
-100 -100 0.845877 0.829187 0.798742 0.763833 0.728833 0.697180 0.669993 0.652127 0.641431 0.635439 0.631898 0.630502 0.630113 0.629323 0.627815 0.626340 0.625334 0.622967 0.619305 0.616738 0.615561 0.612821 0.609139 -100 
-100 -100 0.868543 0.851528 0.820436 0.784589 0.748379 0.715351 0.686718 0.667538 0.655790 0.649145 0.645283 0.643731 0.643247 0.642437 0.640998 0.639660 0.638855 0.636666 0.633165 0.630829 0.629928 0.627389 0.623788 -100 
-100 -100 0.881358 0.864339 0.833425 0.796905 0.759260 0.725508 0.696939 0.677373 0.665021 0.657969 0.653924 0.652155 0.651458 0.650500 0.648996 0.647727 0.646628 0.644589 0.641615 0.639218 0.637532 0.635177 0.632674 -100 
-100 -100 0.888336 0.871352 0.840532 0.803941 0.766057 0.732122 0.703450 0.683680 0.671091 0.663788 0.659483 0.657483 0.656721 0.655598 0.653919 0.652889 0.652294 0.650442 0.647329 0.644997 0.643540 0.641346 0.638873 -100 
-100 -100 0.891503 0.874571 0.843915 0.807680 0.770349 0.736556 0.707596 0.687688 0.675188 0.667757 0.663128 0.661065 0.661286 0.660050 0.657279 0.656543 0.657092 0.655444 0.651607 0.649446 0.649177 0.647121 0.643682 -100 
-100 -100 0.890998 0.874134 0.843603 0.807555 0.770464 0.736935 0.708238 0.688544 0.676178 0.668766 0.664059 0.661898 0.662047 0.660721 0.657852 0.657102 0.657714 0.656197 0.652532 0.650546 0.650436 0.648524 0.645183 -100 
-100 -100 0.886998 0.870172 0.839632 0.803539 0.766339 0.733142 0.705213 0.686058 0.673888 0.666623 0.662059 0.659812 0.658974 0.657584 0.655469 0.654340 0.653879 0.652398 0.649812 0.647976 0.646973 0.645198 0.643043 -100 
-100 -100 0.879539 0.862665 0.831993 0.796120 0.759482 0.726772 0.699196 0.680504 0.668805 0.661760 0.657254 0.655261 0.654893 0.653532 0.650918 0.649298 0.648333 0.646847 0.644670 0.642997 0.641952 0.640259 0.638313 -100 
-100 -100 0.866413 0.849453 0.818151 0.783020 0.748180 0.716286 0.688450 0.670142 0.659340 0.652586 0.647890 0.646455 0.647856 0.646581 0.642283 0.640012 0.638777 0.637259 0.635188 0.633748 0.633400 0.631735 0.629171 -100 
-100 -100 0.840848 0.824352 0.793943 0.760022 0.726576 0.695983 0.669246 0.651788 0.641600 0.635214 0.630725 0.629458 0.631025 0.629847 0.625547 0.623220 0.621908 0.620370 0.618326 0.616879 0.616498 0.614818 0.612261 -100 
-100 -100 0.798452 0.782943 0.754948 0.722753 0.690510 0.661810 0.637645 0.621614 0.611946 0.606043 0.602102 0.600619 0.600754 0.599636 0.596910 0.595000 0.593686 0.592137 0.590142 0.588522 0.587421 0.585703 0.583791 -100 
-100 -100 0.743008 0.728363 0.702087 0.672165 0.642562 0.616249 0.594024 0.579515 0.570970 0.565684 0.561973 0.560584 0.560638 0.559531 0.556909 0.554956 0.553597 0.552025 0.550051 0.548506 0.547466 0.545722 0.543732 -100 
-100 -100 0.670654 0.656698 0.631841 0.604635 0.579386 0.555851 0.534718 0.521802 0.515667 0.511132 0.506676 0.505586 0.506466 0.505380 0.501926 0.499666 0.498448 0.496889 0.494802 0.493535 0.493511 0.491774 0.488824 -100 
-100 -100 0.584628 0.571519 0.548349 0.523503 0.501062 0.480416 0.461929 0.451030 0.446230 0.442538 0.438599 0.437721 0.438705 0.437741 0.434459 0.432363 0.431279 0.429828 0.427823 0.426608 0.426605 0.424908 0.422005 -100 
-100 -100 0.489566 0.477441 0.456319 0.433316 0.411969 0.394098 0.379801 0.371197 0.366674 0.363844 0.361600 0.360814 0.361019 0.360288 0.358377 0.356955 0.355987 0.354733 0.353031 0.351639 0.350619 0.348991 0.347197 -100 
-100 -100 0.408837 0.397353 0.377544 0.356015 0.336166 0.320521 0.308859 0.302001 0.298368 0.296241 0.294679 0.294075 0.294064 0.293582 0.292441 0.291509 0.290769 0.289720 0.288226 0.286819 0.285537 0.284000 0.282608 -100 
-100 -100 0.359399 0.348189 0.329007 0.308289 0.289419 0.275059 0.264834 0.258943 0.255854 0.254142 0.252990 0.252560 0.252562 0.252251 0.251478 0.250796 0.250207 0.249296 0.247941 0.246582 0.245237 0.243766 0.242558 -100 
-100 -100 -100 -100 -100 -100 -100 -100 -100 -100 -100 -100 -100 -100 -100 -100 -100 -100 -100 -100 -100 -100 -100 -100 -100 -100 
-100 -100 -100 -100 -100 -100 -100 -100 -100 -100 -100 -100 -100 -100 -100 -100 -100 -100 -100 -100 -100 -100 -100 -100 -100 -100 
-100 -100 -100 -100 -100 -100 -100 -100 -100 -100 -100 -100 -100 -100 -100 -100 -100 -100 -100 -100 -100 -100 -100 -100 -100 -100 
-100 -100 0.590995 0.575957 0.549271 0.518792 0.489511 0.466907 0.451436 0.443133 0.439177 0.436615 0.434055 0.432200 0.430969 0.429449 0.427446 0.425853 0.424407 0.422621 0.420166 0.417454 0.414627 0.411891 0.409894 -100 
-100 -100 0.616726 0.601736 0.575071 0.544589 0.515189 0.492235 0.476335 0.467908 0.464273 0.461660 0.458679 0.456884 0.456165 0.454590 0.451886 0.449843 0.448135 0.446187 0.443663 0.441043 0.438441 0.435713 0.433527 -100 
-100 -100 0.662190 0.647151 0.620117 0.589351 0.559459 0.535605 0.518646 0.509821 0.507332 0.504504 0.499965 0.498318 0.499040 0.497426 0.493035 0.490175 0.488083 0.485899 0.483231 0.480770 0.478723 0.476009 0.473319 -100 
-100 -100 0.713936 0.698712 0.671214 0.639625 0.608477 0.583002 0.564272 0.553931 0.550395 0.547033 0.542363 0.540857 0.541783 0.540310 0.535950 0.533019 0.530807 0.528475 0.525672 0.523141 0.521087 0.518373 0.515671 -100 
-100 -100 0.765212 0.749647 0.721562 0.688701 0.655688 0.628018 0.606778 0.593893 0.587120 0.582911 0.579503 0.578068 0.577962 0.576799 0.574196 0.572022 0.570082 0.567747 0.564798 0.562010 0.559482 0.556766 0.554471 -100 
-100 -100 0.808642 0.792587 0.763541 0.729395 0.694796 0.664904 0.640947 0.625618 0.616797 0.611658 0.608245 0.606795 0.606429 0.605553 0.603806 0.602213 0.600692 0.598440 0.595331 0.592465 0.589995 0.587315 0.584983 -100 
-100 -100 0.843288 0.826726 0.796618 0.761522 0.726253 0.694478 0.667471 0.650011 0.639730 0.633709 0.629758 0.628131 0.627783 0.627060 0.625637 0.624468 0.624037 0.621924 0.618103 0.615374 0.613694 0.611098 0.608090 -100 
-100 -100 0.865906 0.849082 0.818461 0.782632 0.746389 0.713352 0.684888 0.666105 0.654773 0.648087 0.643773 0.641938 0.641447 0.640696 0.639371 0.638354 0.638116 0.636124 0.632362 0.629736 0.628199 0.625721 0.622768 -100 
-100 -100 0.879119 0.862321 0.831826 0.795633 0.758226 0.724568 0.696041 0.676614 0.664485 0.657341 0.652890 0.650828 0.649996 0.649076 0.647759 0.646742 0.645910 0.644015 0.640988 0.638359 0.636294 0.633941 0.631752 -100 
-100 -100 0.886038 0.869393 0.839254 0.803496 0.766431 0.732703 0.703699 0.683788 0.671394 0.663917 0.659001 0.656583 0.655505 0.654368 0.652916 0.652034 0.651542 0.649767 0.646621 0.644008 0.642061 0.639816 0.637680 -100 
-100 -100 0.888934 0.872482 0.842839 0.807970 0.772074 0.738622 0.708997 0.688813 0.676885 0.669182 0.663275 0.660406 0.659524 0.658193 0.656207 0.655595 0.656095 0.654466 0.650624 0.648035 0.646787 0.644637 0.641935 -100 
-100 -100 0.888382 0.872006 0.842507 0.807850 0.772224 0.739109 0.709852 0.689968 0.678228 0.670513 0.664421 0.661334 0.660257 0.658780 0.656703 0.656083 0.656649 0.655151 0.651485 0.649085 0.648006 0.645985 0.643356 -100 
-100 -100 0.884535 0.868079 0.838297 0.803084 0.766729 0.733958 0.706091 0.687108 0.675381 0.667854 0.662273 0.659181 0.657551 0.655980 0.654213 0.653290 0.652960 0.651562 0.648967 0.646904 0.645463 0.643599 0.641688 -100 
-100 -100 0.876937 0.860362 0.830290 0.794755 0.758197 0.725944 0.699287 0.681450 0.670685 0.663411 0.657533 0.654308 0.652673 0.651079 0.649191 0.648084 0.647507 0.646192 0.643987 0.642189 0.640885 0.639132 0.637324 -100 
-100 -100 0.862850 0.846270 0.815954 0.780745 0.744997 0.713605 0.687905 0.671454 0.662998 0.656027 0.648594 0.645003 0.643751 0.642177 0.639800 0.638587 0.638110 0.636836 0.634612 0.632994 0.632395 0.630683 0.628273 -100 
-100 -100 0.837498 0.821359 0.791880 0.757789 0.723326 0.693205 0.668657 0.653104 0.645287 0.638693 0.631477 0.628078 0.627023 0.625536 0.623112 0.621822 0.621275 0.619964 0.617727 0.616101 0.615492 0.613757 0.611320 -100 
-100 -100 0.796391 0.781117 0.753554 0.721368 0.688812 0.660487 0.637493 0.622541 0.613936 0.607850 0.602570 0.599948 0.598969 0.597596 0.595422 0.593971 0.593119 0.591694 0.589510 0.587751 0.586520 0.584719 0.582779 -100 
-100 -100 0.741220 0.726829 0.701017 0.671285 0.641667 0.615661 0.594171 0.580419 0.572688 0.567270 0.562599 0.560605 0.560303 0.559000 0.556319 0.554516 0.553578 0.552017 0.549610 0.547809 0.546698 0.544824 0.542636 -100 
-100 -100 0.668522 0.654926 0.630814 0.603929 0.578694 0.555426 0.535000 0.522965 0.518260 0.513660 0.507808 0.506282 0.507369 0.506143 0.502181 0.499986 0.499650 0.498013 0.494827 0.493113 0.493388 0.491474 0.487829 -100 
-100 -100 0.582785 0.570013 0.547552 0.523002 0.500550 0.480084 0.462161 0.452013 0.448553 0.444822 0.439624 0.438470 0.439811 0.438762 0.434933 0.432854 0.432601 0.431041 0.427923 0.426242 0.426498 0.424619 0.421051 -100 
-100 -100 0.488762 0.476815 0.456013 0.433152 0.411788 0.393964 0.379878 0.371568 0.367486 0.364598 0.361889 0.361011 0.361399 0.360637 0.358469 0.357027 0.356325 0.354987 0.352804 0.351104 0.349983 0.348215 0.346224 -100 
-100 -100 0.408725 0.397303 0.377593 0.356077 0.336160 0.320459 0.308805 0.301996 0.298458 0.296257 0.294493 0.293838 0.293910 0.293439 0.292222 0.291311 0.290684 0.289591 0.287870 0.286273 0.284881 0.283248 0.281765 -100 
-100 -100 0.359627 0.348421 0.329232 0.308455 0.289479 0.275010 0.264702 0.258759 0.255637 0.253845 0.252584 0.252119 0.252164 0.251888 0.251128 0.250496 0.249973 0.249043 0.247572 0.246085 0.244641 0.243102 0.241852 -100 
-100 -100 -100 -100 -100 -100 -100 -100 -100 -100 -100 -100 -100 -100 -100 -100 -100 -100 -100 -100 -100 -100 -100 -100 -100 -100 
-100 -100 -100 -100 -100 -100 -100 -100 -100 -100 -100 -100 -100 -100 -100 -100 -100 -100 -100 -100 -100 -100 -100 -100 -100 -100 
-100 -100 -100 -100 -100 -100 -100 -100 -100 -100 -100 -100 -100 -100 -100 -100 -100 -100 -100 -100 -100 -100 -100 -100 -100 -100 
-100 -100 0.589593 0.574380 0.547354 0.516359 0.486464 0.463391 0.447668 0.439298 0.435871 0.433366 0.430427 0.428842 0.428178 0.426721 0.424240 0.422404 0.420927 0.419367 0.417372 0.415216 0.413011 0.410626 0.408700 -100 
-100 -100 0.615153 0.600000 0.573020 0.541971 0.511860 0.488435 0.472452 0.464286 0.462120 0.459579 0.455389 0.453890 0.454411 0.452881 0.448931 0.446334 0.444492 0.442774 0.440773 0.438816 0.437080 0.434727 0.432419 -100 
-100 -100 0.660121 0.644967 0.617850 0.586472 0.555735 0.531455 0.515056 0.507568 0.515838 0.513120 0.498369 0.496835 0.500483 0.498859 0.491027 0.486795 0.484278 0.482310 0.480316 0.478789 0.478545 0.476232 0.472564 -100 
-100 -100 0.711817 0.696505 0.668966 0.636809 0.604866 0.578982 0.560808 0.551828 0.559215 0.555929 0.540820 0.539348 0.543084 0.541602 0.533909 0.529662 0.527093 0.524999 0.522843 0.521220 0.520943 0.518623 0.514945 -100 
-100 -100 0.763510 0.747856 0.719589 0.686323 0.652911 0.624835 0.603365 0.590792 0.585585 0.581356 0.576447 0.575107 0.576127 0.575011 0.571280 0.568721 0.567024 0.564974 0.562273 0.560047 0.558355 0.555975 0.553475 -100 
-100 -100 0.807112 0.790995 0.761808 0.727515 0.693138 0.662932 0.638266 0.622943 0.614879 0.609660 0.605336 0.603778 0.603835 0.603018 0.600938 0.599432 0.598754 0.596788 0.593384 0.590856 0.589060 0.586631 0.584062 -100 
-100 -100 0.841959 0.825353 0.795282 0.760552 0.728617 0.696654 0.666115 0.648415 0.638780 0.632647 0.627671 0.625742 0.625829 0.625169 0.623581 0.622987 0.627668 0.625808 0.617399 0.614633 0.613976 0.611521 0.607544 -100 
-100 -100 0.864455 0.847643 0.817186 0.781920 0.749249 0.716144 0.684132 0.665097 0.654393 0.647590 0.642241 0.640051 0.639914 0.639225 0.637810 0.637419 0.642336 0.640542 0.632038 0.629228 0.628571 0.626147 0.622196 -100 
-100 -100 0.877278 0.860598 0.830365 0.794696 0.758350 0.724730 0.695315 0.675744 0.664014 0.656742 0.651556 0.649172 0.648393 0.647525 0.646250 0.645552 0.645800 0.644034 0.640167 0.637414 0.635574 0.633210 0.630699 -100 
-100 -100 0.883895 0.867489 0.837921 0.803116 0.767405 0.733832 0.703860 0.683649 0.671875 0.664211 0.658174 0.655306 0.654203 0.653101 0.651710 0.651161 0.651635 0.649923 0.645910 0.642995 0.641086 0.638759 0.636341 -100 
-100 -100 0.886560 0.870471 0.841735 0.808450 0.774793 0.741661 0.710556 0.690108 0.680903 0.672925 0.663518 0.659687 0.658788 0.657451 0.655402 0.655365 0.659608 0.657999 0.650438 0.647268 0.646335 0.644031 0.640539 -100 
-100 -100 0.885938 0.869928 0.841344 0.808276 0.774890 0.742157 0.711538 0.691482 0.682555 0.674543 0.664831 0.660686 0.659510 0.657995 0.655866 0.655832 0.660142 0.658664 0.651276 0.648283 0.647506 0.645307 0.641864 -100 
-100 -100 0.882231 0.866018 0.836781 0.802492 0.767311 0.734886 0.706621 0.687731 0.677179 0.669407 0.662075 0.658163 0.656166 0.654529 0.652905 0.652372 0.652878 0.651542 0.648228 0.645843 0.644506 0.642487 0.640132 -100 
-100 -100 0.874796 0.858355 0.828531 0.793349 0.757197 0.725304 0.699119 0.682177 0.673532 0.666053 0.657643 0.653176 0.650797 0.649086 0.647565 0.646962 0.647144 0.645960 0.643295 0.641328 0.640368 0.638482 0.636068 -100 
-100 -100 0.862151 0.845626 0.814134 0.778888 0.742889 0.711929 0.687763 0.673774 0.672400 0.665243 0.650378 0.644145 0.641231 0.639450 0.637927 0.637556 0.638200 0.637131 0.634409 0.632828 0.635099 0.633262 0.627753 -100 
-100 -100 0.837064 0.820955 0.790258 0.756042 0.721245 0.691518 0.668520 0.655461 0.654782 0.648003 0.633318 0.627308 0.624652 0.622960 0.621330 0.620857 0.621446 0.620340 0.617588 0.616012 0.618308 0.616448 0.610876 -100 
-100 -100 0.795093 0.779863 0.752344 0.720213 0.687846 0.659776 0.637300 0.623421 0.617326 0.611059 0.602988 0.599244 0.597877 0.596390 0.594224 0.593160 0.593119 0.591822 0.589127 0.587276 0.586886 0.584949 0.581911 -100 
-100 -100 0.740296 0.725960 0.700266 0.670877 0.642244 0.616417 0.594503 0.581350 0.575968 0.570404 0.563199 0.560688 0.560994 0.559635 0.556121 0.554374 0.554489 0.552976 0.549597 0.547666 0.547817 0.545782 0.542018 -100 
-100 -100 0.668015 0.654487 0.630692 0.604818 0.583239 0.560168 0.536948 0.525808 0.529789 0.525091 0.510522 0.508282 0.512982 0.511723 0.503810 0.501481 0.504762 0.503112 0.496412 0.494700 0.503915 0.501802 0.488755 -100 
-100 -100 0.582601 0.569879 0.547692 0.524113 0.505348 0.485008 0.464113 0.454726 0.459776 0.455973 0.442273 0.440580 0.445666 0.444620 0.436792 0.434518 0.437849 0.436261 0.429617 0.427924 0.436865 0.434804 0.422112 -100 
-100 -100 0.488727 0.476796 0.456059 0.433477 0.413027 0.395173 0.380268 0.372108 0.369616 0.366644 0.362259 0.361360 0.362758 0.362045 0.358901 0.357362 0.357520 0.356186 0.353104 0.351279 0.351185 0.349305 0.346046 -100 
-100 -100 0.408869 0.397438 0.377719 0.356235 0.336517 0.320715 0.308731 0.301886 0.298788 0.296484 0.294114 0.293443 0.293896 0.293482 0.291974 0.291106 0.290848 0.289802 0.287784 0.286110 0.285086 0.283393 0.281413 -100 
-100 -100 0.359917 0.348683 0.329439 0.308597 0.289565 0.274964 0.264466 0.258416 0.255279 0.253376 0.251922 0.251426 0.251583 0.251364 0.250598 0.250066 0.249730 0.248873 0.247342 0.245817 0.244402 0.242841 0.241510 -100 
-100 -100 -100 -100 -100 -100 -100 -100 -100 -100 -100 -100 -100 -100 -100 -100 -100 -100 -100 -100 -100 -100 -100 -100 -100 -100 
-100 -100 -100 -100 -100 -100 -100 -100 -100 -100 -100 -100 -100 -100 -100 -100 -100 -100 -100 -100 -100 -100 -100 -100 -100 -100 
-100 -100 -100 -100 -100 -100 -100 -100 -100 -100 -100 -100 -100 -100 -100 -100 -100 -100 -100 -100 -100 -100 -100 -100 -100 -100 
-100 -100 0.588089 0.572721 0.545401 0.513999 0.483625 0.460082 0.443931 0.435221 0.431630 0.429210 0.426572 0.425368 0.425037 0.423784 0.421386 0.419579 0.418165 0.416755 0.415023 0.413200 0.411330 0.409181 0.407362 -100 
-100 -100 0.613583 0.598282 0.571013 0.539536 0.508899 0.484968 0.468535 0.459998 0.457632 0.455144 0.451231 0.450103 0.450954 0.449638 0.445797 0.443265 0.441527 0.439992 0.438274 0.436673 0.435312 0.433210 0.431001 -100 
-100 -100 0.658427 0.643143 0.615770 0.583946 0.552620 0.527798 0.510949 0.503069 0.511097 0.508385 0.493869 0.492668 0.496626 0.495223 0.487530 0.483410 0.481054 0.479311 0.477626 0.476490 0.476686 0.474642 0.471036 -100 
-100 -100 0.710062 0.694643 0.666882 0.634306 0.601788 0.575370 0.556747 0.547374 0.554505 0.551184 0.536235 0.535023 0.539016 0.537737 0.530190 0.526080 0.523693 0.521848 0.520009 0.518775 0.518931 0.516882 0.513264 -100 
-100 -100 0.761736 0.746003 0.717558 0.683964 0.650095 0.621546 0.599648 0.586722 0.581297 0.576996 0.572144 0.570958 0.572160 0.571197 0.567585 0.565152 0.563630 0.561811 0.559400 0.557515 0.556178 0.554036 0.551623 -100 
-100 -100 0.805191 0.789044 0.759774 0.725282 0.690591 0.660028 0.635026 0.619456 0.611261 0.605958 0.601580 0.600054 0.600209 0.599488 0.597486 0.596081 0.595547 0.593771 0.590608 0.588354 0.586834 0.584588 0.582091 -100 
-100 -100 0.839789 0.823207 0.793162 0.758357 0.726256 0.694066 0.663311 0.645500 0.635857 0.629652 0.624523 0.622531 0.622675 0.622068 0.620498 0.619972 0.624745 0.623020 0.614784 0.612206 0.611727 0.609387 0.605450 -100 
-100 -100 0.862091 0.845328 0.814939 0.779661 0.746910 0.713676 0.681543 0.662482 0.651828 0.644982 0.639477 0.637205 0.637107 0.636469 0.635066 0.634725 0.639690 0.637970 0.629548 0.626815 0.626221 0.623838 0.619894 -100 
-100 -100 0.874827 0.858173 0.827972 0.792296 0.755900 0.722202 0.692718 0.673145 0.661463 0.654176 0.648907 0.646490 0.645754 0.644958 0.643744 0.643094 0.643365 0.641602 0.637714 0.634910 0.633010 0.630604 0.628072 -100 
-100 -100 0.881344 0.864938 0.835366 0.800544 0.764804 0.731184 0.701170 0.680969 0.669245 0.661589 0.655521 0.652671 0.651640 0.650640 0.649340 0.648834 0.649291 0.647526 0.643413 0.640332 0.638234 0.635793 0.633348 -100 
-100 -100 0.883898 0.867796 0.839033 0.805736 0.772084 0.738938 0.707806 0.687379 0.678235 0.670270 0.660834 0.657034 0.656193 0.654982 0.653078 0.653087 0.657289 0.655596 0.647886 0.644463 0.643233 0.640762 0.637245 -100 
-100 -100 0.883147 0.867135 0.838541 0.805478 0.772120 0.739407 0.708789 0.688753 0.679863 0.671852 0.662108 0.658001 0.656892 0.655524 0.653569 0.653613 0.657909 0.656352 0.648790 0.645506 0.644392 0.641998 0.638512 -100 
-100 -100 0.879340 0.863147 0.833941 0.799681 0.764529 0.732145 0.703921 0.685043 0.674476 0.666667 0.659315 0.655457 0.653574 0.652101 0.650660 0.650275 0.650862 0.649482 0.645976 0.643307 0.641664 0.639435 0.636991 -100 
-100 -100 0.871880 0.855487 0.825736 0.790593 0.754445 0.722604 0.696500 0.679562 0.670854 0.663300 0.654864 0.650457 0.648203 0.646675 0.645386 0.645023 0.645417 0.644241 0.641364 0.639129 0.637905 0.635809 0.633267 -100 
-100 -100 0.859302 0.842849 0.811466 0.776244 0.740175 0.709255 0.685221 0.671231 0.669757 0.662491 0.647580 0.641399 0.638587 0.637014 0.635808 0.635787 0.636798 0.635791 0.632811 0.630961 0.632994 0.630950 0.625295 -100 
-100 -100 0.834489 0.818456 0.787864 0.753657 0.718758 0.689035 0.666121 0.653012 0.652186 0.645265 0.630505 0.624529 0.621971 0.620503 0.619217 0.619130 0.620129 0.619127 0.616148 0.614331 0.616412 0.614359 0.608639 -100 
-100 -100 0.792968 0.777788 0.750338 0.718214 0.685771 0.657640 0.635112 0.621100 0.614821 0.608372 0.600186 0.596455 0.595217 0.593955 0.592095 0.591386 0.591692 0.590518 0.587701 0.585670 0.585101 0.582984 0.579801 -100 
-100 -100 0.738571 0.724267 0.698621 0.669227 0.640507 0.614560 0.592497 0.579159 0.573591 0.567830 0.560469 0.557950 0.558389 0.557260 0.554045 0.552631 0.553058 0.551679 0.548239 0.546170 0.546176 0.543979 0.540075 -100 
-100 -100 0.666615 0.653114 0.629355 0.603456 0.581739 0.558502 0.535106 0.523769 0.527603 0.522715 0.507952 0.505689 0.510521 0.509496 0.501880 0.499873 0.503456 0.501951 0.495221 0.493414 0.502548 0.500299 0.487096 -100 
-100 -100 0.581547 0.568835 0.546649 0.523006 0.504068 0.483533 0.462430 0.452832 0.457733 0.453761 0.439887 0.438180 0.443394 0.442579 0.435035 0.433066 0.436684 0.435259 0.428617 0.426863 0.435753 0.433598 0.420780 -100 
-100 -100 0.488068 0.476108 0.455312 0.432617 0.411992 0.393922 0.378772 0.370383 0.367714 0.364582 0.360076 0.359181 0.360699 0.360183 0.357291 0.356036 0.356467 0.355305 0.352269 0.350421 0.350291 0.348360 0.345048 -100 
-100 -100 0.408509 0.397026 0.377208 0.355580 0.335677 0.319665 0.307451 0.300388 0.297104 0.294649 0.292177 0.291495 0.292026 0.291760 0.290465 0.289859 0.289863 0.289005 0.287076 0.285427 0.284410 0.282718 0.280732 -100 
-100 -100 0.359720 0.348427 0.329070 0.308074 0.288859 0.274061 0.263354 0.257100 0.253779 0.251727 0.250172 0.249643 0.249838 0.249726 0.249142 0.248852 0.248770 0.248112 0.246701 0.245238 0.243866 0.242341 0.241033 -100 
-100 -100 -100 -100 -100 -100 -100 -100 -100 -100 -100 -100 -100 -100 -100 -100 -100 -100 -100 -100 -100 -100 -100 -100 -100 -100 
-100 -100 -100 -100 -100 -100 -100 -100 -100 -100 -100 -100 -100 -100 -100 -100 -100 -100 -100 -100 -100 -100 -100 -100 -100 -100 
-100 -100 -100 -100 -100 -100 -100 -100 -100 -100 -100 -100 -100 -100 -100 -100 -100 -100 -100 -100 -100 -100 -100 -100 -100 -100 
-100 -100 0.586218 0.570736 0.543198 0.511506 0.480749 0.456746 0.440008 0.430703 0.426265 0.423947 0.422275 0.421558 0.421340 0.420442 0.418723 0.417254 0.416037 0.414718 0.413052 0.411331 0.409543 0.407500 0.405794 -100 
-100 -100 0.611674 0.596265 0.568789 0.537024 0.505982 0.481530 0.464352 0.454868 0.450678 0.448222 0.446051 0.445363 0.445643 0.444723 0.442391 0.440584 0.439237 0.437848 0.436165 0.434616 0.433209 0.431218 0.429248 -100 
-100 -100 0.656435 0.641056 0.613505 0.581397 0.549622 0.524176 0.506057 0.496192 0.493242 0.490447 0.486409 0.485733 0.487371 0.486429 0.482516 0.480059 0.478536 0.477030 0.475251 0.474005 0.473484 0.471550 0.468830 -100 
-100 -100 0.707967 0.692470 0.664565 0.631729 0.598760 0.571721 0.551846 0.540486 0.536477 0.533023 0.528625 0.527869 0.529561 0.528699 0.524828 0.522364 0.520794 0.519190 0.517290 0.515968 0.515428 0.513484 0.510740 -100 
-100 -100 0.759413 0.743647 0.715128 0.681318 0.646917 0.617886 0.595476 0.581653 0.574351 0.569951 0.566651 0.565662 0.566120 0.565417 0.563175 0.561401 0.560006 0.558345 0.556248 0.554478 0.553077 0.551041 0.548916 -100 
-100 -100 0.802385 0.786286 0.757099 0.722417 0.686923 0.656022 0.631138 0.615197 0.606133 0.600766 0.597097 0.595701 0.595675 0.595079 0.593509 0.592216 0.591121 0.589422 0.587020 0.584963 0.583331 0.581176 0.579021 -100 
-100 -100 0.836118 0.819693 0.789894 0.754680 0.719097 0.686707 0.659054 0.641419 0.631440 0.625222 0.620562 0.618685 0.618807 0.618225 0.616490 0.615472 0.615207 0.613471 0.610215 0.608039 0.606749 0.604473 0.601710 -100 
-100 -100 0.858206 0.841572 0.811373 0.775617 0.739322 0.705948 0.677106 0.658393 0.647547 0.640741 0.635700 0.633562 0.633495 0.632865 0.631206 0.630281 0.630076 0.628265 0.624797 0.622391 0.620898 0.618508 0.615709 -100 
-100 -100 0.871396 0.854700 0.824369 0.788209 0.750719 0.716859 0.688165 0.668830 0.656990 0.649816 0.645012 0.642801 0.642111 0.641392 0.640212 0.639312 0.638516 0.636600 0.633477 0.630672 0.628379 0.625873 0.623623 -100 
-100 -100 0.878150 0.861512 0.831375 0.795592 0.758490 0.724639 0.695520 0.675700 0.663564 0.656126 0.651037 0.648625 0.647714 0.646874 0.645720 0.644933 0.644343 0.642372 0.638900 0.635745 0.633142 0.630533 0.628347 -100 
-100 -100 0.880890 0.864383 0.834581 0.799682 0.763872 0.730382 0.700645 0.680578 0.668979 0.661323 0.655175 0.652309 0.651278 0.650314 0.649068 0.648583 0.649103 0.647177 0.642683 0.639273 0.636975 0.634298 0.631604 -100 
-100 -100 0.879981 0.863571 0.833950 0.799311 0.763828 0.730764 0.701476 0.681707 0.670225 0.662508 0.656182 0.653132 0.651948 0.650899 0.649656 0.649271 0.649959 0.648179 0.643778 0.640446 0.638208 0.635569 0.632888 -100 
-100 -100 0.875667 0.859266 0.829564 0.794424 0.758131 0.725481 0.697775 0.678875 0.667170 0.659553 0.653888 0.650955 0.649614 0.648546 0.647427 0.646958 0.646906 0.645350 0.642104 0.639136 0.636700 0.634185 0.632025 -100 
-100 -100 0.867851 0.851437 0.821606 0.786152 0.749498 0.717399 0.691108 0.673359 0.662458 0.654994 0.649059 0.646043 0.644749 0.643737 0.642676 0.642373 0.642580 0.641279 0.638278 0.635598 0.633457 0.631054 0.628850 -100 
-100 -100 0.853867 0.837544 0.807540 0.772326 0.736044 0.704775 0.679817 0.663512 0.654817 0.647560 0.640038 0.636621 0.635535 0.634626 0.633503 0.633557 0.634570 0.633480 0.630131 0.627568 0.626217 0.623865 0.620972 -100 
-100 -100 0.829335 0.813454 0.784286 0.750155 0.715077 0.684963 0.661020 0.645472 0.637289 0.630295 0.622893 0.619616 0.618726 0.617939 0.616838 0.616927 0.618008 0.617001 0.613736 0.611261 0.609993 0.607653 0.604717 -100 
-100 -100 0.789639 0.774547 0.747243 0.715061 0.682163 0.653670 0.630669 0.615409 0.606314 0.599713 0.594092 0.591532 0.590930 0.590247 0.589084 0.588779 0.589135 0.588076 0.585389 0.583048 0.581321 0.578973 0.576534 -100 
-100 -100 0.735691 0.721440 0.695836 0.666123 0.636185 0.609840 0.588029 0.573803 0.565615 0.559626 0.554422 0.552380 0.552463 0.551848 0.550100 0.549320 0.549397 0.548237 0.545584 0.543382 0.541934 0.539572 0.536861 -100 
-100 -100 0.664020 0.650555 0.626564 0.599649 0.573813 0.550082 0.529408 0.516934 0.511969 0.506810 0.500232 0.498542 0.500050 0.499506 0.496383 0.495172 0.495808 0.494601 0.491299 0.489362 0.489858 0.487534 0.482966 -100 
-100 -100 0.579344 0.566639 0.544197 0.519513 0.496384 0.475355 0.457068 0.446430 0.442726 0.438481 0.432597 0.431309 0.433071 0.432677 0.429640 0.428489 0.429165 0.428065 0.424931 0.423129 0.423692 0.421512 0.417122 -100 
-100 -100 0.486535 0.474528 0.453598 0.430453 0.408560 0.390108 0.375344 0.366406 0.361884 0.358524 0.355371 0.354470 0.355210 0.355022 0.353601 0.352998 0.353135 0.352295 0.350234 0.348480 0.347338 0.345411 0.343172 -100 
-100 -100 0.407447 0.395883 0.375893 0.353970 0.333502 0.317184 0.304861 0.297425 0.293368 0.290723 0.288629 0.287936 0.288252 0.288220 0.287639 0.287499 0.287666 0.287120 0.285656 0.284131 0.282789 0.281149 0.279609 -100 
-100 -100 0.358863 0.347483 0.327961 0.306736 0.287216 0.272167 0.261233 0.254695 0.251038 0.248813 0.247245 0.246688 0.246859 0.246907 0.246695 0.246778 0.247024 0.246676 0.245554 0.244245 0.242929 0.241490 0.240298 -100 
-100 -100 -100 -100 -100 -100 -100 -100 -100 -100 -100 -100 -100 -100 -100 -100 -100 -100 -100 -100 -100 -100 -100 -100 -100 -100 
-100 -100 -100 -100 -100 -100 -100 -100 -100 -100 -100 -100 -100 -100 -100 -100 -100 -100 -100 -100 -100 -100 -100 -100 -100 -100 
-100 -100 -100 -100 -100 -100 -100 -100 -100 -100 -100 -100 -100 -100 -100 -100 -100 -100 -100 -100 -100 -100 -100 -100 -100 -100 
-100 -100 0.584128 0.568570 0.540899 0.509029 0.478018 0.453641 0.436425 0.426682 0.421976 0.419801 0.418628 0.418434 0.418617 0.418123 0.416827 0.415639 0.414619 0.413331 0.411608 0.409941 0.408344 0.406323 0.404470 -100 
-100 -100 0.609550 0.594076 0.566486 0.534563 0.503273 0.478414 0.460674 0.450612 0.445931 0.443569 0.441996 0.441780 0.442246 0.441757 0.440146 0.438842 0.437883 0.436572 0.434778 0.433350 0.432374 0.430407 0.428062 -100 
-100 -100 0.654241 0.638812 0.611175 0.578939 0.546926 0.521037 0.502236 0.491548 0.487521 0.484741 0.481684 0.481348 0.482761 0.482274 0.479603 0.478072 0.477314 0.475957 0.473936 0.472988 0.473514 0.471603 0.467918 -100 
-100 -100 0.705653 0.690124 0.662170 0.629245 0.596075 0.568606 0.548054 0.535887 0.530811 0.527327 0.523811 0.523291 0.524703 0.524238 0.521547 0.519982 0.519154 0.517695 0.515575 0.514584 0.515118 0.513191 0.509458 -100 
-100 -100 0.756876 0.741115 0.712621 0.678811 0.644319 0.614948 0.591988 0.577656 0.569939 0.565508 0.562480 0.561646 0.562094 0.561649 0.559943 0.558556 0.557451 0.555852 0.553719 0.552188 0.551347 0.549322 0.546706 -100 
-100 -100 0.799476 0.783446 0.754429 0.719920 0.684557 0.653444 0.628090 0.611893 0.602822 0.597429 0.593657 0.592277 0.592441 0.591950 0.590338 0.589025 0.587884 0.586168 0.583870 0.582126 0.580991 0.578838 0.576272 -100 
-100 -100 0.832680 0.816401 0.786972 0.752149 0.717003 0.684523 0.656386 0.638687 0.629198 0.622974 0.617781 0.615841 0.616689 0.616097 0.613483 0.612079 0.611200 0.609377 0.606631 0.604946 0.604305 0.602012 0.598712 -100 
-100 -100 0.854568 0.838035 0.808121 0.772658 0.736728 0.703294 0.674096 0.655452 0.645196 0.638438 0.632888 0.630707 0.631395 0.630747 0.628154 0.626768 0.625851 0.623873 0.620857 0.618852 0.617898 0.615430 0.612094 -100 
-100 -100 0.867987 0.851201 0.820722 0.784368 0.746730 0.712739 0.684006 0.664864 0.653346 0.646314 0.641471 0.639340 0.638940 0.638296 0.636874 0.635695 0.634531 0.632368 0.629190 0.626434 0.624280 0.621603 0.618976 -100 
-100 -100 0.875108 0.858137 0.827331 0.790743 0.752903 0.718813 0.689974 0.670515 0.658607 0.651421 0.646667 0.644558 0.643946 0.643303 0.642164 0.641199 0.640248 0.637976 0.634320 0.630974 0.628219 0.625357 0.622901 -100 
-100 -100 0.878361 0.861286 0.830268 0.794004 0.757023 0.723182 0.693895 0.674297 0.662711 0.655395 0.650031 0.647715 0.647059 0.646411 0.645379 0.644787 0.645086 0.642846 0.638006 0.634329 0.631967 0.628984 0.625818 -100 
-100 -100 0.877306 0.860328 0.829486 0.793465 0.756781 0.723330 0.694437 0.675034 0.663442 0.656064 0.650666 0.648338 0.647691 0.647068 0.646114 0.645714 0.646287 0.644213 0.639393 0.635713 0.633345 0.630364 0.627204 -100 
-100 -100 0.872243 0.855500 0.825067 0.789043 0.751878 0.718869 0.691269 0.672365 0.660392 0.653041 0.648302 0.646298 0.645807 0.645284 0.644413 0.644065 0.644043 0.642238 0.638485 0.635009 0.632171 0.629288 0.626845 -100 
-100 -100 0.863991 0.847440 0.817251 0.781383 0.744243 0.711777 0.685159 0.666834 0.655042 0.647773 0.643257 0.641668 0.641737 0.641417 0.640485 0.640470 0.641183 0.639691 0.635787 0.632423 0.629880 0.627087 0.624519 -100 
-100 -100 0.850412 0.834022 0.803505 0.768102 0.731521 0.699829 0.674142 0.656536 0.645523 0.638412 0.633684 0.632503 0.633595 0.633535 0.632230 0.632790 0.635103 0.633890 0.628933 0.625443 0.623646 0.620888 0.617584 -100 
-100 -100 0.826139 0.810228 0.780627 0.746401 0.711091 0.680524 0.655729 0.638754 0.628159 0.621223 0.616527 0.615418 0.616669 0.616748 0.615534 0.616218 0.618697 0.617668 0.612898 0.609590 0.607960 0.605254 0.601909 -100 
-100 -100 0.786497 0.771400 0.744020 0.711774 0.678633 0.649694 0.625973 0.609714 0.599427 0.592754 0.588271 0.586905 0.587514 0.587573 0.586780 0.587038 0.588165 0.587218 0.583969 0.581244 0.579376 0.576759 0.573956 -100 
-100 -100 0.733141 0.718849 0.693148 0.663330 0.633028 0.606235 0.583849 0.568831 0.559850 0.553672 0.548887 0.547298 0.547855 0.547859 0.546852 0.546678 0.547172 0.546251 0.543702 0.541539 0.540206 0.537677 0.534606 -100 
-100 -100 0.662206 0.648652 0.624349 0.597197 0.570450 0.546278 0.525573 0.512435 0.506555 0.501129 0.494876 0.493154 0.494461 0.494430 0.492447 0.491902 0.492483 0.491624 0.489190 0.487752 0.488813 0.486419 0.481299 -100 
-100 -100 0.577936 0.565116 0.542347 0.517419 0.493423 0.471976 0.453666 0.442432 0.437919 0.433401 0.427708 0.426241 0.427641 0.427675 0.425770 0.425265 0.425871 0.425156 0.422978 0.421752 0.422950 0.420765 0.415871 -100 
-100 -100 0.485226 0.473101 0.451981 0.428657 0.406444 0.387625 0.372425 0.362977 0.358032 0.354448 0.351228 0.350256 0.350928 0.351086 0.350379 0.350305 0.350724 0.350252 0.348681 0.347260 0.346420 0.344529 0.342124 -100 
-100 -100 0.406250 0.394573 0.374396 0.352280 0.331585 0.314981 0.302298 0.294495 0.290142 0.287316 0.285149 0.284450 0.284813 0.285025 0.284883 0.285169 0.285697 0.285506 0.284387 0.283099 0.281941 0.280381 0.278837 -100 
-100 -100 0.357704 0.346226 0.326536 0.305128 0.285419 0.270148 0.258945 0.252135 0.248244 0.245858 0.244206 0.243632 0.243848 0.244059 0.244152 0.244607 0.245236 0.245239 0.244415 0.243325 0.242181 0.240858 0.239719 -100 
-100 -100 -100 -100 -100 -100 -100 -100 -100 -100 -100 -100 -100 -100 -100 -100 -100 -100 -100 -100 -100 -100 -100 -100 -100 -100 
-100 -100 -100 -100 -100 -100 -100 -100 -100 -100 -100 -100 -100 -100 -100 -100 -100 -100 -100 -100 -100 -100 -100 -100 -100 -100 
-100 -100 -100 -100 -100 -100 -100 -100 -100 -100 -100 -100 -100 -100 -100 -100 -100 -100 -100 -100 -100 -100 -100 -100 -100 -100 
-100 -100 0.581913 0.566298 0.538523 0.506522 0.475315 0.450648 0.433080 0.423091 0.418508 0.416493 0.415506 0.415779 0.416626 0.416503 0.415296 0.414306 0.413537 0.412253 0.410362 0.408800 0.407683 0.405646 0.403304 -100 
-100 -100 0.607305 0.591783 0.564109 0.532080 0.500613 0.475459 0.457358 0.447095 0.442861 0.440631 0.438878 0.439062 0.440453 0.440348 0.438594 0.437592 0.437136 0.435871 0.433798 0.432706 0.432993 0.431014 0.427434 -100 
-100 -100 0.651928 0.636465 0.608774 0.576468 0.544321 0.518149 0.499110 0.488561 0.487846 0.485167 0.479141 0.479090 0.484368 0.484261 0.478454 0.477191 0.479244 0.478000 0.473599 0.473624 0.478298 0.476382 0.468620 -100 
-100 -100 0.703224 0.687678 0.659704 0.626758 0.593526 0.565794 0.544983 0.532982 0.531285 0.527870 0.521250 0.520924 0.526199 0.526065 0.520122 0.518774 0.520774 0.519417 0.514873 0.514879 0.519550 0.517606 0.509797 -100 
-100 -100 0.754258 0.738508 0.710075 0.676381 0.642123 0.612532 0.589011 0.574545 0.567589 0.563194 0.559470 0.558743 0.560271 0.560050 0.557654 0.556407 0.555695 0.554102 0.551718 0.550655 0.551287 0.549218 0.545143 -100 
-100 -100 0.796590 0.780626 0.751829 0.717769 0.683380 0.652145 0.625726 0.609374 0.601219 0.595843 0.591157 0.589765 0.591230 0.590829 0.587977 0.586464 0.585384 0.583597 0.581180 0.579898 0.579919 0.577709 0.573995 -100 
-100 -100 0.829469 0.813328 0.784433 0.750774 0.720020 0.687536 0.655333 0.637432 0.631962 0.625753 0.616664 0.614820 0.622922 0.622304 0.612059 0.609675 0.608354 0.606392 0.603676 0.602800 0.604052 0.601693 0.596574 -100 
-100 -100 0.851192 0.834754 0.805289 0.770913 0.739336 0.705907 0.672689 0.653912 0.647734 0.641030 0.631613 0.629552 0.637526 0.636853 0.626587 0.624168 0.622741 0.620556 0.617488 0.616191 0.616996 0.614411 0.609282 -100 
-100 -100 0.864806 0.847923 0.817295 0.781125 0.744363 0.710267 0.680562 0.661457 0.650936 0.644038 0.638446 0.636354 0.637149 0.636593 0.634021 0.632512 0.631399 0.628957 0.625233 0.622598 0.621176 0.618283 0.614593 -100 
-100 -100 0.872464 0.855150 0.823637 0.786651 0.749006 0.714694 0.685263 0.665933 0.654799 0.647829 0.642729 0.640790 0.640897 0.640470 0.638972 0.637961 0.637520 0.634921 0.630173 0.626588 0.624358 0.621199 0.617665 -100 
-100 -100 0.878247 0.860526 0.826732 0.789790 0.753479 0.719336 0.688707 0.669228 0.659460 0.652403 0.645719 0.643577 0.643743 0.643442 0.642457 0.642357 0.649561 0.646998 0.634843 0.630752 0.631471 0.628124 0.620944 -100 
-100 -100 0.877108 0.859475 0.825815 0.789067 0.752969 0.719173 0.688916 0.669545 0.659652 0.652537 0.645969 0.643988 0.644313 0.644149 0.643338 0.643536 0.651160 0.648792 0.636555 0.632373 0.633019 0.629648 0.622475 -100 
-100 -100 0.869683 0.852535 0.820981 0.784327 0.746903 0.713523 0.685381 0.666325 0.654554 0.647446 0.643070 0.641857 0.642475 0.642526 0.641761 0.641761 0.642896 0.640834 0.635460 0.631368 0.628792 0.625516 0.622000 -100 
-100 -100 0.861403 0.844570 0.813199 0.776874 0.739371 0.706516 0.679391 0.660624 0.648509 0.641461 0.637862 0.637604 0.639479 0.639884 0.638782 0.639320 0.641677 0.639989 0.634048 0.629815 0.627356 0.624149 0.620596 -100 
-100 -100 0.855784 0.838735 0.800365 0.764218 0.727049 0.694915 0.668572 0.650187 0.638198 0.631300 0.628297 0.629259 0.634913 0.635752 0.632130 0.633698 0.640127 0.638793 0.629382 0.624537 0.624138 0.620928 0.615114 -100 
-100 -100 0.831677 0.815146 0.777820 0.742931 0.707082 0.676058 0.650529 0.632686 0.621066 0.614269 0.611193 0.612168 0.617964 0.618951 0.615453 0.617208 0.623895 0.622848 0.613736 0.609191 0.609081 0.605969 0.600091 -100 
-100 -100 0.784648 0.769382 0.741007 0.708576 0.675209 0.645840 0.621417 0.604468 0.593878 0.587197 0.583134 0.582897 0.585353 0.586159 0.585151 0.586110 0.588849 0.588014 0.583389 0.580220 0.579102 0.576214 0.572103 -100 
-100 -100 0.731643 0.717182 0.690700 0.660820 0.630447 0.603257 0.580140 0.564637 0.556248 0.549938 0.544347 0.543136 0.544941 0.545540 0.544430 0.544749 0.546132 0.545448 0.542569 0.540686 0.541055 0.538374 0.533396 -100 
-100 -100 0.664465 0.650513 0.622841 0.595552 0.568722 0.544228 0.523073 0.510131 0.509593 0.503960 0.492040 0.489846 0.494746 0.495153 0.490111 0.489824 0.491089 0.490591 0.488590 0.488624 0.501138 0.498696 0.482298 -100 
-100 -100 0.580404 0.567190 0.541163 0.516143 0.492154 0.470429 0.451655 0.440639 0.441486 0.436747 0.425319 0.423248 0.427980 0.428358 0.423464 0.423175 0.424419 0.424102 0.422458 0.422779 0.435217 0.433052 0.417211 -100 
-100 -100 0.484385 0.472088 0.450477 0.427145 0.405027 0.385940 0.370121 0.360380 0.356210 0.352438 0.348045 0.346928 0.348118 0.348562 0.347813 0.348061 0.348973 0.348857 0.347592 0.346787 0.347690 0.345859 0.341927 -100 
-100 -100 0.405063 0.393265 0.372799 0.350595 0.329859 0.313047 0.299975 0.291905 0.287682 0.284705 0.282098 0.281364 0.281971 0.282379 0.282364 0.282969 0.283899 0.284048 0.283233 0.282280 0.281851 0.280389 0.278342 -100 
-100 -100 0.356327 0.344758 0.324916 0.303394 0.283601 0.268177 0.256730 0.249717 0.245713 0.243193 0.241384 0.240776 0.241060 0.241392 0.241681 0.242441 0.243448 0.243786 0.243249 0.242414 0.241555 0.240361 0.239199 -100 
-100 -100 -100 -100 -100 -100 -100 -100 -100 -100 -100 -100 -100 -100 -100 -100 -100 -100 -100 -100 -100 -100 -100 -100 -100 -100 
-100 -100 -100 -100 -100 -100 -100 -100 -100 -100 -100 -100 -100 -100 -100 -100 -100 -100 -100 -100 -100 -100 -100 -100 -100 -100 
-100 -100 -100 -100 -100 -100 -100 -100 -100 -100 -100 -100 -100 -100 -100 -100 -100 -100 -100 -100 -100 -100 -100 -100 -100 -100 
-100 -100 0.580017 0.564340 0.536453 0.504303 0.472907 0.448007 0.430178 0.419982 0.415320 0.413425 0.412733 0.413359 0.414533 0.414678 0.413668 0.412784 0.412048 0.410736 0.408787 0.407178 0.406033 0.403971 0.401605 -100 
-100 -100 0.605389 0.589810 0.562032 0.529861 0.498207 0.472808 0.454421 0.443915 0.439559 0.437431 0.435976 0.436503 0.438199 0.438368 0.436850 0.435987 0.435593 0.434308 0.432168 0.431024 0.431285 0.429277 0.425662 -100 
-100 -100 0.649963 0.634450 0.606666 0.574227 0.541894 0.515467 0.496113 0.485276 0.484356 0.481755 0.476048 0.476312 0.481828 0.481997 0.476499 0.475423 0.477569 0.476310 0.471826 0.471786 0.476435 0.474479 0.466662 -100 
-100 -100 0.701169 0.685582 0.657522 0.624452 0.591037 0.563059 0.541943 0.529663 0.527762 0.524413 0.518077 0.518022 0.523493 0.523612 0.517960 0.516779 0.518847 0.517461 0.512817 0.512741 0.517365 0.515369 0.507490 -100 
-100 -100 0.752069 0.736281 0.707773 0.673971 0.639552 0.609742 0.585967 0.571296 0.564235 0.559900 0.556365 0.555854 0.557577 0.557549 0.555322 0.554148 0.553428 0.551757 0.549257 0.548096 0.548656 0.546505 0.542354 -100 
-100 -100 0.794206 0.778212 0.749361 0.715218 0.680700 0.649287 0.622674 0.606196 0.598016 0.592704 0.588142 0.586906 0.588531 0.588263 0.585479 0.583942 0.582764 0.580845 0.578294 0.576903 0.576833 0.574514 0.570703 -100 
-100 -100 0.826844 0.810681 0.781746 0.748017 0.717145 0.684517 0.652182 0.634223 0.628789 0.622660 0.613664 0.611940 0.620175 0.619651 0.609409 0.606923 0.605412 0.603264 0.600399 0.599396 0.600537 0.598042 0.592797 -100 
-100 -100 0.848358 0.831884 0.802347 0.767860 0.736130 0.702563 0.669250 0.650454 0.644346 0.637753 0.628451 0.626529 0.634648 0.634077 0.623801 0.621248 0.619579 0.617162 0.613897 0.612419 0.613057 0.610301 0.605030 -100 
-100 -100 0.861842 0.844870 0.814075 0.777685 0.740686 0.706417 0.676635 0.657539 0.647108 0.640356 0.634948 0.633068 0.634075 0.633664 0.631112 0.629481 0.628127 0.625409 0.621412 0.618515 0.616847 0.613737 0.609902 -100 
-100 -100 0.869407 0.851946 0.820148 0.782796 0.744775 0.710246 0.680776 0.661486 0.650445 0.643660 0.638836 0.637200 0.637595 0.637379 0.635959 0.634857 0.634176 0.631283 0.626224 0.622312 0.619763 0.616353 0.612681 -100 
-100 -100 0.875122 0.857208 0.823035 0.785598 0.748783 0.714380 0.683748 0.664323 0.654620 0.647774 0.641459 0.639708 0.640234 0.640215 0.639376 0.639227 0.646189 0.643338 0.630885 0.626435 0.626785 0.623169 0.615862 -100 
-100 -100 0.873881 0.856064 0.822031 0.784790 0.748176 0.714101 0.683800 0.664426 0.654545 0.647633 0.641472 0.639943 0.640697 0.640883 0.640277 0.640485 0.647920 0.645298 0.632769 0.628216 0.628477 0.624834 0.617532 -100 
-100 -100 0.866344 0.849063 0.817238 0.780216 0.742385 0.708715 0.680408 0.661220 0.649380 0.642428 0.638457 0.637750 0.638880 0.639338 0.638826 0.638913 0.639974 0.637709 0.632025 0.627565 0.624624 0.621073 0.617411 -100 
-100 -100 0.858014 0.841106 0.809579 0.773019 0.735217 0.702064 0.674647 0.655596 0.643278 0.636333 0.633174 0.633494 0.635972 0.636837 0.636023 0.636723 0.639118 0.637290 0.631046 0.626462 0.623667 0.620193 0.616484 -100 
-100 -100 0.852443 0.835362 0.796924 0.760630 0.723226 0.690782 0.664047 0.645234 0.632863 0.626018 0.623537 0.625154 0.631492 0.632835 0.629526 0.631328 0.637911 0.636512 0.626817 0.621647 0.620942 0.617487 0.611525 -100 
-100 -100 0.828532 0.811984 0.774611 0.739601 0.703531 0.672188 0.646224 0.627896 0.615836 0.609043 0.606439 0.608028 0.614481 0.615986 0.612846 0.614900 0.621815 0.620788 0.611470 0.606663 0.606293 0.602975 0.596967 -100 
-100 -100 0.781841 0.766537 0.738082 0.705509 0.671908 0.642206 0.617348 0.599939 0.588975 0.582241 0.578472 0.578693 0.581682 0.582978 0.582391 0.583707 0.586715 0.585978 0.581277 0.577945 0.576639 0.573587 0.569373 -100 
-100 -100 0.729192 0.714668 0.688068 0.658012 0.627381 0.599849 0.576307 0.560367 0.551627 0.545221 0.539804 0.538906 0.541103 0.542150 0.541515 0.542233 0.543907 0.543391 0.540560 0.538613 0.538859 0.536065 0.531024 -100 
-100 -100 0.662326 0.648295 0.620480 0.592991 0.565868 0.541042 0.519504 0.506147 0.505237 0.499484 0.487693 0.485697 0.490839 0.491643 0.487117 0.487249 0.488796 0.488521 0.486683 0.486743 0.499176 0.496677 0.480279 -100 
-100 -100 0.578507 0.565212 0.539036 0.513814 0.489546 0.467530 0.448424 0.437044 0.437552 0.432694 0.421348 0.419399 0.424282 0.424992 0.420570 0.420676 0.422198 0.422138 0.420710 0.421114 0.433527 0.431361 0.415553 -100 
-100 -100 0.482675 0.470296 0.448542 0.425032 0.402708 0.383391 0.367307 0.357294 0.352889 0.349006 0.344621 0.343572 0.344881 0.345558 0.345150 0.345736 0.346944 0.347089 0.346035 0.345351 0.346311 0.344524 0.340625 -100 
-100 -100 0.403459 0.391591 0.371003 0.348656 0.327772 0.310805 0.297562 0.289312 0.284925 0.281847 0.279207 0.278481 0.279140 0.279679 0.279892 0.280774 0.281990 0.282399 0.281801 0.281005 0.280690 0.279314 0.277321 -100 
-100 -100 0.354777 0.343147 0.323200 0.301563 0.281662 0.266138 0.254582 0.247451 0.243328 0.240714 0.238842 0.238194 0.238472 0.238865 0.239308 0.240301 0.241582 0.242180 0.241870 0.241219 0.240513 0.239436 0.238342 -100 
-100 -100 -100 -100 -100 -100 -100 -100 -100 -100 -100 -100 -100 -100 -100 -100 -100 -100 -100 -100 -100 -100 -100 -100 -100 -100 
-100 -100 -100 -100 -100 -100 -100 -100 -100 -100 -100 -100 -100 -100 -100 -100 -100 -100 -100 -100 -100 -100 -100 -100 -100 -100 
-100 -100 -100 -100 -100 -100 -100 -100 -100 -100 -100 -100 -100 -100 -100 -100 -100 -100 -100 -100 -100 -100 -100 -100 -100 -100 
-100 -100 0.578835 0.563108 0.535124 0.502843 0.471291 0.446234 0.428225 0.417841 0.412835 0.410997 0.410724 0.411553 0.412674 0.412958 0.412289 0.411443 0.410566 0.409217 0.407328 0.405553 0.403918 0.401834 0.399897 -100 
-100 -100 0.604200 0.588571 0.560692 0.528385 0.496560 0.470984 0.452361 0.441531 0.436378 0.434291 0.433658 0.434430 0.435728 0.436040 0.435227 0.434404 0.433704 0.432363 0.430371 0.428830 0.427859 0.425820 0.423329 -100 
-100 -100 0.648753 0.633187 0.605296 0.572708 0.540170 0.513524 0.493714 0.482071 0.476998 0.474407 0.472651 0.473212 0.475154 0.475476 0.473965 0.473140 0.472809 0.471451 0.469161 0.468094 0.468699 0.466689 0.462736 -100 
-100 -100 0.699918 0.684271 0.656092 0.622846 0.589177 0.560972 0.539437 0.526345 0.520229 0.516885 0.514557 0.514797 0.516622 0.516886 0.515291 0.514375 0.513915 0.512408 0.509984 0.508844 0.509423 0.507352 0.503308 -100 
-100 -100 0.750728 0.734873 0.706205 0.672135 0.637213 0.607207 0.583463 0.568478 0.560354 0.556057 0.553604 0.553354 0.554289 0.554390 0.553257 0.552153 0.551090 0.549310 0.546892 0.545171 0.544256 0.542026 0.539131 -100 
-100 -100 0.792740 0.776657 0.747553 0.712888 0.677213 0.645603 0.619661 0.603081 0.593909 0.588665 0.585204 0.584211 0.584808 0.584669 0.583241 0.581865 0.580446 0.578395 0.575813 0.573877 0.572619 0.570197 0.567310 -100 
-100 -100 0.825201 0.808902 0.779460 0.744552 0.709077 0.676218 0.647777 0.629930 0.620614 0.614582 0.609534 0.607862 0.609120 0.608751 0.606005 0.604251 0.602617 0.600304 0.597433 0.595558 0.594767 0.592128 0.588436 -100 
-100 -100 0.846531 0.829922 0.799883 0.764206 0.727844 0.694047 0.664669 0.646020 0.636056 0.629573 0.624230 0.622369 0.623515 0.623098 0.620322 0.618486 0.616667 0.614058 0.610777 0.608427 0.607164 0.604243 0.600468 -100 
-100 -100 0.859659 0.842627 0.811678 0.774721 0.736404 0.701950 0.673056 0.654000 0.642790 0.636155 0.631783 0.630196 0.630382 0.630109 0.628688 0.627128 0.625228 0.622313 0.618460 0.615066 0.612310 0.609048 0.605983 -100 
-100 -100 0.866638 0.849208 0.817501 0.779775 0.740758 0.706063 0.677240 0.657990 0.646377 0.639721 0.635765 0.634491 0.634676 0.634603 0.633666 0.632422 0.630737 0.627651 0.623192 0.618984 0.615368 0.611817 0.608962 -100 
-100 -100 0.869838 0.852127 0.819820 0.781939 0.743297 0.708714 0.679606 0.660288 0.648843 0.642145 0.637975 0.636786 0.637133 0.637266 0.636669 0.635916 0.635433 0.632390 0.626814 0.622170 0.618778 0.615045 0.611523 -100 
-100 -100 0.868501 0.850900 0.818781 0.781141 0.742765 0.708506 0.679673 0.660383 0.648772 0.641986 0.637916 0.636920 0.637499 0.637851 0.637503 0.637114 0.637067 0.634275 0.628710 0.624015 0.620565 0.616807 0.613282 -100 
-100 -100 0.862955 0.845783 0.814471 0.777284 0.738836 0.705006 0.677030 0.657804 0.645574 0.638686 0.635247 0.634762 0.635806 0.636442 0.636281 0.636174 0.635952 0.633569 0.628916 0.624393 0.620500 0.616831 0.613971 -100 
-100 -100 0.854449 0.837675 0.807004 0.770439 0.732400 0.699092 0.671652 0.652466 0.639921 0.632966 0.629957 0.630197 0.632158 0.633174 0.633014 0.633465 0.634367 0.632471 0.627596 0.623181 0.619653 0.616093 0.613063 -100 
-100 -100 0.840974 0.824500 0.793790 0.757986 0.720735 0.688152 0.661261 0.642246 0.629640 0.622701 0.620055 0.621096 0.624471 0.625899 0.625385 0.626639 0.629582 0.628167 0.622157 0.617628 0.614834 0.611358 0.607682 -100 
-100 -100 0.817274 0.801316 0.771599 0.737061 0.701143 0.669646 0.643500 0.624941 0.612586 0.605668 0.602907 0.603901 0.607369 0.608965 0.608672 0.610236 0.613567 0.612565 0.606963 0.602801 0.600318 0.596990 0.593318 -100 
-100 -100 0.778624 0.763432 0.735842 0.703229 0.669429 0.639531 0.614503 0.596822 0.585239 0.578414 0.575011 0.575117 0.577398 0.578879 0.579270 0.580559 0.582531 0.581855 0.578302 0.575077 0.572644 0.569545 0.566442 -100 
-100 -100 0.726327 0.711867 0.685847 0.655563 0.624508 0.596733 0.573098 0.556763 0.546623 0.540155 0.535983 0.535312 0.536992 0.538288 0.538697 0.539676 0.540993 0.540554 0.538168 0.535852 0.534159 0.531303 0.528054 -100 
-100 -100 0.656356 0.642579 0.617859 0.590144 0.562408 0.537272 0.515552 0.501166 0.493859 0.488059 0.482459 0.481249 0.483066 0.484166 0.483877 0.484553 0.485786 0.485569 0.483809 0.482531 0.483172 0.480616 0.475724 -100 
-100 -100 0.572818 0.559753 0.536535 0.511037 0.486101 0.463789 0.444598 0.432267 0.426450 0.421548 0.416349 0.415171 0.416827 0.417795 0.417464 0.418120 0.419377 0.419388 0.418036 0.417139 0.418090 0.415889 0.411308 -100 
-100 -100 0.480632 0.468266 0.446726 0.422904 0.400070 0.380570 0.364575 0.354301 0.348603 0.344676 0.341506 0.340703 0.341660 0.342496 0.342857 0.343770 0.345007 0.345278 0.344382 0.343343 0.342672 0.340894 0.338590 -100 
-100 -100 0.401942 0.390056 0.369514 0.346987 0.325838 0.308767 0.295548 0.287191 0.282311 0.279184 0.276941 0.276272 0.276781 0.277395 0.277965 0.279060 0.280404 0.280956 0.280486 0.279649 0.278799 0.277474 0.276091 -100 
-100 -100 0.353540 0.341881 0.321880 0.300131 0.280089 0.264504 0.252949 0.245767 0.241501 0.238838 0.237009 0.236339 0.236557 0.236972 0.237547 0.238687 0.240114 0.240860 0.240690 0.240116 0.239400 0.238397 0.237447 -100 
-100 -100 -100 -100 -100 -100 -100 -100 -100 -100 -100 -100 -100 -100 -100 -100 -100 -100 -100 -100 -100 -100 -100 -100 -100 -100 
-100 -100 -100 -100 -100 -100 -100 -100 -100 -100 -100 -100 -100 -100 -100 -100 -100 -100 -100 -100 -100 -100 -100 -100 -100 -100 
-100 -100 -100 -100 -100 -100 -100 -100 -100 -100 -100 -100 -100 -100 -100 -100 -100 -100 -100 -100 -100 -100 -100 -100 -100 -100 
-100 -100 -100 -100 -100 -100 -100 -100 -100 -100 -100 -100 -100 -100 -100 -100 -100 -100 -100 -100 -100 -100 -100 -100 -100 -100 
-100 -100 -100 -100 -100 -100 -100 -100 -100 -100 -100 -100 -100 -100 -100 -100 -100 -100 -100 -100 -100 -100 -100 -100 -100 -100 
-100 -100 -100 -100 -100 -100 -100 -100 -100 -100 -100 -100 -100 -100 -100 -100 -100 -100 -100 -100 -100 -100 -100 -100 -100 -100 
-100 -100 -100 -100 -100 -100 -100 -100 -100 -100 -100 -100 -100 -100 -100 -100 -100 -100 -100 -100 -100 -100 -100 -100 -100 -100 
-100 -100 -100 -100 -100 -100 -100 -100 -100 -100 -100 -100 -100 -100 -100 -100 -100 -100 -100 -100 -100 -100 -100 -100 -100 -100 
-100 -100 -100 -100 -100 -100 -100 -100 -100 -100 -100 -100 -100 -100 -100 -100 -100 -100 -100 -100 -100 -100 -100 -100 -100 -100 
-100 -100 -100 -100 -100 -100 -100 -100 -100 -100 -100 -100 -100 -100 -100 -100 -100 -100 -100 -100 -100 -100 -100 -100 -100 -100 
-100 -100 -100 -100 -100 -100 -100 -100 -100 -100 -100 -100 -100 -100 -100 -100 -100 -100 -100 -100 -100 -100 -100 -100 -100 -100 
-100 -100 -100 -100 -100 -100 -100 -100 -100 -100 -100 -100 -100 -100 -100 -100 -100 -100 -100 -100 -100 -100 -100 -100 -100 -100 
-100 -100 -100 -100 -100 -100 -100 -100 -100 -100 -100 -100 -100 -100 -100 -100 -100 -100 -100 -100 -100 -100 -100 -100 -100 -100 
-100 -100 -100 -100 -100 -100 -100 -100 -100 -100 -100 -100 -100 -100 -100 -100 -100 -100 -100 -100 -100 -100 -100 -100 -100 -100 
-100 -100 -100 -100 -100 -100 -100 -100 -100 -100 -100 -100 -100 -100 -100 -100 -100 -100 -100 -100 -100 -100 -100 -100 -100 -100 
-100 -100 -100 -100 -100 -100 -100 -100 -100 -100 -100 -100 -100 -100 -100 -100 -100 -100 -100 -100 -100 -100 -100 -100 -100 -100 
-100 -100 -100 -100 -100 -100 -100 -100 -100 -100 -100 -100 -100 -100 -100 -100 -100 -100 -100 -100 -100 -100 -100 -100 -100 -100 
-100 -100 -100 -100 -100 -100 -100 -100 -100 -100 -100 -100 -100 -100 -100 -100 -100 -100 -100 -100 -100 -100 -100 -100 -100 -100 
-100 -100 -100 -100 -100 -100 -100 -100 -100 -100 -100 -100 -100 -100 -100 -100 -100 -100 -100 -100 -100 -100 -100 -100 -100 -100 
-100 -100 -100 -100 -100 -100 -100 -100 -100 -100 -100 -100 -100 -100 -100 -100 -100 -100 -100 -100 -100 -100 -100 -100 -100 -100 
-100 -100 -100 -100 -100 -100 -100 -100 -100 -100 -100 -100 -100 -100 -100 -100 -100 -100 -100 -100 -100 -100 -100 -100 -100 -100 
-100 -100 -100 -100 -100 -100 -100 -100 -100 -100 -100 -100 -100 -100 -100 -100 -100 -100 -100 -100 -100 -100 -100 -100 -100 -100 
-100 -100 -100 -100 -100 -100 -100 -100 -100 -100 -100 -100 -100 -100 -100 -100 -100 -100 -100 -100 -100 -100 -100 -100 -100 -100 
-100 -100 -100 -100 -100 -100 -100 -100 -100 -100 -100 -100 -100 -100 -100 -100 -100 -100 -100 -100 -100 -100 -100 -100 -100 -100 
-100 -100 -100 -100 -100 -100 -100 -100 -100 -100 -100 -100 -100 -100 -100 -100 -100 -100 -100 -100 -100 -100 -100 -100 -100 -100 
-100 -100 -100 -100 -100 -100 -100 -100 -100 -100 -100 -100 -100 -100 -100 -100 -100 -100 -100 -100 -100 -100 -100 -100 -100 -100 
-100 -100 -100 -100 -100 -100 -100 -100 -100 -100 -100 -100 -100 -100 -100 -100 -100 -100 -100 -100 -100 -100 -100 -100 -100 -100 
