# Supplementary material for: A computational model of spatio-temporal cardiac intracellular calcium handling with realistic structure and spatial flux distribution from sarcoplasmic reticulum and t-tubule reconstructions
Source: PLoS Comput Biol. 2017 Aug 31;13(8):e1005714. doi: 10.1371/journal.pcbi.1005714 (PMC5597258; doi:10.1371/journal.pcbi.1005714)
Supplement: S1 Code — Code provided in C/C++ and includes the structural datasets used in this study. Documentation is provided on use of and updating the code. Updates may also be available on Michael Colman’s website, http://www.physicsoftheheart.com and github repository: https://github.com/michaelcolman/CODE---PLOS-Comp-Biol-2017-Model-SR. (ZIP) [file pcbi.1005714.s001.zip › PLOS_SR_Clean/Spatial_diff_out/Ca_1D_output_0090.dat]

0.387669
0.369504
0.340181
0.311849
0.289859
0.275638
0.267157
0.264225
0.264451
0.264740
0.264467
0.265042
0.266076
0.265480
0.263279
0.261803
0.261614
0.261134
0.260005
0.259486
0.259123
0.257309
0.254904
0.419227
0.401030
0.371459
0.342533
0.319666
0.304370
0.294853
0.291268
0.291270
0.291640
0.291599
0.292422
0.293573
0.292941
0.290572
0.288835
0.288395
0.287646
0.286288
0.285723
0.285432
0.283631
0.281161
0.469519
0.451062
0.420740
0.390571
0.366184
0.348973
0.337420
0.332647
0.332278
0.332660
0.332764
0.333934
0.335382
0.334784
0.332218
0.330237
0.329794
0.328641
0.326556
0.325748
0.325725
0.323824
0.320850
0.519627
0.500667
0.469186
0.437161
0.410433
0.390916
0.377405
0.371220
0.370054
0.370296
0.370720
0.372325
0.374113
0.373712
0.371176
0.368994
0.368156
0.366547
0.363969
0.362616
0.362079
0.359883
0.356834
0.562421
0.542847
0.510020
0.475969
0.446533
0.424751
0.409554
0.401925
0.399608
0.399536
0.400358
0.402422
0.404609
0.404575
0.402298
0.399996
0.398411
0.396328
0.393482
0.391294
0.389432
0.386757
0.384076
0.593635
0.573462
0.539433
0.503857
0.472677
0.449142
0.432335
0.423448
0.420281
0.419779
0.420538
0.422865
0.425540
0.425936
0.423914
0.421705
0.419932
0.417458
0.413981
0.410863
0.408007
0.404796
0.402048
0.615104
0.594387
0.559294
0.522720
0.490739
0.466089
0.447895
0.438187
0.434601
0.433665
0.433934
0.436207
0.439311
0.440038
0.438134
0.436143
0.434567
0.431873
0.427701
0.423819
0.420194
0.416540
0.413653
0.625799
0.604803
0.569176
0.531927
0.499259
0.474140
0.455754
0.446002
0.442324
0.441075
0.440831
0.442616
0.445469
0.446284
0.444725
0.443127
0.441813
0.439175
0.434864
0.430711
0.426789
0.422903
0.419889
0.629181
0.608093
0.572263
0.534465
0.500988
0.475966
0.458619
0.449672
0.446288
0.444881
0.444068
0.444897
0.446759
0.447373
0.446355
0.445277
0.444227
0.441900
0.438024
0.434093
0.430305
0.426380
0.423239
0.630048
0.608774
0.572587
0.534340
0.500583
0.476083
0.460046
0.452435
0.449895
0.448444
0.446756
0.446350
0.447116
0.447344
0.446622
0.446031
0.445428
0.443502
0.440042
0.436523
0.433114
0.429210
0.425835
0.630829
0.609265
0.572394
0.533745
0.499930
0.476072
0.461344
0.455116
0.453697
0.452242
0.449504
0.447937
0.447888
0.447798
0.447200
0.447095
0.447027
0.445444
0.442206
0.438989
0.436036
0.432057
0.428188
0.630474
0.608788
0.571718
0.532897
0.499110
0.475634
0.461572
0.455977
0.454906
0.453426
0.450355
0.448326
0.447950
0.447889
0.447677
0.448093
0.448450
0.447008
0.443636
0.440141
0.436879
0.432602
0.428522
0.628910
0.607300
0.570554
0.531792
0.498049
0.474641
0.460596
0.454820
0.453280
0.451754
0.449104
0.447355
0.447135
0.447469
0.447960
0.448975
0.449721
0.448257
0.444421
0.440136
0.435890
0.431132
0.427088
0.627198
0.605687
0.569138
0.530558
0.496959
0.473553
0.459284
0.453085
0.451087
0.449510
0.447253
0.445991
0.446272
0.447107
0.448172
0.449830
0.451122
0.449634
0.445202
0.440206
0.435344
0.430143
0.425853
0.623132
0.601815
0.565606
0.527511
0.494396
0.471172
0.456703
0.450096
0.447703
0.446019
0.443970
0.443060
0.443798
0.444988
0.446425
0.448679
0.450749
0.449365
0.444397
0.439100
0.434286
0.428891
0.424153
0.612698
0.591878
0.556582
0.519564
0.487415
0.464699
0.450205
0.443234
0.440413
0.438477
0.436358
0.435431
0.436153
0.437370
0.438940
0.441434
0.443805
0.442685
0.437941
0.432863
0.428258
0.423065
0.418478
0.591317
0.571416
0.537893
0.502819
0.472449
0.450737
0.436449
0.429167
0.425847
0.423507
0.421055
0.419769
0.420034
0.420999
0.422538
0.424996
0.427294
0.426612
0.422792
0.418372
0.414085
0.409486
0.405681
0.556750
0.538117
0.506956
0.474758
0.447127
0.427092
0.413326
0.405955
0.402338
0.399619
0.396721
0.394987
0.394813
0.395439
0.396804
0.399298
0.401874
0.401730
0.398683
0.395114
0.391616
0.387827
0.384679
0.503507
0.486466
0.458354
0.429951
0.406239
0.388690
0.375958
0.368967
0.365543
0.362714
0.359446
0.357424
0.356973
0.357306
0.358428
0.360963
0.364002
0.364315
0.361759
0.359016
0.356659
0.353707
0.350918
0.432673
0.417397
0.392585
0.368316
0.348709
0.334265
0.323481
0.317590
0.314819
0.312354
0.309282
0.307377
0.306934
0.307058
0.307786
0.309954
0.312844
0.313332
0.311322
0.309431
0.307995
0.305756
0.303342
0.347161
0.333702
0.312366
0.292290
0.276841
0.265867
0.257847
0.253647
0.251929
0.250254
0.247927
0.246535
0.246373
0.246385
0.246571
0.247954
0.250002
0.250338
0.248926
0.247806
0.246991
0.245265
0.243237
0.268140
0.256269
0.237930
0.221664
0.210051
0.202243
0.196586
0.194013
0.193480
0.192668
0.191046
0.190280
0.190564
0.190572
0.190276
0.190950
0.192294
0.192293
0.190975
0.190199
0.189834
0.188373
0.186373
0.216695
0.205784
0.189325
0.175503
0.166493
0.160715
0.156519
0.154991
0.155316
0.155084
0.153901
0.153582
0.154261
0.154305
0.153677
0.153941
0.154912
0.154631
0.153145
0.152403
0.152247
0.150879
0.148809
0.418642
0.400431
0.370844
0.341919
0.319113
0.303972
0.294699
0.291369
0.291555
0.291977
0.291859
0.292533
0.293526
0.292768
0.290290
0.288439
0.287884
0.287063
0.285702
0.285179
0.284914
0.283069
0.280532
0.450480
0.432272
0.402536
0.373274
0.350001
0.333891
0.323387
0.319366
0.319434
0.319873
0.319742
0.320536
0.321670
0.320887
0.318247
0.316306
0.315841
0.314830
0.313071
0.312526
0.312560
0.310760
0.307981
0.501651
0.483244
0.452910
0.422875
0.399008
0.381140
0.368005
0.362695
0.362698
0.363052
0.362535
0.363489
0.365052
0.364323
0.361406
0.359508
0.359880
0.358554
0.355437
0.354637
0.355656
0.353775
0.349786
0.552947
0.534119
0.502778
0.471109
0.445125
0.425080
0.410015
0.403283
0.402458
0.402597
0.402293
0.403612
0.405501
0.404979
0.402115
0.400076
0.400121
0.398355
0.394706
0.393309
0.393788
0.391601
0.387524
0.597225
0.577810
0.545154
0.511356
0.482192
0.459952
0.443785
0.435701
0.433409
0.433191
0.433571
0.435391
0.437558
0.437393
0.434853
0.432496
0.431088
0.428789
0.425403
0.423068
0.421418
0.418702
0.415708
0.630540
0.610402
0.576298
0.540872
0.509987
0.486021
0.468248
0.458928
0.455792
0.455109
0.455385
0.457492
0.460248
0.460486
0.458021
0.455567
0.453739
0.450965
0.446959
0.443527
0.440552
0.437219
0.434322
0.654449
0.633523
0.597901
0.561433
0.530339
0.505266
0.485492
0.475280
0.472001
0.470855
0.470310
0.472367
0.475910
0.476439
0.473629
0.471219
0.469722
0.466657
0.461617
0.457225
0.453291
0.449441
0.446432
0.665967
0.644743
0.608548
0.571361
0.539546
0.514024
0.494123
0.483921
0.480574
0.479111
0.478021
0.479546
0.482792
0.483375
0.480891
0.478853
0.477592
0.474580
0.469412
0.464743
0.460496
0.456396
0.453245
0.668693
0.647565
0.611487
0.573669
0.540323
0.514930
0.496870
0.487685
0.484432
0.482830
0.481431
0.481903
0.483695
0.484052
0.482533
0.481131
0.479903
0.477269
0.472953
0.468731
0.464793
0.460696
0.457368
0.669467
0.648186
0.611756
0.573361
0.539411
0.514554
0.498166
0.490533
0.488257
0.486644
0.484305
0.483396
0.483848
0.483785
0.482743
0.481916
0.481142
0.479005
0.475347
0.471853
0.468680
0.464683
0.460933
0.671197
0.649453
0.611749
0.572675
0.538446
0.514212
0.499326
0.493359
0.492743
0.491167
0.487318
0.485034
0.484639
0.484223
0.483252
0.482973
0.482905
0.481219
0.477891
0.475085
0.473051
0.469069
0.464362
0.670779
0.648901
0.610973
0.571665
0.537379
0.513484
0.499265
0.493929
0.493664
0.492096
0.487973
0.485270
0.484558
0.484181
0.483623
0.483906
0.484331
0.482859
0.479476
0.476500
0.474274
0.470052
0.465134
0.668020
0.646396
0.609368
0.570281
0.536052
0.512157
0.497806
0.492006
0.490704
0.489107
0.486001
0.483874
0.483358
0.483443
0.483745
0.484696
0.485529
0.484079
0.480259
0.476331
0.472725
0.468045
0.463567
0.665826
0.644345
0.607612
0.568738
0.534637
0.510658
0.495928
0.489500
0.487481
0.485827
0.483367
0.481940
0.482106
0.482788
0.483731
0.485515
0.487235
0.485828
0.481194
0.476472
0.472297
0.467189
0.462416
0.661690
0.640331
0.603735
0.565270
0.531633
0.507756
0.492672
0.485706
0.483204
0.481412
0.479202
0.478258
0.479163
0.480309
0.481625
0.484343
0.487625
0.486412
0.480671
0.475633
0.472035
0.466740
0.460978
0.650431
0.629589
0.593943
0.556589
0.523937
0.500529
0.485325
0.477893
0.474869
0.472767
0.470473
0.469530
0.470467
0.471713
0.473257
0.476335
0.480042
0.479151
0.473609
0.468734
0.465293
0.460200
0.454619
0.627245
0.607443
0.573892
0.538663
0.507898
0.485503
0.470428
0.462577
0.458924
0.456341
0.453681
0.452312
0.452618
0.453643
0.455352
0.458320
0.461451
0.461006
0.456844
0.452453
0.448627
0.444101
0.439935
0.590732
0.572239
0.541178
0.509000
0.481225
0.460530
0.445770
0.437702
0.433713
0.430673
0.427436
0.425536
0.425349
0.426075
0.427734
0.430860
0.434297
0.434385
0.430916
0.427074
0.423630
0.419850
0.416574
0.535264
0.518316
0.490265
0.462034
0.438641
0.420447
0.406273
0.398437
0.394799
0.391584
0.387658
0.385356
0.384869
0.385337
0.386866
0.390284
0.394587
0.395124
0.391713
0.388374
0.386113
0.383093
0.379928
0.461629
0.446360
0.421473
0.397247
0.377890
0.362781
0.350559
0.343838
0.340849
0.337984
0.334231
0.332013
0.331506
0.331752
0.332884
0.335938
0.340097
0.340806
0.337923
0.335398
0.333979
0.331658
0.328918
0.372878
0.359314
0.337703
0.317265
0.301436
0.289748
0.280785
0.275940
0.273845
0.271809
0.269075
0.267410
0.267131
0.267204
0.267688
0.269662
0.272464
0.273016
0.271238
0.269772
0.268790
0.267027
0.265010
0.291088
0.278960
0.260093
0.243101
0.230707
0.222136
0.215798
0.212725
0.211814
0.210696
0.208795
0.207784
0.207902
0.207917
0.207827
0.208846
0.210584
0.210777
0.209425
0.208559
0.208108
0.206639
0.204690
0.238016
0.226741
0.209586
0.194820
0.184808
0.178231
0.173471
0.171511
0.171467
0.170973
0.169589
0.169048
0.169532
0.169555
0.169091
0.169573
0.170748
0.170633
0.169264
0.168550
0.168337
0.166961
0.164954
0.467576
0.449039
0.418597
0.388379
0.364168
0.347487
0.336810
0.332945
0.333245
0.333815
0.333640
0.334259
0.335097
0.334016
0.331060
0.328747
0.328050
0.326852
0.325009
0.324596
0.324901
0.323037
0.319946
0.500270
0.481794
0.451352
0.421256
0.397496
0.380004
0.367507
0.362856
0.363343
0.363836
0.363120
0.363670
0.364774
0.363681
0.360483
0.358381
0.358640
0.357378
0.354552
0.354156
0.355525
0.353762
0.349739
0.554187
0.535588
0.504213
0.474330
0.453134
0.434127
0.416385
0.410138
0.412389
0.412638
0.409275
0.409638
0.411946
0.410941
0.406910
0.405549
0.412714
0.411287
0.401611
0.401032
0.410003
0.408179
0.396171
0.607879
0.588982
0.556805
0.525602
0.502576
0.481552
0.461906
0.454188
0.455542
0.455457
0.452154
0.452786
0.455405
0.454624
0.450686
0.449269
0.456293
0.454449
0.444088
0.442831
0.451303
0.449149
0.436943
0.654205
0.634784
0.601920
0.568154
0.539597
0.516414
0.498033
0.489154
0.487166
0.486656
0.485906
0.487207
0.489423
0.488984
0.485850
0.483537
0.483235
0.480735
0.475941
0.473454
0.472940
0.470180
0.465906
0.691182
0.670841
0.636144
0.600583
0.570358
0.545433
0.525314
0.515124
0.512193
0.511148
0.510295
0.511967
0.515018
0.514963
0.511564
0.508812
0.507534
0.504398
0.499120
0.495214
0.492373
0.488847
0.485377
0.719371
0.697864
0.660999
0.624618
0.596655
0.570600
0.545857
0.534356
0.532019
0.530443
0.527840
0.529535
0.534686
0.534891
0.529768
0.526802
0.527260
0.523680
0.515491
0.510092
0.505607
0.501418
0.498133
0.732376
0.710545
0.673042
0.635866
0.607072
0.580543
0.555716
0.544225
0.541799
0.539883
0.536719
0.537865
0.542687
0.542929
0.538117
0.535478
0.536094
0.532529
0.524205
0.518486
0.513622
0.509135
0.505689
0.734273
0.712816
0.675738
0.637458
0.604276
0.577839
0.557717
0.547739
0.544688
0.542662
0.540057
0.540021
0.542099
0.542101
0.539493
0.537617
0.536452
0.533344
0.527980
0.523227
0.519086
0.514669
0.510896
0.735386
0.713781
0.676060
0.636872
0.602192
0.576260
0.558671
0.550627
0.548821
0.546828
0.543119
0.541479
0.541836
0.541390
0.539576
0.538400
0.537586
0.535106
0.530862
0.527373
0.524771
0.520578
0.515923
0.741645
0.719024
0.676871
0.636253
0.600681
0.575309
0.559671
0.553915
0.555837
0.553938
0.546897
0.543478
0.546014
0.545172
0.540241
0.539679
0.540228
0.538362
0.534184
0.532075
0.533568
0.529538
0.521341
0.741159
0.718391
0.675971
0.635021
0.599239
0.574129
0.559162
0.554029
0.556291
0.554451
0.547231
0.543458
0.545695
0.544910
0.540430
0.540483
0.541628
0.540096
0.535999
0.533912
0.535433
0.531277
0.522866
0.733577
0.711614
0.673201
0.633014
0.597431
0.572230
0.556856
0.550636
0.549722
0.547876
0.543742
0.541084
0.540501
0.540270
0.539994
0.540846
0.542023
0.540591
0.536584
0.533257
0.531041
0.526493
0.520955
0.730309
0.708578
0.670811
0.630911
0.595462
0.570078
0.554112
0.546964
0.544786
0.542885
0.539959
0.538336
0.538675
0.539162
0.539639
0.541664
0.544440
0.543172
0.537878
0.533637
0.531011
0.526079
0.520120
0.726302
0.704506
0.666357
0.626676
0.591710
0.566341
0.549792
0.541973
0.539299
0.537239
0.534582
0.533700
0.535860
0.536968
0.537211
0.540857
0.547269
0.546357
0.538286
0.533693
0.533444
0.528342
0.519554
0.713537
0.692282
0.655139
0.616621
0.582695
0.557778
0.541016
0.532638
0.529347
0.526921
0.524168
0.523308
0.525556
0.526862
0.527476
0.531661
0.538692
0.538189
0.530278
0.525771
0.525614
0.520707
0.512133
0.686594
0.666647
0.632432
0.596419
0.564602
0.540754
0.524052
0.515135
0.510955
0.507962
0.504883
0.503418
0.503973
0.505096
0.506901
0.510680
0.515501
0.515436
0.510418
0.506171
0.503627
0.499238
0.493994
0.646492
0.627931
0.596490
0.563864
0.535607
0.513545
0.496750
0.487457
0.483049
0.479518
0.475559
0.473421
0.473304
0.474194
0.476230
0.480292
0.485259
0.485702
0.481425
0.477289
0.474562
0.470803
0.466728
0.586974
0.569881
0.541409
0.513139
0.490777
0.471310
0.453751
0.444496
0.441385
0.437607
0.431763
0.428914
0.428387
0.429080
0.431248
0.436062
0.443208
0.444083
0.438614
0.434664
0.435616
0.432476
0.425637
0.508261
0.492731
0.467243
0.442837
0.424511
0.408160
0.392568
0.384479
0.382062
0.378633
0.372918
0.370119
0.369539
0.370003
0.371787
0.376257
0.383270
0.384297
0.379289
0.376025
0.377605
0.375119
0.368824
0.413336
0.399377
0.376929
0.355615
0.339146
0.326187
0.315407
0.309531
0.307082
0.304554
0.301049
0.299025
0.298642
0.298847
0.299786
0.302653
0.306746
0.307587
0.305062
0.303054
0.302192
0.300317
0.297842
0.326351
0.313627
0.293596
0.275206
0.261464
0.251605
0.244054
0.240217
0.238836
0.237310
0.234960
0.233647
0.233592
0.233654
0.233875
0.235414
0.237821
0.238265
0.236726
0.235656
0.235161
0.233616
0.231536
0.270020
0.257988
0.239414
0.222942
0.211243
0.203368
0.197663
0.195074
0.194552
0.193712
0.192032
0.191217
0.191489
0.191512
0.191278
0.192087
0.193607
0.193702
0.192392
0.191634
0.191304
0.189859
0.187858
0.515488
0.496293
0.464446
0.432196
0.405773
0.387426
0.375888
0.371772
0.372108
0.372786
0.372590
0.372914
0.373262
0.371705
0.368314
0.365534
0.364425
0.363119
0.361547
0.361568
0.362211
0.360460
0.357349
0.549287
0.530228
0.498523
0.466587
0.440796
0.421760
0.408456
0.403551
0.404036
0.404568
0.403747
0.403935
0.404519
0.402951
0.399357
0.396891
0.396885
0.395637
0.393167
0.393295
0.395131
0.393564
0.389537
0.605490
0.586431
0.553990
0.522541
0.499529
0.479129
0.460655
0.454118
0.456279
0.456456
0.452872
0.452788
0.454550
0.453083
0.448717
0.447129
0.454291
0.453002
0.443658
0.443672
0.453338
0.451778
0.439638
0.662178
0.642972
0.609978
0.577486
0.552852
0.530528
0.510119
0.502005
0.503129
0.502844
0.499206
0.499312
0.501349
0.500136
0.495941
0.494402
0.501507
0.499819
0.489719
0.488944
0.498015
0.496090
0.483751
0.711728
0.692122
0.658689
0.623850
0.593859
0.569369
0.550068
0.540617
0.538224
0.537369
0.536190
0.536905
0.538515
0.537676
0.534372
0.531999
0.531685
0.529230
0.524567
0.522268
0.521937
0.519249
0.514954
0.751658
0.731201
0.696063
0.659530
0.627907
0.601592
0.580363
0.569379
0.565842
0.564327
0.562999
0.564073
0.566528
0.566121
0.562625
0.559852
0.558530
0.555276
0.549832
0.545766
0.542767
0.539106
0.535553
0.782204
0.760614
0.723384
0.686057
0.656610
0.629039
0.603020
0.590487
0.587307
0.585166
0.582128
0.583270
0.587856
0.587763
0.582612
0.579652
0.580068
0.576213
0.567544
0.561673
0.556763
0.552256
0.548793
0.796970
0.775057
0.737175
0.699017
0.668659
0.640486
0.614202
0.601488
0.598069
0.595541
0.591984
0.592664
0.596997
0.596985
0.592137
0.589452
0.589937
0.585994
0.577055
0.570713
0.565278
0.560387
0.556727
0.800190
0.778613
0.741057
0.701715
0.666928
0.638711
0.616919
0.605570
0.601468
0.598818
0.595863
0.595496
0.597234
0.597004
0.594260
0.592207
0.590750
0.587210
0.581288
0.575939
0.571228
0.566416
0.562464
0.802183
0.780402
0.742079
0.701726
0.665339
0.637487
0.618053
0.608485
0.605549
0.602952
0.599014
0.597221
0.597401
0.596750
0.594691
0.593216
0.592025
0.589120
0.584418
0.580464
0.577414
0.572920
0.568141
0.809090
0.786205
0.743274
0.701357
0.663980
0.636549
0.618877
0.611459
0.612164
0.609701
0.602589
0.599198
0.601841
0.600812
0.595407
0.594449
0.594603
0.592380
0.587876
0.585488
0.586750
0.582559
0.574282
0.808740
0.785672
0.742401
0.700054
0.662355
0.635089
0.618012
0.611176
0.612221
0.609861
0.602636
0.598962
0.601351
0.600384
0.595393
0.595018
0.595791
0.594021
0.589796
0.587657
0.589156
0.584999
0.576590
0.800810
0.778558
0.739317
0.697679
0.660068
0.632652
0.615205
0.607343
0.605314
0.602975
0.598787
0.596184
0.595579
0.595150
0.594516
0.594977
0.595843
0.594321
0.590434
0.587304
0.585254
0.580854
0.575433
0.796987
0.774948
0.736321
0.694902
0.657343
0.629713
0.611719
0.603017
0.599822
0.597444
0.594400
0.592769
0.593041
0.593328
0.593491
0.595196
0.597755
0.596557
0.591602
0.587763
0.585473
0.580815
0.575046
0.792042
0.769896
0.730798
0.689526
0.652396
0.624781
0.606265
0.596989
0.593422
0.590892
0.588015
0.587071
0.589165
0.590103
0.590077
0.593491
0.599744
0.599044
0.591527
0.587463
0.587606
0.582854
0.574354
0.777530
0.755913
0.717804
0.677685
0.641610
0.614501
0.595847
0.586088
0.581955
0.579067
0.576062
0.575116
0.577314
0.578522
0.578978
0.583067
0.590069
0.589884
0.582580
0.578620
0.578859
0.574311
0.566028
0.747761
0.727453
0.692313
0.654751
0.620879
0.594941
0.576448
0.566227
0.561219
0.557772
0.554471
0.552931
0.553464
0.554581
0.556396
0.560248
0.565243
0.565536
0.561011
0.557219
0.555035
0.550934
0.545884
0.703807
0.684849
0.652453
0.618309
0.588101
0.564088
0.545636
0.535150
0.529996
0.526034
0.521844
0.519646
0.519565
0.520539
0.522709
0.526976
0.532218
0.533012
0.529106
0.525264
0.522767
0.519179
0.515208
0.639244
0.621667
0.592123
0.562301
0.538052
0.516783
0.497747
0.487449
0.483725
0.479551
0.473433
0.470519
0.470088
0.470930
0.473289
0.478392
0.485885
0.487078
0.481839
0.478029
0.479104
0.476018
0.469157
0.554375
0.538265
0.511568
0.485532
0.465351
0.447339
0.430435
0.421441
0.418493
0.414708
0.408720
0.405840
0.405343
0.405980
0.408000
0.412806
0.420180
0.421496
0.416628
0.413382
0.414965
0.412451
0.406087
0.452604
0.437942
0.414125
0.391049
0.372730
0.358219
0.346286
0.339638
0.336698
0.333849
0.330124
0.327997
0.327626
0.327971
0.329178
0.332391
0.336819
0.337908
0.335486
0.333424
0.332450
0.330492
0.327981
0.359471
0.345881
0.324256
0.303915
0.288271
0.276954
0.268424
0.263960
0.262157
0.260353
0.257813
0.256367
0.256257
0.256406
0.256866
0.258708
0.261396
0.262040
0.260583
0.259447
0.258803
0.257146
0.255028
0.299244
0.286215
0.265862
0.247295
0.233651
0.224381
0.217812
0.214696
0.213810
0.212727
0.210873
0.209907
0.210083
0.210155
0.210120
0.211183
0.212928
0.213183
0.211941
0.211117
0.210630
0.209056
0.207005
0.555307
0.535252
0.501651
0.467048
0.437994
0.418248
0.406621
0.402671
0.403011
0.403729
0.403493
0.403263
0.402796
0.400656
0.396923
0.393800
0.392160
0.391157
0.390741
0.391629
0.392529
0.391109
0.388544
0.590389
0.570504
0.537070
0.502607
0.473575
0.453186
0.440457
0.435822
0.435953
0.436493
0.435986
0.435692
0.435329
0.433169
0.429351
0.426437
0.425331
0.424488
0.423897
0.425035
0.426618
0.425471
0.422675
0.648495
0.628684
0.594975
0.560439
0.531500
0.509747
0.494465
0.488437
0.488338
0.488475
0.487166
0.486820
0.486947
0.484881
0.480833
0.478344
0.478664
0.477855
0.476002
0.477083
0.480193
0.479140
0.474871
0.708339
0.688496
0.654450
0.619028
0.588556
0.564853
0.547524
0.539761
0.538443
0.537984
0.536559
0.536352
0.536721
0.534936
0.531165
0.528839
0.529082
0.527863
0.525252
0.525398
0.527682
0.526195
0.521820
0.761641
0.741603
0.707108
0.670178
0.636911
0.610989
0.592179
0.582534
0.579130
0.577907
0.576957
0.577054
0.577514
0.576194
0.573116
0.570676
0.569403
0.567329
0.564351
0.562655
0.561679
0.559207
0.556094
0.803446
0.782870
0.747243
0.708971
0.674101
0.646195
0.625177
0.613622
0.608781
0.606731
0.605538
0.605893
0.606981
0.606205
0.603407
0.600999
0.599260
0.596227
0.591694
0.587838
0.584524
0.580829
0.577624
0.834624
0.813275
0.776153
0.736869
0.701742
0.672339
0.648569
0.635386
0.629786
0.626996
0.625020
0.625492
0.627719
0.627388
0.624218
0.621946
0.620742
0.616949
0.610210
0.604434
0.599464
0.594707
0.590974
0.851250
0.829586
0.791836
0.751719
0.715642
0.685396
0.660947
0.647205
0.641107
0.637853
0.635462
0.635670
0.637847
0.637686
0.634796
0.632727
0.631498
0.627431
0.620156
0.613658
0.607965
0.602691
0.598703
0.857503
0.835894
0.798137
0.757180
0.719216
0.688705
0.665673
0.652522
0.646239
0.642824
0.640352
0.639885
0.640790
0.640475
0.638472
0.636606
0.634695
0.630838
0.624783
0.618848
0.613362
0.608142
0.604196
0.860935
0.838991
0.800506
0.758653
0.719769
0.689374
0.667491
0.655436
0.649891
0.646531
0.643481
0.642174
0.642203
0.641540
0.639697
0.637994
0.636214
0.632865
0.627795
0.623005
0.618699
0.613856
0.609603
0.865155
0.842412
0.801846
0.758879
0.719489
0.689294
0.668238
0.657416
0.653391
0.650178
0.645962
0.643827
0.643629
0.642670
0.640429
0.638965
0.637901
0.635179
0.630773
0.627276
0.624898
0.620477
0.615271
0.865154
0.842172
0.801171
0.757698
0.717938
0.687790
0.667171
0.656860
0.653197
0.650106
0.645796
0.643452
0.643084
0.642165
0.640212
0.639204
0.638691
0.636514
0.632630
0.629631
0.627686
0.623482
0.618303
0.860837
0.838230
0.798470
0.755115
0.715002
0.684708
0.664188
0.653618
0.649118
0.646083
0.642743
0.640830
0.640354
0.639851
0.638970
0.638718
0.638675
0.636960
0.633461
0.630187
0.627290
0.623082
0.618810
0.856954
0.834466
0.794923
0.751602
0.711361
0.680911
0.660198
0.649297
0.644424
0.641381
0.638445
0.637013
0.637074
0.637154
0.637025
0.637799
0.638922
0.637716
0.634031
0.630554
0.627565
0.623300
0.618974
0.850793
0.828225
0.788075
0.744887
0.704936
0.674596
0.653746
0.642674
0.637989
0.634835
0.631576
0.630417
0.631411
0.632029
0.632183
0.634147
0.637198
0.636601
0.632243
0.628845
0.626786
0.622559
0.617344
0.834539
0.812447
0.773201
0.731111
0.692209
0.662491
0.641746
0.630447
0.625418
0.621974
0.618532
0.617310
0.618391
0.619305
0.620009
0.622732
0.626606
0.626618
0.622603
0.619413
0.617521
0.613507
0.608489
0.802406
0.781461
0.744954
0.705233
0.668535
0.640143
0.619808
0.608255
0.602391
0.598508
0.595035
0.593453
0.593804
0.594784
0.596364
0.599480
0.603211
0.603794
0.600975
0.597943
0.595309
0.591657
0.587996
0.754951
0.735212
0.701151
0.664594
0.631250
0.604970
0.585292
0.573830
0.567875
0.563618
0.559546
0.557487
0.557542
0.558502
0.560385
0.564079
0.568481
0.569572
0.567003
0.563962
0.561202
0.557952
0.555012
0.685272
0.666780
0.635302
0.602620
0.574079
0.550735
0.531982
0.521202
0.516355
0.512028
0.506788
0.504308
0.504338
0.505235
0.507096
0.511383
0.517207
0.518641
0.515328
0.512184
0.510148
0.507292
0.504166
0.594217
0.577134
0.548451
0.519573
0.495194
0.475330
0.459011
0.449743
0.445776
0.441902
0.436854
0.434422
0.434418
0.435155
0.436756
0.440830
0.446569
0.448078
0.445035
0.442356
0.440816
0.438403
0.435569
0.485412
0.469784
0.444111
0.418675
0.397632
0.381528
0.369138
0.362102
0.358736
0.355796
0.352318
0.350391
0.350277
0.350767
0.351938
0.354929
0.358880
0.360146
0.358500
0.356826
0.355492
0.353504
0.351425
0.386109
0.371526
0.348069
0.325581
0.307774
0.295071
0.285870
0.281013
0.278931
0.277026
0.274537
0.273166
0.273180
0.273466
0.274056
0.275969
0.278604
0.279398
0.278252
0.277204
0.276338
0.274570
0.272537
0.321897
0.307833
0.285625
0.264977
0.249404
0.238881
0.231631
0.228165
0.227061
0.225870
0.223983
0.223018
0.223239
0.223420
0.223562
0.224803
0.226673
0.227055
0.225920
0.225052
0.224403
0.222684
0.220566
0.583467
0.562561
0.527347
0.490808
0.459960
0.439337
0.427791
0.424238
0.424820
0.425476
0.424815
0.423837
0.422614
0.419946
0.415973
0.412885
0.411491
0.411103
0.411684
0.413636
0.415416
0.414433
0.411951
0.620237
0.599418
0.564165
0.527531
0.496405
0.475119
0.462694
0.458516
0.458782
0.459241
0.458426
0.457473
0.456443
0.453755
0.449623
0.446705
0.445790
0.445655
0.446279
0.448641
0.451262
0.450606
0.447848
0.681609
0.660713
0.624623
0.587477
0.555725
0.532994
0.518523
0.513014
0.512743
0.512762
0.511471
0.510664
0.510370
0.507781
0.503203
0.500567
0.500691
0.500666
0.500546
0.503089
0.507339
0.506807
0.502571
0.744474
0.723570
0.687165
0.649126
0.615775
0.590974
0.574295
0.566875
0.565220
0.564541
0.563091
0.562397
0.562323
0.560035
0.555807
0.553418
0.553523
0.553061
0.552061
0.553510
0.556786
0.555736
0.551373
0.799949
0.779071
0.742878
0.703761
0.668164
0.640984
0.622023
0.612281
0.608467
0.606860
0.605533
0.604917
0.604658
0.602885
0.599742
0.597598
0.596769
0.595313
0.593102
0.592137
0.591817
0.589581
0.586361
0.843725
0.822512
0.785577
0.745380
0.708245
0.678849
0.657202
0.645048
0.639412
0.636825
0.635264
0.634874
0.635156
0.634023
0.631474
0.629711
0.628841
0.626233
0.621698
0.618014
0.615020
0.611316
0.607827
0.876519
0.854687
0.816450
0.775263
0.737398
0.706227
0.681759
0.667499
0.660450
0.657011
0.655075
0.655019
0.656651
0.656104
0.653337
0.652110
0.652512
0.648943
0.641124
0.635003
0.630410
0.625421
0.620866
0.894956
0.872799
0.833905
0.791841
0.752913
0.720609
0.695021
0.679786
0.671960
0.667994
0.665779
0.665700
0.667512
0.667230
0.664693
0.663542
0.663758
0.659696
0.651080
0.643992
0.638474
0.632849
0.627999
0.903389
0.881113
0.841975
0.799015
0.758564
0.725704
0.700605
0.685535
0.677579
0.673430
0.671013
0.670537
0.671343
0.670959
0.669040
0.667455
0.665998
0.661930
0.655029
0.648500
0.642717
0.637146
0.632816
0.909011
0.886148
0.845818
0.801817
0.760633
0.727597
0.702848
0.688340
0.680859
0.676767
0.674049
0.673280
0.673840
0.673188
0.670929
0.669005
0.667240
0.663524
0.657665
0.652261
0.647568
0.642445
0.637998
0.915371
0.891410
0.848399
0.803173
0.761901
0.728808
0.703872
0.689902
0.683361
0.679420
0.676129
0.675227
0.676351
0.675484
0.672240
0.670196
0.669090
0.665936
0.660599
0.656482
0.653848
0.649270
0.643926
0.915686
0.891460
0.847960
0.802183
0.760484
0.727330
0.702694
0.689146
0.682961
0.679144
0.675768
0.674732
0.675769
0.674925
0.671842
0.670104
0.669456
0.666923
0.662344
0.658983
0.657002
0.652829
0.647646
0.910096
0.886449
0.844576
0.798905
0.756341
0.723089
0.699289
0.686056
0.679712
0.675960
0.672885
0.671709
0.672029
0.671476
0.669722
0.668708
0.668254
0.666371
0.662853
0.659712
0.656997
0.653055
0.649046
0.905494
0.881997
0.840306
0.794607
0.751724
0.718427
0.694924
0.681918
0.675902
0.672175
0.668866
0.667675
0.668143
0.668026
0.667024
0.666891
0.667276
0.666085
0.663054
0.660132
0.657450
0.653649
0.649874
0.899940
0.876111
0.832694
0.786870
0.744180
0.711137
0.687905
0.675361
0.670824
0.667059
0.662307
0.660971
0.662405
0.662709
0.661588
0.662323
0.664030
0.663565
0.660640
0.658081
0.656131
0.652488
0.648291
0.882024
0.858644
0.816101
0.771364
0.729771
0.697508
0.674649
0.662180
0.657571
0.653628
0.648656
0.647196
0.648689
0.649307
0.648796
0.650367
0.652978
0.653202
0.650699
0.648415
0.646673
0.643248
0.639231
0.845802
0.823758
0.784987
0.742826
0.703577
0.672828
0.650589
0.637918
0.631850
0.627621
0.623541
0.621953
0.622600
0.623424
0.624280
0.626688
0.629897
0.630735
0.628836
0.626599
0.624416
0.621255
0.618108
0.795171
0.774246
0.737864
0.698817
0.662985
0.634573
0.613329
0.601074
0.595167
0.590738
0.586191
0.584276
0.584886
0.585820
0.586996
0.590148
0.594409
0.595722
0.593645
0.591248
0.588971
0.586068
0.583353
0.722203
0.702280
0.667978
0.632601
0.601647
0.576430
0.556515
0.545489
0.541690
0.537354
0.531041
0.528779
0.529915
0.530874
0.531626
0.535352
0.541547
0.543126
0.539609
0.536852
0.534973
0.532309
0.529439
0.625912
0.607405
0.575940
0.544503
0.517931
0.496463
0.479241
0.469910
0.467088
0.463280
0.457237
0.455064
0.456213
0.457083
0.457677
0.461296
0.467449
0.469059
0.465692
0.463246
0.461748
0.459394
0.456687
0.510085
0.493327
0.465576
0.438055
0.415180
0.397742
0.384553
0.377271
0.374214
0.371327
0.367629
0.365957
0.366466
0.367142
0.368002
0.370843
0.374906
0.376281
0.374681
0.373155
0.371911
0.369883
0.367703
0.405027
0.389503
0.364375
0.340111
0.320752
0.306955
0.297102
0.291979
0.289922
0.288022
0.285504
0.284303
0.284630
0.285100
0.285725
0.287729
0.290520
0.291443
0.290359
0.289328
0.288420
0.286563
0.284445
0.337437
0.322512
0.298807
0.276533
0.259560
0.248095
0.240320
0.236623
0.235445
0.234214
0.232317
0.231434
0.231815
0.232151
0.232449
0.233892
0.235969
0.236498
0.235414
0.234504
0.233762
0.231944
0.229759
0.602855
0.581223
0.544475
0.506558
0.474589
0.453483
0.442021
0.438812
0.439663
0.440134
0.438816
0.437114
0.435427
0.432463
0.428397
0.425695
0.424957
0.425170
0.426340
0.429023
0.431704
0.430962
0.428145
0.641798
0.620049
0.582638
0.544333
0.511960
0.490123
0.477738
0.473934
0.474531
0.474791
0.473279
0.471717
0.470595
0.467609
0.463034
0.460487
0.460471
0.461012
0.462145
0.465455
0.469715
0.469319
0.465553
0.711178
0.688755
0.645988
0.606508
0.573299
0.549877
0.535201
0.530058
0.532594
0.532406
0.528029
0.526937
0.528326
0.525437
0.518625
0.516220
0.517692
0.518425
0.518572
0.522623
0.531088
0.530820
0.523076
0.776848
0.754339
0.711034
0.670486
0.635493
0.609832
0.592803
0.585629
0.586785
0.585843
0.581185
0.580174
0.581747
0.579136
0.572670
0.570540
0.572024
0.572297
0.571471
0.574324
0.581681
0.580842
0.572990
0.829503
0.807469
0.768623
0.727356
0.690055
0.661819
0.642340
0.632570
0.628791
0.626825
0.624738
0.623475
0.623225
0.621099
0.617365
0.615738
0.616222
0.615365
0.613055
0.612673
0.613876
0.611724
0.607226
0.875221
0.852904
0.813589
0.771323
0.732522
0.701827
0.679156
0.666536
0.660588
0.657565
0.655363
0.654354
0.654722
0.653258
0.650158
0.649207
0.650412
0.648232
0.642487
0.638742
0.636704
0.632929
0.628340
0.911037
0.887934
0.846815
0.803500
0.764455
0.731705
0.705092
0.689746
0.681893
0.677972
0.675834
0.675755
0.680260
0.679489
0.673834
0.673963
0.679598
0.676278
0.663709
0.656688
0.655919
0.650683
0.641639
0.931143
0.907680
0.865825
0.821545
0.781303
0.747148
0.719020
0.702346
0.693497
0.689021
0.686749
0.686875
0.691761
0.691311
0.685781
0.685809
0.691052
0.687047
0.673499
0.665355
0.663542
0.657609
0.648255
0.940269
0.916735
0.874943
0.829662
0.787265
0.752284
0.724802
0.708146
0.699139
0.694460
0.691874
0.691470
0.692990
0.692437
0.689645
0.688356
0.688461
0.684247
0.675476
0.668387
0.663158
0.657341
0.651909
0.948562
0.924116
0.880282
0.833722
0.790739
0.755314
0.727455
0.710910
0.702260
0.697624
0.694838
0.694565
0.696242
0.695492
0.692032
0.689824
0.688711
0.684700
0.677568
0.671852
0.667855
0.662561
0.657039
0.961904
0.935472
0.885284
0.837017
0.795096
0.759383
0.729428
0.712664
0.705634
0.701125
0.697028
0.697327
0.701243
0.700368
0.694452
0.691701
0.691916
0.688410
0.681014
0.676863
0.676920
0.672277
0.664048
0.962451
0.935772
0.885084
0.836290
0.793919
0.758060
0.728275
0.711814
0.705110
0.700693
0.696477
0.696709
0.700618
0.699771
0.693918
0.691343
0.691894
0.689064
0.682648
0.679473
0.680366
0.676285
0.668327
0.950969
0.925711
0.879883
0.831626
0.787109
0.751216
0.723999
0.708491
0.701209
0.696832
0.693308
0.692766
0.694494
0.693834
0.690452
0.688647
0.688230
0.686191
0.682257
0.679492
0.677933
0.674274
0.669627
0.945897
0.920848
0.874880
0.826518
0.781251
0.745440
0.719304
0.704705
0.698906
0.694566
0.689707
0.688596
0.690192
0.689845
0.687136
0.686111
0.686214
0.685021
0.682179
0.679932
0.678300
0.674949
0.670981
0.950198
0.923623
0.868122
0.818422
0.772858
0.737446
0.712268
0.699434
0.700252
0.695966
0.684920
0.682961
0.689935
0.689885
0.682107
0.681478
0.682814
0.682451
0.679811
0.678210
0.677568
0.674478
0.670057
0.930711
0.904594
0.850008
0.801435
0.757047
0.722583
0.698039
0.685574
0.686625
0.682290
0.670980
0.668858
0.675852
0.676138
0.669043
0.669327
0.671661
0.672047
0.669849
0.668537
0.668094
0.665224
0.660998
0.881129
0.857573
0.814774
0.770076
0.728697
0.695952
0.671946
0.658667
0.654074
0.649613
0.643521
0.641808
0.643487
0.644129
0.643442
0.645182
0.648557
0.649567
0.647738
0.646177
0.644896
0.642191
0.639007
0.826800
0.804441
0.764842
0.723478
0.686003
0.655830
0.632812
0.620196
0.616096
0.611635
0.605150
0.603286
0.605084
0.605962
0.605736
0.608464
0.613704
0.615121
0.612156
0.609988
0.608375
0.605772
0.602913
0.752688
0.730938
0.692342
0.654637
0.624014
0.597324
0.574451
0.563988
0.568484
0.564293
0.549942
0.547356
0.550645
0.551637
0.550155
0.553818
0.565872
0.567453
0.557878
0.554473
0.553094
0.550540
0.547064
0.652370
0.632072
0.596389
0.562785
0.536787
0.514105
0.494142
0.485513
0.490978
0.487389
0.473484
0.471066
0.474496
0.475474
0.473864
0.477509
0.489533
0.491114
0.481618
0.478375
0.477251
0.474894
0.471496
0.528704
0.510760
0.480673
0.451436
0.427659
0.409224
0.394961
0.387736
0.386349
0.383639
0.378618
0.377160
0.378773
0.379615
0.379661
0.382452
0.387672
0.389080
0.386292
0.384537
0.383465
0.381411
0.378948
0.418479
0.402133
0.375470
0.349843
0.329497
0.314903
0.304410
0.299188
0.297682
0.295866
0.292962
0.291950
0.292780
0.293419
0.293872
0.295961
0.299269
0.300300
0.298859
0.297769
0.296896
0.295008
0.292781
0.348080
0.332496
0.307611
0.284159
0.266209
0.254074
0.245877
0.242045
0.240928
0.239697
0.237746
0.236979
0.237603
0.238092
0.238459
0.240072
0.242430
0.243123
0.242051
0.241149
0.240414
0.238577
0.236356
0.613619
0.591589
0.554147
0.515470
0.482862
0.461420
0.449885
0.446670
0.447392
0.447510
0.445618
0.443293
0.441206
0.438299
0.434736
0.432719
0.432542
0.432979
0.434023
0.436356
0.438642
0.437618
0.434668
0.653612
0.631389
0.593143
0.553915
0.520757
0.498520
0.486075
0.482288
0.482755
0.482644
0.480528
0.478305
0.476747
0.473793
0.469710
0.467858
0.468426
0.469221
0.470252
0.473222
0.477086
0.476401
0.472496
0.724880
0.701857
0.657991
0.617305
0.583031
0.559090
0.544387
0.539304
0.541741
0.541172
0.536147
0.534340
0.535226
0.532311
0.525945
0.524212
0.526264
0.527282
0.527378
0.531122
0.539187
0.538635
0.530771
0.792726
0.769493
0.724858
0.682818
0.646497
0.620165
0.603073
0.595999
0.597107
0.595808
0.590469
0.588674
0.589651
0.586916
0.580798
0.579259
0.581277
0.581848
0.581024
0.583637
0.590645
0.589554
0.581586
0.847528
0.824666
0.784329
0.741330
0.702492
0.673402
0.653753
0.644112
0.640364
0.638085
0.635311
0.633200
0.632258
0.629871
0.626327
0.625147
0.626080
0.625498
0.623239
0.622730
0.623729
0.621374
0.616733
0.895146
0.871922
0.830965
0.786745
0.746171
0.714432
0.691496
0.679022
0.673189
0.669922
0.667053
0.665176
0.664778
0.662922
0.659833
0.659138
0.660646
0.658691
0.653060
0.649328
0.647247
0.643337
0.638592
0.932480
0.908427
0.865581
0.820142
0.779093
0.745108
0.718115
0.702869
0.695156
0.691053
0.688319
0.687426
0.691164
0.689913
0.684092
0.684269
0.690009
0.686835
0.674435
0.667557
0.666933
0.661627
0.652371
0.953751
0.929332
0.885721
0.839246
0.796869
0.761292
0.732555
0.715786
0.706971
0.702343
0.699604
0.699074
0.703294
0.702355
0.696527
0.696406
0.701566
0.697590
0.684166
0.676173
0.674536
0.668569
0.659026
0.963729
0.939266
0.895763
0.848342
0.803812
0.767221
0.738773
0.721670
0.712460
0.707599
0.704726
0.703923
0.704988
0.704003
0.700823
0.699218
0.699082
0.694746
0.685959
0.678916
0.673744
0.667896
0.662375
0.972441
0.947151
0.901758
0.853218
0.808175
0.770986
0.741789
0.724380
0.715215
0.710336
0.707443
0.707056
0.708529
0.707446
0.703542
0.700883
0.699386
0.695124
0.687864
0.682091
0.678063
0.672744
0.667206
0.985861
0.958706
0.907181
0.857148
0.813278
0.775695
0.744076
0.726053
0.718193
0.713355
0.709296
0.709717
0.713644
0.712532
0.706138
0.702842
0.702573
0.698749
0.691185
0.686941
0.686932
0.682301
0.674135
0.986370
0.959063
0.907196
0.856798
0.812564
0.774786
0.743151
0.725199
0.717472
0.712642
0.708484
0.708923
0.712932
0.711895
0.705552
0.702394
0.702433
0.699311
0.692796
0.689613
0.690520
0.686534
0.678697
0.974783
0.948944
0.902004
0.852237
0.805927
0.768115
0.739002
0.721948
0.713606
0.708742
0.705175
0.704778
0.706581
0.705716
0.701838
0.699450
0.698558
0.696322
0.692452
0.689870
0.688511
0.685058
0.680569
0.969366
0.943762
0.896726
0.846929
0.799950
0.762274
0.734282
0.718185
0.711379
0.706517
0.701496
0.700430
0.702038
0.701447
0.698219
0.696608
0.696265
0.694996
0.692423
0.690566
0.689307
0.686273
0.682515
0.972961
0.945838
0.889291
0.838213
0.791044
0.753867
0.726930
0.712737
0.712697
0.707924
0.696638
0.694655
0.701622
0.701303
0.692958
0.691724
0.692605
0.692263
0.690084
0.689032
0.688875
0.686182
0.682023
0.952247
0.925579
0.869940
0.820001
0.774063
0.737972
0.711873
0.698271
0.698660
0.693974
0.682489
0.680376
0.687383
0.687425
0.679788
0.679494
0.681406
0.681862
0.680181
0.679469
0.679548
0.677098
0.673136
0.900852
0.876723
0.832837
0.786742
0.743828
0.709619
0.684369
0.670263
0.665260
0.660662
0.654599
0.653030
0.654798
0.655261
0.654112
0.655334
0.658355
0.659423
0.658035
0.657034
0.656265
0.653937
0.650961
0.844247
0.821288
0.780569
0.737777
0.698806
0.667365
0.643440
0.630348
0.626144
0.621792
0.615543
0.613995
0.616020
0.616797
0.616133
0.618345
0.623220
0.624644
0.622038
0.620366
0.619217
0.616922
0.614197
0.767438
0.745080
0.705364
0.666247
0.634209
0.606466
0.583013
0.572400
0.577094
0.573214
0.559227
0.557098
0.560757
0.561717
0.559785
0.562908
0.574573
0.576108
0.566809
0.563832
0.562850
0.560526
0.557117
0.664297
0.643410
0.606650
0.571720
0.544450
0.520921
0.500601
0.492009
0.497796
0.494603
0.481113
0.479189
0.483028
0.484034
0.482044
0.485210
0.496878
0.498404
0.489117
0.486206
0.485381
0.483186
0.479811
0.537902
0.519406
0.488325
0.457911
0.433059
0.413943
0.399434
0.392286
0.391169
0.388792
0.384145
0.383105
0.385061
0.385968
0.385792
0.388280
0.393279
0.394668
0.392040
0.390505
0.389632
0.387677
0.385224
0.425444
0.408601
0.381055
0.354413
0.333167
0.318018
0.307324
0.302143
0.300797
0.299174
0.296503
0.295773
0.296855
0.297578
0.297942
0.299908
0.303160
0.304249
0.302952
0.302021
0.301281
0.299464
0.297254
0.353727
0.337687
0.312001
0.287645
0.268908
0.256288
0.247895
0.244053
0.242996
0.241836
0.239995
0.239401
0.240211
0.240788
0.241146
0.242751
0.245167
0.245985
0.245071
0.244314
0.243693
0.241921
0.239725
0.619401
0.597226
0.559726
0.520691
0.487634
0.465833
0.453982
0.450348
0.450478
0.450056
0.447663
0.444827
0.442389
0.439881
0.437409
0.436346
0.436623
0.436894
0.437095
0.437993
0.438541
0.436700
0.433829
0.659398
0.637084
0.599108
0.559477
0.525664
0.503017
0.490381
0.486206
0.486012
0.485341
0.482731
0.479829
0.477489
0.474885
0.472216
0.471341
0.472151
0.472755
0.473074
0.474410
0.475784
0.474252
0.471102
0.726762
0.703980
0.664236
0.623199
0.587760
0.563322
0.548897
0.543563
0.542837
0.541708
0.538618
0.535731
0.533988
0.531307
0.527995
0.527317
0.529023
0.529822
0.529645
0.531256
0.534069
0.532672
0.528288
0.796191
0.773054
0.732343
0.689614
0.651838
0.624886
0.608156
0.601037
0.599094
0.597322
0.593982
0.591009
0.589222
0.586546
0.583282
0.582605
0.584153
0.584536
0.583639
0.584367
0.586385
0.584552
0.580046
0.857979
0.834623
0.793846
0.749451
0.708996
0.679161
0.659691
0.650312
0.646544
0.643984
0.640605
0.637490
0.635153
0.632595
0.629995
0.629140
0.629601
0.628932
0.626894
0.625572
0.624647
0.621791
0.618129
0.907312
0.883432
0.841558
0.795506
0.752879
0.720298
0.697853
0.686122
0.680810
0.677474
0.673881
0.670891
0.668852
0.666546
0.664020
0.662988
0.662974
0.661017
0.656865
0.653298
0.650286
0.646175
0.642117
0.944638
0.920044
0.876628
0.829115
0.785104
0.750198
0.724601
0.710668
0.704125
0.700120
0.696260
0.693727
0.693041
0.691054
0.687756
0.686648
0.687377
0.684235
0.676954
0.671433
0.667602
0.662404
0.656933
0.966554
0.941616
0.897474
0.848904
0.803484
0.766890
0.739484
0.723994
0.716367
0.711904
0.708148
0.706062
0.705868
0.704109
0.700648
0.699047
0.699048
0.695061
0.686844
0.680375
0.675706
0.669967
0.664265
0.977571
0.952602
0.908405
0.859136
0.812236
0.774541
0.746480
0.730037
0.721422
0.716699
0.713388
0.711705
0.711129
0.709457
0.706377
0.703848
0.701643
0.697201
0.690271
0.683927
0.678407
0.672722
0.668020
0.984471
0.959175
0.914248
0.864455
0.817113
0.778786
0.749878
0.732678
0.723535
0.718677
0.715665
0.714590
0.714570
0.712937
0.709321
0.706053
0.703125
0.698644
0.692368
0.686751
0.681921
0.676689
0.672173
0.991124
0.965090
0.918141
0.867813
0.820880
0.782170
0.751905
0.733977
0.724701
0.719737
0.716679
0.716250
0.717448
0.715888
0.711215
0.707531
0.704944
0.700817
0.694916
0.690409
0.687383
0.682791
0.677732
0.991357
0.965329
0.918359
0.867968
0.820885
0.781958
0.751425
0.733222
0.723737
0.718641
0.715553
0.715246
0.716634
0.715229
0.710672
0.707176
0.704967
0.701525
0.696581
0.693075
0.690938
0.686984
0.682260
0.985437
0.960125
0.915010
0.864967
0.817101
0.778091
0.748388
0.730409
0.720753
0.715508
0.712319
0.711621
0.712219
0.711060
0.707767
0.704987
0.703055
0.700555
0.697199
0.694520
0.692302
0.688919
0.685410
0.979812
0.954725
0.909935
0.860087
0.812148
0.773259
0.743975
0.726401
0.717310
0.711988
0.708129
0.707075
0.707601
0.706756
0.704132
0.702168
0.701081
0.699627
0.697443
0.695645
0.694006
0.691108
0.687981
0.972049
0.946665
0.900250
0.850503
0.803229
0.764896
0.736061
0.719371
0.712398
0.707139
0.701395
0.699952
0.701327
0.700810
0.697923
0.696682
0.696741
0.696295
0.694936
0.694044
0.693520
0.691028
0.687629
0.950434
0.925470
0.879896
0.831258
0.785243
0.748082
0.720231
0.704287
0.697842
0.692793
0.687020
0.685552
0.687063
0.686926
0.684709
0.684378
0.685440
0.685821
0.685062
0.684619
0.684446
0.682234
0.679014
0.908653
0.884938
0.842969
0.796721
0.752896
0.717733
0.691604
0.676395
0.669113
0.664436
0.660345
0.659189
0.660169
0.660452
0.659803
0.660542
0.662533
0.663513
0.663028
0.662496
0.661851
0.659791
0.657261
0.851084
0.828391
0.788648
0.745354
0.704971
0.672720
0.648662
0.634953
0.628757
0.624624
0.620700
0.619753
0.621161
0.621787
0.621484
0.622964
0.626019
0.627338
0.626414
0.625568
0.624735
0.622735
0.620397
0.769718
0.747976
0.710258
0.670618
0.635273
0.606851
0.585206
0.573770
0.570726
0.567300
0.561946
0.561107
0.563702
0.564549
0.563549
0.565463
0.570404
0.571833
0.569186
0.567827
0.567227
0.565247
0.562536
0.664703
0.644405
0.609617
0.574143
0.543588
0.519508
0.501232
0.492061
0.490387
0.487733
0.482811
0.482178
0.484912
0.485834
0.484880
0.486880
0.491891
0.493309
0.490612
0.489287
0.488801
0.486915
0.484230
0.540194
0.521754
0.490921
0.459794
0.433551
0.414002
0.400044
0.392997
0.390803
0.388900
0.386299
0.385912
0.387570
0.388425
0.388470
0.390300
0.393622
0.394925
0.393853
0.393062
0.392477
0.390736
0.388545
0.428102
0.411045
0.383143
0.355730
0.333524
0.317991
0.307492
0.302489
0.300939
0.299626
0.297824
0.297489
0.298630
0.299339
0.299627
0.301205
0.303771
0.304844
0.304199
0.303660
0.303165
0.301504
0.299414
0.356263
0.339915
0.313667
0.288559
0.269077
0.256085
0.247685
0.243958
0.242979
0.241988
0.240449
0.240109
0.241070
0.241664
0.241898
0.243276
0.245485
0.246355
0.245731
0.245245
0.244835
0.243192
0.241065
0.624080
0.601764
0.564037
0.524760
0.491422
0.469245
0.456862
0.452575
0.452019
0.450940
0.447964
0.444772
0.442347
0.440418
0.439013
0.439044
0.439969
0.439966
0.438923
0.438088
0.436968
0.434135
0.430942
0.664661
0.642143
0.603827
0.563822
0.529589
0.506506
0.493363
0.488580
0.487775
0.486449
0.483178
0.479827
0.477367
0.475301
0.473750
0.473988
0.475482
0.475754
0.474679
0.474147
0.473657
0.471072
0.467678
0.732999
0.709891
0.669628
0.627937
0.591744
0.566783
0.552032
0.546280
0.545188
0.543449
0.539520
0.535979
0.533792
0.531547
0.529477
0.529963
0.532554
0.532971
0.531096
0.530655
0.531156
0.528686
0.524450
0.803645
0.780015
0.738492
0.694764
0.655956
0.628398
0.611483
0.604221
0.602191
0.599945
0.595747
0.592029
0.589667
0.587234
0.584963
0.585211
0.587485
0.587512
0.585132
0.584101
0.584074
0.581296
0.576955
0.866731
0.842696
0.800726
0.754966
0.713299
0.682806
0.663264
0.654126
0.650635
0.647833
0.643693
0.639841
0.636976
0.634380
0.632137
0.631628
0.632209
0.631288
0.628605
0.626380
0.624477
0.620975
0.617081
0.917129
0.892404
0.849035
0.801245
0.757158
0.723909
0.701700
0.690801
0.686403
0.683092
0.678624
0.674756
0.672076
0.669403
0.666642
0.665318
0.664758
0.662683
0.658852
0.655384
0.652410
0.648031
0.643553
0.955202
0.929668
0.884578
0.835097
0.789619
0.754058
0.728841
0.716329
0.711605
0.707847
0.702638
0.698989
0.697473
0.694816
0.690761
0.688619
0.687701
0.684554
0.678964
0.674676
0.671998
0.666884
0.660691
0.977419
0.951562
0.905785
0.855253
0.808354
0.771095
0.744089
0.730081
0.724362
0.720242
0.715218
0.712049
0.710985
0.708440
0.704050
0.701234
0.699465
0.695493
0.689137
0.684136
0.680849
0.675353
0.669004
0.988087
0.962390
0.916911
0.865979
0.817583
0.779203
0.751454
0.736017
0.728558
0.724135
0.720192
0.717715
0.716370
0.713992
0.710173
0.706803
0.703628
0.699133
0.693089
0.687563
0.682763
0.677281
0.672384
0.993699
0.968082
0.922631
0.871765
0.823178
0.784182
0.755365
0.738663
0.730108
0.725415
0.722034
0.720327
0.719560
0.717347
0.713275
0.709418
0.705762
0.701138
0.695305
0.690011
0.685309
0.680175
0.675776
0.998373
0.972559
0.926105
0.875398
0.827406
0.788079
0.757880
0.740088
0.730973
0.726001
0.722642
0.721612
0.721982
0.719954
0.715121
0.710956
0.707453
0.703103
0.697666
0.693180
0.689648
0.685059
0.680532
0.998308
0.972678
0.926522
0.876096
0.828202
0.788666
0.757958
0.739539
0.729890
0.724629
0.721258
0.720440
0.721103
0.719323
0.714690
0.710772
0.707676
0.703966
0.699371
0.695754
0.692993
0.688984
0.684787
0.993645
0.968554
0.923943
0.873886
0.825559
0.785900
0.755512
0.736921
0.726809
0.721274
0.717849
0.716825
0.716987
0.715533
0.712048
0.708878
0.706364
0.703590
0.700274
0.697491
0.695021
0.691569
0.688183
0.988272
0.963379
0.919168
0.869468
0.821422
0.781872
0.751488
0.732979
0.723180
0.717476
0.713447
0.712218
0.712498
0.711404
0.708487
0.706071
0.704467
0.702755
0.700587
0.698822
0.697235
0.694297
0.691064
0.978422
0.953515
0.908969
0.859878
0.813195
0.774238
0.743719
0.725789
0.717680
0.712012
0.706438
0.704958
0.705973
0.705234
0.702223
0.700445
0.699909
0.699233
0.698057
0.697447
0.697429
0.694950
0.691130
0.956019
0.931529
0.887806
0.839817
0.794408
0.756682
0.727252
0.710180
0.702704
0.697356
0.691878
0.690496
0.691747
0.691411
0.689026
0.688102
0.688531
0.688694
0.688181
0.688113
0.688543
0.686391
0.682750
0.914718
0.891188
0.849756
0.803624
0.759735
0.724084
0.697157
0.681332
0.673619
0.668890
0.665056
0.664137
0.665208
0.665319
0.664210
0.664291
0.665632
0.666386
0.666121
0.665931
0.665685
0.663726
0.661043
0.855460
0.832951
0.793615
0.750230
0.709478
0.676842
0.652510
0.638638
0.632351
0.628455
0.625076
0.624603
0.626268
0.626737
0.625848
0.626511
0.628726
0.629808
0.629279
0.628932
0.628589
0.626746
0.624288
0.771438
0.750065
0.713159
0.673470
0.637518
0.608825
0.587403
0.576137
0.573046
0.570098
0.565774
0.565675
0.568886
0.569580
0.567648
0.568480
0.572169
0.573365
0.571538
0.570992
0.571234
0.569470
0.566455
0.665332
0.645358
0.611312
0.575696
0.544491
0.520208
0.502328
0.493511
0.491941
0.489852
0.486005
0.486151
0.489512
0.490295
0.488433
0.489367
0.493144
0.494350
0.492496
0.491999
0.492362
0.490703
0.487728
0.541544
0.523130
0.492359
0.460829
0.434022
0.414282
0.400600
0.393943
0.392082
0.390669
0.388751
0.388940
0.390940
0.391693
0.391194
0.392279
0.394861
0.396007
0.395368
0.395091
0.394996
0.393448
0.391196
0.429807
0.412611
0.384445
0.356535
0.333813
0.318067
0.307714
0.302999
0.301737
0.300757
0.299369
0.299418
0.300809
0.301462
0.301382
0.302483
0.304647
0.305647
0.305245
0.305033
0.304854
0.303356
0.301287
0.358031
0.341485
0.314864
0.289248
0.269287
0.256056
0.247687
0.244133
0.243354
0.242568
0.241275
0.241209
0.242378
0.242951
0.242926
0.243983
0.245974
0.246842
0.246408
0.246184
0.246024
0.244530
0.242451
0.629171
0.606672
0.568465
0.528959
0.495388
0.472844
0.459852
0.454856
0.453618
0.451827
0.448157
0.444653
0.442426
0.441028
0.440444
0.441494
0.443309
0.443129
0.440791
0.438511
0.436208
0.432565
0.428866
0.670907
0.648030
0.608722
0.568253
0.533655
0.510143
0.496396
0.491002
0.489769
0.487749
0.483574
0.479859
0.477706
0.476145
0.475267
0.476595
0.479400
0.479415
0.476485
0.474372
0.472853
0.469372
0.465150
0.745124
0.721127
0.675610
0.632832
0.595879
0.570406
0.555158
0.549129
0.548513
0.546156
0.540641
0.536631
0.536402
0.534594
0.531495
0.533319
0.540378
0.540462
0.533437
0.531167
0.532002
0.528565
0.521925
0.816657
0.791980
0.744836
0.699722
0.659946
0.631823
0.614531
0.607255
0.605970
0.603255
0.597488
0.593248
0.592806
0.590653
0.587071
0.588426
0.595031
0.594711
0.587296
0.584659
0.585200
0.581544
0.574763
0.875447
0.850581
0.806709
0.759637
0.717140
0.686077
0.666191
0.657252
0.654379
0.651333
0.646119
0.641725
0.639039
0.636469
0.634024
0.633889
0.635374
0.634167
0.630013
0.626984
0.625000
0.620880
0.615866
0.926268
0.900578
0.855198
0.805904
0.761202
0.727419
0.704798
0.694589
0.691544
0.688249
0.682473
0.677966
0.675589
0.672658
0.668948
0.667369
0.667078
0.664838
0.660444
0.657138
0.655243
0.650573
0.644549
0.966207
0.939421
0.891416
0.840420
0.796913
0.760872
0.732932
0.721593
0.721870
0.718346
0.708594
0.704201
0.704819
0.701644
0.694193
0.691091
0.692153
0.688976
0.681471
0.678610
0.680133
0.675039
0.664845
0.988461
0.961357
0.912675
0.860638
0.815737
0.778035
0.748363
0.735633
0.735038
0.731248
0.721728
0.717811
0.718825
0.715657
0.707733
0.703828
0.703967
0.700021
0.691934
0.688581
0.689682
0.684347
0.674081
0.997246
0.970622
0.923248
0.870883
0.822053
0.783248
0.755181
0.740714
0.734966
0.730832
0.725715
0.722601
0.721381
0.718431
0.713231
0.709177
0.705877
0.701379
0.695492
0.690813
0.687644
0.682283
0.676122
1.002380
0.976064
0.928925
0.877026
0.828101
0.788716
0.759508
0.743321
0.735815
0.731281
0.727106
0.724918
0.724192
0.721501
0.716370
0.712018
0.708221
0.703547
0.697744
0.692825
0.688850
0.683741
0.678733
1.010140
0.983486
0.933153
0.881647
0.835253
0.795561
0.763046
0.745311
0.738076
0.733097
0.727755
0.726460
0.727828
0.725416
0.718704
0.713914
0.710166
0.705709
0.700233
0.695948
0.693020
0.688359
0.683144
1.009775
0.983472
0.933740
0.882836
0.836775
0.796892
0.763664
0.744997
0.736953
0.731538
0.726168
0.725150
0.726893
0.724819
0.718392
0.713898
0.710562
0.706693
0.701948
0.698387
0.696080
0.691920
0.687030
1.001277
0.975996
0.930695
0.880595
0.832672
0.792679
0.761246
0.742240
0.732329
0.726523
0.722274
0.720972
0.721368
0.719699
0.715472
0.711960
0.709238
0.706257
0.702717
0.699857
0.697608
0.693958
0.690011
0.995392
0.970414
0.926049
0.876586
0.829376
0.789494
0.757675
0.738621
0.729295
0.723238
0.717946
0.716403
0.716934
0.715672
0.712042
0.709188
0.707307
0.705349
0.702979
0.701284
0.700306
0.697169
0.693013
0.985155
0.960239
0.915953
0.867710
0.824785
0.785546
0.750935
0.732464
0.727790
0.721740
0.711785
0.709701
0.712237
0.711336
0.706194
0.703697
0.702774
0.701842
0.700629
0.700622
0.703001
0.700363
0.693985
0.962028
0.937558
0.894148
0.847036
0.805406
0.767437
0.733976
0.716431
0.712486
0.706841
0.697063
0.695196
0.698081
0.697614
0.693042
0.691336
0.691349
0.691247
0.690706
0.691295
0.694197
0.691927
0.685728
0.919396
0.895891
0.854622
0.808844
0.765826
0.729961
0.701848
0.685722
0.678862
0.674035
0.669124
0.668249
0.670048
0.670079
0.667961
0.667396
0.668462
0.668936
0.668400
0.668442
0.669134
0.667093
0.663377
0.858603
0.836168
0.797036
0.753869
0.713592
0.680824
0.655893
0.642139
0.637111
0.633346
0.629014
0.628823
0.631760
0.632153
0.629759
0.629702
0.632005
0.632813
0.631622
0.631421
0.631962
0.630094
0.626734
0.773091
0.751862
0.715326
0.675981
0.640789
0.612095
0.590189
0.579828
0.580760
0.578155
0.570729
0.571037
0.578531
0.579125
0.572615
0.572439
0.578211
0.579141
0.574614
0.574206
0.577956
0.576218
0.569708
0.666354
0.646491
0.612750
0.577395
0.546916
0.522668
0.504402
0.496607
0.499214
0.497538
0.490584
0.491164
0.498840
0.499522
0.493058
0.492996
0.498912
0.499897
0.495366
0.495055
0.498894
0.497302
0.490938
0.542713
0.524285
0.493503
0.461898
0.435187
0.415410
0.401679
0.395506
0.394976
0.393900
0.391416
0.391982
0.395185
0.395869
0.393995
0.394461
0.397231
0.398238
0.397089
0.397039
0.397733
0.396280
0.393431
0.431128
0.413859
0.385548
0.357431
0.334571
0.318741
0.308413
0.303952
0.303220
0.302464
0.301047
0.301359
0.303245
0.303860
0.303196
0.303937
0.306040
0.306979
0.306490
0.306462
0.306673
0.305279
0.303021
0.359445
0.342807
0.316000
0.290145
0.269973
0.256624
0.248258
0.244830
0.244260
0.243608
0.242410
0.242532
0.243920
0.244479
0.244200
0.245031
0.246921
0.247786
0.247425
0.247372
0.247424
0.246040
0.243960
0.633140
0.610584
0.572287
0.532678
0.498936
0.476039
0.462464
0.456753
0.454765
0.452288
0.448059
0.444226
0.441954
0.440814
0.440715
0.442282
0.444419
0.444179
0.441334
0.438258
0.435191
0.431137
0.427340
0.675127
0.652155
0.612694
0.572059
0.537246
0.513353
0.499014
0.492928
0.490983
0.488291
0.483539
0.479475
0.477251
0.475914
0.475464
0.477219
0.480238
0.480091
0.476565
0.473564
0.471182
0.467208
0.462847
0.749706
0.725541
0.679749
0.636680
0.599441
0.573549
0.557715
0.551075
0.549857
0.546884
0.540783
0.536399
0.536044
0.534397
0.531638
0.533751
0.540872
0.540675
0.532968
0.529733
0.529607
0.525605
0.518795
0.821511
0.796570
0.748977
0.703375
0.663165
0.634601
0.616824
0.609112
0.607403
0.604209
0.597926
0.593330
0.592730
0.590665
0.587304
0.588810
0.595354
0.594694
0.586601
0.583041
0.582658
0.578446
0.571482
0.880430
0.855180
0.810644
0.762835
0.719699
0.688186
0.668019
0.658920
0.655888
0.652565
0.646978
0.642284
0.639439
0.636868
0.634501
0.634394
0.635748
0.634209
0.629485
0.625710
0.622993
0.618408
0.613216
0.931234
0.905051
0.858810
0.808541
0.763022
0.728803
0.706131
0.696085
0.693199
0.689851
0.683821
0.679046
0.676474
0.673451
0.669697
0.668041
0.667570
0.665057
0.660271
0.656455
0.654058
0.649063
0.642908
0.971054
0.943697
0.894691
0.842551
0.798105
0.761666
0.733883
0.723001
0.723738
0.720342
0.710379
0.705701
0.706047
0.702694
0.695118
0.691862
0.692699
0.689332
0.681645
0.678500
0.679722
0.674434
0.664170
0.993169
0.965467
0.915732
0.862499
0.816639
0.778586
0.749179
0.737046
0.737035
0.733453
0.723735
0.719496
0.720180
0.716784
0.708699
0.704638
0.704590
0.700543
0.692395
0.688892
0.689806
0.684355
0.674051
1.001826
0.974622
0.926247
0.872771
0.823080
0.783968
0.756156
0.742257
0.737040
0.733073
0.727738
0.724264
0.722702
0.719505
0.714145
0.710004
0.706641
0.702114
0.696184
0.691384
0.688055
0.682583
0.676382
1.006764
0.979955
0.931980
0.879170
0.829557
0.789915
0.760884
0.745140
0.738037
0.733557
0.729078
0.726473
0.725396
0.722470
0.717214
0.712850
0.709079
0.704423
0.698568
0.693487
0.689290
0.684034
0.678981
1.014254
0.987238
0.936319
0.884165
0.837290
0.797383
0.764923
0.747454
0.740465
0.735408
0.729656
0.727910
0.728962
0.726353
0.719542
0.714789
0.711103
0.706669
0.701100
0.696562
0.693289
0.688420
0.683169
1.013685
0.987142
0.937029
0.885697
0.839308
0.799226
0.765921
0.747319
0.739328
0.733721
0.727906
0.726458
0.727934
0.725731
0.719269
0.714856
0.711587
0.707709
0.702795
0.698887
0.696144
0.691716
0.686757
1.005038
0.979605
0.934067
0.883707
0.835562
0.795352
0.763703
0.744550
0.734489
0.728402
0.723748
0.722097
0.722303
0.720587
0.716413
0.713016
0.710352
0.707289
0.703478
0.700197
0.697481
0.693503
0.689414
0.998862
0.973824
0.929376
0.879822
0.832502
0.792383
0.760203
0.740811
0.731183
0.724796
0.719157
0.717373
0.717819
0.716592
0.713062
0.710314
0.708435
0.706309
0.703580
0.701401
0.699927
0.696424
0.692084
0.988150
0.963259
0.919042
0.870862
0.827949
0.788470
0.753375
0.734439
0.729367
0.722983
0.712759
0.710539
0.713112
0.712309
0.707257
0.704825
0.703833
0.702664
0.701040
0.700525
0.702407
0.699397
0.692815
0.964416
0.940016
0.896740
0.849744
0.808155
0.769966
0.736027
0.718010
0.713667
0.707739
0.697783
0.695872
0.698855
0.698523
0.694039
0.692356
0.692246
0.691884
0.690945
0.691056
0.693494
0.690882
0.684492
0.921051
0.897614
0.856453
0.810744
0.767704
0.731654
0.703204
0.686722
0.679557
0.674535
0.669547
0.668698
0.670596
0.670757
0.668738
0.668168
0.669084
0.669320
0.668472
0.668135
0.668452
0.666124
0.662250
0.859415
0.837042
0.797992
0.754822
0.714459
0.681556
0.656462
0.642523
0.637303
0.633447
0.629136
0.629000
0.632002
0.632498
0.630193
0.630102
0.632231
0.632863
0.631511
0.631087
0.631382
0.629309
0.625825
0.773117
0.751949
0.715484
0.676083
0.640759
0.611984
0.590065
0.579672
0.580494
0.577882
0.570561
0.570917
0.578412
0.579072
0.572651
0.572418
0.577973
0.578803
0.574313
0.573855
0.577499
0.575639
0.569038
0.665979
0.646164
0.612460
0.577008
0.546374
0.522084
0.503895
0.496168
0.498738
0.497098
0.490247
0.490847
0.498482
0.499210
0.492828
0.492724
0.498458
0.499410
0.494995
0.494713
0.498516
0.496866
0.490444
0.542348
0.523928
0.493127
0.461408
0.434553
0.414744
0.401102
0.395025
0.394522
0.393468
0.391013
0.391566
0.394739
0.395453
0.393643
0.394116
0.396828
0.397840
0.396757
0.396726
0.397400
0.395916
0.393040
0.430878
0.413596
0.385242
0.357026
0.334054
0.318185
0.307900
0.303494
0.302778
0.302009
0.300569
0.300849
0.302718
0.303357
0.302746
0.303531
0.305653
0.306624
0.306173
0.306152
0.306356
0.304954
0.302691
0.359273
0.342617
0.315767
0.289832
0.269571
0.256174
0.247809
0.244390
0.243806
0.243114
0.241866
0.241950
0.243329
0.243909
0.243677
0.244567
0.246513
0.247424
0.247093
0.247048
0.247107
0.245733
0.243662
0.636343
0.613848
0.575856
0.536278
0.502446
0.479212
0.465042
0.458640
0.455858
0.452752
0.448058
0.443857
0.441249
0.440044
0.440055
0.441549
0.443365
0.443120
0.440501
0.437251
0.433765
0.429671
0.426176
0.677730
0.654913
0.616143
0.575658
0.540843
0.516622
0.501636
0.494807
0.491909
0.488590
0.483519
0.479074
0.476327
0.474874
0.474577
0.476009
0.478067
0.477809
0.474917
0.471712
0.468551
0.464482
0.460701
0.747034
0.723412
0.682528
0.640022
0.603222
0.577017
0.560272
0.552707
0.549874
0.546299
0.540490
0.535729
0.532991
0.531159
0.530149
0.531427
0.534135
0.533677
0.529741
0.526402
0.523894
0.519737
0.515102
0.818564
0.794124
0.751465
0.706335
0.666485
0.637604
0.618995
0.610445
0.607219
0.603529
0.597659
0.592773
0.589771
0.587528
0.585963
0.586600
0.588646
0.587627
0.583211
0.579430
0.576531
0.572098
0.567319
0.882283
0.857086
0.813113
0.765155
0.721601
0.689755
0.669326
0.659745
0.655869
0.652246
0.646894
0.642088
0.638655
0.636007
0.633976
0.633482
0.633600
0.631676
0.627315
0.622895
0.618766
0.613895
0.609523
0.932637
0.906439
0.860481
0.809763
0.763188
0.728625
0.706263
0.695919
0.692110
0.688655
0.683322
0.678596
0.675247
0.672259
0.669352
0.667724
0.666516
0.663617
0.658677
0.653736
0.649243
0.643911
0.639076
0.970390
0.943164
0.895033
0.842104
0.793722
0.756944
0.732262
0.721236
0.718168
0.714804
0.708720
0.704117
0.701593
0.698365
0.694012
0.691306
0.689605
0.685874
0.679817
0.674768
0.671145
0.665468
0.659143
0.992261
0.964620
0.915652
0.861524
0.811664
0.773305
0.747133
0.735008
0.731315
0.727809
0.721951
0.717738
0.715522
0.712256
0.707456
0.704069
0.701637
0.697328
0.690858
0.685492
0.681604
0.675766
0.669380
1.002574
0.975165
0.926691
0.872440
0.821402
0.782046
0.755024
0.741284
0.735508
0.731579
0.726904
0.723344
0.720964
0.717835
0.713491
0.709773
0.706285
0.701671
0.695561
0.689704
0.684403
0.678602
0.673631
1.007567
0.980518
0.932624
0.879090
0.828428
0.788597
0.760204
0.744759
0.737454
0.732916
0.728566
0.725647
0.723885
0.720963
0.716414
0.712414
0.708731
0.704124
0.698155
0.692374
0.686946
0.681387
0.676937
1.011301
0.984491
0.936430
0.883919
0.834611
0.794576
0.764320
0.747235
0.738951
0.733725
0.729004
0.726678
0.726310
0.723676
0.718271
0.714056
0.710586
0.706261
0.700569
0.695291
0.690529
0.685338
0.680917
1.010655
0.984377
0.937222
0.885653
0.836912
0.796703
0.765534
0.747215
0.737827
0.731961
0.727114
0.725056
0.725134
0.722934
0.717909
0.714072
0.711044
0.707259
0.702187
0.697512
0.693271
0.688477
0.684288
1.005661
0.980150
0.934927
0.884161
0.835214
0.794829
0.763615
0.744487
0.733906
0.727509
0.722818
0.720766
0.720427
0.718803
0.715341
0.712411
0.709990
0.706953
0.702856
0.698835
0.694935
0.690540
0.686812
0.999477
0.974419
0.930021
0.880096
0.831779
0.791452
0.759796
0.740190
0.729452
0.722740
0.717616
0.715639
0.715702
0.714672
0.711929
0.709751
0.708101
0.705888
0.702685
0.699533
0.696489
0.692504
0.688758
0.987964
0.963151
0.919055
0.870248
0.823811
0.784080
0.751805
0.732379
0.722955
0.716261
0.709911
0.707991
0.709233
0.708732
0.705777
0.704099
0.703319
0.701942
0.699570
0.697522
0.696099
0.692550
0.688114
0.963701
0.939426
0.896334
0.848780
0.803706
0.765266
0.734119
0.715554
0.706782
0.700557
0.694579
0.693027
0.694685
0.694681
0.692348
0.691408
0.691434
0.690820
0.689153
0.687748
0.686889
0.683743
0.679510
0.920250
0.896922
0.855853
0.809937
0.766013
0.729763
0.701716
0.684799
0.676138
0.670825
0.666766
0.665883
0.667233
0.667679
0.666785
0.666783
0.667587
0.667636
0.666531
0.665307
0.664016
0.661237
0.658076
0.858262
0.835952
0.796906
0.753498
0.712457
0.679384
0.654515
0.640073
0.633129
0.628974
0.625747
0.625432
0.627242
0.627970
0.627319
0.627797
0.629323
0.629882
0.629046
0.628167
0.627181
0.624758
0.621918
0.771573
0.750430
0.713808
0.673953
0.637545
0.608579
0.587113
0.575710
0.572001
0.569050
0.565371
0.565450
0.568560
0.569410
0.567765
0.568305
0.570886
0.571786
0.570558
0.570085
0.570179
0.568085
0.564757
0.664155
0.644358
0.610501
0.574600
0.542878
0.518440
0.500807
0.492169
0.490224
0.488249
0.485043
0.485287
0.488440
0.489308
0.487724
0.488417
0.491214
0.492307
0.491271
0.491077
0.491506
0.489681
0.486484
0.540449
0.522074
0.491273
0.459380
0.432096
0.412248
0.398877
0.392533
0.390710
0.389383
0.387651
0.387816
0.389678
0.390492
0.390191
0.391234
0.393497
0.394647
0.394363
0.394244
0.394161
0.392527
0.390177
0.429108
0.411875
0.383575
0.355342
0.332246
0.316385
0.306202
0.301687
0.300468
0.299469
0.298051
0.298008
0.299323
0.300032
0.300110
0.301311
0.303467
0.304554
0.304331
0.304180
0.304006
0.302487
0.300396
0.357586
0.340981
0.314212
0.288332
0.268080
0.254711
0.246374
0.242878
0.242072
0.241178
0.239741
0.239558
0.240685
0.241312
0.241425
0.242647
0.244788
0.245791
0.245465
0.245282
0.245147
0.243683
0.241628
0.640279
0.617781
0.579803
0.540268
0.506461
0.482960
0.468234
0.461277
0.457993
0.454375
0.449176
0.444625
0.441768
0.440297
0.439952
0.441057
0.442578
0.442375
0.440072
0.437103
0.433832
0.429961
0.426656
0.681771
0.658922
0.620172
0.579787
0.545188
0.520720
0.505029
0.497628
0.494303
0.490472
0.484813
0.479986
0.476967
0.475202
0.474445
0.475298
0.476818
0.476520
0.474014
0.471093
0.468114
0.464236
0.460631
0.750779
0.727129
0.686535
0.644313
0.608394
0.581965
0.563926
0.555719
0.552660
0.548598
0.542008
0.536811
0.533678
0.531496
0.530013
0.530458
0.532188
0.531571
0.528221
0.525201
0.522943
0.518921
0.514314
0.821862
0.797384
0.755014
0.710147
0.671176
0.642087
0.622213
0.613065
0.609667
0.605582
0.599063
0.593863
0.590547
0.588019
0.586038
0.585856
0.586896
0.585614
0.581617
0.577978
0.575179
0.570789
0.566007
0.885037
0.859767
0.815757
0.767801
0.724395
0.692344
0.671345
0.661330
0.657194
0.653338
0.647788
0.642960
0.639494
0.636737
0.634436
0.633440
0.632966
0.630708
0.626213
0.621497
0.617000
0.612044
0.607833
0.934346
0.908094
0.862069
0.811212
0.764481
0.729705
0.707048
0.696386
0.692333
0.688806
0.683585
0.679056
0.675771
0.672875
0.670067
0.668330
0.666893
0.663618
0.658090
0.652352
0.646948
0.641390
0.636914
0.971153
0.943884
0.895652
0.842484
0.793606
0.756622
0.731984
0.720766
0.717560
0.714231
0.708364
0.703996
0.701305
0.698326
0.694673
0.692288
0.690852
0.686748
0.679588
0.673182
0.667832
0.661802
0.656329
0.992696
0.964945
0.915764
0.861304
0.810905
0.772367
0.746326
0.734117
0.730375
0.726925
0.721247
0.717234
0.714864
0.711895
0.707893
0.704990
0.703003
0.698424
0.690863
0.684117
0.678462
0.672231
0.666675
1.003397
0.975730
0.926838
0.872169
0.820847
0.781354
0.754284
0.740536
0.734780
0.730848
0.726193
0.722768
0.720569
0.717688
0.713670
0.710308
0.707144
0.702444
0.695723
0.688953
0.682579
0.676433
0.671773
1.009202
0.981724
0.933158
0.879167
0.828441
0.788517
0.759924
0.744513
0.737386
0.732739
0.728076
0.725175
0.723803
0.721041
0.716394
0.712580
0.709267
0.704730
0.698367
0.691950
0.685770
0.679910
0.675594
1.013761
0.986388
0.937495
0.884599
0.835701
0.795599
0.764718
0.747638
0.739861
0.734428
0.728899
0.726548
0.727109
0.724563
0.718340
0.714089
0.711102
0.706912
0.700753
0.694844
0.689313
0.683825
0.679570
1.013110
0.986291
0.938339
0.886445
0.838168
0.797897
0.766069
0.747723
0.738813
0.732668
0.726903
0.724733
0.725702
0.723579
0.717739
0.713887
0.711357
0.707710
0.702173
0.696873
0.691870
0.686751
0.682683
1.007354
0.981460
0.935603
0.884547
0.835710
0.795258
0.763742
0.744582
0.734131
0.727421
0.722059
0.719742
0.719721
0.718217
0.714607
0.711903
0.709881
0.706937
0.702484
0.697890
0.693311
0.688542
0.684785
1.000667
0.975335
0.930339
0.880212
0.831937
0.791543
0.759680
0.740054
0.729389
0.722362
0.716592
0.714238
0.714493
0.713637
0.710961
0.709146
0.707845
0.705609
0.701936
0.698098
0.694274
0.689847
0.686038
0.989982
0.964783
0.919344
0.870275
0.823882
0.784091
0.751607
0.732177
0.722849
0.715854
0.708865
0.706589
0.708716
0.708420
0.704881
0.703515
0.703103
0.701569
0.698441
0.695491
0.693026
0.688973
0.684589
0.965178
0.940586
0.896258
0.848521
0.803522
0.765030
0.733665
0.715050
0.706317
0.699795
0.693235
0.691347
0.693855
0.694072
0.691220
0.690585
0.690905
0.690073
0.687628
0.685303
0.683390
0.679723
0.675528
0.919788
0.896394
0.855038
0.809134
0.765305
0.729012
0.700764
0.683682
0.674852
0.669222
0.664717
0.663473
0.664808
0.665474
0.664940
0.665335
0.666252
0.666121
0.664566
0.662653
0.660571
0.657311
0.654041
0.857115
0.834788
0.795612
0.752219
0.711269
0.678168
0.653102
0.638372
0.630940
0.626425
0.622961
0.622243
0.623664
0.624582
0.624615
0.625545
0.627028
0.627513
0.626626
0.625333
0.623753
0.620921
0.617956
0.770431
0.749226
0.712276
0.672408
0.636294
0.607311
0.585426
0.573551
0.568890
0.565524
0.561900
0.561444
0.563488
0.564480
0.564102
0.565162
0.567235
0.568191
0.567682
0.567130
0.566704
0.564290
0.560983
0.662819
0.642983
0.608846
0.572955
0.541527
0.517112
0.499143
0.490092
0.487207
0.484809
0.481634
0.481277
0.483298
0.484270
0.483958
0.485212
0.487568
0.488794
0.488562
0.488378
0.488381
0.486298
0.483147
0.538698
0.520381
0.489626
0.457839
0.430692
0.410932
0.397548
0.391027
0.388729
0.387034
0.385028
0.384653
0.385913
0.386808
0.387228
0.388803
0.391167
0.392457
0.392395
0.392149
0.391758
0.389906
0.387505
0.427388
0.410262
0.382133
0.354102
0.331187
0.315455
0.305316
0.300708
0.299224
0.297927
0.296177
0.295704
0.296648
0.297412
0.297950
0.299601
0.301994
0.303193
0.302977
0.302636
0.302202
0.300514
0.298372
0.355961
0.339487
0.312946
0.287325
0.267296
0.254078
0.245798
0.242239
0.241255
0.240118
0.238373
0.237832
0.238686
0.239343
0.239782
0.241387
0.243782
0.244869
0.244465
0.244075
0.243721
0.242129
0.240036
0.644084
0.621563
0.583575
0.544162
0.510736
0.487043
0.471567
0.464160
0.460666
0.456686
0.450944
0.446151
0.443157
0.441389
0.440525
0.441168
0.442529
0.442433
0.440474
0.438074
0.435537
0.432051
0.428749
0.686050
0.663084
0.624199
0.584021
0.550415
0.525774
0.508773
0.500899
0.497730
0.493535
0.486942
0.481798
0.478686
0.476595
0.475182
0.475469
0.476928
0.476684
0.474331
0.472041
0.470200
0.466690
0.462665
0.755444
0.731578
0.691009
0.649511
0.618483
0.591911
0.568816
0.559934
0.558783
0.554365
0.544914
0.539109
0.535838
0.533321
0.531133
0.531050
0.533481
0.532844
0.528818
0.526608
0.527251
0.523555
0.516681
0.825958
0.801282
0.758986
0.714889
0.680863
0.651653
0.626708
0.616890
0.615440
0.611086
0.601838
0.596176
0.592844
0.590077
0.587458
0.586770
0.588472
0.587070
0.582241
0.579248
0.579191
0.575045
0.567985
0.887926
0.862534
0.818358
0.770657
0.728371
0.696203
0.673872
0.663460
0.659787
0.655829
0.649579
0.644846
0.641712
0.638916
0.636122
0.634639
0.634270
0.631773
0.626687
0.622084
0.618352
0.613511
0.608699
0.936329
0.909976
0.863657
0.812935
0.766838
0.731946
0.708439
0.697529
0.694097
0.690615
0.684862
0.680660
0.677979
0.675255
0.672143
0.670181
0.669194
0.665601
0.658976
0.652905
0.647735
0.642140
0.637248
0.974028
0.946459
0.896783
0.843643
0.795806
0.758732
0.732914
0.721789
0.721637
0.718446
0.709815
0.705588
0.704028
0.701384
0.697344
0.695268
0.699059
0.694619
0.681582
0.674346
0.669737
0.663529
0.656633
0.995274
0.967162
0.916425
0.861919
0.812532
0.773921
0.746748
0.734693
0.734055
0.730747
0.722274
0.718392
0.717220
0.714657
0.710341
0.707900
0.711318
0.706491
0.693031
0.685396
0.680393
0.673933
0.666949
1.004805
0.976827
0.927104
0.872341
0.821548
0.781986
0.754209
0.740375
0.735444
0.731576
0.726283
0.723237
0.722117
0.719616
0.715257
0.712050
0.709805
0.705025
0.697136
0.689814
0.683302
0.676957
0.671946
1.011848
0.983826
0.933912
0.879794
0.830057
0.790092
0.760334
0.744713
0.738402
0.733701
0.728215
0.725754
0.726157
0.723691
0.717819
0.713894
0.711318
0.706851
0.699691
0.692852
0.686479
0.680453
0.675935
1.022364
0.993816
0.939812
0.886800
0.841899
0.801787
0.766699
0.749234
0.744965
0.739379
0.730209
0.728568
0.734777
0.732424
0.720777
0.715682
0.713989
0.709913
0.702215
0.695792
0.690109
0.684451
0.679923
1.021805
0.993800
0.940698
0.888701
0.844464
0.804208
0.768178
0.749473
0.744093
0.737729
0.728164
0.726546
0.733086
0.731090
0.719766
0.715076
0.713849
0.710333
0.703276
0.697471
0.692319
0.687007
0.682629
1.010581
0.984059
0.936542
0.885389
0.837754
0.797341
0.764599
0.745323
0.735803
0.728837
0.722137
0.719804
0.721609
0.720204
0.714861
0.711999
0.710543
0.707718
0.702710
0.697766
0.693040
0.688038
0.683960
1.003982
0.978021
0.931067
0.880809
0.833602
0.793292
0.760466
0.740968
0.731495
0.724219
0.716834
0.714141
0.716185
0.715385
0.710886
0.708960
0.708115
0.705881
0.701613
0.697452
0.693657
0.688931
0.684526
0.999840
0.973190
0.921426
0.871794
0.828022
0.788374
0.753389
0.734356
0.728473
0.721271
0.710658
0.708255
0.718409
0.718103
0.706232
0.703921
0.704180
0.702478
0.697979
0.694725
0.693034
0.688614
0.682746
0.974581
0.948613
0.898073
0.849862
0.807527
0.769205
0.735354
0.717125
0.711817
0.705092
0.694917
0.692875
0.703313
0.703509
0.692394
0.690795
0.691690
0.690603
0.686730
0.684047
0.682867
0.678788
0.673067
0.921472
0.897692
0.854876
0.809093
0.766358
0.730228
0.701177
0.684197
0.676423
0.670539
0.664486
0.662765
0.665362
0.666047
0.664119
0.664403
0.665454
0.665091
0.662889
0.660555
0.658438
0.654754
0.650735
0.857199
0.834720
0.794887
0.751798
0.711967
0.679028
0.653134
0.638290
0.631490
0.626668
0.621942
0.620740
0.622535
0.623474
0.623041
0.624018
0.625482
0.625797
0.624597
0.623019
0.621410
0.618182
0.614537
0.771809
0.750311
0.711878
0.672544
0.639145
0.610357
0.586094
0.573955
0.571543
0.567804
0.561062
0.559847
0.562048
0.563026
0.562235
0.563252
0.565107
0.565991
0.565624
0.565167
0.565937
0.563185
0.558150
0.664067
0.643983
0.608438
0.573103
0.544422
0.520219
0.499882
0.490574
0.489891
0.487115
0.480855
0.479733
0.481872
0.482819
0.482122
0.483379
0.485560
0.486781
0.486776
0.486756
0.488007
0.485641
0.480806
0.537914
0.519628
0.488759
0.457371
0.431171
0.411626
0.397706
0.391061
0.389034
0.387023
0.384074
0.383196
0.384303
0.385187
0.385657
0.387452
0.389902
0.391205
0.391113
0.390758
0.390428
0.388341
0.385466
0.426289
0.409291
0.381343
0.353687
0.331295
0.315793
0.305578
0.300927
0.299442
0.297903
0.295649
0.294786
0.295491
0.296232
0.296933
0.298838
0.301380
0.302591
0.302262
0.301720
0.301147
0.299289
0.296955
0.354854
0.338548
0.312307
0.287070
0.267432
0.254453
0.246256
0.242694
0.241636
0.240317
0.238268
0.237410
0.238022
0.238638
0.239236
0.241071
0.243618
0.244710
0.244169
0.243569
0.243034
0.241327
0.239169
0.645017
0.622682
0.584990
0.545835
0.512509
0.488693
0.472913
0.465160
0.461383
0.457242
0.451467
0.446735
0.443774
0.441856
0.440660
0.440984
0.442220
0.442300
0.440788
0.438966
0.437002
0.433968
0.430926
0.686718
0.663983
0.625472
0.585638
0.552206
0.527478
0.510176
0.501951
0.498502
0.494156
0.487557
0.482527
0.479509
0.477276
0.475482
0.475394
0.476680
0.476570
0.474622
0.472871
0.471572
0.468498
0.464729
0.755723
0.732140
0.692024
0.650977
0.620220
0.593602
0.570193
0.560949
0.559528
0.555001
0.545629
0.540071
0.537039
0.534425
0.531791
0.531247
0.533423
0.532843
0.529139
0.527391
0.528520
0.525228
0.518593
0.825855
0.801483
0.759671
0.716062
0.682334
0.653089
0.627813
0.617607
0.615894
0.611523
0.602522
0.597308
0.594389
0.591633
0.588593
0.587402
0.588766
0.587323
0.582707
0.580071
0.580411
0.576621
0.569778
0.887489
0.862374
0.818649
0.771394
0.729360
0.697123
0.674438
0.663612
0.659702
0.655849
0.650076
0.646040
0.643514
0.640886
0.637794
0.635830
0.635066
0.632415
0.627406
0.623026
0.619573
0.615011
0.610392
0.935591
0.909468
0.863522
0.813165
0.767252
0.732245
0.708359
0.697023
0.693390
0.690146
0.685090
0.681822
0.679947
0.677562
0.674293
0.671907
0.670502
0.666661
0.659971
0.653970
0.648937
0.643537
0.638816
0.973028
0.945635
0.896230
0.843366
0.795637
0.758419
0.732226
0.720686
0.720374
0.717504
0.709693
0.706535
0.705896
0.703731
0.699689
0.697293
0.700712
0.695993
0.682791
0.675489
0.670862
0.664776
0.658060
0.994080
0.966095
0.915542
0.861225
0.811889
0.773133
0.745615
0.733176
0.732385
0.729392
0.721718
0.718883
0.718640
0.716628
0.712436
0.709822
0.712994
0.707962
0.694346
0.686614
0.681542
0.675167
0.668339
1.003551
0.975637
0.926014
0.871346
0.820561
0.780868
0.752806
0.738640
0.733544
0.729889
0.725234
0.723074
0.722801
0.720842
0.716690
0.713493
0.711212
0.706387
0.698448
0.691093
0.684578
0.678306
0.673392
1.010692
0.982664
0.932736
0.878600
0.828811
0.788741
0.758793
0.742920
0.736434
0.731809
0.726730
0.724914
0.726010
0.724027
0.718415
0.714682
0.712302
0.707975
0.700876
0.694069
0.687737
0.681782
0.677333
1.021339
0.992725
0.938614
0.885479
0.840471
0.800290
0.765122
0.747502
0.743070
0.737448
0.728460
0.727223
0.733956
0.731992
0.720602
0.715821
0.714508
0.710702
0.703115
0.696746
0.691129
0.685530
0.681029
1.020807
0.992718
0.939472
0.887319
0.842967
0.802693
0.766675
0.747906
0.742390
0.735922
0.726365
0.724920
0.731772
0.730050
0.718963
0.714630
0.713833
0.710619
0.703671
0.697898
0.692780
0.687498
0.683123
1.009465
0.982878
0.935250
0.883984
0.836287
0.795913
0.763258
0.743996
0.734384
0.727287
0.720480
0.718120
0.720009
0.718742
0.713605
0.711064
0.709966
0.707364
0.702408
0.697438
0.692672
0.687645
0.683553
1.002639
0.976657
0.929672
0.879374
0.832170
0.791963
0.759294
0.739879
0.730362
0.722971
0.715443
0.712608
0.714572
0.713791
0.709426
0.707725
0.707102
0.704949
0.700605
0.696314
0.692390
0.687568
0.683108
0.998243
0.971628
0.919925
0.870338
0.826634
0.787148
0.752379
0.733476
0.727569
0.720281
0.709545
0.706952
0.716932
0.716557
0.704741
0.702549
0.702899
0.701122
0.696377
0.692854
0.690912
0.686316
0.680359
0.972837
0.946949
0.896547
0.848470
0.806282
0.768175
0.734559
0.716468
0.711144
0.704342
0.694037
0.691770
0.701972
0.702051
0.690940
0.689382
0.690257
0.688970
0.684718
0.681636
0.680090
0.675762
0.669911
0.919698
0.896027
0.853415
0.807874
0.765400
0.729521
0.700672
0.683791
0.675987
0.669995
0.663755
0.661756
0.664068
0.664611
0.662691
0.662999
0.663973
0.663332
0.660665
0.657828
0.655258
0.651254
0.647064
0.855391
0.833062
0.793515
0.750796
0.711351
0.678690
0.652925
0.638091
0.631191
0.626208
0.621242
0.619701
0.621152
0.621957
0.621606
0.622670
0.624084
0.624101
0.622375
0.620210
0.618076
0.614479
0.610644
0.769983
0.748676
0.710609
0.671757
0.638850
0.610355
0.586138
0.573910
0.571311
0.567363
0.560350
0.558741
0.560517
0.561383
0.560798
0.562005
0.563889
0.564497
0.563572
0.562488
0.562705
0.559573
0.554342
0.662298
0.642424
0.607270
0.572443
0.544270
0.520362
0.500052
0.490635
0.489750
0.486766
0.480236
0.478726
0.480444
0.481294
0.480816
0.482278
0.484508
0.485491
0.484968
0.484354
0.485080
0.482373
0.477369
0.536307
0.518207
0.487690
0.456748
0.430991
0.411719
0.397872
0.391183
0.389030
0.386850
0.383665
0.382466
0.383255
0.384030
0.384606
0.386525
0.388984
0.390082
0.389576
0.388737
0.387982
0.385628
0.382637
0.424854
0.408012
0.380359
0.353073
0.331046
0.315791
0.305685
0.301052
0.299513
0.297861
0.295422
0.294311
0.294771
0.295390
0.296101
0.298045
0.300564
0.301613
0.300982
0.300092
0.299227
0.297201
0.294805
0.353523
0.337352
0.311368
0.286453
0.267132
0.254379
0.246306
0.242796
0.241727
0.240335
0.238141
0.237082
0.237490
0.237974
0.238523
0.240345
0.242852
0.243816
0.243053
0.242208
0.241482
0.239683
0.237504
0.642874
0.620963
0.583936
0.545232
0.511788
0.487937
0.472279
0.464285
0.460148
0.456036
0.450720
0.446363
0.443661
0.441769
0.440424
0.440596
0.441766
0.442065
0.441033
0.439695
0.438080
0.435511
0.432971
0.683573
0.661446
0.623871
0.584585
0.550588
0.525881
0.509259
0.500822
0.496677
0.492388
0.486684
0.482226
0.479588
0.477429
0.475480
0.475207
0.476219
0.476284
0.474903
0.473472
0.472039
0.469401
0.466540
0.751442
0.728654
0.689485
0.648682
0.613765
0.587220
0.568118
0.558851
0.555028
0.550641
0.544269
0.539868
0.537671
0.535227
0.532246
0.531265
0.532312
0.531803
0.529209
0.527430
0.526642
0.523744
0.519692
0.821462
0.797884
0.757011
0.713656
0.675765
0.646576
0.625584
0.615310
0.611186
0.607036
0.601230
0.597418
0.595555
0.593074
0.589675
0.587951
0.588076
0.586604
0.583025
0.580312
0.578725
0.575298
0.570999
0.883702
0.859253
0.816586
0.769973
0.727354
0.695098
0.673026
0.661810
0.657000
0.653450
0.649309
0.646552
0.644984
0.642747
0.639528
0.637114
0.635472
0.632717
0.628341
0.624154
0.620369
0.616169
0.612524
0.932219
0.906633
0.861680
0.811885
0.765683
0.730559
0.706775
0.694872
0.690247
0.687411
0.684239
0.682442
0.681555
0.679680
0.676448
0.673510
0.670864
0.666836
0.661023
0.655358
0.650204
0.645169
0.641251
0.968587
0.941787
0.894072
0.841644
0.792944
0.755514
0.729847
0.717441
0.713754
0.711359
0.707937
0.706656
0.706598
0.705040
0.701538
0.698302
0.695733
0.690796
0.683131
0.676364
0.670670
0.664956
0.660210
0.989641
0.962191
0.913244
0.859248
0.808847
0.769845
0.742871
0.729573
0.725388
0.722850
0.719556
0.718575
0.718874
0.717522
0.714028
0.710705
0.707970
0.702772
0.694740
0.687552
0.681431
0.675406
0.670509
0.999941
0.972413
0.923706
0.869224
0.817831
0.777916
0.750029
0.735343
0.729134
0.725838
0.723081
0.722267
0.722601
0.721320
0.717949
0.714659
0.711437
0.706598
0.699663
0.692698
0.686204
0.680243
0.675919
1.006092
0.978535
0.929815
0.875643
0.824644
0.784371
0.755251
0.739148
0.731542
0.727154
0.723750
0.722822
0.723614
0.722286
0.718365
0.715106
0.712411
0.708268
0.701998
0.695589
0.689486
0.683808
0.679672
1.011031
0.983394
0.934113
0.880705
0.831300
0.790946
0.759920
0.742455
0.734234
0.728737
0.723849
0.722838
0.725167
0.723789
0.718193
0.714815
0.713043
0.709615
0.703637
0.697796
0.692678
0.687324
0.682846
1.010495
0.983351
0.934912
0.882407
0.833605
0.793217
0.761510
0.743036
0.733762
0.727343
0.721708
0.720207
0.722339
0.721039
0.715768
0.712915
0.711758
0.708954
0.703588
0.698295
0.693626
0.688546
0.684173
1.004400
0.978262
0.931996
0.880488
0.831347
0.790953
0.759706
0.740608
0.729895
0.722818
0.717206
0.714916
0.715282
0.714211
0.711148
0.709378
0.708472
0.706163
0.701759
0.697010
0.692293
0.687416
0.683564
0.996931
0.971522
0.926401
0.876076
0.827696
0.787544
0.756144
0.736750
0.725901
0.718540
0.712426
0.709726
0.709828
0.709057
0.706784
0.705667
0.705105
0.703101
0.699121
0.694836
0.690587
0.685853
0.681868
0.985342
0.960256
0.915043
0.866052
0.819782
0.780400
0.748520
0.729421
0.719855
0.712599
0.705421
0.702667
0.704415
0.703952
0.700552
0.699619
0.699694
0.697936
0.693863
0.690040
0.686714
0.682121
0.677523
0.960078
0.935730
0.891870
0.844495
0.799877
0.761940
0.731217
0.712942
0.703982
0.697212
0.690431
0.687947
0.689884
0.689779
0.686936
0.686523
0.687018
0.685597
0.681818
0.678251
0.675160
0.670730
0.666205
0.914648
0.891589
0.850868
0.805668
0.762580
0.726966
0.699244
0.682368
0.673340
0.667364
0.662346
0.660295
0.660760
0.661037
0.660628
0.661194
0.662003
0.661068
0.658055
0.654630
0.651163
0.646948
0.643185
0.851868
0.829998
0.791713
0.749445
0.709672
0.677338
0.652522
0.637681
0.629824
0.624791
0.620628
0.618872
0.619159
0.619708
0.620164
0.621499
0.622980
0.622610
0.620084
0.617036
0.613877
0.609958
0.606421
0.765095
0.744472
0.708673
0.670320
0.635789
0.607622
0.585664
0.573317
0.567952
0.563905
0.559433
0.557713
0.558149
0.558834
0.559507
0.561379
0.563943
0.564118
0.561662
0.559219
0.557101
0.553560
0.549678
0.657627
0.638416
0.605506
0.571222
0.541456
0.517860
0.499759
0.490186
0.486565
0.483478
0.479460
0.477852
0.478283
0.478975
0.479747
0.481857
0.484759
0.485301
0.483243
0.481267
0.479673
0.476560
0.472906
0.533957
0.516201
0.486535
0.456131
0.430376
0.411392
0.398101
0.391333
0.388562
0.386330
0.383609
0.382235
0.382420
0.383007
0.383910
0.385975
0.388482
0.389180
0.387827
0.386127
0.384457
0.381807
0.379047
0.423167
0.406506
0.379277
0.352362
0.330563
0.315537
0.305664
0.301052
0.299358
0.297705
0.295386
0.294156
0.294313
0.294727
0.295374
0.297200
0.299577
0.300302
0.299143
0.297753
0.296417
0.294220
0.291884
0.352066
0.335993
0.310224
0.285559
0.266478
0.253912
0.245974
0.242534
0.241492
0.240123
0.237930
0.236783
0.237007
0.237281
0.237611
0.239209
0.241501
0.242208
0.241117
0.239976
0.239019
0.237137
0.234970
0.640004
0.618520
0.582157
0.544053
0.510915
0.487144
0.471441
0.463348
0.459200
0.455247
0.450286
0.446422
0.444228
0.442482
0.440975
0.441105
0.442453
0.442955
0.442125
0.441147
0.439986
0.437802
0.435475
0.680145
0.658555
0.621746
0.583197
0.549520
0.524950
0.508403
0.499921
0.495774
0.491682
0.486441
0.482662
0.480842
0.478892
0.476608
0.476271
0.477556
0.477777
0.476391
0.475164
0.474104
0.471806
0.469126
0.748026
0.725800
0.687037
0.646983
0.612122
0.585770
0.567114
0.557876
0.553921
0.549808
0.544270
0.540966
0.540350
0.538221
0.534390
0.533234
0.534831
0.534396
0.531309
0.529512
0.529066
0.526446
0.522455
0.818059
0.795039
0.754548
0.711956
0.674132
0.645112
0.624507
0.614196
0.609916
0.606097
0.601277
0.598762
0.598660
0.596598
0.592354
0.590381
0.590964
0.589496
0.585391
0.582654
0.581413
0.578253
0.573993
0.880222
0.856318
0.814397
0.768598
0.726361
0.694176
0.671990
0.660550
0.655700
0.652518
0.649236
0.647706
0.647477
0.645736
0.642184
0.639489
0.637821
0.635027
0.630589
0.626605
0.623205
0.619319
0.615810
0.929615
0.904404
0.859957
0.810823
0.765009
0.729851
0.705709
0.693459
0.688834
0.686412
0.684105
0.683556
0.683918
0.682600
0.679189
0.675852
0.672896
0.668791
0.663174
0.657960
0.653348
0.648688
0.644912
0.967275
0.940614
0.892817
0.840805
0.792409
0.754867
0.728730
0.715942
0.712209
0.710254
0.707776
0.707757
0.708958
0.707997
0.704334
0.700588
0.697337
0.692314
0.685225
0.679100
0.673975
0.668689
0.664196
0.988548
0.961176
0.912046
0.858342
0.808138
0.768973
0.741522
0.727815
0.723535
0.721417
0.719088
0.719386
0.720947
0.720226
0.716649
0.712883
0.709510
0.704264
0.696847
0.690324
0.684794
0.679206
0.674560
0.997993
0.970646
0.922141
0.867899
0.816516
0.776408
0.748171
0.733070
0.726709
0.723781
0.721970
0.722449
0.723984
0.723373
0.720111
0.716635
0.713230
0.708429
0.701821
0.695400
0.689548
0.683988
0.679762
1.003656
0.976305
0.927857
0.873680
0.822287
0.781806
0.752683
0.736295
0.728380
0.724307
0.721956
0.722301
0.724175
0.723524
0.719918
0.716764
0.714212
0.710213
0.704144
0.698150
0.692707
0.687371
0.683183
1.008013
0.980595
0.931738
0.877986
0.827473
0.786915
0.756592
0.739099
0.730312
0.725097
0.721517
0.721701
0.724678
0.723923
0.719051
0.716055
0.714783
0.711587
0.705666
0.700231
0.696354
0.691282
0.686058
1.007642
0.980667
0.932575
0.879611
0.829626
0.789082
0.758238
0.739885
0.730089
0.723898
0.719420
0.718857
0.721367
0.720521
0.715939
0.713514
0.712925
0.710378
0.705041
0.700106
0.696628
0.691788
0.686648
1.002187
0.976154
0.930053
0.878224
0.828448
0.787987
0.757222
0.738239
0.727266
0.720350
0.715431
0.713713
0.714351
0.713480
0.710685
0.709181
0.708647
0.706553
0.702237
0.697742
0.693524
0.688866
0.684895
0.994464
0.969241
0.924557
0.874067
0.825255
0.785120
0.754167
0.734859
0.723668
0.716440
0.711005
0.708689
0.708687
0.707885
0.705820
0.704850
0.704539
0.702671
0.698746
0.694682
0.690776
0.686232
0.682241
0.981105
0.956520
0.912864
0.864005
0.817453
0.778151
0.746733
0.727638
0.717390
0.710271
0.704072
0.701640
0.702461
0.701815
0.699211
0.698485
0.698905
0.697181
0.692905
0.689196
0.686084
0.681624
0.677044
0.956006
0.932187
0.889953
0.842843
0.798098
0.760309
0.730031
0.711757
0.702138
0.695488
0.689603
0.687320
0.688203
0.687809
0.685681
0.685400
0.686158
0.684640
0.680489
0.676879
0.673868
0.669481
0.664931
0.912659
0.889889
0.849871
0.804994
0.762052
0.726666
0.699236
0.682371
0.673068
0.667153
0.662487
0.660395
0.660319
0.660248
0.659853
0.660409
0.661310
0.660140
0.656614
0.652908
0.649358
0.645066
0.641193
0.850488
0.828924
0.791332
0.749763
0.710595
0.678550
0.653681
0.638648
0.630654
0.625589
0.621374
0.619336
0.619047
0.619281
0.619832
0.621376
0.623237
0.622526
0.618998
0.615290
0.611864
0.607738
0.603972
0.763522
0.743336
0.708624
0.671388
0.637739
0.609906
0.587712
0.574933
0.569551
0.565387
0.560502
0.558307
0.557948
0.558400
0.559596
0.562172
0.566166
0.565942
0.561361
0.557832
0.555473
0.551616
0.547190
0.656181
0.637413
0.605601
0.572511
0.543736
0.520465
0.502008
0.491927
0.488272
0.485075
0.480670
0.478649
0.478351
0.478847
0.480139
0.482922
0.487198
0.487313
0.483125
0.480027
0.478150
0.474711
0.470533
0.533103
0.515644
0.486628
0.457070
0.432149
0.413433
0.399838
0.392752
0.389891
0.387639
0.384840
0.383290
0.383108
0.383479
0.384421
0.386602
0.389363
0.389643
0.387239
0.384781
0.382728
0.379842
0.376900
0.422620
0.406129
0.379258
0.352822
0.331515
0.316699
0.306756
0.302075
0.300400
0.298799
0.296502
0.295210
0.295174
0.295362
0.295801
0.297429
0.299667
0.300033
0.298302
0.296469
0.294872
0.292540
0.290137
0.351665
0.335685
0.310114
0.285724
0.266939
0.254540
0.246647
0.243259
0.242300
0.241012
0.238866
0.237702
0.237806
0.237859
0.237887
0.239173
0.241201
0.241613
0.240183
0.238779
0.237664
0.235715
0.233531
0.637659
0.616439
0.580304
0.542710
0.510063
0.486423
0.470583
0.462532
0.458649
0.454911
0.450167
0.446805
0.445454
0.443969
0.442208
0.442447
0.444383
0.445015
0.443840
0.442928
0.442265
0.440253
0.437674
0.678453
0.657039
0.619952
0.581928
0.548991
0.524602
0.507773
0.499410
0.495752
0.491911
0.486785
0.483712
0.483401
0.481772
0.478707
0.478437
0.480853
0.481165
0.478791
0.477507
0.477350
0.475164
0.471691
0.751352
0.728750
0.686128
0.646293
0.614153
0.587997
0.567037
0.557923
0.555351
0.551547
0.545477
0.543408
0.547637
0.545938
0.538389
0.537314
0.544999
0.544606
0.535502
0.533488
0.538414
0.535825
0.526236
0.821472
0.798063
0.753685
0.711328
0.676293
0.647448
0.624419
0.614141
0.611198
0.607685
0.602374
0.601189
0.606045
0.604493
0.596564
0.594675
0.601407
0.599974
0.589795
0.586881
0.591125
0.588003
0.578051
0.879149
0.855361
0.812805
0.767578
0.726235
0.694173
0.671407
0.659886
0.655524
0.652581
0.649405
0.648816
0.650436
0.649234
0.644936
0.642256
0.641694
0.638978
0.633581
0.629685
0.627405
0.623662
0.619232
0.929210
0.904002
0.858776
0.810112
0.765132
0.730009
0.705156
0.692745
0.688748
0.686511
0.684014
0.684172
0.685954
0.685181
0.681391
0.678034
0.675702
0.671724
0.665776
0.660952
0.657339
0.652938
0.648629
0.975201
0.947837
0.893055
0.841002
0.794338
0.756759
0.728695
0.715855
0.714118
0.712311
0.708154
0.708547
0.711422
0.710984
0.706534
0.702711
0.700204
0.695358
0.687940
0.682433
0.679211
0.674279
0.668579
0.996736
0.968619
0.912410
0.858575
0.810023
0.770777
0.741370
0.727561
0.725209
0.723221
0.719247
0.719990
0.723235
0.723048
0.718696
0.714861
0.712235
0.707202
0.699523
0.693676
0.690112
0.684920
0.679082
0.998184
0.970712
0.921306
0.867241
0.816343
0.776124
0.747171
0.731762
0.725829
0.723038
0.721153
0.722460
0.725390
0.725356
0.721819
0.718334
0.715398
0.710827
0.704265
0.698430
0.693842
0.688656
0.683876
1.003335
0.975896
0.926803
0.872645
0.821444
0.780816
0.751170
0.734461
0.726696
0.722805
0.720823
0.722383
0.726076
0.726024
0.721858
0.718696
0.716836
0.713065
0.706787
0.701236
0.697480
0.692453
0.687135
1.009691
0.981891
0.931085
0.876954
0.826538
0.785812
0.754940
0.737275
0.729863
0.724903
0.720746
0.722583
0.728733
0.728552
0.721805
0.718676
0.719044
0.716067
0.709134
0.704412
0.708369
0.703518
0.690853
1.009668
0.982244
0.932109
0.878615
0.828618
0.787908
0.756620
0.738223
0.729871
0.723943
0.718822
0.719765
0.725281
0.724883
0.718359
0.715794
0.716860
0.714512
0.708102
0.703819
0.708122
0.703461
0.690848
1.002375
0.976125
0.929442
0.877257
0.827458
0.786853
0.755792
0.736819
0.726128
0.719412
0.714744
0.713863
0.715900
0.715261
0.711662
0.710146
0.710463
0.708539
0.703717
0.699476
0.696794
0.692314
0.687101
0.994284
0.968953
0.924085
0.873406
0.824942
0.784692
0.753191
0.733939
0.723196
0.716131
0.710629
0.708732
0.709598
0.708828
0.706087
0.705134
0.705650
0.703916
0.699465
0.695668
0.692862
0.688488
0.683695
0.980412
0.955860
0.912674
0.864179
0.821076
0.781691
0.746816
0.727676
0.718861
0.711891
0.704540
0.702329
0.706023
0.705264
0.699770
0.699085
0.703742
0.702089
0.693713
0.690190
0.688826
0.684504
0.678317
0.955448
0.931693
0.890009
0.843369
0.802186
0.764353
0.730584
0.712243
0.704080
0.697555
0.690408
0.688210
0.691785
0.691185
0.686159
0.685887
0.690830
0.689300
0.680939
0.677426
0.676090
0.671790
0.665607
0.912740
0.889993
0.850167
0.805534
0.763423
0.728044
0.699863
0.682941
0.674251
0.668395
0.663150
0.660953
0.661061
0.660741
0.659792
0.660391
0.662361
0.661085
0.656329
0.652576
0.649679
0.645405
0.640839
0.850709
0.829241
0.791992
0.751065
0.712993
0.681032
0.655272
0.639952
0.632786
0.627680
0.622383
0.619961
0.619463
0.619473
0.619929
0.621887
0.625497
0.624616
0.619088
0.615013
0.612279
0.608082
0.603354
0.763718
0.743740
0.709688
0.673754
0.642318
0.614684
0.590815
0.577768
0.576886
0.572578
0.562599
0.559329
0.558342
0.558638
0.560486
0.564563
0.578064
0.577655
0.563421
0.558950
0.558529
0.554507
0.547349
0.656331
0.637809
0.606724
0.575064
0.548682
0.525639
0.505382
0.494930
0.495685
0.492349
0.482943
0.479916
0.479019
0.479383
0.481331
0.485561
0.499097
0.498998
0.485340
0.481284
0.481370
0.477758
0.470810
0.533254
0.515985
0.487453
0.458789
0.435113
0.416567
0.402097
0.394587
0.392362
0.390084
0.386418
0.384601
0.384167
0.384377
0.385352
0.387846
0.391973
0.391995
0.387783
0.384850
0.383266
0.380278
0.376534
0.422873
0.406505
0.379921
0.353953
0.333253
0.318576
0.308332
0.303506
0.302060
0.300519
0.298021
0.296678
0.296512
0.296526
0.296796
0.298320
0.300865
0.300985
0.298474
0.296389
0.294865
0.292482
0.289833
0.352056
0.336155
0.310751
0.286613
0.268130
0.255851
0.247915
0.244538
0.243690
0.242495
0.240388
0.239239
0.239270
0.239154
0.238933
0.239970
0.241834
0.242030
0.240326
0.238783
0.237644
0.235672
0.233434
0.634851
0.613773
0.577875
0.540506
0.508012
0.484419
0.468585
0.460602
0.456870
0.453312
0.448766
0.445650
0.444617
0.443530
0.442251
0.442970
0.445248
0.445913
0.444473
0.443197
0.442232
0.440057
0.437420
0.675507
0.654271
0.617486
0.579763
0.547051
0.522747
0.505925
0.497630
0.494120
0.490437
0.485467
0.482606
0.482602
0.481410
0.478908
0.479199
0.482021
0.482376
0.479697
0.477996
0.477480
0.475088
0.471536
0.748212
0.725847
0.683627
0.644214
0.612414
0.586381
0.565387
0.556289
0.553821
0.550115
0.544124
0.542217
0.546740
0.545532
0.538656
0.538261
0.546466
0.546158
0.536721
0.534256
0.538783
0.535956
0.526272
0.818251
0.795120
0.751206
0.709341
0.674692
0.645968
0.622835
0.612447
0.609466
0.605956
0.600678
0.599644
0.604808
0.603792
0.596588
0.595434
0.602744
0.601486
0.591080
0.587810
0.591720
0.588401
0.578367
0.876043
0.852525
0.810423
0.765684
0.724698
0.692701
0.669727
0.657908
0.653287
0.650214
0.647063
0.646664
0.648646
0.647992
0.644395
0.642422
0.642438
0.640016
0.634635
0.630620
0.628197
0.624365
0.619902
0.926360
0.901388
0.856547
0.808333
0.763665
0.728533
0.703338
0.690413
0.685921
0.683426
0.680955
0.681349
0.683533
0.683302
0.680165
0.677461
0.675704
0.672151
0.666476
0.661808
0.658282
0.653938
0.649665
0.972696
0.945514
0.891003
0.839337
0.792936
0.755287
0.726769
0.713242
0.710811
0.708656
0.704552
0.705218
0.708507
0.708593
0.704751
0.701533
0.699588
0.695271
0.688343
0.683218
0.680270
0.675531
0.669945
0.994282
0.966347
0.910403
0.856945
0.808636
0.769308
0.739424
0.724884
0.721790
0.719431
0.715505
0.716515
0.720151
0.720468
0.716702
0.713457
0.711396
0.706943
0.699843
0.694481
0.691287
0.686367
0.680686
0.995542
0.968286
0.919225
0.865553
0.814893
0.774608
0.745244
0.729196
0.722630
0.719508
0.717642
0.719175
0.722452
0.722894
0.719951
0.717082
0.714745
0.710739
0.704710
0.699336
0.695127
0.690216
0.685583
1.000724
0.973488
0.924720
0.870881
0.819843
0.779156
0.749209
0.732013
0.723769
0.719637
0.717685
0.719430
0.723404
0.723806
0.720273
0.717770
0.716520
0.713260
0.707411
0.702216
0.698769
0.693973
0.688779
1.007436
0.979768
0.929161
0.875171
0.824746
0.783934
0.752888
0.734907
0.727184
0.722094
0.717995
0.719974
0.726314
0.726557
0.720486
0.718041
0.719008
0.716467
0.709836
0.705349
0.709537
0.704856
0.692265
1.008132
0.980726
0.930582
0.876993
0.826796
0.785935
0.754534
0.735958
0.727437
0.721483
0.716458
0.717525
0.723178
0.723151
0.717242
0.715300
0.716893
0.714896
0.708682
0.704529
0.708975
0.704433
0.691868
1.001849
0.975466
0.928518
0.875975
0.825791
0.784934
0.753756
0.734696
0.723954
0.717287
0.712751
0.712000
0.714177
0.713818
0.710670
0.709639
0.710376
0.708707
0.703989
0.699802
0.697188
0.692781
0.687610
0.994778
0.969169
0.923785
0.872479
0.823416
0.782808
0.751194
0.731920
0.721189
0.714227
0.708895
0.707135
0.708125
0.707544
0.705101
0.704503
0.705348
0.703787
0.699361
0.695560
0.692780
0.688448
0.683682
0.981683
0.956748
0.912859
0.863529
0.819640
0.779815
0.744843
0.725709
0.716932
0.710093
0.702939
0.700882
0.704685
0.704040
0.698718
0.698284
0.703208
0.701666
0.693243
0.689676
0.688333
0.684038
0.677851
0.956981
0.932831
0.890415
0.842911
0.800914
0.762619
0.728732
0.710383
0.702251
0.695857
0.688901
0.686837
0.690484
0.689937
0.684989
0.684870
0.690000
0.688539
0.680120
0.676575
0.675274
0.671016
0.664835
0.914054
0.890973
0.850540
0.805194
0.762416
0.726612
0.698251
0.681274
0.672587
0.666830
0.661740
0.659637
0.659780
0.659455
0.658506
0.659163
0.661235
0.659997
0.655220
0.651495
0.648677
0.644475
0.639939
0.851552
0.829848
0.792173
0.750749
0.712198
0.679884
0.653909
0.638467
0.631254
0.626217
0.621058
0.618729
0.618259
0.618231
0.618628
0.620574
0.624238
0.623378
0.617851
0.613864
0.611278
0.607192
0.602505
0.764063
0.743944
0.709635
0.673406
0.641662
0.613768
0.589684
0.576459
0.575462
0.571206
0.561401
0.558255
0.557325
0.557568
0.559301
0.563325
0.576891
0.576493
0.562229
0.557881
0.557671
0.553791
0.546665
0.656286
0.637697
0.606483
0.574679
0.548125
0.524917
0.504481
0.493856
0.494490
0.491214
0.481987
0.479091
0.478245
0.478544
0.480343
0.484468
0.498017
0.497920
0.484252
0.480347
0.480661
0.477208
0.470297
0.533006
0.515706
0.487120
0.458398
0.434652
0.416017
0.401430
0.393816
0.391544
0.389336
0.385813
0.384103
0.383689
0.383814
0.384624
0.386958
0.391000
0.391001
0.386843
0.384077
0.382696
0.379848
0.376154
0.422608
0.406221
0.379605
0.353604
0.332870
0.318155
0.307868
0.303017
0.301589
0.300131
0.297754
0.296492
0.296330
0.296256
0.296363
0.297708
0.300127
0.300210
0.297762
0.295822
0.294453
0.292170
0.289558
0.351853
0.335932
0.310494
0.286318
0.267808
0.255517
0.247586
0.244237
0.243445
0.242341
0.240337
0.239251
0.239276
0.239079
0.238711
0.239575
0.241303
0.241455
0.239805
0.238375
0.237347
0.235439
0.233223
0.631771
0.610694
0.575016
0.537569
0.504896
0.481274
0.465606
0.457751
0.454116
0.450704
0.446294
0.443128
0.441863
0.441314
0.441318
0.442926
0.445359
0.445935
0.444210
0.442063
0.439920
0.437202
0.434670
0.671449
0.650392
0.614498
0.576867
0.543918
0.519606
0.503059
0.494802
0.491168
0.487541
0.482694
0.479478
0.478533
0.477893
0.477384
0.478812
0.481424
0.481753
0.479312
0.476734
0.474514
0.471553
0.468610
0.738780
0.717280
0.679687
0.640980
0.607211
0.581228
0.562447
0.553254
0.549851
0.546009
0.540429
0.537489
0.537660
0.537003
0.535332
0.536364
0.539886
0.539690
0.535245
0.531950
0.530300
0.526922
0.522526
0.808618
0.786425
0.747267
0.706231
0.669635
0.640966
0.620016
0.609368
0.605221
0.601377
0.596372
0.594199
0.594946
0.594476
0.592541
0.592915
0.595612
0.594642
0.589504
0.585569
0.583344
0.579540
0.574913
0.871183
0.848052
0.807432
0.763082
0.721952
0.689942
0.667068
0.654723
0.649106
0.645524
0.642274
0.641267
0.642097
0.641997
0.640625
0.640114
0.640277
0.638352
0.633890
0.629488
0.625618
0.621437
0.617818
0.921653
0.897032
0.853522
0.805606
0.760679
0.725464
0.700258
0.686437
0.680268
0.677074
0.674897
0.675077
0.676653
0.676964
0.675561
0.674193
0.672978
0.670135
0.665346
0.660587
0.656210
0.651709
0.648039
0.960866
0.934523
0.887040
0.835924
0.788231
0.750429
0.722837
0.707910
0.701838
0.698843
0.696776
0.697661
0.700199
0.700819
0.698967
0.697018
0.695236
0.691790
0.686424
0.681461
0.677118
0.672399
0.668314
0.982246
0.955181
0.906338
0.853490
0.803933
0.764463
0.735495
0.719526
0.712766
0.709534
0.707608
0.708797
0.711640
0.712437
0.710616
0.708617
0.706744
0.703224
0.697796
0.692747
0.688298
0.683499
0.679378
0.990484
0.963653
0.915943
0.862711
0.811945
0.771610
0.742145
0.725118
0.716766
0.712850
0.711185
0.712372
0.714957
0.715800
0.714430
0.712850
0.711269
0.708170
0.703215
0.698170
0.693446
0.688681
0.684895
0.995841
0.969035
0.921455
0.868119
0.817097
0.776426
0.746466
0.728656
0.719269
0.714476
0.712236
0.713103
0.715764
0.716517
0.715001
0.713942
0.713311
0.710868
0.706108
0.701157
0.696645
0.691966
0.688110
1.000955
0.973902
0.925653
0.872205
0.821389
0.780567
0.749976
0.731633
0.721894
0.716284
0.712895
0.713401
0.716716
0.717282
0.714824
0.714090
0.714789
0.712938
0.707916
0.703164
0.700062
0.695456
0.690312
1.002656
0.975703
0.927615
0.874263
0.823419
0.782419
0.751501
0.732716
0.722414
0.716132
0.711955
0.711663
0.714370
0.714672
0.712323
0.711987
0.713177
0.711714
0.706947
0.702386
0.699433
0.694896
0.689751
1.000346
0.973888
0.926928
0.873950
0.822892
0.781691
0.750709
0.731537
0.720439
0.713679
0.709165
0.707815
0.708805
0.708818
0.707577
0.707685
0.708557
0.707258
0.703232
0.698856
0.694852
0.690375
0.686466
0.995713
0.969623
0.923305
0.870853
0.820121
0.778938
0.747780
0.728454
0.717307
0.710407
0.705545
0.703696
0.704089
0.703902
0.702852
0.703068
0.703899
0.702578
0.698670
0.694538
0.690716
0.686269
0.682299
0.984855
0.959074
0.913100
0.861618
0.812460
0.771862
0.740394
0.721367
0.711369
0.704667
0.699036
0.697186
0.698369
0.698116
0.696144
0.696290
0.697709
0.696336
0.691810
0.687898
0.685007
0.680598
0.675798
0.960568
0.935509
0.890886
0.841087
0.793681
0.754528
0.724121
0.705861
0.696458
0.690208
0.684870
0.683123
0.684278
0.684082
0.682287
0.682583
0.684112
0.682812
0.678364
0.674584
0.671847
0.667542
0.662776
0.916437
0.892654
0.850759
0.803730
0.758726
0.722097
0.694212
0.677177
0.667831
0.662209
0.658088
0.656367
0.656477
0.656434
0.656088
0.656920
0.658289
0.657249
0.653548
0.649858
0.646552
0.642443
0.638595
0.852852
0.830594
0.791713
0.748689
0.708069
0.675002
0.649517
0.634079
0.625858
0.620977
0.617249
0.615550
0.615427
0.615594
0.616014
0.617637
0.619857
0.619227
0.615547
0.612029
0.609044
0.605216
0.601500
0.764502
0.743909
0.708369
0.670297
0.635682
0.607087
0.584280
0.570888
0.564925
0.560884
0.556720
0.554997
0.555019
0.555367
0.556192
0.558771
0.563454
0.563273
0.558142
0.554862
0.553177
0.549702
0.545223
0.656029
0.637065
0.604814
0.571345
0.542032
0.518261
0.499277
0.488588
0.484349
0.481277
0.477604
0.476073
0.476146
0.476486
0.477299
0.479922
0.484731
0.484843
0.480174
0.477414
0.476277
0.473257
0.469043
0.532220
0.514687
0.485545
0.455874
0.430779
0.411796
0.397821
0.390354
0.387260
0.385186
0.382873
0.381684
0.381635
0.381783
0.382256
0.384040
0.386692
0.386910
0.384538
0.382522
0.381081
0.378582
0.375738
0.421647
0.405118
0.378182
0.351695
0.330321
0.315397
0.305300
0.300501
0.298832
0.297473
0.295569
0.294547
0.294555
0.294499
0.294466
0.295596
0.297512
0.297768
0.296172
0.294746
0.293616
0.291572
0.289261
0.350848
0.334826
0.309180
0.284716
0.265881
0.253454
0.245561
0.242235
0.241434
0.240422
0.238609
0.237653
0.237755
0.237573
0.237164
0.237944
0.239573
0.239851
0.238571
0.237497
0.236718
0.234961
0.232839
0.630399
0.609085
0.573075
0.535353
0.502654
0.479020
0.463375
0.455825
0.452599
0.449373
0.444862
0.441531
0.440237
0.440281
0.441445
0.444105
0.447095
0.447435
0.444737
0.441292
0.437916
0.434379
0.431480
0.670152
0.648890
0.612810
0.575079
0.542439
0.518119
0.501283
0.493211
0.490002
0.486457
0.481215
0.477477
0.476083
0.476045
0.477119
0.479923
0.483311
0.483484
0.480049
0.476123
0.472573
0.468758
0.465490
0.737008
0.715458
0.678246
0.639948
0.607322
0.581353
0.561514
0.552183
0.549474
0.545485
0.538649
0.534518
0.533324
0.533264
0.534053
0.537049
0.541739
0.541567
0.536154
0.531462
0.528416
0.524178
0.519517
0.806777
0.784580
0.745878
0.705351
0.669953
0.641302
0.619217
0.608234
0.604532
0.600292
0.593806
0.590253
0.589513
0.589612
0.590212
0.592709
0.596774
0.596068
0.590225
0.585115
0.581659
0.577087
0.572235
0.870009
0.846726
0.805993
0.761719
0.721043
0.689015
0.665571
0.652801
0.646760
0.642547
0.638382
0.636353
0.636362
0.636786
0.637237
0.638556
0.640074
0.638691
0.634008
0.628916
0.624173
0.619427
0.615651
0.921242
0.896275
0.852157
0.803963
0.759063
0.723766
0.698142
0.683569
0.676265
0.672185
0.669411
0.668854
0.669884
0.670667
0.670765
0.671064
0.671214
0.669204
0.664690
0.659691
0.654782
0.649957
0.646271
0.961661
0.934688
0.885981
0.834203
0.786281
0.748309
0.720213
0.704085
0.696012
0.691949
0.689833
0.690251
0.692333
0.693385
0.692942
0.692611
0.692155
0.689756
0.685095
0.680197
0.675474
0.670640
0.666789
0.982705
0.955051
0.905056
0.851622
0.801883
0.762273
0.732812
0.715617
0.706822
0.702496
0.700502
0.701206
0.703561
0.704735
0.704260
0.703834
0.703284
0.700883
0.696305
0.691490
0.686822
0.682023
0.678195
0.989181
0.962112
0.913942
0.860612
0.809940
0.769604
0.739799
0.721951
0.712358
0.707481
0.705177
0.705579
0.707549
0.708714
0.708642
0.708587
0.708342
0.706290
0.702060
0.697287
0.692495
0.687747
0.684128
0.993606
0.966761
0.919116
0.865973
0.815236
0.774640
0.744429
0.726157
0.716212
0.710672
0.707441
0.707238
0.709059
0.710121
0.710043
0.710536
0.711138
0.709584
0.705398
0.700619
0.695986
0.691272
0.687527
0.998981
0.971872
0.923477
0.870207
0.819648
0.778878
0.748094
0.729603
0.720017
0.713887
0.709144
0.708295
0.710486
0.711380
0.710627
0.711528
0.713353
0.712217
0.707586
0.702838
0.699216
0.694507
0.689725
1.001515
0.974369
0.925894
0.872441
0.821610
0.780521
0.749411
0.730618
0.720718
0.714166
0.708859
0.707442
0.709213
0.709902
0.709182
0.710354
0.712521
0.711599
0.707039
0.702335
0.698770
0.694074
0.689262
1.000543
0.973663
0.925921
0.872341
0.820848
0.779328
0.748137
0.728964
0.718136
0.711354
0.706407
0.704615
0.705352
0.705835
0.705751
0.707036
0.708740
0.707831
0.703807
0.699163
0.694793
0.690124
0.686213
0.998150
0.971258
0.923356
0.869632
0.817897
0.776143
0.744801
0.725524
0.714717
0.707954
0.702984
0.701211
0.702060
0.702410
0.701976
0.703124
0.704798
0.703776
0.699619
0.695066
0.690918
0.686270
0.682205
0.990672
0.963551
0.914408
0.860842
0.809821
0.768440
0.737136
0.718283
0.709194
0.702696
0.696631
0.695248
0.697901
0.698219
0.695930
0.696742
0.699003
0.697898
0.692995
0.688600
0.685836
0.681253
0.675921
0.966751
0.940320
0.892464
0.840474
0.791076
0.751041
0.720729
0.702559
0.693963
0.687891
0.682197
0.681030
0.683762
0.684119
0.681871
0.682706
0.685026
0.684027
0.679315
0.675218
0.672769
0.668395
0.663143
0.920020
0.895321
0.851581
0.802878
0.756399
0.718905
0.690711
0.673525
0.664207
0.658695
0.654819
0.653629
0.654649
0.655095
0.654837
0.656131
0.658134
0.657473
0.653854
0.650247
0.647125
0.643127
0.639280
0.854980
0.832054
0.791817
0.747343
0.705313
0.671450
0.645753
0.630121
0.621579
0.616770
0.613606
0.612580
0.613365
0.613938
0.614277
0.616062
0.618681
0.618490
0.615258
0.612278
0.609792
0.606256
0.602626
0.766163
0.744969
0.707951
0.668419
0.632283
0.602972
0.580188
0.566574
0.559591
0.555631
0.552837
0.552190
0.553726
0.554403
0.554429
0.556794
0.561756
0.562033
0.557483
0.555037
0.554154
0.551100
0.546688
0.656950
0.637511
0.604028
0.569324
0.538662
0.514312
0.495451
0.484584
0.479353
0.476350
0.473994
0.473474
0.474973
0.475568
0.475517
0.477831
0.482825
0.483377
0.479363
0.477542
0.477286
0.474717
0.470569
0.532037
0.514251
0.484549
0.454172
0.428272
0.408895
0.394912
0.387303
0.383865
0.381834
0.380026
0.379360
0.379934
0.380269
0.380506
0.382171
0.384920
0.385522
0.383825
0.382634
0.381905
0.379789
0.377040
0.421029
0.404378
0.377180
0.350352
0.328577
0.313411
0.303219
0.298288
0.296481
0.295186
0.293557
0.292826
0.293132
0.293217
0.293177
0.294313
0.296314
0.296854
0.295766
0.294928
0.294294
0.292511
0.290268
0.350127
0.334038
0.308252
0.283597
0.264543
0.251963
0.243983
0.240579
0.239753
0.238845
0.237239
0.236481
0.236747
0.236679
0.236343
0.237171
0.238867
0.239344
0.238428
0.237769
0.237322
0.235729
0.233644
0.630521
0.608800
0.572066
0.533940
0.501403
0.477711
0.461805
0.454613
0.452302
0.449361
0.444435
0.441009
0.439847
0.440478
0.442662
0.446317
0.450191
0.450171
0.445929
0.441013
0.436558
0.432110
0.428454
0.670912
0.649207
0.612286
0.574481
0.542927
0.518546
0.500549
0.492644
0.490907
0.487547
0.481037
0.476798
0.475273
0.475846
0.478231
0.482446
0.487496
0.487387
0.481828
0.476297
0.472031
0.467259
0.462768
0.740837
0.718688
0.678778
0.641224
0.612366
0.586409
0.562941
0.553432
0.557405
0.553351
0.539292
0.533568
0.531443
0.532002
0.534888
0.540299
0.553350
0.553090
0.539485
0.533073
0.533260
0.528022
0.517918
0.810678
0.787903
0.746478
0.706765
0.675105
0.646483
0.620804
0.609489
0.612301
0.607749
0.593729
0.588345
0.586515
0.587201
0.589993
0.595086
0.607865
0.607326
0.593440
0.586861
0.586874
0.581403
0.571081
0.871525
0.847745
0.805874
0.761647
0.722275
0.690212
0.665310
0.652166
0.646855
0.642107
0.635982
0.632825
0.632326
0.633263
0.635212
0.638451
0.642333
0.641415
0.635390
0.629401
0.624537
0.619137
0.614215
0.924462
0.898608
0.852330
0.803480
0.759034
0.723665
0.697166
0.682027
0.674350
0.669464
0.665417
0.663937
0.664643
0.665847
0.667126
0.669131
0.671221
0.669997
0.665138
0.659799
0.654736
0.649517
0.645266
0.971112
0.942274
0.887679
0.834245
0.787601
0.749469
0.719160
0.702019
0.692678
0.687609
0.684762
0.684469
0.688012
0.689417
0.688301
0.689584
0.691087
0.689713
0.685073
0.680176
0.675924
0.670909
0.666302
0.991725
0.962248
0.906440
0.851417
0.802984
0.763263
0.731650
0.713442
0.703351
0.698003
0.695281
0.695269
0.699086
0.700565
0.699324
0.700454
0.701839
0.700530
0.696126
0.691476
0.687427
0.682557
0.678032
0.991310
0.963434
0.913212
0.859320
0.809003
0.768725
0.738363
0.719989
0.709767
0.704043
0.700676
0.700188
0.701950
0.703395
0.704126
0.705555
0.706961
0.705896
0.701985
0.697392
0.692804
0.687986
0.684090
0.993942
0.966614
0.917683
0.864380
0.814124
0.773655
0.743056
0.724671
0.715015
0.708896
0.704176
0.703029
0.704840
0.706206
0.706732
0.708606
0.710891
0.710126
0.705873
0.701162
0.696979
0.692128
0.687715
1.001950
0.974039
0.922602
0.868937
0.818963
0.778309
0.747047
0.728990
0.721597
0.715181
0.707633
0.705762
0.709493
0.710732
0.709059
0.711242
0.715700
0.715159
0.709150
0.704416
0.702692
0.697771
0.690682
1.004963
0.976920
0.925227
0.871170
0.820725
0.779653
0.748091
0.729878
0.722444
0.715860
0.707966
0.705782
0.709334
0.710426
0.708661
0.710974
0.715647
0.715181
0.709095
0.704314
0.702633
0.697703
0.690540
1.002330
0.974714
0.925083
0.870768
0.819118
0.777447
0.746063
0.727277
0.717906
0.711285
0.705175
0.703177
0.704808
0.705757
0.705680
0.707907
0.710968
0.710439
0.705858
0.701022
0.697269
0.692401
0.687481
1.002238
0.974251
0.923416
0.868384
0.816024
0.773954
0.742522
0.723721
0.714854
0.708364
0.702072
0.700560
0.703323
0.704178
0.702840
0.704674
0.707741
0.707092
0.702264
0.697508
0.694350
0.689557
0.684189
1.004634
0.975237
0.916855
0.860661
0.808319
0.766479
0.735412
0.717820
0.716747
0.710575
0.697539
0.696773
0.706752
0.707577
0.698779
0.699533
0.703761
0.703044
0.696847
0.692624
0.695591
0.690921
0.679645
0.981024
0.952349
0.895294
0.840689
0.789936
0.749368
0.719171
0.702085
0.701296
0.695466
0.682863
0.682396
0.692534
0.693388
0.684539
0.685245
0.689551
0.688993
0.683067
0.679298
0.682737
0.678383
0.667228
0.925093
0.899376
0.852755
0.802741
0.755486
0.717449
0.688817
0.671602
0.663528
0.658082
0.653229
0.652652
0.655955
0.656885
0.655357
0.657092
0.660674
0.660520
0.656300
0.652948
0.651356
0.647519
0.642424
0.858145
0.834605
0.792545
0.747257
0.704759
0.670371
0.643970
0.627886
0.619383
0.614522
0.611333
0.611055
0.613725
0.614756
0.614232
0.616504
0.621155
0.621492
0.617293
0.614757
0.613851
0.610583
0.605871
0.772357
0.750387
0.709095
0.668795
0.632696
0.602885
0.578755
0.564293
0.556539
0.552485
0.550495
0.551281
0.557231
0.558385
0.555347
0.558445
0.570492
0.571275
0.560666
0.558451
0.561144
0.558386
0.550779
0.662483
0.642408
0.604979
0.569732
0.539295
0.514518
0.494283
0.482526
0.476452
0.473348
0.471831
0.472716
0.478556
0.479577
0.476426
0.479360
0.491287
0.492286
0.482257
0.480711
0.484063
0.481789
0.474420
0.532898
0.514955
0.484606
0.454105
0.428233
0.408552
0.393859
0.385648
0.381735
0.379634
0.378204
0.378202
0.380090
0.380735
0.380377
0.382264
0.386510
0.387458
0.384995
0.384325
0.384881
0.383023
0.379504
0.420966
0.404295
0.376919
0.350104
0.328334
0.312978
0.302379
0.297082
0.295036
0.293780
0.292443
0.292106
0.293005
0.293326
0.293214
0.294488
0.297015
0.297781
0.296666
0.296221
0.296170
0.294551
0.292075
0.349730
0.333660
0.307886
0.283272
0.264219
0.251528
0.243329
0.239741
0.238860
0.238088
0.236763
0.236301
0.236864
0.236987
0.236758
0.237688
0.239530
0.240143
0.239398
0.239004
0.238821
0.237314
0.235176
0.630819
0.608591
0.570986
0.531917
0.498655
0.474647
0.458810
0.451927
0.450044
0.447571
0.443138
0.440206
0.439557
0.440756
0.443553
0.447679
0.451658
0.451196
0.445992
0.439877
0.434302
0.429076
0.425034
0.671242
0.649052
0.611294
0.572561
0.540270
0.515538
0.497566
0.489937
0.488604
0.485682
0.479622
0.475838
0.474812
0.476002
0.479095
0.483874
0.489095
0.488592
0.482105
0.475388
0.469988
0.464417
0.459529
0.741022
0.718457
0.677840
0.639453
0.609912
0.583595
0.560095
0.550800
0.555120
0.551401
0.537634
0.532224
0.530517
0.531727
0.535456
0.541591
0.554967
0.554441
0.540010
0.532492
0.531565
0.525541
0.515061
0.810475
0.787401
0.745466
0.705127
0.672935
0.644024
0.618291
0.607096
0.610098
0.605677
0.591697
0.586381
0.584796
0.586104
0.589836
0.595831
0.609147
0.608573
0.594087
0.586600
0.585646
0.579481
0.568824
0.870720
0.846784
0.804642
0.760089
0.720442
0.688226
0.663284
0.650140
0.644771
0.639854
0.633447
0.630031
0.629534
0.630984
0.633922
0.638244
0.642933
0.642285
0.635995
0.629409
0.623860
0.617931
0.612733
0.922891
0.897038
0.850764
0.801916
0.757486
0.722135
0.695616
0.680355
0.672374
0.667013
0.662354
0.660277
0.660717
0.662302
0.664592
0.667848
0.671028
0.670391
0.665593
0.659988
0.654528
0.648979
0.644550
0.968811
0.940099
0.885734
0.832564
0.786177
0.748206
0.717898
0.700549
0.690718
0.684970
0.681301
0.680179
0.683250
0.684931
0.684843
0.687497
0.690309
0.689749
0.685391
0.680470
0.676050
0.670870
0.666169
0.988914
0.959619
0.904134
0.849488
0.801415
0.761939
0.730380
0.711992
0.701415
0.695374
0.691788
0.690885
0.694163
0.695871
0.695632
0.698126
0.700840
0.700405
0.696373
0.691812
0.687705
0.682752
0.678170
0.988278
0.960552
0.910595
0.857031
0.807042
0.767017
0.736790
0.718383
0.707883
0.701631
0.697513
0.696236
0.697530
0.699212
0.700887
0.703566
0.706149
0.705849
0.702272
0.697756
0.693114
0.688203
0.684237
0.990931
0.963663
0.914834
0.861697
0.811643
0.771386
0.740995
0.722759
0.713098
0.706720
0.701479
0.699736
0.701198
0.702853
0.704301
0.707307
0.710594
0.710412
0.706347
0.701614
0.697323
0.692328
0.687797
0.999153
0.971181
0.919615
0.865905
0.815974
0.775476
0.744490
0.726764
0.719650
0.713249
0.705403
0.703124
0.706609
0.708189
0.707437
0.710668
0.716000
0.715893
0.709924
0.705086
0.703221
0.698123
0.690875
1.002300
0.974117
0.922156
0.867903
0.817389
0.776443
0.745217
0.727472
0.720507
0.714149
0.706160
0.703740
0.707152
0.708601
0.707680
0.710917
0.716346
0.716249
0.710187
0.705319
0.703524
0.698450
0.691145
0.999745
0.971958
0.922032
0.867465
0.815706
0.774160
0.743157
0.724921
0.716104
0.709819
0.703760
0.701657
0.703249
0.704517
0.705129
0.708127
0.711847
0.711706
0.707272
0.702475
0.698718
0.693797
0.688810
0.999913
0.971743
0.920607
0.865317
0.812855
0.770923
0.739887
0.721649
0.713345
0.707196
0.700968
0.699374
0.702116
0.703232
0.702460
0.704973
0.708685
0.708513
0.704001
0.699464
0.696460
0.691744
0.686390
1.002705
0.973146
0.914502
0.858101
0.805693
0.763996
0.733285
0.716175
0.715579
0.709666
0.696625
0.695743
0.705672
0.706706
0.698403
0.699791
0.704678
0.704533
0.698810
0.694975
0.698260
0.693787
0.682586
0.979472
0.950710
0.893515
0.838831
0.788085
0.747643
0.717674
0.700872
0.700358
0.694651
0.681981
0.681392
0.691491
0.692538
0.684122
0.685401
0.690339
0.690393
0.685032
0.681761
0.685616
0.681533
0.670493
0.923900
0.898201
0.851622
0.801711
0.754567
0.716603
0.687993
0.670775
0.662693
0.657199
0.652257
0.651625
0.654982
0.656114
0.654937
0.657137
0.661254
0.661668
0.658029
0.655214
0.654067
0.650518
0.645549
0.857346
0.833922
0.792065
0.747041
0.704728
0.670343
0.643754
0.627372
0.618583
0.613525
0.610252
0.610026
0.612881
0.614145
0.613880
0.616473
0.621506
0.622309
0.618650
0.616630
0.616150
0.613142
0.608536
0.771945
0.750153
0.709143
0.669206
0.633322
0.603448
0.578960
0.563969
0.555709
0.551368
0.549350
0.550315
0.556599
0.558016
0.555126
0.558389
0.570623
0.571743
0.561616
0.559854
0.562910
0.560361
0.552829
0.662116
0.642265
0.605192
0.570381
0.540185
0.515309
0.494615
0.482209
0.475553
0.472168
0.470687
0.471838
0.478075
0.479381
0.476339
0.479355
0.491354
0.492569
0.482895
0.481685
0.485300
0.483168
0.475834
0.532242
0.514531
0.484582
0.454540
0.428934
0.409144
0.393976
0.385147
0.380750
0.378469
0.377154
0.377460
0.379727
0.380648
0.380424
0.382383
0.386678
0.387731
0.385443
0.384957
0.385659
0.383858
0.380330
0.420017
0.403520
0.376462
0.350012
0.328462
0.313013
0.302028
0.296285
0.293962
0.292702
0.291590
0.291590
0.292833
0.293402
0.293426
0.294757
0.297296
0.298081
0.297012
0.296621
0.296603
0.294968
0.292455
0.348609
0.332645
0.307074
0.282702
0.263802
0.251035
0.242562
0.238709
0.237747
0.237118
0.236098
0.235986
0.236861
0.237205
0.237103
0.238077
0.239904
0.240483
0.239710
0.239289
0.239068
0.237500
0.235306
0.631146
0.608353
0.569775
0.529278
0.494402
0.469821
0.454364
0.447715
0.445790
0.443962
0.440941
0.439105
0.439376
0.441132
0.444179
0.448260
0.451593
0.450653
0.445098
0.438148
0.431422
0.425600
0.421570
0.670931
0.648261
0.609748
0.569296
0.534453
0.509084
0.492309
0.485043
0.483092
0.480851
0.476932
0.474540
0.474638
0.476448
0.479706
0.484216
0.488153
0.487192
0.481002
0.473617
0.466676
0.460528
0.456116
0.737043
0.714320
0.675266
0.634573
0.599914
0.572875
0.552969
0.544288
0.542837
0.539837
0.533649
0.530393
0.530386
0.532265
0.535676
0.540870
0.546715
0.545788
0.537798
0.529874
0.523311
0.516787
0.511251
0.805632
0.782603
0.742651
0.700352
0.663396
0.633874
0.611651
0.601034
0.598125
0.594259
0.587682
0.584285
0.584237
0.586173
0.589671
0.594883
0.600747
0.599950
0.592187
0.584437
0.577907
0.571321
0.565723
0.867281
0.843572
0.802145
0.756964
0.715514
0.683029
0.659421
0.646602
0.640385
0.635672
0.630671
0.627910
0.627933
0.629889
0.633338
0.637875
0.641862
0.641294
0.635825
0.629028
0.622271
0.616010
0.611467
0.916265
0.891335
0.847330
0.799208
0.754406
0.719147
0.693382
0.678344
0.670041
0.664568
0.660073
0.657855
0.658148
0.660082
0.663241
0.667256
0.670738
0.670463
0.666075
0.660304
0.654234
0.648474
0.644294
0.954335
0.927782
0.880026
0.829127
0.782078
0.744560
0.716324
0.699402
0.689632
0.683567
0.679219
0.677339
0.678098
0.679999
0.682678
0.686476
0.690141
0.690140
0.686139
0.681120
0.676026
0.670731
0.666505
0.973946
0.946864
0.898083
0.845859
0.797308
0.758392
0.728949
0.711046
0.700576
0.694185
0.689811
0.688012
0.688833
0.690708
0.693284
0.696986
0.700639
0.700802
0.697140
0.692526
0.687811
0.682779
0.678676
0.980096
0.953480
0.906141
0.853825
0.804185
0.764590
0.735122
0.717077
0.706549
0.700087
0.695587
0.693684
0.694247
0.696122
0.698940
0.702659
0.706062
0.706271
0.702953
0.698390
0.693474
0.688468
0.684623
0.984844
0.958143
0.910745
0.858081
0.807971
0.768008
0.738406
0.720541
0.710547
0.704191
0.699310
0.697242
0.697897
0.699805
0.702616
0.706598
0.710356
0.710556
0.706869
0.702030
0.697132
0.692004
0.687867
0.991220
0.963828
0.914836
0.861336
0.810894
0.770598
0.740674
0.723193
0.714555
0.708395
0.702499
0.700192
0.701481
0.703363
0.705518
0.709774
0.714551
0.714741
0.710042
0.704977
0.701048
0.695814
0.690438
0.994216
0.966538
0.917035
0.862898
0.811849
0.771143
0.741083
0.723728
0.715363
0.709392
0.703509
0.701122
0.702294
0.704000
0.705959
0.710125
0.714902
0.715101
0.710417
0.705434
0.701646
0.696502
0.691137
0.993254
0.965801
0.917041
0.862657
0.810827
0.769693
0.739690
0.722173
0.713052
0.707204
0.702242
0.699957
0.700387
0.701779
0.703888
0.707597
0.711411
0.711664
0.708017
0.703464
0.699110
0.694271
0.690106
0.991547
0.964062
0.915162
0.860619
0.808556
0.767226
0.737119
0.719546
0.710477
0.704686
0.699781
0.697639
0.698296
0.699381
0.700703
0.703927
0.707597
0.707975
0.704696
0.700745
0.697060
0.692616
0.688549
0.985291
0.957622
0.907582
0.853322
0.802030
0.761082
0.730935
0.713580
0.706025
0.700273
0.694041
0.692194
0.694490
0.695389
0.694706
0.697434
0.701630
0.702185
0.698715
0.695418
0.693661
0.689629
0.684429
0.962507
0.935729
0.887323
0.835004
0.785554
0.745889
0.716359
0.699117
0.691476
0.685751
0.679727
0.678112
0.680557
0.681433
0.680578
0.683119
0.687273
0.688036
0.685036
0.682370
0.681228
0.677624
0.672621
0.916831
0.892106
0.848359
0.799861
0.753657
0.716386
0.688324
0.671203
0.661922
0.656280
0.652106
0.650721
0.651876
0.652878
0.653617
0.656235
0.659774
0.660750
0.658869
0.656836
0.655069
0.651907
0.648412
0.853039
0.830362
0.790534
0.746704
0.705135
0.671294
0.645130
0.628709
0.619360
0.613994
0.610608
0.609761
0.611144
0.612359
0.613338
0.615950
0.619566
0.620717
0.619188
0.617773
0.616602
0.613842
0.610523
0.765705
0.744886
0.708339
0.669666
0.634017
0.604523
0.580792
0.565712
0.557154
0.552378
0.549669
0.549653
0.552373
0.553779
0.553952
0.556572
0.561629
0.562870
0.560163
0.559171
0.559519
0.557102
0.552862
0.656640
0.637712
0.604932
0.571315
0.541238
0.516585
0.496465
0.483771
0.476736
0.472907
0.470813
0.471179
0.474069
0.475447
0.475427
0.477762
0.482543
0.483705
0.481158
0.480461
0.481159
0.479026
0.474932
0.530501
0.513334
0.484697
0.455588
0.430427
0.410733
0.395380
0.385984
0.381088
0.378507
0.377056
0.377329
0.379110
0.380226
0.380730
0.382501
0.385283
0.386191
0.385126
0.384559
0.384338
0.382413
0.379636
0.418448
0.402303
0.376033
0.350283
0.329168
0.313726
0.302373
0.296093
0.293398
0.292049
0.291071
0.291335
0.292694
0.293495
0.293804
0.295067
0.297060
0.297663
0.296780
0.296152
0.295674
0.293867
0.291512
0.346943
0.331184
0.306036
0.282141
0.263572
0.250766
0.241922
0.237666
0.236518
0.235979
0.235253
0.235519
0.236726
0.237303
0.237326
0.238269
0.239912
0.240304
0.239340
0.238641
0.238114
0.236360
0.234115
0.632403
0.609063
0.569487
0.527754
0.491715
0.466597
0.451187
0.444724
0.443155
0.442000
0.440000
0.439277
0.440511
0.442723
0.445752
0.449629
0.452616
0.451257
0.445208
0.437709
0.430454
0.424239
0.420002
0.671908
0.648731
0.609265
0.567468
0.531151
0.505189
0.488687
0.481695
0.480145
0.478618
0.475796
0.474690
0.476050
0.478372
0.481413
0.485603
0.489107
0.487737
0.481148
0.473311
0.465879
0.459367
0.454773
0.737233
0.714111
0.674369
0.632169
0.595419
0.567770
0.548783
0.540673
0.539735
0.537481
0.532452
0.530717
0.532752
0.535179
0.537653
0.542264
0.547779
0.546483
0.538023
0.529787
0.522456
0.515631
0.510316
0.805070
0.781813
0.741480
0.697978
0.659181
0.629162
0.607873
0.597830
0.595406
0.592182
0.586586
0.584530
0.586408
0.588855
0.591456
0.596192
0.601898
0.600851
0.592689
0.584734
0.577519
0.570708
0.565396
0.865798
0.842141
0.800774
0.755221
0.713052
0.680332
0.657061
0.644510
0.638620
0.634306
0.629834
0.627792
0.628698
0.631059
0.634451
0.639033
0.643098
0.642478
0.636825
0.629879
0.622944
0.616537
0.611909
0.912814
0.888396
0.845359
0.797822
0.753271
0.718109
0.692433
0.677554
0.669525
0.664199
0.659721
0.657617
0.658191
0.660400
0.663867
0.668422
0.672606
0.672473
0.667683
0.661691
0.655565
0.649726
0.645423
0.948241
0.922746
0.877161
0.827801
0.781791
0.744681
0.716455
0.699705
0.690313
0.684210
0.679365
0.677116
0.677780
0.679863
0.683079
0.687916
0.693142
0.693414
0.688440
0.682999
0.678117
0.672755
0.668108
0.967575
0.941577
0.895016
0.844433
0.797057
0.758666
0.729325
0.711675
0.701616
0.695140
0.690138
0.687802
0.688378
0.690384
0.693554
0.698388
0.703694
0.704149
0.699473
0.694412
0.689910
0.684791
0.680233
0.975949
0.949898
0.903614
0.852179
0.803234
0.764088
0.734948
0.717300
0.707151
0.700693
0.695797
0.693455
0.693764
0.695767
0.699143
0.703755
0.708217
0.708651
0.704784
0.699928
0.695009
0.689877
0.685769
0.982717
0.956047
0.908617
0.856021
0.806065
0.766447
0.737414
0.720156
0.710643
0.704448
0.699396
0.697016
0.697414
0.699484
0.702937
0.707797
0.712503
0.712853
0.708623
0.703514
0.698663
0.693347
0.688809
0.990726
0.962887
0.912885
0.858755
0.808093
0.768087
0.738935
0.722314
0.714461
0.708617
0.702564
0.699968
0.701027
0.703092
0.705959
0.711322
0.717464
0.717793
0.712171
0.706812
0.703389
0.697941
0.691653
0.993316
0.965147
0.914575
0.859779
0.808537
0.768216
0.739082
0.722754
0.715316
0.709755
0.703755
0.701057
0.701931
0.703751
0.706362
0.711568
0.717660
0.718044
0.712572
0.707437
0.704269
0.698982
0.692740
0.990067
0.962508
0.913534
0.859112
0.807510
0.767002
0.738013
0.721575
0.713302
0.707874
0.702867
0.700185
0.700086
0.701430
0.704052
0.708413
0.712954
0.713491
0.709783
0.705423
0.701454
0.696647
0.692198
0.986138
0.958972
0.910835
0.856962
0.805687
0.765249
0.736165
0.719672
0.711404
0.705959
0.700867
0.698062
0.697789
0.698649
0.700500
0.704183
0.708305
0.709122
0.706340
0.702990
0.699868
0.695663
0.691550
0.977209
0.950401
0.902737
0.849967
0.800192
0.760342
0.730974
0.714543
0.707250
0.701696
0.695447
0.692534
0.692798
0.693345
0.694025
0.697307
0.701810
0.702943
0.700425
0.698064
0.696809
0.693179
0.688333
0.954713
0.928924
0.883126
0.832579
0.784872
0.746358
0.717473
0.700941
0.693363
0.687675
0.681527
0.678821
0.679248
0.679753
0.680189
0.683201
0.687587
0.688931
0.686953
0.685273
0.684661
0.681490
0.676879
0.912199
0.888186
0.845938
0.798979
0.754273
0.718044
0.690566
0.673872
0.664808
0.659042
0.654368
0.652256
0.652532
0.653245
0.654272
0.657036
0.660677
0.662085
0.660988
0.659703
0.658519
0.655691
0.652319
0.850918
0.828789
0.790010
0.747618
0.707492
0.674500
0.648548
0.632136
0.622793
0.617134
0.613165
0.611855
0.612861
0.613915
0.614881
0.617397
0.620761
0.622126
0.621272
0.620308
0.619392
0.616802
0.613608
0.765914
0.745469
0.709560
0.672196
0.637909
0.609043
0.585145
0.569731
0.561170
0.555966
0.552426
0.552068
0.554537
0.555896
0.556061
0.558258
0.562070
0.563304
0.561811
0.561116
0.561374
0.558966
0.554918
0.657686
0.639106
0.606892
0.574521
0.545694
0.521456
0.500873
0.487570
0.480355
0.476065
0.473248
0.473473
0.476344
0.477792
0.477763
0.479661
0.483162
0.484162
0.482562
0.481914
0.482320
0.480063
0.476101
0.530890
0.514153
0.486281
0.458342
0.434217
0.414751
0.398816
0.388668
0.383296
0.380353
0.378653
0.379062
0.381141
0.382430
0.382894
0.384485
0.386845
0.387522
0.386420
0.385605
0.385079
0.382951
0.380111
0.418169
0.402405
0.376843
0.352024
0.331658
0.316309
0.304414
0.297456
0.294320
0.292791
0.291861
0.292415
0.294133
0.295149
0.295485
0.296669
0.298463
0.298828
0.297672
0.296711
0.295935
0.293912
0.291438
0.346233
0.330763
0.306173
0.282989
0.264968
0.252181
0.242858
0.238049
0.236593
0.236037
0.235522
0.236155
0.237738
0.238539
0.238614
0.239510
0.241026
0.241197
0.239920
0.238884
0.238072
0.236113
0.233750
0.633681
0.609943
0.569651
0.527171
0.490629
0.465232
0.449737
0.443512
0.442677
0.442122
0.440647
0.440840
0.443117
0.445574
0.448101
0.451581
0.454649
0.452991
0.446229
0.438578
0.431264
0.424946
0.420551
0.673183
0.649603
0.609400
0.566877
0.530221
0.503931
0.487147
0.480528
0.480395
0.479516
0.476659
0.476542
0.479637
0.482234
0.484132
0.487849
0.492110
0.490430
0.482417
0.474392
0.467020
0.460441
0.455606
0.738364
0.714859
0.674497
0.631804
0.596499
0.568526
0.547740
0.540495
0.545124
0.543577
0.534591
0.533902
0.540618
0.543338
0.541911
0.546098
0.560659
0.559023
0.540648
0.531606
0.524023
0.517164
0.511629
0.805647
0.782120
0.741368
0.697597
0.660452
0.630191
0.607080
0.597901
0.601053
0.598499
0.588846
0.587748
0.594214
0.596930
0.595683
0.600068
0.615092
0.613741
0.595460
0.586689
0.579246
0.572448
0.566960
0.865579
0.841845
0.800261
0.754683
0.712871
0.680073
0.656401
0.644179
0.639728
0.635927
0.631084
0.629734
0.632214
0.634782
0.637070
0.641424
0.646803
0.645978
0.638591
0.631464
0.624889
0.618541
0.613559
0.912118
0.887788
0.844686
0.797628
0.753974
0.718978
0.692803
0.678017
0.670781
0.665792
0.661161
0.659387
0.660735
0.663081
0.666163
0.670997
0.676618
0.676357
0.669913
0.663555
0.657977
0.652170
0.647246
0.949949
0.924435
0.876901
0.828420
0.784916
0.748203
0.718255
0.701387
0.692782
0.686851
0.681438
0.679195
0.680804
0.682989
0.685710
0.691587
0.700781
0.700979
0.692089
0.685865
0.684927
0.679492
0.670509
0.969355
0.943335
0.894802
0.845152
0.800376
0.762497
0.731550
0.713858
0.704590
0.698207
0.692477
0.689942
0.691278
0.693339
0.696098
0.702090
0.711451
0.711823
0.703138
0.697181
0.696570
0.691290
0.682281
0.975864
0.949810
0.903185
0.852303
0.804482
0.765840
0.736588
0.719266
0.709879
0.703522
0.698028
0.695373
0.695880
0.697871
0.701134
0.706452
0.712505
0.712806
0.707184
0.701661
0.697482
0.692127
0.686732
0.984792
0.957617
0.908805
0.855980
0.806606
0.767437
0.738670
0.722132
0.713983
0.707933
0.701822
0.698989
0.699715
0.701759
0.704918
0.710518
0.716933
0.717131
0.711027
0.705349
0.701727
0.696093
0.689643
0.997750
0.968466
0.914348
0.858929
0.808836
0.769264
0.740272
0.725052
0.721273
0.715643
0.706102
0.702758
0.708002
0.710040
0.708816
0.715349
0.726630
0.726857
0.716240
0.710487
0.715831
0.709972
0.694002
0.999822
0.970196
0.915508
0.859426
0.808797
0.769015
0.740196
0.725426
0.722194
0.716896
0.707377
0.703868
0.708850
0.710585
0.709067
0.715416
0.726633
0.726973
0.716630
0.711211
0.716901
0.711246
0.695322
0.990532
0.962444
0.912198
0.857566
0.806717
0.766966
0.738687
0.723452
0.716993
0.711844
0.705598
0.702251
0.702209
0.703345
0.705571
0.710548
0.716634
0.717188
0.712100
0.707562
0.705068
0.700069
0.693769
0.983330
0.956198
0.908165
0.854919
0.805038
0.765591
0.737129
0.721805
0.715219
0.710042
0.703787
0.700248
0.699665
0.700209
0.701780
0.705809
0.710916
0.711865
0.708462
0.705306
0.703483
0.699267
0.693854
0.972506
0.946092
0.899655
0.848346
0.802494
0.763811
0.733063
0.717869
0.713789
0.708442
0.699239
0.695181
0.694772
0.694938
0.695509
0.699193
0.705179
0.706565
0.703264
0.701538
0.703344
0.699845
0.692237
0.950031
0.924751
0.880393
0.831538
0.787928
0.750606
0.720218
0.704736
0.700202
0.694633
0.685528
0.681734
0.681565
0.681704
0.681971
0.685303
0.691091
0.692706
0.690052
0.689090
0.691585
0.688602
0.681292
0.909306
0.885701
0.844279
0.798706
0.755972
0.720810
0.693520
0.677392
0.669405
0.663642
0.657876
0.655236
0.655349
0.655785
0.656406
0.659177
0.663358
0.664937
0.663708
0.662887
0.662938
0.660265
0.655996
0.850780
0.828829
0.790140
0.748952
0.710621
0.678500
0.652437
0.636116
0.627353
0.621557
0.616750
0.615259
0.616624
0.617515
0.617749
0.620001
0.623594
0.624999
0.624016
0.623370
0.623519
0.620994
0.616904
0.771249
0.750366
0.712181
0.675551
0.643175
0.614952
0.590237
0.574558
0.567418
0.561957
0.556537
0.556278
0.560395
0.561699
0.560014
0.561612
0.566712
0.567861
0.564982
0.564732
0.568965
0.566522
0.558464
0.663976
0.644939
0.610316
0.578617
0.551607
0.527800
0.506079
0.492232
0.486239
0.481636
0.477015
0.477490
0.482212
0.483708
0.481821
0.483120
0.487828
0.488666
0.485601
0.485242
0.489417
0.487049
0.479127
0.533273
0.516651
0.488655
0.461647
0.438762
0.419543
0.402804
0.391986
0.386507
0.383279
0.381124
0.381789
0.384692
0.386114
0.385960
0.387288
0.389673
0.390162
0.388662
0.387742
0.387703
0.385425
0.381820
0.419079
0.403581
0.378421
0.354417
0.334855
0.319616
0.307146
0.299590
0.296156
0.294449
0.293435
0.294251
0.296445
0.297629
0.297792
0.298883
0.300652
0.300844
0.299371
0.298206
0.297480
0.295306
0.292489
0.346511
0.331308
0.307216
0.284702
0.267240
0.254488
0.244710
0.239394
0.237639
0.237008
0.236601
0.237516
0.239447
0.240424
0.240490
0.241347
0.242804
0.242824
0.241301
0.240049
0.239102
0.237007
0.234509
0.633350
0.609478
0.568960
0.526275
0.489614
0.464233
0.448818
0.442659
0.441988
0.441858
0.441084
0.442007
0.444738
0.447135
0.449116
0.451869
0.454366
0.452573
0.446116
0.438978
0.432149
0.426145
0.421894
0.672873
0.649149
0.608683
0.565898
0.529033
0.502693
0.485965
0.479400
0.479452
0.479049
0.476971
0.477677
0.481302
0.483851
0.485153
0.488071
0.491693
0.489845
0.482140
0.474651
0.467804
0.461585
0.456925
0.738035
0.714384
0.673713
0.630706
0.595085
0.567009
0.546298
0.539127
0.543988
0.542986
0.534862
0.535096
0.542431
0.545112
0.543013
0.546304
0.560111
0.558246
0.540173
0.531670
0.524625
0.518168
0.512855
0.804989
0.781389
0.740447
0.696477
0.659096
0.628768
0.605738
0.596645
0.600053
0.598076
0.589304
0.589134
0.596219
0.598893
0.596959
0.600424
0.614648
0.612997
0.594923
0.586614
0.579663
0.573262
0.567999
0.864266
0.840611
0.799146
0.753678
0.711926
0.679187
0.655584
0.643447
0.639255
0.636001
0.631964
0.631443
0.634448
0.636949
0.638605
0.642115
0.646759
0.645552
0.638170
0.631331
0.625140
0.619108
0.614296
0.910102
0.886033
0.843398
0.796808
0.753541
0.718782
0.692724
0.678054
0.671078
0.666567
0.662602
0.661489
0.663240
0.665487
0.668003
0.672109
0.677090
0.676370
0.669695
0.663378
0.657992
0.652371
0.647547
0.947355
0.922277
0.875556
0.827871
0.785067
0.748768
0.718993
0.702284
0.693938
0.688388
0.683446
0.681659
0.683530
0.685576
0.687792
0.693076
0.701769
0.701444
0.692045
0.685586
0.684609
0.679198
0.670224
0.966894
0.941354
0.893713
0.844965
0.801010
0.763669
0.733005
0.715547
0.706531
0.700416
0.694938
0.692608
0.694012
0.695870
0.698175
0.703668
0.712579
0.712386
0.703041
0.696639
0.695776
0.690365
0.681279
0.974223
0.948549
0.902622
0.852525
0.805468
0.767430
0.738623
0.721646
0.712522
0.706306
0.700825
0.698089
0.698423
0.700116
0.702964
0.707836
0.713417
0.713129
0.706826
0.700737
0.696141
0.690507
0.684957
0.983928
0.957016
0.908693
0.856494
0.807804
0.769287
0.741111
0.725042
0.717188
0.711176
0.704854
0.701670
0.701999
0.703654
0.706432
0.711647
0.717613
0.717227
0.710426
0.704097
0.699928
0.693895
0.687221
0.997295
0.968181
0.914360
0.859439
0.809966
0.771098
0.742839
0.728217
0.724794
0.719147
0.709235
0.705343
0.710033
0.711622
0.710042
0.716256
0.727132
0.726806
0.715496
0.709040
0.713739
0.707407
0.691187
0.999000
0.969534
0.915122
0.859535
0.809551
0.770542
0.742546
0.728460
0.725634
0.720332
0.710407
0.706290
0.710659
0.711932
0.710090
0.716170
0.727031
0.726864
0.715857
0.709740
0.714769
0.708629
0.692449
0.988675
0.960803
0.910971
0.856952
0.806867
0.767957
0.740529
0.726006
0.719985
0.714894
0.708337
0.704454
0.703842
0.704547
0.706489
0.711234
0.717025
0.717123
0.711419
0.706243
0.703160
0.697718
0.691172
0.980360
0.953515
0.906028
0.853539
0.804546
0.765992
0.738368
0.723736
0.717596
0.712564
0.706153
0.702227
0.701174
0.701355
0.702695
0.706534
0.711421
0.711975
0.708005
0.704291
0.701970
0.697393
0.691790
0.968738
0.942670
0.896887
0.846450
0.801590
0.763815
0.733832
0.719257
0.715563
0.710432
0.701259
0.696973
0.696196
0.696084
0.696514
0.700077
0.705973
0.707027
0.703159
0.700947
0.702342
0.698577
0.690848
0.946060
0.921162
0.877510
0.829571
0.786960
0.750510
0.720807
0.705862
0.701667
0.696344
0.687367
0.683479
0.683063
0.683002
0.683150
0.686359
0.692066
0.693405
0.690277
0.688937
0.691122
0.687963
0.680582
0.905757
0.882534
0.841812
0.797121
0.755306
0.720916
0.694219
0.678537
0.670864
0.665320
0.659680
0.657044
0.657056
0.657349
0.657805
0.660387
0.664384
0.665723
0.664199
0.663133
0.662990
0.660201
0.655884
0.848066
0.826472
0.788435
0.748049
0.710516
0.679028
0.653410
0.637399
0.628857
0.623216
0.618518
0.617095
0.618464
0.619270
0.619329
0.621356
0.624722
0.625917
0.624740
0.623929
0.623945
0.621340
0.617220
0.769473
0.748911
0.711309
0.675373
0.643659
0.615903
0.591455
0.575927
0.568891
0.563509
0.558167
0.558014
0.562206
0.563482
0.561641
0.563010
0.567857
0.568829
0.565841
0.565472
0.569603
0.567103
0.559027
0.662948
0.644195
0.610072
0.578949
0.552446
0.528947
0.507327
0.493482
0.487478
0.482891
0.478328
0.478929
0.483771
0.485293
0.483294
0.484406
0.488897
0.489604
0.486465
0.486013
0.490102
0.487694
0.479762
0.532726
0.516335
0.488741
0.462183
0.439654
0.420590
0.403819
0.392892
0.387323
0.384069
0.381967
0.382768
0.385820
0.387300
0.387087
0.388301
0.390563
0.390962
0.389392
0.388401
0.388301
0.385989
0.382372
0.418769
0.403445
0.378586
0.354902
0.335564
0.320366
0.307777
0.300055
0.296505
0.294765
0.293811
0.294763
0.297106
0.298363
0.298510
0.299543
0.301249
0.301386
0.299864
0.298654
0.297890
0.295689
0.292856
0.346292
0.331218
0.307347
0.285061
0.267734
0.254956
0.245022
0.239529
0.237664
0.237013
0.236672
0.237721
0.239794
0.240849
0.240919
0.241749
0.243173
0.243159
0.241600
0.240317
0.239346
0.237227
0.234710
0.631472
0.607694
0.567338
0.524902
0.488385
0.463265
0.448111
0.441853
0.440788
0.440923
0.441096
0.442606
0.445278
0.447317
0.448648
0.450303
0.451486
0.449683
0.444532
0.438526
0.432690
0.427399
0.423613
0.671177
0.647504
0.607071
0.564341
0.527206
0.501049
0.484803
0.478029
0.477072
0.476992
0.476567
0.477978
0.481029
0.483213
0.484372
0.486107
0.487569
0.485649
0.479991
0.473717
0.467802
0.462338
0.458297
0.736863
0.713171
0.672060
0.628637
0.590577
0.562574
0.544055
0.536313
0.536047
0.535442
0.533164
0.534252
0.538361
0.540671
0.540907
0.542721
0.545581
0.543546
0.536231
0.529577
0.523637
0.517975
0.513523
0.803733
0.780123
0.738796
0.694434
0.654594
0.624326
0.603509
0.593869
0.592188
0.590683
0.587868
0.588631
0.592574
0.594885
0.595218
0.597113
0.600064
0.598072
0.590771
0.584162
0.578201
0.572519
0.568077
0.861950
0.838509
0.797449
0.752151
0.710065
0.677495
0.654491
0.642235
0.637142
0.634427
0.632354
0.632776
0.635330
0.637497
0.638946
0.641025
0.642893
0.641125
0.635437
0.629278
0.623409
0.617897
0.613789
0.906408
0.882864
0.841425
0.795397
0.752089
0.717624
0.692226
0.677656
0.670380
0.666421
0.663886
0.663722
0.665549
0.667478
0.669251
0.671746
0.674174
0.672698
0.667060
0.661085
0.655457
0.650128
0.646117
0.939442
0.915471
0.872906
0.826257
0.782772
0.746902
0.718887
0.702512
0.693937
0.688889
0.685273
0.684342
0.685857
0.687542
0.689270
0.692547
0.696849
0.695601
0.688579
0.682263
0.677218
0.671887
0.667177
0.959202
0.934845
0.891535
0.843980
0.799505
0.762719
0.733912
0.716860
0.707615
0.701852
0.697421
0.695657
0.696502
0.697910
0.699739
0.703294
0.707850
0.706661
0.699503
0.692972
0.687712
0.682167
0.677292
0.970735
0.945905
0.901902
0.852931
0.806398
0.769044
0.741161
0.724503
0.715148
0.709060
0.704102
0.701468
0.701246
0.702357
0.704508
0.707919
0.711189
0.709925
0.703893
0.697319
0.691149
0.685193
0.680606
0.980320
0.954418
0.908392
0.857620
0.809697
0.771998
0.744739
0.728897
0.720312
0.714208
0.708445
0.704965
0.704140
0.705042
0.707357
0.711149
0.714626
0.713297
0.706959
0.699948
0.693487
0.687021
0.681834
0.990362
0.962901
0.913203
0.860361
0.811404
0.773453
0.746581
0.731812
0.725225
0.719331
0.711977
0.707700
0.707055
0.707764
0.709549
0.714006
0.719001
0.717733
0.710059
0.702673
0.697334
0.690528
0.683557
0.991959
0.964114
0.913758
0.860223
0.810754
0.772673
0.746080
0.731851
0.725833
0.720259
0.712879
0.708338
0.707348
0.707772
0.709393
0.713832
0.718920
0.717829
0.710386
0.703240
0.698120
0.691435
0.684491
0.985020
0.958030
0.910129
0.857417
0.808028
0.769964
0.743519
0.729188
0.722233
0.716979
0.711049
0.706771
0.704939
0.705000
0.706799
0.710519
0.714264
0.713477
0.707897
0.701679
0.695970
0.689887
0.684748
0.977670
0.951321
0.904743
0.853067
0.804441
0.766596
0.739933
0.725407
0.718379
0.713353
0.707862
0.703919
0.702192
0.701989
0.703246
0.706475
0.710129
0.709796
0.705165
0.700123
0.695486
0.690235
0.685591
0.966199
0.940401
0.894765
0.844593
0.797885
0.760660
0.733354
0.718568
0.712027
0.707083
0.701254
0.697696
0.696757
0.696518
0.697041
0.700228
0.705039
0.705206
0.700451
0.696472
0.693820
0.689399
0.684302
0.943095
0.918415
0.874809
0.826994
0.782393
0.746387
0.719321
0.704187
0.697231
0.692229
0.686786
0.683834
0.683436
0.683378
0.683720
0.686632
0.691356
0.691883
0.687939
0.684956
0.683252
0.679537
0.674818
0.901878
0.878976
0.838828
0.794474
0.752548
0.718553
0.692728
0.677251
0.669008
0.663873
0.659655
0.657581
0.657534
0.657846
0.658473
0.660765
0.664018
0.664716
0.662591
0.660519
0.658721
0.655551
0.652061
0.843046
0.821951
0.785119
0.745076
0.707357
0.676199
0.651511
0.635971
0.627251
0.622049
0.618444
0.617362
0.618388
0.619198
0.619648
0.621490
0.624167
0.624908
0.623468
0.622012
0.620692
0.617877
0.614612
0.760759
0.741237
0.707138
0.671811
0.639612
0.612104
0.588872
0.573899
0.565678
0.560711
0.557385
0.557359
0.560016
0.561280
0.560980
0.562415
0.565202
0.565898
0.564321
0.563324
0.563371
0.560803
0.556653
0.654734
0.636955
0.606303
0.575628
0.548451
0.525100
0.504711
0.491427
0.484236
0.479991
0.477318
0.477938
0.481145
0.482638
0.482253
0.483504
0.486096
0.486673
0.485090
0.484215
0.484463
0.482082
0.478035
0.529398
0.513326
0.486654
0.460043
0.437013
0.418004
0.401957
0.391496
0.385881
0.382862
0.381317
0.382146
0.384689
0.386135
0.386374
0.387572
0.389487
0.389874
0.388605
0.387593
0.386895
0.384666
0.381791
0.417332
0.402082
0.377437
0.353583
0.333920
0.318698
0.306445
0.299001
0.295519
0.293893
0.293135
0.294098
0.296269
0.297495
0.297750
0.298730
0.300290
0.300478
0.299184
0.298087
0.297201
0.295095
0.292571
0.345657
0.330578
0.306672
0.284185
0.266596
0.253746
0.243956
0.238618
0.236822
0.236198
0.235879
0.236908
0.238923
0.239947
0.240012
0.240802
0.242198
0.242254
0.240861
0.239730
0.238840
0.236806
0.234384
0.629801
0.606203
0.566149
0.524282
0.488362
0.463685
0.448735
0.442479
0.441419
0.441699
0.442185
0.444031
0.446715
0.448209
0.448454
0.448859
0.449163
0.447375
0.443124
0.438396
0.433773
0.429335
0.425987
0.670404
0.646734
0.606179
0.563768
0.527055
0.501286
0.485292
0.478599
0.477763
0.477891
0.477785
0.479546
0.482550
0.484154
0.484211
0.484584
0.484980
0.482993
0.478262
0.473236
0.468516
0.463930
0.460377
0.738311
0.714240
0.671799
0.628192
0.590188
0.562487
0.544367
0.536848
0.536828
0.536526
0.534615
0.536003
0.539748
0.541445
0.540793
0.541102
0.542065
0.539815
0.533979
0.528525
0.523747
0.518954
0.514996
0.805364
0.781364
0.738679
0.694092
0.654266
0.624252
0.603795
0.594377
0.592975
0.591860
0.589539
0.590711
0.594364
0.596084
0.595510
0.595845
0.596757
0.594354
0.588302
0.582643
0.577661
0.572741
0.568744
0.861536
0.838108
0.796948
0.751923
0.710199
0.677889
0.654991
0.642794
0.637922
0.635659
0.634256
0.635373
0.638142
0.639807
0.640075
0.640647
0.641163
0.638762
0.633188
0.627480
0.622209
0.617245
0.613493
0.904910
0.881673
0.840830
0.795488
0.752882
0.718706
0.693189
0.678515
0.671315
0.667828
0.666144
0.666883
0.669220
0.670743
0.671269
0.672331
0.673548
0.671222
0.665118
0.659076
0.653619
0.648560
0.644765
0.937075
0.913689
0.872479
0.826995
0.784959
0.749438
0.720738
0.704060
0.695436
0.690808
0.688066
0.688142
0.690430
0.691751
0.692090
0.694002
0.697576
0.695309
0.686969
0.680078
0.674623
0.669285
0.664808
0.957377
0.933646
0.891778
0.845481
0.802562
0.766225
0.736817
0.719514
0.710194
0.704705
0.700893
0.699851
0.701257
0.702210
0.702677
0.704950
0.708818
0.706560
0.697924
0.690578
0.684642
0.678896
0.674167
0.970660
0.946290
0.903209
0.855233
0.809723
0.772954
0.745200
0.728587
0.719231
0.713191
0.708345
0.705793
0.705484
0.705932
0.706884
0.709072
0.711217
0.708940
0.701982
0.694626
0.687796
0.681540
0.676954
0.981482
0.955954
0.910625
0.860744
0.813737
0.776757
0.749958
0.734379
0.725872
0.719581
0.713392
0.709389
0.708024
0.708033
0.709078
0.711591
0.713730
0.711471
0.704550
0.696829
0.689503
0.682683
0.677653
0.992805
0.965641
0.916000
0.863970
0.815777
0.778634
0.752509
0.738149
0.731766
0.725523
0.717320
0.712209
0.710835
0.710508
0.710843
0.713766
0.716843
0.714681
0.707004
0.698903
0.691895
0.684685
0.678617
0.994472
0.966890
0.916520
0.863751
0.815016
0.777723
0.751860
0.738005
0.732138
0.726176
0.717931
0.712543
0.710832
0.710280
0.710564
0.713585
0.716850
0.714858
0.707305
0.699313
0.692389
0.685207
0.679129
0.986642
0.959879
0.912327
0.860306
0.811688
0.774280
0.748253
0.734070
0.727007
0.721458
0.715085
0.710248
0.707893
0.707248
0.708140
0.710987
0.713774
0.712040
0.705463
0.698089
0.691091
0.684379
0.679290
0.979209
0.952903
0.906226
0.855008
0.807049
0.769653
0.743070
0.728374
0.720965
0.715829
0.710521
0.706608
0.704807
0.704261
0.704998
0.707882
0.711423
0.710058
0.703448
0.696699
0.690630
0.684622
0.679836
0.968965
0.942805
0.895801
0.845640
0.799433
0.762434
0.734831
0.719502
0.712134
0.707293
0.702514
0.699699
0.699580
0.699354
0.699355
0.702863
0.709240
0.708327
0.699815
0.693369
0.689094
0.683835
0.678466
0.945179
0.920076
0.874983
0.826998
0.782707
0.746805
0.719417
0.703793
0.696124
0.691422
0.687297
0.685361
0.686006
0.686122
0.686048
0.689345
0.695710
0.695226
0.687600
0.682256
0.679054
0.674590
0.669635
0.901369
0.878335
0.837772
0.793329
0.751502
0.717594
0.691779
0.676285
0.667966
0.663292
0.660069
0.658830
0.659367
0.659814
0.660256
0.662442
0.665887
0.665767
0.661818
0.658340
0.655520
0.651847
0.648256
0.841358
0.820236
0.783348
0.743115
0.705255
0.674182
0.649820
0.634648
0.626191
0.621556
0.618831
0.618440
0.619883
0.620745
0.620957
0.622475
0.624967
0.625135
0.622734
0.620561
0.618758
0.615693
0.612340
0.758107
0.738663
0.704944
0.669372
0.637046
0.609606
0.586722
0.572316
0.564362
0.559992
0.557621
0.558203
0.561167
0.562414
0.561853
0.563002
0.565815
0.566185
0.563923
0.562627
0.562702
0.560090
0.555760
0.652450
0.634704
0.604355
0.573320
0.545888
0.522583
0.502628
0.489992
0.483102
0.479378
0.477495
0.478548
0.481932
0.483353
0.482719
0.483730
0.486431
0.486887
0.484935
0.484048
0.484542
0.482257
0.478102
0.528546
0.512377
0.485551
0.458492
0.435042
0.416056
0.400515
0.390648
0.385427
0.382753
0.381552
0.382548
0.385117
0.386453
0.386480
0.387452
0.389312
0.389727
0.388540
0.387721
0.387240
0.385181
0.382397
0.417390
0.402049
0.377206
0.352989
0.332996
0.317765
0.305846
0.298802
0.295578
0.294078
0.293373
0.294315
0.296419
0.297526
0.297622
0.298462
0.299991
0.300281
0.299204
0.298375
0.297725
0.295796
0.293377
0.346245
0.331119
0.307074
0.284323
0.266473
0.253591
0.244013
0.238909
0.237209
0.236549
0.236125
0.237030
0.238925
0.239831
0.239777
0.240483
0.241878
0.242054
0.240895
0.240039
0.239384
0.237507
0.235168
0.629560
0.606089
0.565970
0.524725
0.489611
0.465429
0.450614
0.444474
0.443772
0.444064
0.444254
0.446105
0.448774
0.449648
0.448619
0.447858
0.447414
0.445578
0.441957
0.438269
0.434779
0.431051
0.427970
0.672406
0.648486
0.606704
0.564537
0.528623
0.503307
0.487363
0.481039
0.481319
0.481507
0.480449
0.482063
0.485261
0.486190
0.484615
0.483698
0.483332
0.481228
0.476995
0.472967
0.469487
0.465631
0.462251
0.750242
0.724797
0.674381
0.629963
0.593330
0.566000
0.547035
0.540494
0.544944
0.544778
0.538731
0.539576
0.544730
0.545673
0.541851
0.540550
0.540378
0.537882
0.532600
0.528080
0.525341
0.521266
0.516651
0.817742
0.792320
0.741552
0.696072
0.657576
0.627849
0.606422
0.597927
0.600968
0.600056
0.593734
0.594476
0.599614
0.600606
0.596845
0.595532
0.595249
0.592451
0.586720
0.581783
0.578704
0.574423
0.569723
0.864713
0.840929
0.798357
0.753444
0.712711
0.680617
0.657124
0.645093
0.641399
0.639375
0.637259
0.638566
0.641941
0.643017
0.641489
0.640753
0.640771
0.637815
0.631595
0.626162
0.621696
0.617205
0.613435
0.906321
0.883122
0.842134
0.797521
0.756726
0.722701
0.695689
0.680585
0.673783
0.670540
0.668885
0.670225
0.673443
0.674521
0.673393
0.673477
0.675191
0.672156
0.664104
0.657722
0.652721
0.647909
0.643933
0.939570
0.916378
0.874618
0.830875
0.797065
0.761647
0.725135
0.707115
0.700849
0.696396
0.691436
0.692442
0.698081
0.699073
0.695808
0.697556
0.708287
0.705200
0.687961
0.679543
0.675223
0.669882
0.663711
0.960542
0.937007
0.894573
0.850033
0.815388
0.779205
0.742025
0.723410
0.716441
0.711024
0.704803
0.704490
0.709094
0.709645
0.706515
0.708691
0.719783
0.716702
0.699086
0.690097
0.685166
0.679319
0.672843
0.974221
0.949878
0.906478
0.859254
0.815577
0.779103
0.750074
0.733107
0.724123
0.718031
0.712650
0.710139
0.710277
0.710070
0.709377
0.710777
0.713654
0.710652
0.701448
0.693392
0.686608
0.680303
0.675388
0.988181
0.962267
0.915075
0.865296
0.819194
0.782623
0.755617
0.740261
0.732855
0.726354
0.718651
0.714108
0.712914
0.712037
0.711130
0.712582
0.714605
0.711729
0.703599
0.695526
0.688290
0.681464
0.676224
1.014739
0.985788
0.923044
0.869676
0.821489
0.784806
0.759164
0.745874
0.744645
0.738094
0.724251
0.718089
0.718649
0.717288
0.713391
0.714856
0.718485
0.715742
0.706171
0.697747
0.692222
0.684991
0.677305
1.016595
0.987191
0.923616
0.869461
0.820683
0.783835
0.758451
0.745626
0.744861
0.738563
0.724682
0.718263
0.718534
0.717014
0.713147
0.714798
0.718693
0.716084
0.706490
0.698035
0.692483
0.685193
0.677439
0.994409
0.967062
0.917038
0.864836
0.816715
0.779651
0.753610
0.739563
0.733420
0.727586
0.719779
0.714474
0.712509
0.711181
0.710320
0.712440
0.715455
0.713002
0.704676
0.696480
0.689291
0.682308
0.676755
0.986188
0.959267
0.910280
0.858908
0.811699
0.774457
0.747190
0.732101
0.724853
0.719576
0.713856
0.710131
0.709297
0.708445
0.707792
0.710718
0.716174
0.713939
0.703633
0.695209
0.688907
0.682407
0.676636
0.981990
0.954213
0.900684
0.849592
0.804894
0.767836
0.738087
0.721849
0.715174
0.710384
0.705160
0.703505
0.708773
0.708663
0.704162
0.709103
0.724334
0.722451
0.703053
0.693373
0.691162
0.685177
0.675638
0.957440
0.930678
0.878991
0.829932
0.787020
0.750962
0.721396
0.704920
0.698035
0.693577
0.689290
0.688772
0.695012
0.695400
0.690934
0.695723
0.711009
0.709578
0.691049
0.682488
0.681393
0.676223
0.667086
0.905379
0.881678
0.839112
0.794179
0.752847
0.718817
0.692109
0.676335
0.668237
0.663979
0.661392
0.661154
0.663304
0.663909
0.663311
0.665725
0.671298
0.670382
0.662707
0.657619
0.654866
0.650754
0.645962
0.843147
0.821588
0.783595
0.742928
0.705485
0.674338
0.649366
0.634310
0.626307
0.622225
0.620189
0.620730
0.623482
0.624392
0.623535
0.624719
0.628040
0.627633
0.623239
0.620398
0.619270
0.616007
0.611447
0.761094
0.741119
0.705157
0.669285
0.639751
0.612266
0.586473
0.572142
0.565045
0.561286
0.559278
0.560964
0.566159
0.567377
0.564709
0.565441
0.570249
0.570285
0.565454
0.564174
0.569194
0.566566
0.557157
0.655488
0.637204
0.604669
0.573263
0.548526
0.525203
0.502499
0.490057
0.484056
0.480873
0.479197
0.481172
0.486671
0.487996
0.485223
0.485834
0.490576
0.490895
0.486700
0.486097
0.491659
0.489485
0.480393
0.529972
0.513467
0.485933
0.458383
0.435101
0.416129
0.400445
0.391025
0.386325
0.383985
0.382992
0.384323
0.387507
0.388686
0.387839
0.388450
0.390709
0.391121
0.389509
0.388965
0.389577
0.387699
0.384153
0.418928
0.403430
0.378224
0.353681
0.333612
0.318398
0.306585
0.299863
0.296898
0.295472
0.294728
0.295664
0.297861
0.298792
0.298458
0.299070
0.300679
0.301036
0.299999
0.299460
0.299353
0.297604
0.294993
0.348031
0.332875
0.308717
0.285798
0.267816
0.254947
0.245523
0.240577
0.238896
0.238111
0.237497
0.238238
0.240010
0.240736
0.240441
0.240994
0.242375
0.242635
0.241651
0.241065
0.240708
0.238991
0.236675
0.628604
0.605443
0.565903
0.525394
0.490956
0.467155
0.452395
0.446105
0.445186
0.445288
0.445318
0.446978
0.449313
0.449602
0.447742
0.446124
0.445062
0.443095
0.439818
0.436710
0.433781
0.430424
0.427510
0.671814
0.648169
0.606902
0.565425
0.530155
0.505191
0.489262
0.482750
0.482788
0.482790
0.481597
0.483045
0.485914
0.486223
0.483741
0.481885
0.480832
0.478569
0.474695
0.471281
0.468401
0.464950
0.461760
0.750300
0.725059
0.675013
0.631176
0.595091
0.568044
0.549031
0.542241
0.546403
0.546066
0.539949
0.540683
0.545539
0.545833
0.541012
0.538666
0.537695
0.534993
0.530086
0.526199
0.524088
0.520452
0.516053
0.818377
0.793101
0.742592
0.697554
0.659469
0.629917
0.608363
0.599571
0.602311
0.601258
0.594921
0.595608
0.600487
0.600846
0.596073
0.593682
0.592547
0.589492
0.584085
0.579736
0.577253
0.573409
0.568929
0.865823
0.842136
0.799755
0.755140
0.714666
0.682604
0.658885
0.646525
0.642560
0.640426
0.638325
0.639627
0.642793
0.643289
0.640815
0.639045
0.638238
0.634973
0.628968
0.624029
0.620091
0.615987
0.612412
0.907990
0.884831
0.843934
0.799466
0.758776
0.724646
0.697309
0.681844
0.674786
0.671460
0.669851
0.671229
0.674292
0.674849
0.672836
0.671935
0.672829
0.669457
0.661568
0.655604
0.651068
0.646595
0.642787
0.941792
0.918598
0.876853
0.833153
0.799366
0.763753
0.726828
0.708424
0.701913
0.697386
0.692468
0.693515
0.699028
0.699518
0.695372
0.696140
0.706031
0.702619
0.685583
0.677597
0.673734
0.668727
0.662723
0.963134
0.939594
0.897163
0.852637
0.817983
0.781601
0.744027
0.725056
0.717854
0.712351
0.706123
0.705784
0.710190
0.710197
0.706169
0.707376
0.717664
0.714324
0.696992
0.688518
0.684117
0.678662
0.672385
0.976915
0.952611
0.909289
0.862141
0.818494
0.781893
0.752586
0.735336
0.726136
0.719918
0.714446
0.711783
0.711577
0.710720
0.709095
0.709547
0.711723
0.708561
0.699736
0.692334
0.686221
0.680414
0.675760
0.990718
0.964933
0.917980
0.868429
0.822482
0.785900
0.758721
0.743139
0.735517
0.728843
0.720964
0.716150
0.714483
0.712841
0.710926
0.711411
0.712796
0.709853
0.702216
0.694944
0.688518
0.682309
0.677409
1.016946
0.988230
0.925922
0.872952
0.825054
0.788456
0.762698
0.749195
0.747713
0.740956
0.726915
0.720440
0.720477
0.718293
0.713332
0.713802
0.716821
0.714043
0.704988
0.697415
0.692740
0.686183
0.678897
1.018641
0.989506
0.926419
0.872709
0.824249
0.787509
0.762011
0.748954
0.747911
0.741415
0.727374
0.720701
0.720507
0.718214
0.713303
0.713949
0.717194
0.714488
0.705319
0.697620
0.692834
0.686166
0.678784
0.996487
0.969353
0.919696
0.867839
0.819952
0.782928
0.756729
0.742423
0.736022
0.730037
0.722171
0.716771
0.714514
0.712558
0.710758
0.711896
0.714175
0.711462
0.703355
0.695678
0.689055
0.682522
0.677226
0.988175
0.961395
0.912629
0.861449
0.814334
0.777027
0.749544
0.734177
0.726705
0.721372
0.715764
0.712168
0.711274
0.709996
0.708546
0.710534
0.715175
0.712483
0.702109
0.693882
0.687859
0.681590
0.675947
0.983767
0.956051
0.902577
0.851513
0.806771
0.769558
0.739558
0.723072
0.716247
0.711529
0.706600
0.705287
0.710729
0.710379
0.705198
0.709258
0.723630
0.721136
0.701417
0.691649
0.689457
0.683515
0.674002
0.958851
0.932082
0.880320
0.831136
0.788056
0.751809
0.722048
0.705442
0.698543
0.694298
0.690442
0.690395
0.696930
0.697199
0.692158
0.696137
0.710579
0.708488
0.689518
0.680709
0.679484
0.674261
0.665107
0.906318
0.882544
0.839805
0.794610
0.753008
0.718808
0.692064
0.676371
0.668466
0.664557
0.662468
0.662732
0.665186
0.665706
0.664616
0.666308
0.671126
0.669601
0.661495
0.656140
0.653228
0.649056
0.644263
0.843634
0.821946
0.783688
0.742640
0.704856
0.673597
0.648787
0.634066
0.626475
0.622857
0.621330
0.622322
0.625326
0.626131
0.624815
0.625366
0.628062
0.627168
0.622440
0.619395
0.618144
0.614876
0.610376
0.761232
0.741095
0.704823
0.668488
0.638585
0.611054
0.585587
0.571805
0.565280
0.562041
0.560498
0.562535
0.567895
0.568968
0.565857
0.566047
0.570379
0.570075
0.565023
0.563625
0.568566
0.566002
0.556735
0.655652
0.637193
0.604314
0.572411
0.547287
0.523964
0.501670
0.489854
0.484443
0.481732
0.480403
0.482591
0.488146
0.489291
0.486111
0.486270
0.490657
0.490775
0.486489
0.485878
0.491439
0.489386
0.480461
0.530546
0.513873
0.486003
0.457997
0.434359
0.415392
0.400089
0.391194
0.386945
0.384898
0.384067
0.385458
0.388592
0.389565
0.388373
0.388625
0.390623
0.390932
0.389348
0.388904
0.389620
0.387877
0.384453
0.419956
0.404351
0.378914
0.354045
0.333711
0.318491
0.306934
0.300520
0.297755
0.296388
0.295616
0.296479
0.298552
0.299271
0.298648
0.298982
0.300405
0.300713
0.299749
0.299350
0.299382
0.297749
0.295211
0.349361
0.334164
0.309890
0.286774
0.268609
0.255723
0.246441
0.241615
0.239922
0.239015
0.238239
0.238824
0.240431
0.240949
0.240401
0.240726
0.241963
0.242194
0.241285
0.240836
0.240615
0.238988
0.236712
0.627361
0.604632
0.566215
0.526462
0.492514
0.468923
0.454089
0.447345
0.445587
0.445292
0.445323
0.446625
0.448333
0.448085
0.445771
0.443589
0.441976
0.439807
0.436661
0.433697
0.430806
0.427493
0.424666
0.669174
0.646242
0.607073
0.566624
0.531784
0.507013
0.491017
0.483709
0.482087
0.481659
0.481208
0.482529
0.484611
0.484369
0.481615
0.479124
0.477356
0.474898
0.471346
0.468191
0.465313
0.461952
0.458989
0.739435
0.715834
0.674082
0.632051
0.595538
0.568628
0.550377
0.542052
0.540981
0.540176
0.538283
0.539454
0.542489
0.542252
0.538393
0.535464
0.533566
0.530693
0.526411
0.522911
0.520084
0.516609
0.513315
0.808161
0.784452
0.742128
0.698719
0.659994
0.630455
0.609641
0.599289
0.596812
0.595284
0.593150
0.594283
0.597355
0.597187
0.593369
0.590372
0.588266
0.585079
0.580430
0.576585
0.573470
0.569841
0.566510
0.865244
0.842037
0.801309
0.757119
0.716165
0.683936
0.660317
0.647114
0.641397
0.638824
0.637541
0.638718
0.640960
0.640909
0.638245
0.635675
0.633582
0.630258
0.625438
0.621231
0.617559
0.613744
0.610592
0.910056
0.886908
0.846286
0.801385
0.759158
0.724669
0.698111
0.682344
0.674370
0.670654
0.669145
0.670046
0.672010
0.671998
0.669777
0.667834
0.666449
0.663122
0.657631
0.652888
0.648843
0.644792
0.641515
0.943732
0.920328
0.879193
0.833912
0.792185
0.756089
0.725932
0.708066
0.698721
0.693887
0.691278
0.691541
0.693645
0.693483
0.690957
0.689819
0.690614
0.687379
0.679877
0.674366
0.670245
0.665902
0.662017
0.965028
0.941279
0.899477
0.853318
0.810638
0.773708
0.742893
0.724483
0.714485
0.708745
0.704926
0.703876
0.704903
0.704241
0.701796
0.701054
0.702266
0.699220
0.691648
0.685926
0.681539
0.676949
0.672906
0.978436
0.954209
0.911452
0.863791
0.818492
0.781359
0.752692
0.735208
0.725203
0.718808
0.713727
0.710784
0.709528
0.708069
0.706169
0.705483
0.705436
0.702668
0.696904
0.691500
0.686656
0.681869
0.678104
0.988495
0.963430
0.919004
0.869934
0.823505
0.786510
0.759130
0.742849
0.733666
0.726886
0.720246
0.715519
0.712822
0.710598
0.708592
0.708210
0.708416
0.705935
0.700444
0.695042
0.690055
0.685045
0.681092
0.998344
0.972033
0.924117
0.873500
0.826384
0.789520
0.762929
0.747880
0.740598
0.733770
0.725161
0.719242
0.716319
0.713593
0.710804
0.710771
0.712075
0.709776
0.703493
0.697786
0.692948
0.687710
0.683163
0.999489
0.972854
0.924356
0.873141
0.825581
0.788629
0.762316
0.747732
0.740915
0.734385
0.725845
0.719822
0.716740
0.713925
0.711151
0.711199
0.712593
0.710273
0.703848
0.697979
0.692990
0.687622
0.682984
0.992107
0.966056
0.919779
0.868913
0.821096
0.783838
0.757332
0.742391
0.734558
0.728603
0.722142
0.717096
0.713961
0.711489
0.709540
0.709480
0.710089
0.707577
0.701600
0.695723
0.690353
0.684971
0.680709
0.984605
0.958747
0.912783
0.862206
0.814617
0.777070
0.749848
0.734377
0.726333
0.721082
0.716169
0.712683
0.710776
0.708991
0.707310
0.707432
0.708550
0.705850
0.699047
0.692894
0.687660
0.682349
0.677989
0.973982
0.947989
0.901038
0.850996
0.804727
0.767313
0.738973
0.722961
0.715172
0.710596
0.706815
0.705061
0.705812
0.704892
0.702557
0.703459
0.707250
0.704555
0.695120
0.688450
0.684240
0.679127
0.673875
0.949149
0.924002
0.878573
0.830254
0.785538
0.749112
0.721164
0.705213
0.697542
0.693511
0.690772
0.690271
0.692151
0.691915
0.689810
0.690714
0.694549
0.692126
0.683207
0.677169
0.673588
0.668976
0.664007
0.903725
0.880500
0.839442
0.794275
0.751710
0.717344
0.691461
0.676280
0.668611
0.665011
0.663318
0.663582
0.665099
0.665305
0.664231
0.664289
0.665491
0.663578
0.658333
0.654053
0.650731
0.646884
0.643323
0.842274
0.820829
0.783253
0.741964
0.703159
0.671797
0.647951
0.633843
0.626670
0.623448
0.622293
0.623264
0.625530
0.626093
0.624880
0.624525
0.625161
0.623874
0.620393
0.617538
0.615260
0.612164
0.609055
0.757841
0.738018
0.703551
0.666738
0.633491
0.605946
0.583959
0.571233
0.564989
0.562200
0.561323
0.563000
0.566559
0.567380
0.565424
0.564963
0.566386
0.565707
0.562625
0.560810
0.560329
0.557872
0.554200
0.652314
0.634127
0.602922
0.570521
0.542110
0.518810
0.500004
0.489278
0.484178
0.481883
0.481147
0.482900
0.486570
0.487453
0.485525
0.485190
0.486863
0.486660
0.484266
0.483184
0.483365
0.481385
0.477958
0.529835
0.513201
0.485444
0.457057
0.432564
0.413598
0.399224
0.390988
0.387192
0.385441
0.384779
0.386004
0.388483
0.389220
0.388181
0.388075
0.389159
0.389232
0.388041
0.387428
0.387143
0.385455
0.383102
0.420142
0.404482
0.378944
0.353738
0.332927
0.317683
0.306571
0.300520
0.297988
0.296735
0.296014
0.296792
0.298570
0.299068
0.298284
0.298287
0.299246
0.299374
0.298480
0.298028
0.297744
0.296150
0.293989
0.349953
0.334684
0.310253
0.286868
0.268427
0.255498
0.246393
0.241729
0.240092
0.239153
0.238313
0.238808
0.240247
0.240553
0.239738
0.239756
0.240707
0.240790
0.239850
0.239392
0.239135
0.237528
0.235323
0.628668
0.606125
0.568079
0.528792
0.495232
0.471708
0.456620
0.449498
0.447278
0.446499
0.446011
0.446747
0.447982
0.447260
0.444454
0.441901
0.439991
0.437599
0.434271
0.431136
0.428079
0.424609
0.421669
0.670698
0.647969
0.609248
0.569360
0.534990
0.510303
0.493969
0.486107
0.483812
0.482877
0.482068
0.482974
0.484766
0.484032
0.480572
0.477559
0.475429
0.472755
0.469087
0.465867
0.462884
0.459390
0.456318
0.741181
0.717808
0.676664
0.635248
0.599135
0.572289
0.553674
0.544539
0.542283
0.540948
0.539190
0.540287
0.543611
0.542874
0.537748
0.534068
0.531814
0.528753
0.524369
0.520927
0.518044
0.514484
0.511152
0.810544
0.786976
0.745111
0.702152
0.663676
0.634102
0.612868
0.601667
0.597981
0.595911
0.593915
0.594987
0.598368
0.597715
0.592636
0.588891
0.586442
0.583155
0.578565
0.574936
0.571881
0.568239
0.564906
0.868783
0.845500
0.804725
0.760600
0.719694
0.687247
0.663081
0.649193
0.642747
0.639636
0.637969
0.638735
0.640717
0.640205
0.636837
0.633690
0.631169
0.627899
0.623573
0.619866
0.616509
0.612800
0.609642
0.914821
0.891342
0.850154
0.804872
0.762379
0.727445
0.700228
0.683877
0.675438
0.671205
0.669059
0.669340
0.670868
0.670403
0.667596
0.665044
0.662996
0.659905
0.655531
0.651775
0.648418
0.644674
0.641446
0.949817
0.925820
0.883476
0.837424
0.795069
0.758330
0.727468
0.709051
0.699424
0.694127
0.690779
0.690387
0.692147
0.691509
0.688159
0.686052
0.685204
0.682385
0.677361
0.673588
0.670665
0.666914
0.663203
0.970859
0.946515
0.903491
0.856486
0.813058
0.775374
0.743784
0.724803
0.714567
0.708485
0.704108
0.702585
0.703384
0.702268
0.698954
0.697192
0.696799
0.694313
0.689476
0.685847
0.683025
0.679308
0.675586
0.982171
0.957662
0.914416
0.866208
0.820342
0.782452
0.752904
0.734785
0.724444
0.717882
0.712690
0.709647
0.708264
0.706431
0.703871
0.702485
0.701986
0.699874
0.695885
0.692455
0.689377
0.685709
0.682398
0.989644
0.964728
0.920713
0.871626
0.824894
0.787227
0.758935
0.741896
0.732192
0.725416
0.719197
0.714839
0.712246
0.709715
0.707086
0.706184
0.706595
0.704814
0.700524
0.696997
0.694026
0.690353
0.686903
0.995762
0.970193
0.924524
0.874642
0.827741
0.790320
0.762618
0.746595
0.738193
0.731489
0.724134
0.719006
0.716295
0.713327
0.710091
0.709842
0.712368
0.710759
0.704664
0.700644
0.698199
0.694424
0.690133
0.996349
0.970550
0.924461
0.874115
0.826867
0.789431
0.762072
0.746563
0.738678
0.732327
0.725123
0.719995
0.717209
0.714164
0.710885
0.710616
0.713122
0.711413
0.705141
0.700956
0.698384
0.694495
0.690113
0.991369
0.965776
0.920467
0.869993
0.822152
0.784444
0.757246
0.741748
0.733595
0.727834
0.722023
0.717649
0.714856
0.712119
0.709375
0.708486
0.708934
0.706894
0.702059
0.698071
0.694797
0.690802
0.687038
0.984609
0.959071
0.913769
0.863347
0.815608
0.777659
0.749987
0.734355
0.726462
0.721402
0.716686
0.713545
0.711828
0.709739
0.707170
0.706056
0.705968
0.703573
0.698656
0.694593
0.691298
0.687188
0.683248
0.973323
0.947753
0.901901
0.852103
0.805782
0.768055
0.739421
0.723643
0.716493
0.712107
0.708056
0.706275
0.707113
0.705826
0.702372
0.701453
0.702250
0.699692
0.693616
0.689417
0.686938
0.682818
0.677975
0.948646
0.923863
0.879430
0.831278
0.786494
0.749826
0.721731
0.706184
0.699285
0.695464
0.692377
0.691761
0.693681
0.693098
0.689944
0.689087
0.689890
0.687440
0.681585
0.677624
0.675384
0.671498
0.666827
0.904326
0.881223
0.840425
0.795148
0.752375
0.717819
0.691941
0.677140
0.670071
0.666732
0.664970
0.665298
0.666875
0.666826
0.665032
0.663991
0.663788
0.661693
0.657530
0.654188
0.651577
0.648156
0.644773
0.842899
0.821505
0.783989
0.742576
0.703672
0.672205
0.648390
0.634698
0.628108
0.625221
0.624158
0.625290
0.627738
0.628086
0.626205
0.625096
0.624965
0.623375
0.620027
0.617263
0.614934
0.612037
0.609315
0.758169
0.738403
0.703927
0.667127
0.634058
0.606505
0.584459
0.572211
0.566653
0.564262
0.563500
0.565376
0.569301
0.569907
0.567137
0.566021
0.566877
0.565806
0.562389
0.560035
0.558463
0.556053
0.553426
0.652499
0.634351
0.603118
0.570705
0.542487
0.519223
0.500423
0.490244
0.485861
0.483965
0.483319
0.485225
0.489229
0.489891
0.487189
0.486290
0.487505
0.486903
0.484050
0.482307
0.481305
0.479306
0.476887
0.530261
0.513601
0.485758
0.457178
0.432599
0.413660
0.399510
0.391790
0.388551
0.387115
0.386542
0.387844
0.390407
0.390934
0.389396
0.388853
0.389589
0.389334
0.387783
0.386795
0.386067
0.384361
0.382333
0.420902
0.405172
0.379485
0.354046
0.333063
0.317830
0.306940
0.301234
0.299021
0.297948
0.297296
0.298118
0.299885
0.300191
0.299039
0.298664
0.299308
0.299183
0.298072
0.297448
0.296999
0.295399
0.293349
0.350849
0.335507
0.310929
0.287339
0.268741
0.255814
0.246870
0.242412
0.240930
0.240062
0.239247
0.239761
0.241161
0.241288
0.240157
0.239836
0.240507
0.240388
0.239307
0.238765
0.238457
0.236850
0.234676
0.631692
0.609137
0.570865
0.531769
0.498460
0.474940
0.459645
0.452401
0.450145
0.448927
0.447609
0.447731
0.448887
0.447802
0.444293
0.441545
0.439632
0.437059
0.433289
0.429786
0.426475
0.422760
0.419583
0.675287
0.652314
0.612614
0.572807
0.538803
0.514201
0.497638
0.489725
0.487690
0.486340
0.484492
0.484916
0.487378
0.486254
0.481278
0.477837
0.475798
0.472917
0.468613
0.465021
0.461853
0.458093
0.454688
0.752210
0.727816
0.681528
0.639503
0.603623
0.576913
0.558112
0.549154
0.548198
0.546510
0.543012
0.544167
0.552414
0.551266
0.540296
0.535536
0.533691
0.530389
0.524766
0.520858
0.518807
0.514964
0.510252
0.822005
0.797326
0.750185
0.706491
0.668188
0.638704
0.617233
0.606181
0.603764
0.601360
0.597686
0.598864
0.607213
0.606174
0.595253
0.590422
0.588369
0.584908
0.579223
0.575239
0.573134
0.569248
0.564511
0.875003
0.851178
0.808859
0.764498
0.724026
0.691510
0.666668
0.652585
0.646410
0.642930
0.640273
0.640669
0.643606
0.642768
0.637703
0.634085
0.631663
0.628393
0.623841
0.620170
0.617023
0.613191
0.609653
0.921080
0.897012
0.854452
0.808963
0.767354
0.732114
0.703314
0.686383
0.678017
0.673408
0.670356
0.670236
0.672431
0.671689
0.667553
0.664597
0.662552
0.659636
0.655536
0.652256
0.649547
0.645872
0.642233
0.959202
0.934206
0.888808
0.842698
0.805642
0.768343
0.730958
0.711240
0.701890
0.696242
0.691702
0.691248
0.696907
0.696017
0.688104
0.685166
0.684104
0.681615
0.677375
0.674645
0.674607
0.671184
0.665397
0.979937
0.954588
0.908504
0.861343
0.823084
0.784686
0.746424
0.726053
0.716078
0.709764
0.704429
0.703079
0.707930
0.706617
0.698717
0.696082
0.695532
0.693495
0.689638
0.687372
0.687808
0.684688
0.679005
0.987040
0.961985
0.917618
0.869007
0.823737
0.785098
0.753453
0.734470
0.724111
0.717519
0.712138
0.709369
0.708947
0.707011
0.703285
0.701503
0.701461
0.699879
0.696501
0.694420
0.693116
0.690288
0.686858
0.992406
0.967235
0.922757
0.873384
0.826831
0.788439
0.758588
0.740852
0.731156
0.724536
0.718524
0.714821
0.713335
0.710794
0.707188
0.706248
0.708259
0.707037
0.702294
0.699934
0.699141
0.696498
0.692755
0.997073
0.971484
0.925925
0.876178
0.831701
0.793600
0.762344
0.745588
0.737444
0.731031
0.723903
0.719901
0.719491
0.716631
0.711754
0.712257
0.720388
0.719338
0.708821
0.705361
0.706301
0.703638
0.697752
0.997186
0.971452
0.925609
0.875518
0.830769
0.792721
0.761873
0.745670
0.738079
0.732062
0.725145
0.721229
0.720817
0.717898
0.712932
0.713350
0.721402
0.720217
0.709522
0.705939
0.706831
0.704102
0.698129
0.992602
0.967010
0.921664
0.871229
0.823681
0.785443
0.757016
0.741007
0.733060
0.727597
0.722153
0.718675
0.717361
0.714661
0.710661
0.709552
0.711442
0.709856
0.704541
0.701861
0.701022
0.698196
0.694130
0.986884
0.961212
0.915412
0.864996
0.817820
0.779423
0.750407
0.734439
0.727082
0.722262
0.717471
0.714893
0.714764
0.712649
0.708434
0.706709
0.706876
0.704858
0.700503
0.698068
0.697142
0.694088
0.689825
0.978615
0.952535
0.904576
0.854850
0.810750
0.772705
0.741250
0.725207
0.719840
0.715642
0.710356
0.709130
0.717698
0.716311
0.704770
0.702596
0.703247
0.700959
0.695442
0.693126
0.694236
0.690995
0.684379
0.954116
0.928805
0.882218
0.834134
0.791638
0.754745
0.723938
0.708261
0.703229
0.699571
0.695127
0.694926
0.704461
0.703752
0.692551
0.690461
0.691046
0.688729
0.683217
0.680813
0.681806
0.678569
0.672043
0.907271
0.883961
0.842424
0.797148
0.755150
0.720426
0.693520
0.678771
0.672486
0.669324
0.667154
0.667669
0.670589
0.670420
0.666960
0.665263
0.664890
0.662754
0.658668
0.656011
0.654590
0.651556
0.647745
0.845367
0.823825
0.785743
0.744445
0.706499
0.674954
0.650094
0.636433
0.630415
0.627758
0.626616
0.628149
0.631906
0.632114
0.628631
0.626881
0.626860
0.625045
0.621031
0.618173
0.616073
0.613335
0.610610
0.763386
0.743281
0.706071
0.669765
0.640188
0.612654
0.587114
0.574523
0.569518
0.567416
0.566658
0.569397
0.575830
0.576274
0.570764
0.568849
0.571175
0.569710
0.563761
0.560454
0.558212
0.555775
0.553523
0.657453
0.638972
0.605085
0.573152
0.548446
0.525247
0.503028
0.492600
0.488828
0.487235
0.486569
0.489300
0.495850
0.496330
0.490811
0.489134
0.491870
0.490835
0.485308
0.482473
0.480652
0.478556
0.476514
0.532066
0.515276
0.486999
0.458470
0.434679
0.415802
0.401033
0.393550
0.390859
0.389674
0.389083
0.390670
0.394101
0.394438
0.391672
0.390616
0.391527
0.390925
0.388384
0.386847
0.385759
0.383982
0.382061
0.422319
0.406502
0.380576
0.355044
0.334237
0.319056
0.308115
0.302670
0.300800
0.299897
0.299269
0.300186
0.302195
0.302336
0.300613
0.299874
0.300393
0.300013
0.298460
0.297586
0.296976
0.295347
0.293343
0.352084
0.336681
0.311982
0.288291
0.269683
0.256805
0.247975
0.243720
0.242444
0.241681
0.240900
0.241457
0.242899
0.242886
0.241425
0.240809
0.241269
0.240961
0.239683
0.239031
0.238670
0.237067
0.234919
0.632624
0.610235
0.572212
0.533303
0.500087
0.476634
0.461498
0.454485
0.452318
0.450820
0.448882
0.448333
0.449011
0.447744
0.444321
0.441821
0.440110
0.437470
0.433321
0.429305
0.425546
0.421529
0.418190
0.675990
0.653206
0.613820
0.574297
0.540524
0.516141
0.499877
0.492309
0.490445
0.488883
0.486463
0.486221
0.488182
0.486859
0.481960
0.478740
0.476850
0.473854
0.469138
0.464994
0.461326
0.457199
0.453583
0.752624
0.728440
0.682550
0.640901
0.605394
0.579060
0.560698
0.552195
0.551490
0.549677
0.545692
0.546215
0.553955
0.552600
0.541700
0.537122
0.535360
0.531902
0.525855
0.521379
0.518797
0.514525
0.509535
0.822485
0.797964
0.751139
0.707758
0.669805
0.640722
0.619723
0.609152
0.607020
0.604563
0.600492
0.601117
0.609003
0.607786
0.596936
0.592258
0.590249
0.586633
0.580559
0.576037
0.573407
0.569085
0.564060
0.875996
0.852182
0.809905
0.765612
0.725284
0.693022
0.668552
0.654880
0.648978
0.645484
0.642525
0.642493
0.645082
0.644118
0.639125
0.635635
0.633241
0.629853
0.625015
0.620916
0.617324
0.613114
0.609339
0.922686
0.898464
0.855649
0.809913
0.768152
0.732921
0.704297
0.687627
0.679470
0.674879
0.671645
0.671262
0.673251
0.672451
0.668375
0.665487
0.663425
0.660462
0.656268
0.652777
0.649810
0.645888
0.642082
0.961301
0.936014
0.890093
0.843449
0.805940
0.768394
0.730973
0.711346
0.702129
0.696549
0.691983
0.691467
0.697092
0.696210
0.688303
0.685320
0.684126
0.681662
0.677598
0.674949
0.674928
0.671440
0.665560
0.982023
0.956341
0.909643
0.861809
0.822919
0.784084
0.745589
0.725146
0.715236
0.709071
0.703919
0.702754
0.707756
0.706516
0.698564
0.695776
0.695025
0.693061
0.689546
0.687604
0.688303
0.685311
0.679637
0.988568
0.963234
0.918352
0.869104
0.823180
0.783988
0.751935
0.732733
0.722379
0.716036
0.711092
0.708794
0.708728
0.706922
0.703089
0.701062
0.700816
0.699318
0.696332
0.694748
0.693919
0.691400
0.688094
0.993130
0.967794
0.922994
0.873127
0.825977
0.786985
0.756607
0.738529
0.728775
0.722498
0.717166
0.714206
0.713270
0.710908
0.707125
0.705839
0.707609
0.706473
0.702184
0.700490
0.700393
0.698227
0.694684
0.996985
0.971369
0.925750
0.875701
0.830744
0.792049
0.760178
0.742969
0.734674
0.728657
0.722408
0.719348
0.719617
0.716977
0.711891
0.711981
0.719850
0.718900
0.708899
0.706260
0.708117
0.706062
0.700395
0.996773
0.971093
0.925322
0.875066
0.829934
0.791334
0.759852
0.743143
0.735351
0.729727
0.723726
0.720810
0.721126
0.718453
0.713267
0.713248
0.721023
0.719967
0.709855
0.707182
0.709076
0.707033
0.701324
0.992354
0.966828
0.921553
0.871021
0.823168
0.784442
0.755427
0.738924
0.730788
0.725649
0.720993
0.718436
0.717828
0.715372
0.711157
0.709625
0.711230
0.709803
0.705138
0.703383
0.703504
0.701370
0.697631
0.986854
0.961259
0.915558
0.865108
0.817713
0.778914
0.749381
0.732959
0.725411
0.720818
0.716645
0.714827
0.715311
0.713417
0.709016
0.706901
0.706770
0.704935
0.701286
0.699752
0.699708
0.697297
0.693364
0.978748
0.952762
0.904953
0.855254
0.811014
0.772663
0.740790
0.724365
0.718817
0.714754
0.709901
0.709245
0.718286
0.717072
0.705356
0.702794
0.703055
0.700945
0.696202
0.694730
0.696595
0.693907
0.687597
0.954457
0.929237
0.882795
0.834758
0.792174
0.755068
0.723953
0.707988
0.702807
0.699223
0.695053
0.695233
0.705084
0.704483
0.693120
0.690687
0.690895
0.688709
0.683844
0.682111
0.683681
0.680870
0.674583
0.907903
0.884642
0.843173
0.797918
0.755865
0.721004
0.693909
0.678995
0.672636
0.669513
0.667483
0.668199
0.671277
0.671127
0.667509
0.665547
0.664918
0.662818
0.659074
0.656819
0.655764
0.652996
0.649331
0.846223
0.824685
0.786591
0.745269
0.707286
0.675675
0.650745
0.637064
0.631080
0.628459
0.627341
0.628907
0.632657
0.632781
0.629116
0.627118
0.626859
0.624972
0.621066
0.618374
0.616437
0.613823
0.611171
0.764425
0.744274
0.706954
0.670572
0.640973
0.613430
0.587911
0.575435
0.570584
0.568528
0.567688
0.570315
0.576589
0.576861
0.571143
0.568968
0.571021
0.569392
0.563396
0.560081
0.557838
0.555419
0.553193
0.658480
0.639931
0.605890
0.573837
0.549090
0.525919
0.503793
0.493561
0.489995
0.488464
0.487680
0.490233
0.496554
0.496823
0.491079
0.489135
0.491582
0.490337
0.484673
0.481728
0.479814
0.477681
0.475635
0.532915
0.516049
0.487626
0.458957
0.435093
0.416246
0.401612
0.394340
0.391840
0.390716
0.390038
0.391465
0.394697
0.394830
0.391841
0.390542
0.391203
0.390388
0.387672
0.385996
0.384804
0.382972
0.381030
0.422960
0.407064
0.380997
0.355326
0.334441
0.319284
0.308468
0.303200
0.301484
0.300635
0.299952
0.300756
0.302619
0.302602
0.300695
0.299756
0.300074
0.299521
0.297821
0.296831
0.296141
0.294478
0.292468
0.352550
0.337069
0.312239
0.288421
0.269743
0.256882
0.248154
0.244041
0.242887
0.242171
0.241358
0.241842
0.243189
0.243059
0.241450
0.240669
0.240971
0.240533
0.239149
0.238417
0.238009
0.236401
0.234268
0.631037
0.609042
0.571887
0.533295
0.500184
0.476993
0.462488
0.456128
0.454233
0.452665
0.450335
0.449073
0.448828
0.447525
0.444939
0.443067
0.441701
0.439087
0.434651
0.430041
0.425672
0.421298
0.417838
0.672286
0.650194
0.612615
0.573731
0.540224
0.516303
0.500928
0.494124
0.492366
0.490829
0.488323
0.487248
0.487493
0.486124
0.482849
0.480422
0.478675
0.475657
0.470823
0.466061
0.461672
0.457108
0.453356
0.741494
0.718872
0.679409
0.639334
0.604557
0.578917
0.561613
0.553805
0.552347
0.550651
0.547393
0.546622
0.548347
0.546946
0.541999
0.538776
0.536725
0.533209
0.527657
0.522703
0.518477
0.513688
0.509389
0.811145
0.788153
0.747702
0.705869
0.668642
0.640307
0.620457
0.610646
0.607860
0.605623
0.602388
0.601827
0.603759
0.602509
0.597600
0.594216
0.591853
0.588106
0.582467
0.577444
0.573099
0.568214
0.563887
0.871546
0.848326
0.807771
0.763919
0.723503
0.691837
0.668791
0.656105
0.650472
0.647322
0.644762
0.644258
0.645170
0.644226
0.640973
0.638087
0.635522
0.631908
0.626886
0.622092
0.617585
0.612821
0.608921
0.919757
0.895797
0.853803
0.807770
0.764808
0.729914
0.703264
0.687701
0.679909
0.675736
0.673034
0.672513
0.673389
0.672686
0.669932
0.667421
0.665110
0.661874
0.657439
0.653256
0.649307
0.644897
0.641136
0.956755
0.931810
0.887532
0.839787
0.795838
0.758368
0.727587
0.709487
0.700233
0.695139
0.691779
0.691168
0.692916
0.692215
0.688588
0.686107
0.684389
0.681635
0.677610
0.674364
0.671777
0.667894
0.663822
0.977788
0.952367
0.907139
0.858039
0.812503
0.773519
0.741424
0.722283
0.712215
0.706561
0.702783
0.701763
0.703104
0.702109
0.698350
0.695906
0.694461
0.692171
0.688814
0.686412
0.684656
0.681359
0.677567
0.986879
0.961530
0.916738
0.866644
0.818811
0.779297
0.748560
0.729807
0.719456
0.713612
0.709731
0.708042
0.707689
0.706173
0.703188
0.700963
0.699691
0.697823
0.695180
0.693368
0.691884
0.689161
0.686160
0.991571
0.966233
0.921419
0.870974
0.822530
0.783128
0.753257
0.735175
0.725200
0.719409
0.715276
0.713098
0.712098
0.710045
0.706843
0.704882
0.704530
0.703011
0.700143
0.698675
0.697955
0.695709
0.692750
0.994379
0.968903
0.923788
0.873265
0.825179
0.786056
0.756398
0.738933
0.729729
0.724159
0.719704
0.717383
0.716593
0.714234
0.710458
0.709018
0.710863
0.709564
0.704984
0.703497
0.704172
0.702207
0.698239
0.993959
0.968493
0.923368
0.872798
0.824676
0.785661
0.756290
0.739189
0.730365
0.725120
0.720914
0.718762
0.718050
0.715681
0.711828
0.710298
0.712087
0.710761
0.706198
0.704797
0.705601
0.703732
0.699799
0.990166
0.964869
0.920036
0.869434
0.820816
0.781722
0.752759
0.735778
0.726958
0.722110
0.718686
0.717001
0.716250
0.714175
0.710763
0.708581
0.708122
0.706546
0.703717
0.702524
0.702245
0.700293
0.697414
0.984198
0.958959
0.914143
0.863729
0.815420
0.776334
0.747143
0.730191
0.721690
0.717268
0.714373
0.713423
0.713463
0.711960
0.708752
0.706342
0.705121
0.703249
0.700644
0.699350
0.698764
0.696560
0.693585
0.973328
0.948115
0.902948
0.853334
0.806708
0.768121
0.738240
0.721380
0.713677
0.709663
0.706864
0.706695
0.708753
0.707889
0.703864
0.701497
0.700419
0.698353
0.695230
0.693757
0.693531
0.691061
0.687247
0.949330
0.924869
0.881074
0.833140
0.788201
0.750930
0.721912
0.705574
0.698247
0.694614
0.692306
0.692747
0.695441
0.695083
0.691392
0.689216
0.688188
0.686077
0.682803
0.681056
0.680542
0.677922
0.674089
0.906139
0.883192
0.842639
0.797448
0.754546
0.719614
0.693208
0.677977
0.670744
0.667508
0.666097
0.666955
0.668931
0.668874
0.666526
0.664543
0.663299
0.661278
0.658348
0.656291
0.654793
0.652167
0.649241
0.845539
0.824135
0.786535
0.745054
0.706088
0.674450
0.650425
0.636732
0.630326
0.627540
0.626456
0.627605
0.629949
0.630003
0.627547
0.625633
0.624651
0.622829
0.619907
0.617667
0.615821
0.613298
0.610830
0.761622
0.741656
0.706656
0.669617
0.636544
0.608982
0.586979
0.575132
0.570203
0.567943
0.566747
0.568164
0.571476
0.571526
0.568162
0.566243
0.566147
0.564579
0.561140
0.558779
0.557140
0.554785
0.552324
0.655954
0.637527
0.605635
0.572855
0.544586
0.521400
0.502847
0.493305
0.489717
0.487983
0.486796
0.488060
0.491264
0.491249
0.487906
0.486205
0.486458
0.485217
0.482058
0.480008
0.478681
0.476559
0.474208
0.532974
0.516061
0.487715
0.458708
0.433941
0.415092
0.401334
0.394274
0.391681
0.390412
0.389491
0.390260
0.392174
0.392070
0.389865
0.388594
0.388556
0.387664
0.385612
0.384220
0.383173
0.381297
0.379222
0.422967
0.406996
0.380867
0.355007
0.333787
0.318618
0.308102
0.302936
0.301207
0.300277
0.299416
0.299867
0.301165
0.300983
0.299273
0.298297
0.298321
0.297673
0.296122
0.295148
0.294451
0.292741
0.290673
0.352403
0.336830
0.311855
0.287883
0.269063
0.256178
0.247533
0.243495
0.242376
0.241627
0.240689
0.240962
0.242054
0.241822
0.240237
0.239420
0.239602
0.239084
0.237668
0.236873
0.236411
0.234778
0.232638
0.629979
0.608273
0.571591
0.533298
0.500424
0.477658
0.463935
0.458525
0.457352
0.455886
0.453083
0.451201
0.450489
0.449199
0.447077
0.445782
0.444855
0.442324
0.437603
0.432532
0.427776
0.423087
0.419401
0.670176
0.648484
0.611660
0.573239
0.540156
0.516852
0.502463
0.496852
0.496043
0.494710
0.491692
0.489882
0.489442
0.488059
0.485412
0.483618
0.482255
0.479276
0.474160
0.468937
0.464220
0.459282
0.455158
0.737316
0.715336
0.677455
0.638196
0.604315
0.579506
0.563200
0.556834
0.556829
0.555464
0.551389
0.549670
0.550037
0.548596
0.544877
0.542380
0.540560
0.537027
0.531321
0.526015
0.521812
0.516583
0.511478
0.806705
0.784308
0.745381
0.704338
0.668035
0.640582
0.621773
0.613440
0.612176
0.610379
0.606468
0.605093
0.605734
0.604457
0.600740
0.597987
0.595744
0.591888
0.586040
0.580629
0.576274
0.570905
0.565733
0.868828
0.845849
0.805820
0.762273
0.722256
0.691326
0.669429
0.658044
0.653513
0.650887
0.648283
0.647468
0.647944
0.647033
0.644273
0.641741
0.639230
0.635390
0.629922
0.624548
0.619619
0.614359
0.609972
0.918163
0.894199
0.852220
0.806076
0.763062
0.728654
0.703038
0.688528
0.681597
0.677994
0.675599
0.675183
0.676026
0.675439
0.672958
0.670586
0.668194
0.664636
0.659673
0.654866
0.650451
0.645558
0.641366
0.956015
0.930913
0.886174
0.837930
0.793313
0.756064
0.726369
0.709135
0.700508
0.696006
0.693262
0.693068
0.695164
0.694669
0.691124
0.688655
0.686803
0.683650
0.679009
0.675215
0.672504
0.668156
0.663345
0.977374
0.951735
0.905924
0.856193
0.809827
0.770859
0.739603
0.721080
0.711466
0.706388
0.703368
0.702971
0.704842
0.704129
0.700419
0.697900
0.696215
0.693454
0.689454
0.686501
0.684634
0.680874
0.676334
0.986357
0.960798
0.915602
0.864982
0.816602
0.776974
0.746537
0.728082
0.718035
0.712722
0.709624
0.708689
0.708876
0.707708
0.704874
0.702493
0.700767
0.698366
0.695177
0.692764
0.690876
0.687685
0.684220
0.990931
0.965418
0.920244
0.869370
0.820523
0.780923
0.751054
0.733026
0.723160
0.717847
0.714567
0.713213
0.712786
0.711140
0.708150
0.705965
0.704887
0.702822
0.699692
0.697817
0.696846
0.694145
0.690635
0.993701
0.968083
0.922590
0.871738
0.823374
0.784010
0.754133
0.736484
0.727094
0.721932
0.718467
0.716986
0.716604
0.714691
0.711325
0.709514
0.709981
0.708199
0.704204
0.702836
0.703932
0.701576
0.696602
0.993111
0.967574
0.922198
0.871450
0.823167
0.783930
0.754256
0.736839
0.727696
0.722768
0.719505
0.718169
0.717866
0.715962
0.712558
0.710718
0.711207
0.709507
0.705658
0.704493
0.705808
0.703630
0.698757
0.989069
0.963805
0.918983
0.868406
0.819753
0.780506
0.751253
0.733891
0.724738
0.720091
0.717405
0.716488
0.716310
0.714697
0.711603
0.709351
0.708364
0.706549
0.703847
0.702568
0.702247
0.700078
0.696886
0.983188
0.958037
0.913353
0.863133
0.814898
0.775733
0.746247
0.728752
0.719703
0.715347
0.713145
0.712937
0.713593
0.712511
0.709520
0.707103
0.705637
0.703680
0.701147
0.699698
0.698869
0.696565
0.693638
0.972732
0.947600
0.902501
0.853114
0.806550
0.767935
0.737814
0.720243
0.711622
0.707555
0.705579
0.706180
0.708557
0.708041
0.704402
0.701954
0.700592
0.698553
0.695716
0.694129
0.693466
0.690990
0.687578
0.949092
0.924697
0.880955
0.833274
0.788453
0.751200
0.721977
0.704954
0.696707
0.692925
0.691249
0.692243
0.695070
0.694941
0.691590
0.689339
0.688073
0.686055
0.683147
0.681377
0.680498
0.677917
0.674508
0.906329
0.883409
0.842901
0.797968
0.755314
0.720448
0.693830
0.678139
0.670381
0.666922
0.665585
0.666510
0.668505
0.668518
0.666282
0.664329
0.663011
0.661106
0.658466
0.656515
0.654987
0.652401
0.649596
0.846794
0.825252
0.787378
0.745984
0.707282
0.675719
0.651500
0.637563
0.630962
0.627896
0.626412
0.627162
0.629026
0.628986
0.626780
0.624922
0.623819
0.622091
0.619527
0.617573
0.616008
0.613503
0.610857
0.764496
0.744118
0.708224
0.670995
0.638171
0.610669
0.588434
0.576501
0.571744
0.569157
0.567048
0.567568
0.569674
0.569495
0.566782
0.564949
0.564431
0.562928
0.560182
0.558384
0.557623
0.555261
0.552051
0.659019
0.640152
0.607299
0.574262
0.546196
0.523051
0.504291
0.494727
0.491377
0.489329
0.487188
0.487512
0.489461
0.489174
0.486445
0.484795
0.484597
0.483365
0.480821
0.479273
0.478776
0.476610
0.473486
0.534709
0.517580
0.488809
0.459690
0.435030
0.416210
0.402363
0.395289
0.392743
0.391240
0.389761
0.389945
0.391228
0.390904
0.388842
0.387559
0.387343
0.386398
0.384489
0.383239
0.382408
0.380454
0.378086
0.423845
0.407781
0.381481
0.355569
0.334381
0.319220
0.308677
0.303520
0.301806
0.300740
0.299558
0.299648
0.300615
0.300304
0.298633
0.297666
0.297619
0.296904
0.295318
0.294306
0.293610
0.291831
0.289645
0.352881
0.337252
0.312187
0.288169
0.269341
0.256444
0.247787
0.243773
0.242684
0.241874
0.240755
0.240801
0.241709
0.241423
0.239883
0.239099
0.239255
0.238677
0.237184
0.236297
0.235769
0.234094
0.231928
0.629664
0.608083
0.571566
0.533450
0.500907
0.478466
0.465223
0.460631
0.460456
0.459095
0.455539
0.453140
0.452191
0.450890
0.448933
0.448027
0.447565
0.445218
0.440410
0.435270
0.430659
0.425839
0.421773
0.669546
0.647963
0.611268
0.573126
0.540767
0.517930
0.503945
0.499444
0.500404
0.499255
0.494861
0.492377
0.491750
0.490321
0.487684
0.486237
0.485394
0.482583
0.477323
0.472140
0.468006
0.462921
0.457971
0.736899
0.714970
0.676756
0.638076
0.606800
0.582643
0.565417
0.560709
0.566871
0.565787
0.556081
0.553156
0.553601
0.552057
0.547786
0.545536
0.545345
0.541959
0.535069
0.530180
0.528834
0.523441
0.515233
0.806103
0.783710
0.744373
0.703891
0.670233
0.643472
0.623750
0.617092
0.622064
0.620636
0.611187
0.608710
0.609498
0.608127
0.603809
0.601228
0.600568
0.596795
0.589685
0.584670
0.583166
0.577614
0.569310
0.868159
0.845105
0.804696
0.761342
0.722256
0.691880
0.670256
0.659987
0.657369
0.655176
0.651550
0.650429
0.651229
0.650304
0.647136
0.644701
0.642583
0.638719
0.632845
0.627465
0.623260
0.617791
0.612321
0.918775
0.894544
0.851578
0.805452
0.763297
0.729263
0.703525
0.689650
0.683881
0.680732
0.678107
0.677850
0.679683
0.679159
0.675813
0.673393
0.671403
0.667725
0.662138
0.657254
0.653598
0.648476
0.643114
0.966347
0.940356
0.886922
0.838454
0.796028
0.758978
0.727155
0.709960
0.702236
0.698190
0.695601
0.696266
0.704572
0.704221
0.694890
0.691981
0.693518
0.690157
0.681625
0.677971
0.678230
0.673623
0.665289
0.988044
0.961479
0.906853
0.856828
0.812559
0.773670
0.740125
0.721450
0.712564
0.707916
0.705174
0.705781
0.714000
0.713504
0.704017
0.701048
0.702738
0.699695
0.691673
0.688761
0.689808
0.685733
0.677611
0.987882
0.961942
0.915495
0.864682
0.816871
0.777254
0.746180
0.727741
0.718105
0.713171
0.710445
0.710150
0.711749
0.710865
0.707240
0.704808
0.703490
0.700750
0.696518
0.693759
0.692620
0.689033
0.684064
0.991922
0.966087
0.919980
0.868904
0.820472
0.780855
0.750459
0.732403
0.722786
0.717792
0.714934
0.714208
0.714816
0.713528
0.710290
0.708278
0.707814
0.705401
0.701070
0.698856
0.698975
0.695809
0.690340
0.995959
0.969891
0.922679
0.871703
0.825825
0.786418
0.753909
0.735969
0.726658
0.721735
0.718646
0.717846
0.718640
0.717152
0.713639
0.712355
0.716638
0.714592
0.706644
0.705530
0.712514
0.709678
0.697928
0.995213
0.969285
0.922290
0.871542
0.825845
0.786610
0.754282
0.736501
0.727339
0.722558
0.719590
0.718869
0.719696
0.718213
0.714702
0.713449
0.717831
0.715959
0.708252
0.707417
0.714667
0.712064
0.700470
0.989539
0.964110
0.918775
0.868340
0.820417
0.781272
0.751402
0.733782
0.724563
0.719956
0.717438
0.716961
0.717509
0.716242
0.713174
0.711266
0.711019
0.709114
0.705587
0.704166
0.704968
0.702491
0.697609
0.984327
0.958972
0.913515
0.863552
0.816301
0.777300
0.747023
0.729132
0.719931
0.715504
0.713337
0.713537
0.715073
0.714249
0.710936
0.708672
0.707691
0.705762
0.702800
0.701221
0.700880
0.698408
0.694663
0.978119
0.952280
0.904015
0.854753
0.811252
0.772810
0.739710
0.721373
0.712683
0.708449
0.706169
0.707362
0.711567
0.711216
0.706101
0.703435
0.702537
0.700612
0.697461
0.695943
0.695988
0.693461
0.689238
0.954891
0.929768
0.882811
0.835261
0.793546
0.756482
0.724261
0.706479
0.698172
0.694151
0.692011
0.693432
0.697947
0.697876
0.692966
0.690445
0.689617
0.687750
0.684624
0.683016
0.682903
0.680327
0.676161
0.908957
0.885734
0.844209
0.799554
0.758097
0.723439
0.695898
0.679820
0.672016
0.668264
0.666369
0.667172
0.669582
0.669527
0.666726
0.664747
0.663723
0.661958
0.659279
0.657460
0.656473
0.653889
0.650563
0.850424
0.828431
0.789312
0.748118
0.710838
0.679458
0.654056
0.639821
0.633502
0.630102
0.627600
0.627831
0.629590
0.629365
0.626834
0.624967
0.624092
0.622449
0.619847
0.618083
0.617378
0.614841
0.611318
0.773454
0.751967
0.711885
0.674735
0.645393
0.618037
0.592347
0.579849
0.576922
0.573957
0.569053
0.568626
0.570706
0.570254
0.566851
0.564965
0.564776
0.563307
0.560462
0.559236
0.562530
0.560096
0.552784
0.668172
0.648182
0.611079
0.578056
0.553470
0.530421
0.508131
0.498046
0.496580
0.494186
0.489255
0.488640
0.490565
0.490008
0.486588
0.484856
0.484960
0.483705
0.480976
0.479914
0.483362
0.481091
0.473909
0.538447
0.520886
0.490966
0.461854
0.438237
0.419458
0.404595
0.397380
0.395268
0.393529
0.391067
0.390714
0.391805
0.391305
0.388999
0.387666
0.387554
0.386538
0.384421
0.383184
0.382978
0.380911
0.377729
0.425769
0.409564
0.382881
0.356982
0.336128
0.320968
0.310086
0.304886
0.303324
0.302128
0.300487
0.300282
0.301128
0.300753
0.299018
0.298071
0.298068
0.297280
0.295528
0.294415
0.293846
0.291978
0.289490
0.354082
0.338415
0.313264
0.289262
0.270514
0.257590
0.248813
0.244776
0.243733
0.242874
0.241577
0.241478
0.242331
0.242067
0.240584
0.239861
0.240035
0.239396
0.237775
0.236762
0.236167
0.234436
0.232208
0.629010
0.607405
0.570792
0.532448
0.499634
0.477062
0.463889
0.459450
0.459375
0.457969
0.454230
0.451600
0.450477
0.449146
0.447314
0.446641
0.446477
0.444460
0.440002
0.435185
0.430833
0.426172
0.422177
0.668487
0.646894
0.610131
0.571775
0.539162
0.516250
0.502424
0.498155
0.499274
0.498120
0.493569
0.490867
0.490065
0.488604
0.486089
0.484873
0.484327
0.481856
0.476961
0.472114
0.468252
0.463342
0.458475
0.735279
0.713367
0.675158
0.636292
0.604789
0.580628
0.563672
0.559294
0.565705
0.564678
0.554846
0.551733
0.551998
0.550419
0.546276
0.544245
0.544333
0.541291
0.534789
0.530248
0.529197
0.523999
0.515881
0.804297
0.781923
0.742596
0.701943
0.668086
0.641362
0.621947
0.615651
0.620905
0.619590
0.610081
0.607475
0.608115
0.606720
0.602515
0.600127
0.599721
0.596281
0.589541
0.584863
0.583647
0.578302
0.570098
0.866604
0.843538
0.803075
0.759554
0.720295
0.689956
0.668602
0.658655
0.656291
0.654244
0.650659
0.649503
0.650240
0.649305
0.646218
0.643951
0.642080
0.638501
0.632921
0.627822
0.623866
0.618588
0.613225
0.917485
0.893238
0.850209
0.803931
0.761615
0.727609
0.702104
0.688493
0.682942
0.679965
0.677471
0.677280
0.679129
0.678628
0.675363
0.673105
0.671360
0.667906
0.662498
0.657792
0.654310
0.649340
0.644075
0.965245
0.939251
0.885773
0.837173
0.794577
0.757556
0.725967
0.708995
0.701448
0.697587
0.695202
0.696016
0.704399
0.704117
0.694906
0.692188
0.694000
0.690799
0.682281
0.678653
0.678964
0.674443
0.666184
0.987066
0.960517
0.905879
0.855771
0.811378
0.772539
0.739208
0.720718
0.711971
0.707498
0.704971
0.705755
0.714086
0.713698
0.704360
0.701595
0.703541
0.700598
0.692478
0.689455
0.690423
0.686351
0.678266
0.986963
0.961053
0.914640
0.863829
0.816018
0.776486
0.745572
0.727275
0.717745
0.712939
0.710377
0.710238
0.711966
0.711208
0.707737
0.705497
0.704364
0.701662
0.697283
0.694303
0.692965
0.689280
0.684291
0.990911
0.965136
0.919133
0.868166
0.819866
0.780389
0.750124
0.732175
0.722621
0.717693
0.714930
0.714311
0.715035
0.713880
0.710809
0.708986
0.708657
0.706235
0.701709
0.699172
0.698973
0.695615
0.690078
0.994744
0.968785
0.921779
0.871047
0.825490
0.786297
0.753868
0.735999
0.726701
0.721774
0.718693
0.717928
0.718790
0.717421
0.714082
0.712985
0.717354
0.715286
0.707158
0.705673
0.712265
0.709184
0.697348
0.993855
0.968079
0.921367
0.870961
0.825686
0.786751
0.754551
0.736850
0.727665
0.722808
0.719738
0.718937
0.719738
0.718335
0.714998
0.713958
0.718460
0.716610
0.708764
0.707588
0.714461
0.711629
0.699959
0.988188
0.962928
0.917909
0.867863
0.820369
0.781600
0.752000
0.734514
0.725268
0.720505
0.717750
0.717037
0.717431
0.716165
0.713261
0.711614
0.711598
0.709798
0.706197
0.704538
0.705074
0.702441
0.697513
0.983078
0.957903
0.912779
0.863227
0.816417
0.777848
0.747934
0.730228
0.721004
0.716353
0.713815
0.713622
0.714858
0.713945
0.710769
0.708787
0.708101
0.706366
0.703441
0.701762
0.701287
0.698757
0.695021
0.977064
0.951404
0.903466
0.854596
0.811489
0.773498
0.740843
0.722736
0.714043
0.709535
0.706765
0.707434
0.711195
0.710670
0.705667
0.703264
0.702676
0.700994
0.697963
0.696448
0.696455
0.693946
0.689778
0.954150
0.929191
0.882529
0.835333
0.793971
0.757333
0.725543
0.707987
0.699666
0.695342
0.692651
0.693475
0.697472
0.697166
0.692305
0.689989
0.689425
0.687788
0.684796
0.683226
0.683111
0.680579
0.676472
0.908654
0.885556
0.844265
0.799910
0.758785
0.724483
0.697273
0.681378
0.673541
0.669470
0.667008
0.667195
0.669087
0.668753
0.665914
0.664055
0.663211
0.661598
0.658996
0.657186
0.656188
0.653611
0.650301
0.850564
0.828652
0.789692
0.748719
0.711707
0.680595
0.655433
0.641353
0.635022
0.631309
0.628228
0.627847
0.629102
0.628584
0.625960
0.624127
0.623333
0.621738
0.619121
0.617298
0.616532
0.613939
0.610370
0.773959
0.752509
0.712513
0.675501
0.646349
0.619172
0.593636
0.581273
0.578395
0.575147
0.569649
0.568637
0.570254
0.569529
0.566013
0.564105
0.563924
0.562412
0.559451
0.558092
0.561293
0.558742
0.551307
0.668875
0.648892
0.611810
0.578837
0.554343
0.531384
0.509172
0.499180
0.497762
0.495140
0.489699
0.488597
0.490147
0.489388
0.485882
0.484117
0.484185
0.482836
0.479929
0.478673
0.481970
0.479553
0.472234
0.539180
0.521597
0.491644
0.462509
0.438888
0.420104
0.405242
0.398053
0.395937
0.394034
0.391245
0.390573
0.391439
0.390840
0.388516
0.387183
0.387032
0.385905
0.383598
0.382134
0.381731
0.379518
0.376247
0.426400
0.410160
0.383417
0.357451
0.336526
0.321286
0.310331
0.305093
0.303507
0.302222
0.300417
0.300066
0.300840
0.300480
0.298804
0.297903
0.297885
0.297002
0.295079
0.293757
0.293004
0.291021
0.288485
0.354606
0.338896
0.313674
0.289584
0.270730
0.257679
0.248776
0.244660
0.243587
0.242697
0.241351
0.241231
0.242123
0.241955
0.240585
0.239934
0.240106
0.239392
0.237630
0.236440
0.235688
0.233875
0.231628
0.627770
0.606008
0.569080
0.530099
0.496378
0.473240
0.459797
0.454907
0.454095
0.452524
0.449168
0.446598
0.445333
0.443948
0.442216
0.441606
0.441557
0.439986
0.436304
0.432172
0.428184
0.423959
0.420480
0.666608
0.644928
0.608010
0.568953
0.535062
0.511548
0.497725
0.492888
0.492637
0.491318
0.487805
0.485340
0.484326
0.482838
0.480596
0.479486
0.478992
0.477001
0.472982
0.468735
0.464829
0.460400
0.456508
0.731600
0.709780
0.672290
0.632529
0.597921
0.573108
0.557738
0.552477
0.553433
0.552255
0.547647
0.545324
0.544946
0.543395
0.540248
0.538410
0.537394
0.534863
0.530357
0.526086
0.522807
0.518137
0.513239
0.800473
0.778234
0.739711
0.698211
0.661264
0.633911
0.616136
0.608991
0.608788
0.607328
0.603073
0.601275
0.601278
0.599914
0.596730
0.594574
0.593087
0.590184
0.585474
0.581056
0.577613
0.572822
0.567879
0.863827
0.840858
0.800775
0.756713
0.716097
0.685255
0.664242
0.653865
0.650158
0.647973
0.645473
0.644561
0.644816
0.643885
0.641433
0.639433
0.637689
0.634673
0.630043
0.625450
0.621235
0.616508
0.612418
0.914102
0.890109
0.847970
0.801319
0.757695
0.723338
0.698501
0.684806
0.678540
0.675455
0.673477
0.673293
0.674174
0.673680
0.671521
0.669700
0.668138
0.665227
0.660677
0.656299
0.652337
0.647856
0.643945
0.952576
0.927470
0.882562
0.833819
0.788404
0.751195
0.722417
0.705889
0.697822
0.693883
0.691780
0.692092
0.694390
0.694136
0.691100
0.689335
0.688532
0.685828
0.680967
0.677083
0.674364
0.670225
0.665692
0.974314
0.948712
0.902820
0.852735
0.805721
0.766840
0.736422
0.718477
0.709312
0.704763
0.702432
0.702647
0.704849
0.704488
0.701359
0.699569
0.698867
0.696366
0.691820
0.688381
0.686139
0.682342
0.677966
0.983448
0.957979
0.912880
0.862216
0.813767
0.774334
0.744351
0.726291
0.716534
0.711623
0.709108
0.708732
0.709370
0.708602
0.706257
0.704462
0.703329
0.701007
0.697279
0.694146
0.691620
0.688120
0.684601
0.987707
0.962384
0.917546
0.867000
0.818604
0.779360
0.749729
0.731943
0.722233
0.717148
0.714247
0.713325
0.713327
0.712097
0.709584
0.707891
0.707121
0.704992
0.701308
0.698484
0.696555
0.693291
0.689601
0.989802
0.964538
0.919764
0.869745
0.822889
0.784090
0.753821
0.736225
0.726810
0.721664
0.718301
0.717050
0.716942
0.715398
0.712505
0.711097
0.711557
0.709667
0.705327
0.702939
0.702910
0.699849
0.694630
0.988799
0.963734
0.919305
0.869689
0.823226
0.784801
0.754875
0.737538
0.728277
0.723139
0.719645
0.718198
0.717899
0.716233
0.713301
0.711938
0.712520
0.710836
0.706772
0.704682
0.704934
0.702094
0.697001
0.984837
0.960087
0.916242
0.866837
0.819545
0.781357
0.752756
0.735719
0.726464
0.721376
0.718041
0.716529
0.715933
0.714340
0.711726
0.710158
0.709736
0.708201
0.705347
0.703399
0.702298
0.699680
0.696380
0.979319
0.954702
0.911016
0.861979
0.815015
0.777087
0.748663
0.731698
0.722586
0.717579
0.714290
0.712979
0.712741
0.711413
0.708869
0.707243
0.706606
0.705200
0.702791
0.701046
0.699808
0.697335
0.694451
0.969541
0.944933
0.900730
0.852410
0.806796
0.769480
0.740873
0.724047
0.715553
0.710675
0.707094
0.706138
0.706876
0.705860
0.702888
0.701232
0.700842
0.699505
0.696982
0.695381
0.694549
0.692119
0.688914
0.946889
0.922961
0.880014
0.833285
0.789301
0.753270
0.725528
0.709249
0.701118
0.696422
0.692934
0.692135
0.693098
0.692275
0.689413
0.687799
0.687394
0.686035
0.683479
0.681800
0.680867
0.678391
0.675194
0.905424
0.882864
0.843043
0.798955
0.757211
0.723370
0.697788
0.682665
0.674876
0.670457
0.667344
0.666429
0.666846
0.666038
0.663723
0.662132
0.661374
0.659909
0.657485
0.655559
0.654012
0.651435
0.648649
0.847249
0.825934
0.788530
0.747779
0.709869
0.679084
0.655579
0.642127
0.635602
0.631599
0.628245
0.627136
0.627457
0.626545
0.624070
0.622311
0.621473
0.619890
0.617275
0.615174
0.613507
0.610832
0.607975
0.766005
0.745729
0.710159
0.673354
0.641179
0.614198
0.592380
0.580925
0.576734
0.573296
0.568977
0.567646
0.568569
0.567561
0.564233
0.562330
0.561979
0.560351
0.557146
0.555036
0.554405
0.551698
0.547715
0.661157
0.642285
0.609552
0.576689
0.549000
0.526109
0.507540
0.498338
0.495560
0.492806
0.488706
0.487463
0.488484
0.487550
0.484289
0.482528
0.482368
0.480848
0.477670
0.475631
0.475103
0.472496
0.468568
0.536996
0.519785
0.490904
0.461714
0.437066
0.418231
0.404380
0.397424
0.394976
0.392965
0.390370
0.389542
0.390121
0.389462
0.387299
0.385991
0.385671
0.384399
0.381923
0.380046
0.378715
0.376331
0.373620
0.425823
0.409642
0.383151
0.357032
0.335641
0.320251
0.309500
0.304259
0.302512
0.301155
0.299393
0.298989
0.299698
0.299387
0.297847
0.296995
0.296908
0.295918
0.293822
0.292210
0.291006
0.288893
0.286525
0.354533
0.338772
0.313477
0.289192
0.270050
0.256791
0.247775
0.243546
0.242371
0.241438
0.240106
0.240024
0.240990
0.240942
0.239708
0.239124
0.239277
0.238485
0.236577
0.235174
0.234189
0.232278
0.230050
0.627015
0.604979
0.567528
0.527799
0.493249
0.469475
0.455556
0.450165
0.448950
0.447280
0.444100
0.441747
0.440599
0.439130
0.437160
0.436348
0.436294
0.435131
0.432270
0.429070
0.425848
0.422166
0.419009
0.665567
0.643645
0.606244
0.566359
0.531429
0.507178
0.492904
0.487524
0.486824
0.485370
0.482047
0.479916
0.479187
0.477639
0.475049
0.473690
0.473207
0.471692
0.468576
0.465298
0.462164
0.458356
0.454904
0.730059
0.708070
0.670252
0.629560
0.593459
0.567805
0.552270
0.546524
0.547119
0.545775
0.541277
0.539434
0.539651
0.538067
0.534321
0.532134
0.531123
0.529146
0.525638
0.522352
0.519748
0.515789
0.511563
0.798945
0.776581
0.737796
0.695411
0.656972
0.628756
0.610798
0.603152
0.602569
0.600897
0.596702
0.595351
0.595937
0.594552
0.590818
0.588400
0.587041
0.584761
0.581052
0.577621
0.574875
0.570837
0.566604
0.862686
0.839635
0.799304
0.754585
0.712955
0.681345
0.659859
0.648892
0.644662
0.642224
0.639791
0.639138
0.639647
0.638702
0.636067
0.634115
0.632799
0.630454
0.626647
0.622956
0.619510
0.615511
0.611989
0.912932
0.888970
0.846753
0.799708
0.755348
0.720414
0.695215
0.681019
0.674239
0.670901
0.668958
0.668884
0.669801
0.669313
0.667272
0.665865
0.665172
0.662925
0.658759
0.654964
0.651544
0.647692
0.644343
0.951097
0.926133
0.881403
0.832460
0.786451
0.748890
0.720069
0.703233
0.694778
0.690611
0.688472
0.688796
0.690770
0.690563
0.688157
0.687279
0.687999
0.685918
0.680691
0.676789
0.673894
0.670236
0.666619
0.972702
0.947311
0.901747
0.851673
0.804327
0.765304
0.734990
0.716877
0.707423
0.702661
0.700233
0.700381
0.702204
0.701885
0.699430
0.698584
0.699432
0.697505
0.692461
0.688820
0.686211
0.682776
0.679277
0.981871
0.956657
0.911949
0.861578
0.813281
0.773891
0.743876
0.725680
0.715685
0.710552
0.707868
0.707344
0.707838
0.707053
0.704945
0.703727
0.703550
0.701747
0.697988
0.694873
0.692294
0.689076
0.686034
0.985870
0.960859
0.916619
0.866685
0.819027
0.779991
0.750072
0.732138
0.722297
0.716964
0.713725
0.712578
0.712479
0.711166
0.708654
0.707267
0.707090
0.705400
0.701832
0.698945
0.696712
0.693635
0.690514
0.987340
0.962513
0.918728
0.869857
0.825296
0.786848
0.755098
0.737212
0.727859
0.722416
0.718382
0.716813
0.716648
0.714941
0.711808
0.710519
0.711386
0.709836
0.705514
0.702718
0.701617
0.698646
0.694551
0.986222
0.961600
0.918181
0.869762
0.825682
0.787742
0.756498
0.739010
0.729888
0.724406
0.720086
0.718145
0.717636
0.715711
0.712493
0.711218
0.712167
0.710787
0.706714
0.704177
0.703319
0.700519
0.696503
0.982755
0.958317
0.915116
0.866426
0.820087
0.782499
0.754135
0.737420
0.728345
0.722881
0.718683
0.716386
0.715214
0.713251
0.710506
0.709137
0.709146
0.707952
0.705186
0.703102
0.701635
0.699060
0.696153
0.977545
0.953163
0.909935
0.861267
0.814674
0.777404
0.749911
0.733734
0.725142
0.719736
0.715235
0.712759
0.711525
0.709719
0.707238
0.705963
0.705873
0.704833
0.702523
0.700813
0.699590
0.697170
0.694350
0.967746
0.943373
0.899633
0.851385
0.805456
0.768808
0.741907
0.726451
0.719326
0.714047
0.708436
0.705836
0.705048
0.703474
0.700908
0.699807
0.700212
0.699234
0.696615
0.695097
0.694531
0.692146
0.688747
0.945452
0.921731
0.879192
0.832440
0.788022
0.752579
0.726516
0.711607
0.704862
0.699773
0.694256
0.691826
0.691278
0.689892
0.687404
0.686294
0.686624
0.685549
0.682819
0.681172
0.680486
0.678021
0.674587
0.904593
0.882200
0.842696
0.798692
0.756913
0.723513
0.698881
0.684602
0.677443
0.672659
0.668304
0.666235
0.665705
0.664406
0.662053
0.660678
0.660322
0.659007
0.656430
0.654407
0.652873
0.650248
0.647339
0.846295
0.825230
0.788348
0.747846
0.710079
0.679600
0.656638
0.643776
0.637766
0.633467
0.629103
0.627160
0.626984
0.625683
0.622905
0.621169
0.620640
0.619063
0.616076
0.613695
0.611856
0.609060
0.606106
0.764081
0.744259
0.709811
0.673505
0.641637
0.614861
0.593332
0.582459
0.579292
0.575650
0.570011
0.568061
0.569323
0.568036
0.563772
0.561806
0.562259
0.560521
0.556183
0.553551
0.552810
0.549917
0.545612
0.659481
0.641018
0.609339
0.576896
0.549430
0.526625
0.508198
0.499463
0.497652
0.494765
0.489532
0.487870
0.489379
0.488280
0.484156
0.482309
0.482867
0.481196
0.476897
0.474308
0.473610
0.470804
0.466590
0.536813
0.519728
0.491161
0.462028
0.437340
0.418456
0.404637
0.397870
0.395725
0.393614
0.390572
0.389533
0.390180
0.389470
0.387094
0.385737
0.385535
0.384147
0.381255
0.378997
0.377370
0.374832
0.372073
0.426316
0.410124
0.383637
0.357409
0.335870
0.320346
0.309515
0.304273
0.302574
0.301129
0.299169
0.298691
0.299459
0.299179
0.297609
0.296775
0.296739
0.295686
0.293376
0.291517
0.290102
0.287890
0.285507
0.355227
0.339416
0.314033
0.289600
0.270280
0.256846
0.247680
0.243347
0.242108
0.241089
0.239663
0.239572
0.240611
0.240637
0.239452
0.238923
0.239119
0.238297
0.236268
0.234701
0.233572
0.231596
0.229366
0.626534
0.604200
0.566204
0.525823
0.490617
0.466354
0.452054
0.446381
0.445319
0.443743
0.440576
0.438612
0.437916
0.436419
0.433952
0.432749
0.432550
0.431614
0.429393
0.427043
0.424687
0.421450
0.418365
0.665030
0.642804
0.604834
0.564200
0.528447
0.503573
0.488888
0.483341
0.483452
0.482034
0.478012
0.476283
0.476437
0.474873
0.471341
0.469444
0.468893
0.467697
0.465278
0.463004
0.461090
0.457826
0.454269
0.729411
0.707129
0.668764
0.627216
0.590024
0.563625
0.547927
0.542727
0.547660
0.546298
0.537589
0.535834
0.538015
0.536401
0.530429
0.527347
0.526342
0.524787
0.522050
0.520073
0.519861
0.516560
0.511273
0.798442
0.775802
0.736475
0.693238
0.653689
0.624659
0.606443
0.599285
0.602945
0.601178
0.592712
0.591369
0.593849
0.592443
0.586579
0.583385
0.582194
0.580422
0.577476
0.575356
0.575015
0.571682
0.566437
0.862676
0.839364
0.798418
0.753001
0.710600
0.678190
0.655954
0.644625
0.641108
0.638482
0.635012
0.634600
0.635997
0.635073
0.631607
0.629496
0.628762
0.626970
0.623633
0.620864
0.618697
0.615350
0.611786
0.913675
0.889436
0.846347
0.798836
0.754255
0.718674
0.692416
0.677611
0.670900
0.667341
0.664888
0.665022
0.666629
0.666196
0.663702
0.662704
0.663437
0.661728
0.657171
0.653774
0.651193
0.647864
0.644587
0.954503
0.928960
0.881867
0.832584
0.787880
0.749884
0.718835
0.701272
0.694364
0.689979
0.685842
0.686428
0.690639
0.690551
0.686374
0.686565
0.690542
0.688944
0.681318
0.676893
0.674373
0.671049
0.667448
0.975862
0.949955
0.902171
0.851965
0.806225
0.766967
0.734513
0.715779
0.707936
0.702976
0.698530
0.698887
0.702905
0.702712
0.698543
0.698840
0.702986
0.701489
0.693886
0.689515
0.687088
0.683864
0.680331
0.981970
0.956670
0.911539
0.861426
0.814400
0.774942
0.743530
0.724898
0.714951
0.709637
0.706498
0.706032
0.707069
0.706359
0.704011
0.703472
0.705015
0.703590
0.698788
0.695419
0.693111
0.690044
0.686884
0.984996
0.960041
0.915950
0.866775
0.821835
0.782866
0.750447
0.731968
0.722290
0.716765
0.712899
0.711775
0.712201
0.710936
0.708096
0.707154
0.708356
0.706974
0.702540
0.699402
0.697515
0.694502
0.691045
0.986415
0.961738
0.918653
0.872193
0.842010
0.803706
0.758185
0.738618
0.729925
0.724212
0.718438
0.716802
0.717802
0.716120
0.712003
0.711230
0.715812
0.714498
0.706832
0.703533
0.704258
0.701243
0.695027
0.985101
0.960641
0.917953
0.871992
0.842357
0.804684
0.759834
0.740792
0.732414
0.726616
0.720395
0.718233
0.718760
0.716793
0.712572
0.711799
0.716424
0.715255
0.707827
0.704749
0.705683
0.702786
0.696593
0.981465
0.957100
0.914034
0.866183
0.822640
0.785479
0.755240
0.738465
0.729966
0.724181
0.718740
0.715947
0.714838
0.712717
0.709627
0.708636
0.709875
0.708920
0.705310
0.702933
0.701794
0.699129
0.695647
0.977123
0.952657
0.908976
0.860533
0.815003
0.778235
0.750699
0.735198
0.727912
0.722149
0.715694
0.712241
0.710632
0.708557
0.705906
0.705093
0.706161
0.705399
0.702453
0.700664
0.699961
0.697453
0.693917
0.972232
0.947326
0.899468
0.850738
0.804718
0.768593
0.742870
0.729173
0.726898
0.721250
0.710199
0.705753
0.704304
0.702377
0.699648
0.699250
0.702455
0.701783
0.697023
0.695550
0.696586
0.694098
0.688858
0.950341
0.926065
0.879366
0.832051
0.787419
0.752420
0.727519
0.714362
0.712507
0.707041
0.696026
0.691736
0.690553
0.688821
0.686139
0.685708
0.688817
0.688014
0.683098
0.681469
0.682387
0.679799
0.674481
0.905395
0.882844
0.842689
0.798637
0.757215
0.724109
0.699772
0.686262
0.680829
0.675671
0.668964
0.665835
0.665294
0.663732
0.660807
0.659808
0.660654
0.659513
0.656052
0.653883
0.653087
0.650311
0.646338
0.846870
0.825753
0.788640
0.748495
0.711930
0.681630
0.657946
0.645467
0.641187
0.636563
0.629905
0.627185
0.627836
0.626358
0.622330
0.620799
0.621788
0.620281
0.615836
0.613102
0.612189
0.609202
0.604878
0.765410
0.745525
0.710808
0.675591
0.648586
0.621949
0.596237
0.585712
0.590145
0.586249
0.572761
0.570131
0.580783
0.579391
0.565400
0.563551
0.569846
0.568091
0.557705
0.554526
0.561067
0.557925
0.545600
0.661071
0.642531
0.610548
0.579149
0.556528
0.533774
0.511009
0.502536
0.508172
0.505102
0.492284
0.490087
0.500804
0.499672
0.486138
0.484360
0.490647
0.488937
0.478661
0.475523
0.481874
0.478845
0.466888
0.537896
0.520752
0.492080
0.463211
0.439593
0.420626
0.405699
0.398992
0.398159
0.395908
0.391313
0.390019
0.391779
0.391095
0.387598
0.386290
0.387238
0.385856
0.381740
0.379150
0.378221
0.375565
0.371796
0.427461
0.411212
0.384623
0.358376
0.337073
0.321420
0.310148
0.304854
0.303542
0.301961
0.299376
0.298783
0.300001
0.299755
0.297790
0.297045
0.297479
0.296484
0.293770
0.291760
0.290565
0.288315
0.285584
0.356458
0.340605
0.315140
0.290622
0.271247
0.257678
0.248307
0.243862
0.242590
0.241429
0.239768
0.239591
0.240689
0.240736
0.239537
0.239116
0.239518
0.238783
0.236697
0.235080
0.233962
0.231999
0.229754
0.625500
0.602929
0.564523
0.523671
0.488022
0.463361
0.448647
0.442594
0.441359
0.440016
0.437415
0.436031
0.435731
0.434393
0.431877
0.430476
0.430091
0.429181
0.427265
0.425354
0.423377
0.420350
0.417340
0.663973
0.641506
0.603107
0.561946
0.525647
0.500229
0.484962
0.478878
0.478681
0.477403
0.473902
0.472750
0.473328
0.471950
0.468401
0.466379
0.465753
0.464686
0.462655
0.460910
0.459474
0.456508
0.453079
0.728347
0.705824
0.667018
0.624880
0.587020
0.559908
0.543433
0.537516
0.541985
0.540647
0.532387
0.531187
0.533830
0.532429
0.526460
0.523347
0.522416
0.521112
0.518839
0.517476
0.517854
0.514947
0.509834
0.797483
0.774606
0.734829
0.690969
0.650687
0.620868
0.601804
0.593879
0.597024
0.595201
0.587073
0.586192
0.589081
0.587880
0.582041
0.578875
0.577832
0.576379
0.573931
0.572446
0.572721
0.569818
0.564769
0.861856
0.838321
0.796956
0.750956
0.707874
0.674722
0.651712
0.639720
0.635773
0.633052
0.629766
0.629654
0.631320
0.630544
0.627122
0.625052
0.624464
0.622976
0.620113
0.617922
0.616306
0.613342
0.609959
0.912790
0.888389
0.844997
0.797052
0.751959
0.715783
0.688894
0.673596
0.666606
0.662948
0.660529
0.660795
0.662538
0.662188
0.659727
0.658764
0.659614
0.658146
0.653965
0.651025
0.648877
0.645831
0.642674
0.953299
0.927676
0.880452
0.830937
0.785949
0.747542
0.716012
0.698130
0.691125
0.686658
0.682407
0.682989
0.687234
0.687189
0.683048
0.683278
0.687350
0.685916
0.678530
0.674405
0.672176
0.669019
0.665460
0.974318
0.948366
0.900518
0.850184
0.804288
0.764769
0.731983
0.713059
0.705207
0.700200
0.695625
0.695953
0.699992
0.699858
0.695747
0.696097
0.700316
0.698915
0.691422
0.687182
0.684879
0.681716
0.678174
0.980139
0.954767
0.909522
0.859270
0.812115
0.772489
0.740882
0.722141
0.712186
0.706860
0.703694
0.703274
0.704410
0.703807
0.701552
0.701088
0.702690
0.701295
0.696483
0.693076
0.690715
0.687607
0.684421
0.982790
0.957744
0.913514
0.864201
0.819160
0.780095
0.747575
0.729032
0.719348
0.713831
0.710000
0.708998
0.709605
0.708508
0.705795
0.704951
0.706208
0.704806
0.700256
0.696925
0.694822
0.691685
0.688202
0.983799
0.959044
0.915848
0.869303
0.839080
0.800757
0.755204
0.735595
0.726903
0.721186
0.715434
0.713948
0.715175
0.713699
0.709731
0.709079
0.713722
0.712360
0.704497
0.700875
0.701230
0.698024
0.691802
0.982184
0.957683
0.914949
0.868987
0.839397
0.801786
0.756953
0.737871
0.729451
0.723599
0.717349
0.715294
0.716023
0.714266
0.710225
0.709621
0.714348
0.713142
0.705481
0.702022
0.702523
0.699393
0.693167
0.978452
0.954084
0.911047
0.863280
0.819871
0.782835
0.752645
0.735816
0.727192
0.721264
0.715724
0.712945
0.711968
0.710030
0.707158
0.706415
0.707847
0.706894
0.703054
0.700308
0.698774
0.695846
0.692256
0.974207
0.949777
0.906194
0.857896
0.812544
0.775934
0.748464
0.732880
0.725390
0.719390
0.712747
0.709217
0.707674
0.705755
0.703347
0.702863
0.704229
0.703528
0.700365
0.698231
0.697175
0.694390
0.690694
0.969546
0.944706
0.897003
0.848437
0.802568
0.766584
0.740917
0.727085
0.724522
0.718562
0.707265
0.702695
0.701296
0.699519
0.697046
0.697054
0.700680
0.700128
0.695142
0.693342
0.694081
0.691314
0.685858
0.948054
0.923840
0.877276
0.830081
0.785533
0.750604
0.725682
0.712319
0.710113
0.704290
0.692991
0.688552
0.687412
0.685854
0.683477
0.683515
0.687106
0.686470
0.681353
0.679409
0.680036
0.677179
0.671643
0.903619
0.881087
0.840975
0.796956
0.755534
0.722377
0.697887
0.684095
0.678284
0.672751
0.665747
0.662476
0.661994
0.660653
0.658110
0.657629
0.658961
0.658011
0.654402
0.651927
0.650815
0.647777
0.643632
0.845532
0.824393
0.787241
0.747029
0.710355
0.679878
0.655924
0.643097
0.638437
0.633462
0.626548
0.623753
0.624540
0.623349
0.619753
0.618771
0.620251
0.618946
0.614372
0.611336
0.610108
0.606875
0.602407
0.764465
0.744526
0.709698
0.674330
0.647129
0.620220
0.594149
0.583240
0.587329
0.583135
0.569447
0.566833
0.577722
0.576669
0.563103
0.561795
0.568571
0.567024
0.556528
0.553067
0.559321
0.555973
0.543534
0.660473
0.641861
0.609726
0.578123
0.555248
0.532183
0.509036
0.500177
0.505490
0.502177
0.489224
0.487095
0.498066
0.497271
0.484137
0.482866
0.489606
0.488119
0.477775
0.474416
0.480542
0.477374
0.465348
0.537635
0.520405
0.491567
0.462475
0.438592
0.419327
0.404057
0.397001
0.395865
0.393404
0.388716
0.387470
0.389404
0.388975
0.385827
0.384963
0.386330
0.385181
0.381071
0.378363
0.377318
0.374609
0.370827
0.427487
0.411153
0.384402
0.357942
0.336401
0.320500
0.308959
0.303385
0.301814
0.300042
0.297348
0.296733
0.298009
0.297897
0.296172
0.295778
0.296580
0.295833
0.293209
0.291203
0.290013
0.287802
0.285113
0.356668
0.340735
0.315116
0.290400
0.270814
0.257045
0.247468
0.242803
0.241308
0.239961
0.238161
0.237895
0.238956
0.239037
0.237988
0.237845
0.238576
0.238098
0.236162
0.234639
0.233614
0.231753
0.229584
0.623575
0.600851
0.562182
0.521037
0.485078
0.460007
0.444694
0.438035
0.436168
0.435116
0.433625
0.433013
0.433114
0.432154
0.430070
0.428747
0.428249
0.427246
0.425350
0.423511
0.421506
0.418502
0.415597
0.661951
0.639347
0.600714
0.559283
0.522675
0.496720
0.480567
0.473457
0.471705
0.470611
0.468878
0.468505
0.469139
0.468188
0.465564
0.463916
0.463334
0.462267
0.460312
0.458618
0.456977
0.454089
0.451023
0.726218
0.703574
0.664577
0.622212
0.584088
0.556259
0.538299
0.530296
0.529270
0.527958
0.524990
0.524893
0.526735
0.525832
0.522008
0.519812
0.519221
0.518028
0.515794
0.514297
0.513542
0.510758
0.506984
0.795337
0.772330
0.732363
0.688239
0.647633
0.617042
0.596474
0.586456
0.584138
0.582270
0.579276
0.579397
0.581458
0.580718
0.576964
0.574700
0.573977
0.572651
0.570298
0.568703
0.567878
0.565097
0.561366
0.859467
0.835829
0.794398
0.748082
0.704503
0.670694
0.646820
0.633833
0.628301
0.625568
0.623687
0.623958
0.625339
0.624862
0.622376
0.620602
0.619808
0.618370
0.615930
0.613924
0.612152
0.609275
0.606257
0.909404
0.885056
0.842139
0.794001
0.748264
0.711594
0.684421
0.668736
0.661195
0.657557
0.655612
0.655897
0.657229
0.657005
0.655092
0.653828
0.653536
0.652008
0.648946
0.646501
0.644415
0.641399
0.638367
0.946194
0.921130
0.876538
0.827205
0.780680
0.741954
0.711543
0.693773
0.685427
0.681006
0.678065
0.678244
0.680142
0.680065
0.677917
0.677186
0.678215
0.676618
0.672122
0.669127
0.667218
0.664047
0.660434
0.966835
0.941433
0.896197
0.846031
0.798557
0.758801
0.727341
0.708684
0.699620
0.694702
0.691425
0.691356
0.693074
0.692916
0.690779
0.690115
0.691204
0.689539
0.684828
0.681586
0.679468
0.676187
0.672544
0.975622
0.950267
0.905400
0.854788
0.806263
0.766397
0.735731
0.717208
0.707326
0.702161
0.699260
0.698839
0.699623
0.699168
0.697353
0.696354
0.696342
0.694599
0.690772
0.687509
0.684741
0.681373
0.678244
0.978681
0.953445
0.908897
0.858648
0.810772
0.771461
0.741188
0.723058
0.713295
0.708000
0.704798
0.704035
0.704510
0.703712
0.701573
0.700444
0.700393
0.698602
0.694630
0.691085
0.688086
0.684605
0.681454
0.979032
0.954002
0.909949
0.860894
0.816265
0.777759
0.745884
0.727881
0.718747
0.713309
0.709173
0.708085
0.708667
0.707588
0.704861
0.703874
0.704799
0.703048
0.698109
0.694205
0.691653
0.688075
0.684202
0.977081
0.952348
0.908835
0.860462
0.816557
0.778780
0.747562
0.729962
0.720936
0.715304
0.710745
0.709174
0.709360
0.708077
0.705353
0.704530
0.705674
0.704119
0.699323
0.695511
0.693030
0.689488
0.685616
0.973321
0.948888
0.905815
0.857397
0.811464
0.774230
0.745996
0.729109
0.719703
0.713837
0.709363
0.707197
0.706528
0.705151
0.703032
0.702377
0.702966
0.701745
0.698216
0.694954
0.692200
0.688814
0.685620
0.968347
0.944088
0.901208
0.852980
0.806882
0.770068
0.742790
0.726355
0.717156
0.711081
0.706095
0.703515
0.702621
0.701329
0.699553
0.699260
0.700128
0.699255
0.696201
0.693422
0.691130
0.687872
0.684537
0.959015
0.934876
0.891785
0.844028
0.798407
0.762165
0.735570
0.719717
0.711695
0.705528
0.699331
0.696537
0.696161
0.695090
0.693200
0.693344
0.695272
0.694647
0.691107
0.688582
0.687377
0.684152
0.679809
0.937921
0.914413
0.872459
0.826075
0.781778
0.746522
0.720542
0.705033
0.697212
0.691088
0.684867
0.682165
0.682013
0.681189
0.679515
0.679842
0.681886
0.681299
0.677725
0.675119
0.673837
0.670550
0.666163
0.898832
0.876511
0.837188
0.793288
0.751487
0.717926
0.692856
0.677741
0.669461
0.663589
0.658404
0.656018
0.655811
0.655206
0.653958
0.654137
0.655327
0.654578
0.651475
0.648531
0.646107
0.642692
0.639192
0.841926
0.820804
0.783826
0.743139
0.705059
0.674054
0.650277
0.636392
0.629299
0.623977
0.618836
0.616738
0.617110
0.616689
0.615128
0.615015
0.615994
0.615010
0.611592
0.608301
0.605548
0.602011
0.598561
0.760964
0.740976
0.706219
0.669486
0.637150
0.609565
0.586867
0.574890
0.570966
0.566451
0.559985
0.558149
0.560440
0.560170
0.556895
0.556475
0.558375
0.557235
0.552525
0.549048
0.547496
0.543966
0.539229
0.657440
0.638746
0.606629
0.573599
0.545501
0.521762
0.502092
0.492248
0.489750
0.486143
0.480274
0.478870
0.481459
0.481361
0.478159
0.477765
0.479700
0.478650
0.474099
0.470831
0.469508
0.466249
0.461734
0.535791
0.518446
0.489376
0.459589
0.434128
0.414351
0.399482
0.391693
0.388699
0.385975
0.382625
0.381765
0.383035
0.383102
0.381718
0.381679
0.382749
0.382031
0.379116
0.376470
0.374482
0.371757
0.368927
0.426142
0.409691
0.382711
0.355851
0.333603
0.317340
0.305684
0.299614
0.297164
0.295165
0.292884
0.292377
0.293382
0.293526
0.292685
0.292908
0.293994
0.293660
0.291584
0.289698
0.288268
0.286147
0.283871
0.355597
0.339543
0.313694
0.288672
0.268718
0.254688
0.244892
0.239901
0.237999
0.236445
0.234631
0.234313
0.235285
0.235447
0.234741
0.235056
0.236259
0.236189
0.234584
0.233259
0.232380
0.230688
0.228678
0.621321
0.598513
0.559722
0.518465
0.482390
0.456952
0.441005
0.433801
0.431697
0.430953
0.430238
0.430483
0.431302
0.430824
0.429013
0.427796
0.427315
0.426183
0.424100
0.422217
0.420270
0.417227
0.414200
0.659558
0.636896
0.598204
0.556774
0.520213
0.493817
0.476726
0.468842
0.466656
0.465796
0.464861
0.465320
0.466689
0.466264
0.464009
0.462666
0.462344
0.461207
0.458959
0.457212
0.455742
0.452832
0.449554
0.723647
0.700975
0.662011
0.619857
0.582177
0.553824
0.534358
0.525195
0.523231
0.522053
0.520141
0.520901
0.523750
0.523417
0.519829
0.518188
0.518330
0.517127
0.514278
0.512696
0.512508
0.509700
0.505296
0.792652
0.769604
0.729659
0.685739
0.645580
0.614444
0.592345
0.581187
0.577965
0.576184
0.574114
0.574969
0.577976
0.577762
0.574202
0.572467
0.572440
0.571083
0.568116
0.566424
0.566161
0.563323
0.558913
0.856631
0.832928
0.791486
0.745250
0.701859
0.667575
0.642622
0.628928
0.623164
0.620524
0.618930
0.619590
0.621450
0.621356
0.619126
0.617557
0.616850
0.615281
0.612610
0.610563
0.608981
0.605991
0.602604
0.906136
0.881778
0.839053
0.791199
0.745899
0.708894
0.680728
0.664645
0.657491
0.653946
0.651644
0.651926
0.653519
0.653498
0.651571
0.650080
0.649273
0.647492
0.644557
0.642264
0.640441
0.637245
0.633721
0.941731
0.916841
0.873123
0.824588
0.779125
0.740234
0.708631
0.690728
0.683852
0.679508
0.675045
0.674727
0.676785
0.676758
0.674210
0.672758
0.672552
0.670591
0.666752
0.664295
0.663287
0.659877
0.655130
0.962008
0.936745
0.892326
0.842897
0.796433
0.756545
0.724002
0.705308
0.697796
0.693003
0.688236
0.687716
0.689643
0.689555
0.686996
0.685542
0.685292
0.683149
0.678975
0.676131
0.674775
0.671160
0.666343
0.971388
0.945900
0.900993
0.850417
0.802053
0.761944
0.730712
0.712130
0.702932
0.698008
0.694805
0.694504
0.695669
0.695475
0.693578
0.692120
0.691232
0.688905
0.684895
0.681380
0.678435
0.674611
0.670907
0.974583
0.949028
0.903940
0.853160
0.804639
0.764980
0.734658
0.716535
0.707168
0.702203
0.699255
0.699038
0.700124
0.699787
0.697803
0.696433
0.695781
0.693346
0.688778
0.684591
0.681055
0.677032
0.673436
0.975150
0.949657
0.904584
0.854461
0.807586
0.768690
0.738173
0.720414
0.711879
0.706809
0.702903
0.702552
0.703872
0.703414
0.701050
0.699988
0.700379
0.697990
0.692391
0.687705
0.684526
0.680359
0.676018
0.972934
0.947767
0.903279
0.853880
0.807732
0.769547
0.739622
0.722122
0.713515
0.708205
0.703992
0.703310
0.704392
0.703851
0.701593
0.700828
0.701591
0.699464
0.693978
0.689334
0.686177
0.682024
0.677687
0.968508
0.943823
0.900297
0.851405
0.804764
0.767106
0.738650
0.721286
0.711588
0.705933
0.702250
0.701210
0.701727
0.701193
0.699510
0.699033
0.699549
0.697875
0.693555
0.689428
0.685935
0.681933
0.678326
0.963224
0.938871
0.895920
0.847610
0.801317
0.764081
0.736052
0.718631
0.708516
0.702528
0.698717
0.697589
0.698284
0.697931
0.696443
0.696436
0.697548
0.696372
0.692465
0.688822
0.685845
0.681985
0.678203
0.953493
0.929425
0.886832
0.839316
0.793816
0.757125
0.729345
0.711896
0.701837
0.695643
0.691553
0.690783
0.692879
0.692838
0.690665
0.691165
0.693926
0.693151
0.688428
0.685039
0.683686
0.679883
0.674586
0.932801
0.909375
0.867928
0.821808
0.777649
0.741901
0.714639
0.697425
0.687452
0.681195
0.676987
0.676225
0.678502
0.678730
0.676873
0.677726
0.680788
0.680223
0.675611
0.672255
0.670911
0.667099
0.661785
0.894932
0.872544
0.833165
0.789265
0.747391
0.713288
0.687099
0.670634
0.661049
0.654953
0.650703
0.649561
0.650858
0.651264
0.650582
0.651536
0.653495
0.652945
0.649446
0.645986
0.643145
0.639291
0.635412
0.839301
0.817916
0.780400
0.739394
0.701016
0.669395
0.644583
0.629518
0.621410
0.615813
0.611194
0.610014
0.611597
0.612151
0.611349
0.612127
0.613766
0.613125
0.609728
0.606156
0.603100
0.599217
0.595465
0.760308
0.739761
0.703655
0.666227
0.633477
0.605215
0.581433
0.568326
0.563522
0.558718
0.552608
0.551641
0.555029
0.555674
0.553127
0.553453
0.555409
0.554704
0.550804
0.547340
0.545547
0.541781
0.536920
0.657261
0.638007
0.604522
0.570779
0.542254
0.517880
0.497233
0.486367
0.483069
0.479187
0.473608
0.472933
0.476468
0.477149
0.474586
0.474919
0.476945
0.476371
0.472680
0.469530
0.468111
0.464725
0.460132
0.534653
0.517024
0.487339
0.457135
0.431315
0.411060
0.395514
0.386957
0.383309
0.380344
0.377180
0.376718
0.378555
0.379172
0.378390
0.379150
0.380857
0.380614
0.378012
0.375442
0.373517
0.370779
0.367872
0.424821
0.408223
0.380944
0.353827
0.331329
0.314764
0.302698
0.296150
0.293264
0.291063
0.288818
0.288437
0.289634
0.290057
0.289667
0.290529
0.292240
0.292365
0.290562
0.288822
0.287538
0.285525
0.283291
0.354374
0.338219
0.312178
0.286958
0.266823
0.252617
0.242598
0.237325
0.235134
0.233400
0.231516
0.231155
0.232105
0.232345
0.231918
0.232725
0.234496
0.234878
0.233578
0.232479
0.231828
0.230333
0.228439
0.618823
0.595951
0.557086
0.515817
0.479813
0.454074
0.437455
0.429827
0.427788
0.427323
0.427074
0.428127
0.430001
0.429981
0.428070
0.426914
0.426651
0.425405
0.422943
0.421024
0.419442
0.416359
0.412884
0.656944
0.634247
0.595568
0.554327
0.518227
0.491497
0.473311
0.464904
0.463100
0.462478
0.461613
0.462919
0.465974
0.466044
0.463139
0.461905
0.462229
0.461011
0.458028
0.456277
0.455810
0.452856
0.448476
0.720854
0.698188
0.659403
0.617878
0.581715
0.553035
0.531485
0.521771
0.521723
0.520742
0.517373
0.519188
0.527131
0.527323
0.519772
0.518055
0.521100
0.519837
0.514060
0.512737
0.516925
0.514042
0.505039
0.789679
0.766627
0.726855
0.683585
0.644963
0.613500
0.589306
0.577625
0.576373
0.574762
0.571115
0.572916
0.580952
0.581232
0.573683
0.571840
0.574696
0.573243
0.567297
0.565840
0.569929
0.566967
0.557896
0.853448
0.829701
0.788344
0.742512
0.700071
0.665472
0.639048
0.624895
0.620082
0.617586
0.615249
0.616344
0.619813
0.620099
0.616962
0.615395
0.615324
0.613561
0.609964
0.607873
0.607525
0.604348
0.599383
0.902659
0.878286
0.835796
0.788666
0.744896
0.707702
0.677778
0.661375
0.655934
0.652498
0.648549
0.648744
0.651454
0.651661
0.648891
0.647179
0.646616
0.644531
0.640870
0.638648
0.638085
0.634629
0.629428
0.937668
0.912874
0.869958
0.823058
0.784091
0.745166
0.707563
0.689747
0.690168
0.685887
0.673951
0.672692
0.677492
0.677541
0.671939
0.669865
0.672290
0.669928
0.662896
0.661030
0.665181
0.661444
0.651010
0.957608
0.932402
0.888706
0.840842
0.800830
0.760913
0.722418
0.703864
0.703699
0.699012
0.686819
0.685420
0.690124
0.690142
0.684536
0.682404
0.684710
0.682060
0.674551
0.672157
0.675820
0.671796
0.661269
0.967108
0.941450
0.896430
0.846310
0.799221
0.758932
0.726188
0.707460
0.700209
0.695523
0.690731
0.690501
0.692748
0.692865
0.690272
0.688454
0.687483
0.684533
0.679468
0.675582
0.673368
0.669036
0.663687
0.970703
0.944755
0.898896
0.847893
0.799654
0.759670
0.728456
0.710212
0.702287
0.697664
0.693942
0.694330
0.696586
0.696764
0.694502
0.693013
0.692498
0.689376
0.683371
0.678377
0.675027
0.670417
0.665488
0.973072
0.946854
0.899653
0.848834
0.802436
0.763135
0.731409
0.713928
0.709565
0.704879
0.697630
0.697818
0.700679
0.700900
0.698183
0.697306
0.698513
0.695449
0.687775
0.682167
0.680267
0.675457
0.668528
0.970696
0.944816
0.898204
0.848091
0.802348
0.763717
0.732558
0.715210
0.710579
0.705622
0.698226
0.698251
0.701048
0.701307
0.698784
0.698331
0.700067
0.697336
0.689747
0.684145
0.682240
0.677434
0.670507
0.964240
0.939163
0.894796
0.845510
0.798662
0.760540
0.731293
0.713403
0.704214
0.698826
0.695265
0.695509
0.697890
0.698255
0.696511
0.696310
0.697529
0.695371
0.689412
0.684299
0.680928
0.676294
0.671295
0.958629
0.934007
0.890589
0.842068
0.795673
0.757965
0.728987
0.710677
0.700189
0.694374
0.691435
0.692019
0.695364
0.695999
0.693938
0.694267
0.696611
0.695109
0.689323
0.684788
0.682422
0.677953
0.672342
0.949173
0.924872
0.882009
0.834423
0.788997
0.751816
0.722799
0.704075
0.692936
0.686852
0.684396
0.686307
0.694461
0.695521
0.689851
0.690749
0.697850
0.696921
0.687626
0.683600
0.689048
0.684643
0.671268
0.928937
0.905279
0.863548
0.817380
0.773347
0.737087
0.708492
0.689927
0.678805
0.672561
0.669855
0.671668
0.679976
0.681308
0.675996
0.677378
0.684942
0.684394
0.675379
0.671519
0.677069
0.672721
0.659365
0.891923
0.869232
0.829254
0.785230
0.743632
0.708992
0.681342
0.663737
0.653655
0.647440
0.643573
0.643858
0.647850
0.649253
0.647978
0.649593
0.653185
0.652814
0.648026
0.644117
0.642296
0.638027
0.632325
0.838311
0.816348
0.777434
0.736207
0.698755
0.666569
0.639623
0.623548
0.615900
0.610111
0.604715
0.604459
0.608444
0.609898
0.608490
0.609802
0.612536
0.612193
0.608274
0.604538
0.602392
0.598201
0.592976
0.764998
0.743152
0.702850
0.665195
0.637804
0.608977
0.578728
0.564720
0.565504
0.560477
0.548319
0.547944
0.556543
0.557946
0.551419
0.551617
0.554402
0.554061
0.549999
0.546964
0.549185
0.545219
0.536054
0.662498
0.641956
0.604206
0.570243
0.547092
0.522222
0.495223
0.483566
0.485909
0.481811
0.470134
0.469909
0.478481
0.479774
0.473134
0.473291
0.476135
0.475964
0.472194
0.469563
0.472217
0.468741
0.459971
0.535018
0.516869
0.485825
0.455415
0.430543
0.409935
0.392686
0.383536
0.380623
0.377472
0.373206
0.373063
0.376373
0.377421
0.376030
0.377183
0.379678
0.379862
0.377293
0.374908
0.373852
0.371136
0.367414
0.423881
0.407085
0.379310
0.352063
0.329816
0.313072
0.300349
0.293469
0.290673
0.288314
0.285662
0.285361
0.287020
0.287634
0.287233
0.288544
0.290885
0.291433
0.289828
0.288286
0.287434
0.285555
0.283129
0.353141
0.336904
0.310692
0.285396
0.265287
0.251031
0.240839
0.235410
0.233102
0.231227
0.229177
0.228736
0.229691
0.229944
0.229631
0.230822
0.233124
0.233925
0.232909
0.232065
0.231719
0.230436
0.228618
0.616255
0.593276
0.554232
0.512762
0.476546
0.450553
0.433628
0.425745
0.423620
0.423346
0.423539
0.425116
0.427448
0.427737
0.425983
0.424850
0.424532
0.423192
0.420637
0.418660
0.417044
0.413924
0.410416
0.654325
0.631530
0.592686
0.551254
0.514941
0.487925
0.469378
0.460663
0.458725
0.458273
0.457852
0.459679
0.463189
0.463590
0.460889
0.459725
0.460035
0.458739
0.455657
0.453841
0.453337
0.450350
0.445940
0.718129
0.695372
0.656430
0.614722
0.578348
0.549349
0.527370
0.517287
0.517034
0.516199
0.513286
0.515605
0.523981
0.524526
0.517246
0.515660
0.518734
0.517400
0.511494
0.510070
0.514192
0.511264
0.502228
0.786809
0.763659
0.723713
0.680235
0.641382
0.609597
0.584986
0.572960
0.571521
0.570053
0.566825
0.569089
0.577525
0.578152
0.570877
0.569163
0.572026
0.570471
0.564346
0.562725
0.566685
0.563640
0.554514
0.850396
0.826526
0.784958
0.738883
0.696193
0.661298
0.634548
0.620166
0.615289
0.612944
0.610939
0.612426
0.616258
0.616844
0.613910
0.612395
0.612237
0.610291
0.606453
0.604123
0.603569
0.600232
0.595166
0.899341
0.874828
0.832115
0.784738
0.740744
0.703305
0.673135
0.656620
0.651231
0.647966
0.644270
0.644777
0.647792
0.648244
0.645602
0.643841
0.643058
0.640692
0.636735
0.634198
0.633345
0.629648
0.624293
0.933963
0.909031
0.865917
0.818799
0.779651
0.740523
0.702723
0.684869
0.685436
0.681346
0.669607
0.668606
0.673671
0.673932
0.668406
0.666184
0.668233
0.665498
0.658145
0.655907
0.659700
0.655652
0.645012
0.953545
0.928189
0.884271
0.836162
0.795951
0.755838
0.717161
0.698584
0.698582
0.694118
0.682162
0.681072
0.686085
0.686343
0.680805
0.678485
0.680347
0.677251
0.669337
0.666482
0.669703
0.665314
0.654555
0.962788
0.936937
0.891604
0.841149
0.793773
0.753242
0.720306
0.701523
0.694393
0.689960
0.685534
0.685762
0.688454
0.688887
0.686396
0.684411
0.683029
0.679576
0.673969
0.669509
0.666763
0.662024
0.656442
0.966158
0.939987
0.893750
0.842329
0.793694
0.753407
0.721977
0.703617
0.695747
0.691399
0.688166
0.689163
0.692003
0.692593
0.690494
0.688878
0.687976
0.684331
0.677719
0.672082
0.668145
0.663110
0.657958
0.968350
0.941901
0.894291
0.843002
0.796083
0.756428
0.724499
0.706834
0.702456
0.698043
0.691367
0.692271
0.695816
0.696541
0.694065
0.693117
0.693973
0.690406
0.682125
0.675853
0.673336
0.668099
0.660964
0.965823
0.939739
0.892758
0.842210
0.795956
0.756952
0.725527
0.707911
0.703181
0.698466
0.691660
0.692449
0.695992
0.696828
0.694626
0.694189
0.695656
0.692484
0.684316
0.678058
0.675533
0.670302
0.663171
0.959263
0.934031
0.889397
0.839794
0.792583
0.754085
0.724435
0.706167
0.696782
0.691566
0.688566
0.689580
0.692752
0.693745
0.692396
0.692330
0.693426
0.690920
0.684424
0.678686
0.674720
0.669660
0.664443
0.953644
0.928925
0.885348
0.836633
0.789983
0.751911
0.722444
0.703641
0.692835
0.687110
0.684698
0.686040
0.690195
0.691494
0.689898
0.690488
0.692863
0.691135
0.684889
0.679783
0.676857
0.671975
0.666148
0.944300
0.919951
0.877025
0.829336
0.783730
0.746186
0.716603
0.697273
0.685662
0.679588
0.677650
0.680298
0.689266
0.691010
0.685858
0.687136
0.694420
0.693400
0.683746
0.679219
0.684145
0.679359
0.665799
0.924340
0.900651
0.858877
0.812619
0.768403
0.731772
0.702584
0.683372
0.671718
0.665416
0.663143
0.665605
0.674661
0.676676
0.671946
0.673823
0.681705
0.681201
0.671939
0.667669
0.672767
0.668092
0.654576
0.887749
0.865005
0.824930
0.780765
0.738928
0.703889
0.675664
0.657437
0.646858
0.640524
0.636945
0.637739
0.642362
0.644417
0.643795
0.646014
0.650046
0.649832
0.644913
0.640701
0.638538
0.634005
0.628161
0.834590
0.812546
0.773477
0.732041
0.694284
0.661677
0.634182
0.617505
0.609358
0.603414
0.598228
0.598377
0.602886
0.604947
0.604227
0.606211
0.609463
0.609370
0.605430
0.601497
0.599110
0.594731
0.589404
0.761745
0.739795
0.699286
0.661370
0.633613
0.604373
0.573635
0.559051
0.559313
0.554117
0.542156
0.542114
0.551126
0.553068
0.547218
0.548092
0.551398
0.551372
0.547413
0.544289
0.546355
0.542290
0.533093
0.659630
0.638990
0.601035
0.566820
0.543331
0.518112
0.490709
0.478556
0.480426
0.476170
0.464645
0.464659
0.473517
0.475234
0.469173
0.469943
0.473285
0.473465
0.469870
0.467247
0.469849
0.466365
0.457615
0.532482
0.514248
0.483043
0.452443
0.427350
0.406506
0.388972
0.379479
0.376244
0.372952
0.368728
0.368689
0.372141
0.373433
0.372436
0.374075
0.377039
0.377570
0.375204
0.372922
0.371945
0.369306
0.365636
0.421636
0.404767
0.376866
0.349488
0.327123
0.310277
0.297430
0.290382
0.287402
0.284925
0.282222
0.281880
0.283514
0.284182
0.283980
0.285627
0.288364
0.289250
0.287897
0.286555
0.285888
0.284169
0.281840
0.351078
0.334777
0.308461
0.283070
0.262911
0.248652
0.238458
0.232987
0.230589
0.228609
0.226441
0.225853
0.226658
0.226830
0.226579
0.228004
0.230648
0.231781
0.231056
0.230481
0.230396
0.229328
0.227638
0.614335
0.591245
0.551980
0.510200
0.473557
0.447383
0.430486
0.422490
0.420081
0.419898
0.420535
0.422326
0.424501
0.424931
0.423614
0.422489
0.421872
0.420469
0.418099
0.416052
0.414015
0.410865
0.407731
0.652401
0.629487
0.590372
0.548471
0.511370
0.484141
0.465895
0.457026
0.454353
0.453982
0.454419
0.456412
0.459116
0.459665
0.458064
0.456983
0.456681
0.455330
0.452757
0.450824
0.449273
0.446268
0.442880
0.716168
0.693265
0.653924
0.611361
0.573215
0.543920
0.523005
0.512609
0.509769
0.508990
0.508616
0.510866
0.514985
0.515692
0.512978
0.511832
0.512202
0.510812
0.507506
0.505633
0.505295
0.502358
0.497827
0.784792
0.761482
0.721108
0.676723
0.636054
0.603959
0.580434
0.568114
0.564080
0.562668
0.562007
0.564211
0.568395
0.569187
0.566493
0.565244
0.565386
0.563751
0.560200
0.558058
0.557494
0.554411
0.549805
0.848257
0.824230
0.
