# Supplementary material for: A computational model of spatio-temporal cardiac intracellular calcium handling with realistic structure and spatial flux distribution from sarcoplasmic reticulum and t-tubule reconstructions
Source: PLoS Comput Biol. 2017 Aug 31;13(8):e1005714. doi: 10.1371/journal.pcbi.1005714 (PMC5597258; doi:10.1371/journal.pcbi.1005714)
Supplement: S1 Code — Code provided in C/C++ and includes the structural datasets used in this study. Documentation is provided on use of and updating the code. Updates may also be available on Michael Colman’s website, http://www.physicsoftheheart.com and github repository: https://github.com/michaelcolman/CODE---PLOS-Comp-Biol-2017-Model-SR. (ZIP) [file pcbi.1005714.s001.zip › PLOS_SR_Clean/Spatial_diff_out/Ca_1D_output_0100.dat]

0.387351
0.372411
0.347460
0.321734
0.299958
0.284915
0.275531
0.271457
0.270564
0.270582
0.270639
0.271112
0.271585
0.270969
0.269307
0.267918
0.267209
0.266462
0.265453
0.264781
0.264128
0.262663
0.261011
0.413021
0.398077
0.372998
0.346948
0.324618
0.308762
0.298492
0.293819
0.292700
0.292671
0.292744
0.293328
0.293907
0.293299
0.291558
0.290089
0.289333
0.288404
0.287127
0.286365
0.285811
0.284332
0.282532
0.455562
0.440467
0.414902
0.388073
0.364703
0.347350
0.335373
0.329641
0.328231
0.328049
0.327917
0.328658
0.329482
0.328948
0.327103
0.325577
0.324867
0.323629
0.321772
0.320767
0.320587
0.318992
0.316552
0.500205
0.484787
0.458449
0.430317
0.405196
0.385969
0.372278
0.365259
0.363069
0.362624
0.362597
0.363602
0.364693
0.364333
0.362524
0.360864
0.359848
0.358206
0.355876
0.354365
0.353736
0.351866
0.349327
0.540499
0.524638
0.497347
0.467659
0.440400
0.419253
0.403992
0.395629
0.392253
0.391439
0.391761
0.393092
0.394499
0.394404
0.392731
0.390880
0.389267
0.387164
0.384442
0.382174
0.380243
0.377953
0.375870
0.571276
0.554930
0.526697
0.495710
0.466954
0.444235
0.427481
0.417963
0.413768
0.412531
0.412779
0.414286
0.416076
0.416264
0.414663
0.412757
0.410877
0.408382
0.405102
0.402038
0.399197
0.396435
0.394339
0.593083
0.576310
0.547305
0.515446
0.486018
0.462234
0.444083
0.433758
0.429230
0.427588
0.427329
0.428812
0.431230
0.431616
0.429688
0.427839
0.426082
0.423354
0.419399
0.415658
0.412108
0.408943
0.406744
0.605293
0.588223
0.558654
0.526090
0.495953
0.471668
0.453265
0.442824
0.438150
0.436218
0.435537
0.436619
0.438810
0.439220
0.437508
0.435919
0.434332
0.431639
0.427581
0.423616
0.419797
0.416415
0.414100
0.610940
0.593651
0.563563
0.530317
0.499247
0.474952
0.457444
0.447605
0.443013
0.440932
0.439893
0.440197
0.441289
0.441524
0.440537
0.439365
0.437931
0.435519
0.431947
0.428225
0.424529
0.421111
0.418689
0.613181
0.595650
0.565059
0.531302
0.499871
0.475909
0.459392
0.450529
0.446548
0.444430
0.442754
0.442175
0.442472
0.442422
0.441656
0.440862
0.439778
0.437743
0.434607
0.431270
0.427888
0.424500
0.421919
0.614636
0.596794
0.565337
0.531141
0.499547
0.476019
0.460496
0.452655
0.449860
0.447760
0.445005
0.443662
0.443475
0.443205
0.442435
0.441978
0.441295
0.439596
0.436763
0.433715
0.430668
0.427243
0.424353
0.614199
0.596268
0.564657
0.530339
0.498770
0.475536
0.460520
0.453158
0.450640
0.448549
0.445581
0.443933
0.443536
0.443314
0.442864
0.442848
0.442552
0.441035
0.438178
0.434984
0.431746
0.428111
0.425060
0.611910
0.594127
0.563055
0.528920
0.497512
0.474387
0.459375
0.451896
0.448690
0.446579
0.444282
0.442816
0.442493
0.442609
0.442847
0.443413
0.443541
0.442085
0.438915
0.435196
0.431318
0.427331
0.424239
0.609074
0.591417
0.560550
0.526671
0.495501
0.472445
0.457283
0.449518
0.445994
0.443836
0.441807
0.440717
0.440856
0.441412
0.442116
0.443242
0.443850
0.442453
0.438912
0.434715
0.430417
0.426111
0.422826
0.603703
0.586176
0.555346
0.521920
0.491496
0.468666
0.453142
0.445094
0.441309
0.439039
0.437105
0.436360
0.437307
0.438207
0.438869
0.440422
0.441618
0.440373
0.436543
0.432163
0.427933
0.423502
0.419890
0.591183
0.574159
0.544248
0.511903
0.482466
0.460212
0.444786
0.436514
0.432402
0.429899
0.427867
0.427102
0.428068
0.429061
0.429924
0.431765
0.433291
0.432317
0.428681
0.424462
0.420392
0.416127
0.412639
0.567267
0.551200
0.523309
0.492887
0.464984
0.443821
0.429021
0.420637
0.416119
0.413289
0.411017
0.409883
0.410090
0.410944
0.412312
0.414346
0.416019
0.415427
0.412407
0.408631
0.404764
0.400942
0.398047
0.531485
0.516542
0.490790
0.462943
0.437583
0.418102
0.404001
0.395770
0.391132
0.388048
0.385434
0.383910
0.383662
0.384283
0.385687
0.387831
0.389783
0.389620
0.387154
0.383983
0.380705
0.377484
0.375054
0.479579
0.465906
0.442498
0.417860
0.396135
0.378998
0.365871
0.358205
0.353913
0.350829
0.347924
0.346139
0.345590
0.345984
0.347295
0.349505
0.351945
0.352151
0.349955
0.347426
0.344932
0.342355
0.340277
0.413690
0.401374
0.380561
0.359248
0.340972
0.326662
0.315515
0.309068
0.305510
0.302832
0.300131
0.298433
0.297852
0.298059
0.299064
0.300994
0.303327
0.303699
0.301968
0.300116
0.298358
0.296365
0.294607
0.337315
0.326342
0.308313
0.290209
0.275082
0.263842
0.255577
0.250853
0.248351
0.246430
0.244415
0.243134
0.242749
0.242823
0.243354
0.244665
0.246258
0.246552
0.245451
0.244227
0.243059
0.241521
0.240064
0.269226
0.259327
0.243417
0.228104
0.215932
0.207408
0.201398
0.198246
0.196853
0.195733
0.194353
0.193563
0.193482
0.193507
0.193622
0.194348
0.195378
0.195441
0.194500
0.193629
0.192847
0.191559
0.190193
0.225881
0.216583
0.201928
0.188314
0.178060
0.171224
0.166595
0.164430
0.163812
0.163231
0.162266
0.161824
0.162006
0.162034
0.161878
0.162249
0.162931
0.162784
0.161804
0.161038
0.160440
0.159232
0.157838
0.412380
0.397415
0.372311
0.346265
0.324006
0.308316
0.298294
0.293876
0.292944
0.292974
0.292981
0.293418
0.293823
0.293062
0.291195
0.289629
0.288810
0.287879
0.286672
0.286016
0.285551
0.284102
0.282291
0.438350
0.423389
0.398186
0.371982
0.349441
0.333016
0.321993
0.316961
0.315938
0.315873
0.315660
0.316119
0.316668
0.315929
0.313978
0.312480
0.311912
0.310856
0.309214
0.308499
0.308400
0.306946
0.304736
0.481732
0.466617
0.440905
0.414189
0.391187
0.373390
0.360337
0.354266
0.353518
0.353228
0.352091
0.352528
0.353444
0.352796
0.350660
0.349349
0.349438
0.348145
0.345499
0.344603
0.345758
0.344187
0.340452
0.527227
0.511829
0.485431
0.457548
0.432953
0.413382
0.398644
0.391287
0.389749
0.389140
0.388023
0.388674
0.389850
0.389380
0.387284
0.385870
0.385687
0.384001
0.380863
0.379427
0.380113
0.378253
0.374403
0.568343
0.552559
0.525373
0.495928
0.468963
0.447522
0.431509
0.422759
0.419448
0.418441
0.418226
0.419306
0.420735
0.420511
0.418566
0.416759
0.415473
0.413267
0.410056
0.407705
0.406133
0.403818
0.401303
0.600334
0.584058
0.555959
0.525266
0.496938
0.473943
0.456325
0.446351
0.442126
0.440669
0.440441
0.441768
0.443779
0.443812
0.441673
0.439625
0.437898
0.435220
0.431412
0.428085
0.425220
0.422376
0.420106
0.623366
0.606636
0.577790
0.546428
0.518170
0.494111
0.474371
0.463440
0.459196
0.457312
0.456234
0.457690
0.461289
0.461498
0.458015
0.455810
0.454431
0.451444
0.446505
0.442260
0.438468
0.435164
0.432866
0.636319
0.619273
0.589822
0.557710
0.528704
0.504140
0.484174
0.473146
0.468762
0.466584
0.465074
0.466119
0.469485
0.469700
0.466399
0.464418
0.463164
0.460197
0.455165
0.450694
0.446610
0.443077
0.440666
0.642345
0.625044
0.594909
0.561781
0.530974
0.506390
0.488139
0.477928
0.473340
0.471029
0.469485
0.469581
0.470879
0.470904
0.469263
0.467809
0.466351
0.463716
0.459700
0.455730
0.451930
0.448400
0.445851
0.645160
0.627511
0.596576
0.562654
0.531108
0.506837
0.489907
0.480875
0.477044
0.474724
0.472471
0.471614
0.471964
0.471689
0.470383
0.469311
0.468109
0.465923
0.462614
0.459290
0.456079
0.452646
0.449829
0.648039
0.629843
0.597185
0.562483
0.530528
0.506656
0.490898
0.483148
0.481430
0.479164
0.475011
0.473340
0.473501
0.472992
0.471320
0.470480
0.469667
0.467890
0.465059
0.462301
0.459877
0.456483
0.453083
0.647585
0.629284
0.596428
0.561545
0.529541
0.505925
0.490675
0.483403
0.481964
0.479728
0.475401
0.473460
0.473435
0.472992
0.471662
0.471299
0.470922
0.469389
0.466610
0.463800
0.461284
0.457733
0.454179
0.643921
0.625954
0.594335
0.559819
0.528031
0.504483
0.489101
0.481471
0.478416
0.476165
0.473415
0.471778
0.471583
0.471533
0.471313
0.471724
0.471891
0.470471
0.467365
0.463954
0.460576
0.456701
0.453356
0.640872
0.623016
0.591528
0.557257
0.525745
0.502215
0.486542
0.478516
0.474998
0.472701
0.470376
0.469267
0.469746
0.470208
0.470419
0.471496
0.472341
0.471035
0.467463
0.463544
0.459775
0.455596
0.452042
0.636541
0.618556
0.586246
0.552215
0.521826
0.498459
0.481914
0.473558
0.469912
0.467506
0.465186
0.464664
0.466884
0.467766
0.467173
0.468647
0.470452
0.469350
0.465194
0.461093
0.457713
0.453414
0.449209
0.623193
0.605734
0.574384
0.541474
0.512101
0.489295
0.472790
0.464150
0.460124
0.457457
0.455037
0.454504
0.456762
0.457789
0.457487
0.459344
0.461564
0.460768
0.456783
0.452799
0.449536
0.445390
0.441316
0.596431
0.580245
0.551897
0.521244
0.493171
0.471487
0.455920
0.447055
0.442344
0.439294
0.436752
0.435632
0.436215
0.437134
0.438304
0.440593
0.442794
0.442389
0.439218
0.435549
0.432054
0.428311
0.425178
0.558671
0.543725
0.517814
0.489992
0.464780
0.444794
0.429655
0.420799
0.415886
0.412528
0.409576
0.407926
0.407761
0.408476
0.410023
0.412585
0.415155
0.415170
0.412438
0.409204
0.406089
0.402885
0.400283
0.505404
0.491675
0.467831
0.443456
0.422784
0.405136
0.390058
0.381531
0.377082
0.373673
0.370143
0.368089
0.367501
0.368011
0.369647
0.372491
0.376120
0.376495
0.373452
0.370659
0.368277
0.365652
0.363296
0.437328
0.424918
0.403624
0.382478
0.365164
0.350314
0.337244
0.329958
0.326243
0.323233
0.319900
0.317910
0.317255
0.317572
0.318921
0.321488
0.324980
0.325512
0.322937
0.320780
0.319077
0.317014
0.314986
0.358074
0.346997
0.328694
0.310366
0.295135
0.283311
0.274078
0.268766
0.265966
0.263752
0.261383
0.259891
0.259425
0.259572
0.260354
0.262090
0.264222
0.264665
0.263303
0.261889
0.260677
0.259089
0.257534
0.287998
0.277919
0.261624
0.245801
0.233086
0.223930
0.217269
0.213658
0.211946
0.210569
0.208953
0.207986
0.207804
0.207857
0.208147
0.209146
0.210481
0.210684
0.209698
0.208746
0.207908
0.206598
0.205228
0.243564
0.234036
0.218914
0.204641
0.193650
0.186149
0.180986
0.178418
0.177479
0.176662
0.175515
0.174908
0.174966
0.174995
0.174974
0.175535
0.176405
0.176392
0.175473
0.174699
0.174057
0.172845
0.171485
0.453513
0.438336
0.412656
0.385802
0.362636
0.345814
0.334661
0.329765
0.328976
0.328994
0.328644
0.328891
0.329118
0.328071
0.325823
0.324030
0.323217
0.322108
0.320640
0.320141
0.320413
0.319030
0.316625
0.480310
0.465132
0.439327
0.412575
0.389699
0.372263
0.359787
0.354298
0.353984
0.353835
0.352549
0.352643
0.353137
0.352130
0.349722
0.348252
0.348316
0.347173
0.344870
0.344402
0.345948
0.344578
0.340893
0.526006
0.510605
0.483943
0.457172
0.436826
0.418198
0.401208
0.394918
0.397751
0.397264
0.391876
0.391381
0.392635
0.391742
0.388741
0.387930
0.390160
0.388911
0.384651
0.384446
0.394793
0.393296
0.380533
0.573156
0.557547
0.530364
0.502646
0.480988
0.460721
0.442016
0.434420
0.436399
0.435503
0.430033
0.429678
0.431204
0.430498
0.427533
0.426657
0.428629
0.426999
0.422245
0.421447
0.431364
0.429549
0.416566
0.615248
0.599439
0.572094
0.542772
0.516451
0.494364
0.476630
0.467288
0.464725
0.463368
0.461560
0.462131
0.463889
0.463422
0.460652
0.458964
0.458573
0.456294
0.452111
0.449748
0.449630
0.447296
0.443257
0.649119
0.632870
0.604826
0.574455
0.547244
0.523602
0.503777
0.492954
0.489161
0.487297
0.485710
0.486803
0.490046
0.489817
0.485896
0.483597
0.482526
0.479625
0.474652
0.470894
0.468322
0.465349
0.462463
0.674164
0.657481
0.628971
0.598703
0.575532
0.550819
0.525023
0.512802
0.513178
0.510845
0.504227
0.506091
0.516836
0.516770
0.505487
0.502287
0.502951
0.499570
0.491374
0.486031
0.481778
0.478223
0.475697
0.688487
0.671460
0.642268
0.611179
0.587170
0.561909
0.535880
0.523537
0.523767
0.521122
0.514049
0.515521
0.526062
0.525994
0.514834
0.511782
0.512468
0.509060
0.500769
0.495162
0.490537
0.486719
0.484098
0.695745
0.678333
0.647729
0.614622
0.584499
0.559134
0.538815
0.527729
0.523769
0.521002
0.517844
0.517768
0.520438
0.520169
0.516479
0.514494
0.513282
0.510284
0.505179
0.500690
0.496699
0.492952
0.490119
0.700359
0.682332
0.649935
0.615405
0.583487
0.558364
0.540253
0.530731
0.528129
0.525393
0.521044
0.519844
0.520938
0.520353
0.517551
0.515919
0.514567
0.512103
0.508350
0.504975
0.502117
0.498570
0.495194
0.711158
0.691745
0.651897
0.615561
0.582444
0.557646
0.541462
0.534264
0.542776
0.540152
0.525157
0.522646
0.524678
0.523818
0.519047
0.517237
0.516071
0.514111
0.511234
0.508982
0.508437
0.505053
0.499880
0.710800
0.691243
0.651080
0.614452
0.581156
0.556546
0.540864
0.534142
0.542930
0.540370
0.525264
0.522540
0.524421
0.523651
0.519243
0.517941
0.517267
0.515649
0.512964
0.510825
0.510364
0.506923
0.501610
0.699801
0.681267
0.647573
0.612007
0.579393
0.554781
0.538229
0.530139
0.528186
0.525613
0.521084
0.519281
0.519928
0.519645
0.518035
0.517993
0.518168
0.516761
0.513683
0.510752
0.508408
0.504705
0.500701
0.696597
0.678086
0.644345
0.608980
0.577089
0.552423
0.534986
0.526290
0.523135
0.520531
0.517203
0.516225
0.518177
0.518490
0.516925
0.517650
0.518929
0.517731
0.513926
0.510454
0.507833
0.503872
0.499604
0.697225
0.677756
0.639722
0.604190
0.577983
0.553361
0.530165
0.520820
0.517573
0.514892
0.511657
0.512049
0.520739
0.521564
0.514471
0.515146
0.518583
0.517658
0.512072
0.508455
0.508537
0.504468
0.497219
0.682400
0.663486
0.626463
0.592109
0.566986
0.542928
0.519707
0.510029
0.506342
0.503379
0.500054
0.500435
0.509168
0.510213
0.503559
0.504765
0.508771
0.508213
0.502760
0.499207
0.499349
0.495419
0.488319
0.647259
0.630531
0.600282
0.568823
0.540871
0.518055
0.500217
0.490417
0.485500
0.482070
0.478908
0.477932
0.479922
0.480916
0.480895
0.483339
0.486602
0.486479
0.482784
0.479343
0.476752
0.473170
0.469401
0.605676
0.590433
0.563271
0.535198
0.510770
0.489715
0.471784
0.461707
0.456479
0.452673
0.448964
0.447129
0.447372
0.448215
0.449680
0.452829
0.456868
0.457160
0.453518
0.450228
0.447583
0.444438
0.441407
0.552699
0.538331
0.510687
0.486659
0.470790
0.452114
0.430173
0.419706
0.415654
0.411713
0.406301
0.403685
0.403054
0.403747
0.405949
0.410117
0.418359
0.419003
0.411917
0.408457
0.406379
0.403694
0.400684
0.480494
0.467413
0.442303
0.421398
0.408835
0.392949
0.373042
0.363880
0.360594
0.357063
0.351831
0.349247
0.348473
0.348974
0.350960
0.354855
0.362933
0.363715
0.357080
0.354195
0.352710
0.350535
0.347842
0.392594
0.381133
0.361689
0.342819
0.327881
0.314978
0.303375
0.297003
0.293886
0.291241
0.288154
0.286333
0.285773
0.286045
0.287225
0.289632
0.293056
0.293719
0.291494
0.289793
0.288592
0.286914
0.285100
0.318291
0.307767
0.290460
0.273609
0.260028
0.249753
0.241764
0.237398
0.235248
0.233503
0.231484
0.230278
0.229980
0.230100
0.230668
0.232080
0.234023
0.234423
0.233201
0.232114
0.231197
0.229821
0.228373
0.271435
0.261390
0.245242
0.229697
0.217386
0.208737
0.202626
0.199429
0.198029
0.196883
0.195463
0.194644
0.194560
0.194615
0.194802
0.195648
0.196827
0.196995
0.196107
0.195284
0.194554
0.193292
0.191930
0.496011
0.480389
0.453751
0.425486
0.400720
0.382582
0.370624
0.365378
0.364493
0.364478
0.363999
0.363952
0.363763
0.362305
0.359693
0.357588
0.356562
0.355461
0.354251
0.354133
0.354758
0.353566
0.351214
0.523618
0.508029
0.481335
0.453278
0.428915
0.410252
0.397018
0.391188
0.390770
0.390538
0.389047
0.388805
0.388879
0.387473
0.384727
0.383010
0.382943
0.381879
0.379887
0.379850
0.381822
0.380677
0.377031
0.570951
0.555203
0.527776
0.499870
0.478239
0.458505
0.440778
0.434151
0.436831
0.436177
0.430485
0.429585
0.430412
0.429138
0.425840
0.424861
0.427033
0.425933
0.422049
0.422320
0.433263
0.432010
0.419144
0.620268
0.604410
0.576630
0.547978
0.525207
0.503929
0.484481
0.476474
0.478189
0.477024
0.471163
0.470345
0.471424
0.470365
0.467157
0.466184
0.468153
0.466679
0.462239
0.461828
0.472257
0.470644
0.457541
0.664775
0.648811
0.621039
0.590967
0.563642
0.540568
0.522037
0.512132
0.509158
0.507413
0.505142
0.505224
0.506529
0.505729
0.502773
0.501046
0.500694
0.498487
0.494415
0.492211
0.492284
0.490031
0.485962
0.700963
0.684622
0.656260
0.625250
0.597096
0.572427
0.551669
0.540105
0.535732
0.533375
0.531297
0.531906
0.534733
0.534202
0.530117
0.527804
0.526762
0.523812
0.518716
0.514861
0.512248
0.509207
0.506234
0.728080
0.711330
0.682518
0.651642
0.627497
0.601670
0.574796
0.561657
0.561382
0.558480
0.551289
0.552725
0.563121
0.562791
0.551343
0.548115
0.548774
0.545221
0.536687
0.531027
0.526564
0.522809
0.520103
0.744022
0.726926
0.697420
0.665691
0.640642
0.614157
0.586895
0.573471
0.572928
0.569672
0.562054
0.563165
0.573418
0.573119
0.561777
0.558642
0.559239
0.555567
0.546828
0.540788
0.535845
0.531761
0.528931
0.752525
0.735011
0.704052
0.670234
0.638999
0.612277
0.590546
0.578234
0.573336
0.569939
0.566367
0.566012
0.568465
0.567982
0.564073
0.561915
0.560504
0.557182
0.551631
0.546713
0.542376
0.538366
0.535369
0.758107
0.739917
0.707054
0.671711
0.638583
0.611965
0.592271
0.581389
0.577802
0.574446
0.569742
0.568386
0.569360
0.568584
0.565508
0.563596
0.561952
0.559155
0.555033
0.551322
0.548192
0.544448
0.540958
0.769631
0.749978
0.709494
0.672233
0.637836
0.611416
0.593475
0.584826
0.592464
0.589242
0.573819
0.571252
0.573258
0.572227
0.567119
0.564943
0.563443
0.561193
0.558065
0.555624
0.554950
0.551476
0.546247
0.769403
0.749578
0.708719
0.671088
0.636424
0.610112
0.592605
0.584393
0.592301
0.589173
0.573683
0.570954
0.572846
0.571914
0.567145
0.565455
0.564461
0.562646
0.559865
0.557713
0.557283
0.553883
0.548586
0.757987
0.739188
0.704837
0.668223
0.634150
0.607799
0.589460
0.579906
0.576970
0.573847
0.569079
0.567268
0.567916
0.567460
0.565498
0.565103
0.565022
0.563537
0.560543
0.557784
0.555637
0.552099
0.548191
0.754191
0.735388
0.700950
0.664477
0.631092
0.604683
0.585500
0.575433
0.571359
0.568225
0.564634
0.563596
0.565527
0.565661
0.563752
0.564160
0.565257
0.564106
0.560551
0.557414
0.555121
0.551428
0.547326
0.753826
0.734019
0.695263
0.658577
0.630934
0.604589
0.579632
0.569005
0.564927
0.561737
0.558199
0.558498
0.567176
0.567838
0.560413
0.560808
0.564119
0.563346
0.558154
0.554973
0.555478
0.551739
0.544681
0.737298
0.718038
0.680275
0.644760
0.618212
0.592482
0.567578
0.556699
0.552241
0.548796
0.545158
0.545434
0.554167
0.555107
0.548209
0.549238
0.553215
0.552890
0.547873
0.544775
0.545339
0.541744
0.534837
0.699561
0.682505
0.651505
0.618910
0.589503
0.565086
0.545737
0.534820
0.529180
0.525293
0.521841
0.520768
0.522776
0.523743
0.523632
0.526061
0.529442
0.529587
0.526263
0.523207
0.520958
0.517650
0.514052
0.654635
0.639045
0.611110
0.581917
0.556075
0.533503
0.514167
0.503059
0.497177
0.492950
0.488968
0.487049
0.487338
0.488232
0.489735
0.493006
0.497276
0.497831
0.494444
0.491406
0.488983
0.486016
0.483096
0.597592
0.582801
0.554261
0.529057
0.511770
0.491656
0.468436
0.457042
0.452431
0.448112
0.442425
0.439726
0.439197
0.439999
0.442294
0.446682
0.455238
0.456121
0.449151
0.445782
0.443784
0.441174
0.438218
0.520529
0.506957
0.480834
0.458658
0.444653
0.427390
0.406301
0.396309
0.392528
0.388661
0.383168
0.380497
0.379817
0.380455
0.382585
0.386746
0.395156
0.396158
0.389565
0.386671
0.385158
0.382987
0.380306
0.427303
0.415280
0.394734
0.374463
0.358029
0.343775
0.331084
0.323974
0.320396
0.317443
0.314134
0.312223
0.311697
0.312092
0.313467
0.316140
0.319858
0.320715
0.318541
0.316810
0.315532
0.313805
0.311977
0.348414
0.337233
0.318685
0.300271
0.285087
0.273482
0.264517
0.259501
0.256923
0.254897
0.252690
0.251377
0.251060
0.251271
0.252034
0.253696
0.255883
0.256456
0.255302
0.254174
0.253154
0.251702
0.250231
0.298776
0.288000
0.270497
0.253271
0.239287
0.229321
0.222303
0.218518
0.216717
0.215310
0.213718
0.212776
0.212635
0.212753
0.213124
0.214198
0.215588
0.215913
0.215098
0.214232
0.213387
0.212038
0.210651
0.533571
0.517325
0.489417
0.459373
0.432551
0.413188
0.400909
0.395549
0.394381
0.394305
0.393885
0.393445
0.392645
0.390708
0.387790
0.385387
0.384069
0.383247
0.382850
0.383372
0.384026
0.383173
0.381517
0.561961
0.545786
0.517918
0.487982
0.461191
0.441325
0.428151
0.422201
0.420939
0.420626
0.419756
0.419239
0.418619
0.416735
0.413768
0.411618
0.410844
0.410095
0.409351
0.409962
0.411213
0.410445
0.408319
0.610435
0.594231
0.565993
0.535975
0.509230
0.488309
0.473192
0.466212
0.465285
0.464507
0.462241
0.461536
0.461420
0.459682
0.456504
0.454788
0.455169
0.454380
0.452521
0.453037
0.455896
0.455049
0.451100
0.662190
0.645948
0.617467
0.586820
0.558951
0.536490
0.519651
0.511172
0.509155
0.507756
0.505250
0.504596
0.504696
0.503200
0.500219
0.498609
0.498891
0.497709
0.495161
0.494871
0.497029
0.495753
0.491625
0.710102
0.693766
0.665126
0.633428
0.603517
0.579242
0.560909
0.550573
0.546119
0.543985
0.542375
0.542045
0.542220
0.541044
0.538523
0.536677
0.535711
0.533776
0.530809
0.528967
0.528057
0.525985
0.523310
0.748800
0.732140
0.702861
0.670196
0.639058
0.613096
0.592756
0.580666
0.574752
0.571873
0.570206
0.570126
0.570913
0.570088
0.567520
0.565544
0.564109
0.561349
0.557110
0.553538
0.550672
0.547639
0.545019
0.778302
0.761198
0.730955
0.697645
0.666506
0.639201
0.616218
0.602618
0.596211
0.592680
0.590182
0.590387
0.593081
0.592544
0.588555
0.586471
0.585462
0.582031
0.575856
0.570715
0.566512
0.562629
0.559602
0.795963
0.778524
0.747627
0.713473
0.681397
0.653246
0.629557
0.615380
0.608473
0.604519
0.601680
0.601678
0.604335
0.603887
0.600020
0.597992
0.596863
0.593165
0.586570
0.580867
0.576070
0.571759
0.568529
0.805262
0.787525
0.756090
0.720762
0.686648
0.658095
0.635620
0.621831
0.614431
0.610300
0.607601
0.606910
0.607594
0.607008
0.604756
0.602884
0.600991
0.597443
0.592047
0.586863
0.582176
0.577892
0.574751
0.810873
0.792618
0.760117
0.723723
0.688641
0.659993
0.638270
0.625225
0.618376
0.614262
0.611092
0.609842
0.609941
0.609119
0.606942
0.605081
0.603101
0.599964
0.595535
0.591279
0.587404
0.583414
0.580156
0.815904
0.796884
0.762235
0.724800
0.689410
0.660779
0.639360
0.627190
0.622397
0.618396
0.613468
0.611820
0.612219
0.611221
0.608308
0.606368
0.604634
0.602019
0.598419
0.595196
0.592687
0.589049
0.585237
0.815847
0.796636
0.761621
0.723791
0.688107
0.659494
0.638384
0.626586
0.622072
0.618171
0.613181
0.611409
0.611737
0.610818
0.608163
0.606623
0.605360
0.603241
0.600144
0.597382
0.595255
0.591828
0.588072
0.810929
0.792071
0.758356
0.720708
0.684647
0.656019
0.635268
0.623343
0.617320
0.613466
0.610076
0.608456
0.608367
0.607806
0.606440
0.605792
0.605230
0.603572
0.600695
0.597838
0.595168
0.591787
0.588641
0.806146
0.787332
0.753600
0.715998
0.680003
0.651401
0.630635
0.618680
0.612552
0.608712
0.605519
0.604209
0.604675
0.604597
0.603703
0.603828
0.604144
0.602961
0.600108
0.597204
0.594487
0.591107
0.587992
0.799244
0.780140
0.745223
0.707645
0.672727
0.644361
0.622946
0.611087
0.605410
0.601531
0.597952
0.597060
0.599423
0.599798
0.597963
0.598577
0.600064
0.599393
0.596317
0.593530
0.591429
0.588108
0.584474
0.780998
0.762391
0.728395
0.691924
0.658072
0.630417
0.609281
0.597398
0.591549
0.587485
0.583771
0.582835
0.585279
0.585952
0.584659
0.585954
0.588152
0.588004
0.585216
0.582588
0.580610
0.577446
0.573950
0.746310
0.729071
0.698343
0.664300
0.631871
0.605563
0.585668
0.573693
0.567063
0.562707
0.559173
0.557727
0.558418
0.559228
0.560021
0.562235
0.564807
0.565155
0.563019
0.560476
0.558043
0.555110
0.552443
0.698953
0.682917
0.654603
0.623462
0.594105
0.569749
0.550528
0.538810
0.532164
0.527624
0.523769
0.521858
0.521923
0.522764
0.524288
0.527167
0.530446
0.531197
0.529127
0.526597
0.524191
0.521512
0.519182
0.633992
0.618959
0.592335
0.564521
0.539946
0.518165
0.499168
0.488118
0.482354
0.477897
0.473362
0.471073
0.471101
0.471910
0.473487
0.476918
0.481707
0.482740
0.479715
0.477146
0.475133
0.472723
0.470355
0.552091
0.538179
0.513803
0.488971
0.467701
0.448893
0.432206
0.422681
0.417845
0.413897
0.409605
0.407379
0.407336
0.408028
0.409476
0.412773
0.417485
0.418606
0.415848
0.413625
0.411988
0.409911
0.407752
0.457332
0.444595
0.423035
0.400676
0.381137
0.365465
0.353081
0.345743
0.341744
0.338674
0.335605
0.333868
0.333613
0.334114
0.335374
0.337872
0.340914
0.341903
0.340610
0.339068
0.337675
0.335945
0.334308
0.374170
0.362208
0.342315
0.322051
0.304737
0.291807
0.282324
0.276895
0.273998
0.271836
0.269663
0.268411
0.268234
0.268559
0.269387
0.271108
0.273192
0.273899
0.273080
0.272006
0.270892
0.269378
0.267936
0.321720
0.310126
0.291125
0.272109
0.256321
0.245092
0.237324
0.233094
0.231011
0.229459
0.227816
0.226876
0.226794
0.227018
0.227537
0.228766
0.230272
0.230728
0.230033
0.229154
0.228197
0.226755
0.225338
0.561781
0.544837
0.515604
0.483925
0.455536
0.435257
0.422772
0.417502
0.416395
0.416200
0.415431
0.414474
0.413161
0.410812
0.407644
0.405218
0.404087
0.403749
0.404097
0.405383
0.406623
0.406126
0.404631
0.591444
0.574508
0.545178
0.513439
0.484893
0.464087
0.450834
0.445042
0.443845
0.443406
0.442213
0.441241
0.440228
0.437934
0.434597
0.432336
0.431702
0.431471
0.431567
0.433018
0.434860
0.434472
0.432558
0.642297
0.625248
0.595230
0.563157
0.534274
0.512359
0.497416
0.490681
0.489712
0.488789
0.486332
0.485299
0.485116
0.482971
0.479103
0.477127
0.477706
0.477449
0.476356
0.477723
0.480914
0.480450
0.476987
0.696451
0.679389
0.649151
0.616465
0.586425
0.562898
0.546130
0.537766
0.535572
0.533942
0.531216
0.530216
0.530238
0.528354
0.524741
0.522942
0.523487
0.522805
0.520900
0.521338
0.523733
0.522770
0.519087
0.746457
0.729424
0.699360
0.665853
0.634003
0.608564
0.589894
0.579334
0.574527
0.572024
0.570029
0.569205
0.568919
0.567408
0.564760
0.563039
0.562400
0.560893
0.558416
0.557073
0.556551
0.554650
0.551981
0.787372
0.770076
0.739386
0.704944
0.671723
0.644446
0.623614
0.610989
0.604359
0.600987
0.599016
0.598406
0.598443
0.597368
0.595175
0.593677
0.592792
0.590351
0.586233
0.582893
0.580450
0.577418
0.574429
0.819717
0.801865
0.769539
0.734104
0.700044
0.671214
0.648108
0.633745
0.625954
0.621842
0.619509
0.619170
0.620326
0.619643
0.617087
0.615900
0.615649
0.612426
0.606065
0.601047
0.597611
0.593583
0.589567
0.839106
0.820913
0.787924
0.751622
0.716549
0.686650
0.662490
0.647220
0.638700
0.634102
0.631517
0.631124
0.632379
0.631847
0.629392
0.628177
0.627683
0.624026
0.617050
0.611289
0.607123
0.602577
0.598317
0.848996
0.830636
0.797851
0.760760
0.724455
0.693929
0.669810
0.654429
0.645557
0.640737
0.638035
0.637285
0.637627
0.636981
0.635055
0.633434
0.631759
0.628049
0.622172
0.616668
0.612014
0.607476
0.603825
0.855650
0.836786
0.803165
0.765231
0.728397
0.697544
0.673293
0.658087
0.649464
0.644631
0.641663
0.640710
0.640987
0.640146
0.637826
0.635813
0.633726
0.630283
0.625350
0.620688
0.616637
0.612433
0.608915
0.860911
0.841351
0.806135
0.767502
0.731225
0.700190
0.674981
0.659931
0.652282
0.647537
0.643781
0.642868
0.643819
0.642849
0.639537
0.637179
0.635180
0.632199
0.628102
0.624528
0.621957
0.618192
0.614150
0.861147
0.841373
0.805768
0.766707
0.730102
0.699002
0.673995
0.659258
0.651891
0.647240
0.643404
0.642393
0.643313
0.642399
0.639244
0.637158
0.635546
0.633106
0.629675
0.626737
0.624685
0.621269
0.617403
0.856567
0.837035
0.802181
0.762914
0.725037
0.693969
0.670351
0.656124
0.648424
0.643842
0.640522
0.639239
0.639451
0.638787
0.636907
0.635655
0.634637
0.632779
0.629906
0.627128
0.624585
0.621388
0.618413
0.851092
0.831581
0.796688
0.757294
0.719155
0.688224
0.665186
0.651501
0.644326
0.639796
0.636136
0.634722
0.635086
0.634771
0.633412
0.632841
0.632548
0.631288
0.628820
0.626247
0.623710
0.620669
0.617976
0.842253
0.822559
0.786981
0.747615
0.710087
0.679551
0.656700
0.643713
0.637786
0.633283
0.628578
0.627093
0.628674
0.628701
0.626764
0.626619
0.627166
0.626511
0.624312
0.622022
0.619886
0.617001
0.614208
0.822366
0.803137
0.768425
0.730133
0.693688
0.663998
0.641680
0.628945
0.623088
0.618504
0.613642
0.612073
0.613729
0.614067
0.612696
0.613287
0.614614
0.614550
0.612704
0.610629
0.608656
0.605943
0.603290
0.786217
0.768172
0.736076
0.700083
0.665440
0.637219
0.615952
0.603168
0.596316
0.591586
0.587439
0.585726
0.586296
0.586893
0.587260
0.588921
0.591073
0.591548
0.590000
0.587961
0.585828
0.583288
0.581056
0.736117
0.719164
0.689210
0.655977
0.624316
0.598211
0.577991
0.565755
0.559059
0.554313
0.550054
0.548103
0.548477
0.549223
0.550164
0.552621
0.555718
0.556587
0.554849
0.552671
0.550598
0.548206
0.546080
0.667432
0.651376
0.623049
0.592891
0.565548
0.542201
0.523008
0.511958
0.506528
0.502031
0.497144
0.495011
0.496175
0.496973
0.497308
0.500262
0.504871
0.505973
0.503149
0.500769
0.499154
0.496909
0.494449
0.581078
0.566127
0.540019
0.512904
0.489006
0.468803
0.452084
0.442698
0.438309
0.434395
0.429797
0.427768
0.428889
0.429639
0.429958
0.432887
0.437508
0.438677
0.436000
0.433840
0.432484
0.430470
0.428154
0.481243
0.467582
0.444372
0.420119
0.398695
0.381782
0.368879
0.361402
0.357589
0.354534
0.351311
0.349714
0.349934
0.350550
0.351517
0.353920
0.357041
0.358104
0.356818
0.355293
0.353946
0.352212
0.350538
0.393481
0.380713
0.359387
0.337486
0.318624
0.304589
0.294481
0.288779
0.285859
0.283676
0.281462
0.280323
0.280401
0.280865
0.281690
0.283471
0.285679
0.286490
0.285715
0.284648
0.283511
0.281950
0.280468
0.338302
0.325957
0.305624
0.285084
0.267888
0.255641
0.247259
0.242727
0.240533
0.238929
0.237270
0.236404
0.236471
0.236833
0.237467
0.238839
0.240504
0.241085
0.240448
0.239558
0.238543
0.237036
0.235578
0.582219
0.564626
0.534050
0.501075
0.471573
0.450657
0.437980
0.432835
0.431972
0.431561
0.430109
0.428606
0.427033
0.424456
0.421125
0.418970
0.418512
0.418640
0.419240
0.421005
0.422861
0.422518
0.420763
0.613622
0.595884
0.564748
0.531511
0.501805
0.480313
0.466820
0.461307
0.460847
0.460198
0.457877
0.456372
0.455521
0.452993
0.449061
0.447044
0.447556
0.447821
0.447759
0.449781
0.452797
0.452571
0.449865
0.670068
0.651788
0.617184
0.583180
0.553283
0.530602
0.515069
0.509030
0.510538
0.509416
0.504199
0.502597
0.503981
0.501591
0.495729
0.494042
0.499416
0.499680
0.494841
0.496861
0.503288
0.502971
0.496565
0.726516
0.708178
0.673232
0.638509
0.607328
0.582918
0.565457
0.557695
0.557859
0.555988
0.550523
0.548933
0.550462
0.548316
0.542747
0.541264
0.546681
0.546494
0.540714
0.541729
0.547294
0.546442
0.539800
0.775555
0.757569
0.725149
0.689813
0.656420
0.629937
0.610682
0.600113
0.595784
0.592944
0.589801
0.588422
0.588352
0.586572
0.583253
0.581894
0.582665
0.581577
0.578526
0.577547
0.578225
0.576368
0.572630
0.818856
0.800566
0.767236
0.730876
0.695916
0.667413
0.645793
0.632753
0.625873
0.622093
0.619512
0.618428
0.618385
0.617074
0.614645
0.613755
0.614315
0.612201
0.607338
0.604148
0.602707
0.599622
0.595553
0.859766
0.840288
0.800130
0.762089
0.725867
0.695577
0.671386
0.656254
0.647652
0.643088
0.640684
0.640119
0.643738
0.642899
0.637878
0.637718
0.640458
0.637474
0.628660
0.623638
0.622107
0.617932
0.611688
0.880738
0.860900
0.820034
0.781077
0.743764
0.712192
0.686611
0.670275
0.660728
0.655641
0.653106
0.652641
0.656502
0.655847
0.650842
0.650521
0.652835
0.649269
0.639729
0.633852
0.631490
0.626756
0.620271
0.885205
0.865818
0.830422
0.791359
0.753409
0.721016
0.694750
0.677957
0.668041
0.662688
0.659827
0.659100
0.659761
0.658981
0.656605
0.655181
0.654303
0.650482
0.643626
0.637944
0.634015
0.629300
0.624568
0.892496
0.872658
0.836900
0.797281
0.759566
0.726631
0.699087
0.681918
0.672060
0.666652
0.663600
0.663033
0.664191
0.663245
0.659901
0.657492
0.655483
0.651781
0.646239
0.641471
0.638055
0.633718
0.629301
0.900302
0.879611
0.841473
0.801762
0.772029
0.738663
0.702392
0.684353
0.675776
0.670402
0.665921
0.665985
0.669131
0.668097
0.662497
0.659105
0.656955
0.653645
0.649012
0.645709
0.646566
0.642748
0.635198
0.900765
0.879864
0.841361
0.801229
0.771155
0.737660
0.701492
0.683694
0.675393
0.670084
0.665471
0.665458
0.668630
0.667642
0.662098
0.658855
0.656983
0.654242
0.650429
0.647902
0.649373
0.646018
0.638759
0.894017
0.873517
0.836707
0.795772
0.756997
0.723664
0.696471
0.680151
0.671401
0.666167
0.662430
0.661550
0.662810
0.661991
0.658700
0.656570
0.655118
0.653057
0.650142
0.647665
0.645923
0.642924
0.639514
0.888023
0.867505
0.830561
0.789224
0.749464
0.716388
0.690796
0.675759
0.668442
0.663296
0.658434
0.656940
0.658084
0.657494
0.654662
0.653143
0.652304
0.650941
0.648701
0.646542
0.644567
0.641850
0.639199
0.881029
0.860098
0.820223
0.778676
0.739351
0.706838
0.682008
0.668640
0.665216
0.660199
0.651986
0.649989
0.654227
0.653859
0.648133
0.646571
0.646297
0.645592
0.643861
0.642111
0.640410
0.637935
0.635486
0.859618
0.839139
0.800120
0.759644
0.721438
0.689919
0.665879
0.653040
0.649949
0.644970
0.636584
0.634473
0.638784
0.638743
0.633611
0.632843
0.633431
0.633373
0.632016
0.630506
0.628984
0.626696
0.624397
0.818421
0.799322
0.765095
0.727114
0.690739
0.660824
0.638049
0.624835
0.618746
0.613756
0.608284
0.606353
0.607811
0.608169
0.607019
0.607924
0.609929
0.610458
0.609033
0.607445
0.605872
0.603695
0.601576
0.765681
0.747655
0.715515
0.680400
0.647385
0.619766
0.597990
0.585427
0.579425
0.574594
0.569439
0.567495
0.569188
0.569817
0.569119
0.571094
0.574665
0.575569
0.573317
0.571361
0.569997
0.567862
0.565467
0.695431
0.678036
0.646612
0.614667
0.588020
0.563362
0.540977
0.529833
0.526564
0.522162
0.515414
0.513738
0.520714
0.521489
0.515990
0.518387
0.527073
0.528150
0.520943
0.518417
0.518410
0.516287
0.512242
0.605397
0.589128
0.559946
0.531135
0.508083
0.486752
0.467024
0.457703
0.455584
0.451844
0.445441
0.443879
0.450775
0.451572
0.446238
0.448738
0.457442
0.458575
0.451490
0.449065
0.449232
0.447253
0.443276
0.499388
0.484782
0.459724
0.433937
0.411604
0.393716
0.379813
0.372356
0.369303
0.366389
0.362691
0.361266
0.362717
0.363433
0.363344
0.365652
0.369480
0.370558
0.368517
0.366885
0.365929
0.364201
0.362101
0.407419
0.393927
0.371254
0.348036
0.328118
0.313238
0.302491
0.296677
0.294019
0.291914
0.289587
0.288603
0.289219
0.289809
0.290344
0.292154
0.294691
0.295575
0.294570
0.293483
0.292461
0.290891
0.289269
0.349866
0.336899
0.315442
0.293708
0.275446
0.262437
0.253570
0.248872
0.246710
0.245129
0.243471
0.242724
0.243020
0.243512
0.244179
0.245654
0.247504
0.248200
0.247583
0.246713
0.245726
0.244208
0.242711
0.594597
0.576608
0.545326
0.511531
0.481284
0.459892
0.446991
0.441713
0.440644
0.439882
0.437940
0.435943
0.434059
0.431512
0.428543
0.426902
0.426890
0.427219
0.427744
0.429242
0.430768
0.430175
0.428300
0.626870
0.608686
0.576744
0.542570
0.512007
0.489986
0.476274
0.470644
0.469982
0.468978
0.466161
0.464146
0.462964
0.460442
0.456848
0.455333
0.456293
0.456769
0.456641
0.458403
0.461083
0.460610
0.457795
0.684869
0.666059
0.630484
0.595346
0.564395
0.541090
0.525347
0.519215
0.520527
0.519055
0.513342
0.511204
0.512213
0.509778
0.504202
0.502978
0.508799
0.509283
0.504382
0.506154
0.512226
0.511676
0.505203
0.743130
0.724193
0.688138
0.652106
0.619699
0.594551
0.576833
0.568986
0.568975
0.566771
0.560794
0.558625
0.559708
0.557438
0.552067
0.550968
0.556781
0.556815
0.551011
0.551837
0.557098
0.556048
0.549349
0.794007
0.775366
0.741744
0.704972
0.670234
0.642884
0.623269
0.612602
0.608156
0.604999
0.601310
0.599301
0.598711
0.596698
0.593451
0.592357
0.593427
0.592538
0.589540
0.588485
0.589006
0.586998
0.583168
0.838972
0.819986
0.785368
0.747454
0.711017
0.681511
0.659432
0.646276
0.639325
0.635260
0.632121
0.630380
0.629757
0.628113
0.625619
0.624848
0.625585
0.623634
0.618888
0.615746
0.614290
0.611112
0.606937
0.881352
0.861145
0.819606
0.779907
0.742085
0.710650
0.685869
0.670568
0.661927
0.657105
0.654139
0.652931
0.655950
0.654707
0.649496
0.649294
0.652047
0.649165
0.640523
0.635651
0.634218
0.630005
0.623651
0.903433
0.882869
0.840611
0.799955
0.760947
0.728083
0.701725
0.685056
0.675374
0.670036
0.667017
0.666010
0.669332
0.668264
0.662975
0.662472
0.664657
0.661102
0.651690
0.645956
0.643708
0.638963
0.632383
0.908664
0.888589
0.851891
0.811172
0.771495
0.737654
0.710355
0.692947
0.682672
0.677033
0.673842
0.672755
0.673026
0.671873
0.669154
0.667441
0.666336
0.662401
0.655536
0.649897
0.646015
0.641281
0.636487
0.916439
0.895978
0.859034
0.817865
0.778450
0.743937
0.715076
0.696976
0.686508
0.680755
0.677503
0.676767
0.677699
0.676450
0.672736
0.669951
0.667613
0.663693
0.658035
0.653211
0.649768
0.645407
0.640968
0.924457
0.903221
0.864047
0.822923
0.791613
0.756573
0.718682
0.699417
0.689970
0.684179
0.679608
0.679653
0.682705
0.681436
0.675464
0.671635
0.669088
0.665504
0.660712
0.657318
0.658136
0.654316
0.646775
0.924954
0.903573
0.864141
0.822701
0.791102
0.755894
0.717972
0.698779
0.689465
0.683672
0.678975
0.678996
0.682131
0.680946
0.675023
0.671313
0.669019
0.666020
0.662092
0.659531
0.661017
0.657722
0.650517
0.918067
0.897123
0.859445
0.817270
0.776960
0.741925
0.713014
0.695274
0.685509
0.679737
0.675825
0.674940
0.676160
0.675130
0.671434
0.668827
0.666970
0.664714
0.661803
0.659427
0.657819
0.654965
0.651663
0.911610
0.890681
0.852941
0.810440
0.769215
0.734492
0.707234
0.690832
0.682553
0.676853
0.671740
0.670170
0.671229
0.670396
0.667135
0.665122
0.663892
0.662417
0.660334
0.658437
0.656734
0.654253
0.651752
0.903701
0.882399
0.841805
0.799180
0.758483
0.724421
0.698032
0.683423
0.679153
0.673628
0.665135
0.663019
0.667131
0.666503
0.660337
0.658261
0.657588
0.656846
0.655417
0.654065
0.652748
0.650578
0.648310
0.881023
0.860172
0.820433
0.778893
0.739368
0.706421
0.680997
0.667107
0.663338
0.657975
0.649379
0.647191
0.651406
0.651129
0.645572
0.644306
0.644518
0.644467
0.643468
0.642413
0.641319
0.639364
0.637253
0.838160
0.818638
0.783607
0.744506
0.706826
0.675616
0.651704
0.637694
0.631158
0.625968
0.620447
0.618568
0.620042
0.620222
0.618673
0.619122
0.620805
0.621344
0.620245
0.619099
0.617951
0.616086
0.614128
0.783256
0.764770
0.731764
0.695488
0.661188
0.632429
0.609795
0.596724
0.590524
0.585704
0.580685
0.578949
0.580793
0.581311
0.580228
0.581759
0.585016
0.585909
0.583937
0.582389
0.581432
0.579566
0.577279
0.710402
0.692534
0.660243
0.627130
0.599225
0.573596
0.550643
0.539261
0.536024
0.531812
0.525355
0.524023
0.531289
0.532016
0.526116
0.528058
0.536418
0.537457
0.530489
0.528335
0.528724
0.526817
0.522804
0.617709
0.600970
0.570927
0.540990
0.516775
0.494631
0.474518
0.465125
0.463161
0.459702
0.453649
0.452476
0.459703
0.460509
0.454835
0.456935
0.465344
0.466439
0.459546
0.457424
0.457908
0.456094
0.452118
0.509201
0.494129
0.468219
0.441391
0.418052
0.399473
0.385254
0.377777
0.374894
0.372240
0.368853
0.367765
0.369495
0.370258
0.369972
0.372022
0.375665
0.376729
0.374832
0.373411
0.372659
0.371039
0.368953
0.415191
0.401251
0.377772
0.353601
0.332797
0.317319
0.306296
0.300453
0.297910
0.295985
0.293883
0.293150
0.293981
0.294641
0.295097
0.296789
0.299258
0.300180
0.299302
0.298369
0.297482
0.295986
0.294382
0.356440
0.343041
0.320815
0.298187
0.279112
0.265557
0.256428
0.251678
0.249574
0.248098
0.246588
0.246023
0.246489
0.247061
0.247716
0.249161
0.251025
0.251804
0.251316
0.250579
0.249699
0.248242
0.246769
0.602034
0.583867
0.552387
0.518118
0.487283
0.465454
0.452221
0.446498
0.444727
0.443464
0.441220
0.438805
0.436555
0.434281
0.432176
0.431246
0.431436
0.431675
0.431775
0.432250
0.432450
0.431204
0.429377
0.634333
0.616016
0.584136
0.549436
0.518080
0.495573
0.481629
0.475450
0.473606
0.472097
0.469418
0.466956
0.464961
0.462672
0.460321
0.459515
0.460215
0.460586
0.460443
0.461085
0.461838
0.460707
0.458525
0.689964
0.671283
0.638167
0.602521
0.570105
0.546219
0.530766
0.523758
0.522292
0.520316
0.516279
0.513702
0.512460
0.510169
0.507078
0.506444
0.508423
0.508782
0.507357
0.507908
0.509702
0.508531
0.505162
0.749551
0.730653
0.696933
0.660189
0.626143
0.600321
0.582918
0.574313
0.571717
0.569073
0.564704
0.562029
0.560795
0.558522
0.555420
0.554732
0.556535
0.556460
0.554335
0.554135
0.555301
0.553724
0.550156
0.805036
0.786043
0.752314
0.714456
0.678419
0.650334
0.630586
0.619735
0.614573
0.611115
0.607453
0.604768
0.602913
0.600698
0.598244
0.597276
0.597508
0.596564
0.594221
0.592642
0.591612
0.589252
0.586338
0.850863
0.831512
0.796946
0.757868
0.720151
0.689856
0.667626
0.654673
0.647886
0.643650
0.639907
0.637320
0.635563
0.633484
0.631106
0.629919
0.629518
0.627544
0.623807
0.620659
0.618217
0.614911
0.611567
0.887613
0.867621
0.831191
0.790858
0.752048
0.719795
0.694833
0.680029
0.672268
0.667369
0.663131
0.660772
0.659811
0.657909
0.655017
0.653667
0.653335
0.650407
0.644722
0.640276
0.637363
0.633225
0.628696
0.910313
0.889987
0.852877
0.811578
0.771510
0.737752
0.711171
0.694974
0.686204
0.680823
0.676566
0.674449
0.673778
0.671990
0.668926
0.667143
0.666165
0.662522
0.656088
0.650883
0.647291
0.642701
0.637968
0.922515
0.902150
0.865522
0.823569
0.782115
0.747280
0.719983
0.702771
0.692810
0.687111
0.683363
0.681513
0.680640
0.678877
0.675941
0.673441
0.671043
0.666984
0.661117
0.655781
0.651333
0.646724
0.642815
0.930626
0.909949
0.872850
0.830381
0.788505
0.752953
0.724645
0.706599
0.696021
0.690131
0.686608
0.685165
0.684764
0.683026
0.679597
0.676456
0.673368
0.669261
0.663973
0.659128
0.654991
0.650690
0.647072
0.936380
0.915250
0.877166
0.834447
0.793552
0.757533
0.727248
0.708390
0.697536
0.691514
0.687979
0.687098
0.687859
0.686200
0.681738
0.678070
0.674877
0.671060
0.666439
0.662545
0.659825
0.656017
0.651973
0.936729
0.915569
0.877418
0.834592
0.793537
0.757327
0.726834
0.707786
0.696795
0.690661
0.687063
0.686243
0.687158
0.685651
0.681319
0.677833
0.674959
0.671717
0.667890
0.664796
0.662760
0.659473
0.655736
0.931858
0.911053
0.873699
0.830848
0.788443
0.752301
0.723394
0.704851
0.693962
0.687745
0.683953
0.682673
0.682782
0.681488
0.678373
0.675675
0.673403
0.670941
0.668068
0.665551
0.663367
0.660566
0.657908
0.924897
0.904236
0.867103
0.824373
0.781919
0.746090
0.717933
0.700128
0.690000
0.683791
0.679342
0.677678
0.677768
0.676721
0.674049
0.671951
0.670394
0.668780
0.666810
0.665011
0.663265
0.660897
0.658650
0.913109
0.892421
0.854901
0.812517
0.770985
0.735847
0.708212
0.691497
0.683088
0.677034
0.671321
0.669406
0.670485
0.669709
0.666482
0.664713
0.663883
0.663086
0.661925
0.660869
0.659850
0.657853
0.655639
0.889405
0.869162
0.832494
0.791219
0.750924
0.716978
0.690400
0.674509
0.666689
0.660910
0.655242
0.653369
0.654624
0.654222
0.651596
0.650604
0.650628
0.650548
0.649914
0.649255
0.648556
0.646810
0.644746
0.848243
0.828995
0.794614
0.755380
0.716844
0.684756
0.660021
0.644850
0.636671
0.631311
0.626936
0.625348
0.625966
0.626015
0.625128
0.625347
0.626425
0.626912
0.626414
0.625730
0.624930
0.623303
0.621511
0.791599
0.773315
0.740838
0.704173
0.668580
0.639062
0.616276
0.602540
0.595264
0.590522
0.586617
0.585284
0.586154
0.586561
0.586250
0.587295
0.589357
0.590183
0.589361
0.588452
0.587705
0.586106
0.584226
0.714667
0.697240
0.666474
0.632804
0.601438
0.575171
0.554475
0.542802
0.537537
0.533591
0.529532
0.528461
0.530618
0.531257
0.530214
0.531678
0.535133
0.536114
0.534193
0.533045
0.533080
0.531478
0.528694
0.620208
0.603863
0.575303
0.544776
0.517124
0.494445
0.476766
0.467254
0.463415
0.460313
0.456724
0.455893
0.458146
0.458890
0.458006
0.459618
0.463199
0.464234
0.462311
0.461176
0.461245
0.459707
0.456984
0.512767
0.497701
0.471916
0.444497
0.419912
0.400885
0.387056
0.379539
0.376264
0.373965
0.371653
0.371077
0.372200
0.372939
0.373223
0.374787
0.377293
0.378307
0.377506
0.376660
0.376028
0.374607
0.372896
0.418725
0.404594
0.380790
0.355970
0.334324
0.318443
0.307480
0.301681
0.299111
0.297454
0.295909
0.295526
0.296280
0.296943
0.297483
0.298873
0.300841
0.301755
0.301380
0.300785
0.300094
0.298743
0.297279
0.359788
0.346118
0.323389
0.300095
0.280340
0.266398
0.257183
0.252478
0.250454
0.249164
0.247951
0.247634
0.248222
0.248813
0.249389
0.250647
0.252333
0.253143
0.252893
0.252393
0.251696
0.250359
0.248957
0.607563
0.589231
0.557464
0.522835
0.491587
0.469338
0.455644
0.449381
0.447004
0.445161
0.442416
0.439661
0.437364
0.435497
0.434180
0.434064
0.434747
0.434770
0.433918
0.433086
0.432003
0.429939
0.427804
0.640316
0.621788
0.589543
0.554366
0.522464
0.499498
0.485146
0.478464
0.476006
0.473932
0.470781
0.467933
0.465776
0.463856
0.462350
0.462423
0.463686
0.463810
0.462581
0.461772
0.461096
0.459124
0.456714
0.696614
0.677648
0.644122
0.607783
0.574522
0.550111
0.534433
0.527013
0.525075
0.522583
0.518015
0.514974
0.513268
0.511261
0.509186
0.509513
0.512104
0.512190
0.509571
0.508510
0.508590
0.506585
0.503252
0.757174
0.737886
0.703579
0.665931
0.630884
0.604480
0.586918
0.578082
0.575242
0.572188
0.567256
0.564053
0.562252
0.560102
0.557802
0.557867
0.560132
0.559801
0.556668
0.555092
0.554746
0.552452
0.548964
0.813787
0.794291
0.759703
0.720799
0.683844
0.655146
0.635148
0.624349
0.619285
0.615581
0.611310
0.608025
0.605723
0.603391
0.601093
0.600341
0.600645
0.599511
0.596680
0.594378
0.592531
0.589697
0.586708
0.860382
0.840462
0.804977
0.764816
0.726391
0.695481
0.672883
0.660343
0.654384
0.650074
0.645307
0.641958
0.639805
0.637337
0.634445
0.632824
0.631938
0.629848
0.626320
0.623170
0.620442
0.616953
0.613637
0.897156
0.876642
0.839757
0.798608
0.760092
0.727245
0.701122
0.687075
0.681443
0.676600
0.670253
0.666850
0.665594
0.663053
0.658905
0.656386
0.654758
0.651755
0.647128
0.643262
0.640318
0.636254
0.632056
0.920152
0.899328
0.861798
0.819701
0.779926
0.745561
0.717821
0.702411
0.695826
0.690561
0.684238
0.681095
0.680100
0.677591
0.673149
0.670062
0.667690
0.663982
0.658727
0.654267
0.650806
0.646403
0.642057
0.932922
0.912063
0.874601
0.831612
0.789417
0.753940
0.726314
0.709617
0.700657
0.695052
0.690398
0.687831
0.686489
0.684095
0.680255
0.676889
0.673679
0.669537
0.664281
0.659469
0.655239
0.650789
0.647061
0.940850
0.919800
0.881933
0.838473
0.795568
0.759369
0.730955
0.713176
0.703019
0.697134
0.693117
0.691107
0.690145
0.687890
0.683935
0.680227
0.676586
0.672344
0.667324
0.662716
0.658651
0.654428
0.650929
0.946542
0.925127
0.886279
0.842605
0.800404
0.763749
0.733628
0.714910
0.704154
0.698020
0.694108
0.692694
0.692877
0.690795
0.686024
0.681953
0.678292
0.674289
0.669758
0.665891
0.663049
0.659246
0.655346
0.946653
0.925345
0.886663
0.843125
0.800917
0.764069
0.733581
0.714412
0.703256
0.696888
0.692944
0.691665
0.692081
0.690228
0.685666
0.681840
0.678536
0.675079
0.671256
0.668103
0.665892
0.662569
0.658945
0.941259
0.920507
0.883094
0.839987
0.796988
0.760201
0.730718
0.711624
0.700270
0.693712
0.689637
0.688058
0.687841
0.686270
0.682898
0.679857
0.677196
0.674521
0.671621
0.669080
0.666852
0.664013
0.661340
0.933624
0.913202
0.876408
0.833852
0.791281
0.754816
0.725632
0.706909
0.696036
0.689417
0.684811
0.683021
0.683009
0.681734
0.678686
0.676198
0.674264
0.672458
0.670510
0.668839
0.667330
0.664957
0.662495
0.920962
0.900685
0.863708
0.821949
0.781106
0.745371
0.716005
0.698042
0.688552
0.682084
0.676512
0.674712
0.675987
0.675019
0.671206
0.668928
0.667680
0.666722
0.665714
0.665065
0.664845
0.662892
0.660038
0.896381
0.876563
0.840475
0.799854
0.760288
0.725802
0.697565
0.680506
0.671689
0.665596
0.660192
0.658549
0.660088
0.659523
0.656283
0.654741
0.654318
0.654089
0.653667
0.653501
0.653692
0.652029
0.649317
0.854264
0.835316
0.801425
0.762484
0.723990
0.691431
0.665837
0.649947
0.641228
0.635757
0.631627
0.630295
0.631088
0.630997
0.629648
0.629325
0.629914
0.630246
0.629975
0.629713
0.629485
0.627973
0.625894
0.796196
0.778156
0.746092
0.709512
0.673710
0.643804
0.620571
0.606460
0.598896
0.594275
0.590859
0.589968
0.591031
0.591318
0.590568
0.590940
0.592350
0.593020
0.592588
0.592251
0.592187
0.590749
0.588579
0.717063
0.699972
0.669913
0.636340
0.604578
0.578020
0.557266
0.545420
0.539950
0.536317
0.533070
0.532653
0.534737
0.535270
0.534086
0.534714
0.537213
0.538054
0.536904
0.536681
0.538041
0.536650
0.533092
0.621517
0.605458
0.577523
0.547012
0.518939
0.496033
0.478441
0.468925
0.465009
0.462307
0.459592
0.459456
0.461703
0.462357
0.461306
0.462089
0.464730
0.465641
0.464500
0.464283
0.465653
0.464329
0.460862
0.514364
0.499355
0.473662
0.446018
0.421055
0.401818
0.388036
0.380661
0.377524
0.375600
0.373898
0.373841
0.375232
0.375908
0.375803
0.376769
0.378704
0.379620
0.379223
0.378910
0.378878
0.377633
0.375727
0.420515
0.406289
0.382291
0.357100
0.335047
0.318950
0.308013
0.302371
0.299994
0.298621
0.297451
0.297402
0.298355
0.298983
0.299258
0.300277
0.301929
0.302792
0.302638
0.302353
0.301983
0.300775
0.299288
0.361627
0.347796
0.324757
0.301037
0.280871
0.266699
0.257469
0.252883
0.251026
0.249940
0.248974
0.248895
0.249643
0.250220
0.250607
0.251616
0.253118
0.253920
0.253829
0.253553
0.253076
0.251867
0.250500
0.612728
0.594214
0.562046
0.527094
0.495495
0.472840
0.458642
0.451829
0.449141
0.446680
0.443059
0.439988
0.437814
0.436326
0.435580
0.436226
0.437678
0.437503
0.435457
0.433442
0.431399
0.428611
0.425971
0.646267
0.627435
0.594474
0.558796
0.526430
0.503026
0.488235
0.481171
0.478983
0.476320
0.471788
0.468565
0.466669
0.465100
0.463995
0.464957
0.467536
0.467419
0.464370
0.462198
0.460774
0.458034
0.454790
0.705816
0.686238
0.649765
0.612525
0.578544
0.553664
0.537906
0.530784
0.534674
0.531671
0.520399
0.516610
0.516751
0.515029
0.511592
0.513140
0.520724
0.520528
0.512333
0.509617
0.509983
0.507173
0.501754
0.767018
0.747021
0.709557
0.670838
0.634992
0.608089
0.590495
0.582160
0.585506
0.582064
0.570297
0.566286
0.566300
0.564299
0.560392
0.561480
0.568625
0.568006
0.559398
0.556350
0.556437
0.553427
0.547892
0.821586
0.801491
0.765681
0.725846
0.688512
0.659300
0.638726
0.628129
0.624430
0.620500
0.614420
0.610589
0.608450
0.606058
0.603389
0.602893
0.604078
0.602690
0.598451
0.595373
0.593400
0.590075
0.586230
0.868568
0.847986
0.811285
0.770373
0.732611
0.701216
0.677173
0.665075
0.661245
0.656883
0.649825
0.645759
0.643874
0.641108
0.637161
0.635096
0.634216
0.631939
0.627983
0.624743
0.622252
0.618528
0.614575
0.906251
0.884954
0.846960
0.805946
0.773494
0.740262
0.707741
0.694354
0.695716
0.690943
0.677460
0.672688
0.672443
0.669361
0.662605
0.658810
0.656524
0.653386
0.649070
0.645769
0.644578
0.640504
0.634684
0.929336
0.907735
0.869104
0.827161
0.793476
0.758751
0.724637
0.709937
0.710397
0.705266
0.691867
0.687360
0.687338
0.684216
0.677065
0.672592
0.669473
0.665673
0.660897
0.657174
0.655614
0.651310
0.645399
0.941512
0.919993
0.881278
0.837588
0.796297
0.760397
0.731219
0.715083
0.708176
0.702704
0.696156
0.692930
0.691819
0.688906
0.683617
0.679397
0.675725
0.671515
0.666524
0.662191
0.658699
0.654330
0.650117
0.949679
0.927980
0.888666
0.844366
0.801730
0.765103
0.735647
0.718123
0.708897
0.703062
0.698144
0.695783
0.695113
0.692425
0.687221
0.682841
0.678864
0.674533
0.669622
0.665335
0.661979
0.657772
0.653666
0.958951
0.936600
0.893909
0.849455
0.809970
0.772866
0.739093
0.720142
0.709898
0.703705
0.699072
0.697670
0.699666
0.697226
0.689851
0.684875
0.681048
0.676916
0.672241
0.668811
0.668496
0.664641
0.658194
0.958849
0.936727
0.894406
0.850298
0.810929
0.773646
0.739394
0.719776
0.708887
0.702346
0.697705
0.696493
0.698796
0.696655
0.689547
0.684858
0.681399
0.677779
0.673739
0.670933
0.671181
0.667754
0.661545
0.949559
0.928520
0.890104
0.846765
0.804339
0.767155
0.736334
0.716833
0.705462
0.698627
0.693970
0.692264
0.692666
0.690872
0.686356
0.682767
0.679813
0.676952
0.673934
0.671473
0.669781
0.666807
0.663393
0.941133
0.920655
0.883227
0.840876
0.799366
0.762534
0.731640
0.712372
0.701590
0.694638
0.689226
0.687367
0.688269
0.686807
0.682357
0.679187
0.676869
0.674858
0.672850
0.671372
0.670587
0.668085
0.664729
0.932924
0.912390
0.871019
0.830003
0.794664
0.758593
0.723100
0.704255
0.695517
0.688726
0.681637
0.680074
0.685275
0.684124
0.675823
0.672198
0.670287
0.669102
0.668208
0.668261
0.670120
0.668079
0.663124
0.907492
0.887462
0.847093
0.807268
0.773231
0.738452
0.704157
0.686278
0.678294
0.671956
0.665112
0.663798
0.669332
0.668612
0.660874
0.657951
0.656848
0.656391
0.656103
0.656698
0.659062
0.657344
0.652501
0.859039
0.840192
0.806088
0.767563
0.730179
0.697385
0.670338
0.654069
0.645685
0.640106
0.635408
0.634286
0.636163
0.635972
0.633239
0.632149
0.632379
0.632501
0.632190
0.632328
0.633363
0.631819
0.628504
0.799297
0.781395
0.749433
0.713173
0.678044
0.647975
0.623846
0.609549
0.602331
0.597779
0.594149
0.593601
0.595478
0.595689
0.593918
0.593633
0.594933
0.595417
0.594790
0.594962
0.596622
0.595198
0.591420
0.718503
0.701617
0.672030
0.639008
0.608708
0.582083
0.559901
0.547991
0.544111
0.540700
0.536333
0.536442
0.539730
0.540192
0.537657
0.537605
0.541651
0.542363
0.539770
0.540719
0.550968
0.549643
0.537442
0.622239
0.606355
0.578844
0.548814
0.522166
0.499235
0.480326
0.470875
0.468624
0.466214
0.462450
0.462868
0.466356
0.466946
0.464523
0.464637
0.468836
0.469650
0.467098
0.468048
0.478118
0.476887
0.465004
0.515138
0.500172
0.474569
0.446975
0.422262
0.402971
0.388921
0.381737
0.379136
0.377477
0.375801
0.376118
0.378127
0.378754
0.377922
0.378396
0.380345
0.381179
0.380650
0.380814
0.382304
0.381150
0.377952
0.421436
0.407168
0.383087
0.357753
0.335623
0.319440
0.308458
0.302981
0.300913
0.299731
0.298657
0.298828
0.300060
0.300661
0.300597
0.301340
0.302920
0.303744
0.303597
0.303539
0.303796
0.302673
0.300743
0.362643
0.348734
0.325538
0.301611
0.281259
0.266978
0.257740
0.253262
0.251572
0.250618
0.249766
0.249838
0.250738
0.251302
0.251510
0.252346
0.253758
0.254553
0.254533
0.254406
0.254144
0.253021
0.251612
0.616809
0.598238
0.565964
0.530872
0.499052
0.476028
0.461290
0.453847
0.450503
0.447432
0.443301
0.439913
0.437658
0.436340
0.435936
0.436919
0.438534
0.438228
0.435727
0.433046
0.430346
0.427135
0.424327
0.650514
0.631598
0.598486
0.562627
0.530015
0.506228
0.490898
0.483229
0.480422
0.477172
0.472126
0.468565
0.466549
0.465112
0.464308
0.465542
0.468205
0.467897
0.464353
0.461474
0.459345
0.456149
0.452724
0.710331
0.690617
0.653886
0.616378
0.582097
0.556815
0.540537
0.532880
0.536248
0.532716
0.520934
0.516780
0.516724
0.515073
0.511882
0.513602
0.521142
0.520681
0.511976
0.508528
0.508151
0.504860
0.499257
0.771719
0.751518
0.713673
0.674548
0.638298
0.610981
0.592946
0.584214
0.587186
0.583336
0.571124
0.566762
0.566547
0.564554
0.560797
0.561949
0.568955
0.568035
0.558931
0.555194
0.554575
0.551111
0.545398
0.826338
0.805959
0.769643
0.729233
0.691365
0.661732
0.640856
0.630072
0.626210
0.622035
0.615624
0.611494
0.609145
0.606691
0.604042
0.603511
0.604524
0.602838
0.598157
0.594508
0.591961
0.588252
0.584249
0.873295
0.852354
0.815019
0.773375
0.734968
0.703164
0.678973
0.666922
0.663177
0.658741
0.651432
0.647092
0.644977
0.642082
0.638059
0.635876
0.634791
0.632259
0.627981
0.624332
0.621414
0.617410
0.613354
0.910866
0.889164
0.850466
0.808623
0.775466
0.741853
0.709316
0.696181
0.697870
0.693157
0.679429
0.674364
0.673838
0.670567
0.663673
0.659706
0.657196
0.653865
0.649363
0.645800
0.644291
0.640038
0.634195
0.933852
0.911835
0.872477
0.829679
0.795281
0.760207
0.726145
0.711789
0.712660
0.707650
0.694028
0.689217
0.688885
0.685544
0.678227
0.673577
0.670261
0.666334
0.661460
0.657572
0.655778
0.651358
0.645457
0.945971
0.924054
0.884637
0.840152
0.798201
0.761978
0.732853
0.717026
0.710463
0.705087
0.698349
0.694830
0.693427
0.690286
0.684824
0.680465
0.676672
0.672383
0.667316
0.662852
0.659180
0.654706
0.650480
0.954037
0.932003
0.892095
0.847136
0.803953
0.767038
0.737585
0.720279
0.711295
0.705476
0.700321
0.697653
0.696703
0.693801
0.688438
0.683962
0.679925
0.675540
0.670533
0.666079
0.662510
0.658176
0.654046
0.963229
0.940623
0.897456
0.852512
0.812606
0.775248
0.741411
0.722558
0.712455
0.706176
0.701211
0.699477
0.701226
0.698599
0.691077
0.686039
0.682189
0.678001
0.673174
0.669498
0.668878
0.664854
0.658389
0.962995
0.940704
0.898049
0.853607
0.813923
0.776402
0.741997
0.722331
0.711435
0.704715
0.699708
0.698172
0.700261
0.697982
0.690770
0.686050
0.682572
0.678878
0.674635
0.671521
0.671403
0.667764
0.661512
0.953509
0.932373
0.893776
0.850234
0.807585
0.770155
0.739076
0.719368
0.707809
0.700717
0.695734
0.693759
0.693998
0.692122
0.687567
0.683970
0.680986
0.678010
0.674751
0.671952
0.669894
0.666667
0.663147
0.944828
0.924314
0.886810
0.844372
0.802718
0.765634
0.734393
0.714783
0.703680
0.696429
0.690747
0.688693
0.689507
0.688019
0.683562
0.680386
0.678009
0.675837
0.673545
0.671707
0.670554
0.667775
0.664274
0.936243
0.915720
0.874329
0.833317
0.797905
0.761593
0.725692
0.706414
0.697261
0.690172
0.682902
0.681235
0.686427
0.685296
0.676996
0.673343
0.671337
0.669953
0.668751
0.668441
0.669954
0.667634
0.662507
0.910216
0.890227
0.849884
0.810103
0.776020
0.741025
0.706340
0.688038
0.679650
0.673060
0.666105
0.664753
0.670321
0.669653
0.661921
0.658949
0.657716
0.657051
0.656473
0.656737
0.658786
0.656815
0.651808
0.860966
0.842169
0.808126
0.769632
0.732195
0.699217
0.671868
0.655276
0.646598
0.640843
0.636082
0.634960
0.636881
0.636745
0.634029
0.632877
0.632956
0.632888
0.632360
0.632249
0.633033
0.631278
0.627834
0.800388
0.782534
0.750631
0.714373
0.679173
0.648962
0.624636
0.610133
0.602720
0.598077
0.594459
0.593941
0.595850
0.596106
0.594357
0.593993
0.595121
0.595463
0.594742
0.594793
0.596303
0.594732
0.590855
0.718799
0.701966
0.672451
0.639415
0.609043
0.582322
0.560032
0.548012
0.544007
0.540579
0.536290
0.536444
0.539720
0.540213
0.537715
0.537570
0.541414
0.542044
0.539511
0.540476
0.550683
0.549280
0.537009
0.622072
0.606232
0.578770
0.548698
0.521967
0.498979
0.480040
0.470563
0.468248
0.465864
0.462189
0.462642
0.466095
0.466709
0.464325
0.464363
0.468389
0.469176
0.466745
0.467771
0.477851
0.476591
0.464665
0.514880
0.499923
0.474310
0.446640
0.421833
0.402501
0.388472
0.381321
0.378720
0.377084
0.375453
0.375778
0.377768
0.378410
0.377608
0.378055
0.379932
0.380768
0.380321
0.380541
0.382045
0.380877
0.377657
0.421224
0.406942
0.382821
0.357403
0.335183
0.318963
0.308002
0.302560
0.300503
0.299322
0.298246
0.298402
0.299619
0.300234
0.300205
0.300964
0.302542
0.303390
0.303293
0.303266
0.303532
0.302406
0.300469
0.362483
0.348553
0.325307
0.301300
0.280865
0.266544
0.257312
0.252851
0.251158
0.250184
0.249303
0.249348
0.250236
0.250816
0.251060
0.251936
0.253382
0.254214
0.254229
0.254124
0.253871
0.252753
0.251345
0.620220
0.601709
0.569612
0.534566
0.502662
0.479317
0.463988
0.455865
0.451540
0.447895
0.443581
0.439847
0.437241
0.435840
0.435530
0.436376
0.437498
0.437119
0.434915
0.432118
0.429052
0.425742
0.423119
0.653527
0.634742
0.602019
0.566318
0.533708
0.509604
0.493598
0.485124
0.480835
0.477015
0.472263
0.468348
0.465723
0.464154
0.463566
0.464417
0.465868
0.465417
0.462752
0.459861
0.457056
0.453744
0.450827
0.710769
0.691368
0.657028
0.619911
0.585820
0.560212
0.542905
0.533887
0.530490
0.526416
0.520149
0.515901
0.513377
0.511532
0.510301
0.511122
0.513400
0.512700
0.508731
0.505537
0.503332
0.499921
0.496136
0.771966
0.752034
0.716542
0.677704
0.641521
0.613871
0.594914
0.584891
0.581047
0.576755
0.570309
0.565942
0.563236
0.561052
0.559313
0.559556
0.561241
0.560011
0.555580
0.552007
0.549505
0.545875
0.541955
0.828709
0.808357
0.772229
0.731623
0.693084
0.663121
0.642182
0.630835
0.625357
0.620916
0.615550
0.611300
0.608248
0.605693
0.603485
0.602601
0.602318
0.600303
0.596226
0.592271
0.588689
0.584740
0.581340
0.875229
0.854241
0.816867
0.774528
0.734164
0.702017
0.678954
0.666592
0.661009
0.656474
0.650807
0.646561
0.643626
0.640740
0.637624
0.635610
0.634036
0.631188
0.626760
0.622428
0.618377
0.614080
0.610536
0.911519
0.889813
0.850991
0.807386
0.766806
0.732798
0.706585
0.693382
0.689179
0.684506
0.676954
0.672534
0.670216
0.667074
0.662602
0.659514
0.657104
0.653514
0.648418
0.643783
0.639763
0.635182
0.631083
0.934293
0.912234
0.872694
0.828068
0.786203
0.750753
0.723112
0.708800
0.703901
0.698975
0.691508
0.687333
0.685216
0.682013
0.677156
0.673481
0.670415
0.666300
0.660823
0.655872
0.651584
0.646844
0.642689
0.947160
0.925118
0.885543
0.840178
0.795960
0.759469
0.731955
0.716184
0.708370
0.703037
0.697672
0.694191
0.691952
0.688867
0.684470
0.680630
0.676981
0.672581
0.667119
0.661912
0.657074
0.652323
0.648646
0.954879
0.932830
0.893132
0.847710
0.803106
0.765990
0.737528
0.720367
0.711026
0.705173
0.700330
0.697392
0.695622
0.692718
0.688218
0.684162
0.680284
0.675853
0.670522
0.665386
0.660607
0.656014
0.652531
0.960779
0.938568
0.897911
0.852751
0.809023
0.771548
0.741373
0.722946
0.712816
0.706404
0.701283
0.698853
0.698518
0.695863
0.690376
0.686045
0.682290
0.678082
0.672998
0.668321
0.664372
0.660069
0.656303
0.960529
0.938667
0.898596
0.854031
0.810625
0.772995
0.742180
0.722862
0.711886
0.704951
0.699694
0.697426
0.697431
0.695136
0.689977
0.685982
0.682617
0.678892
0.674367
0.670227
0.666751
0.662800
0.659228
0.954156
0.933104
0.895073
0.851357
0.807646
0.770052
0.739702
0.719925
0.708009
0.700659
0.695543
0.693161
0.692501
0.690661
0.687073
0.683947
0.681168
0.678132
0.674485
0.670934
0.667580
0.664012
0.661086
0.945744
0.925205
0.888113
0.845290
0.802249
0.764967
0.734634
0.714792
0.702874
0.695340
0.689931
0.687585
0.687342
0.685961
0.682797
0.680226
0.678089
0.675801
0.673011
0.670303
0.667732
0.664569
0.661688
0.932061
0.911775
0.874597
0.832830
0.791754
0.755231
0.724498
0.705108
0.694153
0.686767
0.680797
0.678753
0.680036
0.679093
0.675197
0.672769
0.671215
0.669667
0.667760
0.666100
0.664986
0.662236
0.658792
0.905655
0.885911
0.849757
0.809247
0.769542
0.734342
0.704796
0.686347
0.676111
0.669234
0.663647
0.661956
0.663633
0.663170
0.659866
0.658113
0.657284
0.656431
0.655171
0.654102
0.653512
0.651116
0.647828
0.860815
0.842003
0.808267
0.769420
0.730756
0.697596
0.671002
0.654066
0.644365
0.638351
0.634096
0.632785
0.633692
0.633724
0.632373
0.631800
0.631877
0.631647
0.630800
0.629880
0.628990
0.626884
0.624400
0.800009
0.782127
0.750270
0.713707
0.677688
0.647314
0.623402
0.608599
0.600358
0.595462
0.592141
0.591357
0.592454
0.592841
0.592143
0.592206
0.592983
0.593234
0.592658
0.592075
0.591653
0.589814
0.587338
0.718140
0.701251
0.671544
0.637983
0.606041
0.579155
0.557975
0.545701
0.539702
0.536011
0.533126
0.532861
0.534702
0.535291
0.534352
0.534608
0.536189
0.536792
0.536178
0.536185
0.537558
0.535967
0.532183
0.621101
0.605205
0.577551
0.546971
0.518696
0.495577
0.477802
0.468122
0.463885
0.461246
0.458930
0.458922
0.460878
0.461558
0.460761
0.461230
0.463056
0.463875
0.463444
0.463632
0.465173
0.463775
0.460152
0.513726
0.498755
0.473070
0.445209
0.419963
0.400583
0.386832
0.379525
0.376346
0.374498
0.372991
0.372977
0.374265
0.374963
0.374959
0.375791
0.377398
0.378315
0.378287
0.378237
0.378315
0.377038
0.375054
0.420024
0.405757
0.381640
0.356184
0.333843
0.317623
0.306749
0.301214
0.298861
0.297501
0.296355
0.296267
0.297150
0.297809
0.298187
0.299228
0.300818
0.301748
0.301800
0.301645
0.301333
0.300119
0.298606
0.361294
0.347392
0.324188
0.300207
0.279772
0.265473
0.256268
0.251745
0.249890
0.248753
0.247711
0.247551
0.248252
0.248866
0.249357
0.250471
0.252054
0.252962
0.252999
0.252799
0.252361
0.251169
0.249806
0.623727
0.605250
0.573191
0.538248
0.506398
0.482812
0.466955
0.458297
0.453504
0.449385
0.444597
0.440502
0.437592
0.435957
0.435413
0.435945
0.436747
0.436360
0.434435
0.431871
0.428982
0.425818
0.423294
0.657164
0.638395
0.605632
0.570117
0.537730
0.513403
0.496741
0.487699
0.483023
0.478730
0.473395
0.469033
0.465977
0.464137
0.463329
0.463720
0.464544
0.464030
0.461852
0.459288
0.456678
0.453494
0.450656
0.715077
0.695571
0.660727
0.623840
0.590307
0.564502
0.546241
0.536625
0.533035
0.528508
0.521437
0.516551
0.513289
0.511135
0.509836
0.509972
0.510938
0.510098
0.507177
0.504514
0.502557
0.499247
0.495496
0.775978
0.755909
0.719859
0.681193
0.645520
0.617679
0.597829
0.587270
0.583291
0.578634
0.571500
0.566581
0.563194
0.560756
0.559006
0.558589
0.558948
0.557497
0.553980
0.550799
0.548421
0.544818
0.540912
0.831379
0.810971
0.774650
0.734060
0.695551
0.665386
0.644011
0.632278
0.626582
0.621933
0.616325
0.611873
0.608504
0.605852
0.603673
0.602454
0.601544
0.599243
0.595234
0.591154
0.587345
0.583305
0.579953
0.877128
0.856051
0.818458
0.775853
0.735019
0.702656
0.679600
0.667020
0.661152
0.656552
0.651016
0.646751
0.643534
0.640718
0.638005
0.636094
0.634411
0.631251
0.626314
0.621370
0.616704
0.612196
0.608782
0.912940
0.891072
0.851831
0.807563
0.765475
0.731247
0.706017
0.692825
0.688283
0.683638
0.676478
0.672039
0.669103
0.666166
0.662788
0.660373
0.658475
0.654597
0.648433
0.642737
0.637632
0.632741
0.628982
0.935488
0.913216
0.873180
0.827816
0.784402
0.748745
0.722146
0.707925
0.702763
0.697895
0.690815
0.686628
0.683935
0.680979
0.677272
0.674381
0.671967
0.667633
0.661074
0.655027
0.649613
0.644538
0.640721
0.948414
0.926138
0.886123
0.840284
0.795487
0.758814
0.731471
0.715715
0.707858
0.702557
0.697307
0.693858
0.691520
0.688638
0.684770
0.681364
0.678070
0.673543
0.667424
0.661426
0.655788
0.650744
0.647213
0.956522
0.934205
0.894028
0.848329
0.803622
0.766360
0.737687
0.720516
0.711415
0.705526
0.700392
0.697414
0.695813
0.693044
0.688624
0.684785
0.681218
0.676737
0.670884
0.665087
0.659582
0.654726
0.651399
0.963445
0.940883
0.899260
0.853994
0.810446
0.772876
0.742297
0.723867
0.714570
0.708036
0.701876
0.699242
0.699542
0.696958
0.690915
0.686681
0.683343
0.679109
0.673364
0.667891
0.662881
0.658309
0.655007
0.963266
0.941055
0.900023
0.855387
0.812207
0.774496
0.743256
0.723908
0.713726
0.706604
0.700226
0.697693
0.698313
0.696065
0.690315
0.686405
0.683456
0.679709
0.674533
0.669606
0.665069
0.660829
0.657695
0.956123
0.934778
0.896221
0.852309
0.808650
0.770954
0.740312
0.720447
0.708670
0.701101
0.695456
0.692881
0.692378
0.690602
0.686934
0.683943
0.681439
0.678370
0.674260
0.670096
0.666038
0.662158
0.659311
0.947858
0.926950
0.889134
0.845899
0.802592
0.765201
0.734829
0.714889
0.702814
0.695054
0.689413
0.686953
0.686763
0.685471
0.682392
0.679982
0.678044
0.675661
0.672394
0.669044
0.665752
0.662233
0.659373
0.935042
0.914181
0.875657
0.833122
0.791136
0.754499
0.724261
0.704770
0.693355
0.685754
0.679896
0.677837
0.679054
0.678225
0.674606
0.672391
0.671025
0.669301
0.666776
0.664301
0.662227
0.659075
0.655783
0.908186
0.887906
0.850467
0.809242
0.768660
0.733361
0.704306
0.685727
0.674986
0.667888
0.662442
0.660732
0.662312
0.661967
0.658981
0.657440
0.656753
0.655689
0.653814
0.651932
0.650377
0.647568
0.644428
0.861556
0.842492
0.808226
0.769098
0.730232
0.697002
0.670375
0.653237
0.643178
0.636911
0.632539
0.631074
0.631870
0.632006
0.630928
0.630548
0.630663
0.630263
0.629021
0.627513
0.625901
0.623422
0.620953
0.799754
0.781757
0.749687
0.713062
0.677106
0.646678
0.622524
0.607417
0.598795
0.593598
0.590038
0.588928
0.589714
0.590185
0.589902
0.590224
0.590957
0.591122
0.590432
0.589455
0.588388
0.586240
0.583854
0.717455
0.700490
0.670676
0.637191
0.605685
0.578753
0.556974
0.544247
0.537712
0.533669
0.530540
0.529769
0.531099
0.531741
0.531349
0.531935
0.533217
0.533826
0.533542
0.533277
0.533678
0.531848
0.528631
0.620152
0.604205
0.576490
0.546019
0.518203
0.495072
0.476745
0.466644
0.461888
0.458895
0.456315
0.455762
0.457135
0.457851
0.457645
0.458482
0.460054
0.460939
0.460920
0.460930
0.461597
0.460008
0.456954
0.512491
0.497528
0.471864
0.444107
0.419063
0.399731
0.385822
0.378286
0.374779
0.372630
0.370826
0.370383
0.371221
0.371951
0.372420
0.373597
0.375257
0.376259
0.376372
0.376198
0.375898
0.374460
0.372588
0.418667
0.404458
0.380446
0.355138
0.332968
0.316843
0.305954
0.300311
0.297743
0.296136
0.294713
0.294292
0.294891
0.295573
0.296261
0.297601
0.299336
0.300343
0.300411
0.300124
0.299579
0.298229
0.296709
0.359925
0.346107
0.323054
0.299257
0.279000
0.264821
0.255653
0.251072
0.249061
0.247711
0.246410
0.245966
0.246455
0.247083
0.247805
0.249185
0.250943
0.251916
0.251910
0.251565
0.250949
0.249641
0.248242
0.627116
0.608623
0.576364
0.541554
0.509923
0.486180
0.469802
0.460766
0.455960
0.451504
0.446025
0.441617
0.438472
0.436585
0.435704
0.435910
0.436532
0.436215
0.434608
0.432511
0.430242
0.427382
0.424823
0.661686
0.642722
0.609107
0.573700
0.541836
0.517379
0.499944
0.490604
0.486615
0.481984
0.475227
0.470339
0.466963
0.464850
0.463691
0.463703
0.464289
0.463808
0.461964
0.459989
0.458371
0.455475
0.452223
0.724041
0.703676
0.665223
0.628080
0.595971
0.570082
0.550240
0.540785
0.541469
0.536616
0.524466
0.518288
0.514377
0.511922
0.510338
0.510063
0.510951
0.510097
0.507359
0.505645
0.506136
0.503083
0.497452
0.784580
0.763629
0.723979
0.685024
0.650743
0.622830
0.601453
0.591114
0.591482
0.586584
0.574464
0.568343
0.564397
0.561740
0.559769
0.558966
0.559242
0.557698
0.554213
0.551841
0.551758
0.548341
0.542555
0.835059
0.814373
0.777011
0.736441
0.698460
0.668196
0.646121
0.634277
0.629849
0.625105
0.617985
0.613240
0.609805
0.607124
0.604813
0.603353
0.602301
0.599802
0.595582
0.591630
0.588413
0.584436
0.580591
0.879488
0.858206
0.819951
0.777284
0.736724
0.704247
0.680739
0.668203
0.663728
0.659160
0.652259
0.647863
0.644732
0.642059
0.639457
0.637640
0.636293
0.632878
0.627120
0.621766
0.617019
0.612447
0.608895
0.916515
0.894216
0.853092
0.808545
0.767575
0.733244
0.706956
0.694515
0.697434
0.692885
0.678417
0.673182
0.670214
0.667538
0.664465
0.662724
0.662629
0.658502
0.650034
0.643324
0.637637
0.632566
0.628824
0.938874
0.916120
0.874112
0.828400
0.786082
0.750322
0.722678
0.709253
0.711610
0.706855
0.692451
0.687492
0.684857
0.682222
0.678847
0.676728
0.676231
0.671708
0.662829
0.655712
0.649634
0.644343
0.640554
0.950546
0.927893
0.886703
0.840606
0.796032
0.759244
0.731449
0.715839
0.709505
0.704294
0.697728
0.694300
0.692629
0.690067
0.686104
0.683026
0.680442
0.675814
0.668712
0.662059
0.655967
0.650740
0.647196
0.960103
0.937213
0.895097
0.849190
0.805135
0.767774
0.738193
0.720983
0.713288
0.707418
0.700979
0.698181
0.698152
0.695637
0.690066
0.686195
0.683149
0.678638
0.672034
0.665705
0.659791
0.654773
0.651453
0.979813
0.955675
0.902322
0.856432
0.814333
0.776724
0.744229
0.725870
0.720878
0.714296
0.703978
0.701655
0.708621
0.706188
0.693560
0.688509
0.686840
0.682570
0.674598
0.668416
0.662821
0.658072
0.654882
0.979766
0.955959
0.903143
0.857876
0.816158
0.778433
0.745299
0.726029
0.720109
0.712881
0.702273
0.699963
0.707205
0.705045
0.692629
0.687866
0.686565
0.682795
0.675425
0.669805
0.664694
0.660260
0.657208
0.960392
0.938361
0.897527
0.853338
0.810332
0.772606
0.741118
0.721210
0.710465
0.702747
0.695865
0.693302
0.694418
0.692712
0.687471
0.684254
0.682112
0.679041
0.674366
0.669770
0.665431
0.661341
0.658330
0.951955
0.930332
0.890226
0.846465
0.803332
0.765925
0.735192
0.715302
0.703750
0.695849
0.689516
0.687134
0.688145
0.686888
0.682601
0.679917
0.678134
0.675680
0.671967
0.668268
0.664912
0.661142
0.657856
0.944705
0.922331
0.877842
0.833955
0.792098
0.755444
0.724681
0.705329
0.694536
0.686832
0.680358
0.678688
0.684341
0.683507
0.675357
0.672423
0.670999
0.669091
0.666077
0.663355
0.662558
0.659106
0.653971
0.917407
0.895680
0.852393
0.809902
0.769504
0.734218
0.704648
0.686192
0.676024
0.668814
0.662765
0.661406
0.667324
0.666956
0.659494
0.657220
0.656409
0.655105
0.652714
0.650558
0.650263
0.647122
0.642100
0.863741
0.844199
0.808440
0.769065
0.730589
0.697429
0.670426
0.653253
0.643366
0.636910
0.632036
0.630506
0.632012
0.632123
0.630208
0.629570
0.629614
0.629001
0.627344
0.625484
0.623850
0.621035
0.617967
0.799917
0.781770
0.749314
0.712961
0.678039
0.647705
0.622642
0.607250
0.598616
0.593154
0.589039
0.587628
0.588720
0.589159
0.588427
0.588694
0.589347
0.589361
0.588453
0.587286
0.586363
0.583903
0.580826
0.716963
0.699978
0.670324
0.637812
0.609746
0.582950
0.557925
0.544380
0.537811
0.533428
0.529492
0.528374
0.530757
0.531349
0.529690
0.530121
0.531184
0.531720
0.531537
0.531507
0.532974
0.530880
0.526199
0.619441
0.603517
0.576047
0.546584
0.522283
0.499309
0.477714
0.466817
0.462042
0.458705
0.455292
0.454346
0.456709
0.457371
0.455958
0.456694
0.458084
0.458947
0.459095
0.459393
0.461222
0.459410
0.454868
0.511454
0.496549
0.471059
0.443777
0.419844
0.400675
0.385962
0.378163
0.374578
0.372151
0.369807
0.368949
0.369743
0.370430
0.370803
0.372108
0.373796
0.374787
0.374874
0.374654
0.374550
0.372916
0.370520
0.417477
0.403368
0.379564
0.354591
0.332955
0.317016
0.305946
0.300219
0.297553
0.295729
0.293950
0.293204
0.293635
0.294277
0.295027
0.296525
0.298340
0.299337
0.299312
0.298873
0.298234
0.296729
0.295013
0.358714
0.345016
0.322193
0.298699
0.278783
0.264803
0.255679
0.251080
0.248983
0.247458
0.245887
0.245170
0.245461
0.246044
0.246866
0.248400
0.250256
0.251217
0.251091
0.250571
0.249797
0.248365
0.246880
0.627912
0.609585
0.577593
0.543034
0.511528
0.487709
0.471085
0.461759
0.456702
0.452099
0.446586
0.442218
0.439091
0.437085
0.435952
0.435915
0.436437
0.436244
0.434967
0.433308
0.431493
0.428996
0.426639
0.662322
0.643540
0.610222
0.575113
0.543426
0.518918
0.501234
0.491601
0.487366
0.482610
0.475862
0.471068
0.467763
0.465547
0.464111
0.463837
0.464271
0.463872
0.462324
0.460753
0.459566
0.457011
0.453940
0.724430
0.704263
0.666138
0.629347
0.597486
0.571571
0.551456
0.541694
0.542123
0.537197
0.525167
0.519197
0.515460
0.512950
0.511071
0.510448
0.511095
0.510253
0.507759
0.506397
0.507288
0.504536
0.499041
0.784682
0.763932
0.724610
0.686011
0.651978
0.624046
0.602395
0.591751
0.591888
0.587000
0.575129
0.569358
0.565709
0.563090
0.560865
0.559703
0.559681
0.558071
0.554737
0.552622
0.552856
0.549690
0.544017
0.834887
0.814373
0.777292
0.737016
0.699213
0.668901
0.646579
0.634457
0.629871
0.625230
0.618484
0.614238
0.611234
0.608711
0.606256
0.604491
0.603147
0.600506
0.596306
0.592478
0.589449
0.585656
0.581924
0.879113
0.857952
0.819888
0.777413
0.736928
0.704366
0.680632
0.667840
0.663251
0.658877
0.652484
0.648720
0.646129
0.643743
0.641140
0.639107
0.637496
0.633891
0.628045
0.622691
0.618010
0.613558
0.610113
0.916005
0.893763
0.852712
0.808230
0.767195
0.732746
0.706292
0.693622
0.696441
0.692144
0.678280
0.673750
0.671370
0.669088
0.666178
0.664342
0.664061
0.659744
0.651117
0.644314
0.638594
0.633591
0.629950
0.938212
0.915474
0.873464
0.827737
0.785292
0.749400
0.721610
0.707979
0.710246
0.705748
0.691945
0.687688
0.685658
0.683478
0.680361
0.678257
0.677670
0.673020
0.663996
0.656769
0.650626
0.645380
0.641675
0.949745
0.927080
0.885854
0.839707
0.795027
0.758106
0.730145
0.714357
0.707959
0.702950
0.696876
0.694081
0.693014
0.690908
0.687221
0.684249
0.681691
0.677039
0.669878
0.663169
0.657050
0.651857
0.648368
0.959258
0.936329
0.894136
0.848131
0.803953
0.766469
0.736757
0.719411
0.711655
0.705910
0.699826
0.697537
0.698041
0.695945
0.690659
0.686982
0.684093
0.679673
0.673092
0.666764
0.660870
0.655883
0.652586
0.978978
0.954779
0.901309
0.855277
0.813031
0.775323
0.742755
0.724312
0.719260
0.712727
0.702623
0.700659
0.708034
0.705952
0.693605
0.688811
0.687398
0.683301
0.675399
0.669250
0.663702
0.658975
0.655771
0.978915
0.955042
0.902099
0.856680
0.814820
0.777033
0.743882
0.724574
0.718593
0.711356
0.700838
0.698729
0.706232
0.704334
0.692170
0.687679
0.686662
0.683088
0.675786
0.670184
0.665093
0.660660
0.657573
0.959455
0.937369
0.896437
0.852130
0.809029
0.771285
0.739826
0.719916
0.709118
0.701347
0.694459
0.691955
0.693187
0.691637
0.686594
0.683622
0.681731
0.678807
0.674143
0.669502
0.665118
0.660982
0.657928
0.950846
0.929202
0.889057
0.845240
0.802068
0.764694
0.734037
0.714173
0.702568
0.694598
0.688215
0.685792
0.686792
0.685596
0.681459
0.678969
0.677375
0.674973
0.671163
0.667320
0.663834
0.659961
0.656608
0.943380
0.921030
0.876588
0.832720
0.790864
0.754295
0.723667
0.704353
0.693489
0.685714
0.679187
0.677416
0.682949
0.682107
0.674081
0.671299
0.670004
0.668042
0.664785
0.661798
0.660788
0.657168
0.651919
0.915955
0.894294
0.851123
0.808731
0.768405
0.733253
0.703833
0.685415
0.675166
0.667875
0.661745
0.660234
0.665964
0.665542
0.658167
0.655995
0.655236
0.653787
0.651049
0.648528
0.647928
0.644563
0.639398
0.862274
0.842824
0.807232
0.768050
0.729762
0.696771
0.669882
0.652724
0.642756
0.636182
0.631150
0.629405
0.630689
0.630712
0.628851
0.628285
0.628325
0.627503
0.625444
0.623149
0.621125
0.618033
0.614816
0.798438
0.780415
0.748191
0.712127
0.677488
0.647352
0.622364
0.606935
0.598186
0.592554
0.588205
0.586506
0.587318
0.587663
0.587029
0.587416
0.588089
0.587877
0.586514
0.584852
0.583478
0.580706
0.577476
0.715479
0.698649
0.669287
0.637143
0.609446
0.582869
0.557872
0.544240
0.537532
0.532939
0.528692
0.527218
0.529253
0.529761
0.528286
0.528926
0.530105
0.530429
0.529725
0.529151
0.530113
0.527698
0.522887
0.617979
0.602227
0.575073
0.546008
0.522098
0.499355
0.477783
0.466788
0.461861
0.458317
0.454596
0.453293
0.455306
0.455891
0.454667
0.455617
0.457125
0.457802
0.457461
0.457244
0.458591
0.456487
0.451831
0.510071
0.495326
0.470133
0.443224
0.419652
0.400710
0.386054
0.378196
0.374487
0.371887
0.369304
0.368156
0.368673
0.369270
0.369739
0.371165
0.372888
0.373707
0.373425
0.372795
0.372318
0.370445
0.367943
0.416189
0.402219
0.378677
0.354031
0.332714
0.316992
0.306013
0.300282
0.297546
0.295599
0.293635
0.292662
0.292875
0.293411
0.294174
0.295712
0.297509
0.298356
0.298054
0.297304
0.296393
0.294716
0.292925
0.357488
0.343916
0.321328
0.298127
0.278500
0.264729
0.255715
0.251147
0.249018
0.247403
0.245682
0.244774
0.244877
0.245346
0.246133
0.247660
0.249473
0.250303
0.249959
0.249197
0.248219
0.246667
0.245134
0.626041
0.608062
0.576823
0.542653
0.511223
0.487416
0.470789
0.461248
0.455666
0.451099
0.446223
0.442264
0.439454
0.437502
0.436226
0.436058
0.436555
0.436512
0.435528
0.434184
0.432594
0.430447
0.428488
0.659049
0.640820
0.608957
0.574363
0.542581
0.518104
0.500626
0.490676
0.485202
0.480529
0.475263
0.471214
0.468428
0.466318
0.464682
0.464218
0.464552
0.464248
0.462929
0.461502
0.460151
0.457912
0.455544
0.716266
0.697328
0.663511
0.627723
0.595113
0.569228
0.549950
0.539329
0.534743
0.529985
0.523490
0.519292
0.516644
0.514355
0.512145
0.511204
0.511320
0.510472
0.508339
0.506713
0.505999
0.503512
0.500024
0.776386
0.756873
0.721832
0.684261
0.649509
0.621589
0.600723
0.589167
0.584272
0.579615
0.573434
0.569617
0.567203
0.564889
0.562356
0.560831
0.560187
0.558498
0.555493
0.553077
0.551702
0.548768
0.545056
0.831041
0.811104
0.775568
0.735828
0.697847
0.667526
0.645382
0.632795
0.626561
0.622198
0.617751
0.614780
0.612716
0.610547
0.607966
0.605860
0.604066
0.601324
0.597341
0.593577
0.590294
0.586739
0.583663
0.876292
0.855512
0.818381
0.776250
0.735522
0.702886
0.679220
0.665887
0.659614
0.655565
0.651570
0.649129
0.647461
0.645502
0.642885
0.640410
0.637994
0.634268
0.629007
0.623983
0.619437
0.615237
0.612133
0.911854
0.890054
0.850824
0.806542
0.763814
0.729206
0.703832
0.690009
0.685029
0.681102
0.675869
0.673435
0.672132
0.670362
0.667646
0.665107
0.662858
0.658427
0.651611
0.645533
0.640200
0.635470
0.632054
0.933994
0.911656
0.871402
0.825775
0.781533
0.745446
0.718766
0.703996
0.698447
0.694306
0.689138
0.686954
0.685954
0.684329
0.681556
0.678864
0.676395
0.671687
0.664521
0.658056
0.652339
0.647353
0.643832
0.946404
0.924020
0.883753
0.837634
0.792341
0.755244
0.727511
0.711264
0.703195
0.698484
0.694720
0.693102
0.692489
0.690949
0.688000
0.684979
0.681847
0.677257
0.670903
0.664681
0.658914
0.653949
0.650586
0.954300
0.931822
0.891319
0.845235
0.800034
0.762381
0.733379
0.715843
0.706572
0.701062
0.697011
0.695539
0.695514
0.693983
0.690451
0.687215
0.684164
0.679950
0.674113
0.668288
0.662828
0.658048
0.654760
0.961332
0.938551
0.896407
0.850634
0.806474
0.768578
0.737887
0.719252
0.709799
0.703430
0.697948
0.696402
0.697910
0.696369
0.691216
0.687760
0.685258
0.681522
0.675904
0.670516
0.665665
0.661133
0.657726
0.961121
0.938675
0.897099
0.851935
0.808168
0.770228
0.739029
0.719603
0.709268
0.702132
0.696071
0.694178
0.695594
0.694124
0.689174
0.686088
0.684066
0.680869
0.675807
0.670916
0.666473
0.662195
0.658891
0.953586
0.932058
0.893170
0.848847
0.804799
0.767005
0.736472
0.716605
0.704664
0.696953
0.691339
0.688988
0.688863
0.687566
0.684522
0.682278
0.680575
0.677919
0.673773
0.669439
0.665251
0.661207
0.658173
0.944769
0.923788
0.885845
0.842390
0.798840
0.761495
0.731372
0.711475
0.699185
0.691226
0.685511
0.682981
0.682764
0.681685
0.679136
0.677373
0.676087
0.673852
0.670204
0.666371
0.662687
0.658839
0.655727
0.930999
0.910221
0.872040
0.829502
0.787210
0.750765
0.721134
0.701705
0.689951
0.682131
0.676253
0.673946
0.674738
0.673926
0.670873
0.669262
0.668513
0.666628
0.663180
0.659850
0.657221
0.653548
0.649765
0.903763
0.883681
0.846792
0.805812
0.765153
0.730178
0.701762
0.683230
0.672122
0.664762
0.659201
0.657083
0.658039
0.657566
0.655046
0.653977
0.653706
0.652214
0.649108
0.646081
0.643713
0.640212
0.636501
0.857329
0.838537
0.804796
0.766210
0.727832
0.695042
0.668723
0.651556
0.641175
0.634535
0.629724
0.627632
0.627725
0.627635
0.626857
0.626822
0.627078
0.626079
0.623531
0.620682
0.617879
0.614570
0.611655
0.795495
0.777864
0.746506
0.710726
0.675597
0.645701
0.621696
0.606406
0.597402
0.591673
0.587369
0.585359
0.585232
0.585457
0.585632
0.586473
0.587466
0.586990
0.584813
0.582309
0.579826
0.576753
0.573955
0.713174
0.696665
0.667747
0.635380
0.605130
0.578796
0.556878
0.543824
0.536914
0.532200
0.527969
0.526011
0.526126
0.526549
0.526979
0.528463
0.530487
0.530501
0.528342
0.526325
0.524824
0.522035
0.518779
0.615919
0.600467
0.573722
0.544467
0.517993
0.495494
0.477014
0.466555
0.461405
0.457736
0.454055
0.452316
0.452471
0.452971
0.453597
0.455335
0.457666
0.458017
0.456222
0.454577
0.453443
0.450968
0.447904
0.508455
0.493960
0.469194
0.442561
0.418631
0.399935
0.386114
0.378341
0.374445
0.371754
0.369171
0.367813
0.367744
0.368218
0.369108
0.370778
0.372702
0.373218
0.372132
0.370703
0.369236
0.367085
0.364941
0.414897
0.401098
0.377872
0.353535
0.332332
0.316825
0.306155
0.300459
0.297658
0.295670
0.293670
0.292553
0.292464
0.292846
0.293638
0.295153
0.296900
0.297478
0.296681
0.295462
0.294070
0.292210
0.290486
0.356344
0.342892
0.320538
0.297605
0.278207
0.264625
0.255758
0.251240
0.249112
0.247488
0.245730
0.244713
0.244629
0.244927
0.245575
0.246962
0.248617
0.249210
0.248537
0.247470
0.246234
0.244564
0.243018
0.623829
0.606111
0.575318
0.541560
0.510415
0.486708
0.470049
0.460435
0.454783
0.450370
0.445906
0.442431
0.440106
0.438339
0.436991
0.436830
0.437493
0.437593
0.436709
0.435592
0.434352
0.432459
0.430582
0.656632
0.638679
0.607347
0.573199
0.541750
0.517393
0.499859
0.489784
0.484073
0.479595
0.475020
0.471694
0.469660
0.467790
0.465952
0.465462
0.466041
0.465840
0.464455
0.463190
0.462257
0.460235
0.457800
0.713104
0.694530
0.661715
0.626492
0.594305
0.568543
0.549098
0.538125
0.532609
0.528112
0.523175
0.520211
0.518892
0.516942
0.514217
0.513192
0.513819
0.513016
0.510434
0.508924
0.508880
0.506565
0.502665
0.773232
0.754075
0.720037
0.683033
0.648702
0.620885
0.599806
0.587844
0.581990
0.577630
0.573112
0.570652
0.569672
0.567768
0.564749
0.563110
0.562922
0.561238
0.557776
0.555482
0.554779
0.552009
0.547878
0.828860
0.809131
0.774032
0.734687
0.697010
0.666745
0.644425
0.631588
0.625056
0.620992
0.617508
0.615588
0.614577
0.612850
0.610125
0.607894
0.606170
0.603423
0.599374
0.595806
0.592977
0.589627
0.586441
0.874889
0.854173
0.817168
0.775244
0.734679
0.702025
0.678164
0.664592
0.658170
0.654420
0.651207
0.649691
0.648917
0.647425
0.644815
0.642168
0.639607
0.635885
0.630818
0.626153
0.622082
0.618142
0.615042
0.911224
0.889323
0.849940
0.805619
0.762804
0.728101
0.702582
0.688485
0.683187
0.679557
0.675263
0.673743
0.673308
0.672026
0.669363
0.666600
0.664134
0.659733
0.653267
0.647755
0.643102
0.638683
0.635188
0.933413
0.910939
0.870466
0.824705
0.780273
0.744046
0.717229
0.702181
0.696293
0.692438
0.688208
0.686931
0.686783
0.685677
0.683037
0.680189
0.677549
0.672917
0.666159
0.660309
0.655312
0.650648
0.647043
0.945115
0.922697
0.882349
0.836120
0.790630
0.753380
0.725525
0.709055
0.700793
0.696349
0.693356
0.692608
0.692764
0.691782
0.689147
0.686167
0.682991
0.678549
0.672616
0.666935
0.661788
0.657121
0.653722
0.952173
0.929758
0.889346
0.843054
0.797383
0.759569
0.730714
0.713061
0.703457
0.698204
0.695075
0.694467
0.695062
0.694107
0.691120
0.688135
0.685203
0.681225
0.675843
0.670615
0.665926
0.661412
0.657894
0.958154
0.935544
0.893881
0.847719
0.802726
0.764651
0.734454
0.715805
0.705446
0.699329
0.695351
0.694666
0.696147
0.695154
0.691206
0.688200
0.685885
0.682466
0.677476
0.672928
0.669397
0.665105
0.660926
0.957883
0.935614
0.894532
0.848951
0.804325
0.766231
0.735599
0.716232
0.705015
0.698098
0.693448
0.692264
0.693480
0.692449
0.688687
0.686085
0.684300
0.681422
0.676939
0.672834
0.669668
0.665591
0.661484
0.950933
0.929553
0.890932
0.846393
0.801829
0.763949
0.733772
0.713976
0.701751
0.694200
0.689250
0.687324
0.687296
0.686273
0.683776
0.681937
0.680551
0.678141
0.674265
0.670343
0.666811
0.662914
0.659533
0.941625
0.920946
0.883625
0.840281
0.796552
0.759186
0.729233
0.709340
0.696871
0.689024
0.683715
0.681375
0.681044
0.680093
0.678036
0.676730
0.675891
0.673823
0.670148
0.666496
0.663313
0.659556
0.656114
0.926032
0.905911
0.869486
0.827515
0.785246
0.748852
0.719392
0.699894
0.687894
0.680144
0.674605
0.672284
0.672591
0.671805
0.669464
0.668519
0.668541
0.666751
0.662869
0.659624
0.657866
0.654219
0.649595
0.898976
0.879579
0.844508
0.804204
0.763688
0.728817
0.700560
0.681948
0.670607
0.663281
0.657962
0.655721
0.656087
0.655552
0.653684
0.653240
0.653709
0.652209
0.648495
0.645397
0.643768
0.640220
0.635653
0.854736
0.836344
0.803430
0.765322
0.727176
0.694531
0.668310
0.651110
0.640650
0.634001
0.629196
0.626918
0.626572
0.626353
0.625898
0.626269
0.627005
0.625875
0.622668
0.619460
0.616692
0.613256
0.610007
0.793844
0.776526
0.745763
0.710473
0.675663
0.645969
0.622075
0.606797
0.597900
0.592094
0.587467
0.585117
0.584530
0.584622
0.585130
0.586519
0.588308
0.587623
0.584299
0.581082
0.578282
0.574987
0.571973
0.711812
0.695633
0.667333
0.635554
0.605781
0.579700
0.557878
0.544964
0.538687
0.533837
0.528619
0.526041
0.525410
0.525743
0.526919
0.529484
0.533502
0.533267
0.528705
0.525434
0.523258
0.520154
0.516769
0.614725
0.599603
0.573484
0.544867
0.518912
0.496676
0.478264
0.467898
0.463356
0.459551
0.454908
0.452585
0.452041
0.452456
0.453782
0.456541
0.460807
0.460881
0.456684
0.453789
0.451982
0.449190
0.445992
0.507574
0.493334
0.469061
0.442987
0.419508
0.401043
0.387245
0.379414
0.375620
0.372857
0.369961
0.368328
0.367927
0.368272
0.369329
0.371344
0.373850
0.374072
0.371865
0.369703
0.367844
0.365462
0.363163
0.414268
0.400636
0.377736
0.353798
0.332953
0.317637
0.306994
0.301272
0.298507
0.296517
0.294431
0.293195
0.292913
0.293130
0.293834
0.295310
0.297082
0.297378
0.296013
0.294373
0.292727
0.290722
0.288916
0.355841
0.342502
0.320368
0.297716
0.278588
0.265170
0.256363
0.251872
0.249794
0.248208
0.246447
0.245373
0.245156
0.245274
0.245723
0.246916
0.248396
0.248730
0.247719
0.246383
0.244978
0.243219
0.241631
0.621719
0.604134
0.573549
0.540153
0.509475
0.485897
0.469074
0.459447
0.453964
0.449748
0.445544
0.442544
0.440876
0.439411
0.438060
0.438086
0.439190
0.439392
0.438284
0.437221
0.436394
0.434569
0.432364
0.655070
0.637146
0.605812
0.572050
0.541370
0.517157
0.499160
0.488965
0.483447
0.479184
0.474898
0.472240
0.471276
0.469761
0.467638
0.467344
0.468734
0.468625
0.466643
0.465510
0.465613
0.463625
0.460184
0.712654
0.693911
0.660750
0.626005
0.596351
0.570725
0.549057
0.537665
0.535128
0.530854
0.523472
0.521575
0.522727
0.521224
0.517056
0.516309
0.519748
0.519048
0.513948
0.512857
0.515818
0.513505
0.506548
0.772869
0.753532
0.719148
0.682617
0.650825
0.623122
0.599763
0.587328
0.584536
0.580384
0.573306
0.571948
0.573471
0.572066
0.567659
0.566313
0.568939
0.567373
0.561426
0.559594
0.561869
0.559121
0.552000
0.827996
0.808180
0.772875
0.733832
0.696910
0.666722
0.643782
0.630696
0.624448
0.620550
0.617175
0.615989
0.616238
0.615003
0.612042
0.610037
0.609247
0.606637
0.601985
0.598702
0.597074
0.593814
0.589584
0.874744
0.853809
0.816332
0.774463
0.734339
0.701692
0.677393
0.663754
0.658132
0.654495
0.650750
0.649614
0.649725
0.648711
0.646139
0.643758
0.642036
0.638500
0.633024
0.628669
0.625406
0.621647
0.618060
0.912906
0.890449
0.849854
0.805217
0.762689
0.727942
0.702050
0.688370
0.685852
0.682295
0.675436
0.673674
0.676619
0.675789
0.670573
0.668318
0.668545
0.664390
0.655773
0.650544
0.647282
0.643111
0.638619
0.935177
0.912125
0.870390
0.824237
0.780005
0.743694
0.716504
0.701860
0.698717
0.694922
0.688139
0.686620
0.689866
0.689224
0.684035
0.681716
0.681777
0.677433
0.668603
0.663101
0.659539
0.655162
0.650586
0.945477
0.922744
0.881559
0.835109
0.789752
0.752380
0.724103
0.707555
0.699952
0.695586
0.692133
0.691754
0.692723
0.692247
0.689774
0.687104
0.684720
0.680588
0.674567
0.669417
0.665227
0.660848
0.657048
0.952354
0.929667
0.888219
0.841667
0.796180
0.758219
0.728835
0.711017
0.701518
0.696390
0.693480
0.693557
0.695228
0.694799
0.691805
0.689048
0.686710
0.683063
0.677843
0.673302
0.669938
0.665682
0.661380
0.963752
0.940384
0.893474
0.846687
0.803066
0.764801
0.732601
0.713624
0.703071
0.697131
0.693753
0.694050
0.697073
0.696585
0.692200
0.689270
0.688358
0.685287
0.679781
0.676360
0.676017
0.671957
0.665115
0.963588
0.940551
0.894206
0.847937
0.804621
0.766332
0.733753
0.714124
0.702739
0.696015
0.691964
0.691693
0.694364
0.693754
0.689496
0.686956
0.686573
0.684014
0.678950
0.675910
0.675911
0.672023
0.665194
0.951077
0.929462
0.889906
0.845002
0.800464
0.762425
0.731871
0.712063
0.699903
0.692522
0.687909
0.686531
0.687357
0.686623
0.683936
0.682299
0.681521
0.679354
0.675446
0.672053
0.669920
0.666155
0.661669
0.940853
0.920135
0.882587
0.839109
0.795336
0.757843
0.727683
0.707792
0.695472
0.687771
0.682636
0.680664
0.681009
0.680227
0.677951
0.676941
0.676949
0.675061
0.670996
0.667710
0.666080
0.662409
0.657588
0.924410
0.904429
0.868463
0.826630
0.784447
0.747972
0.718323
0.698847
0.687211
0.679594
0.674036
0.672098
0.674894
0.674192
0.669752
0.669213
0.672307
0.670658
0.664178
0.661615
0.664580
0.660972
0.651676
0.897484
0.878263
0.843739
0.803666
0.763336
0.728414
0.699935
0.681332
0.670382
0.663156
0.657699
0.655725
0.658446
0.657918
0.653932
0.653886
0.657446
0.656015
0.649540
0.647000
0.650002
0.646452
0.637207
0.854055
0.835770
0.803134
0.765251
0.727516
0.694846
0.668226
0.651001
0.640911
0.634290
0.629116
0.626768
0.626642
0.626361
0.625699
0.626472
0.628408
0.627246
0.622866
0.619547
0.617912
0.614424
0.609871
0.793479
0.776284
0.745844
0.711008
0.677265
0.647607
0.622828
0.607550
0.599538
0.593677
0.587943
0.585138
0.584381
0.584405
0.585092
0.587302
0.591155
0.590390
0.584938
0.581098
0.578723
0.575306
0.571477
0.711514
0.695540
0.667888
0.637291
0.613245
0.587276
0.560284
0.547422
0.544416
0.539428
0.530332
0.526516
0.525271
0.525579
0.527583
0.532200
0.543010
0.542687
0.531308
0.526427
0.524576
0.521252
0.516692
0.614421
0.599528
0.574102
0.546724
0.526474
0.504386
0.480892
0.470562
0.469330
0.465389
0.456828
0.453289
0.452127
0.452515
0.454654
0.459409
0.470462
0.470421
0.459356
0.454863
0.453399
0.450389
0.446001
0.507333
0.493263
0.469393
0.443933
0.421645
0.403317
0.388694
0.380814
0.377840
0.375022
0.371072
0.369009
0.368333
0.368590
0.369848
0.372496
0.376728
0.376784
0.372587
0.369772
0.368034
0.365531
0.362722
0.414131
0.400613
0.377970
0.354389
0.334090
0.318893
0.307977
0.302218
0.299711
0.297739
0.295358
0.293990
0.293565
0.293656
0.294302
0.295839
0.298036
0.298148
0.296012
0.294081
0.292422
0.290357
0.288371
0.355789
0.342528
0.320557
0.298127
0.279253
0.265942
0.257110
0.252632
0.250652
0.249125
0.247346
0.246247
0.245944
0.245921
0.246197
0.247240
0.248654
0.248805
0.247498
0.246015
0.244576
0.242788
0.241145
0.619182
0.601706
0.571305
0.538107
0.507590
0.484093
0.467312
0.457765
0.452420
0.448359
0.444325
0.441542
0.440174
0.439100
0.438219
0.438695
0.440109
0.440346
0.439011
0.437618
0.436489
0.434470
0.432179
0.652491
0.634696
0.603580
0.570067
0.539596
0.515485
0.497522
0.487389
0.481989
0.477854
0.473699
0.471228
0.470556
0.469456
0.467855
0.468074
0.469831
0.469776
0.467549
0.466059
0.465834
0.463633
0.460096
0.710060
0.691467
0.658559
0.624126
0.594752
0.569246
0.547565
0.536182
0.533709
0.529503
0.522189
0.520441
0.521878
0.520826
0.517249
0.517103
0.521010
0.520411
0.515058
0.513605
0.516228
0.513699
0.506646
0.770299
0.751127
0.717017
0.680823
0.649323
0.621726
0.598291
0.585764
0.582920
0.578759
0.571712
0.570494
0.572312
0.571389
0.567608
0.566901
0.570044
0.568661
0.562557
0.560456
0.562460
0.559544
0.552348
0.825558
0.805891
0.770838
0.732102
0.695418
0.665274
0.642178
0.628858
0.622398
0.618394
0.615047
0.614033
0.614615
0.613870
0.611520
0.610132
0.609856
0.607524
0.602918
0.599560
0.597823
0.594489
0.590227
0.872579
0.851747
0.814444
0.772804
0.732843
0.700162
0.675602
0.661572
0.655562
0.651731
0.648031
0.647112
0.647589
0.647065
0.645072
0.643268
0.642052
0.638896
0.633674
0.629458
0.626267
0.622552
0.618993
0.911067
0.888657
0.848111
0.803614
0.761165
0.726319
0.700084
0.685883
0.682807
0.678995
0.672234
0.670731
0.674060
0.673715
0.669051
0.667337
0.668055
0.664366
0.656182
0.651271
0.648231
0.644212
0.639805
0.933365
0.910355
0.868650
0.822609
0.778423
0.741995
0.714445
0.699251
0.695517
0.691450
0.684759
0.683490
0.687104
0.686940
0.682299
0.680521
0.681087
0.677260
0.668937
0.663838
0.660578
0.656416
0.651955
0.943435
0.920770
0.879693
0.833373
0.788067
0.750592
0.722006
0.704991
0.696908
0.692292
0.688869
0.688688
0.689986
0.689969
0.688062
0.685974
0.684149
0.680536
0.674991
0.670236
0.666360
0.662199
0.658509
0.950206
0.927595
0.886266
0.839812
0.794337
0.756285
0.726681
0.708523
0.698671
0.693353
0.690458
0.690684
0.692627
0.692639
0.690245
0.688118
0.686375
0.683218
0.678397
0.674189
0.671107
0.667035
0.662810
0.961725
0.938406
0.891578
0.844787
0.801076
0.762706
0.730378
0.711193
0.700406
0.694357
0.691019
0.691427
0.694648
0.694575
0.690825
0.688552
0.688264
0.685635
0.680407
0.677235
0.677129
0.673204
0.666384
0.962049
0.938990
0.892597
0.846170
0.802635
0.764197
0.731532
0.711792
0.700280
0.693531
0.689552
0.689383
0.692213
0.691975
0.688300
0.686366
0.686547
0.684358
0.679484
0.676607
0.676773
0.672977
0.666145
0.950332
0.928586
0.888776
0.843534
0.798647
0.760383
0.729733
0.709872
0.697687
0.690346
0.685831
0.684574
0.685566
0.685133
0.682896
0.681743
0.681405
0.679515
0.675737
0.672429
0.670385
0.666670
0.662185
0.940919
0.919963
0.881968
0.837965
0.793700
0.755901
0.725629
0.705722
0.693442
0.685828
0.680818
0.678988
0.679493
0.678941
0.676993
0.676351
0.676705
0.675013
0.671002
0.667742
0.666157
0.662510
0.657678
0.925177
0.904872
0.868282
0.825772
0.782972
0.746129
0.716363
0.696894
0.685350
0.677846
0.672406
0.670611
0.673541
0.673007
0.668801
0.668539
0.671932
0.670416
0.663906
0.661332
0.664334
0.660738
0.651408
0.898504
0.878954
0.843791
0.803025
0.762060
0.726755
0.698138
0.679522
0.668647
0.661532
0.656191
0.654349
0.657174
0.656758
0.652920
0.653066
0.656853
0.655512
0.648984
0.646427
0.649469
0.645941
0.636666
0.854907
0.836354
0.803219
0.764765
0.726493
0.693465
0.666671
0.649377
0.639294
0.632751
0.627702
0.625478
0.625440
0.625217
0.624620
0.625503
0.627580
0.626474
0.622066
0.618750
0.617171
0.613723
0.609168
0.794034
0.776647
0.745853
0.710600
0.676445
0.646485
0.621520
0.606118
0.598049
0.592236
0.586631
0.583953
0.583282
0.583330
0.584024
0.586294
0.590258
0.589528
0.584041
0.580224
0.577937
0.574584
0.570767
0.711746
0.695650
0.667770
0.636895
0.612544
0.586344
0.559189
0.546172
0.543059
0.538104
0.529158
0.525493
0.524354
0.524669
0.526629
0.531277
0.542207
0.541905
0.530455
0.525607
0.523890
0.520651
0.516088
0.614368
0.599414
0.573862
0.546325
0.525877
0.503635
0.480010
0.469532
0.468187
0.464285
0.455875
0.452481
0.451409
0.451787
0.453847
0.458584
0.469711
0.469682
0.458557
0.454119
0.452803
0.449896
0.445514
0.507095
0.492998
0.469073
0.443546
0.421171
0.402752
0.388033
0.380054
0.377022
0.374251
0.370422
0.368466
0.367837
0.368051
0.369203
0.371771
0.375984
0.376028
0.371833
0.369106
0.367506
0.365103
0.362328
0.413829
0.400298
0.377632
0.354023
0.333689
0.318450
0.307488
0.301693
0.299187
0.297278
0.294999
0.293709
0.293299
0.293329
0.293853
0.295269
0.297389
0.297472
0.295365
0.293530
0.291992
0.290011
0.288059
0.355492
0.342221
0.320233
0.297785
0.278893
0.265567
0.256725
0.252253
0.250311
0.248860
0.247173
0.246136
0.245836
0.245745
0.245895
0.246801
0.248113
0.248227
0.246955
0.245561
0.244223
0.242502
0.240887
0.616489
0.599075
0.568796
0.535611
0.504949
0.481474
0.464924
0.455553
0.450331
0.446380
0.442403
0.439548
0.438109
0.437511
0.437609
0.438819
0.440459
0.440642
0.438998
0.436834
0.434629
0.432129
0.429974
0.649207
0.631610
0.600883
0.567464
0.536673
0.512609
0.495131
0.485242
0.479916
0.475809
0.471579
0.468767
0.467588
0.466960
0.466735
0.467831
0.469604
0.469545
0.467303
0.464892
0.462907
0.460221
0.457481
0.705831
0.687658
0.655435
0.621138
0.589904
0.564482
0.544867
0.533908
0.528632
0.524319
0.519492
0.516902
0.516411
0.515807
0.514936
0.515811
0.518107
0.517589
0.513969
0.511254
0.510146
0.507146
0.502906
0.766075
0.747344
0.713940
0.677930
0.644590
0.617058
0.595616
0.583364
0.577408
0.572991
0.568476
0.566374
0.566270
0.565794
0.564726
0.565102
0.566738
0.565572
0.561368
0.558152
0.556606
0.553287
0.548876
0.821990
0.802644
0.768181
0.729698
0.692740
0.662580
0.639728
0.626168
0.618970
0.614578
0.611177
0.609755
0.609745
0.609481
0.608637
0.608295
0.608192
0.606264
0.602277
0.598423
0.595231
0.591633
0.588343
0.868945
0.848450
0.811771
0.770425
0.730286
0.697496
0.672810
0.658022
0.650327
0.645995
0.643018
0.642184
0.642539
0.642516
0.641672
0.640749
0.639710
0.637114
0.632807
0.628538
0.624657
0.620835
0.617814
0.906673
0.884757
0.845048
0.800943
0.758269
0.723214
0.696568
0.680814
0.673390
0.668998
0.665451
0.664822
0.665622
0.665797
0.664804
0.663622
0.662536
0.659516
0.654459
0.649919
0.645943
0.641963
0.638722
0.928897
0.906380
0.865524
0.819891
0.775502
0.738862
0.710876
0.694098
0.685990
0.681317
0.677820
0.677414
0.678464
0.678786
0.677808
0.676555
0.675357
0.672251
0.667131
0.662515
0.658443
0.654395
0.651127
0.939298
0.917000
0.876810
0.830843
0.785415
0.747823
0.719043
0.701160
0.691339
0.686154
0.683374
0.683258
0.684419
0.684826
0.683962
0.682754
0.681292
0.678405
0.673925
0.669428
0.665235
0.661196
0.658103
0.945714
0.923487
0.883381
0.837295
0.791573
0.753473
0.723998
0.705358
0.694633
0.688821
0.685798
0.685623
0.686998
0.687388
0.686339
0.685328
0.684310
0.681820
0.677603
0.673368
0.669561
0.665574
0.662226
0.951445
0.928987
0.887903
0.841672
0.796329
0.757938
0.727442
0.708231
0.697059
0.690622
0.686875
0.686476
0.688406
0.688688
0.686924
0.686076
0.685995
0.683928
0.679565
0.675753
0.673043
0.669128
0.664858
0.952563
0.930233
0.889349
0.843255
0.797914
0.759372
0.728575
0.708947
0.697261
0.690262
0.685933
0.685009
0.686569
0.686673
0.684945
0.684357
0.684649
0.682907
0.678776
0.675152
0.672608
0.668769
0.664493
0.948459
0.926668
0.887250
0.841645
0.795962
0.757423
0.727045
0.707163
0.694897
0.687474
0.682825
0.681238
0.681666
0.681572
0.680573
0.680309
0.680432
0.678884
0.675315
0.671643
0.668419
0.664649
0.661193
0.941736
0.920299
0.881511
0.836520
0.791241
0.752981
0.722782
0.702920
0.690648
0.683081
0.678125
0.676204
0.676344
0.676115
0.675157
0.675056
0.675434
0.673981
0.670383
0.666793
0.663774
0.660067
0.656528
0.928881
0.907675
0.868807
0.824665
0.780402
0.742925
0.713253
0.693894
0.682385
0.674990
0.669664
0.667752
0.668468
0.668215
0.666687
0.666708
0.668012
0.666643
0.662364
0.659050
0.657469
0.653832
0.648986
0.902605
0.882103
0.844555
0.802048
0.759504
0.723498
0.694956
0.676413
0.665509
0.658517
0.653403
0.651551
0.652255
0.652082
0.650761
0.651025
0.652570
0.651351
0.647160
0.643971
0.642531
0.639012
0.634232
0.857300
0.838067
0.803531
0.763676
0.723879
0.690189
0.663510
0.646140
0.635740
0.629325
0.624883
0.623008
0.622982
0.622972
0.622767
0.623559
0.624883
0.623934
0.620523
0.617285
0.614702
0.611358
0.608033
0.795433
0.777536
0.745659
0.709120
0.673037
0.642466
0.618062
0.602410
0.593310
0.587636
0.583434
0.581528
0.581289
0.581500
0.582061
0.583727
0.586025
0.585457
0.581886
0.578668
0.576137
0.573001
0.569943
0.712432
0.695888
0.666883
0.634263
0.603502
0.576743
0.554510
0.541105
0.534408
0.529638
0.524977
0.522963
0.522917
0.523324
0.524269
0.527053
0.531725
0.531558
0.526511
0.523233
0.521548
0.518655
0.515075
0.614526
0.599207
0.572694
0.543602
0.516995
0.494293
0.475551
0.464704
0.459732
0.456004
0.451918
0.450144
0.450142
0.450564
0.451549
0.454383
0.459173
0.459268
0.454619
0.451784
0.450521
0.447979
0.444613
0.506762
0.492448
0.468031
0.441784
0.418042
0.399314
0.385232
0.377066
0.373035
0.370387
0.367901
0.366646
0.366469
0.366718
0.367474
0.369324
0.371899
0.372084
0.369765
0.367796
0.366353
0.364236
0.361973
0.413221
0.399566
0.376622
0.352637
0.331705
0.316273
0.305483
0.299624
0.296824
0.295012
0.293254
0.292275
0.292083
0.292137
0.292494
0.293646
0.295240
0.295451
0.294120
0.292731
0.291438
0.289667
0.287935
0.354786
0.341431
0.319273
0.296600
0.277445
0.263990
0.255143
0.250654
0.248672
0.247311
0.245843
0.244971
0.244779
0.244707
0.244795
0.245598
0.246789
0.247009
0.246078
0.244989
0.243876
0.242309
0.240797
0.615205
0.597633
0.567081
0.533724
0.503014
0.479514
0.462988
0.453832
0.448983
0.445160
0.441003
0.437984
0.436553
0.436477
0.437547
0.439643
0.441762
0.441787
0.439397
0.436202
0.432942
0.429746
0.427316
0.648208
0.630446
0.599376
0.565859
0.535151
0.511080
0.493548
0.483882
0.479104
0.475013
0.470166
0.466839
0.465359
0.465247
0.466266
0.468498
0.470941
0.470806
0.467800
0.464290
0.461091
0.457702
0.454830
0.705911
0.687467
0.654340
0.619975
0.589181
0.563774
0.543820
0.533179
0.529167
0.524674
0.518062
0.514285
0.512870
0.512757
0.513646
0.516060
0.519401
0.518958
0.514506
0.510556
0.507873
0.504192
0.500195
0.766227
0.747234
0.712931
0.676882
0.644009
0.616477
0.594615
0.582534
0.577641
0.572857
0.566412
0.563011
0.561922
0.561917
0.562641
0.564651
0.567479
0.566574
0.561746
0.557476
0.554498
0.550592
0.546472
0.821206
0.801721
0.766922
0.728409
0.691570
0.661346
0.638198
0.624377
0.617052
0.612144
0.607805
0.605600
0.605119
0.605324
0.605825
0.606886
0.607853
0.606388
0.602264
0.597852
0.593842
0.589826
0.586582
0.868179
0.847524
0.810435
0.768942
0.728723
0.695777
0.670714
0.655273
0.646664
0.641679
0.638348
0.637134
0.637332
0.637767
0.637998
0.638295
0.638247
0.636304
0.632269
0.627827
0.623506
0.619450
0.616470
0.907016
0.884770
0.843807
0.799321
0.756444
0.721147
0.693956
0.677139
0.667803
0.662660
0.659608
0.658995
0.659818
0.660443
0.660394
0.660282
0.659913
0.657684
0.653413
0.648970
0.644691
0.640631
0.637605
0.929027
0.906196
0.864113
0.818131
0.773571
0.736706
0.708177
0.690322
0.680273
0.674829
0.671826
0.671433
0.672498
0.673234
0.673146
0.672933
0.672469
0.670212
0.665976
0.661581
0.657334
0.653295
0.650283
0.937848
0.915446
0.874978
0.828953
0.783512
0.745808
0.716658
0.698073
0.687220
0.681331
0.678238
0.677765
0.678794
0.679559
0.679577
0.679496
0.679111
0.677051
0.673091
0.668785
0.664537
0.660525
0.657579
0.943840
0.921570
0.881413
0.835424
0.789899
0.751770
0.721964
0.702933
0.691792
0.685403
0.681646
0.680842
0.681943
0.682660
0.682539
0.682766
0.683071
0.681321
0.677230
0.672995
0.669043
0.665045
0.661831
0.949425
0.926918
0.886057
0.839991
0.794944
0.756547
0.725731
0.706389
0.695454
0.688594
0.683714
0.682496
0.684216
0.684825
0.683929
0.684522
0.686468
0.685019
0.679845
0.675626
0.672450
0.668456
0.664436
0.951249
0.928748
0.887864
0.841715
0.796497
0.757868
0.726789
0.707179
0.695956
0.688720
0.683383
0.681768
0.683223
0.683675
0.682749
0.683499
0.685706
0.684458
0.679392
0.675268
0.672198
0.668239
0.664187
0.948907
0.926665
0.886428
0.840219
0.794201
0.755407
0.724850
0.705078
0.693171
0.685708
0.680578
0.678691
0.679149
0.679432
0.679133
0.679789
0.680937
0.679775
0.675945
0.672014
0.668479
0.664590
0.661196
0.944782
0.922417
0.881768
0.835415
0.789223
0.750518
0.720292
0.700716
0.688989
0.681536
0.676276
0.674358
0.674836
0.675002
0.674459
0.674935
0.676003
0.674852
0.671132
0.667380
0.664093
0.660282
0.656808
0.936408
0.913533
0.870554
0.824057
0.778283
0.740182
0.710625
0.691821
0.681429
0.674237
0.668279
0.666487
0.667797
0.667930
0.666517
0.666869
0.669034
0.667916
0.663191
0.659679
0.657596
0.653896
0.649407
0.910460
0.888262
0.846554
0.801608
0.757450
0.720743
0.692262
0.674200
0.664327
0.657534
0.651889
0.650281
0.651677
0.651871
0.650543
0.651007
0.653313
0.652349
0.647816
0.644552
0.642738
0.639230
0.634827
0.861404
0.841144
0.804523
0.763001
0.721918
0.687552
0.660723
0.643417
0.633249
0.626979
0.622675
0.621273
0.621953
0.622295
0.622072
0.622971
0.624573
0.623920
0.620764
0.617761
0.615331
0.612107
0.608870
0.797708
0.779138
0.745952
0.708156
0.670942
0.639730
0.615096
0.599193
0.589741
0.584183
0.580661
0.579543
0.580186
0.580719
0.581065
0.582621
0.584873
0.584621
0.581675
0.578964
0.576942
0.574039
0.570952
0.713913
0.696824
0.666751
0.632973
0.600883
0.573521
0.551271
0.537355
0.529467
0.524824
0.521769
0.521065
0.522501
0.523196
0.523287
0.525496
0.529384
0.529525
0.525816
0.523462
0.523019
0.520450
0.516337
0.615389
0.599638
0.572260
0.542204
0.514435
0.491228
0.472502
0.461156
0.454979
0.451366
0.448872
0.448367
0.449787
0.450446
0.450542
0.452762
0.456741
0.457124
0.453817
0.451926
0.451909
0.449711
0.445854
0.506828
0.492261
0.467339
0.440510
0.416154
0.397072
0.382846
0.374400
0.369904
0.367333
0.365543
0.364973
0.365484
0.365912
0.366366
0.367987
0.370386
0.370838
0.369203
0.367858
0.367026
0.365207
0.362952
0.412780
0.398999
0.375802
0.351508
0.330241
0.314583
0.303661
0.297649
0.294679
0.292940
0.291517
0.290893
0.291046
0.291236
0.291532
0.292640
0.294246
0.294677
0.293772
0.292831
0.291942
0.290396
0.288723
0.354147
0.340723
0.318426
0.295571
0.276218
0.262609
0.253655
0.249078
0.247052
0.245780
0.244524
0.243879
0.243890
0.243931
0.244050
0.244874
0.246122
0.246518
0.245892
0.245143
0.244318
0.242915
0.241460
0.615703
0.597719
0.566192
0.532401
0.501700
0.478082
0.461317
0.452436
0.448404
0.444810
0.440217
0.437097
0.435813
0.436281
0.438242
0.441190
0.444002
0.443761
0.440201
0.435855
0.431670
0.427688
0.424643
0.650367
0.631970
0.599135
0.565183
0.535057
0.510876
0.492559
0.483208
0.480054
0.476081
0.469707
0.465810
0.464230
0.464658
0.466779
0.470196
0.473955
0.473644
0.469056
0.464351
0.460481
0.456298
0.452525
0.716183
0.696287
0.655972
0.620977
0.592970
0.567493
0.544524
0.534466
0.535903
0.531315
0.518733
0.513107
0.510968
0.511360
0.513823
0.518186
0.526309
0.525871
0.516873
0.511617
0.510583
0.506116
0.498800
0.776638
0.756196
0.714659
0.678017
0.647929
0.620336
0.595439
0.583813
0.584129
0.579055
0.566510
0.561100
0.559188
0.559659
0.562000
0.566075
0.573874
0.573180
0.564011
0.558634
0.557483
0.552894
0.545485
0.824223
0.804046
0.767082
0.728173
0.692094
0.661760
0.637528
0.623601
0.617276
0.611922
0.605579
0.602392
0.601541
0.602202
0.603926
0.606502
0.609294
0.608249
0.603204
0.598182
0.593977
0.589472
0.585487
0.871394
0.849995
0.810455
0.768327
0.728320
0.695216
0.669386
0.653484
0.644591
0.638997
0.634716
0.632924
0.632957
0.633809
0.635048
0.636651
0.638040
0.636727
0.632512
0.627824
0.623333
0.618979
0.615629
0.918070
0.894089
0.845292
0.799174
0.759539
0.723932
0.692466
0.674809
0.664339
0.658469
0.655035
0.654088
0.654858
0.655869
0.656710
0.657828
0.658762
0.657320
0.653287
0.648838
0.644520
0.640318
0.637112
0.939722
0.915183
0.865341
0.817773
0.776522
0.739385
0.706588
0.687896
0.676675
0.670492
0.667127
0.666401
0.667417
0.668502
0.669235
0.670219
0.671080
0.669668
0.665757
0.661477
0.657307
0.653212
0.650063
0.939685
0.916654
0.874166
0.827655
0.782486
0.744729
0.714960
0.695911
0.684523
0.677995
0.674191
0.673219
0.674326
0.675403
0.676024
0.677132
0.678305
0.677048
0.673107
0.668901
0.664795
0.660739
0.657592
0.944178
0.921474
0.880198
0.834070
0.789205
0.751107
0.720577
0.701373
0.690431
0.683571
0.678667
0.677253
0.678758
0.679784
0.679923
0.681417
0.683972
0.682921
0.677972
0.673643
0.670004
0.665920
0.662213
0.950611
0.927467
0.885311
0.839220
0.796364
0.758028
0.725099
0.705817
0.696376
0.689246
0.682393
0.680611
0.686525
0.687480
0.683259
0.685471
0.693577
0.692702
0.682415
0.677471
0.675337
0.671177
0.665570
0.952932
0.929692
0.887317
0.840960
0.797786
0.759164
0.726029
0.706637
0.697155
0.689844
0.682661
0.680632
0.686420
0.687245
0.682903
0.685162
0.693449
0.692673
0.682377
0.677476
0.675447
0.671308
0.665631
0.951251
0.928214
0.885910
0.838961
0.793038
0.754127
0.723168
0.703774
0.693025
0.685656
0.679560
0.677464
0.678856
0.679510
0.679062
0.680654
0.684027
0.683267
0.678021
0.673856
0.670754
0.666743
0.662620
0.950683
0.926946
0.882364
0.834383
0.787480
0.748519
0.718343
0.699440
0.689233
0.682000
0.675738
0.673825
0.675375
0.675913
0.675059
0.676158
0.679186
0.678402
0.673436
0.669634
0.667022
0.663143
0.658821
0.962354
0.936232
0.874474
0.824299
0.776679
0.738156
0.708975
0.691506
0.685252
0.678354
0.669091
0.667239
0.672339
0.672831
0.668414
0.669488
0.677574
0.676818
0.666848
0.663164
0.664330
0.660607
0.652638
0.936594
0.911176
0.850796
0.802174
0.756124
0.718936
0.690753
0.673904
0.668028
0.661484
0.652601
0.651027
0.656275
0.656818
0.652410
0.653498
0.661648
0.661066
0.651398
0.648085
0.649655
0.646202
0.638333
0.868072
0.846497
0.806060
0.762865
0.720889
0.686081
0.659080
0.642069
0.632897
0.626747
0.621820
0.620806
0.622885
0.623577
0.622693
0.623884
0.627078
0.626831
0.622869
0.620206
0.619000
0.615934
0.611756
0.800921
0.781676
0.746704
0.708028
0.670480
0.638835
0.613543
0.597375
0.587945
0.582420
0.579066
0.578669
0.580917
0.581815
0.581383
0.583179
0.586694
0.586850
0.583459
0.581261
0.580942
0.578259
0.573885
0.715857
0.698311
0.667388
0.633240
0.602296
0.574510
0.550121
0.535381
0.526798
0.522159
0.520081
0.520788
0.529715
0.530807
0.524425
0.526726
0.533197
0.533729
0.528203
0.526809
0.531279
0.528953
0.520384
0.616797
0.600711
0.572720
0.542466
0.515976
0.492394
0.471509
0.459293
0.452336
0.448713
0.447236
0.448133
0.456774
0.457802
0.451638
0.453916
0.460428
0.461152
0.455986
0.455008
0.459918
0.457957
0.449611
0.507249
0.492523
0.467293
0.440290
0.416047
0.396690
0.381754
0.372820
0.367907
0.365322
0.363992
0.364136
0.365928
0.366635
0.366455
0.368178
0.371358
0.372070
0.370202
0.369313
0.369926
0.368310
0.365013
0.412530
0.398708
0.375423
0.351079
0.329808
0.313970
0.302679
0.296367
0.293180
0.291473
0.290344
0.290130
0.290926
0.291334
0.291463
0.292664
0.294599
0.295216
0.294383
0.293751
0.293452
0.292049
0.290088
0.353600
0.340179
0.317880
0.295029
0.275649
0.261918
0.252754
0.247993
0.245882
0.244696
0.243680
0.243329
0.243658
0.243886
0.244076
0.244984
0.246370
0.246897
0.246422
0.245894
0.245324
0.244016
0.242516
0.615616
0.597260
0.565085
0.530566
0.499264
0.475335
0.458564
0.449913
0.446248
0.443071
0.438920
0.436259
0.435475
0.436486
0.438996
0.442340
0.445230
0.444627
0.440292
0.434972
0.429834
0.425164
0.421773
0.650197
0.631464
0.598042
0.563411
0.532712
0.508219
0.489874
0.480725
0.477910
0.474307
0.468308
0.464812
0.463704
0.464691
0.467411
0.471294
0.475206
0.474590
0.469266
0.463612
0.458789
0.453928
0.449832
0.715781
0.695624
0.654852
0.619299
0.590809
0.565043
0.542009
0.532101
0.533806
0.529478
0.517125
0.511772
0.510043
0.510996
0.514118
0.519067
0.527493
0.526876
0.517225
0.511083
0.509106
0.504004
0.496438
0.775909
0.755297
0.713456
0.676422
0.645982
0.618166
0.593187
0.581623
0.582061
0.577075
0.564565
0.559247
0.557617
0.558618
0.561673
0.566462
0.574734
0.574056
0.564428
0.558336
0.556378
0.551250
0.543639
0.823104
0.802844
0.765729
0.726627
0.690372
0.659909
0.635592
0.621611
0.615204
0.609711
0.603186
0.599883
0.599142
0.600258
0.602742
0.606155
0.609606
0.608811
0.603586
0.598120
0.593375
0.588466
0.584293
0.869804
0.848413
0.808882
0.766773
0.726792
0.693669
0.667743
0.651669
0.642491
0.636540
0.631876
0.629771
0.629756
0.630980
0.632997
0.635554
0.637790
0.636954
0.632810
0.627927
0.623130
0.618517
0.615028
0.916058
0.892151
0.843469
0.797541
0.758127
0.722599
0.691010
0.673094
0.662174
0.655805
0.651873
0.650479
0.651093
0.652410
0.654026
0.656179
0.658102
0.657301
0.653513
0.649049
0.644610
0.640268
0.636960
0.937366
0.912932
0.863258
0.815952
0.774996
0.738008
0.705136
0.686210
0.674539
0.667838
0.663931
0.662697
0.663493
0.664848
0.666343
0.668372
0.670254
0.669544
0.665955
0.661748
0.657543
0.653375
0.650152
0.937144
0.914194
0.871850
0.825558
0.780640
0.743058
0.713333
0.694191
0.682525
0.675576
0.671248
0.669778
0.670651
0.671983
0.673353
0.675463
0.677605
0.677001
0.673364
0.669238
0.665107
0.660982
0.657772
0.941698
0.919001
0.877741
0.831709
0.787006
0.749074
0.718678
0.699544
0.688539
0.681429
0.676110
0.674270
0.675579
0.676876
0.677756
0.680200
0.683648
0.683155
0.678420
0.674122
0.670432
0.666256
0.662464
0.948362
0.925127
0.882799
0.836646
0.793846
0.755652
0.722925
0.703868
0.694586
0.687398
0.680257
0.678146
0.683910
0.685160
0.681683
0.684805
0.693758
0.693352
0.683165
0.678195
0.675994
0.671725
0.666007
0.950793
0.927409
0.884766
0.838241
0.795042
0.756548
0.723670
0.704617
0.695446
0.688240
0.680915
0.678672
0.684373
0.685500
0.681850
0.684933
0.693976
0.693617
0.683406
0.678489
0.676411
0.672188
0.666414
0.949120
0.925931
0.883372
0.836225
0.790242
0.751452
0.720792
0.701804
0.691443
0.684278
0.678166
0.675959
0.677333
0.678264
0.678398
0.680684
0.684695
0.684341
0.679275
0.675185
0.672107
0.668074
0.663910
0.948704
0.924824
0.880011
0.831838
0.784870
0.746032
0.716166
0.697678
0.687874
0.680870
0.674631
0.672649
0.674200
0.674974
0.674610
0.676305
0.679905
0.679559
0.674893
0.671294
0.668811
0.664999
0.660698
0.960659
0.934420
0.872482
0.822153
0.774487
0.736082
0.707180
0.690073
0.684176
0.677461
0.668185
0.666257
0.671348
0.672038
0.668042
0.669641
0.678263
0.677990
0.668431
0.665073
0.666465
0.662897
0.655017
0.935259
0.909773
0.849286
0.800582
0.754522
0.717433
0.689442
0.672821
0.667163
0.660714
0.651784
0.650142
0.655390
0.656114
0.652064
0.653606
0.662244
0.662163
0.652976
0.650073
0.651945
0.648711
0.640966
0.867155
0.845563
0.805104
0.761920
0.719984
0.685231
0.658285
0.641309
0.632152
0.625981
0.621009
0.619981
0.622125
0.622992
0.622389
0.623933
0.627529
0.627746
0.624286
0.622073
0.621228
0.618403
0.614344
0.800428
0.781211
0.746290
0.707704
0.670225
0.638581
0.613203
0.596870
0.587264
0.581618
0.578231
0.577904
0.580307
0.581389
0.581149
0.583164
0.586943
0.587486
0.584589
0.582845
0.582893
0.580444
0.576178
0.715727
0.698240
0.667402
0.633392
0.602513
0.574678
0.550095
0.535029
0.526123
0.521302
0.519227
0.520096
0.529274
0.530563
0.524282
0.526657
0.533200
0.534023
0.528989
0.528028
0.532841
0.530719
0.522231
0.616708
0.600723
0.572881
0.542823
0.516420
0.492762
0.471604
0.458969
0.451621
0.447813
0.446381
0.447502
0.456441
0.457685
0.451593
0.453881
0.460378
0.461299
0.456526
0.455889
0.461060
0.459252
0.450958
0.506892
0.492299
0.467293
0.440544
0.416439
0.396997
0.381747
0.372392
0.367129
0.364410
0.363174
0.363570
0.365665
0.366593
0.366511
0.368264
0.371456
0.372276
0.370615
0.369923
0.370687
0.369149
0.365872
0.411858
0.398166
0.375108
0.351014
0.329881
0.313965
0.302390
0.295736
0.292312
0.290575
0.289609
0.289669
0.290758
0.291383
0.291627
0.292872
0.294817
0.295472
0.294718
0.294165
0.293920
0.292530
0.290558
0.352723
0.339410
0.317303
0.294664
0.275404
0.261603
0.252202
0.247187
0.244948
0.243823
0.243028
0.242969
0.243582
0.244017
0.244326
0.245279
0.246666
0.247189
0.246723
0.246204
0.245628
0.244293
0.242763
0.614705
0.596070
0.563643
0.528187
0.495719
0.471311
0.454760
0.446280
0.442548
0.439968
0.437136
0.435481
0.435577
0.437116
0.439819
0.443095
0.445473
0.444453
0.439766
0.433730
0.427631
0.422440
0.419028
0.647381
0.628677
0.595944
0.560498
0.528134
0.503155
0.485528
0.476473
0.472745
0.469754
0.466013
0.463864
0.463836
0.465377
0.468168
0.471797
0.474748
0.473736
0.468508
0.462192
0.456096
0.450744
0.447012
0.704267
0.685125
0.650784
0.614886
0.582786
0.556543
0.536338
0.526165
0.522990
0.519270
0.513329
0.510347
0.510366
0.511907
0.514577
0.518757
0.523134
0.522169
0.515632
0.508967
0.503251
0.497728
0.493236
0.763623
0.744192
0.709120
0.672038
0.638266
0.610083
0.587905
0.576026
0.571538
0.567011
0.560681
0.557559
0.557552
0.559100
0.561759
0.565907
0.570280
0.569407
0.563047
0.556561
0.550957
0.545482
0.541004
0.817548
0.797868
0.762710
0.723718
0.686454
0.655857
0.632393
0.618391
0.610813
0.605506
0.600655
0.598148
0.598077
0.599632
0.602370
0.605915
0.608902
0.608166
0.603455
0.597698
0.592027
0.586850
0.583140
0.863278
0.842670
0.805635
0.764274
0.724253
0.691249
0.665772
0.649739
0.640191
0.634174
0.629820
0.627780
0.627944
0.629502
0.632031
0.635150
0.637654
0.637103
0.633230
0.628189
0.622966
0.618171
0.614790
0.901112
0.879071
0.838387
0.794547
0.752618
0.717534
0.689635
0.671859
0.660923
0.654316
0.650041
0.648278
0.648760
0.650325
0.652584
0.655536
0.658126
0.657765
0.654205
0.649697
0.645234
0.640770
0.637279
0.922211
0.899655
0.857985
0.812851
0.769467
0.733012
0.703916
0.685175
0.673530
0.666549
0.662174
0.660439
0.660970
0.662524
0.664714
0.667610
0.670219
0.669996
0.666687
0.662486
0.658319
0.654053
0.650644
0.930426
0.908246
0.868162
0.822820
0.778230
0.741035
0.711898
0.692946
0.681175
0.674032
0.669441
0.667546
0.667921
0.669453
0.671733
0.674657
0.677228
0.677080
0.673957
0.669853
0.665559
0.661340
0.658164
0.936764
0.914474
0.874272
0.828555
0.783563
0.745928
0.716469
0.697613
0.686258
0.679106
0.674057
0.671954
0.672426
0.673943
0.676104
0.679230
0.682331
0.682229
0.678681
0.674495
0.670420
0.666144
0.662631
0.943363
0.920484
0.878887
0.832558
0.787718
0.749744
0.719496
0.700831
0.690498
0.683420
0.677457
0.675134
0.676275
0.677744
0.679202
0.682664
0.687462
0.687407
0.682274
0.677907
0.674582
0.670248
0.665807
0.945557
0.922512
0.880597
0.833866
0.788615
0.750360
0.720025
0.701447
0.691299
0.684314
0.678300
0.675896
0.676949
0.678266
0.679536
0.682901
0.687702
0.687687
0.682614
0.678369
0.675206
0.670964
0.666527
0.942952
0.920203
0.879088
0.832249
0.786057
0.747634
0.717990
0.699445
0.688763
0.681863
0.676540
0.674207
0.674502
0.675571
0.677078
0.679877
0.683052
0.683083
0.679693
0.675935
0.672463
0.668485
0.664934
0.939119
0.916300
0.874898
0.827945
0.781557
0.743231
0.713969
0.695663
0.685214
0.678412
0.673096
0.670874
0.671257
0.672089
0.673045
0.675313
0.678123
0.678247
0.675371
0.672179
0.669235
0.665599
0.662184
0.931550
0.908299
0.864721
0.817732
0.771808
0.734070
0.705419
0.687758
0.678767
0.672105
0.665750
0.663631
0.664783
0.665463
0.665344
0.667244
0.671014
0.671285
0.667740
0.665151
0.663624
0.660356
0.656214
0.906668
0.884220
0.842122
0.796892
0.752688
0.716278
0.688447
0.671143
0.662274
0.655752
0.649634
0.647746
0.649043
0.649721
0.649479
0.651255
0.655004
0.655466
0.652328
0.650248
0.649233
0.646340
0.642386
0.858878
0.838518
0.801751
0.760201
0.719187
0.684991
0.658388
0.641246
0.631208
0.624894
0.620413
0.618951
0.619806
0.620624
0.621182
0.623054
0.625760
0.626431
0.624798
0.623130
0.621764
0.619240
0.616365
0.796545
0.777987
0.744812
0.707180
0.670081
0.638878
0.614068
0.597735
0.587827
0.581944
0.578340
0.577461
0.578593
0.579626
0.580431
0.582495
0.585347
0.586198
0.584838
0.583523
0.582629
0.580422
0.577651
0.714081
0.697049
0.666960
0.633415
0.601259
0.573745
0.551131
0.536322
0.527512
0.522367
0.519403
0.519261
0.521624
0.522851
0.522948
0.525124
0.528793
0.529750
0.527870
0.526951
0.527698
0.525750
0.521798
0.615712
0.600133
0.572924
0.543280
0.515528
0.492077
0.472740
0.460223
0.452925
0.448778
0.446496
0.446738
0.449239
0.450476
0.450495
0.452505
0.456023
0.456948
0.455181
0.454463
0.455416
0.453682
0.449900
0.506106
0.491867
0.467493
0.441331
0.417312
0.397972
0.382865
0.373207
0.367677
0.364713
0.363237
0.363452
0.364919
0.365963
0.366596
0.368181
0.370455
0.371208
0.370325
0.369644
0.369329
0.367757
0.365553
0.410996
0.397575
0.375012
0.351428
0.330550
0.314660
0.302908
0.295885
0.292190
0.290345
0.289406
0.289599
0.290646
0.291452
0.292031
0.293213
0.294785
0.295326
0.294723
0.294059
0.293379
0.291887
0.290183
0.351684
0.338577
0.316855
0.294631
0.275637
0.261821
0.252151
0.246799
0.244356
0.243237
0.242622
0.242831
0.243691
0.244331
0.244777
0.245709
0.246939
0.247328
0.246758
0.246066
0.245253
0.243785
0.242247
0.614893
0.595916
0.562895
0.526572
0.493277
0.468424
0.451843
0.443561
0.440151
0.438201
0.436324
0.435658
0.436657
0.438612
0.441253
0.444321
0.446428
0.445032
0.439861
0.433333
0.426739
0.421234
0.417720
0.646838
0.627919
0.594881
0.558658
0.525453
0.500021
0.482395
0.473535
0.469981
0.467651
0.465109
0.464150
0.465301
0.467284
0.469800
0.473142
0.475879
0.474493
0.468692
0.461818
0.455122
0.449477
0.445771
0.701754
0.682723
0.649071
0.612729
0.579890
0.553232
0.533038
0.522919
0.519193
0.516147
0.512229
0.510864
0.512913
0.514921
0.516575
0.520354
0.524664
0.523343
0.516031
0.508622
0.501947
0.496164
0.492073
0.760474
0.741294
0.707160
0.669908
0.635637
0.607153
0.584991
0.573130
0.568021
0.564066
0.559633
0.557994
0.559931
0.561913
0.563586
0.567439
0.571870
0.570739
0.563675
0.556510
0.550023
0.544339
0.540284
0.815165
0.795672
0.760927
0.721971
0.684616
0.653918
0.630448
0.616559
0.608992
0.604046
0.599960
0.598204
0.599011
0.600913
0.603506
0.607098
0.610294
0.609478
0.604354
0.598220
0.592188
0.586867
0.583210
0.860675
0.840330
0.803813
0.762927
0.723476
0.690608
0.664931
0.648951
0.639544
0.633667
0.629457
0.627638
0.628208
0.630031
0.632718
0.636225
0.639230
0.638764
0.634558
0.629279
0.623996
0.619090
0.615532
0.897732
0.876074
0.836498
0.793687
0.753373
0.718630
0.689903
0.672010
0.661313
0.654677
0.650058
0.648163
0.648947
0.650711
0.653122
0.656746
0.660357
0.660193
0.656040
0.651333
0.647303
0.642726
0.638557
0.918778
0.896601
0.856040
0.811994
0.770320
0.734302
0.704454
0.685649
0.674259
0.667194
0.662349
0.660328
0.661020
0.662727
0.665125
0.668780
0.672483
0.672488
0.668588
0.664189
0.660474
0.656078
0.651945
0.927966
0.905983
0.866257
0.821506
0.777752
0.740977
0.711877
0.693138
0.681594
0.674425
0.669543
0.667358
0.667625
0.669287
0.671985
0.675607
0.678912
0.678967
0.675559
0.671264
0.667039
0.662669
0.659133
0.935439
0.913064
0.872577
0.826913
0.782187
0.744907
0.715855
0.697405
0.686301
0.679230
0.674089
0.671758
0.672024
0.673675
0.676366
0.680178
0.683894
0.683969
0.680229
0.675909
0.671947
0.667496
0.663563
0.944074
0.920688
0.877508
0.830619
0.785683
0.748007
0.718338
0.700226
0.690244
0.683357
0.677415
0.674899
0.675507
0.677113
0.679452
0.683674
0.688924
0.689056
0.683973
0.679645
0.676808
0.672303
0.667113
0.945857
0.922309
0.878840
0.831551
0.786214
0.748316
0.718665
0.700744
0.691033
0.684310
0.678369
0.675760
0.676223
0.677631
0.679758
0.683840
0.689054
0.689253
0.684327
0.680219
0.677615
0.673257
0.668109
0.940145
0.917398
0.876237
0.829524
0.783614
0.745725
0.716828
0.698971
0.688730
0.682104
0.676852
0.674235
0.674097
0.675159
0.677162
0.680524
0.684147
0.684440
0.681206
0.677626
0.674460
0.670475
0.666651
0.933334
0.911106
0.870991
0.824986
0.779407
0.741812
0.713236
0.695506
0.685362
0.678771
0.673492
0.670816
0.670548
0.671272
0.672730
0.675519
0.678653
0.679130
0.676705
0.673874
0.671246
0.667738
0.664295
0.921526
0.899672
0.859763
0.814766
0.770238
0.733398
0.705301
0.687946
0.679042
0.672469
0.666083
0.663374
0.663646
0.664149
0.664613
0.667041
0.670829
0.671543
0.668946
0.666958
0.665858
0.662832
0.658787
0.896892
0.875925
0.837652
0.794590
0.751919
0.716433
0.689074
0.671944
0.663038
0.656496
0.650266
0.647756
0.648158
0.648636
0.648930
0.651154
0.654848
0.655751
0.653627
0.652209
0.651651
0.649040
0.645229
0.853680
0.834187
0.799238
0.759187
0.719401
0.686021
0.659858
0.642918
0.632890
0.626472
0.621724
0.619697
0.619855
0.620492
0.621378
0.623480
0.626220
0.627226
0.626269
0.625142
0.624133
0.621854
0.619139
0.794332
0.776273
0.744055
0.707506
0.671396
0.640860
0.616383
0.600204
0.590510
0.584423
0.580196
0.578773
0.579360
0.580249
0.581223
0.583249
0.585879
0.586918
0.586176
0.585330
0.584628
0.582591
0.580013
0.714175
0.697403
0.667618
0.634870
0.603428
0.576429
0.554114
0.539494
0.531487
0.526045
0.521687
0.520795
0.522445
0.523564
0.523954
0.525888
0.528864
0.529866
0.528783
0.528266
0.528744
0.526881
0.523452
0.616578
0.601211
0.574216
0.545289
0.518154
0.495059
0.475809
0.463279
0.456650
0.452179
0.448587
0.448240
0.450195
0.451406
0.451708
0.453428
0.456177
0.457031
0.455912
0.455446
0.456020
0.454274
0.450939
0.506489
0.492529
0.468643
0.443212
0.419817
0.400684
0.385357
0.375349
0.369718
0.366490
0.364599
0.364719
0.366155
0.367289
0.368016
0.369409
0.371270
0.371880
0.371140
0.370461
0.369974
0.368301
0.366121
0.410908
0.397762
0.375703
0.352761
0.332389
0.316597
0.304544
0.297097
0.293135
0.291135
0.290151
0.290494
0.291731
0.292695
0.293339
0.294428
0.295785
0.296155
0.295438
0.294603
0.293722
0.292083
0.290315
0.351262
0.338401
0.317135
0.295457
0.276871
0.263093
0.253110
0.247356
0.244654
0.243476
0.242979
0.243441
0.244572
0.245398
0.245911
0.246797
0.247892
0.248105
0.247331
0.246407
0.245379
0.243750
0.242124
0.615332
0.596068
0.562551
0.525707
0.492181
0.467065
0.450211
0.442100
0.439180
0.437803
0.436621
0.436818
0.438920
0.441104
0.443144
0.445879
0.447967
0.446282
0.440509
0.433745
0.427046
0.421489
0.417939
0.647254
0.628053
0.594544
0.557936
0.525007
0.499304
0.480916
0.472180
0.469258
0.467533
0.465631
0.465699
0.468690
0.470927
0.472186
0.475223
0.478514
0.476817
0.469747
0.462389
0.455518
0.449824
0.446092
0.701931
0.682667
0.648871
0.612732
0.582837
0.555945
0.532456
0.522091
0.520156
0.517744
0.513502
0.513790
0.523003
0.525309
0.520589
0.523987
0.531713
0.530035
0.518213
0.509616
0.502453
0.496598
0.492546
0.760280
0.740949
0.706813
0.669962
0.638818
0.610188
0.584721
0.572573
0.569237
0.565868
0.561023
0.560980
0.570086
0.572349
0.567610
0.571126
0.579030
0.577571
0.565994
0.557641
0.550693
0.544956
0.540933
0.814873
0.795274
0.760311
0.721533
0.685274
0.654561
0.630041
0.616151
0.609137
0.604634
0.600905
0.599937
0.602519
0.604621
0.605936
0.609442
0.613541
0.612503
0.605958
0.599315
0.593388
0.588054
0.584126
0.861266
0.840695
0.803526
0.762985
0.725148
0.692433
0.665456
0.649314
0.640356
0.634755
0.630607
0.629199
0.630848
0.632814
0.634797
0.638425
0.642293
0.641684
0.636335
0.630756
0.626093
0.621151
0.616807
0.901664
0.879279
0.837554
0.795417
0.759984
0.725547
0.692370
0.673666
0.663474
0.656948
0.651839
0.650171
0.652832
0.654702
0.655598
0.659654
0.665710
0.665461
0.658864
0.653942
0.654440
0.649748
0.640714
0.922893
0.899973
0.857222
0.813881
0.777147
0.741532
0.707344
0.687783
0.676905
0.669877
0.664390
0.662419
0.664813
0.666576
0.667530
0.671700
0.677904
0.677829
0.671448
0.666786
0.667595
0.663016
0.653905
0.929806
0.907437
0.866496
0.822056
0.780055
0.743713
0.713641
0.694940
0.683940
0.676828
0.671444
0.669086
0.669632
0.671285
0.673760
0.677806
0.682214
0.682162
0.677523
0.672864
0.669413
0.664818
0.660020
0.938826
0.915775
0.873139
0.827223
0.783556
0.746688
0.717275
0.699222
0.689010
0.682035
0.676168
0.673551
0.673859
0.675469
0.678122
0.682481
0.687519
0.687492
0.682346
0.677695
0.674669
0.669943
0.664519
0.956439
0.931121
0.880008
0.831716
0.789258
0.751937
0.720169
0.702657
0.696033
0.689282
0.680158
0.677059
0.677602
0.679161
0.681618
0.686909
0.698310
0.698398
0.687349
0.682797
0.683182
0.678371
0.669268
0.957695
0.932240
0.880907
0.832236
0.789371
0.751899
0.720295
0.703089
0.696829
0.690284
0.681147
0.677914
0.678252
0.679574
0.681801
0.686937
0.698294
0.698489
0.687679
0.683429
0.684104
0.679473
0.670429
0.941558
0.918289
0.875400
0.828546
0.783536
0.746278
0.717660
0.700590
0.691761
0.685340
0.679078
0.676018
0.675692
0.676590
0.678515
0.682370
0.687289
0.687597
0.683213
0.679568
0.677434
0.673277
0.668100
0.930640
0.908581
0.868665
0.823323
0.778795
0.742015
0.714053
0.697133
0.688525
0.682123
0.675675
0.672502
0.672103
0.672604
0.673778
0.676880
0.681031
0.681593
0.678410
0.675723
0.674066
0.670502
0.666002
0.915723
0.894548
0.856544
0.812910
0.769834
0.733969
0.706766
0.690562
0.688728
0.682290
0.669164
0.665692
0.666678
0.666931
0.666041
0.668832
0.675434
0.676315
0.671368
0.669764
0.671204
0.668219
0.661697
0.891036
0.870838
0.834649
0.793104
0.751983
0.717486
0.690950
0.674859
0.672908
0.666443
0.653478
0.650231
0.651385
0.651625
0.650534
0.653057
0.659488
0.660574
0.656198
0.655243
0.657271
0.654753
0.648519
0.850373
0.831378
0.797445
0.758576
0.720091
0.687570
0.661894
0.645474
0.636760
0.630358
0.624340
0.621858
0.622068
0.622506
0.622910
0.625076
0.628434
0.629557
0.628274
0.627529
0.627562
0.625380
0.621840
0.793524
0.775677
0.743740
0.708070
0.673195
0.643365
0.619102
0.603361
0.595056
0.588903
0.583175
0.581258
0.581909
0.582646
0.583153
0.585086
0.587983
0.589056
0.588164
0.587682
0.587917
0.585942
0.582593
0.717235
0.700230
0.669110
0.636887
0.607102
0.580661
0.557839
0.543945
0.539367
0.533778
0.525763
0.523937
0.528435
0.529433
0.526510
0.528238
0.532183
0.533155
0.531088
0.531114
0.534387
0.532539
0.526402
0.620454
0.604815
0.576361
0.547869
0.522285
0.499585
0.479609
0.467594
0.464305
0.459641
0.452387
0.451230
0.456017
0.457184
0.454332
0.455836
0.459498
0.460266
0.458105
0.458088
0.461355
0.459572
0.453521
0.508056
0.494167
0.470219
0.445351
0.422772
0.403866
0.388176
0.378026
0.373061
0.369648
0.366738
0.366733
0.368508
0.369703
0.370110
0.371351
0.373231
0.373710
0.372717
0.372108
0.372144
0.370383
0.367544
0.411519
0.398560
0.376789
0.354389
0.334563
0.318886
0.306528
0.298766
0.294789
0.292659
0.291428
0.291885
0.293425
0.294506
0.295031
0.296034
0.297334
0.297566
0.296640
0.295702
0.294891
0.293143
0.291102
0.351405
0.338752
0.317867
0.296678
0.278493
0.264767
0.254504
0.248410
0.245511
0.244257
0.243791
0.244448
0.245825
0.246793
0.247317
0.248158
0.249176
0.249257
0.248300
0.247220
0.246089
0.244347
0.242604
0.614996
0.595597
0.561850
0.524769
0.491073
0.465915
0.449123
0.441133
0.438448
0.437504
0.436942
0.437754
0.440242
0.442387
0.443987
0.446123
0.447715
0.445873
0.440293
0.433909
0.427607
0.422342
0.418944
0.646945
0.627595
0.593824
0.556932
0.523780
0.498005
0.479681
0.471084
0.468421
0.467162
0.465922
0.466652
0.470071
0.472273
0.473055
0.475441
0.478179
0.476297
0.469422
0.462449
0.455985
0.450599
0.447034
0.701567
0.682159
0.648097
0.611654
0.581495
0.554518
0.531113
0.520913
0.519248
0.517341
0.513829
0.514830
0.524529
0.526802
0.521540
0.524215
0.531293
0.529383
0.517755
0.509532
0.502763
0.497226
0.493359
0.759622
0.740218
0.705932
0.668894
0.637575
0.608910
0.583543
0.571569
0.568509
0.565651
0.561528
0.562180
0.571757
0.573984
0.568705
0.571498
0.578735
0.576995
0.565531
0.557471
0.550859
0.545415
0.541567
0.813675
0.794139
0.759278
0.720587
0.684399
0.653765
0.629357
0.615632
0.608904
0.604864
0.601750
0.601381
0.604351
0.606402
0.607244
0.610117
0.613637
0.612263
0.605654
0.599146
0.593444
0.588323
0.584522
0.859448
0.839111
0.802356
0.762241
0.724769
0.692292
0.665457
0.649473
0.640778
0.635564
0.631901
0.630962
0.632913
0.634804
0.636363
0.639465
0.642852
0.641856
0.636248
0.630601
0.626003
0.621160
0.616878
0.899364
0.877365
0.836360
0.794946
0.760150
0.726107
0.693121
0.674587
0.664646
0.658415
0.653626
0.652277
0.655174
0.656931
0.657396
0.661018
0.666704
0.666020
0.658948
0.653744
0.654130
0.649407
0.640355
0.920729
0.898230
0.856260
0.813732
0.777737
0.742625
0.708718
0.689378
0.678735
0.671912
0.666580
0.664740
0.667218
0.668806
0.669346
0.673132
0.678993
0.678453
0.671492
0.666400
0.666942
0.662217
0.653022
0.928393
0.906345
0.865984
0.822233
0.780915
0.745123
0.715459
0.697069
0.686304
0.679308
0.673919
0.671479
0.671884
0.673273
0.675376
0.679058
0.683083
0.682546
0.677332
0.672175
0.668352
0.663511
0.658579
0.938218
0.915350
0.873041
0.827618
0.784525
0.748234
0.719356
0.701719
0.691768
0.684846
0.678835
0.675955
0.675953
0.677218
0.679498
0.683498
0.688136
0.687623
0.681914
0.676731
0.673262
0.668217
0.662615
0.956444
0.931169
0.880098
0.832110
0.790112
0.753395
0.722287
0.705294
0.698977
0.692251
0.682894
0.679416
0.679561
0.680722
0.682786
0.687727
0.698734
0.698354
0.686761
0.681666
0.681580
0.676408
0.667086
0.957465
0.932036
0.880718
0.832335
0.789937
0.753113
0.722230
0.705598
0.699674
0.693166
0.683784
0.680137
0.680037
0.680959
0.682819
0.687643
0.698643
0.698404
0.687068
0.682276
0.682469
0.677470
0.668204
0.940332
0.917183
0.874535
0.828122
0.783713
0.747150
0.719237
0.702733
0.694245
0.687897
0.681451
0.678022
0.677269
0.677803
0.679448
0.683070
0.687716
0.687629
0.682725
0.678547
0.675938
0.671432
0.666064
0.928409
0.906570
0.867096
0.822354
0.778549
0.742497
0.715196
0.698793
0.690497
0.684216
0.677700
0.674260
0.673504
0.673714
0.674708
0.677687
0.681682
0.681898
0.678184
0.674972
0.672869
0.669000
0.664346
0.912657
0.891796
0.854454
0.811563
0.769326
0.734193
0.707555
0.691779
0.690181
0.683906
0.670852
0.667234
0.667946
0.667997
0.667044
0.669829
0.676409
0.676999
0.671499
0.669377
0.670409
0.667173
0.660539
0.887788
0.867934
0.832450
0.791680
0.751403
0.717609
0.691578
0.675854
0.674105
0.667827
0.655005
0.651709
0.652679
0.652787
0.651664
0.654194
0.660619
0.661462
0.656604
0.655212
0.656907
0.654206
0.647897
0.847596
0.828906
0.795557
0.757397
0.719666
0.687778
0.662569
0.646483
0.637990
0.631765
0.625876
0.623408
0.623535
0.623873
0.624191
0.626273
0.629531
0.630439
0.628833
0.627801
0.627617
0.625311
0.621722
0.791411
0.773833
0.742397
0.707362
0.673155
0.643856
0.619958
0.604476
0.596358
0.590346
0.584724
0.582860
0.583505
0.584171
0.584549
0.586319
0.589039
0.589923
0.588834
0.588186
0.588295
0.586242
0.582855
0.715885
0.699112
0.668397
0.636726
0.607530
0.581498
0.558885
0.545138
0.540677
0.535176
0.527234
0.525484
0.530040
0.531001
0.527927
0.529454
0.533182
0.533992
0.531818
0.531758
0.534956
0.533059
0.526897
0.619677
0.604246
0.576137
0.548106
0.522986
0.500573
0.480684
0.468705
0.465445
0.460823
0.453621
0.452554
0.457429
0.458601
0.455626
0.456951
0.460411
0.461055
0.458830
0.458757
0.461970
0.460157
0.454088
0.507622
0.493912
0.470271
0.445766
0.423507
0.404763
0.389081
0.378883
0.373875
0.370461
0.367600
0.367696
0.369574
0.370802
0.371148
0.372272
0.374019
0.374406
0.373356
0.372698
0.372694
0.370905
0.368048
0.411281
0.398467
0.376947
0.354822
0.335205
0.319593
0.307172
0.299302
0.295242
0.293091
0.291910
0.292474
0.294127
0.295262
0.295766
0.296706
0.297929
0.298099
0.297126
0.296147
0.295302
0.293529
0.291473
0.351244
0.338713
0.318035
0.297060
0.279018
0.265300
0.254935
0.248706
0.245711
0.244434
0.244022
0.244787
0.246279
0.247311
0.247836
0.248642
0.249613
0.249650
0.248656
0.247541
0.246383
0.244617
0.242860
0.613963
0.594547
0.560757
0.523649
0.489759
0.464755
0.448387
0.440494
0.437803
0.437152
0.437175
0.438361
0.440561
0.442401
0.443674
0.444916
0.445457
0.443552
0.438950
0.433509
0.428059
0.423390
0.420329
0.646062
0.626646
0.592717
0.555535
0.521541
0.495869
0.478492
0.470095
0.467319
0.466387
0.465898
0.466938
0.469444
0.471321
0.472320
0.473647
0.474600
0.472621
0.467436
0.461683
0.456154
0.451391
0.448190
0.700895
0.681362
0.646776
0.609372
0.575545
0.548597
0.528776
0.519208
0.516157
0.514625
0.513124
0.513959
0.517645
0.519544
0.519368
0.520842
0.522889
0.520832
0.514311
0.508027
0.502434
0.497559
0.494098
0.758728
0.739260
0.704560
0.666619
0.631653
0.603024
0.581268
0.569972
0.565552
0.563107
0.561048
0.561551
0.565084
0.566941
0.566790
0.568359
0.570505
0.568499
0.561982
0.555709
0.550137
0.545277
0.541820
0.811579
0.792264
0.757847
0.719120
0.681939
0.651461
0.628347
0.614965
0.608225
0.604625
0.602394
0.602424
0.604477
0.606224
0.607315
0.609005
0.610442
0.608625
0.603306
0.597544
0.592141
0.587413
0.584125
0.854929
0.835346
0.800254
0.760734
0.722450
0.690284
0.664986
0.649436
0.640794
0.636014
0.633207
0.632772
0.634358
0.635969
0.637304
0.639305
0.640983
0.639390
0.634309
0.628761
0.623635
0.618990
0.615593
0.889889
0.869548
0.832726
0.792335
0.754076
0.720518
0.692327
0.674867
0.664934
0.659111
0.655343
0.654417
0.656257
0.657704
0.658551
0.660970
0.663986
0.662567
0.656511
0.650848
0.646498
0.641797
0.637459
0.911378
0.890605
0.852966
0.811601
0.772296
0.737775
0.708727
0.690503
0.679844
0.673317
0.668829
0.667223
0.668526
0.669724
0.670606
0.673215
0.676427
0.675087
0.668979
0.663210
0.658751
0.653895
0.649401
0.923611
0.902618
0.864728
0.822097
0.780454
0.745303
0.717374
0.699514
0.688670
0.681795
0.676823
0.674382
0.674318
0.675203
0.676718
0.679333
0.681663
0.680332
0.675128
0.669347
0.664037
0.658948
0.654988
0.934095
0.912170
0.872459
0.828140
0.785047
0.749448
0.722020
0.704808
0.694496
0.687556
0.681946
0.678822
0.678221
0.678845
0.680364
0.683145
0.685752
0.684443
0.679030
0.673181
0.667963
0.662600
0.658121
0.945682
0.922160
0.878232
0.831881
0.788018
0.752070
0.724515
0.708004
0.698993
0.692179
0.685519
0.681898
0.681405
0.681825
0.682878
0.686046
0.690126
0.688918
0.682289
0.676443
0.672350
0.666818
0.660909
0.946842
0.923091
0.878776
0.831961
0.787715
0.751657
0.724291
0.708127
0.699477
0.692866
0.686186
0.682385
0.681642
0.681849
0.682777
0.685922
0.690082
0.689025
0.682593
0.676968
0.673079
0.667666
0.661789
0.937133
0.914622
0.873942
0.828363
0.784137
0.748245
0.721444
0.705246
0.695995
0.689585
0.683822
0.680135
0.678757
0.678753
0.679923
0.682652
0.685527
0.684684
0.679897
0.674763
0.670228
0.665242
0.660848
0.926811
0.905228
0.866492
0.822244
0.778835
0.743332
0.716617
0.700313
0.690978
0.684736
0.679341
0.675910
0.674566
0.674466
0.675494
0.678069
0.680904
0.680389
0.676270
0.671817
0.667840
0.663440
0.659548
0.911439
0.890648
0.853531
0.810907
0.769183
0.734445
0.707674
0.691358
0.682810
0.676688
0.670777
0.667702
0.667058
0.667025
0.667588
0.670286
0.674312
0.674188
0.669709
0.666008
0.663620
0.659838
0.655463
0.886254
0.866436
0.831091
0.790512
0.750679
0.717205
0.690980
0.674709
0.666069
0.660037
0.654486
0.651897
0.651663
0.651799
0.652284
0.654812
0.658796
0.658987
0.655182
0.652288
0.650672
0.647486
0.643450
0.845353
0.826792
0.793744
0.755835
0.718382
0.686817
0.661882
0.645807
0.636306
0.630392
0.626118
0.624168
0.624070
0.624447
0.625193
0.627183
0.629778
0.630159
0.628117
0.626058
0.624365
0.621714
0.618859
0.788205
0.770926
0.740213
0.705540
0.671501
0.642493
0.618966
0.603482
0.594300
0.588625
0.584740
0.583498
0.584082
0.584776
0.585384
0.586949
0.589071
0.589555
0.588215
0.586882
0.585812
0.583551
0.580865
0.710644
0.694493
0.665729
0.634606
0.605154
0.579328
0.557342
0.543091
0.535451
0.530269
0.526093
0.525445
0.527213
0.528213
0.528189
0.529469
0.531730
0.532250
0.530909
0.530197
0.530476
0.528482
0.525000
0.614732
0.599903
0.573748
0.546182
0.520686
0.498399
0.479135
0.466670
0.460177
0.455816
0.452339
0.452275
0.454458
0.455651
0.455599
0.456713
0.458788
0.459251
0.458005
0.457448
0.457898
0.456063
0.452688
0.505392
0.491932
0.468907
0.444548
0.422160
0.403495
0.388125
0.377962
0.372226
0.368994
0.367242
0.367670
0.369438
0.370656
0.371151
0.372151
0.373564
0.373889
0.373014
0.372230
0.371648
0.369897
0.367663
0.410304
0.397581
0.376255
0.354126
0.334404
0.318805
0.306544
0.298776
0.294574
0.292516
0.291680
0.292342
0.293921
0.295037
0.295594
0.296464
0.297557
0.297734
0.296888
0.295945
0.294969
0.293259
0.291449
0.350856
0.338354
0.317709
0.296674
0.278524
0.264778
0.254485
0.248333
0.245344
0.244098
0.243760
0.244543
0.246019
0.247027
0.247526
0.248286
0.249221
0.249296
0.248405
0.247385
0.246274
0.244577
0.242906
0.613430
0.593996
0.560169
0.523253
0.489658
0.464961
0.448828
0.441060
0.438505
0.438013
0.438220
0.439549
0.441621
0.442976
0.443418
0.443664
0.443386
0.441434
0.437572
0.433124
0.428662
0.424681
0.421937
0.646555
0.626920
0.592520
0.555238
0.521343
0.495922
0.478844
0.470672
0.468173
0.467438
0.467055
0.468172
0.470461
0.471822
0.471977
0.472149
0.471941
0.469863
0.465679
0.461066
0.456646
0.452580
0.449617
0.703503
0.683389
0.647256
0.609254
0.575085
0.548311
0.529023
0.519867
0.517341
0.516058
0.514507
0.515277
0.518373
0.519710
0.518888
0.518895
0.518943
0.516697
0.511885
0.507071
0.502879
0.498695
0.495242
0.761389
0.741362
0.705154
0.666630
0.631304
0.602816
0.581568
0.570676
0.566800
0.564654
0.562617
0.563125
0.566125
0.567442
0.566633
0.566696
0.566778
0.564444
0.559440
0.554450
0.550125
0.545861
0.542372
0.811967
0.792558
0.757924
0.719219
0.682121
0.651821
0.628936
0.615746
0.609355
0.606087
0.604144
0.604473
0.606571
0.607873
0.608004
0.608430
0.608544
0.606228
0.601288
0.596072
0.591280
0.586955
0.583799
0.853383
0.834182
0.799887
0.761007
0.723063
0.691158
0.666067
0.650572
0.642158
0.637710
0.635334
0.635441
0.637515
0.638759
0.638902
0.639755
0.640514
0.638257
0.632773
0.627136
0.622066
0.617609
0.614419
0.886171
0.866734
0.831932
0.792743
0.754651
0.721480
0.693994
0.676652
0.666974
0.661450
0.658100
0.657958
0.661129
0.662232
0.661130
0.662348
0.665025
0.662802
0.655392
0.649048
0.644094
0.639379
0.635453
0.908037
0.888205
0.852648
0.812565
0.773503
0.739448
0.711182
0.693110
0.682677
0.676346
0.672117
0.671127
0.673639
0.674418
0.673324
0.674752
0.677651
0.675459
0.667861
0.661230
0.655973
0.650973
0.646844
0.923138
0.902635
0.865733
0.823974
0.782895
0.748240
0.720736
0.703020
0.692310
0.685477
0.680494
0.678135
0.678280
0.678587
0.678768
0.680287
0.681800
0.679652
0.673572
0.667120
0.661233
0.655946
0.652093
0.936166
0.914288
0.874615
0.830635
0.787917
0.752852
0.726018
0.709130
0.699007
0.691977
0.686053
0.682633
0.681875
0.681753
0.681919
0.683501
0.685081
0.682982
0.676942
0.670522
0.664707
0.659116
0.654744
0.950342
0.926394
0.881331
0.834666
0.790589
0.755186
0.728729
0.712801
0.704066
0.697091
0.689962
0.685944
0.685852
0.685421
0.684319
0.686043
0.689104
0.687101
0.679754
0.673299
0.668471
0.662669
0.656939
0.951704
0.927456
0.881882
0.834664
0.790162
0.754629
0.728343
0.712743
0.704331
0.697540
0.690398
0.686204
0.685870
0.685278
0.684154
0.685970
0.689208
0.687348
0.680092
0.673735
0.669009
0.663253
0.657516
0.940156
0.917412
0.876254
0.830662
0.786690
0.751252
0.724935
0.708978
0.699766
0.693215
0.687194
0.683229
0.681676
0.681094
0.681304
0.683250
0.685470
0.683824
0.678015
0.671893
0.666442
0.661002
0.656584
0.928982
0.907208
0.868152
0.823949
0.780946
0.745753
0.719095
0.702738
0.693189
0.686919
0.681715
0.678402
0.677073
0.676708
0.677320
0.679722
0.682626
0.681282
0.675402
0.669438
0.664326
0.659338
0.655302
0.913451
0.892352
0.854757
0.812096
0.771275
0.736669
0.709097
0.692381
0.682998
0.676994
0.672135
0.669648
0.669235
0.669249
0.669962
0.673188
0.678411
0.677446
0.670072
0.664187
0.660391
0.655916
0.651335
0.887638
0.867490
0.831625
0.790928
0.751908
0.718483
0.691409
0.674750
0.665344
0.659568
0.655266
0.653467
0.653648
0.653967
0.654701
0.657849
0.663126
0.662531
0.655861
0.650841
0.647899
0.644067
0.639828
0.845481
0.826719
0.793332
0.755311
0.718110
0.686612
0.661488
0.645341
0.635742
0.630196
0.626743
0.625519
0.625963
0.626484
0.627145
0.629272
0.632253
0.631983
0.628256
0.624861
0.622311
0.619206
0.616170
0.787498
0.770112
0.739181
0.704497
0.670798
0.641869
0.618142
0.602683
0.593478
0.588242
0.585238
0.584725
0.585963
0.586736
0.586963
0.588356
0.590489
0.590490
0.588177
0.586135
0.584721
0.582207
0.579284
0.709926
0.693657
0.664592
0.633586
0.605079
0.579307
0.556472
0.542015
0.533873
0.529147
0.526362
0.526682
0.529527
0.530564
0.529675
0.530598
0.532907
0.533113
0.531082
0.530077
0.530531
0.528443
0.524553
0.614127
0.599184
0.572717
0.545207
0.520563
0.498310
0.478265
0.465674
0.458727
0.454767
0.452537
0.453287
0.456441
0.457622
0.456706
0.457488
0.459655
0.459958
0.458279
0.457668
0.458481
0.456667
0.452933
0.504902
0.491372
0.468162
0.443669
0.421381
0.402740
0.387347
0.377396
0.371762
0.368810
0.367523
0.368257
0.370342
0.371496
0.371606
0.372416
0.373831
0.374121
0.373162
0.372458
0.372114
0.370458
0.368150
0.410298
0.397519
0.376052
0.353740
0.333914
0.318316
0.306182
0.298642
0.294590
0.292663
0.291959
0.292678
0.294291
0.295316
0.295683
0.296430
0.297505
0.297723
0.296966
0.296186
0.295408
0.293823
0.292049
0.351224
0.338680
0.317925
0.296718
0.278421
0.264658
0.254492
0.248509
0.245615
0.244390
0.244029
0.244757
0.246165
0.247073
0.247446
0.248119
0.249042
0.249191
0.248449
0.247622
0.246698
0.245130
0.243520
0.614113
0.594613
0.560416
0.523786
0.490773
0.466439
0.450371
0.442735
0.440434
0.439955
0.439938
0.441158
0.443101
0.443873
0.443243
0.442503
0.441511
0.439473
0.436150
0.432545
0.429065
0.425678
0.423099
0.649503
0.629426
0.593577
0.556247
0.523072
0.497961
0.480668
0.472730
0.470865
0.470168
0.469230
0.470149
0.472547
0.473282
0.471996
0.470988
0.469892
0.467681
0.464117
0.460473
0.457308
0.453841
0.450798
0.715650
0.694075
0.650378
0.611536
0.578999
0.552445
0.531583
0.522709
0.521675
0.520473
0.517573
0.518104
0.522430
0.523082
0.519467
0.517800
0.516500
0.514035
0.510124
0.506591
0.504435
0.500844
0.496571
0.773861
0.752359
0.708540
0.669143
0.635389
0.607055
0.584165
0.573493
0.571068
0.569043
0.565765
0.566133
0.570458
0.571120
0.567488
0.565848
0.564569
0.561909
0.557605
0.553731
0.551297
0.547553
0.543230
0.815689
0.795829
0.759758
0.720997
0.684606
0.654440
0.631024
0.617891
0.612150
0.609030
0.606722
0.607165
0.609984
0.610752
0.609056
0.608231
0.607769
0.605001
0.599710
0.594913
0.591031
0.587073
0.583647
0.854897
0.835721
0.801325
0.762968
0.725860
0.694098
0.668429
0.652734
0.644733
0.640437
0.637975
0.638631
0.642306
0.643127
0.640888
0.640635
0.641803
0.638969
0.631840
0.625970
0.621376
0.617112
0.613657
0.886640
0.867518
0.833494
0.795376
0.758847
0.725878
0.697267
0.679594
0.670675
0.665309
0.661741
0.663024
0.672752
0.673507
0.665567
0.665658
0.677101
0.674169
0.656306
0.648709
0.645259
0.640554
0.634615
0.909059
0.889532
0.854702
0.815678
0.778166
0.744353
0.715036
0.696664
0.686966
0.680727
0.676182
0.676508
0.685510
0.685887
0.677917
0.678244
0.690007
0.687100
0.668918
0.660947
0.657120
0.652067
0.645880
0.926726
0.906137
0.868729
0.827361
0.786985
0.752572
0.724768
0.706951
0.696627
0.689759
0.684391
0.682315
0.684069
0.683802
0.681317
0.681810
0.684142
0.681380
0.673120
0.666122
0.660522
0.655234
0.650910
0.944562
0.921775
0.879189
0.834539
0.791925
0.757106
0.730433
0.713831
0.704393
0.697250
0.690526
0.686975
0.687480
0.686624
0.684108
0.684631
0.686857
0.684206
0.676298
0.669609
0.664502
0.658939
0.653786
0.974598
0.947767
0.889222
0.839664
0.794616
0.759392
0.733554
0.718491
0.711785
0.704699
0.695672
0.691835
0.697074
0.695837
0.687909
0.688361
0.695172
0.692616
0.680196
0.673335
0.671375
0.665572
0.656736
0.976103
0.948927
0.889786
0.839604
0.794104
0.758735
0.733049
0.718300
0.711882
0.704974
0.695957
0.691963
0.696951
0.695611
0.687787
0.688436
0.695508
0.693069
0.680610
0.673721
0.671774
0.665946
0.657048
0.949226
0.925381
0.880958
0.834420
0.790561
0.755303
0.728948
0.713220
0.704519
0.697838
0.691142
0.687073
0.686551
0.685419
0.683586
0.684909
0.688034
0.685766
0.677737
0.670926
0.665965
0.660333
0.654893
0.934320
0.911997
0.871573
0.827120
0.785064
0.749941
0.722314
0.705716
0.696131
0.689819
0.684581
0.681496
0.680805
0.680202
0.679917
0.682434
0.686993
0.684954
0.676010
0.668676
0.663617
0.658246
0.653163
0.917757
0.896161
0.857831
0.815562
0.779281
0.744611
0.712179
0.694385
0.684315
0.678386
0.674200
0.672444
0.673175
0.673300
0.673684
0.678365
0.690028
0.688330
0.673159
0.664815
0.663130
0.658068
0.649702
0.891166
0.870524
0.833958
0.793605
0.759096
0.725545
0.693541
0.675828
0.665801
0.660241
0.656814
0.655943
0.657432
0.657994
0.658505
0.663181
0.674949
0.673639
0.659163
0.651679
0.650853
0.646430
0.638390
0.847718
0.828545
0.794384
0.756199
0.720212
0.688610
0.662007
0.645566
0.636000
0.630812
0.628005
0.627597
0.629066
0.629741
0.629942
0.632418
0.637119
0.636215
0.629532
0.624786
0.622365
0.618864
0.614690
0.789627
0.771772
0.739739
0.704930
0.672633
0.643638
0.618329
0.602655
0.593709
0.588923
0.586520
0.586893
0.589539
0.590382
0.589504
0.590660
0.593544
0.593058
0.589036
0.586460
0.585784
0.583061
0.578878
0.715553
0.698386
0.665985
0.635158
0.613394
0.587537
0.557689
0.542396
0.534511
0.530263
0.528021
0.529679
0.536144
0.537199
0.532938
0.533199
0.537816
0.537701
0.532753
0.531922
0.535857
0.533709
0.526149
0.619756
0.603928
0.574104
0.546726
0.528685
0.506364
0.479487
0.466163
0.459537
0.456005
0.454172
0.456114
0.462822
0.463966
0.459616
0.459739
0.464187
0.464319
0.460034
0.459833
0.464324
0.462556
0.455176
0.506758
0.492851
0.468632
0.443940
0.422661
0.404007
0.387567
0.377673
0.372422
0.369766
0.368689
0.369864
0.372938
0.373985
0.372967
0.373431
0.375207
0.375440
0.373999
0.373546
0.374309
0.372766
0.369553
0.411529
0.398585
0.376687
0.354159
0.334538
0.318941
0.306599
0.299242
0.295407
0.293597
0.292941
0.293739
0.295578
0.296460
0.296346
0.296881
0.298034
0.298265
0.297444
0.296876
0.296588
0.295139
0.293124
0.352426
0.339809
0.318877
0.297500
0.279130
0.265370
0.255280
0.249446
0.246641
0.245398
0.244955
0.245600
0.246947
0.247697
0.247822
0.248341
0.249238
0.249430
0.248792
0.248167
0.247505
0.246072
0.244461
0.613750
0.594466
0.560677
0.524573
0.492057
0.468028
0.452029
0.444280
0.441795
0.441139
0.440959
0.441974
0.443568
0.443783
0.442410
0.440922
0.439387
0.437212
0.434148
0.431014
0.428024
0.424989
0.422585
0.649477
0.629577
0.594067
0.557198
0.524464
0.499622
0.482376
0.474305
0.472248
0.471383
0.470303
0.471042
0.473098
0.473262
0.471194
0.469381
0.467682
0.465309
0.462020
0.458864
0.456211
0.453111
0.450248
0.716161
0.694701
0.651226
0.612726
0.580514
0.554161
0.533317
0.524287
0.523062
0.521710
0.518695
0.519081
0.523069
0.523142
0.518716
0.516170
0.514170
0.511505
0.507892
0.504866
0.503251
0.500039
0.495935
0.774822
0.753394
0.709717
0.670559
0.637021
0.608803
0.585868
0.575005
0.572384
0.570235
0.566879
0.567142
0.571157
0.571259
0.566816
0.564276
0.562257
0.559359
0.555313
0.551909
0.549986
0.546612
0.542454
0.816978
0.797172
0.761214
0.722627
0.686381
0.656230
0.632671
0.619304
0.613361
0.610133
0.607785
0.608164
0.610738
0.610981
0.608491
0.606796
0.605625
0.602583
0.597458
0.593053
0.589611
0.585985
0.582726
0.856497
0.837367
0.803065
0.764833
0.727799
0.695966
0.670071
0.654106
0.645904
0.641512
0.639024
0.639639
0.643109
0.643438
0.640425
0.639325
0.639794
0.636670
0.629672
0.624151
0.619958
0.616000
0.612703
0.888544
0.869468
0.835526
0.797508
0.761006
0.727915
0.699036
0.681073
0.671957
0.666496
0.662891
0.664129
0.673664
0.673930
0.665206
0.664444
0.675171
0.671963
0.654268
0.647042
0.643993
0.639600
0.633833
0.911165
0.891701
0.856974
0.818057
0.780568
0.746635
0.717060
0.698408
0.688513
0.682168
0.677554
0.677789
0.686547
0.686409
0.677647
0.677133
0.688214
0.685078
0.667116
0.659565
0.656184
0.651489
0.645500
0.928851
0.908364
0.871136
0.829933
0.789638
0.755155
0.727143
0.709083
0.698562
0.691561
0.686078
0.683835
0.685258
0.684414
0.681136
0.680830
0.682566
0.679638
0.671634
0.665116
0.660034
0.655165
0.651083
0.946479
0.923870
0.881599
0.837229
0.794786
0.759978
0.733169
0.716362
0.706722
0.699420
0.692542
0.688757
0.688848
0.687357
0.684033
0.683777
0.685457
0.682690
0.675083
0.668920
0.664375
0.659293
0.654442
0.976112
0.949551
0.891512
0.842365
0.797571
0.762431
0.736521
0.721272
0.714349
0.707093
0.697907
0.693816
0.698603
0.696709
0.687969
0.687644
0.693907
0.691242
0.679133
0.672786
0.671354
0.666053
0.657583
0.977467
0.950577
0.891965
0.842218
0.796990
0.761726
0.735982
0.721050
0.714416
0.707357
0.698216
0.694012
0.698593
0.696636
0.688024
0.687897
0.694395
0.691803
0.679583
0.673132
0.671645
0.666275
0.657720
0.950730
0.927094
0.883030
0.836823
0.793183
0.757984
0.731537
0.715630
0.706752
0.699968
0.693224
0.689056
0.688261
0.686610
0.684043
0.684605
0.687130
0.684603
0.676659
0.670148
0.665554
0.660265
0.655053
0.935854
0.913648
0.873413
0.829149
0.787209
0.752074
0.724321
0.707558
0.697853
0.691523
0.686353
0.683324
0.682535
0.681549
0.680605
0.682381
0.686294
0.683873
0.674835
0.667614
0.662765
0.657590
0.652622
0.919218
0.897650
0.859322
0.817091
0.780816
0.746073
0.713498
0.695581
0.685471
0.679633
0.675653
0.674112
0.674918
0.674795
0.674595
0.678560
0.689533
0.687354
0.671940
0.663537
0.661917
0.656918
0.648562
0.892308
0.871639
0.834971
0.794540
0.759947
0.726297
0.694191
0.676445
0.666488
0.661140
0.658030
0.657478
0.659143
0.659556
0.659564
0.663578
0.674664
0.672834
0.658022
0.650358
0.649478
0.645038
0.636968
0.848369
0.829137
0.794845
0.756505
0.720377
0.688685
0.662076
0.645741
0.636389
0.631518
0.629098
0.629049
0.630720
0.631289
0.631066
0.632959
0.637051
0.635645
0.628595
0.623615
0.621066
0.617520
0.613339
0.789870
0.771930
0.739724
0.704701
0.672235
0.643185
0.617977
0.602559
0.593957
0.589572
0.587594
0.588317
0.591144
0.591884
0.590627
0.591273
0.593636
0.592717
0.588367
0.585563
0.584743
0.581992
0.577846
0.715553
0.698281
0.665676
0.634597
0.612674
0.586801
0.557124
0.542194
0.534727
0.530916
0.529097
0.531060
0.537664
0.538599
0.533977
0.533793
0.537983
0.537533
0.532331
0.531312
0.535103
0.532967
0.525514
0.619786
0.603845
0.573793
0.546132
0.527911
0.505603
0.478953
0.466041
0.459840
0.456709
0.455216
0.457368
0.464136
0.465137
0.460454
0.460199
0.464312
0.464219
0.459782
0.459478
0.463886
0.462177
0.454928
0.507101
0.493077
0.468626
0.443646
0.422162
0.403520
0.387327
0.377812
0.372920
0.370538
0.369643
0.370898
0.373943
0.374821
0.373511
0.373670
0.375204
0.375303
0.373815
0.373369
0.374160
0.372703
0.369588
0.412272
0.399234
0.377147
0.354376
0.334572
0.318975
0.306823
0.299727
0.296099
0.294398
0.293771
0.294533
0.296273
0.296971
0.296603
0.296891
0.297866
0.298025
0.297223
0.296731
0.296532
0.295174
0.293230
0.353450
0.340769
0.319700
0.298136
0.279615
0.265846
0.255886
0.250203
0.247473
0.246211
0.245691
0.246229
0.247436
0.247996
0.247891
0.248197
0.248950
0.249098
0.248506
0.247981
0.247427
0.246080
0.244520
0.612688
0.593842
0.561145
0.525706
0.493529
0.469700
0.453760
0.445652
0.442547
0.441544
0.441276
0.442024
0.443051
0.442764
0.440973
0.438975
0.437022
0.434660
0.431619
0.428585
0.425617
0.422685
0.420459
0.646894
0.627710
0.594197
0.558167
0.525495
0.500838
0.483915
0.475358
0.472305
0.471089
0.470293
0.470909
0.472171
0.471845
0.469656
0.467386
0.465275
0.462711
0.459434
0.456318
0.453481
0.450507
0.448055
0.705605
0.685726
0.650031
0.612874
0.579532
0.553319
0.534146
0.524576
0.521536
0.519835
0.517927
0.518287
0.520208
0.519827
0.516715
0.514022
0.511746
0.508895
0.505205
0.502014
0.499573
0.496512
0.493482
0.764772
0.744858
0.708863
0.670896
0.636098
0.607921
0.586603
0.575209
0.570822
0.568328
0.566044
0.566264
0.568184
0.567833
0.564731
0.562029
0.559675
0.556614
0.552611
0.549139
0.546486
0.543304
0.540221
0.816058
0.796758
0.762367
0.724112
0.687392
0.657132
0.633849
0.619996
0.613047
0.609490
0.607446
0.607629
0.609004
0.608757
0.606492
0.604265
0.602131
0.598987
0.594645
0.590650
0.587220
0.583872
0.581191
0.858191
0.839116
0.805078
0.766581
0.728874
0.696768
0.671012
0.654728
0.645749
0.641044
0.638608
0.638640
0.640137
0.639928
0.637702
0.635959
0.634510
0.631382
0.626373
0.621823
0.617968
0.614414
0.611702
0.891808
0.872519
0.837940
0.799106
0.761105
0.727590
0.699341
0.681149
0.670949
0.665165
0.661690
0.661469
0.664145
0.663801
0.660237
0.658796
0.659185
0.656125
0.649314
0.644131
0.640288
0.636497
0.633207
0.914174
0.894549
0.859303
0.819620
0.780657
0.746263
0.717254
0.698361
0.687409
0.680778
0.676330
0.675128
0.677014
0.676259
0.672681
0.671499
0.672217
0.669316
0.662452
0.657121
0.653100
0.649141
0.645734
0.929081
0.908931
0.872689
0.831522
0.790746
0.755906
0.727783
0.709343
0.698063
0.690859
0.685566
0.682770
0.681987
0.680606
0.678363
0.677452
0.677095
0.674425
0.669141
0.664106
0.659724
0.655659
0.652563
0.941202
0.919944
0.881442
0.838427
0.796278
0.761273
0.734054
0.716550
0.705824
0.698351
0.692023
0.687971
0.686021
0.684051
0.681800
0.681056
0.680934
0.678459
0.673307
0.668376
0.664119
0.659921
0.656527
0.953503
0.930537
0.887570
0.842342
0.799026
0.763910
0.737369
0.720894
0.711441
0.703989
0.696527
0.691816
0.690405
0.688062
0.684578
0.683991
0.685293
0.682929
0.676532
0.671479
0.667982
0.663629
0.659165
0.954409
0.931182
0.887762
0.842047
0.798369
0.763180
0.736856
0.720731
0.711620
0.704402
0.697026
0.692271
0.690755
0.688364
0.684929
0.684449
0.685874
0.683515
0.677000
0.671827
0.668246
0.663806
0.659263
0.943928
0.921880
0.881983
0.837488
0.794233
0.759007
0.732450
0.715981
0.706239
0.699416
0.693327
0.689129
0.686809
0.684722
0.682751
0.682450
0.682843
0.680419
0.674862
0.669573
0.665132
0.660688
0.657007
0.933198
0.911786
0.873313
0.829718
0.787121
0.751934
0.724922
0.708102
0.698202
0.691915
0.686980
0.683892
0.682332
0.680856
0.679472
0.679669
0.680616
0.678150
0.672022
0.666402
0.661937
0.657529
0.653835
0.917984
0.896905
0.859020
0.816457
0.775718
0.740930
0.712906
0.695848
0.686194
0.680493
0.676483
0.674704
0.674627
0.673917
0.672809
0.673868
0.676919
0.674544
0.666584
0.660597
0.657128
0.652848
0.648214
0.891289
0.870988
0.834518
0.793581
0.754388
0.720700
0.693290
0.676557
0.667215
0.662076
0.658942
0.658156
0.658975
0.658846
0.657994
0.659131
0.662271
0.660140
0.652605
0.647129
0.644171
0.640288
0.635873
0.847271
0.828331
0.794513
0.756082
0.718549
0.686826
0.661680
0.645864
0.636922
0.632327
0.630074
0.629951
0.631057
0.631267
0.630614
0.630997
0.632138
0.630387
0.625588
0.621507
0.618590
0.615348
0.612287
0.787985
0.770373
0.738962
0.703732
0.669656
0.640605
0.617136
0.602421
0.594222
0.590183
0.588505
0.589067
0.590901
0.591377
0.590428
0.590300
0.590853
0.589564
0.586243
0.583467
0.581538
0.578926
0.576169
0.709618
0.693078
0.663521
0.631907
0.603202
0.577415
0.554896
0.541440
0.534531
0.531105
0.529620
0.530923
0.534257
0.534943
0.532915
0.532494
0.533477
0.532656
0.529817
0.528119
0.527884
0.525801
0.522420
0.613937
0.598683
0.571647
0.543428
0.518525
0.496317
0.476751
0.465313
0.459635
0.456860
0.455692
0.457146
0.460574
0.461328
0.459351
0.458990
0.460115
0.459693
0.457493
0.456435
0.456742
0.455056
0.451897
0.505686
0.491834
0.467982
0.442698
0.419886
0.401288
0.386590
0.377757
0.373202
0.371083
0.370394
0.371412
0.373462
0.374120
0.373331
0.373227
0.373905
0.373762
0.372600
0.371830
0.371461
0.370032
0.368071
0.412288
0.399241
0.377225
0.354209
0.333859
0.318268
0.306703
0.299961
0.296573
0.295006
0.294434
0.295088
0.296438
0.296932
0.296530
0.296540
0.297067
0.297050
0.296316
0.295714
0.295147
0.293821
0.292279
0.354074
0.341338
0.320165
0.298393
0.279638
0.265850
0.256090
0.250593
0.247977
0.246747
0.246202
0.246651
0.247670
0.248033
0.247715
0.247753
0.248236
0.248243
0.247621
0.247068
0.246446
0.245129
0.243679
0.613623
0.595002
0.562748
0.527742
0.495886
0.472165
0.456107
0.447691
0.444178
0.442767
0.442104
0.442463
0.443091
0.442362
0.440097
0.437701
0.435482
0.432912
0.429691
0.426533
0.423463
0.420440
0.418155
0.647664
0.628768
0.595875
0.560338
0.527973
0.503426
0.486390
0.477456
0.473930
0.472312
0.471211
0.471568
0.472506
0.471742
0.469026
0.466302
0.463955
0.461180
0.457671
0.454438
0.451527
0.448480
0.445972
0.705610
0.686170
0.651700
0.615132
0.582048
0.555920
0.536657
0.526673
0.523187
0.521097
0.518901
0.519127
0.520711
0.519905
0.516339
0.513203
0.510923
0.507872
0.503734
0.500422
0.498006
0.494905
0.491768
0.765273
0.745724
0.710829
0.673316
0.638671
0.610493
0.589028
0.577205
0.572384
0.569507
0.566931
0.567017
0.568591
0.567823
0.564285
0.561132
0.558765
0.555561
0.551239
0.547781
0.545267
0.542107
0.538938
0.818534
0.799263
0.764999
0.726804
0.690060
0.659654
0.636069
0.621765
0.614351
0.610410
0.608068
0.608004
0.609003
0.608329
0.605581
0.602814
0.600324
0.597147
0.593063
0.589424
0.586309
0.583102
0.580427
0.862442
0.843049
0.808342
0.769476
0.731590
0.699161
0.672892
0.656158
0.646783
0.641702
0.638864
0.638462
0.639317
0.638656
0.636098
0.633717
0.631578
0.628554
0.624446
0.620754
0.617591
0.614353
0.611660
0.898464
0.878409
0.841927
0.802250
0.764144
0.730131
0.700906
0.682181
0.671617
0.665480
0.661528
0.660643
0.661964
0.661136
0.657808
0.655606
0.654426
0.651619
0.646953
0.643323
0.640691
0.637438
0.634167
0.920472
0.900116
0.863030
0.822505
0.783397
0.748428
0.718366
0.698905
0.687607
0.680696
0.675884
0.674118
0.674702
0.673495
0.670183
0.668265
0.667464
0.664926
0.660386
0.656830
0.654245
0.651012
0.647738
0.931846
0.911573
0.875030
0.833611
0.792594
0.757227
0.728353
0.709351
0.697702
0.690334
0.684974
0.682017
0.680695
0.678967
0.676552
0.675117
0.674217
0.671974
0.668120
0.664558
0.661487
0.658275
0.655550
0.940017
0.919372
0.882173
0.839765
0.797715
0.762294
0.734326
0.716141
0.704923
0.697383
0.691292
0.687342
0.684995
0.682787
0.680540
0.679553
0.679239
0.677231
0.673234
0.669542
0.666391
0.663145
0.660409
0.946696
0.925341
0.886380
0.842958
0.800312
0.764932
0.737554
0.720223
0.710041
0.702578
0.695647
0.691080
0.688549
0.686052
0.683511
0.682944
0.683869
0.681977
0.676955
0.672981
0.670123
0.666779
0.663493
0.947065
0.925532
0.886260
0.842476
0.799553
0.764167
0.737069
0.720142
0.710360
0.703181
0.696387
0.691843
0.689275
0.686742
0.684195
0.683654
0.684607
0.682669
0.677532
0.673455
0.670534
0.667116
0.663752
0.940941
0.919790
0.881677
0.838184
0.795248
0.759812
0.732749
0.715794
0.705782
0.699055
0.693337
0.689442
0.686977
0.684684
0.682482
0.681647
0.681514
0.679410
0.675070
0.671108
0.667868
0.664417
0.661384
0.932463
0.911491
0.873689
0.830553
0.787967
0.752598
0.725385
0.708423
0.698661
0.692500
0.687635
0.684734
0.683246
0.681455
0.679258
0.678286
0.677974
0.675709
0.671294
0.667423
0.664528
0.661055
0.657660
0.918982
0.898031
0.859741
0.817233
0.775875
0.740978
0.713479
0.696706
0.687820
0.682278
0.677828
0.676075
0.676274
0.675132
0.672579
0.671663
0.672039
0.669739
0.664669
0.661053
0.659658
0.656230
0.651415
0.892552
0.872293
0.835270
0.794285
0.754441
0.720688
0.693910
0.677596
0.669134
0.664185
0.660570
0.659760
0.660832
0.660276
0.657991
0.657147
0.657547
0.655363
0.650522
0.647154
0.645994
0.642775
0.638104
0.847789
0.828939
0.795125
0.756724
0.719027
0.687250
0.662274
0.646756
0.638338
0.633971
0.631633
0.631537
0.632668
0.632562
0.631078
0.630226
0.629888
0.627958
0.624302
0.621198
0.619011
0.616162
0.613223
0.788359
0.770796
0.739456
0.704192
0.669960
0.640891
0.617635
0.603252
0.595532
0.591769
0.590130
0.590716
0.592394
0.592626
0.591259
0.590355
0.589965
0.588387
0.585398
0.582739
0.580614
0.578173
0.575913
0.709508
0.693035
0.663785
0.632114
0.603140
0.577388
0.555309
0.542318
0.536199
0.533077
0.531365
0.532542
0.535360
0.535819
0.533787
0.532828
0.532916
0.531724
0.528940
0.526730
0.525217
0.523158
0.520988
0.613848
0.598627
0.571844
0.543540
0.518378
0.496229
0.477130
0.466178
0.461267
0.458792
0.457416
0.458739
0.461638
0.462172
0.460240
0.459434
0.459778
0.458982
0.456709
0.455007
0.453922
0.452198
0.450241
0.506107
0.492214
0.468317
0.442901
0.419957
0.401406
0.386978
0.378518
0.374384
0.372513
0.371883
0.372894
0.374751
0.375208
0.374205
0.373708
0.373916
0.373467
0.372106
0.370951
0.369983
0.368520
0.367014
0.412950
0.399841
0.377712
0.354539
0.334072
0.318503
0.307124
0.300652
0.297537
0.296130
0.295607
0.296262
0.297516
0.297826
0.297154
0.296835
0.297041
0.296788
0.295878
0.295082
0.294290
0.292949
0.291558
0.354869
0.342067
0.320769
0.298841
0.279972
0.266191
0.256565
0.251258
0.248807
0.247664
0.247143
0.247581
0.248522
0.248711
0.248127
0.247872
0.248093
0.247906
0.247147
0.246491
0.245788
0.244467
0.243065
0.615698
0.597126
0.564935
0.530163
0.498711
0.475094
0.458854
0.450380
0.446867
0.445099
0.443736
0.443597
0.443972
0.442893
0.440147
0.437528
0.435296
0.432544
0.428913
0.425471
0.422262
0.419023
0.416457
0.650423
0.631473
0.598398
0.563072
0.531393
0.506981
0.489542
0.480625
0.477475
0.475532
0.473428
0.473321
0.474254
0.473129
0.469654
0.466613
0.464445
0.461469
0.457316
0.453832
0.451066
0.447799
0.444721
0.710348
0.690612
0.654977
0.618646
0.588452
0.562469
0.540661
0.530808
0.529103
0.526730
0.522190
0.521876
0.525149
0.523974
0.517925
0.514433
0.513506
0.510255
0.504262
0.500776
0.499403
0.496087
0.491465
0.770406
0.750491
0.714297
0.676937
0.645171
0.617086
0.592968
0.581236
0.578174
0.575038
0.570170
0.569748
0.573065
0.571944
0.565899
0.562381
0.561354
0.557998
0.551933
0.548414
0.547020
0.543696
0.539073
0.823098
0.803462
0.768310
0.730001
0.693950
0.663502
0.639088
0.624662
0.617678
0.613474
0.610160
0.609740
0.610921
0.609924
0.606288
0.603104
0.600767
0.597537
0.593144
0.589668
0.587138
0.583880
0.580576
0.868961
0.848840
0.812289
0.772989
0.735850
0.703185
0.675581
0.658422
0.649228
0.643878
0.640242
0.639542
0.640637
0.639671
0.636173
0.633260
0.630982
0.628030
0.624175
0.621062
0.618786
0.615664
0.612404
0.911262
0.889522
0.847649
0.806984
0.771335
0.736884
0.703968
0.684294
0.674452
0.668054
0.662676
0.661613
0.664691
0.663564
0.657747
0.654686
0.654166
0.651553
0.646621
0.644225
0.643894
0.640972
0.636183
0.932916
0.910890
0.868452
0.826896
0.790132
0.754612
0.720762
0.700275
0.689674
0.682581
0.676503
0.674709
0.677145
0.675698
0.669932
0.667175
0.667090
0.664843
0.660181
0.658068
0.658001
0.655286
0.650613
0.937007
0.916108
0.877945
0.836040
0.795414
0.759486
0.729053
0.709387
0.697808
0.690395
0.684742
0.681914
0.681012
0.679159
0.676059
0.674215
0.673402
0.671512
0.668314
0.665904
0.664347
0.661789
0.658848
0.941492
0.920836
0.883518
0.841137
0.799213
0.763290
0.734278
0.715554
0.704441
0.696972
0.690800
0.687121
0.685049
0.682832
0.680361
0.679335
0.679629
0.678013
0.674248
0.671481
0.669650
0.667157
0.664496
0.945252
0.924354
0.886581
0.843758
0.801511
0.765740
0.737401
0.719665
0.710043
0.702727
0.695379
0.690998
0.688455
0.686040
0.683871
0.683769
0.687555
0.686075
0.679151
0.675803
0.675282
0.672746
0.668476
0.945129
0.924136
0.886185
0.843109
0.800639
0.764923
0.736943
0.719661
0.710486
0.703492
0.696321
0.692020
0.689498
0.687061
0.684849
0.684720
0.688488
0.686943
0.679922
0.676520
0.676015
0.673442
0.669081
0.940803
0.919910
0.882081
0.838929
0.796159
0.760405
0.732684
0.715406
0.705733
0.699201
0.693474
0.690019
0.688019
0.685753
0.683189
0.682140
0.682436
0.680671
0.676665
0.673817
0.672241
0.669654
0.666563
0.934419
0.913363
0.874761
0.831634
0.789153
0.753518
0.725758
0.708677
0.699589
0.693614
0.688437
0.685944
0.685298
0.683431
0.680176
0.678444
0.677939
0.675950
0.672377
0.670111
0.669703
0.667062
0.662849
0.927786
0.905944
0.862260
0.819050
0.777824
0.742736
0.714651
0.698197
0.691785
0.686429
0.679954
0.678502
0.680673
0.679341
0.674179
0.671836
0.671693
0.669601
0.665633
0.664496
0.668306
0.665640
0.657320
0.901631
0.880436
0.837938
0.796224
0.756566
0.722686
0.695384
0.679477
0.673563
0.668791
0.663062
0.662466
0.665464
0.664683
0.659752
0.657451
0.657259
0.655175
0.651273
0.650159
0.653973
0.651352
0.643098
0.850912
0.831770
0.796778
0.758258
0.720930
0.689071
0.663616
0.648233
0.640823
0.636617
0.633602
0.633668
0.635611
0.635315
0.632501
0.630735
0.629846
0.627859
0.624661
0.622511
0.622019
0.619527
0.615659
0.790953
0.773132
0.741094
0.705877
0.672581
0.643471
0.619249
0.604859
0.598141
0.594549
0.592217
0.592927
0.595222
0.595276
0.592852
0.591290
0.590537
0.588755
0.585667
0.583131
0.581351
0.579059
0.576714
0.712870
0.695967
0.665966
0.634759
0.610064
0.584327
0.558142
0.544944
0.542770
0.539819
0.534412
0.535528
0.542069
0.542330
0.535988
0.534331
0.534346
0.532823
0.529208
0.526497
0.524452
0.522387
0.520610
0.617190
0.601519
0.573925
0.546046
0.525169
0.503062
0.479893
0.468764
0.467728
0.465432
0.460445
0.461712
0.468173
0.468503
0.462428
0.460977
0.461310
0.460150
0.456908
0.454555
0.452771
0.450975
0.449435
0.508053
0.493925
0.469556
0.444154
0.422098
0.403587
0.388387
0.380009
0.376685
0.374991
0.373870
0.374949
0.377185
0.377458
0.375678
0.374749
0.374764
0.374007
0.372133
0.370569
0.369237
0.367706
0.366350
0.414173
0.400950
0.378600
0.355354
0.335123
0.319592
0.308074
0.301770
0.299059
0.297786
0.297123
0.297804
0.299170
0.299314
0.298185
0.297546
0.297527
0.297034
0.295824
0.294801
0.293830
0.292449
0.291112
0.355853
0.342979
0.321543
0.299517
0.280648
0.266899
0.257342
0.252198
0.249940
0.248894
0.248379
0.248822
0.249740
0.249782
0.248918
0.248399
0.248400
0.248021
0.247075
0.246289
0.245504
0.244167
0.242783
0.616330
0.597929
0.566025
0.531528
0.500312
0.476894
0.460863
0.452579
0.449110
0.447125
0.445302
0.444636
0.444586
0.443303
0.440562
0.438057
0.435900
0.433051
0.429129
0.425295
0.421710
0.418183
0.415452
0.650850
0.632100
0.599374
0.564394
0.533035
0.508899
0.491729
0.483052
0.479987
0.477869
0.475346
0.474730
0.475239
0.473905
0.470426
0.467477
0.465357
0.462267
0.457815
0.453940
0.450791
0.447216
0.443949
0.710508
0.691003
0.655805
0.619892
0.590115
0.564483
0.542981
0.533410
0.531832
0.529345
0.524451
0.523672
0.526531
0.525150
0.519094
0.515669
0.514762
0.511382
0.505093
0.501234
0.499492
0.495856
0.491017
0.770667
0.750938
0.715103
0.678088
0.646689
0.618940
0.595128
0.583687
0.580776
0.577584
0.572437
0.571620
0.574567
0.573266
0.567206
0.563726
0.562687
0.559212
0.552892
0.549049
0.547320
0.543696
0.538861
0.823896
0.804306
0.769251
0.731051
0.695157
0.664913
0.640746
0.626574
0.619746
0.615525
0.612013
0.611298
0.612198
0.611055
0.607391
0.604204
0.601823
0.598499
0.593951
0.590257
0.587483
0.583983
0.580504
0.870340
0.850114
0.813391
0.773922
0.736690
0.704031
0.676531
0.659536
0.650464
0.645132
0.641395
0.640518
0.641428
0.640361
0.636828
0.633857
0.631493
0.628499
0.624642
0.621491
0.619139
0.615885
0.612497
0.913052
0.891090
0.848827
0.807756
0.771801
0.737152
0.704146
0.684510
0.674733
0.668396
0.663040
0.661938
0.664905
0.663729
0.657895
0.654716
0.654036
0.651441
0.646715
0.644514
0.644341
0.641431
0.636560
0.934637
0.912364
0.869474
0.827411
0.790203
0.754334
0.720241
0.699671
0.689087
0.682115
0.676204
0.674544
0.677001
0.675567
0.669772
0.666849
0.666579
0.664398
0.660066
0.658322
0.658593
0.656039
0.651363
0.938146
0.917065
0.878564
0.836210
0.795106
0.758742
0.727963
0.708109
0.696512
0.689284
0.683964
0.681470
0.680785
0.679009
0.675840
0.673810
0.672848
0.671049
0.668207
0.666267
0.665174
0.662905
0.660063
0.941763
0.921057
0.883637
0.840978
0.798655
0.762273
0.732818
0.713799
0.702611
0.695385
0.689710
0.686545
0.684826
0.682748
0.680215
0.678996
0.679157
0.677653
0.674289
0.672094
0.670856
0.668769
0.666278
0.944580
0.923797
0.886244
0.843373
0.800865
0.764654
0.735799
0.717669
0.707890
0.700848
0.694131
0.690391
0.688262
0.686033
0.683847
0.683556
0.687223
0.685880
0.679410
0.676736
0.676928
0.674892
0.670838
0.944170
0.923355
0.885727
0.842707
0.800055
0.763941
0.735442
0.717737
0.708377
0.701657
0.695137
0.691514
0.689439
0.687208
0.684973
0.684639
0.688274
0.686890
0.680375
0.677710
0.677976
0.675962
0.671855
0.940226
0.919461
0.881829
0.838711
0.795780
0.759673
0.731493
0.713838
0.704016
0.697718
0.692553
0.689725
0.688189
0.686108
0.683449
0.682148
0.682271
0.680673
0.677221
0.675133
0.674329
0.672309
0.669498
0.934217
0.913253
0.874777
0.831678
0.789076
0.753150
0.724996
0.707591
0.698378
0.692577
0.687836
0.685864
0.685625
0.683897
0.680491
0.678441
0.677688
0.675862
0.672901
0.671402
0.671720
0.669620
0.665698
0.927908
0.906138
0.862534
0.819365
0.778081
0.742771
0.714353
0.697630
0.691115
0.685871
0.679698
0.678635
0.681128
0.679872
0.674488
0.671749
0.671235
0.669283
0.665984
0.665590
0.670034
0.667848
0.659819
0.901995
0.880858
0.838418
0.796745
0.757059
0.723029
0.695479
0.679376
0.673384
0.668680
0.663138
0.662791
0.665994
0.665232
0.660066
0.657377
0.656800
0.654810
0.651481
0.650977
0.655285
0.653047
0.645034
0.851500
0.832386
0.797421
0.758917
0.721563
0.689611
0.664019
0.648536
0.641096
0.636928
0.634001
0.634178
0.636189
0.635850
0.632840
0.630771
0.629596
0.627628
0.624762
0.622996
0.622829
0.620587
0.616873
0.791772
0.773936
0.741867
0.706624
0.673299
0.644146
0.619883
0.605491
0.598810
0.595246
0.592912
0.593601
0.595829
0.595774
0.593170
0.591356
0.590352
0.588507
0.585555
0.583193
0.581561
0.579397
0.577146
0.713851
0.696892
0.666799
0.635521
0.610785
0.585046
0.558903
0.545794
0.543726
0.540805
0.535320
0.536299
0.542648
0.542739
0.536226
0.534329
0.534073
0.532418
0.528817
0.526126
0.524076
0.522048
0.520337
0.618169
0.602427
0.574708
0.546727
0.525797
0.503715
0.480638
0.469650
0.468756
0.466500
0.461411
0.462494
0.468713
0.468850
0.462596
0.460908
0.460963
0.459634
0.456323
0.453899
0.452027
0.450217
0.448713
0.508891
0.494689
0.470193
0.444679
0.422570
0.404084
0.388987
0.380763
0.377582
0.375931
0.374729
0.375652
0.377687
0.377771
0.375802
0.374655
0.374436
0.373499
0.371498
0.369827
0.368403
0.366832
0.365476
0.414835
0.401543
0.379074
0.355715
0.335423
0.319910
0.308489
0.302326
0.299738
0.298507
0.297789
0.298356
0.299573
0.299559
0.298257
0.297431
0.297220
0.296565
0.295225
0.294098
0.293053
0.291636
0.290291
0.356392
0.343452
0.321903
0.299767
0.280833
0.267096
0.257624
0.252602
0.250449
0.249440
0.248890
0.249248
0.250055
0.249966
0.248952
0.248271
0.248110
0.247592
0.246533
0.245660
0.244820
0.243461
0.242076
0.615094
0.597038
0.565781
0.531705
0.500675
0.477614
0.462207
0.454368
0.450997
0.448959
0.446938
0.445735
0.445068
0.443703
0.441410
0.439302
0.437276
0.434430
0.430381
0.426142
0.422014
0.418175
0.415396
0.648369
0.630155
0.598526
0.564171
0.532917
0.509248
0.492997
0.484756
0.481474
0.479347
0.477005
0.475862
0.475495
0.474076
0.471314
0.468820
0.466599
0.463498
0.459149
0.454857
0.450906
0.446992
0.443913
0.705047
0.686446
0.653813
0.618741
0.587198
0.562154
0.543660
0.534445
0.531308
0.528872
0.525627
0.524475
0.524766
0.523311
0.519711
0.516746
0.514549
0.511135
0.506153
0.501865
0.498492
0.494497
0.490693
0.765082
0.746222
0.712916
0.676668
0.643411
0.616249
0.595535
0.584499
0.580100
0.577035
0.573627
0.572542
0.572965
0.571607
0.568009
0.564933
0.562557
0.559005
0.553970
0.549696
0.546351
0.542356
0.538532
0.820572
0.801494
0.767670
0.729897
0.693738
0.663944
0.641022
0.627431
0.620457
0.616458
0.613534
0.612592
0.612696
0.611538
0.608670
0.605823
0.603133
0.599691
0.595261
0.591126
0.587449
0.583593
0.580384
0.866575
0.846866
0.811653
0.772289
0.734191
0.701779
0.675765
0.659492
0.650460
0.645430
0.642295
0.641353
0.641545
0.640528
0.637846
0.635198
0.632661
0.629519
0.625583
0.621963
0.618764
0.615200
0.612089
0.904141
0.883368
0.845615
0.804702
0.765847
0.731233
0.701543
0.682886
0.672484
0.666515
0.662615
0.661548
0.662204
0.661160
0.657948
0.655288
0.653180
0.650434
0.646904
0.644125
0.642266
0.639116
0.635499
0.925962
0.904808
0.866284
0.824240
0.783994
0.747979
0.716996
0.697252
0.685972
0.679392
0.675056
0.673608
0.673920
0.672671
0.669444
0.666942
0.665153
0.662807
0.659757
0.657552
0.656273
0.653560
0.650165
0.935217
0.914426
0.876952
0.834257
0.791904
0.755266
0.725308
0.705724
0.693967
0.687124
0.682764
0.680750
0.679935
0.678375
0.675781
0.673732
0.672280
0.670303
0.667661
0.665635
0.664109
0.661785
0.659303
0.940257
0.919609
0.882432
0.839411
0.796325
0.759590
0.730249
0.711124
0.699574
0.692717
0.688135
0.685668
0.684234
0.682390
0.680015
0.678451
0.677707
0.676038
0.673313
0.671403
0.670126
0.668097
0.665834
0.943081
0.922381
0.884987
0.841856
0.798729
0.762120
0.733094
0.714455
0.703561
0.696857
0.691924
0.689208
0.687653
0.685668
0.683311
0.682253
0.682965
0.681495
0.677761
0.675855
0.675179
0.673321
0.670674
0.942575
0.921883
0.884488
0.841323
0.798173
0.761676
0.732920
0.714605
0.704036
0.697600
0.692862
0.690276
0.688792
0.686817
0.684427
0.683338
0.684042
0.682580
0.678880
0.677053
0.676486
0.674710
0.672092
0.938525
0.917919
0.880769
0.837628
0.794401
0.757984
0.729511
0.711378
0.700824
0.694740
0.690708
0.688623
0.687448
0.685642
0.683154
0.681528
0.680806
0.679188
0.676580
0.674933
0.674049
0.672273
0.670066
0.931596
0.910972
0.873702
0.830790
0.787985
0.751807
0.723393
0.705452
0.695283
0.689600
0.686012
0.684600
0.684287
0.682832
0.680058
0.677987
0.676714
0.674907
0.672491
0.670991
0.670300
0.668431
0.665935
0.919417
0.898687
0.860617
0.818318
0.776951
0.741441
0.712871
0.695291
0.686125
0.680888
0.677283
0.676642
0.678072
0.677059
0.673321
0.670918
0.669624
0.667693
0.665071
0.663839
0.664326
0.662338
0.658513
0.893782
0.873674
0.836762
0.795959
0.756189
0.722013
0.694419
0.677522
0.668882
0.664107
0.660993
0.660891
0.662857
0.662252
0.658747
0.656434
0.655125
0.653164
0.650485
0.649111
0.649422
0.647346
0.643524
0.849611
0.830831
0.797080
0.758752
0.721043
0.689013
0.663625
0.647831
0.639361
0.635095
0.632969
0.633151
0.634460
0.634153
0.631938
0.630008
0.628549
0.626638
0.624162
0.622294
0.621083
0.618981
0.616550
0.790915
0.773283
0.741816
0.706468
0.672169
0.642993
0.619636
0.605283
0.597715
0.594027
0.592324
0.592767
0.594175
0.594029
0.592070
0.590330
0.589023
0.587236
0.584772
0.582671
0.580968
0.578910
0.576985
0.712633
0.695952
0.666368
0.634448
0.605302
0.579557
0.557685
0.545006
0.539286
0.536240
0.534188
0.534837
0.536964
0.536873
0.534324
0.532612
0.531681
0.530083
0.527519
0.525394
0.523831
0.521882
0.519969
0.617015
0.601522
0.574298
0.545653
0.520292
0.498211
0.479453
0.468970
0.464573
0.462192
0.460399
0.461067
0.463142
0.463048
0.460592
0.459068
0.458414
0.457095
0.454782
0.452891
0.451520
0.449743
0.447951
0.508793
0.494646
0.470321
0.444554
0.421442
0.402964
0.388855
0.380879
0.377212
0.375454
0.374522
0.375006
0.376190
0.376061
0.374509
0.373358
0.372817
0.371826
0.370131
0.368667
0.367401
0.365815
0.364342
0.415072
0.401743
0.379236
0.355717
0.335059
0.319540
0.308452
0.302406
0.299676
0.298377
0.297654
0.297936
0.298708
0.298535
0.297346
0.296466
0.296074
0.295336
0.294050
0.292949
0.291922
0.290472
0.289068
0.356614
0.343612
0.321967
0.299705
0.280636
0.266882
0.257506
0.252556
0.250415
0.249370
0.248716
0.248884
0.249468
0.249265
0.248225
0.247483
0.247209
0.246606
0.245502
0.244585
0.243706
0.242315
0.240908
0.613867
0.596078
0.565273
0.531603
0.500996
0.478360
0.463476
0.456284
0.453398
0.451431
0.449068
0.447351
0.446272
0.444872
0.442907
0.441220
0.439492
0.436732
0.432566
0.428089
0.423725
0.419643
0.416665
0.646330
0.628502
0.597561
0.563852
0.533327
0.510191
0.494396
0.486854
0.484134
0.482122
0.479418
0.477661
0.476768
0.475297
0.472938
0.470907
0.468952
0.465931
0.461518
0.457056
0.452942
0.448769
0.445410
0.701875
0.683824
0.652269
0.618264
0.588149
0.563760
0.545291
0.536696
0.534099
0.531834
0.528292
0.526444
0.526152
0.524629
0.521450
0.518967
0.516894
0.513546
0.508659
0.504324
0.500870
0.496600
0.492448
0.761814
0.743460
0.711171
0.675944
0.644098
0.617597
0.596917
0.586509
0.582674
0.579855
0.576277
0.574615
0.574543
0.573135
0.569913
0.567252
0.564935
0.561393
0.556417
0.552077
0.548634
0.544347
0.540164
0.818206
0.799399
0.766123
0.728837
0.693332
0.664063
0.641610
0.628745
0.622399
0.618741
0.615823
0.614608
0.614411
0.613262
0.610715
0.608167
0.605572
0.602052
0.597440
0.593099
0.589262
0.585100
0.581535
0.864828
0.845223
0.810349
0.771076
0.733184
0.701094
0.675554
0.659907
0.651371
0.646747
0.643912
0.643037
0.643167
0.642239
0.639821
0.637383
0.634946
0.631654
0.627380
0.623491
0.620165
0.616300
0.612790
0.901748
0.881149
0.844258
0.803384
0.764635
0.730135
0.700627
0.682360
0.672220
0.666688
0.663386
0.662657
0.663293
0.662424
0.659640
0.657216
0.655267
0.652328
0.648349
0.645333
0.643585
0.640150
0.635925
0.923834
0.902799
0.865035
0.822911
0.782630
0.746571
0.715598
0.696074
0.684941
0.678796
0.675172
0.674219
0.674651
0.673639
0.670818
0.668484
0.666782
0.664200
0.660697
0.658283
0.657155
0.654172
0.650167
0.934418
0.913530
0.876016
0.833009
0.790399
0.753618
0.723653
0.704189
0.692560
0.686126
0.682443
0.681001
0.680570
0.679280
0.676855
0.674789
0.673239
0.670990
0.667995
0.665810
0.664314
0.661748
0.658832
0.939804
0.919015
0.881582
0.838274
0.794976
0.758042
0.728518
0.709304
0.697706
0.691210
0.687370
0.685546
0.684617
0.683069
0.680769
0.679073
0.678144
0.676215
0.673271
0.671418
0.670381
0.668162
0.665387
0.943057
0.922183
0.884254
0.840910
0.797723
0.760887
0.731424
0.712397
0.701064
0.694656
0.690721
0.688797
0.688023
0.686357
0.683868
0.682664
0.683678
0.682012
0.677744
0.676203
0.676348
0.674374
0.670812
0.942487
0.921663
0.883805
0.840529
0.797412
0.760707
0.731451
0.712652
0.701544
0.695332
0.691552
0.689740
0.689036
0.687385
0.684879
0.683671
0.684721
0.683132
0.678979
0.677581
0.677870
0.676035
0.672573
0.938023
0.917378
0.880138
0.837001
0.793864
0.757291
0.728390
0.709845
0.698916
0.692974
0.689581
0.688096
0.687431
0.685939
0.683551
0.681853
0.681054
0.679361
0.676755
0.675315
0.674680
0.672880
0.670445
0.931253
0.910601
0.873357
0.830539
0.788039
0.751742
0.722742
0.704290
0.693650
0.688014
0.684975
0.684097
0.684201
0.683033
0.680417
0.678365
0.677115
0.675287
0.672802
0.671226
0.670246
0.668386
0.666186
0.919044
0.898316
0.860676
0.818705
0.778466
0.742845
0.712874
0.694456
0.684446
0.679152
0.676229
0.676098
0.678017
0.677240
0.673529
0.671253
0.670179
0.668260
0.665349
0.663653
0.663030
0.661072
0.658329
0.893781
0.873656
0.837147
0.796670
0.758045
0.723793
0.694845
0.677142
0.667652
0.662740
0.660157
0.660393
0.662693
0.662228
0.658720
0.656538
0.655474
0.653556
0.650625
0.648821
0.648046
0.646016
0.643288
0.850392
0.831530
0.797731
0.759491
0.722139
0.690099
0.664260
0.648053
0.639117
0.634660
0.632602
0.632781
0.634034
0.633736
0.631597
0.629716
0.628330
0.626496
0.624084
0.622221
0.620782
0.618738
0.616644
0.792336
0.774551
0.742847
0.707456
0.673297
0.644139
0.620601
0.606040
0.598195
0.594264
0.592324
0.592428
0.593532
0.593263
0.591337
0.589616
0.588260
0.586562
0.584370
0.582575
0.581158
0.579156
0.577113
0.715040
0.698065
0.667844
0.635706
0.606587
0.580854
0.558879
0.546084
0.540014
0.536690
0.534384
0.534463
0.536148
0.535835
0.533234
0.531492
0.530336
0.528823
0.526775
0.525249
0.524595
0.522693
0.520091
0.619530
0.603721
0.575825
0.546920
0.521546
0.499467
0.480637
0.470095
0.465429
0.462782
0.460674
0.460710
0.462281
0.461935
0.459429
0.457866
0.456957
0.455682
0.453837
0.452505
0.452020
0.450255
0.447737
0.510457
0.496113
0.471450
0.445518
0.422392
0.403913
0.389772
0.381784
0.378059
0.376098
0.374781
0.374761
0.375489
0.375155
0.373606
0.372433
0.371758
0.370745
0.369212
0.367970
0.367000
0.365383
0.363623
0.416067
0.402631
0.379948
0.356332
0.335652
0.320124
0.309022
0.302979
0.300227
0.298800
0.297821
0.297783
0.298269
0.297963
0.296767
0.295871
0.295402
0.294609
0.293324
0.292241
0.291263
0.289764
0.288240
0.357241
0.344172
0.322423
0.300090
0.280990
0.267218
0.257832
0.252892
0.250751
0.249630
0.248807
0.248768
0.249175
0.248895
0.247857
0.247113
0.246794
0.246131
0.244967
0.243992
0.243074
0.241638
0.240183
0.613060
0.595388
0.564774
0.531391
0.501385
0.479045
0.464251
0.457580
0.455298
0.453405
0.450576
0.448424
0.447159
0.445723
0.443849
0.442470
0.441108
0.438541
0.434404
0.429994
0.425802
0.421647
0.418394
0.645282
0.627597
0.596888
0.563773
0.534719
0.511964
0.495599
0.488583
0.486822
0.484916
0.481406
0.479069
0.478125
0.476592
0.474113
0.472378
0.470884
0.468059
0.463616
0.459370
0.455790
0.451545
0.447577
0.701165
0.683240
0.651693
0.619117
0.593692
0.569818
0.547813
0.539356
0.538398
0.536264
0.531147
0.528576
0.529275
0.527658
0.523201
0.520886
0.519689
0.516538
0.511230
0.507381
0.505245
0.500911
0.495412
0.761047
0.742781
0.710451
0.676642
0.649468
0.623492
0.599291
0.588989
0.586764
0.584140
0.579128
0.576860
0.577850
0.576365
0.571835
0.569288
0.567795
0.564405
0.558973
0.555099
0.552948
0.548586
0.543060
0.817179
0.798378
0.765149
0.728424
0.694688
0.665806
0.642445
0.630001
0.624652
0.621276
0.617838
0.616360
0.616391
0.615237
0.612426
0.610034
0.607834
0.604380
0.599568
0.595439
0.592329
0.588059
0.583629
0.864662
0.844878
0.809797
0.770784
0.734370
0.702512
0.675973
0.660484
0.652602
0.648300
0.645384
0.644637
0.645134
0.644284
0.641680
0.639354
0.637304
0.634005
0.629403
0.625670
0.623218
0.619220
0.614641
0.902562
0.881640
0.844528
0.804299
0.770589
0.736175
0.701780
0.682897
0.673667
0.668443
0.664624
0.664291
0.665772
0.665065
0.661825
0.659519
0.659000
0.656014
0.650701
0.648116
0.649760
0.646167
0.638326
0.924867
0.903485
0.865446
0.823905
0.788561
0.752496
0.716545
0.696271
0.685931
0.680082
0.676038
0.675598
0.676970
0.676178
0.672919
0.670688
0.670409
0.667727
0.662798
0.660763
0.662998
0.659825
0.652162
0.935150
0.913967
0.875922
0.832915
0.791320
0.754494
0.723374
0.703668
0.692263
0.686121
0.682745
0.681828
0.682116
0.681080
0.678512
0.676544
0.675634
0.673224
0.669367
0.667186
0.666543
0.663745
0.659570
0.940622
0.919560
0.881365
0.837989
0.795212
0.758228
0.728011
0.708565
0.697014
0.690760
0.687331
0.686046
0.685961
0.684699
0.682221
0.680742
0.681159
0.679073
0.674597
0.672726
0.672608
0.670142
0.666007
0.947012
0.925569
0.884618
0.841062
0.798570
0.761690
0.731213
0.711695
0.700154
0.693920
0.690565
0.689415
0.691192
0.689869
0.685918
0.685602
0.694492
0.692737
0.680603
0.678820
0.681377
0.679154
0.672522
0.946398
0.925039
0.884214
0.840809
0.798470
0.761758
0.731467
0.712125
0.700737
0.694624
0.691357
0.690268
0.692095
0.690776
0.686799
0.686504
0.695477
0.693856
0.681888
0.680284
0.682984
0.680939
0.674476
0.938887
0.918045
0.880135
0.837154
0.794825
0.758297
0.728577
0.709626
0.698502
0.692581
0.689429
0.688353
0.688773
0.687526
0.684632
0.683194
0.683856
0.682157
0.678142
0.676728
0.676893
0.674952
0.671461
0.932631
0.911712
0.873828
0.831276
0.790355
0.754120
0.723567
0.704559
0.693769
0.688071
0.685060
0.684563
0.685978
0.684989
0.681485
0.679534
0.679176
0.677376
0.674010
0.672278
0.671584
0.669639
0.666957
0.922907
0.901606
0.862485
0.821326
0.787196
0.751637
0.715481
0.695691
0.685675
0.680221
0.677056
0.677622
0.688703
0.688037
0.675461
0.672987
0.673014
0.671135
0.666838
0.664758
0.665187
0.663181
0.659201
0.898084
0.877354
0.839307
0.799618
0.767130
0.732951
0.697803
0.678737
0.669244
0.664108
0.661146
0.661939
0.673227
0.672786
0.660401
0.657984
0.657979
0.656121
0.651878
0.649736
0.650037
0.647992
0.644063
0.853182
0.833943
0.799338
0.761316
0.725770
0.693821
0.666244
0.649492
0.640439
0.635725
0.633234
0.633365
0.635594
0.635206
0.631911
0.629962
0.629007
0.627257
0.624513
0.622652
0.621635
0.619600
0.617096
0.795869
0.777627
0.744875
0.709565
0.676925
0.647851
0.622841
0.607869
0.600074
0.595841
0.593188
0.592952
0.594652
0.594194
0.591249
0.589385
0.588118
0.586493
0.584361
0.582867
0.582326
0.580329
0.577483
0.722780
0.704858
0.671304
0.639275
0.614946
0.589243
0.562315
0.548750
0.543353
0.539691
0.535872
0.535554
0.540996
0.540421
0.533424
0.531187
0.529840
0.528380
0.526706
0.525998
0.529679
0.527770
0.520972
0.627386
0.610614
0.579337
0.550470
0.529783
0.507699
0.483965
0.472695
0.468769
0.465811
0.462167
0.461781
0.466956
0.466354
0.459608
0.457561
0.456426
0.455161
0.453650
0.453082
0.456820
0.455020
0.448359
0.513904
0.499131
0.473463
0.447448
0.425290
0.406803
0.391601
0.383371
0.379812
0.377630
0.375626
0.375196
0.376069
0.375558
0.373443
0.372144
0.371400
0.370347
0.368843
0.367799
0.367539
0.365853
0.363313
0.417854
0.404247
0.381177
0.357507
0.337135
0.321585
0.310103
0.303970
0.301245
0.299683
0.298366
0.298070
0.298521
0.298130
0.296752
0.295831
0.295328
0.294475
0.293124
0.292021
0.291226
0.289653
0.287820
0.358294
0.345154
0.323273
0.300901
0.281842
0.268034
0.258531
0.253549
0.251404
0.250206
0.249210
0.249019
0.249351
0.249051
0.248018
0.247296
0.246966
0.246243
0.244981
0.243914
0.242954
0.241453
0.239913
0.612093
0.594404
0.563722
0.530180
0.499993
0.477582
0.462870
0.456344
0.454167
0.452262
0.449306
0.446983
0.445585
0.444125
0.442351
0.441169
0.440066
0.437795
0.433974
0.429851
0.425891
0.421889
0.418710
0.643984
0.626305
0.595569
0.562322
0.533105
0.510317
0.494090
0.487275
0.485666
0.483779
0.480158
0.477660
0.476586
0.475030
0.472650
0.471106
0.469861
0.467334
0.463218
0.459268
0.455926
0.451842
0.447954
0.699425
0.681543
0.650034
0.617366
0.591796
0.567937
0.546153
0.537968
0.537227
0.535159
0.529961
0.527252
0.527841
0.526206
0.521834
0.519694
0.518717
0.515860
0.510897
0.507352
0.505457
0.501293
0.495883
0.759169
0.740952
0.708667
0.674778
0.647475
0.621543
0.597589
0.587582
0.585599
0.583087
0.578047
0.575689
0.576601
0.575117
0.570670
0.568287
0.566996
0.563886
0.558774
0.555179
0.553250
0.549058
0.543625
0.815508
0.796724
0.763493
0.726670
0.692818
0.663972
0.640832
0.628658
0.623544
0.620307
0.616910
0.615416
0.615421
0.614292
0.611585
0.609364
0.607380
0.604163
0.599588
0.595669
0.592738
0.588610
0.584264
0.863213
0.843431
0.808334
0.769207
0.732663
0.700831
0.674499
0.659256
0.651598
0.647457
0.644641
0.643950
0.644476
0.643690
0.641221
0.639089
0.637263
0.634150
0.629678
0.626049
0.623694
0.619792
0.615284
0.901185
0.880284
0.843213
0.802880
0.769018
0.734630
0.700460
0.681817
0.672810
0.667760
0.664070
0.663839
0.665380
0.664780
0.661730
0.659650
0.659362
0.656505
0.651204
0.648594
0.650223
0.646666
0.638878
0.923603
0.902256
0.864287
0.822684
0.787227
0.751202
0.715451
0.695379
0.685229
0.679548
0.675647
0.675339
0.676802
0.676147
0.673093
0.671082
0.671002
0.668396
0.663394
0.661236
0.663361
0.660160
0.652517
0.934057
0.912911
0.874930
0.831944
0.790365
0.753600
0.722590
0.703007
0.691730
0.685719
0.682482
0.681711
0.682129
0.681235
0.678836
0.677040
0.676266
0.673877
0.669903
0.667545
0.666732
0.663840
0.659637
0.939523
0.918526
0.880460
0.837235
0.794642
0.757759
0.727562
0.708156
0.696673
0.690497
0.687163
0.685999
0.686045
0.684915
0.682571
0.681216
0.681715
0.679610
0.674996
0.672915
0.672583
0.669971
0.665770
0.945816
0.924484
0.883760
0.840517
0.798432
0.761710
0.731135
0.711581
0.700068
0.693848
0.690492
0.689403
0.691280
0.690064
0.686213
0.685993
0.694943
0.693162
0.680888
0.678890
0.681223
0.678832
0.672104
0.945139
0.923922
0.883379
0.840357
0.798500
0.762013
0.731661
0.712288
0.700895
0.694738
0.691382
0.690263
0.692112
0.690861
0.686974
0.686785
0.695836
0.694222
0.682150
0.680358
0.682851
0.680653
0.674102
0.937679
0.916979
0.879339
0.836713
0.794790
0.758545
0.728949
0.710054
0.698911
0.692884
0.689565
0.688340
0.688668
0.687427
0.684633
0.683339
0.684132
0.682498
0.678446
0.676903
0.676905
0.674852
0.671317
0.931567
0.910780
0.873143
0.830904
0.790337
0.754428
0.724130
0.705261
0.694462
0.688603
0.685318
0.684536
0.685726
0.684675
0.681274
0.679503
0.679332
0.677660
0.674325
0.672532
0.671731
0.669731
0.667053
0.922050
0.900868
0.861979
0.821087
0.787255
0.752040
0.716223
0.696629
0.686630
0.680967
0.677414
0.677564
0.688276
0.687478
0.675011
0.672733
0.672971
0.671257
0.667037
0.664940
0.665279
0.663264
0.659353
0.897511
0.876891
0.839052
0.799597
0.767372
0.733523
0.698715
0.679848
0.670360
0.664985
0.661574
0.661878
0.672725
0.672096
0.659773
0.657514
0.657696
0.655998
0.651840
0.649702
0.649936
0.647903
0.644046
0.852963
0.833816
0.799383
0.761576
0.726278
0.694612
0.667312
0.650721
0.641649
0.636673
0.633719
0.633347
0.635153
0.634531
0.631195
0.629327
0.628504
0.626861
0.624166
0.622309
0.621270
0.619227
0.616728
0.795966
0.777799
0.745195
0.710071
0.677642
0.648793
0.623994
0.609157
0.601353
0.596859
0.593726
0.592990
0.594298
0.593585
0.590515
0.588659
0.587463
0.585875
0.583723
0.582202
0.581642
0.579600
0.576692
0.723129
0.705264
0.671825
0.639935
0.615757
0.590214
0.563446
0.550006
0.544636
0.540734
0.536437
0.535650
0.540790
0.539968
0.532763
0.530480
0.529162
0.527674
0.525896
0.525119
0.528793
0.526800
0.519856
0.627907
0.611170
0.579956
0.551163
0.530549
0.508555
0.484917
0.473736
0.469835
0.466679
0.462618
0.461834
0.466767
0.465972
0.459039
0.456936
0.455793
0.454460
0.452798
0.452112
0.455800
0.453894
0.447075
0.514523
0.499747
0.474077
0.448062
0.425908
0.407428
0.392240
0.384034
0.380466
0.378131
0.375836
0.375123
0.375808
0.375182
0.372994
0.371671
0.370898
0.369757
0.368099
0.366900
0.366520
0.364717
0.362076
0.418453
0.404820
0.381707
0.357984
0.337557
0.321948
0.310417
0.304256
0.301498
0.299837
0.298352
0.297903
0.298265
0.297849
0.296481
0.295574
0.295050
0.294115
0.292620
0.291357
0.290423
0.288746
0.286851
0.358840
0.345665
0.323722
0.301271
0.282123
0.268218
0.258625
0.253584
0.251398
0.250140
0.249059
0.248803
0.249122
0.248861
0.247888
0.247208
0.246870
0.246075
0.244686
0.243467
0.242373
0.240787
0.239208
0.610756
0.592943
0.561981
0.527855
0.496683
0.473844
0.459248
0.452523
0.449991
0.448003
0.445256
0.443027
0.441547
0.440071
0.438399
0.437281
0.436298
0.434397
0.431174
0.427531
0.423851
0.420208
0.417445
0.642100
0.624343
0.593417
0.559355
0.528310
0.505082
0.489769
0.482873
0.480660
0.478717
0.475665
0.473414
0.472133
0.470586
0.468506
0.467024
0.465771
0.463615
0.460200
0.456609
0.453202
0.449490
0.446365
0.696062
0.678228
0.646999
0.612784
0.582096
0.557762
0.540159
0.532458
0.530614
0.528553
0.524717
0.522436
0.521862
0.520274
0.517276
0.515273
0.513744
0.511250
0.507496
0.504074
0.501371
0.497586
0.493672
0.755620
0.737489
0.705544
0.670137
0.637759
0.611379
0.591645
0.582197
0.579197
0.576703
0.572982
0.571035
0.570785
0.569358
0.566319
0.564117
0.562311
0.559569
0.555646
0.552145
0.549404
0.545589
0.541648
0.812852
0.794146
0.760979
0.723420
0.687495
0.658320
0.636600
0.624586
0.618995
0.615748
0.612927
0.611647
0.611365
0.610292
0.608076
0.606056
0.604102
0.601271
0.597363
0.593618
0.590293
0.586527
0.583204
0.860151
0.840595
0.805789
0.766161
0.727767
0.695729
0.670896
0.656034
0.648225
0.644081
0.641513
0.640783
0.640967
0.640244
0.638305
0.636500
0.634777
0.632026
0.628093
0.624446
0.621357
0.617752
0.614456
0.896942
0.876491
0.840027
0.798836
0.759469
0.725013
0.696333
0.678883
0.669503
0.664493
0.661522
0.661046
0.661744
0.661214
0.659184
0.657539
0.656382
0.653816
0.649770
0.646579
0.644707
0.641345
0.637289
0.919375
0.898521
0.861259
0.818945
0.778186
0.742196
0.711948
0.693115
0.682650
0.677005
0.673763
0.673166
0.673772
0.673184
0.671151
0.669572
0.668569
0.666192
0.662377
0.659509
0.657994
0.654898
0.650964
0.930850
0.910098
0.872876
0.829931
0.787350
0.750700
0.721023
0.701917
0.690708
0.684673
0.681397
0.680403
0.680370
0.679520
0.677651
0.676127
0.675011
0.672808
0.669428
0.666681
0.664658
0.661809
0.658821
0.936312
0.915738
0.878767
0.835988
0.793388
0.756701
0.727007
0.707808
0.696426
0.690172
0.686605
0.685189
0.684700
0.683558
0.681648
0.680291
0.679589
0.677592
0.674235
0.671777
0.670137
0.667503
0.664528
0.939271
0.918762
0.881664
0.839478
0.798200
0.761777
0.731274
0.711915
0.700741
0.694374
0.690298
0.688597
0.688211
0.686869
0.684593
0.683608
0.684723
0.682962
0.678336
0.676211
0.675781
0.673334
0.669465
0.938529
0.918151
0.881278
0.839376
0.798403
0.762301
0.732113
0.712997
0.701962
0.695605
0.691423
0.689565
0.689028
0.687579
0.685254
0.684289
0.685496
0.683901
0.679500
0.677609
0.677381
0.675113
0.671369
0.934246
0.914028
0.877659
0.835653
0.793907
0.758121
0.729354
0.710862
0.699905
0.693656
0.689732
0.687850
0.686952
0.685493
0.683384
0.682069
0.681631
0.680116
0.677421
0.675637
0.674555
0.672448
0.669895
0.927933
0.907664
0.871183
0.829273
0.787841
0.752467
0.724158
0.706094
0.695480
0.689376
0.685483
0.683771
0.683183
0.681849
0.679592
0.678077
0.677367
0.675909
0.673527
0.671771
0.670434
0.668427
0.666304
0.916188
0.895806
0.859007
0.817757
0.778315
0.743671
0.714791
0.697014
0.687320
0.681412
0.677072
0.675646
0.676315
0.675164
0.671937
0.670301
0.669924
0.668487
0.665745
0.663941
0.662889
0.660910
0.658532
0.891810
0.871990
0.836241
0.796386
0.758449
0.725133
0.697298
0.680260
0.671070
0.665441
0.661244
0.659957
0.660801
0.659788
0.656617
0.654979
0.654560
0.653103
0.650358
0.648506
0.647382
0.645373
0.643007
0.849676
0.831072
0.797787
0.760136
0.723459
0.692229
0.667256
0.651571
0.642650
0.637418
0.633907
0.632568
0.632531
0.631554
0.629329
0.627723
0.626761
0.625245
0.622963
0.621102
0.619576
0.617502
0.615442
0.792533
0.774977
0.743736
0.708888
0.675332
0.646825
0.623950
0.609839
0.602057
0.597351
0.593893
0.592499
0.592501
0.591483
0.589113
0.587423
0.586331
0.584749
0.582468
0.580615
0.579231
0.577092
0.574787
0.715977
0.699193
0.669344
0.637640
0.608925
0.583664
0.562238
0.549905
0.544009
0.539978
0.536179
0.534883
0.535894
0.534845
0.531375
0.529456
0.528498
0.526909
0.524467
0.522805
0.522445
0.520290
0.516958
0.621015
0.605313
0.577640
0.548980
0.523807
0.501986
0.483511
0.473327
0.468849
0.465603
0.462170
0.461029
0.462112
0.461165
0.457841
0.456070
0.455260
0.453778
0.451399
0.449795
0.449492
0.447398
0.444110
0.512289
0.497936
0.473286
0.447366
0.424252
0.405794
0.391714
0.383844
0.380164
0.377741
0.375472
0.374580
0.374809
0.374111
0.372238
0.370979
0.370263
0.368994
0.366977
0.365319
0.364103
0.362143
0.359988
0.417885
0.404369
0.381554
0.357781
0.336933
0.321236
0.309998
0.303893
0.301067
0.299332
0.297801
0.297271
0.297485
0.297078
0.295858
0.294993
0.294474
0.293445
0.291733
0.290198
0.288853
0.287055
0.285311
0.358915
0.345737
0.323795
0.301224
0.281853
0.267800
0.258157
0.253052
0.250795
0.249478
0.248357
0.248085
0.248421
0.248223
0.247337
0.246707
0.246369
0.245504
0.243967
0.242558
0.241260
0.239578
0.238002
0.609657
0.591642
0.560270
0.525509
0.493542
0.470151
0.455262
0.448238
0.445490
0.443447
0.440811
0.438780
0.437470
0.435974
0.434122
0.432875
0.431938
0.430386
0.427788
0.424820
0.421711
0.418523
0.416060
0.640726
0.622791
0.591478
0.556665
0.524508
0.500694
0.485350
0.478258
0.475880
0.473886
0.470944
0.468970
0.467992
0.466439
0.464068
0.462384
0.461127
0.459341
0.456609
0.453680
0.450782
0.447557
0.444840
0.694181
0.676222
0.644699
0.609473
0.576749
0.551804
0.535076
0.527506
0.525757
0.523661
0.519811
0.517909
0.517879
0.516297
0.512781
0.510433
0.508746
0.506643
0.503713
0.500918
0.498671
0.495406
0.491995
0.753664
0.735444
0.703264
0.666881
0.632470
0.605491
0.586666
0.577375
0.574488
0.571937
0.568152
0.566549
0.566821
0.565416
0.561918
0.559448
0.557559
0.555240
0.552127
0.549219
0.546918
0.543629
0.540204
0.811138
0.792388
0.759054
0.720882
0.683846
0.654144
0.632548
0.620434
0.614752
0.611396
0.608523
0.607401
0.607351
0.606324
0.604009
0.602034
0.600304
0.597932
0.594628
0.591379
0.588404
0.585125
0.582314
0.858196
0.838720
0.803979
0.763994
0.724758
0.692338
0.667667
0.652807
0.645063
0.640791
0.637945
0.637125
0.637287
0.636633
0.634901
0.633428
0.632126
0.629827
0.626296
0.622889
0.619887
0.616675
0.613942
0.894338
0.874142
0.838056
0.796629
0.756132
0.721484
0.693687
0.676687
0.667820
0.662692
0.659038
0.658151
0.658552
0.658100
0.656552
0.655454
0.654845
0.652682
0.648796
0.645458
0.643134
0.640040
0.636801
0.916688
0.896150
0.859399
0.817051
0.775416
0.739387
0.710066
0.691738
0.681840
0.676081
0.672105
0.671042
0.671314
0.670799
0.669273
0.668267
0.667817
0.665787
0.662011
0.658841
0.656725
0.653796
0.650636
0.928620
0.908153
0.871455
0.828857
0.786386
0.749803
0.720223
0.701195
0.690214
0.684039
0.680270
0.678989
0.678787
0.677987
0.676413
0.675318
0.674641
0.672725
0.669377
0.666390
0.663983
0.661232
0.658705
0.934113
0.913871
0.877636
0.835714
0.794183
0.757672
0.727335
0.707881
0.696708
0.690264
0.686071
0.684376
0.683788
0.682640
0.680824
0.679730
0.679354
0.677560
0.674149
0.671358
0.669266
0.666657
0.664077
0.936372
0.916368
0.880688
0.840173
0.801693
0.765578
0.733032
0.713117
0.702762
0.696123
0.690543
0.688294
0.687657
0.686230
0.683970
0.683113
0.684033
0.682391
0.678013
0.675338
0.674135
0.671636
0.668332
0.935581
0.915711
0.880266
0.840069
0.801958
0.766261
0.734150
0.714578
0.704407
0.697740
0.691948
0.689409
0.688502
0.686894
0.684549
0.683690
0.684679
0.683189
0.679034
0.676596
0.675602
0.673253
0.670026
0.931996
0.912103
0.876469
0.835392
0.794867
0.759546
0.730522
0.712096
0.701513
0.694971
0.690081
0.687510
0.686126
0.684440
0.682344
0.681224
0.681033
0.679684
0.676960
0.674893
0.673441
0.671276
0.668933
0.925922
0.905881
0.869828
0.828295
0.787126
0.752275
0.724758
0.707342
0.697264
0.690874
0.685935
0.683235
0.681780
0.680137
0.678111
0.676926
0.676478
0.675256
0.673040
0.671264
0.669880
0.667845
0.665714
0.914191
0.894000
0.857493
0.816125
0.775654
0.741568
0.714874
0.698446
0.690149
0.683960
0.677783
0.674904
0.673924
0.672393
0.669985
0.668817
0.668614
0.667453
0.665129
0.663528
0.662659
0.660667
0.658124
0.890048
0.870407
0.834916
0.794865
0.755789
0.722984
0.697363
0.681704
0.673925
0.668017
0.661982
0.659244
0.658465
0.657059
0.654657
0.653460
0.653199
0.651981
0.649601
0.647935
0.647010
0.644970
0.642393
0.848256
0.829854
0.796890
0.759339
0.722469
0.691639
0.667702
0.652844
0.644539
0.639045
0.634496
0.632194
0.631422
0.630104
0.627911
0.626545
0.625852
0.624466
0.622155
0.620242
0.618767
0.616615
0.614363
0.790907
0.773667
0.742980
0.708466
0.674998
0.646803
0.624559
0.611058
0.603827
0.598910
0.594602
0.592660
0.592648
0.591358
0.588451
0.586784
0.586088
0.584513
0.581781
0.579652
0.578249
0.575974
0.573401
0.713647
0.697352
0.668479
0.637303
0.608658
0.583655
0.562859
0.551206
0.546241
0.542084
0.537300
0.535875
0.538003
0.536761
0.531784
0.529651
0.529414
0.527725
0.524233
0.522071
0.521811
0.519464
0.515599
0.618938
0.603699
0.576965
0.548788
0.523641
0.501976
0.483979
0.474364
0.470773
0.467443
0.463141
0.462005
0.464343
0.463279
0.458461
0.456466
0.456357
0.454742
0.451271
0.449142
0.448915
0.446624
0.442812
0.511522
0.497390
0.473158
0.447441
0.424334
0.405884
0.391921
0.384271
0.380921
0.378411
0.375719
0.374745
0.375388
0.374646
0.372256
0.370939
0.370509
0.369143
0.366586
0.364572
0.363244
0.361133
0.358762
0.417971
0.404508
0.381789
0.358007
0.337068
0.321278
0.309995
0.303904
0.301140
0.299320
0.297589
0.296995
0.297337
0.296947
0.295612
0.294768
0.294358
0.293277
0.291321
0.289568
0.288088
0.286190
0.284368
0.359357
0.346163
0.324184
0.301517
0.282006
0.267811
0.258049
0.252868
0.250563
0.249161
0.247935
0.247631
0.248025
0.247877
0.247014
0.246440
0.246163
0.245275
0.243614
0.242061
0.240647
0.238898
0.237294
0.608633
0.590395
0.558590
0.523253
0.490617
0.466710
0.451478
0.444256
0.441648
0.439663
0.437008
0.435277
0.434466
0.433001
0.430709
0.429204
0.428211
0.426902
0.424849
0.422554
0.420196
0.417417
0.415023
0.639585
0.621434
0.589686
0.554235
0.521265
0.496889
0.481308
0.474214
0.472468
0.470514
0.467083
0.465387
0.465318
0.463792
0.460524
0.458422
0.457082
0.455578
0.453462
0.451318
0.449473
0.446704
0.443842
0.692852
0.674696
0.642761
0.606789
0.572905
0.547371
0.530850
0.523879
0.524778
0.522719
0.516540
0.514846
0.519545
0.517962
0.509546
0.506323
0.504378
0.502599
0.500460
0.498767
0.499102
0.496347
0.491383
0.752361
0.733966
0.701405
0.664301
0.628739
0.601155
0.582508
0.573795
0.573514
0.570950
0.564782
0.563326
0.568359
0.566961
0.558549
0.555287
0.553233
0.551284
0.548951
0.547126
0.547400
0.544630
0.539664
0.810044
0.791148
0.757503
0.718802
0.681074
0.650790
0.628844
0.616720
0.611744
0.608285
0.604566
0.603502
0.604262
0.603287
0.600226
0.598099
0.596648
0.594679
0.591856
0.589288
0.587379
0.584563
0.581557
0.857164
0.837602
0.802684
0.762399
0.722864
0.689987
0.664814
0.649909
0.642790
0.638374
0.634625
0.633617
0.634082
0.633498
0.631597
0.630345
0.629658
0.627750
0.624366
0.621343
0.619110
0.616255
0.613385
0.893166
0.872970
0.836956
0.795562
0.756818
0.721889
0.692026
0.675319
0.668026
0.662751
0.657147
0.655576
0.655932
0.655546
0.654171
0.653600
0.655552
0.653739
0.648023
0.644828
0.644100
0.641230
0.636692
0.915336
0.894859
0.858315
0.816215
0.776653
0.740494
0.709083
0.691077
0.682789
0.676891
0.670936
0.669145
0.669325
0.668879
0.667576
0.667145
0.669301
0.667562
0.661792
0.658600
0.657926
0.655118
0.650608
0.927088
0.906728
0.870343
0.828238
0.786944
0.750346
0.719671
0.700531
0.690298
0.683975
0.679084
0.677443
0.677287
0.676564
0.675090
0.674423
0.674564
0.672869
0.669110
0.665968
0.663844
0.661138
0.658330
0.932308
0.912271
0.876681
0.836009
0.797337
0.760924
0.728037
0.707960
0.697734
0.691090
0.685373
0.683314
0.682925
0.681840
0.679937
0.679258
0.679912
0.678270
0.674079
0.670961
0.669136
0.666490
0.663483
0.934160
0.914542
0.880454
0.842970
0.817267
0.781367
0.736886
0.715549
0.708612
0.701649
0.691358
0.688099
0.687923
0.686513
0.683680
0.683441
0.686276
0.684733
0.678589
0.675324
0.675354
0.672728
0.667810
0.933302
0.913815
0.879952
0.842802
0.817508
0.782114
0.738185
0.717279
0.710571
0.703548
0.692948
0.689300
0.688767
0.687128
0.684194
0.683945
0.686835
0.685435
0.679505
0.676463
0.676685
0.674174
0.669295
0.930189
0.910454
0.875338
0.835497
0.797838
0.762866
0.731773
0.713032
0.703786
0.696956
0.690024
0.686771
0.685277
0.683508
0.681295
0.680564
0.681374
0.680150
0.676623
0.674222
0.673028
0.670725
0.667802
0.925027
0.904899
0.868666
0.827405
0.787216
0.752738
0.725052
0.708122
0.699722
0.693065
0.685927
0.682330
0.680410
0.678612
0.676653
0.675849
0.676137
0.675097
0.672502
0.670643
0.669630
0.667478
0.664750
0.915131
0.894518
0.856773
0.814925
0.774163
0.740474
0.715145
0.700436
0.699918
0.693460
0.679078
0.674358
0.672117
0.670352
0.668424
0.667778
0.670612
0.669683
0.664900
0.663459
0.664539
0.662438
0.657717
0.891342
0.871254
0.834450
0.793819
0.754303
0.721843
0.697641
0.683729
0.683718
0.677534
0.663309
0.658746
0.656783
0.655144
0.653142
0.652440
0.655190
0.654191
0.649352
0.647846
0.648893
0.646735
0.641940
0.848410
0.829835
0.796399
0.758727
0.722009
0.691418
0.667880
0.653721
0.647139
0.641381
0.634694
0.631606
0.630833
0.629358
0.626757
0.625626
0.625658
0.624414
0.621645
0.619681
0.618780
0.616480
0.613383
0.790915
0.773626
0.742728
0.708462
0.675829
0.647801
0.625181
0.612079
0.606292
0.601158
0.595118
0.592966
0.594424
0.593044
0.588418
0.586637
0.586849
0.585326
0.581699
0.579391
0.578874
0.576413
0.572585
0.714701
0.698286
0.668912
0.638436
0.612999
0.588141
0.564648
0.553382
0.551959
0.547685
0.539409
0.538601
0.546720
0.545446
0.534313
0.531212
0.533050
0.531319
0.525447
0.523209
0.526784
0.524219
0.516040
0.620255
0.604893
0.577622
0.550125
0.528188
0.506594
0.485759
0.476449
0.476394
0.472986
0.465260
0.464835
0.473380
0.472330
0.461235
0.458276
0.460270
0.458599
0.452692
0.450466
0.454087
0.451597
0.443484
0.512077
0.497922
0.473558
0.448074
0.425733
0.407229
0.392499
0.384916
0.382491
0.379870
0.376133
0.375301
0.377718
0.377022
0.372913
0.371433
0.371764
0.370403
0.366991
0.364779
0.364221
0.361986
0.358566
0.418536
0.405044
0.382250
0.358477
0.337698
0.321788
0.310153
0.303999
0.301462
0.299522
0.297365
0.296756
0.297639
0.297300
0.295509
0.294717
0.294657
0.293627
0.291379
0.289514
0.288242
0.286290
0.284128
0.360021
0.346788
0.324731
0.301985
0.282405
0.268069
0.258107
0.252809
0.250463
0.248936
0.247514
0.247156
0.247671
0.247567
0.246669
0.246207
0.246130
0.245323
0.243599
0.241998
0.240609
0.238852
0.237188
0.607335
0.588909
0.556761
0.520988
0.487870
0.463492
0.447802
0.440198
0.437410
0.435562
0.433314
0.432055
0.431621
0.430345
0.428073
0.426503
0.425484
0.424286
0.422517
0.420607
0.418613
0.416078
0.413799
0.638239
0.619904
0.587811
0.551897
0.518379
0.493455
0.477340
0.469777
0.467772
0.465899
0.462846
0.461620
0.461945
0.460626
0.457399
0.455281
0.453985
0.452649
0.450855
0.449133
0.447694
0.445211
0.442488
0.691445
0.673115
0.640842
0.604371
0.569831
0.543663
0.526555
0.519029
0.519585
0.517533
0.511675
0.510430
0.515523
0.514163
0.505820
0.502643
0.500839
0.499298
0.497509
0.496270
0.497064
0.494637
0.489830
0.750950
0.732400
0.699522
0.661926
0.625692
0.597450
0.578187
0.568896
0.568238
0.565624
0.559688
0.558600
0.563971
0.562783
0.554462
0.551284
0.549415
0.547745
0.545779
0.544414
0.545150
0.542722
0.537919
0.808637
0.789615
0.755712
0.716605
0.678324
0.647438
0.624892
0.612248
0.606946
0.603397
0.599785
0.598948
0.599944
0.599126
0.596147
0.594113
0.592838
0.591134
0.588669
0.586528
0.585037
0.582525
0.579670
0.855603
0.835977
0.800921
0.760374
0.720441
0.687092
0.661435
0.646144
0.638821
0.634304
0.630522
0.629587
0.630168
0.629680
0.627849
0.626684
0.626146
0.624456
0.621365
0.618687
0.616792
0.614171
0.611407
0.891290
0.871105
0.835097
0.793598
0.754619
0.719373
0.689189
0.672265
0.664948
0.659585
0.653796
0.652168
0.652553
0.652223
0.650903
0.650409
0.652477
0.650818
0.645297
0.642333
0.641840
0.639116
0.634618
0.913204
0.892767
0.856281
0.814155
0.774460
0.738107
0.706496
0.688381
0.680142
0.674191
0.668043
0.666176
0.666370
0.665984
0.664742
0.664383
0.666618
0.664967
0.659284
0.656186
0.655611
0.652858
0.648345
0.924811
0.904459
0.868086
0.825949
0.784568
0.747842
0.717034
0.697824
0.687615
0.681274
0.676310
0.674670
0.674583
0.673954
0.672566
0.671967
0.672154
0.670476
0.666696
0.663505
0.661322
0.658576
0.655751
0.929832
0.909775
0.874153
0.833431
0.794691
0.758201
0.725242
0.705133
0.694935
0.688298
0.682574
0.680586
0.680328
0.679379
0.677583
0.676974
0.677645
0.675963
0.671659
0.668354
0.666320
0.663555
0.660524
0.931451
0.911809
0.877680
0.840155
0.814424
0.778500
0.733997
0.712664
0.705772
0.698816
0.688515
0.685348
0.685330
0.684086
0.681384
0.681221
0.684039
0.682424
0.676118
0.672555
0.672238
0.669431
0.664505
0.930404
0.910912
0.877039
0.839892
0.814616
0.779252
0.735339
0.714440
0.707745
0.700700
0.690068
0.686497
0.686117
0.684659
0.681882
0.681745
0.684649
0.683184
0.677066
0.673680
0.673506
0.670779
0.665869
0.927213
0.907499
0.872427
0.832644
0.795046
0.760142
0.729093
0.710331
0.701021
0.694107
0.687123
0.683920
0.682571
0.680980
0.678949
0.678399
0.679332
0.678081
0.674348
0.671622
0.670082
0.667543
0.664520
0.922091
0.902015
0.865879
0.824715
0.784601
0.750211
0.722585
0.705602
0.697066
0.690261
0.683036
0.679459
0.677677
0.676055
0.674299
0.673749
0.674266
0.673255
0.670460
0.668315
0.667019
0.664628
0.661740
0.912340
0.891805
0.854196
0.812447
0.771697
0.738083
0.712846
0.698052
0.697327
0.690669
0.676182
0.671475
0.669403
0.667823
0.666101
0.665779
0.668992
0.668147
0.663124
0.661427
0.662298
0.659961
0.655015
0.888883
0.868870
0.832189
0.791628
0.752080
0.719644
0.695472
0.681417
0.681144
0.674722
0.660357
0.655787
0.653987
0.652555
0.650794
0.650464
0.653641
0.652771
0.647722
0.645982
0.646835
0.644451
0.639429
0.846434
0.827897
0.794525
0.756875
0.720121
0.689464
0.665806
0.651429
0.644567
0.638539
0.631666
0.628544
0.627911
0.626665
0.624366
0.623633
0.624051
0.622957
0.620071
0.617889
0.616770
0.614251
0.610979
0.789369
0.772086
0.741197
0.706899
0.674188
0.646005
0.623147
0.609774
0.603716
0.598316
0.592076
0.589904
0.591534
0.590415
0.586115
0.584737
0.585323
0.583963
0.580254
0.577744
0.577009
0.574345
0.570370
0.713494
0.697068
0.667684
0.637143
0.611608
0.586528
0.562699
0.551135
0.549491
0.544979
0.536491
0.535698
0.544047
0.543057
0.532231
0.529515
0.531720
0.530159
0.524225
0.521813
0.525211
0.522473
0.514156
0.619398
0.604006
0.576687
0.549073
0.526988
0.505140
0.483947
0.474334
0.474067
0.470457
0.462557
0.462171
0.470947
0.470180
0.459379
0.456787
0.459131
0.457646
0.451712
0.449356
0.452842
0.450232
0.442017
0.511611
0.497395
0.472919
0.447266
0.424722
0.405957
0.390916
0.383047
0.380392
0.377589
0.373738
0.372936
0.375519
0.375053
0.371226
0.370093
0.370757
0.369594
0.366214
0.363936
0.363301
0.361008
0.357552
0.418357
0.404794
0.381869
0.357915
0.336927
0.320784
0.308891
0.302487
0.299730
0.297620
0.295356
0.294735
0.295698
0.295508
0.293946
0.293458
0.293708
0.292893
0.290735
0.288884
0.287612
0.285674
0.283525
0.360010
0.346706
0.324514
0.301591
0.281813
0.267273
0.257094
0.251579
0.249028
0.247334
0.245795
0.245383
0.245910
0.245890
0.245168
0.244970
0.245185
0.244604
0.243013
0.241485
0.240156
0.238461
0.236842
0.605475
0.586917
0.554531
0.518472
0.485000
0.460168
0.443873
0.435661
0.432319
0.430651
0.429231
0.428619
0.428473
0.427564
0.425807
0.424423
0.423484
0.422302
0.420563
0.418740
0.416759
0.414310
0.412183
0.636334
0.617876
0.585562
0.549376
0.515489
0.490025
0.473105
0.464589
0.461387
0.459613
0.457828
0.457293
0.457556
0.456647
0.454425
0.452741
0.451700
0.450443
0.448646
0.446950
0.445300
0.442924
0.440600
0.689471
0.671031
0.638564
0.601838
0.566899
0.540069
0.521815
0.512624
0.509836
0.507758
0.504912
0.504427
0.505659
0.504771
0.501502
0.499341
0.498245
0.496859
0.494858
0.493363
0.492685
0.490379
0.487212
0.748894
0.730247
0.697199
0.659358
0.622712
0.593786
0.573373
0.562417
0.558433
0.555731
0.552678
0.552249
0.553623
0.552862
0.549655
0.547481
0.546315
0.544809
0.542664
0.541064
0.540353
0.538043
0.534867
0.806356
0.787282
0.753278
0.713965
0.675255
0.643799
0.620498
0.606885
0.600282
0.596664
0.594093
0.593667
0.594367
0.593822
0.591764
0.590092
0.588949
0.587354
0.585062
0.583038
0.581327
0.578926
0.576516
0.852833
0.833248
0.798246
0.757599
0.717218
0.683446
0.657402
0.641484
0.633280
0.628715
0.625635
0.624973
0.625480
0.625118
0.623606
0.622413
0.621594
0.619933
0.617244
0.614836
0.612874
0.610335
0.607862
0.887852
0.867805
0.831968
0.790398
0.749270
0.713755
0.685129
0.667672
0.659135
0.653750
0.649146
0.647929
0.648372
0.648075
0.646680
0.645830
0.645584
0.643864
0.640541
0.637878
0.636336
0.633649
0.630426
0.909479
0.889161
0.852804
0.810542
0.768587
0.732039
0.702245
0.683783
0.674449
0.668524
0.663571
0.662119
0.662393
0.662034
0.660675
0.659894
0.659695
0.657894
0.654357
0.651457
0.649716
0.646913
0.643643
0.921194
0.900817
0.864282
0.821695
0.779038
0.742114
0.712179
0.693036
0.682304
0.676081
0.671934
0.670585
0.670570
0.670046
0.668728
0.667834
0.667264
0.665363
0.661923
0.658743
0.656124
0.653224
0.650627
0.926269
0.906003
0.869729
0.827708
0.786027
0.749308
0.718766
0.699282
0.688311
0.681903
0.677600
0.676085
0.675884
0.675147
0.673650
0.672734
0.672326
0.670369
0.666606
0.663179
0.660353
0.657353
0.654744
0.928024
0.907959
0.872100
0.831490
0.793105
0.756922
0.724174
0.704345
0.694271
0.687670
0.681942
0.679933
0.679701
0.678770
0.676946
0.676252
0.676845
0.674930
0.670219
0.666551
0.664068
0.660990
0.657829
0.926712
0.906823
0.871280
0.831100
0.793215
0.757598
0.725398
0.705917
0.695929
0.689205
0.683216
0.680893
0.680405
0.679333
0.677500
0.676917
0.677688
0.675945
0.671371
0.667811
0.665408
0.662370
0.659212
0.922750
0.902931
0.867448
0.826540
0.786179
0.751057
0.722193
0.703746
0.693034
0.686267
0.681221
0.678842
0.677952
0.676819
0.675275
0.674678
0.674843
0.673382
0.669975
0.666872
0.664294
0.661397
0.658773
0.916691
0.896835
0.861120
0.819868
0.778835
0.744241
0.716996
0.699462
0.689000
0.682206
0.677068
0.674526
0.673613
0.672534
0.671093
0.670676
0.671031
0.669880
0.666917
0.664248
0.662035
0.659268
0.656588
0.905215
0.885309
0.849314
0.808198
0.767419
0.733554
0.707493
0.690903
0.681995
0.675256
0.668890
0.666223
0.665862
0.664934
0.663217
0.663077
0.664627
0.663712
0.660071
0.657662
0.656369
0.653654
0.650159
0.882075
0.862703
0.827686
0.787811
0.748312
0.715567
0.690392
0.674402
0.665862
0.659274
0.652943
0.650352
0.650187
0.649431
0.647817
0.647791
0.649439
0.648594
0.644991
0.642596
0.641316
0.638578
0.635036
0.841895
0.823641
0.790939
0.753472
0.716419
0.685396
0.661189
0.645721
0.636610
0.630342
0.625274
0.622963
0.622749
0.622136
0.620804
0.620629
0.621247
0.620307
0.617500
0.614941
0.612896
0.610085
0.607201
0.785870
0.768680
0.738118
0.703567
0.669907
0.641260
0.618300
0.604021
0.596059
0.590369
0.585422
0.583467
0.584065
0.583561
0.581574
0.581073
0.581568
0.580469
0.577415
0.574693
0.572700
0.569814
0.566719
0.709497
0.693228
0.664545
0.633314
0.604492
0.578844
0.556999
0.544497
0.539085
0.534228
0.528625
0.527251
0.530120
0.529719
0.525600
0.524545
0.525462
0.524262
0.520509
0.517854
0.517201
0.514330
0.509899
0.615884
0.600598
0.573921
0.545536
0.520083
0.497663
0.478537
0.468059
0.464068
0.460130
0.455111
0.454095
0.457192
0.456947
0.452940
0.451970
0.452971
0.451874
0.448248
0.445749
0.445260
0.442585
0.438318
0.509846
0.495551
0.471044
0.444876
0.421230
0.402011
0.387071
0.378593
0.374640
0.371592
0.368494
0.367629
0.368835
0.368775
0.367171
0.366853
0.367429
0.366634
0.364142
0.361930
0.360398
0.358101
0.355572
0.417202
0.403533
0.380437
0.356134
0.334586
0.318107
0.306038
0.299215
0.295826
0.293508
0.291446
0.290836
0.291453
0.291517
0.290860
0.290913
0.291443
0.290986
0.289280
0.287551
0.286068
0.284195
0.282390
0.359109
0.345703
0.323321
0.300132
0.280031
0.265231
0.254815
0.248993
0.246086
0.244202
0.242635
0.242192
0.242650
0.242767
0.242442
0.242658
0.243264
0.243038
0.241760
0.240404
0.239157
0.237581
0.236102
0.603289
0.584654
0.552145
0.515951
0.482289
0.457081
0.440231
0.431523
0.427938
0.426486
0.425673
0.425757
0.426212
0.425743
0.424282
0.423074
0.422258
0.421034
0.419160
0.417328
0.415435
0.412984
0.410766
0.634089
0.615571
0.583174
0.546913
0.512886
0.486998
0.469370
0.460176
0.456551
0.454932
0.453805
0.453993
0.454847
0.454410
0.452588
0.451219
0.450520
0.449265
0.447215
0.445503
0.444034
0.441662
0.439159
0.687134
0.668654
0.636153
0.599433
0.564422
0.537115
0.517961
0.507849
0.504360
0.502357
0.500263
0.500512
0.502151
0.501765
0.499194
0.497607
0.497427
0.496089
0.493393
0.491837
0.491692
0.489383
0.485657
0.746427
0.727752
0.694697
0.656886
0.620187
0.590783
0.569467
0.557611
0.552956
0.550279
0.547849
0.548033
0.549725
0.549412
0.546872
0.545243
0.544975
0.543507
0.540669
0.539023
0.538871
0.536541
0.532761
0.803639
0.784568
0.750610
0.711370
0.672665
0.640810
0.616760
0.602537
0.595645
0.592041
0.589694
0.589612
0.590654
0.590410
0.588597
0.587117
0.586230
0.584605
0.582091
0.580139
0.578733
0.576294
0.573544
0.849658
0.830156
0.795358
0.754969
0.714850
0.680815
0.654108
0.637883
0.629859
0.625300
0.621956
0.621310
0.622049
0.621815
0.620225
0.618918
0.618038
0.616263
0.613510
0.611350
0.609891
0.607289
0.604287
0.884093
0.864222
0.828798
0.787789
0.747577
0.711938
0.682364
0.664871
0.657416
0.652039
0.646261
0.644747
0.645467
0.645168
0.643296
0.642091
0.641612
0.639700
0.636365
0.634193
0.633793
0.631007
0.626615
0.905435
0.885258
0.849245
0.807458
0.766341
0.729703
0.699104
0.680740
0.672587
0.666719
0.660612
0.658877
0.659445
0.659087
0.657229
0.656032
0.655498
0.653413
0.649785
0.647269
0.646556
0.643578
0.639112
0.917248
0.896833
0.860223
0.817541
0.774760
0.737673
0.707643
0.688680
0.678444
0.672382
0.668029
0.666720
0.666970
0.666579
0.665102
0.663883
0.662888
0.660607
0.656930
0.653706
0.651221
0.648039
0.644878
0.922547
0.902024
0.865136
0.822304
0.779519
0.742545
0.712635
0.693610
0.682920
0.676786
0.672804
0.671604
0.671756
0.671306
0.669898
0.668746
0.667798
0.665404
0.661387
0.657642
0.654457
0.651088
0.648206
0.925075
0.904496
0.867052
0.824737
0.783816
0.747295
0.716386
0.697441
0.687243
0.681007
0.676319
0.674895
0.675071
0.674560
0.673057
0.672154
0.672053
0.669695
0.664856
0.660776
0.657521
0.654027
0.650911
0.923569
0.903177
0.866063
0.824179
0.783740
0.747756
0.717338
0.698623
0.688374
0.681993
0.677168
0.675597
0.675685
0.675146
0.673711
0.673022
0.673217
0.671072
0.666321
0.662286
0.659054
0.655570
0.652452
0.918471
0.898418
0.862344
0.820593
0.779008
0.743530
0.715136
0.696751
0.685785
0.679248
0.675058
0.673604
0.673691
0.673208
0.671935
0.671413
0.671468
0.669681
0.665761
0.662088
0.658935
0.655571
0.652668
0.911895
0.892019
0.856229
0.814733
0.773212
0.738243
0.710680
0.692552
0.681370
0.674706
0.670688
0.669527
0.670236
0.669926
0.668438
0.668190
0.669061
0.667676
0.663723
0.660424
0.657870
0.654633
0.651416
0.900075
0.880322
0.844640
0.803639
0.762707
0.728427
0.701590
0.683830
0.673099
0.666424
0.662223
0.661693
0.664277
0.664240
0.661577
0.661738
0.665501
0.664452
0.658268
0.655066
0.653952
0.650773
0.646172
0.877317
0.858103
0.823429
0.783719
0.744142
0.710941
0.684834
0.667539
0.657079
0.650465
0.646210
0.645700
0.648447
0.648605
0.646129
0.646511
0.650485
0.649635
0.643626
0.640541
0.639516
0.636360
0.631732
0.838214
0.819970
0.787332
0.749863
0.712709
0.681188
0.656030
0.639481
0.629343
0.622932
0.618712
0.617617
0.618903
0.619131
0.618029
0.618344
0.619824
0.619030
0.615623
0.612744
0.610603
0.607461
0.604083
0.783303
0.765961
0.735217
0.700533
0.666900
0.637696
0.613561
0.598275
0.589591
0.583682
0.579038
0.577715
0.578982
0.579246
0.578083
0.578160
0.579070
0.578240
0.575311
0.572551
0.570444
0.567321
0.563962
0.707773
0.691260
0.662348
0.631081
0.602809
0.576573
0.552965
0.539350
0.533436
0.528302
0.522556
0.521301
0.523840
0.524116
0.521573
0.521162
0.522154
0.521316
0.518268
0.515906
0.515326
0.512320
0.507678
0.614674
0.599104
0.572126
0.543639
0.518723
0.495746
0.474937
0.463456
0.459047
0.454838
0.449601
0.448599
0.451239
0.451569
0.449082
0.448721
0.449765
0.449071
0.446261
0.444143
0.443800
0.441071
0.436666
0.508761
0.494219
0.469344
0.442885
0.419194
0.399530
0.383715
0.374583
0.370219
0.366952
0.363811
0.363102
0.364416
0.364799
0.363957
0.364173
0.365054
0.364664
0.362679
0.360706
0.359268
0.356985
0.354439
0.416027
0.402198
0.378837
0.354280
0.332548
0.315764
0.303243
0.296003
0.292282
0.289776
0.287674
0.287144
0.287881
0.288215
0.288010
0.288547
0.289518
0.289462
0.288100
0.286572
0.285227
0.283444
0.281681
0.357926
0.344408
0.321833
0.298441
0.278158
0.263150
0.252470
0.246368
0.243203
0.241148
0.239502
0.239046
0.239539
0.239795
0.239767
0.240405
0.241470
0.241644
0.240675
0.239541
0.238482
0.237053
0.235657
0.600889
0.582196
0.549601
0.513331
0.479551
0.454046
0.436737
0.427711
0.424189
0.422951
0.422485
0.423200
0.424383
0.424328
0.422991
0.421905
0.421368
0.420085
0.417890
0.416037
0.414559
0.412076
0.409376
0.631634
0.613076
0.580637
0.544377
0.510313
0.484117
0.465948
0.456439
0.453148
0.451715
0.450613
0.451433
0.453213
0.453211
0.451364
0.450197
0.450253
0.448964
0.446188
0.444488
0.444042
0.441633
0.438025
0.684579
0.666082
0.633598
0.596980
0.562054
0.534446
0.514719
0.504529
0.502687
0.500837
0.497413
0.498138
0.501119
0.501182
0.498249
0.497164
0.499941
0.498604
0.493270
0.491912
0.497950
0.495571
0.485478
0.743733
0.725049
0.692033
0.654357
0.617797
0.588101
0.566193
0.554296
0.551346
0.548789
0.544894
0.545429
0.548365
0.548457
0.545542
0.544403
0.547063
0.545575
0.540093
0.538651
0.544785
0.542358
0.532065
0.800727
0.781661
0.747790
0.708750
0.670421
0.638311
0.613497
0.599100
0.593051
0.589529
0.586449
0.586575
0.588348
0.588387
0.586354
0.584979
0.584829
0.583103
0.579775
0.577896
0.577883
0.575327
0.570990
0.846415
0.826973
0.792415
0.752522
0.713571
0.679390
0.651442
0.635281
0.628978
0.624471
0.619409
0.618497
0.619787
0.619688
0.617644
0.616232
0.615679
0.613731
0.610458
0.608571
0.608729
0.605977
0.601160
0.880450
0.860727
0.825887
0.786204
0.750585
0.714978
0.681327
0.664445
0.662800
0.657456
0.645677
0.642886
0.644442
0.644128
0.640946
0.639422
0.639375
0.637244
0.633329
0.632082
0.636584
0.633613
0.624152
0.901550
0.881484
0.845967
0.805436
0.768861
0.732263
0.697647
0.679964
0.677658
0.671865
0.659805
0.656814
0.658223
0.657863
0.654700
0.653139
0.652940
0.650552
0.646271
0.644580
0.648635
0.645405
0.635879
0.913624
0.893116
0.856248
0.813788
0.772118
0.734899
0.703687
0.685020
0.676657
0.670768
0.664798
0.663261
0.664059
0.663833
0.661925
0.660463
0.659527
0.656825
0.652374
0.649110
0.647612
0.644084
0.639356
0.919759
0.898881
0.860818
0.817576
0.775165
0.737931
0.707217
0.688445
0.678797
0.672926
0.668398
0.667384
0.668124
0.667997
0.666508
0.665242
0.664424
0.661553
0.656535
0.652354
0.649198
0.645409
0.641722
0.928673
0.907074
0.863403
0.820114
0.782080
0.745180
0.710562
0.691798
0.682917
0.676993
0.671513
0.670342
0.671259
0.671207
0.669862
0.669132
0.672174
0.669337
0.660466
0.655623
0.651980
0.648019
0.644279
0.927055
0.905637
0.862273
0.819380
0.781748
0.745344
0.711188
0.692539
0.683430
0.677351
0.671915
0.670784
0.671819
0.671854
0.670628
0.670210
0.673715
0.671139
0.662267
0.657415
0.653749
0.649780
0.646039
0.915461
0.895006
0.857598
0.815232
0.773568
0.737680
0.708522
0.689991
0.679246
0.672958
0.669144
0.668641
0.670258
0.670469
0.669086
0.668767
0.669916
0.667777
0.662089
0.657711
0.654406
0.650555
0.646818
0.908310
0.888167
0.851607
0.809708
0.767957
0.732559
0.704288
0.685620
0.674098
0.667635
0.664559
0.665038
0.668564
0.669076
0.666599
0.666670
0.670187
0.668547
0.661423
0.657311
0.655272
0.651549
0.646786
0.897068
0.876996
0.840502
0.799096
0.757875
0.723126
0.695483
0.676859
0.665150
0.658678
0.656372
0.658836
0.669728
0.670691
0.662494
0.663709
0.679947
0.678745
0.659703
0.654833
0.657955
0.654251
0.643900
0.874676
0.855151
0.819697
0.779641
0.739868
0.706175
0.679121
0.660857
0.649358
0.642863
0.640392
0.642811
0.653859
0.655026
0.647040
0.648548
0.665094
0.664223
0.645509
0.640890
0.644223
0.640595
0.630210
0.835531
0.817059
0.783968
0.746380
0.709411
0.677395
0.650996
0.633531
0.622951
0.616489
0.612778
0.613144
0.617310
0.618385
0.616269
0.617089
0.621421
0.620757
0.614736
0.611467
0.610445
0.606979
0.601808
0.781473
0.763844
0.732656
0.698200
0.665874
0.636176
0.609729
0.593451
0.585101
0.579030
0.573745
0.573114
0.576310
0.577296
0.575639
0.576049
0.578297
0.577713
0.573944
0.571308
0.570469
0.567126
0.562122
0.707715
0.690776
0.661133
0.631023
0.607396
0.580761
0.551682
0.536759
0.533773
0.528394
0.519044
0.517849
0.523206
0.524053
0.519612
0.519159
0.521555
0.521050
0.517405
0.515949
0.521550
0.518429
0.507536
0.615084
0.599071
0.571316
0.543970
0.523889
0.500561
0.474192
0.461501
0.460181
0.455726
0.446706
0.445623
0.450934
0.451721
0.447254
0.446805
0.449168
0.448845
0.445589
0.444459
0.450265
0.447506
0.437028
0.508098
0.493257
0.467922
0.441652
0.419354
0.399359
0.381497
0.371708
0.367961
0.364504
0.360310
0.359697
0.361965
0.362700
0.361549
0.361994
0.363476
0.363462
0.361632
0.360091
0.359842
0.357599
0.354000
0.414833
0.400836
0.377201
0.352579
0.331163
0.314171
0.300892
0.293304
0.289627
0.286965
0.284490
0.283996
0.285086
0.285622
0.285490
0.286365
0.287840
0.288161
0.287041
0.285788
0.284969
0.283296
0.281231
0.356548
0.342928
0.320186
0.296690
0.276412
0.261287
0.250337
0.244039
0.240759
0.238565
0.236755
0.236255
0.236811
0.237149
0.237276
0.238249
0.239759
0.240309
0.239632
0.238752
0.237977
0.236712
0.235342
0.598698
0.579926
0.547193
0.510752
0.476772
0.451017
0.433423
0.424169
0.420569
0.419488
0.419382
0.420528
0.422105
0.422340
0.421184
0.420169
0.419627
0.418284
0.416011
0.414102
0.412588
0.410073
0.407347
0.629411
0.610780
0.578213
0.541795
0.507535
0.481070
0.462576
0.452794
0.449382
0.448086
0.447344
0.448589
0.450759
0.451059
0.449424
0.448364
0.448447
0.447109
0.444245
0.442480
0.441995
0.439551
0.435914
0.682288
0.663725
0.631123
0.594357
0.559238
0.531344
0.511247
0.500731
0.498705
0.496966
0.493907
0.495043
0.498387
0.498762
0.496084
0.495147
0.497985
0.496604
0.491154
0.489705
0.495674
0.493248
0.483126
0.741332
0.722584
0.689449
0.651622
0.614862
0.584883
0.562613
0.550405
0.547278
0.544824
0.541258
0.542159
0.545420
0.545808
0.543137
0.542129
0.544826
0.543271
0.537644
0.536074
0.542100
0.539600
0.529260
0.798167
0.779031
0.745037
0.705844
0.667324
0.634955
0.609841
0.595218
0.589084
0.585664
0.582833
0.583253
0.585309
0.585588
0.583720
0.582398
0.582198
0.580343
0.576844
0.574806
0.574654
0.571979
0.567556
0.843617
0.824110
0.789445
0.749420
0.710306
0.675909
0.647727
0.631431
0.625128
0.620732
0.615852
0.615159
0.616677
0.616756
0.614794
0.613335
0.612625
0.610477
0.606999
0.604924
0.604909
0.601989
0.597047
0.877348
0.857570
0.822643
0.782852
0.747102
0.711315
0.677478
0.660523
0.658944
0.653726
0.642093
0.639481
0.641237
0.641064
0.637897
0.636239
0.635938
0.633537
0.629377
0.627909
0.632209
0.629025
0.619392
0.898180
0.878047
0.842415
0.801741
0.765005
0.728232
0.693456
0.675731
0.673518
0.667881
0.655995
0.653214
0.654847
0.654646
0.651487
0.649757
0.649247
0.646532
0.641940
0.639957
0.643741
0.640256
0.630535
0.910070
0.889446
0.852375
0.809667
0.767732
0.730298
0.698949
0.680250
0.671983
0.666284
0.660576
0.659344
0.660449
0.660440
0.658584
0.656973
0.655717
0.652636
0.647795
0.644141
0.642277
0.638445
0.633526
0.916055
0.895012
0.856649
0.813028
0.770203
0.732706
0.701895
0.683099
0.673533
0.667884
0.663712
0.663114
0.664258
0.664431
0.663062
0.661690
0.660562
0.657293
0.651838
0.647193
0.643599
0.639475
0.635601
0.924832
0.903040
0.859001
0.815216
0.776581
0.739376
0.704756
0.685978
0.677131
0.671443
0.666413
0.665749
0.667152
0.667479
0.666333
0.665549
0.668288
0.665067
0.655775
0.650442
0.646313
0.642003
0.638095
0.923090
0.901496
0.857784
0.814408
0.776173
0.739446
0.705240
0.686510
0.677368
0.671505
0.666548
0.665978
0.667564
0.668050
0.667092
0.666692
0.669961
0.667048
0.657772
0.652427
0.648265
0.643947
0.640040
0.911410
0.890825
0.853169
0.810460
0.768374
0.732155
0.702756
0.683995
0.673132
0.667002
0.663641
0.663736
0.665976
0.666692
0.665633
0.665426
0.666472
0.664066
0.657977
0.653121
0.649349
0.645150
0.641228
0.904227
0.884011
0.847316
0.805208
0.763162
0.727429
0.698784
0.679740
0.667973
0.661602
0.658980
0.660098
0.664310
0.665374
0.663263
0.663534
0.667073
0.665255
0.657774
0.653224
0.650755
0.646698
0.641745
0.893032
0.872939
0.836407
0.794885
0.753444
0.718355
0.690246
0.671122
0.659016
0.652572
0.650748
0.653882
0.665517
0.667064
0.659258
0.660754
0.677144
0.675864
0.656521
0.651271
0.654016
0.650007
0.639471
0.870871
0.851337
0.815862
0.775707
0.735722
0.701680
0.674124
0.655310
0.643352
0.636829
0.634778
0.637813
0.649565
0.651326
0.643784
0.645659
0.662456
0.661615
0.642695
0.637769
0.640781
0.636893
0.626345
0.832142
0.813625
0.780452
0.742715
0.705501
0.673116
0.646217
0.628221
0.617221
0.610674
0.607239
0.608088
0.612837
0.614482
0.612891
0.614164
0.618822
0.618283
0.612180
0.608697
0.607421
0.603743
0.598449
0.778522
0.760808
0.729467
0.694797
0.662183
0.632101
0.605167
0.588383
0.579627
0.573435
0.568336
0.568072
0.571730
0.573249
0.572166
0.573082
0.575699
0.575319
0.571586
0.568833
0.567807
0.564313
0.559235
0.705160
0.688109
0.658269
0.627902
0.603966
0.576954
0.547413
0.532012
0.528626
0.523109
0.513891
0.512966
0.518635
0.519955
0.516127
0.516190
0.518953
0.518710
0.515218
0.513741
0.519209
0.516006
0.505109
0.612823
0.596701
0.568746
0.541146
0.520773
0.497121
0.470361
0.457256
0.455573
0.450985
0.442053
0.441157
0.446676
0.447849
0.443927
0.443954
0.446676
0.446651
0.443607
0.442528
0.448278
0.445509
0.435068
0.506054
0.491119
0.465613
0.439141
0.416621
0.396388
0.378250
0.368160
0.364145
0.360564
0.356393
0.355879
0.358289
0.359276
0.358498
0.359343
0.361190
0.361476
0.359862
0.358434
0.358239
0.356049
0.352495
0.412942
0.398871
0.375107
0.350341
0.328785
0.311657
0.298224
0.290457
0.286605
0.283834
0.281318
0.280819
0.281935
0.282578
0.282671
0.283855
0.285668
0.286286
0.285400
0.284320
0.283641
0.282083
0.280090
0.354754
0.341072
0.318224
0.294621
0.274257
0.259070
0.248051
0.241662
0.238270
0.235976
0.234080
0.233499
0.233992
0.234336
0.234586
0.235800
0.237619
0.238465
0.238043
0.237382
0.236805
0.235698
0.234420
0.597242
0.578396
0.545514
0.508871
0.474656
0.448727
0.430998
0.421581
0.417721
0.416714
0.416992
0.418337
0.419947
0.420327
0.419422
0.418445
0.417650
0.416265
0.414157
0.412175
0.410199
0.407664
0.405365
0.627947
0.609236
0.576503
0.539839
0.505284
0.478617
0.459968
0.449903
0.445836
0.444596
0.444577
0.446022
0.448009
0.448460
0.447303
0.446293
0.445742
0.444365
0.442038
0.440152
0.438600
0.436139
0.433537
0.680797
0.662144
0.629346
0.592274
0.556765
0.528615
0.508265
0.497075
0.492848
0.491136
0.490238
0.491714
0.494316
0.494844
0.493190
0.492125
0.492278
0.490837
0.487734
0.485927
0.485622
0.483187
0.479360
0.739792
0.720944
0.687595
0.649433
0.612234
0.581989
0.559496
0.546606
0.541245
0.538816
0.537454
0.538723
0.541266
0.541802
0.540136
0.538983
0.538983
0.537345
0.534028
0.532049
0.531654
0.529122
0.525187
0.796523
0.777281
0.
