# Supplementary material for: A computational model of spatio-temporal cardiac intracellular calcium handling with realistic structure and spatial flux distribution from sarcoplasmic reticulum and t-tubule reconstructions
Source: PLoS Comput Biol. 2017 Aug 31;13(8):e1005714. doi: 10.1371/journal.pcbi.1005714 (PMC5597258; doi:10.1371/journal.pcbi.1005714)
Supplement: S1 Code — Code provided in C/C++ and includes the structural datasets used in this study. Documentation is provided on use of and updating the code. Updates may also be available on Michael Colman’s website, http://www.physicsoftheheart.com and github repository: https://github.com/michaelcolman/CODE---PLOS-Comp-Biol-2017-Model-SR. (ZIP) [file pcbi.1005714.s001.zip › PLOS_SR_Clean/Spatial_diff_out/Ca_1D_output_0240.dat]

0.253147
0.250636
0.245868
0.239727
0.232735
0.226020
0.219914
0.215058
0.211175
0.208050
0.205344
0.203311
0.201813
0.200787
0.200047
0.199562
0.199295
0.199283
0.199524
0.199923
0.200315
0.200511
0.200540
0.257398
0.254895
0.250137
0.243997
0.236988
0.230242
0.224121
0.219306
0.215481
0.212257
0.209298
0.207046
0.205411
0.204305
0.203507
0.202976
0.202676
0.202650
0.202901
0.203330
0.203752
0.203952
0.203968
0.265544
0.263061
0.258333
0.252203
0.245153
0.238310
0.232072
0.227205
0.223359
0.219939
0.216601
0.214046
0.212218
0.210988
0.210080
0.209448
0.209059
0.208961
0.209157
0.209562
0.209966
0.210137
0.210122
0.276219
0.273775
0.269105
0.263004
0.255883
0.248815
0.242207
0.236916
0.232680
0.228981
0.225477
0.222836
0.220948
0.219630
0.218586
0.217792
0.217229
0.216955
0.216969
0.217200
0.217454
0.217524
0.217460
0.288711
0.286321
0.281737
0.275683
0.268460
0.261043
0.253796
0.247717
0.242715
0.238669
0.235230
0.232754
0.230965
0.229607
0.228393
0.227372
0.226540
0.225986
0.225685
0.225596
0.225565
0.225463
0.225330
0.301171
0.298826
0.294311
0.288284
0.280934
0.273132
0.265215
0.258312
0.252549
0.248147
0.244765
0.242470
0.240801
0.239405
0.238001
0.236718
0.235600
0.234739
0.234098
0.233662
0.233332
0.233043
0.232835
0.313047
0.310694
0.306151
0.300044
0.292488
0.284305
0.275809
0.268253
0.261887
0.257170
0.253752
0.251531
0.249915
0.248461
0.246882
0.245379
0.244019
0.242916
0.242011
0.241322
0.240771
0.240339
0.240059
0.322890
0.320438
0.315705
0.309340
0.301473
0.292952
0.284095
0.276179
0.269486
0.264548
0.261012
0.258717
0.257032
0.255507
0.253852
0.252268
0.250820
0.249627
0.248638
0.247889
0.247299
0.246810
0.246469
0.330592
0.327960
0.322885
0.316106
0.307832
0.299029
0.290015
0.282016
0.275234
0.270179
0.266483
0.264002
0.262148
0.260551
0.258922
0.257404
0.256028
0.254915
0.254052
0.253483
0.253091
0.252642
0.252219
0.335482
0.332649
0.327207
0.319993
0.311343
0.302355
0.293354
0.285466
0.278767
0.273688
0.269851
0.267162
0.265124
0.263465
0.261907
0.260527
0.259313
0.258395
0.257817
0.257648
0.257678
0.257343
0.256778
0.337615
0.334618
0.328875
0.321327
0.312417
0.303369
0.294512
0.286854
0.280342
0.275303
0.271353
0.268475
0.266283
0.264572
0.263071
0.261832
0.260800
0.260107
0.259860
0.260147
0.260679
0.260474
0.259733
0.336767
0.333680
0.327783
0.320082
0.311104
0.302149
0.293550
0.286214
0.279959
0.275000
0.270958
0.267912
0.265616
0.263856
0.262362
0.261230
0.260329
0.259766
0.259637
0.260025
0.260637
0.260486
0.259773
0.332793
0.329692
0.323783
0.316110
0.307254
0.298554
0.290350
0.283444
0.277540
0.272705
0.268603
0.265430
0.263266
0.261455
0.259719
0.258621
0.257775
0.257234
0.256996
0.257115
0.257376
0.257192
0.256704
0.325826
0.322767
0.316948
0.309437
0.300843
0.292515
0.284792
0.278394
0.272900
0.268232
0.264111
0.260901
0.259219
0.257373
0.255083
0.253950
0.253145
0.252608
0.252238
0.252087
0.252026
0.251790
0.251469
0.315570
0.312574
0.306890
0.299609
0.291353
0.283446
0.276233
0.270341
0.265289
0.260877
0.257055
0.254387
0.255442
0.253629
0.248676
0.247081
0.246152
0.245621
0.245156
0.244867
0.244645
0.244377
0.244128
0.302699
0.299748
0.294162
0.287096
0.279159
0.271629
0.264813
0.259293
0.254566
0.250406
0.246773
0.244244
0.245410
0.243759
0.239020
0.237606
0.236824
0.236405
0.236020
0.235782
0.235599
0.235341
0.235081
0.287124
0.284145
0.278488
0.271561
0.263899
0.256691
0.250180
0.244900
0.240398
0.236493
0.232966
0.230218
0.228950
0.227578
0.225847
0.225207
0.224839
0.224633
0.224510
0.224525
0.224618
0.224415
0.224033
0.270263
0.267150
0.261197
0.254300
0.246879
0.239985
0.233760
0.228702
0.224429
0.220851
0.217720
0.215307
0.213848
0.212781
0.211871
0.211547
0.211399
0.211400
0.211575
0.212018
0.212661
0.212541
0.211843
0.252604
0.249238
0.242412
0.235447
0.228261
0.221732
0.215865
0.211102
0.207123
0.203903
0.201189
0.199157
0.197801
0.197009
0.196583
0.196478
0.196523
0.196712
0.197204
0.198182
0.199634
0.199596
0.198343
0.233101
0.229918
0.223436
0.216908
0.210208
0.204149
0.198703
0.194294
0.190647
0.187781
0.185449
0.183767
0.182663
0.182085
0.181855
0.181869
0.182000
0.182245
0.182767
0.183751
0.185209
0.185179
0.183932
0.212883
0.210277
0.205302
0.199648
0.193643
0.188100
0.183097
0.179043
0.175725
0.173177
0.171176
0.169782
0.168899
0.168481
0.168375
0.168449
0.168596
0.168775
0.169067
0.169552
0.170209
0.170118
0.169457
0.198366
0.196141
0.191932
0.186890
0.181383
0.176237
0.171564
0.167781
0.164706
0.162394
0.160630
0.159446
0.158723
0.158412
0.158369
0.158469
0.158603
0.158710
0.158815
0.158946
0.159101
0.158950
0.158612
0.190368
0.188331
0.184516
0.179790
0.174565
0.169637
0.165150
0.161514
0.158575
0.156392
0.154761
0.153690
0.153055
0.152798
0.152786
0.152894
0.153016
0.153080
0.153084
0.153048
0.152980
0.152796
0.152583
0.257164
0.254637
0.249839
0.243657
0.236621
0.229882
0.223798
0.219036
0.215263
0.212079
0.209147
0.206912
0.205289
0.204195
0.203416
0.202911
0.202647
0.202664
0.202962
0.203438
0.203902
0.204132
0.204165
0.261447
0.258931
0.254146
0.247971
0.240929
0.234183
0.228141
0.223529
0.219936
0.216654
0.213344
0.210780
0.208964
0.207768
0.206923
0.206369
0.206070
0.206076
0.206394
0.206913
0.207417
0.207655
0.207674
0.269658
0.267167
0.262421
0.256269
0.249203
0.242389
0.236302
0.231774
0.228315
0.224837
0.220990
0.217981
0.215900
0.214553
0.213585
0.212924
0.212534
0.212470
0.212736
0.213240
0.213733
0.213945
0.213930
0.280428
0.277985
0.273312
0.267206
0.260081
0.253044
0.246573
0.241598
0.237725
0.233962
0.229963
0.226884
0.224756
0.223326
0.222216
0.221383
0.220810
0.220561
0.220634
0.220950
0.221281
0.221386
0.221319
0.293049
0.290669
0.286102
0.280064
0.272846
0.265429
0.258220
0.252277
0.247444
0.243323
0.239569
0.236831
0.234906
0.233470
0.232186
0.231110
0.230252
0.229702
0.229431
0.229393
0.229409
0.229326
0.229187
0.305651
0.303327
0.298850
0.292863
0.285528
0.277696
0.269724
0.262790
0.257021
0.252536
0.249002
0.246613
0.244910
0.243468
0.241982
0.240621
0.239453
0.238572
0.237929
0.237508
0.237194
0.236907
0.236690
0.317670
0.315345
0.310853
0.304801
0.297267
0.289040
0.280434
0.272755
0.266287
0.261480
0.257999
0.255779
0.254190
0.252707
0.251031
0.249427
0.248000
0.246860
0.245937
0.245247
0.244704
0.244264
0.243966
0.327636
0.325213
0.320531
0.314218
0.306368
0.297796
0.288814
0.280747
0.273920
0.268889
0.265313
0.263038
0.261387
0.259835
0.258083
0.256397
0.254882
0.253658
0.252668
0.251949
0.251404
0.250913
0.250531
0.335441
0.332828
0.327788
0.321043
0.312771
0.303915
0.294787
0.286649
0.279738
0.274586
0.270835
0.268344
0.266493
0.264859
0.263147
0.261549
0.260127
0.259014
0.258214
0.257788
0.257572
0.257144
0.256613
0.340404
0.337579
0.332150
0.324944
0.316280
0.307239
0.298147
0.290151
0.283343
0.278166
0.274247
0.271504
0.269429
0.267717
0.266086
0.264649
0.263418
0.262555
0.262158
0.262351
0.262820
0.262547
0.261732
0.342582
0.339583
0.333833
0.326271
0.317332
0.308235
0.299312
0.291579
0.284986
0.279850
0.275792
0.272822
0.270571
0.268789
0.267201
0.265916
0.264890
0.264307
0.264375
0.265281
0.266570
0.266471
0.265297
0.341752
0.338655
0.332735
0.325002
0.315985
0.306989
0.298348
0.290970
0.284658
0.279604
0.275437
0.272276
0.269954
0.268104
0.266454
0.265264
0.264369
0.263923
0.264116
0.265134
0.266513
0.266476
0.265333
0.337774
0.334653
0.328706
0.320988
0.312088
0.303355
0.295135
0.288222
0.282291
0.277367
0.273150
0.269916
0.268104
0.266181
0.263871
0.262623
0.261748
0.261277
0.261234
0.261743
0.262472
0.262372
0.261645
0.330780
0.327689
0.321815
0.314246
0.305603
0.297253
0.289542
0.283178
0.277694
0.272953
0.268775
0.265777
0.265797
0.263811
0.259559
0.257974
0.257076
0.256558
0.256245
0.256272
0.256433
0.256250
0.255836
0.320490
0.317446
0.311676
0.304315
0.296001
0.288076
0.280893
0.275068
0.270068
0.265651
0.262150
0.261028
0.269748
0.267768
0.254871
0.251505
0.250174
0.249582
0.249019
0.248780
0.248663
0.248431
0.248145
0.307654
0.304617
0.298868
0.291675
0.283654
0.276092
0.269296
0.263835
0.259156
0.254988
0.251666
0.250639
0.259379
0.257570
0.244993
0.241863
0.240697
0.240224
0.239743
0.239562
0.239506
0.239282
0.238961
0.292464
0.289286
0.283208
0.276024
0.268215
0.260933
0.254397
0.249127
0.244622
0.240642
0.237054
0.234489
0.234823
0.233338
0.229792
0.228769
0.228337
0.228164
0.228110
0.228349
0.228788
0.228632
0.228029
0.276769
0.273177
0.266164
0.258703
0.251009
0.243979
0.237670
0.232562
0.228239
0.224572
0.221336
0.218867
0.217735
0.216597
0.215215
0.214806
0.214670
0.214764
0.215184
0.216206
0.217764
0.217721
0.216351
0.261910
0.257535
0.247972
0.239872
0.232197
0.225459
0.219457
0.214596
0.210534
0.207222
0.204405
0.202284
0.200923
0.200090
0.199586
0.199490
0.199595
0.199949
0.200908
0.203024
0.206353
0.206429
0.203719
0.242052
0.237876
0.228687
0.221040
0.213853
0.207577
0.201982
0.197457
0.193712
0.190762
0.188348
0.186597
0.185458
0.184858
0.184616
0.184655
0.184851
0.185259
0.186243
0.188353
0.191702
0.191781
0.189051
0.218454
0.215398
0.209406
0.203213
0.196931
0.191222
0.186084
0.181918
0.178508
0.175884
0.173817
0.172372
0.171457
0.171026
0.170923
0.171019
0.171211
0.171486
0.172017
0.173047
0.174600
0.174573
0.173235
0.202383
0.199974
0.195371
0.190078
0.184400
0.179122
0.174331
0.170446
0.167287
0.164909
0.163090
0.161866
0.161119
0.160799
0.160760
0.160875
0.161037
0.161193
0.161402
0.161741
0.162215
0.162096
0.161536
0.193777
0.191650
0.187663
0.182790
0.177436
0.172393
0.167797
0.164067
0.161048
0.158804
0.157124
0.156019
0.155365
0.155101
0.155092
0.155211
0.155352
0.155444
0.155497
0.155545
0.155593
0.155426
0.155146
0.264850
0.262288
0.257417
0.251139
0.243992
0.237162
0.231048
0.226354
0.222683
0.219394
0.216146
0.213643
0.211852
0.210663
0.209815
0.209264
0.208982
0.209009
0.209345
0.209885
0.210409
0.210668
0.210702
0.269192
0.266642
0.261791
0.255526
0.248385
0.241578
0.235581
0.231180
0.227849
0.224466
0.220681
0.217708
0.215652
0.214333
0.213408
0.212802
0.212485
0.212503
0.212863
0.213454
0.214027
0.214297
0.214313
0.277521
0.275004
0.270201
0.263971
0.256824
0.249992
0.244046
0.239906
0.236914
0.233340
0.228813
0.225213
0.222798
0.221295
0.220240
0.219521
0.220566
0.220513
0.219365
0.219941
0.220500
0.220742
0.220721
0.288459
0.286000
0.281284
0.275115
0.267920
0.260867
0.254525
0.249913
0.246476
0.242613
0.237953
0.234305
0.231857
0.230281
0.229085
0.228191
0.229073
0.228827
0.227442
0.227808
0.228183
0.228308
0.228233
0.301311
0.298922
0.294328
0.288248
0.280966
0.273493
0.266289
0.260487
0.255842
0.251604
0.247421
0.244334
0.242222
0.240688
0.239322
0.238184
0.237293
0.236726
0.236442
0.236411
0.236436
0.236349
0.236194
0.314162
0.311837
0.307351
0.301342
0.293950
0.286027
0.277950
0.270958
0.265159
0.260543
0.256781
0.254243
0.252477
0.250982
0.249414
0.247981
0.246770
0.245848
0.245156
0.244698
0.244354
0.244039
0.243797
0.326437
0.324120
0.319633
0.313573
0.305990
0.297654
0.288881
0.281035
0.274417
0.269470
0.265866
0.263604
0.262019
0.260506
0.258739
0.257050
0.255562
0.254369
0.253383
0.252638
0.252054
0.251575
0.251238
0.336632
0.334219
0.329544
0.323223
0.315322
0.306640
0.297477
0.289211
0.282193
0.277014
0.273336
0.271032
0.269385
0.267798
0.265952
0.264177
0.262599
0.261334
0.260306
0.259578
0.259048
0.258529
0.258076
0.344648
0.342038
0.336993
0.330227
0.321897
0.312933
0.303640
0.295320
0.288225
0.282913
0.279030
0.276466
0.274574
0.272877
0.271064
0.269385
0.267918
0.266799
0.266054
0.265781
0.265777
0.265353
0.264655
0.349770
0.346938
0.341487
0.334243
0.325509
0.316367
0.307139
0.298997
0.292034
0.286689
0.282595
0.279717
0.277552
0.275741
0.273989
0.272474
0.271216
0.270412
0.270235
0.270893
0.271952
0.271742
0.270557
0.352062
0.349045
0.343255
0.335634
0.326613
0.317423
0.308393
0.300555
0.293839
0.288533
0.284268
0.281122
0.278809
0.276894
0.275083
0.273700
0.272654
0.272200
0.272680
0.274420
0.276771
0.276802
0.274986
0.351292
0.348168
0.342189
0.334375
0.325260
0.316174
0.307444
0.299984
0.293567
0.288348
0.283978
0.280673
0.278573
0.276566
0.274356
0.272990
0.272047
0.271736
0.272353
0.274223
0.276682
0.276793
0.275017
0.347342
0.344175
0.338138
0.330314
0.321302
0.312472
0.304170
0.297191
0.291176
0.286114
0.281870
0.278913
0.279274
0.277168
0.272314
0.270453
0.269354
0.268931
0.269112
0.270137
0.271517
0.271526
0.270451
0.340328
0.337167
0.331165
0.323461
0.314686
0.306231
0.298445
0.292034
0.286498
0.281688
0.277908
0.276636
0.285202
0.283004
0.269817
0.266192
0.264723
0.264137
0.263799
0.264033
0.264498
0.264386
0.263834
0.329996
0.326851
0.320880
0.313341
0.304867
0.296826
0.289568
0.283716
0.278761
0.274594
0.273436
0.280376
0.324351
0.322174
0.273608
0.261982
0.258377
0.257387
0.256401
0.256137
0.256145
0.255958
0.255612
0.317225
0.314022
0.307910
0.300461
0.292236
0.284532
0.277631
0.272116
0.267462
0.263537
0.262540
0.269486
0.313545
0.311561
0.263294
0.252026
0.248630
0.247774
0.246873
0.246684
0.246799
0.246618
0.246184
0.303054
0.299478
0.292297
0.284606
0.276471
0.268985
0.262271
0.256867
0.252252
0.248187
0.244991
0.244073
0.252783
0.251152
0.238974
0.236101
0.235183
0.234975
0.234928
0.235491
0.236514
0.236416
0.235389
0.290317
0.285737
0.275796
0.267200
0.258941
0.251613
0.245042
0.239717
0.235209
0.231383
0.228159
0.225988
0.227030
0.225812
0.222099
0.221246
0.220991
0.221195
0.221968
0.223959
0.227148
0.227200
0.224560
0.286878
0.279916
0.259644
0.248712
0.239813
0.232631
0.226277
0.221133
0.216831
0.213334
0.210388
0.208213
0.207149
0.206283
0.205412
0.205302
0.205493
0.206104
0.207850
0.211981
0.218736
0.218968
0.213510
0.266389
0.259654
0.239767
0.229317
0.220911
0.214190
0.208232
0.203408
0.199415
0.196292
0.193754
0.191927
0.190825
0.190220
0.189917
0.190007
0.190312
0.190983
0.192760
0.196899
0.203755
0.203987
0.198412
0.230188
0.226189
0.217351
0.210069
0.203230
0.197204
0.191761
0.187328
0.183695
0.180918
0.178742
0.177230
0.176293
0.175862
0.175773
0.175921
0.176193
0.176610
0.177523
0.179508
0.182735
0.182787
0.180097
0.210348
0.207579
0.201930
0.196165
0.190154
0.184626
0.179573
0.175460
0.172109
0.169597
0.167685
0.166406
0.165637
0.165315
0.165292
0.165442
0.165653
0.165876
0.166235
0.166910
0.167973
0.167888
0.166867
0.200212
0.197931
0.193596
0.188471
0.182885
0.177623
0.172795
0.168860
0.165669
0.163303
0.161539
0.160385
0.159709
0.159442
0.159445
0.159589
0.159761
0.159888
0.160002
0.160169
0.160408
0.160259
0.159839
0.274921
0.272298
0.267309
0.260864
0.253512
0.246458
0.240111
0.235199
0.231337
0.227917
0.224598
0.222061
0.220245
0.219011
0.218092
0.217460
0.217101
0.217060
0.217332
0.217812
0.218286
0.218518
0.218543
0.279341
0.276730
0.271758
0.265326
0.257978
0.250948
0.244718
0.240094
0.236566
0.233057
0.229218
0.226224
0.224151
0.222792
0.221797
0.221108
0.220710
0.220653
0.220937
0.221454
0.221964
0.222200
0.222206
0.287817
0.285241
0.280316
0.273914
0.266556
0.259502
0.253324
0.248956
0.245754
0.242062
0.237502
0.233899
0.231477
0.229945
0.228828
0.228031
0.229020
0.228887
0.227620
0.228099
0.228573
0.228772
0.228736
0.298953
0.296442
0.291601
0.285252
0.277834
0.270571
0.264007
0.259174
0.255526
0.251553
0.246858
0.243200
0.240737
0.239153
0.237919
0.236972
0.237807
0.237491
0.235973
0.236216
0.236474
0.236549
0.236454
0.312079
0.309623
0.304894
0.298626
0.291124
0.283440
0.276032
0.270036
0.265209
0.260848
0.256596
0.253471
0.251339
0.249802
0.248436
0.247295
0.246379
0.245743
0.245335
0.245157
0.245050
0.244885
0.244698
0.325221
0.322823
0.318192
0.311986
0.304374
0.296246
0.287985
0.280825
0.274866
0.270114
0.266247
0.263635
0.261829
0.260339
0.258812
0.257434
0.256244
0.255268
0.254436
0.253806
0.253309
0.252897
0.252610
0.337799
0.335409
0.330775
0.324516
0.316713
0.308185
0.299250
0.291257
0.284490
0.279397
0.275651
0.273274
0.271621
0.270110
0.268410
0.266811
0.265374
0.264140
0.263007
0.262074
0.261321
0.260736
0.260350
0.348285
0.345812
0.340999
0.334488
0.326373
0.317522
0.308218
0.299823
0.292658
0.287325
0.283469
0.281006
0.279245
0.277644
0.275849
0.274153
0.272616
0.271319
0.270153
0.269243
0.268544
0.267932
0.267435
0.356600
0.353930
0.348762
0.341829
0.333316
0.324197
0.314782
0.306356
0.299136
0.293647
0.289538
0.286768
0.284722
0.282952
0.281131
0.279480
0.278024
0.276859
0.275994
0.275572
0.275434
0.274931
0.274200
0.361970
0.359083
0.353526
0.346138
0.337247
0.327970
0.318640
0.310422
0.303362
0.297824
0.293446
0.290304
0.287934
0.285989
0.284155
0.282597
0.281303
0.280440
0.280168
0.280714
0.281671
0.281409
0.280212
0.364451
0.361385
0.355496
0.347743
0.338575
0.329261
0.320142
0.312249
0.305463
0.299950
0.295344
0.291881
0.289316
0.287219
0.285265
0.283778
0.282652
0.282135
0.282543
0.284202
0.286480
0.286487
0.284682
0.363811
0.360637
0.354547
0.346588
0.337309
0.328087
0.319242
0.311696
0.305176
0.299742
0.295028
0.291402
0.289041
0.286839
0.284452
0.282949
0.281901
0.281537
0.282108
0.283930
0.286343
0.286461
0.284710
0.359964
0.356717
0.350530
0.342527
0.333319
0.324300
0.315814
0.308665
0.302472
0.297172
0.292633
0.289416
0.289573
0.287279
0.282232
0.280225
0.279031
0.278560
0.278719
0.279735
0.281110
0.281139
0.280090
0.352974
0.349699
0.343495
0.335560
0.326543
0.317840
0.309788
0.303112
0.297318
0.292258
0.288245
0.286818
0.295310
0.292953
0.279513
0.275722
0.274166
0.273545
0.273202
0.273449
0.273936
0.273852
0.273322
0.342516
0.339229
0.333012
0.325201
0.316445
0.308105
0.300508
0.294308
0.289029
0.284609
0.283278
0.290198
0.334079
0.331786
0.283067
0.271222
0.267531
0.266513
0.265529
0.265279
0.265311
0.265155
0.264830
0.329380
0.326040
0.319678
0.311958
0.303438
0.295412
0.288117
0.282190
0.277158
0.272978
0.271833
0.278793
0.322799
0.320746
0.272363
0.260913
0.257450
0.256582
0.255670
0.255472
0.255584
0.255430
0.255015
0.314692
0.310986
0.303567
0.295649
0.287254
0.279428
0.272268
0.266400
0.261377
0.257033
0.253678
0.252713
0.261471
0.259804
0.247500
0.244583
0.243665
0.243442
0.243345
0.243855
0.244841
0.244740
0.243720
0.301401
0.296701
0.286514
0.277737
0.269263
0.261590
0.254522
0.248677
0.243729
0.239609
0.236220
0.233981
0.235018
0.233804
0.230103
0.229307
0.229107
0.229293
0.229968
0.231846
0.234935
0.234951
0.232319
0.297625
0.290507
0.269793
0.258672
0.249571
0.242043
0.235156
0.229453
0.224689
0.220898
0.217796
0.215560
0.214494
0.213668
0.212875
0.212879
0.213160
0.213754
0.215360
0.219314
0.225879
0.226053
0.220640
0.276328
0.269459
0.249154
0.238528
0.229923
0.222874
0.216398
0.211031
0.206588
0.203202
0.200527
0.198649
0.197543
0.197002
0.196798
0.197014
0.197406
0.198071
0.199706
0.203660
0.210311
0.210489
0.204961
0.238960
0.234874
0.225843
0.218421
0.211397
0.205058
0.199160
0.194264
0.190255
0.187246
0.184952
0.183399
0.182468
0.182083
0.182073
0.182320
0.182667
0.183074
0.183881
0.185736
0.188845
0.188849
0.186160
0.218378
0.215533
0.209735
0.203818
0.197606
0.191783
0.186348
0.181858
0.178202
0.175495
0.173480
0.172164
0.171397
0.171103
0.171130
0.171343
0.171605
0.171821
0.172115
0.172711
0.173710
0.173595
0.172566
0.207838
0.205484
0.201016
0.195728
0.189929
0.184386
0.179220
0.174961
0.171508
0.168969
0.167110
0.165920
0.165240
0.164991
0.165027
0.165211
0.165417
0.165542
0.165617
0.165736
0.165939
0.165771
0.165345
0.286763
0.284050
0.278883
0.272196
0.264531
0.257114
0.250314
0.244892
0.240543
0.236977
0.233847
0.231534
0.229852
0.228632
0.227637
0.226885
0.226377
0.226177
0.226261
0.226539
0.226835
0.226972
0.226971
0.291279
0.288574
0.283415
0.276730
0.269052
0.261627
0.254867
0.249586
0.245407
0.241758
0.238293
0.235690
0.233844
0.232536
0.231476
0.230667
0.230112
0.229879
0.229948
0.230229
0.230529
0.230653
0.230631
0.299942
0.297258
0.292128
0.285451
0.277739
0.270246
0.263445
0.258240
0.254178
0.250351
0.246402
0.243400
0.241323
0.239894
0.238737
0.237839
0.237196
0.236871
0.236835
0.237034
0.237261
0.237324
0.237255
0.311323
0.308680
0.303604
0.296951
0.289167
0.281463
0.274307
0.268688
0.264231
0.260125
0.256011
0.252924
0.250799
0.249323
0.248094
0.247105
0.246335
0.245831
0.245553
0.245491
0.245488
0.245399
0.245256
0.324712
0.322115
0.317115
0.310503
0.302614
0.294551
0.286719
0.280207
0.274854
0.270373
0.266416
0.263585
0.261622
0.260176
0.258894
0.257813
0.256882
0.256110
0.255442
0.254950
0.254561
0.254229
0.253980
0.338145
0.335588
0.330651
0.324060
0.316047
0.307598
0.299074
0.291656
0.285424
0.280550
0.276709
0.274114
0.272307
0.270884
0.269526
0.268333
0.267234
0.266177
0.265095
0.264144
0.263356
0.262767
0.262408
0.351057
0.348496
0.343536
0.336874
0.328671
0.319867
0.310781
0.302694
0.295807
0.290578
0.286676
0.284124
0.282340
0.280867
0.279392
0.278066
0.276805
0.275528
0.274143
0.272877
0.271819
0.271048
0.270589
0.361896
0.359252
0.354127
0.347236
0.338759
0.329665
0.320268
0.311857
0.304646
0.299151
0.295037
0.292296
0.290333
0.288713
0.287111
0.285674
0.284315
0.282962
0.281531
0.280259
0.279220
0.278417
0.277883
0.370553
0.367744
0.362315
0.355063
0.346241
0.336929
0.327457
0.319054
0.311824
0.306159
0.301709
0.298592
0.296278
0.294418
0.292678
0.291166
0.289787
0.288521
0.287340
0.286454
0.285838
0.285157
0.284506
0.376231
0.373237
0.367473
0.359833
0.350695
0.341266
0.331907
0.323757
0.316747
0.311010
0.306186
0.302618
0.299910
0.297789
0.295909
0.294342
0.293001
0.291949
0.291244
0.291090
0.291269
0.290824
0.289937
0.378990
0.375831
0.369770
0.361810
0.352437
0.342987
0.333846
0.326059
0.319396
0.313657
0.308468
0.304481
0.301442
0.299098
0.297073
0.295475
0.294208
0.293414
0.293252
0.293923
0.295113
0.294925
0.293643
0.378586
0.375304
0.369033
0.360867
0.351379
0.341974
0.333031
0.325501
0.319036
0.313335
0.308021
0.303837
0.300708
0.298245
0.296069
0.294477
0.293285
0.292639
0.292677
0.293561
0.294937
0.294885
0.293672
0.374931
0.371549
0.365128
0.356861
0.347372
0.338077
0.329319
0.321954
0.315562
0.309940
0.304777
0.300713
0.298223
0.295735
0.292906
0.291258
0.290105
0.289474
0.289347
0.289815
0.290551
0.290489
0.289799
0.368061
0.364602
0.358084
0.349804
0.340419
0.331320
0.322809
0.315676
0.309443
0.303962
0.299036
0.295450
0.295029
0.292581
0.287808
0.285860
0.284735
0.284107
0.283763
0.283813
0.284037
0.283926
0.283560
0.357467
0.353964
0.347392
0.339188
0.330004
0.321167
0.312943
0.306082
0.300111
0.294923
0.290827
0.289371
0.297883
0.295565
0.282184
0.278472
0.276976
0.276312
0.275732
0.275520
0.275466
0.275310
0.275077
0.343617
0.340113
0.333533
0.325507
0.316602
0.308040
0.300026
0.293329
0.287530
0.282564
0.278721
0.277471
0.286126
0.284104
0.271170
0.267817
0.266574
0.266048
0.265503
0.265278
0.265221
0.265041
0.264760
0.327014
0.323407
0.316420
0.308534
0.299932
0.291622
0.283708
0.277030
0.271286
0.266466
0.262374
0.259573
0.259843
0.258268
0.254608
0.253604
0.253227
0.252999
0.252758
0.252801
0.253104
0.252913
0.252319
0.309951
0.305938
0.297805
0.289780
0.281430
0.273367
0.265522
0.258829
0.253155
0.248607
0.244874
0.242192
0.241005
0.239902
0.238654
0.238480
0.238538
0.238563
0.238634
0.239256
0.240496
0.240317
0.238934
0.296094
0.290998
0.278287
0.269423
0.261035
0.253251
0.245583
0.239007
0.233523
0.229320
0.226034
0.223744
0.222390
0.221696
0.221479
0.221776
0.222190
0.222464
0.222932
0.224463
0.227273
0.227135
0.224437
0.273824
0.268978
0.256747
0.248401
0.240544
0.233259
0.226037
0.219852
0.214750
0.210972
0.208138
0.206256
0.205157
0.204736
0.204822
0.205285
0.205810
0.206146
0.206628
0.208135
0.210946
0.210803
0.208078
0.244670
0.241309
0.234415
0.227818
0.221004
0.214368
0.207823
0.202246
0.197688
0.194359
0.191935
0.190383
0.189508
0.189224
0.189380
0.189808
0.190259
0.190481
0.190632
0.191214
0.192400
0.192201
0.190823
0.226105
0.223464
0.218283
0.212562
0.206296
0.200155
0.194190
0.189169
0.185080
0.182119
0.179993
0.178669
0.177941
0.177714
0.177841
0.178166
0.178495
0.178622
0.178597
0.178661
0.178916
0.178691
0.178101
0.216099
0.213766
0.209376
0.204043
0.198071
0.192205
0.186585
0.181887
0.178075
0.175321
0.173362
0.172155
0.171501
0.171295
0.171393
0.171646
0.171894
0.171974
0.171889
0.171772
0.171690
0.171461
0.171162
0.298792
0.295964
0.290576
0.283589
0.275554
0.267714
0.260420
0.254455
0.249621
0.245897
0.242937
0.240850
0.239306
0.238102
0.237019
0.236122
0.235438
0.235035
0.234878
0.234898
0.234970
0.234981
0.234942
0.303415
0.300587
0.295196
0.288195
0.280130
0.272249
0.264926
0.258974
0.254168
0.250373
0.247243
0.245018
0.243396
0.242139
0.241001
0.240048
0.239308
0.238853
0.238648
0.238631
0.238673
0.238653
0.238591
0.312270
0.309450
0.304063
0.297042
0.288912
0.280926
0.273484
0.267457
0.262597
0.258637
0.255229
0.252791
0.251044
0.249713
0.248507
0.247484
0.246663
0.246099
0.245751
0.245602
0.245526
0.245420
0.245304
0.323890
0.321089
0.315721
0.308685
0.300460
0.292269
0.284515
0.278132
0.272929
0.268702
0.265107
0.262554
0.260741
0.259376
0.258148
0.257096
0.256199
0.255470
0.254864
0.254429
0.254100
0.253823
0.253622
0.337535
0.334758
0.329423
0.322378
0.314030
0.305538
0.297275
0.290270
0.284439
0.279849
0.276159
0.273601
0.271796
0.270440
0.269235
0.268206
0.267246
0.266302
0.265318
0.264450
0.263733
0.263203
0.262881
0.351241
0.348481
0.343165
0.336096
0.327607
0.318795
0.310013
0.302370
0.295913
0.290933
0.287104
0.284508
0.282692
0.281333
0.280142
0.279138
0.278129
0.276966
0.275586
0.274262
0.273148
0.272354
0.271906
0.364459
0.361683
0.356323
0.349162
0.340491
0.331378
0.322157
0.314024
0.307071
0.301728
0.297661
0.294912
0.292986
0.291545
0.290292
0.289250
0.288165
0.286827
0.285157
0.283517
0.282135
0.281155
0.280598
0.375631
0.372783
0.367278
0.359920
0.351015
0.341660
0.332201
0.323839
0.316647
0.311018
0.306621
0.303561
0.301371
0.299725
0.298311
0.297142
0.295954
0.294539
0.292818
0.291155
0.289768
0.288760
0.288159
0.384629
0.381651
0.375904
0.368260
0.359079
0.349563
0.340080
0.331794
0.324659
0.318836
0.313979
0.310441
0.307822
0.305852
0.304178
0.302806
0.301499
0.300119
0.298610
0.297257
0.296195
0.295323
0.294697
0.390624
0.387496
0.381485
0.373541
0.364124
0.354546
0.345231
0.337302
0.330535
0.324611
0.319176
0.315042
0.311938
0.309604
0.307643
0.306050
0.304647
0.303393
0.302266
0.301465
0.300997
0.300362
0.299655
0.393665
0.390395
0.384131
0.375925
0.366326
0.356757
0.347698
0.340252
0.334037
0.328081
0.322015
0.317289
0.313752
0.311112
0.308905
0.307153
0.305717
0.304638
0.303954
0.303787
0.304293
0.303910
0.302783
0.393518
0.390115
0.383634
0.375221
0.365495
0.355922
0.346965
0.339663
0.333556
0.327605
0.321435
0.316548
0.312885
0.310124
0.307803
0.306018
0.304622
0.303687
0.303236
0.303331
0.304069
0.303851
0.302809
0.390116
0.386571
0.379868
0.371285
0.361478
0.351882
0.342875
0.335381
0.328947
0.323034
0.317300
0.312716
0.309405
0.306708
0.304228
0.302505
0.301202
0.300362
0.299922
0.299890
0.300113
0.299955
0.299496
0.383461
0.379768
0.372855
0.364149
0.354335
0.344781
0.335773
0.328166
0.321548
0.315729
0.310406
0.306223
0.303655
0.301121
0.298280
0.296644
0.295483
0.294739
0.294273
0.294097
0.294082
0.293930
0.293678
0.372843
0.369051
0.361992
0.353286
0.343594
0.334181
0.325261
0.317673
0.311075
0.305451
0.300675
0.297320
0.297427
0.295145
0.290177
0.288288
0.287157
0.286495
0.285970
0.285675
0.285505
0.285330
0.285159
0.358416
0.354651
0.347627
0.339163
0.329785
0.320609
0.311789
0.304229
0.297694
0.292271
0.287823
0.284807
0.285237
0.283319
0.278770
0.277265
0.276429
0.275907
0.275376
0.275007
0.274765
0.274542
0.274341
0.340781
0.337045
0.329692
0.321599
0.312682
0.303806
0.295037
0.287430
0.280922
0.275693
0.271425
0.268336
0.266826
0.265383
0.263760
0.263259
0.263006
0.262679
0.262178
0.261768
0.261539
0.261236
0.260886
0.322675
0.318700
0.310101
0.302192
0.293768
0.285226
0.276484
0.268798
0.262326
0.257350
0.253488
0.250802
0.249270
0.248327
0.247760
0.247888
0.248084
0.247925
0.247409
0.247015
0.246959
0.246566
0.245897
0.311614
0.306251
0.290112
0.281239
0.272857
0.264660
0.256055
0.248439
0.242137
0.237488
0.234069
0.231827
0.230536
0.230027
0.230143
0.230752
0.231337
0.231336
0.230854
0.230612
0.230967
0.230514
0.229362
0.288055
0.283006
0.267545
0.259280
0.251489
0.243832
0.235715
0.228546
0.222683
0.218481
0.215510
0.213667
0.212678
0.212435
0.212798
0.213578
0.214292
0.214359
0.213888
0.213624
0.213961
0.213499
0.212343
0.254107
0.250888
0.243786
0.237472
0.230727
0.223741
0.216450
0.210069
0.204890
0.201213
0.198669
0.197142
0.196360
0.196213
0.196571
0.197242
0.197845
0.197898
0.197449
0.197025
0.196917
0.196499
0.195832
0.234746
0.232151
0.226927
0.221271
0.214923
0.208438
0.201887
0.196259
0.191698
0.188467
0.186241
0.184925
0.184258
0.184120
0.184371
0.184843
0.185266
0.185302
0.184959
0.184549
0.184263
0.183916
0.183553
0.224351
0.222008
0.217585
0.212195
0.206059
0.199857
0.193750
0.188564
0.184371
0.181392
0.179343
0.178135
0.177521
0.177373
0.177546
0.177888
0.178193
0.178221
0.177960
0.177605
0.177286
0.176988
0.176754
0.310759
0.307788
0.302125
0.294785
0.286325
0.278038
0.270251
0.263802
0.258541
0.254629
0.251704
0.249712
0.248228
0.247004
0.245825
0.244790
0.243936
0.243343
0.242959
0.242746
0.242611
0.242503
0.242422
0.315499
0.312522
0.306845
0.299475
0.290969
0.282621
0.274770
0.268270
0.262967
0.258993
0.255989
0.253943
0.252428
0.251171
0.249943
0.248849
0.247931
0.247271
0.246814
0.246533
0.246342
0.246191
0.246084
0.324560
0.321580
0.315883
0.308467
0.299871
0.291399
0.283393
0.276748
0.271311
0.267190
0.264022
0.261863
0.260280
0.258976
0.257694
0.256539
0.255534
0.254752
0.254128
0.253678
0.253336
0.253082
0.252917
0.336413
0.333438
0.327733
0.320269
0.311558
0.302893
0.294618
0.287672
0.281938
0.277569
0.274203
0.271904
0.270239
0.268907
0.267630
0.266484
0.265431
0.264494
0.263603
0.262850
0.262242
0.261808
0.261550
0.350311
0.347340
0.341632
0.334125
0.325285
0.316366
0.307708
0.300326
0.294146
0.289430
0.285821
0.283365
0.281611
0.280267
0.279053
0.277999
0.276957
0.275840
0.274579
0.273405
0.272425
0.271734
0.271336
0.364265
0.361294
0.355575
0.348013
0.339034
0.329851
0.320807
0.312983
0.306355
0.301260
0.297360
0.294697
0.292829
0.291455
0.290294
0.289344
0.288331
0.287041
0.285408
0.283802
0.282461
0.281506
0.280952
0.377756
0.374765
0.368996
0.361340
0.352214
0.342785
0.333391
0.325216
0.318217
0.312760
0.308501
0.305556
0.303498
0.302011
0.300793
0.299850
0.298816
0.297389
0.295495
0.293611
0.292066
0.290930
0.290220
0.389212
0.386165
0.380281
0.372462
0.363142
0.353520
0.343951
0.335626
0.328458
0.322703
0.318014
0.314659
0.312260
0.310524
0.309117
0.308032
0.306890
0.305396
0.303465
0.301568
0.300031
0.298880
0.298132
0.398514
0.395368
0.389299
0.381264
0.371717
0.361980
0.352455
0.344279
0.337262
0.331282
0.325982
0.322027
0.319105
0.316975
0.315245
0.313887
0.312568
0.311082
0.309357
0.307745
0.306555
0.305555
0.304779
0.404770
0.401510
0.395244
0.386991
0.377276
0.367528
0.358233
0.350548
0.344108
0.337995
0.331842
0.327097
0.323579
0.321005
0.318899
0.317220
0.315726
0.314321
0.312956
0.311860
0.311417
0.310666
0.309661
0.408025
0.404647
0.398175
0.389717
0.379868
0.370163
0.361192
0.354175
0.348608
0.342436
0.335263
0.329679
0.325601
0.322654
0.320238
0.318319
0.316726
0.315467
0.314599
0.314312
0.316401
0.315913
0.312943
0.408037
0.404527
0.397838
0.389177
0.379193
0.369443
0.360490
0.353516
0.347973
0.341779
0.334524
0.328820
0.324619
0.321563
0.319050
0.317073
0.315498
0.314382
0.313770
0.313776
0.316124
0.315824
0.312955
0.404779
0.401089
0.394119
0.385232
0.375098
0.365203
0.355956
0.348392
0.342024
0.335834
0.329435
0.324341
0.320492
0.317589
0.315160
0.313304
0.311859
0.310867
0.310262
0.310029
0.310357
0.310152
0.309447
0.398214
0.394315
0.387031
0.377929
0.367695
0.357709
0.348233
0.340215
0.333285
0.327164
0.321472
0.316973
0.313594
0.310963
0.308698
0.307075
0.305837
0.304987
0.304427
0.304135
0.304103
0.303930
0.303626
0.387562
0.383504
0.375912
0.366728
0.356538
0.346591
0.337031
0.328809
0.321668
0.315696
0.310546
0.306607
0.304061
0.301779
0.299443
0.298061
0.297059
0.296349
0.295790
0.295420
0.295190
0.295004
0.294850
0.372882
0.368824
0.361053
0.352106
0.342233
0.332496
0.322950
0.314646
0.307473
0.301697
0.296948
0.293443
0.291312
0.289456
0.287576
0.286622
0.285951
0.285387
0.284788
0.284293
0.283933
0.283682
0.283516
0.356796
0.352553
0.342780
0.334065
0.324621
0.315205
0.305667
0.297268
0.290100
0.284535
0.280159
0.277038
0.274980
0.273631
0.272746
0.272429
0.272232
0.271809
0.271089
0.270382
0.269848
0.269468
0.269216
0.344395
0.339123
0.323481
0.314306
0.305254
0.296202
0.286650
0.278126
0.270971
0.265641
0.261677
0.259027
0.257386
0.256563
0.256359
0.256667
0.256954
0.256657
0.255739
0.254762
0.254053
0.253514
0.253114
0.372650
0.361377
0.309157
0.294570
0.284032
0.275179
0.265665
0.257166
0.250162
0.245146
0.241620
0.239424
0.238204
0.237837
0.238186
0.239018
0.239735
0.239554
0.238474
0.237302
0.236513
0.235853
0.235276
0.347517
0.336728
0.285420
0.271658
0.261797
0.253532
0.244546
0.236538
0.230016
0.225469
0.222387
0.220576
0.219672
0.219569
0.220145
0.221162
0.222025
0.221926
0.220857
0.219666
0.218855
0.218190
0.217613
0.272026
0.267718
0.254126
0.246822
0.239622
0.232252
0.224286
0.217221
0.211507
0.207544
0.204902
0.203394
0.202684
0.202644
0.203157
0.204010
0.204733
0.204676
0.203827
0.202827
0.202076
0.201514
0.201110
0.245542
0.242645
0.235411
0.229436
0.222794
0.215971
0.208886
0.202736
0.197765
0.194307
0.191997
0.190688
0.190070
0.189998
0.190343
0.190924
0.191421
0.191395
0.190827
0.190121
0.189536
0.189111
0.188839
0.232416
0.229993
0.225204
0.219672
0.213329
0.206811
0.200261
0.194653
0.190126
0.186958
0.184833
0.183624
0.183042
0.182935
0.183162
0.183567
0.183915
0.183909
0.183523
0.183014
0.182555
0.182218
0.182016
0.321544
0.318409
0.312443
0.304715
0.295822
0.287095
0.278868
0.272005
0.266385
0.262242
0.259204
0.257149
0.255606
0.254315
0.253054
0.251924
0.250958
0.250235
0.249699
0.249328
0.249055
0.248863
0.248749
0.326412
0.323265
0.317272
0.309502
0.300549
0.291753
0.283449
0.276513
0.270828
0.266629
0.263545
0.261465
0.259906
0.258586
0.257275
0.256081
0.255045
0.254246
0.253625
0.253174
0.252833
0.252593
0.252454
0.335680
0.332522
0.326493
0.318655
0.309597
0.300671
0.292208
0.285113
0.279273
0.274940
0.271735
0.269575
0.267962
0.266599
0.265228
0.263963
0.262828
0.261898
0.261100
0.260467
0.259967
0.259623
0.259423
0.347747
0.344593
0.338540
0.330637
0.321451
0.312355
0.303663
0.296317
0.290218
0.285665
0.282258
0.279943
0.278228
0.276829
0.275445
0.274173
0.272972
0.271893
0.270834
0.269909
0.269153
0.268641
0.268341
0.361869
0.358703
0.352633
0.344678
0.335383
0.326069
0.317075
0.309417
0.302995
0.298115
0.294407
0.291873
0.290046
0.288591
0.287221
0.286016
0.284826
0.283568
0.282166
0.280872
0.279824
0.279060
0.278582
0.376021
0.372851
0.366766
0.358756
0.349355
0.339828
0.330535
0.322575
0.315831
0.310599
0.306539
0.303744
0.301795
0.300266
0.298862
0.297712
0.296539
0.295123
0.293403
0.291778
0.290521
0.289513
0.288783
0.389711
0.386530
0.380413
0.372339
0.362899
0.353174
0.343531
0.335306
0.328274
0.322700
0.318244
0.315153
0.313049
0.311370
0.309790
0.308574
0.307358
0.305829
0.303923
0.302176
0.300965
0.299803
0.298739
0.401364
0.398152
0.391952
0.383750
0.374146
0.364265
0.354471
0.346115
0.338917
0.333042
0.328131
0.324598
0.322122
0.320181
0.318400
0.317037
0.315710
0.314135
0.312221
0.310495
0.309317
0.308164
0.307070
0.410868
0.407577
0.401234
0.392855
0.382990
0.372999
0.363303
0.355055
0.347958
0.341817
0.336274
0.332094
0.329010
0.326669
0.324659
0.323086
0.321619
0.320055
0.318326
0.316797
0.315780
0.314781
0.313849
0.417264
0.413890
0.407404
0.398866
0.388858
0.378852
0.369348
0.361507
0.354901
0.348585
0.342190
0.337211
0.333492
0.330716
0.328398
0.326549
0.324931
0.323458
0.322082
0.321022
0.320648
0.319910
0.318862
0.420563
0.417100
0.410457
0.401763
0.391641
0.381668
0.372438
0.365177
0.359356
0.352950
0.345556
0.339759
0.335482
0.332354
0.329765
0.327699
0.325993
0.324675
0.323796
0.323525
0.325637
0.325172
0.322216
0.420490
0.416920
0.410093
0.401224
0.390973
0.380940
0.371674
0.364381
0.358519
0.352081
0.344632
0.338755
0.334376
0.331174
0.328519
0.326405
0.324715
0.323549
0.322927
0.322943
0.325297
0.325031
0.322192
0.417016
0.413270
0.406176
0.397095
0.386695
0.376480
0.366863
0.358919
0.352199
0.345758
0.339196
0.333984
0.329985
0.326968
0.324454
0.322479
0.320929
0.319877
0.319256
0.319032
0.319375
0.319193
0.318510
0.410061
0.406112
0.398713
0.389421
0.378912
0.368573
0.358675
0.350221
0.342907
0.336544
0.330737
0.326179
0.322641
0.319943
0.317695
0.315979
0.314642
0.313722
0.313136
0.312844
0.312823
0.312667
0.312376
0.398824
0.394726
0.387034
0.377669
0.367197
0.356881
0.346867
0.338173
0.330628
0.324429
0.319186
0.315180
0.312202
0.309896
0.307933
0.306540
0.305465
0.304686
0.304097
0.303714
0.303482
0.303309
0.303168
0.383381
0.379306
0.371460
0.362352
0.352206
0.342114
0.332122
0.323350
0.315781
0.309808
0.305002
0.301465
0.298935
0.297085
0.295585
0.294623
0.293873
0.293242
0.292601
0.292071
0.291681
0.291447
0.291305
0.366371
0.362130
0.352325
0.343491
0.333816
0.324076
0.314133
0.305316
0.297803
0.292066
0.287671
0.284593
0.282476
0.281127
0.280294
0.279902
0.279607
0.279101
0.278311
0.277533
0.276932
0.276558
0.276353
0.352950
0.347714
0.332086
0.322845
0.313610
0.304280
0.294382
0.285504
0.278058
0.272578
0.268592
0.265984
0.264343
0.263512
0.263287
0.263508
0.263697
0.263309
0.262293
0.261187
0.260330
0.259788
0.259492
0.380124
0.368920
0.316830
0.302209
0.291527
0.282438
0.272631
0.263836
0.256588
0.251444
0.247891
0.245721
0.244517
0.244139
0.244438
0.245183
0.245801
0.245529
0.244323
0.242950
0.241895
0.241227
0.240846
0.354219
0.343503
0.292316
0.278517
0.268509
0.260035
0.250790
0.242523
0.235781
0.231130
0.228019
0.226220
0.225316
0.225212
0.225743
0.226683
0.227453
0.227286
0.226110
0.224730
0.223654
0.222994
0.222617
0.278314
0.274035
0.260444
0.253072
0.245710
0.238122
0.229909
0.222608
0.216706
0.212639
0.209963
0.208460
0.207755
0.207705
0.208180
0.208978
0.209641
0.209539
0.208633
0.207539
0.206665
0.206116
0.205819
0.251550
0.248639
0.241357
0.235268
0.228440
0.221388
0.214059
0.207689
0.202546
0.198988
0.196639
0.195328
0.194712
0.194629
0.194944
0.195487
0.195949
0.195902
0.195316
0.194585
0.193968
0.193565
0.193348
0.238292
0.235833
0.230960
0.225285
0.218739
0.211986
0.205194
0.199372
0.194682
0.191416
0.189250
0.188033
0.187450
0.187332
0.187534
0.187910
0.188236
0.188223
0.187841
0.187338
0.186888
0.186579
0.186411
0.331319
0.328000
0.321696
0.313560
0.304215
0.295063
0.286424
0.279196
0.273241
0.268825
0.265554
0.263305
0.261597
0.260190
0.258852
0.257666
0.256639
0.255844
0.255223
0.254767
0.254418
0.254177
0.254041
0.336327
0.332989
0.326645
0.318453
0.309041
0.299815
0.291098
0.283796
0.277773
0.273302
0.269988
0.267713
0.265985
0.264542
0.263145
0.261889
0.260785
0.259912
0.259205
0.258671
0.258258
0.257971
0.257808
0.345824
0.342462
0.336066
0.327793
0.318271
0.308915
0.300045
0.292598
0.286434
0.281835
0.278405
0.276050
0.274263
0.272756
0.271267
0.269913
0.268691
0.267676
0.266798
0.266097
0.265548
0.265161
0.264932
0.358120
0.354750
0.348322
0.339980
0.330350
0.320837
0.311771
0.304130
0.297766
0.292961
0.289324
0.286811
0.284930
0.283342
0.281759
0.280328
0.279000
0.277816
0.276698
0.275758
0.275033
0.274489
0.274126
0.372417
0.369048
0.362617
0.354240
0.344566
0.334888
0.325556
0.317703
0.311110
0.306026
0.302078
0.299354
0.297397
0.295700
0.293953
0.292442
0.291027
0.289656
0.288265
0.287096
0.286293
0.285540
0.284870
0.386716
0.383355
0.376934
0.368546
0.358913
0.349080
0.339438
0.331395
0.324600
0.319218
0.314924
0.312015
0.310098
0.308258
0.306159
0.304460
0.302937
0.301404
0.299823
0.298632
0.298123
0.297176
0.295895
0.400555
0.397203
0.390827
0.382523
0.373424
0.363438
0.352990
0.344669
0.337634
0.331954
0.327316
0.324283
0.322508
0.320465
0.317776
0.315720
0.314024
0.312395
0.310844
0.310045
0.310484
0.309440
0.307131
0.412336
0.408966
0.402541
0.394148
0.384924
0.374788
0.364173
0.355685
0.348444
0.342454
0.337404
0.333968
0.331846
0.329541
0.326655
0.324454
0.322665
0.321008
0.319493
0.318779
0.319303
0.318285
0.315954
0.421907
0.418483
0.411909
0.403261
0.393255
0.382986
0.372884
0.364415
0.357084
0.350786
0.345187
0.341039
0.338069
0.335443
0.332748
0.330634
0.328853
0.327247
0.325793
0.324880
0.324694
0.323830
0.322440
0.428299
0.424822
0.418143
0.409353
0.399095
0.388754
0.378783
0.370416
0.363186
0.356660
0.350472
0.345647
0.341976
0.339026
0.336354
0.334219
0.332432
0.330977
0.329832
0.329176
0.329000
0.328402
0.327500
0.431468
0.427931
0.421141
0.412232
0.401821
0.391451
0.381613
0.373468
0.366537
0.359881
0.353106
0.347733
0.343593
0.340400
0.337654
0.335453
0.333678
0.332416
0.331682
0.331523
0.332061
0.331740
0.330682
0.431082
0.427471
0.420557
0.411530
0.401018
0.390581
0.380680
0.372451
0.365439
0.358739
0.351940
0.346525
0.342313
0.339087
0.336353
0.334168
0.332451
0.331338
0.330833
0.330908
0.331624
0.331478
0.330570
0.426995
0.423270
0.416186
0.407024
0.396415
0.385860
0.375729
0.367103
0.359618
0.352946
0.346686
0.341716
0.337788
0.334748
0.332181
0.330138
0.328547
0.327522
0.327029
0.327001
0.327231
0.327138
0.326781
0.419172
0.415319
0.408053
0.398779
0.388130
0.377518
0.367223
0.358301
0.350512
0.343960
0.338239
0.333780
0.330244
0.327512
0.325221
0.323417
0.322003
0.321059
0.320527
0.320351
0.320360
0.320257
0.320059
0.406783
0.402859
0.395496
0.386248
0.375709
0.365181
0.354869
0.345849
0.338000
0.331658
0.326419
0.322447
0.319369
0.317020
0.315080
0.313587
0.312410
0.311568
0.310990
0.310670
0.310499
0.310358
0.310232
0.390049
0.386211
0.378982
0.370055
0.359882
0.349619
0.339421
0.330446
0.322698
0.316629
0.311820
0.308308
0.305678
0.303761
0.302248
0.301144
0.300261
0.299546
0.298919
0.298453
0.298136
0.297936
0.297814
0.369366
0.365674
0.358365
0.349983
0.340411
0.330563
0.320552
0.311678
0.304108
0.298346
0.293970
0.290923
0.288764
0.287321
0.286334
0.285716
0.285220
0.284640
0.283917
0.283260
0.282770
0.282470
0.282313
0.347673
0.343948
0.335810
0.327888
0.318996
0.309640
0.299833
0.291074
0.283708
0.278271
0.274317
0.271722
0.270027
0.269060
0.268596
0.268505
0.268427
0.267982
0.267119
0.266226
0.265540
0.265121
0.264910
0.332278
0.327467
0.312641
0.304107
0.295479
0.286614
0.277112
0.268598
0.261554
0.256506
0.252992
0.250822
0.249549
0.248998
0.248993
0.249357
0.249656
0.249342
0.248373
0.247296
0.246461
0.245954
0.245697
0.306454
0.301942
0.287770
0.279832
0.271809
0.263541
0.254627
0.246678
0.240175
0.235620
0.232541
0.230733
0.229766
0.229479
0.229708
0.230275
0.230745
0.230547
0.229635
0.228578
0.227749
0.227251
0.226999
0.272327
0.269322
0.262624
0.256281
0.249135
0.241513
0.233464
0.226376
0.220630
0.216630
0.213972
0.212454
0.211688
0.211501
0.211743
0.212254
0.212688
0.212583
0.211904
0.211089
0.210434
0.210030
0.209828
0.252616
0.250027
0.244800
0.238865
0.231993
0.224837
0.217546
0.211257
0.206175
0.202640
0.200290
0.198961
0.198297
0.198121
0.198281
0.198639
0.198958
0.198924
0.198504
0.197975
0.197528
0.197240
0.197091
0.242004
0.239569
0.234935
0.229140
0.222407
0.215510
0.208671
0.202849
0.198159
0.194886
0.192706
0.191471
0.190850
0.190665
0.190761
0.191016
0.191255
0.191259
0.191001
0.190651
0.190335
0.190118
0.190003
0.339394
0.335899
0.329281
0.320761
0.311018
0.301495
0.292522
0.284998
0.278763
0.274072
0.270521
0.268006
0.266075
0.264514
0.263085
0.261847
0.260778
0.259945
0.259284
0.258794
0.258417
0.258155
0.258007
0.344541
0.341018
0.334348
0.325761
0.315943
0.306345
0.297299
0.289711
0.283417
0.278670
0.275065
0.272512
0.270547
0.268937
0.267434
0.266115
0.264964
0.264051
0.263311
0.262751
0.262322
0.262019
0.261843
0.354255
0.350700
0.343962
0.335282
0.325353
0.315630
0.306447
0.298743
0.292333
0.287464
0.283731
0.281082
0.279049
0.277344
0.275699
0.274242
0.272946
0.271884
0.270987
0.270294
0.269773
0.269382
0.269121
0.366768
0.363199
0.356426
0.347678
0.337666
0.327808
0.318457
0.310620
0.304072
0.299019
0.295073
0.292275
0.290179
0.288342
0.286470
0.284824
0.283355
0.282105
0.281008
0.280171
0.279623
0.279098
0.278616
0.381238
0.377678
0.370922
0.362178
0.352259
0.342281
0.332635
0.324680
0.318007
0.312728
0.308486
0.305565
0.303561
0.301543
0.299178
0.297192
0.295495
0.294040
0.292784
0.292012
0.291877
0.291189
0.290043
0.395671
0.392135
0.385434
0.376792
0.367331
0.357255
0.347029
0.338960
0.332222
0.326726
0.322214
0.319391
0.317905
0.315658
0.312270
0.309598
0.307563
0.305942
0.304771
0.304720
0.306175
0.305370
0.302589
0.409617
0.406124
0.399616
0.391481
0.384277
0.374084
0.361454
0.352852
0.345896
0.340180
0.335486
0.333023
0.332441
0.329933
0.325053
0.321387
0.318917
0.317242
0.316580
0.318231
0.322975
0.322176
0.316460
0.421451
0.417957
0.411432
0.403252
0.395967
0.385626
0.372787
0.363965
0.356758
0.350735
0.345683
0.342872
0.341972
0.339221
0.334161
0.330358
0.327810
0.326136
0.325566
0.327387
0.332281
0.331535
0.325800
0.430991
0.427449
0.420691
0.411893
0.402148
0.391639
0.380855
0.372199
0.364758
0.358357
0.352739
0.348871
0.346454
0.343487
0.339535
0.336467
0.334214
0.332611
0.331747
0.332245
0.334272
0.333635
0.330706
0.437264
0.433692
0.426843
0.417844
0.407451
0.396805
0.386350
0.377553
0.369871
0.363172
0.357115
0.352485
0.349010
0.345861
0.342626
0.340049
0.338048
0.336669
0.335974
0.336184
0.337114
0.336731
0.335273
0.440180
0.436579
0.429660
0.420556
0.409898
0.399166
0.388792
0.379927
0.372174
0.365308
0.358945
0.353910
0.349923
0.346660
0.343702
0.341331
0.339500
0.338383
0.338083
0.338647
0.339797
0.339692
0.338560
0.439359
0.435725
0.428749
0.419587
0.408847
0.398052
0.387607
0.378616
0.370741
0.363830
0.357480
0.352426
0.348365
0.345129
0.342314
0.340061
0.338344
0.337378
0.337254
0.337946
0.339117
0.339160
0.338268
0.434571
0.430890
0.423846
0.414643
0.403872
0.393031
0.382476
0.373292
0.365221
0.358372
0.352342
0.347581
0.343737
0.340686
0.338064
0.335961
0.334348
0.333404
0.333160
0.333547
0.334176
0.334212
0.333772
0.425803
0.422078
0.414985
0.405787
0.395064
0.384256
0.373669
0.364394
0.356262
0.349580
0.343942
0.339581
0.336079
0.333318
0.330955
0.329058
0.327571
0.326627
0.326207
0.326243
0.326464
0.326431
0.326193
0.412349
0.408629
0.401569
0.392498
0.381962
0.371318
0.360833
0.351619
0.343593
0.337176
0.331966
0.328043
0.324959
0.322558
0.320525
0.318896
0.317597
0.316700
0.316159
0.315944
0.315885
0.315786
0.315648
0.394668
0.391061
0.384210
0.375479
0.365327
0.355003
0.344746
0.335718
0.327920
0.321834
0.317048
0.313565
0.310908
0.308905
0.307251
0.305954
0.304904
0.304116
0.303531
0.303171
0.302962
0.302816
0.302709
0.372736
0.369313
0.362661
0.354459
0.344882
0.335016
0.325079
0.316313
0.308827
0.303114
0.298768
0.295728
0.293518
0.291943
0.290733
0.289840
0.289120
0.288484
0.287883
0.287425
0.287115
0.286922
0.286809
0.348760
0.345497
0.338923
0.331292
0.322376
0.313043
0.303466
0.295003
0.287867
0.282548
0.278627
0.276010
0.274223
0.273066
0.272295
0.271831
0.271462
0.270993
0.270379
0.269830
0.269438
0.269197
0.269062
0.325403
0.321987
0.313629
0.306229
0.297806
0.289031
0.279903
0.271844
0.265154
0.260276
0.256790
0.254573
0.253175
0.252390
0.252014
0.251928
0.251882
0.251573
0.250970
0.250369
0.249931
0.249659
0.249500
0.299549
0.296339
0.288391
0.281473
0.273603
0.265415
0.256892
0.249423
0.243291
0.238907
0.235850
0.233987
0.232892
0.232371
0.232236
0.232364
0.232501
0.232329
0.231811
0.231258
0.230845
0.230588
0.230438
0.272666
0.269971
0.264509
0.258254
0.250971
0.243352
0.235579
0.228845
0.223369
0.219496
0.216852
0.215284
0.214412
0.214041
0.214000
0.214173
0.214359
0.214290
0.213938
0.213534
0.213220
0.213022
0.212908
0.254590
0.252066
0.247130
0.241097
0.234063
0.226861
0.219706
0.213612
0.208681
0.205214
0.202865
0.201496
0.200753
0.200450
0.200422
0.200564
0.200730
0.200733
0.200543
0.200303
0.200101
0.199965
0.199885
0.244580
0.242135
0.237485
0.231551
0.224653
0.217682
0.210890
0.205163
0.200550
0.197308
0.195121
0.193850
0.193169
0.192893
0.192860
0.192971
0.193115
0.193156
0.193065
0.192925
0.192793
0.192694
0.192635
0.346002
0.342365
0.335487
0.326660
0.316594
0.306791
0.297572
0.289846
0.283398
0.278459
0.274602
0.271789
0.269594
0.267840
0.266271
0.264945
0.263813
0.262939
0.262253
0.261750
0.261368
0.261100
0.260946
0.351273
0.347602
0.340662
0.331758
0.321615
0.311741
0.302462
0.294693
0.288204
0.283208
0.279281
0.276409
0.274166
0.272345
0.270680
0.269257
0.268035
0.267080
0.266323
0.265763
0.265346
0.265043
0.264853
0.361203
0.357491
0.350470
0.341462
0.331225
0.321235
0.311826
0.303976
0.297404
0.292294
0.288217
0.285231
0.282914
0.280967
0.279093
0.277482
0.276085
0.274979
0.274084
0.273432
0.272991
0.272612
0.272300
0.373950
0.370220
0.363160
0.354092
0.343852
0.333745
0.324127
0.316187
0.309528
0.304255
0.299960
0.296846
0.294524
0.292399
0.290140
0.288219
0.286581
0.285279
0.284240
0.283584
0.283354
0.282865
0.282158
0.388663
0.384944
0.377948
0.368996
0.359392
0.349191
0.338815
0.330748
0.324026
0.318567
0.314009
0.310928
0.308979
0.306609
0.303431
0.300865
0.298851
0.297338
0.296325
0.296211
0.297271
0.296666
0.294595
0.403292
0.399616
0.392798
0.384346
0.376895
0.366622
0.354086
0.345674
0.338938
0.333338
0.328638
0.326106
0.325417
0.322746
0.317634
0.313740
0.311119
0.309468
0.308992
0.310875
0.315842
0.315211
0.309596
0.417397
0.413858
0.407786
0.401562
0.403753
0.393416
0.371153
0.360660
0.353342
0.347565
0.342905
0.341453
0.342808
0.339832
0.331960
0.326197
0.322798
0.321201
0.322075
0.327971
0.340471
0.340000
0.327914
0.429251
0.425727
0.419666
0.413439
0.415552
0.405068
0.382584
0.371817
0.364210
0.358134
0.353162
0.351406
0.352455
0.349261
0.341248
0.335361
0.331892
0.330316
0.331324
0.337439
0.350085
0.349686
0.337633
0.438664
0.435025
0.428225
0.419706
0.412053
0.401343
0.388135
0.379000
0.371445
0.364966
0.359322
0.355910
0.354394
0.351076
0.345462
0.341192
0.338378
0.336810
0.336784
0.339434
0.345160
0.344757
0.338963
0.444723
0.441060
0.434085
0.424998
0.415001
0.404112
0.392782
0.383644
0.375695
0.368859
0.362793
0.358315
0.355113
0.351737
0.347761
0.344634
0.342361
0.341038
0.340839
0.342127
0.344730
0.344530
0.341946
0.447298
0.443629
0.436582
0.427310
0.416522
0.405514
0.394682
0.385390
0.377190
0.370166
0.363929
0.359035
0.355144
0.351764
0.348507
0.345899
0.343959
0.342943
0.343063
0.344458
0.346761
0.346829
0.345022
0.446007
0.442345
0.435297
0.426005
0.415083
0.404022
0.393186
0.383743
0.375390
0.368330
0.362146
0.357246
0.353249
0.349960
0.347002
0.344622
0.342846
0.341976
0.342203
0.343571
0.345642
0.345833
0.344441
0.440561
0.436903
0.429872
0.420614
0.409704
0.398647
0.387793
0.378264
0.369850
0.362880
0.356942
0.352282
0.348476
0.345385
0.342661
0.340451
0.338765
0.337853
0.337804
0.338570
0.339673
0.339799
0.339128
0.430986
0.427348
0.420371
0.411213
0.400422
0.389467
0.378674
0.369174
0.360832
0.354069
0.348471
0.344170
0.340686
0.337879
0.335409
0.333384
0.331789
0.330810
0.330459
0.330665
0.331088
0.331098
0.330774
0.416625
0.413052
0.406214
0.397265
0.386732
0.376010
0.365413
0.356083
0.347956
0.341503
0.336315
0.332428
0.329342
0.326879
0.324717
0.322927
0.321482
0.320513
0.319984
0.319846
0.319882
0.319811
0.319646
0.398169
0.394733
0.388158
0.379577
0.369458
0.359112
0.348829
0.339787
0.331980
0.325899
0.321126
0.317653
0.314963
0.312870
0.311051
0.309554
0.308330
0.307473
0.306924
0.306662
0.306554
0.306463
0.306360
0.375321
0.372078
0.365867
0.357816
0.348294
0.338449
0.328584
0.319922
0.312533
0.306861
0.302503
0.299428
0.297140
0.295425
0.293992
0.292848
0.291929
0.291257
0.290791
0.290541
0.290435
0.290352
0.290268
0.350219
0.347186
0.341352
0.333899
0.325051
0.315782
0.306378
0.298147
0.291222
0.285979
0.282004
0.279293
0.277366
0.276013
0.274959
0.274182
0.273583
0.273127
0.272781
0.272604
0.272561
0.272502
0.272407
0.323532
0.320646
0.314891
0.307960
0.299770
0.291110
0.282247
0.274531
0.268172
0.263394
0.259789
0.257417
0.255826
0.254804
0.254099
0.253653
0.253352
0.253104
0.252892
0.252809
0.252860
0.252829
0.252704
0.297460
0.294742
0.289311
0.282805
0.275136
0.267058
0.258812
0.251697
0.245901
0.241620
0.238438
0.236412
0.235117
0.234366
0.233915
0.233698
0.233596
0.233506
0.233403
0.233385
0.233473
0.233468
0.233356
0.273329
0.270774
0.265880
0.259677
0.252386
0.244816
0.237243
0.230774
0.225530
0.221732
0.219014
0.217323
0.216295
0.215739
0.215453
0.215363
0.215373
0.215381
0.215364
0.215386
0.215459
0.215468
0.215409
0.255884
0.253404
0.248673
0.242606
0.235521
0.228321
0.221279
0.215343
0.210547
0.207120
0.204721
0.203266
0.202411
0.201978
0.201781
0.201752
0.201811
0.201875
0.201922
0.201977
0.202044
0.202061
0.202035
0.246253
0.243807
0.239161
0.233156
0.226177
0.219178
0.212437
0.206798
0.202259
0.199035
0.196809
0.195475
0.194710
0.194337
0.194185
0.194182
0.194260
0.194352
0.194433
0.194505
0.194568
0.194588
0.194577
0.350810
0.347092
0.340065
0.331057
0.320806
0.310854
0.301537
0.293747
0.287206
0.282071
0.277917
0.274793
0.272328
0.270348
0.268587
0.267119
0.265889
0.264955
0.264239
0.263727
0.263342
0.263073
0.262916
0.356184
0.352427
0.345329
0.336236
0.325908
0.315898
0.306547
0.298751
0.292200
0.287013
0.282764
0.279556
0.277029
0.274961
0.273069
0.271483
0.270152
0.269137
0.268351
0.267785
0.267370
0.267070
0.266880
0.366314
0.362506
0.355310
0.346095
0.335664
0.325553
0.316108
0.308282
0.301691
0.296395
0.291965
0.288608
0.285987
0.283761
0.281610
0.279798
0.278273
0.277103
0.276185
0.275533
0.275099
0.274731
0.274422
0.379333
0.375497
0.368235
0.358929
0.348472
0.338250
0.328619
0.320737
0.314086
0.308635
0.303952
0.300423
0.297751
0.295326
0.292768
0.290625
0.288840
0.287479
0.286424
0.285775
0.285554
0.285089
0.284390
0.394384
0.390531
0.383295
0.374073
0.364233
0.353902
0.343525
0.335550
0.328888
0.323239
0.318233
0.314675
0.312320
0.309615
0.306142
0.303357
0.301196
0.299616
0.298593
0.298501
0.299587
0.299003
0.296941
0.409316
0.405485
0.398397
0.389646
0.381948
0.371543
0.359024
0.350770
0.344198
0.338405
0.333145
0.330047
0.328883
0.325847
0.320441
0.316320
0.313543
0.311820
0.311341
0.313259
0.318260
0.317654
0.312052
0.423616
0.419915
0.413560
0.407031
0.408961
0.398500
0.376302
0.366063
0.359086
0.353120
0.347722
0.345594
0.346408
0.343049
0.334885
0.328886
0.325318
0.323643
0.324516
0.330446
0.342964
0.342519
0.330462
0.435494
0.431820
0.425485
0.418958
0.420805
0.410194
0.387760
0.377221
0.369934
0.363684
0.358012
0.355619
0.356156
0.352607
0.344313
0.338192
0.334541
0.332884
0.333877
0.340010
0.352654
0.352277
0.340250
0.444776
0.440998
0.433951
0.425152
0.417252
0.406384
0.393134
0.384076
0.376627
0.369986
0.363900
0.360058
0.358176
0.354563
0.348689
0.344195
0.341207
0.339537
0.339466
0.342105
0.347820
0.347415
0.341623
0.450564
0.446787
0.439609
0.430281
0.420052
0.408984
0.397541
0.388345
0.380341
0.373366
0.367071
0.362362
0.358941
0.355346
0.351137
0.347797
0.345351
0.343908
0.343629
0.344867
0.347427
0.347203
0.344609
0.452763
0.449015
0.441818
0.432355
0.421363
0.410171
0.399175
0.389731
0.381373
0.374240
0.367934
0.362970
0.358984
0.355456
0.351991
0.349174
0.347055
0.345903
0.345914
0.347222
0.349438
0.349466
0.347656
0.451021
0.447321
0.440179
0.430750
0.419657
0.408430
0.397420
0.387796
0.379261
0.372123
0.365946
0.361058
0.357031
0.353645
0.350504
0.347923
0.345960
0.344951
0.345053
0.346313
0.348276
0.348422
0.347024
0.445055
0.441392
0.434329
0.424996
0.413964
0.402767
0.391760
0.382078
0.373527
0.366498
0.360575
0.355947
0.352143
0.348975
0.346090
0.343692
0.341828
0.340768
0.340593
0.341253
0.342267
0.342341
0.341648
0.434888
0.431286
0.424346
0.415179
0.404321
0.393261
0.382348
0.372736
0.364303
0.357504
0.351925
0.347661
0.344189
0.341316
0.338694
0.336486
0.334714
0.333593
0.333130
0.333250
0.333607
0.333574
0.333227
0.419906
0.416409
0.409677
0.400786
0.390241
0.379459
0.368779
0.359378
0.351202
0.344733
0.339561
0.335705
0.332624
0.330092
0.327776
0.325796
0.324176
0.323087
0.322488
0.322314
0.322330
0.322245
0.322064
0.400898
0.397571
0.391153
0.382688
0.372611
0.362254
0.351924
0.342849
0.335029
0.328946
0.324156
0.320671
0.317944
0.315766
0.313779
0.312084
0.310690
0.309763
0.309225
0.309023
0.308981
0.308928
0.308819
0.377554
0.374434
0.368443
0.360579
0.351187
0.341374
0.331486
0.322835
0.315500
0.309808
0.305339
0.302160
0.299764
0.297912
0.296287
0.294939
0.293874
0.293195
0.292865
0.292839
0.292963
0.292982
0.292880
0.351929
0.349048
0.343539
0.336379
0.327778
0.318593
0.309172
0.301000
0.294226
0.288938
0.284693
0.281740
0.279607
0.278059
0.276781
0.275789
0.275063
0.274677
0.274624
0.274886
0.275302
0.275421
0.275257
0.324447
0.321783
0.316653
0.310153
0.302351
0.293825
0.284938
0.277344
0.271312
0.266469
0.262354
0.259586
0.257692
0.256430
0.255482
0.254811
0.254397
0.254287
0.254511
0.255075
0.255840
0.256049
0.255745
0.298110
0.295606
0.290767
0.284668
0.277368
0.269431
0.261165
0.254175
0.248698
0.244360
0.240668
0.238237
0.236626
0.235649
0.234972
0.234548
0.234343
0.234418
0.234769
0.235406
0.236204
0.236454
0.236169
0.274261
0.271817
0.267171
0.261199
0.254124
0.246638
0.239064
0.232672
0.227583
0.223737
0.220731
0.218767
0.217511
0.216773
0.216312
0.216068
0.216010
0.216145
0.216472
0.216968
0.217523
0.217730
0.217616
0.256901
0.254471
0.249850
0.243883
0.236890
0.229723
0.222686
0.216798
0.212073
0.208610
0.206051
0.204426
0.203419
0.202857
0.202540
0.202408
0.202428
0.202581
0.202858
0.203216
0.203577
0.203734
0.203710
0.247330
0.244905
0.240296
0.234322
0.227367
0.220372
0.213633
0.208022
0.203512
0.200257
0.197931
0.196482
0.195608
0.195140
0.194900
0.194826
0.194881
0.195039
0.195280
0.195560
0.195817
0.195941
0.195951
0.354257
0.350513
0.343436
0.334363
0.324052
0.314083
0.304817
0.297119
0.290617
0.285345
0.280881
0.277435
0.274699
0.272464
0.270430
0.268760
0.267391
0.266379
0.265622
0.265094
0.264704
0.264432
0.264275
0.359719
0.355931
0.348775
0.339613
0.329226
0.319219
0.309968
0.302329
0.295874
0.290557
0.285965
0.282414
0.279624
0.277272
0.275038
0.273202
0.271712
0.270610
0.269780
0.269194
0.268765
0.268462
0.268280
0.370063
0.366208
0.358925
0.349616
0.339097
0.329007
0.319737
0.312148
0.305733
0.300312
0.295486
0.291756
0.288874
0.286325
0.283749
0.281632
0.279928
0.278662
0.277685
0.276987
0.276488
0.276114
0.275855
0.383430
0.379509
0.372103
0.362639
0.351981
0.341761
0.332396
0.324795
0.318365
0.312763
0.307594
0.303572
0.300502
0.297730
0.294856
0.292494
0.290580
0.289119
0.287961
0.287148
0.286648
0.286159
0.285688
0.398914
0.394935
0.387434
0.377863
0.367222
0.356861
0.347259
0.339679
0.333331
0.327482
0.321753
0.317349
0.314117
0.311078
0.307765
0.305093
0.302946
0.301282
0.299992
0.299281
0.299230
0.298596
0.297467
0.414258
0.410245
0.402704
0.393143
0.382907
0.372453
0.362391
0.355002
0.349083
0.343005
0.336476
0.331777
0.328790
0.325422
0.321105
0.317745
0.315236
0.313399
0.312219
0.312271
0.313842
0.313105
0.310346
0.428823
0.424824
0.417429
0.408339
0.400356
0.389830
0.377553
0.370124
0.364887
0.358596
0.350985
0.346124
0.343773
0.340059
0.334243
0.329865
0.326887
0.324979
0.324312
0.326080
0.330936
0.330207
0.324522
0.440764
0.436781
0.429395
0.420280
0.412219
0.401520
0.388975
0.381248
0.375698
0.369129
0.361276
0.356198
0.353634
0.349746
0.343785
0.339275
0.336202
0.334266
0.333650
0.335541
0.340503
0.339800
0.334084
0.449885
0.445911
0.438387
0.428732
0.418220
0.407249
0.396421
0.388175
0.381338
0.374442
0.367194
0.361879
0.358300
0.354426
0.349663
0.345925
0.343151
0.341242
0.340239
0.340701
0.342703
0.342052
0.339118
0.455340
0.451422
0.443948
0.434221
0.423116
0.411928
0.401138
0.392189
0.384394
0.377272
0.370462
0.365127
0.360993
0.357190
0.353235
0.350017
0.347491
0.345752
0.344811
0.344859
0.345641
0.345178
0.343707
0.457122
0.453276
0.445900
0.436227
0.424949
0.413646
0.402731
0.393344
0.385038
0.377834
0.371344
0.366182
0.361974
0.358276
0.354672
0.351667
0.349295
0.347765
0.347114
0.347393
0.348184
0.347945
0.346894
0.454958
0.451188
0.443931
0.434369
0.423123
0.411794
0.400765
0.391153
0.382639
0.375469
0.369240
0.364325
0.360265
0.356740
0.353351
0.350488
0.348223
0.346814
0.346289
0.346641
0.347403
0.347282
0.346457
0.448534
0.444839
0.437716
0.428302
0.417173
0.405890
0.394831
0.385134
0.376585
0.369548
0.363626
0.359030
0.355245
0.351977
0.348858
0.346187
0.344038
0.342647
0.342010
0.342074
0.342416
0.342285
0.341791
0.437932
0.434329
0.427380
0.418183
0.407267
0.396135
0.385155
0.375510
0.367067
0.360269
0.354712
0.350503
0.347068
0.344120
0.341295
0.338845
0.336828
0.335458
0.334693
0.334473
0.334485
0.334317
0.334015
0.422524
0.419058
0.412379
0.403528
0.392989
0.382154
0.371397
0.361946
0.353760
0.347285
0.342121
0.338311
0.335261
0.332659
0.330156
0.327959
0.326139
0.324880
0.324127
0.323815
0.323714
0.323564
0.323369
0.403166
0.399901
0.393616
0.385302
0.375344
0.364967
0.354534
0.345394
0.337580
0.331452
0.326580
0.323065
0.320320
0.318042
0.315872
0.313984
0.312442
0.311426
0.310879
0.310735
0.310783
0.310732
0.310573
0.379479
0.376484
0.370773
0.363254
0.354189
0.344424
0.334372
0.325635
0.318383
0.312580
0.307770
0.304367
0.301813
0.299810
0.298001
0.296486
0.295327
0.294675
0.294537
0.294834
0.295349
0.295465
0.295221
0.353546
0.350870
0.345836
0.339314
0.331360
0.322307
0.312606
0.304351
0.297908
0.292410
0.287335
0.283835
0.281353
0.279578
0.278107
0.276974
0.276213
0.275979
0.276356
0.277324
0.278619
0.278933
0.278382
0.325659
0.323278
0.318885
0.313332
0.306583
0.298275
0.288968
0.281436
0.276617
0.271474
0.265418
0.261647
0.259172
0.257604
0.256450
0.255662
0.255266
0.255416
0.256319
0.258042
0.260393
0.260874
0.259715
0.299092
0.296853
0.292738
0.287583
0.281352
0.273625
0.264928
0.257991
0.253724
0.249075
0.243448
0.240014
0.237825
0.236537
0.235671
0.235154
0.234994
0.235333
0.236368
0.238167
0.240566
0.241081
0.239935
0.275153
0.272890
0.268685
0.263336
0.256918
0.249568
0.241710
0.235234
0.230464
0.226397
0.222550
0.220007
0.218371
0.217414
0.216814
0.216500
0.216474
0.216805
0.217596
0.218814
0.220262
0.220674
0.220183
0.257684
0.255355
0.250976
0.245335
0.238678
0.231581
0.224398
0.218438
0.213793
0.210192
0.207228
0.205285
0.204042
0.203337
0.202924
0.202746
0.202785
0.203064
0.203620
0.204371
0.205179
0.205470
0.205322
0.248070
0.245701
0.241214
0.235406
0.228613
0.221648
0.214834
0.209175
0.204661
0.201311
0.198775
0.197133
0.196105
0.195536
0.195227
0.195119
0.195187
0.195428
0.195845
0.196356
0.196853
0.197070
0.197050
0.356552
0.352814
0.345740
0.336669
0.326371
0.316463
0.307339
0.299838
0.293474
0.288117
0.283367
0.279641
0.276720
0.274245
0.271891
0.269982
0.268470
0.267380
0.266582
0.266036
0.265638
0.265359
0.265194
0.362093
0.358305
0.351146
0.341982
0.331614
0.321696
0.312646
0.305291
0.299057
0.293671
0.288764
0.284949
0.282047
0.279421
0.276718
0.274537
0.272859
0.271666
0.270791
0.270185
0.269744
0.269432
0.269245
0.372642
0.368769
0.361457
0.352122
0.341611
0.331632
0.322636
0.315441
0.309356
0.303885
0.298695
0.294726
0.291839
0.288978
0.285731
0.283131
0.281185
0.279811
0.278778
0.278043
0.277507
0.277119
0.276871
0.386375
0.382400
0.374905
0.365353
0.354641
0.344515
0.335456
0.328307
0.322292
0.316612
0.310937
0.306537
0.303335
0.300235
0.296783
0.294019
0.291913
0.290357
0.289118
0.288194
0.287531
0.287015
0.286648
0.402351
0.398268
0.390581
0.380805
0.369917
0.359606
0.350428
0.343414
0.337718
0.331714
0.325033
0.319779
0.315911
0.312549
0.309149
0.306448
0.304288
0.302571
0.301113
0.300027
0.299338
0.298650
0.297996
0.418189
0.414015
0.406172
0.396221
0.385277
0.374859
0.365712
0.359375
0.354946
0.348610
0.340010
0.333492
0.328990
0.325285
0.321646
0.318821
0.316545
0.314672
0.313077
0.312039
0.311699
0.310849
0.309596
0.433099
0.428879
0.420990
0.411048
0.400624
0.390190
0.380808
0.375686
0.373767
0.367141
0.355421
0.347218
0.342153
0.338040
0.333811
0.330615
0.328126
0.326134
0.324583
0.323963
0.324585
0.323642
0.321364
0.445098
0.440887
0.432994
0.423007
0.412471
0.401843
0.392185
0.386748
0.384493
0.377596
0.365674
0.357289
0.352048
0.347784
0.343424
0.340101
0.337502
0.335434
0.333849
0.333238
0.333876
0.332912
0.330594
0.453988
0.449835
0.441977
0.431889
0.420603
0.409601
0.399617
0.392333
0.386924
0.379793
0.370576
0.363545
0.358528
0.354397
0.350399
0.347225
0.344639
0.342551
0.340868
0.339876
0.339622
0.338719
0.337327
0.459050
0.454999
0.447291
0.437301
0.425866
0.414610
0.404075
0.395493
0.388206
0.380967
0.373400
0.367392
0.362698
0.358715
0.354889
0.351727
0.349122
0.347091
0.345530
0.344572
0.344082
0.343336
0.342451
0.460387
0.456453
0.448928
0.439097
0.427669
0.416303
0.405447
0.396212
0.388099
0.380865
0.374141
0.368809
0.364485
0.360655
0.356861
0.353633
0.351006
0.349071
0.347730
0.347026
0.346704
0.346140
0.345444
0.457810
0.453983
0.446633
0.436974
0.425641
0.414258
0.403240
0.393710
0.385303
0.378147
0.371872
0.366982
0.362974
0.359350
0.355684
0.352511
0.349936
0.348098
0.346901
0.346342
0.346123
0.345682
0.345111
0.451013
0.447285
0.440109
0.430634
0.419444
0.408108
0.397030
0.387371
0.378881
0.371872
0.365968
0.361449
0.357753
0.354420
0.351061
0.348110
0.345683
0.343939
0.342786
0.342198
0.341896
0.341513
0.341102
0.440094
0.436480
0.429514
0.420291
0.409338
0.398153
0.387125
0.377472
0.369054
0.362278
0.356757
0.352637
0.349292
0.346304
0.343295
0.340619
0.338383
0.336760
0.335659
0.335049
0.334700
0.334367
0.334067
0.424421
0.420972
0.414330
0.405525
0.395010
0.384132
0.373289
0.363787
0.355604
0.349127
0.343966
0.340221
0.337241
0.334603
0.331946
0.329564
0.327583
0.326167
0.325241
0.324765
0.324536
0.324301
0.324065
0.404863
0.401660
0.395517
0.387402
0.377619
0.367232
0.356646
0.347407
0.339620
0.333427
0.328394
0.324821
0.322067
0.319723
0.317411
0.315373
0.313729
0.312656
0.312109
0.312047
0.312230
0.312174
0.311899
0.381019
0.378174
0.372804
0.365794
0.357232
0.347535
0.337189
0.328326
0.321318
0.315333
0.309860
0.306068
0.303313
0.301175
0.299226
0.297601
0.296408
0.295831
0.295943
0.296719
0.297869
0.298078
0.297467
0.354963
0.352559
0.348165
0.342646
0.335773
0.326908
0.316663
0.308407
0.303022
0.297172
0.290214
0.285655
0.282656
0.280634
0.279017
0.277815
0.277098
0.277103
0.278092
0.280234
0.283192
0.283717
0.282116
0.326927
0.324933
0.321488
0.317494
0.312655
0.304680
0.294482
0.287514
0.285938
0.280293
0.269773
0.263792
0.260352
0.258403
0.257086
0.256261
0.255978
0.256530
0.258477
0.262356
0.268060
0.268861
0.265345
0.300162
0.298306
0.295140
0.291562
0.287270
0.279876
0.270254
0.263839
0.262802
0.257644
0.247553
0.241925
0.238768
0.237101
0.236087
0.235552
0.235521
0.236266
0.238342
0.242290
0.248068
0.248898
0.245366
0.275981
0.273984
0.270418
0.266100
0.260813
0.253661
0.245218
0.238681
0.234905
0.230470
0.224764
0.221149
0.218960
0.217755
0.217055
0.216732
0.216797
0.217395
0.218807
0.221189
0.224302
0.224927
0.223386
0.258307
0.256126
0.252093
0.246991
0.240894
0.233894
0.226408
0.220303
0.215865
0.212041
0.208357
0.205922
0.204379
0.203525
0.203050
0.202866
0.202959
0.203388
0.204260
0.205536
0.207019
0.207430
0.206925
0.248583
0.246297
0.241997
0.236471
0.229955
0.223036
0.216065
0.210293
0.205775
0.202280
0.199423
0.197518
0.196311
0.195645
0.195293
0.195180
0.195281
0.195610
0.196198
0.196965
0.197750
0.198036
0.197903
0.358191
0.354458
0.347388
0.338316
0.328022
0.318152
0.309130
0.301778
0.295525
0.290102
0.285137
0.281250
0.278277
0.275653
0.273021
0.270926
0.269321
0.268187
0.267361
0.266795
0.266385
0.266085
0.265896
0.363809
0.360021
0.352857
0.343685
0.333322
0.323462
0.314561
0.307428
0.301381
0.295951
0.290816
0.286900
0.284077
0.281279
0.278109
0.275605
0.273779
0.272527
0.271623
0.271004
0.270562
0.270229
0.270007
0.374562
0.370673
0.363325
0.353954
0.343429
0.333521
0.324734
0.317862
0.312087
0.306595
0.301139
0.297153
0.294537
0.291476
0.287492
0.284378
0.282205
0.280755
0.279692
0.278950
0.278421
0.278012
0.277721
0.388660
0.384633
0.377038
0.367384
0.356600
0.346525
0.337707
0.330966
0.325416
0.319692
0.313541
0.308972
0.305934
0.302623
0.298492
0.295269
0.292974
0.291362
0.290088
0.289128
0.288416
0.287875
0.287501
0.405175
0.400978
0.393080
0.383093
0.371999
0.361705
0.352881
0.346537
0.341864
0.335740
0.327823
0.321808
0.317598
0.314006
0.310343
0.307508
0.305328
0.303602
0.302074
0.300833
0.299886
0.299155
0.298652
0.421573
0.417215
0.409033
0.398737
0.387398
0.377016
0.368607
0.363820
0.362133
0.355605
0.343832
0.335317
0.329714
0.325714
0.322275
0.319677
0.317553
0.315704
0.313942
0.312469
0.311386
0.310462
0.309738
0.436925
0.432458
0.424067
0.413579
0.402190
0.391910
0.384399
0.382690
0.387001
0.380162
0.361631
0.349334
0.342093
0.337541
0.333946
0.331305
0.329113
0.327136
0.325215
0.323662
0.322659
0.321592
0.320533
0.448961
0.444501
0.436102
0.425564
0.414051
0.403559
0.395740
0.393671
0.397567
0.390462
0.371809
0.359367
0.351971
0.347298
0.343610
0.340864
0.338560
0.336474
0.334446
0.332805
0.331729
0.330603
0.329503
0.457493
0.453149
0.444946
0.434507
0.422802
0.411773
0.402416
0.396561
0.393774
0.386456
0.374179
0.365225
0.359144
0.354809
0.351164
0.348308
0.345882
0.343712
0.341623
0.339889
0.338594
0.337495
0.336647
0.462073
0.457897
0.449972
0.439772
0.428110
0.416762
0.406368
0.398216
0.391761
0.384400
0.375746
0.369064
0.364011
0.359954
0.356216
0.353143
0.350562
0.348348
0.346307
0.344660
0.343392
0.342394
0.341704
0.462907
0.458907
0.451280
0.441360
0.429843
0.418382
0.407463
0.398287
0.390364
0.383071
0.376048
0.370593
0.366283
0.362452
0.358596
0.355313
0.352639
0.350429
0.348468
0.346994
0.345886
0.345021
0.344422
0.459910
0.456055
0.448663
0.438976
0.427607
0.416143
0.405018
0.395448
0.387069
0.379894
0.373564
0.368740
0.364875
0.361286
0.357521
0.354245
0.351586
0.349455
0.347638
0.346334
0.345377
0.344639
0.344123
0.452771
0.449028
0.441833
0.432344
0.421126
0.409716
0.398532
0.388812
0.380311
0.373296
0.367408
0.362996
0.359455
0.356174
0.352746
0.349715
0.347198
0.345216
0.343597
0.342442
0.341608
0.340983
0.340566
0.441603
0.437984
0.431010
0.421780
0.410802
0.399545
0.388414
0.378691
0.370250
0.363469
0.357972
0.353953
0.350745
0.347815
0.344777
0.342062
0.339784
0.338000
0.336573
0.335593
0.334911
0.334407
0.334068
0.425749
0.422312
0.415698
0.406929
0.396434
0.385497
0.374533
0.364948
0.356760
0.350260
0.345059
0.341371
0.338489
0.335903
0.333239
0.330854
0.328885
0.327384
0.326257
0.325588
0.325220
0.324883
0.324569
0.406085
0.402935
0.396908
0.388963
0.379346
0.368935
0.358167
0.348841
0.341166
0.334894
0.329569
0.325893
0.323142
0.320815
0.318496
0.316470
0.314871
0.313795
0.313203
0.313182
0.313509
0.313417
0.312941
0.382201
0.379483
0.374425
0.367896
0.359897
0.350255
0.339573
0.330743
0.324715
0.318531
0.311614
0.307237
0.304237
0.302028
0.300054
0.298447
0.297328
0.296859
0.297211
0.298515
0.300529
0.300782
0.299504
0.356135
0.353975
0.350196
0.345714
0.340226
0.331561
0.320641
0.312998
0.310773
0.304561
0.293551
0.287223
0.283512
0.281276
0.279606
0.278437
0.277841
0.278116
0.279800
0.283474
0.288984
0.289662
0.286098
0.328056
0.326432
0.323983
0.321829
0.320032
0.312503
0.301109
0.296458
0.314078
0.307862
0.276824
0.266524
0.261283
0.258895
0.257474
0.256693
0.256589
0.257614
0.260923
0.267995
0.279408
0.280482
0.272390
0.301141
0.299660
0.297504
0.295796
0.294617
0.287673
0.276782
0.272649
0.290617
0.284885
0.254442
0.244491
0.239530
0.237422
0.236307
0.235818
0.235963
0.237179
0.240622
0.247784
0.259393
0.260495
0.252258
0.276718
0.274970
0.272043
0.268817
0.264999
0.258064
0.248878
0.242864
0.242211
0.237396
0.227623
0.222247
0.219310
0.217872
0.217124
0.216843
0.217023
0.217891
0.220004
0.223917
0.229660
0.230438
0.226850
0.258826
0.256780
0.253088
0.248531
0.243089
0.236180
0.228329
0.222216
0.218704
0.214645
0.209477
0.206376
0.204488
0.203515
0.203019
0.202866
0.203027
0.203583
0.204755
0.206607
0.209024
0.209494
0.208288
0.248972
0.246760
0.242639
0.237387
0.231163
0.224279
0.217118
0.211243
0.206831
0.203180
0.199870
0.197678
0.196301
0.195568
0.195209
0.195119
0.195260
0.195650
0.196358
0.197335
0.198423
0.198723
0.198363
0.359340
0.355595
0.348498
0.339380
0.329017
0.319063
0.309941
0.302484
0.296124
0.290602
0.285551
0.281605
0.278616
0.276027
0.273477
0.271484
0.269966
0.268876
0.268054
0.267483
0.267076
0.266737
0.266482
0.365035
0.361229
0.354026
0.344796
0.334352
0.324396
0.315384
0.308136
0.301973
0.296437
0.291213
0.287237
0.284399
0.281643
0.278565
0.276176
0.274449
0.273256
0.272376
0.271791
0.271406
0.271038
0.270712
0.375982
0.372058
0.364638
0.355173
0.344532
0.334503
0.325581
0.318569
0.312657
0.307048
0.301497
0.297448
0.294815
0.291806
0.287932
0.284951
0.282897
0.281529
0.280529
0.279887
0.279505
0.279069
0.278610
0.390435
0.386339
0.378604
0.368783
0.357817
0.347578
0.338584
0.331661
0.325932
0.320079
0.313829
0.309193
0.306128
0.302884
0.298883
0.295810
0.293643
0.292137
0.290940
0.290083
0.289508
0.288953
0.288425
0.407535
0.403187
0.395017
0.384748
0.373377
0.362840
0.353782
0.347196
0.342299
0.336015
0.327996
0.321915
0.317673
0.314150
0.310648
0.307988
0.305960
0.304337
0.302861
0.301651
0.300726
0.299973
0.299418
0.424635
0.420025
0.411389
0.400663
0.388921
0.378213
0.369509
0.364406
0.362432
0.355716
0.343846
0.335261
0.329593
0.325676
0.322468
0.320093
0.318145
0.316396
0.314647
0.313104
0.311886
0.310934
0.310285
0.440682
0.435859
0.426773
0.415699
0.403728
0.393056
0.385264
0.383184
0.387155
0.380109
0.361482
0.349091
0.341724
0.337282
0.334036
0.331697
0.329713
0.327828
0.325855
0.324089
0.322743
0.321631
0.320791
0.452727
0.447924
0.438844
0.427737
0.415650
0.404758
0.396623
0.394143
0.397670
0.390357
0.371617
0.359096
0.351593
0.347068
0.343767
0.341359
0.339281
0.337275
0.335133
0.333193
0.331693
0.330496
0.329617
0.460609
0.456034
0.447424
0.436627
0.424574
0.413183
0.403405
0.397104
0.393948
0.386420
0.374069
0.365097
0.359025
0.354869
0.351574
0.349068
0.346899
0.344772
0.342482
0.340400
0.338716
0.337486
0.336726
0.464526
0.460237
0.452133
0.441802
0.429988
0.418340
0.407477
0.398847
0.392020
0.384452
0.375730
0.369067
0.364107
0.360274
0.356902
0.354237
0.351976
0.349761
0.347371
0.345236
0.343515
0.342311
0.341620
0.464787
0.460766
0.453136
0.443275
0.431774
0.420075
0.408655
0.398970
0.390671
0.383178
0.376095
0.370683
0.366512
0.362948
0.359504
0.356707
0.354442
0.352195
0.349717
0.347598
0.345926
0.344792
0.344160
0.461355
0.457526
0.450203
0.440642
0.429343
0.417695
0.406113
0.396074
0.387351
0.380009
0.373636
0.368870
0.365156
0.361850
0.358499
0.355715
0.353466
0.351296
0.348939
0.346972
0.345441
0.344431
0.343869
0.453906
0.450184
0.443043
0.433640
0.422461
0.410897
0.399367
0.389295
0.380538
0.373395
0.367484
0.363137
0.359749
0.356723
0.353661
0.351063
0.348900
0.346892
0.344843
0.343150
0.341859
0.340999
0.340523
0.442525
0.438911
0.431954
0.422748
0.411754
0.400368
0.388999
0.379037
0.370418
0.363545
0.358037
0.354081
0.351012
0.348308
0.345596
0.343282
0.341362
0.339582
0.337787
0.336379
0.335351
0.334662
0.334263
0.426539
0.423098
0.416474
0.407686
0.397141
0.386094
0.374961
0.365207
0.356884
0.350314
0.345103
0.341465
0.338704
0.336321
0.333968
0.331998
0.330441
0.328968
0.327469
0.326411
0.325757
0.325268
0.324897
0.406811
0.403659
0.397614
0.389636
0.379955
0.369451
0.358540
0.349067
0.341265
0.334927
0.329580
0.325934
0.323272
0.321127
0.319084
0.317432
0.316210
0.315176
0.314262
0.313913
0.313997
0.313781
0.313251
0.382932
0.380207
0.375133
0.368584
0.360542
0.350805
0.339971
0.330984
0.324820
0.318547
0.311586
0.307216
0.304282
0.302213
0.300452
0.299115
0.298252
0.297815
0.297965
0.299043
0.300873
0.301012
0.299678
0.356878
0.354715
0.350936
0.346464
0.340969
0.332211
0.321106
0.313271
0.310885
0.304559
0.293481
0.287137
0.283470
0.281344
0.279843
0.278866
0.278432
0.278726
0.280282
0.283786
0.289138
0.289704
0.286080
0.328774
0.327155
0.324728
0.322621
0.320859
0.313243
0.301630
0.296751
0.314185
0.307837
0.276713
0.266378
0.261159
0.258862
0.257582
0.256951
0.256955
0.257987
0.261194
0.268112
0.279369
0.280330
0.272174
0.301763
0.300300
0.298172
0.296516
0.295374
0.288362
0.277262
0.272908
0.290687
0.284830
0.254298
0.244298
0.239336
0.237310
0.236315
0.235946
0.236159
0.237379
0.240725
0.247735
0.259184
0.260182
0.251881
0.277215
0.275473
0.272561
0.269364
0.265566
0.258570
0.249229
0.243046
0.242243
0.237314
0.227457
0.222031
0.219090
0.217707
0.217052
0.216864
0.217098
0.217950
0.219968
0.223740
0.229337
0.230010
0.226363
0.259186
0.257141
0.253454
0.248907
0.243467
0.236510
0.228555
0.222323
0.218697
0.214541
0.209298
0.206151
0.204254
0.203317
0.202888
0.202805
0.203002
0.203533
0.204614
0.206340
0.208628
0.209001
0.207743
0.249243
0.247030
0.242910
0.237661
0.231431
0.224508
0.217271
0.211305
0.206799
0.203065
0.199685
0.197449
0.196060
0.195352
0.195045
0.195010
0.195176
0.195536
0.196160
0.197020
0.197992
0.198202
0.197794
0.360146
0.356376
0.349224
0.340021
0.329518
0.319352
0.309916
0.302091
0.295390
0.289726
0.284707
0.280805
0.277832
0.275462
0.273360
0.271759
0.270516
0.269562
0.268800
0.268283
0.267966
0.267570
0.267150
0.365925
0.362086
0.354813
0.345479
0.334870
0.324660
0.315265
0.307553
0.300954
0.295244
0.290058
0.286062
0.283112
0.280609
0.278190
0.276355
0.274988
0.273979
0.273226
0.272824
0.272710
0.272296
0.271672
0.377094
0.373108
0.365572
0.355960
0.345103
0.334749
0.325331
0.317707
0.311195
0.305361
0.299874
0.295717
0.292781
0.290069
0.287159
0.284965
0.283396
0.282287
0.281528
0.281287
0.281498
0.281039
0.280054
0.391978
0.387756
0.379802
0.369749
0.358495
0.347845
0.338240
0.330536
0.323986
0.317886
0.311901
0.307305
0.304037
0.301112
0.298063
0.295766
0.294090
0.292847
0.291913
0.291489
0.291542
0.290971
0.289921
0.409876
0.405292
0.396664
0.385992
0.374193
0.363132
0.353258
0.345502
0.339106
0.332606
0.325616
0.320153
0.316154
0.312995
0.310139
0.307999
0.306323
0.304912
0.303629
0.302686
0.302132
0.301377
0.300518
0.428173
0.423133
0.413629
0.402242
0.389887
0.378458
0.368503
0.361197
0.355866
0.348952
0.340051
0.333263
0.328440
0.324993
0.322215
0.320155
0.318448
0.316863
0.315260
0.313890
0.312943
0.311997
0.311127
0.446041
0.440494
0.429719
0.417633
0.404809
0.393140
0.383354
0.377161
0.374198
0.366924
0.354883
0.346260
0.340549
0.336778
0.333923
0.331835
0.330060
0.328316
0.326465
0.324881
0.323953
0.322842
0.321622
0.458113
0.452593
0.441855
0.429788
0.416898
0.404997
0.394812
0.388178
0.384800
0.377233
0.365013
0.356259
0.350448
0.346623
0.343757
0.341670
0.339868
0.337991
0.335888
0.334030
0.332862
0.331626
0.330376
0.464198
0.459243
0.449887
0.438615
0.426120
0.413992
0.402770
0.394086
0.387500
0.379712
0.370259
0.363117
0.358013
0.354437
0.351697
0.349717
0.348059
0.346069
0.343567
0.341288
0.339527
0.338189
0.337268
0.466933
0.462511
0.454197
0.443840
0.431949
0.419770
0.407737
0.397604
0.389110
0.381218
0.373438
0.367479
0.363035
0.359754
0.357164
0.355366
0.353927
0.351864
0.348982
0.346338
0.344245
0.342830
0.342030
0.466386
0.462396
0.454909
0.445369
0.434109
0.422013
0.409484
0.398563
0.389210
0.381333
0.374415
0.369219
0.365335
0.362345
0.359976
0.358402
0.358364
0.356277
0.351941
0.349005
0.346676
0.345234
0.344486
0.462477
0.458729
0.451650
0.442499
0.431527
0.419561
0.406994
0.395909
0.386382
0.378665
0.372246
0.367541
0.364038
0.361285
0.359044
0.357547
0.357592
0.355578
0.351303
0.348460
0.346231
0.344884
0.344199
0.454678
0.451022
0.444057
0.434930
0.423946
0.412134
0.399899
0.389083
0.379759
0.372337
0.366360
0.362053
0.358850
0.356312
0.354152
0.352652
0.351554
0.349700
0.346923
0.344495
0.342647
0.341498
0.340915
0.443084
0.439492
0.432600
0.423489
0.412532
0.400949
0.389139
0.378718
0.369729
0.362671
0.357124
0.353212
0.350321
0.348041
0.346114
0.344814
0.343940
0.342299
0.339756
0.337634
0.336094
0.335152
0.334663
0.426984
0.423518
0.416852
0.408006
0.397359
0.386140
0.374757
0.364728
0.356136
0.349448
0.344270
0.340704
0.338127
0.336138
0.334536
0.333643
0.333239
0.331877
0.329455
0.327534
0.326293
0.325544
0.325114
0.407230
0.403996
0.397795
0.389596
0.379653
0.368959
0.357918
0.348236
0.340083
0.333679
0.328594
0.325142
0.322716
0.320934
0.319561
0.318877
0.318712
0.317724
0.315846
0.314545
0.313884
0.313388
0.312925
0.383341
0.380469
0.375062
0.368012
0.359351
0.349361
0.338525
0.329176
0.321762
0.315512
0.309917
0.306168
0.303644
0.301940
0.300690
0.299996
0.299750
0.299251
0.298559
0.298516
0.299047
0.298884
0.298093
0.357286
0.354875
0.350506
0.345066
0.338234
0.329085
0.318221
0.309352
0.303466
0.297277
0.290123
0.285530
0.282682
0.280996
0.279909
0.279331
0.279172
0.279227
0.279747
0.281329
0.283781
0.283959
0.282174
0.329160
0.327186
0.323848
0.320080
0.315459
0.307218
0.296248
0.288529
0.286360
0.280313
0.269538
0.263463
0.260106
0.258426
0.257537
0.257175
0.257244
0.257809
0.259419
0.262827
0.268059
0.268514
0.264807
0.302135
0.300307
0.297261
0.293928
0.289885
0.282257
0.271889
0.264745
0.263125
0.257566
0.247202
0.241446
0.238324
0.236871
0.236213
0.236047
0.236264
0.236988
0.238758
0.242263
0.247581
0.248071
0.244350
0.277541
0.275554
0.272050
0.267870
0.262708
0.255363
0.246391
0.239311
0.235070
0.230288
0.224327
0.220575
0.218387
0.217338
0.216915
0.216879
0.217116
0.217662
0.218785
0.220756
0.223442
0.223750
0.222034
0.259444
0.257262
0.253251
0.248200
0.242131
0.234983
0.227154
0.220678
0.215890
0.211780
0.207871
0.205302
0.203739
0.202991
0.202722
0.202749
0.202957
0.203313
0.203917
0.204824
0.205927
0.206053
0.205392
0.249446
0.247155
0.242860
0.237348
0.230820
0.223782
0.216569
0.210517
0.205716
0.201974
0.198915
0.196881
0.195641
0.195051
0.194861
0.194913
0.195093
0.195338
0.195675
0.196104
0.196542
0.196567
0.196291
0.360528
0.356742
0.349555
0.340284
0.329648
0.319246
0.309446
0.301180
0.294097
0.288295
0.283374
0.279625
0.276797
0.274730
0.273104
0.271935
0.271004
0.270226
0.269582
0.269247
0.269206
0.268748
0.268001
0.366384
0.362521
0.355199
0.345779
0.335010
0.324516
0.314676
0.306415
0.299333
0.293454
0.288389
0.284528
0.281650
0.279494
0.277720
0.276450
0.275471
0.274705
0.274204
0.274281
0.274883
0.274435
0.273155
0.377765
0.373727
0.366090
0.356347
0.345280
0.334567
0.324584
0.316253
0.309104
0.303058
0.297732
0.293680
0.290706
0.288393
0.286368
0.284921
0.283845
0.283082
0.282801
0.283543
0.285218
0.284773
0.282579
0.393129
0.388780
0.380587
0.370300
0.358758
0.347667
0.337387
0.328833
0.321488
0.315166
0.309481
0.305120
0.301907
0.299411
0.297231
0.295658
0.294467
0.293577
0.293149
0.293747
0.295305
0.294768
0.292509
0.412126
0.407232
0.397973
0.386833
0.374599
0.362988
0.352288
0.343436
0.335888
0.329197
0.322954
0.318139
0.314541
0.311836
0.309581
0.307929
0.306602
0.305454
0.304505
0.304176
0.304537
0.303804
0.302209
0.432602
0.426868
0.415817
0.403510
0.390487
0.378327
0.367244
0.358236
0.350760
0.343690
0.336622
0.331236
0.327263
0.324336
0.321938
0.320154
0.318673
0.317278
0.315912
0.314985
0.314857
0.313931
0.312367
0.454822
0.447839
0.433283
0.419470
0.405652
0.393018
0.381620
0.372649
0.365657
0.358233
0.349955
0.343865
0.339525
0.336400
0.333853
0.331958
0.330373
0.328799
0.327207
0.326276
0.326895
0.325805
0.323179
0.466950
0.460005
0.445525
0.431801
0.417986
0.405109
0.393229
0.383737
0.376293
0.368549
0.360063
0.353843
0.349426
0.346291
0.343805
0.342020
0.340510
0.338801
0.336846
0.335499
0.335749
0.334495
0.331875
0.468752
0.463168
0.452421
0.440500
0.427595
0.414720
0.402083
0.391416
0.382527
0.374490
0.366804
0.361063
0.356894
0.353975
0.351841
0.350501
0.349446
0.347632
0.344921
0.342532
0.341070
0.339619
0.338170
0.469353
0.464763
0.456165
0.445912
0.434136
0.421401
0.407988
0.396223
0.386281
0.378021
0.370852
0.365540
0.361687
0.359100
0.357476
0.356859
0.356534
0.354681
0.351138
0.347830
0.345399
0.343739
0.342709
0.467731
0.463826
0.456622
0.447705
0.436991
0.424471
0.410471
0.397936
0.387388
0.379042
0.372222
0.367291
0.363802
0.361573
0.360538
0.360705
0.363013
0.361164
0.355001
0.350905
0.347835
0.346022
0.345104
0.463305
0.459713
0.453052
0.444628
0.434284
0.421977
0.408059
0.395523
0.384979
0.376807
0.370334
0.365756
0.362563
0.360559
0.359709
0.360061
0.362565
0.360788
0.354577
0.350466
0.347409
0.345656
0.344813
0.455183
0.451640
0.444967
0.436322
0.425732
0.413645
0.400448
0.388607
0.378562
0.370810
0.364789
0.360586
0.357663
0.355777
0.354798
0.354888
0.355347
0.353705
0.349827
0.346300
0.343736
0.342230
0.341510
0.443392
0.439841
0.433062
0.424140
0.413306
0.401501
0.389121
0.378099
0.368673
0.361418
0.355865
0.352066
0.349444
0.347744
0.346883
0.347148
0.347923
0.346456
0.342628
0.339317
0.337054
0.335772
0.335161
0.427195
0.423706
0.417007
0.408127
0.397406
0.385997
0.374304
0.363951
0.355099
0.348309
0.343185
0.339759
0.337468
0.336045
0.335544
0.336473
0.338148
0.336910
0.332658
0.329153
0.327011
0.325877
0.325338
0.407419
0.404102
0.397737
0.389312
0.379124
0.368232
0.357027
0.347149
0.338766
0.332333
0.327447
0.324224
0.322117
0.320862
0.320482
0.321475
0.323254
0.322313
0.318569
0.315621
0.313946
0.313047
0.312549
0.383543
0.380512
0.374772
0.367246
0.358086
0.347840
0.336935
0.327374
0.319476
0.313282
0.308338
0.305077
0.302969
0.301732
0.301189
0.301540
0.302410
0.301839
0.299820
0.298357
0.297680
0.297126
0.296574
0.357510
0.354846
0.349923
0.343666
0.335942
0.326432
0.315579
0.306223
0.298949
0.292925
0.287579
0.284075
0.281879
0.280672
0.280095
0.280092
0.280408
0.280229
0.279628
0.279527
0.279943
0.279677
0.278830
0.329396
0.327086
0.322989
0.318040
0.311940
0.303208
0.292381
0.283424
0.277583
0.271791
0.265353
0.261464
0.259151
0.258021
0.257558
0.257545
0.257765
0.257925
0.258224
0.259153
0.260743
0.260669
0.259211
0.302379
0.300217
0.296414
0.291901
0.286380
0.278277
0.268091
0.259762
0.254491
0.249183
0.243134
0.239520
0.237410
0.236462
0.236160
0.236243
0.236501
0.236800
0.237338
0.238434
0.240122
0.240097
0.238657
0.277768
0.275540
0.271500
0.266510
0.260467
0.252807
0.243928
0.236460
0.230913
0.226288
0.222049
0.219304
0.217685
0.216979
0.216820
0.216968
0.217228
0.217480
0.217822
0.218402
0.219197
0.219114
0.218354
0.259625
0.257301
0.252978
0.247468
0.240919
0.233580
0.225782
0.219184
0.213972
0.209923
0.206615
0.204473
0.203208
0.202677
0.202595
0.202758
0.202987
0.203160
0.203306
0.203490
0.203717
0.203569
0.203182
0.249583
0.247207
0.242730
0.236956
0.230160
0.222996
0.215769
0.209649
0.204687
0.200955
0.198110
0.196275
0.195205
0.194764
0.194716
0.194875
0.195075
0.195195
0.195231
0.195225
0.195193
0.195010
0.194773
0.360410
0.356647
0.349495
0.340238
0.329547
0.318972
0.308854
0.300207
0.292789
0.286869
0.282043
0.278473
0.275853
0.274081
0.272856
0.272047
0.271394
0.270785
0.270298
0.270249
0.270662
0.270146
0.268920
0.366317
0.362474
0.355176
0.345764
0.334924
0.324221
0.313996
0.305268
0.297774
0.291756
0.286811
0.283143
0.280463
0.278638
0.277354
0.276515
0.275867
0.275342
0.275185
0.275984
0.277699
0.277230
0.274970
0.377871
0.373832
0.366167
0.356399
0.345224
0.334244
0.323776
0.314855
0.307178
0.300964
0.295799
0.291960
0.289166
0.287234
0.285825
0.284906
0.284238
0.283835
0.284219
0.286422
0.290347
0.289950
0.285916
0.393728
0.389299
0.380885
0.370474
0.358758
0.347339
0.336487
0.327237
0.319265
0.312768
0.307325
0.303269
0.300309
0.298226
0.296660
0.295605
0.294819
0.294302
0.294563
0.296654
0.300513
0.300041
0.295924
0.414411
0.409155
0.398877
0.387295
0.374731
0.362698
0.351305
0.341623
0.333284
0.326434
0.320650
0.316361
0.313218
0.310949
0.309172
0.307915
0.306912
0.306037
0.305519
0.306090
0.307948
0.307241
0.304386
0.439157
0.432325
0.418035
0.404490
0.390841
0.378105
0.366131
0.356008
0.347353
0.340147
0.333984
0.329486
0.326223
0.323776
0.321739
0.320236
0.319013
0.317830
0.316796
0.316660
0.318264
0.317346
0.314208
0.473195
0.463185
0.438635
0.421515
0.406413
0.392960
0.380335
0.369779
0.360880
0.353330
0.346704
0.341986
0.338630
0.336066
0.333847
0.332201
0.330904
0.329567
0.328453
0.329033
0.333466
0.332394
0.326216
0.485369
0.475401
0.450989
0.434002
0.418951
0.405241
0.392054
0.380900
0.371511
0.363624
0.356777
0.351927
0.348513
0.345982
0.343903
0.342480
0.341383
0.339914
0.338304
0.338315
0.342204
0.340937
0.334847
0.475556
0.468898
0.455012
0.442043
0.428716
0.415226
0.401416
0.389375
0.379175
0.370935
0.364097
0.359239
0.355842
0.353541
0.352087
0.351440
0.352164
0.350551
0.346578
0.344346
0.343915
0.342350
0.339609
0.471988
0.467118
0.457750
0.447505
0.435862
0.422662
0.408007
0.394902
0.383917
0.375357
0.368522
0.363718
0.360446
0.358540
0.357941
0.358541
0.361197
0.359554
0.353511
0.349564
0.346949
0.345053
0.343568
0.468769
0.464918
0.457885
0.449549
0.439389
0.426508
0.411144
0.397183
0.385719
0.376992
0.370160
0.365511
0.362502
0.361049
0.362458
0.365073
0.399807
0.398136
0.360073
0.354057
0.349144
0.346955
0.345791
0.463845
0.460385
0.454082
0.446328
0.436595
0.423990
0.408802
0.394959
0.383616
0.375088
0.368534
0.364162
0.361397
0.360159
0.361793
0.364682
0.399716
0.398106
0.359857
0.353688
0.348652
0.346493
0.345453
0.455479
0.452023
0.445592
0.437374
0.427148
0.414805
0.400701
0.387936
0.377292
0.369312
0.363332
0.359358
0.356839
0.355610
0.355819
0.357499
0.361396
0.359918
0.352954
0.348199
0.344811
0.342952
0.342089
0.443554
0.440024
0.433320
0.424546
0.413814
0.401796
0.388873
0.377319
0.367551
0.360204
0.354769
0.351241
0.349051
0.347956
0.348177
0.350065
0.353786
0.352425
0.345868
0.341143
0.338006
0.336364
0.335617
0.427289
0.423769
0.417012
0.408088
0.397290
0.385699
0.373707
0.363074
0.354044
0.347262
0.342341
0.339246
0.337472
0.336671
0.337249
0.340181
0.344367
0.343174
0.336469
0.331000
0.327782
0.326213
0.325533
0.407483
0.404097
0.397586
0.388987
0.378608
0.367538
0.356147
0.346097
0.337585
0.331214
0.326612
0.323766
0.322185
0.321515
0.322125
0.324998
0.329164
0.328203
0.321987
0.317036
0.314221
0.312872
0.312266
0.383598
0.380455
0.374480
0.366658
0.357198
0.346742
0.335670
0.325925
0.317792
0.311692
0.307212
0.304413
0.302794
0.302041
0.302195
0.303684
0.305893
0.305222
0.301604
0.298677
0.296960
0.296006
0.295474
0.357577
0.354754
0.349503
0.342836
0.334713
0.324936
0.313855
0.304154
0.296308
0.290409
0.285930
0.283102
0.281458
0.280693
0.280603
0.281198
0.282093
0.281720
0.280053
0.278693
0.277859
0.277195
0.276638
0.329471
0.326973
0.322483
0.317055
0.310454
0.301400
0.290230
0.280576
0.273165
0.267519
0.262984
0.260140
0.258517
0.257839
0.257776
0.258120
0.258553
0.258432
0.257778
0.257264
0.257034
0.256531
0.255848
0.302454
0.300114
0.295936
0.290967
0.284975
0.276568
0.266039
0.257019
0.250183
0.245007
0.240820
0.238203
0.236736
0.236197
0.236236
0.236577
0.236923
0.236940
0.236642
0.236391
0.236303
0.235874
0.235223
0.277831
0.275468
0.271142
0.265794
0.259416
0.251534
0.242448
0.234655
0.228540
0.223997
0.220520
0.218329
0.217118
0.216708
0.216809
0.217150
0.217465
0.217509
0.217281
0.216994
0.216746
0.216345
0.215900
0.259655
0.257245
0.252738
0.246991
0.240210
0.232724
0.224815
0.218064
0.212615
0.208599
0.205625
0.203768
0.202751
0.202421
0.202530
0.202835
0.203104
0.203138
0.202919
0.202587
0.202238
0.201860
0.201543
0.249583
0.247150
0.242558
0.236631
0.229679
0.222413
0.215110
0.208898
0.203825
0.200101
0.197402
0.195727
0.194817
0.194522
0.194621
0.194891
0.195124
0.195145
0.194928
0.194581
0.194194
0.193832
0.193577
0.359736
0.356059
0.349053
0.339945
0.329333
0.318697
0.308368
0.299438
0.291776
0.285765
0.281003
0.277579
0.275143
0.273598
0.272633
0.272051
0.271551
0.270998
0.270475
0.270333
0.270634
0.270029
0.268754
0.365617
0.361870
0.354736
0.345491
0.334736
0.323954
0.313473
0.304402
0.296612
0.290486
0.285618
0.282113
0.279626
0.278051
0.277068
0.276488
0.276013
0.275554
0.275365
0.276070
0.277674
0.277116
0.274807
0.377111
0.373186
0.365712
0.356138
0.345060
0.333978
0.323188
0.313837
0.305790
0.299445
0.294379
0.290728
0.288139
0.286494
0.285449
0.284839
0.284377
0.284059
0.284417
0.286527
0.290340
0.289858
0.285776
0.392871
0.388579
0.380387
0.370202
0.358598
0.347064
0.335827
0.326074
0.317665
0.311032
0.305723
0.301897
0.299176
0.297425
0.296259
0.295547
0.294991
0.294581
0.294818
0.296813
0.300556
0.300009
0.295845
0.413466
0.408356
0.398334
0.387026
0.374630
0.362456
0.350590
0.340320
0.331477
0.324483
0.318900
0.314922
0.312108
0.310205
0.308837
0.307950
0.307218
0.306455
0.305900
0.306366
0.308120
0.307331
0.304422
0.438149
0.431478
0.417484
0.404283
0.390895
0.377988
0.365380
0.354515
0.345212
0.337859
0.332026
0.327959
0.325120
0.323092
0.321497
0.320414
0.319517
0.318459
0.317365
0.317110
0.318617
0.317612
0.314401
0.472198
0.462359
0.438139
0.421446
0.406799
0.393132
0.379578
0.368052
0.358267
0.350565
0.344474
0.340331
0.337494
0.335408
0.333683
0.332517
0.331601
0.330409
0.329220
0.329670
0.334023
0.332861
0.326581
0.484465
0.474646
0.450520
0.433907
0.419262
0.405317
0.391197
0.379084
0.368825
0.360805
0.354497
0.350229
0.347340
0.345314
0.343756
0.342842
0.342147
0.340844
0.339163
0.339041
0.342841
0.341492
0.335302
0.474840
0.468266
0.454540
0.441758
0.428558
0.414824
0.400377
0.387646
0.376889
0.368542
0.362022
0.357607
0.354669
0.352846
0.351913
0.351776
0.352904
0.351460
0.347432
0.345069
0.344531
0.342879
0.340066
0.471508
0.466659
0.457327
0.447107
0.435421
0.421969
0.406857
0.393282
0.382004
0.373367
0.366661
0.362173
0.359287
0.357832
0.357753
0.358861
0.361914
0.360441
0.354357
0.350279
0.347540
0.345553
0.344012
0.468511
0.464633
0.457542
0.449115
0.438807
0.425677
0.409990
0.395755
0.384368
0.375595
0.368594
0.364142
0.361450
0.360423
0.362337
0.365443
0.400572
0.399067
0.360935
0.354778
0.349720
0.347434
0.346219
0.463738
0.460228
0.453815
0.445909
0.435977
0.423139
0.407696
0.393668
0.382483
0.373962
0.367256
0.363091
0.360645
0.359810
0.361877
0.365176
0.400534
0.399055
0.360721
0.354399
0.349200
0.346943
0.345853
0.455468
0.451943
0.445376
0.436986
0.426557
0.413998
0.399675
0.386743
0.376100
0.368193
0.362376
0.358756
0.356664
0.355794
0.356272
0.358194
0.362268
0.360841
0.353786
0.348868
0.345317
0.343349
0.342433
0.443582
0.439975
0.433125
0.424176
0.413254
0.401053
0.387965
0.376298
0.366545
0.359349
0.354239
0.351215
0.349596
0.348815
0.349080
0.350997
0.354734
0.353331
0.346640
0.341732
0.338420
0.336659
0.335855
0.427345
0.423744
0.416813
0.407707
0.396723
0.384978
0.372871
0.362175
0.353188
0.346623
0.342161
0.339727
0.338793
0.338276
0.338566
0.341315
0.345363
0.344043
0.337151
0.331458
0.328029
0.326325
0.325584
0.407486
0.404024
0.397330
0.388527
0.377939
0.366737
0.355273
0.345192
0.336726
0.330596
0.326482
0.324311
0.323565
0.323173
0.323476
0.326135
0.330122
0.328996
0.322535
0.317290
0.314192
0.312685
0.312022
0.383503
0.380272
0.374103
0.366023
0.356298
0.345701
0.334601
0.324847
0.316730
0.310840
0.306819
0.304595
0.303566
0.303094
0.303217
0.304641
0.306756
0.305908
0.301970
0.298638
0.296527
0.295366
0.294797
0.357405
0.354472
0.348973
0.341945
0.333447
0.323511
0.312461
0.302766
0.294860
0.289146
0.285158
0.282855
0.281700
0.281238
0.281281
0.281956
0.282847
0.282293
0.280213
0.278293
0.276885
0.275964
0.275436
0.329235
0.326610
0.321823
0.315935
0.308839
0.299610
0.288533
0.278867
0.271227
0.265752
0.261849
0.259547
0.258368
0.258009
0.258183
0.258707
0.259202
0.258897
0.257743
0.256509
0.255489
0.254699
0.254169
0.302183
0.299737
0.295284
0.289874
0.283398
0.274838
0.264414
0.255378
0.248292
0.243263
0.239652
0.237502
0.236401
0.236165
0.236458
0.237003
0.237426
0.237287
0.236512
0.235563
0.234698
0.234005
0.233517
0.277580
0.275141
0.270628
0.264982
0.258284
0.250285
0.241251
0.233453
0.227232
0.222776
0.219614
0.217721
0.216769
0.216586
0.216898
0.217414
0.217802
0.217727
0.217149
0.216366
0.215604
0.214988
0.214589
0.259421
0.256967
0.252357
0.246447
0.239488
0.231920
0.224012
0.217238
0.211733
0.207762
0.204953
0.203276
0.202433
0.202263
0.202529
0.202964
0.203289
0.203242
0.202791
0.202142
0.201477
0.200942
0.200615
0.249356
0.246899
0.242247
0.236229
0.229173
0.221847
0.214521
0.208275
0.203167
0.199468
0.196865
0.195309
0.194524
0.194353
0.194574
0.194945
0.195221
0.195184
0.194803
0.194235
0.193635
0.193154
0.192868
0.358557
0.355027
0.348286
0.339464
0.329069
0.318473
0.308007
0.298865
0.291018
0.284940
0.280231
0.276930
0.274651
0.273264
0.272447
0.271963
0.271494
0.270872
0.270111
0.269491
0.269110
0.268385
0.267490
0.364346
0.360767
0.353943
0.345028
0.334521
0.323777
0.313124
0.303795
0.295781
0.289569
0.284757
0.281384
0.279063
0.277659
0.276844
0.276376
0.275930
0.275354
0.274747
0.274540
0.274801
0.274084
0.272656
0.375570
0.371864
0.364811
0.355659
0.344898
0.333856
0.322836
0.313159
0.304831
0.298375
0.293366
0.289860
0.287454
0.286008
0.285178
0.284721
0.284303
0.283785
0.283413
0.283873
0.285210
0.284501
0.282156
0.390695
0.386728
0.379211
0.369623
0.358469
0.346985
0.335448
0.325301
0.316567
0.309795
0.304545
0.300877
0.298369
0.296855
0.295980
0.295512
0.295079
0.294483
0.293961
0.294267
0.295496
0.294701
0.292285
0.409434
0.404973
0.396516
0.386252
0.374654
0.362582
0.350233
0.339452
0.330198
0.323050
0.317529
0.313713
0.311126
0.309537
0.308595
0.308114
0.307653
0.306835
0.305746
0.305092
0.305145
0.304151
0.302362
0.429753
0.424509
0.414419
0.403282
0.391376
0.378648
0.365182
0.353586
0.343743
0.336198
0.330430
0.326518
0.323916
0.322286
0.321294
0.320834
0.320392
0.319373
0.317793
0.316490
0.316093
0.314890
0.313048
0.452036
0.445587
0.432201
0.420021
0.408632
0.395275
0.379786
0.367143
0.356616
0.348678
0.342660
0.338673
0.336080
0.334458
0.333481
0.333108
0.332755
0.331618
0.329764
0.328445
0.328918
0.327532
0.324463
0.464459
0.457972
0.444526
0.432280
0.420763
0.407089
0.391108
0.377985
0.367094
0.358874
0.352633
0.348528
0.345895
0.344324
0.343491
0.343321
0.343124
0.341899
0.339690
0.337946
0.338039
0.336489
0.333428
0.466782
0.461456
0.451254
0.440035
0.427848
0.414193
0.399200
0.386141
0.375362
0.366967
0.360341
0.356071
0.353358
0.351909
0.351415
0.351679
0.351913
0.350602
0.347689
0.344880
0.343112
0.341371
0.339645
0.468036
0.463510
0.455050
0.444926
0.433150
0.419647
0.404713
0.391500
0.380949
0.372428
0.365304
0.360890
0.358185
0.356967
0.356975
0.357943
0.358869
0.357527
0.353825
0.350089
0.347265
0.345310
0.344081
0.467053
0.463059
0.455684
0.446515
0.435395
0.422146
0.407332
0.394288
0.385974
0.377456
0.368092
0.363396
0.360663
0.359694
0.360222
0.361915
0.365402
0.364032
0.357699
0.353145
0.349614
0.347482
0.346393
0.463079
0.459310
0.452312
0.443444
0.432541
0.419545
0.405053
0.392311
0.384293
0.376100
0.367117
0.362813
0.360416
0.359577
0.360037
0.361648
0.365112
0.363693
0.357265
0.352667
0.349110
0.347021
0.346009
0.455228
0.451465
0.444365
0.435207
0.424018
0.411293
0.397487
0.385250
0.375654
0.368121
0.362190
0.359003
0.357469
0.356645
0.356352
0.357131
0.358098
0.356583
0.352401
0.348361
0.345283
0.343430
0.342537
0.443588
0.439794
0.432525
0.423073
0.411667
0.399323
0.386476
0.375159
0.365980
0.359205
0.354540
0.352376
0.351840
0.351073
0.349971
0.350168
0.350908
0.349275
0.345010
0.341129
0.338316
0.336666
0.335876
0.427648
0.423870
0.416490
0.407024
0.395726
0.383861
0.371836
0.361320
0.352657
0.346576
0.343029
0.341982
0.343480
0.342896
0.340281
0.340264
0.341322
0.339628
0.334759
0.330556
0.327757
0.326204
0.325481
0.407733
0.404116
0.397027
0.387934
0.377095
0.365788
0.354386
0.344446
0.336251
0.330583
0.327407
0.326629
0.328323
0.327874
0.325317
0.325277
0.326333
0.324801
0.320254
0.316386
0.313835
0.312428
0.311767
0.383349
0.380015
0.373597
0.365219
0.355180
0.344500
0.333555
0.323989
0.316096
0.310578
0.307244
0.305936
0.306040
0.305647
0.304634
0.304629
0.305129
0.303967
0.300903
0.298137
0.296147
0.294948
0.294353
0.357011
0.353974
0.348197
0.340710
0.331683
0.321668
0.311000
0.301650
0.293979
0.288564
0.285090
0.283401
0.282924
0.282646
0.282335
0.282517
0.282787
0.282009
0.280031
0.278043
0.276424
0.275355
0.274792
0.328677
0.325926
0.320779
0.314213
0.306294
0.296981
0.286582
0.277467
0.270088
0.264868
0.261384
0.259514
0.258758
0.258633
0.258880
0.259419
0.259848
0.259385
0.257949
0.256329
0.254903
0.253911
0.253366
0.301587
0.299019
0.294226
0.288156
0.280861
0.272221
0.262497
0.254014
0.247172
0.242336
0.239049
0.237212
0.236425
0.236406
0.236891
0.237623
0.238171
0.237914
0.236782
0.235401
0.234130
0.233232
0.232732
0.277015
0.274513
0.269809
0.263775
0.256584
0.248538
0.239913
0.232431
0.226354
0.222021
0.219054
0.217365
0.216621
0.216616
0.217113
0.217811
0.218319
0.218174
0.217333
0.216227
0.215169
0.214403
0.213979
0.258921
0.256445
0.251757
0.245681
0.238501
0.230904
0.223158
0.216506
0.211061
0.207161
0.204475
0.202933
0.202233
0.202196
0.202602
0.203168
0.203577
0.203490
0.202872
0.202018
0.201164
0.200531
0.200178
0.248906
0.246443
0.241764
0.235679
0.228529
0.221179
0.213904
0.207696
0.202612
0.198960
0.196443
0.194988
0.194312
0.194245
0.194574
0.195040
0.195374
0.195312
0.194824
0.194120
0.193396
0.192845
0.192537
0.357131
0.353770
0.347333
0.338857
0.328740
0.318249
0.307713
0.298429
0.290470
0.284373
0.279740
0.276568
0.274428
0.273150
0.272390
0.271902
0.271375
0.270638
0.269659
0.268665
0.267793
0.266961
0.266302
0.362821
0.359437
0.352964
0.344447
0.334260
0.323627
0.312876
0.303364
0.295207
0.288960
0.284219
0.280979
0.278804
0.277517
0.276769
0.276307
0.275802
0.275073
0.274120
0.273240
0.272570
0.271718
0.270853
0.373792
0.370332
0.363729
0.355080
0.344727
0.333808
0.322634
0.312713
0.304194
0.297678
0.292735
0.289367
0.287120
0.285814
0.285091
0.284682
0.284224
0.283499
0.282564
0.281845
0.281506
0.280609
0.279376
0.388381
0.384759
0.377887
0.368992
0.358423
0.347084
0.335284
0.324804
0.315825
0.308968
0.303776
0.300248
0.297915
0.296592
0.295918
0.295615
0.295239
0.294459
0.293332
0.292409
0.291932
0.290925
0.289603
0.405973
0.402079
0.394766
0.385633
0.375123
0.363240
0.350253
0.338934
0.329325
0.322052
0.316571
0.312879
0.310477
0.309166
0.308606
0.308512
0.308306
0.307416
0.305853
0.304351
0.303317
0.302116
0.300891
0.424140
0.419905
0.412071
0.402987
0.393420
0.380932
0.365787
0.353171
0.342766
0.335022
0.329254
0.325429
0.323007
0.321761
0.321389
0.321619
0.321687
0.320709
0.318693
0.316699
0.315417
0.313990
0.312519
0.442208
0.437585
0.429043
0.420751
0.415080
0.402014
0.381752
0.367058
0.355609
0.347371
0.341298
0.337357
0.334933
0.333776
0.333610
0.334165
0.334519
0.333496
0.331163
0.329007
0.328179
0.326549
0.324220
0.454755
0.450032
0.441311
0.432800
0.426870
0.413454
0.392773
0.377718
0.366051
0.357573
0.351231
0.347161
0.344696
0.343583
0.343538
0.344254
0.344721
0.343639
0.341065
0.338613
0.337523
0.335757
0.333400
0.461557
0.457037
0.448688
0.438980
0.428659
0.415150
0.398806
0.385232
0.374618
0.366166
0.359159
0.354875
0.352306
0.351209
0.351241
0.352015
0.352558
0.351388
0.348474
0.345475
0.343289
0.341430
0.339902
0.465201
0.460880
0.452824
0.442808
0.431208
0.417759
0.402959
0.390451
0.381654
0.373273
0.364751
0.360045
0.357389
0.356354
0.356502
0.357413
0.358090
0.356852
0.353626
0.350200
0.347436
0.345490
0.344302
0.465553
0.461412
0.453659
0.443750
0.431925
0.418708
0.405092
0.394445
0.392916
0.384679
0.369347
0.363331
0.360316
0.359323
0.359563
0.360592
0.362542
0.361222
0.356525
0.352742
0.349593
0.347581
0.346524
0.462295
0.458254
0.450631
0.440786
0.428963
0.415960
0.402787
0.392556
0.391419
0.383602
0.368775
0.363306
0.360778
0.359849
0.359729
0.360344
0.361988
0.360531
0.355825
0.352096
0.348989
0.347045
0.346067
0.454922
0.450900
0.443225
0.433281
0.421368
0.408570
0.395480
0.384396
0.376906
0.369831
0.362930
0.360024
0.359227
0.358379
0.357048
0.356564
0.356251
0.354559
0.351225
0.347892
0.345159
0.343410
0.342536
0.443713
0.439692
0.431891
0.421904
0.410047
0.397630
0.385133
0.374360
0.366065
0.359838
0.355629
0.354703
0.356214
0.355419
0.351997
0.350137
0.349017
0.347023
0.343717
0.340621
0.338156
0.336595
0.335814
0.428577
0.424514
0.416278
0.406357
0.394761
0.382833
0.370972
0.360748
0.352560
0.347144
0.344898
0.346388
0.353810
0.353147
0.344190
0.340517
0.338670
0.336424
0.332938
0.329842
0.327506
0.326064
0.325349
0.408581
0.404719
0.396854
0.387404
0.376347
0.364996
0.353713
0.343989
0.336163
0.331132
0.329304
0.331062
0.338649
0.338142
0.329340
0.325746
0.323970
0.321872
0.318611
0.315738
0.313574
0.312239
0.311574
0.383284
0.379844
0.373132
0.364513
0.354264
0.343564
0.332798
0.323457
0.315855
0.310808
0.308336
0.308373
0.310545
0.310204
0.307107
0.305374
0.304340
0.302774
0.300257
0.297872
0.295964
0.294732
0.294105
0.356531
0.353428
0.347453
0.339660
0.330288
0.320267
0.309943
0.300924
0.293525
0.288442
0.285506
0.284553
0.284979
0.284847
0.283891
0.283475
0.283197
0.282172
0.280163
0.278074
0.276296
0.275112
0.274503
0.327972
0.325157
0.319797
0.312789
0.304327
0.295012
0.285174
0.276538
0.269447
0.264475
0.261324
0.259860
0.259528
0.259596
0.259831
0.260390
0.260870
0.260272
0.258485
0.256511
0.254800
0.253653
0.253062
0.300828
0.298208
0.293230
0.286738
0.278906
0.270267
0.261108
0.253087
0.246497
0.241840
0.238770
0.237178
0.236644
0.236812
0.237466
0.238427
0.239219
0.238890
0.237368
0.235606
0.234051
0.233007
0.232468
0.276312
0.273793
0.269003
0.262742
0.255249
0.247210
0.238915
0.231697
0.225767
0.221547
0.218718
0.217182
0.216598
0.216744
0.217410
0.218312
0.219003
0.218827
0.217740
0.216371
0.215115
0.214248
0.213796
0.258316
0.255846
0.251139
0.244984
0.237686
0.230094
0.222484
0.215940
0.210566
0.206736
0.204145
0.202708
0.202119
0.202191
0.202720
0.203422
0.203941
0.203845
0.203097
0.202094
0.201128
0.200438
0.200069
0.248373
0.245922
0.241250
0.235146
0.227954
0.220607
0.213381
0.207216
0.202170
0.198570
0.196127
0.194757
0.194169
0.194187
0.194605
0.195162
0.195565
0.195503
0.194945
0.194158
0.193371
0.192789
0.192472
0.355616
0.352395
0.346214
0.338029
0.328169
0.317805
0.307280
0.297966
0.290013
0.283991
0.279502
0.276503
0.274521
0.273325
0.272556
0.271985
0.271326
0.270436
0.269261
0.268018
0.266855
0.265929
0.265353
0.361231
0.358005
0.351823
0.343638
0.333746
0.323248
0.312485
0.302918
0.294750
0.288569
0.283969
0.280904
0.278891
0.277691
0.276939
0.276396
0.275757
0.274856
0.273648
0.272391
0.271247
0.270289
0.269637
0.372019
0.368755
0.362520
0.354288
0.344337
0.333567
0.322303
0.312277
0.303715
0.297250
0.292438
0.289247
0.287169
0.285968
0.285269
0.284809
0.284237
0.283319
0.282024
0.280711
0.279584
0.278557
0.277758
0.386274
0.382914
0.376550
0.368244
0.358337
0.347163
0.335051
0.324353
0.315268
0.308439
0.303369
0.300015
0.297863
0.296688
0.296119
0.295861
0.295451
0.294506
0.292995
0.291447
0.290177
0.289027
0.288108
0.403240
0.399749
0.393329
0.385289
0.376622
0.364918
0.350508
0.338582
0.328672
0.321369
0.315984
0.312454
0.310246
0.309156
0.308855
0.309000
0.308938
0.307965
0.306072
0.304122
0.302649
0.301293
0.300138
0.420456
0.416883
0.410687
0.403955
0.399429
0.387130
0.367450
0.353175
0.342087
0.334199
0.328470
0.324771
0.322542
0.321607
0.321695
0.322423
0.322863
0.321899
0.319589
0.317309
0.315992
0.314390
0.312586
0.437009
0.433518
0.428486
0.425954
0.437696
0.424882
0.387782
0.368340
0.355185
0.346578
0.340371
0.336500
0.334248
0.333470
0.333934
0.335200
0.336115
0.335202
0.332656
0.330470
0.330467
0.328655
0.325160
0.449669
0.446034
0.440733
0.437877
0.449225
0.436041
0.398631
0.378947
0.365861
0.357034
0.350319
0.346252
0.343928
0.343192
0.343775
0.345193
0.346215
0.345279
0.342569
0.340167
0.339960
0.338036
0.334508
0.458225
0.454214
0.447199
0.439472
0.433879
0.420515
0.400047
0.385484
0.376703
0.368169
0.358875
0.354266
0.351641
0.350818
0.351276
0.352504
0.353318
0.352268
0.349391
0.346394
0.344434
0.342471
0.340545
0.463029
0.458843
0.451137
0.441517
0.431160
0.417866
0.402647
0.391581
0.389848
0.381538
0.366134
0.360036
0.356967
0.356034
0.356327
0.357325
0.357923
0.356770
0.353821
0.350557
0.347935
0.345964
0.344641
0.464191
0.459952
0.451962
0.441675
0.429746
0.416888
0.406208
0.402316
0.440571
0.432472
0.377963
0.365963
0.360592
0.359354
0.359274
0.359984
0.360397
0.359118
0.356025
0.352624
0.349737
0.347772
0.346694
0.461457
0.457230
0.449176
0.438741
0.426519
0.413856
0.403858
0.400518
0.439254
0.431657
0.377770
0.366474
0.361861
0.360633
0.359798
0.359798
0.359681
0.358194
0.355133
0.351833
0.349003
0.347128
0.346157
0.454656
0.450427
0.442223
0.431756
0.419431
0.406726
0.394683
0.385683
0.385665
0.378951
0.365635
0.362057
0.362535
0.361610
0.358322
0.356734
0.355467
0.353608
0.350717
0.347717
0.345153
0.343449
0.342577
0.444377
0.440079
0.431406
0.420959
0.408815
0.396436
0.384472
0.374521
0.368996
0.363278
0.357804
0.358525
0.365556
0.364717
0.355402
0.351116
0.348417
0.346063
0.343191
0.340439
0.338132
0.336602
0.335816
0.432122
0.427408
0.416617
0.405933
0.394029
0.382111
0.370488
0.360646
0.353251
0.348612
0.348443
0.355798
0.384454
0.383738
0.353271
0.343117
0.338128
0.335206
0.332214
0.329576
0.327438
0.326034
0.325314
0.412069
0.407596
0.397229
0.387091
0.375783
0.364452
0.353350
0.343900
0.336588
0.332315
0.332787
0.340422
0.369311
0.368765
0.338443
0.328462
0.323599
0.320822
0.317991
0.315511
0.313500
0.312186
0.311512
0.383807
0.380193
0.372805
0.363955
0.353590
0.342935
0.332352
0.323242
0.315954
0.311360
0.309914
0.311974
0.319808
0.319492
0.310721
0.306799
0.304457
0.302509
0.300115
0.297840
0.295937
0.294676
0.294029
0.356170
0.353014
0.346809
0.338862
0.329346
0.319375
0.309295
0.300523
0.293372
0.288579
0.286181
0.286059
0.288335
0.288286
0.285646
0.284543
0.283852
0.282621
0.280435
0.278206
0.276315
0.275064
0.274428
0.327252
0.324420
0.318957
0.311766
0.303077
0.293811
0.284304
0.275961
0.269096
0.264317
0.261422
0.260297
0.260473
0.260666
0.260683
0.261279
0.261981
0.261295
0.259055
0.256760
0.254854
0.253621
0.253004
0.300047
0.297425
0.292381
0.285720
0.277664
0.269070
0.260226
0.252471
0.246065
0.241547
0.238629
0.237213
0.236900
0.237197
0.237932
0.239126
0.240298
0.239940
0.237952
0.235863
0.234118
0.233000
0.232443
0.275606
0.273098
0.268290
0.261948
0.254337
0.246331
0.238224
0.231164
0.225344
0.221216
0.218489
0.217059
0.216589
0.216834
0.217615
0.218691
0.219600
0.219421
0.218103
0.216548
0.215181
0.214273
0.213814
0.257726
0.255269
0.250570
0.244395
0.237055
0.229483
0.221960
0.215492
0.210184
0.206418
0.203901
0.202541
0.202030
0.202173
0.202783
0.203587
0.204216
0.204127
0.203286
0.202202
0.201189
0.200487
0.200120
0.247864
0.245427
0.240771
0.234668
0.227466
0.220129
0.212942
0.206817
0.201815
0.198266
0.195886
0.194580
0.194054
0.194127
0.194601
0.195220
0.195683
0.195634
0.195044
0.194228
0.193429
0.192851
0.192542
0.354273
0.351106
0.345020
0.336948
0.327204
0.316955
0.306555
0.297388
0.289621
0.283808
0.279548
0.276778
0.274973
0.273837
0.272998
0.272269
0.271416
0.270337
0.268978
0.267556
0.266223
0.265217
0.264643
0.359855
0.356685
0.350600
0.342530
0.332758
0.322381
0.311751
0.302344
0.294378
0.288414
0.284040
0.281208
0.279374
0.278233
0.277403
0.276691
0.275847
0.274747
0.273336
0.271861
0.270493
0.269453
0.268845
0.370581
0.367378
0.361244
0.353129
0.343300
0.332658
0.321540
0.311691
0.303370
0.297130
0.292519
0.289555
0.287657
0.286519
0.285740
0.285106
0.284322
0.283199
0.281678
0.280086
0.278644
0.277536
0.276853
0.384745
0.381456
0.375203
0.367013
0.357220
0.346178
0.334213
0.323690
0.314837
0.308237
0.303366
0.300235
0.298255
0.297162
0.296537
0.296129
0.295525
0.294402
0.292681
0.290866
0.289281
0.288063
0.287267
0.401588
0.398173
0.391887
0.383971
0.375418
0.363830
0.349552
0.337781
0.328066
0.320970
0.315798
0.312484
0.310451
0.309456
0.309151
0.309209
0.309018
0.307910
0.305866
0.303733
0.302054
0.300639
0.299550
0.418601
0.415130
0.409127
0.402537
0.398120
0.385925
0.366366
0.352230
0.341310
0.333608
0.328074
0.324564
0.322494
0.321676
0.321826
0.322547
0.322930
0.321891
0.319488
0.317093
0.315634
0.313986
0.312228
0.434825
0.431484
0.426785
0.424428
0.436281
0.423563
0.386578
0.367271
0.354266
0.345826
0.339791
0.336075
0.333959
0.333317
0.333900
0.335228
0.336150
0.335217
0.332624
0.330354
0.330194
0.328353
0.324950
0.447531
0.444033
0.439029
0.436297
0.447706
0.434608
0.397328
0.377794
0.364856
0.356194
0.349635
0.345701
0.343495
0.342905
0.343629
0.345137
0.346194
0.345284
0.342576
0.340131
0.339797
0.337864
0.334429
0.456536
0.452565
0.445622
0.437875
0.432245
0.418943
0.398651
0.384288
0.375689
0.367318
0.358173
0.353693
0.351187
0.350492
0.351070
0.352372
0.353224
0.352221
0.349400
0.346432
0.344452
0.342492
0.340599
0.461655
0.457436
0.449650
0.439866
0.429364
0.416120
0.401153
0.390373
0.388870
0.380738
0.365481
0.359504
0.356546
0.355713
0.356082
0.357109
0.357715
0.356620
0.353780
0.350606
0.348026
0.346075
0.344767
0.463044
0.458728
0.450561
0.440005
0.427841
0.415035
0.404690
0.401166
0.439697
0.431791
0.377420
0.365526
0.360247
0.359078
0.359018
0.359698
0.360057
0.358840
0.355921
0.352658
0.349851
0.347922
0.346854
0.460473
0.456172
0.447936
0.437232
0.424781
0.412190
0.402548
0.399597
0.438617
0.431206
0.377429
0.366214
0.361671
0.360484
0.359614
0.359530
0.359313
0.357887
0.355015
0.351867
0.349121
0.347289
0.346329
0.453830
0.449550
0.441227
0.430592
0.418145
0.405537
0.393810
0.385162
0.385416
0.378852
0.365607
0.362099
0.362661
0.361734
0.358319
0.356567
0.355167
0.353340
0.350619
0.347768
0.345289
0.343618
0.342751
0.443667
0.439351
0.430636
0.420134
0.407979
0.395731
0.384049
0.374421
0.369159
0.363572
0.358150
0.358963
0.366124
0.365233
0.355638
0.351030
0.348073
0.345715
0.343050
0.340477
0.338267
0.336769
0.335985
0.431475
0.426773
0.415995
0.405332
0.393489
0.381731
0.370378
0.360849
0.353720
0.349211
0.349098
0.356590
0.385467
0.384654
0.353706
0.343038
0.337624
0.334667
0.331958
0.329560
0.327545
0.326185
0.325472
0.411425
0.406983
0.396655
0.386567
0.375337
0.364175
0.353328
0.344170
0.337101
0.332953
0.333473
0.341231
0.370324
0.369677
0.338866
0.328368
0.323074
0.320263
0.317707
0.315458
0.313565
0.312306
0.311645
0.383141
0.379553
0.372200
0.363390
0.353089
0.342574
0.332217
0.323360
0.316281
0.311784
0.310359
0.312479
0.320408
0.320008
0.310936
0.306688
0.304090
0.302124
0.299903
0.297783
0.295975
0.294761
0.294130
0.355462
0.352322
0.346132
0.338186
0.328682
0.318819
0.308950
0.300401
0.293425
0.288718
0.286340
0.286240
0.288546
0.288441
0.285641
0.284370
0.283558
0.282330
0.280247
0.278126
0.276314
0.275113
0.274500
0.326519
0.323696
0.318223
0.310985
0.302247
0.293062
0.283767
0.275635
0.268930
0.264240
0.261375
0.260265
0.260443
0.260601
0.260534
0.261041
0.261686
0.261017
0.258855
0.256649
0.254820
0.253648
0.253062
0.299344
0.296737
0.291675
0.284952
0.276820
0.268292
0.259635
0.252056
0.245780
0.241356
0.238482
0.237085
0.236764
0.237047
0.237730
0.238865
0.239992
0.239665
0.237749
0.235744
0.234068
0.233025
0.232505
0.275021
0.272519
0.267699
0.261318
0.253663
0.245697
0.237710
0.230772
0.225048
0.220993
0.218315
0.216913
0.216449
0.216681
0.217425
0.218457
0.219341
0.219185
0.217930
0.216455
0.215163
0.214318
0.213893
0.257264
0.254810
0.250105
0.243911
0.236550
0.229000
0.221544
0.215152
0.209912
0.206203
0.203732
0.202403
0.201906
0.202043
0.202627
0.203400
0.204013
0.203945
0.203158
0.202146
0.201201
0.200553
0.200216
0.247480
0.245046
0.240386
0.234272
0.227058
0.219735
0.212589
0.206515
0.201564
0.198063
0.195724
0.194451
0.193943
0.194014
0.194470
0.195066
0.195519
0.195489
0.194948
0.194196
0.193460
0.192931
0.192647
0.353220
0.350008
0.343836
0.335674
0.325890
0.315728
0.305566
0.296723
0.289342
0.283860
0.279893
0.277392
0.275779
0.274677
0.273703
0.272744
0.271631
0.270325
0.268771
0.267194
0.265735
0.264662
0.264067
0.358819
0.355587
0.349385
0.341190
0.331348
0.321060
0.310711
0.301687
0.294189
0.288578
0.284465
0.281896
0.280255
0.279137
0.278150
0.277182
0.276057
0.274720
0.273111
0.271476
0.269973
0.268867
0.268252
0.369607
0.366307
0.359992
0.351675
0.341679
0.331126
0.320400
0.311055
0.303412
0.297552
0.293061
0.290319
0.288598
0.287463
0.286493
0.285566
0.284471
0.283103
0.281394
0.279649
0.278061
0.276896
0.276239
0.383905
0.380464
0.373922
0.365374
0.355160
0.344186
0.332832
0.322924
0.314813
0.308602
0.303849
0.300932
0.299122
0.298006
0.297159
0.296417
0.295477
0.294116
0.292264
0.290348
0.288642
0.287389
0.286661
0.400928
0.397279
0.390452
0.381718
0.371569
0.360022
0.347427
0.336577
0.327598
0.320925
0.316020
0.312942
0.311056
0.310019
0.309453
0.309115
0.308532
0.307228
0.305162
0.303010
0.301180
0.299790
0.298901
0.418132
0.414287
0.407284
0.398727
0.389537
0.377360
0.362568
0.350357
0.340460
0.333249
0.328037
0.324744
0.322782
0.321882
0.321714
0.321948
0.321863
0.320662
0.318344
0.315944
0.314082
0.312519
0.311322
0.434379
0.430427
0.423583
0.416072
0.410832
0.398066
0.378157
0.363850
0.352847
0.345081
0.339496
0.335986
0.333951
0.333193
0.333416
0.334193
0.334594
0.333514
0.331014
0.328503
0.326926
0.325207
0.323426
0.447068
0.442959
0.435819
0.427931
0.422286
0.409129
0.388855
0.374248
0.363041
0.355014
0.349114
0.345419
0.343306
0.342606
0.343009
0.344030
0.344640
0.343624
0.341031
0.338367
0.336648
0.334842
0.333021
0.456001
0.451677
0.443768
0.434066
0.423638
0.410314
0.394534
0.381589
0.371546
0.363572
0.356999
0.353081
0.350860
0.350138
0.350537
0.351547
0.352151
0.351125
0.348458
0.345542
0.343224
0.341379
0.340048
0.460901
0.456489
0.448225
0.437664
0.425549
0.412242
0.398289
0.386720
0.378681
0.370840
0.362751
0.358399
0.356071
0.355331
0.355692
0.356671
0.357269
0.356211
0.353438
0.350321
0.347690
0.345815
0.344704
0.462091
0.457686
0.449323
0.438470
0.425795
0.412715
0.400250
0.390858
0.390275
0.382633
0.367712
0.362010
0.359281
0.358476
0.358673
0.359538
0.360089
0.358958
0.356032
0.352754
0.349955
0.348062
0.347049
0.459385
0.455059
0.446788
0.435992
0.423342
0.410523
0.398568
0.389664
0.389516
0.382269
0.367778
0.362571
0.360301
0.359456
0.359091
0.359347
0.359449
0.358152
0.355274
0.352106
0.349390
0.347576
0.346631
0.452477
0.448264
0.440161
0.429612
0.417232
0.404716
0.392688
0.382777
0.376199
0.369608
0.362960
0.360318
0.359919
0.359033
0.357105
0.355974
0.355026
0.353412
0.350781
0.347998
0.345592
0.343957
0.343102
0.441602
0.437508
0.429539
0.419334
0.407393
0.395374
0.383803
0.374082
0.366660
0.360871
0.356891
0.356354
0.358501
0.357510
0.352885
0.349760
0.347514
0.345476
0.343047
0.340650
0.338570
0.337132
0.336366
0.426661
0.422614
0.414400
0.404523
0.393101
0.381661
0.370673
0.361466
0.354170
0.349197
0.347295
0.349406
0.358833
0.357817
0.345895
0.340172
0.336501
0.334089
0.331771
0.329646
0.327822
0.326548
0.325861
0.406698
0.402897
0.395135
0.385825
0.375018
0.364166
0.353701
0.344927
0.337941
0.333318
0.331798
0.334142
0.343685
0.342795
0.331021
0.325373
0.321775
0.319495
0.317368
0.315439
0.313780
0.312626
0.312000
0.381312
0.377934
0.371314
0.362795
0.352719
0.342445
0.332416
0.323896
0.317011
0.312283
0.309913
0.310241
0.312938
0.312310
0.307961
0.304970
0.302894
0.301231
0.299400
0.297617
0.296063
0.294983
0.294406
0.354425
0.351359
0.345402
0.337563
0.328174
0.318478
0.308869
0.300586
0.293795
0.288986
0.286113
0.285274
0.285930
0.285611
0.283985
0.282948
0.282181
0.281140
0.279505
0.277780
0.276267
0.275232
0.274691
0.325805
0.322992
0.317555
0.310323
0.301613
0.292534
0.283466
0.275556
0.269367
0.264664
0.261252
0.259848
0.259539
0.259490
0.259426
0.259682
0.259953
0.259387
0.257842
0.256141
0.254667
0.253686
0.253186
0.298786
0.296158
0.291076
0.284319
0.276181
0.267710
0.259233
0.251838
0.246058
0.241659
0.238372
0.236849
0.236316
0.236408
0.236883
0.237659
0.238334
0.238056
0.236735
0.235222
0.233901
0.233034
0.232597
0.274589
0.272069
0.267218
0.260795
0.253117
0.245187
0.237313
0.230505
0.224915
0.220909
0.218203
0.216756
0.216199
0.216299
0.216848
0.217619
0.218235
0.218112
0.217204
0.216064
0.215032
0.214335
0.213979
0.256944
0.254478
0.249745
0.243515
0.236131
0.228604
0.221224
0.214921
0.209779
0.206116
0.203641
0.202298
0.201752
0.201804
0.202254
0.202863
0.203332
0.203288
0.202696
0.201896
0.201132
0.200593
0.200309
0.247233
0.244788
0.240105
0.233962
0.226729
0.219420
0.212326
0.206318
0.201429
0.197967
0.195648
0.194372
0.193837
0.193852
0.194215
0.194701
0.195071
0.195060
0.194642
0.194038
0.193433
0.192988
0.192747
0.352691
0.349356
0.342967
0.334572
0.324642
0.314524
0.304624
0.296183
0.289285
0.284166
0.280437
0.278170
0.276712
0.275604
0.274458
0.273239
0.271856
0.270324
0.268593
0.266890
0.265345
0.264223
0.263611
0.358358
0.354977
0.348510
0.340031
0.330005
0.319766
0.309734
0.301217
0.294404
0.289182
0.285164
0.282788
0.281289
0.280152
0.278963
0.277703
0.276284
0.274709
0.272926
0.271169
0.269582
0.268433
0.267805
0.369296
0.365800
0.359135
0.350440
0.340184
0.329685
0.319391
0.310796
0.304399
0.298956
0.294070
0.291359
0.289729
0.288543
0.287327
0.286057
0.284630
0.283018
0.281156
0.279316
0.277661
0.276468
0.275814
0.383830
0.380129
0.373123
0.364052
0.353424
0.342481
0.331662
0.322584
0.315766
0.309984
0.304828
0.301925
0.300186
0.298989
0.297850
0.296706
0.295391
0.293800
0.291867
0.289933
0.288206
0.286960
0.286267
0.401179
0.397182
0.389698
0.380144
0.369124
0.357560
0.345802
0.335782
0.327660
0.321422
0.316599
0.313669
0.311861
0.310710
0.309794
0.308967
0.307938
0.306442
0.304429
0.302381
0.300584
0.299266
0.298495
0.418758
0.414434
0.406460
0.396483
0.385280
0.373044
0.360094
0.349097
0.340042
0.333293
0.328314
0.325186
0.323265
0.322196
0.321594
0.321214
0.320586
0.319231
0.317120
0.314939
0.313089
0.311677
0.310774
0.435221
0.430650
0.422376
0.412301
0.401873
0.389032
0.374063
0.361974
0.352092
0.344847
0.339545
0.336180
0.334149
0.333177
0.332905
0.332983
0.332775
0.331570
0.329367
0.327072
0.325241
0.323729
0.322607
0.447816
0.443112
0.434586
0.424174
0.413363
0.400138
0.384792
0.372348
0.362141
0.354588
0.349004
0.345442
0.343324
0.342423
0.342385
0.342792
0.342886
0.341789
0.339490
0.337036
0.335068
0.333470
0.332307
0.456358
0.451634
0.442888
0.431904
0.419549
0.406185
0.392151
0.380147
0.370280
0.362631
0.356672
0.352956
0.350773
0.349935
0.350078
0.350758
0.351124
0.350082
0.347592
0.344857
0.342551
0.340862
0.339822
0.460749
0.456116
0.447417
0.436275
0.423455
0.410146
0.396752
0.385236
0.375990
0.368363
0.361928
0.358077
0.355893
0.355153
0.355502
0.356537
0.357278
0.356260
0.353415
0.350275
0.347649
0.345844
0.344839
0.461515
0.457020
0.448492
0.437438
0.424571
0.411488
0.398828
0.388136
0.381530
0.374035
0.365345
0.361174
0.358917
0.358242
0.358661
0.359940
0.360994
0.359954
0.356709
0.353182
0.350300
0.348403
0.347400
0.458534
0.454203
0.445931
0.435139
0.422512
0.409759
0.397546
0.387295
0.381082
0.373887
0.365482
0.361662
0.359745
0.359016
0.358966
0.359759
0.360482
0.359329
0.356123
0.352684
0.349878
0.348042
0.347081
0.451420
0.447273
0.439314
0.428906
0.416694
0.404392
0.392522
0.382440
0.374481
0.367816
0.362370
0.359762
0.359022
0.358097
0.356569
0.355897
0.355469
0.354060
0.351330
0.348465
0.346067
0.344451
0.343593
0.440285
0.436330
0.428697
0.418751
0.407077
0.395371
0.384156
0.374721
0.367095
0.361137
0.356995
0.355784
0.356649
0.355484
0.351809
0.349130
0.347305
0.345534
0.343241
0.340966
0.339007
0.337640
0.336891
0.424632
0.420857
0.413465
0.404005
0.392933
0.381872
0.371356
0.362639
0.355566
0.350342
0.347579
0.348085
0.353807
0.352513
0.343697
0.338964
0.335795
0.333711
0.331687
0.329826
0.328213
0.327054
0.326402
0.404771
0.401233
0.394279
0.385373
0.374905
0.364420
0.354429
0.346167
0.339472
0.334592
0.332135
0.332857
0.338687
0.337475
0.328719
0.323957
0.320782
0.318824
0.317060
0.315471
0.314082
0.313074
0.312500
0.380247
0.376997
0.370688
0.362400
0.352564
0.342581
0.332936
0.324829
0.318194
0.313276
0.310253
0.309740
0.311085
0.310147
0.306481
0.303635
0.301706
0.300298
0.298851
0.297455
0.296210
0.295308
0.294800
0.353706
0.350701
0.344877
0.337161
0.327920
0.318425
0.309090
0.301096
0.294488
0.289560
0.286258
0.284904
0.284960
0.284355
0.282717
0.281562
0.280741
0.279886
0.278682
0.277402
0.276240
0.275414
0.274962
0.325287
0.322495
0.317099
0.309912
0.301274
0.292320
0.283447
0.275744
0.269924
0.265170
0.261295
0.259588
0.258954
0.258639
0.258324
0.258269
0.258261
0.257811
0.256778
0.255591
0.254508
0.253755
0.253355
0.298413
0.295782
0.290699
0.283943
0.275829
0.267430
0.259092
0.251849
0.246397
0.241992
0.238378
0.236688
0.235949
0.235810
0.235991
0.236401
0.236736
0.236522
0.235679
0.234652
0.233702
0.233050
0.232708
0.274340
0.271811
0.266944
0.260502
0.252823
0.244937
0.237154
0.230452
0.224951
0.220962
0.218205
0.216672
0.215991
0.215919
0.216228
0.216712
0.217088
0.217001
0.216407
0.215622
0.214873
0.214347
0.214069
0.256794
0.254319
0.249569
0.243318
0.235927
0.228426
0.221108
0.214878
0.209798
0.206155
0.203661
0.202272
0.201647
0.201583
0.201866
0.202282
0.202604
0.202580
0.202178
0.201610
0.201040
0.200623
0.200396
0.247139
0.244687
0.239990
0.233829
0.226589
0.219298
0.212250
0.206295
0.201448
0.198005
0.195680
0.194375
0.193785
0.193715
0.193958
0.194311
0.194584
0.194587
0.194295
0.193852
0.193387
0.193034
0.192838
0.352859
0.349336
0.342616
0.333891
0.323734
0.313609
0.303948
0.295915
0.289615
0.284789
0.281051
0.278863
0.277450
0.276287
0.274964
0.273517
0.271905
0.270196
0.268340
0.266562
0.264976
0.263838
0.263221
0.358662
0.355058
0.348198
0.339331
0.329043
0.318807
0.309093
0.301186
0.295480
0.290569
0.286076
0.283623
0.282122
0.280907
0.279516
0.278001
0.276334
0.274577
0.272672
0.270849
0.269228
0.268067
0.267438
0.369819
0.366048
0.358894
0.349721
0.339144
0.328675
0.318903
0.311480
0.307742
0.302638
0.295767
0.292474
0.290678
0.289364
0.287901
0.286335
0.284631
0.282836
0.280878
0.279001
0.277335
0.276146
0.275500
0.384513
0.380501
0.372934
0.363301
0.352268
0.341347
0.331107
0.323246
0.319094
0.313658
0.306523
0.303021
0.301095
0.299746
0.298325
0.296842
0.295217
0.293463
0.291499
0.289598
0.287911
0.286705
0.286041
0.401978
0.397634
0.389510
0.379266
0.367627
0.356035
0.344866
0.335631
0.328710
0.322802
0.317482
0.314430
0.312559
0.311254
0.310017
0.308790
0.307408
0.305784
0.303861
0.301972
0.300298
0.299074
0.298380
0.419705
0.414978
0.406229
0.395319
0.383080
0.370786
0.358732
0.348517
0.340225
0.333807
0.328810
0.325698
0.323731
0.322477
0.321497
0.320634
0.319590
0.318151
0.316272
0.314388
0.312729
0.311481
0.310735
0.436237
0.431204
0.421950
0.410531
0.397934
0.385027
0.372037
0.361041
0.351927
0.345027
0.339832
0.336502
0.334410
0.333229
0.332540
0.332081
0.331423
0.330171
0.328299
0.326374
0.324702
0.323406
0.322579
0.448691
0.443559
0.434108
0.422410
0.409471
0.396196
0.382811
0.371406
0.361861
0.354616
0.349170
0.345639
0.343459
0.342370
0.341967
0.341917
0.341646
0.340538
0.338555
0.336455
0.334643
0.333260
0.332385
0.456895
0.451866
0.442521
0.430784
0.417525
0.404143
0.390901
0.379445
0.369758
0.362322
0.356689
0.353037
0.350843
0.349891
0.349835
0.350307
0.350558
0.349541
0.347210
0.344704
0.342574
0.341037
0.340129
0.460903
0.456084
0.447036
0.435506
0.422292
0.409005
0.395958
0.384628
0.375027
0.367533
0.361753
0.358047
0.355910
0.355154
0.355524
0.356705
0.357686
0.356727
0.353768
0.350607
0.348058
0.346316
0.345332
0.461344
0.456755
0.448067
0.436859
0.423881
0.410844
0.398137
0.387134
0.378052
0.370631
0.364552
0.360846
0.358887
0.358296
0.358891
0.360652
0.362295
0.361353
0.357726
0.353933
0.351016
0.349106
0.348042
0.458110
0.453752
0.445443
0.434639
0.422042
0.409392
0.397111
0.386530
0.377807
0.370625
0.364739
0.361307
0.359679
0.359025
0.359142
0.360473
0.361858
0.360840
0.357241
0.353510
0.350650
0.348788
0.347754
0.450769
0.446650
0.438768
0.428461
0.416399
0.404293
0.392612
0.382620
0.374195
0.367475
0.362477
0.359843
0.360093
0.359124
0.356614
0.356207
0.356168
0.354921
0.352032
0.349062
0.346694
0.345095
0.344205
0.439430
0.435558
0.428114
0.418359
0.406916
0.395483
0.384577
0.375433
0.367773
0.361727
0.357608
0.356298
0.359077
0.357747
0.351857
0.349048
0.347325
0.345723
0.343501
0.341324
0.339496
0.338203
0.337463
0.423484
0.419856
0.412850
0.403667
0.392891
0.382156
0.372045
0.363743
0.356954
0.351663
0.349614
0.350943
0.381310
0.379726
0.345737
0.339641
0.335423
0.333472
0.331632
0.330003
0.328603
0.327566
0.326954
0.403678
0.400295
0.393737
0.385115
0.374943
0.364781
0.355189
0.347341
0.340958
0.336001
0.334192
0.335694
0.365842
0.364303
0.330607
0.324412
0.320122
0.318295
0.316783
0.315498
0.314370
0.313520
0.313006
0.379538
0.376395
0.370315
0.362249
0.352656
0.342934
0.333619
0.325829
0.319763
0.314719
0.311042
0.310328
0.313375
0.312147
0.306130
0.302851
0.300746
0.299493
0.298364
0.297312
0.296363
0.295640
0.295211
0.353226
0.350300
0.344635
0.337089
0.328036
0.318727
0.309622
0.301825
0.295921
0.290870
0.286719
0.285092
0.285844
0.284971
0.282029
0.280568
0.279575
0.278853
0.277991
0.277091
0.276251
0.275622
0.275260
0.324992
0.322259
0.316970
0.309908
0.301413
0.292588
0.284203
0.276833
0.280297
0.275388
0.262103
0.259925
0.258760
0.258194
0.257508
0.257161
0.256956
0.256599
0.255935
0.255151
0.254404
0.253858
0.253555
0.298250
0.295663
0.290657
0.283987
0.275972
0.267659
0.259746
0.252770
0.256270
0.251743
0.239104
0.237029
0.235785
0.235430
0.235299
0.235416
0.235521
0.235366
0.234857
0.234200
0.233558
0.233098
0.232847
0.274288
0.271788
0.266970
0.260585
0.252964
0.245127
0.237407
0.230737
0.225768
0.221739
0.218377
0.216730
0.215893
0.215657
0.215748
0.215997
0.216198
0.216142
0.215782
0.215275
0.214763
0.214386
0.214180
0.256813
0.254357
0.249642
0.243428
0.236076
0.228607
0.221332
0.215121
0.210355
0.206687
0.203829
0.202368
0.201632
0.201449
0.201575
0.201826
0.202027
0.202018
0.201767
0.201386
0.200982
0.200673
0.200500
0.247196
0.244758
0.240087
0.233955
0.226744
0.219476
0.212448
0.206503
0.201667
0.198206
0.195832
0.194476
0.193815
0.193654
0.193779
0.194012
0.194199
0.194210
0.194019
0.193709
0.193366
0.193095
0.192940
0.353937
0.350146
0.342974
0.333817
0.323365
0.313156
0.303603
0.295787
0.289710
0.285023
0.281322
0.279098
0.277608
0.276344
0.274899
0.273325
0.271603
0.269822
0.267937
0.266167
0.264606
0.263492
0.262889
0.360029
0.356096
0.348680
0.339298
0.328671
0.318343
0.308758
0.301095
0.295635
0.290869
0.286401
0.283895
0.282299
0.280972
0.279449
0.277801
0.276019
0.274195
0.272272
0.270469
0.268883
0.267753
0.267141
0.371542
0.367367
0.359520
0.349733
0.338763
0.328200
0.318585
0.311440
0.307971
0.303018
0.296160
0.292790
0.290878
0.289435
0.287825
0.286111
0.284284
0.282433
0.280486
0.278660
0.277055
0.275915
0.275292
0.386131
0.381736
0.373497
0.363261
0.351838
0.340850
0.330799
0.323237
0.319357
0.314076
0.306945
0.303354
0.301293
0.299808
0.298220
0.296562
0.294795
0.293013
0.291117
0.289334
0.287755
0.286634
0.286003
0.403034
0.398401
0.389773
0.379046
0.367071
0.355454
0.344533
0.335625
0.328999
0.323233
0.317896
0.314756
0.312754
0.311291
0.309854
0.308413
0.306872
0.305246
0.303485
0.301829
0.300363
0.299264
0.298614
0.420181
0.415259
0.406150
0.394847
0.382274
0.370005
0.358318
0.348499
0.340562
0.334279
0.329220
0.326006
0.323903
0.322473
0.321252
0.320121
0.318886
0.317484
0.315887
0.314382
0.313044
0.311977
0.311294
0.436311
0.431138
0.421592
0.409784
0.396709
0.383873
0.371498
0.361035
0.352413
0.345651
0.340284
0.336806
0.334561
0.333190
0.332231
0.331460
0.330584
0.329407
0.327916
0.326485
0.325211
0.324143
0.323408
0.448603
0.443369
0.433681
0.421647
0.408265
0.395084
0.382309
0.371411
0.362322
0.355206
0.349589
0.345915
0.343586
0.342325
0.341666
0.341316
0.340834
0.339824
0.338249
0.336673
0.335282
0.334137
0.333342
0.456877
0.451755
0.442228
0.430272
0.416807
0.403504
0.390599
0.379455
0.370003
0.362653
0.356982
0.353252
0.350955
0.349861
0.349602
0.349842
0.349942
0.349023
0.347064
0.345055
0.343362
0.342026
0.341126
0.461062
0.456142
0.446924
0.435227
0.421903
0.408673
0.395812
0.384641
0.375088
0.367644
0.361925
0.358180
0.355965
0.355102
0.355331
0.356362
0.357259
0.356409
0.353795
0.351132
0.349062
0.347486
0.346415
0.461645
0.456947
0.448088
0.436734
0.423686
0.410687
0.398058
0.387069
0.377711
0.370306
0.364522
0.360821
0.358821
0.358149
0.358644
0.360331
0.361955
0.361153
0.357886
0.354638
0.352288
0.350529
0.349277
0.458365
0.453920
0.445469
0.434555
0.421917
0.409315
0.397084
0.386477
0.377427
0.370216
0.364567
0.361066
0.359334
0.358612
0.358702
0.360051
0.361485
0.360642
0.357391
0.354169
0.351839
0.350121
0.348900
0.450810
0.446641
0.438691
0.428347
0.416307
0.404271
0.392660
0.382684
0.374139
0.367313
0.362196
0.359297
0.359272
0.358219
0.355820
0.355562
0.355678
0.354630
0.352038
0.349452
0.347464
0.345989
0.345007
0.439207
0.435337
0.427917
0.418211
0.406850
0.395513
0.384680
0.375550
0.367789
0.361552
0.357114
0.355340
0.357647
0.356216
0.350603
0.348101
0.346649
0.345294
0.343348
0.341467
0.339910
0.338737
0.337990
0.423049
0.419477
0.412594
0.403537
0.392892
0.382272
0.372228
0.363919
0.357010
0.351456
0.348930
0.349597
0.379127
0.377422
0.344033
0.338401
0.334555
0.332898
0.331341
0.329981
0.328809
0.327906
0.327336
0.403214
0.399924
0.393537
0.385088
0.375073
0.365034
0.355490
0.347605
0.341072
0.335838
0.333534
0.334359
0.363650
0.361976
0.328856
0.323097
0.319151
0.317618
0.316393
0.315375
0.314465
0.313768
0.313322
0.379228
0.376180
0.370275
0.362408
0.352995
0.343382
0.334083
0.326225
0.320004
0.314708
0.310631
0.309406
0.311933
0.310547
0.304734
0.301685
0.299789
0.298760
0.297900
0.297120
0.296402
0.295837
0.295483
0.353085
0.350261
0.344784
0.337460
0.328601
0.319386
0.310257
0.302354
0.296291
0.291026
0.286580
0.284599
0.284999
0.283953
0.281014
0.279585
0.278651
0.278075
0.277464
0.276840
0.276239
0.275771
0.275488
0.325004
0.322378
0.317283
0.310452
0.302151
0.293404
0.284962
0.277457
0.280760
0.275674
0.262177
0.259762
0.258355
0.257614
0.256804
0.256345
0.256076
0.255805
0.255376
0.254864
0.254351
0.253964
0.253739
0.298358
0.295880
0.291055
0.284596
0.276749
0.268505
0.260524
0.253407
0.256750
0.252087
0.239295
0.237055
0.235626
0.235119
0.234824
0.234773
0.234755
0.234655
0.234348
0.233929
0.233485
0.233177
0.232998
0.274467
0.272047
0.267373
0.261158
0.253675
0.245883
0.238103
0.231318
0.226225
0.222089
0.218619
0.216857
0.215892
0.215525
0.215466
0.215562
0.215655
0.215621
0.215405
0.215079
0.214727
0.214463
0.214312
0.257017
0.254619
0.250008
0.243919
0.236669
0.229231
0.221914
0.215623
0.210768
0.207021
0.204085
0.202541
0.201712
0.201426
0.201433
0.201567
0.201687
0.201685
0.201527
0.201272
0.200983
0.200754
0.200622
0.247403
0.245011
0.240422
0.234386
0.227253
0.220011
0.212953
0.206949
0.202047
0.198524
0.196087
0.194666
0.193930
0.193684
0.193714
0.193853
0.193977
0.193989
0.193862
0.193644
0.193389
0.193180
0.193058
0.356197
0.352000
0.344133
0.334375
0.323518
0.313146
0.303594
0.295822
0.289615
0.284913
0.281284
0.278895
0.277190
0.275772
0.274250
0.272651
0.270929
0.269178
0.267361
0.265677
0.264204
0.263153
0.262583
0.362965
0.358489
0.350138
0.339989
0.328875
0.318354
0.308729
0.300970
0.294920
0.290132
0.286180
0.283627
0.281830
0.280344
0.278750
0.277087
0.275318
0.273538
0.271701
0.270004
0.268523
0.267465
0.266888
0.375345
0.370450
0.361334
0.350575
0.339025
0.328219
0.318426
0.310702
0.305156
0.300164
0.295295
0.292340
0.290345
0.288755
0.287081
0.285362
0.283563
0.281778
0.279954
0.278279
0.276821
0.275767
0.275180
0.389578
0.384515
0.375107
0.364001
0.352080
0.340895
0.330698
0.322575
0.316661
0.311327
0.306146
0.302964
0.300823
0.299175
0.297507
0.295835
0.294103
0.292406
0.290690
0.289137
0.287782
0.286770
0.286171
0.404791
0.399805
0.390565
0.379381
0.367160
0.355511
0.344678
0.335758
0.328662
0.322858
0.317914
0.314679
0.312452
0.310800
0.309247
0.307752
0.306225
0.304727
0.303247
0.301951
0.300827
0.299893
0.299269
0.420323
0.415339
0.406107
0.394741
0.382162
0.370016
0.358583
0.349046
0.341355
0.335044
0.329688
0.326157
0.323776
0.322143
0.320768
0.319534
0.318289
0.317061
0.315875
0.314911
0.314077
0.313239
0.312566
0.435411
0.430350
0.420976
0.409342
0.396389
0.383793
0.371877
0.361996
0.354297
0.347515
0.341217
0.337195
0.334607
0.333009
0.331853
0.330930
0.330012
0.329046
0.328096
0.327379
0.326771
0.325984
0.325236
0.447517
0.442423
0.432968
0.421163
0.407947
0.395019
0.382704
0.372393
0.364256
0.357120
0.350565
0.346370
0.343727
0.342237
0.341350
0.340794
0.340220
0.339421
0.338461
0.337699
0.337068
0.336215
0.335371
0.456298
0.451247
0.441840
0.430018
0.416681
0.403556
0.390919
0.380083
0.371031
0.363670
0.357603
0.353596
0.351128
0.349830
0.349264
0.349197
0.349073
0.348353
0.347116
0.346046
0.345227
0.344186
0.343152
0.461292
0.456316
0.447019
0.435274
0.421954
0.408800
0.396073
0.385038
0.375616
0.368159
0.362295
0.358397
0.356077
0.355000
0.354821
0.355367
0.355832
0.355190
0.353557
0.352170
0.351293
0.350043
0.348653
0.462568
0.457704
0.448583
0.437018
0.423855
0.410837
0.398227
0.387256
0.377811
0.370377
0.364657
0.360864
0.359241
0.358332
0.357879
0.358899
0.359857
0.359303
0.357362
0.355848
0.355147
0.353768
0.351953
0.459500
0.454846
0.446076
0.434895
0.422097
0.409418
0.397136
0.386465
0.377245
0.369955
0.364340
0.360671
0.359192
0.358252
0.357582
0.358415
0.359280
0.358703
0.356750
0.355210
0.354483
0.353122
0.351343
0.451679
0.447346
0.439145
0.428585
0.416403
0.404275
0.392553
0.382419
0.373654
0.366653
0.361234
0.357857
0.356249
0.355066
0.353948
0.353785
0.353880
0.353128
0.351431
0.349941
0.348967
0.347756
0.346479
0.439668
0.435706
0.428149
0.418326
0.406875
0.395432
0.384403
0.374972
0.366838
0.360270
0.355246
0.352500
0.351622
0.350150
0.347637
0.346047
0.345142
0.344168
0.342790
0.341513
0.340503
0.339516
0.338683
0.423189
0.419593
0.412691
0.403622
0.392948
0.382210
0.371883
0.363132
0.355641
0.349559
0.345151
0.343271
0.345353
0.343693
0.337789
0.334846
0.333023
0.331888
0.330780
0.329778
0.328914
0.328158
0.327612
0.403252
0.399984
0.393670
0.385302
0.375329
0.365181
0.355321
0.346942
0.339779
0.333978
0.329798
0.328091
0.330241
0.328605
0.322677
0.319621
0.317727
0.316695
0.315840
0.315088
0.314410
0.313844
0.313460
0.379319
0.376347
0.370596
0.362905
0.353611
0.343939
0.334326
0.326004
0.318891
0.313169
0.308826
0.306603
0.305995
0.304576
0.301885
0.299893
0.298694
0.297988
0.297390
0.296835
0.296315
0.295883
0.295603
0.353311
0.350604
0.345356
0.338302
0.329647
0.320421
0.310999
0.302676
0.295568
0.289978
0.285725
0.283231
0.282059
0.280926
0.279431
0.278427
0.277816
0.277417
0.277010
0.276589
0.276175
0.275835
0.275623
0.325376
0.322891
0.318078
0.311587
0.303547
0.294812
0.285744
0.277619
0.271290
0.265993
0.261464
0.259023
0.257620
0.256761
0.256077
0.255678
0.255452
0.255258
0.254985
0.254657
0.254317
0.254046
0.253883
0.298819
0.296472
0.291929
0.285819
0.278250
0.270022
0.261448
0.253771
0.247846
0.243003
0.238921
0.236738
0.235455
0.234815
0.234478
0.234359
0.234308
0.234227
0.234038
0.233776
0.233491
0.233270
0.233140
0.274915
0.272613
0.268176
0.262248
0.254999
0.247236
0.239251
0.232194
0.226318
0.221998
0.218912
0.217040
0.215975
0.215492
0.215326
0.215326
0.215356
0.215328
0.215193
0.214984
0.214747
0.214557
0.214445
0.257420
0.255112
0.250680
0.244800
0.237719
0.230308
0.222851
0.216371
0.211021
0.207140
0.204408
0.202777
0.201871
0.201491
0.201401
0.201448
0.201509
0.201503
0.201400
0.201225
0.201019
0.200847
0.200745
0.247768
0.245448
0.240996
0.235119
0.228113
0.220895
0.213751
0.207615
0.202567
0.198939
0.196428
0.194931
0.194117
0.193791
0.193734
0.193798
0.193869
0.193872
0.193783
0.193625
0.193434
0.193272
0.193174
0.359419
0.354672
0.345874
0.335358
0.324041
0.313481
0.303915
0.296190
0.289941
0.285130
0.281300
0.278574
0.276545
0.274926
0.273339
0.271757
0.270087
0.268420
0.266717
0.265161
0.263805
0.262837
0.262308
0.367507
0.362211
0.352442
0.341216
0.329498
0.318741
0.309087
0.301337
0.295099
0.290188
0.286153
0.283267
0.281123
0.279424
0.277772
0.276142
0.274444
0.272765
0.271065
0.269520
0.268177
0.267211
0.266676
0.381724
0.375632
0.364374
0.352102
0.339769
0.328673
0.318806
0.310943
0.304727
0.299598
0.295098
0.291924
0.289589
0.287778
0.286052
0.284382
0.282676
0.281021
0.279375
0.277903
0.276629
0.275687
0.275142
0.395479
0.389299
0.377887
0.365400
0.352800
0.341390
0.331160
0.322932
0.316396
0.310920
0.306056
0.302632
0.300143
0.298265
0.296536
0.294908
0.293279
0.291743
0.290271
0.289014
0.287932
0.287062
0.286496
0.407842
0.402285
0.392042
0.380190
0.367683
0.356008
0.345301
0.336560
0.329552
0.323615
0.318305
0.314609
0.311984
0.310092
0.308451
0.306971
0.305539
0.304247
0.303121
0.302283
0.301583
0.300848
0.300232
0.420841
0.415761
0.406352
0.394953
0.382466
0.370507
0.359398
0.350412
0.343614
0.337180
0.330702
0.326422
0.323576
0.321686
0.320188
0.318929
0.317768
0.316805
0.316126
0.315849
0.315662
0.315095
0.314384
0.434466
0.429570
0.420464
0.409164
0.396540
0.384308
0.373002
0.364349
0.359130
0.352244
0.343281
0.337913
0.334681
0.332781
0.331460
0.330467
0.329612
0.328959
0.328666
0.328866
0.329129
0.328678
0.327833
0.446293
0.441414
0.432317
0.420914
0.408067
0.395518
0.383818
0.374738
0.369097
0.361876
0.352684
0.347184
0.343935
0.342146
0.341060
0.340370
0.339798
0.339314
0.339100
0.339396
0.339781
0.339285
0.338274
0.455716
0.450777
0.441564
0.429976
0.416875
0.403993
0.391688
0.381411
0.373325
0.365902
0.358767
0.354137
0.351335
0.349790
0.348954
0.348634
0.348374
0.347953
0.347588
0.347779
0.348201
0.347525
0.346159
0.461774
0.456733
0.447348
0.435560
0.422265
0.409194
0.396605
0.385773
0.376656
0.369156
0.362907
0.358725
0.356230
0.354912
0.354340
0.354440
0.354559
0.354241
0.353827
0.354262
0.355244
0.354414
0.352303
0.463967
0.458883
0.449424
0.437570
0.424243
0.411170
0.398568
0.387629
0.378223
0.370748
0.364921
0.361004
0.359899
0.358735
0.357164
0.357534
0.357933
0.357777
0.357517
0.358587
0.360595
0.359727
0.356677
0.461218
0.456284
0.447079
0.435509
0.422458
0.409642
0.397279
0.386532
0.377233
0.369873
0.364194
0.360385
0.359373
0.358209
0.356554
0.356855
0.357223
0.357047
0.356730
0.357699
0.359615
0.358739
0.355735
0.453130
0.448557
0.439981
0.429075
0.416647
0.404346
0.392453
0.382116
0.373147
0.366002
0.360421
0.356708
0.354683
0.353371
0.352383
0.352209
0.352185
0.351775
0.351150
0.351233
0.351881
0.351010
0.349056
0.440653
0.436531
0.428721
0.418658
0.407011
0.395370
0.384064
0.374262
0.365748
0.358908
0.353559
0.350140
0.348367
0.346866
0.345210
0.344291
0.343724
0.343101
0.342332
0.341847
0.341625
0.340858
0.339786
0.423814
0.420133
0.413100
0.403904
0.393096
0.382144
0.371440
0.362158
0.354115
0.347619
0.342654
0.339660
0.339288
0.337666
0.334343
0.332741
0.331674
0.330953
0.330228
0.329628
0.329139
0.328542
0.327968
0.403720
0.400431
0.394096
0.385716
0.375690
0.365347
0.355075
0.346105
0.338334
0.332085
0.327336
0.324508
0.324223
0.322631
0.319285
0.317610
0.316508
0.315860
0.315284
0.314783
0.314328
0.313894
0.313555
0.379788
0.376860
0.371202
0.363627
0.354390
0.344583
0.334588
0.325715
0.318046
0.311949
0.307243
0.304330
0.302795
0.301373
0.299652
0.298480
0.297753
0.297300
0.296900
0.296531
0.296180
0.295866
0.295647
0.353872
0.351268
0.346222
0.339423
0.330944
0.321652
0.311879
0.303052
0.295452
0.289545
0.285060
0.282202
0.280559
0.279367
0.278254
0.277576
0.277155
0.276882
0.276612
0.276341
0.276068
0.275833
0.275677
0.326037
0.323695
0.319167
0.313036
0.305272
0.296519
0.287106
0.278495
0.271484
0.265897
0.261412
0.258772
0.257145
0.256190
0.255556
0.255206
0.255008
0.254859
0.254680
0.254473
0.254253
0.254068
0.253951
0.299512
0.297316
0.293075
0.287350
0.280086
0.271862
0.262972
0.254855
0.248316
0.243207
0.239173
0.236850
0.235430
0.234681
0.234281
0.234107
0.234021
0.233945
0.233819
0.233651
0.233462
0.233308
0.233213
0.275550
0.273377
0.269196
0.263592
0.256598
0.248848
0.240622
0.233224
0.227033
0.222499
0.219277
0.217292
0.216121
0.215539
0.215284
0.215206
0.215184
0.215145
0.215049
0.214906
0.214739
0.214600
0.214514
0.257963
0.255752
0.251506
0.245861
0.238962
0.231564
0.223942
0.217229
0.211660
0.207623
0.204784
0.203064
0.202072
0.201608
0.201434
0.201407
0.201414
0.201392
0.201311
0.201181
0.201024
0.200890
0.200808
0.248245
0.245998
0.241688
0.235984
0.229112
0.221907
0.214648
0.208345
0.203141
0.199395
0.196795
0.195223
0.194334
0.193933
0.193801
0.193796
0.193816
0.193800
0.193724
0.193599
0.193446
0.193314
0.193233
0.362664
0.357375
0.347609
0.336384
0.324662
0.313951
0.304373
0.296680
0.290396
0.285450
0.281362
0.278294
0.275937
0.274113
0.272447
0.270870
0.269251
0.267667
0.266082
0.264654
0.263419
0.262534
0.262048
0.372447
0.366265
0.354861
0.342518
0.330221
0.319262
0.309587
0.301865
0.295557
0.290502
0.286219
0.282966
0.280467
0.278551
0.276825
0.275213
0.273580
0.272001
0.270440
0.269044
0.267841
0.266969
0.266479
0.389289
0.381785
0.367800
0.353789
0.340627
0.329265
0.319365
0.311507
0.305107
0.299823
0.295166
0.291618
0.288904
0.286863
0.285066
0.283427
0.281804
0.280276
0.278808
0.277533
0.276443
0.275614
0.275114
0.402610
0.395089
0.381079
0.366967
0.353627
0.342017
0.331814
0.323664
0.317068
0.311439
0.306297
0.302441
0.299542
0.297422
0.295613
0.294010
0.292471
0.291093
0.289861
0.288885
0.288066
0.287342
0.286810
0.411509
0.405269
0.393747
0.381113
0.368311
0.356647
0.346156
0.337795
0.331410
0.325331
0.319100
0.314734
0.311619
0.309457
0.307705
0.306228
0.304886
0.303791
0.303006
0.302600
0.302321
0.301779
0.301165
0.421831
0.416574
0.406822
0.395309
0.382907
0.371191
0.360608
0.352697
0.348119
0.341564
0.332613
0.327050
0.323520
0.321307
0.319658
0.318370
0.317294
0.316580
0.316383
0.316760
0.317213
0.316904
0.316139
0.434060
0.429237
0.420240
0.409172
0.396877
0.385119
0.374917
0.368910
0.369964
0.363004
0.347552
0.339398
0.335015
0.332676
0.331126
0.330062
0.329274
0.328919
0.329253
0.330334
0.331484
0.331352
0.330369
0.445558
0.440813
0.431933
0.420837
0.408357
0.396301
0.385711
0.379281
0.379890
0.372621
0.357010
0.348766
0.344418
0.342194
0.340828
0.340017
0.339465
0.339285
0.339778
0.341094
0.342524
0.342373
0.341140
0.455385
0.450516
0.441421
0.430024
0.417166
0.404587
0.392827
0.383642
0.377819
0.370344
0.360886
0.355116
0.352289
0.350429
0.348781
0.348239
0.347867
0.347735
0.348183
0.349610
0.351355
0.351033
0.349244
0.462232
0.457133
0.447658
0.435845
0.422609
0.409669
0.397321
0.386882
0.378480
0.370945
0.363977
0.359389
0.357786
0.356201
0.354113
0.353840
0.353702
0.353716
0.354429
0.356704
0.359746
0.359329
0.356302
0.465849
0.460578
0.450166
0.438079
0.424628
0.411548
0.399009
0.388176
0.378954
0.371475
0.366009
0.362605
0.373672
0.372249
0.357962
0.357203
0.356726
0.356976
0.358272
0.362016
0.367110
0.366752
0.362126
0.463405
0.458232
0.447986
0.436085
0.422818
0.409913
0.397515
0.386746
0.377457
0.370082
0.364897
0.361655
0.372811
0.371425
0.357142
0.356379
0.355899
0.356122
0.357320
0.360899
0.365839
0.365455
0.360885
0.454530
0.449739
0.440803
0.429579
0.416925
0.404487
0.392473
0.382004
0.372909
0.365681
0.360061
0.356201
0.355017
0.353561
0.351438
0.351131
0.350971
0.350869
0.351229
0.352929
0.355418
0.354893
0.352066
0.441803
0.437505
0.429402
0.419077
0.407221
0.395407
0.383893
0.373834
0.365067
0.358070
0.352590
0.348834
0.347021
0.345448
0.343711
0.343073
0.342636
0.342269
0.342048
0.342372
0.343049
0.342509
0.341112
0.424787
0.420973
0.413718
0.404317
0.393327
0.382179
0.371185
0.361528
0.353103
0.346367
0.341061
0.337482
0.335310
0.333671
0.332152
0.331230
0.330623
0.330163
0.329771
0.329578
0.329512
0.329080
0.328447
0.404607
0.401233
0.394752
0.386244
0.376087
0.365558
0.354966
0.345577
0.337380
0.330869
0.325773
0.322359
0.320268
0.318669
0.317153
0.316182
0.315553
0.315139
0.314796
0.314540
0.314329
0.314030
0.313720
0.380641
0.377683
0.371986
0.364393
0.355117
0.345169
0.334870
0.325599
0.317522
0.311193
0.306307
0.303032
0.300916
0.299456
0.298276
0.297500
0.297012
0.296702
0.296455
0.296255
0.296069
0.295865
0.295693
0.354742
0.352163
0.347182
0.340485
0.332070
0.322689
0.312628
0.303428
0.295451
0.289333
0.284720
0.281654
0.279668
0.278405
0.277510
0.276963
0.276624
0.276411
0.276237
0.276084
0.275932
0.275783
0.275670
0.326930
0.324656
0.320276
0.314345
0.306733
0.297932
0.288215
0.279231
0.271523
0.265731
0.261473
0.258702
0.256930
0.255883
0.255235
0.254868
0.254649
0.254508
0.254381
0.254252
0.254116
0.253995
0.253912
0.300373
0.298262
0.294198
0.288706
0.281624
0.273377
0.264205
0.255742
0.248545
0.243247
0.239434
0.237006
0.235484
0.234642
0.234169
0.233925
0.233780
0.233689
0.233588
0.233469
0.233335
0.233228
0.233160
0.276317
0.274217
0.270188
0.264782
0.257944
0.250180
0.241749
0.234083
0.227631
0.222939
0.219630
0.217555
0.216292
0.215623
0.215281
0.215124
0.215036
0.214969
0.214879
0.214764
0.214632
0.214524
0.214456
0.258615
0.256455
0.252318
0.246811
0.240022
0.232615
0.224852
0.217955
0.212202
0.208049
0.205142
0.203349
0.202281
0.201739
0.201484
0.201381
0.201326
0.201270
0.201183
0.201067
0.200933
0.200820
0.200750
0.248816
0.246606
0.242373
0.236767
0.229972
0.222760
0.215404
0.208971
0.203647
0.199814
0.197145
0.195511
0.194555
0.194083
0.193873
0.193797
0.193758
0.193707
0.193619
0.193501
0.193364
0.193247
0.193175
0.363028
0.357728
0.347944
0.336704
0.324979
0.314277
0.304707
0.296999
0.290654
0.285601
0.281352
0.278077
0.275513
0.273538
0.271793
0.270194
0.268592
0.267059
0.265558
0.264229
0.263089
0.262274
0.261824
0.372765
0.366577
0.355163
0.342815
0.330524
0.319582
0.309921
0.302184
0.295806
0.290639
0.286195
0.282726
0.280009
0.277939
0.276138
0.274512
0.272904
0.271387
0.269921
0.268638
0.267541
0.266745
0.266294
0.389505
0.382008
0.368032
0.354037
0.340903
0.329581
0.319713
0.311848
0.305354
0.299960
0.295158
0.291383
0.288433
0.286231
0.284361
0.282712
0.281122
0.279672
0.278322
0.277181
0.276218
0.275479
0.275019
0.402677
0.395183
0.381205
0.367141
0.353863
0.342344
0.332222
0.324109
0.317448
0.311724
0.306424
0.302314
0.299149
0.296856
0.294961
0.293339
0.291825
0.290544
0.289456
0.288648
0.287986
0.287374
0.286881
0.411462
0.405245
0.393758
0.381207
0.368524
0.357011
0.346679
0.338448
0.332099
0.325940
0.319500
0.314838
0.311430
0.309060
0.307190
0.305671
0.304350
0.303353
0.302746
0.302572
0.302525
0.302108
0.301510
0.421791
0.416530
0.406764
0.395335
0.383096
0.371596
0.361258
0.353575
0.349125
0.342515
0.333322
0.327422
0.323567
0.321110
0.319305
0.317943
0.316874
0.316268
0.316300
0.317004
0.317806
0.317647
0.316849
0.434197
0.429316
0.420195
0.409167
0.397046
0.385548
0.375657
0.369951
0.371194
0.364205
0.348501
0.339987
0.335253
0.332644
0.330903
0.329730
0.328925
0.328689
0.329310
0.330828
0.332466
0.332511
0.331423
0.445653
0.440854
0.431851
0.420797
0.408494
0.396714
0.386447
0.380329
0.381136
0.373861
0.358019
0.349432
0.344737
0.342243
0.340659
0.339697
0.339084
0.339016
0.339806
0.341575
0.343501
0.343543
0.342210
0.455267
0.450388
0.441267
0.429960
0.417284
0.404950
0.393469
0.384548
0.378900
0.371423
0.361777
0.355726
0.352600
0.350471
0.348579
0.347836
0.347349
0.347284
0.347998
0.349811
0.351950
0.351810
0.350001
0.462129
0.457028
0.447550
0.435815
0.422723
0.409969
0.397830
0.387581
0.379302
0.371765
0.364664
0.359863
0.358010
0.356167
0.353807
0.353268
0.352942
0.352985
0.353958
0.356582
0.359950
0.359709
0.356720
0.466000
0.460700
0.450199
0.438126
0.424749
0.411789
0.399384
0.388667
0.379515
0.372032
0.366476
0.362909
0.373760
0.372091
0.357517
0.356443
0.355713
0.355975
0.357550
0.361645
0.367040
0.366863
0.362305
0.463780
0.458552
0.448165
0.436211
0.422946
0.410101
0.397771
0.387051
0.377777
0.370395
0.365143
0.361761
0.372707
0.371105
0.356578
0.355529
0.354805
0.355049
0.356522
0.360437
0.365656
0.365455
0.360964
0.455100
0.450218
0.441126
0.429789
0.417079
0.404633
0.392619
0.382134
0.373004
0.365744
0.360056
0.356048
0.354641
0.353007
0.350753
0.350287
0.349991
0.349931
0.350526
0.352522
0.355272
0.354914
0.352159
0.442697
0.438258
0.429916
0.419394
0.407411
0.395524
0.383942
0.373794
0.364934
0.357872
0.352306
0.348352
0.346258
0.344551
0.342843
0.342223
0.341781
0.341496
0.341486
0.342077
0.343001
0.342618
0.341284
0.426035
0.422025
0.414439
0.404754
0.393567
0.382291
0.371175
0.361373
0.352801
0.345972
0.340551
0.336711
0.334148
0.332410
0.331109
0.330359
0.329854
0.329514
0.329321
0.329378
0.329547
0.329263
0.328684
0.405974
0.402402
0.395576
0.386760
0.376377
0.365706
0.354979
0.345433
0.337078
0.330480
0.325275
0.321607
0.319128
0.317451
0.316174
0.315393
0.314874
0.314579
0.314409
0.314369
0.314357
0.314195
0.313931
0.381896
0.378774
0.372799
0.364948
0.355475
0.345394
0.334982
0.325592
0.317402
0.311008
0.306049
0.302600
0.300235
0.298688
0.297601
0.296913
0.296473
0.296227
0.296098
0.296057
0.296026
0.295923
0.295786
0.355856
0.353153
0.347964
0.341063
0.332485
0.322996
0.312854
0.303580
0.295537
0.289378
0.284717
0.281544
0.279399
0.278042
0.277132
0.276572
0.276216
0.276013
0.275899
0.275844
0.275793
0.275711
0.275624
0.327930
0.325565
0.321027
0.314931
0.307182
0.298295
0.288522
0.279495
0.271743
0.265928
0.261641
0.258797
0.256917
0.255779
0.255060
0.254624
0.254343
0.254180
0.254069
0.253987
0.253903
0.253824
0.253759
0.301262
0.299088
0.294901
0.289272
0.282069
0.273759
0.264547
0.256055
0.248820
0.243514
0.239679
0.237194
0.235579
0.234663
0.234106
0.233773
0.233544
0.233421
0.233312
0.233203
0.233082
0.233007
0.232952
0.277101
0.274945
0.270816
0.265303
0.258375
0.250556
0.242094
0.234410
0.227942
0.223237
0.219904
0.217782
0.216450
0.215708
0.215282
0.215038
0.214873
0.214758
0.214643
0.214522
0.214393
0.214296
0.214235
0.259287
0.257081
0.252866
0.247277
0.240420
0.232970
0.225184
0.218275
0.212513
0.208349
0.205420
0.203588
0.202463
0.201853
0.201519
0.201336
0.201209
0.201101
0.200981
0.200850
0.200712
0.200601
0.200533
0.249413
0.247164
0.242866
0.237193
0.230344
0.223097
0.215723
0.209283
0.203953
0.200111
0.197421
0.195753
0.194745
0.194208
0.193924
0.193772
0.193664
0.193560
0.193437
0.193300
0.193155
0.193036
0.192964
0.360480
0.355691
0.346828
0.336259
0.324924
0.314385
0.304839
0.297068
0.290624
0.285502
0.281217
0.277895
0.275252
0.273194
0.271380
0.269739
0.268124
0.266612
0.265165
0.263907
0.262842
0.262081
0.261662
0.368439
0.363115
0.353303
0.342050
0.330340
0.319627
0.310005
0.302199
0.295707
0.290474
0.286012
0.282510
0.279724
0.277576
0.275710
0.274047
0.272431
0.270939
0.269533
0.268327
0.267312
0.266574
0.266153
0.382381
0.376288
0.365032
0.352793
0.340535
0.329545
0.319755
0.311827
0.305199
0.299743
0.294963
0.291170
0.288156
0.285872
0.283935
0.282250
0.280657
0.279233
0.277947
0.276891
0.276020
0.275342
0.274911
0.395773
0.389621
0.378255
0.365887
0.353476
0.342303
0.332295
0.324145
0.317304
0.311531
0.306339
0.302219
0.298976
0.296570
0.294588
0.292919
0.291401
0.290133
0.289103
0.288382
0.287829
0.287272
0.286796
0.407931
0.402378
0.392127
0.380451
0.368277
0.357033
0.346812
0.338463
0.331552
0.325382
0.319487
0.314929
0.311432
0.308917
0.306923
0.305326
0.303972
0.302980
0.302425
0.302340
0.302432
0.302074
0.301453
0.421314
0.416084
0.406373
0.395064
0.383000
0.371664
0.361312
0.353037
0.346649
0.340065
0.332861
0.327577
0.323745
0.321125
0.319156
0.317679
0.316546
0.315928
0.316012
0.316852
0.317908
0.317805
0.316870
0.436031
0.430703
0.420733
0.409264
0.397043
0.385553
0.375210
0.367506
0.362925
0.355966
0.346210
0.339752
0.335456
0.332740
0.330832
0.329508
0.328612
0.328350
0.329046
0.330803
0.332917
0.333021
0.331598
0.447775
0.442459
0.432490
0.420925
0.408502
0.396728
0.386022
0.377927
0.372969
0.365727
0.355799
0.349263
0.344978
0.342350
0.340588
0.339439
0.338706
0.338571
0.339383
0.341294
0.343574
0.343663
0.342091
0.456100
0.450973
0.441346
0.429852
0.417224
0.405051
0.393602
0.384149
0.376632
0.369209
0.361497
0.356018
0.352310
0.349949
0.348351
0.347398
0.346770
0.346568
0.347110
0.348622
0.350453
0.350337
0.348790
0.461940
0.456806
0.447162
0.435504
0.422592
0.410066
0.398116
0.387872
0.379150
0.371651
0.364995
0.360171
0.356914
0.354810
0.353378
0.352620
0.352105
0.351889
0.352368
0.353976
0.356063
0.355782
0.353743
0.465518
0.460231
0.449735
0.437805
0.424609
0.411876
0.399673
0.389089
0.379900
0.372410
0.366306
0.361899
0.360128
0.358210
0.355724
0.355056
0.354591
0.354476
0.355194
0.357447
0.360462
0.360156
0.357303
0.463434
0.458209
0.447821
0.435988
0.422874
0.410204
0.398031
0.387429
0.378185
0.370775
0.364878
0.360638
0.358982
0.357143
0.354715
0.354088
0.353650
0.353529
0.354169
0.356271
0.359129
0.358808
0.356037
0.455212
0.450302
0.441065
0.429757
0.417125
0.404779
0.392862
0.382451
0.373356
0.366082
0.360255
0.356043
0.353204
0.351353
0.350095
0.349467
0.349031
0.348767
0.348949
0.350005
0.351501
0.351145
0.349410
0.443739
0.439118
0.430411
0.419680
0.407605
0.395715
0.384168
0.374057
0.365207
0.358126
0.352437
0.348306
0.345429
0.343533
0.342242
0.341514
0.341013
0.340684
0.340620
0.340996
0.341565
0.341278
0.340396
0.428080
0.423706
0.415477
0.405318
0.393860
0.382482
0.371356
0.361573
0.353011
0.346162
0.340656
0.336648
0.333772
0.331870
0.330577
0.329777
0.329254
0.328958
0.328896
0.329095
0.329360
0.329211
0.328794
0.408354
0.404351
0.396777
0.387371
0.376626
0.365800
0.355062
0.345562
0.337252
0.330651
0.325378
0.321560
0.318814
0.316986
0.315715
0.314910
0.314397
0.314156
0.314151
0.314343
0.314555
0.314513
0.314303
0.383839
0.380358
0.373759
0.365351
0.355493
0.345263
0.334887
0.325611
0.317529
0.311185
0.306206
0.302653
0.300119
0.298442
0.297288
0.296547
0.296078
0.295858
0.295846
0.295988
0.296140
0.296129
0.296011
0.357327
0.354328
0.348611
0.341178
0.332199
0.322571
0.312531
0.303460
0.295602
0.289549
0.284910
0.281677
0.279414
0.277944
0.276944
0.276303
0.275885
0.275666
0.275602
0.275646
0.275702
0.275673
0.275593
0.329079
0.326446
0.321425
0.314801
0.306631
0.297613
0.287999
0.279248
0.271737
0.266067
0.261842
0.258975
0.257020
0.255785
0.254964
0.254434
0.254073
0.253858
0.253740
0.253688
0.253647
0.253586
0.253521
0.302230
0.299809
0.295182
0.289059
0.281459
0.273023
0.263982
0.255780
0.248806
0.243643
0.239879
0.237390
0.235732
0.234723
0.234066
0.233640
0.233334
0.233133
0.232982
0.232865
0.232757
0.232671
0.232608
0.277915
0.275564
0.271080
0.265163
0.257905
0.249988
0.241666
0.234218
0.227963
0.223384
0.220105
0.217982
0.216609
0.215792
0.215276
0.214942
0.214691
0.214502
0.214333
0.214180
0.214037
0.213925
0.213857
0.259985
0.257634
0.253153
0.247265
0.240164
0.232640
0.224948
0.218203
0.212591
0.208519
0.205629
0.203791
0.202626
0.201951
0.201533
0.201264
0.201052
0.200872
0.200694
0.200524
0.200361
0.200233
0.200157
0.250041
0.247678
0.243173
0.237270
0.230235
0.222929
0.215619
0.209295
0.204074
0.200300
0.197637
0.195959
0.194911
0.194313
0.193949
0.193714
0.193523
0.193348
0.193167
0.192988
0.192815
0.192679
0.192599
0.357800
0.353516
0.345509
0.335627
0.324711
0.314359
0.304839
0.296995
0.290456
0.285301
0.281049
0.277767
0.275125
0.273032
0.271168
0.269484
0.267849
0.266345
0.264939
0.263740
0.262739
0.262023
0.261622
0.364385
0.359837
0.351371
0.341133
0.329997
0.319525
0.309940
0.302054
0.295459
0.290197
0.285790
0.282350
0.279582
0.277407
0.275496
0.273792
0.272159
0.270679
0.269318
0.268180
0.267238
0.266547
0.266143
0.376392
0.371452
0.362269
0.351498
0.340021
0.329351
0.319630
0.311639
0.304912
0.299440
0.294738
0.291021
0.288032
0.285721
0.283736
0.282011
0.280400
0.278989
0.277753
0.276776
0.275998
0.275370
0.274945
0.390231
0.385128
0.375651
0.364627
0.352943
0.342095
0.332207
0.324056
0.317144
0.311378
0.306284
0.302215
0.298964
0.296500
0.294447
0.292724
0.291181
0.289918
0.288938
0.288315
0.287896
0.287386
0.286879
0.405638
0.400466
0.390864
0.379723
0.367909
0.356907
0.346852
0.338561
0.331513
0.325389
0.319723
0.315195
0.311627
0.308997
0.306888
0.305206
0.303805
0.302810
0.302318
0.302402
0.302772
0.302461
0.301673
0.422999
0.417327
0.406769
0.395010
0.382858
0.371644
0.361453
0.353135
0.346157
0.339663
0.333214
0.328100
0.324175
0.321380
0.319242
0.317639
0.316434
0.315814
0.316029
0.317269
0.319027
0.318979
0.317509
0.441625
0.435047
0.422706
0.409829
0.397098
0.385584
0.375253
0.367015
0.360460
0.353622
0.346066
0.340296
0.336026
0.333117
0.330995
0.329507
0.328518
0.328272
0.329239
0.331810
0.335358
0.335538
0.332969
0.453626
0.446999
0.434564
0.421527
0.408572
0.396774
0.386098
0.377486
0.370572
0.363456
0.355720
0.349861
0.345582
0.342732
0.340725
0.339378
0.338522
0.338374
0.339413
0.342052
0.345654
0.345816
0.343185
0.458966
0.453142
0.442194
0.429967
0.417141
0.405090
0.393859
0.384434
0.376383
0.369067
0.362082
0.356715
0.352814
0.350194
0.348352
0.347169
0.346370
0.346059
0.346543
0.348087
0.350158
0.350074
0.348322
0.462630
0.457257
0.447045
0.435217
0.422377
0.410066
0.398381
0.388340
0.379601
0.372175
0.365670
0.360746
0.357210
0.354847
0.353199
0.352181
0.351439
0.350992
0.351069
0.351914
0.353123
0.352809
0.351392
0.466607
0.461169
0.449368
0.437417
0.424373
0.411874
0.399910
0.389529
0.380445
0.372997
0.366839
0.362249
0.359545
0.357379
0.355334
0.354422
0.353705
0.353240
0.353218
0.353964
0.355101
0.354691
0.353162
0.464501
0.459157
0.447525
0.435702
0.422734
0.410263
0.398274
0.387826
0.378678
0.371284
0.365299
0.360883
0.358315
0.356243
0.354268
0.353407
0.352728
0.352273
0.352197
0.352810
0.353783
0.353373
0.351966
0.455619
0.450612
0.441073
0.429730
0.417173
0.404946
0.393152
0.382847
0.373819
0.366550
0.360655
0.356314
0.353235
0.351171
0.349740
0.348883
0.348252
0.347805
0.347644
0.347949
0.348463
0.348123
0.347199
0.445434
0.440491
0.431180
0.420090
0.407877
0.395988
0.384504
0.374469
0.365672
0.358592
0.352838
0.348582
0.345508
0.343421
0.341958
0.341052
0.340428
0.340056
0.339974
0.340228
0.340574
0.340389
0.339857
0.431379
0.426384
0.417047
0.406114
0.394272
0.382776
0.371672
0.361963
0.353465
0.346629
0.341067
0.336939
0.333897
0.331822
0.330368
0.329433
0.328836
0.328575
0.328663
0.329060
0.329482
0.329472
0.329170
0.412022
0.407319
0.398506
0.388182
0.376937
0.365937
0.355228
0.345843
0.337642
0.331086
0.325780
0.321860
0.318967
0.316982
0.315571
0.314652
0.314084
0.313887
0.314058
0.314521
0.314988
0.315074
0.314887
0.386508
0.382495
0.374970
0.365779
0.355435
0.345042
0.334753
0.325675
0.317778
0.311537
0.306567
0.302943
0.300290
0.298480
0.297196
0.296346
0.295810
0.295601
0.295708
0.296053
0.296404
0.296481
0.296359
0.359059
0.355663
0.349247
0.341128
0.331663
0.321890
0.312016
0.303248
0.295668
0.289783
0.285200
0.281936
0.279586
0.278006
0.276888
0.276137
0.275635
0.275386
0.275361
0.275504
0.275665
0.275678
0.275589
0.330250
0.327282
0.321661
0.314376
0.305703
0.296550
0.287168
0.278804
0.271643
0.266191
0.262060
0.259196
0.257185
0.255858
0.254930
0.254293
0.253839
0.253560
0.253421
0.253386
0.253376
0.253321
0.253244
0.303126
0.300409
0.295249
0.288512
0.280431
0.271870
0.263074
0.255270
0.248652
0.243712
0.240052
0.237583
0.235889
0.234803
0.234048
0.233522
0.233121
0.232838
0.232632
0.232488
0.232370
0.232268
0.232192
0.278657
0.276068
0.271153
0.264731
0.257077
0.249057
0.240934
0.233811
0.227849
0.223456
0.220267
0.218162
0.216758
0.215875
0.215271
0.214842
0.214497
0.214222
0.213985
0.213786
0.213611
0.213476
0.213394
0.260630
0.258100
0.253296
0.247035
0.239642
0.232038
0.224483
0.217965
0.212562
0.208624
0.205799
0.203970
0.202773
0.202036
0.201536
0.201178
0.200874
0.200612
0.200364
0.200140
0.199938
0.199785
0.199697
0.250631
0.248127
0.243369
0.237179
0.229921
0.222550
0.215335
0.209174
0.204107
0.200433
0.197818
0.196141
0.195060
0.194401
0.193958
0.193636
0.193356
0.193101
0.192850
0.192616
0.192403
0.192242
0.192150
0.355876
0.351923
0.344482
0.335071
0.324472
0.314265
0.304766
0.296863
0.290251
0.285080
0.280875
0.277649
0.275036
0.272934
0.271044
0.269339
0.267700
0.266220
0.264871
0.263750
0.262832
0.262159
0.261765
0.361770
0.357684
0.350014
0.340406
0.329664
0.319365
0.309804
0.301853
0.295180
0.289909
0.285568
0.282207
0.279485
0.277312
0.275380
0.273656
0.272021
0.270570
0.269276
0.268233
0.267394
0.266751
0.266344
0.372913
0.368597
0.360507
0.350556
0.339562
0.329101
0.319424
0.311381
0.304586
0.299122
0.294511
0.290892
0.287962
0.285660
0.283654
0.281907
0.280294
0.278915
0.277758
0.276902
0.276269
0.275694
0.275234
0.387312
0.382710
0.374104
0.363741
0.352461
0.341812
0.332005
0.323861
0.316926
0.311199
0.306205
0.302219
0.299011
0.296542
0.294451
0.292691
0.291134
0.289899
0.289001
0.288531
0.288330
0.287871
0.287257
0.405339
0.400137
0.390405
0.379280
0.367556
0.356674
0.346747
0.338555
0.331532
0.325487
0.319958
0.315484
0.311920
0.309242
0.307050
0.305300
0.303863
0.302883
0.302502
0.302872
0.303722
0.303454
0.302313
0.426792
0.420250
0.407981
0.395230
0.382716
0.371501
0.361468
0.353305
0.346294
0.339927
0.333764
0.328716
0.324768
0.321876
0.319595
0.317876
0.316611
0.316017
0.316476
0.318422
0.321416
0.321420
0.318946
0.450445
0.441991
0.425882
0.410805
0.397184
0.385520
0.375306
0.367127
0.360156
0.353484
0.346670
0.341111
0.336847
0.333810
0.331493
0.329842
0.328772
0.328603
0.330079
0.334107
0.340186
0.340455
0.335806
0.462595
0.454063
0.437789
0.422522
0.408664
0.396725
0.386183
0.377649
0.370333
0.363388
0.356387
0.350724
0.346427
0.343429
0.341201
0.339663
0.338699
0.338609
0.340126
0.344163
0.350207
0.350459
0.345821
0.464248
0.457360
0.443777
0.430352
0.417049
0.405012
0.393994
0.384795
0.376768
0.369591
0.362852
0.357488
0.353445
0.350655
0.348633
0.347249
0.346310
0.345950
0.346555
0.348595
0.351623
0.351580
0.349026
0.466181
0.460262
0.447527
0.435166
0.422157
0.409968
0.398505
0.388702
0.380106
0.372776
0.366315
0.361315
0.357583
0.355045
0.353246
0.352020
0.351106
0.350520
0.350430
0.351061
0.352128
0.351815
0.350465
0.483742
0.476921
0.451090
0.437852
0.424218
0.411844
0.400054
0.389869
0.380929
0.373536
0.367294
0.362577
0.359141
0.356802
0.355130
0.354021
0.353146
0.352475
0.352079
0.352136
0.352436
0.351996
0.351061
0.481452
0.474795
0.449265
0.436232
0.422702
0.410343
0.398482
0.388173
0.379127
0.371761
0.365674
0.361134
0.357839
0.355602
0.354001
0.352944
0.352107
0.351456
0.351018
0.350930
0.351016
0.350591
0.349850
0.458327
0.453035
0.441482
0.429913
0.417304
0.405165
0.393462
0.383240
0.374273
0.367014
0.361068
0.356646
0.353385
0.351164
0.349591
0.348528
0.347728
0.347161
0.346836
0.346810
0.346888
0.346586
0.346068
0.448242
0.442883
0.432207
0.420670
0.408260
0.396360
0.384908
0.374916
0.366157
0.359082
0.353293
0.348977
0.345767
0.343533
0.341909
0.340813
0.340051
0.339629
0.339553
0.339801
0.340094
0.339992
0.339639
0.435372
0.429653
0.418862
0.407063
0.394819
0.383203
0.372092
0.362419
0.353962
0.347145
0.341575
0.337410
0.334327
0.332116
0.330432
0.329314
0.328590
0.328316
0.328504
0.329066
0.329641
0.329732
0.329480
0.416276
0.410789
0.400442
0.389129
0.377384
0.366221
0.355514
0.346199
0.338079
0.331575
0.326284
0.322339
0.319415
0.317308
0.315681
0.314592
0.313902
0.313694
0.313973
0.314628
0.315286
0.315462
0.315275
0.389293
0.384740
0.376219
0.366279
0.355496
0.344963
0.334736
0.325809
0.318069
0.311929
0.307001
0.303365
0.300658
0.298738
0.297294
0.296293
0.295642
0.295398
0.295561
0.296037
0.296526
0.296657
0.296520
0.360678
0.356919
0.349840
0.341125
0.331250
0.321362
0.311626
0.303109
0.295772
0.290046
0.285539
0.282281
0.279886
0.278212
0.276957
0.276073
0.275456
0.275143
0.275115
0.275306
0.275530
0.275562
0.275456
0.331213
0.327963
0.321819
0.313988
0.304899
0.295647
0.286468
0.278433
0.271582
0.266334
0.262308
0.259464
0.257416
0.256011
0.254970
0.254213
0.253644
0.253284
0.253096
0.253048
0.253040
0.252979
0.252887
0.303804
0.300849
0.295237
0.287995
0.279515
0.270869
0.262291
0.254827
0.248525
0.243795
0.240245
0.237802
0.236076
0.234924
0.234070
0.233433
0.232919
0.232548
0.232273
0.232082
0.231932
0.231812
0.231723
0.279217
0.276432
0.271152
0.264316
0.256334
0.248243
0.240301
0.233461
0.227763
0.223543
0.220445
0.218361
0.216925
0.215979
0.215284
0.214754
0.214303
0.213939
0.213625
0.213367
0.213149
0.212990
0.212894
0.261136
0.258456
0.253374
0.246803
0.239165
0.231506
0.224079
0.217765
0.212555
0.208744
0.205983
0.204164
0.202934
0.202134
0.201548
0.201094
0.200692
0.200342
0.200016
0.199733
0.199486
0.199305
0.199203
0.251111
0.248485
0.243509
0.237078
0.229631
0.222214
0.215091
0.209082
0.204160
0.200581
0.198011
0.196335
0.195217
0.194496
0.193969
0.193556
0.193181
0.192841
0.192514
0.192221
0.191964
0.191775
0.191669
0.354836
0.351042
0.343865
0.334689
0.324248
0.314113
0.304613
0.296661
0.289994
0.284809
0.280637
0.277458
0.274879
0.272793
0.270912
0.269222
0.267618
0.266201
0.264953
0.263963
0.263177
0.262557
0.262148
0.360450
0.356575
0.349255
0.339939
0.329382
0.319159
0.309591
0.301582
0.294848
0.289572
0.285284
0.281994
0.279327
0.277183
0.275265
0.273560
0.271964
0.270584
0.269408
0.268527
0.267860
0.267277
0.266832
0.371254
0.367210
0.359576
0.349981
0.339193
0.328812
0.319124
0.311016
0.304161
0.298711
0.294189
0.290682
0.287840
0.285587
0.283599
0.281869
0.280292
0.278987
0.277957
0.277290
0.276886
0.276371
0.275823
0.385774
0.381420
0.373216
0.363154
0.352032
0.341451
0.331634
0.323437
0.316455
0.310781
0.305925
0.302102
0.299020
0.296623
0.294539
0.292776
0.291226
0.290037
0.289214
0.288867
0.288830
0.288413
0.287709
0.404442
0.399353
0.389803
0.378801
0.367133
0.356270
0.346334
0.338118
0.331083
0.325136
0.319823
0.315593
0.312235
0.309634
0.307407
0.305603
0.304128
0.303108
0.302667
0.302988
0.303825
0.303532
0.302346
0.426528
0.419972
0.407677
0.394875
0.382309
0.371069
0.361028
0.352857
0.345840
0.339631
0.333813
0.329137
0.325498
0.322695
0.320306
0.318452
0.317071
0.316334
0.316576
0.318273
0.321065
0.320971
0.318476
0.450540
0.442001
0.425750
0.410520
0.396783
0.385069
0.374842
0.366637
0.359588
0.353125
0.346839
0.341792
0.337937
0.335000
0.332501
0.330627
0.329364
0.328968
0.330105
0.333729
0.339463
0.339583
0.334928
0.462647
0.454039
0.437628
0.422218
0.408253
0.396288
0.385753
0.377216
0.369838
0.363114
0.356631
0.351463
0.347554
0.344646
0.342220
0.340435
0.339248
0.338914
0.340066
0.343659
0.349312
0.349413
0.344791
0.463930
0.457027
0.443415
0.429958
0.416643
0.404632
0.393674
0.384549
0.376586
0.369584
0.363148
0.358100
0.354311
0.351562
0.349376
0.347787
0.346659
0.346083
0.346372
0.348017
0.350682
0.350518
0.348024
0.465358
0.459518
0.446910
0.434674
0.421772
0.409681
0.398325
0.388647
0.380176
0.372965
0.366625
0.361757
0.358133
0.355585
0.353653
0.352261
0.351188
0.350425
0.350072
0.350339
0.351039
0.350648
0.349442
0.482537
0.475881
0.450318
0.437340
0.423912
0.411693
0.400040
0.390005
0.381215
0.373892
0.367641
0.362921
0.359462
0.357070
0.355294
0.354032
0.353007
0.352179
0.351541
0.351217
0.351093
0.350607
0.349915
0.480222
0.473768
0.448562
0.435843
0.422554
0.410365
0.398626
0.388437
0.379506
0.372183
0.366045
0.361460
0.358099
0.355793
0.354081
0.352861
0.351865
0.351077
0.350438
0.350021
0.349724
0.349283
0.348790
0.457440
0.452326
0.441062
0.429784
0.417400
0.405393
0.393754
0.383579
0.374664
0.367421
0.361455
0.357026
0.353756
0.351459
0.349725
0.348479
0.347514
0.346820
0.346357
0.346135
0.345996
0.345690
0.345322
0.447814
0.442588
0.432133
0.420825
0.408590
0.396771
0.385325
0.375314
0.366551
0.359485
0.353724
0.349464
0.346301
0.343995
0.342171
0.340858
0.339910
0.339358
0.339177
0.339318
0.339508
0.339403
0.339118
0.435337
0.429704
0.419055
0.407407
0.395275
0.383700
0.372561
0.362839
0.354357
0.347560
0.342066
0.338015
0.335085
0.332808
0.330829
0.329454
0.328514
0.328098
0.328185
0.328669
0.329183
0.329265
0.329036
0.416463
0.411018
0.400732
0.389479
0.377772
0.366626
0.355897
0.346554
0.338424
0.331970
0.326776
0.322956
0.320181
0.318016
0.316099
0.314754
0.313842
0.313492
0.313665
0.314243
0.314842
0.315006
0.314822
0.389568
0.384998
0.376441
0.366458
0.355639
0.345099
0.334892
0.326005
0.318322
0.312259
0.307425
0.303884
0.301239
0.299257
0.297622
0.296413
0.295573
0.295190
0.295246
0.295644
0.296078
0.296185
0.296040
0.360936
0.357109
0.349904
0.341040
0.331052
0.321147
0.311492
0.303104
0.295900
0.290290
0.285878
0.282688
0.280317
0.278581
0.277182
0.276133
0.275360
0.274920
0.274790
0.274905
0.275074
0.275076
0.274958
0.331419
0.328068
0.321732
0.313673
0.304410
0.295140
0.286097
0.278264
0.271605
0.266504
0.262575
0.259778
0.257725
0.256263
0.255110
0.254221
0.253519
0.253048
0.252766
0.252645
0.252581
0.252492
0.252388
0.303971
0.300914
0.295093
0.287599
0.278922
0.270267
0.261845
0.254603
0.248500
0.243930
0.240471
0.238057
0.236303
0.235102
0.234156
0.233404
0.232764
0.232304
0.231945
0.231683
0.231472
0.231334
0.231236
0.279405
0.276522
0.271056
0.264002
0.255855
0.247753
0.239946
0.233301
0.227780
0.223688
0.220657
0.218588
0.217124
0.216120
0.215339
0.214707
0.214153
0.213700
0.213308
0.212986
0.212719
0.212534
0.212427
0.261354
0.258595
0.253367
0.246630
0.238870
0.231200
0.223875
0.217708
0.212633
0.208914
0.206197
0.204379
0.203115
0.202254
0.201585
0.201039
0.200543
0.200109
0.199710
0.199368
0.199078
0.198872
0.198758
0.251350
0.248660
0.243566
0.237004
0.229463
0.222039
0.214993
0.209097
0.204280
0.200769
0.198229
0.196546
0.195389
0.194605
0.193997
0.193496
0.193032
0.192612
0.192215
0.191868
0.191569
0.191355
0.191237
0.354309
0.350567
0.343477
0.334372
0.323976
0.313847
0.304319
0.296316
0.289600
0.284397
0.280244
0.277103
0.274566
0.272518
0.270682
0.269051
0.267532
0.266233
0.265168
0.264418
0.263889
0.263346
0.262865
0.359826
0.356019
0.348814
0.339587
0.329076
0.318852
0.309242
0.301168
0.294378
0.289090
0.284845
0.281623
0.279026
0.276935
0.275067
0.273426
0.271922
0.270675
0.269723
0.269160
0.268872
0.268376
0.267776
0.370453
0.366506
0.359049
0.349570
0.338830
0.328428
0.318670
0.310473
0.303551
0.298108
0.293685
0.290316
0.287612
0.285442
0.283507
0.281837
0.280352
0.279183
0.278407
0.278151
0.278345
0.277916
0.277011
0.384700
0.380492
0.372575
0.362677
0.351606
0.340969
0.331043
0.322721
0.315663
0.310028
0.305375
0.301828
0.299014
0.296741
0.294690
0.292951
0.291460
0.290330
0.289636
0.289523
0.289893
0.289500
0.288506
0.402422
0.397681
0.388815
0.378173
0.366595
0.355658
0.345562
0.337161
0.330014
0.324182
0.319267
0.315557
0.312682
0.310284
0.308022
0.306142
0.304606
0.303477
0.302812
0.302792
0.303207
0.302818
0.301818
0.421980
0.416303
0.405751
0.393890
0.381612
0.370317
0.360064
0.351632
0.344454
0.338452
0.333293
0.329478
0.326624
0.324106
0.321554
0.319454
0.317846
0.316755
0.316279
0.316736
0.317865
0.317507
0.315958
0.441864
0.435037
0.422285
0.408965
0.395891
0.384204
0.373741
0.365214
0.357954
0.351775
0.346392
0.342509
0.339714
0.337120
0.334316
0.332025
0.330364
0.329363
0.329220
0.330490
0.332903
0.332597
0.330031
0.453800
0.446925
0.434076
0.420621
0.407363
0.395446
0.384704
0.375882
0.368332
0.361893
0.356292
0.352267
0.349406
0.346825
0.344082
0.341864
0.340260
0.339284
0.339114
0.340309
0.342618
0.342271
0.339722
0.457967
0.452098
0.441078
0.428773
0.415928
0.403954
0.392882
0.383612
0.375608
0.368833
0.362978
0.358715
0.355656
0.353156
0.350768
0.348877
0.347442
0.346413
0.345835
0.346048
0.346858
0.346371
0.344871
0.460064
0.454941
0.445136
0.433711
0.421221
0.409218
0.397876
0.388234
0.379875
0.372810
0.366704
0.362195
0.358950
0.356541
0.354501
0.352934
0.351665
0.350620
0.349765
0.349296
0.349121
0.348532
0.347693
0.462872
0.457937
0.446970
0.435834
0.423458
0.411449
0.399948
0.390100
0.381552
0.374310
0.368004
0.363321
0.359959
0.357606
0.355770
0.354389
0.353230
0.352214
0.351277
0.350547
0.349983
0.349378
0.348835
0.460712
0.455969
0.445334
0.434491
0.422308
0.410360
0.398790
0.388796
0.380109
0.372819
0.366542
0.361894
0.358553
0.356229
0.354434
0.353089
0.351961
0.351006
0.350142
0.349446
0.348868
0.348337
0.347925
0.452862
0.448392
0.439751
0.429313
0.417467
0.405653
0.394088
0.383985
0.375180
0.367956
0.361951
0.357557
0.354454
0.352138
0.350169
0.348730
0.347569
0.346689
0.346003
0.345531
0.345156
0.344768
0.344441
0.444088
0.439545
0.430919
0.420533
0.408868
0.397237
0.385791
0.375728
0.366954
0.359907
0.354238
0.350173
0.347362
0.345045
0.342825
0.341212
0.339985
0.339190
0.338735
0.338584
0.338513
0.338305
0.338038
0.431272
0.426524
0.417618
0.407146
0.395657
0.384285
0.373104
0.363264
0.354717
0.347955
0.342727
0.339070
0.337635
0.335344
0.331842
0.330000
0.328634
0.327911
0.327657
0.327791
0.327999
0.327952
0.327731
0.412622
0.408016
0.399375
0.389240
0.378138
0.367172
0.356399
0.346940
0.338753
0.332340
0.327435
0.324023
0.322738
0.320548
0.317116
0.315301
0.313963
0.313293
0.313118
0.313343
0.313640
0.313665
0.313483
0.387342
0.383266
0.375622
0.366302
0.355854
0.345439
0.335217
0.326270
0.318565
0.312560
0.307907
0.304619
0.302338
0.300331
0.298286
0.296763
0.295629
0.294985
0.294757
0.294866
0.295053
0.295048
0.294899
0.359826
0.356218
0.349410
0.340840
0.331031
0.321208
0.311590
0.303225
0.296066
0.290533
0.286258
0.283220
0.281041
0.279272
0.277618
0.276354
0.275363
0.274728
0.274389
0.274301
0.274299
0.274220
0.274092
0.330858
0.327573
0.321354
0.313377
0.304172
0.294961
0.286005
0.278272
0.271718
0.266710
0.262877
0.260163
0.258161
0.256654
0.255372
0.254337
0.253485
0.252869
0.252442
0.252189
0.252020
0.251873
0.251754
0.303649
0.300587
0.294771
0.287272
0.278608
0.269996
0.261684
0.254579
0.248615
0.244129
0.240739
0.238369
0.236633
0.235371
0.234322
0.233461
0.232715
0.232134
0.231667
0.231319
0.231048
0.230859
0.230743
0.279210
0.276313
0.270822
0.263738
0.255583
0.247523
0.239824
0.233308
0.227907
0.223892
0.220907
0.218853
0.217371
0.216310
0.215442
0.214718
0.214068
0.213524
0.213048
0.212662
0.212348
0.212130
0.212009
0.261261
0.258489
0.253237
0.246472
0.238704
0.231073
0.223836
0.217772
0.212790
0.209129
0.206439
0.204617
0.203320
0.202400
0.201651
0.201020
0.200437
0.199925
0.199457
0.199061
0.198731
0.198499
0.198373
0.251324
0.248624
0.243510
0.236926
0.229381
0.221990
0.215018
0.209205
0.204460
0.200992
0.198466
0.196770
0.195574
0.194730
0.194043
0.193461
0.192915
0.192423
0.191963
0.191566
0.191231
0.190995
0.190866
0.353964
0.350217
0.343120
0.334001
0.323586
0.313431
0.303866
0.295820
0.289066
0.283844
0.279697
0.276580
0.274081
0.272081
0.270307
0.268760
0.267355
0.266218
0.265406
0.265016
0.264899
0.264454
0.263809
0.359472
0.355662
0.348455
0.339211
0.328672
0.318407
0.308745
0.300615
0.293779
0.288479
0.284260
0.281094
0.278562
0.276535
0.274734
0.273179
0.271799
0.270744
0.270127
0.270100
0.270525
0.270148
0.269157
0.370060
0.366119
0.358676
0.349180
0.338396
0.327926
0.318083
0.309798
0.302816
0.297378
0.293041
0.289810
0.287250
0.285177
0.283305
0.281712
0.280353
0.279397
0.279058
0.279625
0.281235
0.280935
0.279010
0.384142
0.379977
0.372146
0.362256
0.351125
0.340379
0.330312
0.321846
0.314700
0.309114
0.304677
0.301450
0.298947
0.296831
0.294803
0.293083
0.291663
0.290666
0.290277
0.290817
0.292426
0.292100
0.290124
0.401188
0.396640
0.388138
0.377646
0.366032
0.354944
0.344627
0.335991
0.328709
0.323010
0.318557
0.315508
0.313255
0.311107
0.308750
0.306731
0.305115
0.303907
0.303133
0.303035
0.303504
0.303036
0.301837
0.418979
0.413876
0.404409
0.393109
0.380925
0.369464
0.358905
0.350129
0.342759
0.337007
0.332650
0.329985
0.328199
0.326040
0.323171
0.320663
0.318747
0.317294
0.316204
0.315727
0.315768
0.315145
0.314043
0.436123
0.430446
0.419908
0.407800
0.395066
0.383251
0.372436
0.363492
0.356004
0.350177
0.345889
0.343580
0.342249
0.340092
0.336738
0.333770
0.331581
0.329958
0.328722
0.328191
0.328310
0.327582
0.326214
0.447888
0.442196
0.431614
0.419424
0.406547
0.394531
0.383469
0.374275
0.366545
0.360464
0.355923
0.353437
0.352019
0.349865
0.346570
0.343664
0.341511
0.339877
0.338558
0.337878
0.337821
0.337025
0.335688
0.454310
0.449141
0.439449
0.427889
0.415272
0.403228
0.391960
0.382503
0.374473
0.367967
0.362787
0.359551
0.357491
0.355321
0.352597
0.350256
0.348441
0.346933
0.345551
0.344555
0.343960
0.343126
0.342191
0.457559
0.452870
0.443951
0.433018
0.420729
0.408751
0.397402
0.387847
0.379692
0.372792
0.366866
0.362759
0.359997
0.357777
0.355591
0.353804
0.352325
0.350990
0.349656
0.348525
0.347646
0.346830
0.346172
0.459227
0.454794
0.445709
0.435177
0.423126
0.411261
0.399930
0.390415
0.382294
0.375140
0.368609
0.363848
0.360596
0.358303
0.356396
0.354906
0.353626
0.352431
0.351209
0.350114
0.349188
0.348438
0.347937
0.457088
0.452864
0.444135
0.433959
0.422173
0.410421
0.399057
0.389424
0.381172
0.373926
0.367324
0.362471
0.359132
0.356807
0.354920
0.353465
0.352219
0.351107
0.350023
0.349066
0.348246
0.347602
0.347192
0.450603
0.446579
0.438819
0.429012
0.417563
0.405935
0.394480
0.384555
0.375988
0.368795
0.362647
0.358240
0.355325
0.353011
0.350793
0.349145
0.347790
0.346708
0.345771
0.345021
0.344401
0.343893
0.343556
0.441520
0.437542
0.429932
0.420345
0.409166
0.397719
0.386283
0.376210
0.367490
0.360485
0.354907
0.351126
0.348889
0.346586
0.343787
0.341781
0.340235
0.339150
0.338357
0.337841
0.337456
0.337099
0.336819
0.427937
0.423941
0.416380
0.406951
0.396064
0.384897
0.373675
0.363726
0.355144
0.348453
0.343550
0.340572
0.341522
0.339243
0.333380
0.330806
0.328944
0.327842
0.327160
0.326842
0.326665
0.326440
0.326209
0.409383
0.405506
0.398175
0.389055
0.378539
0.367771
0.356948
0.347361
0.339118
0.332783
0.328237
0.325527
0.326595
0.324411
0.318646
0.316094
0.314255
0.313199
0.312592
0.312364
0.312277
0.312123
0.311932
0.385208
0.381605
0.374792
0.366157
0.356131
0.345873
0.335624
0.326586
0.318838
0.312897
0.308471
0.305571
0.303880
0.301874
0.299238
0.297292
0.295817
0.294867
0.294298
0.294047
0.293928
0.293778
0.293618
0.358543
0.355190
0.348825
0.340647
0.331105
0.321405
0.311806
0.303420
0.296262
0.290790
0.286660
0.283834
0.281908
0.280127
0.278196
0.276683
0.275466
0.274617
0.274042
0.273711
0.273502
0.273323
0.273180
0.330014
0.326859
0.320862
0.313100
0.304062
0.294957
0.286066
0.278376
0.271870
0.266923
0.263177
0.260564
0.258643
0.257111
0.255703
0.254523
0.253528
0.252769
0.252190
0.251787
0.251494
0.251281
0.251146
0.303022
0.300030
0.294336
0.286964
0.278415
0.269898
0.261675
0.254651
0.248759
0.244330
0.240993
0.238666
0.236951
0.235652
0.234519
0.233564
0.232720
0.232037
0.231468
0.231028
0.230684
0.230449
0.230316
0.278739
0.275889
0.270476
0.263477
0.255407
0.247431
0.239822
0.233390
0.228059
0.224091
0.221136
0.219093
0.217599
0.216494
0.215560
0.214762
0.214035
0.213414
0.212866
0.212418
0.212054
0.211806
0.211671
0.260931
0.258194
0.252999
0.246298
0.238596
0.231035
0.223876
0.217883
0.212958
0.209330
0.206653
0.204823
0.203498
0.202532
0.201720
0.201023
0.200374
0.199798
0.199273
0.198829
0.198462
0.198207
0.198070
0.251084
0.248413
0.243347
0.236817
0.229327
0.221997
0.215090
0.209338
0.204638
0.201194
0.198672
0.196959
0.195728
0.194835
0.194088
0.193443
0.192834
0.192284
0.191773
0.191335
0.190969
0.190712
0.190574
0.353426
0.349666
0.342548
0.333406
0.322971
0.312802
0.303223
0.295165
0.288397
0.283160
0.279000
0.275884
0.273403
0.271440
0.269727
0.268264
0.266976
0.266001
0.265463
0.265480
0.265963
0.265612
0.264618
0.358951
0.355127
0.347896
0.338622
0.328054
0.317765
0.308080
0.299928
0.293076
0.287764
0.283545
0.280396
0.277904
0.275924
0.274185
0.272715
0.271464
0.270608
0.270382
0.271061
0.272771
0.272513
0.270581
0.369557
0.365602
0.358137
0.348601
0.337769
0.327252
0.317358
0.309029
0.302018
0.296583
0.292288
0.289137
0.286677
0.284679
0.282862
0.281343
0.280117
0.279412
0.279705
0.281684
0.286636
0.286479
0.281706
0.383601
0.379438
0.371610
0.361680
0.350478
0.339648
0.329480
0.320917
0.313714
0.308165
0.303879
0.300885
0.298626
0.296635
0.294620
0.292913
0.291571
0.290764
0.290910
0.292738
0.297548
0.297320
0.292532
0.400381
0.395897
0.387520
0.377043
0.365352
0.354130
0.343631
0.334814
0.327429
0.321833
0.317747
0.315236
0.313522
0.311575
0.309101
0.306940
0.305256
0.304032
0.303316
0.303506
0.304820
0.304320
0.302266
0.417438
0.412565
0.403530
0.392414
0.380195
0.368562
0.357737
0.348682
0.341162
0.335611
0.331915
0.330226
0.329393
0.327522
0.324308
0.321394
0.319202
0.317500
0.316056
0.315151
0.314867
0.314069
0.312895
0.433406
0.428210
0.418595
0.406950
0.394283
0.382295
0.371165
0.361880
0.354218
0.348680
0.345311
0.344363
0.344363
0.342560
0.338619
0.334982
0.332314
0.330242
0.328315
0.326817
0.325830
0.324813
0.323840
0.445066
0.439883
0.430268
0.418579
0.405798
0.393631
0.382279
0.372780
0.364916
0.359129
0.355470
0.354308
0.354196
0.352395
0.348522
0.344947
0.342300
0.340189
0.338130
0.336405
0.335142
0.334037
0.333139
0.452365
0.447515
0.438455
0.427205
0.414653
0.402506
0.391065
0.381470
0.373447
0.367152
0.362497
0.360113
0.358935
0.357038
0.353974
0.351214
0.349073
0.347219
0.345296
0.343573
0.342194
0.341110
0.340369
0.456044
0.451575
0.443137
0.432444
0.420251
0.408269
0.396926
0.387493
0.379576
0.372798
0.366938
0.363104
0.360749
0.358687
0.356364
0.354394
0.352755
0.351217
0.349546
0.347989
0.346673
0.345683
0.345070
0.456975
0.452811
0.444820
0.434616
0.422791
0.411036
0.399895
0.390759
0.383126
0.376039
0.369175
0.364237
0.361070
0.358824
0.356830
0.355271
0.353915
0.352604
0.351180
0.349837
0.348683
0.347815
0.347288
0.454843
0.450905
0.443298
0.433498
0.421994
0.410402
0.399275
0.390062
0.382322
0.375121
0.368109
0.362980
0.359694
0.357367
0.355318
0.353786
0.352460
0.351243
0.349986
0.348834
0.347842
0.347098
0.346646
0.449204
0.445430
0.438197
0.428756
0.417569
0.406090
0.394789
0.385124
0.376887
0.369743
0.363472
0.359073
0.357399
0.355083
0.351558
0.349664
0.348085
0.346837
0.345664
0.344671
0.343833
0.343209
0.342835
0.440046
0.436367
0.429339
0.420200
0.409330
0.398028
0.386668
0.376706
0.368171
0.361248
0.355852
0.352546
0.353415
0.351116
0.345201
0.342598
0.340650
0.339298
0.338155
0.337294
0.336613
0.336105
0.335788
0.426188
0.422574
0.415706
0.406840
0.396323
0.385317
0.374142
0.364242
0.355834
0.349325
0.345794
0.345141
0.373716
0.371402
0.337948
0.332989
0.329623
0.328108
0.326902
0.326135
0.325579
0.325173
0.324907
0.407645
0.404145
0.397494
0.388932
0.378788
0.368186
0.357402
0.347841
0.339739
0.333591
0.330442
0.330047
0.358461
0.356238
0.323161
0.318251
0.314910
0.313438
0.312306
0.311626
0.311156
0.310825
0.310602
0.383895
0.380557
0.374215
0.365999
0.356273
0.346160
0.335951
0.326924
0.319238
0.313393
0.309296
0.306973
0.308303
0.306293
0.300640
0.298079
0.296177
0.294945
0.294019
0.293418
0.293000
0.292705
0.292515
0.357532
0.354351
0.348288
0.340401
0.331089
0.321520
0.311979
0.303620
0.296510
0.291105
0.287169
0.284599
0.283934
0.282148
0.278948
0.277151
0.275674
0.274636
0.273822
0.273256
0.272842
0.272558
0.272388
0.329155
0.326116
0.320321
0.312767
0.303909
0.294928
0.286117
0.278477
0.272018
0.267122
0.263450
0.260928
0.259172
0.257632
0.256038
0.254740
0.253628
0.252753
0.252030
0.251481
0.251060
0.250777
0.250620
0.302261
0.299360
0.293817
0.286605
0.278202
0.269803
0.261671
0.254710
0.248868
0.244483
0.241187
0.238894
0.237231
0.235919
0.234699
0.233678
0.232759
0.232002
0.231341
0.230807
0.230380
0.230100
0.229950
0.278113
0.275333
0.270038
0.263166
0.255216
0.247343
0.239819
0.233449
0.228164
0.224227
0.221290
0.219251
0.217752
0.216626
0.215650
0.214807
0.214030
0.213355
0.212744
0.212233
0.211815
0.211535
0.211385
0.260445
0.257763
0.252662
0.246064
0.238461
0.230984
0.223896
0.217957
0.213068
0.209459
0.206786
0.204947
0.203604
0.202609
0.201760
0.201024
0.200332
0.199713
0.199138
0.198649
0.198242
0.197963
0.197813
0.250695
0.248070
0.243083
0.236640
0.229236
0.221977
0.215131
0.209423
0.204752
0.201320
0.198793
0.197065
0.195809
0.194884
0.194100
0.193417
0.192769
0.192180
0.191626
0.191150
0.190751
0.190474
0.190325
0.352471
0.348721
0.341624
0.332508
0.322104
0.311970
0.302434
0.294421
0.287685
0.282441
0.278239
0.275078
0.272575
0.270621
0.268943
0.267535
0.266313
0.265405
0.264928
0.264996
0.265519
0.265197
0.264219
0.357997
0.354185
0.346977
0.337730
0.327192
0.316938
0.307297
0.299197
0.292383
0.287063
0.282790
0.279587
0.277067
0.275095
0.273393
0.271978
0.270791
0.269999
0.269829
0.270550
0.272292
0.272058
0.270143
0.368594
0.364660
0.357225
0.347717
0.336910
0.326424
0.316569
0.308287
0.301312
0.295867
0.291512
0.288302
0.285815
0.283831
0.282056
0.280592
0.279424
0.278776
0.279108
0.281108
0.286071
0.285932
0.281174
0.382589
0.378468
0.370694
0.360802
0.349613
0.338800
0.328638
0.320082
0.312879
0.307323
0.303000
0.299978
0.297712
0.295761
0.293797
0.292145
0.290846
0.290084
0.290240
0.292045
0.296817
0.296595
0.291828
0.399234
0.394823
0.386562
0.376159
0.364489
0.353245
0.342689
0.333803
0.326362
0.320748
0.316678
0.314213
0.312558
0.310678
0.308270
0.306166
0.304521
0.303303
0.302540
0.302631
0.303831
0.303302
0.301285
0.415978
0.411251
0.402460
0.391499
0.379323
0.367638
0.356688
0.347475
0.339826
0.334250
0.330639
0.329082
0.328380
0.326616
0.323485
0.320630
0.318463
0.316726
0.315158
0.314040
0.313516
0.312653
0.311558
0.431529
0.426577
0.417382
0.406001
0.393415
0.381363
0.370059
0.360549
0.352701
0.347138
0.343904
0.343153
0.343337
0.341675
0.337834
0.334258
0.331601
0.329461
0.327338
0.325507
0.324129
0.323017
0.322194
0.443200
0.438277
0.429099
0.417686
0.404986
0.392759
0.381226
0.371489
0.363424
0.357615
0.354099
0.353144
0.353222
0.351578
0.347815
0.344307
0.341668
0.339494
0.337236
0.335172
0.333508
0.332308
0.331557
0.450950
0.446277
0.437516
0.426461
0.413970
0.401767
0.390175
0.380385
0.372206
0.365884
0.361330
0.359114
0.358102
0.356345
0.353391
0.350710
0.348601
0.346711
0.344652
0.342704
0.341074
0.339909
0.339231
0.454960
0.450614
0.442384
0.431835
0.419696
0.407683
0.396242
0.386680
0.378673
0.371869
0.366054
0.362330
0.360099
0.358152
0.355934
0.354051
0.352467
0.350926
0.349187
0.347514
0.346073
0.345026
0.344416
0.456017
0.451959
0.444181
0.434107
0.422348
0.410595
0.399417
0.390233
0.382619
0.375515
0.368606
0.363719
0.360632
0.358480
0.356575
0.355101
0.353807
0.352512
0.351053
0.349652
0.348448
0.347536
0.346972
0.454064
0.450213
0.442781
0.433085
0.421638
0.410082
0.398973
0.389781
0.382120
0.374926
0.367845
0.362739
0.359509
0.357256
0.355266
0.353794
0.352514
0.351301
0.349982
0.348753
0.347698
0.346906
0.346404
0.448748
0.445009
0.437842
0.428451
0.417307
0.405878
0.394652
0.385092
0.376989
0.369878
0.363556
0.359178
0.357572
0.355299
0.351775
0.349899
0.348359
0.347055
0.345709
0.344544
0.343566
0.342853
0.342431
0.439813
0.436131
0.429113
0.419979
0.409136
0.397910
0.386702
0.376977
0.368730
0.361878
0.356372
0.353067
0.354022
0.351737
0.345749
0.343116
0.341222
0.339739
0.338245
0.337065
0.336136
0.335491
0.335121
0.426029
0.422401
0.415527
0.406650
0.396159
0.385263
0.374323
0.364812
0.356891
0.350491
0.346734
0.346032
0.374720
0.372400
0.338804
0.333811
0.330644
0.328939
0.327096
0.325844
0.324933
0.324350
0.324027
0.407436
0.403929
0.397277
0.388709
0.378597
0.368123
0.357591
0.348429
0.340817
0.334791
0.331422
0.330979
0.359497
0.357267
0.324035
0.319076
0.315913
0.314248
0.312473
0.311299
0.310460
0.309955
0.309679
0.383567
0.380227
0.373893
0.365696
0.356028
0.346034
0.336021
0.327269
0.319893
0.314143
0.309953
0.307630
0.309032
0.307015
0.301253
0.298625
0.296735
0.295345
0.294043
0.293093
0.292399
0.291959
0.291722
0.357008
0.353848
0.347831
0.340008
0.330784
0.321331
0.311938
0.303751
0.296812
0.291473
0.287518
0.284960
0.284337
0.282550
0.279298
0.277460
0.275964
0.274819
0.273785
0.272994
0.272392
0.272001
0.271793
0.328471
0.325482
0.319772
0.312318
0.303569
0.294704
0.286010
0.278481
0.272114
0.267265
0.263599
0.261087
0.259348
0.257814
0.256206
0.254893
0.253760
0.252821
0.251975
0.251288
0.250742
0.250388
0.250201
0.301523
0.298693
0.293256
0.286159
0.277864
0.269582
0.261548
0.254662
0.248866
0.244522
0.241237
0.238945
0.237278
0.235982
0.234767
0.233742
0.232801
0.232015
0.231280
0.230655
0.230135
0.229814
0.229644
0.277449
0.274731
0.269538
0.262779
0.254936
0.247159
0.239712
0.233397
0.228145
0.224228
0.221296
0.219254
0.217751
0.216629
0.215658
0.214816
0.214028
0.213329
0.212669
0.212097
0.211620
0.211304
0.211137
0.259890
0.257261
0.252249
0.245750
0.238240
0.230841
0.223813
0.217913
0.213047
0.209447
0.206771
0.204925
0.203573
0.202575
0.201726
0.200990
0.200290
0.199651
0.199039
0.198505
0.198057
0.197750
0.197586
0.250217
0.247639
0.242731
0.236376
0.229053
0.221860
0.215064
0.209386
0.204731
0.201302
0.198769
0.197029
0.195762
0.194829
0.194041
0.193356
0.192700
0.192093
0.191508
0.190996
0.190564
0.190263
0.190102
0.350993
0.347287
0.340268
0.331244
0.320937
0.310901
0.301480
0.293587
0.286950
0.281712
0.277425
0.274166
0.271593
0.269612
0.267941
0.266555
0.265347
0.264406
0.263780
0.263544
0.263552
0.263195
0.262600
0.356494
0.352732
0.345613
0.336467
0.326037
0.315893
0.306387
0.298438
0.291750
0.286427
0.282027
0.278680
0.276055
0.274042
0.272346
0.270952
0.269765
0.268895
0.268443
0.268546
0.269071
0.268770
0.267827
0.367036
0.363163
0.355840
0.346457
0.335778
0.325414
0.315712
0.307610
0.300783
0.295315
0.290767
0.287336
0.284684
0.282637
0.280878
0.279446
0.278265
0.277465
0.277239
0.277869
0.279509
0.279256
0.277381
0.380930
0.376889
0.369269
0.359539
0.348505
0.337808
0.327783
0.319381
0.312298
0.306672
0.302094
0.298766
0.296255
0.294221
0.292333
0.290774
0.289504
0.288605
0.288226
0.288685
0.290181
0.289847
0.287941
0.397354
0.393078
0.385050
0.374869
0.363377
0.352245
0.341773
0.332952
0.325523
0.319770
0.315364
0.312448
0.310379
0.308420
0.306250
0.304394
0.302885
0.301672
0.300714
0.300265
0.300319
0.299750
0.298704
0.413809
0.409284
0.400832
0.390176
0.378214
0.366631
0.355705
0.346455
0.338699
0.332881
0.328792
0.326539
0.325159
0.323315
0.320689
0.318346
0.316485
0.314893
0.313353
0.312104
0.311231
0.310391
0.309651
0.429132
0.424438
0.415683
0.404680
0.392343
0.380382
0.369047
0.359415
0.351357
0.345453
0.341601
0.339916
0.339165
0.337426
0.334365
0.331567
0.329391
0.327507
0.325547
0.323773
0.322347
0.321295
0.320635
0.440938
0.436264
0.427519
0.416476
0.404017
0.391851
0.380243
0.370323
0.361994
0.355830
0.351740
0.349910
0.349105
0.347401
0.344425
0.341710
0.339578
0.337680
0.335627
0.333693
0.332082
0.330947
0.330298
0.449155
0.444674
0.436239
0.425463
0.413143
0.400961
0.389244
0.379198
0.370718
0.364126
0.359245
0.356527
0.354979
0.353218
0.350817
0.348702
0.346972
0.345317
0.343455
0.341661
0.340156
0.339057
0.338402
0.453674
0.449449
0.441427
0.431049
0.419005
0.406959
0.395323
0.385396
0.377044
0.370063
0.364201
0.360414
0.358024
0.356143
0.354263
0.352728
0.351405
0.350047
0.348474
0.346958
0.345678
0.344682
0.344038
0.455167
0.451159
0.443497
0.433491
0.421756
0.409925
0.398523
0.388940
0.381188
0.373978
0.367000
0.362324
0.359292
0.357259
0.355609
0.354366
0.353282
0.352126
0.350809
0.349555
0.349015
0.348130
0.346986
0.453681
0.449790
0.442338
0.432588
0.421099
0.409458
0.398192
0.388721
0.381061
0.373817
0.366673
0.361816
0.358643
0.356507
0.354779
0.353503
0.352441
0.351316
0.350034
0.348865
0.348415
0.347605
0.346502
0.448963
0.445073
0.437668
0.428055
0.416771
0.405306
0.394120
0.384602
0.376637
0.369548
0.363087
0.358698
0.355997
0.353797
0.351564
0.349981
0.348848
0.347580
0.345983
0.344668
0.343636
0.342849
0.342320
0.440643
0.436678
0.429210
0.419662
0.408584
0.397385
0.386492
0.377323
0.369784
0.363018
0.356861
0.352984
0.351012
0.348743
0.345705
0.343670
0.342580
0.341071
0.338849
0.337216
0.336029
0.335235
0.334761
0.427310
0.423298
0.415808
0.406377
0.395584
0.384779
0.374424
0.366001
0.359472
0.353143
0.347080
0.343742
0.344973
0.342668
0.336450
0.334017
0.333717
0.331994
0.328306
0.326142
0.324704
0.323891
0.323471
0.408668
0.404770
0.397501
0.388385
0.377990
0.367623
0.357710
0.349684
0.343521
0.337572
0.331885
0.328824
0.330169
0.327937
0.321777
0.319318
0.318991
0.317285
0.313655
0.311557
0.310180
0.309431
0.309057
0.384235
0.380612
0.373828
0.365238
0.355376
0.345479
0.335903
0.327877
0.321361
0.315728
0.310815
0.307835
0.306386
0.304344
0.301361
0.299266
0.298117
0.296653
0.294578
0.293115
0.292073
0.291456
0.291145
0.357017
0.353709
0.347457
0.339441
0.330142
0.320782
0.311665
0.303873
0.297356
0.292101
0.287843
0.285041
0.283265
0.281478
0.279368
0.277742
0.276565
0.275374
0.273987
0.272917
0.272095
0.271581
0.271316
0.328007
0.324973
0.319199
0.311711
0.302985
0.294211
0.285683
0.278355
0.272180
0.267380
0.263638
0.261059
0.259212
0.257693
0.256228
0.255003
0.253970
0.253005
0.252013
0.251176
0.250501
0.250059
0.249830
0.300868
0.298040
0.292629
0.285584
0.277368
0.269164
0.261235
0.254456
0.248758
0.244430
0.241119
0.238811
0.237123
0.235841
0.234707
0.233748
0.232875
0.232069
0.231256
0.230543
0.229946
0.229553
0.229347
0.276762
0.274076
0.268947
0.262268
0.254511
0.246807
0.239429
0.233171
0.227961
0.224053
0.221113
0.219068
0.217574
0.216474
0.215548
0.214755
0.214008
0.213304
0.212600
0.211970
0.211436
0.211073
0.210882
0.259257
0.256666
0.251724
0.245305
0.237874
0.230537
0.223558
0.217690
0.212842
0.209244
0.206563
0.204714
0.203370
0.202391
0.201578
0.200881
0.200211
0.199572
0.198933
0.198358
0.197867
0.197527
0.197345
0.249639
0.247098
0.242256
0.235976
0.228723
0.221584
0.214825
0.209169
0.204522
0.201091
0.198551
0.196808
0.195545
0.194630
0.193871
0.193218
0.192586
0.191981
0.191377
0.190832
0.190365
0.190038
0.189863
0.349177
0.345536
0.338629
0.329734
0.319561
0.309663
0.300402
0.292693
0.286213
0.280998
0.276603
0.273215
0.270549
0.268524
0.266842
0.265457
0.264243
0.263257
0.262493
0.262001
0.261685
0.261294
0.260899
0.354636
0.350948
0.343955
0.334957
0.324679
0.314696
0.305389
0.297679
0.291195
0.285889
0.281315
0.277763
0.274994
0.272912
0.271197
0.269798
0.268591
0.267637
0.266952
0.266605
0.266486
0.266122
0.265608
0.365097
0.361316
0.354151
0.344949
0.334452
0.324280
0.314821
0.307017
0.300443
0.294969
0.290151
0.286401
0.283513
0.281358
0.279582
0.278151
0.276937
0.276006
0.275406
0.275246
0.275490
0.275140
0.274330
0.378857
0.374939
0.367529
0.358028
0.347213
0.336722
0.326939
0.318821
0.311962
0.306280
0.301353
0.297591
0.294734
0.292559
0.290701
0.289197
0.287928
0.286927
0.286217
0.285933
0.286070
0.285658
0.284822
0.395059
0.390958
0.383222
0.373343
0.362109
0.351184
0.340907
0.332278
0.324957
0.319061
0.314214
0.310703
0.308105
0.305982
0.303985
0.302333
0.300933
0.299744
0.298697
0.297954
0.297489
0.296920
0.296320
0.411253
0.406965
0.398902
0.388634
0.376978
0.365601
0.354814
0.345648
0.337867
0.331783
0.327093
0.323972
0.321772
0.319741
0.317539
0.315659
0.314083
0.312674
0.311273
0.310070
0.309129
0.308372
0.307841
0.426434
0.422023
0.413729
0.403175
0.391175
0.379412
0.368167
0.358531
0.350338
0.344056
0.339443
0.336625
0.334782
0.332842
0.330459
0.328390
0.326673
0.325103
0.323440
0.321915
0.320647
0.319736
0.319201
0.438436
0.434035
0.425735
0.415124
0.402981
0.390977
0.379404
0.369403
0.360878
0.354317
0.349497
0.346588
0.344732
0.342849
0.340567
0.338602
0.336959
0.335408
0.333701
0.332089
0.330721
0.329742
0.329180
0.447174
0.442903
0.434810
0.424367
0.412282
0.400197
0.388441
0.378229
0.369546
0.362636
0.357238
0.353828
0.351590
0.349719
0.347800
0.346221
0.344869
0.343509
0.341963
0.340489
0.339253
0.338294
0.337671
0.452318
0.448217
0.440399
0.430219
0.418304
0.406270
0.394509
0.384330
0.375902
0.368700
0.362446
0.358399
0.355723
0.353824
0.352231
0.351027
0.349972
0.348847
0.347537
0.346322
0.345338
0.344452
0.343759
0.454422
0.450441
0.442829
0.432870
0.421153
0.409271
0.397744
0.388052
0.381157
0.373803
0.365708
0.360897
0.357810
0.355834
0.354368
0.353352
0.352497
0.351528
0.350413
0.349445
0.349523
0.348709
0.347132
0.453574
0.449587
0.441989
0.432102
0.420515
0.408800
0.397484
0.388064
0.381462
0.374155
0.365876
0.360938
0.357798
0.355739
0.354147
0.353075
0.352291
0.351302
0.350052
0.349034
0.349110
0.348318
0.346756
0.449649
0.445496
0.437672
0.427669
0.416144
0.404631
0.393596
0.384415
0.377149
0.370102
0.363073
0.358536
0.355770
0.353615
0.351564
0.350273
0.349732
0.348524
0.346454
0.344938
0.343880
0.343030
0.342374
0.442250
0.437820
0.429609
0.419374
0.407899
0.396727
0.386385
0.378377
0.372479
0.365867
0.358430
0.353834
0.351432
0.349144
0.346485
0.345076
0.345565
0.344027
0.340133
0.337691
0.336141
0.335176
0.334593
0.429620
0.424984
0.416497
0.406151
0.394854
0.384177
0.374841
0.368638
0.365275
0.359189
0.350439
0.345376
0.344282
0.341923
0.337929
0.337232
0.341742
0.339917
0.331220
0.327082
0.324808
0.323693
0.323152
0.410924
0.406394
0.398119
0.388086
0.377193
0.366973
0.358111
0.352355
0.349416
0.343725
0.335330
0.330541
0.329609
0.327316
0.323315
0.322548
0.326982
0.325156
0.316529
0.312452
0.310220
0.309159
0.308668
0.385661
0.381563
0.374023
0.364745
0.354510
0.344701
0.335785
0.329070
0.324294
0.318863
0.312669
0.308929
0.307058
0.304979
0.302311
0.300774
0.301111
0.299564
0.295799
0.293458
0.291957
0.291135
0.290741
0.357446
0.353868
0.347184
0.338781
0.329282
0.319985
0.311225
0.304050
0.298274
0.293145
0.288437
0.285367
0.283475
0.281693
0.279698
0.278291
0.277611
0.276389
0.274416
0.272964
0.271898
0.271255
0.270933
0.327723
0.324575
0.318624
0.310985
0.302199
0.293483
0.285137
0.278078
0.272186
0.267452
0.263585
0.260933
0.259084
0.257597
0.256196
0.255088
0.254228
0.253264
0.252086
0.251082
0.250278
0.249754
0.249484
0.300249
0.297392
0.291944
0.284880
0.276683
0.268533
0.260700
0.254038
0.248450
0.244150
0.240809
0.238487
0.236820
0.235581
0.234517
0.233651
0.232877
0.232083
0.231197
0.230398
0.229725
0.229273
0.229037
0.276049
0.273375
0.268270
0.261627
0.253916
0.246261
0.238937
0.232729
0.227559
0.223661
0.220715
0.218673
0.217204
0.216149
0.215287
0.214571
0.213891
0.213206
0.212473
0.211794
0.211210
0.210808
0.210595
0.258563
0.255996
0.251097
0.244728
0.237347
0.230051
0.223103
0.217257
0.212420
0.208823
0.206140
0.204297
0.202975
0.202037
0.201281
0.200647
0.200030
0.199413
0.198763
0.198159
0.197633
0.197266
0.197069
0.248980
0.246465
0.241668
0.235438
0.228233
0.221128
0.214391
0.208744
0.204100
0.200665
0.198123
0.196385
0.195142
0.194262
0.193555
0.192957
0.192373
0.191790
0.191182
0.190617
0.190125
0.189777
0.189590
0.347113
0.343542
0.336758
0.328000
0.317968
0.308205
0.299104
0.291575
0.285260
0.280092
0.275628
0.272151
0.269425
0.267374
0.265683
0.264296
0.263078
0.262073
0.261241
0.260622
0.260149
0.259757
0.259478
0.352525
0.348917
0.342065
0.333222
0.323105
0.313285
0.304177
0.296703
0.290433
0.285169
0.280464
0.276754
0.273874
0.271739
0.270003
0.268593
0.267368
0.266371
0.265565
0.264994
0.264582
0.264200
0.263888
0.362899
0.359219
0.352228
0.343217
0.332917
0.322946
0.313740
0.306236
0.299931
0.294484
0.289441
0.285425
0.282339
0.280089
0.278279
0.276828
0.275581
0.274579
0.273786
0.273259
0.272930
0.272547
0.272158
0.376537
0.372752
0.365566
0.356306
0.345725
0.335465
0.325950
0.318135
0.311527
0.305836
0.300617
0.296494
0.293343
0.291033
0.289153
0.287646
0.286354
0.285300
0.284431
0.283819
0.283413
0.282987
0.282578
0.392573
0.388647
0.381207
0.371635
0.360685
0.350004
0.339973
0.331585
0.324430
0.318455
0.313243
0.309256
0.306230
0.303933
0.301976
0.300394
0.299030
0.297866
0.296813
0.295974
0.295325
0.294795
0.294414
0.408595
0.404531
0.396843
0.386956
0.375634
0.364511
0.353943
0.344950
0.337242
0.330985
0.325810
0.322024
0.319196
0.316950
0.314911
0.313240
0.311799
0.310513
0.309262
0.308175
0.307287
0.306632
0.306234
0.423727
0.419573
0.411710
0.401588
0.389951
0.378443
0.367387
0.357867
0.349679
0.343138
0.337901
0.334231
0.331583
0.329399
0.327300
0.325585
0.324107
0.322748
0.321352
0.320083
0.319026
0.318261
0.317812
0.435959
0.431808
0.423926
0.413730
0.401927
0.390147
0.378713
0.368769
0.360230
0.353383
0.347904
0.344155
0.341508
0.339395
0.337410
0.335817
0.334436
0.333122
0.331717
0.330410
0.329311
0.328489
0.327981
0.445220
0.441146
0.433384
0.423271
0.411451
0.399519
0.387840
0.377655
0.369192
0.362028
0.355837
0.351771
0.348941
0.346895
0.345187
0.343879
0.342740
0.341587
0.340337
0.339167
0.338703
0.337878
0.336775
0.450977
0.446999
0.439390
0.429421
0.417671
0.405711
0.393996
0.383970
0.376687
0.369277
0.361442
0.356812
0.353749
0.351752
0.350283
0.349259
0.348380
0.347428
0.346377
0.345469
0.345591
0.344806
0.343248
0.453703
0.449755
0.442202
0.432309
0.420651
0.408812
0.397575
0.388993
0.387346
0.379845
0.366181
0.360007
0.356434
0.354391
0.353014
0.352153
0.351524
0.350717
0.350271
0.349902
0.365043
0.364288
0.347854
0.453476
0.449406
0.441675
0.431666
0.420007
0.408295
0.397326
0.389169
0.388037
0.380651
0.366732
0.360446
0.356898
0.354812
0.353314
0.352449
0.352093
0.351240
0.350383
0.349808
0.364847
0.364065
0.347628
0.450323
0.445918
0.437679
0.427297
0.415525
0.403975
0.393228
0.384832
0.379669
0.372633
0.363558
0.358379
0.355386
0.353255
0.351451
0.350665
0.351579
0.350443
0.347093
0.345190
0.344843
0.343926
0.342328
0.443780
0.438901
0.429957
0.419047
0.407162
0.396016
0.386359
0.379975
0.376774
0.370302
0.360483
0.354707
0.351880
0.349605
0.347459
0.347483
0.352611
0.351071
0.342522
0.338477
0.336818
0.335654
0.334452
0.431805
0.426567
0.417088
0.405840
0.394024
0.383508
0.375474
0.372365
0.373820
0.367996
0.354901
0.347399
0.344522
0.342239
0.340660
0.344552
0.365047
0.363171
0.338342
0.329266
0.325245
0.323687
0.322969
0.413039
0.407900
0.398617
0.387669
0.376255
0.366211
0.358683
0.356070
0.358007
0.352603
0.339858
0.332638
0.329958
0.327744
0.326118
0.329889
0.350360
0.348473
0.323633
0.314628
0.310626
0.309120
0.308467
0.386973
0.382406
0.374094
0.364111
0.353463
0.343721
0.335556
0.330524
0.328267
0.323047
0.314802
0.309976
0.307757
0.305704
0.303501
0.303315
0.308202
0.306620
0.298176
0.294193
0.292004
0.290964
0.290485
0.357804
0.353945
0.346794
0.337969
0.328219
0.318943
0.310537
0.304072
0.299297
0.294297
0.288882
0.285466
0.283477
0.281744
0.279967
0.279015
0.279738
0.278525
0.275137
0.273122
0.271756
0.270999
0.270625
0.327369
0.324092
0.317927
0.310094
0.301197
0.292499
0.284306
0.277514
0.271957
0.267295
0.263253
0.260527
0.258706
0.257281
0.255980
0.255057
0.254580
0.253648
0.252135
0.250947
0.250022
0.249438
0.249139
0.299547
0.296650
0.291130
0.284005
0.275776
0.267650
0.259888
0.253325
0.247848
0.243586
0.240214
0.237891
0.236261
0.235088
0.234120
0.233379
0.232785
0.232033
0.231037
0.230158
0.229419
0.228935
0.228680
0.275246
0.272570
0.267459
0.260815
0.253112
0.245479
0.238187
0.232014
0.226878
0.222996
0.220052
0.218026
0.216596
0.215599
0.214817
0.214192
0.213610
0.212967
0.212212
0.211503
0.210887
0.210465
0.210241
0.257772
0.255215
0.250332
0.243982
0.236620
0.229340
0.222407
0.216570
0.211741
0.208148
0.205470
0.203644
0.202356
0.201470
0.200782
0.200221
0.199677
0.199101
0.198456
0.197844
0.197304
0.196925
0.196721
0.248218
0.245715
0.240941
0.234734
0.227549
0.220457
0.213725
0.208079
0.203431
0.199994
0.197456
0.195733
0.194522
0.193688
0.193042
0.192510
0.191987
0.191445
0.190854
0.190291
0.189792
0.189437
0.189246
0.345048
0.341541
0.334864
0.326222
0.316294
0.306614
0.297579
0.290110
0.283859
0.278761
0.274371
0.270963
0.268295
0.266279
0.264605
0.263225
0.262017
0.261028
0.260207
0.259579
0.259092
0.258735
0.258520
0.350414
0.346879
0.340149
0.331440
0.321445
0.311722
0.302694
0.295289
0.289088
0.283891
0.279249
0.275593
0.272753
0.270641
0.268912
0.267499
0.266272
0.265276
0.264456
0.263839
0.263365
0.263012
0.262787
0.360706
0.357119
0.350282
0.341436
0.331289
0.321446
0.312346
0.304932
0.298702
0.293314
0.288305
0.284304
0.281217
0.278963
0.277140
0.275668
0.274399
0.273382
0.272547
0.271924
0.271455
0.271096
0.270848
0.374237
0.370578
0.363590
0.354542
0.344152
0.334066
0.324697
0.317001
0.310475
0.304829
0.299588
0.295399
0.292165
0.289812
0.287898
0.286353
0.285018
0.283956
0.283060
0.282367
0.281831
0.281444
0.281181
0.390173
0.386399
0.379211
0.369913
0.359217
0.348755
0.338917
0.330695
0.323653
0.317678
0.312337
0.308151
0.304930
0.302516
0.300504
0.298884
0.297487
0.296330
0.295309
0.294484
0.293824
0.293353
0.293069
0.406111
0.402233
0.394856
0.385308
0.374297
0.363442
0.353117
0.344343
0.336777
0.330466
0.325017
0.320850
0.317679
0.315240
0.313140
0.311454
0.310000
0.308753
0.307600
0.306622
0.305820
0.305252
0.304929
0.421271
0.417329
0.409820
0.400078
0.388786
0.377572
0.366784
0.357510
0.349475
0.342825
0.337186
0.332984
0.329918
0.327487
0.325281
0.323572
0.322099
0.320808
0.319558
0.318457
0.317540
0.316882
0.316497
0.433744
0.429808
0.422275
0.412452
0.400976
0.389468
0.378260
0.368507
0.360061
0.353075
0.347172
0.342873
0.339794
0.337435
0.335345
0.333764
0.332387
0.331152
0.329896
0.328760
0.327800
0.327087
0.326634
0.443474
0.439576
0.432109
0.422316
0.410767
0.399022
0.387451
0.377319
0.368835
0.361508
0.354984
0.350497
0.347295
0.345048
0.343288
0.341987
0.340856
0.339758
0.338621
0.337584
0.337230
0.336482
0.335418
0.449764
0.445912
0.438520
0.428787
0.417225
0.405346
0.393601
0.383464
0.376023
0.368442
0.360407
0.355538
0.352253
0.350131
0.348630
0.347613
0.346747
0.345833
0.344852
0.344023
0.344210
0.343468
0.341931
0.452979
0.449099
0.441666
0.431906
0.420333
0.408476
0.397092
0.388269
0.386360
0.378691
0.364942
0.358677
0.355008
0.352922
0.351560
0.350738
0.350149
0.349384
0.348979
0.348648
0.363798
0.363060
0.346651
0.453145
0.449075
0.441340
0.431328
0.419636
0.407832
0.396668
0.388241
0.386832
0.379305
0.365353
0.359044
0.355462
0.353404
0.351986
0.351219
0.350948
0.350166
0.349348
0.348794
0.363823
0.363051
0.346628
0.450337
0.445833
0.437430
0.426879
0.414948
0.403244
0.392317
0.383720
0.378364
0.371221
0.362112
0.356907
0.353898
0.351837
0.350193
0.349592
0.350673
0.349645
0.346348
0.344473
0.344140
0.343226
0.341620
0.444069
0.438993
0.429721
0.418469
0.406299
0.394955
0.385162
0.378675
0.375386
0.368853
0.358984
0.353155
0.350298
0.348131
0.346239
0.346549
0.351932
0.350549
0.342071
0.338068
0.336439
0.335281
0.334067
0.432228
0.426726
0.416801
0.405087
0.392898
0.382167
0.374043
0.370913
0.372367
0.366525
0.353368
0.345784
0.342799
0.340655
0.339466
0.343733
0.364566
0.362887
0.338137
0.329110
0.325128
0.323583
0.322851
0.413343
0.407939
0.398195
0.386764
0.374965
0.364726
0.357147
0.354561
0.356538
0.351154
0.338366
0.331076
0.328295
0.326234
0.325007
0.329159
0.349972
0.348293
0.323530
0.314575
0.310608
0.309124
0.308460
0.386951
0.382163
0.373474
0.363098
0.352142
0.342246
0.334055
0.329066
0.326865
0.321680
0.313433
0.308588
0.306372
0.304457
0.302532
0.302662
0.307843
0.306433
0.298045
0.294100
0.291944
0.290918
0.290429
0.357402
0.353395
0.345993
0.336906
0.326950
0.317575
0.309159
0.302734
0.298010
0.293052
0.287660
0.284263
0.282314
0.280699
0.279134
0.278437
0.279423
0.278338
0.274946
0.272929
0.271576
0.270824
0.270443
0.326674
0.323320
0.317018
0.309038
0.300024
0.291273
0.283080
0.276316
0.270795
0.266173
0.262167
0.259478
0.257712
0.256392
0.255258
0.254563
0.254356
0.253517
0.251914
0.250667
0.249723
0.249140
0.248837
0.298697
0.295777
0.290196
0.282999
0.274703
0.266561
0.258801
0.252252
0.246787
0.242565
0.239230
0.236945
0.235360
0.234282
0.233444
0.232883
0.232509
0.231836
0.230744
0.229802
0.229032
0.228557
0.228305
0.274381
0.271695
0.266561
0.259887
0.252157
0.244512
0.237218
0.231048
0.225919
0.222057
0.219140
0.217148
0.215763
0.214833
0.214137
0.213623
0.213176
0.212593
0.211812
0.211088
0.210470
0.210057
0.209837
0.256938
0.254379
0.249488
0.243126
0.235750
0.228461
0.221519
0.215678
0.210849
0.207262
0.204601
0.202803
0.201554
0.200719
0.200094
0.199608
0.199149
0.198627
0.198000
0.197404
0.196879
0.196511
0.196313
0.247415
0.244912
0.240135
0.233922
0.226726
0.219623
0.212881
0.207225
0.202571
0.199135
0.196607
0.194907
0.193730
0.192942
0.192350
0.191879
0.191423
0.190934
0.190379
0.189844
0.189366
0.189025
0.188840
0.343010
0.339556
0.332970
0.324420
0.314562
0.304907
0.295846
0.288315
0.282026
0.277017
0.272844
0.269663
0.267169
0.265252
0.263623
0.262262
0.261077
0.260127
0.259363
0.258796
0.258366
0.258071
0.257905
0.348331
0.344857
0.338232
0.329632
0.319720
0.310026
0.300957
0.293453
0.287176
0.282066
0.277681
0.274289
0.271642
0.269629
0.267936
0.266531
0.265315
0.264348
0.263573
0.263001
0.262571
0.262274
0.262105
0.358548
0.355035
0.348332
0.339627
0.329598
0.319801
0.310660
0.303124
0.296786
0.291479
0.286755
0.283042
0.280153
0.277980
0.276167
0.274679
0.273400
0.272392
0.271584
0.270988
0.270539
0.270230
0.270050
0.371997
0.368428
0.361611
0.352754
0.342541
0.332551
0.323203
0.315453
0.308877
0.303296
0.298273
0.294297
0.291205
0.288870
0.286911
0.285313
0.283946
0.282869
0.281993
0.281330
0.280823
0.280479
0.280282
0.387832
0.384184
0.377222
0.368176
0.357726
0.347457
0.337778
0.329670
0.322719
0.316803
0.311508
0.307342
0.304139
0.301650
0.299483
0.297750
0.296271
0.295091
0.294101
0.293329
0.292722
0.292307
0.292077
0.403725
0.400003
0.392905
0.383670
0.372976
0.362411
0.352393
0.343934
0.336634
0.330362
0.324740
0.320359
0.317114
0.314488
0.312068
0.310201
0.308619
0.307336
0.306224
0.305320
0.304592
0.304089
0.303813
0.418966
0.415200
0.408005
0.398620
0.387698
0.376833
0.366448
0.357631
0.349985
0.343345
0.337378
0.332847
0.330005
0.327294
0.324259
0.322240
0.320570
0.319220
0.318003
0.316979
0.316130
0.315533
0.315199
0.431709
0.427942
0.420728
0.411270
0.400167
0.388982
0.378133
0.368781
0.360634
0.353605
0.347374
0.342715
0.339840
0.337177
0.334242
0.332343
0.330766
0.329450
0.328200
0.327110
0.326185
0.325508
0.325112
0.441869
0.438132
0.430960
0.421501
0.410266
0.398746
0.387330
0.377302
0.368574
0.361147
0.354666
0.349907
0.346564
0.344076
0.341965
0.340465
0.339179
0.337997
0.336801
0.335728
0.334836
0.334101
0.333591
0.448636
0.444921
0.437783
0.428335
0.417009
0.405216
0.393343
0.382796
0.373850
0.366118
0.359264
0.354497
0.351160
0.348892
0.347207
0.346060
0.345067
0.344063
0.342969
0.341992
0.341210
0.340448
0.339814
0.452266
0.448490
0.441253
0.431707
0.420263
0.408308
0.396280
0.385784
0.378000
0.370128
0.361846
0.356827
0.353485
0.351395
0.350002
0.349129
0.348415
0.347570
0.346578
0.345722
0.345881
0.345111
0.343551
0.452652
0.448644
0.441038
0.431156
0.419494
0.407466
0.395500
0.385185
0.377658
0.369899
0.361600
0.356667
0.353481
0.351505
0.350181
0.349432
0.348942
0.348147
0.347005
0.346048
0.346156
0.345368
0.343794
0.449807
0.445342
0.437006
0.426489
0.414478
0.402481
0.390861
0.381020
0.373110
0.365730
0.358627
0.354043
0.351169
0.349238
0.347794
0.347104
0.347114
0.346229
0.344304
0.342862
0.341849
0.340996
0.340307
0.443286
0.438243
0.429008
0.417724
0.405369
0.393588
0.382809
0.374461
0.368255
0.361447
0.353853
0.349073
0.346417
0.344466
0.342788
0.342325
0.343665
0.342604
0.338897
0.336558
0.335090
0.334132
0.333505
0.431122
0.425656
0.415764
0.403983
0.391528
0.380182
0.370559
0.364279
0.360877
0.354713
0.345682
0.340253
0.337692
0.335760
0.334142
0.334768
0.340491
0.339273
0.330765
0.326740
0.324576
0.323481
0.322888
0.412103
0.406717
0.396987
0.385466
0.373394
0.362551
0.353520
0.347839
0.345011
0.339340
0.330712
0.325592
0.323238
0.321399
0.319781
0.320364
0.326050
0.324845
0.316392
0.312425
0.310309
0.309276
0.308736
0.385781
0.380987
0.372264
0.361774
0.350589
0.340300
0.331301
0.324717
0.320109
0.314770
0.308540
0.304694
0.302661
0.301000
0.299389
0.298914
0.300267
0.299237
0.295566
0.293289
0.291875
0.291075
0.290643
0.356359
0.352321
0.344849
0.335641
0.325507
0.315901
0.307110
0.300059
0.294442
0.289430
0.284775
0.281738
0.279875
0.278460
0.277244
0.276720
0.277000
0.276160
0.274039
0.272495
0.271430
0.270786
0.270436
0.325710
0.322314
0.315936
0.307854
0.298718
0.289837
0.281488
0.274519
0.268746
0.264124
0.260358
0.257814
0.256130
0.254967
0.254150
0.253895
0.254124
0.253427
0.251708
0.250373
0.249452
0.248897
0.248606
0.297781
0.294815
0.289170
0.281899
0.273531
0.265305
0.257474
0.250862
0.245346
0.241133
0.237893
0.235693
0.234196
0.233223
0.232612
0.232445
0.232632
0.232037
0.230588
0.229453
0.228654
0.228177
0.227931
0.273486
0.270773
0.265595
0.258870
0.251086
0.243393
0.236061
0.229869
0.224730
0.220884
0.218014
0.216078
0.214756
0.213895
0.213318
0.213008
0.212860
0.212340
0.211401
0.210607
0.209995
0.209599
0.209392
0.256078
0.253501
0.248579
0.242179
0.234762
0.227436
0.220467
0.214609
0.209774
0.206197
0.203563
0.201803
0.200601
0.199814
0.199257
0.198867
0.198548
0.198086
0.197442
0.196860
0.196368
0.196029
0.195847
0.246583
0.244067
0.239264
0.233019
0.225787
0.218652
0.211883
0.206209
0.201547
0.198114
0.195604
0.193933
0.192794
0.192046
0.191503
0.191092
0.190716
0.190287
0.189771
0.189281
0.188849
0.188539
0.188371
0.341210
0.337799
0.331283
0.322801
0.312988
0.303332
0.294219
0.286603
0.280266
0.275352
0.271416
0.268491
0.266196
0.264397
0.262824
0.261487
0.260328
0.259425
0.258734
0.258253
0.257907
0.257679
0.257553
0.346489
0.343065
0.336523
0.328005
0.318150
0.308458
0.299322
0.291696
0.285331
0.280316
0.276211
0.273119
0.270693
0.268799
0.267152
0.265760
0.264559
0.263631
0.262922
0.262430
0.262077
0.261846
0.261719
0.356631
0.353182
0.346586
0.337996
0.328053
0.318279
0.309075
0.301398
0.294946
0.289735
0.285322
0.281937
0.279280
0.277211
0.275413
0.273910
0.272624
0.271636
0.270882
0.270355
0.269975
0.269728
0.269593
0.369993
0.366505
0.359833
0.351137
0.341067
0.331162
0.321829
0.314030
0.307417
0.301932
0.297149
0.293421
0.290507
0.288217
0.286203
0.284539
0.283127
0.282044
0.281206
0.280605
0.280163
0.279875
0.279719
0.385743
0.382203
0.375432
0.366608
0.356376
0.346302
0.336806
0.328876
0.322093
0.316276
0.311023
0.306904
0.303813
0.301260
0.298854
0.296964
0.295376
0.294158
0.293190
0.292472
0.291926
0.291565
0.291370
0.401606
0.398018
0.391156
0.382203
0.371808
0.361558
0.351925
0.343941
0.337090
0.330915
0.325065
0.320498
0.317481
0.314657
0.311576
0.309399
0.307627
0.306267
0.305154
0.304292
0.303617
0.303160
0.302914
0.416936
0.413319
0.406394
0.397336
0.386770
0.376305
0.366452
0.358344
0.351380
0.344831
0.338464
0.333801
0.332455
0.329430
0.324204
0.321486
0.319479
0.318000
0.316750
0.315744
0.314927
0.314363
0.314053
0.429927
0.426314
0.419381
0.410265
0.399526
0.388722
0.378365
0.369674
0.362150
0.355160
0.348489
0.343657
0.342258
0.339254
0.334096
0.331480
0.329550
0.328078
0.326760
0.325645
0.324712
0.324045
0.323669
0.440476
0.436890
0.429992
0.420863
0.409948
0.398696
0.387546
0.377846
0.369349
0.361868
0.355072
0.349986
0.346776
0.344015
0.341183
0.339335
0.337812
0.336481
0.335179
0.334014
0.333034
0.332279
0.331806
0.447681
0.444104
0.437221
0.428074
0.417001
0.405328
0.393444
0.382811
0.373511
0.365643
0.358860
0.353930
0.350530
0.348088
0.346105
0.344757
0.343590
0.342443
0.341205
0.340052
0.339072
0.338261
0.337707
0.451687
0.448028
0.441008
0.431713
0.420437
0.408445
0.396103
0.384982
0.375556
0.367487
0.360413
0.355589
0.352255
0.350101
0.348629
0.347677
0.346851
0.345893
0.344755
0.343659
0.343232
0.342400
0.341273
0.452272
0.448351
0.440907
0.431194
0.419597
0.407401
0.394942
0.383773
0.374370
0.366374
0.359425
0.354794
0.351667
0.349729
0.348495
0.347798
0.347248
0.346427
0.345285
0.344187
0.343772
0.342946
0.341811
0.449387
0.444985
0.436753
0.426312
0.414246
0.401959
0.389732
0.378977
0.369802
0.362156
0.355713
0.351356
0.348505
0.346717
0.345577
0.345065
0.344883
0.344134
0.342717
0.341476
0.340490
0.339677
0.339083
0.442616
0.437629
0.428469
0.417187
0.404668
0.392450
0.380799
0.370995
0.362873
0.355766
0.349380
0.345162
0.342569
0.340888
0.339749
0.339452
0.339886
0.339161
0.337134
0.335590
0.334494
0.333688
0.333127
0.430144
0.424738
0.414913
0.403092
0.390392
0.378469
0.367623
0.359038
0.352400
0.345905
0.339317
0.335112
0.332744
0.331172
0.330123
0.330288
0.332244
0.331526
0.327947
0.325835
0.324516
0.323703
0.323177
0.411004
0.405660
0.395965
0.384369
0.372031
0.360623
0.350419
0.342503
0.336496
0.330538
0.324386
0.320499
0.318340
0.316876
0.315870
0.316070
0.318094
0.317411
0.313834
0.311765
0.310515
0.309774
0.309297
0.384772
0.379979
0.371230
0.360625
0.349199
0.338505
0.328788
0.320973
0.314720
0.309213
0.304191
0.300926
0.298975
0.297637
0.296688
0.296604
0.297385
0.296762
0.294595
0.293069
0.292095
0.291481
0.291090
0.355471
0.351399
0.343853
0.334512
0.324181
0.314316
0.305150
0.297561
0.291298
0.286224
0.282032
0.279240
0.277453
0.276293
0.275623
0.275767
0.276605
0.276025
0.273932
0.272412
0.271469
0.270910
0.270584
0.324875
0.321433
0.314968
0.306765
0.297485
0.288447
0.279918
0.272742
0.266763
0.262139
0.258553
0.256140
0.254555
0.253612
0.253309
0.254013
0.255624
0.255077
0.252308
0.250385
0.249308
0.248747
0.248462
0.296961
0.293950
0.288229
0.280864
0.272397
0.264072
0.256152
0.249464
0.243894
0.239698
0.236546
0.234437
0.233035
0.232226
0.232013
0.232713
0.234276
0.233769
0.231138
0.229342
0.228342
0.227837
0.227595
0.272677
0.269931
0.264696
0.257900
0.250044
0.242286
0.234904
0.228679
0.223527
0.219699
0.216880
0.215005
0.213749
0.212978
0.212592
0.212695
0.213209
0.212755
0.211289
0.210216
0.209539
0.209152
0.208959
0.255294
0.252693
0.247726
0.241272
0.233797
0.226421
0.219415
0.213534
0.208691
0.205124
0.202521
0.200802
0.199646
0.198909
0.198433
0.198201
0.198135
0.197732
0.196955
0.196326
0.195852
0.195545
0.195382
0.245820
0.243284
0.238444
0.232150
0.224868
0.217688
0.210884
0.205189
0.200516
0.197088
0.194597
0.192956
0.191853
0.191141
0.190643
0.190302
0.190036
0.189665
0.189157
0.188703
0.188319
0.188049
0.187901
0.339689
0.336310
0.329848
0.321416
0.311633
0.301974
0.292822
0.285151
0.278793
0.273966
0.270227
0.267511
0.265392
0.263701
0.262181
0.260870
0.259736
0.258880
0.258260
0.257861
0.257597
0.257430
0.257340
0.344928
0.341543
0.335067
0.326612
0.316799
0.307109
0.297929
0.290230
0.283825
0.278900
0.275016
0.272158
0.269921
0.268133
0.266527
0.265149
0.263964
0.263074
0.262432
0.262019
0.261746
0.261576
0.261485
0.354998
0.351602
0.345095
0.336594
0.326721
0.316974
0.307742
0.299994
0.293497
0.288379
0.284203
0.281064
0.278610
0.276630
0.274829
0.273310
0.272013
0.271050
0.270352
0.269897
0.269590
0.269403
0.269303
0.368275
0.364860
0.358308
0.349742
0.339789
0.329969
0.320684
0.312902
0.306319
0.300934
0.296328
0.292786
0.290082
0.287829
0.285692
0.283952
0.282486
0.281405
0.280607
0.280065
0.279686
0.279455
0.279333
0.383956
0.380507
0.373896
0.365252
0.355210
0.345316
0.336023
0.328316
0.321764
0.316057
0.310839
0.306812
0.304249
0.301636
0.298565
0.296436
0.294699
0.293439
0.292485
0.291810
0.291317
0.291002
0.290836
0.399799
0.396320
0.389653
0.380933
0.370798
0.360840
0.351597
0.344121
0.337782
0.331734
0.325743
0.321316
0.320080
0.317071
0.311795
0.308981
0.306904
0.305445
0.304312
0.303473
0.302834
0.302411
0.302188
0.415205
0.411712
0.405012
0.396225
0.385973
0.375878
0.366568
0.359207
0.353025
0.346667
0.340341
0.337007
0.343690
0.340381
0.326442
0.321578
0.318754
0.317067
0.315744
0.314727
0.313920
0.313375
0.313082
0.428400
0.424919
0.418222
0.409391
0.398971
0.388523
0.378670
0.370678
0.363880
0.357039
0.350379
0.346855
0.353445
0.350138
0.336260
0.331467
0.328699
0.326996
0.325574
0.324410
0.323449
0.322784
0.322421
0.439289
0.435829
0.429164
0.420311
0.409677
0.398671
0.387797
0.378467
0.370309
0.362825
0.355790
0.350743
0.349251
0.346244
0.341140
0.338601
0.336721
0.335224
0.333803
0.332545
0.331465
0.330687
0.330249
0.446868
0.443408
0.436743
0.427850
0.416999
0.405436
0.393573
0.382946
0.373570
0.365603
0.358724
0.353698
0.350685
0.348089
0.345375
0.343738
0.342356
0.341066
0.339688
0.338393
0.337248
0.336392
0.335891
0.451216
0.447655
0.440820
0.431732
0.420598
0.408581
0.396011
0.384555
0.374480
0.366243
0.359459
0.354636
0.351353
0.349141
0.347509
0.346459
0.345522
0.344461
0.343173
0.341903
0.340781
0.339897
0.339336
0.452014
0.448162
0.440844
0.431259
0.419705
0.407368
0.394529
0.382842
0.372617
0.364421
0.357850
0.353292
0.350204
0.348300
0.347113
0.346453
0.345876
0.345030
0.343825
0.342617
0.341554
0.340700
0.340135
0.449197
0.444824
0.436641
0.426224
0.414081
0.401540
0.388827
0.377450
0.367558
0.359696
0.353479
0.349214
0.346397
0.344740
0.343849
0.343538
0.343389
0.342740
0.341528
0.340365
0.339378
0.338591
0.338066
0.442354
0.437366
0.428192
0.416840
0.404133
0.391550
0.379264
0.368584
0.359443
0.352109
0.346204
0.342222
0.339684
0.338240
0.337572
0.337648
0.338075
0.337603
0.336169
0.334952
0.334049
0.333340
0.332834
0.429742
0.424317
0.414434
0.402476
0.389505
0.377130
0.365484
0.355679
0.347494
0.340769
0.335157
0.331438
0.329169
0.327918
0.327477
0.328017
0.329321
0.328981
0.326937
0.325502
0.324617
0.323973
0.323485
0.410511
0.405132
0.395345
0.383573
0.370940
0.359090
0.348131
0.339054
0.331554
0.325407
0.320256
0.316865
0.314812
0.313688
0.313327
0.313972
0.315450
0.315168
0.313064
0.311648
0.310839
0.310278
0.309839
0.384251
0.379401
0.370531
0.359740
0.348050
0.337014
0.326791
0.318278
0.311208
0.305593
0.301091
0.298102
0.296240
0.295198
0.294856
0.295415
0.296617
0.296311
0.294450
0.293125
0.292375
0.291880
0.291516
0.354907
0.350771
0.343098
0.333586
0.323044
0.312944
0.303480
0.295542
0.288917
0.283807
0.279858
0.277227
0.275548
0.274647
0.274543
0.275587
0.277585
0.277215
0.274439
0.272549
0.271566
0.271042
0.270730
0.324240
0.320741
0.314169
0.305830
0.296396
0.287210
0.278524
0.271192
0.265084
0.260467
0.257004
0.254706
0.253243
0.252562
0.252933
0.255081
0.259024
0.258606
0.253779
0.250708
0.249250
0.248623
0.248332
0.296268
0.293218
0.287416
0.279949
0.271371
0.262954
0.254948
0.248191
0.242576
0.238404
0.235328
0.233303
0.232005
0.231411
0.231786
0.233861
0.237773
0.237351
0.232539
0.229536
0.228117
0.227533
0.227285
0.271975
0.269199
0.263904
0.257034
0.249099
0.241276
0.233842
0.227582
0.222415
0.218605
0.215833
0.214015
0.212827
0.212167
0.212059
0.212807
0.214429
0.214037
0.211586
0.209982
0.209139
0.208739
0.208555
0.254608
0.251982
0.246969
0.240456
0.232919
0.225492
0.218445
0.212539
0.207685
0.204127
0.201552
0.199870
0.198758
0.198077
0.197712
0.197714
0.198054
0.197706
0.196633
0.195869
0.195377
0.195093
0.194948
0.245151
0.242594
0.237713
0.231368
0.224031
0.216804
0.209963
0.204243
0.199559
0.196132
0.193659
0.192045
0.190976
0.190299
0.189851
0.189600
0.189486
0.189170
0.188619
0.188171
0.187823
0.187589
0.187462
0.338630
0.335273
0.328845
0.320445
0.310680
0.301017
0.291844
0.284148
0.277790
0.273026
0.269409
0.266830
0.264827
0.263212
0.261735
0.260446
0.259333
0.258511
0.257943
0.257604
0.257398
0.257276
0.257209
0.343840
0.340482
0.334048
0.325634
0.315847
0.306160
0.296959
0.289228
0.282813
0.277953
0.274204
0.271492
0.269374
0.267660
0.266091
0.264727
0.263557
0.262698
0.262105
0.261750
0.261534
0.261408
0.261340
0.353856
0.350498
0.344049
0.335607
0.325777
0.316052
0.306810
0.299031
0.292520
0.287471
0.283437
0.280447
0.278104
0.276190
0.274410
0.272889
0.271592
0.270653
0.269997
0.269594
0.269339
0.269196
0.269121
0.367063
0.363706
0.357236
0.348753
0.338867
0.329110
0.319854
0.312075
0.305497
0.300189
0.295705
0.292278
0.289648
0.287438
0.285295
0.283526
0.282031
0.280966
0.280202
0.279702
0.279361
0.279178
0.279082
0.382703
0.379317
0.372811
0.364285
0.354357
0.344569
0.335368
0.327740
0.321260
0.315621
0.310465
0.306485
0.303946
0.301320
0.298197
0.296004
0.294217
0.292944
0.292005
0.291362
0.290903
0.290623
0.290476
0.398531
0.395126
0.388587
0.380016
0.370037
0.360231
0.351148
0.343835
0.337639
0.331653
0.325647
0.321182
0.319904
0.316827
0.311447
0.308528
0.306370
0.304872
0.303734
0.302910
0.302294
0.301895
0.301686
0.413984
0.410575
0.404018
0.395402
0.385328
0.375417
0.366307
0.359162
0.353165
0.346858
0.340448
0.337003
0.343598
0.340177
0.326083
0.321078
0.318143
0.316394
0.315044
0.314021
0.313218
0.312687
0.312406
0.427308
0.423919
0.417371
0.408714
0.398465
0.388195
0.378521
0.370718
0.364071
0.357260
0.350488
0.346825
0.353300
0.349872
0.335827
0.330882
0.327984
0.326209
0.324741
0.323545
0.322559
0.321902
0.321548
0.438425
0.435045
0.428521
0.419833
0.409351
0.398466
0.387685
0.378438
0.370337
0.362836
0.355702
0.350536
0.348937
0.345819
0.340579
0.337907
0.335909
0.334326
0.332837
0.331521
0.330395
0.329604
0.329171
0.446253
0.442862
0.436323
0.427573
0.416838
0.405324
0.393442
0.382770
0.373329
0.365298
0.358352
0.353246
0.350159
0.347483
0.344673
0.342935
0.341453
0.340079
0.338620
0.337241
0.336025
0.335142
0.334647
0.450811
0.447309
0.440576
0.431597
0.420529
0.408486
0.395789
0.384159
0.373867
0.365534
0.358760
0.353907
0.350590
0.348346
0.346672
0.345564
0.344557
0.343430
0.342068
0.340708
0.339492
0.338580
0.338041
0.451722
0.447918
0.440670
0.431148
0.419594
0.407167
0.394120
0.382170
0.371649
0.363346
0.356820
0.352269
0.349178
0.347300
0.346142
0.345487
0.344880
0.344017
0.342788
0.341529
0.340395
0.339534
0.338996
0.448920
0.444572
0.436422
0.426016
0.413815
0.401115
0.388128
0.376421
0.366213
0.358234
0.352070
0.347847
0.345059
0.343480
0.342711
0.342489
0.342364
0.341766
0.340639
0.339523
0.338557
0.337791
0.337286
0.441983
0.437010
0.427847
0.416463
0.403646
0.390848
0.378221
0.367114
0.357548
0.350095
0.344340
0.340456
0.337967
0.336659
0.336220
0.336471
0.336944
0.336606
0.335425
0.334388
0.333604
0.332958
0.332477
0.429235
0.423824
0.413941
0.401927
0.388810
0.376183
0.364141
0.353801
0.345033
0.338195
0.332887
0.329343
0.327137
0.326066
0.325927
0.326670
0.327899
0.327761
0.326243
0.325137
0.324466
0.323927
0.323472
0.409929
0.404560
0.394759
0.382911
0.370115
0.358027
0.346698
0.337119
0.329063
0.322834
0.318003
0.314796
0.312805
0.311873
0.311824
0.312682
0.314094
0.314035
0.312469
0.311398
0.310816
0.310378
0.309977
0.383691
0.378829
0.369917
0.359035
0.347198
0.335965
0.325475
0.316635
0.309239
0.303577
0.299266
0.296407
0.294614
0.293729
0.293639
0.294406
0.295705
0.295576
0.294005
0.292917
0.292343
0.291947
0.291616
0.354375
0.350212
0.342481
0.332875
0.322209
0.311965
0.302331
0.294211
0.287429
0.282307
0.278469
0.275935
0.274328
0.273541
0.273601
0.274803
0.276929
0.276682
0.274043
0.272288
0.271424
0.270975
0.270691
0.323708
0.320182
0.313552
0.305129
0.295597
0.286314
0.277530
0.270107
0.263932
0.259326
0.255933
0.253707
0.252306
0.251704
0.252178
0.254449
0.258539
0.258203
0.253395
0.250375
0.248985
0.248415
0.248149
0.295722
0.292659
0.286810
0.279273
0.270610
0.262136
0.254075
0.247269
0.241618
0.237472
0.234445
0.232470
0.231209
0.230675
0.231112
0.233270
0.237294
0.236939
0.232117
0.229137
0.227756
0.227229
0.227006
0.271453
0.268659
0.263324
0.256399
0.248405
0.240536
0.233064
0.226776
0.221594
0.217798
0.215055
0.213272
0.212115
0.211488
0.211411
0.212200
0.213886
0.213541
0.211112
0.209548
0.208752
0.208395
0.208233
0.254110
0.251467
0.246420
0.239862
0.232278
0.224810
0.217731
0.211804
0.206939
0.203386
0.200827
0.199169
0.198082
0.197422
0.197077
0.197103
0.197482
0.197177
0.196147
0.195434
0.194990
0.194742
0.194616
0.244669
0.242095
0.237184
0.230799
0.223419
0.216154
0.209283
0.203543
0.198847
0.195420
0.192957
0.191361
0.190312
0.189654
0.189225
0.188995
0.188913
0.188639
0.188138
0.187743
0.187442
0.187241
0.187131
0.338066
0.334720
0.328309
0.319925
0.310168
0.300504
0.291320
0.283613
0.277259
0.272527
0.268972
0.266460
0.264516
0.262943
0.261492
0.260216
0.259117
0.258314
0.257774
0.257466
0.257291
0.257191
0.257136
0.343263
0.339918
0.333504
0.325110
0.315336
0.305650
0.296439
0.288694
0.282279
0.277450
0.273768
0.271127
0.269067
0.267393
0.265850
0.264498
0.263340
0.262497
0.261931
0.261607
0.261421
0.261316
0.261261
0.353257
0.349913
0.343492
0.335079
0.325274
0.315554
0.306304
0.298507
0.291989
0.286969
0.283007
0.280091
0.277788
0.275907
0.274165
0.272656
0.271370
0.270442
0.269809
0.269436
0.269211
0.269087
0.269023
0.366443
0.363098
0.356665
0.348226
0.338383
0.328636
0.319374
0.311570
0.304976
0.299688
0.295280
0.291921
0.289266
0.287075
0.285028
0.283278
0.281802
0.280736
0.279988
0.279515
0.279209
0.279036
0.278947
0.382044
0.378685
0.
