# Supplementary material for: A computational model of spatio-temporal cardiac intracellular calcium handling with realistic structure and spatial flux distribution from sarcoplasmic reticulum and t-tubule reconstructions
Source: PLoS Comput Biol. 2017 Aug 31;13(8):e1005714. doi: 10.1371/journal.pcbi.1005714 (PMC5597258; doi:10.1371/journal.pcbi.1005714)
Supplement: S1 Code — Code provided in C/C++ and includes the structural datasets used in this study. Documentation is provided on use of and updating the code. Updates may also be available on Michael Colman’s website, http://www.physicsoftheheart.com and github repository: https://github.com/michaelcolman/CODE---PLOS-Comp-Biol-2017-Model-SR. (ZIP) [file pcbi.1005714.s001.zip › PLOS_SR_Clean/Spatial_diff_out/Ca_output_0070.vtk]

# vtk DataFile Version 3.0
vtk output
ASCII
DATASET STRUCTURED_POINTS
DIMENSIONS 26 26 52
SPACING 1 1 1
ORIGIN 0 0 0
POINT_DATA 35152
SCALARS ImageFile float 1
LOOKUP_TABLE default
-100 -100 -100 -100 -100 -100 -100 -100 -100 -100 -100 -100 -100 -100 -100 -100 -100 -100 -100 -100 -100 -100 -100 -100 -100 -100 
-100 -100 -100 -100 -100 -100 -100 -100 -100 -100 -100 -100 -100 -100 -100 -100 -100 -100 -100 -100 -100 -100 -100 -100 -100 -100 
-100 -100 -100 -100 -100 -100 -100 -100 -100 -100 -100 -100 -100 -100 -100 -100 -100 -100 -100 -100 -100 -100 -100 -100 -100 -100 
-100 -100 -100 -100 -100 -100 -100 -100 -100 -100 -100 -100 -100 -100 -100 -100 -100 -100 -100 -100 -100 -100 -100 -100 -100 -100 
-100 -100 -100 -100 -100 -100 -100 -100 -100 -100 -100 -100 -100 -100 -100 -100 -100 -100 -100 -100 -100 -100 -100 -100 -100 -100 
-100 -100 -100 -100 -100 -100 -100 -100 -100 -100 -100 -100 -100 -100 -100 -100 -100 -100 -100 -100 -100 -100 -100 -100 -100 -100 
-100 -100 -100 -100 -100 -100 -100 -100 -100 -100 -100 -100 -100 -100 -100 -100 -100 -100 -100 -100 -100 -100 -100 -100 -100 -100 
-100 -100 -100 -100 -100 -100 -100 -100 -100 -100 -100 -100 -100 -100 -100 -100 -100 -100 -100 -100 -100 -100 -100 -100 -100 -100 
-100 -100 -100 -100 -100 -100 -100 -100 -100 -100 -100 -100 -100 -100 -100 -100 -100 -100 -100 -100 -100 -100 -100 -100 -100 -100 
-100 -100 -100 -100 -100 -100 -100 -100 -100 -100 -100 -100 -100 -100 -100 -100 -100 -100 -100 -100 -100 -100 -100 -100 -100 -100 
-100 -100 -100 -100 -100 -100 -100 -100 -100 -100 -100 -100 -100 -100 -100 -100 -100 -100 -100 -100 -100 -100 -100 -100 -100 -100 
-100 -100 -100 -100 -100 -100 -100 -100 -100 -100 -100 -100 -100 -100 -100 -100 -100 -100 -100 -100 -100 -100 -100 -100 -100 -100 
-100 -100 -100 -100 -100 -100 -100 -100 -100 -100 -100 -100 -100 -100 -100 -100 -100 -100 -100 -100 -100 -100 -100 -100 -100 -100 
-100 -100 -100 -100 -100 -100 -100 -100 -100 -100 -100 -100 -100 -100 -100 -100 -100 -100 -100 -100 -100 -100 -100 -100 -100 -100 
-100 -100 -100 -100 -100 -100 -100 -100 -100 -100 -100 -100 -100 -100 -100 -100 -100 -100 -100 -100 -100 -100 -100 -100 -100 -100 
-100 -100 -100 -100 -100 -100 -100 -100 -100 -100 -100 -100 -100 -100 -100 -100 -100 -100 -100 -100 -100 -100 -100 -100 -100 -100 
-100 -100 -100 -100 -100 -100 -100 -100 -100 -100 -100 -100 -100 -100 -100 -100 -100 -100 -100 -100 -100 -100 -100 -100 -100 -100 
-100 -100 -100 -100 -100 -100 -100 -100 -100 -100 -100 -100 -100 -100 -100 -100 -100 -100 -100 -100 -100 -100 -100 -100 -100 -100 
-100 -100 -100 -100 -100 -100 -100 -100 -100 -100 -100 -100 -100 -100 -100 -100 -100 -100 -100 -100 -100 -100 -100 -100 -100 -100 
-100 -100 -100 -100 -100 -100 -100 -100 -100 -100 -100 -100 -100 -100 -100 -100 -100 -100 -100 -100 -100 -100 -100 -100 -100 -100 
-100 -100 -100 -100 -100 -100 -100 -100 -100 -100 -100 -100 -100 -100 -100 -100 -100 -100 -100 -100 -100 -100 -100 -100 -100 -100 
-100 -100 -100 -100 -100 -100 -100 -100 -100 -100 -100 -100 -100 -100 -100 -100 -100 -100 -100 -100 -100 -100 -100 -100 -100 -100 
-100 -100 -100 -100 -100 -100 -100 -100 -100 -100 -100 -100 -100 -100 -100 -100 -100 -100 -100 -100 -100 -100 -100 -100 -100 -100 
-100 -100 -100 -100 -100 -100 -100 -100 -100 -100 -100 -100 -100 -100 -100 -100 -100 -100 -100 -100 -100 -100 -100 -100 -100 -100 
-100 -100 -100 -100 -100 -100 -100 -100 -100 -100 -100 -100 -100 -100 -100 -100 -100 -100 -100 -100 -100 -100 -100 -100 -100 -100 
-100 -100 -100 -100 -100 -100 -100 -100 -100 -100 -100 -100 -100 -100 -100 -100 -100 -100 -100 -100 -100 -100 -100 -100 -100 -100 
-100 -100 -100 -100 -100 -100 -100 -100 -100 -100 -100 -100 -100 -100 -100 -100 -100 -100 -100 -100 -100 -100 -100 -100 -100 -100 
-100 -100 -100 -100 -100 -100 -100 -100 -100 -100 -100 -100 -100 -100 -100 -100 -100 -100 -100 -100 -100 -100 -100 -100 -100 -100 
-100 -100 -100 -100 -100 -100 -100 -100 -100 -100 -100 -100 -100 -100 -100 -100 -100 -100 -100 -100 -100 -100 -100 -100 -100 -100 
-100 -100 -100 -100 -100 -100 -100 -100 -100 -100 -100 -100 -100 -100 -100 -100 -100 -100 -100 -100 -100 -100 -100 -100 -100 -100 
-100 -100 -100 -100 -100 -100 -100 -100 -100 -100 -100 -100 -100 -100 -100 -100 -100 -100 -100 -100 -100 -100 -100 -100 -100 -100 
-100 -100 -100 -100 -100 -100 -100 -100 -100 -100 -100 -100 -100 -100 -100 -100 -100 -100 -100 -100 -100 -100 -100 -100 -100 -100 
-100 -100 -100 -100 -100 -100 -100 -100 -100 -100 -100 -100 -100 -100 -100 -100 -100 -100 -100 -100 -100 -100 -100 -100 -100 -100 
-100 -100 -100 -100 -100 -100 -100 -100 -100 -100 -100 -100 -100 -100 -100 -100 -100 -100 -100 -100 -100 -100 -100 -100 -100 -100 
-100 -100 -100 -100 -100 -100 -100 -100 -100 -100 -100 -100 -100 -100 -100 -100 -100 -100 -100 -100 -100 -100 -100 -100 -100 -100 
-100 -100 -100 -100 -100 -100 -100 -100 -100 -100 -100 -100 -100 -100 -100 -100 -100 -100 -100 -100 -100 -100 -100 -100 -100 -100 
-100 -100 -100 -100 -100 -100 -100 -100 -100 -100 -100 -100 -100 -100 -100 -100 -100 -100 -100 -100 -100 -100 -100 -100 -100 -100 
-100 -100 -100 -100 -100 -100 -100 -100 -100 -100 -100 -100 -100 -100 -100 -100 -100 -100 -100 -100 -100 -100 -100 -100 -100 -100 
-100 -100 -100 -100 -100 -100 -100 -100 -100 -100 -100 -100 -100 -100 -100 -100 -100 -100 -100 -100 -100 -100 -100 -100 -100 -100 
-100 -100 -100 -100 -100 -100 -100 -100 -100 -100 -100 -100 -100 -100 -100 -100 -100 -100 -100 -100 -100 -100 -100 -100 -100 -100 
-100 -100 -100 -100 -100 -100 -100 -100 -100 -100 -100 -100 -100 -100 -100 -100 -100 -100 -100 -100 -100 -100 -100 -100 -100 -100 
-100 -100 -100 -100 -100 -100 -100 -100 -100 -100 -100 -100 -100 -100 -100 -100 -100 -100 -100 -100 -100 -100 -100 -100 -100 -100 
-100 -100 -100 -100 -100 -100 -100 -100 -100 -100 -100 -100 -100 -100 -100 -100 -100 -100 -100 -100 -100 -100 -100 -100 -100 -100 
-100 -100 -100 -100 -100 -100 -100 -100 -100 -100 -100 -100 -100 -100 -100 -100 -100 -100 -100 -100 -100 -100 -100 -100 -100 -100 
-100 -100 -100 -100 -100 -100 -100 -100 -100 -100 -100 -100 -100 -100 -100 -100 -100 -100 -100 -100 -100 -100 -100 -100 -100 -100 
-100 -100 -100 -100 -100 -100 -100 -100 -100 -100 -100 -100 -100 -100 -100 -100 -100 -100 -100 -100 -100 -100 -100 -100 -100 -100 
-100 -100 -100 -100 -100 -100 -100 -100 -100 -100 -100 -100 -100 -100 -100 -100 -100 -100 -100 -100 -100 -100 -100 -100 -100 -100 
-100 -100 -100 -100 -100 -100 -100 -100 -100 -100 -100 -100 -100 -100 -100 -100 -100 -100 -100 -100 -100 -100 -100 -100 -100 -100 
-100 -100 -100 -100 -100 -100 -100 -100 -100 -100 -100 -100 -100 -100 -100 -100 -100 -100 -100 -100 -100 -100 -100 -100 -100 -100 
-100 -100 -100 -100 -100 -100 -100 -100 -100 -100 -100 -100 -100 -100 -100 -100 -100 -100 -100 -100 -100 -100 -100 -100 -100 -100 
-100 -100 -100 -100 -100 -100 -100 -100 -100 -100 -100 -100 -100 -100 -100 -100 -100 -100 -100 -100 -100 -100 -100 -100 -100 -100 
-100 -100 -100 -100 -100 -100 -100 -100 -100 -100 -100 -100 -100 -100 -100 -100 -100 -100 -100 -100 -100 -100 -100 -100 -100 -100 
-100 -100 -100 -100 -100 -100 -100 -100 -100 -100 -100 -100 -100 -100 -100 -100 -100 -100 -100 -100 -100 -100 -100 -100 -100 -100 
-100 -100 -100 -100 -100 -100 -100 -100 -100 -100 -100 -100 -100 -100 -100 -100 -100 -100 -100 -100 -100 -100 -100 -100 -100 -100 
-100 -100 0.371419 0.343057 0.301405 0.269585 0.252581 0.242438 0.234741 0.234489 0.239024 0.239090 0.234791 0.234869 0.239348 0.238988 0.233640 0.232641 0.236570 0.237213 0.233899 0.233711 0.236145 0.233461 0.226977 -100 
-100 -100 0.423946 0.395089 0.352179 0.318136 0.298570 0.286618 0.277984 0.277105 0.281267 0.281823 0.278779 0.279834 0.284449 0.283844 0.277926 0.275712 0.278378 0.278471 0.275262 0.275251 0.277698 0.274957 0.268466 -100 
-100 -100 0.498365 0.468233 0.422526 0.384813 0.361658 0.346838 0.336021 0.333995 0.337790 0.338901 0.337111 0.339330 0.344380 0.343573 0.336922 0.333528 0.335200 0.334641 0.331087 0.331169 0.333947 0.331023 0.323963 -100 
-100 -100 0.560518 0.528615 0.479621 0.437815 0.410671 0.392757 0.379707 0.376197 0.379306 0.380660 0.379789 0.382940 0.388491 0.387787 0.380939 0.377057 0.378132 0.377101 0.373139 0.372720 0.374913 0.371597 0.364413 -100 
-100 -100 0.604044 0.570571 0.518862 0.473764 0.442993 0.422282 0.407079 0.401694 0.403612 0.404805 0.404561 0.408486 0.414704 0.414523 0.408128 0.404454 0.405221 0.403838 0.399355 0.397757 0.398323 0.394420 0.387644 -100 
-100 -100 0.632107 0.597884 0.544915 0.498484 0.466156 0.443502 0.426000 0.418573 0.419331 0.420092 0.419939 0.424506 0.431661 0.432296 0.426578 0.423523 0.424524 0.422802 0.417380 0.414463 0.413698 0.409206 0.402495 -100 
-100 -100 0.650296 0.615908 0.562526 0.515977 0.483441 0.459679 0.440285 0.431454 0.431809 0.432081 0.431234 0.436065 0.444310 0.445710 0.440340 0.437896 0.439483 0.437471 0.430892 0.426909 0.425269 0.420345 0.413508 -100 
-100 -100 0.656720 0.622231 0.568628 0.521714 0.488627 0.464312 0.444560 0.435648 0.436000 0.435913 0.434355 0.438647 0.446818 0.448591 0.443870 0.442078 0.444064 0.442055 0.435178 0.430840 0.428925 0.423808 0.416849 -100 
-100 -100 0.655257 0.620513 0.566489 0.518615 0.484382 0.460111 0.441813 0.434477 0.435488 0.435192 0.432660 0.435307 0.441957 0.443576 0.439822 0.438782 0.441045 0.439364 0.433045 0.428998 0.427295 0.422161 0.415063 -100 
-100 -100 0.654101 0.619090 0.564486 0.515874 0.481242 0.457838 0.441903 0.437403 0.440324 0.439904 0.435412 0.435596 0.440421 0.441491 0.438170 0.437820 0.440660 0.439380 0.433425 0.429791 0.428529 0.423406 0.416004 -100 
-100 -100 0.655521 0.620330 0.565136 0.516257 0.481829 0.459635 0.446105 0.444331 0.449414 0.448853 0.442122 0.439979 0.443169 0.443741 0.440764 0.441094 0.444601 0.443572 0.437623 0.434127 0.433450 0.428185 0.420007 -100 
-100 -100 0.655309 0.619994 0.564582 0.515499 0.481114 0.459492 0.447003 0.446199 0.451723 0.450938 0.443451 0.440397 0.443005 0.443657 0.441342 0.442469 0.446480 0.445439 0.439035 0.434897 0.433621 0.427891 0.419425 -100 
-100 -100 0.653544 0.618087 0.562668 0.513242 0.478550 0.456822 0.444169 0.442752 0.447150 0.446155 0.439428 0.436833 0.439795 0.441068 0.439801 0.441910 0.446375 0.445115 0.437817 0.432317 0.429310 0.422808 0.414495 -100 
-100 -100 0.654567 0.618991 0.563424 0.513856 0.479140 0.457413 0.444480 0.442330 0.445888 0.444896 0.438995 0.437148 0.440667 0.442541 0.442141 0.445181 0.450193 0.448669 0.440325 0.433478 0.429234 0.421960 0.413326 -100 
-100 -100 0.656111 0.620586 0.565062 0.515858 0.481714 0.460403 0.447457 0.444917 0.448060 0.447223 0.441968 0.440634 0.444566 0.446642 0.446518 0.450134 0.456004 0.454324 0.444871 0.437305 0.432722 0.425014 0.415810 -100 
-100 -100 0.650549 0.615334 0.560443 0.512113 0.478893 0.458118 0.445119 0.442108 0.444793 0.443945 0.438956 0.437619 0.441211 0.443020 0.442864 0.446499 0.452374 0.450786 0.441601 0.434389 0.430080 0.422530 0.413402 -100 
-100 -100 0.633523 0.599157 0.546007 0.499507 0.467912 0.447797 0.434423 0.430520 0.432344 0.431129 0.425990 0.424191 0.426817 0.428040 0.427719 0.431008 0.436258 0.435133 0.427638 0.421905 0.418528 0.411811 0.403520 -100 
-100 -100 0.604599 0.571995 0.521965 0.478969 0.450326 0.431485 0.417780 0.412921 0.413898 0.412127 0.406501 0.404073 0.405860 0.406448 0.405740 0.408723 0.414055 0.413703 0.407813 0.404180 0.402625 0.397214 0.389696 -100 
-100 -100 0.554684 0.524882 0.479730 0.442162 0.418563 0.402057 0.388350 0.383087 0.383750 0.381636 0.375478 0.372570 0.373892 0.374012 0.372858 0.375685 0.381607 0.381967 0.377061 0.375244 0.375495 0.371431 0.364706 -100 
-100 -100 0.475661 0.449335 0.410076 0.378897 0.360596 0.347385 0.335310 0.330689 0.331656 0.329844 0.324048 0.321405 0.322754 0.322673 0.321089 0.323335 0.328849 0.329383 0.325308 0.324677 0.326147 0.323058 0.316895 -100 
-100 -100 0.366476 0.344192 0.311881 0.287747 0.274944 0.265730 0.256768 0.253695 0.255493 0.254572 0.250034 0.248398 0.250247 0.250183 0.248106 0.249312 0.253355 0.253493 0.250086 0.249913 0.251986 0.249501 0.243748 -100 
-100 -100 0.257957 0.240069 0.214827 0.197856 0.190681 0.185300 0.178982 0.177581 0.180406 0.180376 0.176931 0.176360 0.178932 0.178982 0.176429 0.176820 0.179952 0.179574 0.175932 0.175484 0.177638 0.175620 0.170312 -100 
-100 -100 0.184965 0.170547 0.150844 0.139155 0.135932 0.133071 0.128578 0.128249 0.131611 0.132028 0.129255 0.129331 0.132308 0.132432 0.129660 0.129636 0.132288 0.131676 0.127876 0.127101 0.129158 0.127588 0.122904 -100 
-100 -100 -100 -100 -100 -100 -100 -100 -100 -100 -100 -100 -100 -100 -100 -100 -100 -100 -100 -100 -100 -100 -100 -100 -100 -100 
-100 -100 -100 -100 -100 -100 -100 -100 -100 -100 -100 -100 -100 -100 -100 -100 -100 -100 -100 -100 -100 -100 -100 -100 -100 -100 
-100 -100 -100 -100 -100 -100 -100 -100 -100 -100 -100 -100 -100 -100 -100 -100 -100 -100 -100 -100 -100 -100 -100 -100 -100 -100 
-100 -100 0.423537 0.394735 0.351903 0.317916 0.298376 0.286479 0.277958 0.277205 0.281456 0.282021 0.278920 0.279919 0.284517 0.283941 0.278031 0.275710 0.278144 0.277964 0.274507 0.274300 0.276569 0.273587 0.266867 -100 
-100 -100 0.476292 0.447296 0.403673 0.368101 0.346690 0.333152 0.323420 0.321953 0.325948 0.326990 0.324932 0.326784 0.331536 0.330732 0.324297 0.321003 0.322550 0.321868 0.318353 0.318521 0.321387 0.318456 0.311340 -100 
-100 -100 0.552615 0.522732 0.476780 0.438483 0.414875 0.398642 0.385816 0.382958 0.386815 0.388346 0.387085 0.389922 0.395178 0.394225 0.387129 0.383050 0.384426 0.383161 0.378770 0.379324 0.383718 0.380708 0.372017 -100 
-100 -100 0.617558 0.586321 0.537735 0.495976 0.468760 0.449520 0.434369 0.429870 0.432896 0.434567 0.434133 0.437820 0.443551 0.442778 0.435645 0.431219 0.432036 0.430272 0.425416 0.425362 0.429049 0.425645 0.416915 -100 
-100 -100 0.663967 0.631494 0.580848 0.535976 0.504488 0.482483 0.465952 0.459632 0.461112 0.462481 0.462805 0.467215 0.473538 0.473363 0.466825 0.462488 0.462333 0.460109 0.455084 0.453347 0.454037 0.449931 0.442701 -100 
-100 -100 0.695106 0.661877 0.609881 0.563643 0.530541 0.506619 0.487934 0.479752 0.480259 0.481027 0.480987 0.485796 0.493200 0.493874 0.487842 0.484081 0.484127 0.481515 0.475391 0.471892 0.470508 0.465660 0.458897 -100 
-100 -100 0.716265 0.682581 0.629420 0.582902 0.550036 0.525091 0.504253 0.495022 0.496054 0.496219 0.494390 0.499133 0.508282 0.509672 0.503157 0.499982 0.501357 0.498482 0.490391 0.485435 0.482897 0.477502 0.470611 -100 
-100 -100 0.723586 0.689751 0.636283 0.589354 0.555982 0.530665 0.509762 0.500731 0.501928 0.501718 0.498986 0.502910 0.511737 0.513381 0.507528 0.505101 0.506986 0.504212 0.495873 0.490524 0.487631 0.482025 0.475054 -100 
-100 -100 0.721354 0.687437 0.634086 0.586230 0.551289 0.526268 0.507681 0.500431 0.501728 0.501394 0.498377 0.500449 0.506630 0.507932 0.503879 0.502374 0.503944 0.501640 0.494778 0.490016 0.487415 0.481866 0.474861 -100 
-100 -100 0.720316 0.686000 0.631859 0.583073 0.547612 0.523677 0.507934 0.503888 0.507401 0.507088 0.502061 0.501437 0.505288 0.505809 0.502315 0.501580 0.503730 0.501970 0.495777 0.491730 0.489997 0.484559 0.477047 -100 
-100 -100 0.722925 0.688020 0.632365 0.582822 0.547414 0.524797 0.511777 0.511068 0.517891 0.517572 0.509411 0.506039 0.508043 0.507881 0.504579 0.504568 0.507624 0.506261 0.500164 0.496642 0.496568 0.491062 0.481898 -100 
-100 -100 0.722879 0.687738 0.631656 0.581662 0.546119 0.524060 0.512212 0.512654 0.520057 0.519602 0.510723 0.506404 0.507758 0.507639 0.505012 0.505855 0.509509 0.508240 0.501800 0.497745 0.497156 0.491205 0.481733 -100 
-100 -100 0.720140 0.685078 0.629564 0.579272 0.543210 0.520891 0.508800 0.508297 0.513593 0.512957 0.505884 0.502423 0.504223 0.504851 0.503478 0.505387 0.509473 0.508067 0.500872 0.495325 0.492178 0.485441 0.476921 -100 
-100 -100 0.720973 0.685842 0.630235 0.579686 0.543354 0.520753 0.508099 0.506549 0.510538 0.509842 0.503975 0.501584 0.504345 0.505792 0.505316 0.508291 0.513236 0.511674 0.503330 0.496456 0.492081 0.484567 0.475722 -100 
-100 -100 0.722973 0.687749 0.631730 0.581322 0.545395 0.522894 0.509764 0.507466 0.510813 0.510127 0.504905 0.503360 0.507400 0.509283 0.508717 0.512498 0.519505 0.517930 0.507569 0.500040 0.496072 0.488152 0.478033 -100 
-100 -100 0.716827 0.681976 0.626688 0.577203 0.542148 0.519982 0.506466 0.503340 0.505915 0.505000 0.499940 0.498425 0.502258 0.504027 0.503593 0.507599 0.514844 0.513524 0.503507 0.496393 0.492758 0.485076 0.475111 -100 
-100 -100 0.697665 0.663932 0.611057 0.563745 0.530458 0.508904 0.494811 0.490481 0.491814 0.490265 0.484885 0.482629 0.484874 0.486119 0.486229 0.490112 0.496070 0.495376 0.487998 0.482327 0.478888 0.472149 0.463924 -100 
-100 -100 0.665849 0.633944 0.584390 0.540888 0.510998 0.490769 0.475990 0.470475 0.470848 0.468501 0.462250 0.459072 0.460208 0.460833 0.460889 0.464864 0.471303 0.471514 0.465581 0.461755 0.459844 0.454490 0.447380 -100 
-100 -100 0.611963 0.582662 0.537657 0.499820 0.476179 0.458364 0.442497 0.436358 0.436653 0.433794 0.426383 0.422421 0.423161 0.423310 0.422895 0.427219 0.435416 0.436415 0.430424 0.427981 0.427730 0.423754 0.417516 -100 
-100 -100 0.527260 0.501150 0.461682 0.430044 0.411709 0.397253 0.383023 0.377498 0.378110 0.375520 0.368382 0.364656 0.365418 0.365324 0.364402 0.368101 0.375912 0.377092 0.371940 0.370777 0.371869 0.368906 0.363195 -100 
-100 -100 0.410906 0.388439 0.355523 0.330332 0.316373 0.305962 0.295876 0.292029 0.293215 0.291627 0.286265 0.283816 0.285019 0.284890 0.283373 0.285446 0.290576 0.291273 0.287877 0.287734 0.289711 0.287362 0.281950 -100 
-100 -100 0.295248 0.276514 0.249842 0.231215 0.222543 0.216046 0.208906 0.206863 0.209155 0.208676 0.204747 0.203632 0.205744 0.205722 0.203489 0.204324 0.207934 0.207917 0.204564 0.204380 0.206581 0.204578 0.199362 -100 
-100 -100 0.217040 0.201132 0.179136 0.165262 0.160493 0.156604 0.151320 0.150502 0.153651 0.153844 0.150700 0.150423 0.153200 0.153275 0.150589 0.150787 0.153713 0.153247 0.149548 0.149013 0.151227 0.149484 0.144475 -100 
-100 -100 -100 -100 -100 -100 -100 -100 -100 -100 -100 -100 -100 -100 -100 -100 -100 -100 -100 -100 -100 -100 -100 -100 -100 -100 
-100 -100 -100 -100 -100 -100 -100 -100 -100 -100 -100 -100 -100 -100 -100 -100 -100 -100 -100 -100 -100 -100 -100 -100 -100 -100 
-100 -100 -100 -100 -100 -100 -100 -100 -100 -100 -100 -100 -100 -100 -100 -100 -100 -100 -100 -100 -100 -100 -100 -100 -100 -100 
-100 -100 0.496867 0.466815 0.421191 0.383498 0.360380 0.345865 0.335726 0.334456 0.338803 0.339991 0.337864 0.339635 0.344360 0.343458 0.336718 0.332946 0.333924 0.332689 0.328708 0.328618 0.331204 0.327678 0.319900 -100 
-100 -100 0.551467 0.521578 0.475581 0.437201 0.413587 0.397640 0.385455 0.383318 0.387699 0.389318 0.387746 0.390123 0.394988 0.393841 0.386608 0.382262 0.383240 0.381692 0.377299 0.378075 0.382624 0.379376 0.370266 -100 
-100 -100 0.634570 0.604045 0.554663 0.515045 0.494501 0.476063 0.456081 0.451898 0.458388 0.460359 0.456808 0.459720 0.466169 0.464904 0.456090 0.451808 0.456427 0.454543 0.446221 0.448080 0.457840 0.454731 0.440719 -100 
-100 -100 0.704724 0.673339 0.622062 0.579666 0.555875 0.534477 0.512039 0.506011 0.511535 0.513496 0.510577 0.514200 0.521107 0.520087 0.511361 0.506910 0.511058 0.508676 0.499809 0.500894 0.509667 0.506175 0.492367 -100 
-100 -100 0.753991 0.721960 0.670886 0.625134 0.592784 0.568546 0.549006 0.541573 0.543356 0.544859 0.544777 0.549227 0.555750 0.555398 0.548239 0.543361 0.543155 0.540077 0.533697 0.532086 0.533983 0.529578 0.520686 -100 
-100 -100 0.790388 0.757519 0.704804 0.657452 0.623053 0.596829 0.575479 0.566428 0.567697 0.568401 0.567215 0.571910 0.580215 0.580758 0.573367 0.568835 0.568855 0.565196 0.557096 0.552745 0.550941 0.545503 0.538035 -100 
-100 -100 0.818963 0.784963 0.728407 0.680495 0.651169 0.623894 0.595783 0.586135 0.594057 0.594020 0.584750 0.589178 0.603398 0.604627 0.592333 0.588293 0.593102 0.589079 0.575031 0.568022 0.565288 0.559051 0.550503 -100 
-100 -100 0.827941 0.793724 0.736744 0.688331 0.658477 0.630953 0.603003 0.593744 0.601951 0.601496 0.591128 0.594514 0.608214 0.609606 0.597989 0.594779 0.600167 0.596315 0.582035 0.574509 0.571253 0.564761 0.556187 -100 
-100 -100 0.822401 0.788612 0.734032 0.684696 0.648086 0.621087 0.600756 0.593259 0.595784 0.595263 0.590435 0.591722 0.598191 0.599083 0.593715 0.591600 0.593222 0.590035 0.581299 0.575294 0.571859 0.565564 0.557909 -100 
-100 -100 0.821599 0.787272 0.731694 0.681120 0.643438 0.617691 0.601005 0.597129 0.602190 0.601830 0.594900 0.593144 0.596263 0.596171 0.592029 0.590786 0.592484 0.590039 0.582972 0.578361 0.576934 0.570923 0.562036 -100 
-100 -100 0.829702 0.794001 0.732677 0.680451 0.642291 0.617948 0.604605 0.605212 0.617066 0.616845 0.603587 0.598171 0.599009 0.598030 0.594030 0.593555 0.598237 0.596413 0.588165 0.585215 0.593058 0.587123 0.569367 -100 
-100 -100 0.829887 0.793812 0.731812 0.678831 0.640288 0.616456 0.604412 0.606326 0.618857 0.618610 0.604752 0.598408 0.598546 0.597574 0.594253 0.594669 0.600058 0.598490 0.590102 0.586854 0.594401 0.588104 0.570013 -100 
-100 -100 0.821927 0.786490 0.728874 0.675925 0.636731 0.612436 0.599885 0.599912 0.606708 0.606328 0.598016 0.593558 0.594414 0.594339 0.592493 0.594059 0.598239 0.596649 0.589073 0.583727 0.581743 0.574704 0.564588 -100 
-100 -100 0.822330 0.786878 0.729252 0.675915 0.636190 0.611303 0.597839 0.596325 0.600795 0.600318 0.594215 0.591466 0.594092 0.595061 0.593839 0.596679 0.602814 0.601239 0.591727 0.585008 0.581754 0.573978 0.563640 -100 
-100 -100 0.826464 0.790509 0.730683 0.676993 0.637557 0.612437 0.597870 0.595251 0.598924 0.598338 0.592931 0.591763 0.597840 0.599526 0.596975 0.601333 0.618217 0.616842 0.597138 0.589562 0.589843 0.581701 0.566751 -100 
-100 -100 0.819057 0.783551 0.724582 0.671893 0.633344 0.608394 0.593110 0.589341 0.591929 0.590882 0.585519 0.584377 0.590376 0.592125 0.589924 0.594804 0.612261 0.611349 0.592043 0.584909 0.585527 0.577704 0.563027 -100 
-100 -100 0.794266 0.760453 0.706107 0.656340 0.620097 0.595808 0.579620 0.574344 0.575108 0.573115 0.567270 0.564670 0.567224 0.568514 0.568526 0.573251 0.581708 0.581591 0.572852 0.567225 0.564494 0.557700 0.548667 -100 
-100 -100 0.757347 0.725497 0.674890 0.629584 0.598166 0.575389 0.557481 0.550761 0.550608 0.547550 0.540187 0.536134 0.537047 0.537778 0.538407 0.543886 0.553165 0.554078 0.546633 0.542248 0.540017 0.534614 0.527585 -100 
-100 -100 0.698042 0.668451 0.621346 0.582722 0.564598 0.544482 0.518910 0.510831 0.511912 0.508132 0.497620 0.492355 0.494795 0.495096 0.493631 0.500531 0.517724 0.519475 0.505791 0.501531 0.500262 0.496175 0.490212 -100 
-100 -100 0.603875 0.577190 0.535290 0.502780 0.490121 0.473596 0.449820 0.442441 0.443923 0.440386 0.430012 0.424901 0.427268 0.427283 0.425316 0.431590 0.448349 0.450273 0.437474 0.434529 0.434669 0.431622 0.426173 -100 
-100 -100 0.473810 0.450523 0.415682 0.388496 0.373590 0.361317 0.348481 0.343564 0.344371 0.341999 0.335231 0.331737 0.332505 0.332377 0.331401 0.334897 0.342487 0.343824 0.339212 0.338587 0.340204 0.337840 0.332650 -100 
-100 -100 0.346379 0.326151 0.296862 0.275583 0.264982 0.256851 0.248142 0.245305 0.247139 0.246123 0.241394 0.239604 0.241329 0.241254 0.239339 0.240869 0.245564 0.245965 0.242399 0.242265 0.244411 0.242319 0.237062 -100 
-100 -100 0.259579 0.241531 0.216164 0.199225 0.192279 0.186970 0.180602 0.179194 0.182089 0.181978 0.178316 0.177596 0.180139 0.180156 0.177582 0.178113 0.181513 0.181239 0.177539 0.177169 0.179487 0.177519 0.172147 -100 
-100 -100 -100 -100 -100 -100 -100 -100 -100 -100 -100 -100 -100 -100 -100 -100 -100 -100 -100 -100 -100 -100 -100 -100 -100 -100 
-100 -100 -100 -100 -100 -100 -100 -100 -100 -100 -100 -100 -100 -100 -100 -100 -100 -100 -100 -100 -100 -100 -100 -100 -100 -100 
-100 -100 -100 -100 -100 -100 -100 -100 -100 -100 -100 -100 -100 -100 -100 -100 -100 -100 -100 -100 -100 -100 -100 -100 -100 -100 
-100 -100 0.556969 0.525014 0.475824 0.433699 0.406516 0.389540 0.378589 0.377479 0.382305 0.383946 0.382050 0.383653 0.387909 0.386569 0.379299 0.374573 0.374398 0.372481 0.368560 0.368929 0.371682 0.367577 0.358985 -100 
-100 -100 0.614168 0.582723 0.533689 0.491388 0.464048 0.445814 0.432913 0.430981 0.435833 0.437847 0.436364 0.438334 0.442493 0.440801 0.433100 0.427975 0.428037 0.426144 0.422257 0.423936 0.429024 0.425562 0.415937 -100 
-100 -100 0.702286 0.670636 0.618847 0.575892 0.551926 0.531319 0.510666 0.506644 0.513560 0.515819 0.512141 0.514382 0.519908 0.518008 0.508801 0.503966 0.507946 0.506048 0.498612 0.501703 0.512203 0.509220 0.495091 -100 
-100 -100 0.778630 0.746506 0.693368 0.648022 0.620896 0.597251 0.574001 0.567926 0.573647 0.575756 0.572619 0.575443 0.581301 0.579663 0.570699 0.565866 0.569473 0.567128 0.559111 0.561263 0.570591 0.567254 0.553488 -100 
-100 -100 0.833997 0.801491 0.748932 0.700384 0.664623 0.637892 0.617231 0.609425 0.611028 0.612493 0.612205 0.615851 0.621295 0.620428 0.613264 0.608131 0.607347 0.604071 0.598087 0.596903 0.598828 0.594276 0.585316 -100 
-100 -100 0.875187 0.841921 0.787807 0.737593 0.699577 0.670583 0.647806 0.638036 0.638778 0.639247 0.637827 0.641749 0.649046 0.649215 0.642007 0.637361 0.636803 0.632647 0.624297 0.619545 0.617032 0.611028 0.603365 -100 
-100 -100 0.906877 0.872458 0.814482 0.763584 0.730611 0.700345 0.670391 0.659705 0.666887 0.666451 0.656842 0.660555 0.673831 0.674807 0.662867 0.658869 0.663128 0.658406 0.643618 0.635538 0.631543 0.624417 0.615541 -100 
-100 -100 0.917748 0.883100 0.824669 0.773218 0.739638 0.709005 0.679014 0.668461 0.675700 0.674770 0.664134 0.666923 0.679768 0.680970 0.669744 0.666589 0.671403 0.666786 0.651600 0.642738 0.637969 0.630488 0.621600 -100 
-100 -100 0.913328 0.879115 0.823063 0.770712 0.730232 0.700055 0.677650 0.668621 0.669905 0.668917 0.664109 0.665024 0.670799 0.671501 0.666407 0.664183 0.665127 0.661193 0.651672 0.644453 0.639546 0.632357 0.624523 -100 
-100 -100 0.912871 0.878090 0.821009 0.767415 0.725848 0.696843 0.677891 0.672230 0.675883 0.675117 0.668478 0.666651 0.669256 0.668959 0.664931 0.663364 0.664227 0.661119 0.653570 0.648060 0.645433 0.638727 0.629775 -100 
-100 -100 0.921098 0.884846 0.821804 0.766429 0.724283 0.696578 0.680806 0.679450 0.689727 0.689181 0.676526 0.671305 0.671794 0.670591 0.666539 0.665555 0.669392 0.667035 0.658562 0.655106 0.662216 0.655803 0.637944 -100 
-100 -100 0.921623 0.884887 0.820963 0.764599 0.721875 0.694582 0.680086 0.680064 0.691074 0.690588 0.677432 0.671372 0.671201 0.669980 0.666521 0.666347 0.670898 0.668966 0.660664 0.657263 0.664373 0.657786 0.639670 -100 
-100 -100 0.914183 0.877973 0.818274 0.761645 0.718007 0.690135 0.675205 0.673478 0.679004 0.678448 0.670731 0.666498 0.666995 0.666641 0.664649 0.665651 0.669035 0.667282 0.660157 0.654984 0.652708 0.645538 0.635608 -100 
-100 -100 0.914764 0.878423 0.818478 0.761158 0.716712 0.688105 0.672300 0.669188 0.672550 0.671914 0.666298 0.663688 0.665927 0.666625 0.665289 0.667654 0.673195 0.671687 0.662885 0.656660 0.653388 0.645636 0.635541 -100 
-100 -100 0.918255 0.881321 0.819018 0.761134 0.716795 0.687845 0.670923 0.666791 0.669447 0.668660 0.663588 0.662471 0.668114 0.669592 0.667081 0.671147 0.687810 0.686726 0.667796 0.660926 0.661369 0.653370 0.638718 -100 
-100 -100 0.909252 0.872776 0.811334 0.754453 0.711008 0.682256 0.664667 0.659445 0.661024 0.659701 0.654536 0.653359 0.658939 0.660583 0.658589 0.663411 0.680886 0.680437 0.661981 0.655584 0.656392 0.648750 0.634392 -100 
-100 -100 0.881327 0.846615 0.789925 0.736184 0.695296 0.667411 0.649075 0.642440 0.642197 0.639841 0.634082 0.631367 0.633587 0.634888 0.635267 0.640203 0.648795 0.649228 0.641391 0.636334 0.633661 0.626977 0.618245 -100 
-100 -100 0.838959 0.806229 0.753385 0.704412 0.668812 0.642794 0.622919 0.614965 0.613847 0.610369 0.602995 0.598780 0.599434 0.600294 0.601462 0.607434 0.617070 0.618553 0.611802 0.607674 0.605255 0.599838 0.593070 -100 
-100 -100 0.771556 0.740995 0.691623 0.649639 0.627955 0.605027 0.577605 0.568399 0.568602 0.564385 0.553777 0.548357 0.550703 0.551209 0.550286 0.557846 0.575648 0.577938 0.564615 0.560327 0.558707 0.554495 0.548690 -100 
-100 -100 0.666977 0.639188 0.594946 0.559282 0.543514 0.524620 0.499281 0.490969 0.491703 0.487754 0.477215 0.471909 0.474194 0.474414 0.472970 0.479949 0.497369 0.499776 0.487172 0.484071 0.483810 0.480588 0.475219 -100 
-100 -100 0.524777 0.500152 0.462797 0.432537 0.414795 0.400574 0.386618 0.381046 0.381309 0.378583 0.371593 0.367838 0.368424 0.368424 0.367924 0.372034 0.380153 0.381863 0.377412 0.376646 0.377926 0.375358 0.370164 -100 
-100 -100 0.385439 0.363470 0.331282 0.306954 0.293903 0.284235 0.274680 0.271410 0.272955 0.271692 0.266704 0.264663 0.266247 0.266216 0.264555 0.266495 0.271593 0.272206 0.268654 0.268418 0.270372 0.268043 0.262612 -100 
-100 -100 0.290152 0.269995 0.241366 0.221421 0.212410 0.205886 0.198809 0.197117 0.199955 0.199706 0.195759 0.194839 0.197349 0.197360 0.194820 0.195584 0.199301 0.199096 0.195238 0.194776 0.197036 0.194799 0.189071 -100 
-100 -100 -100 -100 -100 -100 -100 -100 -100 -100 -100 -100 -100 -100 -100 -100 -100 -100 -100 -100 -100 -100 -100 -100 -100 -100 
-100 -100 -100 -100 -100 -100 -100 -100 -100 -100 -100 -100 -100 -100 -100 -100 -100 -100 -100 -100 -100 -100 -100 -100 -100 -100 
-100 -100 -100 -100 -100 -100 -100 -100 -100 -100 -100 -100 -100 -100 -100 -100 -100 -100 -100 -100 -100 -100 -100 -100 -100 -100 
-100 -100 0.597320 0.563426 0.510788 0.464589 0.433555 0.414915 0.404418 0.404360 0.410080 0.411974 0.409532 0.409892 0.412857 0.410875 0.403402 0.398291 0.397376 0.395498 0.392789 0.394509 0.397799 0.393474 0.384544 -100 
-100 -100 0.657068 0.623924 0.571937 0.525585 0.493660 0.473892 0.462465 0.461842 0.467339 0.469525 0.467626 0.468137 0.470625 0.468125 0.460290 0.454766 0.453768 0.452382 0.450828 0.454177 0.459241 0.456024 0.447442 -100 
-100 -100 0.747704 0.714838 0.662095 0.614640 0.581495 0.559384 0.544918 0.542836 0.548080 0.550422 0.548641 0.549350 0.551764 0.548878 0.540601 0.535016 0.534906 0.533908 0.532404 0.537107 0.544995 0.542661 0.532909 -100 
-100 -100 0.829997 0.796854 0.743020 0.693223 0.656774 0.631431 0.614203 0.609863 0.613595 0.615637 0.614412 0.615602 0.618149 0.615499 0.607669 0.602272 0.601924 0.600534 0.598386 0.601925 0.608543 0.605843 0.596465 -100 
-100 -100 0.893593 0.860010 0.805446 0.753038 0.712038 0.683238 0.663763 0.656555 0.657564 0.658756 0.658316 0.660224 0.663242 0.661519 0.655028 0.650097 0.648485 0.645915 0.642278 0.642089 0.643301 0.638983 0.631504 -100 
-100 -100 0.938373 0.904252 0.848570 0.794626 0.751486 0.719959 0.697336 0.687211 0.686182 0.686188 0.685309 0.687687 0.691984 0.691537 0.686136 0.682205 0.680753 0.676877 0.670206 0.665752 0.662539 0.656205 0.648913 -100 
-100 -100 0.968847 0.934155 0.877033 0.822454 0.779283 0.746073 0.720170 0.708006 0.706624 0.705538 0.702773 0.705247 0.711618 0.712248 0.706768 0.703874 0.704237 0.699456 0.688861 0.680912 0.674749 0.666865 0.659083 -100 
-100 -100 0.981597 0.946705 0.889172 0.834025 0.790122 0.756173 0.729607 0.716887 0.715000 0.713315 0.709873 0.711892 0.718228 0.719284 0.714550 0.712413 0.713192 0.708263 0.696881 0.687725 0.680428 0.672000 0.664159 -100 
-100 -100 0.982324 0.947414 0.890119 0.834103 0.788387 0.754533 0.730002 0.718381 0.716006 0.714245 0.711185 0.712058 0.716134 0.716849 0.713612 0.711849 0.711481 0.707050 0.697924 0.689696 0.682812 0.674720 0.667242 -100 
-100 -100 0.982345 0.946934 0.888719 0.831750 0.785467 0.752458 0.730183 0.720984 0.720371 0.718830 0.714558 0.713695 0.716053 0.715937 0.712672 0.710971 0.710669 0.707001 0.699417 0.692821 0.687609 0.680226 0.672584 -100 
-100 -100 0.985731 0.949374 0.888801 0.830666 0.784211 0.752185 0.732018 0.725622 0.728211 0.726908 0.720083 0.717299 0.718647 0.717780 0.713830 0.712206 0.712541 0.709634 0.703100 0.698196 0.695904 0.689105 0.679885 -100 
-100 -100 0.986669 0.949754 0.888163 0.828892 0.781726 0.749936 0.730848 0.725674 0.729023 0.727832 0.720587 0.717135 0.717972 0.717056 0.713501 0.712473 0.713424 0.711103 0.705163 0.700800 0.698905 0.692224 0.682943 -100 
-100 -100 0.985004 0.947943 0.886656 0.826246 0.777669 0.745270 0.726241 0.720650 0.722279 0.721108 0.715695 0.712904 0.713724 0.713474 0.711464 0.711615 0.713300 0.711470 0.705768 0.700925 0.697127 0.690173 0.682305 -100 
-100 -100 0.986258 0.948822 0.886792 0.825248 0.775568 0.742454 0.722970 0.716819 0.717622 0.716445 0.711908 0.709885 0.711556 0.712151 0.711144 0.712619 0.715713 0.714426 0.708427 0.703267 0.699116 0.691864 0.683818 -100 
-100 -100 0.986777 0.948934 0.885775 0.823745 0.774063 0.740698 0.720544 0.713907 0.714701 0.713408 0.708702 0.707259 0.710429 0.711641 0.710621 0.713360 0.719542 0.718908 0.711220 0.706126 0.703213 0.695913 0.686508 -100 
-100 -100 0.976172 0.938704 0.876263 0.815141 0.766341 0.733367 0.712951 0.705657 0.705731 0.703980 0.699038 0.697385 0.700420 0.701819 0.701433 0.705097 0.712259 0.712375 0.705240 0.700654 0.698167 0.691202 0.682007 -100 
-100 -100 0.947781 0.911662 0.852212 0.793856 0.747420 0.715653 0.695210 0.686968 0.685447 0.682830 0.677592 0.674992 0.676350 0.677606 0.678664 0.683113 0.689485 0.690499 0.685996 0.682246 0.679274 0.673042 0.665759 -100 
-100 -100 0.900849 0.866554 0.810628 0.756912 0.715213 0.685778 0.665124 0.656029 0.653675 0.650112 0.643724 0.640110 0.640589 0.641597 0.643163 0.648589 0.656248 0.658216 0.654370 0.651435 0.649209 0.643976 0.637685 -100 
-100 -100 0.824612 0.792531 0.740637 0.693409 0.660354 0.634539 0.612529 0.603093 0.601099 0.596973 0.588960 0.584573 0.585257 0.586031 0.587081 0.593440 0.603748 0.606396 0.601331 0.598824 0.597848 0.593623 0.587729 -100 
-100 -100 0.710622 0.681320 0.634720 0.594249 0.567753 0.546538 0.527010 0.518742 0.517447 0.513638 0.505696 0.501437 0.502199 0.502730 0.503232 0.509113 0.519232 0.521884 0.517132 0.515513 0.515718 0.512317 0.506703 -100 
-100 -100 0.558875 0.532658 0.492499 0.458681 0.436730 0.420778 0.407306 0.401527 0.401161 0.398526 0.392439 0.389268 0.390034 0.390319 0.390206 0.394156 0.401058 0.402929 0.399982 0.399485 0.400588 0.397718 0.392317 -100 
-100 -100 0.409574 0.385970 0.351025 0.323797 0.308091 0.297210 0.287577 0.284253 0.285645 0.284421 0.279711 0.277864 0.279566 0.279705 0.278302 0.280424 0.285328 0.286022 0.282804 0.282405 0.284085 0.281450 0.275787 -100 
-100 -100 0.307207 0.285346 0.253991 0.231548 0.220759 0.213383 0.206043 0.204382 0.207304 0.207059 0.203068 0.202173 0.204814 0.204895 0.202407 0.203381 0.207318 0.207130 0.203064 0.202333 0.204402 0.201900 0.195879 -100 
-100 -100 -100 -100 -100 -100 -100 -100 -100 -100 -100 -100 -100 -100 -100 -100 -100 -100 -100 -100 -100 -100 -100 -100 -100 -100 
-100 -100 -100 -100 -100 -100 -100 -100 -100 -100 -100 -100 -100 -100 -100 -100 -100 -100 -100 -100 -100 -100 -100 -100 -100 -100 
-100 -100 -100 -100 -100 -100 -100 -100 -100 -100 -100 -100 -100 -100 -100 -100 -100 -100 -100 -100 -100 -100 -100 -100 -100 -100 
-100 -100 0.621833 0.586675 0.531816 0.483259 0.450377 0.431216 0.421569 0.422990 0.429956 0.431965 0.428344 0.426884 0.428278 0.425550 0.418017 0.413063 0.412341 0.411193 0.410224 0.414308 0.419423 0.415521 0.406165 -100 
-100 -100 0.684226 0.649746 0.595325 0.546427 0.512396 0.492180 0.481974 0.483067 0.489918 0.492088 0.488677 0.487047 0.487783 0.484406 0.476464 0.471274 0.470813 0.470679 0.471433 0.477499 0.484562 0.482152 0.473636 -100 
-100 -100 0.779860 0.745451 0.689574 0.639008 0.602701 0.580119 0.567842 0.567863 0.574578 0.576750 0.573127 0.571378 0.572034 0.568131 0.559498 0.554360 0.555101 0.555811 0.557045 0.564588 0.574642 0.573408 0.564025 -100 
-100 -100 0.866959 0.832211 0.775085 0.721898 0.681962 0.655917 0.640746 0.638360 0.643349 0.645076 0.641936 0.640554 0.641217 0.637521 0.629447 0.624687 0.625381 0.625731 0.626117 0.632138 0.640653 0.638971 0.629989 -100 
-100 -100 0.934231 0.899172 0.841800 0.786112 0.742140 0.712214 0.693466 0.687419 0.689066 0.689800 0.687680 0.687132 0.687994 0.685333 0.679153 0.675177 0.674688 0.673481 0.671556 0.673010 0.675309 0.671553 0.664339 -100 
-100 -100 0.982088 0.946570 0.888308 0.831017 0.784804 0.751631 0.728790 0.718899 0.717579 0.717003 0.715045 0.715334 0.717408 0.716223 0.711691 0.709044 0.708739 0.705671 0.699609 0.695657 0.692736 0.686340 0.678843 -100 
-100 -100 1.014228 0.978291 0.919064 0.861184 0.814805 0.779420 0.752326 0.739237 0.736098 0.734301 0.731568 0.732486 0.736367 0.736525 0.732828 0.731586 0.732976 0.728516 0.717730 0.709318 0.702749 0.694280 0.685925 -100 
-100 -100 1.028718 0.992589 0.932959 0.874444 0.827128 0.790536 0.762040 0.747598 0.743363 0.740880 0.737884 0.738946 0.743300 0.744114 0.741123 0.740421 0.741922 0.736955 0.724946 0.714840 0.706721 0.697482 0.689005 -100 
-100 -100 1.031350 0.995116 0.935350 0.875854 0.826528 0.789599 0.762496 0.748611 0.744050 0.741453 0.738663 0.739312 0.742734 0.743413 0.740888 0.739732 0.739566 0.734848 0.725002 0.715815 0.707963 0.699130 0.691265 -100 
-100 -100 1.031891 0.995251 0.934680 0.874439 0.824605 0.788091 0.762332 0.749927 0.746487 0.744074 0.740666 0.740563 0.743398 0.743473 0.740183 0.738278 0.737542 0.733466 0.725479 0.718237 0.712152 0.704275 0.696609 -100 
-100 -100 1.035314 0.997872 0.935058 0.873990 0.824260 0.788353 0.763629 0.752859 0.751444 0.749258 0.744461 0.743610 0.746826 0.746321 0.741324 0.738773 0.738164 0.734847 0.728321 0.723168 0.719953 0.712984 0.704403 -100 
-100 -100 1.036505 0.998507 0.934658 0.872411 0.821859 0.785972 0.762042 0.752255 0.751511 0.749471 0.744402 0.743130 0.746031 0.745460 0.740631 0.738401 0.738265 0.735695 0.730222 0.726173 0.723851 0.717350 0.708896 -100 
-100 -100 1.035375 0.997073 0.933340 0.869523 0.817082 0.780543 0.757164 0.747695 0.746335 0.744395 0.740181 0.738866 0.740803 0.740697 0.737907 0.736963 0.737705 0.735931 0.731231 0.727410 0.724184 0.717778 0.710482 -100 
-100 -100 1.036922 0.998069 0.933250 0.867964 0.814249 0.777051 0.753587 0.744259 0.742995 0.741148 0.737063 0.735889 0.738094 0.738587 0.736854 0.737276 0.739499 0.738592 0.734184 0.730672 0.727677 0.721304 0.713911 -100 
-100 -100 1.037055 0.997655 0.931394 0.865532 0.812190 0.774888 0.750751 0.741535 0.741381 0.739524 0.734340 0.733187 0.736493 0.737426 0.735653 0.737321 0.742317 0.742307 0.737002 0.733980 0.732332 0.726105 0.717658 -100 
-100 -100 1.025081 0.985951 0.920232 0.855172 0.802763 0.766093 0.742129 0.732787 0.732353 0.730201 0.724692 0.723189 0.726286 0.727419 0.726381 0.729161 0.735330 0.736162 0.731395 0.728830 0.727576 0.721632 0.713334 -100 
-100 -100 0.994333 0.956422 0.893534 0.831086 0.780818 0.745713 0.722569 0.712750 0.710570 0.707788 0.702687 0.700528 0.702235 0.703423 0.704005 0.707917 0.713979 0.715643 0.712690 0.710466 0.708635 0.703135 0.696254 -100 
-100 -100 0.944481 0.908151 0.848349 0.790566 0.745490 0.713166 0.690120 0.679759 0.676965 0.673481 0.667574 0.664827 0.666294 0.667491 0.668481 0.673524 0.681103 0.683543 0.680631 0.678637 0.677237 0.672343 0.666005 -100 
-100 -100 0.864940 0.830464 0.773727 0.722631 0.687609 0.659390 0.634412 0.623810 0.621885 0.618019 0.610409 0.607390 0.610061 0.611235 0.611132 0.616987 0.627179 0.630102 0.625573 0.623599 0.623567 0.619333 0.612611 -100 
-100 -100 0.744014 0.712450 0.661309 0.617446 0.589526 0.566462 0.544465 0.535359 0.534276 0.530776 0.523245 0.520319 0.523105 0.524117 0.523602 0.529179 0.539315 0.542134 0.537574 0.536090 0.536906 0.533285 0.526748 -100 
-100 -100 0.582316 0.554452 0.511305 0.474809 0.451114 0.433899 0.419470 0.413410 0.413088 0.410675 0.405032 0.402600 0.404378 0.405080 0.404851 0.409008 0.416220 0.418252 0.415227 0.414510 0.415500 0.412355 0.406582 -100 
-100 -100 0.425258 0.400445 0.363416 0.334186 0.317055 0.305371 0.295398 0.292075 0.293517 0.292357 0.287786 0.286194 0.288288 0.288692 0.287488 0.290016 0.295339 0.296211 0.292877 0.292204 0.293649 0.290802 0.284974 -100 
-100 -100 0.318349 0.295503 0.262551 0.238560 0.226655 0.218753 0.211317 0.209717 0.212632 0.212324 0.208271 0.207374 0.210116 0.210328 0.208058 0.209447 0.213817 0.213816 0.209662 0.208730 0.210624 0.208000 0.201913 -100 
-100 -100 -100 -100 -100 -100 -100 -100 -100 -100 -100 -100 -100 -100 -100 -100 -100 -100 -100 -100 -100 -100 -100 -100 -100 -100 
-100 -100 -100 -100 -100 -100 -100 -100 -100 -100 -100 -100 -100 -100 -100 -100 -100 -100 -100 -100 -100 -100 -100 -100 -100 -100 
-100 -100 -100 -100 -100 -100 -100 -100 -100 -100 -100 -100 -100 -100 -100 -100 -100 -100 -100 -100 -100 -100 -100 -100 -100 -100 
-100 -100 0.637339 0.601595 0.545473 0.496046 0.462646 0.443638 0.434856 0.437510 0.445590 0.447585 0.442695 0.439613 0.439788 0.436538 0.429099 0.424707 0.424817 0.424480 0.424752 0.430761 0.438047 0.434715 0.424646 -100 
-100 -100 0.702643 0.667207 0.610453 0.560261 0.525556 0.505510 0.496300 0.498910 0.507319 0.509332 0.503973 0.500363 0.500055 0.496101 0.487982 0.483655 0.484927 0.485994 0.487811 0.496067 0.506353 0.504669 0.494657 -100 
-100 -100 0.807845 0.771422 0.708254 0.655144 0.617672 0.595186 0.584042 0.586125 0.595380 0.597246 0.590535 0.586468 0.588254 0.583703 0.572649 0.568809 0.574115 0.576402 0.576832 0.587068 0.609475 0.609051 0.589141 -100 
-100 -100 0.898611 0.861574 0.796694 0.740417 0.698907 0.672735 0.658617 0.658279 0.665689 0.667009 0.660704 0.656853 0.658531 0.654140 0.643686 0.640379 0.645784 0.647738 0.647162 0.655600 0.676407 0.675428 0.655733 -100 
-100 -100 0.963305 0.926519 0.865366 0.806909 0.761247 0.730823 0.712596 0.707947 0.710939 0.711206 0.706728 0.703748 0.703241 0.699869 0.693652 0.691047 0.693166 0.693234 0.691453 0.694185 0.699064 0.695709 0.686847 -100 
-100 -100 1.013276 0.976031 0.914406 0.854228 0.806492 0.772359 0.748935 0.739685 0.738999 0.737939 0.734207 0.732389 0.733006 0.731151 0.726849 0.725683 0.727977 0.725735 0.718895 0.715184 0.713371 0.706959 0.698395 -100 
-100 -100 1.049368 1.011533 0.947744 0.887194 0.841448 0.804651 0.773777 0.760121 0.757593 0.755270 0.750535 0.749908 0.753084 0.752702 0.749053 0.749700 0.760919 0.756867 0.737214 0.727859 0.721992 0.713131 0.703070 -100 
-100 -100 1.065416 1.027359 0.963105 0.901799 0.854893 0.816477 0.783581 0.767928 0.763850 0.760815 0.756209 0.756272 0.760368 0.760782 0.757667 0.758524 0.769491 0.764609 0.743423 0.732059 0.724346 0.714568 0.704371 -100 
-100 -100 1.067457 1.029429 0.966080 0.903392 0.851948 0.812792 0.783064 0.767795 0.762498 0.759336 0.755949 0.756202 0.759716 0.760145 0.757141 0.756399 0.757512 0.752635 0.741188 0.731297 0.723387 0.714102 0.705404 -100 
-100 -100 1.068907 1.030530 0.966150 0.902838 0.850622 0.811514 0.782644 0.768063 0.763445 0.760422 0.756828 0.757273 0.761491 0.761523 0.756781 0.754316 0.753664 0.749266 0.740493 0.733078 0.727395 0.719264 0.710736 -100 
-100 -100 1.081384 1.041730 0.968074 0.903910 0.852453 0.813636 0.784334 0.770475 0.770910 0.768082 0.760207 0.761177 0.771511 0.771116 0.759100 0.754785 0.753752 0.750058 0.742987 0.738414 0.738696 0.731735 0.719768 -100 
-100 -100 1.082569 1.042459 0.967912 0.902695 0.850413 0.811432 0.782592 0.769381 0.770305 0.767609 0.759597 0.760402 0.770636 0.770179 0.758123 0.753878 0.753176 0.750354 0.744721 0.741728 0.743345 0.737146 0.725443 -100 
-100 -100 1.072550 1.032773 0.965537 0.898982 0.844120 0.804437 0.776992 0.764411 0.761670 0.759074 0.754759 0.754743 0.758851 0.758714 0.753674 0.751341 0.751609 0.749871 0.745645 0.743109 0.741671 0.735888 0.728109 -100 
-100 -100 1.073897 1.033517 0.965179 0.897055 0.841072 0.800777 0.773289 0.761337 0.759537 0.757071 0.752084 0.751676 0.755499 0.755764 0.751942 0.751182 0.753604 0.753046 0.749090 0.747297 0.746584 0.741124 0.733314 -100 
-100 -100 1.077805 1.036358 0.963552 0.894785 0.841120 0.800874 0.771259 0.760011 0.767234 0.764833 0.751021 0.750149 0.757812 0.758380 0.751375 0.752023 0.761822 0.762397 0.753376 0.752256 0.754407 0.749255 0.739062 -100 
-100 -100 1.064782 1.023519 0.951097 0.883055 0.830445 0.791026 0.761870 0.750944 0.758273 0.755743 0.741569 0.740250 0.747664 0.748461 0.742293 0.744237 0.755421 0.756918 0.748363 0.747618 0.750113 0.745203 0.735119 -100 
-100 -100 1.028233 0.988474 0.921557 0.856089 0.804504 0.766904 0.740062 0.728897 0.727441 0.724545 0.718318 0.716643 0.719822 0.720864 0.719701 0.723014 0.730110 0.732342 0.729430 0.728619 0.728942 0.724225 0.716758 -100 
-100 -100 0.977438 0.938916 0.874256 0.813604 0.768945 0.734461 0.706582 0.694927 0.693162 0.689834 0.683029 0.681180 0.684811 0.686118 0.685232 0.689913 0.698867 0.701665 0.697987 0.696581 0.696840 0.692349 0.685119 -100 
-100 -100 0.903626 0.865834 0.799060 0.746078 0.724420 0.694384 0.652175 0.639260 0.641196 0.637636 0.626237 0.624554 0.632877 0.634387 0.629417 0.634989 0.650195 0.653256 0.643812 0.641561 0.645380 0.641172 0.630461 -100 
-100 -100 0.778184 0.743473 0.682530 0.637130 0.622866 0.598420 0.559742 0.548630 0.551549 0.548384 0.537041 0.535442 0.543973 0.545416 0.540136 0.545647 0.560945 0.563835 0.554067 0.551928 0.556255 0.552478 0.541906 -100 
-100 -100 0.601513 0.572003 0.525169 0.486969 0.464667 0.446570 0.428829 0.422276 0.422931 0.420747 0.414562 0.412909 0.416668 0.417749 0.416393 0.420814 0.429566 0.431760 0.427395 0.426236 0.427773 0.424492 0.417816 -100 
-100 -100 0.437796 0.412110 0.373260 0.342805 0.325547 0.313317 0.302253 0.298816 0.300513 0.299353 0.294574 0.293238 0.296044 0.296703 0.295365 0.298301 0.304469 0.305616 0.301917 0.301069 0.302630 0.299732 0.293644 -100 
-100 -100 0.327733 0.304397 0.270539 0.245703 0.233180 0.224899 0.217244 0.215570 0.218363 0.217879 0.213658 0.212721 0.215597 0.215957 0.213905 0.215750 0.220689 0.221028 0.216963 0.216039 0.217929 0.215332 0.209296 -100 
-100 -100 -100 -100 -100 -100 -100 -100 -100 -100 -100 -100 -100 -100 -100 -100 -100 -100 -100 -100 -100 -100 -100 -100 -100 -100 
-100 -100 -100 -100 -100 -100 -100 -100 -100 -100 -100 -100 -100 -100 -100 -100 -100 -100 -100 -100 -100 -100 -100 -100 -100 -100 
-100 -100 -100 -100 -100 -100 -100 -100 -100 -100 -100 -100 -100 -100 -100 -100 -100 -100 -100 -100 -100 -100 -100 -100 -100 -100 
-100 -100 0.643364 0.607404 0.550954 0.501262 0.467699 0.448707 0.440114 0.442992 0.451159 0.452921 0.447387 0.443433 0.442970 0.439834 0.433244 0.429869 0.430640 0.430394 0.430306 0.435776 0.442575 0.438973 0.428824 -100 
-100 -100 0.709917 0.674102 0.616736 0.566020 0.530999 0.510957 0.502024 0.504959 0.513473 0.515135 0.508901 0.504181 0.503099 0.499258 0.492115 0.489018 0.491171 0.492470 0.493964 0.501636 0.511356 0.509354 0.499255 -100 
-100 -100 0.817544 0.780435 0.716121 0.661958 0.623798 0.601233 0.590514 0.593104 0.602531 0.603939 0.596097 0.590628 0.591444 0.586964 0.576977 0.574556 0.580953 0.583624 0.583785 0.593401 0.615161 0.614371 0.594370 -100 
-100 -100 0.911291 0.873224 0.806586 0.748565 0.705843 0.679412 0.665843 0.666262 0.674024 0.674893 0.667299 0.661827 0.662344 0.657900 0.648440 0.646530 0.653053 0.655459 0.654692 0.662571 0.682760 0.681418 0.661613 -100 
-100 -100 0.979157 0.940993 0.877447 0.816472 0.768973 0.738013 0.720418 0.716835 0.720486 0.720428 0.714618 0.709896 0.708060 0.704413 0.698925 0.697464 0.700538 0.701029 0.699165 0.701520 0.705959 0.702290 0.693280 -100 
-100 -100 1.032066 0.993121 0.928509 0.865050 0.814817 0.779834 0.757094 0.749179 0.749451 0.748258 0.743272 0.739698 0.738861 0.736479 0.732544 0.732144 0.735117 0.733219 0.726410 0.722545 0.720533 0.713893 0.705139 -100 
-100 -100 1.070403 1.030650 0.963465 0.899089 0.850328 0.812383 0.782126 0.769876 0.768462 0.766172 0.760339 0.758085 0.759799 0.758707 0.755079 0.756088 0.767668 0.763852 0.744328 0.735031 0.729218 0.720216 0.709904 -100 
-100 -100 1.087767 1.047731 0.979962 0.914662 0.864530 0.824711 0.792122 0.777585 0.774456 0.771524 0.766105 0.764898 0.767770 0.767454 0.764077 0.764912 0.775918 0.771127 0.750073 0.738846 0.731268 0.721404 0.710978 -100 
-100 -100 1.090261 1.050359 0.983693 0.917243 0.862691 0.821900 0.791895 0.777070 0.772234 0.769136 0.765359 0.764951 0.767756 0.767589 0.764092 0.762953 0.763779 0.758790 0.747380 0.737580 0.729735 0.720386 0.711561 -100 
-100 -100 1.091418 1.051427 0.984199 0.917646 0.862629 0.821691 0.791844 0.776847 0.772053 0.769002 0.765472 0.765961 0.770082 0.769732 0.764313 0.761094 0.759833 0.755129 0.746310 0.738951 0.733293 0.725128 0.716553 -100 
-100 -100 1.103358 1.062397 0.986411 0.919589 0.865701 0.824903 0.793963 0.778889 0.778548 0.775584 0.768144 0.769741 0.780491 0.779888 0.767037 0.761693 0.759830 0.755718 0.748580 0.744103 0.744453 0.737528 0.725589 -100 
-100 -100 1.104151 1.062967 0.986480 0.919001 0.864502 0.823456 0.792610 0.777717 0.777507 0.774564 0.767101 0.768747 0.779570 0.778960 0.766005 0.760628 0.759039 0.755849 0.750292 0.747580 0.749428 0.743396 0.731796 -100 
-100 -100 1.093943 1.053209 0.984253 0.915613 0.858604 0.816827 0.787294 0.772910 0.768929 0.765965 0.762050 0.762732 0.767290 0.766934 0.761024 0.757629 0.757118 0.755208 0.751358 0.749416 0.748491 0.743051 0.735459 -100 
-100 -100 1.095074 1.053789 0.983813 0.913679 0.855604 0.813239 0.783697 0.770006 0.767015 0.764087 0.759254 0.759264 0.763307 0.763254 0.758608 0.756926 0.758760 0.758283 0.755017 0.754136 0.754220 0.749291 0.741755 -100 
-100 -100 1.098440 1.056109 0.981703 0.910965 0.855304 0.813062 0.781480 0.768685 0.774928 0.772056 0.758166 0.757485 0.765213 0.765407 0.757608 0.757453 0.766794 0.767645 0.759565 0.759572 0.762684 0.758194 0.748360 -100 
-100 -100 1.084414 1.042254 0.968193 0.898135 0.843531 0.802251 0.771407 0.759277 0.765912 0.763058 0.748823 0.747661 0.755121 0.755573 0.748673 0.749896 0.760700 0.762531 0.754945 0.755340 0.758810 0.754577 0.744853 -100 
-100 -100 1.046271 1.005565 0.936905 0.869316 0.815677 0.776423 0.748385 0.736519 0.734746 0.731826 0.725810 0.724463 0.727820 0.728613 0.726792 0.729415 0.736146 0.738619 0.736487 0.736639 0.737817 0.733659 0.726454 -100 
-100 -100 0.993280 0.953769 0.887293 0.824472 0.777817 0.741961 0.713386 0.701574 0.699954 0.696963 0.690674 0.689417 0.693454 0.694639 0.693116 0.697066 0.705556 0.708423 0.705282 0.704576 0.705477 0.701367 0.694273 -100 
-100 -100 0.916757 0.877981 0.809408 0.754334 0.730860 0.699766 0.657291 0.644656 0.647105 0.644150 0.633488 0.632618 0.641584 0.643088 0.637463 0.642259 0.656900 0.659885 0.650781 0.648999 0.653278 0.649286 0.638570 -100 
-100 -100 0.788363 0.752765 0.690199 0.642947 0.627139 0.601923 0.563246 0.552614 0.556155 0.553629 0.543013 0.542235 0.551457 0.552974 0.547136 0.551977 0.566777 0.569572 0.560009 0.558152 0.562768 0.559107 0.548482 -100 
-100 -100 0.608771 0.578541 0.530413 0.490749 0.467248 0.448598 0.430936 0.424805 0.425928 0.424156 0.418444 0.417391 0.421698 0.422886 0.421190 0.425217 0.433746 0.435947 0.431724 0.430729 0.432427 0.429216 0.422526 -100 
-100 -100 0.442691 0.416472 0.376686 0.345190 0.327081 0.314444 0.303382 0.300136 0.302009 0.300935 0.296275 0.295231 0.298399 0.299166 0.297680 0.300521 0.306762 0.308074 0.304551 0.303863 0.305563 0.302740 0.296667 -100 
-100 -100 0.331214 0.307473 0.272932 0.247362 0.234236 0.225630 0.217874 0.216178 0.218913 0.218288 0.213933 0.213057 0.216150 0.216607 0.214532 0.216488 0.221696 0.222306 0.218459 0.217725 0.219772 0.217261 0.211252 -100 
-100 -100 -100 -100 -100 -100 -100 -100 -100 -100 -100 -100 -100 -100 -100 -100 -100 -100 -100 -100 -100 -100 -100 -100 -100 -100 
-100 -100 -100 -100 -100 -100 -100 -100 -100 -100 -100 -100 -100 -100 -100 -100 -100 -100 -100 -100 -100 -100 -100 -100 -100 -100 
-100 -100 -100 -100 -100 -100 -100 -100 -100 -100 -100 -100 -100 -100 -100 -100 -100 -100 -100 -100 -100 -100 -100 -100 -100 -100 
-100 -100 0.644081 0.608025 0.551714 0.501917 0.468172 0.448884 0.439775 0.441877 0.449090 0.450303 0.444529 0.440251 0.439574 0.437193 0.432385 0.430676 0.432163 0.431396 0.429349 0.431754 0.435273 0.430500 0.420896 -100 
-100 -100 0.710720 0.674827 0.618051 0.567097 0.531691 0.511289 0.501899 0.503973 0.511123 0.512151 0.505920 0.500779 0.499035 0.495988 0.491117 0.489771 0.492149 0.492801 0.492572 0.496811 0.502003 0.498582 0.489840 -100 
-100 -100 0.814482 0.777718 0.717753 0.663469 0.624471 0.601421 0.590519 0.592075 0.599297 0.600013 0.592826 0.586722 0.584301 0.580578 0.575277 0.574506 0.578822 0.580739 0.581004 0.586564 0.594390 0.592006 0.582491 -100 
-100 -100 0.910892 0.872802 0.809819 0.750899 0.706712 0.679630 0.666182 0.666062 0.672101 0.672396 0.665249 0.658900 0.655941 0.652037 0.647038 0.646538 0.650859 0.652593 0.652236 0.656474 0.662887 0.660055 0.650877 -100 
-100 -100 0.987677 0.948360 0.883433 0.819853 0.769885 0.738098 0.721178 0.718270 0.721883 0.721589 0.715364 0.709527 0.706274 0.702753 0.698794 0.698278 0.700719 0.700809 0.698651 0.698948 0.699854 0.695123 0.687471 -100 
-100 -100 1.044075 1.003454 0.936062 0.868732 0.814611 0.778644 0.757766 0.751798 0.753344 0.752333 0.746517 0.741506 0.739103 0.736320 0.732934 0.732597 0.734336 0.732320 0.726429 0.722076 0.718639 0.711539 0.703357 -100 
-100 -100 1.082768 1.041161 0.971700 0.902246 0.846320 0.807249 0.782003 0.773072 0.773294 0.771565 0.765462 0.761459 0.760867 0.758887 0.755257 0.755093 0.757323 0.753589 0.743525 0.735482 0.729426 0.720521 0.711089 -100 
-100 -100 1.101193 1.059229 0.989049 0.918497 0.861035 0.819985 0.792384 0.781219 0.779852 0.777639 0.772140 0.769374 0.769999 0.768612 0.764837 0.764060 0.765439 0.760736 0.749440 0.739929 0.732574 0.723051 0.713555 -100 
-100 -100 1.105362 1.063600 0.993877 0.923048 0.864061 0.821981 0.793814 0.781131 0.777880 0.775447 0.771490 0.770185 0.771474 0.770376 0.766361 0.764000 0.762892 0.757816 0.748126 0.739248 0.731677 0.722618 0.714248 -100 
-100 -100 1.105069 1.063678 0.994570 0.924587 0.866105 0.823856 0.794834 0.780996 0.776885 0.774362 0.771212 0.771306 0.773897 0.772840 0.767460 0.763258 0.760645 0.755612 0.747439 0.740312 0.734256 0.726234 0.718401 -100 
-100 -100 1.106581 1.065344 0.995812 0.926863 0.869880 0.827786 0.797507 0.782798 0.778701 0.776073 0.772820 0.773988 0.778602 0.777495 0.769886 0.764202 0.761069 0.756442 0.749582 0.744592 0.741329 0.734413 0.726068 -100 
-100 -100 1.106634 1.065511 0.996099 0.927151 0.870019 0.827686 0.797082 0.781961 0.777467 0.774643 0.771454 0.772848 0.777687 0.776676 0.769047 0.763384 0.760558 0.756814 0.751428 0.748076 0.746191 0.740120 0.732135 -100 
-100 -100 1.105269 1.064144 0.995270 0.925174 0.866175 0.823119 0.793009 0.777927 0.772671 0.769592 0.766633 0.767482 0.770889 0.770164 0.764695 0.760536 0.758861 0.756515 0.752891 0.750735 0.748935 0.743504 0.736808 -100 
-100 -100 1.106220 1.064683 0.994931 0.923588 0.863513 0.819885 0.789773 0.775048 0.770109 0.766845 0.763192 0.763310 0.766278 0.765867 0.761605 0.759229 0.759534 0.758808 0.756491 0.755617 0.754893 0.750059 0.743534 -100 
-100 -100 1.104572 1.062559 0.991585 0.919890 0.861007 0.817506 0.786525 0.772456 0.769422 0.766124 0.760484 0.759910 0.763571 0.763418 0.759091 0.758247 0.761364 0.762107 0.759996 0.760297 0.761405 0.757107 0.749850 -100 
-100 -100 1.089514 1.047713 0.977149 0.906116 0.848178 0.805717 0.775778 0.762629 0.760194 0.757040 0.751132 0.750113 0.753521 0.753637 0.750218 0.750724 0.755246 0.756998 0.755520 0.756337 0.757906 0.753925 0.746809 -100 
-100 -100 1.053866 1.013103 0.944884 0.876007 0.819470 0.779226 0.752152 0.740104 0.736969 0.734117 0.729641 0.728523 0.730885 0.731350 0.729862 0.731639 0.736415 0.738740 0.738213 0.738842 0.739545 0.735677 0.729584 -100 
-100 -100 0.997213 0.957874 0.892435 0.827994 0.776690 0.740087 0.714749 0.703834 0.701466 0.699016 0.694718 0.693846 0.696710 0.697554 0.696463 0.699206 0.705202 0.707799 0.706603 0.706746 0.707340 0.703559 0.697559 -100 
-100 -100 0.909169 0.871647 0.809132 0.751524 0.710745 0.679201 0.653346 0.643567 0.643265 0.641268 0.635979 0.635583 0.640653 0.641805 0.639256 0.642554 0.650712 0.653353 0.650068 0.649651 0.651245 0.647635 0.640686 -100 
-100 -100 0.778798 0.744435 0.688011 0.638326 0.605465 0.579946 0.557917 0.550282 0.551196 0.549681 0.544468 0.544205 0.549544 0.550754 0.548067 0.551388 0.559697 0.562145 0.558411 0.557926 0.559881 0.556567 0.549642 -100 
-100 -100 0.607244 0.577095 0.529765 0.488619 0.461060 0.442084 0.427901 0.423168 0.424360 0.423289 0.419211 0.418720 0.422320 0.423329 0.421893 0.424711 0.431072 0.433038 0.430469 0.430283 0.431833 0.428863 0.422943 -100 
-100 -100 0.442300 0.415750 0.375606 0.342999 0.323074 0.310096 0.300160 0.297507 0.299607 0.298820 0.294740 0.294144 0.297445 0.298165 0.296391 0.298506 0.303913 0.305198 0.302363 0.302143 0.304011 0.301355 0.295521 -100 
-100 -100 0.330527 0.306320 0.271036 0.244599 0.230678 0.221741 0.214040 0.212472 0.215329 0.214684 0.210314 0.209704 0.213195 0.213695 0.211265 0.212882 0.217987 0.218737 0.215195 0.214794 0.217144 0.214753 0.208722 -100 
-100 -100 -100 -100 -100 -100 -100 -100 -100 -100 -100 -100 -100 -100 -100 -100 -100 -100 -100 -100 -100 -100 -100 -100 -100 -100 
-100 -100 -100 -100 -100 -100 -100 -100 -100 -100 -100 -100 -100 -100 -100 -100 -100 -100 -100 -100 -100 -100 -100 -100 -100 -100 
-100 -100 -100 -100 -100 -100 -100 -100 -100 -100 -100 -100 -100 -100 -100 -100 -100 -100 -100 -100 -100 -100 -100 -100 -100 -100 
-100 -100 0.646796 0.610666 0.554314 0.504697 0.471150 0.451661 0.441786 0.442769 0.448810 0.449206 0.442949 0.438361 0.437759 0.436343 0.433470 0.433940 0.436882 0.435814 0.431405 0.430269 0.430716 0.424814 0.415480 -100 
-100 -100 0.714976 0.678705 0.621393 0.570186 0.534780 0.514028 0.503720 0.504608 0.510461 0.510612 0.503907 0.498392 0.496639 0.494638 0.491908 0.492850 0.496653 0.496680 0.493535 0.493715 0.495328 0.490330 0.481565 -100 
-100 -100 0.820857 0.783282 0.722332 0.667113 0.627876 0.604255 0.592157 0.592469 0.598276 0.598102 0.590515 0.583935 0.581145 0.578480 0.575682 0.577320 0.583124 0.584142 0.580946 0.582032 0.585446 0.581122 0.571789 -100 
-100 -100 0.919267 0.879989 0.815377 0.754730 0.709692 0.681880 0.667538 0.666710 0.671842 0.671429 0.663768 0.656773 0.653283 0.650218 0.647403 0.648966 0.654533 0.655384 0.651895 0.652150 0.654539 0.649864 0.640788 -100 
-100 -100 0.997933 0.957105 0.889622 0.823418 0.771620 0.739035 0.722175 0.719775 0.723711 0.723123 0.716057 0.709328 0.705592 0.702430 0.699561 0.700227 0.703271 0.702778 0.698753 0.696553 0.695240 0.689247 0.681178 -100 
-100 -100 1.055719 1.013332 0.942813 0.872025 0.815195 0.778408 0.758578 0.754516 0.757949 0.757159 0.750011 0.743773 0.740738 0.737709 0.734274 0.734068 0.735706 0.733500 0.727264 0.722282 0.718485 0.710923 0.702175 -100 
-100 -100 1.095663 1.052072 0.978980 0.905346 0.845784 0.805917 0.782869 0.777274 0.781427 0.780370 0.771867 0.766245 0.765214 0.762431 0.757308 0.756143 0.757211 0.753583 0.744881 0.738085 0.733831 0.725154 0.714529 -100 
-100 -100 1.114692 1.070698 0.996803 0.921949 0.860761 0.818922 0.793660 0.786080 0.788933 0.787601 0.779828 0.775528 0.775691 0.773248 0.767515 0.765258 0.765196 0.760658 0.751131 0.743468 0.738466 0.729472 0.718862 -100 
-100 -100 1.118643 1.075038 1.002031 0.927459 0.865534 0.822673 0.795974 0.785959 0.785504 0.783923 0.778977 0.776708 0.777317 0.775222 0.769739 0.766045 0.763998 0.758920 0.750119 0.742441 0.736226 0.727626 0.718906 -100 
-100 -100 1.117449 1.074590 1.002951 0.930122 0.869577 0.826629 0.798328 0.786295 0.784174 0.782362 0.778710 0.778315 0.780430 0.778535 0.771870 0.766418 0.763092 0.757786 0.749700 0.743065 0.737685 0.729900 0.721889 -100 
-100 -100 1.117381 1.075185 1.004325 0.933647 0.875797 0.833117 0.802640 0.789011 0.786460 0.784344 0.780579 0.781441 0.785427 0.783645 0.775259 0.768515 0.765128 0.759992 0.752293 0.747192 0.744425 0.737516 0.728668 -100 
-100 -100 1.116572 1.074861 1.004791 0.934867 0.877419 0.834560 0.803339 0.788680 0.785187 0.782634 0.778977 0.780219 0.784586 0.783032 0.774751 0.768133 0.765098 0.760756 0.754307 0.750567 0.748924 0.742724 0.734214 -100 
-100 -100 1.115137 1.073625 1.004208 0.933503 0.874167 0.830586 0.799831 0.784635 0.779639 0.776547 0.773306 0.774162 0.777564 0.776414 0.770062 0.764995 0.762773 0.759890 0.755642 0.753096 0.751121 0.745525 0.738660 -100 
-100 -100 1.115648 1.073923 1.004014 0.932502 0.872471 0.828314 0.797159 0.781812 0.776649 0.773107 0.769103 0.769196 0.772265 0.771528 0.766478 0.763381 0.763095 0.761951 0.759291 0.758066 0.757079 0.752089 0.745502 -100 
-100 -100 1.112924 1.070954 1.000520 0.929217 0.871524 0.827495 0.794405 0.779339 0.775959 0.772251 0.766078 0.765474 0.769602 0.769186 0.763798 0.762187 0.764318 0.764723 0.762808 0.762876 0.763679 0.759276 0.752100 -100 
-100 -100 1.097070 1.055363 0.985407 0.914777 0.857986 0.815029 0.783110 0.769083 0.766402 0.762951 0.756644 0.755700 0.759633 0.759506 0.755013 0.754697 0.758166 0.759595 0.758424 0.759143 0.760535 0.756533 0.749534 -100 
-100 -100 1.060634 1.019881 0.951777 0.882768 0.826066 0.785404 0.757786 0.745509 0.742425 0.739638 0.735255 0.734420 0.737062 0.737261 0.734929 0.735799 0.739710 0.741667 0.741210 0.741936 0.742763 0.738988 0.732936 -100 
-100 -100 1.001961 0.962690 0.897391 0.832420 0.780160 0.743256 0.718444 0.708144 0.706374 0.704453 0.700692 0.700324 0.703475 0.703990 0.701907 0.703375 0.708140 0.710284 0.709396 0.710024 0.711105 0.707540 0.701507 -100 
-100 -100 0.910928 0.873684 0.811856 0.753417 0.710426 0.678721 0.654991 0.646721 0.647410 0.646326 0.642066 0.642365 0.648120 0.648886 0.644801 0.646403 0.652807 0.654941 0.652400 0.652923 0.655272 0.651981 0.645003 -100 
-100 -100 0.779653 0.745503 0.689659 0.639016 0.603881 0.578247 0.558487 0.552541 0.554612 0.554099 0.549963 0.550471 0.556518 0.557364 0.553152 0.554722 0.561237 0.563200 0.560285 0.560818 0.563612 0.560637 0.553655 -100 
-100 -100 0.609266 0.578992 0.531429 0.489342 0.460532 0.441379 0.428225 0.424629 0.426814 0.426517 0.423171 0.423421 0.427489 0.428248 0.425781 0.427203 0.432327 0.433943 0.431862 0.432377 0.434609 0.431928 0.425955 -100 
-100 -100 0.444548 0.417708 0.377036 0.343602 0.322851 0.309619 0.300054 0.297973 0.300631 0.300238 0.296555 0.296552 0.300374 0.300997 0.298449 0.299630 0.304388 0.305558 0.303050 0.303319 0.305665 0.303234 0.297402 -100 
-100 -100 0.332518 0.307978 0.272108 0.244971 0.230448 0.221207 0.213502 0.212123 0.215218 0.214662 0.210378 0.210182 0.214199 0.214724 0.211763 0.212840 0.217729 0.218565 0.215317 0.215318 0.218046 0.215825 0.209792 -100 
-100 -100 -100 -100 -100 -100 -100 -100 -100 -100 -100 -100 -100 -100 -100 -100 -100 -100 -100 -100 -100 -100 -100 -100 -100 -100 
-100 -100 -100 -100 -100 -100 -100 -100 -100 -100 -100 -100 -100 -100 -100 -100 -100 -100 -100 -100 -100 -100 -100 -100 -100 -100 
-100 -100 -100 -100 -100 -100 -100 -100 -100 -100 -100 -100 -100 -100 -100 -100 -100 -100 -100 -100 -100 -100 -100 -100 -100 -100 
-100 -100 0.652574 0.616324 0.559711 0.510407 0.477432 0.457914 0.447191 0.447085 0.452067 0.451560 0.444508 0.439466 0.438909 0.438263 0.437031 0.439575 0.444541 0.443701 0.437424 0.433860 0.432422 0.426005 0.416927 -100 
-100 -100 0.723146 0.686273 0.627725 0.576281 0.541434 0.520454 0.508836 0.508513 0.513423 0.512598 0.504832 0.498797 0.497199 0.496065 0.495040 0.498273 0.504717 0.504610 0.498329 0.495483 0.495161 0.489163 0.479795 -100 
-100 -100 0.836326 0.797267 0.730484 0.674183 0.636622 0.612514 0.597311 0.596308 0.603185 0.601995 0.591233 0.583959 0.583182 0.581448 0.578781 0.583344 0.597499 0.598057 0.585483 0.582863 0.586081 0.580304 0.567590 -100 
-100 -100 0.935987 0.894928 0.823850 0.761494 0.717642 0.689217 0.672018 0.670335 0.677056 0.675791 0.664802 0.657026 0.655588 0.653304 0.650228 0.654399 0.668155 0.668472 0.655659 0.652506 0.654984 0.648865 0.636230 -100 
-100 -100 1.009941 0.967549 0.896998 0.828633 0.775989 0.742812 0.725369 0.723247 0.728112 0.727083 0.718305 0.710748 0.707251 0.704470 0.702033 0.703937 0.708863 0.708002 0.701263 0.697065 0.695054 0.688098 0.678578 -100 
-100 -100 1.067505 1.023483 0.949747 0.876331 0.818083 0.780786 0.761317 0.758962 0.765336 0.764611 0.754831 0.747480 0.745082 0.741932 0.737395 0.737325 0.739759 0.737473 0.730210 0.724929 0.722237 0.714363 0.703805 -100 
-100 -100 1.111326 1.065744 0.986259 0.909559 0.849555 0.809308 0.786289 0.784295 0.798622 0.798085 0.780849 0.773604 0.777601 0.774202 0.762186 0.759775 0.760940 0.757472 0.748951 0.743897 0.745522 0.737091 0.721216 -100 
-100 -100 1.130469 1.084454 1.004092 0.926091 0.864430 0.822273 0.797234 0.793586 0.806959 0.806338 0.789860 0.783923 0.789051 0.785774 0.772769 0.768906 0.768724 0.764403 0.755401 0.749959 0.751267 0.742726 0.726897 -100 
-100 -100 1.130469 1.085203 1.008956 0.931632 0.868351 0.825189 0.799356 0.792033 0.795603 0.794658 0.787155 0.783745 0.784804 0.781927 0.774153 0.769449 0.767356 0.762384 0.753816 0.747333 0.743691 0.735433 0.724922 -100 
-100 -100 1.128776 1.084520 1.010150 0.935360 0.874505 0.831350 0.803003 0.792821 0.793605 0.792259 0.786768 0.785540 0.787837 0.785261 0.776853 0.770587 0.767647 0.762273 0.753604 0.747470 0.744028 0.736362 0.726698 -100 
-100 -100 1.130784 1.087313 1.012558 0.941134 0.887027 0.844274 0.809936 0.797319 0.798080 0.796219 0.789565 0.789598 0.794045 0.791693 0.781569 0.774349 0.773196 0.767848 0.757538 0.752672 0.754925 0.747910 0.733793 -100 
-100 -100 1.129206 1.086558 1.013206 0.943219 0.890049 0.847157 0.811636 0.797423 0.796754 0.794255 0.787764 0.788318 0.793294 0.791297 0.781394 0.774399 0.773628 0.768978 0.759687 0.755893 0.758982 0.752540 0.738758 -100 
-100 -100 1.124110 1.082186 1.012014 0.941442 0.883869 0.840195 0.807590 0.792426 0.788639 0.785396 0.780619 0.781122 0.785161 0.783717 0.776021 0.770433 0.768730 0.765482 0.759883 0.756908 0.755855 0.749962 0.741551 -100 
-100 -100 1.123899 1.082019 1.011957 0.941190 0.884003 0.839693 0.805557 0.789627 0.785497 0.781609 0.775824 0.775750 0.780188 0.779298 0.772429 0.768725 0.768591 0.767064 0.763369 0.761693 0.761181 0.755875 0.748150 -100 
-100 -100 1.121213 1.079219 1.009361 0.940446 0.895518 0.851301 0.805546 0.788920 0.789886 0.785722 0.773935 0.773412 0.782459 0.781958 0.771172 0.768228 0.771161 0.771144 0.767361 0.767181 0.770342 0.765645 0.755487 -100 
-100 -100 1.104747 1.063072 0.993757 0.925555 0.881524 0.838383 0.793816 0.778226 0.779904 0.776090 0.764340 0.763645 0.772645 0.772468 0.762507 0.760790 0.764993 0.765995 0.763019 0.763587 0.767429 0.763210 0.753278 -100 
-100 -100 1.066989 1.026255 0.958198 0.890068 0.836315 0.795505 0.764844 0.751973 0.749972 0.747114 0.741481 0.741014 0.745736 0.745889 0.741281 0.741317 0.745204 0.746758 0.745395 0.745963 0.747448 0.743577 0.736628 -100 
-100 -100 1.007864 0.968492 0.902667 0.838042 0.787909 0.750905 0.723965 0.713702 0.713224 0.711582 0.707126 0.707355 0.712925 0.713332 0.708562 0.709076 0.714034 0.715778 0.713790 0.714470 0.716537 0.713005 0.706001 -100 
-100 -100 0.920489 0.882661 0.817242 0.759263 0.724073 0.692312 0.660887 0.652768 0.656817 0.656306 0.649987 0.651619 0.666655 0.667251 0.653551 0.653446 0.664015 0.665737 0.657890 0.658635 0.663702 0.660536 0.650967 -100 
-100 -100 0.788908 0.754121 0.694571 0.644161 0.616526 0.590848 0.563714 0.558152 0.563756 0.563902 0.557731 0.559549 0.574779 0.575441 0.561682 0.561557 0.572141 0.573743 0.565721 0.566599 0.572257 0.569463 0.559860 -100 
-100 -100 0.614218 0.583675 0.535209 0.492797 0.464862 0.445636 0.431596 0.428625 0.432222 0.432449 0.428880 0.429773 0.435832 0.436451 0.431682 0.432149 0.437402 0.438788 0.436022 0.436918 0.440291 0.437815 0.431087 -100 
-100 -100 0.448965 0.421959 0.380808 0.346998 0.326251 0.312881 0.303102 0.301381 0.304657 0.304553 0.300962 0.301414 0.306097 0.306659 0.303099 0.303647 0.308258 0.309360 0.306772 0.307371 0.310286 0.308048 0.302024 -100 
-100 -100 0.336832 0.312195 0.276083 0.248617 0.233777 0.224338 0.216601 0.215364 0.218652 0.218191 0.214013 0.214139 0.218568 0.219104 0.215723 0.216407 0.221146 0.222052 0.219026 0.219347 0.222395 0.220343 0.214346 -100 
-100 -100 -100 -100 -100 -100 -100 -100 -100 -100 -100 -100 -100 -100 -100 -100 -100 -100 -100 -100 -100 -100 -100 -100 -100 -100 
-100 -100 -100 -100 -100 -100 -100 -100 -100 -100 -100 -100 -100 -100 -100 -100 -100 -100 -100 -100 -100 -100 -100 -100 -100 -100 
-100 -100 -100 -100 -100 -100 -100 -100 -100 -100 -100 -100 -100 -100 -100 -100 -100 -100 -100 -100 -100 -100 -100 -100 -100 -100 
-100 -100 0.656023 0.619643 0.562929 0.513695 0.480841 0.461165 0.449828 0.448812 0.452847 0.451564 0.443913 0.438490 0.437863 0.437579 0.437153 0.440731 0.446607 0.446180 0.439574 0.435058 0.432750 0.426358 0.417853 -100 
-100 -100 0.727225 0.690195 0.631476 0.579985 0.545130 0.523877 0.511558 0.510264 0.514166 0.512480 0.504034 0.497588 0.495943 0.495200 0.494979 0.499186 0.506386 0.506406 0.499386 0.495144 0.493561 0.487266 0.478251 -100 
-100 -100 0.841192 0.801889 0.734771 0.678196 0.640440 0.615937 0.599984 0.598035 0.603926 0.601823 0.590291 0.582578 0.581776 0.580445 0.578523 0.583930 0.598606 0.598986 0.585299 0.580885 0.582460 0.576063 0.563489 -100 
-100 -100 0.941458 0.899981 0.828239 0.765232 0.720899 0.692027 0.674244 0.671881 0.677835 0.675762 0.664024 0.655822 0.654370 0.652443 0.649969 0.654785 0.668874 0.668890 0.654912 0.649981 0.650822 0.644006 0.631395 -100 
-100 -100 1.015793 0.972717 0.901017 0.831473 0.777967 0.744349 0.726726 0.724470 0.729046 0.727500 0.718126 0.710208 0.706691 0.704137 0.702052 0.704333 0.709452 0.708327 0.700677 0.695131 0.691909 0.684423 0.674893 -100 
-100 -100 1.073519 1.028541 0.953157 0.878017 0.818533 0.780842 0.761679 0.759870 0.766577 0.765731 0.755542 0.747888 0.745420 0.742318 0.737833 0.737824 0.740287 0.737831 0.730047 0.723998 0.720631 0.712490 0.701956 -100 
-100 -100 1.117364 1.070612 0.989071 0.910219 0.848680 0.808104 0.785836 0.784996 0.800221 0.799891 0.782342 0.774767 0.778584 0.775063 0.762872 0.760298 0.761369 0.757818 0.749104 0.743750 0.745123 0.736619 0.720783 -100 
-100 -100 1.136271 1.089016 1.006461 0.926157 0.862878 0.820466 0.796422 0.794254 0.808796 0.808491 0.791638 0.785222 0.790023 0.786528 0.773296 0.769258 0.769014 0.764706 0.755679 0.750158 0.751390 0.742828 0.727001 -100 
-100 -100 1.135834 1.089390 1.011086 0.931607 0.866860 0.823525 0.798724 0.792920 0.797641 0.796891 0.788794 0.784653 0.785222 0.782099 0.774216 0.769551 0.767610 0.762766 0.754211 0.747653 0.743908 0.735554 0.724976 -100 
-100 -100 1.133709 1.088428 1.012276 0.935656 0.873610 0.830371 0.802976 0.794179 0.795953 0.794587 0.788225 0.785995 0.787641 0.784835 0.776519 0.770598 0.768078 0.762944 0.754244 0.747908 0.744215 0.736334 0.726539 -100 
-100 -100 1.135343 1.091050 1.014864 0.942033 0.887085 0.844305 0.810706 0.799212 0.800751 0.798681 0.790954 0.789838 0.793569 0.791034 0.781164 0.774527 0.773987 0.768922 0.758470 0.753218 0.755041 0.747696 0.733396 -100 
-100 -100 1.133271 1.090056 1.015709 0.944778 0.891060 0.848135 0.813060 0.799574 0.799366 0.796536 0.789002 0.788491 0.792836 0.790751 0.781206 0.774879 0.774740 0.770306 0.760719 0.756350 0.758846 0.751987 0.737992 -100 
-100 -100 1.127564 1.085344 1.014676 0.943645 0.885783 0.842000 0.809463 0.794493 0.790738 0.787081 0.781508 0.781265 0.784924 0.783530 0.776238 0.771258 0.770052 0.766838 0.760746 0.757014 0.755228 0.748841 0.740198 -100 
-100 -100 1.126815 1.084875 1.014739 0.943966 0.886769 0.842263 0.807752 0.791445 0.786928 0.782584 0.776312 0.775918 0.780316 0.779632 0.773147 0.769899 0.770055 0.768343 0.763941 0.761331 0.759967 0.754113 0.746147 -100 
-100 -100 1.123635 1.081746 1.012100 0.943519 0.898817 0.854347 0.807858 0.790414 0.790684 0.786063 0.774075 0.773614 0.782917 0.782742 0.772293 0.769651 0.772689 0.772317 0.767681 0.766453 0.768700 0.763444 0.753053 -100 
-100 -100 1.106556 1.065068 0.996098 0.928351 0.884606 0.841206 0.795828 0.779306 0.780220 0.776009 0.764231 0.763797 0.773191 0.773383 0.763707 0.762184 0.766383 0.766990 0.763178 0.762740 0.765717 0.760994 0.750863 -100 
-100 -100 1.068039 1.027494 0.959777 0.892007 0.838418 0.797380 0.766120 0.752541 0.749954 0.746808 0.741206 0.741012 0.746105 0.746587 0.742219 0.742392 0.746243 0.747470 0.745455 0.745220 0.746009 0.741734 0.734634 -100 
-100 -100 1.008188 0.968964 0.903375 0.838903 0.788736 0.751563 0.724361 0.713769 0.712992 0.711194 0.706763 0.707164 0.712971 0.713625 0.709071 0.709696 0.714603 0.716145 0.713773 0.713917 0.715502 0.711684 0.704567 -100 
-100 -100 0.920194 0.882467 0.817197 0.759161 0.723696 0.691829 0.660519 0.652434 0.656435 0.655879 0.649570 0.651241 0.666335 0.667092 0.653611 0.653596 0.664072 0.665709 0.657762 0.658228 0.663005 0.659660 0.650018 -100 
-100 -100 0.788439 0.753703 0.694199 0.643614 0.615631 0.589886 0.563000 0.557637 0.563316 0.563467 0.557264 0.559037 0.574235 0.575004 0.561439 0.561411 0.571938 0.573538 0.565531 0.566260 0.571741 0.568849 0.559204 -100 
-100 -100 0.613944 0.583396 0.534882 0.492293 0.464118 0.444825 0.430918 0.428099 0.431775 0.431981 0.428328 0.429156 0.435204 0.435892 0.431251 0.431843 0.437162 0.438585 0.435801 0.436583 0.439853 0.437333 0.430593 -100 
-100 -100 0.448818 0.421795 0.380597 0.346673 0.325781 0.312338 0.302576 0.300884 0.304160 0.303995 0.300309 0.300708 0.305397 0.306000 0.302512 0.303172 0.307895 0.309055 0.306454 0.306997 0.309884 0.307657 0.301654 -100 
-100 -100 0.336714 0.312072 0.275942 0.248428 0.233511 0.224001 0.216204 0.214901 0.218126 0.217582 0.213317 0.213411 0.217857 0.218413 0.215058 0.215820 0.220667 0.221638 0.218623 0.218950 0.222031 0.220028 0.214069 -100 
-100 -100 -100 -100 -100 -100 -100 -100 -100 -100 -100 -100 -100 -100 -100 -100 -100 -100 -100 -100 -100 -100 -100 -100 -100 -100 
-100 -100 -100 -100 -100 -100 -100 -100 -100 -100 -100 -100 -100 -100 -100 -100 -100 -100 -100 -100 -100 -100 -100 -100 -100 -100 
-100 -100 -100 -100 -100 -100 -100 -100 -100 -100 -100 -100 -100 -100 -100 -100 -100 -100 -100 -100 -100 -100 -100 -100 -100 -100 
-100 -100 0.657764 0.621271 0.564631 0.515198 0.481958 0.461897 0.450041 0.448224 0.451364 0.449416 0.441312 0.435577 0.434769 0.434438 0.433987 0.437467 0.442975 0.442845 0.437005 0.432542 0.429895 0.423793 0.416078 -100 
-100 -100 0.727738 0.691018 0.633231 0.581887 0.546466 0.524825 0.512264 0.510197 0.513007 0.510574 0.501761 0.494999 0.493092 0.492241 0.491888 0.495636 0.501509 0.501642 0.495908 0.491503 0.488880 0.482741 0.474970 -100 
-100 -100 0.835869 0.797594 0.735717 0.679755 0.640087 0.615242 0.600662 0.598113 0.601080 0.598184 0.588112 0.580178 0.577267 0.575746 0.575103 0.579096 0.586132 0.586365 0.579612 0.575005 0.572810 0.566419 0.557741 -100 
-100 -100 0.936101 0.895586 0.829053 0.766535 0.720227 0.691040 0.674748 0.671894 0.674896 0.672088 0.662009 0.653702 0.650114 0.648023 0.646905 0.650221 0.656467 0.656187 0.649048 0.643738 0.640612 0.633672 0.624920 -100 
-100 -100 1.016075 0.973195 0.902208 0.832472 0.778070 0.744143 0.726723 0.723988 0.727191 0.725120 0.716233 0.708402 0.704548 0.701973 0.700035 0.701668 0.705078 0.703610 0.696683 0.690276 0.685077 0.677362 0.669241 -100 
-100 -100 1.074525 1.029245 0.953648 0.877628 0.816977 0.778995 0.760151 0.757836 0.762434 0.761368 0.752974 0.745811 0.742498 0.739516 0.736126 0.735960 0.737503 0.734637 0.726692 0.719292 0.713299 0.704836 0.696119 -100 
-100 -100 1.114889 1.067717 0.988091 0.907850 0.843448 0.802577 0.781984 0.780025 0.787185 0.786850 0.777325 0.770682 0.768993 0.765743 0.760003 0.758213 0.758678 0.754683 0.745484 0.737729 0.732635 0.723677 0.713146 -100 
-100 -100 1.133282 1.085473 1.004616 0.922709 0.856443 0.813819 0.791740 0.788772 0.795452 0.795163 0.786187 0.780439 0.779522 0.776315 0.769801 0.766897 0.766356 0.761754 0.752271 0.744350 0.739085 0.729986 0.719382 -100 
-100 -100 1.135667 1.088473 1.009095 0.927985 0.861566 0.818184 0.794670 0.789304 0.792501 0.791605 0.784885 0.780453 0.779539 0.776612 0.770671 0.766971 0.765279 0.760515 0.751724 0.743808 0.737272 0.728379 0.719451 -100 
-100 -100 1.133187 1.087197 1.010015 0.931662 0.867540 0.824339 0.798887 0.791051 0.792091 0.790312 0.784034 0.780679 0.780826 0.778161 0.771618 0.767075 0.764930 0.760289 0.752077 0.744818 0.738675 0.730252 0.721855 -100 
-100 -100 1.132089 1.087334 1.012026 0.937115 0.877059 0.834293 0.805717 0.795471 0.795479 0.792805 0.785699 0.783135 0.785041 0.782635 0.774797 0.769674 0.768085 0.763743 0.755549 0.749260 0.745152 0.737260 0.727898 -100 
-100 -100 1.129822 1.086292 1.013074 0.940301 0.881553 0.838577 0.808359 0.795883 0.793987 0.790484 0.783566 0.781638 0.784193 0.782295 0.774881 0.770148 0.768988 0.765232 0.757821 0.752335 0.748868 0.741411 0.732291 -100 
-100 -100 1.126433 1.083951 1.012882 0.940767 0.880656 0.836749 0.806082 0.791451 0.786614 0.782325 0.776672 0.775332 0.777607 0.776546 0.771300 0.767955 0.767181 0.764359 0.758575 0.753738 0.749537 0.742462 0.734891 -100 
-100 -100 1.125325 1.083335 1.013049 0.941488 0.881506 0.836762 0.804358 0.787821 0.781484 0.776602 0.771160 0.770331 0.773269 0.773093 0.769118 0.767322 0.767879 0.766142 0.761301 0.757243 0.753654 0.747021 0.739703 -100 
-100 -100 1.121257 1.079488 1.009487 0.939160 0.882288 0.837494 0.801972 0.784333 0.778677 0.773610 0.766985 0.766604 0.771444 0.771954 0.767577 0.766836 0.769151 0.768455 0.764017 0.760884 0.759031 0.752934 0.744908 -100 
-100 -100 1.103505 1.062241 0.993117 0.923817 0.868018 0.824270 0.789710 0.772795 0.767648 0.763007 0.756762 0.756633 0.761692 0.762617 0.758990 0.759225 0.762555 0.762745 0.759107 0.756757 0.755651 0.750099 0.742340 -100 
-100 -100 1.064343 1.024091 0.956915 0.888919 0.832677 0.791342 0.761948 0.747570 0.742723 0.739099 0.734864 0.734852 0.738572 0.739711 0.738070 0.739288 0.742993 0.743927 0.741509 0.739824 0.738531 0.733521 0.726992 -100 
-100 -100 1.003061 0.964217 0.899639 0.835036 0.782492 0.745112 0.719739 0.708593 0.705962 0.703623 0.700005 0.700130 0.703902 0.705114 0.703684 0.705370 0.709763 0.711259 0.709345 0.708453 0.708094 0.703656 0.697254 -100 
-100 -100 0.909469 0.872589 0.811438 0.752708 0.708196 0.676225 0.653648 0.645750 0.646323 0.645170 0.641103 0.641473 0.647173 0.648372 0.645055 0.646761 0.652425 0.654270 0.651838 0.651731 0.653208 0.649373 0.642222 -100 
-100 -100 0.777573 0.743632 0.688178 0.636907 0.600059 0.574265 0.556055 0.550985 0.553333 0.552877 0.548802 0.549127 0.554867 0.555976 0.552465 0.554179 0.560085 0.561998 0.559542 0.559831 0.562114 0.558820 0.551749 -100 
-100 -100 0.608176 0.577911 0.530270 0.487595 0.457875 0.438556 0.426082 0.423120 0.425623 0.425299 0.421736 0.421762 0.425715 0.426655 0.424602 0.426325 0.431474 0.433177 0.431187 0.431436 0.433379 0.430545 0.424516 -100 
-100 -100 0.444010 0.417126 0.376324 0.342513 0.321227 0.307801 0.298430 0.296537 0.299254 0.298697 0.294727 0.294544 0.298352 0.299087 0.296773 0.298278 0.303320 0.304656 0.302148 0.302252 0.304498 0.302084 0.296306 -100 
-100 -100 0.332157 0.307595 0.271661 0.244354 0.229564 0.220119 0.212283 0.210764 0.213700 0.212899 0.208332 0.208020 0.212079 0.212662 0.209792 0.211117 0.216341 0.217375 0.214157 0.214156 0.216969 0.214884 0.208963 -100 
-100 -100 -100 -100 -100 -100 -100 -100 -100 -100 -100 -100 -100 -100 -100 -100 -100 -100 -100 -100 -100 -100 -100 -100 -100 -100 
-100 -100 -100 -100 -100 -100 -100 -100 -100 -100 -100 -100 -100 -100 -100 -100 -100 -100 -100 -100 -100 -100 -100 -100 -100 -100 
-100 -100 -100 -100 -100 -100 -100 -100 -100 -100 -100 -100 -100 -100 -100 -100 -100 -100 -100 -100 -100 -100 -100 -100 -100 -100 
-100 -100 0.662978 0.626383 0.569654 0.520102 0.486742 0.466327 0.453823 0.451332 0.453933 0.451400 0.442657 0.436523 0.435514 0.434849 0.433797 0.436671 0.441784 0.441840 0.436642 0.432744 0.430485 0.424788 0.417453 -100 
-100 -100 0.732304 0.695744 0.638320 0.587203 0.551861 0.529892 0.516613 0.513868 0.516264 0.513172 0.503475 0.496265 0.494230 0.492941 0.491682 0.494540 0.499684 0.499912 0.494925 0.491035 0.488678 0.482924 0.475607 -100 
-100 -100 0.839218 0.801438 0.740430 0.685231 0.646089 0.621012 0.605577 0.602466 0.605532 0.601920 0.590392 0.581964 0.579260 0.577206 0.575042 0.577610 0.582996 0.583181 0.577723 0.573606 0.571440 0.565378 0.557297 -100 
-100 -100 0.938689 0.898694 0.833055 0.771393 0.725716 0.696398 0.679334 0.675956 0.679047 0.675571 0.664196 0.655584 0.652349 0.649790 0.647147 0.648988 0.653515 0.653053 0.646997 0.641942 0.638641 0.631909 0.623711 -100 
-100 -100 1.018370 0.975721 0.905184 0.835900 0.781838 0.747858 0.729959 0.726640 0.729371 0.726829 0.717620 0.709940 0.706375 0.703575 0.700793 0.701461 0.704014 0.702228 0.695295 0.688597 0.682935 0.675229 0.667499 -100 
-100 -100 1.076554 1.031132 0.955308 0.879267 0.818743 0.780792 0.761698 0.758815 0.762595 0.761331 0.753512 0.746987 0.744001 0.741083 0.737500 0.736885 0.738079 0.734733 0.725978 0.717591 0.710478 0.701771 0.693544 -100 
-100 -100 1.116837 1.069167 0.988527 0.907823 0.843495 0.802716 0.781900 0.779301 0.784957 0.784616 0.776702 0.770991 0.769088 0.766157 0.761417 0.759915 0.760727 0.756172 0.745318 0.735686 0.728167 0.718708 0.709384 -100 
-100 -100 1.134441 1.086013 1.003932 0.921395 0.855153 0.812734 0.790693 0.787379 0.792736 0.792429 0.784870 0.779772 0.778455 0.775649 0.770494 0.768342 0.768536 0.763543 0.752378 0.742464 0.734638 0.724905 0.715414 -100 
-100 -100 1.135696 1.087934 1.007550 0.925839 0.859359 0.816335 0.793342 0.788267 0.791150 0.790022 0.783323 0.778694 0.777565 0.774961 0.769919 0.767209 0.766387 0.761674 0.751976 0.742726 0.734672 0.725153 0.716447 -100 
-100 -100 1.133453 1.086789 1.008333 0.929256 0.865106 0.822329 0.797553 0.790399 0.791611 0.789304 0.781962 0.777490 0.777084 0.774646 0.769078 0.765997 0.765083 0.761004 0.752552 0.744419 0.737196 0.728195 0.719756 -100 
-100 -100 1.134208 1.088461 1.010902 0.934993 0.875125 0.832751 0.804571 0.795129 0.795847 0.792438 0.783296 0.779061 0.780690 0.778452 0.771146 0.767711 0.767365 0.763906 0.756079 0.749156 0.743889 0.735449 0.726224 -100 
-100 -100 1.131944 1.087478 1.012099 0.938411 0.879874 0.837206 0.807222 0.795402 0.794145 0.789881 0.780905 0.777288 0.779566 0.777876 0.771070 0.768099 0.768203 0.765303 0.758210 0.752040 0.747388 0.739356 0.730346 -100 
-100 -100 1.126602 1.083625 1.011561 0.939010 0.878950 0.835236 0.804777 0.790376 0.785506 0.780574 0.773720 0.771177 0.772911 0.772193 0.768130 0.766462 0.766996 0.764677 0.758536 0.752714 0.747429 0.739694 0.731924 -100 
-100 -100 1.124842 1.082600 1.011771 0.940190 0.880332 0.835638 0.803043 0.786069 0.779156 0.773784 0.767940 0.766710 0.769514 0.769851 0.767020 0.766539 0.768138 0.766409 0.760524 0.755068 0.750202 0.742794 0.735197 -100 
-100 -100 1.121546 1.079498 1.008452 0.938199 0.880919 0.836070 0.800534 0.781833 0.775005 0.769534 0.763251 0.763159 0.767928 0.769106 0.766190 0.766629 0.769981 0.768907 0.762691 0.757722 0.754615 0.747637 0.739038 -100 
-100 -100 1.103197 1.061759 0.991780 0.922731 0.866626 0.822795 0.788063 0.769866 0.763380 0.758329 0.752589 0.752966 0.758113 0.759763 0.757554 0.758837 0.763048 0.762751 0.757275 0.753036 0.750633 0.744179 0.735845 -100 
-100 -100 1.061965 1.021794 0.954705 0.887212 0.831319 0.789943 0.759954 0.744498 0.738549 0.734428 0.730306 0.730522 0.734482 0.736306 0.735769 0.737900 0.742135 0.742745 0.739145 0.735938 0.733259 0.727415 0.720591 -100 
-100 -100 0.999803 0.961086 0.896755 0.832571 0.780259 0.742916 0.717259 0.705347 0.701741 0.698764 0.694864 0.694713 0.698227 0.700044 0.700001 0.702728 0.707498 0.708969 0.706628 0.704656 0.703085 0.697910 0.691288 -100 
-100 -100 0.905641 0.868894 0.808186 0.749685 0.704750 0.672884 0.650789 0.642362 0.641820 0.639900 0.635415 0.634952 0.639051 0.640747 0.639905 0.642851 0.648442 0.650539 0.648733 0.648020 0.648387 0.643928 0.636750 -100 
-100 -100 0.773859 0.740063 0.685030 0.633977 0.596730 0.571079 0.553432 0.547982 0.549323 0.548078 0.543417 0.542681 0.546669 0.548175 0.547112 0.550173 0.556134 0.558430 0.556747 0.556577 0.557896 0.554078 0.547027 -100 
-100 -100 0.604983 0.574922 0.527631 0.485336 0.455820 0.436667 0.424281 0.421051 0.422951 0.421959 0.417633 0.416699 0.419829 0.421059 0.420381 0.423420 0.429242 0.431295 0.429374 0.429041 0.430239 0.426999 0.420912 -100 
-100 -100 0.441358 0.414743 0.374399 0.341062 0.320093 0.306857 0.297540 0.295467 0.297811 0.296814 0.292267 0.291322 0.294504 0.295378 0.293999 0.296565 0.302262 0.303802 0.301102 0.300659 0.302366 0.299711 0.293930 -100 
-100 -100 0.330012 0.305752 0.270329 0.243536 0.229100 0.219862 0.212101 0.210466 0.213164 0.212136 0.207261 0.206404 0.209925 0.210511 0.208244 0.210283 0.215928 0.217011 0.213535 0.213100 0.215555 0.213366 0.207507 -100 
-100 -100 -100 -100 -100 -100 -100 -100 -100 -100 -100 -100 -100 -100 -100 -100 -100 -100 -100 -100 -100 -100 -100 -100 -100 -100 
-100 -100 -100 -100 -100 -100 -100 -100 -100 -100 -100 -100 -100 -100 -100 -100 -100 -100 -100 -100 -100 -100 -100 -100 -100 -100 
-100 -100 -100 -100 -100 -100 -100 -100 -100 -100 -100 -100 -100 -100 -100 -100 -100 -100 -100 -100 -100 -100 -100 -100 -100 -100 
-100 -100 0.670010 0.633405 0.576530 0.527144 0.494124 0.473501 0.460235 0.457242 0.459766 0.456810 0.447252 0.440776 0.439742 0.438701 0.436772 0.438933 0.443679 0.443918 0.439381 0.436307 0.434938 0.429718 0.422468 -100 
-100 -100 0.739679 0.703112 0.645353 0.594655 0.560260 0.538118 0.523583 0.520345 0.523304 0.519710 0.508417 0.500736 0.499034 0.497258 0.494504 0.496384 0.501110 0.501495 0.497136 0.494175 0.493095 0.487854 0.480295 -100 
-100 -100 0.851826 0.813749 0.747968 0.693585 0.658076 0.632932 0.613815 0.610381 0.617326 0.613141 0.596557 0.587396 0.586504 0.583851 0.578299 0.579292 0.584150 0.584434 0.579554 0.576649 0.578143 0.572605 0.561950 -100 
-100 -100 0.950398 0.910157 0.839699 0.779010 0.737120 0.707833 0.687099 0.683341 0.690220 0.686207 0.669984 0.660909 0.659672 0.656601 0.650576 0.650773 0.654727 0.654272 0.648621 0.644603 0.644848 0.638568 0.627746 -100 
-100 -100 1.023087 0.980513 0.909617 0.841159 0.788593 0.754699 0.735444 0.731469 0.734714 0.731817 0.721494 0.714160 0.711637 0.708630 0.704292 0.703856 0.706039 0.704099 0.697019 0.690628 0.685795 0.678354 0.670257 -100 
-100 -100 1.080456 1.034900 0.958313 0.882803 0.823580 0.785774 0.765526 0.761928 0.765823 0.764464 0.756479 0.750910 0.749045 0.746274 0.741881 0.740662 0.742056 0.738346 0.728481 0.719634 0.712579 0.703875 0.695465 -100 
-100 -100 1.125756 1.077265 0.991206 0.910642 0.849121 0.808546 0.784997 0.781704 0.789759 0.789501 0.779420 0.774735 0.773942 0.771456 0.766614 0.765334 0.768818 0.763785 0.749135 0.738088 0.729988 0.720264 0.710706 -100 
-100 -100 1.142628 1.093289 1.005605 0.923116 0.859701 0.817591 0.792984 0.789178 0.797068 0.796828 0.786937 0.782660 0.782359 0.780095 0.775124 0.773587 0.776776 0.771434 0.756420 0.744955 0.736402 0.726281 0.716475 -100 
-100 -100 1.137779 1.089528 1.007674 0.926155 0.861199 0.818618 0.794785 0.789563 0.793001 0.791724 0.784328 0.780078 0.780011 0.777848 0.772671 0.770533 0.770952 0.766278 0.755273 0.745155 0.736716 0.726839 0.717710 -100 
-100 -100 1.136780 1.089351 1.008685 0.929728 0.867701 0.825450 0.799408 0.792334 0.794794 0.792043 0.782702 0.777784 0.778715 0.776560 0.770180 0.767859 0.768355 0.764777 0.755751 0.747262 0.740306 0.731007 0.721695 -100 
-100 -100 1.146163 1.098516 1.013644 0.937566 0.886113 0.844233 0.808471 0.799161 0.805378 0.801330 0.785492 0.780242 0.789288 0.787185 0.772446 0.769343 0.770836 0.768156 0.759696 0.752916 0.749813 0.741112 0.729230 -100 
-100 -100 1.144031 1.097638 1.014888 0.941003 0.890877 0.848663 0.811034 0.799351 0.803647 0.798742 0.782960 0.778173 0.787757 0.786178 0.771990 0.769432 0.771406 0.769261 0.761483 0.755401 0.752888 0.744568 0.732864 -100 
-100 -100 1.130276 1.086464 1.012060 0.939626 0.881796 0.838506 0.806505 0.792130 0.788718 0.783285 0.773956 0.770495 0.773298 0.772780 0.767950 0.767260 0.769312 0.767446 0.760617 0.754318 0.749488 0.741365 0.732351 -100 
-100 -100 1.127665 1.084813 1.012100 0.940967 0.883230 0.838878 0.804656 0.787222 0.781256 0.775535 0.767976 0.766413 0.770196 0.770822 0.767560 0.767884 0.770930 0.769208 0.761866 0.755453 0.750915 0.742983 0.733946 -100 
-100 -100 1.130172 1.086837 1.010395 0.940615 0.887607 0.843067 0.803509 0.783798 0.781865 0.776111 0.764194 0.764116 0.770782 0.772325 0.768173 0.769220 0.775626 0.774200 0.764371 0.758227 0.761354 0.753693 0.737379 -100 
-100 -100 1.111353 1.068716 0.993511 0.925068 0.873294 0.829770 0.790943 0.771594 0.769850 0.764520 0.753300 0.753837 0.760951 0.762993 0.759533 0.761315 0.768427 0.767651 0.758459 0.752935 0.756655 0.749465 0.733410 -100 
-100 -100 1.062990 1.022521 0.954296 0.887640 0.833840 0.792787 0.761154 0.744833 0.739250 0.734795 0.729552 0.729844 0.734702 0.736897 0.736179 0.738813 0.743982 0.744213 0.738910 0.734458 0.731787 0.725254 0.716970 -100 
-100 -100 0.999554 0.960684 0.895841 0.832395 0.781838 0.744860 0.718036 0.705551 0.702068 0.698629 0.693624 0.693135 0.696964 0.699102 0.699306 0.702622 0.707922 0.709237 0.706065 0.703281 0.701585 0.695777 0.688025 -100 
-100 -100 0.908122 0.871003 0.808003 0.750291 0.709413 0.677922 0.652391 0.643353 0.643950 0.641437 0.634485 0.633244 0.638223 0.640165 0.638752 0.642254 0.648102 0.650266 0.648395 0.647501 0.648718 0.643717 0.634710 -100 
-100 -100 0.776662 0.742529 0.685297 0.634988 0.601691 0.576408 0.555448 0.549494 0.552019 0.550164 0.542946 0.541275 0.545964 0.547654 0.546086 0.549790 0.556085 0.558563 0.556981 0.556782 0.559109 0.554845 0.545982 -100 
-100 -100 0.605210 0.575211 0.527866 0.486207 0.457960 0.439160 0.426184 0.422767 0.424738 0.423263 0.417824 0.416079 0.418926 0.420279 0.420088 0.423950 0.430362 0.432590 0.430477 0.429784 0.430975 0.427403 0.420655 -100 
-100 -100 0.441700 0.415370 0.375425 0.342711 0.322463 0.309537 0.300159 0.298053 0.300348 0.299070 0.293927 0.292354 0.295105 0.296007 0.295130 0.298394 0.304562 0.306205 0.303283 0.302441 0.303907 0.301085 0.295137 -100 
-100 -100 0.330982 0.307109 0.272305 0.246111 0.232109 0.223136 0.215554 0.213971 0.216593 0.215459 0.210373 0.209081 0.212118 0.212649 0.210791 0.213286 0.219162 0.220268 0.216642 0.215907 0.218104 0.215876 0.210116 -100 
-100 -100 -100 -100 -100 -100 -100 -100 -100 -100 -100 -100 -100 -100 -100 -100 -100 -100 -100 -100 -100 -100 -100 -100 -100 -100 
-100 -100 -100 -100 -100 -100 -100 -100 -100 -100 -100 -100 -100 -100 -100 -100 -100 -100 -100 -100 -100 -100 -100 -100 -100 -100 
-100 -100 -100 -100 -100 -100 -100 -100 -100 -100 -100 -100 -100 -100 -100 -100 -100 -100 -100 -100 -100 -100 -100 -100 -100 -100 
-100 -100 0.671591 0.635035 0.578271 0.528981 0.495958 0.475106 0.461401 0.457964 0.460196 0.457119 0.447593 0.441278 0.440387 0.439224 0.436853 0.438507 0.443003 0.443495 0.439678 0.437479 0.436871 0.432175 0.425205 -100 
-100 -100 0.740982 0.704596 0.647169 0.596754 0.562470 0.540142 0.525150 0.521395 0.523963 0.520162 0.508855 0.501338 0.499792 0.497818 0.494476 0.495748 0.500198 0.500858 0.497254 0.495217 0.494958 0.490293 0.483041 -100 
-100 -100 0.852491 0.814783 0.749662 0.695846 0.660634 0.635364 0.615732 0.611652 0.618072 0.613601 0.597029 0.588182 0.587611 0.584725 0.578367 0.578582 0.583096 0.583659 0.579560 0.577613 0.579983 0.575071 0.564744 -100 
-100 -100 0.950417 0.910648 0.841022 0.781086 0.739623 0.710240 0.688893 0.684306 0.690507 0.686232 0.670269 0.661895 0.661303 0.658107 0.651174 0.650429 0.653924 0.653690 0.648765 0.645652 0.646734 0.641076 0.630589 -100 
-100 -100 1.022529 0.980411 0.910319 0.842658 0.790562 0.756543 0.736546 0.731547 0.733995 0.730999 0.721454 0.715466 0.714102 0.711223 0.705993 0.704455 0.705995 0.704095 0.697550 0.691878 0.687724 0.680815 0.673034 -100 
-100 -100 1.079186 1.034042 0.958194 0.883468 0.824725 0.786751 0.765640 0.760881 0.763961 0.762775 0.756165 0.752681 0.752580 0.750251 0.744996 0.742505 0.743026 0.739093 0.729465 0.721049 0.714428 0.706111 0.697969 -100 
-100 -100 1.123784 1.075665 0.990284 0.910478 0.849443 0.808683 0.784212 0.779711 0.786979 0.787103 0.778807 0.776686 0.778066 0.776272 0.770657 0.768073 0.770587 0.765140 0.750446 0.739550 0.731634 0.722149 0.712811 -100 
-100 -100 1.140164 1.091167 1.004111 0.922347 0.859420 0.817169 0.791705 0.786744 0.793860 0.793979 0.785803 0.784000 0.785826 0.784343 0.778813 0.776220 0.778624 0.772935 0.757833 0.746428 0.737962 0.728001 0.718363 -100 
-100 -100 1.135170 1.087206 1.005889 0.925026 0.860535 0.817904 0.793411 0.787189 0.789857 0.788670 0.782439 0.779997 0.781565 0.780105 0.774727 0.772098 0.772244 0.767555 0.756659 0.746710 0.738424 0.728701 0.719695 -100 
-100 -100 1.134382 1.087141 1.006840 0.928382 0.866744 0.824549 0.798109 0.790275 0.791990 0.789005 0.780121 0.776097 0.777961 0.776359 0.770195 0.768092 0.768972 0.765800 0.757103 0.748906 0.742179 0.733059 0.723864 -100 
-100 -100 1.144161 1.096569 1.011822 0.936010 0.884792 0.843050 0.807184 0.797401 0.802973 0.798498 0.782573 0.777457 0.786852 0.785146 0.770906 0.768568 0.770951 0.768951 0.760899 0.754426 0.751535 0.743018 0.731276 -100 
-100 -100 1.142198 1.095778 1.013008 0.939240 0.889272 0.847260 0.809733 0.797851 0.801710 0.796379 0.780236 0.775138 0.784672 0.783342 0.769734 0.768092 0.771038 0.769571 0.762141 0.756287 0.753918 0.745742 0.734155 -100 
-100 -100 1.128330 1.084473 1.010038 0.937701 0.880063 0.837028 0.805243 0.790909 0.787341 0.781607 0.771849 0.767908 0.770424 0.769989 0.765624 0.765627 0.768361 0.766920 0.760260 0.754039 0.749258 0.741183 0.732203 -100 
-100 -100 1.125546 1.082663 1.009955 0.938939 0.881427 0.837385 0.803482 0.786274 0.780380 0.774521 0.766598 0.764563 0.767983 0.768538 0.765485 0.766130 0.769454 0.767809 0.760360 0.753799 0.749150 0.741143 0.732059 -100 
-100 -100 1.127865 1.084534 1.008161 0.938546 0.885781 0.841613 0.802495 0.783129 0.781395 0.775616 0.763425 0.762913 0.769168 0.770521 0.766377 0.767454 0.773840 0.772197 0.761965 0.755435 0.758297 0.750444 0.733987 -100 
-100 -100 1.108917 1.066320 0.991247 0.923046 0.871592 0.828504 0.790155 0.771183 0.769668 0.764350 0.752889 0.753010 0.759695 0.761498 0.757952 0.759636 0.766574 0.765416 0.755620 0.749493 0.752762 0.745282 0.729053 -100 
-100 -100 1.060477 1.020083 0.952069 0.885771 0.832443 0.791873 0.760660 0.744662 0.739263 0.734781 0.729265 0.729131 0.733565 0.735527 0.734747 0.737319 0.742299 0.742084 0.736061 0.730811 0.727479 0.720563 0.712123 -100 
-100 -100 0.996948 0.958220 0.893712 0.830775 0.780827 0.744358 0.717877 0.705604 0.702191 0.698643 0.693317 0.692355 0.695725 0.697674 0.697951 0.701359 0.706578 0.707457 0.703470 0.699727 0.697210 0.690943 0.683034 -100 
-100 -100 0.905475 0.868577 0.806066 0.749008 0.708836 0.677849 0.652560 0.643603 0.644133 0.641434 0.634127 0.632359 0.636787 0.638582 0.637430 0.641192 0.647093 0.648864 0.646131 0.644190 0.644497 0.639009 0.629864 -100 
-100 -100 0.774216 0.740337 0.683634 0.634003 0.601397 0.576573 0.555788 0.549854 0.552265 0.550211 0.542642 0.540455 0.544607 0.546165 0.544874 0.548872 0.555269 0.557422 0.555044 0.553868 0.555350 0.550663 0.541701 -100 
-100 -100 0.603172 0.573393 0.526490 0.485404 0.457732 0.439304 0.426481 0.423106 0.425028 0.423402 0.417666 0.415504 0.417949 0.419153 0.419080 0.423132 0.429616 0.431599 0.428886 0.427459 0.428047 0.424204 0.417420 -100 
-100 -100 0.440015 0.413859 0.374261 0.341991 0.322178 0.309533 0.300292 0.298256 0.300568 0.299219 0.293881 0.292022 0.294481 0.295218 0.294321 0.297633 0.303820 0.305315 0.302045 0.300793 0.301952 0.299046 0.293150 -100 
-100 -100 0.329501 0.305776 0.271254 0.245420 0.231758 0.223003 0.215540 0.214044 0.216726 0.215580 0.210386 0.208907 0.211735 0.212099 0.210130 0.212563 0.218409 0.219439 0.215664 0.214773 0.216880 0.214697 0.209045 -100 
-100 -100 -100 -100 -100 -100 -100 -100 -100 -100 -100 -100 -100 -100 -100 -100 -100 -100 -100 -100 -100 -100 -100 -100 -100 -100 
-100 -100 -100 -100 -100 -100 -100 -100 -100 -100 -100 -100 -100 -100 -100 -100 -100 -100 -100 -100 -100 -100 -100 -100 -100 -100 
-100 -100 -100 -100 -100 -100 -100 -100 -100 -100 -100 -100 -100 -100 -100 -100 -100 -100 -100 -100 -100 -100 -100 -100 -100 -100 
-100 -100 0.667493 0.631160 0.574979 0.525863 0.492582 0.471492 0.457610 0.453738 0.455406 0.452469 0.443779 0.438122 0.437565 0.436470 0.433941 0.435221 0.439554 0.440388 0.437410 0.436173 0.436292 0.432235 0.425815 -100 
-100 -100 0.735662 0.699805 0.643695 0.593644 0.558768 0.536263 0.521547 0.517221 0.518434 0.514704 0.504947 0.498299 0.496864 0.494947 0.491709 0.492627 0.496875 0.497898 0.495188 0.494049 0.494206 0.490211 0.483858 -100 
-100 -100 0.840080 0.803640 0.745200 0.692026 0.654064 0.628640 0.611517 0.606470 0.608083 0.603644 0.592119 0.584815 0.583421 0.580667 0.575710 0.575730 0.579904 0.580830 0.577681 0.576359 0.576845 0.572640 0.565527 -100 
-100 -100 0.937675 0.899294 0.836689 0.777571 0.733450 0.703849 0.684805 0.678979 0.680206 0.676012 0.665441 0.659159 0.658255 0.655338 0.649609 0.648401 0.651342 0.651381 0.647408 0.644934 0.644132 0.639203 0.631974 -100 
-100 -100 1.016220 0.975026 0.907120 0.840324 0.787749 0.753377 0.733190 0.726851 0.727291 0.724579 0.717877 0.714436 0.714632 0.712257 0.706626 0.703843 0.704299 0.702452 0.696918 0.692195 0.688471 0.682299 0.675511 -100 
-100 -100 1.072738 1.028545 0.954969 0.881231 0.822129 0.783630 0.761898 0.755612 0.757050 0.756461 0.752986 0.752867 0.755366 0.753816 0.747566 0.743065 0.741518 0.737316 0.729014 0.721694 0.715733 0.708129 0.700745 -100 
-100 -100 1.111128 1.064504 0.985889 0.907323 0.844427 0.803027 0.779346 0.773212 0.776539 0.777515 0.775289 0.777404 0.782157 0.781332 0.774310 0.768887 0.766877 0.760894 0.749440 0.739974 0.732810 0.724013 0.715396 -100 
-100 -100 1.127442 1.079929 0.999660 0.919120 0.854285 0.811361 0.786660 0.779981 0.783057 0.783985 0.781899 0.784342 0.789540 0.789088 0.782300 0.776999 0.774961 0.768745 0.756858 0.746856 0.739113 0.729807 0.720871 -100 
-100 -100 1.128438 1.081411 1.002445 0.922471 0.857219 0.813974 0.789012 0.781040 0.781695 0.780985 0.777998 0.778907 0.782824 0.782354 0.776706 0.772535 0.770900 0.766007 0.756390 0.747445 0.739699 0.730607 0.722339 -100 
-100 -100 1.127008 1.080753 1.003132 0.925256 0.862020 0.819332 0.793429 0.784063 0.783048 0.780156 0.774419 0.772776 0.775371 0.774625 0.769668 0.767274 0.767576 0.764616 0.756917 0.749464 0.742776 0.734284 0.726267 -100 
-100 -100 1.129196 1.083417 1.005873 0.930364 0.870724 0.828667 0.800436 0.789618 0.788348 0.783725 0.774551 0.770944 0.774067 0.773058 0.766981 0.765896 0.768434 0.766956 0.760043 0.753785 0.748875 0.740951 0.732323 -100 
-100 -100 1.127482 1.082745 1.006971 0.933266 0.874744 0.832574 0.803139 0.790736 0.788081 0.782541 0.772654 0.768296 0.770850 0.769921 0.764593 0.764448 0.767731 0.766831 0.760497 0.754783 0.750313 0.742672 0.734180 -100 
-100 -100 1.121579 1.078366 1.006014 0.933538 0.873798 0.830765 0.801038 0.786735 0.781299 0.775432 0.767330 0.763381 0.764316 0.763844 0.761161 0.761670 0.764422 0.763379 0.757604 0.751902 0.746692 0.739083 0.731432 -100 
-100 -100 1.119062 1.076704 1.005835 0.934496 0.875105 0.831261 0.799696 0.783361 0.776571 0.770722 0.763756 0.761063 0.762721 0.762826 0.760676 0.761250 0.763837 0.762353 0.756048 0.750112 0.744950 0.737311 0.729501 -100 
-100 -100 1.114982 1.072973 1.002167 0.932330 0.875272 0.831466 0.797632 0.779955 0.773545 0.767929 0.760882 0.759403 0.762793 0.763382 0.760622 0.761279 0.764808 0.763092 0.755489 0.749371 0.745841 0.738268 0.728818 -100 
-100 -100 1.096197 1.054910 0.985390 0.917014 0.861391 0.818779 0.785839 0.768745 0.762774 0.757681 0.751273 0.750324 0.754048 0.754953 0.752624 0.753734 0.757653 0.756199 0.748731 0.742699 0.739326 0.731968 0.722677 -100 
-100 -100 1.054733 1.014822 0.948447 0.882025 0.827437 0.787418 0.758685 0.744107 0.738609 0.734337 0.729357 0.728232 0.730791 0.731906 0.731295 0.733306 0.737060 0.736322 0.730449 0.724830 0.720199 0.713173 0.705769 -100 
-100 -100 0.992177 0.953927 0.890717 0.828107 0.777596 0.741701 0.716985 0.705568 0.702031 0.698665 0.693789 0.692159 0.694111 0.695362 0.695727 0.698822 0.703419 0.703570 0.698680 0.693779 0.689679 0.683089 0.675965 -100 
-100 -100 0.897530 0.861522 0.802583 0.746169 0.703316 0.672897 0.651494 0.643108 0.642148 0.639602 0.634069 0.631917 0.633820 0.635087 0.635617 0.639544 0.645434 0.646346 0.641818 0.637857 0.635343 0.629372 0.621800 -100 
-100 -100 0.766291 0.733319 0.680172 0.631287 0.596119 0.571786 0.554629 0.549058 0.549863 0.547943 0.542243 0.539860 0.541711 0.542830 0.543186 0.547343 0.553770 0.555062 0.550843 0.547615 0.546235 0.541076 0.533747 -100 
-100 -100 0.598878 0.569506 0.523649 0.483142 0.455411 0.437340 0.425324 0.422120 0.423770 0.422275 0.417037 0.414796 0.416569 0.417368 0.417239 0.420959 0.427073 0.428366 0.424528 0.421884 0.421133 0.417008 0.410813 -100 
-100 -100 0.436361 0.410282 0.371028 0.339051 0.319416 0.307006 0.298062 0.296151 0.298493 0.297244 0.292072 0.290220 0.292445 0.292841 0.291506 0.294293 0.300093 0.301163 0.297308 0.295520 0.296175 0.293203 0.287553 -100 
-100 -100 0.325660 0.301839 0.267277 0.241568 0.228176 0.219584 0.212160 0.210761 0.213613 0.212521 0.207277 0.205820 0.208665 0.208760 0.206204 0.208114 0.213703 0.214535 0.210516 0.209501 0.211586 0.209481 0.203934 -100 
-100 -100 -100 -100 -100 -100 -100 -100 -100 -100 -100 -100 -100 -100 -100 -100 -100 -100 -100 -100 -100 -100 -100 -100 -100 -100 
-100 -100 -100 -100 -100 -100 -100 -100 -100 -100 -100 -100 -100 -100 -100 -100 -100 -100 -100 -100 -100 -100 -100 -100 -100 -100 
-100 -100 -100 -100 -100 -100 -100 -100 -100 -100 -100 -100 -100 -100 -100 -100 -100 -100 -100 -100 -100 -100 -100 -100 -100 -100 
-100 -100 0.664075 0.628308 0.573084 0.524757 0.491849 0.470720 0.456555 0.452373 0.453909 0.451182 0.443048 0.438090 0.438112 0.437010 0.433971 0.434836 0.439191 0.440388 0.438087 0.437863 0.439046 0.435726 0.429626 -100 
-100 -100 0.731218 0.696099 0.641298 0.592289 0.557941 0.535485 0.520512 0.515805 0.516754 0.513239 0.504236 0.498594 0.498109 0.496245 0.492280 0.492707 0.497129 0.498491 0.496226 0.496037 0.497345 0.494055 0.487867 -100 
-100 -100 0.833939 0.798525 0.742154 0.690403 0.653254 0.627933 0.610406 0.604780 0.605933 0.601766 0.591410 0.585793 0.586132 0.583573 0.577460 0.576853 0.581786 0.582981 0.579510 0.579025 0.580909 0.577377 0.570094 -100 
-100 -100 0.931377 0.894083 0.833657 0.776066 0.732815 0.703225 0.683531 0.676853 0.677494 0.673688 0.664693 0.660711 0.662054 0.659526 0.652524 0.650425 0.653900 0.654075 0.649715 0.648065 0.648666 0.644419 0.637025 -100 
-100 -100 1.011251 0.970982 0.904721 0.839272 0.787365 0.752773 0.731643 0.724177 0.724046 0.721931 0.717191 0.716575 0.719335 0.717590 0.710767 0.706636 0.706513 0.704575 0.699315 0.695509 0.692998 0.687550 0.680887 -100 
-100 -100 1.068457 1.025130 0.953078 0.880611 0.822119 0.783141 0.760047 0.752451 0.753600 0.753899 0.752686 0.756048 0.761780 0.761106 0.753410 0.747007 0.744133 0.739545 0.731680 0.725347 0.720650 0.713806 0.706570 -100 
-100 -100 1.106715 1.061023 0.984263 0.907087 0.844931 0.802893 0.777488 0.770044 0.773709 0.775797 0.775687 0.781769 0.790873 0.791068 0.781689 0.773758 0.769990 0.763388 0.752339 0.744061 0.738868 0.730858 0.721756 -100 
-100 -100 1.123490 1.076862 0.998380 0.919176 0.855028 0.811408 0.784889 0.776743 0.780010 0.782011 0.782106 0.788584 0.798172 0.798774 0.789674 0.781900 0.778126 0.771286 0.759797 0.751000 0.745247 0.736749 0.727351 -100 
-100 -100 1.125738 1.079391 1.001650 0.922678 0.857749 0.813837 0.787296 0.777553 0.777434 0.777496 0.777005 0.781592 0.788843 0.789368 0.782466 0.776573 0.773727 0.768453 0.759228 0.751273 0.744781 0.736516 0.728515 -100 
-100 -100 1.125121 1.079351 1.002655 0.925356 0.861921 0.818672 0.791747 0.780588 0.778105 0.775621 0.772341 0.773824 0.779123 0.779229 0.773503 0.770243 0.770320 0.767311 0.759703 0.752992 0.747254 0.739580 0.732061 -100 
-100 -100 1.127135 1.081746 1.005298 0.929791 0.868777 0.826283 0.798323 0.786042 0.782545 0.778088 0.771712 0.770847 0.776356 0.776016 0.769291 0.768096 0.771705 0.770424 0.762789 0.756786 0.752429 0.745264 0.737328 -100 
-100 -100 1.125853 1.081343 1.006400 0.932424 0.872402 0.829970 0.801273 0.787940 0.783375 0.777883 0.770195 0.767710 0.771884 0.771285 0.765393 0.765391 0.769968 0.769365 0.762310 0.756813 0.752856 0.745925 0.738082 -100 
-100 -100 1.120852 1.077687 1.005553 0.932874 0.872540 0.829487 0.800183 0.785663 0.779632 0.773778 0.766343 0.762887 0.764152 0.763510 0.760361 0.760791 0.764013 0.763242 0.757580 0.752539 0.748185 0.741249 0.733944 -100 
-100 -100 1.117827 1.075571 1.005048 0.933522 0.873713 0.830100 0.799436 0.783834 0.777440 0.771653 0.764410 0.761134 0.762120 0.761566 0.758843 0.759034 0.761588 0.760268 0.754401 0.749398 0.745415 0.738369 0.730516 -100 
-100 -100 1.111877 1.070251 1.000768 0.930846 0.873269 0.829914 0.797704 0.781661 0.776223 0.770751 0.763024 0.760219 0.762339 0.761904 0.758359 0.758436 0.761837 0.760143 0.752839 0.747821 0.746055 0.738957 0.728719 -100 
-100 -100 1.093244 1.052343 0.984166 0.915755 0.859726 0.817681 0.786500 0.771259 0.766474 0.761595 0.754413 0.751975 0.754242 0.753981 0.750759 0.751151 0.754770 0.753114 0.745666 0.740431 0.738554 0.731498 0.721343 -100 
-100 -100 1.053793 1.014045 0.948160 0.881832 0.827342 0.787912 0.760354 0.747117 0.742682 0.738665 0.733047 0.730768 0.731997 0.732016 0.730567 0.731818 0.735034 0.733797 0.727512 0.721908 0.717654 0.710704 0.703024 -100 
-100 -100 0.991529 0.953544 0.891002 0.829039 0.779341 0.744038 0.719727 0.708924 0.705967 0.702873 0.697786 0.695420 0.696265 0.696601 0.696349 0.698910 0.703241 0.702616 0.696461 0.690751 0.686250 0.679505 0.672327 -100 
-100 -100 0.896204 0.860732 0.803101 0.748095 0.706984 0.677151 0.655208 0.646692 0.645837 0.643537 0.638120 0.635524 0.636336 0.636898 0.637321 0.641225 0.647795 0.647752 0.640657 0.635071 0.631570 0.625260 0.617735 -100 
-100 -100 0.764984 0.732580 0.680814 0.633432 0.600089 0.576273 0.558369 0.552463 0.553223 0.551553 0.546149 0.543581 0.544579 0.545125 0.545398 0.549490 0.556567 0.556876 0.550043 0.545126 0.542676 0.537151 0.529896 -100 
-100 -100 0.598492 0.569419 0.524289 0.484660 0.457953 0.440268 0.428032 0.424788 0.426563 0.425338 0.420398 0.418212 0.419635 0.419941 0.419263 0.422373 0.428168 0.428630 0.423395 0.419711 0.418273 0.413909 0.407760 -100 
-100 -100 0.436332 0.410329 0.371321 0.339730 0.320599 0.308430 0.299490 0.297713 0.300285 0.299246 0.294245 0.292522 0.294690 0.294711 0.292690 0.294729 0.300034 0.300577 0.296054 0.293767 0.294108 0.291053 0.285450 -100 
-100 -100 0.325591 0.301723 0.267155 0.241574 0.228433 0.219978 0.212596 0.211375 0.214474 0.213502 0.208275 0.206914 0.209837 0.209671 0.206480 0.207753 0.212978 0.213563 0.209289 0.208095 0.210093 0.208013 0.202542 -100 
-100 -100 -100 -100 -100 -100 -100 -100 -100 -100 -100 -100 -100 -100 -100 -100 -100 -100 -100 -100 -100 -100 -100 -100 -100 -100 
-100 -100 -100 -100 -100 -100 -100 -100 -100 -100 -100 -100 -100 -100 -100 -100 -100 -100 -100 -100 -100 -100 -100 -100 -100 -100 
-100 -100 -100 -100 -100 -100 -100 -100 -100 -100 -100 -100 -100 -100 -100 -100 -100 -100 -100 -100 -100 -100 -100 -100 -100 -100 
-100 -100 0.662371 0.627344 0.573352 0.526129 0.494101 0.473019 0.458346 0.453988 0.455813 0.453278 0.445264 0.440883 0.441722 0.440594 0.436822 0.437454 0.442362 0.443839 0.441513 0.441914 0.444207 0.441478 0.435310 -100 
-100 -100 0.728545 0.694225 0.640832 0.593271 0.560550 0.538257 0.522297 0.517421 0.519246 0.515989 0.506706 0.501988 0.503262 0.501494 0.496107 0.496228 0.501919 0.503492 0.500327 0.500645 0.503576 0.500767 0.493774 -100 
-100 -100 0.830088 0.795587 0.741143 0.691667 0.660264 0.635223 0.613021 0.607216 0.612059 0.608262 0.595071 0.590891 0.596377 0.594102 0.583669 0.582749 0.594009 0.595307 0.585660 0.585416 0.591723 0.588540 0.577227 -100 
-100 -100 0.927163 0.890816 0.832397 0.777200 0.739829 0.710472 0.685860 0.678788 0.683015 0.679664 0.668114 0.665961 0.672795 0.670729 0.659417 0.656901 0.666631 0.666812 0.656158 0.654710 0.659724 0.655806 0.644356 -100 
-100 -100 1.007614 0.968217 0.903534 0.839874 0.790055 0.755484 0.732605 0.724402 0.725237 0.723642 0.719114 0.720630 0.726530 0.725402 0.716819 0.711966 0.712946 0.710920 0.704330 0.700984 0.700381 0.695358 0.687496 -100 
-100 -100 1.065818 1.023260 0.952534 0.881711 0.825140 0.785971 0.760887 0.752427 0.754770 0.755686 0.754641 0.760337 0.769623 0.769692 0.760011 0.752593 0.750265 0.745483 0.736656 0.730973 0.728495 0.722183 0.713649 -100 
-100 -100 1.105706 1.060634 0.984735 0.909494 0.851632 0.809319 0.779549 0.771501 0.780255 0.783045 0.779449 0.787991 0.804123 0.805099 0.790262 0.780784 0.780882 0.774004 0.758557 0.751366 0.752560 0.745166 0.730663 -100 
-100 -100 1.123092 1.077020 0.999284 0.921938 0.862020 0.818091 0.787151 0.778266 0.786468 0.789144 0.785844 0.794850 0.811503 0.812869 0.798263 0.788914 0.789003 0.781896 0.766032 0.758382 0.759069 0.751256 0.736524 -100 
-100 -100 1.125419 1.079550 1.002525 0.924798 0.861322 0.817078 0.788540 0.777521 0.778036 0.778630 0.778700 0.785892 0.796981 0.798225 0.789082 0.782128 0.779782 0.774342 0.764261 0.757050 0.752813 0.745270 0.736272 -100 
-100 -100 1.126448 1.080799 1.004086 0.927411 0.864721 0.821183 0.792829 0.780255 0.777439 0.775342 0.773363 0.777652 0.787018 0.787762 0.779570 0.775604 0.776891 0.773838 0.764848 0.758437 0.754319 0.747330 0.739297 -100 
-100 -100 1.132600 1.086672 1.007806 0.932027 0.871162 0.828414 0.799471 0.786009 0.783314 0.779198 0.773202 0.775958 0.790654 0.790870 0.776604 0.774705 0.782532 0.781264 0.769126 0.762641 0.761129 0.754537 0.744437 -100 
-100 -100 1.132061 1.086812 1.009118 0.934526 0.874458 0.831852 0.802502 0.788393 0.784872 0.779648 0.771932 0.772462 0.785289 0.785001 0.771599 0.771043 0.779990 0.779461 0.767884 0.761870 0.760737 0.754338 0.744272 -100 
-100 -100 1.124269 1.080679 1.007629 0.934622 0.874470 0.831378 0.801646 0.786872 0.781068 0.775365 0.768118 0.765659 0.769295 0.768539 0.763064 0.763258 0.768121 0.767496 0.760447 0.755639 0.753032 0.746650 0.738470 -100 
-100 -100 1.120327 1.077833 1.006943 0.935352 0.876195 0.832683 0.801582 0.786382 0.781087 0.775416 0.767302 0.763799 0.765662 0.764608 0.760137 0.760092 0.763986 0.762804 0.755961 0.751705 0.750497 0.743958 0.734239 -100 
-100 -100 1.113821 1.072107 1.002855 0.933453 0.878958 0.835863 0.801286 0.786128 0.783640 0.778299 0.767845 0.764170 0.769151 0.767948 0.760104 0.760023 0.767377 0.765782 0.755091 0.751478 0.761067 0.754361 0.733503 -100 
-100 -100 1.095301 1.054325 0.986424 0.918580 0.865738 0.824009 0.790489 0.776261 0.774569 0.769861 0.759860 0.756390 0.761292 0.760162 0.752636 0.752777 0.760204 0.758496 0.747502 0.743501 0.752804 0.746018 0.725190 -100 
-100 -100 1.056294 1.016425 0.950525 0.884466 0.831271 0.792130 0.763966 0.751426 0.748489 0.744680 0.737829 0.734687 0.735725 0.734913 0.732031 0.732866 0.737026 0.735482 0.727751 0.722420 0.720461 0.713662 0.703920 -100 
-100 -100 0.993964 0.955971 0.893643 0.832511 0.784935 0.749953 0.724201 0.713331 0.711222 0.708335 0.702548 0.699607 0.699932 0.699571 0.698565 0.700981 0.706421 0.705287 0.697097 0.690960 0.687431 0.680699 0.672417 -100 
-100 -100 0.898839 0.863541 0.806420 0.753594 0.718839 0.689403 0.661896 0.652122 0.652763 0.650597 0.643384 0.640230 0.640331 0.640376 0.640781 0.645521 0.657044 0.656383 0.643267 0.636338 0.635475 0.629028 0.618234 -100 
-100 -100 0.767577 0.735424 0.684301 0.639244 0.612435 0.589012 0.565373 0.558063 0.560174 0.558648 0.551628 0.548705 0.549136 0.549271 0.549576 0.554465 0.566461 0.566128 0.553230 0.546913 0.546897 0.541199 0.530805 -100 
-100 -100 0.600917 0.572039 0.527423 0.488924 0.464414 0.447031 0.433242 0.429550 0.431649 0.430650 0.425628 0.423463 0.424677 0.424616 0.423509 0.426377 0.432896 0.432780 0.425663 0.421309 0.420007 0.415535 0.408880 -100 
-100 -100 0.439191 0.413311 0.374571 0.343456 0.325174 0.313202 0.303866 0.302114 0.304959 0.304124 0.299203 0.297580 0.299698 0.299454 0.296956 0.298503 0.303705 0.303855 0.298582 0.295960 0.296252 0.293130 0.287367 -100 
-100 -100 0.328903 0.305118 0.270695 0.245284 0.232367 0.224013 0.216679 0.215642 0.218950 0.218117 0.212979 0.211689 0.214605 0.214273 0.210726 0.211580 0.216518 0.216896 0.212403 0.211023 0.212869 0.210748 0.205311 -100 
-100 -100 -100 -100 -100 -100 -100 -100 -100 -100 -100 -100 -100 -100 -100 -100 -100 -100 -100 -100 -100 -100 -100 -100 -100 -100 
-100 -100 -100 -100 -100 -100 -100 -100 -100 -100 -100 -100 -100 -100 -100 -100 -100 -100 -100 -100 -100 -100 -100 -100 -100 -100 
-100 -100 -100 -100 -100 -100 -100 -100 -100 -100 -100 -100 -100 -100 -100 -100 -100 -100 -100 -100 -100 -100 -100 -100 -100 -100 
-100 -100 0.659252 0.624535 0.570986 0.524059 0.492035 0.470733 0.455810 0.451365 0.453310 0.450972 0.443211 0.439188 0.440387 0.439527 0.436050 0.437148 0.442542 0.444112 0.441460 0.441519 0.443704 0.441074 0.435032 -100 
-100 -100 0.725004 0.691023 0.638143 0.591009 0.558449 0.536075 0.519968 0.515075 0.517077 0.514046 0.505015 0.500652 0.502313 0.500933 0.496040 0.496792 0.503036 0.504645 0.500991 0.500742 0.503332 0.500454 0.493504 -100 
-100 -100 0.826072 0.791967 0.738153 0.689287 0.658251 0.633266 0.610973 0.605165 0.610225 0.606642 0.593630 0.589776 0.595657 0.593910 0.584222 0.584145 0.596084 0.597394 0.587099 0.586086 0.591833 0.588415 0.577060 -100 
-100 -100 0.922778 0.886932 0.829326 0.774950 0.738102 0.708839 0.684024 0.676742 0.680976 0.677727 0.666322 0.664489 0.671736 0.670285 0.659851 0.658294 0.668776 0.669048 0.657840 0.655688 0.660153 0.655988 0.644478 -100 
-100 -100 1.002997 0.964229 0.900593 0.837978 0.788789 0.754239 0.730884 0.722042 0.722423 0.720695 0.716317 0.718180 0.724536 0.724035 0.716326 0.712435 0.714187 0.712438 0.705666 0.701975 0.701098 0.695975 0.688114 -100 
-100 -100 1.061112 1.019300 0.949824 0.880231 0.824363 0.785109 0.759243 0.749685 0.751106 0.751623 0.750671 0.756721 0.766472 0.767140 0.758270 0.751762 0.750219 0.745948 0.737389 0.731828 0.729449 0.723268 0.714842 -100 
-100 -100 1.101017 1.056766 0.982242 0.908343 0.851213 0.808752 0.778014 0.768550 0.776038 0.778245 0.774718 0.783618 0.800205 0.801721 0.787591 0.778918 0.779758 0.773564 0.758771 0.752101 0.753733 0.746680 0.732380 -100 
-100 -100 1.118542 1.073305 0.996966 0.920992 0.861832 0.817776 0.785847 0.775481 0.782342 0.784411 0.781192 0.790550 0.807601 0.809431 0.795437 0.786801 0.787579 0.781200 0.766123 0.759169 0.760453 0.753095 0.738619 -100 
-100 -100 1.121161 1.076059 1.000332 0.923897 0.861183 0.816880 0.787479 0.775155 0.774514 0.774630 0.774846 0.782388 0.793803 0.795423 0.786828 0.780527 0.778830 0.774025 0.764613 0.758049 0.754398 0.747311 0.738575 -100 
-100 -100 1.122632 1.077613 1.001973 0.926364 0.864313 0.820774 0.791784 0.778212 0.774530 0.772171 0.770464 0.775125 0.784760 0.785823 0.778149 0.774780 0.776638 0.774072 0.765548 0.759624 0.755991 0.749398 0.741597 -100 
-100 -100 1.129521 1.084019 1.005885 0.930791 0.870283 0.827524 0.798188 0.784046 0.780752 0.776576 0.770984 0.774121 0.789009 0.789513 0.775784 0.774447 0.782786 0.781864 0.769983 0.763805 0.762626 0.756358 0.746476 -100 
-100 -100 1.130293 1.085200 1.007765 0.933352 0.873277 0.830560 0.800959 0.786441 0.782575 0.777426 0.770119 0.770981 0.783944 0.783893 0.770958 0.770887 0.780260 0.779976 0.768519 0.762678 0.761772 0.755639 0.745764 -100 
-100 -100 1.124390 1.080631 1.007266 0.933849 0.873271 0.829882 0.799951 0.785001 0.779118 0.773548 0.766578 0.764331 0.768056 0.767434 0.762255 0.762813 0.768003 0.767538 0.760528 0.755802 0.753369 0.747193 0.739150 -100 
-100 -100 1.122339 1.079384 1.007653 0.935073 0.875026 0.831015 0.799779 0.784608 0.779431 0.773911 0.765925 0.762469 0.764319 0.763295 0.758989 0.759217 0.763380 0.762296 0.755410 0.751154 0.750056 0.743661 0.734032 -100 
-100 -100 1.117196 1.074817 1.004342 0.933519 0.877755 0.834012 0.799379 0.784417 0.782174 0.776997 0.766571 0.762814 0.767702 0.766452 0.758669 0.758781 0.766354 0.764809 0.754016 0.750356 0.760014 0.753403 0.732588 -100 
-100 -100 1.098992 1.057305 0.988094 0.918735 0.864551 0.822137 0.788554 0.774543 0.773124 0.768594 0.758609 0.755033 0.759809 0.758583 0.751024 0.751237 0.758778 0.757083 0.746007 0.741998 0.751389 0.744699 0.723905 -100 
-100 -100 1.059290 1.018806 0.951802 0.884485 0.830202 0.790448 0.762120 0.749675 0.746946 0.743320 0.736552 0.733383 0.734315 0.733361 0.730334 0.731065 0.735183 0.733615 0.725900 0.720699 0.718940 0.712291 0.702604 -100 
-100 -100 0.995738 0.957312 0.894229 0.832261 0.783975 0.748531 0.722533 0.711601 0.709575 0.706873 0.701283 0.698434 0.698699 0.698158 0.696890 0.699029 0.704286 0.703107 0.695044 0.689210 0.686035 0.679534 0.671332 -100 
-100 -100 0.899411 0.863877 0.806361 0.753124 0.718033 0.688304 0.660512 0.650551 0.651159 0.649169 0.642245 0.639275 0.639348 0.639190 0.639257 0.643605 0.654881 0.654168 0.641236 0.634742 0.634359 0.628204 0.617490 -100 
-100 -100 0.767428 0.735176 0.683892 0.638688 0.611768 0.588195 0.564321 0.556817 0.558860 0.557507 0.550798 0.548088 0.548505 0.548438 0.548374 0.552812 0.564503 0.564118 0.551442 0.545596 0.546067 0.540658 0.530337 -100 
-100 -100 0.600627 0.571696 0.527003 0.488435 0.463886 0.446441 0.432545 0.428765 0.430860 0.430015 0.425249 0.423263 0.424474 0.424236 0.422785 0.425219 0.431407 0.431230 0.424340 0.420382 0.419452 0.415184 0.408582 -100 
-100 -100 0.439105 0.413181 0.374365 0.343165 0.324831 0.312843 0.303515 0.301792 0.304691 0.303976 0.299220 0.297700 0.299808 0.299447 0.296716 0.297947 0.302885 0.302979 0.297863 0.295481 0.295967 0.292930 0.287178 -100 
-100 -100 0.329061 0.305232 0.270717 0.245186 0.232186 0.223831 0.216568 0.215625 0.219011 0.218263 0.213214 0.211959 0.214851 0.214457 0.210794 0.211465 0.216221 0.216551 0.212143 0.210864 0.212758 0.210636 0.205178 -100 
-100 -100 -100 -100 -100 -100 -100 -100 -100 -100 -100 -100 -100 -100 -100 -100 -100 -100 -100 -100 -100 -100 -100 -100 -100 -100 
-100 -100 -100 -100 -100 -100 -100 -100 -100 -100 -100 -100 -100 -100 -100 -100 -100 -100 -100 -100 -100 -100 -100 -100 -100 -100 
-100 -100 -100 -100 -100 -100 -100 -100 -100 -100 -100 -100 -100 -100 -100 -100 -100 -100 -100 -100 -100 -100 -100 -100 -100 -100 
-100 -100 0.654457 0.619571 0.565643 0.518245 0.485488 0.463846 0.449054 0.444736 0.446772 0.444668 0.437256 0.433363 0.434503 0.434294 0.432324 0.434733 0.440662 0.442077 0.438572 0.437075 0.437702 0.434534 0.428745 -100 
-100 -100 0.720585 0.686404 0.633051 0.585299 0.551530 0.528943 0.513643 0.509037 0.510728 0.507908 0.499524 0.494882 0.495548 0.494932 0.492656 0.495146 0.501395 0.502822 0.498840 0.496709 0.496770 0.493135 0.487019 -100 
-100 -100 0.822269 0.787922 0.733211 0.683195 0.647318 0.622240 0.604441 0.599020 0.601355 0.597825 0.587488 0.582653 0.584094 0.583194 0.579580 0.581750 0.589122 0.590326 0.584491 0.581438 0.581480 0.577118 0.569585 -100 
-100 -100 0.918700 0.882769 0.824539 0.769288 0.727756 0.698479 0.678150 0.671037 0.672223 0.668686 0.659586 0.656363 0.658879 0.658256 0.654139 0.655164 0.661313 0.661751 0.655350 0.651373 0.650221 0.645118 0.637427 -100 
-100 -100 0.997590 0.959116 0.895888 0.833464 0.783445 0.748933 0.726415 0.717129 0.715737 0.713185 0.708719 0.709066 0.713200 0.713418 0.709414 0.708317 0.710682 0.709601 0.703716 0.698773 0.695347 0.689531 0.682841 -100 
-100 -100 1.054294 1.013150 0.944794 0.875930 0.819510 0.780288 0.754891 0.744038 0.742387 0.741445 0.740467 0.744891 0.752093 0.753304 0.748183 0.744572 0.744115 0.741100 0.734103 0.728122 0.723691 0.717201 0.710266 -100 
-100 -100 1.092467 1.049207 0.976499 0.903263 0.843143 0.800659 0.772459 0.760771 0.760384 0.760666 0.760925 0.768161 0.778755 0.780664 0.773506 0.767981 0.766377 0.761880 0.753037 0.746406 0.742696 0.735689 0.727052 -100 
-100 -100 1.109583 1.065430 0.991085 0.915917 0.853886 0.809853 0.780458 0.767856 0.766832 0.766943 0.767457 0.775082 0.786019 0.788111 0.780967 0.775345 0.773603 0.768999 0.760123 0.753507 0.749733 0.742570 0.733793 -100 
-100 -100 1.112591 1.068537 0.994731 0.919578 0.856857 0.812727 0.783598 0.769913 0.766163 0.764727 0.764718 0.770397 0.778720 0.780513 0.775478 0.771668 0.770876 0.767584 0.760481 0.754485 0.749747 0.742817 0.735601 -100 
-100 -100 1.113219 1.069354 0.995960 0.921805 0.860177 0.816873 0.788052 0.773861 0.768594 0.765259 0.762846 0.765449 0.771563 0.772797 0.768977 0.767751 0.769759 0.768293 0.762115 0.756833 0.752484 0.745951 0.739147 -100 
-100 -100 1.117200 1.073144 0.999106 0.925589 0.865452 0.822861 0.793810 0.779461 0.773847 0.769155 0.764192 0.764440 0.770245 0.770946 0.766532 0.767393 0.773085 0.772928 0.765766 0.760577 0.757030 0.750767 0.743561 -100 
-100 -100 1.119857 1.075864 1.001913 0.928420 0.868186 0.825359 0.796015 0.781452 0.775576 0.770258 0.763998 0.762471 0.766770 0.767034 0.763233 0.765054 0.771470 0.771662 0.764646 0.759552 0.756090 0.749868 0.742658 -100 
-100 -100 1.120845 1.077201 1.004136 0.930178 0.868393 0.824421 0.794620 0.779623 0.773298 0.767827 0.761277 0.758425 0.759924 0.759818 0.757873 0.759646 0.764080 0.763839 0.758212 0.753333 0.749385 0.742989 0.736090 -100 
-100 -100 1.123569 1.079941 1.006848 0.932279 0.869621 0.824511 0.793605 0.778234 0.772232 0.766909 0.760065 0.756900 0.757866 0.757506 0.755476 0.756671 0.760230 0.759242 0.753158 0.748076 0.744347 0.737663 0.730038 -100 
-100 -100 1.122071 1.078430 1.004910 0.930580 0.868862 0.823576 0.791527 0.776305 0.771573 0.766618 0.759133 0.756066 0.758065 0.757557 0.754199 0.755009 0.759249 0.757733 0.750005 0.744768 0.743064 0.736188 0.726116 -100 
-100 -100 1.104371 1.061315 0.988864 0.915803 0.855453 0.811362 0.780296 0.765922 0.761923 0.757591 0.750610 0.747840 0.749894 0.749386 0.746038 0.746785 0.750926 0.749324 0.741509 0.736181 0.734457 0.727626 0.717603 -100 
-100 -100 1.062468 1.020919 0.951716 0.881649 0.823818 0.782562 0.754596 0.741709 0.737911 0.734438 0.729074 0.726694 0.727634 0.727271 0.725462 0.726532 0.729776 0.728489 0.722159 0.716890 0.713230 0.706685 0.699117 -100 
-100 -100 0.996478 0.957280 0.892557 0.828232 0.776446 0.739752 0.714627 0.703541 0.700744 0.698169 0.693698 0.691609 0.692287 0.692134 0.691205 0.693079 0.697037 0.696303 0.690423 0.685580 0.682146 0.676064 0.669071 -100 
-100 -100 0.897627 0.861548 0.802762 0.746743 0.704757 0.674028 0.651040 0.641754 0.640583 0.638755 0.634291 0.632270 0.632969 0.632976 0.632576 0.635495 0.641745 0.641573 0.634703 0.630378 0.628430 0.622966 0.615531 -100 
-100 -100 0.764276 0.731650 0.679436 0.631831 0.598309 0.574006 0.555184 0.548470 0.548820 0.547603 0.543234 0.541347 0.542287 0.542257 0.541582 0.544486 0.551053 0.551215 0.544740 0.541213 0.540370 0.535687 0.528506 -100 
-100 -100 0.597265 0.568090 0.522836 0.483144 0.456434 0.438545 0.425839 0.422182 0.423835 0.423056 0.418953 0.417350 0.418775 0.418559 0.416889 0.418751 0.423643 0.423929 0.419323 0.416846 0.416600 0.412859 0.406835 -100 
-100 -100 0.435780 0.409671 0.370477 0.338694 0.319466 0.307245 0.298257 0.296503 0.299199 0.298540 0.294103 0.292734 0.294880 0.294539 0.291796 0.292864 0.297378 0.297749 0.293702 0.292183 0.293180 0.290410 0.284837 -100 
-100 -100 0.325813 0.301821 0.266993 0.241079 0.227712 0.219256 0.212074 0.211125 0.214469 0.213785 0.208882 0.207666 0.210524 0.210153 0.206565 0.207226 0.211858 0.212293 0.208312 0.207481 0.209686 0.207629 0.202104 -100 
-100 -100 -100 -100 -100 -100 -100 -100 -100 -100 -100 -100 -100 -100 -100 -100 -100 -100 -100 -100 -100 -100 -100 -100 -100 -100 
-100 -100 -100 -100 -100 -100 -100 -100 -100 -100 -100 -100 -100 -100 -100 -100 -100 -100 -100 -100 -100 -100 -100 -100 -100 -100 
-100 -100 -100 -100 -100 -100 -100 -100 -100 -100 -100 -100 -100 -100 -100 -100 -100 -100 -100 -100 -100 -100 -100 -100 -100 -100 
-100 -100 0.652157 0.617031 0.562666 0.515003 0.482157 0.460568 0.446042 0.442280 0.445041 0.443179 0.435536 0.431534 0.432766 0.433284 0.432801 0.436880 0.443906 0.444933 0.439542 0.435673 0.434365 0.430222 0.424177 -100 
-100 -100 0.719372 0.684740 0.630523 0.582267 0.548375 0.525888 0.510979 0.507238 0.510156 0.507596 0.498439 0.493164 0.493431 0.493685 0.493592 0.498249 0.505789 0.506791 0.500718 0.495829 0.493424 0.488565 0.482258 -100 
-100 -100 0.822972 0.787868 0.731425 0.680619 0.644800 0.619876 0.602427 0.598334 0.603171 0.599761 0.586959 0.580289 0.580177 0.580242 0.580010 0.585198 0.594219 0.595086 0.587076 0.580845 0.577835 0.572011 0.564437 -100 
-100 -100 0.919030 0.882477 0.822743 0.766937 0.725632 0.696568 0.676531 0.670577 0.673976 0.670169 0.658070 0.652372 0.652879 0.653180 0.652785 0.657298 0.665477 0.665923 0.657705 0.650808 0.646748 0.640210 0.632456 -100 
-100 -100 0.995281 0.956738 0.893288 0.831010 0.781295 0.747067 0.724828 0.715840 0.714629 0.711143 0.704429 0.702284 0.704571 0.705532 0.704810 0.707264 0.712045 0.711614 0.704795 0.697923 0.692403 0.685483 0.678674 -100 
-100 -100 1.050136 1.009351 0.941521 0.873368 0.817384 0.778516 0.753290 0.741872 0.738793 0.736112 0.732941 0.734525 0.739478 0.741156 0.739232 0.739313 0.741592 0.740001 0.733267 0.726486 0.720814 0.713689 0.706790 -100 
-100 -100 1.087697 1.044979 0.972781 0.900400 0.840323 0.798227 0.770507 0.757562 0.753976 0.751944 0.750653 0.754825 0.762215 0.764359 0.760966 0.759272 0.760305 0.757818 0.750496 0.743927 0.739344 0.732111 0.724015 -100 
-100 -100 1.104206 1.060712 0.987064 0.912906 0.851015 0.807424 0.778530 0.764661 0.760388 0.758158 0.757116 0.761627 0.769261 0.771463 0.767951 0.766035 0.766872 0.764391 0.757317 0.751090 0.746734 0.739523 0.731353 -100 
-100 -100 1.106278 1.062994 0.990407 0.916501 0.854535 0.810898 0.781952 0.767604 0.762175 0.758921 0.756803 0.759545 0.765330 0.767239 0.765023 0.764483 0.766184 0.764657 0.758735 0.752984 0.747925 0.740893 0.733882 -100 
-100 -100 1.106599 1.063507 0.991326 0.918400 0.857658 0.814803 0.786116 0.771848 0.766038 0.761647 0.757436 0.757548 0.761343 0.762811 0.761759 0.763284 0.767069 0.766798 0.761433 0.756150 0.751373 0.744585 0.737790 -100 
-100 -100 1.111296 1.067855 0.994566 0.922059 0.862977 0.820666 0.791359 0.777235 0.771733 0.766622 0.760366 0.758410 0.761307 0.762401 0.761583 0.764842 0.771630 0.772177 0.765617 0.760333 0.756062 0.749418 0.742292 -100 
-100 -100 1.115855 1.072143 0.998340 0.925204 0.865482 0.822595 0.792870 0.778603 0.773098 0.767775 0.760823 0.757840 0.759858 0.760713 0.760275 0.764102 0.771260 0.771834 0.765105 0.759676 0.755338 0.748646 0.741475 -100 
-100 -100 1.120055 1.076170 1.002464 0.927776 0.865262 0.820743 0.790718 0.775924 0.769955 0.764707 0.758118 0.754986 0.756081 0.756792 0.756866 0.760239 0.765439 0.765404 0.759543 0.753880 0.749008 0.742088 0.735078 -100 
-100 -100 1.127052 1.082503 1.007451 0.930962 0.866545 0.820367 0.789103 0.773703 0.767803 0.762772 0.756390 0.753717 0.755313 0.755961 0.755380 0.758083 0.762720 0.761895 0.755080 0.748845 0.743970 0.736758 0.729150 -100 
-100 -100 1.130356 1.085043 1.007461 0.930046 0.865574 0.818795 0.786376 0.770891 0.765812 0.761151 0.754660 0.752631 0.755955 0.756584 0.754301 0.756575 0.762007 0.760688 0.752093 0.745480 0.742084 0.734737 0.725278 -100 
-100 -100 1.112990 1.068214 0.991623 0.915394 0.852172 0.806417 0.774745 0.759833 0.755274 0.751164 0.745238 0.743638 0.747150 0.747775 0.745358 0.747432 0.752733 0.751456 0.743074 0.736767 0.733707 0.726598 0.717237 -100 
-100 -100 1.067230 1.024565 0.953061 0.880738 0.820706 0.777874 0.748900 0.735163 0.730802 0.727411 0.722755 0.721358 0.723467 0.724094 0.723155 0.725248 0.729445 0.728707 0.722551 0.717335 0.713651 0.707173 0.699749 -100 
-100 -100 0.998490 0.958578 0.892377 0.826476 0.772953 0.734888 0.708722 0.696601 0.693095 0.690463 0.686550 0.685331 0.687011 0.687637 0.687271 0.689695 0.694155 0.694204 0.689485 0.685829 0.683431 0.677802 0.670781 -100 
-100 -100 0.898258 0.861634 0.801406 0.744125 0.700492 0.668647 0.645014 0.634754 0.632728 0.630767 0.626879 0.625678 0.627335 0.627896 0.627619 0.630555 0.636865 0.637643 0.632760 0.630637 0.630760 0.626048 0.618265 -100 
-100 -100 0.763669 0.730681 0.677390 0.628911 0.594105 0.568974 0.549708 0.542131 0.541688 0.540338 0.536473 0.535259 0.536960 0.537307 0.536608 0.539377 0.545838 0.546945 0.542633 0.541496 0.542878 0.539002 0.531462 -100 
-100 -100 0.595639 0.566325 0.520718 0.480621 0.453293 0.434879 0.421687 0.417336 0.418448 0.417616 0.413869 0.412674 0.414463 0.414502 0.412989 0.414928 0.419853 0.420880 0.417874 0.417139 0.418387 0.415257 0.409151 -100 
-100 -100 0.434492 0.408335 0.368985 0.336950 0.317376 0.304886 0.295664 0.293579 0.296013 0.295427 0.291312 0.290146 0.292368 0.292184 0.289705 0.290932 0.295490 0.296275 0.293159 0.292667 0.294473 0.292007 0.286388 -100 
-100 -100 0.325185 0.301191 0.266282 0.240137 0.226492 0.217921 0.210757 0.209763 0.213032 0.212507 0.207930 0.206820 0.209593 0.209321 0.206038 0.206840 0.211401 0.211973 0.208473 0.208164 0.210707 0.208710 0.203096 -100 
-100 -100 -100 -100 -100 -100 -100 -100 -100 -100 -100 -100 -100 -100 -100 -100 -100 -100 -100 -100 -100 -100 -100 -100 -100 -100 
-100 -100 -100 -100 -100 -100 -100 -100 -100 -100 -100 -100 -100 -100 -100 -100 -100 -100 -100 -100 -100 -100 -100 -100 -100 -100 
-100 -100 -100 -100 -100 -100 -100 -100 -100 -100 -100 -100 -100 -100 -100 -100 -100 -100 -100 -100 -100 -100 -100 -100 -100 -100 
-100 -100 0.653595 0.618079 0.562804 0.514876 0.482484 0.461244 0.446994 0.444140 0.448520 0.446925 0.438243 0.433927 0.435256 0.436297 0.436893 0.442437 0.450763 0.451279 0.443533 0.437243 0.434242 0.429090 0.422413 -100 
-100 -100 0.722769 0.687366 0.631269 0.582444 0.549559 0.527333 0.512057 0.509678 0.516117 0.513902 0.501866 0.495638 0.495905 0.496864 0.498190 0.504844 0.514526 0.514961 0.505641 0.497876 0.493776 0.487651 0.480215 -100 
-100 -100 0.835248 0.798522 0.734011 0.682541 0.652554 0.627846 0.605393 0.603798 0.621562 0.618434 0.592933 0.583157 0.583726 0.584610 0.584970 0.593291 0.608970 0.609325 0.593851 0.584167 0.582840 0.575473 0.562728 -100 
-100 -100 0.930979 0.892916 0.825159 0.768888 0.733537 0.704695 0.679561 0.675991 0.692087 0.688272 0.663045 0.653654 0.654478 0.655594 0.656099 0.664190 0.679391 0.679614 0.664214 0.654102 0.651935 0.643874 0.630838 -100 
-100 -100 0.997690 0.958655 0.893507 0.831146 0.782747 0.748802 0.725963 0.717958 0.719621 0.715555 0.704528 0.699730 0.700797 0.702433 0.704170 0.709955 0.718035 0.717966 0.708836 0.699835 0.693268 0.685181 0.676986 -100 
-100 -100 1.050492 1.009652 0.940811 0.873048 0.817906 0.779474 0.754258 0.743006 0.740161 0.736166 0.729904 0.728613 0.731806 0.733878 0.734488 0.738021 0.743485 0.743001 0.735562 0.727835 0.721947 0.714115 0.706012 -100 
-100 -100 1.094597 1.051473 0.972351 0.900132 0.840419 0.798862 0.771461 0.758182 0.753267 0.749389 0.745517 0.746566 0.751762 0.754066 0.753261 0.755203 0.760115 0.759327 0.751960 0.745600 0.744774 0.737226 0.724835 -100 
-100 -100 1.110414 1.066632 0.986227 0.912401 0.850970 0.807975 0.779427 0.765186 0.759456 0.755364 0.751833 0.753221 0.758605 0.760879 0.759849 0.761463 0.766133 0.765461 0.758602 0.752875 0.752528 0.745175 0.732798 -100 
-100 -100 1.104137 1.061187 0.988341 0.915345 0.854528 0.811469 0.782531 0.768116 0.762072 0.757458 0.752991 0.752989 0.756874 0.758933 0.758966 0.761521 0.766326 0.766225 0.760318 0.754530 0.749898 0.742668 0.734845 -100 
-100 -100 1.104858 1.061922 0.989172 0.916969 0.857722 0.815297 0.786091 0.772036 0.766447 0.761409 0.755393 0.753509 0.756059 0.757866 0.758776 0.762913 0.769703 0.770292 0.763908 0.758115 0.753227 0.746071 0.738612 -100 
-100 -100 1.114495 1.070391 0.993833 0.921499 0.869036 0.826851 0.791447 0.777400 0.774058 0.768883 0.759866 0.756639 0.759464 0.761114 0.761716 0.767617 0.783353 0.784304 0.769844 0.763277 0.759260 0.752078 0.743315 -100 
-100 -100 1.120430 1.075778 0.998196 0.924709 0.871193 0.828182 0.792267 0.778162 0.775056 0.770011 0.760796 0.757178 0.759691 0.761254 0.761980 0.768104 0.783962 0.784727 0.769880 0.763049 0.758917 0.751647 0.742790 -100 
-100 -100 1.122839 1.078245 1.002209 0.926672 0.864475 0.819639 0.788750 0.774466 0.769584 0.764772 0.757876 0.754688 0.756469 0.757977 0.759040 0.764003 0.771537 0.771685 0.763969 0.757369 0.752197 0.744777 0.736974 -100 
-100 -100 1.133046 1.087320 1.008739 0.930646 0.865794 0.819027 0.787016 0.772119 0.767284 0.762706 0.756181 0.753898 0.757098 0.758615 0.758309 0.762545 0.769659 0.769140 0.760508 0.753412 0.748802 0.741191 0.732394 -100 
-100 -100 1.152805 1.104757 1.011977 0.931569 0.866960 0.819326 0.784818 0.769575 0.765944 0.761707 0.754793 0.753848 0.763834 0.765406 0.758590 0.762358 0.771860 0.770987 0.759177 0.751843 0.751294 0.743648 0.730563 -100 
-100 -100 1.135557 1.088102 0.996458 0.917358 0.854046 0.807299 0.773210 0.758155 0.754746 0.750933 0.744602 0.744175 0.754429 0.756003 0.748981 0.752459 0.761822 0.761117 0.749795 0.743136 0.743274 0.736031 0.723051 -100 
-100 -100 1.073962 1.030263 0.955436 0.881868 0.821415 0.777595 0.746978 0.732552 0.728256 0.724920 0.720251 0.719565 0.723595 0.725099 0.724124 0.727438 0.734010 0.733965 0.726947 0.722056 0.719868 0.713508 0.704819 -100 
-100 -100 1.002467 0.962078 0.894012 0.827866 0.774748 0.735751 0.707238 0.693651 0.689579 0.686756 0.682854 0.682279 0.685273 0.686689 0.686681 0.690057 0.696610 0.697470 0.692497 0.689990 0.689655 0.684397 0.676156 -100 
-100 -100 0.907646 0.870319 0.803692 0.746804 0.706358 0.673704 0.644938 0.632365 0.629497 0.627168 0.623034 0.622453 0.626007 0.627262 0.626757 0.630855 0.643849 0.645532 0.636179 0.635753 0.641080 0.636912 0.625040 -100 
-100 -100 0.772100 0.738575 0.679409 0.631628 0.600319 0.574562 0.550219 0.540348 0.539083 0.537401 0.533311 0.532679 0.536099 0.537009 0.535997 0.539720 0.552530 0.554480 0.545914 0.546601 0.553240 0.549927 0.538305 -100 
-100 -100 0.596907 0.567635 0.521648 0.482161 0.455919 0.437103 0.421971 0.416239 0.416721 0.415796 0.412248 0.411543 0.413956 0.414392 0.413133 0.415471 0.421566 0.423183 0.420428 0.421097 0.424335 0.421615 0.414505 -100 
-100 -100 0.435748 0.409700 0.370316 0.338543 0.319319 0.306629 0.296643 0.294001 0.296195 0.295777 0.292064 0.291246 0.293724 0.293791 0.291630 0.293112 0.298061 0.299135 0.296385 0.296645 0.299307 0.297015 0.291016 -100 
-100 -100 0.327187 0.303308 0.268493 0.242339 0.228624 0.219967 0.212734 0.211723 0.215038 0.214827 0.210748 0.209885 0.212669 0.212550 0.209610 0.210566 0.215072 0.215708 0.212506 0.212518 0.215271 0.213267 0.207531 -100 
-100 -100 -100 -100 -100 -100 -100 -100 -100 -100 -100 -100 -100 -100 -100 -100 -100 -100 -100 -100 -100 -100 -100 -100 -100 -100 
-100 -100 -100 -100 -100 -100 -100 -100 -100 -100 -100 -100 -100 -100 -100 -100 -100 -100 -100 -100 -100 -100 -100 -100 -100 -100 
-100 -100 -100 -100 -100 -100 -100 -100 -100 -100 -100 -100 -100 -100 -100 -100 -100 -100 -100 -100 -100 -100 -100 -100 -100 -100 
-100 -100 0.654323 0.618016 0.561413 0.512205 0.479053 0.457763 0.443954 0.441636 0.446461 0.445288 0.437088 0.433221 0.434905 0.436284 0.437384 0.443557 0.452220 0.452223 0.443082 0.435149 0.430858 0.425023 0.418103 -100 
-100 -100 0.724061 0.687822 0.630274 0.579963 0.546060 0.523562 0.508593 0.506730 0.513693 0.512028 0.500607 0.494956 0.495731 0.497271 0.499395 0.506872 0.516924 0.516776 0.505913 0.496268 0.490597 0.483585 0.475821 -100 
-100 -100 0.836974 0.799428 0.733429 0.680360 0.649141 0.623947 0.601663 0.600546 0.618882 0.616369 0.591498 0.582264 0.583372 0.585077 0.586627 0.596077 0.612250 0.612014 0.594909 0.583158 0.579999 0.571549 0.558401 -100 
-100 -100 0.932274 0.893583 0.824642 0.767040 0.730585 0.701255 0.676224 0.673070 0.689659 0.686284 0.661341 0.652057 0.653116 0.655089 0.657107 0.666701 0.682673 0.682514 0.665664 0.653623 0.649689 0.640549 0.627087 -100 
-100 -100 0.997646 0.958338 0.892645 0.829612 0.780618 0.746417 0.723703 0.716021 0.717945 0.713846 0.702339 0.696777 0.697414 0.699706 0.703202 0.710949 0.720286 0.720300 0.710238 0.699830 0.691938 0.682998 0.674429 -100 
-100 -100 1.048787 1.008068 0.939381 0.871720 0.816609 0.778269 0.753275 0.742233 0.739307 0.734674 0.727034 0.723948 0.725900 0.728327 0.730893 0.736859 0.744135 0.744339 0.736659 0.728230 0.721613 0.713275 0.704919 -100 
-100 -100 1.091452 1.048754 0.970324 0.898803 0.839605 0.798424 0.771337 0.758173 0.752879 0.747925 0.742074 0.740618 0.743964 0.746387 0.747667 0.752333 0.759432 0.759800 0.752770 0.746295 0.745240 0.737492 0.724971 -100 
-100 -100 1.106425 1.063203 0.983711 0.910807 0.850054 0.807522 0.779315 0.765195 0.759088 0.753921 0.748397 0.747256 0.750751 0.753092 0.754069 0.758327 0.765150 0.765695 0.759319 0.753663 0.753258 0.745833 0.733387 -100 
-100 -100 1.099916 1.057466 0.985418 0.913185 0.852891 0.810168 0.781531 0.767360 0.761268 0.756009 0.750100 0.748215 0.750731 0.752978 0.754746 0.759508 0.766036 0.766793 0.761074 0.755142 0.750320 0.742943 0.735022 -100 
-100 -100 1.100779 1.058163 0.985872 0.914028 0.854945 0.812628 0.783677 0.770039 0.764815 0.759736 0.753084 0.750235 0.752109 0.754311 0.756670 0.762447 0.770382 0.771328 0.764698 0.758418 0.753102 0.745638 0.737992 -100 
-100 -100 1.110721 1.066719 0.990204 0.917787 0.865116 0.822855 0.787726 0.774298 0.771699 0.766971 0.757947 0.754463 0.757109 0.759311 0.761174 0.768274 0.784712 0.785674 0.770698 0.763455 0.758894 0.751300 0.742253 -100 
-100 -100 1.116901 1.072189 0.994363 0.920482 0.866535 0.823394 0.787860 0.774579 0.772449 0.768097 0.759162 0.755610 0.758185 0.760325 0.762112 0.769173 0.785556 0.786288 0.770975 0.763563 0.758971 0.751338 0.742207 -100 
-100 -100 1.119489 1.074741 0.998332 0.922271 0.859608 0.814714 0.784380 0.771127 0.767347 0.763259 0.756629 0.753475 0.755336 0.757302 0.759194 0.764992 0.773114 0.773450 0.765614 0.758804 0.753464 0.745877 0.737924 -100 
-100 -100 1.129909 1.083996 1.005003 0.926406 0.861184 0.814497 0.783202 0.769485 0.765799 0.761856 0.755390 0.752869 0.755926 0.757728 0.758148 0.763261 0.771155 0.771170 0.762897 0.756096 0.751727 0.744213 0.735401 -100 
-100 -100 1.149945 1.101739 1.008615 0.927863 0.863081 0.815617 0.781791 0.767658 0.765063 0.761316 0.754262 0.752844 0.762492 0.764229 0.758097 0.762801 0.773226 0.773164 0.762120 0.755499 0.755519 0.748179 0.735187 -100 
-100 -100 1.132884 1.085422 0.993712 0.914597 0.851335 0.804732 0.771031 0.756682 0.753965 0.750445 0.743895 0.742982 0.752912 0.754654 0.748283 0.752660 0.762940 0.763121 0.752718 0.746956 0.747804 0.740940 0.728072 -100 
-100 -100 1.071479 1.028024 0.953614 0.880529 0.820398 0.776583 0.745807 0.731346 0.727147 0.723831 0.718974 0.718026 0.721975 0.723746 0.723359 0.727414 0.734749 0.735462 0.729276 0.725242 0.723747 0.717714 0.709075 -100 
-100 -100 1.000356 0.960464 0.893295 0.828164 0.775673 0.736524 0.707207 0.692710 0.688034 0.684934 0.680941 0.680429 0.683678 0.685491 0.685969 0.689869 0.696942 0.698342 0.694015 0.692210 0.692449 0.687420 0.679160 -100 
-100 -100 0.905919 0.869249 0.803830 0.748337 0.708760 0.675854 0.645799 0.631660 0.627667 0.624874 0.620774 0.620554 0.624664 0.626401 0.626237 0.630647 0.643931 0.645944 0.637038 0.637141 0.642941 0.638909 0.626929 -100 
-100 -100 0.770481 0.737615 0.679688 0.633381 0.603015 0.576992 0.551223 0.539609 0.537121 0.535027 0.531132 0.531033 0.535107 0.536503 0.535750 0.539645 0.552577 0.554696 0.546406 0.547442 0.554398 0.551143 0.539390 -100 
-100 -100 0.595212 0.566413 0.521364 0.483051 0.457610 0.438579 0.422258 0.415149 0.414783 0.413730 0.410560 0.410430 0.413406 0.414248 0.413223 0.415663 0.421774 0.423425 0.420784 0.421610 0.424962 0.422211 0.414994 -100 
-100 -100 0.434142 0.408272 0.369283 0.338082 0.319314 0.306496 0.295835 0.292549 0.294520 0.294331 0.291116 0.290813 0.293697 0.294046 0.292063 0.293599 0.298496 0.299504 0.296724 0.296969 0.299590 0.297193 0.291080 -100 
-100 -100 0.325829 0.301903 0.267035 0.240923 0.227338 0.218630 0.211184 0.210152 0.213720 0.213949 0.210384 0.209939 0.212992 0.213053 0.210241 0.211222 0.215646 0.216163 0.212838 0.212719 0.215340 0.213193 0.207337 -100 
-100 -100 -100 -100 -100 -100 -100 -100 -100 -100 -100 -100 -100 -100 -100 -100 -100 -100 -100 -100 -100 -100 -100 -100 -100 -100 
-100 -100 -100 -100 -100 -100 -100 -100 -100 -100 -100 -100 -100 -100 -100 -100 -100 -100 -100 -100 -100 -100 -100 -100 -100 -100 
-100 -100 -100 -100 -100 -100 -100 -100 -100 -100 -100 -100 -100 -100 -100 -100 -100 -100 -100 -100 -100 -100 -100 -100 -100 -100 
-100 -100 0.654744 0.617207 0.558672 0.506984 0.471605 0.449723 0.436465 0.434291 0.438437 0.437918 0.431873 0.429369 0.431850 0.433577 0.434863 0.441008 0.449144 0.448629 0.438895 0.429914 0.424454 0.418124 0.411289 -100 
-100 -100 0.723595 0.686418 0.627665 0.574801 0.537635 0.514216 0.500191 0.497965 0.502475 0.501607 0.494410 0.490958 0.492874 0.495034 0.497587 0.504883 0.513646 0.512921 0.502108 0.491441 0.484066 0.476443 0.469136 -100 
-100 -100 0.828548 0.790926 0.729753 0.674022 0.634242 0.607781 0.590889 0.588189 0.594698 0.593117 0.582275 0.577248 0.578816 0.581457 0.585048 0.593806 0.604435 0.603598 0.590665 0.578143 0.569412 0.560290 0.551537 -100 
-100 -100 0.923154 0.884663 0.821144 0.761280 0.716473 0.685897 0.666230 0.661464 0.666256 0.663689 0.652448 0.647042 0.648284 0.651220 0.655577 0.664776 0.675431 0.674834 0.662315 0.649630 0.640133 0.630344 0.621359 -100 
-100 -100 0.994974 0.955610 0.890488 0.826218 0.774704 0.739708 0.717833 0.709706 0.709096 0.705386 0.697158 0.692683 0.693627 0.696600 0.701358 0.709830 0.718588 0.718577 0.709128 0.698152 0.688650 0.679205 0.671318 -100 
-100 -100 1.044691 1.004273 0.936902 0.869094 0.813214 0.774644 0.750060 0.739111 0.735511 0.730764 0.723430 0.719639 0.720798 0.723571 0.727710 0.735172 0.743071 0.743745 0.736533 0.727854 0.720088 0.711504 0.703857 -100 
-100 -100 1.077874 1.036422 0.966286 0.896016 0.837485 0.796540 0.769755 0.756933 0.751672 0.746236 0.739144 0.735832 0.737404 0.739927 0.743147 0.749712 0.757427 0.758616 0.752717 0.746080 0.740941 0.733182 0.724761 -100 
-100 -100 1.091863 1.050013 0.979073 0.907694 0.847853 0.805665 0.777789 0.764075 0.758158 0.752513 0.745598 0.742529 0.744209 0.746615 0.749488 0.755601 0.763031 0.764393 0.759164 0.753419 0.749042 0.741669 0.733340 -100 
-100 -100 1.093167 1.051371 0.981188 0.909614 0.849286 0.806693 0.778646 0.764908 0.759109 0.753751 0.747174 0.744173 0.745658 0.748130 0.751340 0.757530 0.764611 0.765842 0.760722 0.754752 0.749285 0.741856 0.734512 -100 
-100 -100 1.093986 1.051839 0.981032 0.909243 0.849091 0.806621 0.778720 0.765668 0.760873 0.756197 0.749807 0.746776 0.748219 0.750850 0.754454 0.761100 0.768568 0.769539 0.763620 0.757045 0.751138 0.743460 0.736023 -100 
-100 -100 1.099829 1.056648 0.983366 0.910645 0.851035 0.808565 0.780130 0.767918 0.764786 0.760883 0.754192 0.751042 0.752705 0.755421 0.759048 0.766225 0.775384 0.776113 0.768142 0.760993 0.755396 0.747529 0.739290 -100 
-100 -100 1.105193 1.061236 0.986554 0.912265 0.851351 0.808139 0.779616 0.767914 0.765543 0.762197 0.755697 0.752499 0.754026 0.756561 0.759953 0.766902 0.775881 0.776463 0.768431 0.761391 0.755969 0.748184 0.739932 -100 
-100 -100 1.109861 1.065464 0.990527 0.914284 0.850447 0.805824 0.777533 0.765904 0.763371 0.760253 0.754289 0.751031 0.752090 0.754137 0.756943 0.762990 0.770109 0.770707 0.764544 0.758308 0.753020 0.745609 0.738095 -100 
-100 -100 1.117677 1.072481 0.996019 0.918001 0.852563 0.806690 0.777601 0.765770 0.763390 0.760252 0.753979 0.750475 0.751498 0.752967 0.754686 0.760119 0.767198 0.768019 0.762313 0.756969 0.752836 0.745931 0.738282 -100 
-100 -100 1.122308 1.076373 0.997382 0.918888 0.854082 0.807879 0.777413 0.765211 0.763231 0.760013 0.753086 0.749569 0.751871 0.752953 0.752685 0.757829 0.766017 0.767164 0.760999 0.756522 0.754660 0.748254 0.739317 -100 
-100 -100 1.105616 1.060661 0.983505 0.907198 0.844337 0.799084 0.768487 0.755638 0.753121 0.749831 0.743220 0.740101 0.742651 0.743711 0.743173 0.747979 0.756013 0.757423 0.751944 0.748336 0.747266 0.741325 0.732546 -100 
-100 -100 1.060158 1.018146 0.947772 0.876894 0.817974 0.775258 0.745816 0.731976 0.727841 0.724425 0.719124 0.716860 0.718685 0.720038 0.720804 0.725115 0.731645 0.733223 0.729661 0.727064 0.725559 0.720120 0.712879 -100 
-100 -100 0.992537 0.954066 0.890486 0.827617 0.776073 0.737659 0.709154 0.694357 0.688984 0.685416 0.681099 0.679994 0.682457 0.684191 0.685128 0.689062 0.695116 0.696837 0.694167 0.692719 0.692244 0.687374 0.680267 -100 
-100 -100 0.893767 0.859059 0.802291 0.749162 0.708283 0.675765 0.648243 0.633341 0.627881 0.624388 0.620424 0.620277 0.623866 0.625786 0.626140 0.629882 0.637012 0.638827 0.635459 0.635101 0.637103 0.632872 0.624484 -100 
-100 -100 0.759539 0.728496 0.678818 0.634775 0.602966 0.577085 0.553455 0.540631 0.536405 0.533630 0.530157 0.530525 0.534481 0.536208 0.535903 0.539068 0.545861 0.547512 0.544192 0.544289 0.547092 0.543445 0.535224 -100 
-100 -100 0.590953 0.563108 0.520435 0.484003 0.459221 0.440187 0.423313 0.414663 0.412992 0.411572 0.408818 0.409306 0.412872 0.414092 0.413155 0.415347 0.420337 0.421515 0.418940 0.418803 0.420581 0.417414 0.410925 -100 
-100 -100 0.429852 0.404317 0.366354 0.336266 0.318257 0.305383 0.293905 0.289609 0.291094 0.291019 0.288315 0.288675 0.292174 0.292834 0.290857 0.292236 0.296650 0.297284 0.294164 0.293719 0.295511 0.292774 0.286795 -100 
-100 -100 0.321117 0.297062 0.262165 0.236367 0.223296 0.214547 0.206507 0.205178 0.209012 0.209701 0.206656 0.206810 0.210428 0.210713 0.207830 0.208717 0.213038 0.213287 0.209471 0.208836 0.211037 0.208635 0.202653 -100 
-100 -100 -100 -100 -100 -100 -100 -100 -100 -100 -100 -100 -100 -100 -100 -100 -100 -100 -100 -100 -100 -100 -100 -100 -100 -100 
-100 -100 -100 -100 -100 -100 -100 -100 -100 -100 -100 -100 -100 -100 -100 -100 -100 -100 -100 -100 -100 -100 -100 -100 -100 -100 
-100 -100 -100 -100 -100 -100 -100 -100 -100 -100 -100 -100 -100 -100 -100 -100 -100 -100 -100 -100 -100 -100 -100 -100 -100 -100 
-100 -100 0.659189 0.620404 0.559653 0.505489 0.468318 0.445919 0.432989 0.431140 0.435403 0.435614 0.431052 0.429914 0.433376 0.435503 0.436801 0.442848 0.450702 0.449687 0.439175 0.429198 0.422813 0.415903 0.408832 -100 
-100 -100 0.727881 0.689567 0.628749 0.573343 0.534015 0.509705 0.495714 0.493443 0.497612 0.497598 0.492580 0.491090 0.494561 0.497327 0.499735 0.506775 0.515143 0.513894 0.502352 0.490739 0.482481 0.474272 0.466696 -100 
-100 -100 0.831963 0.793445 0.730664 0.672461 0.629823 0.602142 0.585361 0.582059 0.586753 0.586140 0.579205 0.577064 0.581122 0.584579 0.587573 0.595821 0.605994 0.604638 0.591025 0.577723 0.568314 0.558637 0.549499 -100 
-100 -100 0.925650 0.886513 0.821813 0.759902 0.712481 0.680733 0.661143 0.655749 0.658721 0.657043 0.649518 0.646768 0.650342 0.654085 0.657958 0.666794 0.677157 0.676188 0.663157 0.649926 0.639976 0.629739 0.620372 -100 
-100 -100 0.996445 0.956700 0.890810 0.825316 0.772472 0.736755 0.714753 0.706528 0.705634 0.702518 0.695757 0.692464 0.694457 0.697996 0.702941 0.711623 0.720507 0.720442 0.710797 0.699600 0.689952 0.680252 0.672065 -100 
-100 -100 1.044441 1.003983 0.936505 0.868410 0.812280 0.773589 0.749100 0.738504 0.735284 0.730775 0.723461 0.719533 0.720673 0.723718 0.728456 0.736687 0.745295 0.746288 0.739139 0.730697 0.723339 0.714732 0.706694 -100 
-100 -100 1.075653 1.034485 0.965069 0.895363 0.837694 0.797089 0.770312 0.758130 0.753749 0.748297 0.740152 0.735760 0.736579 0.739175 0.743285 0.751061 0.760076 0.761850 0.756049 0.750034 0.745916 0.738304 0.729230 -100 
-100 -100 1.088757 1.047288 0.977250 0.906683 0.847921 0.806180 0.778350 0.765337 0.760400 0.754734 0.746644 0.742388 0.743249 0.745720 0.749510 0.756862 0.765625 0.767540 0.762333 0.757185 0.753858 0.746648 0.737651 -100 
-100 -100 1.090527 1.048926 0.979074 0.907904 0.847986 0.805633 0.777858 0.764758 0.759798 0.754655 0.747540 0.743933 0.745064 0.747754 0.751715 0.758848 0.766827 0.768301 0.762969 0.757150 0.752223 0.744809 0.736974 -100 
-100 -100 1.092322 1.050007 0.978836 0.906776 0.846362 0.803843 0.776285 0.763923 0.760105 0.755967 0.749559 0.746506 0.748047 0.751078 0.755365 0.762810 0.771032 0.771896 0.765196 0.758247 0.752535 0.744665 0.736633 -100 
-100 -100 1.099041 1.055303 0.980877 0.907170 0.846420 0.803796 0.776327 0.765208 0.763657 0.760563 0.753825 0.750831 0.752594 0.755776 0.760250 0.768337 0.778223 0.778689 0.769687 0.761929 0.756894 0.748723 0.739286 -100 
-100 -100 1.103188 1.058658 0.982819 0.907569 0.845642 0.802524 0.775342 0.765164 0.764706 0.762303 0.755707 0.752492 0.753911 0.756732 0.760835 0.768602 0.778301 0.778761 0.769974 0.762620 0.757993 0.750043 0.740655 -100 
-100 -100 1.104529 1.059951 0.984688 0.908334 0.844700 0.800767 0.773855 0.764116 0.763484 0.761308 0.755220 0.751443 0.751964 0.753880 0.756969 0.763517 0.771290 0.772194 0.766130 0.760419 0.756017 0.748841 0.740944 -100 
-100 -100 1.109085 1.064181 0.988386 0.911343 0.847380 0.802933 0.775445 0.765841 0.765514 0.763182 0.756299 0.751434 0.751035 0.751883 0.753776 0.759611 0.767198 0.768892 0.764558 0.760856 0.758335 0.752145 0.744410 -100 
-100 -100 1.111035 1.065924 0.989138 0.912912 0.851214 0.807012 0.777673 0.767527 0.767598 0.764911 0.756720 0.751064 0.751224 0.751329 0.751214 0.756767 0.765189 0.767633 0.764007 0.762118 0.762556 0.757197 0.748242 -100 
-100 -100 1.094623 1.050808 0.976446 0.903093 0.843882 0.800778 0.771049 0.759786 0.758847 0.755747 0.747666 0.742300 0.742663 0.742706 0.742275 0.747457 0.755706 0.758414 0.755487 0.754455 0.755649 0.750735 0.741943 -100 
-100 -100 1.052275 1.011522 0.943641 0.875812 0.820035 0.779198 0.750545 0.737531 0.734030 0.730399 0.723879 0.719952 0.720281 0.720893 0.721616 0.726183 0.733133 0.735585 0.733431 0.732423 0.732393 0.727615 0.720341 -100 
-100 -100 0.987959 0.950912 0.890057 0.830471 0.781920 0.744911 0.716365 0.701208 0.695451 0.691209 0.685871 0.683859 0.685867 0.687272 0.687921 0.691976 0.698472 0.700464 0.697905 0.696827 0.696927 0.692212 0.684882 -100 
-100 -100 0.891992 0.858800 0.805035 0.755424 0.717834 0.686223 0.657372 0.640959 0.634354 0.629858 0.625021 0.624739 0.629203 0.631175 0.630673 0.634450 0.641945 0.643499 0.639197 0.638161 0.640345 0.635824 0.626642 -100 
-100 -100 0.759304 0.729686 0.682871 0.642232 0.613482 0.588112 0.562573 0.547599 0.541823 0.538010 0.533961 0.534665 0.539924 0.541933 0.540810 0.543934 0.551001 0.552110 0.547367 0.546297 0.548855 0.544704 0.535656 -100 
-100 -100 0.590819 0.564084 0.523640 0.490044 0.467523 0.448713 0.430113 0.419303 0.416139 0.413996 0.411133 0.412158 0.416624 0.418203 0.417021 0.419079 0.424107 0.424734 0.420954 0.419752 0.420851 0.417199 0.410368 -100 
-100 -100 0.428920 0.404001 0.367395 0.339237 0.322833 0.310000 0.297067 0.291167 0.291797 0.291542 0.289106 0.290123 0.294375 0.295364 0.293283 0.294523 0.298839 0.299072 0.295185 0.293978 0.295203 0.292111 0.285948 -100 
-100 -100 0.319526 0.295639 0.261258 0.236486 0.224453 0.215665 0.206561 0.204370 0.208070 0.209019 0.206425 0.207230 0.211484 0.212030 0.209070 0.209868 0.214147 0.214151 0.209824 0.208661 0.210476 0.207846 0.201749 -100 
-100 -100 -100 -100 -100 -100 -100 -100 -100 -100 -100 -100 -100 -100 -100 -100 -100 -100 -100 -100 -100 -100 -100 -100 -100 -100 
-100 -100 -100 -100 -100 -100 -100 -100 -100 -100 -100 -100 -100 -100 -100 -100 -100 -100 -100 -100 -100 -100 -100 -100 -100 -100 
-100 -100 -100 -100 -100 -100 -100 -100 -100 -100 -100 -100 -100 -100 -100 -100 -100 -100 -100 -100 -100 -100 -100 -100 -100 -100 
-100 -100 0.664906 0.625327 0.563026 0.507455 0.469539 0.447111 0.434510 0.433052 0.437737 0.438534 0.434917 0.434909 0.439486 0.441905 0.442806 0.448571 0.456398 0.455016 0.443714 0.433127 0.426303 0.418886 0.411307 -100 
-100 -100 0.734209 0.694979 0.632179 0.575199 0.535097 0.510418 0.496171 0.494074 0.498926 0.499619 0.495532 0.495640 0.501162 0.504330 0.505644 0.512218 0.521142 0.519513 0.506551 0.494399 0.486358 0.477751 0.469192 -100 
-100 -100 0.840461 0.800719 0.734473 0.674548 0.632994 0.604625 0.585223 0.581935 0.589219 0.589453 0.581905 0.582029 0.591789 0.595765 0.594370 0.602089 0.617171 0.615429 0.595989 0.582149 0.575941 0.565992 0.552953 -100 
-100 -100 0.933087 0.892889 0.825050 0.761723 0.715633 0.683221 0.660898 0.655495 0.661095 0.660265 0.652053 0.651493 0.660723 0.664960 0.664418 0.672720 0.688045 0.686755 0.667998 0.654462 0.647989 0.637631 0.624372 -100 
-100 -100 0.999860 0.959651 0.892565 0.826416 0.773556 0.737551 0.714958 0.706850 0.706846 0.704417 0.698226 0.696253 0.700149 0.704002 0.707759 0.715973 0.725702 0.725465 0.714630 0.703608 0.695262 0.685610 0.676223 -100 
-100 -100 1.046040 1.005417 0.937368 0.869353 0.814017 0.775513 0.750634 0.740442 0.738228 0.734210 0.726882 0.723380 0.725288 0.728450 0.732695 0.740820 0.750195 0.751190 0.743407 0.735561 0.729980 0.721541 0.712110 -100 
-100 -100 1.077642 1.036270 0.965820 0.896799 0.842954 0.802880 0.773476 0.761817 0.758992 0.753866 0.744672 0.739885 0.740846 0.743441 0.747456 0.755727 0.767692 0.769615 0.761516 0.756588 0.756941 0.749548 0.736463 -100 
-100 -100 1.090276 1.048659 0.977682 0.907967 0.853184 0.812060 0.781660 0.769253 0.765950 0.760555 0.751199 0.746305 0.747127 0.749603 0.753459 0.761482 0.773315 0.775343 0.767661 0.763420 0.764451 0.757387 0.744326 -100 
-100 -100 1.091136 1.049460 0.979113 0.908447 0.849715 0.807851 0.780020 0.767652 0.764066 0.759229 0.751263 0.747219 0.748303 0.751089 0.755236 0.762889 0.772032 0.773412 0.766937 0.761182 0.757829 0.750355 0.740805 -100 
-100 -100 1.095298 1.052418 0.979592 0.907278 0.847310 0.805088 0.777774 0.766289 0.764177 0.760403 0.752937 0.749428 0.750935 0.754165 0.758853 0.767161 0.777027 0.777625 0.768950 0.761363 0.756779 0.748591 0.738715 -100 
-100 -100 1.108800 1.063384 0.983131 0.907828 0.847111 0.804711 0.777658 0.768082 0.771820 0.769153 0.757910 0.753896 0.755341 0.758748 0.763994 0.773860 0.788373 0.788561 0.774818 0.766103 0.767781 0.759094 0.741751 -100 
-100 -100 1.111888 1.065676 0.984013 0.907232 0.845512 0.802845 0.776365 0.768082 0.773189 0.771289 0.760061 0.755600 0.756493 0.759396 0.764197 0.773763 0.788163 0.788474 0.775118 0.766981 0.769212 0.760821 0.743545 -100 
-100 -100 1.104461 1.059306 0.982377 0.906052 0.843596 0.800640 0.774649 0.766737 0.768637 0.767035 0.759487 0.754598 0.754676 0.756362 0.759410 0.766861 0.776427 0.777445 0.769990 0.764171 0.761369 0.754106 0.744404 -100 
-100 -100 1.105319 1.060329 0.984058 0.908286 0.847284 0.804416 0.777303 0.769552 0.771780 0.770016 0.761579 0.755296 0.754596 0.754877 0.755896 0.762253 0.771133 0.773325 0.768856 0.766105 0.765923 0.760044 0.750644 -100 
-100 -100 1.109563 1.064312 0.985173 0.911522 0.857692 0.815548 0.782547 0.773623 0.777270 0.775003 0.763885 0.756757 0.761642 0.760937 0.754405 0.760017 0.770078 0.773327 0.769817 0.770051 0.776100 0.771342 0.758144 -100 
-100 -100 1.093156 1.049478 0.973297 0.903090 0.852219 0.811281 0.777617 0.767157 0.769387 0.766474 0.755410 0.748611 0.753763 0.752977 0.746027 0.751179 0.761021 0.764548 0.761801 0.762976 0.769856 0.765574 0.752537 -100 
-100 -100 1.048265 1.008315 0.941714 0.876980 0.825921 0.786974 0.757541 0.745059 0.742808 0.739047 0.730874 0.725725 0.726213 0.726210 0.725504 0.730258 0.738272 0.741260 0.739233 0.739447 0.742031 0.737666 0.728696 -100 
-100 -100 0.986408 0.950398 0.891232 0.834973 0.791144 0.755566 0.725337 0.709671 0.704176 0.699414 0.692704 0.690134 0.693025 0.694153 0.693339 0.697585 0.705474 0.707626 0.704067 0.703360 0.705695 0.701063 0.691693 -100 
-100 -100 0.898276 0.865841 0.810297 0.764663 0.736971 0.706308 0.669560 0.650987 0.646235 0.640893 0.632352 0.632424 0.641731 0.643773 0.638568 0.642600 0.653077 0.654484 0.647043 0.645974 0.655391 0.650639 0.633714 -100 
-100 -100 0.767125 0.738211 0.689662 0.652825 0.633659 0.608845 0.574934 0.557269 0.552862 0.548129 0.540687 0.542080 0.552490 0.554764 0.549027 0.552410 0.562523 0.563320 0.555018 0.553570 0.563024 0.558504 0.541743 -100 
-100 -100 0.593974 0.568118 0.529194 0.498347 0.479276 0.460732 0.439313 0.426466 0.422313 0.419470 0.416042 0.417558 0.423599 0.425477 0.423326 0.425476 0.431585 0.431876 0.426334 0.424521 0.426661 0.422684 0.414099 -100 
-100 -100 0.431247 0.406989 0.371657 0.345414 0.330945 0.318176 0.303536 0.296115 0.295948 0.295379 0.292911 0.294422 0.299538 0.300798 0.298408 0.299624 0.304209 0.304204 0.299532 0.297868 0.299214 0.295901 0.289126 -100 
-100 -100 0.321536 0.298048 0.264522 0.240981 0.230023 0.221189 0.211015 0.207819 0.211077 0.212040 0.209733 0.211020 0.215785 0.216554 0.213563 0.214333 0.218646 0.218521 0.213856 0.212386 0.214022 0.211265 0.205057 -100 
-100 -100 -100 -100 -100 -100 -100 -100 -100 -100 -100 -100 -100 -100 -100 -100 -100 -100 -100 -100 -100 -100 -100 -100 -100 -100 
-100 -100 -100 -100 -100 -100 -100 -100 -100 -100 -100 -100 -100 -100 -100 -100 -100 -100 -100 -100 -100 -100 -100 -100 -100 -100 
-100 -100 -100 -100 -100 -100 -100 -100 -100 -100 -100 -100 -100 -100 -100 -100 -100 -100 -100 -100 -100 -100 -100 -100 -100 -100 
-100 -100 0.664657 0.624882 0.562315 0.506631 0.468888 0.446876 0.434655 0.433251 0.437830 0.438893 0.436045 0.436857 0.441909 0.444214 0.444432 0.449251 0.456328 0.454893 0.444201 0.434355 0.427988 0.420665 0.413020 -100 
-100 -100 0.734134 0.694700 0.631580 0.574343 0.534182 0.509666 0.495573 0.493370 0.498070 0.499150 0.496103 0.497339 0.503572 0.506648 0.507092 0.512475 0.520476 0.518774 0.506556 0.495370 0.488035 0.479729 0.471227 -100 
-100 -100 0.840348 0.800433 0.733869 0.673603 0.631760 0.603312 0.583858 0.580294 0.587341 0.588120 0.581992 0.583627 0.594403 0.598307 0.595782 0.601996 0.615898 0.614018 0.595444 0.582782 0.577549 0.568122 0.555261 -100 
-100 -100 0.932452 0.892192 0.824211 0.760704 0.714397 0.681875 0.659419 0.653702 0.659111 0.658940 0.652292 0.653392 0.663736 0.667896 0.666103 0.672728 0.686714 0.685170 0.667203 0.654838 0.649398 0.639649 0.626625 -100 
-100 -100 0.998248 0.958158 0.891281 0.825361 0.772675 0.736739 0.714047 0.705724 0.705718 0.703988 0.699228 0.698798 0.703693 0.707432 0.709977 0.716525 0.724895 0.724229 0.713887 0.703792 0.696318 0.687198 0.678024 -100 
-100 -100 1.043324 1.003028 0.935586 0.868281 0.813564 0.775385 0.750523 0.740245 0.738171 0.734841 0.728757 0.726581 0.729324 0.732342 0.735464 0.742034 0.750091 0.750474 0.742804 0.735522 0.730560 0.722487 0.713168 -100 
-100 -100 1.074156 1.033284 0.963769 0.895844 0.842973 0.803424 0.774130 0.762499 0.759911 0.755402 0.747185 0.743421 0.745020 0.747459 0.750503 0.757433 0.768238 0.769414 0.761013 0.756241 0.756907 0.749680 0.736586 -100 
-100 -100 1.086854 1.045801 0.975871 0.907381 0.853679 0.813168 0.782979 0.770729 0.767727 0.762803 0.754040 0.749733 0.750911 0.753220 0.756316 0.763288 0.774146 0.775372 0.767083 0.762592 0.763575 0.756461 0.743294 -100 
-100 -100 1.088627 1.047464 0.978065 0.908525 0.850796 0.809556 0.782085 0.770059 0.766840 0.762237 0.754332 0.750280 0.751313 0.753875 0.757512 0.764466 0.772856 0.773444 0.766152 0.759737 0.755929 0.748147 0.738402 -100 
-100 -100 1.093927 1.051472 0.979433 0.908076 0.848995 0.807425 0.780655 0.769731 0.768048 0.764250 0.756276 0.752119 0.753132 0.756043 0.760443 0.768424 0.777833 0.777698 0.768004 0.759388 0.753970 0.745220 0.735041 -100 
-100 -100 1.108052 1.062990 0.983377 0.908902 0.849006 0.807329 0.781030 0.772242 0.776524 0.773659 0.761459 0.756306 0.756899 0.759897 0.765014 0.774844 0.789162 0.788694 0.773801 0.763817 0.764420 0.754987 0.737236 -100 
-100 -100 1.110543 1.064679 0.983638 0.907669 0.846794 0.804959 0.779425 0.772141 0.777923 0.775831 0.763525 0.757743 0.757641 0.760106 0.764853 0.774510 0.788831 0.788565 0.774082 0.764655 0.765763 0.756589 0.738883 -100 
-100 -100 1.101339 1.056586 0.980393 0.904987 0.843495 0.801506 0.776629 0.769896 0.772620 0.771002 0.762591 0.756526 0.755687 0.756957 0.759944 0.767448 0.776908 0.777418 0.769019 0.762106 0.758337 0.750397 0.740331 -100 
-100 -100 1.100087 1.055587 0.980212 0.905530 0.845667 0.803915 0.778041 0.771580 0.774762 0.773235 0.764311 0.757194 0.755770 0.755678 0.756570 0.762841 0.771514 0.773262 0.768097 0.764570 0.763699 0.757332 0.747666 -100 
-100 -100 1.102761 1.058100 0.980052 0.907686 0.855190 0.814267 0.782501 0.774830 0.779418 0.777575 0.766356 0.758761 0.763125 0.762089 0.755359 0.760732 0.770488 0.773354 0.769379 0.769150 0.774787 0.769726 0.756356 -100 
-100 -100 1.086072 1.043061 0.968094 0.899293 0.849823 0.810083 0.777525 0.768128 0.771161 0.768706 0.757744 0.750749 0.755580 0.754520 0.747303 0.752109 0.761587 0.764788 0.761742 0.762666 0.769318 0.764862 0.751711 -100 
-100 -100 1.042207 1.002949 0.937583 0.874267 0.824518 0.786588 0.757990 0.746241 0.744553 0.741125 0.733074 0.727906 0.728295 0.728108 0.727097 0.731474 0.739135 0.741850 0.739617 0.739683 0.742137 0.737655 0.728603 -100 
-100 -100 0.982044 0.946708 0.888738 0.833821 0.791136 0.756301 0.726522 0.711167 0.705915 0.701294 0.694663 0.692202 0.695194 0.696258 0.695171 0.699087 0.706697 0.708635 0.704903 0.704067 0.706287 0.701566 0.692149 -100 
-100 -100 0.895616 0.863796 0.809338 0.764890 0.738132 0.707933 0.671271 0.652641 0.647866 0.642501 0.633984 0.634259 0.643844 0.645933 0.640494 0.644270 0.654549 0.655799 0.648203 0.646994 0.656290 0.651467 0.634524 -100 
-100 -100 0.765673 0.737276 0.689635 0.653776 0.635320 0.610742 0.576663 0.558696 0.554087 0.549255 0.541836 0.543480 0.554233 0.556625 0.550725 0.553931 0.563920 0.564619 0.556195 0.554629 0.563979 0.559411 0.542644 -100 
-100 -100 0.593193 0.567710 0.529448 0.499319 0.480733 0.462245 0.440519 0.427276 0.422863 0.419924 0.416561 0.418331 0.424681 0.426690 0.424466 0.426516 0.432571 0.432808 0.427189 0.425324 0.427418 0.423404 0.414796 -100 
-100 -100 0.430786 0.406734 0.371775 0.345940 0.331731 0.318903 0.303942 0.296193 0.295854 0.295253 0.292871 0.294599 0.299964 0.301337 0.298914 0.300086 0.304663 0.304634 0.299915 0.298234 0.299578 0.296235 0.289415 -100 
-100 -100 0.321242 0.297832 0.264444 0.241055 0.230182 0.221238 0.210795 0.207395 0.210600 0.211591 0.209370 0.210828 0.215788 0.216643 0.213635 0.214395 0.218729 0.218597 0.213891 0.212412 0.214062 0.211282 0.205022 -100 
-100 -100 -100 -100 -100 -100 -100 -100 -100 -100 -100 -100 -100 -100 -100 -100 -100 -100 -100 -100 -100 -100 -100 -100 -100 -100 
-100 -100 -100 -100 -100 -100 -100 -100 -100 -100 -100 -100 -100 -100 -100 -100 -100 -100 -100 -100 -100 -100 -100 -100 -100 -100 
-100 -100 -100 -100 -100 -100 -100 -100 -100 -100 -100 -100 -100 -100 -100 -100 -100 -100 -100 -100 -100 -100 -100 -100 -100 -100 
-100 -100 0.658522 0.619115 0.557459 0.502789 0.465891 0.444535 0.432602 0.430774 0.434616 0.435709 0.433772 0.435368 0.440496 0.442280 0.441292 0.444260 0.449638 0.448433 0.439904 0.432334 0.427549 0.421072 0.413895 -100 
-100 -100 0.727679 0.688726 0.626846 0.570510 0.530729 0.506729 0.493118 0.490387 0.493916 0.495151 0.493667 0.495887 0.501795 0.504285 0.503792 0.506989 0.512304 0.510779 0.501621 0.493046 0.487095 0.479904 0.472565 -100 
-100 -100 0.831537 0.792464 0.728690 0.669268 0.625238 0.597160 0.580392 0.576093 0.579566 0.580682 0.578828 0.581686 0.589293 0.592533 0.591682 0.595059 0.601241 0.599377 0.588593 0.578952 0.572682 0.564642 0.556019 -100 
-100 -100 0.923683 0.884318 0.819174 0.756552 0.707993 0.675777 0.655977 0.649495 0.651402 0.651772 0.649719 0.652366 0.659749 0.663245 0.662944 0.666444 0.672379 0.670526 0.660041 0.650404 0.643738 0.635347 0.626629 -100 
-100 -100 0.991610 0.952216 0.886956 0.822084 0.769620 0.734014 0.711686 0.702719 0.701660 0.700681 0.698522 0.700020 0.705199 0.708378 0.709480 0.713044 0.717685 0.716241 0.708032 0.699609 0.692647 0.684542 0.676965 -100 
-100 -100 1.036309 0.996857 0.931277 0.865334 0.811050 0.773273 0.748752 0.737815 0.734937 0.732491 0.729017 0.729059 0.732751 0.735332 0.736612 0.740203 0.744872 0.743971 0.737020 0.730243 0.724809 0.717284 0.709519 -100 
-100 -100 1.065008 1.025400 0.959125 0.892828 0.838266 0.799219 0.772638 0.760451 0.756758 0.753115 0.747857 0.746432 0.749287 0.751364 0.752383 0.756277 0.762302 0.761794 0.754503 0.748898 0.745707 0.738556 0.729379 -100 
-100 -100 1.078394 1.038668 0.972107 0.905357 0.850083 0.810199 0.782908 0.770316 0.766287 0.761970 0.755581 0.752956 0.754966 0.756836 0.758147 0.762473 0.768809 0.768263 0.760637 0.754681 0.751208 0.743782 0.734371 -100 
-100 -100 1.083304 1.043261 0.976334 0.908618 0.851857 0.811455 0.784818 0.772759 0.768922 0.764447 0.757419 0.753668 0.754502 0.756380 0.758698 0.763737 0.769504 0.768529 0.760533 0.752708 0.746428 0.738031 0.729469 -100 
-100 -100 1.088678 1.047621 0.978801 0.909627 0.851988 0.811536 0.785748 0.775119 0.772657 0.768448 0.760461 0.755409 0.755339 0.757248 0.760485 0.766851 0.773657 0.772229 0.762291 0.752239 0.744041 0.734431 0.725351 -100 
-100 -100 1.097820 1.055071 0.982128 0.910860 0.852508 0.812180 0.787299 0.778638 0.778949 0.775284 0.765501 0.759076 0.758122 0.759899 0.763790 0.771636 0.780770 0.779166 0.766657 0.755092 0.746943 0.736491 0.725606 -100 
-100 -100 1.100217 1.056642 0.982224 0.909367 0.849915 0.809415 0.785396 0.778294 0.780086 0.777118 0.767127 0.759967 0.758257 0.759576 0.763315 0.771212 0.780510 0.779135 0.766930 0.755722 0.747857 0.737515 0.726623 -100 
-100 -100 1.095671 1.052260 0.979180 0.905580 0.844960 0.804045 0.780629 0.774440 0.776307 0.774081 0.765396 0.758110 0.755751 0.756258 0.758992 0.765561 0.772943 0.772244 0.763246 0.754281 0.747008 0.737775 0.728688 -100 
-100 -100 1.093813 1.050365 0.977302 0.903558 0.843157 0.802142 0.778434 0.772639 0.775096 0.773447 0.765137 0.757767 0.755029 0.754636 0.756074 0.761566 0.768466 0.768776 0.762292 0.756291 0.751702 0.744031 0.735443 -100 
-100 -100 1.090540 1.047222 0.974141 0.901852 0.844452 0.803947 0.778173 0.771613 0.774307 0.772845 0.764476 0.757424 0.755760 0.754797 0.754226 0.759072 0.766814 0.768078 0.762768 0.759513 0.758703 0.752432 0.742944 -100 
-100 -100 1.073270 1.031460 0.961161 0.892094 0.837367 0.797866 0.771291 0.763045 0.764331 0.762550 0.754903 0.748965 0.748136 0.747303 0.746235 0.750417 0.757838 0.759540 0.755426 0.753664 0.754177 0.748730 0.739594 -100 
-100 -100 1.034364 0.995662 0.931570 0.867989 0.816249 0.778483 0.752319 0.741437 0.739557 0.736903 0.730814 0.726848 0.726832 0.726850 0.726638 0.730062 0.735932 0.737542 0.734739 0.733293 0.732880 0.727760 0.720250 -100 
-100 -100 0.975087 0.940035 0.882817 0.827228 0.782191 0.747446 0.720302 0.706113 0.701136 0.697320 0.692216 0.690543 0.692889 0.694060 0.693784 0.696802 0.702422 0.703739 0.700602 0.699088 0.698815 0.693842 0.686399 -100 
-100 -100 0.884084 0.852709 0.802390 0.756321 0.721603 0.691424 0.662912 0.646433 0.639949 0.635399 0.630520 0.630868 0.636431 0.638501 0.636953 0.639866 0.646584 0.647618 0.642896 0.641340 0.643167 0.638432 0.629172 -100 
-100 -100 0.754984 0.726893 0.683002 0.645311 0.618790 0.594164 0.568193 0.552421 0.546240 0.542122 0.538015 0.539500 0.546069 0.548382 0.546427 0.548928 0.555463 0.556214 0.551129 0.549604 0.551854 0.547538 0.538450 -100 
-100 -100 0.588640 0.563027 0.524632 0.493243 0.472261 0.453664 0.434170 0.422205 0.418301 0.415852 0.413140 0.414943 0.420423 0.422369 0.420846 0.422546 0.427379 0.427806 0.423740 0.422315 0.423234 0.419464 0.412592 -100 
-100 -100 0.427623 0.403357 0.367971 0.341137 0.325611 0.312641 0.298731 0.291817 0.291900 0.291522 0.289326 0.291005 0.296053 0.297365 0.295122 0.296189 0.300444 0.300582 0.296532 0.295251 0.296453 0.293268 0.286975 -100 
-100 -100 0.318684 0.295076 0.261206 0.237005 0.225324 0.216229 0.206272 0.203406 0.206893 0.207898 0.205558 0.206894 0.211759 0.212561 0.209519 0.210257 0.214580 0.214544 0.210077 0.208875 0.210728 0.208021 0.201759 -100 
-100 -100 -100 -100 -100 -100 -100 -100 -100 -100 -100 -100 -100 -100 -100 -100 -100 -100 -100 -100 -100 -100 -100 -100 -100 -100 
-100 -100 -100 -100 -100 -100 -100 -100 -100 -100 -100 -100 -100 -100 -100 -100 -100 -100 -100 -100 -100 -100 -100 -100 -100 -100 
-100 -100 -100 -100 -100 -100 -100 -100 -100 -100 -100 -100 -100 -100 -100 -100 -100 -100 -100 -100 -100 -100 -100 -100 -100 -100 
-100 -100 0.653677 0.615070 0.554890 0.502035 0.466597 0.445958 0.433970 0.431517 0.434755 0.435834 0.434575 0.437090 0.442706 0.443869 0.441034 0.441682 0.445429 0.444493 0.438112 0.433287 0.430703 0.425360 0.418537 -100 
-100 -100 0.723240 0.684964 0.624282 0.569546 0.531035 0.507732 0.494173 0.490857 0.493820 0.495161 0.494568 0.497921 0.504436 0.506155 0.503412 0.503846 0.507098 0.505742 0.498953 0.493370 0.489932 0.484137 0.477292 -100 
-100 -100 0.828054 0.789421 0.726257 0.668008 0.624780 0.597353 0.580953 0.576184 0.579304 0.580731 0.579999 0.584364 0.592967 0.595282 0.591481 0.591407 0.594607 0.592673 0.584696 0.578300 0.575117 0.568693 0.560370 -100 
-100 -100 0.920298 0.881334 0.816742 0.755221 0.707419 0.675814 0.656336 0.649381 0.651037 0.651945 0.651345 0.655835 0.664421 0.666970 0.663506 0.663257 0.665877 0.663559 0.655444 0.648690 0.644918 0.638070 0.629621 -100 
-100 -100 0.987440 0.948633 0.884422 0.820980 0.769677 0.734644 0.712202 0.702591 0.701180 0.700959 0.700715 0.704340 0.710737 0.713105 0.711367 0.711356 0.713021 0.710581 0.703360 0.696776 0.691635 0.684680 0.677567 -100 
-100 -100 1.031818 0.993105 0.928923 0.864678 0.811770 0.774522 0.749616 0.737851 0.734542 0.733015 0.731802 0.734251 0.739392 0.741358 0.740002 0.740231 0.742114 0.739663 0.732432 0.726345 0.721765 0.714837 0.707353 -100 
-100 -100 1.060797 1.022041 0.957372 0.892969 0.839801 0.801306 0.774366 0.761218 0.756877 0.754139 0.751309 0.752352 0.756993 0.758574 0.756922 0.757830 0.761976 0.759521 0.750236 0.744154 0.740699 0.733590 0.724651 -100 
-100 -100 1.075419 1.036552 0.971626 0.906806 0.853020 0.813861 0.786471 0.773186 0.768588 0.764887 0.760272 0.759347 0.762590 0.763836 0.762752 0.764539 0.769305 0.766732 0.756637 0.749537 0.745166 0.737346 0.727965 -100 
-100 -100 1.082298 1.043073 0.977728 0.911905 0.856895 0.817568 0.791282 0.779157 0.775101 0.770689 0.763994 0.760400 0.761033 0.761908 0.762395 0.765375 0.769271 0.766508 0.756793 0.747659 0.740288 0.731187 0.722324 -100 
-100 -100 1.089328 1.049150 0.982001 0.914833 0.859237 0.820266 0.795337 0.785154 0.782644 0.777860 0.768819 0.762460 0.761062 0.761539 0.763156 0.767933 0.773241 0.770394 0.759023 0.747550 0.737938 0.727402 0.717972 -100 
-100 -100 1.099693 1.057922 0.986496 0.917510 0.861802 0.823211 0.799098 0.791053 0.791547 0.786831 0.774850 0.766215 0.763335 0.763436 0.765776 0.772349 0.780399 0.777639 0.763720 0.750547 0.740451 0.728898 0.717889 -100 
-100 -100 1.102359 1.059738 0.986782 0.916128 0.859226 0.820404 0.797112 0.790531 0.792365 0.788220 0.775944 0.766528 0.762915 0.762693 0.765122 0.772009 0.780400 0.777875 0.764085 0.750975 0.740870 0.729249 0.718174 -100 
-100 -100 1.097227 1.054589 0.982943 0.911009 0.852056 0.812430 0.789812 0.783844 0.785259 0.782105 0.772142 0.763423 0.759779 0.759258 0.761125 0.766886 0.773286 0.771176 0.760202 0.748910 0.739306 0.728604 0.719008 -100 
-100 -100 1.094590 1.051680 0.979563 0.906837 0.847278 0.806984 0.783744 0.777729 0.779394 0.777314 0.769075 0.761686 0.758748 0.758005 0.758899 0.763604 0.769452 0.767960 0.758831 0.749961 0.742675 0.733407 0.724339 -100 
-100 -100 1.090376 1.047365 0.974684 0.902701 0.845374 0.805058 0.779452 0.772323 0.773746 0.772392 0.765687 0.760062 0.758966 0.758221 0.757605 0.761690 0.768819 0.768031 0.759149 0.752592 0.748719 0.740872 0.731198 -100 
-100 -100 1.072253 1.030554 0.960264 0.891002 0.835876 0.796301 0.769866 0.761170 0.761431 0.760153 0.754734 0.750840 0.751055 0.750660 0.749553 0.752895 0.759678 0.759455 0.752058 0.747361 0.745161 0.738403 0.729234 -100 
-100 -100 1.032632 0.993854 0.929491 0.865374 0.812989 0.775132 0.749376 0.738661 0.736768 0.734872 0.730502 0.728310 0.729496 0.729855 0.729200 0.731674 0.736449 0.736645 0.732050 0.728784 0.726676 0.720739 0.713208 -100 
-100 -100 0.972991 0.937636 0.879725 0.823149 0.777209 0.742418 0.716095 0.702865 0.698805 0.695929 0.691969 0.691514 0.694687 0.695995 0.695218 0.697369 0.701974 0.702549 0.698857 0.696588 0.695434 0.690191 0.683019 -100 
-100 -100 0.881911 0.850033 0.798688 0.751150 0.714966 0.684788 0.657798 0.643050 0.638343 0.634814 0.630400 0.631364 0.637368 0.639382 0.637284 0.639370 0.645092 0.645966 0.641801 0.640323 0.641697 0.637133 0.628622 -100 
-100 -100 0.753287 0.724635 0.679571 0.640223 0.612121 0.587506 0.563207 0.549387 0.545097 0.541872 0.537884 0.539588 0.546294 0.548443 0.546031 0.547931 0.553744 0.554703 0.550658 0.549697 0.551886 0.547966 0.539715 -100 
-100 -100 0.587954 0.561917 0.522530 0.489700 0.467486 0.448884 0.430662 0.420269 0.417585 0.415659 0.413004 0.414795 0.420185 0.421941 0.420157 0.421621 0.426263 0.427034 0.423825 0.423130 0.424441 0.421081 0.414656 -100 
-100 -100 0.428093 0.403673 0.367791 0.340017 0.323567 0.310564 0.297543 0.291570 0.292137 0.291802 0.289430 0.290887 0.295724 0.296864 0.294485 0.295474 0.299738 0.300157 0.296689 0.296052 0.297732 0.294834 0.288691 -100 
-100 -100 0.319963 0.296456 0.262582 0.237973 0.225667 0.216498 0.207045 0.204491 0.207853 0.208553 0.205888 0.206918 0.211543 0.212213 0.209118 0.209827 0.214160 0.214291 0.210201 0.209470 0.211696 0.209146 0.202892 -100 
-100 -100 -100 -100 -100 -100 -100 -100 -100 -100 -100 -100 -100 -100 -100 -100 -100 -100 -100 -100 -100 -100 -100 -100 -100 -100 
-100 -100 -100 -100 -100 -100 -100 -100 -100 -100 -100 -100 -100 -100 -100 -100 -100 -100 -100 -100 -100 -100 -100 -100 -100 -100 
-100 -100 -100 -100 -100 -100 -100 -100 -100 -100 -100 -100 -100 -100 -100 -100 -100 -100 -100 -100 -100 -100 -100 -100 -100 -100 
-100 -100 0.652267 0.614493 0.555596 0.504553 0.470604 0.450620 0.438560 0.435664 0.438744 0.439809 0.438782 0.442035 0.448421 0.449043 0.444183 0.442763 0.445187 0.444349 0.439442 0.436694 0.436165 0.431663 0.424733 -100 
-100 -100 0.723240 0.685434 0.625067 0.571782 0.534687 0.512075 0.498514 0.494913 0.498313 0.499724 0.498999 0.503323 0.511402 0.512392 0.506457 0.504258 0.506136 0.504766 0.499258 0.496018 0.495727 0.490981 0.483297 -100 
-100 -100 0.834147 0.795077 0.728013 0.670232 0.628040 0.601312 0.585180 0.580739 0.587813 0.589492 0.585695 0.591512 0.605175 0.606550 0.595587 0.591858 0.594774 0.592608 0.584404 0.581065 0.586302 0.581103 0.566936 -100 
-100 -100 0.926558 0.887062 0.818432 0.757248 0.710416 0.679469 0.660208 0.653569 0.659236 0.660553 0.657133 0.663312 0.677037 0.678603 0.667843 0.663709 0.665833 0.662985 0.654276 0.650374 0.654938 0.649272 0.634926 -100 
-100 -100 0.988224 0.949570 0.885094 0.822721 0.772714 0.738239 0.715515 0.705498 0.704686 0.704990 0.705341 0.710692 0.719319 0.720851 0.715185 0.711927 0.712055 0.708712 0.701171 0.696188 0.694082 0.688022 0.679674 -100 
-100 -100 1.032108 0.993717 0.929761 0.866832 0.815433 0.778608 0.752948 0.740406 0.737093 0.736202 0.736310 0.740678 0.747859 0.749201 0.744638 0.742166 0.743436 0.739717 0.730592 0.725197 0.722549 0.716102 0.707611 -100 
-100 -100 1.064405 1.025703 0.959504 0.896347 0.845812 0.807668 0.778624 0.764419 0.760000 0.757896 0.756553 0.759816 0.771719 0.772846 0.763551 0.762845 0.776481 0.772502 0.750675 0.743920 0.743462 0.736388 0.724112 -100 
-100 -100 1.080339 1.041477 0.974927 0.911297 0.860185 0.821508 0.792217 0.778100 0.773503 0.770232 0.766607 0.767304 0.777331 0.777995 0.769478 0.769989 0.784528 0.780404 0.757433 0.749254 0.747475 0.739398 0.726527 -100 
-100 -100 1.086823 1.047780 0.982143 0.917533 0.864309 0.825801 0.799233 0.786944 0.783131 0.778732 0.771800 0.768316 0.769343 0.769210 0.767338 0.768701 0.772956 0.768859 0.756159 0.746473 0.739675 0.730191 0.720000 -100 
-100 -100 1.096880 1.056673 0.988295 0.922241 0.868851 0.831070 0.806139 0.796335 0.794867 0.789617 0.778605 0.771036 0.768792 0.767843 0.767446 0.770990 0.776715 0.772878 0.759093 0.747062 0.737890 0.726907 0.716201 -100 
-100 -100 1.123492 1.080433 0.996083 0.927574 0.876065 0.838895 0.812924 0.805721 0.811246 0.805681 0.786871 0.775655 0.771204 0.769657 0.770212 0.776455 0.789115 0.785639 0.765710 0.751618 0.743819 0.731747 0.717332 -100 
-100 -100 1.126448 1.082539 0.996644 0.926472 0.873788 0.836349 0.811077 0.805172 0.811850 0.806739 0.787603 0.775630 0.770514 0.768767 0.769589 0.776331 0.789445 0.786186 0.766215 0.751917 0.743862 0.731590 0.717077 -100 
-100 -100 1.105890 1.063168 0.990151 0.919275 0.862648 0.824079 0.800973 0.794890 0.796763 0.792802 0.780802 0.770958 0.766543 0.764969 0.765507 0.770593 0.777729 0.774551 0.760634 0.747937 0.737994 0.726425 0.715424 -100 
-100 -100 1.101853 1.058821 0.985712 0.913850 0.856532 0.816774 0.792078 0.785103 0.786072 0.783508 0.775036 0.767937 0.765496 0.764350 0.764023 0.768038 0.774561 0.771569 0.758723 0.747828 0.739810 0.729428 0.718785 -100 
-100 -100 1.100399 1.056627 0.980850 0.909508 0.857199 0.816938 0.785866 0.776490 0.776396 0.774907 0.769417 0.765591 0.767288 0.766737 0.764290 0.768254 0.784220 0.781666 0.760450 0.751089 0.748363 0.739276 0.725493 -100 
-100 -100 1.081490 1.038885 0.965215 0.896180 0.845697 0.805967 0.774050 0.763243 0.762197 0.761096 0.757335 0.755718 0.759144 0.759150 0.756237 0.759443 0.775045 0.773145 0.753598 0.746280 0.745427 0.737605 0.724436 -100 
-100 -100 1.036854 0.997556 0.931787 0.867349 0.816061 0.778100 0.750840 0.739574 0.737585 0.736152 0.732983 0.732530 0.735672 0.736272 0.734343 0.736077 0.741438 0.740385 0.732650 0.727894 0.725724 0.719169 0.710286 -100 
-100 -100 0.975999 0.940029 0.880667 0.823419 0.778186 0.743426 0.716373 0.703673 0.700893 0.698708 0.695070 0.695768 0.700829 0.702150 0.699643 0.700964 0.705946 0.705852 0.700354 0.697568 0.697300 0.691912 0.683417 -100 
-100 -100 0.886395 0.853514 0.799643 0.751396 0.717918 0.687904 0.658500 0.644900 0.644033 0.641306 0.634973 0.636705 0.648426 0.650265 0.642171 0.643321 0.651205 0.651928 0.645229 0.644235 0.651174 0.646819 0.633032 -100 
-100 -100 0.758180 0.728537 0.680877 0.640706 0.615266 0.590843 0.564269 0.551837 0.551553 0.548997 0.542673 0.544732 0.556795 0.558680 0.550429 0.551603 0.559826 0.560948 0.554765 0.554658 0.562673 0.559134 0.545719 -100 
-100 -100 0.591621 0.565131 0.524545 0.490819 0.468766 0.450304 0.432231 0.423065 0.421958 0.420294 0.416864 0.418579 0.424780 0.426259 0.423136 0.424293 0.429539 0.430582 0.427297 0.427301 0.430209 0.427241 0.419993 -100 
-100 -100 0.432212 0.407827 0.371731 0.343584 0.326898 0.313970 0.301371 0.295942 0.296818 0.296255 0.293358 0.294536 0.299418 0.300326 0.297419 0.298258 0.302727 0.303371 0.300174 0.300115 0.302601 0.299980 0.293626 -100 
-100 -100 0.324792 0.301660 0.268286 0.243885 0.231413 0.222238 0.212991 0.210291 0.213129 0.213288 0.210177 0.210867 0.215237 0.215737 0.212511 0.213134 0.217453 0.217725 0.213972 0.213667 0.216258 0.213869 0.207634 -100 
-100 -100 -100 -100 -100 -100 -100 -100 -100 -100 -100 -100 -100 -100 -100 -100 -100 -100 -100 -100 -100 -100 -100 -100 -100 -100 
-100 -100 -100 -100 -100 -100 -100 -100 -100 -100 -100 -100 -100 -100 -100 -100 -100 -100 -100 -100 -100 -100 -100 -100 -100 -100 
-100 -100 -100 -100 -100 -100 -100 -100 -100 -100 -100 -100 -100 -100 -100 -100 -100 -100 -100 -100 -100 -100 -100 -100 -100 -100 
-100 -100 0.649836 0.612602 0.554708 0.504868 0.471934 0.452436 0.440380 0.437276 0.440128 0.441014 0.439864 0.443033 0.449242 0.449391 0.443658 0.441190 0.442809 0.441858 0.437496 0.435489 0.435512 0.431210 0.424271 -100 
-100 -100 0.721067 0.683795 0.624426 0.572381 0.536368 0.514268 0.500675 0.496820 0.499954 0.501177 0.500341 0.504577 0.512421 0.512790 0.505757 0.502270 0.503161 0.501631 0.496766 0.494451 0.494911 0.490504 0.482870 -100 
-100 -100 0.832588 0.794002 0.727837 0.671266 0.630190 0.603962 0.587701 0.582916 0.589656 0.591148 0.587297 0.593059 0.606440 0.607040 0.594722 0.589421 0.591092 0.588692 0.581250 0.579021 0.585213 0.580494 0.566440 -100 
-100 -100 0.925806 0.886701 0.818801 0.758637 0.712756 0.682192 0.662698 0.655622 0.660900 0.662069 0.658706 0.664944 0.678437 0.679197 0.666981 0.661149 0.661907 0.658739 0.650742 0.647944 0.653480 0.648330 0.634120 -100 
-100 -100 0.988480 0.950070 0.886073 0.824366 0.774948 0.740611 0.717526 0.706974 0.705748 0.705970 0.706539 0.712152 0.720719 0.721549 0.714499 0.709597 0.708398 0.704635 0.697589 0.693511 0.692217 0.686584 0.678351 -100 
-100 -100 1.033612 0.995276 0.931458 0.868772 0.817566 0.780590 0.754385 0.741195 0.737434 0.736533 0.737031 0.741873 0.749192 0.749995 0.744184 0.740171 0.740158 0.735937 0.727112 0.722398 0.720349 0.714201 0.705795 -100 
-100 -100 1.067147 1.028328 0.961946 0.898680 0.848045 0.809542 0.779817 0.764909 0.760041 0.757971 0.757093 0.760919 0.773063 0.773743 0.763283 0.761106 0.773482 0.768964 0.747356 0.741172 0.741175 0.734319 0.722115 -100 
-100 -100 1.083914 1.044852 0.977974 0.914067 0.862733 0.823683 0.793789 0.779076 0.774096 0.770847 0.767583 0.768690 0.778818 0.778965 0.769265 0.768315 0.781619 0.777021 0.754388 0.746933 0.745728 0.737902 0.725081 -100 
-100 -100 1.090747 1.051534 0.985638 0.920801 0.867426 0.828723 0.801837 0.789200 0.785125 0.780663 0.773817 0.770365 0.771124 0.770225 0.767048 0.766909 0.769981 0.765599 0.753594 0.745077 0.739253 0.730193 0.720054 -100 
-100 -100 1.100805 1.060542 0.992117 0.926047 0.872727 0.835014 0.810058 0.800137 0.798485 0.793049 0.781811 0.773859 0.770941 0.768923 0.767041 0.768999 0.773583 0.769718 0.757107 0.746800 0.739079 0.728793 0.718232 -100 
-100 -100 1.127150 1.084187 1.000075 0.931820 0.880635 0.843730 0.817871 0.810622 0.815938 0.810077 0.790860 0.779033 0.773680 0.770882 0.769813 0.774383 0.785893 0.782562 0.764149 0.752144 0.746094 0.734928 0.720777 -100 
-100 -100 1.129926 1.086199 1.000683 0.930912 0.878650 0.841504 0.816275 0.810186 0.816516 0.811066 0.791583 0.779121 0.773218 0.770292 0.769505 0.774550 0.786465 0.783278 0.764703 0.752342 0.745916 0.734507 0.720258 -100 
-100 -100 1.109330 1.066785 0.994120 0.923635 0.867346 0.828905 0.805590 0.799000 0.800312 0.796036 0.783993 0.774133 0.769398 0.766959 0.766054 0.769480 0.775321 0.771863 0.758729 0.747297 0.738433 0.727397 0.716520 -100 
-100 -100 1.105138 1.062264 0.989448 0.917889 0.860728 0.820844 0.795612 0.787760 0.787937 0.785142 0.777060 0.770577 0.768422 0.766829 0.765272 0.767661 0.772734 0.769011 0.756192 0.745698 0.738035 0.727765 0.717090 -100 
-100 -100 1.103443 1.059789 0.984194 0.912978 0.860557 0.819965 0.788211 0.777777 0.776792 0.775188 0.770458 0.767754 0.770203 0.769541 0.766067 0.768461 0.782889 0.779288 0.757530 0.747902 0.744957 0.735686 0.721795 -100 
-100 -100 1.084208 1.041640 0.967972 0.898826 0.848023 0.807912 0.775423 0.763727 0.761941 0.760866 0.758020 0.757698 0.762032 0.762063 0.758247 0.760002 0.774144 0.771170 0.750912 0.743089 0.741824 0.733756 0.720497 -100 
-100 -100 1.039121 0.999710 0.933663 0.868786 0.817014 0.778762 0.751308 0.739706 0.737429 0.736205 0.733910 0.734600 0.738529 0.739099 0.736325 0.736800 0.740947 0.739044 0.730782 0.725672 0.723237 0.716563 0.707674 -100 
-100 -100 0.977724 0.941461 0.881477 0.823382 0.777425 0.742521 0.715842 0.703568 0.701113 0.699359 0.696452 0.697983 0.703547 0.704707 0.701412 0.701688 0.705756 0.705141 0.699457 0.696637 0.696364 0.691057 0.682684 -100 
-100 -100 0.887654 0.854352 0.799603 0.750177 0.715746 0.685711 0.657187 0.644650 0.644614 0.642464 0.636670 0.638908 0.650852 0.652420 0.643602 0.643899 0.651116 0.651604 0.645031 0.644279 0.651393 0.647272 0.633738 -100 
-100 -100 0.759353 0.729292 0.680730 0.639320 0.612882 0.588502 0.562980 0.551804 0.552438 0.550381 0.544362 0.546648 0.558734 0.560302 0.551418 0.551913 0.559660 0.560718 0.554815 0.555098 0.563399 0.560143 0.546973 -100 
-100 -100 0.593085 0.566327 0.525104 0.490426 0.467578 0.449155 0.431935 0.423716 0.423162 0.421663 0.418249 0.419957 0.426059 0.427227 0.423591 0.424246 0.429187 0.430225 0.427206 0.427603 0.430854 0.428106 0.420962 -100 
-100 -100 0.433970 0.409553 0.373269 0.344682 0.327527 0.314602 0.302456 0.297372 0.298238 0.297445 0.294297 0.295294 0.300012 0.300656 0.297373 0.297876 0.302159 0.302798 0.299762 0.299976 0.302719 0.300214 0.293860 -100 
-100 -100 0.326651 0.303654 0.270444 0.246036 0.233374 0.224160 0.215004 0.212145 0.214562 0.214259 0.210761 0.211186 0.215371 0.215659 0.212166 0.212574 0.216783 0.217037 0.213346 0.213191 0.215941 0.213592 0.207302 -100 
-100 -100 -100 -100 -100 -100 -100 -100 -100 -100 -100 -100 -100 -100 -100 -100 -100 -100 -100 -100 -100 -100 -100 -100 -100 -100 
-100 -100 -100 -100 -100 -100 -100 -100 -100 -100 -100 -100 -100 -100 -100 -100 -100 -100 -100 -100 -100 -100 -100 -100 -100 -100 
-100 -100 -100 -100 -100 -100 -100 -100 -100 -100 -100 -100 -100 -100 -100 -100 -100 -100 -100 -100 -100 -100 -100 -100 -100 -100 
-100 -100 0.646701 0.609682 0.552504 0.503257 0.470938 0.451710 0.439608 0.436436 0.438897 0.439383 0.437710 0.439952 0.445003 0.444651 0.438974 0.436296 0.437463 0.436212 0.431672 0.429306 0.428646 0.424046 0.417255 -100 
-100 -100 0.717183 0.680451 0.622695 0.571669 0.536510 0.514694 0.500873 0.496690 0.498766 0.499495 0.498536 0.501608 0.507388 0.507162 0.500912 0.497309 0.497393 0.495585 0.490983 0.488417 0.487501 0.482854 0.476204 -100 
-100 -100 0.824189 0.786893 0.726207 0.671566 0.631911 0.605921 0.588808 0.582853 0.584778 0.585606 0.584783 0.588989 0.596747 0.596664 0.588569 0.583574 0.582587 0.579984 0.574803 0.572034 0.571985 0.567128 0.559203 -100 
-100 -100 0.918847 0.880931 0.818300 0.759811 0.715088 0.684553 0.664048 0.655633 0.655946 0.656368 0.656026 0.660717 0.668635 0.668711 0.660686 0.655177 0.653282 0.650037 0.644558 0.641384 0.640779 0.635578 0.627603 -100 
-100 -100 0.988712 0.950570 0.887664 0.826189 0.776730 0.742044 0.718316 0.707010 0.704295 0.703803 0.704226 0.708655 0.714913 0.715164 0.709152 0.704140 0.701687 0.698044 0.692517 0.688806 0.686266 0.680688 0.674000 -100 
-100 -100 1.036680 0.998092 0.934237 0.870707 0.818442 0.780682 0.753955 0.740157 0.735443 0.733869 0.733842 0.737746 0.743369 0.743727 0.738524 0.734108 0.732088 0.728202 0.722005 0.718040 0.715327 0.709404 0.702323 -100 
-100 -100 1.069689 1.030532 0.964966 0.900257 0.846938 0.807308 0.778025 0.762638 0.756963 0.754306 0.752815 0.755616 0.761096 0.761359 0.756084 0.752568 0.752903 0.748917 0.740398 0.736042 0.733909 0.727568 0.719127 -100 
-100 -100 1.086701 1.047207 0.980983 0.915387 0.861107 0.820775 0.791281 0.776075 0.770346 0.766685 0.763107 0.763496 0.767171 0.766878 0.762125 0.759527 0.760577 0.756686 0.747752 0.742864 0.740182 0.733247 0.724329 -100 
-100 -100 1.094040 1.054345 0.988281 0.921862 0.866499 0.826551 0.799154 0.785896 0.780988 0.776379 0.769982 0.766557 0.766453 0.765049 0.761536 0.760006 0.760354 0.756873 0.749476 0.743985 0.739664 0.732017 0.723558 -100 
-100 -100 1.100687 1.060457 0.993380 0.926317 0.871049 0.832250 0.807106 0.796487 0.793365 0.788026 0.778361 0.770936 0.767571 0.764867 0.761934 0.761909 0.763715 0.760926 0.753400 0.747296 0.742212 0.733964 0.725210 -100 
-100 -100 1.109656 1.068385 0.998199 0.930262 0.875864 0.838048 0.813979 0.805694 0.805424 0.799829 0.786745 0.776378 0.770855 0.767216 0.764544 0.765970 0.770360 0.768157 0.759226 0.752550 0.747832 0.739191 0.729281 -100 
-100 -100 1.111728 1.069855 0.998564 0.929394 0.874094 0.836118 0.812682 0.805464 0.806150 0.800997 0.787806 0.777032 0.771134 0.767378 0.764838 0.766503 0.771079 0.768862 0.759675 0.752611 0.747522 0.738649 0.728651 -100 
-100 -100 1.106872 1.064886 0.994534 0.923895 0.866005 0.826737 0.803441 0.795943 0.795659 0.791608 0.781616 0.772953 0.768410 0.765324 0.762793 0.763507 0.765894 0.763031 0.754665 0.747350 0.741130 0.732166 0.723102 -100 
-100 -100 1.103908 1.061532 0.990380 0.918562 0.859376 0.818682 0.793911 0.785337 0.784672 0.781982 0.775030 0.769586 0.767549 0.765505 0.762685 0.762480 0.763898 0.760290 0.751423 0.743913 0.737813 0.728995 0.719964 -100 
-100 -100 1.099094 1.056441 0.984156 0.912414 0.854339 0.812997 0.785696 0.775580 0.774546 0.772972 0.768609 0.766448 0.767518 0.766491 0.762974 0.762346 0.764872 0.760989 0.750488 0.743228 0.738724 0.730394 0.720506 -100 
-100 -100 1.079962 1.038346 0.967879 0.898111 0.841593 0.800821 0.773028 0.761882 0.760192 0.759143 0.756560 0.756662 0.759544 0.759277 0.755646 0.754637 0.757048 0.753603 0.744023 0.737864 0.734410 0.726935 0.717575 -100 
-100 -100 1.038784 0.999655 0.934389 0.868847 0.814765 0.775976 0.749792 0.738224 0.735681 0.734602 0.733058 0.734445 0.738112 0.738459 0.735294 0.733971 0.735014 0.732633 0.726440 0.722115 0.719136 0.712834 0.705363 -100 
-100 -100 0.977490 0.941248 0.881423 0.822220 0.773895 0.738605 0.713517 0.701701 0.698856 0.697485 0.695922 0.698118 0.702943 0.703856 0.700725 0.699713 0.701451 0.700409 0.696117 0.693672 0.692325 0.687299 0.680618 -100 
-100 -100 0.884835 0.851680 0.797731 0.746547 0.707064 0.676762 0.652790 0.641433 0.639532 0.637966 0.635382 0.638003 0.644879 0.646152 0.641809 0.641280 0.644877 0.644976 0.641130 0.640234 0.641660 0.637772 0.630440 -100 
-100 -100 0.756002 0.726044 0.678255 0.635047 0.603519 0.578967 0.558224 0.548415 0.547245 0.545760 0.542898 0.545430 0.552401 0.553651 0.549258 0.549066 0.553343 0.554042 0.550794 0.550878 0.553496 0.550397 0.543302 -100 
-100 -100 0.591779 0.564853 0.523393 0.487517 0.462696 0.444175 0.428702 0.421398 0.420714 0.419539 0.417118 0.419043 0.424242 0.425111 0.421768 0.421688 0.425335 0.426067 0.423671 0.424132 0.426369 0.423678 0.417706 -100 
-100 -100 0.432945 0.408334 0.371691 0.342373 0.324303 0.311298 0.299853 0.295193 0.296027 0.295218 0.292252 0.293293 0.297722 0.298101 0.294552 0.294493 0.298152 0.298552 0.295598 0.295814 0.298275 0.295748 0.289662 -100 
-100 -100 0.325270 0.302102 0.268580 0.243756 0.230713 0.221440 0.212466 0.209672 0.211950 0.211397 0.207662 0.207984 0.212107 0.212153 0.208209 0.208226 0.212200 0.212278 0.208412 0.208182 0.210939 0.208532 0.202120 -100 
-100 -100 -100 -100 -100 -100 -100 -100 -100 -100 -100 -100 -100 -100 -100 -100 -100 -100 -100 -100 -100 -100 -100 -100 -100 -100 
-100 -100 -100 -100 -100 -100 -100 -100 -100 -100 -100 -100 -100 -100 -100 -100 -100 -100 -100 -100 -100 -100 -100 -100 -100 -100 
-100 -100 -100 -100 -100 -100 -100 -100 -100 -100 -100 -100 -100 -100 -100 -100 -100 -100 -100 -100 -100 -100 -100 -100 -100 -100 
-100 -100 0.648519 0.611538 0.554459 0.505479 0.473527 0.454252 0.441810 0.438601 0.441052 0.441037 0.438294 0.439393 0.443601 0.442770 0.436877 0.434148 0.435201 0.433583 0.428381 0.425279 0.424091 0.419133 0.412099 -100 
-100 -100 0.719577 0.682900 0.625287 0.574810 0.540511 0.518728 0.504229 0.499850 0.501808 0.501946 0.499798 0.501532 0.506279 0.505489 0.499030 0.495340 0.495198 0.493037 0.487942 0.484785 0.483397 0.478343 0.471363 -100 
-100 -100 0.828011 0.790693 0.729930 0.676185 0.638373 0.612439 0.593659 0.587023 0.588213 0.588293 0.586488 0.589152 0.595472 0.594744 0.586666 0.581558 0.580011 0.577162 0.572065 0.569008 0.568264 0.563001 0.555072 -100 
-100 -100 0.923907 0.885832 0.822873 0.765003 0.721874 0.691223 0.668927 0.659687 0.659090 0.658643 0.657256 0.660334 0.666759 0.666222 0.658343 0.652882 0.650600 0.647357 0.642280 0.639081 0.637894 0.632376 0.624502 -100 
-100 -100 0.994863 0.956343 0.892771 0.830995 0.781677 0.746496 0.721670 0.709779 0.706542 0.705122 0.704097 0.706979 0.712081 0.711871 0.705985 0.701310 0.699100 0.695845 0.690826 0.687354 0.684779 0.679086 0.672329 -100 
-100 -100 1.044738 1.005380 0.940118 0.875323 0.822239 0.783524 0.755703 0.741294 0.736070 0.733547 0.732074 0.734609 0.739299 0.739357 0.734377 0.730430 0.728861 0.725795 0.720698 0.717405 0.714903 0.709189 0.702420 -100 
-100 -100 1.079904 1.039558 0.971546 0.904878 0.850586 0.809613 0.778584 0.762424 0.756449 0.752936 0.749961 0.751654 0.756245 0.756293 0.751319 0.748035 0.748054 0.745242 0.739259 0.736286 0.734759 0.729058 0.721413 -100 
-100 -100 1.096802 1.056032 0.987198 0.919395 0.863878 0.822019 0.790662 0.774588 0.768588 0.764349 0.759804 0.759629 0.762750 0.762252 0.757510 0.754729 0.755224 0.752755 0.747132 0.744627 0.743430 0.737695 0.729829 -100 
-100 -100 1.101491 1.060815 0.992963 0.924532 0.867465 0.825990 0.797210 0.783072 0.777728 0.772981 0.766663 0.763478 0.763448 0.761782 0.757643 0.755370 0.755486 0.753601 0.749653 0.747831 0.746378 0.740649 0.733301 -100 
-100 -100 1.105126 1.064322 0.996305 0.927742 0.870943 0.830695 0.804214 0.792667 0.789141 0.784108 0.775338 0.768868 0.765942 0.762860 0.758744 0.757178 0.758160 0.757061 0.753870 0.752784 0.751913 0.746338 0.738852 -100 
-100 -100 1.110258 1.068975 0.999550 0.930846 0.875374 0.836226 0.810702 0.801374 0.800371 0.795378 0.784079 0.775192 0.770351 0.766224 0.761895 0.760995 0.763683 0.763160 0.759483 0.758830 0.759317 0.753878 0.745318 -100 
-100 -100 1.111474 1.069774 0.999566 0.929966 0.873828 0.834632 0.809732 0.801385 0.801296 0.796824 0.785635 0.776617 0.771589 0.767334 0.762926 0.761941 0.764514 0.763790 0.759796 0.758785 0.758976 0.753351 0.744698 -100 
-100 -100 1.108600 1.066612 0.996323 0.925185 0.866409 0.826031 0.801456 0.792815 0.792052 0.788561 0.780097 0.773200 0.769645 0.766149 0.761806 0.760013 0.760666 0.758932 0.754725 0.752563 0.750844 0.744681 0.736824 -100 
-100 -100 1.106630 1.064231 0.992995 0.920733 0.860620 0.818959 0.793196 0.783558 0.782498 0.780127 0.774196 0.770221 0.769087 0.766729 0.762310 0.759815 0.759545 0.756638 0.751000 0.747551 0.744981 0.738290 0.730111 -100 
-100 -100 1.102473 1.059807 0.987302 0.915037 0.855372 0.813235 0.785949 0.775227 0.774393 0.772923 0.768630 0.767373 0.769073 0.767784 0.762926 0.760206 0.760744 0.757192 0.749447 0.745303 0.743454 0.736612 0.727215 -100 
-100 -100 1.083538 1.041899 0.971192 0.900903 0.842841 0.801417 0.773884 0.762389 0.761039 0.760027 0.757271 0.758000 0.761355 0.760875 0.756139 0.753343 0.753912 0.750521 0.742960 0.738979 0.737353 0.730872 0.721815 -100 
-100 -100 1.042148 1.002940 0.937451 0.871427 0.816515 0.777209 0.750844 0.739021 0.736542 0.735624 0.734415 0.736486 0.740617 0.740789 0.736706 0.733977 0.733770 0.731225 0.725969 0.722852 0.720846 0.715162 0.708002 -100 
-100 -100 0.980346 0.943941 0.883778 0.823906 0.774732 0.739108 0.714229 0.702649 0.700134 0.699168 0.698174 0.701043 0.706254 0.706971 0.703029 0.700867 0.701650 0.700264 0.696207 0.694205 0.693100 0.688420 0.682168 -100 
-100 -100 0.886712 0.853374 0.799161 0.747106 0.706378 0.675920 0.652926 0.642383 0.641154 0.640213 0.638327 0.641550 0.648715 0.649757 0.644668 0.643177 0.646045 0.645661 0.641491 0.640385 0.641015 0.637282 0.630967 -100 
-100 -100 0.757450 0.727270 0.679157 0.635037 0.602302 0.577697 0.558103 0.549322 0.548975 0.548158 0.545948 0.548997 0.556195 0.557204 0.552112 0.551045 0.554674 0.554851 0.551112 0.550806 0.552497 0.549443 0.543282 -100 
-100 -100 0.593327 0.566152 0.524210 0.487578 0.462053 0.443512 0.428727 0.422241 0.422240 0.421562 0.419587 0.421931 0.427343 0.427992 0.423996 0.423106 0.426118 0.426402 0.423683 0.423946 0.425912 0.423223 0.417488 -100 
-100 -100 0.434245 0.409459 0.372459 0.342639 0.324147 0.311142 0.300106 0.295918 0.297093 0.296482 0.293723 0.295051 0.299663 0.299846 0.295723 0.295020 0.298210 0.298299 0.295131 0.295251 0.297650 0.295112 0.289052 -100 
-100 -100 0.326263 0.302994 0.269272 0.244181 0.230921 0.221671 0.212926 0.210327 0.212654 0.212057 0.208320 0.208783 0.213032 0.212888 0.208436 0.207970 0.211662 0.211552 0.207526 0.207248 0.210038 0.207623 0.201150 -100 
-100 -100 -100 -100 -100 -100 -100 -100 -100 -100 -100 -100 -100 -100 -100 -100 -100 -100 -100 -100 -100 -100 -100 -100 -100 -100 
-100 -100 -100 -100 -100 -100 -100 -100 -100 -100 -100 -100 -100 -100 -100 -100 -100 -100 -100 -100 -100 -100 -100 -100 -100 -100 
-100 -100 -100 -100 -100 -100 -100 -100 -100 -100 -100 -100 -100 -100 -100 -100 -100 -100 -100 -100 -100 -100 -100 -100 -100 -100 
-100 -100 0.654368 0.617411 0.560055 0.511205 0.479597 0.459855 0.446409 0.443014 0.445566 0.444981 0.440936 0.441038 0.444988 0.443820 0.437374 0.434636 0.435845 0.434056 0.428248 0.424564 0.423289 0.418212 0.410859 -100 
-100 -100 0.727272 0.690292 0.631450 0.581283 0.548402 0.526408 0.510254 0.505633 0.507891 0.507455 0.503772 0.504446 0.509315 0.508095 0.500481 0.496546 0.496424 0.494021 0.488311 0.484641 0.483557 0.478221 0.470288 -100 
-100 -100 0.842443 0.803821 0.738242 0.684737 0.652756 0.626813 0.602128 0.594635 0.596544 0.596009 0.592067 0.593899 0.603947 0.602694 0.589602 0.583645 0.581749 0.578650 0.573260 0.570249 0.572051 0.566374 0.555125 -100 
-100 -100 0.938799 0.899273 0.831380 0.773537 0.736140 0.705462 0.677259 0.667129 0.667182 0.666068 0.662508 0.664696 0.674834 0.673808 0.661014 0.654881 0.652426 0.649108 0.643919 0.640915 0.642301 0.636370 0.625200 -100 
-100 -100 1.004974 0.965621 0.899655 0.837552 0.789560 0.754094 0.727353 0.715104 0.712128 0.709993 0.707168 0.708828 0.713950 0.713415 0.706717 0.702273 0.700636 0.697664 0.692567 0.689046 0.687077 0.681126 0.673314 -100 
-100 -100 1.055476 1.015117 0.947125 0.881372 0.828946 0.789535 0.759631 0.744727 0.739791 0.736522 0.733168 0.734570 0.739095 0.739002 0.733791 0.730509 0.730145 0.727772 0.722779 0.719729 0.717944 0.712271 0.704892 -100 
-100 -100 1.102248 1.059857 0.980366 0.912154 0.861250 0.819242 0.782389 0.765129 0.762021 0.757820 0.750347 0.751087 0.756030 0.756033 0.750457 0.747916 0.749777 0.747990 0.742182 0.740079 0.740934 0.735655 0.726509 -100 
-100 -100 1.118969 1.076082 0.995629 0.926073 0.873715 0.830666 0.793362 0.776035 0.772881 0.768217 0.759709 0.759150 0.762940 0.762417 0.756831 0.754401 0.756507 0.755251 0.750452 0.749679 0.751620 0.746793 0.737660 -100 
-100 -100 1.111098 1.069291 0.998569 0.928583 0.871405 0.828723 0.797490 0.782416 0.777315 0.772585 0.765953 0.763278 0.763917 0.762183 0.757277 0.754604 0.755410 0.754819 0.752850 0.753828 0.755471 0.751267 0.743992 -100 
-100 -100 1.111779 1.070213 1.000380 0.930658 0.873761 0.832334 0.803511 0.791028 0.787885 0.783285 0.774866 0.769549 0.767588 0.764366 0.759074 0.756390 0.757604 0.757813 0.757185 0.760004 0.763457 0.760019 0.752608 -100 
-100 -100 1.116410 1.074533 1.003064 0.934014 0.882591 0.842310 0.810539 0.800009 0.800475 0.796170 0.784483 0.776955 0.773454 0.769132 0.763173 0.760871 0.765303 0.766066 0.763593 0.767688 0.776231 0.773347 0.761939 -100 
-100 -100 1.116894 1.074768 1.002807 0.933164 0.881273 0.841037 0.809889 0.800242 0.801566 0.797839 0.786445 0.779021 0.775495 0.771046 0.764843 0.762207 0.766300 0.766744 0.763952 0.767787 0.776173 0.773172 0.761664 -100 
-100 -100 1.112856 1.070602 0.999478 0.928044 0.869572 0.828305 0.801606 0.791810 0.791352 0.788484 0.780889 0.775827 0.773754 0.770120 0.764086 0.760441 0.760721 0.759941 0.758242 0.760325 0.763486 0.759665 0.751737 -100 
-100 -100 1.112378 1.069592 0.996982 0.924345 0.864187 0.821804 0.794522 0.783834 0.783106 0.781104 0.775573 0.773125 0.773507 0.771084 0.765050 0.761040 0.760651 0.758489 0.754672 0.754732 0.756433 0.751601 0.743021 -100 
-100 -100 1.115901 1.072135 0.993024 0.919791 0.859721 0.817013 0.788771 0.777542 0.781085 0.779756 0.771444 0.771060 0.775247 0.773949 0.766481 0.762823 0.765356 0.762360 0.754005 0.752675 0.757207 0.751719 0.738743 -100 
-100 -100 1.097140 1.054403 0.977104 0.905868 0.847452 0.805579 0.777304 0.765539 0.768699 0.767744 0.760682 0.761948 0.767614 0.767141 0.759982 0.756530 0.759243 0.756179 0.747368 0.745402 0.749436 0.743887 0.731098 -100 
-100 -100 1.048462 1.008863 0.942006 0.875668 0.820760 0.781138 0.754088 0.741975 0.740319 0.739539 0.737843 0.740488 0.745835 0.745977 0.740578 0.737131 0.737252 0.734735 0.729255 0.727185 0.727075 0.721963 0.714057 -100 
-100 -100 0.985391 0.948717 0.887782 0.827720 0.778804 0.743032 0.717619 0.706188 0.704844 0.704198 0.702744 0.706121 0.712804 0.713409 0.707757 0.704878 0.706043 0.704399 0.699391 0.697517 0.697199 0.692782 0.686185 -100 
-100 -100 0.892139 0.858448 0.803051 0.750964 0.711386 0.680973 0.656995 0.647151 0.649053 0.648609 0.644847 0.648672 0.662109 0.662968 0.651269 0.648981 0.654450 0.653577 0.645485 0.643518 0.644590 0.640874 0.633877 -100 
-100 -100 0.762681 0.732123 0.682813 0.638620 0.607109 0.582630 0.562149 0.554259 0.557226 0.556956 0.552790 0.556345 0.569644 0.570448 0.558871 0.557060 0.563338 0.562970 0.555139 0.553773 0.555723 0.552601 0.545749 -100 
-100 -100 0.597300 0.569882 0.527431 0.490548 0.465323 0.446885 0.432065 0.426266 0.427601 0.427363 0.425042 0.427687 0.434230 0.434701 0.429211 0.427725 0.431031 0.430889 0.426898 0.426658 0.428581 0.425873 0.420004 -100 
-100 -100 0.437778 0.412906 0.375682 0.345702 0.327244 0.314332 0.303482 0.299717 0.301473 0.301109 0.298382 0.299980 0.305087 0.305142 0.300258 0.299060 0.302105 0.301941 0.298320 0.298282 0.300677 0.298183 0.292142 -100 
-100 -100 0.329645 0.306417 0.272739 0.247663 0.234404 0.225242 0.216703 0.214298 0.216755 0.216235 0.212621 0.213311 0.217745 0.217504 0.212666 0.211803 0.215250 0.215024 0.210954 0.210712 0.213545 0.211211 0.204835 -100 
-100 -100 -100 -100 -100 -100 -100 -100 -100 -100 -100 -100 -100 -100 -100 -100 -100 -100 -100 -100 -100 -100 -100 -100 -100 -100 
-100 -100 -100 -100 -100 -100 -100 -100 -100 -100 -100 -100 -100 -100 -100 -100 -100 -100 -100 -100 -100 -100 -100 -100 -100 -100 
-100 -100 -100 -100 -100 -100 -100 -100 -100 -100 -100 -100 -100 -100 -100 -100 -100 -100 -100 -100 -100 -100 -100 -100 -100 -100 
-100 -100 0.656234 0.619451 0.562232 0.513163 0.480927 0.460426 0.446539 0.443281 0.446049 0.444887 0.439572 0.438747 0.442427 0.441188 0.434793 0.432630 0.434680 0.433097 0.426709 0.422396 0.420910 0.415880 0.408575 -100 
-100 -100 0.728544 0.691804 0.633266 0.583166 0.550065 0.527811 0.511765 0.507751 0.510542 0.509712 0.504812 0.504438 0.508830 0.507472 0.499995 0.496663 0.497266 0.494871 0.488307 0.483638 0.481962 0.476379 0.468329 -100 
-100 -100 0.843079 0.804752 0.739641 0.686477 0.654700 0.629021 0.605004 0.598589 0.601374 0.600644 0.595534 0.596201 0.605540 0.604094 0.591269 0.585961 0.584665 0.581383 0.574897 0.570549 0.571379 0.565140 0.553587 -100 
-100 -100 0.939342 0.900057 0.832558 0.775040 0.737930 0.707690 0.680339 0.671401 0.672393 0.671188 0.666582 0.667642 0.677033 0.675839 0.663400 0.657950 0.656043 0.652506 0.646206 0.641796 0.642071 0.635451 0.623907 -100 
-100 -100 1.006047 0.966748 0.900835 0.838730 0.790750 0.755516 0.729423 0.718113 0.715857 0.713635 0.709986 0.710742 0.715305 0.714700 0.708394 0.704641 0.703565 0.700482 0.694504 0.689803 0.686853 0.680284 0.672154 -100 
-100 -100 1.057326 1.016785 0.948418 0.882212 0.829389 0.789850 0.760212 0.745840 0.741330 0.737966 0.734046 0.734866 0.739086 0.739056 0.734257 0.731613 0.731783 0.729470 0.723987 0.720173 0.717702 0.711600 0.704026 -100 
-100 -100 1.104860 1.062069 0.981774 0.912708 0.861053 0.818607 0.781670 0.764568 0.761646 0.757411 0.749710 0.750277 0.755208 0.755376 0.750131 0.748032 0.750246 0.748637 0.742776 0.740383 0.740911 0.735433 0.726222 -100 
-100 -100 1.121747 1.078372 0.996952 0.926355 0.873064 0.829403 0.791772 0.774309 0.771163 0.766625 0.758360 0.758141 0.762241 0.761928 0.756458 0.754106 0.756266 0.755201 0.750683 0.750081 0.752084 0.747301 0.738216 -100 
-100 -100 1.113408 1.071147 0.999561 0.928547 0.870398 0.827000 0.795241 0.779764 0.774523 0.770141 0.764339 0.762626 0.763960 0.762435 0.757305 0.754202 0.754680 0.754194 0.752762 0.754388 0.756546 0.752658 0.745540 -100 
-100 -100 1.113427 1.071500 1.000964 0.930315 0.872455 0.830225 0.800685 0.787547 0.784137 0.780097 0.773056 0.769308 0.768426 0.765410 0.759527 0.755870 0.756320 0.756534 0.756709 0.760643 0.765066 0.762235 0.755104 -100 
-100 -100 1.117337 1.075233 1.003311 0.933503 0.881166 0.840030 0.807392 0.795990 0.796047 0.792425 0.782508 0.776989 0.774877 0.770776 0.763956 0.760293 0.763648 0.764366 0.762925 0.768508 0.778384 0.776346 0.765320 -100 
-100 -100 1.117409 1.075191 1.003005 0.932839 0.880195 0.839140 0.807030 0.796356 0.797143 0.794086 0.784556 0.779285 0.777260 0.773074 0.765964 0.761877 0.764832 0.765268 0.763641 0.769134 0.779005 0.776961 0.765890 -100 
-100 -100 1.113260 1.071029 0.999876 0.928209 0.869260 0.827293 0.799602 0.788700 0.787615 0.785266 0.779341 0.776283 0.775635 0.772313 0.765542 0.760654 0.759982 0.759300 0.758795 0.762511 0.767114 0.764221 0.756732 -100 
-100 -100 1.112668 1.070017 0.997586 0.924994 0.864625 0.821688 0.793458 0.781672 0.780260 0.778573 0.774368 0.773590 0.775213 0.773154 0.766646 0.761740 0.760684 0.758751 0.756097 0.757642 0.760617 0.756611 0.748442 -100 
-100 -100 1.116151 1.072591 0.993787 0.920776 0.860674 0.817536 0.788434 0.776201 0.779086 0.777892 0.770517 0.771398 0.776577 0.775657 0.767957 0.763722 0.765810 0.763120 0.755843 0.755770 0.761326 0.756526 0.743931 -100 
-100 -100 1.097562 1.055031 0.978037 0.907034 0.848623 0.806416 0.777449 0.764882 0.767497 0.766579 0.760135 0.762281 0.768662 0.768508 0.761243 0.757419 0.759827 0.757028 0.749055 0.748022 0.752798 0.747765 0.735277 -100 
-100 -100 1.049284 1.009817 0.943147 0.876914 0.821952 0.782091 0.754623 0.742030 0.740045 0.739279 0.737946 0.741106 0.746860 0.747159 0.741648 0.737908 0.737777 0.735353 0.730321 0.728780 0.729104 0.724286 0.716543 -100 
-100 -100 0.986609 0.949976 0.889065 0.828936 0.779878 0.743979 0.718469 0.706945 0.705543 0.704940 0.703634 0.707173 0.713928 0.714480 0.708632 0.705431 0.706277 0.704506 0.699573 0.697839 0.697653 0.693315 0.686749 -100 
-100 -100 0.893575 0.859842 0.804321 0.752011 0.712212 0.681770 0.657977 0.648377 0.650460 0.650102 0.646325 0.650028 0.663259 0.663891 0.651917 0.649258 0.654325 0.653154 0.644871 0.642764 0.643753 0.639965 0.632898 -100 
-100 -100 0.764104 0.733444 0.683910 0.639403 0.607634 0.583182 0.563020 0.555542 0.558817 0.558658 0.554390 0.557690 0.570665 0.571182 0.559306 0.557121 0.562982 0.562264 0.554125 0.552477 0.554229 0.550987 0.544053 -100 
-100 -100 0.598464 0.570903 0.528185 0.490988 0.465543 0.447141 0.432614 0.427210 0.428861 0.428724 0.426288 0.428703 0.434987 0.435216 0.429460 0.427661 0.430638 0.430205 0.425930 0.425410 0.427132 0.424340 0.418457 -100 
-100 -100 0.438419 0.413406 0.375950 0.345746 0.327164 0.314287 0.303625 0.300128 0.302115 0.301826 0.299026 0.300506 0.305493 0.305410 0.300336 0.298915 0.301754 0.301431 0.297663 0.297473 0.299764 0.297275 0.291296 -100 
-100 -100 0.329775 0.306435 0.272598 0.247416 0.234133 0.225013 0.216570 0.214307 0.216906 0.216436 0.212796 0.213469 0.217898 0.217603 0.212635 0.211612 0.214940 0.214662 0.210576 0.210317 0.213145 0.210882 0.204615 -100 
-100 -100 -100 -100 -100 -100 -100 -100 -100 -100 -100 -100 -100 -100 -100 -100 -100 -100 -100 -100 -100 -100 -100 -100 -100 -100 
-100 -100 -100 -100 -100 -100 -100 -100 -100 -100 -100 -100 -100 -100 -100 -100 -100 -100 -100 -100 -100 -100 -100 -100 -100 -100 
-100 -100 -100 -100 -100 -100 -100 -100 -100 -100 -100 -100 -100 -100 -100 -100 -100 -100 -100 -100 -100 -100 -100 -100 -100 -100 
-100 -100 0.653432 0.617084 0.560678 0.511387 0.477972 0.456881 0.443619 0.441290 0.444773 0.443190 0.436564 0.434760 0.437981 0.436885 0.431206 0.430220 0.433737 0.432563 0.425325 0.419995 0.417820 0.412736 0.405672 -100 
-100 -100 0.722673 0.686832 0.630412 0.580473 0.545927 0.523789 0.510045 0.507895 0.511832 0.510940 0.505040 0.503513 0.506624 0.505372 0.499405 0.497528 0.499478 0.497191 0.489331 0.482961 0.479555 0.473537 0.466027 -100 
-100 -100 0.829011 0.792714 0.733763 0.681393 0.644702 0.619927 0.603453 0.600410 0.604784 0.604409 0.598776 0.597762 0.601640 0.600279 0.593159 0.589998 0.590086 0.586577 0.578168 0.571050 0.567328 0.560219 0.551141 -100 
-100 -100 0.924754 0.887505 0.826088 0.769489 0.727678 0.698632 0.679118 0.673746 0.676488 0.675869 0.671024 0.670566 0.674479 0.673373 0.666684 0.663246 0.662441 0.658442 0.650073 0.642691 0.638190 0.630484 0.621278 -100 
-100 -100 0.997777 0.959452 0.896123 0.834499 0.785455 0.751195 0.728527 0.719656 0.718850 0.717276 0.713714 0.713851 0.717150 0.716686 0.711995 0.709304 0.708620 0.704949 0.697303 0.690311 0.684750 0.677119 0.669313 -100 
-100 -100 1.050405 1.010462 0.943966 0.877845 0.823691 0.784739 0.757882 0.745230 0.741503 0.738794 0.735598 0.736390 0.740109 0.740314 0.736524 0.734357 0.734182 0.731216 0.724693 0.719108 0.714477 0.707427 0.700037 -100 
-100 -100 1.088629 1.046930 0.975958 0.906596 0.850096 0.807865 0.776583 0.761036 0.755909 0.752371 0.748573 0.749739 0.754152 0.754655 0.750706 0.748562 0.749143 0.746797 0.741028 0.737221 0.734681 0.728364 0.720566 -100 
-100 -100 1.106077 1.063665 0.991356 0.920255 0.861935 0.818216 0.785812 0.769421 0.763709 0.759888 0.755909 0.756742 0.760673 0.760774 0.756423 0.753723 0.753930 0.751975 0.747593 0.745667 0.744665 0.739066 0.731405 -100 
-100 -100 1.108616 1.066509 0.995879 0.924270 0.864184 0.820507 0.790098 0.774785 0.769084 0.765398 0.761589 0.761279 0.763384 0.762352 0.757497 0.753876 0.752876 0.751301 0.749105 0.749289 0.749461 0.744726 0.737908 -100 
-100 -100 1.109832 1.067944 0.997810 0.926420 0.866605 0.823884 0.795206 0.781715 0.777388 0.774029 0.769423 0.767626 0.767995 0.765551 0.759643 0.755166 0.753808 0.752753 0.752104 0.754456 0.756627 0.752941 0.746341 -100 
-100 -100 1.112007 1.070127 0.999813 0.928850 0.870602 0.828821 0.800587 0.788673 0.786246 0.783285 0.777516 0.774639 0.774163 0.770723 0.763688 0.758717 0.758231 0.757625 0.757119 0.761054 0.765755 0.762935 0.755547 -100 
-100 -100 1.111925 1.070031 0.999637 0.928499 0.870088 0.828358 0.800464 0.789066 0.787182 0.784684 0.779299 0.776715 0.776397 0.772938 0.765685 0.760372 0.759601 0.758898 0.758468 0.762563 0.767443 0.764764 0.757448 -100 
-100 -100 1.109253 1.067374 0.997117 0.925298 0.865034 0.822492 0.794874 0.782928 0.780256 0.778300 0.774866 0.773917 0.774704 0.772156 0.765583 0.760078 0.757837 0.756437 0.755968 0.758804 0.761573 0.758278 0.751816 -100 
-100 -100 1.107055 1.065096 0.994480 0.922398 0.861654 0.818287 0.789569 0.776630 0.773518 0.772077 0.770121 0.771088 0.773710 0.772440 0.766570 0.761350 0.758955 0.756751 0.754775 0.755859 0.757217 0.753079 0.746243 -100 
-100 -100 1.102928 1.060916 0.989355 0.917849 0.858223 0.814773 0.784738 0.770997 0.768248 0.767161 0.765575 0.768025 0.772655 0.772471 0.766873 0.762304 0.761007 0.758356 0.754342 0.754049 0.755270 0.750550 0.742489 -100 
-100 -100 1.084564 1.043571 0.973805 0.904319 0.846438 0.804005 0.774249 0.760352 0.757438 0.756505 0.755494 0.758778 0.764233 0.764656 0.759545 0.755502 0.754648 0.752013 0.747453 0.746351 0.746938 0.742035 0.734060 -100 
-100 -100 1.044354 1.005581 0.940709 0.875073 0.820072 0.780068 0.752421 0.739189 0.735753 0.734858 0.734679 0.738224 0.743523 0.744129 0.739668 0.735982 0.734858 0.732571 0.728787 0.727313 0.726637 0.721862 0.715241 -100 
-100 -100 0.983762 0.947513 0.887467 0.827428 0.777854 0.741876 0.716742 0.704942 0.702275 0.701427 0.700834 0.704121 0.709482 0.710010 0.705464 0.702295 0.702020 0.700249 0.696522 0.695018 0.694388 0.689965 0.683793 -100 
-100 -100 0.890950 0.857517 0.802845 0.750129 0.708889 0.678371 0.655856 0.646132 0.645504 0.644806 0.642799 0.645580 0.651988 0.652315 0.646432 0.643813 0.645379 0.644101 0.639461 0.638052 0.638555 0.634608 0.628006 -100 
-100 -100 0.761736 0.731274 0.682405 0.637349 0.603977 0.579464 0.560766 0.553313 0.553956 0.553444 0.550850 0.553055 0.559155 0.559252 0.553292 0.551093 0.553394 0.552495 0.547907 0.546858 0.548077 0.544635 0.538127 -100 
-100 -100 0.596845 0.569273 0.526556 0.488989 0.462779 0.444351 0.430517 0.425282 0.426264 0.425864 0.423489 0.425075 0.429625 0.429511 0.424710 0.422858 0.424825 0.424200 0.420621 0.420062 0.421447 0.418472 0.412625 -100 
-100 -100 0.436375 0.411186 0.373491 0.342988 0.324089 0.311180 0.300745 0.297396 0.299289 0.298881 0.295851 0.296769 0.300960 0.300702 0.295986 0.294590 0.297105 0.296671 0.293010 0.292627 0.294672 0.292111 0.286203 -100 
-100 -100 0.326943 0.303338 0.269119 0.243672 0.230297 0.221152 0.212710 0.210559 0.213329 0.212869 0.209009 0.209381 0.213579 0.213252 0.208385 0.207416 0.210711 0.210402 0.206272 0.205878 0.208597 0.206369 0.200215 -100 
-100 -100 -100 -100 -100 -100 -100 -100 -100 -100 -100 -100 -100 -100 -100 -100 -100 -100 -100 -100 -100 -100 -100 -100 -100 -100 
-100 -100 -100 -100 -100 -100 -100 -100 -100 -100 -100 -100 -100 -100 -100 -100 -100 -100 -100 -100 -100 -100 -100 -100 -100 -100 
-100 -100 -100 -100 -100 -100 -100 -100 -100 -100 -100 -100 -100 -100 -100 -100 -100 -100 -100 -100 -100 -100 -100 -100 -100 -100 
-100 -100 0.652714 0.617001 0.561507 0.512588 0.478919 0.457852 0.445563 0.444842 0.449730 0.448096 0.440245 0.437582 0.440692 0.439787 0.434547 0.434624 0.439439 0.438507 0.430251 0.423702 0.420856 0.415478 0.408231 -100 
-100 -100 0.720062 0.684993 0.629856 0.580532 0.545954 0.524537 0.512858 0.513147 0.519209 0.518632 0.511530 0.509061 0.511740 0.510629 0.505346 0.504577 0.507671 0.505359 0.496143 0.488189 0.483795 0.477172 0.469228 -100 
-100 -100 0.823145 0.787903 0.731141 0.679623 0.642854 0.619540 0.606665 0.607295 0.615510 0.615871 0.608185 0.605889 0.608740 0.607473 0.601515 0.599605 0.600770 0.596935 0.586727 0.577693 0.572955 0.564903 0.554818 -100 
-100 -100 0.917856 0.881619 0.822355 0.766692 0.725041 0.697736 0.682043 0.680503 0.687265 0.687632 0.681025 0.679492 0.682445 0.681432 0.675849 0.673472 0.673438 0.668861 0.658531 0.649072 0.643375 0.634554 0.624233 -100 
-100 -100 0.992351 0.954635 0.892409 0.831577 0.783084 0.750359 0.730480 0.724456 0.726184 0.725675 0.721905 0.721794 0.724856 0.724545 0.720404 0.718247 0.717777 0.713319 0.703828 0.694767 0.687658 0.678911 0.670357 -100 
-100 -100 1.046174 1.006501 0.940336 0.874688 0.820934 0.783101 0.758224 0.747590 0.745680 0.744035 0.741272 0.742397 0.746411 0.746858 0.743273 0.741238 0.740845 0.736938 0.728715 0.721242 0.715168 0.707072 0.698987 -100 
-100 -100 1.086306 1.044455 0.972662 0.903147 0.846259 0.804735 0.775266 0.761203 0.757421 0.754920 0.751953 0.753908 0.759125 0.759974 0.755928 0.753599 0.753670 0.750245 0.742832 0.737328 0.733547 0.726229 0.717653 -100 
-100 -100 1.104365 1.061687 0.988352 0.916887 0.857956 0.814632 0.783575 0.768130 0.763339 0.760475 0.757572 0.759521 0.764519 0.765070 0.760579 0.757557 0.757070 0.753874 0.747712 0.743955 0.741590 0.734937 0.726505 -100 
-100 -100 1.106294 1.064094 0.993112 0.921328 0.860967 0.817434 0.787522 0.772534 0.767264 0.764394 0.761844 0.762905 0.766181 0.765717 0.760869 0.756934 0.755164 0.752154 0.747837 0.745735 0.744088 0.738143 0.730660 -100 
-100 -100 1.107717 1.065782 0.995441 0.923784 0.863488 0.820681 0.792221 0.778637 0.774278 0.771575 0.768412 0.768269 0.770101 0.768357 0.762443 0.757678 0.755647 0.753005 0.749800 0.749450 0.749433 0.744367 0.737107 -100 
-100 -100 1.110301 1.068383 0.997704 0.926268 0.867020 0.824978 0.797115 0.784896 0.782019 0.779577 0.775482 0.774566 0.776087 0.773482 0.766215 0.761055 0.760347 0.758148 0.754599 0.755616 0.757956 0.753692 0.745668 -100 
-100 -100 1.110066 1.068230 0.997644 0.926200 0.866900 0.824873 0.797181 0.785277 0.782750 0.780635 0.776841 0.776167 0.777846 0.775292 0.767951 0.762637 0.761860 0.759818 0.756636 0.758084 0.760806 0.756841 0.749001 -100 
-100 -100 1.106602 1.064975 0.995079 0.923522 0.863198 0.820463 0.792465 0.779774 0.776437 0.774727 0.772523 0.773090 0.775331 0.773690 0.767531 0.762279 0.759984 0.757744 0.755587 0.756491 0.757612 0.753413 0.746688 -100 
-100 -100 1.103616 1.062093 0.992203 0.920927 0.860890 0.817472 0.787938 0.774079 0.770192 0.768891 0.767987 0.770175 0.773935 0.773540 0.768327 0.763584 0.761311 0.758822 0.756082 0.755979 0.756141 0.751550 0.744880 -100 
-100 -100 1.099105 1.057639 0.987006 0.916837 0.859188 0.815789 0.783911 0.768917 0.764993 0.763941 0.763502 0.766979 0.772452 0.773058 0.768240 0.764220 0.762966 0.760435 0.756522 0.755583 0.755697 0.750865 0.743563 -100 
-100 -100 1.080967 1.040523 0.971697 0.903575 0.847723 0.805413 0.773927 0.758919 0.754907 0.753897 0.753722 0.757643 0.763602 0.764629 0.760252 0.756776 0.756028 0.753672 0.749498 0.748086 0.747862 0.742982 0.735770 -100 
-100 -100 1.041611 1.003306 0.939229 0.874534 0.820490 0.780673 0.752493 0.738746 0.734751 0.733646 0.733543 0.737082 0.742420 0.743335 0.739440 0.736296 0.735460 0.733407 0.729812 0.728241 0.727357 0.722559 0.716076 -100 
-100 -100 0.982292 0.946395 0.886893 0.827479 0.778497 0.742738 0.717494 0.705534 0.702523 0.701301 0.700257 0.702920 0.707744 0.708242 0.704122 0.701358 0.701210 0.699525 0.695929 0.694491 0.694103 0.689534 0.682895 -100 
-100 -100 0.891008 0.857786 0.803134 0.750827 0.710400 0.680086 0.657233 0.647501 0.646623 0.645422 0.642587 0.644266 0.649581 0.649604 0.644118 0.641757 0.643120 0.641806 0.637484 0.636464 0.638133 0.633946 0.625862 -100 
-100 -100 0.762430 0.732109 0.683163 0.638363 0.605624 0.581279 0.562352 0.554990 0.555452 0.554420 0.550884 0.551823 0.556678 0.556368 0.550737 0.548730 0.550758 0.549737 0.545363 0.544591 0.546897 0.543178 0.535184 -100 
-100 -100 0.597414 0.569937 0.527346 0.489919 0.463835 0.445517 0.431824 0.426731 0.427648 0.426860 0.423685 0.424189 0.427785 0.427351 0.422764 0.421101 0.422979 0.422202 0.418478 0.417724 0.419190 0.415988 0.409632 -100 
-100 -100 0.436846 0.411650 0.373965 0.343511 0.324667 0.311789 0.301398 0.298158 0.300130 0.299570 0.296047 0.296277 0.299902 0.299517 0.295020 0.293800 0.296289 0.295759 0.291942 0.291271 0.293118 0.290468 0.284524 -100 
-100 -100 0.327151 0.303470 0.269165 0.243703 0.230360 0.221192 0.212704 0.210641 0.213598 0.213192 0.209151 0.209212 0.213167 0.212878 0.208253 0.207420 0.210681 0.210339 0.206172 0.205590 0.208107 0.205915 0.199964 -100 
-100 -100 -100 -100 -100 -100 -100 -100 -100 -100 -100 -100 -100 -100 -100 -100 -100 -100 -100 -100 -100 -100 -100 -100 -100 -100 
-100 -100 -100 -100 -100 -100 -100 -100 -100 -100 -100 -100 -100 -100 -100 -100 -100 -100 -100 -100 -100 -100 -100 -100 -100 -100 
-100 -100 -100 -100 -100 -100 -100 -100 -100 -100 -100 -100 -100 -100 -100 -100 -100 -100 -100 -100 -100 -100 -100 -100 -100 -100 
-100 -100 0.654699 0.619579 0.564851 0.516469 0.483041 0.462250 0.450872 0.451719 0.458504 0.457022 0.447780 0.444390 0.447481 0.446689 0.441587 0.442313 0.447938 0.447100 0.438137 0.430840 0.427944 0.422243 0.414279 -100 
-100 -100 0.721115 0.686519 0.631899 0.583190 0.549352 0.528692 0.518354 0.520955 0.530457 0.530253 0.520677 0.517227 0.519922 0.518857 0.513493 0.513295 0.517213 0.514898 0.504818 0.496225 0.492552 0.485479 0.475866 -100 
-100 -100 0.824330 0.789271 0.731858 0.681021 0.646949 0.624947 0.612815 0.617347 0.636522 0.637525 0.620449 0.616117 0.620737 0.619402 0.611042 0.609541 0.611791 0.607859 0.596552 0.587589 0.590195 0.581561 0.563063 -100 
-100 -100 0.918126 0.881966 0.821895 0.766917 0.728132 0.702337 0.687513 0.689977 0.707818 0.709004 0.693218 0.689796 0.694647 0.693558 0.685426 0.683305 0.684164 0.679357 0.667866 0.658453 0.660153 0.650695 0.631814 -100 
-100 -100 0.991599 0.953918 0.891219 0.830883 0.783693 0.752275 0.733976 0.730506 0.736153 0.736534 0.730803 0.730233 0.733648 0.733357 0.728790 0.726744 0.726680 0.721807 0.711077 0.701270 0.694925 0.685554 0.674988 -100 
-100 -100 1.047949 1.007835 0.939652 0.874039 0.821345 0.784487 0.760573 0.751658 0.752347 0.751605 0.748172 0.749520 0.754369 0.754914 0.750664 0.748533 0.748540 0.744082 0.734336 0.725981 0.720229 0.711555 0.701947 -100 
-100 -100 1.100501 1.056646 0.974602 0.903654 0.850789 0.809820 0.777300 0.764473 0.765635 0.764013 0.757886 0.760467 0.767681 0.768710 0.763056 0.760519 0.763584 0.759509 0.747807 0.741448 0.739438 0.731571 0.719958 -100 
-100 -100 1.119033 1.074278 0.990565 0.917529 0.862483 0.819503 0.785063 0.770465 0.770259 0.768188 0.762292 0.765056 0.772212 0.773036 0.766983 0.763778 0.766296 0.762361 0.751704 0.746868 0.746079 0.738826 0.727410 -100 
-100 -100 1.109552 1.066691 0.993193 0.921022 0.861326 0.818104 0.788007 0.773477 0.769337 0.767102 0.764755 0.766716 0.771419 0.771349 0.765962 0.762023 0.760921 0.757063 0.750285 0.746545 0.744416 0.737711 0.728981 -100 
-100 -100 1.109178 1.066919 0.995204 0.923370 0.863662 0.821058 0.792329 0.779015 0.775448 0.773207 0.770286 0.771111 0.774549 0.773339 0.767029 0.762570 0.761819 0.758236 0.751744 0.749183 0.748304 0.742258 0.733640 -100 
-100 -100 1.115065 1.072567 0.998203 0.926471 0.871746 0.829754 0.797522 0.785487 0.783688 0.781570 0.777149 0.777365 0.782999 0.781066 0.771430 0.767197 0.773943 0.770808 0.757818 0.756058 0.760300 0.754898 0.742199 -100 
-100 -100 1.114464 1.072163 0.998117 0.926590 0.871997 0.830040 0.797849 0.785984 0.784379 0.782459 0.778222 0.778559 0.784273 0.782421 0.772847 0.768643 0.775515 0.772734 0.760313 0.759165 0.763923 0.758928 0.746495 -100 
-100 -100 1.106681 1.065103 0.994735 0.923724 0.864745 0.822273 0.793418 0.780482 0.777302 0.775650 0.773434 0.774619 0.778217 0.777196 0.771067 0.766673 0.766169 0.763573 0.758822 0.758031 0.758619 0.753766 0.746010 -100 
-100 -100 1.104032 1.062546 0.992063 0.921835 0.864365 0.821328 0.789934 0.775399 0.771377 0.770031 0.769071 0.771640 0.776349 0.776481 0.771493 0.767638 0.766791 0.764367 0.760254 0.759216 0.759159 0.754321 0.747147 -100 
-100 -100 1.105093 1.063000 0.988590 0.919953 0.870122 0.827166 0.788087 0.771380 0.767550 0.766327 0.765057 0.768799 0.775733 0.776767 0.771445 0.768335 0.768941 0.766761 0.761652 0.760303 0.761840 0.757039 0.748189 -100 
-100 -100 1.087232 1.046161 0.973547 0.906968 0.858985 0.817138 0.778457 0.761806 0.757938 0.756686 0.755464 0.759395 0.766601 0.767921 0.762950 0.760311 0.761368 0.759428 0.754275 0.752731 0.754185 0.749419 0.740615 -100 
-100 -100 1.042949 1.004691 0.940011 0.876484 0.825366 0.786010 0.755831 0.741580 0.737671 0.736279 0.735336 0.738433 0.744028 0.745037 0.741062 0.738585 0.738815 0.737064 0.733054 0.731494 0.731358 0.726602 0.719395 -100 
-100 -100 0.983995 0.948198 0.888288 0.829849 0.783387 0.748050 0.721212 0.709156 0.706719 0.705115 0.702594 0.704400 0.709461 0.709846 0.705197 0.702929 0.703760 0.702204 0.698007 0.696713 0.697841 0.693166 0.684822 -100 
-100 -100 0.899206 0.865593 0.806554 0.755351 0.724162 0.694151 0.662871 0.652880 0.655949 0.654277 0.646273 0.646888 0.655888 0.655641 0.645764 0.643617 0.647324 0.646021 0.639625 0.639324 0.647121 0.642711 0.628144 -100 
-100 -100 0.771200 0.740473 0.687205 0.643342 0.619415 0.595288 0.568192 0.560640 0.565024 0.563536 0.554888 0.554715 0.563145 0.562542 0.552570 0.550736 0.555040 0.553948 0.547395 0.547225 0.555607 0.551630 0.537116 -100 
-100 -100 0.600983 0.573544 0.530606 0.493648 0.469029 0.450860 0.436116 0.431116 0.432712 0.431618 0.427033 0.426620 0.430249 0.429640 0.424553 0.423164 0.425644 0.424744 0.420266 0.419387 0.422024 0.418621 0.410682 -100 
-100 -100 0.440080 0.414985 0.377321 0.347151 0.328861 0.316014 0.305227 0.302030 0.304277 0.303630 0.299546 0.299300 0.302786 0.302406 0.297958 0.296940 0.299591 0.298968 0.294836 0.293927 0.295935 0.293206 0.286881 -100 
-100 -100 0.330387 0.306822 0.272703 0.247440 0.234214 0.224996 0.216384 0.214313 0.217391 0.217077 0.213017 0.212981 0.216868 0.216717 0.212374 0.211668 0.214868 0.214477 0.210281 0.209540 0.211884 0.209714 0.203918 -100 
-100 -100 -100 -100 -100 -100 -100 -100 -100 -100 -100 -100 -100 -100 -100 -100 -100 -100 -100 -100 -100 -100 -100 -100 -100 -100 
-100 -100 -100 -100 -100 -100 -100 -100 -100 -100 -100 -100 -100 -100 -100 -100 -100 -100 -100 -100 -100 -100 -100 -100 -100 -100 
-100 -100 -100 -100 -100 -100 -100 -100 -100 -100 -100 -100 -100 -100 -100 -100 -100 -100 -100 -100 -100 -100 -100 -100 -100 -100 
-100 -100 0.655020 0.619977 0.565214 0.516465 0.482442 0.461237 0.449789 0.450749 0.457604 0.455980 0.446387 0.442613 0.445472 0.444689 0.439799 0.440832 0.446787 0.446278 0.437687 0.430778 0.428177 0.422574 0.414580 -100 
-100 -100 0.720599 0.686062 0.631413 0.582394 0.548070 0.527168 0.516963 0.519824 0.529486 0.529190 0.519283 0.515441 0.517866 0.516776 0.511607 0.511721 0.516006 0.514082 0.504445 0.496319 0.493015 0.486099 0.476490 -100 
-100 -100 0.822838 0.787814 0.730386 0.679269 0.644786 0.622736 0.611009 0.615996 0.635465 0.636455 0.619086 0.614373 0.618689 0.617295 0.609111 0.607916 0.610571 0.607090 0.596293 0.587881 0.590935 0.582525 0.564075 -100 
-100 -100 0.916304 0.880136 0.820000 0.764745 0.725616 0.699877 0.685550 0.688543 0.706743 0.708000 0.692013 0.688284 0.692860 0.691695 0.683678 0.681796 0.683019 0.678673 0.667724 0.658901 0.661082 0.651892 0.633093 -100 
-100 -100 0.990162 0.952414 0.889563 0.828948 0.781497 0.750132 0.732227 0.729219 0.735214 0.735736 0.729952 0.729222 0.732469 0.732089 0.727528 0.725598 0.725799 0.721329 0.711120 0.701882 0.696015 0.686924 0.676462 -100 
-100 -100 1.047067 1.006870 0.938515 0.872637 0.819714 0.782873 0.759239 0.750684 0.751684 0.751149 0.747817 0.749168 0.753968 0.754429 0.750094 0.747977 0.748170 0.744041 0.734733 0.726864 0.721533 0.713143 0.703674 -100 
-100 -100 1.100023 1.056100 0.973930 0.902757 0.849675 0.808717 0.776435 0.763890 0.765309 0.763934 0.758032 0.760737 0.768005 0.768972 0.763203 0.760672 0.763935 0.760136 0.748725 0.742692 0.740984 0.733387 0.721958 -100 
-100 -100 1.118758 1.073947 0.990135 0.916926 0.861732 0.818811 0.784610 0.770266 0.770284 0.768445 0.762767 0.765646 0.772854 0.773664 0.767592 0.764516 0.767311 0.763631 0.753103 0.748344 0.747645 0.740601 0.729398 -100 
-100 -100 1.109254 1.066338 0.992752 0.920491 0.860788 0.817710 0.787865 0.773591 0.769652 0.767566 0.765299 0.767243 0.771924 0.771899 0.766700 0.763122 0.762428 0.758792 0.751923 0.747887 0.745518 0.738864 0.730331 -100 
-100 -100 1.108537 1.066260 0.994545 0.922764 0.863211 0.820857 0.792414 0.779342 0.775918 0.773706 0.770693 0.771341 0.774685 0.773589 0.767672 0.763828 0.763635 0.760215 0.753335 0.750032 0.748512 0.742300 0.733818 -100 
-100 -100 1.113915 1.071484 0.997279 0.925804 0.871421 0.829793 0.797881 0.786060 0.784336 0.782127 0.777446 0.777333 0.782831 0.781042 0.771897 0.768456 0.775884 0.772871 0.759265 0.756450 0.759763 0.754031 0.741413 -100 
-100 -100 1.112870 1.070739 0.997032 0.925973 0.871903 0.830431 0.798615 0.786971 0.785398 0.783293 0.778637 0.778466 0.783902 0.782149 0.773104 0.769773 0.777405 0.774805 0.761806 0.759627 0.763473 0.758168 0.745824 -100 
-100 -100 1.104828 1.063507 0.993632 0.923268 0.864974 0.823102 0.794710 0.782049 0.778909 0.776992 0.774194 0.774663 0.777751 0.776700 0.771080 0.767544 0.767836 0.765576 0.760551 0.759093 0.759095 0.754120 0.746529 -100 
-100 -100 1.102117 1.060943 0.991051 0.921577 0.864881 0.822530 0.791692 0.777502 0.773545 0.771876 0.770196 0.771880 0.775903 0.775855 0.771248 0.768134 0.768059 0.766123 0.762100 0.760866 0.760631 0.755904 0.748981 -100 
-100 -100 1.103325 1.061556 0.987750 0.919873 0.870806 0.828552 0.790084 0.773771 0.770036 0.768454 0.766357 0.769105 0.775237 0.775980 0.770903 0.768379 0.769671 0.768031 0.763234 0.762015 0.763650 0.759101 0.750536 -100 
-100 -100 1.085809 1.045034 0.972969 0.907079 0.859780 0.818570 0.780455 0.764179 0.760404 0.758777 0.756686 0.759583 0.765953 0.766939 0.762119 0.759925 0.761521 0.760041 0.755207 0.753863 0.755469 0.750943 0.742374 -100 
-100 -100 1.042087 1.004060 0.939816 0.876849 0.826292 0.787437 0.757698 0.743762 0.739926 0.738153 0.736343 0.738414 0.743205 0.743879 0.739996 0.737852 0.738447 0.736966 0.733103 0.731595 0.731491 0.726835 0.719742 -100 
-100 -100 0.983824 0.948175 0.888543 0.830483 0.784406 0.749415 0.722905 0.711117 0.708757 0.706782 0.703403 0.704217 0.708529 0.708604 0.704012 0.701984 0.703018 0.701517 0.697217 0.695722 0.696671 0.691917 0.683567 -100 
-100 -100 0.899717 0.866163 0.807223 0.756202 0.725211 0.695398 0.664346 0.654594 0.657784 0.655771 0.646928 0.646629 0.654989 0.654483 0.644627 0.642642 0.646423 0.645010 0.638312 0.637600 0.645043 0.640422 0.625762 -100 
-100 -100 0.772056 0.741336 0.688059 0.644240 0.620360 0.596297 0.569313 0.561927 0.566419 0.564663 0.555311 0.554387 0.562325 0.561571 0.551663 0.549971 0.554286 0.553020 0.546084 0.545409 0.553354 0.549133 0.534521 -100 
-100 -100 0.601801 0.574336 0.531354 0.494371 0.469706 0.451467 0.436681 0.431723 0.433377 0.432129 0.427115 0.426236 0.429600 0.428997 0.424081 0.422853 0.425340 0.424277 0.419457 0.418114 0.420341 0.416741 0.408773 -100 
-100 -100 0.440665 0.415518 0.377778 0.347541 0.329156 0.316145 0.305169 0.301887 0.304168 0.303509 0.299305 0.298959 0.302463 0.302249 0.298032 0.297159 0.299802 0.299068 0.294721 0.293491 0.295201 0.292369 0.286089 -100 
-100 -100 0.330731 0.307102 0.272889 0.247546 0.234214 0.224793 0.215906 0.213660 0.216749 0.216520 0.212575 0.212727 0.216844 0.216949 0.212841 0.212235 0.215403 0.214942 0.210644 0.209715 0.211865 0.209660 0.203951 -100 
-100 -100 -100 -100 -100 -100 -100 -100 -100 -100 -100 -100 -100 -100 -100 -100 -100 -100 -100 -100 -100 -100 -100 -100 -100 -100 
-100 -100 -100 -100 -100 -100 -100 -100 -100 -100 -100 -100 -100 -100 -100 -100 -100 -100 -100 -100 -100 -100 -100 -100 -100 -100 
-100 -100 -100 -100 -100 -100 -100 -100 -100 -100 -100 -100 -100 -100 -100 -100 -100 -100 -100 -100 -100 -100 -100 -100 -100 -100 
-100 -100 0.653174 0.617673 0.562062 0.512035 0.476565 0.454360 0.442061 0.441826 0.447038 0.445030 0.436113 0.432268 0.434615 0.433698 0.429088 0.430082 0.435911 0.435982 0.428884 0.423552 0.421654 0.416604 0.409291 -100 
-100 -100 0.718044 0.683138 0.627921 0.577597 0.541435 0.519372 0.508358 0.509614 0.516298 0.515495 0.507377 0.503695 0.505482 0.504262 0.499592 0.499779 0.504023 0.502890 0.495019 0.488501 0.485270 0.479142 0.471227 -100 
-100 -100 0.818087 0.782968 0.726222 0.673732 0.635336 0.611928 0.600784 0.603051 0.612417 0.612788 0.604118 0.600611 0.602428 0.600955 0.595609 0.594692 0.597185 0.594700 0.585971 0.578590 0.575174 0.567807 0.557940 -100 
-100 -100 0.911934 0.875687 0.816292 0.759660 0.716577 0.689448 0.675728 0.676021 0.684123 0.684730 0.677409 0.674896 0.676928 0.675652 0.670495 0.668920 0.670111 0.666891 0.658108 0.650393 0.646107 0.638085 0.628076 -100 
-100 -100 0.987816 0.949909 0.887270 0.825524 0.776064 0.743495 0.724989 0.720447 0.723295 0.723226 0.719307 0.718709 0.721244 0.720651 0.716551 0.714784 0.715176 0.711900 0.703907 0.696509 0.690830 0.682913 0.674675 -100 
-100 -100 1.043294 1.003404 0.936804 0.870362 0.815812 0.778021 0.754076 0.744514 0.743517 0.742491 0.740085 0.741269 0.745193 0.745386 0.741517 0.739547 0.739783 0.736823 0.729796 0.723689 0.718837 0.711558 0.703884 -100 
-100 -100 1.084206 1.042229 0.970458 0.900319 0.842621 0.801113 0.772508 0.759232 0.756050 0.754273 0.752182 0.754647 0.760237 0.760917 0.756396 0.754096 0.754900 0.752234 0.745435 0.740742 0.737774 0.731192 0.723127 -100 
-100 -100 1.102863 1.060086 0.986857 0.914941 0.855422 0.812243 0.782023 0.767255 0.762946 0.760748 0.758713 0.761171 0.766581 0.767096 0.762395 0.759738 0.760199 0.757655 0.751583 0.747860 0.745653 0.739506 0.731642 -100 
-100 -100 1.105154 1.062822 0.991671 0.919660 0.859250 0.816111 0.786928 0.772592 0.767817 0.765371 0.763161 0.764313 0.767699 0.767382 0.762979 0.760041 0.759466 0.756978 0.752143 0.748987 0.746459 0.740534 0.733549 -100 
-100 -100 1.105657 1.063678 0.993375 0.921893 0.862047 0.819946 0.792279 0.779294 0.775265 0.772637 0.769305 0.768794 0.770565 0.769167 0.764242 0.761154 0.760680 0.758351 0.753762 0.751047 0.748957 0.743252 0.736292 -100 
-100 -100 1.106725 1.065000 0.994852 0.924190 0.865907 0.824910 0.797997 0.786288 0.783564 0.780838 0.776063 0.774403 0.776004 0.773828 0.767565 0.764522 0.765797 0.763766 0.758026 0.755753 0.755114 0.749720 0.741854 -100 
-100 -100 1.105208 1.063857 0.994329 0.924286 0.866502 0.825877 0.799309 0.787937 0.785446 0.782743 0.777773 0.775811 0.777148 0.774872 0.768645 0.765688 0.767135 0.765439 0.760191 0.758435 0.758245 0.753199 0.745548 -100 
-100 -100 1.101051 1.060167 0.991758 0.922119 0.863857 0.822889 0.796243 0.784274 0.780960 0.778409 0.774477 0.773028 0.773901 0.772157 0.767339 0.764477 0.764462 0.763074 0.759927 0.758723 0.757952 0.753261 0.746943 -100 
-100 -100 1.097946 1.057333 0.989203 0.920132 0.862385 0.821003 0.793163 0.780286 0.776524 0.774191 0.771080 0.770676 0.772434 0.771484 0.767312 0.764673 0.764665 0.763533 0.760912 0.760106 0.759583 0.755221 0.749259 -100 
-100 -100 1.093852 1.053327 0.984576 0.916596 0.861166 0.819862 0.789922 0.776127 0.772489 0.770277 0.767213 0.767701 0.770696 0.770395 0.766301 0.763981 0.764860 0.763888 0.760732 0.760058 0.760296 0.756141 0.749734 -100 
-100 -100 1.076817 1.037226 0.970110 0.903965 0.850101 0.809692 0.780024 0.766189 0.762473 0.760239 0.757276 0.758050 0.761404 0.761365 0.757431 0.755258 0.756248 0.755237 0.751877 0.750975 0.751085 0.746869 0.740418 -100 
-100 -100 1.039305 1.001665 0.938858 0.875780 0.823382 0.785077 0.758301 0.745519 0.741732 0.739384 0.736505 0.736910 0.739762 0.739597 0.735889 0.733694 0.733979 0.732736 0.729556 0.728116 0.727297 0.722779 0.716645 -100 
-100 -100 0.982127 0.946633 0.887895 0.829551 0.781708 0.747010 0.722831 0.711716 0.708967 0.706539 0.702715 0.702334 0.704858 0.704333 0.700236 0.698115 0.698579 0.697072 0.693182 0.691168 0.690271 0.685464 0.678780 -100 
-100 -100 0.893090 0.859966 0.805423 0.753561 0.713753 0.684060 0.661955 0.653045 0.652804 0.650504 0.644740 0.643594 0.647020 0.646153 0.640449 0.638446 0.639958 0.638322 0.633147 0.630957 0.631675 0.626854 0.618384 -100 
-100 -100 0.765529 0.735140 0.685987 0.641233 0.608679 0.584552 0.566035 0.559296 0.560382 0.558458 0.552391 0.550974 0.554379 0.553478 0.547751 0.546049 0.548051 0.546495 0.541015 0.538787 0.539899 0.535429 0.527028 -100 
-100 -100 0.600163 0.572579 0.529790 0.492258 0.466040 0.447562 0.433826 0.428938 0.430096 0.428762 0.424091 0.423062 0.425770 0.425229 0.421009 0.419769 0.421658 0.420387 0.415629 0.413495 0.413751 0.409948 0.403460 -100 
-100 -100 0.438809 0.413453 0.375521 0.344867 0.325756 0.312429 0.301532 0.298095 0.300196 0.299519 0.295454 0.295212 0.298753 0.298760 0.294887 0.294082 0.296557 0.295692 0.291203 0.289550 0.290483 0.287516 0.281691 -100 
-100 -100 0.328352 0.304477 0.269886 0.244188 0.230537 0.220784 0.211495 0.208944 0.211949 0.211739 0.207907 0.208370 0.212896 0.213305 0.209374 0.208849 0.212022 0.211473 0.206980 0.205807 0.207705 0.205407 0.199731 -100 
-100 -100 -100 -100 -100 -100 -100 -100 -100 -100 -100 -100 -100 -100 -100 -100 -100 -100 -100 -100 -100 -100 -100 -100 -100 -100 
-100 -100 -100 -100 -100 -100 -100 -100 -100 -100 -100 -100 -100 -100 -100 -100 -100 -100 -100 -100 -100 -100 -100 -100 -100 -100 
-100 -100 -100 -100 -100 -100 -100 -100 -100 -100 -100 -100 -100 -100 -100 -100 -100 -100 -100 -100 -100 -100 -100 -100 -100 -100 
-100 -100 0.653222 0.617153 0.560512 0.509338 0.472963 0.450261 0.437452 0.436275 0.440520 0.438479 0.430206 0.426464 0.428330 0.427126 0.422438 0.422896 0.428016 0.428428 0.423025 0.419700 0.419123 0.414617 0.407453 -100 
-100 -100 0.718389 0.682792 0.626305 0.574497 0.536992 0.513976 0.502017 0.501932 0.507186 0.506074 0.498551 0.494978 0.496446 0.494950 0.490076 0.489813 0.493682 0.493261 0.487453 0.483411 0.481941 0.476752 0.469262 -100 
-100 -100 0.819061 0.783114 0.724767 0.670400 0.630009 0.605163 0.592762 0.593166 0.599976 0.599759 0.592315 0.589118 0.591048 0.589310 0.583418 0.582140 0.584672 0.583307 0.576960 0.572434 0.570745 0.564744 0.556084 -100 
-100 -100 0.913659 0.876562 0.815525 0.756925 0.711692 0.682933 0.667785 0.666104 0.671543 0.671414 0.665170 0.662905 0.665093 0.663533 0.657772 0.655942 0.657446 0.655591 0.649345 0.644642 0.642259 0.635813 0.627185 -100 
-100 -100 0.990118 0.951520 0.887651 0.824248 0.773068 0.739005 0.719029 0.712831 0.713962 0.713136 0.709310 0.708606 0.710957 0.710033 0.705543 0.703658 0.704552 0.702721 0.697195 0.692720 0.689373 0.683020 0.675666 -100 
-100 -100 1.045594 1.005348 0.938259 0.870734 0.814944 0.775982 0.750807 0.739870 0.737484 0.735754 0.733251 0.734275 0.738023 0.737848 0.733543 0.731584 0.732657 0.731124 0.726094 0.722421 0.719559 0.713713 0.706924 -100 
-100 -100 1.084554 1.042776 0.972226 0.901805 0.843347 0.801063 0.771624 0.757212 0.752629 0.750213 0.748225 0.750622 0.756197 0.756502 0.751456 0.749434 0.751699 0.750431 0.744821 0.741807 0.740207 0.734890 0.727875 -100 
-100 -100 1.102875 1.060424 0.988673 0.916823 0.856943 0.813364 0.782683 0.767166 0.761751 0.758954 0.756830 0.758990 0.764243 0.764367 0.759267 0.757127 0.759263 0.758141 0.753037 0.750631 0.749484 0.744456 0.737616 -100 
-100 -100 1.106450 1.064158 0.993336 0.921355 0.861000 0.817832 0.788476 0.773897 0.768665 0.765633 0.762692 0.762989 0.765786 0.765048 0.760541 0.758279 0.759119 0.758090 0.754562 0.752716 0.751229 0.746269 0.740051 -100 
-100 -100 1.106322 1.064341 0.994250 0.923107 0.863900 0.822165 0.794508 0.781600 0.777499 0.774275 0.769782 0.767988 0.768946 0.767095 0.762170 0.759885 0.760650 0.759729 0.756510 0.754885 0.753603 0.748652 0.742289 -100 
-100 -100 1.106032 1.064427 0.994945 0.925183 0.868300 0.828047 0.801122 0.789605 0.787164 0.783793 0.777391 0.774210 0.775312 0.772588 0.765773 0.763376 0.765631 0.764879 0.760461 0.759026 0.758823 0.753983 0.746703 -100 
-100 -100 1.103920 1.062766 0.994046 0.925120 0.868969 0.829355 0.803060 0.792096 0.789998 0.786572 0.779732 0.775962 0.776538 0.773541 0.766674 0.764306 0.766653 0.766106 0.761998 0.760887 0.760982 0.756375 0.749230 -100 
-100 -100 1.100317 1.059583 0.991633 0.922829 0.865754 0.825938 0.800283 0.789145 0.786203 0.782841 0.776936 0.773294 0.772528 0.769822 0.764782 0.762562 0.763546 0.763189 0.760900 0.760246 0.759877 0.755594 0.749599 -100 
-100 -100 1.098139 1.057585 0.989659 0.920963 0.863675 0.823495 0.797459 0.785911 0.782788 0.779566 0.774155 0.771254 0.770956 0.768791 0.764297 0.762120 0.763099 0.762848 0.760829 0.760576 0.760595 0.756642 0.750878 -100 
-100 -100 1.094970 1.054391 0.985609 0.917330 0.860864 0.820712 0.793989 0.782213 0.779978 0.776860 0.770819 0.768529 0.769153 0.767485 0.763048 0.761077 0.763259 0.762982 0.759791 0.759600 0.760660 0.756878 0.750320 -100 
-100 -100 1.078557 1.038851 0.971574 0.904961 0.849857 0.810423 0.783844 0.771929 0.769581 0.766475 0.760650 0.758827 0.759979 0.758621 0.754248 0.752248 0.754343 0.753823 0.750240 0.749675 0.750486 0.746558 0.739917 -100 
-100 -100 1.041385 1.003601 0.940555 0.877289 0.824670 0.787067 0.761820 0.750163 0.746989 0.743877 0.739010 0.737461 0.738775 0.737532 0.733196 0.730939 0.731654 0.730688 0.727506 0.726148 0.725457 0.721099 0.715092 -100 
-100 -100 0.984560 0.948807 0.889618 0.831028 0.783075 0.748795 0.725500 0.715141 0.712972 0.709990 0.704601 0.702919 0.704679 0.703406 0.698540 0.696224 0.696907 0.695466 0.691313 0.688941 0.687573 0.682774 0.676470 -100 
-100 -100 0.896031 0.862452 0.807196 0.754758 0.714367 0.684859 0.663680 0.655584 0.656682 0.654071 0.646518 0.644633 0.648392 0.647083 0.640081 0.637687 0.639389 0.637630 0.631736 0.628627 0.627875 0.622932 0.615520 -100 
-100 -100 0.768371 0.737504 0.687555 0.642161 0.608955 0.584839 0.566996 0.560899 0.563264 0.561182 0.553679 0.551922 0.556014 0.554915 0.548018 0.545954 0.548107 0.546370 0.540117 0.536910 0.536498 0.531864 0.524497 -100 
-100 -100 0.602085 0.574221 0.530898 0.492987 0.466479 0.447886 0.434227 0.429531 0.431061 0.429617 0.424429 0.423273 0.426281 0.425722 0.421113 0.419765 0.421723 0.420330 0.415136 0.412427 0.412005 0.408073 0.401910 -100 
-100 -100 0.440012 0.414531 0.376359 0.345490 0.326162 0.312638 0.301590 0.298080 0.300214 0.299436 0.295164 0.294918 0.298666 0.298770 0.294842 0.294060 0.296587 0.295648 0.290913 0.288945 0.289563 0.286502 0.280762 -100 
-100 -100 0.329267 0.305337 0.270641 0.244812 0.230972 0.220976 0.211404 0.208609 0.211482 0.211166 0.207262 0.207821 0.212567 0.213135 0.209276 0.208812 0.212018 0.211412 0.206756 0.205380 0.207101 0.204721 0.199034 -100 
-100 -100 -100 -100 -100 -100 -100 -100 -100 -100 -100 -100 -100 -100 -100 -100 -100 -100 -100 -100 -100 -100 -100 -100 -100 -100 
-100 -100 -100 -100 -100 -100 -100 -100 -100 -100 -100 -100 -100 -100 -100 -100 -100 -100 -100 -100 -100 -100 -100 -100 -100 -100 
-100 -100 -100 -100 -100 -100 -100 -100 -100 -100 -100 -100 -100 -100 -100 -100 -100 -100 -100 -100 -100 -100 -100 -100 -100 -100 
-100 -100 0.655254 0.618749 0.561191 0.509409 0.472847 0.450383 0.437788 0.436443 0.440602 0.439048 0.431635 0.428309 0.430082 0.428629 0.423540 0.423190 0.427248 0.427520 0.423203 0.421308 0.421727 0.417392 0.409984 -100 
-100 -100 0.721419 0.685086 0.626944 0.574002 0.535869 0.512537 0.500154 0.499532 0.504727 0.503798 0.496541 0.493360 0.495366 0.493642 0.487760 0.486684 0.489970 0.489815 0.485412 0.483508 0.484001 0.479415 0.471547 -100 
-100 -100 0.826566 0.789274 0.726052 0.669747 0.628367 0.602595 0.588885 0.588567 0.597051 0.596701 0.587294 0.584603 0.589830 0.587875 0.578171 0.575846 0.578691 0.578048 0.573024 0.571405 0.572881 0.567966 0.558649 -100 
-100 -100 0.921902 0.883375 0.817279 0.756552 0.710097 0.680127 0.663373 0.660764 0.667725 0.667265 0.658837 0.657005 0.662544 0.660767 0.651148 0.648393 0.650531 0.649657 0.644877 0.643238 0.644186 0.639050 0.629974 -100 
-100 -100 0.995280 0.955708 0.889723 0.824687 0.772315 0.737104 0.715716 0.708367 0.709013 0.707761 0.703476 0.702954 0.706233 0.705076 0.699226 0.696937 0.698464 0.697675 0.693743 0.691856 0.691228 0.686136 0.678751 -100 
-100 -100 1.051008 1.010006 0.941326 0.872656 0.816168 0.776324 0.749798 0.737743 0.734687 0.732522 0.729768 0.731057 0.735726 0.735302 0.729712 0.727661 0.730184 0.729640 0.725164 0.723233 0.722539 0.717765 0.710985 -100 
-100 -100 1.091095 1.048595 0.976291 0.905146 0.847408 0.804560 0.773038 0.757567 0.752992 0.750162 0.747400 0.750457 0.758914 0.759001 0.750950 0.749321 0.755414 0.755079 0.747375 0.744984 0.746276 0.741802 0.733382 -100 
-100 -100 1.108848 1.065798 0.992550 0.920300 0.861508 0.817671 0.785179 0.768886 0.763685 0.760471 0.757392 0.760033 0.768091 0.767998 0.759982 0.758448 0.764630 0.764467 0.757038 0.754915 0.756379 0.752064 0.743789 -100 
-100 -100 1.110021 1.067369 0.995894 0.923838 0.864083 0.820979 0.790991 0.776098 0.770836 0.767368 0.763630 0.763695 0.767325 0.766336 0.760671 0.758923 0.762052 0.762039 0.758088 0.756883 0.756717 0.752398 0.745996 -100 
-100 -100 1.108346 1.066105 0.995646 0.924858 0.866950 0.825604 0.797298 0.784360 0.780866 0.777203 0.771273 0.768963 0.771054 0.768946 0.762483 0.760642 0.763602 0.763675 0.760072 0.759117 0.759159 0.754718 0.747943 -100 
-100 -100 1.107598 1.065742 0.995817 0.927115 0.873872 0.834348 0.805185 0.793831 0.794299 0.790478 0.780457 0.777003 0.784022 0.780995 0.767828 0.765555 0.774723 0.774851 0.764949 0.763770 0.766882 0.762388 0.752209 -100 
-100 -100 1.104866 1.063541 0.994512 0.926850 0.874549 0.835895 0.807612 0.796988 0.797894 0.793935 0.783223 0.778904 0.785134 0.781693 0.768447 0.766196 0.775425 0.775668 0.765924 0.764901 0.768185 0.763824 0.753702 -100 
-100 -100 1.100900 1.060066 0.991924 0.923939 0.868634 0.829887 0.804491 0.793978 0.792197 0.788144 0.779789 0.774704 0.774131 0.770748 0.764223 0.762475 0.765654 0.766034 0.762859 0.762424 0.763075 0.759002 0.752284 -100 
-100 -100 1.100733 1.059818 0.990860 0.922377 0.866016 0.826945 0.802058 0.791629 0.790018 0.785976 0.777543 0.772583 0.771233 0.768163 0.762971 0.761482 0.764811 0.765217 0.762063 0.761904 0.763037 0.759253 0.752583 -100 
-100 -100 1.103218 1.061494 0.988720 0.919466 0.862871 0.823759 0.799155 0.789494 0.793146 0.789143 0.775656 0.770449 0.769802 0.767103 0.761905 0.761277 0.770090 0.770389 0.761756 0.761334 0.765591 0.761907 0.752066 -100 
-100 -100 1.087565 1.046659 0.975251 0.907498 0.852070 0.813508 0.788924 0.779045 0.782575 0.778589 0.765342 0.760703 0.760696 0.758349 0.753170 0.752435 0.761064 0.761012 0.751870 0.750971 0.754899 0.751028 0.741093 -100 
-100 -100 1.046377 1.008030 0.943446 0.879844 0.827539 0.790560 0.766167 0.755501 0.754078 0.750178 0.742155 0.738817 0.739494 0.737464 0.732189 0.730380 0.733041 0.732402 0.727812 0.726203 0.726321 0.721999 0.715103 -100 
-100 -100 0.989469 0.953141 0.892596 0.833751 0.786543 0.752625 0.729312 0.719706 0.719750 0.716186 0.707605 0.704802 0.707479 0.705703 0.698865 0.696627 0.698841 0.697588 0.692071 0.689213 0.688201 0.683374 0.676482 -100 
-100 -100 0.904148 0.869518 0.811244 0.758392 0.720964 0.691636 0.668079 0.661328 0.670949 0.668020 0.651735 0.649206 0.660677 0.659100 0.643590 0.640566 0.644972 0.643243 0.634182 0.630125 0.631121 0.626069 0.616419 -100 
-100 -100 0.776718 0.744809 0.691791 0.645923 0.615605 0.591539 0.571152 0.566269 0.577112 0.574857 0.558934 0.556862 0.568896 0.567691 0.552382 0.549677 0.554517 0.552772 0.543306 0.539161 0.540448 0.535706 0.526153 -100 
-100 -100 0.607016 0.578741 0.534377 0.496205 0.470221 0.451589 0.437383 0.432996 0.436260 0.434647 0.427522 0.426237 0.430866 0.430278 0.423956 0.422555 0.425493 0.424157 0.417914 0.414758 0.414475 0.410515 0.404013 -100 
-100 -100 0.444017 0.418484 0.380070 0.349157 0.329938 0.316344 0.305089 0.301590 0.304141 0.303178 0.298178 0.297782 0.301980 0.302041 0.297569 0.296855 0.299787 0.298927 0.293866 0.291735 0.292388 0.289351 0.283543 -100 
-100 -100 0.333365 0.309538 0.274944 0.249164 0.235246 0.225147 0.215499 0.212608 0.215369 0.214858 0.210680 0.211047 0.215724 0.216235 0.212320 0.211933 0.215280 0.214746 0.210071 0.208658 0.210353 0.208007 0.202385 -100 
-100 -100 -100 -100 -100 -100 -100 -100 -100 -100 -100 -100 -100 -100 -100 -100 -100 -100 -100 -100 -100 -100 -100 -100 -100 -100 
-100 -100 -100 -100 -100 -100 -100 -100 -100 -100 -100 -100 -100 -100 -100 -100 -100 -100 -100 -100 -100 -100 -100 -100 -100 -100 
-100 -100 -100 -100 -100 -100 -100 -100 -100 -100 -100 -100 -100 -100 -100 -100 -100 -100 -100 -100 -100 -100 -100 -100 -100 -100 
-100 -100 0.654770 0.617913 0.559804 0.507584 0.470949 0.448741 0.436368 0.434916 0.438980 0.438090 0.431928 0.429404 0.431308 0.429902 0.424823 0.423896 0.426984 0.426798 0.422765 0.421262 0.421714 0.417128 0.409483 -100 
-100 -100 0.721105 0.684338 0.625491 0.571886 0.533374 0.509869 0.497174 0.495960 0.500702 0.500205 0.494090 0.491759 0.494044 0.492422 0.486516 0.484940 0.487499 0.487189 0.483419 0.482356 0.483331 0.478825 0.470890 -100 
-100 -100 0.826582 0.788752 0.724634 0.667386 0.625260 0.598833 0.584234 0.582812 0.590422 0.590243 0.581873 0.580065 0.585735 0.583940 0.574176 0.571465 0.573903 0.573438 0.569370 0.569008 0.571405 0.566921 0.557741 -100 
-100 -100 0.922486 0.883335 0.816179 0.754297 0.706855 0.675997 0.658157 0.654329 0.660330 0.659896 0.652311 0.651257 0.657238 0.655626 0.645939 0.642889 0.644802 0.644265 0.640529 0.640238 0.642240 0.637676 0.628822 -100 
-100 -100 0.996602 0.956356 0.889229 0.822947 0.769537 0.733478 0.711194 0.702918 0.702884 0.701620 0.697862 0.697861 0.701419 0.700359 0.694448 0.691925 0.693283 0.692791 0.689739 0.688962 0.689219 0.684602 0.677389 -100 
-100 -100 1.052845 1.011197 0.941429 0.871577 0.814158 0.773658 0.746561 0.733991 0.730588 0.728413 0.725902 0.727423 0.732185 0.731770 0.726118 0.723899 0.726297 0.725936 0.722020 0.720782 0.720643 0.716142 0.709435 -100 
-100 -100 1.092826 1.049766 0.976577 0.904434 0.845981 0.802693 0.770863 0.755205 0.750564 0.747715 0.744934 0.747990 0.756390 0.756436 0.748356 0.746651 0.752689 0.752455 0.745023 0.742949 0.744502 0.740124 0.731681 -100 
-100 -100 1.109913 1.066377 0.992381 0.919317 0.860001 0.815904 0.783268 0.766942 0.761772 0.758526 0.755340 0.757923 0.765928 0.765828 0.757833 0.756324 0.762551 0.762469 0.755127 0.753058 0.754567 0.750249 0.741927 -100 
-100 -100 1.109986 1.066888 0.994717 0.922023 0.861923 0.818698 0.788660 0.773747 0.768477 0.764975 0.761213 0.761346 0.765088 0.764192 0.758608 0.756977 0.760254 0.760322 0.756327 0.754993 0.754708 0.750328 0.743906 -100 
-100 -100 1.106942 1.064321 0.993296 0.922102 0.864076 0.822745 0.794415 0.781405 0.777846 0.774157 0.768304 0.766230 0.768622 0.766728 0.760407 0.758753 0.761928 0.762072 0.758310 0.757069 0.756858 0.752311 0.745536 -100 
-100 -100 1.105086 1.062932 0.992585 0.923723 0.870603 0.831228 0.802057 0.790582 0.790934 0.787066 0.777143 0.774001 0.781418 0.778671 0.765689 0.763665 0.773093 0.773268 0.763097 0.761476 0.764199 0.759545 0.749370 -100 
-100 -100 1.101638 1.060137 0.990894 0.923313 0.871337 0.832966 0.804729 0.793976 0.794701 0.790602 0.779867 0.775734 0.782265 0.779074 0.766055 0.764146 0.773716 0.774013 0.763917 0.762340 0.765141 0.760567 0.750422 -100 
-100 -100 1.097451 1.056567 0.988451 0.920748 0.865913 0.827558 0.802300 0.791682 0.789648 0.785281 0.776647 0.771440 0.770911 0.767662 0.761414 0.760154 0.763824 0.764301 0.760721 0.759668 0.759801 0.755454 0.748642 -100 
-100 -100 1.097649 1.056773 0.987986 0.919887 0.864047 0.825420 0.800740 0.790228 0.788287 0.783741 0.774735 0.769309 0.767722 0.764662 0.759800 0.758969 0.762958 0.763522 0.759926 0.759097 0.759696 0.755583 0.748733 -100 
-100 -100 1.100784 1.059140 0.986591 0.917717 0.861569 0.822863 0.798475 0.788706 0.791942 0.787291 0.773031 0.767134 0.766101 0.763347 0.758511 0.758693 0.768335 0.768858 0.759752 0.758639 0.762424 0.758381 0.748240 -100 
-100 -100 1.085796 1.044955 0.973722 0.906245 0.851121 0.812822 0.788328 0.778239 0.781267 0.776573 0.762502 0.757131 0.756720 0.754346 0.749604 0.749785 0.759340 0.759575 0.749977 0.748391 0.751853 0.747645 0.737425 -100 
-100 -100 1.045177 1.006827 0.942281 0.878783 0.826598 0.789653 0.765104 0.754062 0.752073 0.747489 0.738746 0.734831 0.735230 0.733290 0.728569 0.727735 0.731358 0.731049 0.726063 0.723786 0.723387 0.718780 0.711744 -100 
-100 -100 0.988686 0.952282 0.891626 0.832694 0.785392 0.751268 0.727561 0.717414 0.716853 0.712707 0.703638 0.700563 0.703241 0.701729 0.695517 0.694269 0.697449 0.696550 0.690680 0.687186 0.685663 0.680611 0.673676 -100 
-100 -100 0.903741 0.868976 0.810470 0.757380 0.719695 0.689989 0.665869 0.658473 0.667498 0.664122 0.647595 0.645103 0.656839 0.655666 0.640797 0.638721 0.644079 0.642705 0.633304 0.628648 0.629144 0.623927 0.614321 -100 
-100 -100 0.776621 0.744565 0.691273 0.645100 0.614448 0.589959 0.568988 0.563461 0.573747 0.571156 0.555150 0.553259 0.565637 0.564837 0.550095 0.548229 0.553928 0.552540 0.542824 0.538210 0.539109 0.534290 0.524829 -100 
-100 -100 0.607211 0.578806 0.534196 0.495727 0.469424 0.450436 0.435773 0.430862 0.433654 0.431764 0.424587 0.423418 0.428248 0.427898 0.421971 0.421222 0.424861 0.423877 0.417565 0.414182 0.413748 0.409827 0.403443 -100 
-100 -100 0.444530 0.418892 0.380268 0.349086 0.329600 0.315775 0.304268 0.300448 0.302653 0.301451 0.296328 0.295859 0.300010 0.300076 0.295775 0.295482 0.298938 0.298411 0.293445 0.291342 0.292072 0.289188 0.283526 -100 
-100 -100 0.334132 0.310209 0.275419 0.249379 0.235228 0.224996 0.215261 0.212223 0.214753 0.214028 0.209649 0.209773 0.214216 0.214572 0.210664 0.210520 0.214250 0.214017 0.209542 0.208333 0.210251 0.208118 0.202649 -100 
-100 -100 -100 -100 -100 -100 -100 -100 -100 -100 -100 -100 -100 -100 -100 -100 -100 -100 -100 -100 -100 -100 -100 -100 -100 -100 
-100 -100 -100 -100 -100 -100 -100 -100 -100 -100 -100 -100 -100 -100 -100 -100 -100 -100 -100 -100 -100 -100 -100 -100 -100 -100 
-100 -100 -100 -100 -100 -100 -100 -100 -100 -100 -100 -100 -100 -100 -100 -100 -100 -100 -100 -100 -100 -100 -100 -100 -100 -100 
-100 -100 0.651602 0.614434 0.556004 0.503312 0.466384 0.444017 0.431317 0.429294 0.432798 0.432520 0.428019 0.426736 0.429119 0.428110 0.423458 0.422272 0.424663 0.423980 0.419801 0.418105 0.418066 0.413097 0.405364 -100 
-100 -100 0.717171 0.680256 0.621574 0.567631 0.528714 0.504782 0.491347 0.488969 0.492360 0.492326 0.488314 0.487369 0.489833 0.488700 0.483755 0.482112 0.484048 0.483421 0.479782 0.478601 0.478931 0.474241 0.466706 -100 
-100 -100 0.818627 0.781091 0.720062 0.662825 0.619946 0.592786 0.577191 0.573738 0.577089 0.577180 0.573293 0.572935 0.576454 0.575265 0.569168 0.566892 0.568600 0.567992 0.564575 0.563990 0.565242 0.560743 0.552729 -100 
-100 -100 0.914785 0.875858 0.811697 0.749652 0.701280 0.669568 0.650707 0.644891 0.646681 0.646445 0.643179 0.643437 0.647214 0.646203 0.640215 0.637655 0.638877 0.638203 0.635084 0.634518 0.635415 0.630835 0.623086 -100 
-100 -100 0.993334 0.952780 0.885575 0.818480 0.764093 0.727280 0.704258 0.694975 0.693730 0.692726 0.690548 0.691463 0.694774 0.694178 0.689514 0.687040 0.687641 0.686848 0.684059 0.683020 0.682501 0.677700 0.670956 -100 
-100 -100 1.050110 1.008021 0.937863 0.866909 0.808321 0.767254 0.740074 0.727394 0.723822 0.721965 0.720136 0.721857 0.725925 0.725805 0.721344 0.718950 0.719763 0.718884 0.715657 0.714182 0.713172 0.708242 0.701700 -100 
-100 -100 1.088062 1.044789 0.972233 0.899095 0.838632 0.794965 0.764381 0.749293 0.744553 0.742021 0.739806 0.742129 0.747499 0.747693 0.742610 0.740398 0.742458 0.741551 0.736954 0.735018 0.734404 0.729434 0.722290 -100 
-100 -100 1.104451 1.060709 0.987353 0.913344 0.852065 0.807658 0.776373 0.760689 0.755464 0.752542 0.749943 0.751878 0.756954 0.757057 0.752066 0.750021 0.752219 0.751356 0.746660 0.744502 0.743659 0.738642 0.731582 -100 
-100 -100 1.105506 1.061939 0.989191 0.915416 0.854104 0.810538 0.780910 0.766218 0.761016 0.757890 0.754836 0.755372 0.758555 0.758124 0.753878 0.751971 0.753244 0.752448 0.748775 0.746520 0.744694 0.739557 0.733258 -100 
-100 -100 1.101766 1.058627 0.986801 0.914442 0.854878 0.813142 0.785323 0.772161 0.767902 0.764625 0.760375 0.759370 0.761330 0.760160 0.755660 0.753933 0.755336 0.754589 0.750813 0.748220 0.746095 0.740809 0.734464 -100 
-100 -100 1.098663 1.056062 0.985031 0.914688 0.858010 0.818147 0.791233 0.779327 0.776641 0.773156 0.767025 0.764881 0.767258 0.765427 0.759211 0.757552 0.760473 0.759802 0.754551 0.751613 0.750095 0.744734 0.737499 -100 
-100 -100 1.094477 1.052668 0.983005 0.914202 0.858859 0.820020 0.793908 0.782529 0.780001 0.776183 0.769264 0.766174 0.767763 0.765574 0.759434 0.758093 0.761365 0.760909 0.755711 0.752758 0.751266 0.745961 0.738760 -100 
-100 -100 1.089814 1.048876 0.980882 0.912865 0.857168 0.818470 0.793181 0.781696 0.778010 0.773752 0.767078 0.763217 0.762764 0.760539 0.756333 0.755597 0.758098 0.757983 0.754349 0.751716 0.749721 0.744572 0.738237 -100 
-100 -100 1.088427 1.047979 0.980548 0.912984 0.857208 0.818322 0.792907 0.781085 0.776970 0.772300 0.765281 0.761155 0.760368 0.758329 0.754822 0.754651 0.757689 0.757886 0.754429 0.752118 0.750600 0.745620 0.739145 -100 
-100 -100 1.087071 1.046755 0.978633 0.911480 0.856272 0.817308 0.791291 0.779203 0.775681 0.770691 0.762514 0.758380 0.758330 0.756604 0.753035 0.753530 0.758445 0.758825 0.753997 0.751780 0.751949 0.747044 0.738957 -100 
-100 -100 1.072629 1.033131 0.966359 0.900565 0.846299 0.807628 0.781383 0.768861 0.764988 0.759824 0.751703 0.747914 0.748342 0.747006 0.743729 0.744516 0.749645 0.749956 0.744783 0.742196 0.742133 0.737125 0.728993 -100 
-100 -100 1.037233 0.999432 0.936499 0.873531 0.821231 0.783709 0.757999 0.745220 0.740359 0.735259 0.728327 0.725214 0.725918 0.725049 0.722398 0.723110 0.726831 0.726819 0.722296 0.718868 0.716663 0.711377 0.704757 -100 
-100 -100 0.981824 0.945807 0.886229 0.827347 0.779095 0.744179 0.719668 0.707697 0.703742 0.699075 0.692281 0.689924 0.691875 0.691491 0.688539 0.689219 0.692919 0.692487 0.687067 0.682637 0.679602 0.674041 0.667538 -100 
-100 -100 0.894537 0.860496 0.804494 0.751294 0.710084 0.679416 0.656513 0.646496 0.645831 0.641932 0.633720 0.632082 0.636781 0.636775 0.631803 0.632299 0.637115 0.636348 0.629038 0.623874 0.621313 0.615770 0.608557 -100 
-100 -100 0.767871 0.736489 0.685653 0.639294 0.605057 0.579627 0.559976 0.551953 0.552682 0.549629 0.541932 0.540860 0.546149 0.546353 0.541262 0.541766 0.546773 0.546023 0.538622 0.533741 0.531856 0.526873 0.519862 -100 
-100 -100 0.602424 0.574128 0.529992 0.491155 0.463672 0.443970 0.428862 0.422573 0.422704 0.420474 0.415184 0.414514 0.418306 0.418566 0.415204 0.415868 0.420037 0.419649 0.414060 0.410486 0.409426 0.405526 0.399726 -100 
-100 -100 0.441226 0.415413 0.376578 0.344890 0.324742 0.310497 0.298618 0.294097 0.295175 0.293713 0.289146 0.288806 0.292553 0.292772 0.289442 0.289996 0.294186 0.294220 0.289656 0.287642 0.288368 0.285710 0.280405 -100 
-100 -100 0.331225 0.307014 0.271729 0.245132 0.230584 0.220168 0.210288 0.206998 0.209138 0.208200 0.203759 0.203698 0.207832 0.208007 0.204228 0.204566 0.209000 0.209295 0.205179 0.204326 0.206654 0.204886 0.199666 -100 
-100 -100 -100 -100 -100 -100 -100 -100 -100 -100 -100 -100 -100 -100 -100 -100 -100 -100 -100 -100 -100 -100 -100 -100 -100 -100 
-100 -100 -100 -100 -100 -100 -100 -100 -100 -100 -100 -100 -100 -100 -100 -100 -100 -100 -100 -100 -100 -100 -100 -100 -100 -100 
-100 -100 -100 -100 -100 -100 -100 -100 -100 -100 -100 -100 -100 -100 -100 -100 -100 -100 -100 -100 -100 -100 -100 -100 -100 -100 
-100 -100 0.649902 0.612566 0.553904 0.500998 0.463966 0.441282 0.427877 0.425052 0.428083 0.428336 0.425289 0.425497 0.428947 0.428488 0.423973 0.422601 0.424665 0.423644 0.419232 0.417474 0.417358 0.412228 0.404339 -100 
-100 -100 0.715020 0.678003 0.619264 0.565264 0.526376 0.501945 0.487310 0.483652 0.486171 0.486581 0.484220 0.484995 0.488767 0.488295 0.483510 0.481837 0.483737 0.482873 0.478898 0.477617 0.477917 0.473156 0.465548 -100 
-100 -100 0.815511 0.777991 0.717314 0.660309 0.617742 0.589901 0.572445 0.567086 0.568948 0.569383 0.567536 0.569239 0.574444 0.574050 0.568087 0.565993 0.568228 0.567443 0.563220 0.562311 0.563779 0.559245 0.550903 -100 
-100 -100 0.911417 0.872432 0.808505 0.746574 0.698422 0.666002 0.645335 0.637727 0.638150 0.638238 0.636864 0.639075 0.644489 0.644280 0.638464 0.636117 0.637857 0.636915 0.632810 0.631699 0.632684 0.627972 0.619804 -100 
-100 -100 0.990490 0.949623 0.882029 0.814568 0.760038 0.722661 0.698538 0.688323 0.686641 0.686025 0.684976 0.687221 0.691627 0.691694 0.687319 0.684899 0.685372 0.684067 0.680456 0.678684 0.677719 0.672545 0.665487 -100 
-100 -100 1.047398 1.004818 0.933945 0.862380 0.803627 0.762217 0.734458 0.721690 0.718693 0.717295 0.715737 0.718052 0.722560 0.722931 0.718927 0.716430 0.716510 0.714812 0.710803 0.708434 0.706867 0.701248 0.693957 -100 
-100 -100 1.084905 1.041084 0.967834 0.894185 0.834066 0.790245 0.759040 0.744483 0.741701 0.739652 0.736321 0.738394 0.743384 0.743947 0.739705 0.737216 0.737677 0.735716 0.730824 0.728164 0.727318 0.721423 0.712849 -100 
-100 -100 1.100567 1.056249 0.982154 0.907630 0.846701 0.802173 0.770309 0.755166 0.751917 0.749508 0.745880 0.747743 0.752617 0.753160 0.748961 0.746527 0.746996 0.744905 0.739679 0.736549 0.735269 0.729206 0.720669 -100 
-100 -100 1.100999 1.056787 0.983014 0.908464 0.846875 0.803054 0.773086 0.758460 0.753987 0.751443 0.748884 0.750515 0.754624 0.754898 0.750996 0.748646 0.748761 0.746607 0.741439 0.737510 0.734470 0.728265 0.721079 -100 
-100 -100 1.097151 1.053227 0.979979 0.906531 0.846223 0.804037 0.775866 0.762388 0.758237 0.755605 0.752699 0.753687 0.757348 0.757182 0.752931 0.750761 0.751342 0.749184 0.743390 0.738727 0.735007 0.728703 0.721840 -100 
-100 -100 1.095281 1.051606 0.978131 0.906221 0.848292 0.807796 0.780584 0.768177 0.765181 0.762370 0.758112 0.758404 0.762417 0.761844 0.756520 0.754683 0.756890 0.754830 0.747479 0.742185 0.738883 0.732531 0.724948 -100 
-100 -100 1.090564 1.047788 0.975871 0.905679 0.849180 0.809664 0.783081 0.770964 0.767895 0.764667 0.759689 0.759144 0.762514 0.761733 0.756669 0.755409 0.758229 0.756523 0.749243 0.743922 0.740641 0.734336 0.726776 -100 
-100 -100 1.083454 1.042088 0.973294 0.904766 0.848635 0.809355 0.783137 0.770525 0.766080 0.762212 0.757253 0.755825 0.757654 0.756911 0.753448 0.753074 0.755616 0.754523 0.748862 0.744084 0.740488 0.734300 0.727396 -100 
-100 -100 1.080616 1.040192 0.972931 0.905663 0.850172 0.810804 0.783991 0.770617 0.765278 0.760761 0.755381 0.753449 0.754971 0.754481 0.751884 0.752620 0.756149 0.755715 0.750508 0.746269 0.743554 0.737471 0.729955 -100 
-100 -100 1.078570 1.038640 0.971279 0.905140 0.851196 0.811778 0.783468 0.769249 0.763504 0.758458 0.752450 0.750559 0.753570 0.753458 0.750275 0.752082 0.757813 0.757921 0.751781 0.748061 0.748309 0.742287 0.731928 -100 
-100 -100 1.064659 1.025570 0.959598 0.894800 0.841754 0.802560 0.773951 0.759246 0.753067 0.747698 0.741519 0.739693 0.742969 0.743239 0.740582 0.743052 0.749378 0.749716 0.743444 0.739505 0.739642 0.733607 0.723247 -100 
-100 -100 1.030686 0.993048 0.930541 0.867941 0.815911 0.777721 0.750318 0.735761 0.729349 0.723959 0.718033 0.716303 0.718691 0.719363 0.718334 0.721058 0.726405 0.726657 0.721026 0.716140 0.713135 0.707002 0.699436 -100 
-100 -100 0.976456 0.940459 0.880985 0.822099 0.773736 0.737983 0.711838 0.698164 0.692708 0.687705 0.681770 0.680615 0.683884 0.684992 0.683933 0.686728 0.692259 0.692271 0.685886 0.680161 0.676284 0.670084 0.663041 -100 
-100 -100 0.889986 0.855957 0.799954 0.746721 0.705681 0.674075 0.649054 0.637125 0.634337 0.630087 0.623269 0.622822 0.628195 0.629610 0.627102 0.629860 0.636885 0.636685 0.628314 0.622060 0.619064 0.613064 0.605240 -100 
-100 -100 0.764213 0.732816 0.681942 0.635478 0.601344 0.575043 0.553456 0.543674 0.542417 0.539044 0.532658 0.532654 0.538456 0.539846 0.536935 0.539473 0.546563 0.546427 0.538181 0.532484 0.530385 0.525136 0.517664 -100 
-100 -100 0.599934 0.571540 0.527256 0.488141 0.460351 0.440028 0.423861 0.416386 0.415430 0.412939 0.408214 0.408261 0.412656 0.413650 0.411443 0.413549 0.419177 0.419402 0.413538 0.409529 0.408285 0.404358 0.398540 -100 
-100 -100 0.439747 0.413812 0.374749 0.342756 0.322341 0.307804 0.295468 0.290324 0.290764 0.289088 0.284733 0.284636 0.288506 0.288917 0.286124 0.287611 0.292861 0.293492 0.289014 0.286967 0.287790 0.285347 0.280231 -100 
-100 -100 0.330374 0.306053 0.270537 0.243640 0.228889 0.218431 0.208546 0.205084 0.206883 0.205758 0.201281 0.201042 0.204868 0.204833 0.201172 0.202092 0.207339 0.208212 0.204407 0.203840 0.206515 0.205125 0.200204 -100 
-100 -100 -100 -100 -100 -100 -100 -100 -100 -100 -100 -100 -100 -100 -100 -100 -100 -100 -100 -100 -100 -100 -100 -100 -100 -100 
-100 -100 -100 -100 -100 -100 -100 -100 -100 -100 -100 -100 -100 -100 -100 -100 -100 -100 -100 -100 -100 -100 -100 -100 -100 -100 
-100 -100 -100 -100 -100 -100 -100 -100 -100 -100 -100 -100 -100 -100 -100 -100 -100 -100 -100 -100 -100 -100 -100 -100 -100 -100 
-100 -100 0.648866 0.611479 0.552735 0.499923 0.463127 0.440228 0.426029 0.422458 0.425165 0.425840 0.423947 0.425544 0.430365 0.430404 0.425649 0.424103 0.426215 0.424995 0.420222 0.418560 0.418945 0.413842 0.405518 -100 
-100 -100 0.713837 0.676735 0.617853 0.564080 0.525747 0.500956 0.484904 0.480099 0.482188 0.482970 0.481770 0.484254 0.490212 0.490349 0.484779 0.483027 0.485630 0.484629 0.479749 0.478525 0.479955 0.475252 0.466602 -100 
-100 -100 0.814817 0.777113 0.715602 0.659101 0.617868 0.589549 0.569597 0.562578 0.564660 0.565425 0.564092 0.568222 0.578884 0.579245 0.569665 0.567523 0.573198 0.572304 0.564540 0.563667 0.570901 0.566397 0.552205 -100 
-100 -100 0.910169 0.870923 0.806031 0.744509 0.697620 0.664725 0.641638 0.632487 0.633293 0.633701 0.632669 0.637216 0.648029 0.648594 0.639227 0.636862 0.642024 0.640888 0.633074 0.631794 0.638468 0.633683 0.619517 -100 
-100 -100 0.987814 0.946618 0.878490 0.811072 0.757244 0.719520 0.693893 0.682858 0.681443 0.681168 0.680527 0.684123 0.690641 0.691349 0.686230 0.683825 0.685032 0.683315 0.678185 0.675862 0.675832 0.670387 0.661763 -100 
-100 -100 1.044591 1.001512 0.929836 0.858244 0.800580 0.759049 0.729918 0.717063 0.715701 0.714678 0.712189 0.714971 0.720562 0.721423 0.717230 0.714678 0.714842 0.712465 0.707110 0.704066 0.703240 0.697075 0.687937 -100 
-100 -100 1.082581 1.038056 0.963651 0.890420 0.834104 0.790413 0.755747 0.741832 0.744443 0.742760 0.734582 0.735792 0.741982 0.742901 0.737810 0.735228 0.735881 0.733043 0.726430 0.723497 0.725576 0.718924 0.705974 -100 
-100 -100 1.097565 1.052501 0.977167 0.903040 0.845917 0.801548 0.766251 0.751742 0.753884 0.751876 0.743500 0.744676 0.750916 0.751881 0.746783 0.744142 0.744671 0.741538 0.734369 0.730731 0.732164 0.725233 0.712295 -100 
-100 -100 1.096815 1.051872 0.976668 0.901859 0.841272 0.797398 0.766187 0.751556 0.748890 0.746840 0.743525 0.746112 0.751691 0.752646 0.748516 0.745787 0.745592 0.742238 0.734990 0.729623 0.726583 0.719481 0.710428 -100 
-100 -100 1.094055 1.049100 0.973362 0.899044 0.838969 0.796489 0.767249 0.753442 0.750182 0.748125 0.745678 0.748636 0.754751 0.755535 0.750738 0.748151 0.748838 0.745402 0.736855 0.730251 0.725986 0.718811 0.710561 -100 
-100 -100 1.100017 1.054294 0.972950 0.899139 0.842046 0.801023 0.771448 0.758588 0.758532 0.756350 0.750682 0.753496 0.761040 0.761656 0.755301 0.753291 0.758992 0.755646 0.742191 0.734605 0.734110 0.726867 0.714370 -100 
-100 -100 1.095017 1.050265 0.970575 0.898572 0.842925 0.802820 0.773726 0.760948 0.760582 0.757920 0.751652 0.753747 0.760815 0.761354 0.755392 0.754184 0.760737 0.757865 0.744486 0.736876 0.736446 0.729241 0.716708 -100 
-100 -100 1.079669 1.037477 0.966298 0.897167 0.841406 0.801627 0.773749 0.760083 0.755506 0.752026 0.748200 0.749274 0.754414 0.755049 0.751214 0.751118 0.754690 0.752700 0.744154 0.737444 0.733734 0.726651 0.717874 -100 
-100 -100 1.075440 1.034610 0.965778 0.898657 0.844331 0.804556 0.775525 0.760669 0.754561 0.750235 0.746171 0.746595 0.751843 0.752796 0.749615 0.751150 0.756275 0.755295 0.747435 0.741746 0.740311 0.733295 0.722530 -100 
-100 -100 1.080021 1.039239 0.965826 0.900137 0.852583 0.812731 0.776824 0.760301 0.752945 0.747934 0.743767 0.744945 0.757856 0.759267 0.749754 0.752536 0.763674 0.763623 0.752024 0.748093 0.758812 0.751856 0.729078 -100 
-100 -100 1.066595 1.026686 0.954724 0.890378 0.843713 0.804052 0.767807 0.750796 0.742975 0.737516 0.732933 0.733886 0.746832 0.748590 0.739793 0.743565 0.755655 0.756119 0.744594 0.740599 0.751346 0.744473 0.721740 -100 
-100 -100 1.026654 0.988764 0.925076 0.862768 0.812230 0.773544 0.743500 0.727387 0.720050 0.714465 0.709137 0.708914 0.714389 0.716411 0.715348 0.719851 0.727975 0.728528 0.720785 0.714934 0.713657 0.706867 0.696141 -100 
-100 -100 0.973458 0.937098 0.876455 0.817646 0.770893 0.734534 0.705472 0.690440 0.684669 0.679426 0.673372 0.673395 0.679127 0.681485 0.680795 0.685424 0.694060 0.694509 0.685881 0.679045 0.675986 0.669308 0.660289 -100 
-100 -100 0.892210 0.857361 0.797634 0.744806 0.711183 0.678913 0.645064 0.631468 0.629940 0.625440 0.616676 0.617266 0.626036 0.628601 0.625462 0.630320 0.645250 0.645571 0.630383 0.622887 0.623508 0.617153 0.604616 -100 
-100 -100 0.767475 0.735280 0.680713 0.634603 0.607773 0.580896 0.550775 0.539531 0.539738 0.536143 0.527664 0.528558 0.537610 0.539927 0.536086 0.540496 0.555303 0.555720 0.540889 0.534164 0.535789 0.530347 0.518367 -100 
-100 -100 0.599860 0.571192 0.526074 0.486934 0.460311 0.439661 0.421597 0.413348 0.412475 0.409801 0.404636 0.405276 0.411007 0.412524 0.410331 0.413619 0.421669 0.422441 0.415201 0.410739 0.410184 0.406293 0.399650 -100 
-100 -100 0.439989 0.414022 0.374739 0.342756 0.322726 0.308139 0.295228 0.289734 0.289967 0.288132 0.283664 0.283705 0.287859 0.288345 0.285685 0.287917 0.294436 0.295582 0.290837 0.288759 0.289947 0.287724 0.282529 -100 
-100 -100 0.331348 0.307131 0.271720 0.244890 0.230221 0.219897 0.210158 0.206688 0.208282 0.207013 0.202452 0.201987 0.205477 0.205210 0.201607 0.202985 0.208921 0.210266 0.206705 0.206359 0.209323 0.208259 0.203602 -100 
-100 -100 -100 -100 -100 -100 -100 -100 -100 -100 -100 -100 -100 -100 -100 -100 -100 -100 -100 -100 -100 -100 -100 -100 -100 -100 
-100 -100 -100 -100 -100 -100 -100 -100 -100 -100 -100 -100 -100 -100 -100 -100 -100 -100 -100 -100 -100 -100 -100 -100 -100 -100 
-100 -100 -100 -100 -100 -100 -100 -100 -100 -100 -100 -100 -100 -100 -100 -100 -100 -100 -100 -100 -100 -100 -100 -100 -100 -100 
-100 -100 0.645047 0.607443 0.548382 0.495325 0.458408 0.435359 0.420870 0.416984 0.419552 0.420464 0.419174 0.421478 0.426862 0.427187 0.422470 0.420807 0.422744 0.421347 0.416444 0.414751 0.415140 0.409979 0.401562 -100 
-100 -100 0.710000 0.672693 0.613506 0.559470 0.520956 0.495910 0.479433 0.474187 0.476042 0.477038 0.476482 0.479733 0.486318 0.486798 0.481322 0.479510 0.482004 0.480884 0.475922 0.474708 0.476172 0.471462 0.462777 -100 
-100 -100 0.810773 0.772870 0.711070 0.654282 0.612812 0.584135 0.563612 0.556018 0.557750 0.558700 0.558064 0.563023 0.574373 0.575148 0.565743 0.563624 0.569273 0.568310 0.560466 0.559579 0.566819 0.562346 0.548190 -100 
-100 -100 0.905789 0.866313 0.801073 0.739198 0.692016 0.658745 0.635103 0.625411 0.625890 0.626478 0.626106 0.631463 0.642970 0.643982 0.634826 0.632522 0.637679 0.636452 0.628463 0.627036 0.633609 0.628822 0.614697 -100 
-100 -100 0.983039 0.941541 0.872939 0.805068 0.750910 0.712882 0.686889 0.675533 0.673981 0.673898 0.673791 0.678088 0.685251 0.686377 0.681449 0.679087 0.680232 0.678299 0.672791 0.670071 0.669747 0.664166 0.655505 -100 
-100 -100 1.039289 0.995852 0.923618 0.851519 0.793544 0.751834 0.722559 0.709636 0.708337 0.707536 0.705466 0.708827 0.714974 0.716209 0.712186 0.709634 0.709628 0.706858 0.700867 0.697111 0.695729 0.689246 0.679966 -100 
-100 -100 1.076601 1.031698 0.956722 0.882997 0.826441 0.782680 0.748009 0.734178 0.736995 0.735559 0.727724 0.729457 0.736141 0.737416 0.732497 0.729855 0.730195 0.726811 0.719383 0.715495 0.716816 0.709696 0.696508 -100 
-100 -100 1.090816 1.045389 0.969512 0.894949 0.837647 0.793248 0.757928 0.743450 0.745756 0.744010 0.736063 0.737898 0.744750 0.746121 0.741163 0.738391 0.738526 0.734760 0.726662 0.721941 0.722511 0.715058 0.701860 -100 
-100 -100 1.089340 1.044053 0.968352 0.893180 0.832444 0.788481 0.757087 0.742245 0.739535 0.737753 0.735114 0.738689 0.745192 0.746661 0.742602 0.739657 0.739046 0.735018 0.726773 0.720303 0.716385 0.708781 0.699519 -100 
-100 -100 1.086066 1.040798 0.964616 0.889993 0.829759 0.787082 0.757438 0.743124 0.739595 0.737814 0.736296 0.740602 0.747949 0.749377 0.744620 0.741735 0.741966 0.737838 0.728301 0.720648 0.715553 0.707930 0.699521 -100 
-100 -100 1.091808 1.045800 0.964044 0.889951 0.832643 0.791318 0.761175 0.747584 0.747066 0.745155 0.740605 0.745005 0.753964 0.755332 0.749063 0.746748 0.751977 0.747945 0.733531 0.724928 0.723614 0.715952 0.703346 -100 
-100 -100 1.086705 1.041716 0.961684 0.889450 0.833591 0.793134 0.763375 0.749749 0.748818 0.746382 0.741233 0.744940 0.753456 0.754805 0.749017 0.747620 0.753809 0.750320 0.736004 0.727387 0.726140 0.718513 0.705856 -100 
-100 -100 1.071319 1.028949 0.957542 0.888275 0.832386 0.792260 0.763673 0.749138 0.743974 0.740622 0.737746 0.740255 0.746757 0.748213 0.744696 0.744676 0.748153 0.745687 0.736230 0.728506 0.723988 0.716445 0.707480 -100 
-100 -100 1.067223 1.026270 0.957313 0.890131 0.835742 0.795652 0.765929 0.750245 0.743537 0.739234 0.735908 0.737494 0.743908 0.745681 0.743039 0.745010 0.750371 0.749109 0.740398 0.733674 0.731408 0.723899 0.712910 -100 
-100 -100 1.072079 1.031225 0.957791 0.892090 0.844501 0.804346 0.767767 0.750442 0.742442 0.737356 0.733756 0.735837 0.749712 0.751923 0.743142 0.746683 0.758352 0.758229 0.745901 0.740972 0.750885 0.743449 0.720445 -100 
-100 -100 1.059223 1.019240 0.947231 0.882818 0.836057 0.796069 0.759164 0.741372 0.732890 0.727274 0.723091 0.724730 0.738451 0.740950 0.732980 0.737715 0.750564 0.751160 0.739061 0.734194 0.744241 0.736981 0.714074 -100 
-100 -100 1.020085 0.982064 0.918198 0.855694 0.804940 0.765861 0.735150 0.718264 0.710275 0.704462 0.699381 0.699687 0.705787 0.708460 0.708232 0.713781 0.722836 0.723692 0.715555 0.709035 0.707243 0.700211 0.689404 -100 
-100 -100 0.967593 0.931075 0.870192 0.811104 0.764039 0.727226 0.697472 0.681630 0.675165 0.669654 0.663802 0.664285 0.670548 0.673482 0.673596 0.679274 0.688898 0.689781 0.680960 0.673676 0.670297 0.663525 0.654517 -100 
-100 -100 0.886963 0.851965 0.792012 0.738889 0.704913 0.672187 0.637671 0.623256 0.620988 0.616224 0.607699 0.608712 0.617898 0.620959 0.618588 0.624442 0.640333 0.641160 0.625952 0.618203 0.618665 0.612339 0.599890 -100 
-100 -100 0.762897 0.730570 0.675795 0.629416 0.602283 0.575049 0.544393 0.532455 0.532007 0.528189 0.519920 0.521134 0.530450 0.533109 0.529876 0.535136 0.550810 0.551755 0.537033 0.530228 0.531846 0.526546 0.514714 -100 
-100 -100 0.596046 0.567255 0.521941 0.482594 0.455803 0.434986 0.416643 0.407983 0.406694 0.403843 0.398746 0.399491 0.405261 0.406857 0.404973 0.408870 0.417642 0.418914 0.411888 0.407540 0.407166 0.403523 0.397073 -100 
-100 -100 0.436844 0.410800 0.371387 0.339284 0.319218 0.304680 0.291809 0.286247 0.286305 0.284338 0.279782 0.279651 0.283557 0.283857 0.281229 0.283798 0.290839 0.292424 0.287997 0.286231 0.287765 0.285873 0.280903 -100 
-100 -100 0.328671 0.304427 0.268955 0.242072 0.227448 0.217308 0.207835 0.204549 0.206138 0.204768 0.200003 0.199158 0.202207 0.201605 0.197869 0.199391 0.205677 0.207395 0.204218 0.204317 0.207721 0.207015 0.202586 -100 
-100 -100 -100 -100 -100 -100 -100 -100 -100 -100 -100 -100 -100 -100 -100 -100 -100 -100 -100 -100 -100 -100 -100 -100 -100 -100 
-100 -100 -100 -100 -100 -100 -100 -100 -100 -100 -100 -100 -100 -100 -100 -100 -100 -100 -100 -100 -100 -100 -100 -100 -100 -100 
-100 -100 -100 -100 -100 -100 -100 -100 -100 -100 -100 -100 -100 -100 -100 -100 -100 -100 -100 -100 -100 -100 -100 -100 -100 -100 
-100 -100 0.640047 0.602130 0.542611 0.489018 0.451606 0.428424 0.414061 0.410207 0.412732 0.413722 0.412629 0.415031 0.420213 0.420635 0.416288 0.414579 0.416107 0.414555 0.409764 0.407913 0.407780 0.402464 0.394308 -100 
-100 -100 0.704987 0.667435 0.607922 0.553232 0.513848 0.488616 0.472574 0.467455 0.469126 0.470193 0.469941 0.473114 0.478816 0.479398 0.474947 0.473126 0.474718 0.473492 0.469239 0.467951 0.468305 0.463507 0.455809 -100 
-100 -100 0.804589 0.766585 0.705359 0.647679 0.604530 0.575583 0.556214 0.548913 0.549418 0.550412 0.550951 0.555278 0.562555 0.563425 0.558113 0.556138 0.558370 0.557356 0.552790 0.551747 0.553171 0.548694 0.540462 -100 
-100 -100 0.899591 0.860017 0.795366 0.732570 0.683686 0.650112 0.627589 0.618164 0.617334 0.617956 0.618840 0.623596 0.631095 0.632222 0.627152 0.625027 0.626816 0.625547 0.620798 0.619148 0.619775 0.614991 0.606919 -100 
-100 -100 0.977875 0.936175 0.867300 0.798608 0.743170 0.704872 0.679552 0.668297 0.666137 0.666119 0.666775 0.671147 0.677463 0.678762 0.674996 0.672698 0.672939 0.670921 0.666103 0.663095 0.661183 0.655533 0.648314 -100 
-100 -100 1.033498 0.989899 0.917448 0.844440 0.784802 0.742844 0.714605 0.701654 0.698918 0.698218 0.697892 0.701855 0.707900 0.709348 0.705920 0.703384 0.702806 0.699863 0.693976 0.689510 0.686278 0.679637 0.671818 -100 
-100 -100 1.069148 1.024243 0.949386 0.874330 0.813528 0.769479 0.738237 0.724031 0.722082 0.720805 0.718329 0.721734 0.727893 0.729453 0.725894 0.723169 0.722368 0.718697 0.711567 0.706202 0.703121 0.695756 0.686343 -100 
-100 -100 1.082722 1.037334 0.961689 0.885898 0.824445 0.779780 0.747843 0.732919 0.730404 0.728811 0.726283 0.729872 0.736275 0.737951 0.734336 0.731454 0.730421 0.726344 0.718525 0.712305 0.708472 0.700759 0.691314 -100 
-100 -100 1.081176 1.035936 0.960643 0.884955 0.822839 0.778707 0.748214 0.733077 0.728634 0.726944 0.726353 0.730810 0.737540 0.739301 0.735683 0.732647 0.731327 0.727055 0.718890 0.711671 0.705956 0.698159 0.690225 -100 
-100 -100 1.075985 1.031078 0.956361 0.881851 0.820883 0.778058 0.748775 0.733931 0.729100 0.727357 0.727257 0.732202 0.739459 0.741193 0.737136 0.734067 0.733165 0.728835 0.719966 0.712067 0.705722 0.697977 0.690574 -100 
-100 -100 1.073672 1.029031 0.954034 0.881011 0.822105 0.780648 0.751953 0.737551 0.733240 0.731312 0.730502 0.735480 0.743477 0.745148 0.740379 0.737684 0.738287 0.734082 0.723843 0.715351 0.709372 0.701668 0.693771 -100 
-100 -100 1.068554 1.024955 0.951740 0.880613 0.823177 0.782558 0.754191 0.739721 0.735022 0.732534 0.731031 0.735267 0.742761 0.744408 0.740179 0.738433 0.740005 0.736359 0.726259 0.717763 0.711816 0.704142 0.696235 -100 
-100 -100 1.060873 1.018956 0.949419 0.880407 0.823794 0.783456 0.755166 0.740052 0.733875 0.730459 0.728463 0.731346 0.737278 0.739031 0.736639 0.736541 0.738770 0.736177 0.727667 0.719735 0.713564 0.705908 0.698390 -100 
-100 -100 1.057995 1.017276 0.949770 0.882413 0.826790 0.786469 0.757513 0.741629 0.734418 0.730027 0.727044 0.728671 0.733800 0.735829 0.734933 0.737009 0.741193 0.739846 0.732001 0.724596 0.719306 0.711653 0.703348 -100 
-100 -100 1.056302 1.016308 0.949246 0.883327 0.829530 0.789203 0.758612 0.741809 0.733759 0.728533 0.724669 0.725677 0.731842 0.734220 0.733240 0.737333 0.744492 0.744312 0.736039 0.729316 0.727146 0.719583 0.708353 -100 
-100 -100 1.043954 1.004790 0.939063 0.874349 0.821293 0.781104 0.750222 0.732973 0.724427 0.718626 0.714106 0.714565 0.720473 0.723083 0.722938 0.728309 0.736754 0.737389 0.729433 0.722844 0.720872 0.713539 0.702451 -100 
-100 -100 1.012523 0.974602 0.911784 0.848780 0.796227 0.756840 0.727274 0.710282 0.701756 0.695733 0.690786 0.690812 0.695262 0.698045 0.699694 0.705613 0.713726 0.714786 0.707858 0.700844 0.696173 0.689160 0.681197 -100 
-100 -100 0.960348 0.923967 0.863941 0.804346 0.755101 0.717957 0.689609 0.673420 0.665732 0.659983 0.654888 0.655266 0.660259 0.663280 0.664893 0.670915 0.679404 0.680604 0.673483 0.666246 0.661216 0.654566 0.647436 -100 
-100 -100 0.875573 0.841184 0.784689 0.730682 0.688568 0.655533 0.628388 0.613867 0.608433 0.603435 0.597797 0.598778 0.605261 0.608360 0.608738 0.614624 0.624575 0.625781 0.617191 0.609983 0.606277 0.600189 0.592560 -100 
-100 -100 0.751725 0.719987 0.668647 0.621458 0.586368 0.558895 0.535554 0.523526 0.519874 0.515849 0.510545 0.511678 0.518163 0.520774 0.520270 0.525514 0.535272 0.536603 0.528522 0.522391 0.520044 0.515036 0.507945 -100 
-100 -100 0.589780 0.561048 0.516231 0.476504 0.448150 0.427208 0.410039 0.401176 0.398807 0.395804 0.391468 0.392010 0.396669 0.398100 0.397081 0.401133 0.408973 0.410608 0.405241 0.401380 0.400490 0.397151 0.391840 -100 
-100 -100 0.431529 0.405361 0.365895 0.333495 0.312876 0.298355 0.285973 0.280464 0.280236 0.278173 0.273695 0.273253 0.276537 0.276555 0.274047 0.276663 0.283546 0.285445 0.281811 0.280522 0.282222 0.280657 0.276174 -100 
-100 -100 0.323508 0.299075 0.263318 0.236174 0.221455 0.211437 0.202219 0.199165 0.200847 0.199414 0.194412 0.193168 0.195781 0.194846 0.190883 0.192337 0.198735 0.200716 0.197986 0.198623 0.202518 0.202136 0.197884 -100 
-100 -100 -100 -100 -100 -100 -100 -100 -100 -100 -100 -100 -100 -100 -100 -100 -100 -100 -100 -100 -100 -100 -100 -100 -100 -100 
-100 -100 -100 -100 -100 -100 -100 -100 -100 -100 -100 -100 -100 -100 -100 -100 -100 -100 -100 -100 -100 -100 -100 -100 -100 -100 
-100 -100 -100 -100 -100 -100 -100 -100 -100 -100 -100 -100 -100 -100 -100 -100 -100 -100 -100 -100 -100 -100 -100 -100 -100 -100 
-100 -100 -100 -100 -100 -100 -100 -100 -100 -100 -100 -100 -100 -100 -100 -100 -100 -100 -100 -100 -100 -100 -100 -100 -100 -100 
-100 -100 -100 -100 -100 -100 -100 -100 -100 -100 -100 -100 -100 -100 -100 -100 -100 -100 -100 -100 -100 -100 -100 -100 -100 -100 
-100 -100 -100 -100 -100 -100 -100 -100 -100 -100 -100 -100 -100 -100 -100 -100 -100 -100 -100 -100 -100 -100 -100 -100 -100 -100 
-100 -100 -100 -100 -100 -100 -100 -100 -100 -100 -100 -100 -100 -100 -100 -100 -100 -100 -100 -100 -100 -100 -100 -100 -100 -100 
-100 -100 -100 -100 -100 -100 -100 -100 -100 -100 -100 -100 -100 -100 -100 -100 -100 -100 -100 -100 -100 -100 -100 -100 -100 -100 
-100 -100 -100 -100 -100 -100 -100 -100 -100 -100 -100 -100 -100 -100 -100 -100 -100 -100 -100 -100 -100 -100 -100 -100 -100 -100 
-100 -100 -100 -100 -100 -100 -100 -100 -100 -100 -100 -100 -100 -100 -100 -100 -100 -100 -100 -100 -100 -100 -100 -100 -100 -100 
-100 -100 -100 -100 -100 -100 -100 -100 -100 -100 -100 -100 -100 -100 -100 -100 -100 -100 -100 -100 -100 -100 -100 -100 -100 -100 
-100 -100 -100 -100 -100 -100 -100 -100 -100 -100 -100 -100 -100 -100 -100 -100 -100 -100 -100 -100 -100 -100 -100 -100 -100 -100 
-100 -100 -100 -100 -100 -100 -100 -100 -100 -100 -100 -100 -100 -100 -100 -100 -100 -100 -100 -100 -100 -100 -100 -100 -100 -100 
-100 -100 -100 -100 -100 -100 -100 -100 -100 -100 -100 -100 -100 -100 -100 -100 -100 -100 -100 -100 -100 -100 -100 -100 -100 -100 
-100 -100 -100 -100 -100 -100 -100 -100 -100 -100 -100 -100 -100 -100 -100 -100 -100 -100 -100 -100 -100 -100 -100 -100 -100 -100 
-100 -100 -100 -100 -100 -100 -100 -100 -100 -100 -100 -100 -100 -100 -100 -100 -100 -100 -100 -100 -100 -100 -100 -100 -100 -100 
-100 -100 -100 -100 -100 -100 -100 -100 -100 -100 -100 -100 -100 -100 -100 -100 -100 -100 -100 -100 -100 -100 -100 -100 -100 -100 
-100 -100 -100 -100 -100 -100 -100 -100 -100 -100 -100 -100 -100 -100 -100 -100 -100 -100 -100 -100 -100 -100 -100 -100 -100 -100 
-100 -100 -100 -100 -100 -100 -100 -100 -100 -100 -100 -100 -100 -100 -100 -100 -100 -100 -100 -100 -100 -100 -100 -100 -100 -100 
-100 -100 -100 -100 -100 -100 -100 -100 -100 -100 -100 -100 -100 -100 -100 -100 -100 -100 -100 -100 -100 -100 -100 -100 -100 -100 
-100 -100 -100 -100 -100 -100 -100 -100 -100 -100 -100 -100 -100 -100 -100 -100 -100 -100 -100 -100 -100 -100 -100 -100 -100 -100 
-100 -100 -100 -100 -100 -100 -100 -100 -100 -100 -100 -100 -100 -100 -100 -100 -100 -100 -100 -100 -100 -100 -100 -100 -100 -100 
-100 -100 -100 -100 -100 -100 -100 -100 -100 -100 -100 -100 -100 -100 -100 -100 -100 -100 -100 -100 -100 -100 -100 -100 -100 -100 
-100 -100 -100 -100 -100 -100 -100 -100 -100 -100 -100 -100 -100 -100 -100 -100 -100 -100 -100 -100 -100 -100 -100 -100 -100 -100 
-100 -100 -100 -100 -100 -100 -100 -100 -100 -100 -100 -100 -100 -100 -100 -100 -100 -100 -100 -100 -100 -100 -100 -100 -100 -100 
-100 -100 -100 -100 -100 -100 -100 -100 -100 -100 -100 -100 -100 -100 -100 -100 -100 -100 -100 -100 -100 -100 -100 -100 -100 -100 
-100 -100 -100 -100 -100 -100 -100 -100 -100 -100 -100 -100 -100 -100 -100 -100 -100 -100 -100 -100 -100 -100 -100 -100 -100 -100 
