# Supplementary material for: A computational model of spatio-temporal cardiac intracellular calcium handling with realistic structure and spatial flux distribution from sarcoplasmic reticulum and t-tubule reconstructions
Source: PLoS Comput Biol. 2017 Aug 31;13(8):e1005714. doi: 10.1371/journal.pcbi.1005714 (PMC5597258; doi:10.1371/journal.pcbi.1005714)
Supplement: S1 Code — Code provided in C/C++ and includes the structural datasets used in this study. Documentation is provided on use of and updating the code. Updates may also be available on Michael Colman’s website, http://www.physicsoftheheart.com and github repository: https://github.com/michaelcolman/CODE---PLOS-Comp-Biol-2017-Model-SR. (ZIP) [file pcbi.1005714.s001.zip › PLOS_SR_Clean/Spatial_diff_out/CaSR_output_0060.vtk]

# vtk DataFile Version 3.0
vtk output
ASCII
DATASET STRUCTURED_POINTS
DIMENSIONS 26 26 52
SPACING 1 1 1
ORIGIN 0 0 0
POINT_DATA 35152
SCALARS ImageFile float 1
LOOKUP_TABLE default
-100 -100 -100 -100 -100 -100 -100 -100 -100 -100 -100 -100 -100 -100 -100 -100 -100 -100 -100 -100 -100 -100 -100 -100 -100 -100 
-100 -100 -100 -100 -100 -100 -100 -100 -100 -100 -100 -100 -100 -100 -100 -100 -100 -100 -100 -100 -100 -100 -100 -100 -100 -100 
-100 -100 -100 -100 -100 -100 -100 -100 -100 -100 -100 -100 -100 -100 -100 -100 -100 -100 -100 -100 -100 -100 -100 -100 -100 -100 
-100 -100 -100 -100 -100 -100 -100 -100 -100 -100 -100 -100 -100 -100 -100 -100 -100 -100 -100 -100 -100 -100 -100 -100 -100 -100 
-100 -100 -100 -100 -100 -100 -100 -100 -100 -100 -100 -100 -100 -100 -100 -100 -100 -100 -100 -100 -100 -100 -100 -100 -100 -100 
-100 -100 -100 -100 -100 -100 -100 -100 -100 -100 -100 -100 -100 -100 -100 -100 -100 -100 -100 -100 -100 -100 -100 -100 -100 -100 
-100 -100 -100 -100 -100 -100 -100 -100 -100 -100 -100 -100 -100 -100 -100 -100 -100 -100 -100 -100 -100 -100 -100 -100 -100 -100 
-100 -100 -100 -100 -100 -100 -100 -100 -100 -100 -100 -100 -100 -100 -100 -100 -100 -100 -100 -100 -100 -100 -100 -100 -100 -100 
-100 -100 -100 -100 -100 -100 -100 -100 -100 -100 -100 -100 -100 -100 -100 -100 -100 -100 -100 -100 -100 -100 -100 -100 -100 -100 
-100 -100 -100 -100 -100 -100 -100 -100 -100 -100 -100 -100 -100 -100 -100 -100 -100 -100 -100 -100 -100 -100 -100 -100 -100 -100 
-100 -100 -100 -100 -100 -100 -100 -100 -100 -100 -100 -100 -100 -100 -100 -100 -100 -100 -100 -100 -100 -100 -100 -100 -100 -100 
-100 -100 -100 -100 -100 -100 -100 -100 -100 -100 -100 -100 -100 -100 -100 -100 -100 -100 -100 -100 -100 -100 -100 -100 -100 -100 
-100 -100 -100 -100 -100 -100 -100 -100 -100 -100 -100 -100 -100 -100 -100 -100 -100 -100 -100 -100 -100 -100 -100 -100 -100 -100 
-100 -100 -100 -100 -100 -100 -100 -100 -100 -100 -100 -100 -100 -100 -100 -100 -100 -100 -100 -100 -100 -100 -100 -100 -100 -100 
-100 -100 -100 -100 -100 -100 -100 -100 -100 -100 -100 -100 -100 -100 -100 -100 -100 -100 -100 -100 -100 -100 -100 -100 -100 -100 
-100 -100 -100 -100 -100 -100 -100 -100 -100 -100 -100 -100 -100 -100 -100 -100 -100 -100 -100 -100 -100 -100 -100 -100 -100 -100 
-100 -100 -100 -100 -100 -100 -100 -100 -100 -100 -100 -100 -100 -100 -100 -100 -100 -100 -100 -100 -100 -100 -100 -100 -100 -100 
-100 -100 -100 -100 -100 -100 -100 -100 -100 -100 -100 -100 -100 -100 -100 -100 -100 -100 -100 -100 -100 -100 -100 -100 -100 -100 
-100 -100 -100 -100 -100 -100 -100 -100 -100 -100 -100 -100 -100 -100 -100 -100 -100 -100 -100 -100 -100 -100 -100 -100 -100 -100 
-100 -100 -100 -100 -100 -100 -100 -100 -100 -100 -100 -100 -100 -100 -100 -100 -100 -100 -100 -100 -100 -100 -100 -100 -100 -100 
-100 -100 -100 -100 -100 -100 -100 -100 -100 -100 -100 -100 -100 -100 -100 -100 -100 -100 -100 -100 -100 -100 -100 -100 -100 -100 
-100 -100 -100 -100 -100 -100 -100 -100 -100 -100 -100 -100 -100 -100 -100 -100 -100 -100 -100 -100 -100 -100 -100 -100 -100 -100 
-100 -100 -100 -100 -100 -100 -100 -100 -100 -100 -100 -100 -100 -100 -100 -100 -100 -100 -100 -100 -100 -100 -100 -100 -100 -100 
-100 -100 -100 -100 -100 -100 -100 -100 -100 -100 -100 -100 -100 -100 -100 -100 -100 -100 -100 -100 -100 -100 -100 -100 -100 -100 
-100 -100 -100 -100 -100 -100 -100 -100 -100 -100 -100 -100 -100 -100 -100 -100 -100 -100 -100 -100 -100 -100 -100 -100 -100 -100 
-100 -100 -100 -100 -100 -100 -100 -100 -100 -100 -100 -100 -100 -100 -100 -100 -100 -100 -100 -100 -100 -100 -100 -100 -100 -100 
-100 -100 -100 -100 -100 -100 -100 -100 -100 -100 -100 -100 -100 -100 -100 -100 -100 -100 -100 -100 -100 -100 -100 -100 -100 -100 
-100 -100 -100 -100 -100 -100 -100 -100 -100 -100 -100 -100 -100 -100 -100 -100 -100 -100 -100 -100 -100 -100 -100 -100 -100 -100 
-100 -100 -100 -100 -100 -100 -100 -100 -100 -100 -100 -100 -100 -100 -100 -100 -100 -100 -100 -100 -100 -100 -100 -100 -100 -100 
-100 -100 -100 -100 -100 -100 -100 -100 -100 -100 -100 -100 -100 -100 -100 -100 -100 -100 -100 -100 -100 -100 -100 -100 -100 -100 
-100 -100 -100 -100 -100 -100 -100 -100 -100 -100 -100 -100 -100 -100 -100 -100 -100 -100 -100 -100 -100 -100 -100 -100 -100 -100 
-100 -100 -100 -100 -100 -100 -100 -100 -100 -100 -100 -100 -100 -100 -100 -100 -100 -100 -100 -100 -100 -100 -100 -100 -100 -100 
-100 -100 -100 -100 -100 -100 -100 -100 -100 -100 -100 -100 -100 -100 -100 -100 -100 -100 -100 -100 -100 -100 -100 -100 -100 -100 
-100 -100 -100 -100 -100 -100 -100 -100 -100 -100 -100 -100 -100 -100 -100 -100 -100 -100 -100 -100 -100 -100 -100 -100 -100 -100 
-100 -100 -100 -100 -100 -100 -100 -100 -100 -100 -100 -100 -100 -100 -100 -100 -100 -100 -100 -100 -100 -100 -100 -100 -100 -100 
-100 -100 -100 -100 -100 -100 -100 -100 -100 -100 -100 -100 -100 -100 -100 -100 -100 -100 -100 -100 -100 -100 -100 -100 -100 -100 
-100 -100 -100 -100 -100 -100 -100 -100 -100 -100 -100 -100 -100 -100 -100 -100 -100 -100 -100 -100 -100 -100 -100 -100 -100 -100 
-100 -100 -100 -100 -100 -100 -100 -100 -100 -100 -100 -100 -100 -100 -100 -100 -100 -100 -100 -100 -100 -100 -100 -100 -100 -100 
-100 -100 -100 -100 -100 -100 -100 -100 -100 -100 -100 -100 -100 -100 -100 -100 -100 -100 -100 -100 -100 -100 -100 -100 -100 -100 
-100 -100 -100 -100 -100 -100 -100 -100 -100 -100 -100 -100 -100 -100 -100 -100 -100 -100 -100 -100 -100 -100 -100 -100 -100 -100 
-100 -100 -100 -100 -100 -100 -100 -100 -100 -100 -100 -100 -100 -100 -100 -100 -100 -100 -100 -100 -100 -100 -100 -100 -100 -100 
-100 -100 -100 -100 -100 -100 -100 -100 -100 -100 -100 -100 -100 -100 -100 -100 -100 -100 -100 -100 -100 -100 -100 -100 -100 -100 
-100 -100 -100 -100 -100 -100 -100 -100 -100 -100 -100 -100 -100 -100 -100 -100 -100 -100 -100 -100 -100 -100 -100 -100 -100 -100 
-100 -100 -100 -100 -100 -100 -100 -100 -100 -100 -100 -100 -100 -100 -100 -100 -100 -100 -100 -100 -100 -100 -100 -100 -100 -100 
-100 -100 -100 -100 -100 -100 -100 -100 -100 -100 -100 -100 -100 -100 -100 -100 -100 -100 -100 -100 -100 -100 -100 -100 -100 -100 
-100 -100 -100 -100 -100 -100 -100 -100 -100 -100 -100 -100 -100 -100 -100 -100 -100 -100 -100 -100 -100 -100 -100 -100 -100 -100 
-100 -100 -100 -100 -100 -100 -100 -100 -100 -100 -100 -100 -100 -100 -100 -100 -100 -100 -100 -100 -100 -100 -100 -100 -100 -100 
-100 -100 -100 -100 -100 -100 -100 -100 -100 -100 -100 -100 -100 -100 -100 -100 -100 -100 -100 -100 -100 -100 -100 -100 -100 -100 
-100 -100 -100 -100 -100 -100 -100 -100 -100 -100 -100 -100 -100 -100 -100 -100 -100 -100 -100 -100 -100 -100 -100 -100 -100 -100 
-100 -100 -100 -100 -100 -100 -100 -100 -100 -100 -100 -100 -100 -100 -100 -100 -100 -100 -100 -100 -100 -100 -100 -100 -100 -100 
-100 -100 -100 -100 -100 -100 -100 -100 -100 -100 -100 -100 -100 -100 -100 -100 -100 -100 -100 -100 -100 -100 -100 -100 -100 -100 
-100 -100 -100 -100 -100 -100 -100 -100 -100 -100 -100 -100 -100 -100 -100 -100 -100 -100 -100 -100 -100 -100 -100 -100 -100 -100 
-100 -100 -100 -100 -100 -100 -100 -100 -100 -100 -100 -100 -100 -100 -100 -100 -100 -100 -100 -100 -100 -100 -100 -100 -100 -100 
-100 -100 -100 -100 -100 -100 -100 -100 -100 -100 -100 -100 -100 -100 -100 -100 -100 -100 -100 -100 -100 -100 -100 -100 -100 -100 
-100 -100 518.025359 518.361994 518.912561 519.591822 520.382699 521.268139 522.188234 523.124758 524.096308 525.110791 526.127177 527.143095 528.191578 529.280051 530.344453 531.348044 532.287960 533.154967 533.903364 534.523490 535.034805 535.433305 535.652588 -100 
-100 -100 517.240841 517.664039 518.305249 519.032398 519.844455 520.770904 521.717746 522.642608 523.591795 524.623824 525.654022 526.649623 527.672836 528.788813 529.885327 530.888939 531.817450 532.707590 533.477451 534.092329 534.597366 535.036267 535.297188 -100 
-100 -100 515.821527 516.398649 517.183039 517.972673 518.805269 519.810218 520.807224 521.710529 522.615787 523.689628 524.744068 525.695797 526.663565 527.837429 528.991312 529.990867 530.893952 531.835316 532.645650 533.246907 533.732202 534.249384 534.583846 -100 
-100 -100 514.203579 514.925579 515.831008 516.668832 517.512393 518.608317 519.665516 520.559530 521.422902 522.549211 523.625632 524.531037 525.432191 526.667185 527.870380 528.861204 529.732984 530.736286 531.592240 532.185969 532.648401 533.250348 533.653167 -100 
-100 -100 512.981408 513.651864 514.554309 515.439204 516.355316 517.463146 518.551507 519.504761 520.430931 521.523459 522.575329 523.492522 524.426429 525.607889 526.781655 527.785863 528.697691 529.685267 530.551180 531.191969 531.718193 532.304248 532.695867 -100 
-100 -100 511.761927 512.393154 513.278119 514.178961 515.134690 516.271692 517.406627 518.421979 519.399983 520.477840 521.508954 522.424517 523.364660 524.507784 525.651856 526.651801 527.578993 528.568750 529.455033 530.137146 530.708634 531.296773 531.685713 -100 
-100 -100 510.378382 511.058306 511.967686 512.853942 513.794797 514.999550 516.203724 517.251979 518.236790 519.341676 520.374068 521.251972 522.144282 523.302219 524.450047 525.418663 526.313058 527.346212 528.276074 528.968582 529.538883 530.180442 530.611364 -100 
-100 -100 509.109175 509.867327 510.811186 511.671735 512.567202 513.841156 515.098500 516.150327 517.112332 518.265045 519.316512 520.157915 520.987162 522.187035 523.349625 524.278411 525.116099 526.204163 527.174808 527.859463 528.400632 529.110123 529.590180 -100 
-100 -100 508.460276 509.134742 510.038017 510.921268 511.864314 513.076754 514.290786 515.350038 516.350921 517.480297 518.536922 519.428816 520.318735 521.456405 522.571703 523.506242 524.378818 525.411615 526.355545 527.067488 527.659263 528.322863 528.768159 -100 
-100 -100 507.961290 508.583095 509.459897 510.359820 511.324763 512.481820 513.638131 514.672862 515.679773 516.809331 517.892841 518.838528 519.774119 520.874808 521.950270 522.876562 523.755438 524.746541 525.663415 526.383620 526.996562 527.631755 528.052823 -100 
-100 -100 507.358364 508.021622 508.925564 509.823298 510.765043 511.914662 513.039703 514.016387 514.977324 516.152521 517.289050 518.253450 519.180211 520.295411 521.361855 522.246504 523.076643 524.072017 524.988371 525.683141 526.266714 526.929779 527.376492 -100 
-100 -100 506.828593 507.567943 508.514911 509.403631 510.305685 511.479886 512.598312 513.521139 514.419816 515.657310 516.843711 517.803473 518.689292 519.837693 520.902867 521.732596 522.488039 523.508337 524.433377 525.091980 525.622332 526.333990 526.818141 -100 
-100 -100 506.784327 507.458197 508.380382 509.296241 510.244096 511.379294 512.477420 513.429189 514.381867 515.572971 516.737745 517.724074 518.649535 519.731458 520.741185 521.560514 522.331106 523.282302 524.167990 524.840808 525.407946 526.058759 526.498587 -100 
-100 -100 506.791543 507.435191 508.350933 509.292142 510.274533 511.402689 512.503994 513.487768 514.478483 515.646208 516.793429 517.788622 518.724130 519.754579 520.711311 521.502140 522.259220 523.164371 524.023647 524.702894 525.284756 525.895915 526.303363 -100 
-100 -100 506.647288 507.353708 508.316865 509.269105 510.249074 511.419689 512.553791 513.539488 514.518481 515.718066 516.881474 517.855890 518.750759 519.775970 520.705076 521.429825 522.115630 523.024832 523.887979 524.542082 525.089463 525.717003 526.141718 -100 
-100 -100 506.580848 507.376297 508.392775 509.343382 510.299387 511.532630 512.710104 513.690447 514.637982 515.895778 517.088296 518.035229 518.871176 519.916962 520.833580 521.487525 522.078262 523.006085 523.867802 524.471779 524.951883 525.612461 526.065551 -100 
-100 -100 507.051712 507.768325 508.745957 509.715915 510.721987 511.932054 513.115540 514.152289 515.171917 516.392223 517.561970 518.532405 519.407723 520.391276 521.263561 521.923097 522.534188 523.356298 524.128871 524.700725 525.182327 525.765051 526.167053 -100 
-100 -100 507.575519 508.239075 509.179605 510.148867 511.175450 512.377923 513.575986 514.662407 515.735073 516.939638 518.097184 519.087628 519.988931 520.935572 521.778937 522.443567 523.056355 523.787333 524.464153 524.978311 525.428539 525.950578 526.312818 -100 
-100 -100 507.908701 508.606564 509.549869 510.485915 511.477040 512.707143 513.937626 515.037935 516.112457 517.346309 518.521056 519.508450 520.395820 521.351226 522.192512 522.833827 523.402581 524.094530 524.706683 525.134164 525.505774 526.023719 526.394652 -100 
-100 -100 508.265145 509.008470 509.940001 510.813740 511.732222 512.990520 514.241938 515.332606 516.380001 517.656314 518.851780 519.825699 520.681453 521.665278 522.513753 523.125560 523.637456 524.324252 524.897976 525.246576 525.527836 526.061785 526.447142 -100 
-100 -100 509.094064 509.678055 510.474883 511.301325 512.223515 513.393820 514.590873 515.700623 516.796981 518.020754 519.178893 520.172885 521.072448 522.010446 522.829203 523.464364 524.014159 524.632383 525.151272 525.505298 525.811584 526.242977 526.545280 -100 
-100 -100 509.834904 510.252067 510.897321 511.670397 512.587936 513.676092 514.813173 515.937091 517.071767 518.247153 519.364551 520.377242 521.314911 522.215084 523.005967 523.668823 524.257903 524.827257 525.306449 525.681118 526.014006 526.353416 526.567984 -100 
-100 -100 510.174343 510.502090 511.062277 511.803204 512.712816 513.761154 514.867971 515.997070 517.146322 518.299028 519.396328 520.417702 521.371852 522.255794 523.033904 523.710593 524.317369 524.866649 525.328792 525.713631 526.054803 526.349233 526.519355 -100 
-100 -100 -100 -100 -100 -100 -100 -100 -100 -100 -100 -100 -100 -100 -100 -100 -100 -100 -100 -100 -100 -100 -100 -100 -100 -100 
-100 -100 -100 -100 -100 -100 -100 -100 -100 -100 -100 -100 -100 -100 -100 -100 -100 -100 -100 -100 -100 -100 -100 -100 -100 -100 
-100 -100 -100 -100 -100 -100 -100 -100 -100 -100 -100 -100 -100 -100 -100 -100 -100 -100 -100 -100 -100 -100 -100 -100 -100 -100 
-100 -100 517.205328 517.628151 518.268414 518.993500 519.801730 520.722636 521.663423 522.583553 523.530993 524.564904 525.599880 526.601514 527.630134 528.749377 529.846066 530.846114 531.767094 532.646275 533.403230 534.005429 534.500029 534.931748 535.188960 -100 
-100 -100 516.116524 516.709275 517.491289 518.257973 519.060726 520.056800 521.041327 521.922874 522.808792 523.895133 524.961375 525.911710 526.872755 528.065233 529.228367 530.217629 531.099887 532.036138 532.832612 533.406048 533.861886 534.378844 534.716691 -100 
-100 -100 514.060065 515.034076 516.079393 516.880051 517.608034 518.789725 519.873837 520.664468 521.383501 522.627260 523.770808 524.598031 525.367783 526.758761 528.065468 529.012667 529.772869 530.866377 531.754342 532.251643 532.578518 533.304737 533.812090 -100 
-100 -100 511.689573 513.158636 514.466226 515.259331 515.808414 517.281791 518.501576 519.191322 519.642630 521.160059 522.404429 523.076931 523.524931 525.233800 526.702943 527.578585 528.117335 529.470544 530.479537 530.883787 530.978067 532.018646 532.716175 -100 
-100 -100 510.910967 512.018395 513.209070 514.101274 514.902889 516.212510 517.411010 518.251768 518.982907 520.256001 521.397791 522.168545 522.882528 524.297720 525.638863 526.582388 527.339399 528.500202 529.461675 529.994547 530.355735 531.177826 531.768216 -100 
-100 -100 509.901445 510.832210 511.934944 512.849210 513.744233 515.033582 516.274181 517.237048 518.111981 519.288005 520.365029 521.167270 521.967309 523.252661 524.512103 525.465282 526.293810 527.402493 528.369121 528.986539 529.469182 530.221794 530.765057 -100 
-100 -100 508.197543 509.306915 510.477927 511.316387 512.087641 513.561751 514.948009 515.935209 516.756706 518.026924 519.122395 519.820940 520.461812 521.860921 523.169105 524.038205 524.732807 525.990656 527.060060 527.654419 528.052355 528.960721 529.612630 -100 
-100 -100 506.353150 507.853437 509.159833 509.872398 510.341013 512.146993 513.700504 514.635289 515.246061 516.755442 517.928998 518.476770 518.784405 520.488113 521.910826 522.648171 523.042462 524.602311 525.811674 526.317828 526.461066 527.681013 528.503079 -100 
-100 -100 506.264867 507.362935 508.520971 509.350964 510.121525 511.603712 512.999756 513.995404 514.831429 516.132641 517.260869 517.979175 518.618943 519.993682 521.261726 522.087679 522.755053 524.017531 525.108215 525.726051 526.147778 527.083647 527.754309 -100 
-100 -100 506.076258 506.980301 508.056134 508.954493 509.849826 511.160260 512.420373 513.392061 514.287200 515.534457 516.687480 517.535862 518.336566 519.568832 520.739181 521.592650 522.354646 523.480510 524.496562 525.159149 525.684903 526.500140 527.087865 -100 
-100 -100 505.257280 506.317366 507.472266 508.347345 509.153662 510.510764 511.741317 512.575587 513.308434 514.714221 515.992496 516.843708 517.564648 518.891345 520.084027 520.849901 521.474346 522.687411 523.739934 524.333097 524.741882 525.679621 526.353998 -100 
-100 -100 504.241569 505.662619 506.962944 507.764776 508.334759 509.906903 511.184390 511.847114 512.252641 513.982838 515.421631 516.196320 516.653981 518.240401 519.512192 520.131161 520.446031 521.914399 523.061801 523.530872 523.654754 524.884151 525.715768 -100 
-100 -100 504.696343 505.769794 506.948969 507.850050 508.666569 510.001649 511.192291 511.988779 512.706362 514.134018 515.452198 516.336589 517.061914 518.349875 519.475228 520.164757 520.722088 521.891105 522.916057 523.490051 523.883874 524.809253 525.476468 -100 
-100 -100 504.933587 505.865240 506.994407 507.955681 508.882659 510.141016 511.310017 512.195081 513.052606 514.357437 515.606729 516.536083 517.354951 518.500210 519.522939 520.211988 520.832129 521.876513 522.845620 523.475933 523.975648 524.766008 525.338607 -100 
-100 -100 504.493650 505.632029 506.876312 507.822714 508.672234 510.055148 511.295556 512.142337 512.901582 514.325596 515.631402 516.499667 517.191401 518.409778 519.430520 519.987449 520.422790 521.582294 522.619461 523.199137 523.588874 524.484881 525.130787 -100 
-100 -100 503.876460 505.422232 506.837033 507.715544 508.336257 509.992484 511.352969 512.102787 512.591833 514.313972 515.740280 516.498429 516.904795 518.365015 519.445539 519.817106 519.881143 521.331751 522.478398 522.933606 523.037445 524.198666 524.987063 -100 
-100 -100 504.907409 506.063267 507.328918 508.296337 509.174338 510.604095 511.904706 512.814579 513.622978 515.066135 516.376196 517.242808 517.917466 519.088737 520.046700 520.536084 520.894753 521.958857 522.895416 523.384390 523.702853 524.552610 525.176065 -100 
-100 -100 505.726155 506.699477 507.870866 508.865461 509.838659 511.190932 512.485363 513.506744 514.472362 515.804581 517.055845 517.988743 518.784815 519.828681 520.721333 521.281419 521.757669 522.605040 523.365071 523.809168 524.163836 524.862845 525.391184 -100 
-100 -100 505.817250 506.967995 508.202881 509.127495 509.979662 511.451910 512.832830 513.850529 514.756229 516.189173 517.493005 518.401811 519.128453 520.240855 521.160076 521.674266 522.046693 522.903303 523.599624 523.888177 524.060192 524.852258 525.453514 -100 
-100 -100 505.706019 507.225383 508.558519 509.341996 509.897275 511.623302 513.115982 514.059827 514.744172 516.418646 517.819933 518.656082 519.178313 520.494083 521.484204 521.900557 522.027214 523.060585 523.770253 523.873421 523.707410 524.762201 525.497481 -100 
-100 -100 507.339325 508.334221 509.390053 510.200088 510.987388 512.381945 513.720401 514.760885 515.703779 517.109185 518.382847 519.307219 520.060308 521.142485 522.034188 522.561081 522.934181 523.697392 524.281974 524.500029 524.612556 525.292368 525.801010 -100 
-100 -100 508.775005 509.365374 510.146569 510.943050 511.839096 513.015455 514.217321 515.322727 516.412968 517.651692 518.817095 519.805722 520.695488 521.640124 522.456257 523.074533 523.601069 524.212091 524.712917 525.035116 525.309586 525.741989 526.047257 -100 
-100 -100 509.453909 509.862961 510.498245 511.266848 512.185247 513.275179 514.414227 515.542013 516.681492 517.859544 518.977419 519.990721 520.928720 521.826151 522.611240 523.267801 523.850094 524.409911 524.877483 525.242084 525.567842 525.901435 526.111910 -100 
-100 -100 -100 -100 -100 -100 -100 -100 -100 -100 -100 -100 -100 -100 -100 -100 -100 -100 -100 -100 -100 -100 -100 -100 -100 -100 
-100 -100 -100 -100 -100 -100 -100 -100 -100 -100 -100 -100 -100 -100 -100 -100 -100 -100 -100 -100 -100 -100 -100 -100 -100 -100 
-100 -100 -100 -100 -100 -100 -100 -100 -100 -100 -100 -100 -100 -100 -100 -100 -100 -100 -100 -100 -100 -100 -100 -100 -100 -100 
-100 -100 515.715570 516.291721 517.073665 517.857553 518.678590 519.665787 520.642885 521.530473 522.429924 523.510182 524.580569 525.552088 526.537335 527.721661 528.876474 529.865766 530.746392 531.654245 532.424741 532.986936 533.440551 533.936786 534.260914 -100 
-100 -100 513.991714 514.965143 516.009157 516.806442 517.526659 518.695273 519.764172 520.542534 521.256845 522.505456 523.661100 524.503120 525.285712 526.684187 527.991761 528.932348 529.677434 530.747541 531.607270 532.076837 532.381610 533.094117 533.595217 -100 
-100 -100 510.239429 512.406930 514.050859 514.753672 514.965322 516.772361 518.109141 518.572542 518.599151 520.512229 521.935036 522.403224 522.414358 524.600586 526.320126 527.073061 527.262024 528.937277 530.059307 530.245573 529.938312 531.383678 532.340624 -100 
-100 -100 504.715332 509.419123 511.873643 512.261801 510.927453 514.411391 516.230250 516.171653 514.353190 518.107288 520.016750 519.850498 517.765094 522.048781 524.427524 524.792882 523.403965 526.708447 528.297784 527.994138 525.959893 529.254375 530.902079 -100 
-100 -100 506.562478 508.948176 510.790983 511.573702 511.829704 513.818335 515.313720 515.822200 515.836240 517.807068 519.236095 519.606467 519.513348 521.764952 523.549792 524.278836 524.431981 526.221621 527.453764 527.663844 527.368103 528.965559 530.056171 -100 
-100 -100 506.406239 508.042871 509.577822 510.446030 511.090324 512.771840 514.247447 515.065743 515.639232 517.114984 518.326581 518.871221 519.278869 520.966106 522.489333 523.305594 523.829567 525.271697 526.427129 526.871331 527.061989 528.230024 529.108307 -100 
-100 -100 503.659071 506.034303 507.802651 508.388806 508.405139 510.792064 512.653284 513.423380 513.618554 515.525058 516.843034 517.064329 516.803032 519.092318 520.840729 521.391075 521.308992 523.382808 524.839601 525.121648 524.807396 526.589103 527.797026 -100 
-100 -100 498.965138 503.693017 506.053178 506.036246 503.900567 508.481417 511.024063 511.434821 510.031740 513.570226 515.276051 514.819404 512.298076 516.804125 519.156624 519.138312 517.004243 521.140941 523.197683 522.985575 520.757781 524.550971 526.460227 -100 
-100 -100 501.698207 504.051194 505.795011 506.364088 506.375726 508.773987 510.647247 511.422368 511.628339 513.577988 514.942496 515.192228 514.931839 517.189729 518.885899 519.378056 519.259126 521.349663 522.842340 523.155280 522.867904 524.687376 525.921654 -100 
-100 -100 502.545445 504.116930 505.590011 506.416129 507.044676 508.757239 510.254563 511.061134 511.628445 513.220492 514.552244 515.170688 515.590326 517.203376 518.601248 519.268100 519.682828 521.186547 522.432905 522.933417 523.161787 524.427490 525.374895 -100 
-100 -100 500.924830 503.143959 504.867874 505.571488 505.777702 507.851679 509.380897 509.807107 509.693498 511.956445 513.640525 514.160107 514.117159 516.222068 517.774283 518.192154 518.046356 520.050419 521.477720 521.747233 521.431454 523.262316 524.506728 -100 
-100 -100 497.400732 501.753241 504.060227 504.349209 502.879863 506.597364 508.486655 508.222241 505.906842 510.362222 512.706120 512.762750 510.812658 514.828541 516.866789 516.706370 514.566979 518.502430 520.444453 520.161656 517.872163 521.711077 523.646304 -100 
-100 -100 500.385850 502.622860 504.381726 505.126593 505.353235 507.391770 508.859329 509.225800 509.083122 511.379254 513.122775 513.694137 513.666072 515.721443 517.188267 517.511371 517.284641 519.245179 520.648797 520.901700 520.571901 522.388942 523.625167 -100 
-100 -100 501.449951 503.058188 504.611339 505.546738 506.248234 507.857808 509.196370 509.848509 510.327395 512.023220 513.512772 514.270607 514.749593 516.235295 517.430939 517.880052 518.110104 519.547328 520.766017 521.246579 521.456137 522.691603 523.619701 -100 
-100 -100 500.006707 502.410082 504.292914 505.097666 505.345444 507.467724 509.016400 509.472806 509.424251 511.668513 513.370099 513.917987 513.855498 515.814213 517.126988 517.222757 516.742225 518.815288 520.319833 520.632584 520.342849 522.101299 523.297942 -100 
-100 -100 496.607552 501.376081 503.922122 504.305949 502.821142 506.728784 508.765761 508.675310 506.617344 510.898959 513.164819 513.197873 511.211898 515.040336 516.791640 516.173335 513.347657 517.679156 519.816242 519.626516 517.445772 521.109004 522.957249 -100 
-100 -100 500.440802 502.876104 504.792452 505.622537 505.900383 508.081155 509.706690 510.245667 510.261408 512.518837 514.219888 514.771235 514.698036 516.597592 517.835605 517.860031 517.301169 519.263546 520.650351 520.858731 520.488856 522.199678 523.374804 -100 
-100 -100 502.247564 503.949120 505.579218 506.552863 507.293869 509.035368 510.549845 511.401053 512.046155 513.734817 515.204899 515.987006 516.477791 517.815509 518.844180 519.162813 519.261110 520.451608 521.411039 521.668396 521.708579 522.853496 523.741272 -100 
-100 -100 501.399339 503.881098 505.778927 506.538217 506.739744 509.030453 510.810676 511.562861 511.813862 513.953780 515.608166 516.273325 516.400859 518.107391 519.269522 519.440476 519.123503 520.614837 521.566867 521.453925 520.840755 522.544066 523.728214 -100 
-100 -100 498.527543 503.424894 505.915325 506.136993 504.408831 508.589371 510.909276 511.246441 509.830678 513.667528 515.793921 516.081177 514.722729 517.917637 519.464985 519.189076 517.232481 520.280394 521.549339 520.768629 518.044997 521.792010 523.658056 -100 
-100 -100 503.485858 505.723387 507.378796 508.018999 508.172829 510.345396 512.062296 512.865273 513.191289 515.262805 516.858272 517.559555 517.748727 519.391986 520.511840 520.732997 520.462774 521.815319 522.619167 522.447601 521.797919 523.336080 524.380423 -100 
-100 -100 506.734152 507.718573 508.759400 509.559740 510.345438 511.741414 513.082584 514.129892 515.081537 516.491506 517.765449 518.690219 519.443101 520.519614 521.400586 521.915833 522.275668 523.019327 523.580127 523.777618 523.875103 524.542315 525.041754 -100 
-100 -100 508.107758 508.670686 509.438107 510.246990 511.167323 512.339922 513.540250 514.660429 515.771202 517.002442 518.160710 519.155687 520.056087 520.985801 521.787332 522.404406 522.934728 523.524038 524.007070 524.330765 524.615872 525.028465 525.315932 -100 
-100 -100 -100 -100 -100 -100 -100 -100 -100 -100 -100 -100 -100 -100 -100 -100 -100 -100 -100 -100 -100 -100 -100 -100 -100 -100 
-100 -100 -100 -100 -100 -100 -100 -100 -100 -100 -100 -100 -100 -100 -100 -100 -100 -100 -100 -100 -100 -100 -100 -100 -100 -100 
-100 -100 -100 -100 -100 -100 -100 -100 -100 -100 -100 -100 -100 -100 -100 -100 -100 -100 -100 -100 -100 -100 -100 -100 -100 -100 
-100 -100 513.990970 514.711498 515.613581 516.442063 517.263112 518.320482 519.332654 520.190483 521.040338 522.181869 523.295149 524.245309 525.185192 526.442917 527.649179 528.620920 529.448320 530.382489 531.154886 531.666704 532.064180 532.626024 533.010529 -100 
-100 -100 511.522900 512.990784 514.297036 515.084884 515.615596 517.051296 518.224769 518.876097 519.311979 520.844697 522.126249 522.843062 523.328435 525.058060 526.530554 527.391339 527.892536 529.182921 530.114068 530.441554 530.476468 531.484716 532.169809 -100 
-100 -100 504.627598 509.330391 511.785995 512.174989 510.831174 514.285187 516.064802 515.972334 514.138912 517.906047 519.846388 519.715771 517.659314 521.957133 524.338639 524.696776 523.285188 526.544918 528.076501 527.715201 525.637927 528.915065 530.559262 -100 
-100 -100 484.301562 504.018005 508.854701 507.798544 494.927274 510.055439 513.486649 511.479761 496.399555 513.399176 517.159660 514.830869 497.855148 517.081002 521.719030 520.569407 507.702790 522.480973 525.644517 523.472280 508.801860 524.839243 528.678899 -100 
-100 -100 500.445787 505.457500 508.164737 508.622153 507.284797 510.982401 512.962033 512.905197 511.026325 514.890205 516.851950 516.587898 514.372640 518.787689 521.265182 521.577128 520.088100 523.519544 525.200308 524.852177 522.755927 526.247430 528.071885 -100 
-100 -100 502.476036 505.063177 507.054731 507.807856 507.961558 510.261228 512.016098 512.635461 512.695770 514.702189 516.121667 516.373498 516.138426 518.493299 520.330443 520.946951 520.931203 522.922920 524.308889 524.518266 524.176881 525.975917 527.232025 -100 
-100 -100 497.319531 502.317393 504.899045 504.949285 502.802828 507.499807 510.101846 510.450646 508.952192 512.580761 514.344106 513.829105 511.223821 515.863272 518.323950 518.293244 516.095345 520.311740 522.408426 522.133829 519.828288 523.741158 525.761017 -100 
-100 -100 478.083044 497.833643 502.460142 500.279140 482.430787 502.889423 507.856419 506.705448 493.338973 508.874632 512.164897 509.228645 490.285817 511.203773 515.951970 513.849430 496.755499 515.894554 520.139558 517.944027 501.478018 519.700914 524.085569 -100 
-100 -100 495.306914 500.272810 502.821597 502.849940 500.699163 505.418100 508.042971 508.401328 506.912565 510.595365 512.412001 511.927593 509.322858 513.924319 516.324517 516.226112 513.985238 518.236432 520.387784 520.155541 517.881408 521.842279 523.893840 -100 
-100 -100 498.547113 501.021833 502.920596 503.611458 503.736423 506.098510 507.897114 508.496473 508.510344 510.694103 512.268448 512.609554 512.396938 514.652538 516.335262 516.758708 516.577265 518.707895 520.240320 520.522793 520.203265 522.147216 523.495393 -100 
-100 -100 494.921599 499.518989 502.005728 502.315240 500.817633 504.730652 506.784163 506.548475 504.191736 508.730637 511.094552 511.046381 508.976844 513.127323 515.282064 515.110896 512.915945 516.991737 519.034964 518.730565 516.390611 520.390451 522.463338 -100 
-100 -100 478.366013 496.272874 500.687460 499.345367 485.541892 501.720770 505.321409 502.709958 484.494289 504.875573 509.551275 507.637931 491.498289 509.727922 513.799622 511.583504 495.049139 513.393834 517.404328 515.069879 498.320033 516.797356 521.245443 -100 
-100 -100 494.406055 499.025797 501.557888 501.924664 500.462031 504.329257 506.306126 505.995257 503.596699 508.178519 510.613892 510.629093 508.583005 512.672779 514.728427 514.448882 512.159711 516.189803 518.205674 517.879381 515.521418 519.503867 521.567290 -100 
-100 -100 497.502090 500.021316 502.027029 502.880928 503.149554 505.343732 506.924394 507.309312 507.164883 509.515794 511.299963 511.828958 511.729309 513.799793 515.230603 515.389892 514.969337 517.056080 518.568258 518.827705 518.489004 520.390451 521.714754 -100 
-100 -100 493.715593 498.727049 501.471462 501.911790 500.414560 504.443148 506.535397 506.364743 504.193479 508.589335 510.938632 510.928358 508.864323 512.819402 514.667055 514.022690 511.135147 515.605539 517.846864 517.640080 515.415502 519.251565 521.246337 -100 
-100 -100 476.002357 495.655511 500.559888 499.299954 484.976753 501.887830 505.748852 503.486570 486.509773 505.734999 510.174764 508.241079 492.212585 510.067994 513.723364 510.603320 490.936495 512.091701 516.721445 514.657162 498.676572 516.326393 520.581704 -100 
-100 -100 494.201818 499.260360 502.049950 502.519164 501.050096 505.143368 507.319457 507.241320 505.145337 509.544428 511.888616 511.887814 509.821360 513.702402 515.461357 514.740072 511.773191 516.117988 518.228017 517.906910 515.595652 519.384417 521.358803 -100 
-100 -100 498.346323 501.029399 503.149989 504.043067 504.325759 506.689830 508.480253 509.113508 509.208331 511.485333 513.223668 513.805280 513.778274 515.626113 516.843528 516.870962 516.348721 518.123578 519.329797 519.335206 518.802560 520.622709 521.913155 -100 
-100 -100 495.157918 500.389732 503.180097 503.524877 501.826219 506.183603 508.603268 508.879136 507.357207 511.318559 513.535486 513.768113 512.305143 515.596700 517.189952 516.812303 514.730386 517.934777 519.343902 518.565503 515.812906 519.763243 521.803335 -100 
-100 -100 477.293255 497.920837 502.857432 501.257834 485.599777 503.875321 508.282003 506.906862 492.990461 509.384968 513.362405 512.122253 499.667525 513.954442 517.037457 514.985147 500.943190 516.010754 518.890799 515.851610 497.996938 517.005233 521.479175 -100 
-100 -100 497.785567 502.678582 505.163811 505.384570 503.660948 507.848621 510.179194 510.531137 509.129176 512.971486 515.099620 515.389472 514.031104 517.215850 518.747882 518.455997 516.477498 519.491130 520.720433 519.903040 517.151534 520.880183 522.736229 -100 
-100 -100 504.357777 505.860570 507.170197 507.939394 508.494968 510.227883 511.731750 512.694836 513.400288 515.085186 516.488143 517.325845 517.846832 519.147876 520.112643 520.501172 520.593598 521.576321 522.225661 522.274947 522.068473 523.092405 523.807516 -100 
-100 -100 506.534082 507.247221 508.135303 508.981695 509.897427 511.161483 512.422041 513.533887 514.607935 515.897803 517.093884 518.069060 518.924625 519.891666 520.708004 521.285387 521.757985 522.386757 522.889679 523.176988 523.413993 523.910713 524.268456 -100 
-100 -100 -100 -100 -100 -100 -100 -100 -100 -100 -100 -100 -100 -100 -100 -100 -100 -100 -100 -100 -100 -100 -100 -100 -100 -100 
-100 -100 -100 -100 -100 -100 -100 -100 -100 -100 -100 -100 -100 -100 -100 -100 -100 -100 -100 -100 -100 -100 -100 -100 -100 -100 
-100 -100 -100 -100 -100 -100 -100 -100 -100 -100 -100 -100 -100 -100 -100 -100 -100 -100 -100 -100 -100 -100 -100 -100 -100 -100 
-100 -100 512.618439 513.287143 514.187734 515.063347 515.945515 516.983673 517.986682 518.869909 519.769489 520.892971 522.016831 523.019121 524.024766 525.246579 526.427475 527.403810 528.244487 529.113390 529.832571 530.329147 530.744063 531.268793 531.636115 -100 
-100 -100 510.614551 511.719456 512.912543 513.805546 514.580367 515.810261 516.905446 517.658098 518.351880 519.661659 520.887763 521.755669 522.548961 524.003779 525.352625 526.274881 526.967710 528.005428 528.809422 529.185628 529.429252 530.201225 530.779309 -100 
-100 -100 506.379283 508.759215 510.610330 511.412168 511.659240 513.554822 514.924389 515.321401 515.281360 517.299031 518.827744 519.308327 519.302148 521.586313 523.377692 524.098542 524.205574 525.870251 526.935963 526.976959 526.556901 528.129204 529.228928 -100 
-100 -100 500.379424 505.381025 508.097840 508.586406 507.263461 510.875231 512.741622 512.582256 510.645564 514.558473 516.608937 516.438541 514.297141 518.726273 521.205599 521.522983 520.018118 523.349268 524.895782 524.407686 522.205013 525.704261 527.554978 -100 
-100 -100 502.083685 504.723224 506.816057 507.720617 508.026552 510.128914 511.675902 512.120360 512.067269 514.158021 515.706256 516.088180 515.973566 518.331847 520.194375 520.886750 520.959577 522.765579 523.973200 524.059670 523.669880 525.422070 526.676147 -100 
-100 -100 501.776543 503.647062 505.427009 506.430104 507.147555 508.950066 510.497301 511.289568 511.832641 513.408972 514.723191 515.285138 515.685101 517.453241 519.033515 519.814183 520.278867 521.753998 522.927994 523.320253 523.480228 524.772003 525.778203 -100 
-100 -100 498.727010 501.388206 503.434623 504.153309 504.231618 506.782453 508.754361 509.509421 509.667829 511.697988 513.128154 513.351137 513.057393 515.439381 517.247106 517.741756 517.584256 519.744202 521.281364 521.554311 521.229199 523.153146 524.494990 -100 
-100 -100 493.752977 498.840845 501.516602 501.620266 499.515878 504.317447 507.011658 507.405271 505.936648 509.640167 511.474792 510.995522 508.399237 513.030413 515.456768 515.359869 513.115333 517.400052 519.588755 519.382319 517.132415 521.106549 523.171999 -100 
-100 -100 496.612732 499.250308 501.271038 501.975488 502.062408 504.653033 506.673566 507.467771 507.657296 509.729303 511.191812 511.427327 511.123085 513.468330 515.224190 515.667393 515.487695 517.688794 519.293644 519.630149 519.354542 521.320446 522.685352 -100 
-100 -100 497.595144 499.397322 501.111802 502.075307 502.800688 504.694384 506.342076 507.196532 507.777241 509.463465 510.865384 511.466482 511.853724 513.536679 514.992203 515.635176 516.018018 517.604341 518.936068 519.455445 519.702601 521.095435 522.159397 -100 
-100 -100 495.929216 498.399036 500.368450 501.193519 501.478866 503.762604 505.468766 505.949517 505.841085 508.205593 509.952906 510.428627 510.325977 512.521687 514.151357 514.545386 514.354194 516.447792 517.952832 518.212056 517.884898 519.863659 521.245253 -100 
-100 -100 492.299953 496.957985 499.535327 499.929897 498.505709 502.478501 504.573482 504.355979 502.017155 506.600531 509.013448 508.996953 506.943669 511.088122 513.226480 513.027942 510.806880 514.855793 516.876964 516.548852 514.200990 518.225955 520.328069 -100 
-100 -100 495.429845 497.926075 499.945336 500.829541 501.150121 503.404779 505.051466 505.474146 505.336264 507.727999 509.526400 510.047267 509.954778 512.096692 513.638013 513.934187 513.652961 515.681588 517.133457 517.346876 516.985437 518.944181 520.317985 -100 
-100 -100 496.573048 498.430563 500.257833 501.370127 502.200731 504.001760 505.492872 506.196133 506.687932 508.464469 510.006858 510.734589 511.172657 512.719242 513.967191 514.388971 514.571657 516.047017 517.289315 517.726774 517.912132 519.266276 520.315672 -100 
-100 -100 495.019060 497.737159 499.949645 500.955119 501.332599 503.656918 505.352066 505.833788 505.771393 508.114651 509.886072 510.401705 510.284726 512.314933 513.679210 513.726239 513.169999 515.286114 516.808944 517.049976 516.704936 518.607551 519.949768 -100 
-100 -100 491.507793 496.675456 499.604315 500.194086 498.815770 502.951735 505.139383 505.044744 502.931125 507.345188 509.701757 509.689598 507.616439 511.544110 513.354512 512.660048 509.715573 514.115711 516.278231 515.985421 513.702604 517.557011 519.585628 -100 
-100 -100 495.631455 498.390701 500.649388 501.690024 502.098424 504.469766 506.223687 506.770460 506.760679 509.113864 510.887951 511.411900 511.283623 513.242865 514.513844 514.470632 513.821078 515.817235 517.216308 517.348183 516.920117 518.774964 520.096262 -100 
-100 -100 497.738272 499.709836 501.641934 502.814752 503.688233 505.595880 507.224012 508.089563 508.723514 510.487843 512.019974 512.785401 513.236738 514.609265 515.649958 515.901087 515.920600 517.131171 518.102492 518.306159 518.314655 519.578243 520.589404 -100 
-100 -100 497.032678 499.807115 502.008361 502.943111 503.246825 505.710398 507.607250 508.358986 508.578153 510.808293 512.534888 513.175890 513.247467 514.996208 516.167554 516.249213 515.829197 517.363492 518.347086 518.176784 517.517436 519.362642 520.687806 -100 
-100 -100 494.314597 499.552286 502.355789 502.722708 501.050381 505.423615 507.867712 508.182841 506.698571 510.654880 512.868562 513.117248 511.672169 514.933784 516.498199 516.110098 514.013646 517.144299 518.468485 517.616303 514.810703 518.740451 520.774003 -100 
-100 -100 499.814642 502.296178 504.198321 504.973198 505.199527 507.513431 509.326061 510.123969 510.416389 512.563342 514.218884 514.896312 515.031871 516.707557 517.830843 517.971240 517.611107 519.009016 519.850498 519.637860 518.951171 520.614110 521.779735 -100 
-100 -100 503.625636 504.760995 505.976143 506.895232 507.760853 509.253802 510.663407 511.722613 512.668656 514.117383 515.423860 516.337990 517.064084 518.147504 519.022200 519.490834 519.804187 520.564343 521.145332 521.329803 521.423915 522.163060 522.733676 -100 
-100 -100 505.332307 505.998217 506.896299 507.807580 508.804553 510.051835 511.305554 512.444604 513.561457 514.815233 515.991431 516.980895 517.866046 518.792823 519.584299 520.172311 520.676857 521.271737 521.766276 522.089687 522.384727 522.843802 523.175184 -100 
-100 -100 -100 -100 -100 -100 -100 -100 -100 -100 -100 -100 -100 -100 -100 -100 -100 -100 -100 -100 -100 -100 -100 -100 -100 -100 
-100 -100 -100 -100 -100 -100 -100 -100 -100 -100 -100 -100 -100 -100 -100 -100 -100 -100 -100 -100 -100 -100 -100 -100 -100 -100 
-100 -100 -100 -100 -100 -100 -100 -100 -100 -100 -100 -100 -100 -100 -100 -100 -100 -100 -100 -100 -100 -100 -100 -100 -100 -100 
-100 -100 511.185198 511.813932 512.702687 513.603418 514.519733 515.546012 516.538895 517.435371 518.367099 519.501982 520.657850 521.716407 522.773812 523.977803 525.134400 526.101351 526.931651 527.741624 528.399792 528.856107 529.257464 529.768053 530.134416 -100 
-100 -100 509.431879 510.354239 511.469152 512.409840 513.285979 514.427646 515.471241 516.262248 517.057966 518.313526 519.555114 520.539480 521.484387 522.827645 524.098617 525.032957 525.777411 526.676991 527.368822 527.708553 527.985221 528.686413 529.236188 -100 
-100 -100 506.129779 507.737518 509.296636 510.248525 510.936099 512.389976 513.569882 514.121786 514.544152 516.156050 517.605246 518.399291 519.004849 520.726884 522.253297 523.083734 523.567516 524.740915 525.540326 525.612921 525.517126 526.708649 527.656790 -100 
-100 -100 502.403566 504.926478 506.946510 507.843857 508.148053 510.125122 511.514538 511.800611 511.621104 513.843474 515.552810 516.094114 516.107945 518.439554 520.261985 520.933576 520.963879 522.629135 523.615931 523.394371 522.670172 524.620345 526.017025 -100 
-100 -100 501.726058 503.570942 505.373327 506.457550 507.237421 508.876995 510.213397 510.812034 511.234942 512.915829 514.397142 515.128538 515.662269 517.434629 519.011908 519.821218 520.293463 521.597047 522.541071 522.687589 522.654295 524.004720 525.086274 -100 
-100 -100 500.579553 502.125333 503.796008 504.943530 505.908482 507.499414 508.909646 509.753623 510.477147 511.940700 513.283243 514.083004 514.795720 516.317686 517.735056 518.569061 519.201568 520.446075 521.485582 521.936201 522.268903 523.368139 524.254861 -100 
-100 -100 498.047926 499.997535 501.852383 502.887420 503.629550 505.570781 507.245426 508.111363 508.703568 510.374293 511.782874 512.418659 512.858153 514.580420 516.072639 516.737873 517.121100 518.709052 520.031032 520.547480 520.801476 522.133958 523.159761 -100 
-100 -100 495.186217 497.956255 500.115039 500.933445 501.111390 503.700200 505.697838 506.439741 506.566965 508.756548 510.346725 510.718864 510.555758 512.830807 514.527196 514.934659 514.735124 516.963751 518.616235 519.032098 518.856963 520.737896 522.048151 -100 
-100 -100 495.822742 497.757124 499.594514 500.623158 501.388288 503.398015 505.161761 506.110629 506.761179 508.455425 509.862726 510.482462 510.895895 512.583697 514.038325 514.674510 515.059769 516.702834 518.113175 518.723811 519.050458 520.412795 521.445218 -100 
-100 -100 496.145992 497.654195 499.282844 500.406742 501.408452 503.154395 504.761729 505.784398 506.631884 508.136621 509.470598 510.235346 510.894416 512.342455 513.674113 514.431769 515.051667 516.419132 517.654219 518.312523 518.805689 519.952511 520.841640 -100 
-100 -100 495.097058 496.876269 498.614271 499.646813 500.453840 502.375222 504.045227 504.931737 505.554651 507.279070 508.735697 509.410273 509.863278 511.517986 512.948977 513.602484 514.005642 515.527042 516.799333 517.291036 517.535695 518.920090 519.982030 -100 
-100 -100 493.506923 495.977206 497.976521 498.832007 499.138368 501.563507 503.415024 504.068400 504.153845 506.408858 508.084486 508.548583 508.457630 510.640319 512.268651 512.692325 512.545340 514.538650 515.963707 516.190095 515.868431 517.813758 519.181327 -100 
-100 -100 494.611014 496.421079 498.214331 499.310689 500.159308 502.069403 503.703104 504.556659 505.164739 506.897426 508.375713 509.069612 509.517901 511.125242 512.484558 513.059090 513.379657 514.811390 515.992404 516.400908 516.586073 517.948848 519.008082 -100 
-100 -100 495.140379 496.716178 498.468540 499.743732 500.851303 502.556790 504.071786 505.018009 505.832764 507.361396 508.750494 509.569914 510.232979 511.574161 512.750533 513.347618 513.805174 514.990646 516.037740 516.520361 516.886548 518.003799 518.898830 -100 
-100 -100 494.226694 496.271541 498.315681 499.620134 500.607874 502.505339 504.092604 504.913084 505.510605 507.259154 508.771524 509.506403 509.962451 511.452668 512.647178 513.040846 513.196427 514.564408 515.688524 516.020390 516.133891 517.492301 518.560603 -100 
-100 -100 492.898119 495.812828 498.241485 499.451069 500.014915 502.389392 504.153288 504.751173 504.820461 507.106877 508.845069 509.388449 509.329975 511.282227 512.608575 512.700939 512.229122 514.107323 515.408003 515.469190 514.988255 516.927149 518.309322 -100 
-100 -100 494.975814 497.059859 499.154572 500.503214 501.522851 503.440850 505.047419 505.891786 506.512423 508.274056 509.799380 510.545624 510.985915 512.403327 513.495350 513.781887 513.830456 515.086551 516.100004 516.332218 516.368476 517.682160 518.731191 -100 
-100 -100 496.613656 498.284646 500.147673 501.513011 502.681772 504.419738 505.968442 506.966196 507.834143 509.383012 510.800121 511.661583 512.315178 513.493406 514.448198 514.828522 515.076190 516.034027 516.853039 517.128558 517.333367 518.364919 519.224504 -100 
-100 -100 496.797285 498.786277 500.752853 501.977018 502.906194 504.836448 506.503248 507.441116 508.148629 509.886595 511.404432 512.206382 512.706570 514.017125 515.009037 515.263185 515.289760 516.372596 517.199554 517.283830 517.209464 518.454858 519.466020 -100 
-100 -100 496.564284 499.270992 501.440333 502.413298 502.792912 505.179205 507.029130 507.790408 508.035759 510.241298 511.947851 512.598659 512.684195 514.394367 515.518597 515.557240 515.077271 516.602856 517.555338 517.355428 516.672259 518.469188 519.760355 -100 
-100 -100 499.728980 501.444085 503.105965 504.136930 504.949197 506.732578 508.311589 509.268755 510.017238 511.689638 513.147329 513.970036 514.508294 515.761011 516.708583 516.997579 517.058444 518.046763 518.773571 518.830597 518.726502 519.814634 520.682886 -100 
-100 -100 502.604687 503.572064 504.742161 505.757735 506.773491 508.167726 509.517178 510.616065 511.653117 512.999220 514.249303 515.197061 516.001337 516.990750 517.812464 518.313530 518.711111 519.396390 519.962402 520.233143 520.460235 521.084693 521.575403 -100 
-100 -100 504.071905 504.710268 505.618586 506.581446 507.634916 508.874374 510.117776 511.267742 512.402140 513.630374 514.788342 515.782508 516.679952 517.581428 518.354604 518.947621 519.470410 520.056122 520.557506 520.914768 521.249046 521.690312 522.003902 -100 
-100 -100 -100 -100 -100 -100 -100 -100 -100 -100 -100 -100 -100 -100 -100 -100 -100 -100 -100 -100 -100 -100 -100 -100 -100 -100 
-100 -100 -100 -100 -100 -100 -100 -100 -100 -100 -100 -100 -100 -100 -100 -100 -100 -100 -100 -100 -100 -100 -100 -100 -100 -100 
-100 -100 -100 -100 -100 -100 -100 -100 -100 -100 -100 -100 -100 -100 -100 -100 -100 -100 -100 -100 -100 -100 -100 -100 -100 -100 
-100 -100 509.485520 510.160175 511.082961 511.990895 512.901820 513.951682 514.951581 515.826653 516.741973 517.942027 519.164869 520.254411 521.316916 522.552650 523.717462 524.654987 525.437293 526.227619 526.843412 527.221518 527.556906 528.118697 528.540054 -100 
-100 -100 507.478449 508.559935 509.757492 510.679746 511.484499 512.706854 513.767960 514.467621 515.136978 516.568087 517.944345 518.940508 519.819263 521.275895 522.592151 523.462642 524.083943 525.018622 525.665333 525.822875 525.883691 526.786737 527.496702 -100 
-100 -100 503.307112 505.563997 507.374726 508.207255 508.505916 510.344038 511.612210 511.844921 511.635115 513.928294 515.732106 516.433881 516.596745 518.828063 520.544312 521.189453 521.205246 522.724040 523.524062 523.093457 522.118904 524.181857 525.629360 -100 
-100 -100 497.485782 502.135284 504.752234 505.293103 504.107804 507.562780 509.248480 508.765151 506.274348 510.856987 513.359499 513.529885 511.746411 515.960440 518.299835 518.520074 516.917714 520.070375 521.249815 519.928055 516.190948 521.160602 523.700359 -100 
-100 -100 498.622291 501.171845 503.269167 504.245572 504.629728 506.675105 508.104717 508.362451 508.128820 510.522537 512.390667 513.039723 513.125932 515.426344 517.198398 517.805235 517.789750 519.470006 520.444148 520.096704 519.181628 521.423107 523.017239 -100 
-100 -100 497.856565 499.788670 501.678386 502.806893 503.620396 505.402833 506.867274 507.539198 508.012283 509.791393 511.373100 512.185028 512.763941 514.494109 515.985831 516.682252 517.076381 518.497009 519.593627 519.868659 519.932844 521.326219 522.428445 -100 
-100 -100 494.399512 497.255848 499.519308 500.449841 500.708121 503.200930 505.056727 505.643851 505.650588 507.981438 509.757128 510.327904 510.350487 512.562761 514.199479 514.577861 514.348164 516.527305 518.119069 518.501902 518.344814 520.146217 521.423282 -100 
-100 -100 489.020304 494.495079 497.484417 497.894558 496.159641 500.752371 503.267612 503.386513 501.447770 505.785955 508.107044 508.137849 506.260014 510.320409 512.433609 512.177756 509.825278 514.212568 516.552851 516.651143 514.977685 518.444622 520.292353 -100 
-100 -100 492.076521 494.920544 497.168974 498.093813 498.382976 500.979872 502.972739 503.691839 503.787058 506.119125 507.856065 508.380581 508.361749 510.541871 512.154352 512.522011 512.313452 514.568432 516.276992 516.792133 516.736708 518.548278 519.809433 -100 
-100 -100 493.222931 495.121675 496.968403 498.058325 498.902815 500.939546 502.729001 503.718284 504.418932 506.153374 507.616515 508.314741 508.800547 510.464498 511.901440 512.560967 512.981742 514.572448 515.936553 516.534279 516.867661 518.218852 519.243021 -100 
-100 -100 491.694572 494.175896 496.191153 497.039349 497.337179 499.927125 501.969110 502.837049 503.137766 505.271127 506.849013 507.281498 507.204411 509.412554 511.093890 511.604271 511.566241 513.555013 515.003487 515.291641 515.038713 516.957330 518.299355 -100 
-100 -100 488.225909 492.789024 495.345506 495.653400 493.986518 498.564977 501.190263 501.651293 500.366258 504.081198 506.060417 505.909461 503.873170 508.011324 510.237847 510.269828 508.472610 512.138269 513.985893 513.669676 511.490506 515.329005 517.356092 -100 
-100 -100 491.224637 493.741715 495.820068 496.743982 497.098165 499.685036 501.705281 502.561147 502.859845 504.984746 506.558455 506.989947 506.898536 509.059685 510.681025 511.130431 511.018196 512.890194 514.205357 514.366908 514.023527 515.924338 517.273506 -100 
-100 -100 492.237183 494.220814 496.215681 497.495109 498.494648 500.491953 502.213826 503.181850 503.895199 505.597376 507.045082 507.750830 508.224027 509.779978 511.092615 511.649548 511.951855 513.277408 514.338732 514.641650 514.753112 516.112128 517.182539 -100 
-100 -100 490.470223 493.476963 495.993396 497.299264 497.977614 500.377043 502.203660 502.914572 503.107646 505.320777 507.006098 507.567157 507.590186 509.548206 510.958437 511.233610 510.976605 512.715531 513.883177 513.851388 513.302118 515.301701 516.726598 -100 
-100 -100 486.640019 492.387669 495.759541 496.783914 495.959907 499.917687 502.140783 502.325141 500.754948 504.727215 506.923655 507.035612 505.369860 508.966939 510.776103 510.492059 508.436767 511.838644 513.394893 512.672780 509.925611 514.115492 516.313672 -100 
-100 -100 491.333423 494.388125 496.967462 498.330454 499.043015 501.434524 503.239759 503.934759 504.123629 506.348750 508.056378 508.638055 508.648984 510.522608 511.812875 511.961901 511.585198 513.218437 514.286003 514.160946 513.537501 515.498879 516.909164 -100 
-100 -100 493.918851 496.030005 498.174286 499.589766 500.677607 502.626651 504.276991 505.196413 505.891837 507.627520 509.138539 509.920747 510.408594 511.762061 512.802728 513.088974 513.140586 514.264456 515.128853 515.237232 515.187482 516.481940 517.531117 -100 
-100 -100 493.638140 496.444317 498.793199 499.972031 500.542887 502.933410 504.765930 505.506399 505.740793 507.948418 509.659060 510.298116 510.374839 512.100288 513.231470 513.236407 512.710389 514.327364 515.362586 515.211162 514.573908 516.425729 517.764910 -100 
-100 -100 491.370778 496.487285 499.389658 500.063704 498.920630 502.911685 505.169240 505.431885 503.966503 507.866711 510.053804 510.293773 508.854684 512.068276 513.554716 512.987625 510.554847 514.020432 515.526848 514.772236 512.066104 515.961256 517.990496 -100 
-100 -100 496.889366 499.362379 501.356994 502.320112 502.765790 504.978277 506.701053 507.457594 507.738440 509.858537 511.495637 512.159548 512.284237 513.930827 515.001890 515.043745 514.568082 516.092738 517.047409 516.909157 516.280390 517.953850 519.128226 -100 
-100 -100 500.765647 501.932115 503.227392 504.259027 505.225694 506.717401 508.102704 509.141306 510.072649 511.505695 512.798701 513.699245 514.412053 515.478698 516.327555 516.756689 517.040638 517.849301 518.490370 518.722361 518.853555 519.615618 520.201133 -100 
-100 -100 502.536162 503.240680 504.209829 505.203573 506.267017 507.537487 508.791582 509.921123 511.025051 512.265973 513.430058 514.406265 515.278637 516.194059 516.972674 517.545600 518.045962 518.668823 519.202780 519.561527 519.886040 520.369283 520.716781 -100 
-100 -100 -100 -100 -100 -100 -100 -100 -100 -100 -100 -100 -100 -100 -100 -100 -100 -100 -100 -100 -100 -100 -100 -100 -100 -100 
-100 -100 -100 -100 -100 -100 -100 -100 -100 -100 -100 -100 -100 -100 -100 -100 -100 -100 -100 -100 -100 -100 -100 -100 -100 -100 
-100 -100 -100 -100 -100 -100 -100 -100 -100 -100 -100 -100 -100 -100 -100 -100 -100 -100 -100 -100 -100 -100 -100 -100 -100 -100 
-100 -100 507.735223 508.485164 509.452154 510.358656 511.247719 512.343591 513.367152 514.221953 515.105914 516.393970 517.688708 518.794445 519.836310 521.122177 522.303670 523.206695 523.932216 524.737968 525.343735 525.659630 525.920669 526.559841 527.043492 -100 
-100 -100 505.220899 506.660530 508.004506 508.868563 509.475407 510.914758 512.046849 512.609606 512.983865 514.766659 516.326611 517.271249 517.915853 519.643587 521.060983 521.828718 522.204669 523.329452 524.005355 523.948577 523.606913 524.922343 525.863590 -100 
-100 -100 498.504315 502.886499 505.287855 505.767089 504.590115 507.913986 509.521739 509.091070 506.704967 511.228211 513.721965 514.006070 512.351894 516.454002 518.686636 518.904825 517.334898 520.358283 521.437864 520.120257 516.415143 521.237563 523.654828 -100 
-100 -100 479.621103 497.543576 502.118384 501.234339 489.159801 503.507916 506.555916 503.691708 485.291776 505.831497 510.698954 509.115408 493.788000 511.620766 515.898920 514.564058 501.564752 516.011110 518.485800 514.122468 490.695759 515.411945 521.223727 -100 
-100 -100 493.519116 498.278883 501.021715 501.648845 500.530862 504.103657 505.886845 505.452268 502.998405 507.667437 510.258386 510.485083 508.727852 512.940343 515.247683 515.406142 513.765722 516.998703 518.284033 517.043982 513.373255 518.410521 520.998703 -100 
-100 -100 494.542540 497.284616 499.525831 500.540923 500.906461 503.187998 504.820463 505.225451 505.115874 507.537314 509.442869 510.132702 510.241860 512.507414 514.197652 514.669499 514.529290 516.449069 517.721994 517.725448 517.182164 519.223390 520.678440 -100 
-100 -100 488.487106 493.990451 497.043280 497.534007 495.845723 500.361029 502.755745 502.760536 500.760159 505.160745 507.593402 507.741494 505.956636 510.043978 512.167913 511.926009 509.568684 513.870480 516.092810 516.066213 514.298115 517.780136 519.657514 -100 
-100 -100 467.648238 489.006232 494.375265 492.915031 476.798227 495.869513 500.392798 498.487167 482.187732 500.952605 505.394726 503.673472 488.493262 505.923536 509.840146 507.396825 489.809615 509.449269 514.039317 512.652637 499.452112 514.556973 518.314848 -100 
-100 -100 486.081320 491.574820 494.616203 495.102213 493.447532 498.096530 500.662523 500.832917 498.944319 503.324019 505.689268 505.769849 503.934345 507.995382 510.109301 509.872448 507.549450 511.942809 514.299910 514.430998 512.788646 516.258352 518.100891 -100 
-100 -100 489.753313 492.457367 494.652478 495.605822 495.960122 498.606901 500.670152 501.504682 501.740198 504.003956 505.695310 506.212802 506.201549 508.416657 510.082676 510.545200 510.445813 512.584037 514.180975 514.606721 514.472577 516.335649 517.630763 -100 
-100 -100 486.436065 491.056366 493.672582 494.022128 492.392609 497.045014 499.747463 500.274948 499.040678 502.776555 504.772663 504.645970 502.643416 506.817483 509.084732 509.159064 507.408314 511.139388 513.061141 512.821725 510.701533 514.535362 516.547226 -100 
-100 -100 470.618485 487.948709 492.316277 490.654561 474.829063 493.714512 498.502000 497.553154 484.995229 500.053660 503.528461 501.357465 485.430594 503.488299 507.734228 506.117733 491.951879 508.013935 511.549800 509.313259 493.653317 511.040219 515.290975 -100 
-100 -100 485.992764 490.648618 493.328008 493.759095 492.198956 496.849421 499.540208 500.073117 498.849623 502.564919 504.538819 504.397758 502.375174 506.497158 508.708009 508.732326 506.915601 510.508903 512.268515 511.871751 509.635710 513.459785 515.487871 -100 
-100 -100 488.807478 491.606180 493.960218 495.138749 495.721655 498.286131 500.285050 501.143189 501.444769 503.621211 505.245427 505.745772 505.727780 507.808351 509.357268 509.761322 509.604249 511.388893 512.592385 512.624063 512.157231 514.101680 515.489041 -100 
-100 -100 484.456771 490.189448 493.556304 494.589856 493.796074 497.825900 500.137245 500.410148 498.905339 502.869606 505.043612 505.149084 503.507221 507.166344 509.071512 508.903952 506.949477 510.364430 511.914219 511.194321 508.457710 512.656386 514.859874 -100 
-100 -100 464.819078 486.924660 492.845968 492.569663 480.704343 495.865869 499.657822 498.111313 484.097443 500.553062 504.505130 502.963960 489.301388 504.930383 508.435228 506.466153 492.141299 507.774229 510.885305 507.846909 489.573191 509.326712 514.092371 -100 
-100 -100 485.422211 491.212638 494.651455 495.750140 494.992115 498.989119 501.247930 501.475624 499.944761 503.915918 506.113993 506.245047 504.595948 508.156326 509.926568 509.619735 507.536775 510.851242 512.307652 511.497240 508.686675 512.854367 515.048213 -100 
-100 -100 490.640642 493.621645 496.163786 497.518071 498.229776 500.659228 502.501640 503.237490 503.461587 505.677788 507.384122 507.994653 508.043691 509.850372 511.073317 511.163804 510.718368 512.329169 513.356687 513.193797 512.549092 514.461545 515.846155 -100 
-100 -100 488.325494 493.582778 496.672393 497.515148 496.500916 500.559664 502.844970 503.101368 501.622804 505.535590 507.730015 507.952653 506.500612 509.755592 511.288298 510.740887 508.320162 511.827151 513.370578 512.629152 509.940792 513.899313 515.984365 -100 
-100 -100 471.965993 491.748347 496.853598 496.033441 483.131368 498.951006 502.832285 501.362802 487.661098 503.778777 507.697621 506.439382 494.077671 508.203510 511.141778 508.605809 492.609834 509.631795 513.009607 510.180001 492.775214 511.466742 515.928912 -100 
-100 -100 491.905286 496.745380 499.426451 500.043459 498.915961 502.750851 504.897947 505.176075 503.767899 507.551695 509.649513 509.908472 508.532490 511.671098 513.122300 512.625351 510.290475 513.683314 515.148808 514.461753 511.835939 515.573625 517.461207 -100 
-100 -100 498.610203 500.187215 501.667159 502.657993 503.422797 505.150197 506.618660 507.547134 508.226174 509.885632 511.266832 512.075971 512.570885 513.850442 514.780009 515.098417 515.123877 516.211094 516.971402 517.099952 516.960042 518.034500 518.788709 -100 
-100 -100 500.953644 501.752176 502.786137 503.792352 504.837561 506.152583 507.421841 508.518998 509.570006 510.838632 512.013373 512.962449 513.794798 514.747317 515.547587 516.101724 516.567657 517.249893 517.822834 518.170369 518.461075 519.008875 519.402847 -100 
-100 -100 -100 -100 -100 -100 -100 -100 -100 -100 -100 -100 -100 -100 -100 -100 -100 -100 -100 -100 -100 -100 -100 -100 -100 -100 
-100 -100 -100 -100 -100 -100 -100 -100 -100 -100 -100 -100 -100 -100 -100 -100 -100 -100 -100 -100 -100 -100 -100 -100 -100 -100 
-100 -100 -100 -100 -100 -100 -100 -100 -100 -100 -100 -100 -100 -100 -100 -100 -100 -100 -100 -100 -100 -100 -100 -100 -100 -100 
-100 -100 506.377050 507.054498 507.987551 508.915112 509.853531 510.936584 511.974400 512.894183 513.865757 515.135944 516.434964 517.591534 518.693909 519.931144 521.070092 521.972396 522.726724 523.505975 524.122076 524.505067 524.848899 525.422856 525.853495 -100 
-100 -100 504.353367 505.433208 506.637198 507.577135 508.408214 509.662220 510.758729 511.500422 512.226095 513.734176 515.198583 516.275470 517.202201 518.652888 519.928923 520.749851 521.334003 522.258648 522.909507 523.073947 523.144200 524.062894 524.785032 -100 
-100 -100 500.144787 502.392912 504.206237 505.056446 505.381694 507.249515 508.548040 508.816432 508.660889 511.042390 512.954926 513.762408 513.990582 516.202257 517.854664 518.427257 518.390596 519.903972 520.715605 520.294359 519.329214 521.414212 522.879179 -100 
-100 -100 494.243189 498.883881 501.511454 502.080957 500.929217 504.413346 506.122223 505.664806 503.222507 507.902638 510.531432 510.830939 509.133966 513.318061 515.579012 515.713230 514.047923 517.203192 518.401141 517.089993 513.360559 518.357967 520.919031 -100 
-100 -100 495.211922 497.784423 499.931018 500.968811 501.405669 503.481091 504.924207 505.196891 505.005775 507.492999 509.486824 510.262906 510.433620 512.727601 514.446075 514.990206 514.930332 516.608949 517.596587 517.260590 516.356650 518.619747 520.230145 -100 
-100 -100 494.234607 496.236328 498.234188 499.474886 500.371126 502.182230 503.642685 504.309414 504.810961 506.679629 508.386989 509.324738 509.991296 511.740727 513.212749 513.881168 514.256049 515.672861 516.775722 517.061048 517.137460 518.544169 519.655359 -100 
-100 -100 490.559982 493.539832 495.977492 497.078933 497.457229 499.971426 501.798378 502.352056 502.365954 504.790101 506.700888 507.406607 507.528986 509.776721 511.418946 511.799951 511.574530 513.748810 515.340276 515.731604 515.586611 517.393195 518.672242 -100 
-100 -100 485.020218 490.659019 493.866539 494.488015 492.904941 497.513302 499.986674 500.056258 498.107962 502.545819 505.007393 505.177992 503.409790 507.511999 509.646826 509.416785 507.088743 511.470569 513.806241 513.911925 512.250850 515.716103 517.560491 -100 
-100 -100 488.074016 491.057056 493.502021 494.620704 495.052576 497.694475 499.680880 500.383107 500.489293 502.900838 504.748855 505.386241 505.460535 507.693941 509.345971 509.753365 509.576571 511.836466 513.544406 514.065679 514.018842 515.828943 517.086650 -100 
-100 -100 489.265462 491.269354 493.272351 494.521028 495.493123 497.607210 499.440555 500.461886 501.201465 502.994384 504.529211 505.302411 505.857949 507.581069 509.073229 509.785459 510.245459 511.847819 513.213579 513.815965 514.154964 515.503779 516.524100 -100 
-100 -100 487.771770 490.338325 492.480232 493.458922 493.873582 496.567744 498.698715 499.644201 500.010013 502.184281 503.798355 504.271169 504.242066 506.511804 508.261572 508.839028 508.850150 510.849022 512.294710 512.584369 512.335021 514.246643 515.581898 -100 
-100 -100 484.330290 488.971281 491.639040 492.061038 490.504467 495.205505 497.949498 498.519007 497.318987 501.061841 503.053729 502.920264 500.916301 505.116409 507.418628 507.527483 505.787135 509.454543 511.289749 510.968953 508.790816 512.616072 514.633065 -100 
-100 -100 487.379130 489.965257 492.146514 493.180838 493.647574 496.358155 498.501472 499.468724 499.850503 502.008601 503.595451 504.042455 503.981321 506.196788 507.886982 508.406168 508.341485 510.212830 511.507986 511.652844 511.299783 513.188799 514.530763 -100 
-100 -100 488.441277 490.493958 492.592980 493.985557 495.100132 497.217699 499.057944 500.132022 500.923666 502.662549 504.128296 504.854460 505.360126 506.962655 508.335252 508.954742 509.296468 510.611714 511.638290 511.906984 511.995796 513.345027 514.413049 -100 
-100 -100 486.719611 489.805949 492.435880 493.859826 494.653439 497.168791 499.107859 499.920149 500.188479 502.433203 504.135106 504.719530 504.777661 506.775333 508.240365 508.579444 508.362974 510.074150 511.185014 511.098546 510.513196 512.506018 513.934221 -100 
-100 -100 482.963448 488.801748 492.294054 493.437531 492.724027 496.788711 499.112717 499.388775 497.887585 501.878611 504.083456 504.216187 502.585567 506.215210 508.076013 507.860307 505.853245 509.212855 510.698279 509.910380 507.119699 511.308268 513.514924 -100 
-100 -100 487.818543 490.948629 493.635977 495.109874 495.922691 498.400801 500.280433 501.038310 501.270820 503.506705 505.215170 505.805292 505.838660 507.744636 509.084012 509.290813 508.951518 510.561397 511.579525 511.405822 510.751486 512.712300 514.130283 -100 
-100 -100 490.596355 492.766141 495.003035 496.519631 497.695237 499.703135 501.391998 502.337085 503.045515 504.779047 506.278784 507.050553 507.543584 508.930840 510.021371 510.356401 510.439132 511.563967 512.410641 512.496782 512.433653 513.732188 514.789404 -100 
-100 -100 490.500168 493.354099 495.785460 497.060237 497.710050 500.128273 501.961244 502.690719 502.908805 505.099580 506.783954 507.389584 507.450640 509.215961 510.403901 510.454824 509.958598 511.597676 512.642903 512.491751 511.855474 513.719284 515.069628 -100 
-100 -100 488.391965 493.548624 496.525038 497.289924 496.220119 500.212066 502.441781 502.668097 501.165842 505.039543 507.189770 507.378915 505.905503 509.166811 510.715919 510.193283 507.789239 511.291812 512.826649 512.087018 509.390996 513.305628 515.349434 -100 
-100 -100 494.033816 496.539785 498.594126 499.627715 500.125740 502.338103 504.033148 504.752230 504.995137 507.083683 508.683696 509.304636 509.404893 511.083674 512.203461 512.284885 511.840731 513.402932 514.390803 514.275921 513.665230 515.359071 516.547263 -100 
-100 -100 497.995732 499.188351 500.529044 501.611129 502.613248 504.107944 505.473846 506.482527 507.381323 508.783480 510.044123 510.914333 511.613820 512.699693 513.582139 514.044696 514.360739 515.204701 515.878981 516.138214 516.291876 517.073694 517.671311 -100 
-100 -100 499.810263 500.536520 501.542145 502.575002 503.665647 504.940487 506.179990 507.284542 508.359730 509.571077 510.705639 511.658454 512.523277 513.452240 514.256398 514.859480 515.392367 516.049528 516.616143 517.003683 517.352688 517.855262 518.213607 -100 
-100 -100 -100 -100 -100 -100 -100 -100 -100 -100 -100 -100 -100 -100 -100 -100 -100 -100 -100 -100 -100 -100 -100 -100 -100 -100 
-100 -100 -100 -100 -100 -100 -100 -100 -100 -100 -100 -100 -100 -100 -100 -100 -100 -100 -100 -100 -100 -100 -100 -100 -100 -100 
-100 -100 -100 -100 -100 -100 -100 -100 -100 -100 -100 -100 -100 -100 -100 -100 -100 -100 -100 -100 -100 -100 -100 -100 -100 -100 
-100 -100 505.002117 505.636479 506.548067 507.491722 508.466660 509.562311 510.632272 511.616940 512.659338 513.935593 515.247132 516.444496 517.585043 518.787969 519.887367 520.779412 521.552298 522.345679 523.011025 523.480903 523.901517 524.441196 524.830206 -100 
-100 -100 503.223378 504.135723 505.260614 506.237577 507.168669 508.375992 509.490316 510.361817 511.266618 512.681236 514.108954 515.269268 516.322542 517.640278 518.813729 519.634248 520.295388 521.185150 521.895486 522.252098 522.547828 523.288302 523.868796 -100 
-100 -100 499.875371 501.438887 502.988056 503.970915 504.711584 506.226339 507.464203 508.077874 508.598641 510.403060 512.094659 513.139089 513.916646 515.555376 516.908490 517.554774 517.902199 519.092054 519.935732 520.028129 519.943327 521.197695 522.193924 -100 
-100 -100 496.032349 498.478238 500.490912 501.437311 501.806550 503.842595 505.272026 505.591251 505.483574 507.934237 509.939023 510.809303 511.093408 513.263880 514.848652 515.280555 515.113840 516.846787 517.907094 517.703637 516.968741 519.013483 520.475684 -100 
-100 -100 494.944148 496.817014 498.712358 499.922612 500.811660 502.508021 503.861235 504.472528 504.964941 506.851438 508.614165 509.642482 510.388555 512.102446 513.525662 514.170747 514.523480 515.849754 516.840749 517.011239 516.992689 518.404839 519.532138 -100 
-100 -100 493.290741 494.999658 496.913980 498.311838 499.460407 501.093792 502.471913 503.278289 504.038148 505.697833 507.317900 508.397275 509.306598 510.847479 512.203681 512.968831 513.558135 514.799575 515.857021 516.331322 516.690973 517.822556 518.731536 -100 
-100 -100 490.207981 492.490584 494.769474 496.212302 497.248702 499.183660 500.742734 501.483745 502.039791 503.938419 505.662789 506.607583 507.278357 509.047383 510.532818 511.206434 511.613720 513.178145 514.491975 515.029793 515.318572 516.656674 517.683149 -100 
-100 -100 486.883983 490.157051 492.878181 494.229584 494.829650 497.336871 499.152084 499.699523 499.700668 502.184160 504.131109 504.843774 504.963940 507.270280 508.983989 509.458095 509.350004 511.526380 513.149085 513.586622 513.459688 515.318078 516.611069 -100 
-100 -100 487.651269 489.953689 492.262467 493.744619 494.847999 496.899142 498.594109 499.454299 500.078402 501.969039 503.637935 504.515622 505.142144 506.916220 508.438523 509.163442 509.631232 511.266757 512.665221 513.292473 513.647970 515.000658 516.021166 -100 
-100 -100 488.156166 489.914523 491.893336 493.361380 494.633259 496.522928 498.201669 499.272996 500.187400 501.811889 503.294941 504.214572 505.016608 506.579898 508.023145 508.895938 509.606126 510.987918 512.220151 512.891487 513.404050 514.543591 515.422312 -100 
-100 -100 487.193691 489.174577 491.188670 492.487659 493.523272 495.664314 497.523512 498.580575 499.351862 501.134147 502.641882 503.381393 503.918516 505.705256 507.286891 508.095749 508.620866 510.143516 511.398367 511.898381 512.164186 513.525827 514.567600 -100 
-100 -100 485.634611 488.306671 490.551633 491.629009 492.131250 494.834905 496.955100 497.866511 498.177628 500.428638 502.085270 502.553140 502.498655 504.829180 506.635172 507.250651 507.269768 509.220194 510.596589 510.822251 510.531479 512.425703 513.759523 -100 
-100 -100 486.870947 488.845463 490.860998 492.176763 493.241003 495.414746 497.314472 498.415555 499.214331 500.985625 502.463301 503.168758 503.664011 505.389675 506.902390 507.639826 508.080368 509.489609 510.615443 510.992402 511.169841 512.502136 513.542539 -100 
-100 -100 487.503409 489.240612 491.218964 492.724935 494.061171 496.014998 497.778233 498.951305 499.934957 501.522976 502.933489 503.785985 504.511556 505.945927 507.249289 507.988661 508.542460 509.690179 510.650446 511.056680 511.377044 512.479438 513.373835 -100 
-100 -100 486.636686 488.885801 491.188220 492.739618 493.959237 496.097265 497.922339 498.965652 499.735185 501.526372 503.056438 503.838641 504.375085 505.934369 507.242186 507.792894 508.067823 509.338573 510.310453 510.507461 510.533008 511.894977 512.983142 -100 
-100 -100 485.385930 488.569013 491.288569 492.752346 493.537557 496.139569 498.123224 498.937129 499.191748 501.471462 503.202812 503.795480 503.837266 505.826422 507.257478 507.538078 507.251449 508.950349 510.040914 509.925424 509.318390 511.292014 512.714703 -100 
-100 -100 487.858810 490.137759 492.480863 494.066108 495.291492 497.388833 499.152830 500.139004 500.866051 502.631560 504.145690 504.909017 505.402935 506.876789 508.071893 508.501479 508.660833 509.830532 510.708220 510.817106 510.774370 512.105260 513.184447 -100 
-100 -100 489.936350 491.743346 493.811520 495.396262 496.752954 498.603866 500.224120 501.272310 502.167671 503.708255 505.095651 505.925567 506.580387 507.834240 508.899836 509.388433 509.706412 510.658201 511.431452 511.653009 511.825787 512.875819 513.760587 -100 
-100 -100 490.517577 492.611951 494.762447 496.209195 497.329359 499.287556 500.928358 501.826336 502.488633 504.196906 505.654524 506.359110 506.789230 508.216558 509.349820 509.700732 509.780168 510.918099 511.770360 511.852186 511.775174 513.056901 514.099810 -100 
-100 -100 490.621015 493.414191 495.753850 496.958853 497.558105 499.878105 501.621617 502.277254 502.419652 504.588388 506.212735 506.706017 506.630576 508.526765 509.828146 509.957566 509.510289 511.141188 512.166428 511.993578 511.318171 513.175010 514.508139 -100 
-100 -100 494.040328 495.827480 497.625007 498.827064 499.777550 501.533223 503.029416 503.892663 504.551846 506.167340 507.545504 508.252318 508.702439 510.057215 511.129618 511.499494 511.613317 512.689989 513.492009 513.595035 513.522960 514.662169 515.565871 -100 
-100 -100 497.098695 498.123815 499.395519 500.527218 501.627325 503.021629 504.323870 505.356802 506.325430 507.612853 508.797349 509.673998 510.439366 511.478078 512.376551 512.944560 513.402319 514.161570 514.797174 515.122243 515.393399 516.061852 516.581063 -100 
-100 -100 498.665320 499.352652 500.343299 501.394287 502.509120 503.758107 504.972085 506.071741 507.148838 508.320870 509.421707 510.366162 511.244010 512.175359 513.002873 513.655134 514.239835 514.894349 515.462538 515.877326 516.260031 516.742472 517.081090 -100 
-100 -100 -100 -100 -100 -100 -100 -100 -100 -100 -100 -100 -100 -100 -100 -100 -100 -100 -100 -100 -100 -100 -100 -100 -100 -100 
-100 -100 -100 -100 -100 -100 -100 -100 -100 -100 -100 -100 -100 -100 -100 -100 -100 -100 -100 -100 -100 -100 -100 -100 -100 -100 
-100 -100 -100 -100 -100 -100 -100 -100 -100 -100 -100 -100 -100 -100 -100 -100 -100 -100 -100 -100 -100 -100 -100 -100 -100 -100 
-100 -100 503.415906 504.096554 505.040716 505.990959 506.969614 508.119004 509.240663 510.252965 511.312570 512.647913 514.008001 515.224441 516.362097 517.576055 518.665783 519.526128 520.280241 521.137732 521.880473 522.403506 522.850415 523.428154 523.836956 -100 
-100 -100 501.387971 502.463189 503.670099 504.623109 505.486748 506.822581 508.025328 508.889521 509.733561 511.292137 512.814555 513.975230 514.966554 516.347573 517.518544 518.243741 518.789479 519.843938 520.699589 521.104552 521.371025 522.222746 522.862346 -100 
-100 -100 497.180812 499.402350 501.202736 502.044164 502.371005 504.366758 505.820449 506.282255 506.343188 508.699856 510.650145 511.608416 512.023405 514.016237 515.433543 515.783493 515.572009 517.375787 518.569642 518.633265 518.181570 519.917318 521.129080 -100 
-100 -100 491.281587 495.855733 498.464301 499.004158 497.767356 501.482091 503.398800 503.225640 501.241457 505.661508 508.277271 508.837938 507.678335 511.281933 513.142772 512.890719 510.694350 514.514065 516.307710 515.813108 513.401810 517.262614 519.297057 -100 
-100 -100 492.032055 494.638577 496.850373 497.948601 498.425844 500.612351 502.169398 502.592224 502.586433 505.041808 507.077209 508.010896 508.380120 510.479316 511.993370 512.345258 512.127200 514.079452 515.418243 515.534753 515.121314 517.035641 518.398710 -100 
-100 -100 490.738187 492.913297 495.116310 496.548163 497.588876 499.416519 500.869102 501.548206 502.088097 504.003767 505.784233 506.817757 507.567523 509.307100 510.751548 511.407397 511.799506 513.286667 514.503128 514.937276 515.141353 516.497823 517.550173 -100 
-100 -100 486.503065 489.947690 492.816162 494.308108 495.024679 497.378744 499.032547 499.454813 499.375102 501.908929 503.926898 504.701150 504.859182 507.212684 508.963792 509.491025 509.440261 511.504129 513.006998 513.327272 513.095901 515.003701 516.337666 -100 
-100 -100 480.091987 486.769300 490.667575 491.910160 491.101306 495.125734 497.229226 497.027510 494.774703 499.486064 502.108068 502.323898 500.500029 504.845218 507.196185 507.267181 505.424971 509.372534 511.438303 511.297308 509.260047 513.074812 515.074857 -100 
-100 -100 483.892727 487.373875 490.290738 491.834128 492.619917 495.083932 496.857474 497.377478 497.348457 499.869960 501.830066 502.529374 502.639229 505.022333 506.841540 507.445425 507.465930 509.585032 511.143205 511.521097 511.334739 513.257784 514.592685 -100 
-100 -100 485.456816 487.734279 490.050593 491.578868 492.742448 494.818974 496.538746 497.432746 498.085420 499.961384 501.598379 502.438095 503.045343 504.888025 506.509658 507.344950 507.896439 509.476677 510.792003 511.343226 511.645146 513.020681 514.065957 -100 
-100 -100 483.936938 486.803472 489.238138 490.459694 491.046760 493.704213 495.726253 496.508092 496.703255 499.059478 500.824512 501.354876 501.331600 503.760183 505.649130 506.328677 506.406952 508.423132 509.869025 510.160469 509.920501 511.828061 513.163045 -100 
-100 -100 480.184881 485.364395 488.381853 489.065183 487.760126 492.333442 494.929811 495.238766 493.574640 497.804529 500.041239 499.935299 497.784712 502.290099 504.775495 504.988550 503.315536 507.011052 508.870013 508.582865 506.456979 510.246184 512.246987 -100 
-100 -100 483.697434 486.525907 488.919845 490.118356 490.711335 493.415209 495.506591 496.360977 496.603112 498.948801 500.678301 501.169457 501.099052 503.455447 505.262780 505.859024 505.847122 507.758452 509.089569 509.270369 508.948938 510.829962 512.163462 -100 
-100 -100 485.027765 487.189697 489.395145 490.856631 492.016311 494.205451 496.088378 497.158963 497.936865 499.762245 501.306017 502.068820 502.595520 504.278124 505.726243 506.395932 506.772689 508.143067 509.221487 509.534048 509.654032 511.002610 512.064698 -100 
-100 -100 483.392337 486.568102 489.247665 490.640044 491.354462 494.060292 496.138444 497.002768 497.277244 499.603445 501.360672 501.956265 502.006905 504.088753 505.620757 505.982518 505.759859 507.571673 508.768233 508.748460 508.215085 510.194395 511.609163 -100 
-100 -100 479.611220 485.608263 489.131870 490.130198 489.048467 493.581838 496.148509 496.487948 494.928684 499.060547 501.319635 501.424266 499.696250 503.483594 505.429763 505.205548 503.083253 506.660774 508.279297 507.587151 504.900108 509.029526 511.208173 -100 
-100 -100 484.709255 487.909548 490.622145 492.042511 492.758956 495.416275 497.428050 498.232190 498.458510 500.745041 502.467447 503.025107 503.020679 505.017686 506.443620 506.690353 506.355497 508.068316 509.168942 509.055226 508.448306 510.402820 511.814532 -100 
-100 -100 487.647347 489.870776 492.152791 493.687890 494.871875 496.932154 498.656497 499.597960 500.280032 502.025537 503.502269 504.197531 504.623236 506.130825 507.358711 507.790192 507.934931 509.115757 510.001117 510.106835 510.053504 511.377327 512.451218 -100 
-100 -100 487.600050 490.552967 493.071499 494.418991 495.131773 497.525099 499.312733 499.962213 500.071403 502.291231 503.921799 504.331202 504.138307 506.215020 507.676857 507.900764 507.514252 509.180222 510.225759 510.044317 509.357918 511.301856 512.703145 -100 
-100 -100 485.432656 490.802186 493.915473 494.799936 493.877503 497.741235 499.855943 499.915939 498.127169 502.161385 504.252516 504.062750 501.815612 505.910565 507.933173 507.659256 505.429690 508.907119 510.405921 509.576219 506.689617 510.822606 512.966656 -100 
-100 -100 491.321608 493.922861 496.064119 497.174138 497.732388 499.893261 501.511560 502.125441 502.241097 504.342402 505.877648 506.297233 506.140701 508.124607 509.513335 509.766676 509.432477 511.015864 511.997783 511.848142 511.185733 512.963072 514.205638 -100 
-100 -100 495.433369 496.665811 498.053271 499.176561 500.202217 501.676660 503.000044 503.951344 504.789662 506.165123 507.377181 508.162228 508.793780 509.983709 510.993642 511.556877 511.944122 512.824559 513.517046 513.780752 513.936412 514.753617 515.377233 -100 
-100 -100 497.312654 498.060566 499.095618 500.153931 501.256032 502.519457 503.731233 504.798141 505.833844 507.013930 508.111677 509.022958 509.869559 510.846855 511.722866 512.393545 512.981623 513.678578 514.273894 514.681684 515.047984 515.574030 515.948651 -100 
-100 -100 -100 -100 -100 -100 -100 -100 -100 -100 -100 -100 -100 -100 -100 -100 -100 -100 -100 -100 -100 -100 -100 -100 -100 -100 
-100 -100 -100 -100 -100 -100 -100 -100 -100 -100 -100 -100 -100 -100 -100 -100 -100 -100 -100 -100 -100 -100 -100 -100 -100 -100 
-100 -100 -100 -100 -100 -100 -100 -100 -100 -100 -100 -100 -100 -100 -100 -100 -100 -100 -100 -100 -100 -100 -100 -100 -100 -100 
-100 -100 501.827843 502.586737 503.579062 504.531948 505.498119 506.718398 507.896251 508.921256 509.971588 511.386969 512.804365 514.029772 515.147295 516.399504 517.501827 518.335826 519.059126 519.998375 520.815957 521.367743 521.809615 522.453676 522.902805 -100 
-100 -100 499.302235 500.734615 502.089364 502.981286 503.645170 505.241748 506.568474 507.356549 507.964129 509.834171 511.509885 512.624118 513.419695 515.011749 516.246836 516.845740 517.130162 518.498317 519.526041 519.890544 519.939028 521.086490 521.874814 -100 
-100 -100 492.612148 496.919862 499.297155 499.751442 498.515740 502.137658 504.042013 503.992891 502.159088 506.490297 509.040933 509.659695 508.590360 512.079459 513.849040 513.622841 511.504196 515.267324 517.066072 516.705180 514.427832 518.102617 519.963634 -100 
-100 -100 473.993191 491.530734 496.037808 495.028474 482.199379 497.569390 501.080718 498.910482 482.828569 501.423614 506.134200 505.283080 493.108154 507.740036 511.026844 508.721790 492.592105 510.393382 514.226864 511.907724 495.695419 513.509635 517.805352 -100 
-100 -100 487.235876 492.028644 494.882665 495.605367 494.498528 498.336505 500.341815 500.210841 498.252282 502.717639 505.372981 505.947454 504.796083 508.438155 510.335271 510.102484 507.945809 511.891593 513.847251 513.513192 511.232911 515.125080 517.166156 -100 
-100 -100 487.634938 490.713001 493.324059 494.684954 495.330600 497.624499 499.240215 499.669547 499.637975 502.152306 504.205352 505.087127 505.374828 507.615246 509.258646 509.711417 509.599873 511.647564 513.120133 513.393098 513.112105 515.031441 516.377055 -100 
-100 -100 480.236564 486.883932 490.768578 492.019000 491.209220 495.168326 497.194932 496.936791 494.661137 499.385547 502.050685 502.326019 500.552212 504.896640 507.234010 507.296523 505.446572 509.365164 511.394568 511.214505 509.145506 512.966517 514.976202 -100 
-100 -100 455.155820 481.086841 488.034788 488.017114 475.809897 491.317829 494.866276 492.321402 474.420439 494.750371 499.618056 497.932761 482.057845 500.530231 504.923881 503.239884 488.323984 505.398225 509.290569 507.285216 491.950777 509.157465 513.368015 -100 
-100 -100 477.612739 484.308746 488.252411 489.557833 488.811964 492.876522 495.010581 494.834655 492.598205 497.303995 499.907421 500.099972 498.269662 502.663502 505.088533 505.240949 503.467037 507.426215 509.490572 509.349000 507.313224 511.146145 513.158304 -100 
-100 -100 482.277470 485.510439 488.266236 489.723409 490.457236 493.016287 494.885781 495.502938 495.566946 498.021519 499.913286 500.556276 500.627260 503.069827 504.963828 505.644841 505.728446 507.817044 509.334893 509.682886 509.480590 511.407271 512.748774 -100 
-100 -100 478.766476 484.080818 487.246702 488.045827 486.799616 491.334581 493.846734 494.060463 492.334697 496.611167 498.926848 498.894158 496.804011 501.361043 503.890445 504.143592 502.516422 506.278698 508.210417 507.989433 505.911626 509.721979 511.728549 -100 
-100 -100 461.031021 480.698965 485.858246 484.754130 470.001677 488.062963 492.516245 490.893664 475.636038 493.464357 497.599749 495.393440 478.256505 497.809148 502.488913 501.067502 487.051316 503.135236 506.717024 504.568050 489.180846 506.329399 510.529299 -100 
-100 -100 478.597962 483.846802 486.938744 487.684515 486.426237 491.019030 493.623719 493.935777 492.278031 496.541686 498.816599 498.742537 496.604319 501.078458 503.515650 503.677760 501.957703 505.619473 507.443766 507.117316 504.959035 508.749496 510.757652 -100 
-100 -100 482.067725 485.083599 487.635391 488.942601 489.607818 492.329964 494.430031 495.299296 495.568916 497.930949 499.702326 500.267958 500.275805 502.515124 504.202998 504.697854 504.598660 506.486733 507.780920 507.890000 507.483049 509.420333 510.795183 -100 
-100 -100 477.837454 483.789462 487.258779 488.208630 487.103206 491.674759 494.292939 494.672746 493.142546 497.307182 499.588879 499.704905 497.998149 501.865228 503.905280 503.771270 501.735666 505.401908 507.114248 506.516860 503.903059 508.042767 510.214148 -100 
-100 -100 457.700078 480.568380 486.589745 485.865072 471.642958 489.370322 493.814643 492.365000 477.797431 494.970594 499.066998 497.421549 483.088954 499.501562 503.216845 501.163934 485.939078 502.658085 506.086405 503.258215 485.467874 504.812827 509.490751 -100 
-100 -100 479.228915 485.203468 488.701033 489.676467 488.574370 493.089007 495.636749 495.956012 494.375198 498.490062 500.722836 500.787625 499.017561 502.797434 504.733644 504.487464 502.341195 505.912495 507.529243 506.833010 504.138938 508.262242 510.436739 -100 
-100 -100 484.813230 487.901972 490.530340 491.922805 492.647006 495.192552 497.112381 497.850975 498.023525 500.281441 501.954548 502.425357 502.318411 504.374315 505.844130 506.100959 505.760755 507.477182 508.578631 508.454799 507.826168 509.790166 511.205266 -100 
-100 -100 482.546390 488.044094 491.303036 492.293330 491.451691 495.420010 497.619213 497.719755 495.951284 500.028709 502.150309 501.959573 499.710362 503.858309 505.938922 505.700275 503.500516 507.028816 508.575695 507.772623 504.912636 509.107352 511.302634 -100 
-100 -100 465.538863 486.267741 491.687646 491.150534 479.014570 494.111354 497.721688 495.840829 480.661416 498.045801 501.947932 499.648195 482.703228 501.510294 505.663593 503.626434 488.231728 504.918756 508.202748 505.124107 486.546703 506.474842 511.217031 -100 
-100 -100 486.492707 491.564740 494.411504 495.178725 494.216234 497.908130 499.909035 499.982596 498.249317 502.167382 504.172663 504.008908 501.830250 505.848552 507.836255 507.643925 505.530520 508.936272 510.397763 509.644750 506.846987 510.828648 512.833043 -100 
-100 -100 493.536368 495.187468 496.748973 497.814297 498.628312 500.316683 501.711361 502.539601 503.105248 504.731406 506.033297 506.688429 507.029793 508.520557 509.672533 510.160956 510.313714 511.469714 512.274146 512.421847 512.286571 513.437035 514.240302 -100 
-100 -100 495.997243 496.831809 497.914807 498.965586 500.033388 501.329651 502.551524 503.584348 504.567205 505.783155 506.895111 507.773387 508.571383 509.607169 510.526828 511.195474 511.760585 512.519947 513.153859 513.548368 513.878162 514.472590 514.896078 -100 
-100 -100 -100 -100 -100 -100 -100 -100 -100 -100 -100 -100 -100 -100 -100 -100 -100 -100 -100 -100 -100 -100 -100 -100 -100 -100 
-100 -100 -100 -100 -100 -100 -100 -100 -100 -100 -100 -100 -100 -100 -100 -100 -100 -100 -100 -100 -100 -100 -100 -100 -100 -100 
-100 -100 -100 -100 -100 -100 -100 -100 -100 -100 -100 -100 -100 -100 -100 -100 -100 -100 -100 -100 -100 -100 -100 -100 -100 -100 
-100 -100 500.664903 501.362901 502.334320 503.318895 504.344819 505.560672 506.760186 507.851066 508.982505 510.379457 511.792594 513.053426 514.222114 515.450590 516.548822 517.426633 518.220031 519.144925 519.975809 520.589181 521.103342 521.708786 522.122716 -100 
-100 -100 498.604888 499.702822 500.940470 501.926592 502.836136 504.245460 505.535619 506.486343 507.407172 509.028681 510.606049 511.815069 512.839840 514.230013 515.401702 516.138400 516.722759 517.853646 518.814370 519.330798 519.678931 520.550813 521.185048 -100 
-100 -100 494.346580 496.602478 498.441070 499.313026 499.680899 501.762445 503.318080 503.877184 504.021088 506.439838 508.446388 509.459794 509.914300 511.906720 513.312323 513.664518 513.489868 515.385067 516.711519 516.922959 516.580521 518.317916 519.503827 -100 
-100 -100 488.412942 493.035576 495.692706 496.263654 495.061483 498.870345 500.893253 500.817291 498.914447 503.389262 506.058054 506.677719 505.565198 509.161697 511.005322 510.752363 508.591965 512.513839 514.456874 514.135491 511.858806 515.698121 517.687869 -100 
-100 -100 489.196307 491.850396 494.120289 495.267222 495.791458 498.050055 499.682525 500.173240 500.225173 502.724913 504.804469 505.785894 506.194706 508.303921 509.822211 510.191345 510.018927 512.062202 513.527331 513.784244 513.474102 515.385809 516.720542 -100 
-100 -100 487.950338 490.177527 492.455585 493.961815 495.063229 496.932740 498.414202 499.116658 499.680534 501.624797 503.437094 504.503277 505.285293 507.057427 508.537765 509.237294 509.685703 511.245520 512.551038 513.078651 513.350111 514.717642 515.760259 -100 
-100 -100 483.746352 487.256672 490.224217 491.819984 492.612410 494.976062 496.609712 497.008886 496.918689 499.467201 501.507377 502.301321 502.485120 504.893154 506.710333 507.305888 507.320749 509.438927 510.997382 511.373900 511.184267 513.105886 514.439706 -100 
-100 -100 477.352523 484.108440 488.123482 489.490469 488.770177 492.776583 494.823577 494.565464 492.277742 496.998912 499.641796 499.872418 498.069579 502.484317 504.917330 505.068050 503.294890 507.281332 509.380675 509.274049 507.264163 511.091154 513.094212 -100 
-100 -100 481.185972 484.737747 487.762436 489.417213 490.275109 492.724867 494.441935 494.902503 494.838995 497.370932 499.360782 500.090033 500.233617 502.674973 504.559330 505.225623 505.299867 507.454511 509.042684 509.449042 509.285253 511.220199 512.559295 -100 
-100 -100 482.769940 485.109413 487.519988 489.141927 490.362252 492.428653 494.098247 494.936555 495.561050 497.461235 499.150403 500.046074 500.702338 502.585181 504.241186 505.108673 505.693118 507.308677 508.659997 509.244145 509.570833 510.959296 512.009268 -100 
-100 -100 481.252587 484.179995 486.702374 488.008238 488.645267 491.289569 493.260470 493.983935 494.152168 496.556237 498.404422 499.020450 499.062139 501.511739 503.403157 504.084250 504.175689 506.230464 507.723537 508.058008 507.849163 509.770859 511.110269 -100 
-100 -100 477.512019 482.751123 485.847826 486.606235 485.347916 489.904512 492.451429 492.702745 491.011109 495.310177 497.650712 497.647901 495.572972 500.083792 502.551256 502.747471 501.075699 504.816790 506.734439 506.500897 504.413428 508.217290 510.221512 -100 
-100 -100 481.092619 483.956509 486.398876 487.643823 488.267239 490.968284 493.037397 493.865568 494.104674 496.507959 498.321032 498.894400 498.883042 501.251406 503.050826 503.640276 503.639679 505.597491 506.990234 507.229821 506.950458 508.847675 510.184010 -100 
-100 -100 482.518026 484.685260 486.898897 488.369618 489.540407 491.744605 493.641598 494.725089 495.523785 497.389044 498.982053 499.792049 500.355289 502.058694 503.518830 504.201855 504.605976 506.028960 507.175002 507.554862 507.723232 509.086292 510.147612 -100 
-100 -100 480.986765 484.138907 486.787595 488.151990 488.856765 491.595267 493.721224 494.631837 494.944632 497.294020 499.067999 499.677185 499.743006 501.852776 503.414855 503.807599 503.626169 505.501420 506.777607 506.840506 506.367689 508.354596 509.760562 -100 
-100 -100 477.301615 483.254757 486.721910 487.666996 486.558160 491.136545 493.770633 494.174467 492.662554 496.803861 499.057305 499.152569 497.423590 501.243464 503.230164 503.046662 500.973184 504.622807 506.330663 505.734244 503.120515 507.248882 509.411335 -100 
-100 -100 482.457628 485.619097 488.279343 489.652617 490.348400 493.037920 495.104808 495.963858 496.228697 498.522521 500.236540 500.783417 500.778565 502.800761 504.263028 504.550722 504.266553 506.049262 507.234128 507.207065 506.663795 508.627339 510.030590 -100 
-100 -100 485.449370 487.643084 489.885814 491.388943 492.560877 494.637417 496.395020 497.372776 498.080797 499.831752 501.303083 501.992973 502.421588 503.945981 505.200542 505.666575 505.857720 507.102483 508.063274 508.243501 508.244297 509.584823 510.658302 -100 
-100 -100 485.461948 488.388847 490.877303 492.204940 492.911416 495.307678 497.109508 497.779274 497.904438 500.125386 501.751703 502.160089 501.972333 504.058488 505.536933 505.786372 505.438938 507.164118 508.279698 508.166404 507.530132 509.492276 510.896239 -100 
-100 -100 483.344660 488.688371 491.776636 492.648752 491.723720 495.580686 497.696471 497.765973 495.986768 500.016934 502.102970 501.914308 499.673744 503.772927 505.805196 505.549794 503.352531 506.885774 508.450722 507.685523 504.847789 508.997041 511.143839 -100 
-100 -100 489.244357 491.828030 493.951327 495.051587 495.605385 497.758378 499.372573 499.988169 500.106297 502.203000 503.733744 504.154115 504.002896 505.992073 507.391036 507.663290 507.360658 508.992934 510.031945 509.937520 509.317237 511.112981 512.360873 -100 
-100 -100 493.349576 494.571290 495.946274 497.060914 498.080539 499.547599 500.865086 501.813526 502.649838 504.020670 505.228699 506.013871 506.650014 507.847434 508.870516 509.455464 509.874918 510.798516 511.539281 511.849148 512.040881 512.877876 513.509145 -100 
-100 -100 495.220811 495.960984 496.985946 498.036255 499.132164 500.388634 501.593647 502.655499 503.687224 504.862562 505.956412 506.867535 507.718633 508.704639 509.595460 510.289545 510.910269 511.647332 512.285814 512.734848 513.134400 513.680729 514.063978 -100 
-100 -100 -100 -100 -100 -100 -100 -100 -100 -100 -100 -100 -100 -100 -100 -100 -100 -100 -100 -100 -100 -100 -100 -100 -100 -100 
-100 -100 -100 -100 -100 -100 -100 -100 -100 -100 -100 -100 -100 -100 -100 -100 -100 -100 -100 -100 -100 -100 -100 -100 -100 -100 
-100 -100 -100 -100 -100 -100 -100 -100 -100 -100 -100 -100 -100 -100 -100 -100 -100 -100 -100 -100 -100 -100 -100 -100 -100 -100 
-100 -100 499.527783 500.199235 501.165039 502.173033 503.237459 504.466790 505.694301 506.836758 508.022094 509.419204 510.835909 512.123305 513.326456 514.553076 515.662019 516.581162 517.425672 518.350795 519.192765 519.847126 520.404584 520.989349 521.379571 -100 
-100 -100 497.666423 498.632705 499.820422 500.854498 501.866223 503.228846 504.527840 505.579117 506.641170 508.178457 509.715601 510.978317 512.104227 513.428575 514.588685 515.418702 516.147025 517.192001 518.123271 518.723908 519.202284 519.957927 520.505526 -100 
-100 -100 494.169912 495.830289 497.462931 498.485376 499.276163 500.995000 502.466742 503.295680 503.997541 505.917860 507.721563 508.893601 509.773293 511.379804 512.677080 513.301077 513.702222 515.092010 516.235757 516.688455 516.895593 518.078163 518.965536 -100 
-100 -100 490.192637 492.799043 494.926127 495.896640 496.261039 498.562985 500.259941 500.809459 500.897511 503.436234 505.544825 506.565891 507.001499 509.090127 510.587054 510.975353 510.841436 512.818984 514.239737 514.502907 514.212614 516.040103 517.308560 -100 
-100 -100 489.221987 491.221601 493.245543 494.537558 495.492648 497.363069 498.893429 499.658184 500.279447 502.247095 504.097799 505.236983 506.083273 507.788058 509.190848 509.846750 510.272611 511.797744 513.076232 513.592394 513.853876 515.186121 516.200435 -100 
-100 -100 487.691098 489.524155 491.605074 493.161028 494.434963 496.148476 497.579297 498.428015 499.232733 500.949245 502.632651 503.776354 504.748480 506.351902 507.776766 508.626129 509.325446 510.711806 511.955137 512.636919 513.151510 514.280809 515.148664 -100 
-100 -100 484.653695 487.100654 489.612497 491.304574 492.533902 494.447350 495.926644 496.592872 497.106409 499.043182 500.812813 501.780282 502.478630 504.380674 506.020818 506.848973 507.401845 509.059255 510.473242 511.123439 511.498775 512.855164 513.872894 -100 
-100 -100 481.321563 484.813080 487.824687 489.501893 490.379381 492.751870 494.379403 494.762598 494.646949 497.178421 499.173313 499.883258 499.986293 502.493765 504.418184 505.088346 505.156285 507.373459 509.038798 509.537096 509.464511 511.340492 512.634612 -100 
-100 -100 482.190307 484.667963 487.230518 488.983009 490.276973 492.255784 493.792650 494.499431 495.028994 496.953211 498.687320 499.610657 500.281398 502.196130 503.871714 504.739749 505.329614 507.020353 508.465275 509.143633 509.542450 510.914950 511.941039 -100 
-100 -100 482.748059 484.652634 486.845726 488.529167 489.936410 491.786786 493.338159 494.271635 495.110181 496.797958 498.401157 499.440020 500.341561 501.983029 503.491981 504.426048 505.199074 506.649450 507.952147 508.688920 509.250920 510.412845 511.298265 -100 
-100 -100 481.765644 483.902438 486.123835 487.622407 488.784104 490.874971 492.598296 493.496743 494.173607 496.093477 497.810053 498.756576 499.452738 501.252595 502.809215 503.595702 504.125431 505.738086 507.099023 507.692473 508.025374 509.409038 510.454791 -100 
-100 -100 480.183148 483.037222 485.486576 486.757805 487.402552 490.025335 491.996473 492.723929 492.889404 495.373730 497.313538 498.052858 498.220233 500.492838 502.207388 502.743199 502.716591 504.795127 506.314938 506.663366 506.462272 508.372651 509.704788 -100 
-100 -100 481.608855 483.682624 485.819521 487.250865 488.396663 490.547457 492.378310 493.392426 494.148726 496.076030 497.762118 498.667912 499.311171 501.031331 502.496971 503.193318 503.633055 505.149799 506.413646 506.918776 507.187127 508.542879 509.581576 -100 
-100 -100 482.479206 484.228462 486.224115 487.748022 489.106232 491.095766 492.890093 494.085943 495.106631 496.783233 498.301678 499.255695 500.058314 501.528942 502.847744 503.603204 504.202504 505.460765 506.565451 507.118083 507.544622 508.662850 509.544293 -100 
-100 -100 481.866626 484.043919 486.261391 487.729892 488.903766 491.139890 493.091069 494.248904 495.111394 496.937563 498.487425 499.281360 499.832257 501.460304 502.836236 503.447144 503.799069 505.204717 506.350724 506.740517 506.917958 508.260740 509.305343 -100 
-100 -100 480.857420 483.896612 486.458436 487.762003 488.424007 491.191143 493.366587 494.351036 494.739707 497.004285 498.693089 499.233344 499.231931 501.323394 502.857040 503.220251 503.021957 504.881827 506.176050 506.302790 505.917129 507.811201 509.154988 -100 
-100 -100 483.407502 485.580020 487.791295 489.252775 490.408781 492.603843 494.510756 495.632276 496.455283 498.219893 499.698375 500.420627 500.895728 502.435310 503.714576 504.227215 504.484365 505.802183 506.863724 507.174309 507.290497 508.605078 509.641236 -100 
-100 -100 485.572890 487.306183 489.283286 490.795024 492.122733 494.015260 495.713259 496.845020 497.800191 499.344887 500.712692 501.524873 502.181224 503.471564 504.592388 505.148217 505.556048 506.640215 507.573002 507.957208 508.250057 509.319615 510.190965 -100 
-100 -100 486.286632 488.310994 490.391560 491.800510 492.916300 494.875441 496.542751 497.486559 498.188393 499.890718 501.333301 502.035603 502.479503 503.920672 505.081155 505.475838 505.626479 506.890433 507.893091 508.124656 508.160574 509.466054 510.503184 -100 
-100 -100 486.520290 489.227762 491.503814 492.692757 493.309025 495.595883 497.331282 498.011342 498.188042 500.332102 501.937688 502.437024 502.386558 504.277176 505.585310 505.738444 505.340345 507.099164 508.272597 508.248549 507.695545 509.562134 510.885587 -100 
-100 -100 489.931944 491.668829 493.424252 494.612335 495.564144 497.296298 498.778880 499.647791 500.317769 501.917213 503.282327 503.992871 504.458507 505.817473 506.902845 507.302557 507.472453 508.654251 509.580040 509.804965 509.828129 510.994727 511.901284 -100 
-100 -100 492.958570 493.958541 495.205159 496.323604 497.416248 498.794497 500.083725 501.111925 502.078145 503.354544 504.530246 505.408289 506.184276 507.235939 508.157655 508.765336 509.284510 510.132481 510.869145 511.291512 511.638476 512.343855 512.875873 -100 
-100 -100 494.505689 495.178469 496.152375 497.191555 498.296703 499.532477 500.733864 501.824374 502.893831 504.056252 505.150185 506.095289 506.982358 507.930559 508.786793 509.483753 510.131569 510.867139 511.524553 512.024276 512.474379 512.996833 513.352732 -100 
-100 -100 -100 -100 -100 -100 -100 -100 -100 -100 -100 -100 -100 -100 -100 -100 -100 -100 -100 -100 -100 -100 -100 -100 -100 -100 
-100 -100 -100 -100 -100 -100 -100 -100 -100 -100 -100 -100 -100 -100 -100 -100 -100 -100 -100 -100 -100 -100 -100 -100 -100 -100 
-100 -100 -100 -100 -100 -100 -100 -100 -100 -100 -100 -100 -100 -100 -100 -100 -100 -100 -100 -100 -100 -100 -100 -100 -100 -100 
-100 -100 498.247161 498.984034 499.995384 501.007368 502.064894 503.346153 504.618291 505.770558 506.951469 508.395039 509.847825 511.141077 512.339433 513.601489 514.740762 515.668039 516.512503 517.476757 518.348422 519.006546 519.556900 520.173392 520.587412 -100 
-100 -100 496.057162 497.240723 498.541202 499.541941 500.457399 501.965682 503.356539 504.376681 505.343958 507.022804 508.647469 509.891263 510.946551 512.376964 513.601929 514.408416 515.065408 516.223616 517.218425 517.788210 518.186143 519.052682 519.673576 -100 
-100 -100 491.480305 493.977082 495.938714 496.780418 497.045058 499.345452 501.073454 501.711203 501.875311 504.387063 506.459945 507.510389 507.991643 510.039902 511.525183 511.997720 511.968001 513.834947 515.172161 515.462054 515.223562 516.896594 518.033193 -100 
-100 -100 485.043403 490.260584 493.129066 493.581096 491.959287 496.302778 498.602567 498.596992 496.618763 501.276906 504.037201 504.687986 503.580250 507.259291 509.213183 509.153333 507.320312 511.047974 512.959213 512.761905 510.742254 514.361277 516.245299 -100 
-100 -100 486.494409 489.366496 491.736946 492.839707 493.249367 495.707293 497.489465 498.035743 498.084381 500.652956 502.771687 503.761458 504.176976 506.346321 507.956125 508.454647 508.434827 510.464510 511.958795 512.313498 512.120157 513.960330 515.236916 -100 
-100 -100 485.798188 488.034831 490.313226 491.804938 492.895396 494.814935 496.342786 497.063625 497.624620 499.578450 501.379878 502.411002 503.166965 505.003636 506.570801 507.356595 507.886799 509.512147 510.900562 511.537722 511.904203 513.234514 514.233128 -100 
-100 -100 482.118303 485.442822 488.307991 489.890676 490.719753 493.037853 494.638269 495.010577 494.888468 497.419536 499.407871 500.095506 500.155955 502.700869 504.637862 505.296563 505.344542 507.590900 509.293842 509.847945 509.840402 511.650228 512.898981 -100 
-100 -100 476.327055 482.567625 486.369572 487.732789 487.149993 490.974292 492.916424 492.590000 490.229308 494.942770 497.515870 497.556508 495.394302 500.165782 502.776766 502.957774 501.110886 505.332282 507.642502 507.817842 506.247037 509.712759 511.546976 -100 
-100 -100 479.752316 483.097415 486.006313 487.649391 488.541617 490.906818 492.542999 492.939242 492.825287 495.346376 497.309260 497.965076 498.002258 500.544060 502.489720 503.159649 503.223264 505.501016 507.238544 507.822081 507.837955 509.666744 510.926585 -100 
-100 -100 481.082773 483.356287 485.727597 487.355075 488.589968 490.594026 492.185265 492.950663 493.526958 495.460229 497.207759 498.168500 498.871384 500.704340 502.288205 503.085670 503.632168 505.331812 506.797792 507.495488 507.908295 509.281054 510.305366 -100 
-100 -100 479.467559 482.372937 484.896428 486.245249 486.939125 489.476519 491.329567 491.934297 492.003340 494.544169 496.580335 497.450998 497.769360 499.943016 501.575273 502.055027 501.994942 504.187254 505.824760 506.270555 506.138276 508.058966 509.387008 -100 
-100 -100 475.725216 480.939001 484.048989 484.896301 483.826833 488.140636 490.510622 490.575132 488.616959 493.258801 495.923477 496.402557 495.132496 498.842857 500.824617 500.672482 498.603501 502.698145 504.839862 504.747099 502.771579 506.546604 508.532176 -100 
-100 -100 479.331473 482.162346 484.586774 485.853140 486.521512 489.130640 491.111813 491.856612 492.026478 494.574984 496.581046 497.418037 497.691596 499.783322 501.321784 501.712257 501.564553 503.658089 505.196001 505.552894 505.355823 507.248930 508.569580 -100 
-100 -100 480.892944 482.968409 485.097117 486.516315 487.662242 489.851145 491.748682 492.851205 493.682669 495.577391 497.223225 498.114040 498.744840 500.388330 501.768010 502.390161 502.774127 504.267379 505.523686 506.031850 506.304399 507.637416 508.658571 -100 
-100 -100 479.686565 482.583555 485.031011 486.259219 486.874210 489.664204 491.876816 492.917667 493.384944 495.630832 497.322978 497.880736 497.895719 500.056635 501.652901 502.077818 501.952487 503.886749 505.286906 505.559470 505.323511 507.150117 508.437750 -100 
-100 -100 476.539751 481.896551 485.021553 485.745732 484.430769 489.176389 491.978921 492.637892 491.549047 495.315454 497.354814 497.297613 495.362999 499.379693 501.477796 501.382131 499.437006 503.115121 504.971762 504.721188 502.710931 506.318017 508.234891 -100 
-100 -100 481.279605 484.160749 486.589938 487.803724 488.399624 491.151534 493.330953 494.352978 494.794484 496.969291 498.577093 499.056364 498.994097 501.064817 502.565718 502.897309 502.683956 504.537255 505.860910 506.062580 505.770891 507.569953 508.847712 -100 
-100 -100 484.113256 486.139102 488.218466 489.611388 490.730757 492.825030 494.652719 495.744319 496.562677 498.282838 499.735495 500.467977 500.953530 502.406440 503.586076 504.017215 504.223236 505.554340 506.653121 507.009299 507.158323 508.443804 509.450723 -100 
-100 -100 484.265296 486.955661 489.261093 490.492988 491.172294 493.563480 495.425146 496.235242 496.540628 498.691598 500.337609 500.944004 501.044640 502.811785 504.026338 504.124049 503.706386 505.559938 506.853363 506.957364 506.532409 508.384729 509.697552 -100 
-100 -100 482.518385 487.372070 490.206832 490.986715 490.074427 493.889319 496.065422 496.350837 494.994495 498.732054 500.822986 501.040485 499.680638 502.854974 504.375960 503.846210 501.424984 505.210214 507.016499 506.562615 504.185103 507.979087 509.955888 -100 
-100 -100 487.986794 490.362730 492.336363 493.366789 493.906113 496.047866 497.704727 498.439223 498.723101 500.759363 502.327590 502.961883 503.106954 504.769707 505.891625 505.998186 505.611360 507.358097 508.555141 508.651914 508.223461 509.919188 511.089109 -100 
-100 -100 491.832838 492.975875 494.276521 495.346671 496.348645 497.812573 499.153982 500.156909 501.056846 502.436303 503.680917 504.556139 505.277079 506.377986 507.289818 507.804909 508.206033 509.189332 510.023529 510.438480 510.715044 511.542967 512.152742 -100 
-100 -100 493.601143 494.304567 495.287658 496.308068 497.388812 498.643421 499.863259 500.954581 502.019204 503.214853 504.338936 505.294534 506.175582 507.129596 507.975203 508.642409 509.267316 510.047666 510.751629 511.270211 511.722415 512.282450 512.664641 -100 
-100 -100 -100 -100 -100 -100 -100 -100 -100 -100 -100 -100 -100 -100 -100 -100 -100 -100 -100 -100 -100 -100 -100 -100 -100 -100 
-100 -100 -100 -100 -100 -100 -100 -100 -100 -100 -100 -100 -100 -100 -100 -100 -100 -100 -100 -100 -100 -100 -100 -100 -100 -100 
-100 -100 -100 -100 -100 -100 -100 -100 -100 -100 -100 -100 -100 -100 -100 -100 -100 -100 -100 -100 -100 -100 -100 -100 -100 -100 
-100 -100 497.088695 497.915347 498.976256 499.977919 501.001638 502.344688 503.657886 504.798849 505.942860 507.445292 508.934887 510.218630 511.388332 512.697878 513.869920 514.790574 515.608502 516.624880 517.526369 518.169713 518.685778 519.353110 519.803814 -100 
-100 -100 494.316730 495.919350 497.386530 498.298945 498.954966 500.753414 502.270928 503.188555 503.878476 505.859419 507.621369 508.797102 509.644192 511.304884 512.629970 513.352709 513.779778 515.193803 516.293014 516.769141 516.926853 518.058566 518.821227 -100 
-100 -100 486.833038 491.781385 494.410939 494.767532 493.136131 497.366702 499.630702 499.720975 497.864701 502.426741 505.107788 505.789723 504.751878 508.347156 510.256238 510.264612 508.521917 512.127206 513.938432 513.754894 511.777926 515.237849 516.987636 -100 
-100 -100 465.501288 485.932867 491.007516 489.567516 474.023619 492.322503 496.567479 494.483554 477.678101 497.194984 502.135412 501.328992 489.034532 503.931170 507.433401 505.598711 491.133499 507.518082 511.191902 509.214352 494.416246 510.895411 514.886198 -100 
-100 -100 481.741448 487.136611 490.207895 490.812960 489.294143 493.706910 496.031656 495.998737 493.974288 498.623949 501.356655 501.938976 500.780120 504.537710 506.597452 506.617067 504.849777 508.661454 510.656899 510.529184 508.570160 512.232736 514.146901 -100 
-100 -100 483.353192 486.455650 489.075766 490.417278 491.039118 493.443547 495.152703 495.620244 495.578770 498.113113 500.139308 500.945520 501.163839 503.533440 505.335584 505.944596 505.985729 508.147189 509.768339 510.244693 510.161893 511.990770 513.253431 -100 
-100 -100 477.090181 483.232663 486.915890 488.171684 487.512707 491.327523 493.286518 492.982562 490.635672 495.337807 497.896843 497.934910 495.776205 500.523442 503.114351 503.285966 501.433582 505.642706 507.940506 508.106927 506.528816 509.981922 511.807459 -100 
-100 -100 454.628641 478.077521 484.486271 484.546064 473.276391 487.790986 491.076272 488.390903 470.210299 490.665952 495.392327 493.176989 475.210548 495.765593 500.657989 498.984317 483.336768 501.431483 505.778961 504.458867 491.472318 506.462991 510.188548 -100 
-100 -100 474.798813 480.953699 484.674472 485.989397 485.393000 489.241940 491.223471 490.934420 488.591708 493.284977 495.822991 495.833802 493.651348 498.385664 500.968292 501.131306 499.278052 503.517508 505.851697 506.047705 504.492450 507.966415 509.804775 -100 
-100 -100 478.816720 481.922652 484.618560 486.102437 486.888990 489.329688 491.063547 491.553072 491.517403 494.034600 496.017759 496.765104 496.930185 499.275033 501.054404 501.622975 501.626503 503.881570 505.595502 506.135021 506.095038 507.974739 509.269020 -100 
-100 -100 475.125731 480.398651 483.576790 484.481039 483.435411 487.695941 489.983089 489.961544 487.936943 492.568877 495.238899 495.721412 494.458500 498.195157 500.207313 500.082037 498.044703 502.200540 504.410594 504.381765 502.454585 506.238756 508.222758 -100 
-100 -100 457.457999 477.016863 482.209656 481.371770 467.802077 484.595869 488.624755 486.527696 469.683690 489.227514 494.101563 493.136491 480.578591 495.568838 499.007721 496.780965 480.676416 498.779236 502.920364 501.050636 486.063225 502.951767 507.096187 -100 
-100 -100 475.001828 480.188252 483.256311 484.066080 482.983407 487.326653 489.756204 489.893324 487.992169 492.630592 495.277064 495.742738 494.452533 498.105641 500.020661 499.806928 497.685096 501.738423 503.845768 503.726125 501.731904 505.490548 507.467900 -100 
-100 -100 478.723525 481.562798 483.968358 485.191357 485.818870 488.514190 490.615474 491.518681 491.850876 494.262488 496.129425 496.846992 497.004592 499.123332 500.676583 501.073692 500.934891 502.959441 504.447318 504.784372 504.584656 506.442777 507.741360 -100 
-100 -100 475.279240 480.591814 483.673961 484.370914 483.041537 487.772878 490.561365 491.206734 490.119690 493.937333 496.045120 496.057059 494.183342 498.236770 500.367723 500.309070 498.409015 502.150563 504.079813 503.904460 501.953003 505.565515 507.474662 -100 
-100 -100 457.723575 477.896329 483.117191 481.912258 466.696140 485.349895 490.184026 489.378949 477.134816 492.075891 495.605191 493.584439 478.082339 495.669417 499.695231 497.852570 483.151995 499.635963 503.320698 501.374866 486.887445 503.076538 507.048909 -100 
-100 -100 476.895499 482.185676 485.244117 485.925647 484.580138 489.271219 492.030095 492.668156 491.568766 495.306198 497.322171 497.255221 495.308443 499.272596 501.311427 501.165594 499.185566 502.855900 504.719040 504.481948 502.479832 506.068342 507.967941 -100 
-100 -100 482.013346 484.776517 487.118223 488.321292 488.949590 491.526645 493.563004 494.500389 494.894388 497.065612 498.702102 499.259700 499.291714 501.207702 502.559916 502.774970 502.471467 504.353651 505.703629 505.902571 505.578786 507.406070 508.694448 -100 
-100 -100 480.159357 485.080767 487.992681 488.821656 487.956484 491.886117 494.179565 494.551405 493.258965 497.041314 499.168094 499.407625 498.069549 501.277792 502.833895 502.328528 499.939706 503.791464 505.679422 505.302534 502.992042 506.819366 508.816636 -100 
-100 -100 465.175535 483.666176 488.482741 487.798809 475.912758 490.701032 494.398366 493.069000 480.153240 495.488314 499.251310 498.088859 486.354675 499.896267 502.725701 500.095655 483.534213 501.471422 505.302841 502.980202 486.799756 504.519607 508.770014 -100 
-100 -100 484.015478 488.561095 491.116336 491.765110 490.800581 494.441849 496.506846 496.814343 495.529627 499.167608 501.204839 501.495230 500.239928 503.304134 504.744396 504.261493 501.935109 505.640989 507.409721 507.037666 504.754020 508.387658 510.217052 -100 
-100 -100 490.429324 491.926998 493.355840 494.343404 495.126505 496.801483 498.229742 499.148975 499.835575 501.454721 502.811635 503.630727 504.164106 505.461189 506.430524 506.816895 506.947416 508.227946 509.204974 509.546371 509.581383 510.701087 511.463126 -100 
-100 -100 492.691994 493.460506 494.468428 495.464587 496.503233 497.791084 499.031536 500.109025 501.145769 502.391643 503.551663 504.506159 505.364430 506.353131 507.210360 507.850474 508.438334 509.284994 510.040107 510.562182 510.991020 511.611166 512.033491 -100 
-100 -100 -100 -100 -100 -100 -100 -100 -100 -100 -100 -100 -100 -100 -100 -100 -100 -100 -100 -100 -100 -100 -100 -100 -100 -100 
-100 -100 -100 -100 -100 -100 -100 -100 -100 -100 -100 -100 -100 -100 -100 -100 -100 -100 -100 -100 -100 -100 -100 -100 -100 -100 
-100 -100 -100 -100 -100 -100 -100 -100 -100 -100 -100 -100 -100 -100 -100 -100 -100 -100 -100 -100 -100 -100 -100 -100 -100 -100 
-100 -100 496.548674 497.289603 498.306236 499.324866 500.394599 501.696930 502.993705 504.167160 505.361346 506.809206 508.259789 509.549928 510.751408 512.028195 513.192795 514.150279 515.020550 515.998725 516.877041 517.540264 518.095964 518.717374 519.134412 -100 
-100 -100 494.358750 495.547761 496.853101 497.857675 498.783185 500.315717 501.735922 502.780169 503.760787 505.441459 507.059593 508.295356 509.351073 510.799146 512.056532 512.902041 513.590548 514.758980 515.753757 516.323156 516.723013 517.592919 518.216310 -100 
-100 -100 489.790594 492.295305 494.260038 495.098878 495.367702 497.698189 499.463656 500.130065 500.306861 502.814903 504.871999 505.903807 506.378742 508.449168 509.978618 510.505631 510.518809 512.388149 513.713764 513.994801 513.753249 515.427713 516.566273 -100 
-100 -100 483.393496 488.618411 491.484202 491.923546 490.297202 494.675916 497.019632 497.045896 495.077708 499.722279 502.451489 503.066873 501.940502 505.643219 507.649670 507.656766 505.878537 509.601034 511.492731 511.281898 509.256698 512.876505 514.762261 -100 
-100 -100 484.947816 487.812265 490.164618 491.246479 491.649879 494.135552 495.958089 496.535457 496.589187 499.128358 501.193636 502.126399 502.508418 504.691771 506.348118 506.905330 506.932315 508.969293 510.456620 510.805692 510.610953 512.452880 513.731183 -100 
-100 -100 484.393077 486.599024 488.835585 490.292755 491.371399 493.311617 494.877833 495.632312 496.195099 498.096546 499.811230 500.751790 501.449725 503.291604 504.899815 505.733640 506.302156 507.948528 509.347765 509.991915 510.363879 511.698307 512.699200 -100 
-100 -100 480.864105 484.128949 486.923180 488.452876 489.260837 491.596268 493.238813 493.654827 493.538343 495.988765 497.849557 498.403726 498.373012 500.923820 502.905257 503.605936 503.685256 505.963015 507.691382 508.263048 508.266790 510.082856 511.334580 -100 
-100 -100 475.183199 481.340440 485.050620 486.347491 485.735431 489.574611 491.561116 491.287109 488.941012 493.553427 495.974025 495.853882 493.574172 498.358606 501.016790 501.232247 499.406963 503.663266 506.004469 506.200947 504.643353 508.116076 509.953753 -100 
-100 -100 478.602349 481.880365 484.708680 486.290102 487.152662 489.524784 491.193069 491.626192 491.515306 493.957174 495.797026 496.323666 496.267456 498.800889 500.768293 501.455583 501.531080 503.830115 505.587739 506.184746 506.209449 508.045404 509.309886 -100 
-100 -100 479.890349 482.115521 484.423860 485.999593 487.206352 489.209387 490.818213 491.603645 492.177220 494.061625 495.733149 496.615033 497.258124 499.065925 500.642236 501.435238 501.979134 503.682985 505.152997 505.850783 506.264143 507.644736 508.676343 -100 
-100 -100 478.242209 481.107573 483.578028 484.881265 485.547257 488.078279 489.939446 490.555441 490.624153 493.141566 495.143021 495.980287 496.269359 498.408970 500.011696 500.468309 500.391956 502.575647 504.203892 504.636229 504.494706 506.426585 507.766594 -100 
-100 -100 474.480034 479.655080 482.715731 483.520137 482.422075 486.726200 489.098819 489.171166 487.217897 491.853830 494.512348 494.990792 493.716535 497.390964 499.333678 499.150318 497.059255 501.141204 503.268907 503.156287 501.164864 504.955681 506.956648 -100 
-100 -100 478.061596 480.859723 483.240417 484.467555 485.108105 487.703336 489.681127 490.429290 490.605420 493.159772 495.175447 496.025552 496.304425 498.375517 499.886614 500.255250 500.093515 502.179389 503.710858 504.059864 503.857447 505.759180 507.087831 -100 
-100 -100 479.614229 481.658233 483.744711 485.126147 486.244069 488.414543 490.302521 491.403244 492.240237 494.148079 495.813163 496.725075 497.369262 499.009009 500.380152 500.999020 501.385531 502.883027 504.148349 504.669841 504.953016 506.286236 507.304190 -100 
-100 -100 478.421190 481.280236 483.680462 484.869020 485.454651 488.221470 490.418861 491.452896 491.924082 494.188912 495.908603 496.495873 496.533914 498.704039 500.308709 500.750529 500.647574 502.598954 504.025708 504.336673 504.130972 505.947691 507.219118 -100 
-100 -100 475.291547 480.601652 483.673053 484.354947 483.009764 487.728879 490.512888 491.162293 490.076314 493.866690 495.940217 495.919981 494.017177 498.050739 500.168300 500.104879 498.199523 501.904703 503.802688 503.612331 501.651946 505.239530 507.129969 -100 
-100 -100 480.015298 482.855624 485.233648 486.404310 486.968599 489.696185 491.860040 492.876199 493.324519 495.523798 497.166664 497.684390 497.655786 499.748619 501.273217 501.639495 501.468951 503.362443 504.738896 505.005417 504.761873 506.553062 507.810714 -100 
-100 -100 482.835453 484.823503 486.852530 488.200697 489.287247 491.360726 493.178210 494.269525 495.099165 496.844599 498.332924 499.105244 499.625489 501.100323 502.301441 502.763894 503.012018 504.392547 505.554105 505.980573 506.179338 507.464019 508.455185 -100 
-100 -100 482.990665 485.638248 487.888538 489.071820 489.716510 492.090363 493.947067 494.761585 495.081606 497.259636 498.943716 499.593977 499.732357 501.516481 502.746029 502.870105 502.493542 504.402141 505.768328 505.955233 505.590464 507.437619 508.730025 -100 
-100 -100 481.245245 486.049933 488.825861 489.555442 488.608133 492.409108 494.583999 494.876626 493.536490 497.301938 499.432134 499.696427 498.377595 501.562580 503.092434 502.585086 500.203574 504.044969 505.928690 505.567505 503.262146 507.041133 508.990672 -100 
-100 -100 486.673752 489.012255 490.937638 491.925585 492.435572 494.564840 496.220903 496.963093 497.262981 499.324752 500.927452 501.601387 501.780409 503.457061 504.590330 504.718723 504.368709 506.167256 507.432487 507.606182 507.234696 508.928408 510.081929 -100 
-100 -100 490.473759 491.591272 492.856164 493.893448 494.872428 496.325424 497.665746 498.675925 499.590808 500.992388 502.265198 503.171680 503.919970 505.037629 505.964203 506.501498 506.936600 507.965295 508.854813 509.327768 509.646658 510.483330 511.088389 -100 
-100 -100 492.212768 492.896490 493.850376 494.843508 495.905295 497.150167 498.368562 499.466771 500.545769 501.761337 502.909478 503.891563 504.796860 505.768578 506.630112 507.319446 507.976727 508.798423 509.550024 510.116561 510.604495 511.178134 511.561515 -100 
-100 -100 -100 -100 -100 -100 -100 -100 -100 -100 -100 -100 -100 -100 -100 -100 -100 -100 -100 -100 -100 -100 -100 -100 -100 -100 
-100 -100 -100 -100 -100 -100 -100 -100 -100 -100 -100 -100 -100 -100 -100 -100 -100 -100 -100 -100 -100 -100 -100 -100 -100 -100 
-100 -100 -100 -100 -100 -100 -100 -100 -100 -100 -100 -100 -100 -100 -100 -100 -100 -100 -100 -100 -100 -100 -100 -100 -100 -100 
-100 -100 496.133311 496.814800 497.792372 498.813238 499.901680 501.176049 502.456239 503.643333 504.856152 506.261657 507.672476 508.950660 510.156326 511.410165 512.568876 513.549509 514.447511 515.399058 516.254063 516.920625 517.491546 518.088407 518.485818 -100 
-100 -100 494.261679 495.244019 496.443483 497.482200 498.510380 499.928264 501.293011 502.396826 503.487565 505.028535 506.550348 507.792424 508.914163 510.274624 511.503261 512.419101 513.218778 514.276865 515.201867 515.800885 516.284888 517.049365 517.602856 -100 
-100 -100 490.757287 492.449070 494.092929 495.099927 495.884449 497.682908 499.246196 500.141256 500.872314 502.785504 504.553397 505.678927 506.535423 508.195707 509.596208 510.354133 510.869987 512.237487 513.336406 513.763817 513.964014 515.151737 516.043873 -100 
-100 -100 486.826642 489.481926 491.612731 492.538257 492.855980 495.272094 497.086797 497.713896 497.827297 500.339113 502.378703 503.312451 503.687676 505.848146 507.478971 508.048427 508.091984 509.993446 511.333345 511.554449 511.248324 513.080874 514.354281 -100 
-100 -100 486.102259 488.097255 490.085818 491.324157 492.251386 494.198310 495.829725 496.670474 497.309378 499.215311 500.949422 501.959052 502.723534 504.470274 505.986154 506.786033 507.333705 508.846721 510.089993 510.586837 510.843682 512.180970 513.199429 -100 
-100 -100 484.905113 486.663441 488.647938 490.124419 491.368934 493.134997 494.659360 495.595441 496.419521 498.017160 499.503901 500.438842 501.272192 502.903698 504.430877 505.388846 506.171177 507.595717 508.856956 509.552042 510.078380 511.216421 512.088778 -100 
-100 -100 482.247708 484.522100 486.854883 488.422366 489.602335 491.563428 493.151589 493.946662 494.515057 496.243815 497.701434 498.337558 498.791486 500.757160 502.528133 503.450554 504.059943 505.793015 507.267016 507.957365 508.358284 509.726616 510.749318 -100 
-100 -100 479.234976 482.445736 485.208392 486.723676 487.528469 489.951139 491.703248 492.261751 492.274085 494.497737 496.090109 496.367634 496.097677 498.755313 500.849562 501.598942 501.685688 504.006974 505.754907 506.304414 506.263187 508.151024 509.450483 -100 
-100 -100 479.994916 482.282864 484.645980 486.257301 487.485730 489.489984 491.113954 491.934852 492.513894 494.233306 495.666315 496.270390 496.695343 498.643545 500.401170 501.310216 501.914116 503.661338 505.156585 505.865239 506.282460 507.669525 508.705335 -100 
-100 -100 480.403401 482.188397 484.237821 485.809494 487.158585 489.013032 490.610918 491.602075 492.451080 494.027585 495.460349 496.324349 497.093771 498.694096 500.195232 501.118687 501.880867 503.342242 504.653637 505.385995 505.943558 507.126112 508.030759 -100 
-100 -100 479.343559 481.380747 483.482154 484.883164 485.987026 488.070429 489.817093 490.747897 491.434052 493.303673 494.950334 495.839959 496.492807 498.208469 499.690804 500.419917 500.908466 502.503287 503.840432 504.391115 504.686076 506.110352 507.193788 -100 
-100 -100 477.738129 480.482243 482.814328 483.991278 484.573561 487.184848 489.168580 489.921183 490.109349 492.577330 494.511084 495.277213 495.480967 497.636159 499.239593 499.694133 499.609234 501.663940 503.147723 503.428065 503.150198 505.135847 506.524367 -100 
-100 -100 479.087716 481.079284 483.117742 484.466387 485.555486 487.682492 489.510529 490.536032 491.310495 493.249884 494.961505 495.910623 496.584309 498.242601 499.634099 500.275382 500.680052 502.179758 503.425358 503.901336 504.142037 505.530831 506.596694 -100 
-100 -100 479.932850 481.606596 483.509493 484.956446 486.260625 488.214544 489.990224 491.182697 492.215060 493.920777 495.483296 496.488725 497.326213 498.781121 500.074667 500.821403 501.426846 502.689573 503.810428 504.392716 504.844529 505.957862 506.828126 -100 
-100 -100 479.371893 481.447310 483.555213 484.943058 486.063454 488.250538 490.167214 491.306529 492.171818 494.042982 495.656144 496.518658 497.124523 498.763394 500.152458 500.805057 501.215916 502.644014 503.842565 504.332112 504.602276 505.891183 506.877881 -100 
-100 -100 478.442788 481.334652 483.762678 484.979761 485.591846 488.296713 490.426547 491.381586 491.762142 494.089934 495.860061 496.488308 496.567724 498.677962 500.246846 500.692640 500.609390 502.493222 503.867639 504.160891 503.955465 505.727166 506.968045 -100 
-100 -100 480.918917 482.982607 485.075293 486.448385 487.545842 489.689700 491.561867 492.666561 493.497490 495.317636 496.873637 497.681153 498.231397 499.807634 501.131253 501.721854 502.079111 503.465916 504.634833 505.102894 505.351384 506.611252 507.576948 -100 
-100 -100 483.040486 484.681351 486.545773 487.964357 489.227404 491.080002 492.758160 493.888390 494.864680 496.462364 497.905738 498.804267 499.535820 500.862552 502.020243 502.639229 503.134924 504.315435 505.379538 505.925188 506.338862 507.382941 508.201157 -100 
-100 -100 483.784681 485.694764 487.645100 488.947616 489.990678 491.920309 493.581033 494.534640 495.265696 497.024354 498.548770 499.351780 499.886234 501.344114 502.520341 502.963199 503.197023 504.571764 505.733005 506.166310 506.365297 507.616262 508.577895 -100 
-100 -100 484.068018 486.621152 488.746749 489.819202 490.355092 492.624666 494.363598 495.059715 495.268575 497.471781 499.164703 499.780960 499.848411 501.722448 503.023657 503.214247 502.897768 504.769657 506.118373 506.341642 506.029064 507.768611 508.978577 -100 
-100 -100 487.353882 488.989611 490.630675 491.725169 492.614237 494.326457 495.811076 496.696378 497.398065 499.049886 500.488860 501.290787 501.838777 503.208958 504.303398 504.741642 504.984980 506.271404 507.345895 507.757489 507.934076 509.054859 509.896995 -100 
-100 -100 490.257870 491.199162 492.369485 493.420878 494.467770 495.826824 497.115968 498.159021 499.154229 500.474617 501.708137 502.652184 503.485961 504.565546 505.511880 506.161536 506.747295 507.685662 508.537206 509.086302 509.528025 510.236956 510.747592 -100 
-100 -100 491.738528 492.371615 493.289104 494.276288 495.345118 496.563522 497.764101 498.868586 499.965264 501.166633 502.309021 503.307203 504.241866 505.223280 506.110482 506.850733 507.561281 508.378131 509.131482 509.728932 510.250849 510.794769 511.148865 -100 
-100 -100 -100 -100 -100 -100 -100 -100 -100 -100 -100 -100 -100 -100 -100 -100 -100 -100 -100 -100 -100 -100 -100 -100 -100 -100 
-100 -100 -100 -100 -100 -100 -100 -100 -100 -100 -100 -100 -100 -100 -100 -100 -100 -100 -100 -100 -100 -100 -100 -100 -100 -100 
-100 -100 -100 -100 -100 -100 -100 -100 -100 -100 -100 -100 -100 -100 -100 -100 -100 -100 -100 -100 -100 -100 -100 -100 -100 -100 
-100 -100 495.584354 496.300481 497.290179 498.291132 499.349835 500.637976 501.921939 503.083317 504.257590 505.666839 507.068317 508.309027 509.472205 510.733631 511.899508 512.867238 513.743748 514.706149 515.560150 516.200723 516.743974 517.373248 517.800164 -100 
-100 -100 493.485263 494.620721 495.879687 496.863284 497.783090 499.292622 500.696390 501.733813 502.701031 504.328443 505.878916 507.046776 508.050488 509.494456 510.771162 511.649477 512.363420 513.492812 514.434365 514.952668 515.316732 516.207931 516.853090 -100 
-100 -100 489.135054 491.495151 493.365924 494.182784 494.474421 496.748391 498.486488 499.163232 499.357131 501.767147 503.712700 504.632223 505.010132 507.115026 508.706781 509.323446 509.433158 511.185146 512.388109 512.550674 512.198520 513.952756 515.148716 -100 
-100 -100 483.091453 487.969030 490.671146 491.096603 489.583593 493.814377 496.115244 496.188056 494.330261 498.770405 501.323096 501.759192 500.422476 504.256878 506.382654 506.560197 505.067143 508.475942 510.151453 509.731587 507.412950 511.281973 513.285368 -100 
-100 -100 484.427950 487.123393 489.350238 490.383601 490.799899 493.249431 495.084151 495.716682 495.811072 498.215380 500.105829 500.860594 501.097779 503.313168 505.041739 505.691598 505.810526 507.725208 509.080094 509.294616 508.975624 510.902024 512.245074 -100 
-100 -100 483.817133 485.900877 488.011469 489.379708 490.420386 492.396071 494.050871 494.926789 495.564745 497.296023 498.771345 499.470847 499.984059 501.849865 503.522887 504.403179 504.986515 506.589871 507.915316 508.464588 508.757433 510.139649 511.188810 -100 
-100 -100 480.424272 483.494729 486.102602 487.474168 488.170658 490.640565 492.490927 493.193417 493.358722 495.424929 496.859777 496.996184 496.583453 499.301864 501.429809 502.174711 502.226134 504.507959 506.184359 506.633452 506.490318 508.425944 509.764576 -100 
-100 -100 475.032362 480.800410 484.236410 485.286438 484.386020 488.553643 490.882391 491.128150 489.621424 493.286212 495.021213 494.244442 491.093866 496.501301 499.463768 499.732273 497.797111 502.139550 504.437334 504.431700 502.489055 506.316903 508.321834 -100 
-100 -100 478.176299 481.258112 483.891612 485.300370 486.041414 488.561110 490.458311 491.197531 491.380519 493.435104 494.839347 494.936402 494.489458 497.194173 499.312743 500.043783 500.085301 502.377895 504.069372 504.527840 504.393283 506.347603 507.701100 -100 
-100 -100 479.322699 481.426950 483.590257 485.034419 486.165149 488.250722 490.009929 490.971455 491.657030 493.354594 494.754950 495.359018 495.787327 497.639208 499.300280 500.143979 500.692718 502.333337 503.699365 504.264649 504.567016 506.001090 507.090864 -100 
-100 -100 477.681029 480.401185 482.715720 483.866207 484.410006 487.057982 489.076994 489.868363 490.078160 492.393195 494.140591 494.709896 494.757744 497.012932 498.749122 499.316536 499.321119 501.355165 502.802689 503.028048 502.683926 504.741981 506.178984 -100 
-100 -100 474.032351 478.950526 481.816654 482.412901 481.029043 485.607702 488.193516 488.509071 486.912751 491.141783 493.486225 493.627959 491.878645 495.942722 498.130266 498.151970 496.333466 500.073478 501.923141 501.485696 499.011910 503.197752 505.384387 -100 
-100 -100 477.354191 480.042322 482.313620 483.428623 483.963027 486.642133 488.716331 489.572375 489.856369 492.270047 494.133388 494.819385 494.932572 497.127852 498.763578 499.243790 499.170958 501.106945 502.462776 502.619582 502.227134 504.243815 505.656778 -100 
-100 -100 478.705603 480.728799 482.789491 484.147088 485.244882 487.399644 489.270724 490.349738 491.165996 493.079917 494.748847 495.655464 496.293620 497.948325 499.351239 500.017794 500.436572 501.854489 503.020083 503.452215 503.671443 505.011783 506.045109 -100 
-100 -100 477.338622 480.250814 482.699392 483.946712 484.594130 487.247852 489.313822 490.184347 490.479443 492.921197 494.808618 495.542215 495.719893 497.814647 499.384796 499.864781 499.829017 501.682119 503.028291 503.309246 503.110338 504.876957 506.120440 -100 
-100 -100 474.023862 479.485590 482.666711 483.488666 482.371691 486.799278 489.339179 489.664869 488.056260 492.378831 494.794093 495.064348 493.551652 497.304258 499.324202 499.333701 497.644498 501.124477 502.921632 502.745444 500.892751 504.338947 506.162317 -100 
-100 -100 478.826135 481.734821 484.179477 485.423065 486.053648 488.656042 490.663510 491.484904 491.738260 494.138855 495.985134 496.678094 496.812543 498.858176 500.376226 500.806556 500.729889 502.558539 503.896752 504.181473 503.979464 505.709425 506.921584 -100 
-100 -100 481.683817 483.697412 485.749793 487.111559 488.192833 490.215852 491.947363 492.921666 493.656108 495.490857 497.081067 497.912369 498.469151 500.024781 501.319456 501.882022 502.215024 503.589320 504.751463 505.218444 505.462915 506.693602 507.636163 -100 
-100 -100 481.831126 484.493166 486.740204 487.890867 488.476200 490.849050 492.652493 493.339296 493.505441 495.813901 497.572958 498.165907 498.173370 500.217140 501.680140 501.992389 501.773770 503.657349 505.032931 505.316655 505.089965 506.796229 507.989688 -100 
-100 -100 480.046478 484.880425 487.641188 488.295611 487.191610 491.084604 493.228808 493.325421 491.586527 495.715329 497.954098 498.022617 496.175474 500.026475 501.962694 501.747921 499.692605 503.375985 505.248480 505.070521 503.166018 506.543312 508.304728 -100 
-100 -100 485.504548 487.847022 489.754568 490.695979 491.140795 493.282883 494.909995 495.551221 495.713295 497.889782 499.540125 500.130180 500.161531 502.102365 503.477625 503.797624 503.607204 505.390457 506.673886 506.947995 506.716070 508.274810 509.334268 -100 
-100 -100 489.318072 490.431234 491.681333 492.693020 493.643671 495.087920 496.408453 497.378400 498.254799 499.688809 500.983495 501.874128 502.607077 503.830350 504.879075 505.522651 506.039328 507.093612 508.009680 508.530776 508.894544 509.695536 510.265946 -100 
-100 -100 491.061384 491.739436 492.681182 493.657069 494.701409 495.935029 497.140392 498.221745 499.290398 500.520202 501.683944 502.673164 503.594577 504.625315 505.559846 506.317117 507.028183 507.881410 508.659652 509.255373 509.763634 510.328434 510.699059 -100 
-100 -100 -100 -100 -100 -100 -100 -100 -100 -100 -100 -100 -100 -100 -100 -100 -100 -100 -100 -100 -100 -100 -100 -100 -100 -100 
-100 -100 -100 -100 -100 -100 -100 -100 -100 -100 -100 -100 -100 -100 -100 -100 -100 -100 -100 -100 -100 -100 -100 -100 -100 -100 
-100 -100 -100 -100 -100 -100 -100 -100 -100 -100 -100 -100 -100 -100 -100 -100 -100 -100 -100 -100 -100 -100 -100 -100 -100 -100 
-100 -100 495.094601 495.877358 496.891160 497.861658 498.866687 500.185395 501.477426 502.598011 503.706913 505.138533 506.537662 507.728835 508.823350 510.097697 511.263213 512.195721 513.025022 514.019109 514.889362 515.505366 516.007867 516.694002 517.162909 -100 
-100 -100 492.496676 493.993856 495.377630 496.254763 496.907633 498.660753 500.150119 501.058742 501.731118 503.610357 505.248179 506.297293 507.038474 508.688237 510.038458 510.813862 511.296534 512.637176 513.654060 514.052886 514.147270 515.331964 516.136222 -100 
-100 -100 485.530126 490.106486 492.548926 492.878775 491.353679 495.420761 497.626824 497.749832 495.986169 500.312721 502.779786 503.243253 501.960769 505.669677 507.692383 507.876680 506.427506 509.708403 511.291570 510.890675 508.616443 512.336585 514.212556 -100 
-100 -100 465.812186 484.639354 489.313308 487.910080 473.170385 490.604848 494.710211 492.772507 476.728285 495.319035 499.871461 498.666351 485.397995 501.108263 504.891108 503.491649 490.688422 505.364207 508.521748 506.053584 489.689765 507.673714 511.999217 -100 
-100 -100 480.706502 485.683759 488.509679 489.038934 487.606070 491.889583 494.223069 494.300424 492.413799 496.763799 499.176766 499.430922 497.943643 501.810000 503.994582 504.188927 502.702324 506.178544 507.927216 507.553308 505.271511 509.202493 511.254346 -100 
-100 -100 482.129070 484.988392 487.376297 488.554944 489.100830 491.568857 493.432538 494.123089 494.258313 496.455761 498.058566 498.438281 498.292091 500.725080 502.627179 503.298882 503.361574 505.442675 506.944054 507.261436 507.022055 508.963751 510.316149 -100 
-100 -100 476.248669 481.923738 485.242623 486.183928 485.206229 489.366613 491.720080 492.002593 490.526140 494.187311 495.920900 495.159266 492.014858 497.354815 500.244055 500.463277 498.490162 502.760689 504.983612 504.910999 502.918743 506.745023 508.756702 -100 
-100 -100 455.275158 477.056023 482.838608 482.312000 469.465024 485.611789 489.663917 488.319685 475.019881 490.414118 493.497873 489.749480 467.368322 491.884444 497.627892 495.990429 479.606656 498.373689 502.695910 500.853828 485.711645 502.810050 507.007287 -100 
-100 -100 474.005884 479.689643 483.030678 484.005096 483.069480 487.284297 489.691919 490.019362 488.567700 492.215973 493.916064 493.111494 489.930001 495.263049 498.148142 498.353131 496.364225 500.642566 502.872848 502.798149 500.803999 504.648523 506.676378 -100 
-100 -100 477.651605 480.519145 482.948875 484.190245 484.813393 487.409689 489.399810 490.201563 490.413318 492.559465 494.070935 494.335438 494.077966 496.529938 498.438348 499.067107 499.065314 501.196800 502.730251 503.035742 502.770818 504.778881 506.182072 -100 
-100 -100 474.038067 478.974272 481.855894 482.462199 481.081417 485.649896 488.227487 488.539336 486.918681 491.044488 493.246912 493.232334 491.364951 495.468086 497.724646 497.793357 496.001438 499.765544 501.632188 501.203331 498.735432 502.932474 505.127757 -100 
-100 -100 457.188357 475.657310 480.415116 479.074701 463.953873 482.264398 486.799170 485.306613 470.516632 487.922258 492.063767 490.301409 475.249859 492.565459 496.619213 494.881501 480.375973 496.734951 500.234013 497.576978 480.020498 499.331648 504.012491 -100 
-100 -100 473.636367 478.550576 481.405399 481.990472 480.605567 485.202155 487.821393 488.179368 486.621216 490.861892 493.210352 493.352395 491.590150 495.624016 497.773829 497.762553 495.906666 499.570070 501.344816 500.852803 498.342698 502.493452 504.660026 -100 
-100 -100 476.898909 479.696081 482.052725 483.231972 483.822504 486.489694 488.562008 489.428171 489.719561 492.148168 494.022267 494.728302 494.866369 497.000485 498.591736 499.061034 498.991281 500.854568 502.169935 502.356932 502.038764 503.922996 505.250320 -100 
-100 -100 473.072322 478.524250 481.700213 482.522771 481.409510 485.839757 488.378119 488.695982 487.082108 491.429957 493.875484 494.172394 492.680496 496.443613 498.471556 498.488513 496.802062 500.272869 502.048717 501.842034 499.966054 503.433524 505.278179 -100 
-100 -100 454.774180 475.624491 481.096146 480.260744 466.435075 483.595853 487.869995 486.249359 471.034264 488.967054 493.351881 492.019201 478.542626 494.276784 497.967621 496.341418 482.926587 498.109007 501.520142 499.663803 485.899028 501.311462 505.098025 -100 
-100 -100 474.490444 479.946533 483.129872 483.961680 482.842392 487.215057 489.686549 489.948997 488.291839 492.605558 495.020777 495.288450 493.764553 497.490023 499.477322 499.455360 497.737725 501.195527 502.976707 502.790615 500.926583 504.347491 506.151696 -100 
-100 -100 479.730252 482.540335 484.919371 486.145246 486.771088 489.262791 491.161074 491.900570 492.100127 494.467956 496.288457 496.943416 497.022914 499.080971 500.586474 500.971267 500.830775 502.680375 504.029104 504.309720 504.093510 505.802296 506.998136 -100 
-100 -100 477.857217 482.813699 485.715859 486.472695 485.444825 489.438756 491.660063 491.786849 490.062877 494.252873 496.545736 496.634716 494.802147 498.717387 500.724950 500.563406 498.545791 502.245079 504.130333 503.963047 502.076754 505.476466 507.259606 -100 
-100 -100 462.679767 481.342481 486.134707 485.250001 472.528565 488.042838 491.745133 489.899621 474.717766 492.275068 496.398839 494.624129 479.533098 496.664368 500.495241 498.506588 483.446264 500.162779 503.877345 502.066812 488.228275 503.604350 507.323864 -100 
-100 -100 481.687999 486.249969 488.769861 489.321658 488.182180 491.909797 493.940602 494.045894 492.358283 496.377457 498.538037 498.636741 496.860314 500.642532 502.550018 502.416960 500.463692 504.033920 505.813625 505.655437 503.797165 507.014121 508.638187 -100 
-100 -100 488.127005 489.613897 491.011475 491.949317 492.675978 494.343180 495.743097 496.596083 497.207214 498.907236 500.313557 501.106431 501.589981 503.091254 504.268557 504.833101 505.110152 506.421512 507.441116 507.871654 508.004299 509.043898 509.740466 -100 
-100 -100 490.386509 491.140445 492.120647 493.082144 494.088477 495.357903 496.578995 497.633322 498.658219 499.936614 501.130068 502.103252 502.990867 504.080720 505.056917 505.808370 506.487274 507.386171 508.186729 508.760756 509.228255 509.832025 510.231505 -100 
-100 -100 -100 -100 -100 -100 -100 -100 -100 -100 -100 -100 -100 -100 -100 -100 -100 -100 -100 -100 -100 -100 -100 -100 -100 -100 
-100 -100 -100 -100 -100 -100 -100 -100 -100 -100 -100 -100 -100 -100 -100 -100 -100 -100 -100 -100 -100 -100 -100 -100 -100 -100 
-100 -100 -100 -100 -100 -100 -100 -100 -100 -100 -100 -100 -100 -100 -100 -100 -100 -100 -100 -100 -100 -100 -100 -100 -100 -100 
-100 -100 495.097096 495.792139 496.753224 497.727732 498.761636 500.021657 501.275335 502.404253 503.538417 504.893739 506.230253 507.401043 508.494028 509.688432 510.793860 511.713642 512.563012 513.523936 514.394106 515.057535 515.621465 516.263945 516.696740 -100 
-100 -100 493.055631 494.160110 495.381492 496.335392 497.230328 498.709405 500.082132 501.089164 502.018032 503.588313 505.068561 506.160929 507.088812 508.460089 509.669122 510.490459 511.170579 512.300896 513.264644 513.811042 514.198544 515.102642 515.752855 -100 
-100 -100 488.804239 491.113245 492.929517 493.711357 493.979489 496.218251 497.924579 498.576747 498.738307 501.086024 502.952872 503.788458 504.081768 506.104703 507.615925 508.158570 508.220282 509.977460 511.211980 511.410120 511.085273 512.850717 514.049823 -100 
-100 -100 482.852975 487.657882 490.288148 490.672545 489.138921 493.331572 495.604963 495.665008 493.787052 498.162639 500.631589 500.978874 499.551053 503.294146 505.325037 505.409873 503.850651 507.264913 508.973842 508.590221 506.298983 510.175268 512.179228 -100 
-100 -100 484.201013 486.830425 488.982127 489.963863 490.351960 492.777813 494.604973 495.242111 495.327881 497.680370 499.495749 500.168044 500.315862 502.431237 504.053763 504.603891 504.651216 506.548575 507.913985 508.146332 507.842122 509.773440 511.117343 -100 
-100 -100 483.593727 485.612840 487.640876 488.943374 489.948277 491.918801 493.595231 494.504375 495.155150 496.847177 498.257658 498.886987 499.318181 501.073361 502.626330 503.398473 503.901251 505.460525 506.765717 507.305970 507.595523 508.978902 510.029988 -100 
-100 -100 480.231164 483.224023 485.731796 487.019730 487.672200 490.155351 492.059437 492.831914 493.040277 495.070317 496.443954 496.524634 496.043095 498.634951 500.623487 501.247925 501.207099 503.421498 505.049590 505.463119 505.297827 507.231455 508.573776 -100 
-100 -100 474.872591 480.547865 483.869221 484.823054 483.871346 488.064243 490.466546 490.807849 489.369488 492.991795 494.664013 493.843320 490.640116 495.907401 498.717850 498.859400 496.825515 501.085396 503.315552 503.254702 501.274514 505.098669 507.108593 -100 
-100 -100 477.989770 480.993382 483.524844 484.847228 485.543047 488.078603 490.034751 490.850307 491.083148 493.108312 494.458330 494.507420 494.000025 496.586685 498.573791 499.189284 499.135011 501.343442 502.961758 503.359506 503.184183 505.128084 506.482989 -100 
-100 -100 479.104485 481.144053 483.221996 484.595144 485.687623 487.774867 489.567800 490.576017 491.287911 492.959714 494.309574 494.859173 495.222283 496.981075 498.539730 499.288119 499.751625 501.312630 502.605710 503.108757 503.368825 504.789369 505.878773 -100 
-100 -100 477.443866 480.101090 482.339514 483.431849 483.943993 486.582197 488.614610 489.431913 489.653457 491.936594 493.630299 494.140694 494.124373 496.305867 497.964319 498.456657 498.389052 500.349097 501.724373 501.884643 501.494718 503.541497 504.980359 -100 
-100 -100 473.753060 478.608229 481.408351 481.960818 480.554609 485.117491 487.704443 488.034862 486.444613 490.634649 492.923252 493.007211 491.199396 495.204253 497.331516 497.294127 495.415901 499.088164 500.868364 500.365144 497.842585 502.021913 504.213379 -100 
-100 -100 476.939500 479.594137 481.830816 482.924407 483.447218 486.114522 488.184882 489.045415 489.326807 491.708667 493.527581 494.167860 494.234431 496.380293 497.965139 498.395276 498.271264 500.149981 501.447209 501.549979 501.118227 503.123828 504.536804 -100 
-100 -100 478.116325 480.142094 482.208717 483.574600 484.677228 486.826974 488.693062 489.771455 490.582600 492.474174 494.114132 494.992509 495.599157 497.211318 498.567850 499.189968 499.564944 500.935540 502.054917 502.447284 502.637501 503.962220 504.989439 -100 
-100 -100 476.577323 479.527221 482.021637 483.308242 483.979592 486.633727 488.694903 489.565289 489.859003 492.285463 494.157367 494.881332 495.044677 497.100758 498.626522 499.067348 498.995438 500.808318 502.117594 502.370349 502.150702 503.897669 505.129692 -100 
-100 -100 473.136117 478.660250 481.912727 482.794293 481.715378 486.145352 488.680730 489.009121 487.405414 491.716840 494.125952 494.401808 492.891507 496.609222 498.589393 498.567945 496.851802 500.296120 502.061297 501.863672 499.995900 503.418692 505.226693 -100 
-100 -100 477.917126 480.875060 483.381891 484.680000 485.345463 487.953934 489.959087 490.782804 491.040664 493.437543 495.284462 495.986850 496.127457 498.155416 499.651153 500.064478 499.969818 501.768483 503.075928 503.337708 503.118006 504.826515 506.024323 -100 
-100 -100 480.794047 482.837302 484.932192 486.335099 487.443645 489.471272 491.200059 492.175492 492.913850 494.749084 496.343319 497.185071 497.751629 499.306684 500.600189 501.165069 501.492617 502.838515 503.965648 504.404193 504.626781 505.836485 506.765689 -100 
-100 -100 480.961827 483.638921 485.912682 487.094632 487.702428 490.073615 491.870687 492.557747 492.728713 495.038501 496.802622 497.407704 497.430344 499.486419 500.967258 501.303820 501.096306 502.946864 504.278245 504.527216 504.275583 505.958891 507.138304 -100 
-100 -100 479.183978 484.023699 486.800678 487.480089 486.396654 490.280725 492.414877 492.511961 490.780187 494.910079 497.154390 497.237040 495.409856 499.280227 501.246023 501.071785 499.043059 502.686941 504.508425 504.293119 502.363871 505.716451 507.462965 -100 
-100 -100 484.629413 486.973547 488.888785 489.843982 490.299750 492.435941 494.056643 494.699648 494.869011 497.050524 498.709175 499.314000 499.365209 501.327875 502.732481 503.087140 502.916161 504.673081 505.916990 506.159180 505.904382 507.442525 508.489514 -100 
-100 -100 488.424314 489.536656 490.787911 491.803702 492.757608 494.199071 495.517848 496.491740 497.376349 498.818989 500.124609 501.030129 501.781485 503.025392 504.098296 504.766016 505.293908 506.333255 507.223289 507.720385 508.065038 508.849892 509.410541 -100 
-100 -100 490.154502 490.830212 491.769327 492.744142 493.788213 495.020527 496.226770 497.313746 498.391685 499.632054 500.808042 501.812040 502.750742 503.800610 504.755667 505.531037 506.249325 507.092752 507.852027 508.428428 508.920151 509.471092 509.833137 -100 
-100 -100 -100 -100 -100 -100 -100 -100 -100 -100 -100 -100 -100 -100 -100 -100 -100 -100 -100 -100 -100 -100 -100 -100 -100 -100 
-100 -100 -100 -100 -100 -100 -100 -100 -100 -100 -100 -100 -100 -100 -100 -100 -100 -100 -100 -100 -100 -100 -100 -100 -100 -100 
-100 -100 -100 -100 -100 -100 -100 -100 -100 -100 -100 -100 -100 -100 -100 -100 -100 -100 -100 -100 -100 -100 -100 -100 -100 -100 
-100 -100 495.122451 495.758870 496.680078 497.653826 498.699666 499.920951 501.143355 502.269544 503.405887 504.704042 505.984945 507.124070 508.190994 509.312913 510.351766 511.235908 512.079683 513.033731 513.927579 514.644889 515.260041 515.883457 516.292106 -100 
-100 -100 493.391295 494.298055 495.416796 496.402380 497.391045 498.746484 500.048579 501.096666 502.117196 503.540333 504.917457 506.006872 506.977372 508.194091 509.286033 510.082209 510.809370 511.880930 512.863245 513.528178 514.065020 514.854289 515.415890 -100 
-100 -100 490.150987 491.694852 493.207990 494.154346 494.914623 496.626315 498.117141 498.972071 499.654985 501.427409 503.023313 503.973727 504.658093 506.155869 507.389057 507.979982 508.378075 509.786744 510.977326 511.496050 511.764750 512.969497 513.862187 -100 
-100 -100 486.500018 488.908788 490.852507 491.711251 492.036862 494.331622 496.071598 496.689772 496.800943 499.143842 500.988413 501.731526 501.916385 503.897256 505.327618 505.674933 505.529482 507.508491 508.963974 509.288966 509.063264 510.895624 512.160080 -100 
-100 -100 485.719158 487.530845 489.341105 490.480138 491.370141 493.254298 494.865398 495.729660 496.371755 498.154736 499.721871 500.560973 501.145909 502.690359 503.984314 504.563948 504.945706 506.454385 507.747081 508.298669 508.597845 509.940755 510.956761 -100 
-100 -100 484.492890 486.090019 487.885228 489.221147 490.394335 492.154094 493.734026 494.760617 495.633792 497.136493 498.480378 499.280134 499.961246 501.358220 502.629361 503.359116 503.974229 505.319769 506.550169 507.232549 507.754652 508.898175 509.776202 -100 
-100 -100 481.932781 483.999560 486.090555 487.462670 488.536495 490.547196 492.278818 493.268479 493.981978 495.594242 496.903421 497.449884 497.809129 499.475220 500.928656 501.595206 502.019111 503.614878 504.989011 505.600663 505.947778 507.325112 508.364226 -100 
-100 -100 479.064804 481.989928 484.456303 485.730798 486.388567 488.911348 490.870656 491.714188 491.992310 494.021746 495.438594 495.672199 495.400936 497.667814 499.387927 499.862581 499.755453 501.899510 503.500134 503.919858 503.775972 505.686596 507.013799 -100 
-100 -100 479.701449 481.780157 483.896142 485.304093 486.421409 488.479987 490.257833 491.285575 492.022446 493.638441 494.937170 495.467158 495.814024 497.479817 498.937060 499.602504 500.015617 501.589205 502.930969 503.506916 503.830789 505.211936 506.261821 -100 
-100 -100 480.015519 481.639324 483.490820 484.904912 486.170920 488.033770 489.713091 490.821923 491.746410 493.254131 494.572455 495.332842 495.984045 497.385792 498.670214 499.400177 499.994209 501.294562 502.455677 503.056006 503.522410 504.688209 505.600823 -100 
-100 -100 478.952544 480.816399 482.733448 484.008443 485.051244 487.108473 488.884245 489.883814 490.614146 492.399267 493.921114 494.687962 495.213173 496.781318 498.108410 498.691522 499.042095 500.485084 501.669762 502.076302 502.264327 503.685009 504.786226 -100 
-100 -100 477.333045 479.862023 482.015427 483.097967 483.649361 486.208974 488.190725 488.994771 489.234459 491.582131 493.375849 494.014756 494.096234 496.138299 497.626606 497.971835 497.779922 499.688993 501.019931 501.143376 500.730766 502.743705 504.165637 -100 
-100 -100 478.328062 480.213965 482.159947 483.462185 484.532857 486.625559 488.441821 489.486452 490.271720 492.128689 493.736184 494.588274 495.167793 496.729048 498.021387 498.567841 498.876653 500.257945 501.379208 501.734918 501.883141 503.266994 504.345216 -100 
-100 -100 478.746841 480.425895 482.342392 483.810720 485.128773 487.064512 488.824652 490.019238 491.048074 492.700974 494.200053 495.151879 495.932202 497.297987 498.495487 499.155044 499.676983 500.843604 501.870088 502.371751 502.765483 503.851122 504.711677 -100 
-100 -100 477.764472 479.955089 482.183644 483.669748 484.851898 487.025431 488.922538 490.065299 490.938901 492.768733 494.347833 495.204789 495.802450 497.345538 498.631891 499.205488 499.550427 500.893490 502.016962 502.456674 502.695742 503.938238 504.896319 -100 
-100 -100 476.498875 479.606496 482.232372 483.604030 484.324386 487.004074 489.108757 490.077623 490.493863 492.775059 494.527617 495.193058 495.324548 497.319249 498.781634 499.164651 499.041321 500.840551 502.147440 502.410683 502.199388 503.902524 505.099411 -100 
-100 -100 479.010526 481.215192 483.463120 484.965664 486.146990 488.288216 490.145516 491.258268 492.108994 493.912317 495.468186 496.309125 496.892208 498.414016 499.679361 500.236878 500.565737 501.885606 502.989881 503.418797 503.642852 504.850614 505.780248 -100 
-100 -100 481.229536 482.941441 484.901188 486.411279 487.735560 489.587325 491.252142 492.385506 493.374502 494.969464 496.420009 497.345576 498.104344 499.424316 500.577719 501.209930 501.706149 502.819847 503.805479 504.295012 504.669563 505.667441 506.454777 -100 
-100 -100 482.044532 483.982814 485.988515 487.363996 488.466398 490.374979 492.010442 492.965518 493.713401 495.468477 496.999414 497.829990 498.401008 499.880806 501.099135 501.616305 501.905564 503.183273 504.231781 504.591038 504.745315 505.943204 506.870814 -100 
-100 -100 482.357057 484.912100 487.070109 488.211538 488.824352 491.038373 492.736273 493.436013 493.674671 495.865309 497.561744 498.209881 498.328145 500.234640 501.606432 501.925468 501.738714 503.457474 504.658563 504.799323 504.448855 506.123208 507.293571 -100 
-100 -100 485.609302 487.242820 488.898162 490.029095 490.954367 492.639401 494.101159 494.991984 495.715477 497.372006 498.824032 499.656993 500.248748 501.660670 502.821291 503.354396 503.668995 504.871748 505.842841 506.185232 506.320208 507.393327 508.205641 -100 
-100 -100 488.470064 489.407308 490.578992 491.641215 492.698638 494.048133 495.331484 496.384490 497.399488 498.736736 499.991751 500.966054 501.836985 502.956848 503.954360 504.661158 505.278683 506.177994 506.969108 507.468346 507.873232 508.548590 509.038610 -100 
-100 -100 489.925029 490.552947 491.465587 492.451667 493.520720 494.735931 495.939392 497.057639 498.175087 499.398821 500.566960 501.594983 502.563131 503.581653 504.510656 505.289374 506.016136 506.810729 507.524322 508.083037 508.572379 509.089029 509.426818 -100 
-100 -100 -100 -100 -100 -100 -100 -100 -100 -100 -100 -100 -100 -100 -100 -100 -100 -100 -100 -100 -100 -100 -100 -100 -100 -100 
-100 -100 -100 -100 -100 -100 -100 -100 -100 -100 -100 -100 -100 -100 -100 -100 -100 -100 -100 -100 -100 -100 -100 -100 -100 -100 
-100 -100 -100 -100 -100 -100 -100 -100 -100 -100 -100 -100 -100 -100 -100 -100 -100 -100 -100 -100 -100 -100 -100 -100 -100 -100 
-100 -100 494.917133 495.586287 496.523506 497.486054 498.508638 499.738422 500.955255 502.047102 503.136588 504.426022 505.684098 506.770002 507.769412 508.855976 509.846537 510.660886 511.450674 512.444527 513.393216 514.141273 514.768172 515.428610 515.860975 -100 
-100 -100 492.996391 494.037271 495.212503 496.156551 497.052859 498.484161 499.808789 500.782933 501.678143 503.172180 504.565703 505.571491 506.403085 507.643679 508.698097 509.353389 509.917103 511.137021 512.245723 512.932935 513.424484 514.326183 514.956626 -100 
-100 -100 489.035390 491.157514 492.869887 493.655126 493.981088 496.107326 497.734545 498.369787 498.542653 500.775777 502.536592 503.290153 503.497318 505.337626 506.609240 506.833955 506.575147 508.621268 510.161145 510.626218 510.528142 512.200570 513.323245 -100 
-100 -100 483.553562 487.891942 490.330620 490.749660 489.440518 493.346364 495.492765 495.571660 493.832440 497.989932 500.332850 500.625714 499.171646 502.644205 504.333177 503.876358 501.458483 505.676842 507.906486 507.941485 506.157591 509.675557 511.509339 -100 
-100 -100 484.557070 486.974815 488.992410 489.953125 490.386700 492.704956 494.471885 495.121339 495.255453 497.537280 499.308497 499.974365 500.085266 501.971346 503.281303 503.454691 503.138475 505.284421 506.922746 507.399907 507.308154 509.134035 510.394542 -100 
-100 -100 483.819602 485.704100 487.610247 488.845402 489.822025 491.758350 493.428931 494.370511 495.071469 496.776792 498.246101 499.002393 499.514089 500.970782 502.165620 502.637599 502.941837 504.497925 505.874584 506.510750 506.879465 508.229553 509.242996 -100 
-100 -100 480.579744 483.366289 485.699632 486.870698 487.450096 489.938184 491.880108 492.729115 493.047300 495.128830 496.686079 497.181309 497.194934 499.114101 500.516569 500.808771 500.621938 502.685061 504.256598 504.688016 504.567903 506.448866 507.752562 -100 
-100 -100 475.547688 480.798614 483.862612 484.653964 483.569462 487.818824 490.291247 490.756340 489.542103 493.163317 495.115931 495.117503 493.490243 497.030250 498.880753 498.642852 496.581618 500.509715 502.595234 502.530015 500.648603 504.333142 506.278508 -100 
-100 -100 478.374260 481.170163 483.525779 484.730713 485.351112 487.881272 489.863150 490.745787 491.086926 493.178272 494.735361 495.226280 495.238845 497.165480 498.580164 498.881172 498.687266 500.711767 502.226176 502.596885 502.435059 504.318952 505.636371 -100 
-100 -100 479.395000 481.299118 483.256513 484.568745 485.636668 487.661575 489.415697 490.427467 491.176491 492.901373 494.369070 495.114212 495.622173 497.097653 498.324469 498.826520 499.130396 500.592346 501.833479 502.320423 502.578653 503.964889 505.029367 -100 
-100 -100 477.873650 480.323649 482.440998 483.544270 484.141830 486.600759 488.500905 489.260756 489.471210 491.783674 493.552376 494.196038 494.295357 496.218912 497.593461 497.845271 497.586671 499.531332 500.917107 501.099050 500.736016 502.736158 504.143028 -100 
-100 -100 474.496471 478.902669 481.544654 482.208941 481.173635 485.277099 487.619589 487.847922 486.211131 490.420210 492.771527 493.027277 491.540971 495.078283 496.867330 496.550156 494.365819 498.172726 500.033260 499.598278 497.177118 501.247804 503.386723 -100 
-100 -100 477.127567 479.628128 481.806356 482.960872 483.600541 486.102164 488.045968 488.851676 489.110318 491.468736 493.287449 493.980653 494.115152 496.049408 497.419610 497.660860 497.379110 499.274445 500.605463 500.742328 500.343117 502.306817 503.690703 -100 
-100 -100 477.816316 479.866389 481.973697 483.395986 484.546206 486.662607 488.509996 489.620491 490.472907 492.277064 493.835289 494.677126 495.255085 496.749035 497.968729 498.462371 498.736783 500.086886 501.209342 501.610306 501.806481 503.108524 504.118305 -100 
-100 -100 475.764723 478.934759 481.587549 482.967885 483.693598 486.380488 488.516360 489.566486 490.094402 492.251798 493.910617 494.532606 494.641893 496.591995 498.002557 498.328125 498.153230 499.956862 501.267848 501.525587 501.314760 503.029068 504.240517 -100 
-100 -100 471.702901 477.789644 481.329475 482.344925 481.336401 485.835899 488.519736 489.227306 488.354739 491.916877 493.934706 494.069109 492.529329 496.109771 497.967957 497.817482 495.939984 499.433331 501.213369 501.027290 499.201112 502.549687 504.325079 -100 
-100 -100 476.903692 480.097661 482.780560 484.187890 484.924366 487.587728 489.698276 490.738682 491.261454 493.393110 495.028101 495.639469 495.742914 497.674777 499.070605 499.391602 499.208151 500.974857 502.246821 502.476831 502.240667 503.916275 505.099152 -100 
-100 -100 480.057635 482.177349 484.362243 485.859178 487.052165 489.092410 490.871046 491.971496 492.836417 494.565416 496.061647 496.889848 497.473467 498.917832 500.104103 500.606008 500.889197 502.139503 503.165792 503.514648 503.671760 504.875495 505.811256 -100 
-100 -100 480.391753 483.065062 485.391751 486.706206 487.494490 489.766716 491.553010 492.378398 492.754448 494.901476 496.584317 497.285198 497.499724 499.298495 500.600186 500.906282 500.743509 502.380651 503.511767 503.584615 503.179804 504.921502 506.147743 -100 
-100 -100 478.745638 483.497738 486.311447 487.211035 486.595651 490.085580 492.125502 492.444533 491.246765 494.901177 497.007185 497.334892 496.155648 499.330796 500.985295 500.838150 499.105867 502.267358 503.767759 503.276391 501.000891 504.591411 506.447732 -100 
-100 -100 484.071156 486.382884 488.318720 489.381721 490.001599 492.026345 493.621429 494.383395 494.747313 496.792726 498.403542 499.128986 499.389531 501.112049 502.354874 502.695027 502.580580 504.127829 505.171777 505.237053 504.828130 506.425986 507.521141 -100 
-100 -100 487.778372 488.878809 490.135445 491.187967 492.190576 493.615506 494.942879 495.975713 496.931751 498.356441 499.659274 500.611851 501.417097 502.588658 503.592749 504.233700 504.744231 505.687935 506.470007 506.868954 507.140860 507.924052 508.495288 -100 
-100 -100 489.469382 490.138257 491.075774 492.060995 493.121113 494.358145 495.582827 496.708464 497.825869 499.077509 500.264872 501.291497 502.245094 503.267458 504.188298 504.937482 505.624535 506.408140 507.098275 507.610232 508.054516 508.589255 508.949013 -100 
-100 -100 -100 -100 -100 -100 -100 -100 -100 -100 -100 -100 -100 -100 -100 -100 -100 -100 -100 -100 -100 -100 -100 -100 -100 -100 
-100 -100 -100 -100 -100 -100 -100 -100 -100 -100 -100 -100 -100 -100 -100 -100 -100 -100 -100 -100 -100 -100 -100 -100 -100 -100 
-100 -100 -100 -100 -100 -100 -100 -100 -100 -100 -100 -100 -100 -100 -100 -100 -100 -100 -100 -100 -100 -100 -100 -100 -100 -100 
-100 -100 494.635868 495.376664 496.355146 497.310378 498.298961 499.561910 500.784362 501.832929 502.854100 504.155815 505.401254 506.427273 507.343574 508.417797 509.375328 510.118687 510.837167 511.887737 512.891295 513.652448 514.266071 514.983088 515.452156 -100 
-100 -100 492.266930 493.641782 494.950459 495.821790 496.493470 498.149261 499.546417 500.392461 501.003814 502.726502 504.192688 505.073054 505.634167 507.041193 508.113767 508.585906 508.825729 510.353443 511.627751 512.273557 512.565997 513.728472 514.494251 -100 
-100 -100 485.992134 490.082264 492.324381 492.695957 491.399182 495.147247 497.184628 497.286874 495.613833 499.642172 501.886087 502.191939 500.780874 504.121483 505.703177 505.247815 502.879348 507.013514 509.208312 509.318057 507.619001 510.993239 512.695254 -100 
-100 -100 468.483530 485.104373 489.300631 488.089720 474.843130 490.680840 494.433046 492.600382 477.524748 494.980522 499.202668 497.913138 484.936232 499.804622 502.900884 500.148775 482.619634 501.914358 506.393549 504.895884 491.073793 506.772710 510.597399 -100 
-100 -100 481.408879 485.852566 488.420802 488.945149 487.716893 491.690961 493.891340 494.002717 492.274713 496.401829 498.695375 498.920680 497.394391 500.804693 502.420599 501.873319 499.392212 503.647571 505.946843 506.041070 504.307357 507.869610 509.735300 -100 
-100 -100 482.456618 485.048807 487.216466 488.279181 488.784287 491.183733 493.036247 493.787852 494.019937 496.207626 497.884445 498.479115 498.529593 500.353168 501.604879 501.741452 501.425857 503.517045 505.137652 505.616884 505.532037 507.391082 508.673344 -100 
-100 -100 476.941766 482.113377 485.089098 485.806940 484.663982 488.866387 491.300498 491.737788 490.517666 494.182336 496.212257 496.308652 494.734374 498.159527 499.858303 499.496312 497.356351 501.257047 503.347008 503.301385 501.436749 505.113844 507.048974 -100 
-100 -100 457.658642 477.566936 482.743910 481.867681 468.479289 485.026775 489.254827 488.214676 475.917924 490.683746 494.237149 492.705415 479.659533 494.540955 497.795621 495.516388 479.964390 497.249445 501.200820 499.387396 484.922379 501.262583 505.288672 -100 
-100 -100 474.779338 479.953533 482.943404 483.688221 482.580481 486.818002 489.286461 489.754394 488.557375 492.235213 494.271029 494.370921 492.803840 496.244384 497.964104 497.620542 495.478995 499.328816 501.343673 501.217871 499.294802 502.977651 504.930325 -100 
-100 -100 478.128535 480.719537 482.919833 484.047463 484.636387 487.106813 489.029380 489.844139 490.124287 492.338060 494.025678 494.625265 494.688749 496.547632 497.852216 498.049794 497.766443 499.714831 501.145581 501.414011 501.148291 503.084265 504.441920 -100 
-100 -100 474.923053 479.322517 481.953313 482.609730 481.562313 485.624716 487.929814 488.138852 486.488426 490.653645 492.963107 493.189789 491.674191 495.150348 496.873047 496.500287 494.284573 498.101181 499.996484 499.608368 497.227046 501.292813 503.420881 -100 
-100 -100 459.983635 476.280670 480.607184 479.652213 466.899232 482.674717 486.564999 484.863676 469.911063 487.408109 491.660277 490.357271 477.344901 492.344384 495.616260 493.274806 477.428117 494.818229 498.551983 496.066815 479.099012 497.798962 502.335052 -100 
-100 -100 474.092763 478.566411 481.281403 482.005014 481.006798 485.112935 487.457398 487.705903 486.094622 490.285787 492.622566 492.878722 491.389255 494.887037 496.625392 496.262074 494.039298 497.811937 499.655409 499.225039 496.810706 500.838399 502.942663 -100 
-100 -100 476.295100 479.131054 481.550885 482.825393 483.507075 486.078615 488.092081 489.003046 489.385276 491.622788 493.344320 493.990587 494.097117 496.005452 497.352704 497.592901 497.329363 499.159813 500.470619 500.661529 500.352070 502.186610 503.481889 -100 
-100 -100 471.333907 477.359736 480.843109 481.824658 480.792715 485.254139 487.898468 488.573228 487.678546 491.229415 493.242944 493.373516 491.822897 495.375092 497.192538 496.993679 495.074659 498.562589 500.336578 500.129728 498.286346 501.666873 503.471756 -100 
-100 -100 450.307870 473.786236 479.949281 479.355914 465.623504 482.894428 487.430123 486.805808 475.841999 489.478875 492.835568 491.268610 477.984537 493.248865 496.689909 494.780667 480.668928 496.332524 499.807375 497.991004 484.545253 499.569598 503.271307 -100 
-100 -100 472.370685 478.426122 481.942102 482.953698 481.941344 486.384713 489.018464 489.705346 488.826513 492.353301 494.343970 494.469882 492.922185 496.456256 498.262105 498.066962 496.146469 499.583301 501.301771 501.055333 499.180912 502.516184 504.290057 -100 
-100 -100 478.290339 481.236319 483.755264 485.128478 485.902252 488.379724 490.345368 491.303389 491.772957 493.903561 495.549528 496.199032 496.349708 498.187557 499.502794 499.784065 499.579837 501.246787 502.411844 502.528618 502.184508 503.890691 505.100197 -100 
-100 -100 476.753030 481.644927 484.608933 485.611977 485.078976 488.692007 490.855499 491.271297 490.141051 493.813644 495.922204 496.242628 495.055080 498.221189 499.861948 499.687678 497.929678 501.082996 502.578465 502.073546 499.795779 503.419215 505.310177 -100 
-100 -100 462.139146 480.275966 485.082378 484.771580 474.683072 487.672369 491.021106 489.810474 477.683886 492.295017 495.948826 494.915957 483.754900 496.880426 499.855664 498.088671 485.158511 499.431155 502.378471 499.931783 484.359366 501.278716 505.326089 -100 
-100 -100 480.569376 485.015922 487.541601 488.297377 487.627446 490.959907 492.917595 493.288105 492.179367 495.729550 497.759127 498.126434 497.021663 500.084266 501.656241 501.540216 499.870208 502.904219 504.298740 503.805539 501.556643 504.999962 506.733184 -100 
-100 -100 486.794668 488.243373 489.628265 490.613197 491.431101 493.049010 494.466375 495.436443 496.202033 497.849739 499.243991 500.123722 500.732089 502.081654 503.139012 503.668552 503.939232 505.071040 505.902195 506.162166 506.157143 507.204254 507.919951 -100 
-100 -100 488.971080 489.701213 490.659245 491.620136 492.645228 493.920087 495.177638 496.306770 497.409272 498.708622 499.920921 500.932642 501.850075 502.893491 503.814778 504.526284 505.157202 505.953799 506.636178 507.100158 507.484899 508.059486 508.452271 -100 
-100 -100 -100 -100 -100 -100 -100 -100 -100 -100 -100 -100 -100 -100 -100 -100 -100 -100 -100 -100 -100 -100 -100 -100 -100 -100 
-100 -100 -100 -100 -100 -100 -100 -100 -100 -100 -100 -100 -100 -100 -100 -100 -100 -100 -100 -100 -100 -100 -100 -100 -100 -100 
-100 -100 -100 -100 -100 -100 -100 -100 -100 -100 -100 -100 -100 -100 -100 -100 -100 -100 -100 -100 -100 -100 -100 -100 -100 -100 
-100 -100 494.654415 495.345229 496.316605 497.312836 498.354211 499.578091 500.771307 501.828408 502.869924 504.093755 505.273626 506.274811 507.186292 508.183947 509.089922 509.835643 510.589814 511.592580 512.580934 513.377895 514.043721 514.722253 515.159145 -100 
-100 -100 492.736373 493.805894 495.026115 496.016102 496.939524 498.361982 499.658891 500.598540 501.447625 502.872957 504.184128 505.101659 505.841052 506.985524 507.943682 508.515614 509.034284 510.271595 511.436457 512.188824 512.729411 513.647595 514.278748 -100 
-100 -100 488.782460 490.944049 492.717121 493.567190 493.934612 496.043541 497.635341 498.238716 498.372492 500.533004 502.207193 502.870037 502.980595 504.713693 505.868739 505.982419 505.657589 507.735877 509.358175 509.913877 509.881607 511.564053 512.679048 -100 
-100 -100 483.326032 487.708231 490.211717 490.703440 489.445551 493.321920 495.426927 495.480833 493.717290 497.805875 500.068966 500.280253 498.733363 502.090595 503.643379 503.047175 500.535917 504.794453 507.118952 507.256864 505.549210 509.066126 510.883709 -100 
-100 -100 484.402442 486.842398 488.895258 489.896830 490.355954 492.652063 494.388677 495.020755 495.140512 497.385113 499.113046 499.730906 499.769469 501.539231 502.704066 502.734159 502.321868 504.471307 506.165466 506.711086 506.669926 508.498934 509.749772 -100 
-100 -100 483.762297 485.636563 487.532600 488.762341 489.731729 491.649528 493.302883 494.237723 494.940234 496.648821 498.128225 498.891471 499.367810 500.704086 501.738620 502.060412 502.259626 503.775351 505.153997 505.808979 506.194634 507.548811 508.560731 -100 
-100 -100 480.628153 483.369626 485.647446 486.770120 487.313078 489.781522 491.714973 492.566802 492.902836 495.024752 496.647102 497.215503 497.244254 499.024401 500.236485 500.361632 500.055417 502.042539 503.571318 503.978871 503.846510 505.730716 507.039048 -100 
-100 -100 475.681337 480.861467 483.840810 484.557824 483.417809 487.644466 490.109985 490.580649 489.391107 493.071675 495.120634 495.240785 493.673356 497.050936 498.688060 498.273833 496.087572 499.921707 501.941454 501.829262 499.917829 503.605901 505.558997 -100 
-100 -100 478.521933 481.256956 483.535271 484.671651 485.238984 487.735735 489.699685 490.581182 490.941193 493.077489 494.708016 495.283931 495.325402 497.127168 498.365748 498.512078 498.203540 500.144072 501.600895 501.932883 501.747375 503.627293 504.945953 -100 
-100 -100 479.546354 481.404043 483.304655 484.570915 485.599261 487.577633 489.294948 490.291953 491.044576 492.780735 494.274170 495.049426 495.549334 496.932211 498.028043 498.407285 498.617797 500.019864 501.229066 501.702568 501.953876 503.329707 504.386039 -100 
-100 -100 478.041873 480.451126 482.529899 483.615385 484.193829 486.587945 488.427065 489.157303 489.356797 491.641630 493.388451 494.017850 494.084949 495.931390 497.204265 497.357619 497.025087 498.935782 500.318811 500.517042 500.167817 502.150029 503.538095 -100 
-100 -100 474.666821 479.031984 481.647418 482.316724 481.282387 485.300807 487.559731 487.745502 486.088898 490.239716 492.538304 492.756173 491.227898 494.695301 496.398705 495.997634 493.750691 497.540473 499.415279 499.014259 496.622071 500.666643 502.779420 -100 
-100 -100 477.227892 479.702096 481.863707 483.020803 483.649314 486.073792 487.931047 488.677440 488.896296 491.200360 492.970863 493.626952 493.721168 495.595202 496.892562 497.062050 496.725585 498.599066 499.932134 500.084608 499.698125 501.646950 503.015569 -100 
-100 -100 477.826359 479.860941 481.958083 483.378830 484.508479 486.550772 488.307596 489.343306 490.142529 491.906478 493.437057 494.257993 494.806832 496.248495 497.401864 497.828467 498.046947 499.360260 500.457943 500.839939 501.023375 502.322160 503.332617 -100 
-100 -100 475.693426 478.850474 481.495859 482.877065 483.583941 486.190305 488.226112 489.189211 489.657436 491.791739 493.447294 494.070319 494.166062 496.066667 497.410004 497.665951 497.427608 499.178184 500.436093 500.637158 500.384876 502.108299 503.337545 -100 
-100 -100 471.556128 477.624728 481.152216 482.168420 481.147900 485.562497 488.146904 488.769857 487.841112 491.396734 493.428664 493.579796 492.039223 495.569319 497.357926 497.134972 495.187829 498.617840 500.325799 500.055765 498.163635 501.532986 503.338368 -100 
-100 -100 476.669658 479.837499 482.489400 483.872899 484.582712 487.189351 489.240379 490.233635 490.727618 492.856830 494.501829 495.123856 495.221695 497.110771 498.445204 498.700042 498.450549 500.151944 501.350917 501.502496 501.209358 502.890393 504.092486 -100 
-100 -100 479.746459 481.823286 483.946477 485.383618 486.532703 488.553518 490.331189 491.440343 492.313586 494.041759 495.535051 496.360238 496.930113 498.335715 499.468802 499.913198 500.137613 501.326704 502.287040 502.570455 502.681373 503.878218 504.821314 -100 
-100 -100 480.025613 482.632331 484.861444 486.077126 486.802382 489.094758 490.941429 491.834392 492.258321 494.402948 496.067958 496.753964 496.949566 498.708557 499.960805 500.216050 500.001631 501.582763 502.654454 502.670199 502.224041 503.954778 505.183168 -100 
-100 -100 478.331728 482.999431 485.692917 486.468943 485.774950 489.316739 491.458606 491.884666 490.764517 494.412257 496.490714 496.798344 495.600266 498.734036 500.341417 500.148880 498.371463 501.482025 502.928458 502.384996 500.069899 503.650009 505.507226 -100 
-100 -100 483.574822 485.816436 487.648449 488.608291 489.170343 491.235227 492.918884 493.776473 494.209176 496.261602 497.855408 498.563735 498.805618 500.494701 501.698553 501.999872 501.845847 503.349181 504.346956 504.368406 503.926203 505.510929 506.603342 -100 
-100 -100 487.207878 488.256864 489.434945 490.412353 491.376775 492.825217 494.213800 495.317389 496.327694 497.769908 499.068973 500.011276 500.801267 501.947704 502.921002 503.529208 504.005095 504.910806 505.653248 506.015266 506.258773 507.026774 507.592127 -100 
-100 -100 488.856347 489.483540 490.356020 491.280509 492.311282 493.562694 494.832265 496.014711 497.179649 498.454030 499.645235 500.666527 501.608112 502.610021 503.504461 504.224455 504.879963 505.628745 506.282389 506.760738 507.179065 507.697704 508.049738 -100 
-100 -100 -100 -100 -100 -100 -100 -100 -100 -100 -100 -100 -100 -100 -100 -100 -100 -100 -100 -100 -100 -100 -100 -100 -100 -100 
-100 -100 -100 -100 -100 -100 -100 -100 -100 -100 -100 -100 -100 -100 -100 -100 -100 -100 -100 -100 -100 -100 -100 -100 -100 -100 
-100 -100 -100 -100 -100 -100 -100 -100 -100 -100 -100 -100 -100 -100 -100 -100 -100 -100 -100 -100 -100 -100 -100 -100 -100 -100 
-100 -100 494.569738 495.252491 496.246486 497.293440 498.381275 499.587855 500.760537 501.818519 502.861265 504.026127 505.148087 506.117322 507.009963 507.956612 508.827363 509.571780 510.341610 511.319203 512.299348 513.119437 513.813997 514.468526 514.881845 -100 
-100 -100 492.834923 493.807745 495.027958 496.120763 497.177158 498.504544 499.742744 500.724214 501.658738 502.936171 504.139766 505.048847 505.834778 506.859553 507.754790 508.371769 508.996569 510.120572 511.235907 512.048460 512.694384 513.505431 514.058297 -100 
-100 -100 489.584920 491.232419 492.895012 494.010545 494.896385 496.537654 497.933252 498.731252 499.356952 500.957023 502.355794 503.114262 503.601980 504.881290 505.865759 506.196227 506.417372 507.945108 509.355118 510.101843 510.540839 511.732791 512.584471 -100 
-100 -100 485.951000 488.495987 490.615290 491.688696 492.213299 494.361744 495.972952 496.556370 496.670657 498.814176 500.458224 501.022990 501.017087 502.758842 503.888619 503.884078 503.441284 505.624071 507.366039 507.978345 507.992584 509.746004 510.931441 -100 
-100 -100 485.359724 487.235662 489.139507 490.395704 491.376741 493.181310 494.708817 495.545202 496.178649 497.861546 499.323757 500.065360 500.509355 501.809571 502.789108 503.040015 503.184010 504.754041 506.212679 506.946841 507.384983 508.702976 509.675692 -100 
-100 -100 484.376243 485.944952 487.715364 489.043766 490.208618 491.923677 493.464293 494.480503 495.362844 496.870209 498.242710 499.084871 499.725307 500.851428 501.767052 502.171409 502.562554 503.841558 505.092347 505.824132 506.386680 507.533012 508.402896 -100 
-100 -100 482.091035 484.024133 485.970263 487.223891 488.210023 490.189022 491.910622 492.908746 493.659749 495.368538 496.848257 497.628486 498.120684 499.411641 500.402742 500.703231 500.883990 502.320409 503.601844 504.153601 504.461044 505.857762 506.915114 -100 
-100 -100 479.469569 482.160874 484.397486 485.483362 485.994855 488.496878 490.458147 491.315370 491.639839 493.818635 495.496764 496.127639 496.215645 497.926451 499.071973 499.148929 498.796068 500.727451 502.175053 502.471570 502.227142 504.181880 505.545872 -100 
-100 -100 480.063118 481.971375 483.894775 485.142443 486.138788 488.137373 489.885925 490.914877 491.692561 493.414874 494.901847 495.690702 496.199353 497.518887 498.543893 498.871435 499.054135 500.450389 501.667408 502.153001 502.414601 503.801225 504.862902 -100 
-100 -100 480.346392 481.850280 483.569651 484.890988 486.084736 487.843493 489.442457 490.526606 491.468003 492.996353 494.375724 495.228130 495.896891 497.084435 498.076562 498.547598 498.953236 500.137950 501.241456 501.822668 502.281475 503.421971 504.313751 -100 
-100 -100 479.339354 481.084990 482.912604 484.179855 485.230043 487.110923 488.735442 489.686677 490.424873 492.123841 493.582560 494.325394 494.798660 496.200768 497.310371 497.685614 497.881853 499.275071 500.478498 500.951279 501.202079 502.556966 503.597563 -100 
-100 -100 477.781758 480.158404 482.243821 483.397499 484.065811 486.340700 488.096450 488.837435 489.109964 491.262609 492.905688 493.463243 493.473228 495.360997 496.664102 496.824947 496.487873 498.398529 499.798649 500.050592 499.777579 501.664118 502.989416 -100 
-100 -100 478.570442 480.371500 482.278423 483.620707 484.719174 486.606681 488.214634 489.146962 489.880007 491.597327 493.087423 493.864248 494.370725 495.806223 496.945741 497.340490 497.533600 498.890427 500.040490 500.459829 500.667320 501.993932 503.020970 -100 
-100 -100 478.769220 480.404927 482.301594 483.788218 485.089066 486.849630 488.402079 489.437821 490.361821 491.931705 493.377543 494.297240 495.030411 496.287994 497.347086 497.868317 498.277119 499.378599 500.362719 500.828753 501.196798 502.280538 503.145699 -100 
-100 -100 477.625452 479.779253 481.997997 483.516524 484.698679 486.667633 488.321663 489.261228 489.996991 491.797824 493.392012 494.276681 494.872413 496.302359 497.440268 497.866647 498.080454 499.321820 500.331988 500.628591 500.745704 502.048657 503.072547 -100 
-100 -100 476.232183 479.282489 481.890065 483.313602 484.092242 486.511829 488.348857 489.099741 489.359436 491.668955 493.488095 494.229351 494.409740 496.265463 497.561703 497.785200 497.510691 499.190041 500.336472 500.368779 499.924089 501.772855 503.090606 -100 
-100 -100 478.555664 480.695717 482.881723 484.357976 485.515877 487.507588 489.212222 490.206313 490.981752 492.796385 494.392854 495.279947 495.876524 497.298015 498.426776 498.845028 499.038078 500.229845 501.177678 501.415306 501.482839 502.746814 503.748605 -100 
-100 -100 480.625377 482.234575 484.055475 485.434929 486.664630 488.481246 490.150219 491.308272 492.320312 493.909787 495.354400 496.282884 497.025640 498.262662 499.304169 499.820601 500.201059 501.193846 502.042956 502.387751 502.656279 503.657260 504.473799 -100 
-100 -100 481.369657 483.133574 484.901059 486.027688 486.953364 488.952796 490.761148 491.898069 492.782300 494.500622 495.972510 496.773588 497.318801 498.708426 499.820519 500.236945 500.427612 501.592946 502.518422 502.754050 502.816409 504.005294 504.946727 -100 
-100 -100 481.647059 483.953072 485.798863 486.599217 486.933295 489.374365 491.375276 492.375327 492.863134 494.959369 496.552165 497.157792 497.262571 499.059815 500.323258 500.552338 500.282980 501.895795 502.982399 503.006127 502.558575 504.233712 505.417912 -100 
-100 -100 484.678816 486.131847 487.536348 488.407384 489.164145 490.983586 492.679487 493.811593 494.714214 496.350067 497.740776 498.535671 499.098959 500.433917 501.510888 501.968248 502.208725 503.323500 504.199883 504.449019 504.511141 505.567884 506.381508 -100 
-100 -100 487.354282 488.175082 489.173592 490.066178 491.031266 492.445029 493.872756 495.085617 496.220329 497.580366 498.816690 499.767784 500.610488 501.678599 502.615018 503.259439 503.811483 504.637201 505.350638 505.775986 506.123809 506.773119 507.254782 -100 
-100 -100 488.714105 489.256046 490.036151 490.896616 491.902904 493.152388 494.453129 495.689449 496.902087 498.165231 499.336386 500.352155 501.296614 502.275422 503.154898 503.878882 504.545626 505.273891 505.918210 506.411945 506.850502 507.337679 507.662716 -100 
-100 -100 -100 -100 -100 -100 -100 -100 -100 -100 -100 -100 -100 -100 -100 -100 -100 -100 -100 -100 -100 -100 -100 -100 -100 -100 
-100 -100 -100 -100 -100 -100 -100 -100 -100 -100 -100 -100 -100 -100 -100 -100 -100 -100 -100 -100 -100 -100 -100 -100 -100 -100 
-100 -100 -100 -100 -100 -100 -100 -100 -100 -100 -100 -100 -100 -100 -100 -100 -100 -100 -100 -100 -100 -100 -100 -100 -100 -100 
-100 -100 494.203029 494.969707 496.041908 497.131189 498.233593 499.462416 500.636241 501.666845 502.667821 503.820143 504.915641 505.834135 506.673363 507.615468 508.476936 509.186872 509.919707 510.925640 511.932260 512.752435 513.434858 514.110688 514.541092 -100 
-100 -100 492.134265 493.355011 494.745814 495.888279 496.918580 498.320898 499.577466 500.493475 501.315108 502.644671 503.847091 504.664495 505.319968 506.410890 507.323819 507.852147 508.340765 509.595590 510.797604 511.594946 512.171582 513.072943 513.685551 -100 
-100 -100 487.786993 490.325991 492.428247 493.564335 494.180336 496.159568 497.650654 498.246734 498.416036 500.401700 501.910161 502.436720 502.432447 504.128487 505.240405 505.288607 504.896698 507.037085 508.739295 509.391316 509.459729 511.067862 512.129893 -100 
-100 -100 481.667030 486.900850 489.924961 490.863348 490.187523 493.613373 495.516394 495.603201 494.067740 497.786275 499.811854 499.851661 498.127768 501.506148 503.024406 502.325801 499.640457 504.066357 506.521810 506.821856 505.376470 508.658607 510.368806 -100 
-100 -100 483.512111 486.302792 488.647854 489.899519 490.580012 492.734925 494.366833 494.991175 495.154643 497.252308 498.851408 499.369463 499.318333 501.050947 502.161689 502.112830 501.619158 503.815155 505.568917 506.186267 506.227140 507.987047 509.193564 -100 
-100 -100 483.405953 485.358959 487.335412 488.632556 489.643521 491.523438 493.129753 494.032424 494.713005 496.395418 497.855320 498.609046 499.069316 500.336870 501.290728 501.535118 501.672175 503.174113 504.543413 505.177651 505.541334 506.910836 507.937050 -100 
-100 -100 480.652081 483.295602 485.496949 486.551361 487.019058 489.494467 491.406948 492.195965 492.450492 494.656728 496.368340 497.035715 497.160145 498.798984 499.876579 499.900522 499.515328 501.464991 502.931812 503.216171 502.925621 504.946504 506.345598 -100 
-100 -100 476.061407 480.939584 483.727928 484.279942 482.924679 487.251215 489.717931 490.077211 488.650359 492.598010 494.835452 495.165809 493.921391 496.955146 498.382059 497.838636 495.539449 499.353340 501.285114 500.936352 498.564270 502.687869 504.836439 -100 
-100 -100 478.713122 481.302054 483.448806 484.473667 484.936065 487.420262 489.355548 490.178455 490.465756 492.683899 494.401716 495.079137 495.223888 496.900732 498.023110 498.085795 497.713531 499.626145 501.032623 501.256920 500.925001 502.937234 504.340110 -100 
-100 -100 479.637453 481.425318 483.262614 484.498111 485.507561 487.406501 489.063865 490.048997 490.813284 492.498768 493.950912 494.708665 495.197565 496.551784 497.611434 497.956258 498.142778 499.543674 500.764456 501.256016 501.521552 502.889699 503.936677 -100 
-100 -100 478.150314 480.501209 482.568175 483.735635 484.450875 486.629991 488.348062 489.135878 489.499238 491.522603 493.059220 493.544023 493.492213 495.393080 496.700417 496.859947 496.532085 498.477555 499.940555 500.291083 500.131251 501.951442 503.229491 -100 
-100 -100 474.889100 479.143077 481.771895 482.664664 482.137008 485.569551 487.592943 487.941031 486.868702 490.291001 492.186043 492.141361 490.307268 494.005206 495.816578 495.447561 493.214460 497.063563 499.066982 498.961533 497.122471 500.650682 502.527794 -100 
-100 -100 477.412035 479.819077 481.970878 483.224015 483.990491 486.145857 487.805160 488.533263 488.864137 490.910350 492.492456 493.022661 493.011331 494.951731 496.294100 496.477618 496.149056 498.053255 499.454948 499.742318 499.532498 501.330095 502.600976 -100 
-100 -100 478.126734 480.049575 482.081435 483.523333 484.672870 486.481581 487.978134 488.805806 489.472323 491.232652 492.798759 493.653993 494.222910 495.663269 496.803929 497.213993 497.416654 498.714759 499.789580 500.134108 500.282658 501.616708 502.657963 -100 
-100 -100 476.365730 479.218276 481.703751 483.123512 483.944866 486.131586 487.718252 488.213960 488.233485 490.686083 492.639909 493.473085 493.723000 495.548182 496.815898 497.020807 496.739075 498.424202 499.553985 499.506323 498.938057 500.949966 502.372248 -100 
-100 -100 472.860224 478.178453 481.410545 482.555954 482.069710 485.588882 487.492690 487.344023 485.260000 489.854784 492.489316 493.014499 491.850551 495.116550 496.753556 496.451740 494.444975 497.774805 499.269764 498.499034 495.661339 499.931251 502.149569 -100 
-100 -100 477.260890 480.079403 482.493743 483.821578 484.584701 486.824725 488.505836 489.086274 489.161945 491.640606 493.603062 494.439262 494.688100 496.502612 497.758348 497.950382 497.641713 499.270399 500.328695 500.210079 499.583000 501.558111 502.962663 -100 
-100 -100 479.915216 481.763323 483.620513 484.807498 485.757626 487.742486 489.487769 490.512804 491.300986 493.112598 494.695478 495.563154 496.139712 497.554501 498.671788 499.067653 499.231065 500.406002 501.325495 501.518880 501.541912 502.806513 503.814255 -100 
-100 -100 480.111222 482.399385 484.216117 484.889843 485.030636 487.737245 489.931263 491.008393 491.532583 493.647637 495.251750 495.818959 495.854094 497.733238 499.037960 499.232086 498.896661 500.578200 501.718698 501.760411 501.334915 503.049462 504.275604 -100 
-100 -100 478.606767 482.704798 484.808131 484.663154 482.443766 487.386080 490.301952 491.120355 490.285080 493.768663 495.676678 495.708210 494.023393 497.568518 499.321234 499.020801 496.910776 500.368286 501.998719 501.562784 499.372594 502.849132 504.661923 -100 
-100 -100 483.407085 485.355237 486.794035 487.218903 487.213278 489.756744 491.873926 493.001205 493.589742 495.594617 497.082444 497.629086 497.682534 499.489073 500.752983 501.002803 500.739620 502.362172 503.458612 503.544890 503.151382 504.701983 505.770836 -100 
-100 -100 486.790931 487.696842 488.656983 489.375565 490.142228 491.724300 493.301465 494.548891 495.641655 497.080843 498.331926 499.199925 499.920061 501.082602 502.066346 502.650291 503.091925 504.027199 504.804567 505.190875 505.447476 506.204377 506.759810 -100 
-100 -100 488.343471 488.884519 489.619615 490.396520 491.334366 492.625825 493.986006 495.252982 496.471934 497.756049 498.925686 499.909260 500.816395 501.810844 502.699416 503.402740 504.040901 504.793260 505.456155 505.940422 506.359368 506.871634 507.218477 -100 
-100 -100 -100 -100 -100 -100 -100 -100 -100 -100 -100 -100 -100 -100 -100 -100 -100 -100 -100 -100 -100 -100 -100 -100 -100 -100 
-100 -100 -100 -100 -100 -100 -100 -100 -100 -100 -100 -100 -100 -100 -100 -100 -100 -100 -100 -100 -100 -100 -100 -100 -100 -100 
-100 -100 -100 -100 -100 -100 -100 -100 -100 -100 -100 -100 -100 -100 -100 -100 -100 -100 -100 -100 -100 -100 -100 -100 -100 -100 
-100 -100 493.801636 494.668846 495.811440 496.918654 498.008777 499.274471 500.459772 501.458163 502.402403 503.566758 504.651124 505.518915 506.295991 507.262712 508.133800 508.807918 509.483514 510.536014 511.567737 512.366764 513.009153 513.720625 514.178639 -100 
-100 -100 491.150089 492.807196 494.404805 495.534835 496.406545 498.000323 499.319296 500.124854 500.695860 502.226296 503.484814 504.174643 504.572025 505.879276 506.865635 507.253219 507.427828 508.988430 510.325197 511.048784 511.413151 512.535040 513.266058 -100 
-100 -100 483.894114 488.913845 491.774271 492.683884 492.031920 495.326074 497.140222 497.254770 495.774936 499.350748 501.258550 501.298072 499.630701 502.938983 504.445631 503.854378 501.290906 505.599579 507.947758 508.247554 506.831813 509.964946 511.550265 -100 
-100 -100 462.887757 483.363217 488.759836 488.587348 478.362994 491.392014 494.557548 492.911113 479.459442 495.028124 498.662803 496.995107 483.310759 498.590945 501.659491 498.646937 480.157664 500.389698 505.185248 504.098135 491.737647 506.018287 509.531843 -100 
-100 -100 479.513357 484.836143 487.953578 488.949184 488.315175 491.814900 493.785780 493.910941 492.393173 496.120668 498.145424 498.171623 496.437336 499.816013 501.338973 500.633773 497.933531 502.335958 504.752441 504.993405 503.508258 506.838136 508.600457 -100 
-100 -100 481.816839 484.547538 486.835084 487.997779 488.576251 490.888132 492.654196 493.352200 493.548649 495.683248 497.318366 497.892342 497.918672 499.605444 500.708205 500.703711 500.266909 502.337661 503.939000 504.376379 504.240946 506.131738 507.438087 -100 
-100 -100 477.107311 481.991261 484.785424 485.343261 483.983813 488.261672 490.671486 490.977975 489.506417 493.427408 495.640417 495.944548 494.679037 497.708615 499.134753 498.586031 496.285742 500.136607 502.113434 501.806527 499.461546 503.573883 505.707600 -100 
-100 -100 459.259487 477.792602 482.499775 481.220508 466.787245 484.152190 488.448216 487.097733 473.376868 489.625312 493.654791 492.671024 481.495541 494.469776 497.188318 494.642587 478.705402 496.134963 499.928457 497.476486 480.355344 499.301059 503.889074 -100 
-100 -100 475.213850 480.015551 482.728670 483.237185 481.858553 486.133628 488.559976 488.901101 487.470299 491.407255 493.635631 493.960590 492.723776 495.800884 497.278995 496.777549 494.502311 498.320127 500.245333 499.889267 497.510191 501.620019 503.759135 -100 
-100 -100 478.258311 480.698411 482.763114 483.817953 484.371727 486.672418 488.476755 489.269342 489.590119 491.709099 493.340381 493.930354 493.989354 495.793890 497.026313 497.155136 496.822237 498.769158 500.223232 500.529504 500.295387 502.210069 503.545462 -100 
-100 -100 475.096231 479.338431 481.925250 482.755118 482.172280 485.595734 487.628683 487.989067 486.927271 490.350773 492.252016 492.221300 490.399534 494.084055 495.880957 495.508150 493.287726 497.169950 499.219275 499.161074 497.356263 500.895748 502.772638 -100 
-100 -100 460.685553 476.427734 480.744174 480.430185 470.800844 483.278164 486.499748 485.382424 474.219948 487.689524 490.913734 489.017354 474.428553 490.886110 494.462998 492.171353 476.301865 493.839372 497.842293 496.159579 482.360331 497.961595 501.810589 -100 
-100 -100 474.368863 478.672464 481.351616 482.277911 481.752762 485.125411 487.066428 487.335991 486.219400 489.673472 491.633303 491.657616 489.881043 493.607726 495.440098 495.092339 492.873687 496.709566 498.693090 498.567388 496.709261 500.232651 502.107511 -100 
-100 -100 476.746392 479.349430 481.638215 482.950091 483.710508 485.810904 487.352626 487.894225 488.028305 490.280424 492.074718 492.787346 492.933147 494.835548 496.155070 496.361551 496.069995 497.882351 499.167951 499.305157 498.927397 500.839642 502.188832 -100 
-100 -100 472.715317 477.937877 481.089453 482.196620 481.676160 485.085577 486.866105 486.616119 484.468214 489.040932 491.676105 492.206279 491.048807 494.336288 495.991498 495.700921 493.712333 497.094434 498.650946 497.934905 495.137302 499.433086 501.662794 -100 
-100 -100 454.999438 474.929130 480.340117 480.298417 470.364360 483.200873 486.143979 483.610654 466.322175 486.070683 491.010384 490.282441 478.840878 492.448046 495.478091 493.421064 479.232169 494.705671 497.774085 494.633849 475.770613 496.140914 501.021328 -100 
-100 -100 473.604614 478.782687 481.840695 482.822832 482.215465 485.708775 487.617550 487.473838 485.391389 489.990370 492.628170 493.153352 491.988214 495.258392 496.897528 496.591209 494.571836 497.886760 499.358547 498.557565 495.690869 499.951104 502.166455 -100 
-100 -100 478.511717 481.020453 483.073270 484.008450 484.405386 486.849935 488.763834 489.563820 489.842299 492.148722 493.949710 494.662671 494.811231 496.667754 497.954185 498.145404 497.818167 499.474316 500.570739 500.520707 499.985056 501.842465 503.171524 -100 
-100 -100 476.964110 481.157122 483.365455 483.286620 481.099927 486.066359 488.972418 489.736643 488.852741 492.390021 494.364170 494.427795 492.755775 496.329210 498.097377 497.782005 495.651313 499.125854 500.766371 500.310441 498.107561 501.651442 503.527413 -100 
-100 -100 463.882826 479.806816 483.371240 480.730457 462.168919 483.407612 488.822896 488.452307 477.548913 491.139965 494.381226 492.631268 478.764528 494.458425 497.890765 495.777442 480.842708 497.123740 500.555332 498.354218 483.454206 499.723030 503.637318 -100 
-100 -100 480.328076 484.120483 485.922762 485.607158 483.309034 488.107193 490.953997 491.819441 491.057942 494.441864 496.264561 496.306698 494.671529 498.138212 499.849156 499.606329 497.581245 500.964438 502.549332 502.167159 500.042104 503.371060 505.052336 -100 
-100 -100 485.945208 487.131935 488.137090 488.657630 489.065433 490.972058 492.724114 493.940254 494.854229 496.487836 497.797842 498.546171 499.013832 500.408024 501.482170 501.959122 502.146473 503.333177 504.214278 504.503967 504.516992 505.535719 506.232005 -100 
-100 -100 487.927686 488.506318 489.224759 489.926671 490.780658 492.123293 493.531153 494.802669 495.998830 497.314529 498.490318 499.438238 500.294555 501.323173 502.228529 502.904926 503.497565 504.291316 504.976897 505.439490 505.818043 506.377056 506.758752 -100 
-100 -100 -100 -100 -100 -100 -100 -100 -100 -100 -100 -100 -100 -100 -100 -100 -100 -100 -100 -100 -100 -100 -100 -100 -100 -100 
-100 -100 -100 -100 -100 -100 -100 -100 -100 -100 -100 -100 -100 -100 -100 -100 -100 -100 -100 -100 -100 -100 -100 -100 -100 -100 
-100 -100 -100 -100 -100 -100 -100 -100 -100 -100 -100 -100 -100 -100 -100 -100 -100 -100 -100 -100 -100 -100 -100 -100 -100 -100 
-100 -100 493.848330 494.626943 495.717745 496.826582 497.944305 499.180487 500.354101 501.374590 502.348473 503.452339 504.489529 505.355260 506.159545 507.089949 507.956412 508.675212 509.405909 510.388851 511.358636 512.140117 512.792448 513.452554 513.877440 -100 
-100 -100 491.776145 493.012631 494.426768 495.593152 496.641800 498.052160 499.310953 500.222156 501.019912 502.294037 503.427765 504.183965 504.801551 505.886659 506.815716 507.365122 507.858695 509.084949 510.238863 510.986090 511.525106 512.410931 513.020156 -100 
-100 -100 487.426225 489.986702 492.118161 493.283483 493.921770 495.908017 497.404403 498.005460 498.158672 500.075715 501.497903 501.949451 501.902276 503.604110 504.752224 504.843882 504.471677 506.572961 508.208168 508.791280 508.808989 510.403643 511.466664 -100 
-100 -100 481.320669 486.576554 489.627095 490.591703 489.936611 493.363444 495.271126 495.370332 493.828544 497.466763 499.393716 499.350007 497.581021 500.979307 502.553698 501.920741 499.273150 503.651523 506.026896 506.245360 504.738827 508.011230 509.725965 -100 
-100 -100 483.226005 486.018688 488.364628 489.617982 490.299527 492.448183 494.078155 494.704550 494.852464 496.884279 498.400090 498.847169 498.762969 500.521860 501.694835 501.714415 501.258824 503.424349 505.114226 505.664320 505.654678 507.398431 508.603170 -100 
-100 -100 483.204355 485.128561 487.066340 488.328642 489.313144 491.174295 492.768429 493.659678 494.316559 495.949989 497.347901 498.046740 498.486447 499.791993 500.817905 501.136407 501.317175 502.807514 504.135947 504.726011 505.054908 506.403273 507.419934 -100 
-100 -100 480.536099 483.114177 485.233062 486.214220 486.627213 489.070520 490.961141 491.728290 491.954976 494.126329 495.793241 496.415646 496.525903 498.223414 499.393333 499.507706 499.181208 501.131987 502.575842 502.838017 502.528974 504.525294 505.907976 -100 
-100 -100 475.984864 480.768934 483.444202 483.895953 482.464494 486.748878 489.186060 489.516331 488.060890 491.988428 494.199247 494.495604 493.240804 496.353705 497.888882 497.448683 495.222979 499.045967 500.970173 500.620312 498.247152 502.344635 504.472049 -100 
-100 -100 478.552820 481.064590 483.106923 484.030379 484.410977 486.843383 488.740707 489.529984 489.793634 492.008523 493.728207 494.405354 494.566363 496.312404 497.524469 497.673191 497.366261 499.306827 500.731218 500.976045 500.655620 502.650757 504.034700 -100 
-100 -100 479.357369 481.091918 482.844177 483.984296 484.909167 486.751004 488.362646 489.305972 490.048060 491.753273 493.244598 494.042691 494.574337 495.983992 497.104652 497.508468 497.747680 499.194635 500.463779 501.005150 501.301425 502.657719 503.684507 -100 
-100 -100 477.774058 480.088915 482.084163 483.156002 483.777939 485.898359 487.563045 488.293231 488.625625 490.696063 492.312101 492.875201 492.888200 494.833453 496.176837 496.371310 496.085158 498.093009 499.635706 500.072141 499.970478 501.773599 503.021857 -100 
-100 -100 474.477161 478.703639 481.265411 482.057684 481.424098 484.796345 486.756439 487.027130 485.906275 489.396184 491.397174 491.453661 489.698035 493.432517 495.264944 494.916260 492.717075 496.638924 498.741599 498.747957 496.991627 500.491745 502.328959 -100 
-100 -100 477.055651 479.427222 481.508727 482.666230 483.331341 485.406000 486.982154 487.624845 487.908319 490.001991 491.674592 492.296017 492.356132 494.336289 495.702866 495.908927 495.615722 497.585514 499.075331 499.457769 499.314009 501.100815 502.345406 -100 
-100 -100 477.886515 479.756466 481.706670 483.055620 484.106768 485.811290 487.198444 487.924962 488.534562 490.319761 491.953170 492.879683 493.507412 494.991590 496.165446 496.605280 496.844611 498.196757 499.339360 499.752933 499.947857 501.283151 502.311849 -100 
-100 -100 476.263006 479.036000 481.420610 482.745895 483.470504 485.529663 486.978142 487.347336 487.288833 489.755849 491.764141 492.651905 492.947785 494.819763 496.128624 496.368676 496.122569 497.851918 499.033162 499.035950 498.501788 500.517104 501.932676 -100 
-100 -100 472.848614 478.061910 481.175704 482.224328 481.646283 485.024677 486.776479 486.486822 484.307519 488.916388 491.597962 492.163146 491.031367 494.343665 496.024246 495.757917 493.782912 497.148556 498.682776 497.950258 495.139607 499.410223 501.622922 -100 
-100 -100 477.197584 479.925659 482.225461 483.449819 484.116215 486.238860 487.798769 488.269138 488.271025 490.746912 492.733356 493.592142 493.862272 495.710374 497.000695 497.221638 496.937956 498.592722 499.677576 499.583167 498.972630 500.949957 502.352358 -100 
-100 -100 479.756802 481.526584 483.271738 484.346086 485.197214 487.099868 488.773612 489.736113 490.480390 492.278903 493.863184 494.734368 495.318543 496.753138 497.893466 498.308485 498.487813 499.679694 500.614599 500.819264 500.849247 502.117892 503.127563 -100 
-100 -100 479.873444 482.081790 483.779370 484.327027 484.365071 487.026194 489.198752 490.257961 490.764892 492.863673 494.453020 495.006412 495.034541 496.923601 498.242545 498.446207 498.116948 499.808805 500.956810 500.999242 500.572123 502.293004 503.525454 -100 
-100 -100 478.306440 482.320399 484.300406 484.022434 481.697634 486.624939 489.554742 490.384772 489.550277 493.017414 494.901945 494.908374 493.205332 496.754777 498.515680 498.217081 496.104948 499.568770 501.201673 500.759263 498.560839 502.045897 503.867819 -100 
-100 -100 483.025505 484.907086 486.243966 486.559653 486.471914 488.999846 491.130919 492.273342 492.865947 494.857938 496.323447 496.845577 496.880689 498.684254 499.949381 500.197175 499.930056 501.553150 502.647585 502.726513 502.326194 503.881136 504.955751 -100 
-100 -100 486.342721 487.200682 488.084270 488.720780 489.425814 490.987343 492.568205 493.824249 494.918687 496.347367 497.579775 498.427348 499.131617 500.286943 501.267055 501.846919 502.284018 503.216171 503.989011 504.368803 504.620325 505.377838 505.935339 -100 
-100 -100 487.859562 488.362736 489.035661 489.745401 490.631718 491.900031 493.257136 494.527594 495.745949 497.020264 498.173215 499.138984 500.032030 501.017674 501.900244 502.598561 503.232077 503.979730 504.636761 505.114991 505.529819 506.040864 506.387480 -100 
-100 -100 -100 -100 -100 -100 -100 -100 -100 -100 -100 -100 -100 -100 -100 -100 -100 -100 -100 -100 -100 -100 -100 -100 -100 -100 
-100 -100 -100 -100 -100 -100 -100 -100 -100 -100 -100 -100 -100 -100 -100 -100 -100 -100 -100 -100 -100 -100 -100 -100 -100 -100 
-100 -100 -100 -100 -100 -100 -100 -100 -100 -100 -100 -100 -100 -100 -100 -100 -100 -100 -100 -100 -100 -100 -100 -100 -100 -100 
-100 -100 493.852815 494.561527 495.594810 496.682231 497.800709 499.019829 500.191367 501.231335 502.222089 503.285913 504.285662 505.144622 505.964475 506.888947 507.773220 508.540299 509.309980 510.240044 511.144075 511.885071 512.519219 513.146056 513.551645 -100 
-100 -100 492.102111 493.112839 494.385913 495.531953 496.628798 497.969075 499.211937 500.191844 501.087533 502.242215 503.294008 504.069335 504.772591 505.790510 506.727163 507.398961 508.044782 509.102603 510.110362 510.813448 511.378475 512.165883 512.718449 -100 
-100 -100 488.824260 490.533570 492.270765 493.460067 494.405078 496.051829 497.459454 498.290872 498.915875 500.342568 501.532744 502.114419 502.497591 503.804392 504.884314 505.333996 505.628144 507.044857 508.287264 508.868607 509.183963 510.369388 511.238414 -100 
-100 -100 485.189393 487.816712 490.016008 491.168536 491.767484 493.895711 495.517528 496.170197 496.347463 498.248815 499.633202 499.986153 499.849744 501.667772 502.950063 503.134306 502.843439 504.853302 506.373762 506.773306 506.613008 508.393766 509.616174 -100 
-100 -100 484.759705 486.653497 488.571093 489.844028 490.841626 492.627283 494.154888 495.020313 495.654643 497.170751 498.430285 499.000323 499.356013 500.726698 501.856917 502.278951 502.532604 504.005078 505.298963 505.869508 506.183741 507.487724 508.470697 -100 
-100 -100 483.998648 485.496856 487.180610 488.436753 489.550079 491.229549 492.751174 493.754826 494.599101 495.999007 497.230947 497.941712 498.522515 499.739885 500.821257 501.396110 501.890786 503.127046 504.275317 504.907170 505.395486 506.500060 507.351748 -100 
-100 -100 481.968317 483.714564 485.456576 486.543220 487.409352 489.333311 491.019550 491.976949 492.670596 494.311649 495.690771 496.348383 496.772506 498.219749 499.435067 499.950013 500.274947 501.685159 502.898190 503.403812 503.684009 505.015698 506.028938 -100 
-100 -100 479.531075 481.914033 483.853828 484.702494 485.036078 487.474956 489.390146 490.187263 490.441400 492.592737 494.207278 494.716023 494.694356 496.653650 498.083804 498.421849 498.274030 500.165295 501.564458 501.864982 501.649429 503.511662 504.809363 -100 
-100 -100 479.853079 481.550692 483.224755 484.246291 485.066097 486.973118 488.654713 489.614454 490.338029 492.062853 493.551744 494.314361 494.819092 496.312775 497.550910 498.077200 498.411801 499.837453 501.072721 501.603648 501.901574 503.231349 504.237862 -100 
-100 -100 479.813916 481.196430 482.730705 483.846772 484.860945 486.517970 488.032778 489.025249 489.910272 491.496080 492.969044 493.903676 494.652124 495.954614 497.072171 497.662147 498.171902 499.441432 500.641351 501.336083 501.872201 502.965603 503.796904 -100 
-100 -100 478.561485 480.243617 481.924306 482.979026 483.814830 485.607705 487.136769 487.945763 488.580112 490.425552 492.089661 493.016727 493.635308 495.110718 496.274668 496.702284 496.966166 498.493126 499.877020 500.565691 500.984116 502.248727 503.187399 -100 
-100 -100 476.893459 479.243798 481.196566 482.111868 482.500792 484.722632 486.372370 486.903934 486.974247 489.380295 491.319588 492.130304 492.337414 494.260655 495.572469 495.742694 495.440306 497.525872 499.167226 499.726850 499.743065 501.446784 502.616647 -100 
-100 -100 477.830965 479.570051 481.335229 482.469257 483.340766 485.093346 486.541293 487.270434 487.862737 489.728980 491.449750 492.439463 493.106293 494.604076 495.771913 496.191955 496.438556 497.938359 499.288966 499.943705 500.334545 501.584041 502.516859 -100 
-100 -100 478.318105 479.833480 481.557631 482.857277 483.963770 485.515904 486.839031 487.646471 488.430958 490.077536 491.685561 492.760647 493.613858 494.955415 496.074394 496.646506 497.120653 498.331967 499.459857 500.080631 500.556817 501.621972 502.443784 -100 
-100 -100 477.543192 479.478908 481.466836 482.806553 483.821998 485.506524 486.846852 487.486297 488.019021 489.890651 491.627115 492.626916 493.305824 494.838858 496.064404 496.559660 496.840714 498.170440 499.286477 499.693043 499.888268 501.182630 502.180689 -100 
-100 -100 476.453397 479.163108 481.478536 482.730183 483.390597 485.455439 486.921675 487.311235 487.278948 489.709195 491.676769 492.500900 492.720482 494.697401 496.097097 496.394261 496.179791 497.932719 499.161488 499.282159 498.910880 500.737104 502.028922 -100 
-100 -100 478.559576 480.455406 482.379196 483.656080 484.646258 486.375541 487.804548 488.537307 489.122472 490.969014 492.640486 493.573705 494.201661 495.702348 496.909274 497.386842 497.627500 498.871467 499.873507 500.163874 500.270505 501.528832 502.519226 -100 
-100 -100 480.368384 481.790479 483.364593 484.509738 485.540835 487.198340 488.725740 489.752262 490.667750 492.240011 493.692905 494.624232 495.374932 496.656362 497.748067 498.302089 498.711119 499.737817 500.616801 500.981970 501.262278 502.270183 503.089896 -100 
-100 -100 480.955276 482.522441 484.016981 484.855930 485.543392 487.491979 489.291351 490.410267 491.268682 492.950804 494.385440 495.146773 495.665503 497.083085 498.228547 498.660887 498.856734 500.046928 500.986583 501.215703 501.264997 502.474663 503.433901 -100 
-100 -100 481.148316 483.220329 484.765092 485.232991 485.270590 487.774721 489.868161 490.925663 491.436657 493.485891 495.015305 495.550196 495.593439 497.419516 498.708678 498.935286 498.645552 500.284828 501.378018 501.374982 500.887876 502.602541 503.817008 -100 
-100 -100 483.967795 485.256238 486.426349 487.043557 487.601687 489.432600 491.194242 492.378401 493.300269 494.903611 496.239354 496.972996 497.488089 498.825067 499.909332 500.359625 500.585182 501.705691 502.577755 502.803902 502.841756 503.916370 504.748321 -100 
-100 -100 486.478148 487.193988 488.030906 488.750464 489.586125 490.975274 492.426536 493.665426 494.806450 496.142412 497.336821 498.241878 499.048722 500.104663 501.035799 501.670944 502.211203 503.031070 503.734327 504.142519 504.475886 505.128884 505.617500 -100 
-100 -100 487.757995 488.224237 488.882809 489.612586 490.519222 491.730821 493.032340 494.277537 495.487826 496.729334 497.865542 498.843666 499.758028 500.720045 501.588955 502.302408 502.957914 503.676112 504.308077 504.787342 505.214830 505.700063 506.026511 -100 
-100 -100 -100 -100 -100 -100 -100 -100 -100 -100 -100 -100 -100 -100 -100 -100 -100 -100 -100 -100 -100 -100 -100 -100 -100 -100 
-100 -100 -100 -100 -100 -100 -100 -100 -100 -100 -100 -100 -100 -100 -100 -100 -100 -100 -100 -100 -100 -100 -100 -100 -100 -100 
-100 -100 -100 -100 -100 -100 -100 -100 -100 -100 -100 -100 -100 -100 -100 -100 -100 -100 -100 -100 -100 -100 -100 -100 -100 -100 
-100 -100 493.563157 494.294713 495.324560 496.379206 497.462602 498.696707 499.883309 500.915977 501.884809 502.949327 503.937316 504.766051 505.562692 506.528056 507.457726 508.244545 509.007710 509.938204 510.812979 511.494025 512.072751 512.719745 513.151701 -100 
-100 -100 491.600233 492.740605 494.049294 495.126476 496.117182 497.544655 498.844531 499.799243 500.617566 501.827215 502.881973 503.577475 504.175391 505.320974 506.357193 507.036411 507.617485 508.731587 509.715803 510.290565 510.697820 511.603818 512.250010 -100 
-100 -100 487.530441 489.846055 491.768497 492.765133 493.270703 495.341269 496.945542 497.665845 497.928068 499.691742 500.961418 501.295835 501.183413 503.015384 504.368098 504.743843 504.657965 506.443606 507.731544 507.975280 507.677607 509.435526 510.622510 -100 
-100 -100 481.901735 486.595439 489.301886 489.996487 489.028619 492.711030 494.813723 495.134660 493.928024 497.181866 498.850780 498.612534 496.655532 500.330077 502.231442 502.108656 500.273432 503.821423 505.614960 505.282254 503.021006 506.868384 508.847351 -100 
-100 -100 483.406244 485.925453 488.031663 489.094275 489.630454 491.858230 493.595599 494.342308 494.595893 496.457572 497.791093 498.084023 497.916448 499.852419 501.299675 501.669348 501.548655 503.414951 504.770004 505.002313 504.694292 506.582804 507.891745 -100 
-100 -100 483.241805 484.977866 486.726051 487.845457 488.743082 490.610310 492.245398 493.185379 493.859989 495.386020 496.625596 497.148874 497.483782 498.996066 500.316464 500.932903 501.328692 502.723113 503.903831 504.389908 504.657629 505.953768 506.941702 -100 
-100 -100 480.749699 483.019586 484.893477 485.721574 486.050618 488.474806 490.379037 491.174231 491.411209 493.454241 494.911494 495.210667 494.980264 497.142379 498.785733 499.307247 499.310705 501.147386 502.512813 502.857497 502.736522 504.461073 505.671095 -100 
-100 -100 476.637174 480.757534 483.069651 483.332444 481.798382 486.058685 488.503049 488.868858 487.485299 491.219941 493.161683 492.905002 490.635678 494.917724 497.206141 497.351673 495.804624 499.230087 501.053971 500.987535 499.329658 502.648809 504.417781 -100 
-100 -100 478.517185 480.745791 482.552465 483.302631 483.568021 485.975443 487.866649 488.639453 488.891879 491.068302 492.701893 493.162590 493.046271 495.249857 496.893461 497.400481 497.400278 499.274746 500.700991 501.112675 501.039149 502.754211 503.945103 -100 
-100 -100 478.800918 480.443527 482.042287 482.976237 483.709887 485.578053 487.191708 488.032281 488.660962 490.535495 492.204131 493.101402 493.698122 495.262065 496.547360 497.099892 497.458616 498.959609 500.301922 500.971954 501.386297 502.622640 503.541284 -100 
-100 -100 476.787359 479.146387 481.009567 481.721080 481.866505 484.255434 485.995093 486.429910 486.292052 488.995382 491.173985 492.144532 492.484319 494.375950 495.678703 495.860494 495.566743 497.708917 499.407147 500.045122 500.151225 501.774502 502.888241 -100 
-100 -100 473.066462 477.559266 479.999576 480.172806 478.301834 482.669824 484.873374 484.534075 481.914403 487.127052 490.153168 490.898152 489.879509 493.181908 494.788909 494.302364 491.923927 496.136662 498.494966 498.845480 497.629194 500.640737 502.241448 -100 
-100 -100 476.024241 478.450667 480.408030 481.206022 481.391795 483.735856 485.389722 485.741274 485.559521 488.288648 490.531636 491.573978 491.966217 493.865865 495.152438 495.308632 494.989008 497.115206 498.799439 499.422487 499.514193 501.124765 502.231470 -100 
-100 -100 477.199122 479.017823 480.842263 481.988785 482.840460 484.580166 485.981707 486.621658 487.136543 489.092652 490.923052 491.994160 492.720975 494.276801 495.505019 495.987367 496.279467 497.756914 499.078286 499.722415 500.110865 501.318613 502.220940 -100 
-100 -100 475.907897 478.529037 480.753245 481.913280 482.493162 484.565621 486.043603 486.440356 486.430297 488.837375 490.794040 491.588481 491.759118 493.854646 495.346805 495.701221 495.547992 497.427819 498.845093 499.228509 499.127966 500.785842 501.945296 -100 
-100 -100 472.862440 477.748919 480.649016 481.520007 480.743406 484.208287 486.027384 485.849666 483.900061 488.205407 490.658168 490.916490 489.259646 493.144699 495.149248 495.041026 493.160291 496.712940 498.553709 498.457238 496.795440 499.996119 501.711838 -100 
-100 -100 477.020630 479.604971 481.782164 482.910062 483.489670 485.597781 487.153821 487.649254 487.694294 490.028797 491.863909 492.547069 492.638785 494.693618 496.170003 496.514832 496.325937 498.105121 499.385669 499.627467 499.420116 501.053248 502.217811 -100 
-100 -100 479.467830 481.189266 482.901809 483.979498 484.836415 486.639000 488.214531 489.114902 489.817840 491.548119 493.065754 493.881300 494.438548 495.925073 497.142696 497.639596 497.895270 499.135276 500.136728 500.443197 500.564511 501.768783 502.715697 -100 
-100 -100 479.552472 481.753766 483.498279 484.193693 484.427638 486.803725 488.735351 489.646637 490.060207 492.131099 493.718267 494.310924 494.419713 496.256064 497.574511 497.842219 497.603783 499.243796 500.338074 500.319232 499.809919 501.607558 502.881885 -100 
-100 -100 477.991039 482.002625 484.088936 484.144520 482.485573 486.663331 489.167827 489.776128 488.789751 492.280836 494.212480 494.346531 492.913880 496.221786 497.908356 497.685259 495.773524 499.019312 500.492905 499.857548 497.338061 501.116900 503.070282 -100 
-100 -100 482.647558 484.542549 485.952566 486.438911 486.561234 488.804794 490.688360 491.673482 492.167885 494.144898 495.630292 496.215188 496.342303 498.070482 499.301899 499.582595 499.376362 500.911719 501.905782 501.868184 501.345643 502.995377 504.136523 -100 
-100 -100 485.919923 486.789262 487.708531 488.406466 489.153799 490.608112 492.065653 493.225199 494.252691 495.651139 496.877804 497.740509 498.466614 499.602879 500.573452 501.165106 501.615756 502.515177 503.239682 503.565384 503.774377 504.554885 505.136675 -100 
-100 -100 487.417807 487.929887 488.622726 489.354970 490.240184 491.450783 492.733266 493.933798 495.095977 496.334920 497.470407 498.432009 499.326099 500.305253 501.186011 501.889492 502.525263 503.257448 503.889227 504.339740 504.735415 505.251332 505.607185 -100 
-100 -100 -100 -100 -100 -100 -100 -100 -100 -100 -100 -100 -100 -100 -100 -100 -100 -100 -100 -100 -100 -100 -100 -100 -100 -100 
-100 -100 -100 -100 -100 -100 -100 -100 -100 -100 -100 -100 -100 -100 -100 -100 -100 -100 -100 -100 -100 -100 -100 -100 -100 -100 
-100 -100 -100 -100 -100 -100 -100 -100 -100 -100 -100 -100 -100 -100 -100 -100 -100 -100 -100 -100 -100 -100 -100 -100 -100 -100 
-100 -100 493.168326 493.957042 495.000024 496.017376 497.046846 498.304660 499.503574 500.513063 501.440387 502.527108 503.519494 504.317972 505.077362 506.103109 507.082536 507.875394 508.613515 509.578322 510.453604 511.086466 511.603039 512.293522 512.761654 -100 
-100 -100 490.721726 492.199828 493.619762 494.599238 495.360514 496.990174 498.373828 499.248018 499.860003 501.255123 502.366308 502.943518 503.294717 504.712436 505.886041 506.508583 506.873666 508.212213 509.255825 509.682920 509.795818 510.981429 511.781726 -100 
-100 -100 484.146161 488.565422 491.036314 491.634807 490.641303 494.191939 496.212730 496.560089 495.411865 498.560797 500.161632 499.970839 498.105044 501.717655 503.605606 503.588949 501.874902 505.295515 506.967429 506.617080 504.371829 508.078131 509.941012 -100 
-100 -100 465.482067 483.450441 488.065847 487.290830 475.483877 489.997896 493.639197 492.551947 481.056523 494.568005 497.569496 495.452163 480.706477 497.196349 500.961691 499.235276 485.314693 500.955127 504.326586 501.928617 485.634212 503.541562 507.834740 -100 
-100 -100 479.884496 484.558223 487.236567 487.886449 486.891770 490.641321 492.820336 493.183230 491.995719 495.271731 496.943894 496.680964 494.716073 498.482297 500.501848 500.479177 498.708914 502.244787 504.000918 503.624895 501.339677 505.207769 507.214016 -100 
-100 -100 481.756936 484.131219 486.098001 487.024018 487.447169 489.780915 491.616745 492.400089 492.645612 494.575271 495.935404 496.196572 495.986912 498.081358 499.697700 500.213437 500.199387 502.041952 503.371426 503.629390 503.393197 505.187672 506.442738 -100 
-100 -100 477.574740 481.708425 484.047981 484.348684 482.846611 487.097761 489.532685 489.899464 488.500097 492.151383 493.986208 493.631042 491.301034 495.606133 497.951136 498.156434 496.647103 500.056824 501.844422 501.742883 500.059029 503.357911 505.117030 -100 
-100 -100 462.345821 477.855632 481.719376 480.099136 465.461948 482.821579 487.142109 485.914146 472.782029 488.238299 491.696581 489.221217 471.967452 491.286856 495.860426 494.628396 481.933481 496.583359 499.967648 498.350080 485.574457 500.051151 503.636504 -100 
-100 -100 475.254292 479.350145 481.623725 481.839059 480.261155 484.504860 486.926442 487.253187 485.851497 489.678758 491.737756 491.582868 489.392583 493.734159 496.065291 496.239025 494.712022 498.169221 500.032749 500.016214 498.396670 501.672918 503.402482 -100 
-100 -100 477.145578 479.427036 481.237339 481.934258 482.112598 484.515746 486.338890 486.938429 486.994442 489.469921 491.419135 492.170755 492.317351 494.413409 495.939167 496.329844 496.211470 498.221669 499.774794 500.292988 500.303351 501.949683 503.085141 -100 
-100 -100 473.073615 477.538100 479.924384 480.027985 478.108631 482.519390 484.782257 484.480067 481.875013 487.107153 490.137391 490.872223 489.853177 493.208764 494.890426 494.479219 492.150987 496.345418 498.663084 498.977085 497.737692 500.735213 502.331332 -100 
-100 -100 456.798557 474.159206 478.356538 476.410778 459.944041 478.843188 482.984523 480.053159 459.731718 482.730775 488.554542 488.194429 477.106809 490.598579 493.516307 490.865945 473.802980 492.716498 497.267275 496.409813 485.548307 498.274828 501.468404 -100 
-100 -100 472.288277 476.829573 479.316331 479.512373 477.640586 481.997291 484.167159 483.775867 481.120820 486.384459 489.484294 490.296041 489.333725 492.686778 494.341611 493.896924 491.539925 495.729190 498.047228 498.359787 497.115532 500.102038 501.690362 -100 
-100 -100 475.434269 477.952776 480.025787 480.973877 481.329318 483.542214 485.114034 485.480955 485.380293 487.979000 490.119434 491.074826 491.391205 493.426587 494.854700 495.144542 494.935036 496.960409 498.532281 499.058859 499.069617 500.684820 501.798966 -100 
-100 -100 472.117703 476.968489 479.815174 480.616732 479.778276 483.260509 485.095431 484.907784 482.948164 487.297540 489.807757 490.117048 488.503952 492.428419 494.466237 494.384428 492.539944 496.183260 498.140050 498.170104 496.605705 499.780189 501.457235 -100 
-100 -100 455.908637 474.388733 479.306388 478.873827 468.072154 481.559147 484.681621 482.469925 466.658338 484.788450 489.169482 487.624452 473.073204 489.883117 493.754774 491.989044 477.831779 493.750782 497.403607 495.903911 483.522416 497.531412 500.998780 -100 
-100 -100 473.312076 478.126394 480.936036 481.723741 480.899955 484.410249 486.316108 486.233519 484.337739 488.569255 490.911946 491.076024 489.361925 493.238449 495.261052 495.176703 493.306606 496.841975 498.653747 498.531560 496.849134 500.016057 501.710486 -100 
-100 -100 477.899230 480.301584 482.279767 483.210787 483.630282 485.867110 487.599058 488.288583 488.499503 490.673957 492.352413 492.961202 493.049278 495.012609 496.443329 496.783983 496.598615 498.327893 499.531740 499.659243 499.312412 501.022916 502.236420 -100 
-100 -100 476.288821 480.443341 482.718963 482.946567 481.399668 485.552612 487.971136 488.465901 487.389950 490.899382 492.868849 493.016722 491.597021 494.964196 496.716182 496.537080 494.660936 497.957548 499.482593 498.886394 496.403896 500.218330 502.200655 -100 
-100 -100 463.319357 479.116366 482.867290 481.136066 466.575224 483.650994 487.976850 487.157971 475.731252 489.612740 492.967710 491.562540 479.256064 493.434949 496.623663 494.739859 480.995442 496.068101 499.110699 496.410909 479.688383 497.735051 502.036056 -100 
-100 -100 479.537010 483.327472 485.242581 485.273408 483.641558 487.629768 489.981177 490.564300 489.603280 492.981587 494.834568 494.998471 493.634934 496.852706 498.489029 498.329043 496.508713 499.655651 501.050244 500.437718 497.963709 501.598536 503.427619 -100 
-100 -100 485.053630 486.248700 487.299203 487.916904 488.417991 490.104404 491.637041 492.687642 493.481849 495.058884 496.348443 497.114677 497.625829 498.976251 500.036394 500.542164 500.768351 501.895712 502.696760 502.893815 502.821885 503.895264 504.636977 -100 
-100 -100 486.994869 487.579643 488.316362 489.040771 489.884683 491.120742 492.399276 493.551546 494.649505 495.898136 497.033696 497.965398 498.820125 499.837046 500.742317 501.432581 502.035512 502.806836 503.452784 503.870941 504.217778 504.786573 505.182964 -100 
-100 -100 -100 -100 -100 -100 -100 -100 -100 -100 -100 -100 -100 -100 -100 -100 -100 -100 -100 -100 -100 -100 -100 -100 -100 -100 
-100 -100 -100 -100 -100 -100 -100 -100 -100 -100 -100 -100 -100 -100 -100 -100 -100 -100 -100 -100 -100 -100 -100 -100 -100 -100 
-100 -100 -100 -100 -100 -100 -100 -100 -100 -100 -100 -100 -100 -100 -100 -100 -100 -100 -100 -100 -100 -100 -100 -100 -100 -100 
-100 -100 493.096173 493.796614 494.777327 495.779148 496.816733 498.016932 499.177866 500.188792 501.138288 502.186881 503.164629 503.993467 504.806748 505.808535 506.787620 507.623610 508.419481 509.355261 510.216350 510.877451 511.438023 512.071824 512.496745 -100 
-100 -100 491.155190 492.255782 493.505129 494.521162 495.461672 496.857271 498.135401 499.071124 499.871245 501.065240 502.108843 502.802856 503.417990 504.607129 505.704413 506.445700 507.067448 508.181810 509.143179 509.690593 510.075153 510.965667 511.603979 -100 
-100 -100 487.117508 489.378000 491.225157 492.148286 492.597278 494.641910 496.232533 496.939138 497.185254 498.933863 500.190441 500.519614 500.423745 502.311165 503.744198 504.204380 504.174681 505.949431 507.197861 507.402001 507.074479 508.813235 509.990847 -100 
-100 -100 481.495580 486.123781 488.748206 489.365714 488.340153 492.006831 494.105867 494.419723 493.199900 496.439403 498.092822 497.844947 495.901863 499.641366 501.637323 501.616821 499.853147 503.377656 505.117547 504.735993 502.439497 506.264583 508.232712 -100 
-100 -100 482.921617 485.398238 487.447898 488.456655 488.954146 491.171795 492.910360 493.656611 493.902263 495.748562 497.064214 497.347630 497.195863 499.190844 500.724926 501.186063 501.125292 502.978367 504.288306 504.475218 504.132275 505.997234 507.294239 -100 
-100 -100 482.639714 484.364792 486.094907 487.194777 488.078975 489.945711 491.588958 492.538071 493.212536 494.720712 495.937820 496.449986 496.799931 498.363316 499.758810 500.452438 500.896855 502.284971 503.429989 503.876607 504.111625 505.383077 506.357681 -100 
-100 -100 480.021308 482.310816 484.203600 485.044183 485.382917 487.817892 489.740049 490.557862 490.806632 492.827556 494.255937 494.540869 494.323863 496.534358 498.248275 498.841965 498.890384 500.717722 502.046697 502.352394 502.198867 503.895735 505.090292 -100 
-100 -100 475.801255 479.963015 482.317495 482.611853 481.101475 485.379723 487.848999 488.248123 486.889333 490.600932 492.514672 492.247175 489.994300 494.328088 496.688447 496.906991 495.405012 498.810521 500.587704 500.474954 498.780678 502.068166 503.820275 -100 
-100 -100 477.633740 479.896944 481.741544 482.519570 482.805754 485.233000 487.147828 487.946976 488.219956 490.395093 492.026484 492.497579 492.412309 494.672948 496.388546 496.963501 496.998237 498.846634 500.213720 500.562230 500.439400 502.124395 503.302878 -100 
-100 -100 477.882073 479.548924 481.171204 482.116282 482.857091 484.743080 486.375358 487.228543 487.870338 489.771001 491.473738 492.410824 493.058175 494.689436 496.052043 496.673534 497.061438 498.522850 499.782604 500.360755 500.705370 501.917013 502.833303 -100 
-100 -100 475.828464 478.207990 480.081814 480.783061 480.916034 483.323885 485.079869 485.512080 485.375854 488.133628 490.381961 491.418749 491.826092 493.797527 495.189353 495.452098 495.192568 497.274884 498.858370 499.367311 499.376502 500.987902 502.115482 -100 
-100 -100 472.086530 476.600097 479.042016 479.187308 477.286103 481.679863 483.903285 483.552390 480.921155 486.207691 489.321353 490.141904 489.195697 492.584520 494.289984 493.897968 491.566879 495.706691 497.932613 498.132947 496.799975 499.816771 501.445058 -100 
-100 -100 475.087081 477.522140 479.472025 480.242118 480.405383 482.770481 484.449274 484.806224 484.628395 487.406115 489.707219 490.802905 491.254022 493.232925 494.613174 494.857431 494.581995 496.662606 498.249427 498.760719 498.767687 500.369640 501.489379 -100 
-100 -100 476.327954 478.145124 479.954759 481.074812 481.911938 483.676824 485.117811 485.788706 486.322153 488.291167 490.129878 491.211819 491.969315 493.592531 494.908610 495.473825 495.814064 497.281362 498.557204 499.147135 499.492430 500.679850 501.576099 -100 
-100 -100 475.100215 477.715302 479.919930 481.050537 481.616551 483.726660 485.264494 485.717263 485.736692 488.119429 490.031293 490.787693 490.954584 493.110291 494.691924 495.132981 495.039520 496.937655 498.353658 498.734910 498.629326 500.258176 501.395164 -100 
-100 -100 472.111975 476.993973 479.876420 480.717931 479.924296 483.435422 485.322550 485.210098 483.293250 487.542182 489.911471 490.095752 488.406808 492.349770 494.446427 494.429140 492.618128 496.204573 498.070121 498.004979 496.366517 499.531250 501.214616 -100 
-100 -100 476.327737 478.914115 481.088663 482.207698 482.783574 484.916465 486.508131 487.034872 487.083211 489.359810 491.113630 491.725312 491.786815 493.883754 495.437659 495.863398 495.739490 497.557622 498.867600 499.139276 498.950550 500.563581 501.706651 -100 
-100 -100 478.823608 480.559357 482.293708 483.393184 484.262152 486.058356 487.619388 488.501626 489.173631 490.847504 492.297577 493.055291 493.589611 495.108611 496.390250 496.956042 497.267431 498.540995 499.562851 499.883889 500.012098 501.210298 502.149752 -100 
-100 -100 478.941529 481.172083 482.965783 483.717125 483.982101 486.317613 488.183430 489.030277 489.383683 491.397112 492.926953 493.470539 493.559225 495.427417 496.805123 497.134984 496.944764 498.608018 499.708733 499.687020 499.172579 500.973567 502.251641 -100 
-100 -100 477.399565 481.450516 483.603283 483.737878 482.126965 486.235875 488.639822 489.155106 488.091025 491.524726 493.405489 493.494723 492.040960 495.383044 497.126641 496.960698 495.091528 498.350916 499.820098 499.169839 496.636282 500.424869 502.388741 -100 
-100 -100 482.073592 484.002631 485.469747 486.018431 486.169667 488.356851 490.150134 491.046264 491.465434 493.386096 494.825796 495.374812 495.487731 497.240685 498.515872 498.841344 498.668201 500.214995 501.204998 501.155187 500.622859 502.278868 503.427865 -100 
-100 -100 485.355902 486.250017 487.209557 487.946322 488.704317 490.117372 491.505396 492.590487 493.551152 494.896289 496.081489 496.915529 497.632119 498.783949 499.784463 500.408587 500.884559 501.795299 502.519549 502.839407 503.044183 503.827718 504.413340 -100 
-100 -100 486.856901 487.387952 488.110676 488.868807 489.756420 490.933489 492.158457 493.293442 494.393882 495.581335 496.677024 497.612995 498.499249 499.488922 500.391568 501.120664 501.778036 502.521568 503.155221 503.603603 503.998246 504.515781 504.872956 -100 
-100 -100 -100 -100 -100 -100 -100 -100 -100 -100 -100 -100 -100 -100 -100 -100 -100 -100 -100 -100 -100 -100 -100 -100 -100 -100 
-100 -100 -100 -100 -100 -100 -100 -100 -100 -100 -100 -100 -100 -100 -100 -100 -100 -100 -100 -100 -100 -100 -100 -100 -100 -100 
-100 -100 -100 -100 -100 -100 -100 -100 -100 -100 -100 -100 -100 -100 -100 -100 -100 -100 -100 -100 -100 -100 -100 -100 -100 -100 
-100 -100 492.929710 493.572551 494.504646 495.484752 496.510779 497.663562 498.784499 499.779789 500.729656 501.759543 502.736186 503.591683 504.441441 505.438602 506.423637 507.292694 508.130718 509.068216 509.942083 510.643066 511.242469 511.844984 512.238042 -100 
-100 -100 491.242239 492.160359 493.303257 494.318538 495.309390 496.590066 497.792792 498.734373 499.591290 500.712768 501.738646 502.504811 503.236981 504.346183 505.413539 506.222517 506.961345 508.008760 508.960022 509.604246 510.123979 510.881940 511.419978 -100 
-100 -100 488.078953 489.638573 491.193956 492.212491 493.025207 494.634071 496.025012 496.830373 497.419596 498.815410 499.974045 500.532590 500.935344 502.369372 503.634164 504.289225 504.734848 506.093026 507.225329 507.714671 507.967590 509.115329 509.966517 -100 
-100 -100 484.527241 486.941752 488.923431 489.880792 490.321728 492.452899 494.088140 494.729573 494.873734 496.748449 498.094894 498.406914 498.267439 500.252019 501.766151 502.221464 502.164913 504.040384 505.396012 505.676435 505.440588 507.176654 508.377998 -100 
-100 -100 483.871152 485.642748 487.417918 488.559919 489.460731 491.239396 492.780303 493.647837 494.264035 495.746108 496.961485 497.497488 497.869850 499.375628 500.706006 501.350176 501.764785 503.173065 504.344358 504.810962 505.052720 506.309473 507.268763 -100 
-100 -100 482.813847 484.287280 485.930961 487.142996 488.225093 489.906361 491.449204 492.477608 493.326091 494.679220 495.852283 496.527710 497.129616 498.455783 499.701526 500.451802 501.062472 502.270584 503.331872 503.879795 504.303827 505.357780 506.181586 -100 
-100 -100 480.473294 482.287848 484.086827 485.207965 486.099313 488.043154 489.770144 490.791097 491.530745 493.097407 494.390076 494.999810 495.438954 496.989358 498.359727 499.041759 499.480492 500.852457 501.976798 502.403245 502.624903 503.895122 504.872645 -100 
-100 -100 477.758603 480.293143 482.357210 483.288959 483.685210 486.152763 488.124290 489.022570 489.382951 491.422914 492.934309 493.393652 493.385520 495.461104 497.054907 497.573729 497.563990 499.372716 500.652815 500.860545 500.587300 502.370804 503.626072 -100 
-100 -100 478.040620 479.842057 481.615201 482.702552 483.568852 485.514770 487.248360 488.276051 489.059972 490.755676 492.216111 492.983128 493.539486 495.153072 496.548602 497.233573 497.661991 499.015124 500.113564 500.511659 500.713004 501.980495 502.961767 -100 
-100 -100 477.958209 479.407439 480.998773 482.133464 483.153590 484.853121 486.409242 487.421933 488.324688 489.966686 491.510428 492.522206 493.368502 494.809811 496.093661 496.842152 497.428885 498.600424 499.609877 500.097115 500.477182 501.536140 502.376392 -100 
-100 -100 476.606436 478.355805 480.064759 481.076708 481.852847 483.711857 485.283681 486.058135 486.649003 488.649282 490.488735 491.560080 492.315092 493.958660 495.319822 495.946575 496.319180 497.680301 498.778544 499.145979 499.310004 500.605292 501.612840 -100 
-100 -100 474.851431 477.295514 479.261751 480.076505 480.321872 482.668727 484.381877 484.832957 484.766297 487.436068 489.622452 490.606349 490.959766 493.071232 494.609406 495.032123 494.914765 496.753673 498.035137 498.182980 497.825557 499.669675 500.971903 -100 
-100 -100 475.926585 477.705689 479.458480 480.509769 481.298220 483.123641 484.635368 485.348936 485.903959 487.912554 489.783563 490.889203 491.673100 493.339642 494.715688 495.349055 495.723315 497.086204 498.187304 498.557583 498.719898 500.004022 501.001793 -100 
-100 -100 476.581074 478.099512 479.789946 481.017669 482.074769 483.694362 485.113224 485.987109 486.805874 488.478695 490.099167 491.184372 492.087808 493.575303 494.887865 495.646708 496.233562 497.408870 498.426276 498.924139 499.305574 500.335591 501.150612 -100 
-100 -100 475.941109 477.866136 479.804475 481.057212 482.013142 483.806055 485.304031 486.094068 486.720854 488.505504 490.110765 490.993813 491.629448 493.312086 494.747248 495.439562 495.857738 497.215283 498.327078 498.749492 498.966004 500.170234 501.100434 -100 
-100 -100 474.957138 477.661637 479.927271 481.075223 481.634654 483.863362 485.530333 486.123284 486.246009 488.471242 490.194891 490.799899 490.877115 493.038772 494.674764 495.188308 495.143901 496.947857 498.230669 498.463068 498.223296 499.892326 501.069475 -100 
-100 -100 477.180604 479.081433 480.991997 482.229913 483.187060 484.993210 486.526098 487.360643 487.990651 489.681074 491.145505 491.893279 492.424336 494.039679 495.432342 496.093062 496.478619 497.794403 498.858477 499.233839 499.412198 500.594968 501.516294 -100 
-100 -100 479.080663 480.535437 482.157647 483.352732 484.413840 486.051513 487.546477 488.542735 489.404360 490.852433 492.152949 492.948385 493.637306 494.998412 496.235836 496.940473 497.468376 498.557966 499.474889 499.872851 500.172558 501.161352 501.959935 -100 
-100 -100 479.717645 481.357350 482.973301 483.967012 484.766328 486.582082 488.206075 489.175366 489.904246 491.473133 492.788146 493.435267 493.895517 495.398263 496.683428 497.255322 497.557651 498.785380 499.726261 499.936858 499.963173 501.190549 502.164504 -100 
-100 -100 479.927787 482.106050 483.824601 484.534265 484.791655 487.033128 488.840303 489.671017 490.002742 491.950268 493.378551 493.801659 493.764510 495.703124 497.139042 497.502438 497.317447 498.965478 500.029726 499.970442 499.420577 501.187565 502.441691 -100 
-100 -100 482.792999 484.164437 485.474183 486.262816 486.931747 488.596861 490.131458 491.113748 491.874313 493.371610 494.617791 495.269603 495.741760 497.148357 498.339049 498.892458 499.193497 500.328811 501.181260 501.368160 501.371507 502.472927 503.331264 -100 
-100 -100 485.332622 486.104061 487.032814 487.848420 488.722111 490.013612 491.310351 492.392906 493.398794 494.632835 495.747615 496.593670 497.378420 498.472922 499.472295 500.178349 500.772509 501.612860 502.311993 502.703566 503.024312 503.688475 504.189665 -100 
-100 -100 486.625289 487.132902 487.857885 488.647914 489.565161 490.706512 491.890216 493.003926 494.092350 495.235471 496.296763 497.225308 498.124032 499.110622 500.027884 500.795239 501.494654 502.235466 502.871592 503.346038 503.770501 504.261555 504.593926 -100 
-100 -100 -100 -100 -100 -100 -100 -100 -100 -100 -100 -100 -100 -100 -100 -100 -100 -100 -100 -100 -100 -100 -100 -100 -100 -100 
-100 -100 -100 -100 -100 -100 -100 -100 -100 -100 -100 -100 -100 -100 -100 -100 -100 -100 -100 -100 -100 -100 -100 -100 -100 -100 
-100 -100 -100 -100 -100 -100 -100 -100 -100 -100 -100 -100 -100 -100 -100 -100 -100 -100 -100 -100 -100 -100 -100 -100 -100 -100 
-100 -100 492.471650 493.146158 494.083357 495.031219 496.009845 497.149886 498.247580 499.196841 500.103633 501.151805 502.148358 503.000207 503.839807 504.875701 505.892446 506.767525 507.606225 508.593778 509.515297 510.239992 510.846128 511.475301 511.884724 -100 
-100 -100 490.541439 491.608265 492.807185 493.763465 494.639782 495.973905 497.179094 498.029486 498.761534 499.982312 501.069783 501.797042 502.439827 503.669844 504.808775 505.589362 506.254715 507.433418 508.480616 509.135207 509.610005 510.456764 511.047449 -100 
-100 -100 486.526854 488.732407 490.517216 491.371357 491.743969 493.733717 495.234754 495.795598 495.879365 497.753934 499.118798 499.499670 499.423932 501.371248 502.853144 503.348197 503.354725 505.219910 506.606073 507.026899 506.949666 508.491932 509.531352 -100 
-100 -100 480.921029 485.456406 488.016593 488.565140 487.440713 491.089669 493.093395 493.176162 491.541028 495.170187 497.029004 496.848201 494.885424 498.726351 500.773875 500.770586 499.007482 502.657491 504.584437 504.573334 502.947127 506.155387 507.841386 -100 
-100 -100 482.122782 484.605633 486.665137 487.665692 488.132457 490.327748 492.006596 492.637667 492.745897 494.725032 496.159166 496.515662 496.396635 498.414281 499.947203 500.399752 500.341202 502.259582 503.679458 504.049482 503.930853 505.606499 506.777651 -100 
-100 -100 481.474277 483.354895 485.224844 486.409926 487.334397 489.203931 490.836735 491.776488 492.453159 493.987391 495.267729 495.885509 496.331444 497.814337 499.111250 499.734870 500.140615 501.542041 502.707775 503.168044 503.409548 504.680032 505.653011 -100 
-100 -100 478.173571 480.957623 483.212126 484.266436 484.735110 487.190538 489.146856 490.059996 490.451158 492.397578 493.859632 494.365361 494.462140 496.334406 497.765111 498.184157 498.112319 499.928787 501.200392 501.350259 500.985308 502.864432 504.180158 -100 
-100 -100 472.888640 478.243391 481.230512 481.861528 480.598612 484.859357 487.387043 487.996509 487.056994 490.440700 492.337106 492.481134 491.157295 494.515217 496.350150 496.293515 494.545020 497.985017 499.642363 499.170375 496.813970 500.694988 502.724504 -100 
-100 -100 475.713026 478.495064 480.742370 481.785239 482.250472 484.726631 486.707645 487.644316 488.086378 490.151378 491.759717 492.401722 492.605367 494.549051 496.024552 496.466739 496.386623 498.142083 499.319293 499.363141 498.920745 500.807203 502.148035 -100 
-100 -100 476.556873 478.438896 480.296898 481.451493 482.356942 484.283379 485.966533 486.926106 487.668190 489.469726 491.070664 491.973768 492.637272 494.259836 495.648818 496.333815 496.742987 497.993859 498.930326 499.118083 499.139744 500.492056 501.565421 -100 
-100 -100 474.746815 477.255423 479.314307 480.253340 480.644291 482.991371 484.759623 485.346548 485.415826 487.907868 489.887700 490.686868 490.893560 493.106705 494.784103 495.375571 495.412517 497.007585 497.988376 497.785000 497.073465 499.150526 500.625112 -100 
-100 -100 471.058804 475.705651 478.337330 478.810407 477.464789 481.501421 483.670598 483.594503 481.562159 486.151219 488.782545 489.147301 487.581229 491.648322 493.893913 494.141572 492.762801 495.756703 497.026465 496.051553 492.924725 497.435534 499.763507 -100 
-100 -100 474.117468 476.635799 478.713378 479.670627 480.063041 482.379800 484.096991 484.629031 484.661569 487.156786 489.153261 489.964751 490.186043 492.439271 494.159105 494.782024 494.836679 496.436012 497.418231 497.218165 496.505990 498.566267 500.026540 -100 
-100 -100 475.314945 477.209117 479.102683 480.299589 481.215982 483.071888 484.638360 485.467962 486.115658 487.943178 489.586797 490.500214 491.167727 492.897070 494.393704 495.154562 495.606923 496.860597 497.798549 498.002346 498.036865 499.338567 500.370713 -100 
-100 -100 473.907394 476.674021 478.961965 480.079788 480.590261 482.931783 484.710213 485.405327 485.628868 487.815024 489.516395 490.124761 490.223465 492.434739 494.134606 494.720489 494.730074 496.460439 497.630020 497.723638 497.359220 499.102327 500.345531 -100 
-100 -100 470.600571 475.842510 478.847025 479.580152 478.446177 482.475269 484.733597 484.990290 483.570569 487.339437 489.404444 489.417769 487.638607 491.641781 493.850589 494.004729 492.430975 495.745408 497.358100 496.977304 494.883733 498.397226 500.249424 -100 
-100 -100 475.152979 477.894648 480.153351 481.253022 481.758347 484.101972 485.901857 486.629431 486.850411 488.940071 490.504243 490.981024 490.974844 493.114696 494.761487 495.302565 495.279279 497.005027 498.183433 498.290158 497.930436 499.648697 500.870050 -100 
-100 -100 477.832834 479.658473 481.479308 482.637639 483.548158 485.396823 487.011802 487.944729 488.636143 490.222225 491.547004 492.174587 492.622571 494.218559 495.613132 496.275565 496.647425 497.916740 498.899534 499.162095 499.238813 500.458409 501.422214 -100 
-100 -100 477.967981 480.321472 482.248631 483.143786 483.550396 485.802285 487.589856 488.377336 488.663198 490.615377 492.025489 492.368629 492.237451 494.331900 495.912323 496.357580 496.218263 497.932621 499.053230 499.032293 498.516640 500.315052 501.595208 -100 
-100 -100 476.319978 480.602055 482.948644 483.322352 482.066611 485.854148 488.059217 488.437622 487.224144 490.638078 492.389470 492.147813 490.084775 494.053789 496.142644 496.113782 494.260197 497.634934 499.164208 498.548371 496.049087 499.816120 501.771159 -100 
-100 -100 481.179755 483.223054 484.820155 485.515045 485.801985 487.869562 489.535454 490.324468 490.645987 492.512907 493.855680 494.226003 494.132674 496.114983 497.588348 498.021970 497.898910 499.514472 500.552324 500.533998 500.023411 501.676833 502.822565 -100 
-100 -100 484.569095 485.517915 486.552129 487.365175 488.171640 489.541481 490.858804 491.871626 492.765652 494.058441 495.181967 495.937909 496.598501 497.830895 498.929846 499.626988 500.152794 501.109777 501.869559 502.214561 502.435431 503.223847 503.810483 -100 
-100 -100 486.112955 486.677516 487.450036 488.255377 489.165753 490.320677 491.498888 492.578786 493.625495 494.766721 495.818801 496.715190 497.585870 498.615419 499.577259 500.360457 501.061938 501.843375 502.507162 502.977713 503.386847 503.911468 504.271361 -100 
-100 -100 -100 -100 -100 -100 -100 -100 -100 -100 -100 -100 -100 -100 -100 -100 -100 -100 -100 -100 -100 -100 -100 -100 -100 -100 
-100 -100 -100 -100 -100 -100 -100 -100 -100 -100 -100 -100 -100 -100 -100 -100 -100 -100 -100 -100 -100 -100 -100 -100 -100 -100 
-100 -100 -100 -100 -100 -100 -100 -100 -100 -100 -100 -100 -100 -100 -100 -100 -100 -100 -100 -100 -100 -100 -100 -100 -100 -100 
-100 -100 491.931557 492.667244 493.621669 494.530040 495.442139 496.583225 497.661757 498.554460 499.398325 500.480713 501.502569 502.339544 503.146550 504.238232 505.291246 506.159318 506.976676 508.032906 509.010261 509.749325 510.345058 511.026460 511.469765 -100 
-100 -100 489.513465 490.920047 492.236348 493.094038 493.725386 495.238416 496.485417 497.196347 497.663197 499.118011 500.306979 500.938864 501.335704 502.835533 504.092658 504.791387 505.234916 506.687823 507.877296 508.491571 508.786297 509.868718 510.581975 -100 
-100 -100 483.024454 487.303169 489.638955 490.090402 488.922428 492.388676 494.244343 494.286435 492.666604 496.208411 498.034110 497.925619 496.060315 499.820951 501.815238 501.865998 500.199398 503.798420 505.716411 505.799397 504.272852 507.350659 508.913018 -100 
-100 -100 464.664002 482.188987 486.633761 485.685051 473.476754 488.155623 491.625977 489.925362 476.080895 491.878982 495.430068 493.405089 478.319464 495.303136 499.212216 497.510407 483.411725 499.461010 503.210141 501.775081 489.268550 503.477775 506.962187 -100 
-100 -100 478.422756 483.061220 485.724869 486.330003 485.239798 488.960705 491.025549 491.135704 489.519820 493.195482 495.104188 494.956072 493.015520 496.865255 498.910884 498.888068 497.112021 500.788105 502.746847 502.749747 501.137971 504.391134 506.116616 -100 
-100 -100 479.588363 482.254184 484.446774 485.497859 485.975062 488.297787 490.103463 490.858804 491.095743 493.058177 494.514359 494.956049 494.950150 496.880474 498.340869 498.757094 498.685471 500.570880 501.944572 502.229512 502.006408 503.797197 505.048122 -100 
-100 -100 473.773442 479.160795 482.187865 482.856129 481.610691 485.835221 488.311751 488.872288 487.883610 491.214598 493.060077 493.164020 491.806572 495.110711 496.895704 496.802787 495.042800 498.516608 500.225701 499.804043 497.482121 501.370581 503.397407 -100 
-100 -100 453.284117 474.297833 479.659493 478.698444 464.915960 481.795788 486.173835 485.495919 474.682067 487.956513 491.217444 489.904994 478.179653 491.903008 495.102765 493.301038 479.604165 494.930188 498.167454 495.638451 479.191053 497.224954 501.595123 -100 
-100 -100 471.297682 476.692183 479.727396 480.402253 479.171724 483.440717 485.963640 486.562777 485.627415 489.075771 491.055039 491.280726 490.022351 493.400459 495.241957 495.187002 493.422690 496.803063 498.367964 497.782979 495.335381 499.241060 501.307003 -100 
-100 -100 474.635601 477.323020 479.533689 480.583449 481.061677 483.503924 485.407231 486.201363 486.476658 488.735355 490.498745 491.198367 491.395721 493.472489 495.056646 495.585066 495.559858 497.189964 498.197438 498.036993 497.400149 499.386988 500.812996 -100 
-100 -100 470.972760 475.677403 478.380747 478.929109 477.658451 481.751843 483.998541 484.025136 482.063374 486.562409 489.070638 489.339462 487.716961 491.766555 494.023446 494.297993 492.931506 495.868218 497.051567 495.983360 492.785900 497.311526 499.664217 -100 
-100 -100 454.606988 472.364511 476.925600 475.773900 462.178619 478.545827 482.394694 480.236336 463.510676 482.761348 487.420497 485.951949 471.357142 488.477074 492.689313 491.673568 480.197198 493.215876 495.563697 491.834562 471.341887 493.190024 498.394464 -100 
-100 -100 470.368652 475.071108 477.779048 478.335205 477.062939 481.128813 483.331422 483.307746 481.307902 485.811605 488.329288 488.595648 486.975166 491.078004 493.394974 493.715616 492.375522 495.314402 496.494319 495.426731 492.228604 496.730664 499.065059 -100 
-100 -100 473.469329 476.130586 478.341709 479.412730 479.901601 482.272234 484.067809 484.729219 484.881773 487.192394 488.988348 489.650272 489.787274 492.038229 493.789444 494.436516 494.484360 496.104161 497.100661 496.959046 496.355570 498.256962 499.624099 -100 
-100 -100 469.721945 474.960713 477.962020 478.690584 477.561181 481.636077 483.943136 484.235665 482.841716 486.641032 488.734179 488.773975 487.024482 491.065626 493.319426 493.517915 491.964538 495.231375 496.757124 496.269119 494.091156 497.639241 499.534182 -100 
-100 -100 451.875268 472.083808 477.314117 476.482339 463.357118 479.474917 483.486619 482.175889 469.077066 484.521131 488.130377 486.237900 471.392196 488.442635 492.544077 491.196642 478.357960 492.922677 496.025754 493.794041 479.080608 495.245863 499.192181 -100 
-100 -100 470.962514 476.173549 479.143029 479.850528 478.711184 482.776182 485.093315 485.413733 484.022073 487.718202 489.675743 489.589402 487.737913 491.709253 493.905535 494.051287 492.463792 495.752794 497.325075 496.890541 494.749136 498.268903 500.134017 -100 
-100 -100 475.995878 478.572213 480.702316 481.733496 482.219406 484.547943 486.370154 487.148504 487.407473 489.409758 490.864531 491.240112 491.151221 493.280205 494.918850 495.434957 495.368282 497.092103 498.236305 498.267893 497.821551 499.584571 500.842117 -100 
-100 -100 474.342764 478.779540 481.308172 481.824491 480.668510 484.525690 486.763964 487.134497 485.903348 489.340249 491.108826 490.855825 488.787667 492.824032 494.991867 495.017391 493.203435 496.624660 498.196918 497.610912 495.140351 498.938551 500.920120 -100 
-100 -100 460.638039 477.389160 481.568392 480.431048 467.802169 482.998792 486.797710 485.672399 473.670460 487.826749 490.974178 488.703523 472.874979 490.619347 494.713431 493.067350 479.062423 494.631228 497.817899 495.198190 478.648010 496.545211 500.815627 -100 
-100 -100 477.712650 481.771803 483.936813 484.262839 483.013718 486.641126 488.724759 489.098417 487.927367 491.249434 492.944479 492.748762 490.763264 494.656273 496.700107 496.731262 494.969507 498.269722 499.756087 499.203458 496.780717 500.398079 502.217596 -100 
-100 -100 483.484133 484.783480 485.969098 486.726587 487.326537 488.917012 490.313104 491.227707 491.897466 493.388225 494.577409 495.209484 495.603600 497.125637 498.366610 499.002383 499.315918 500.529312 501.394350 501.636953 501.595556 502.676067 503.418360 -100 
-100 -100 485.503302 486.147701 486.971892 487.779343 488.663245 489.854250 491.042832 492.091421 493.091099 494.259253 495.322493 496.191443 497.023533 498.116398 499.127709 499.915989 500.600265 501.440933 502.140713 502.598932 502.972824 503.554086 503.954274 -100 
-100 -100 -100 -100 -100 -100 -100 -100 -100 -100 -100 -100 -100 -100 -100 -100 -100 -100 -100 -100 -100 -100 -100 -100 -100 -100 
-100 -100 -100 -100 -100 -100 -100 -100 -100 -100 -100 -100 -100 -100 -100 -100 -100 -100 -100 -100 -100 -100 -100 -100 -100 -100 
-100 -100 -100 -100 -100 -100 -100 -100 -100 -100 -100 -100 -100 -100 -100 -100 -100 -100 -100 -100 -100 -100 -100 -100 -100 -100 
-100 -100 491.737154 492.389510 493.285460 494.176821 495.088286 496.155232 497.176179 498.054357 498.914350 499.953499 500.962612 501.832370 502.691307 503.749260 504.785300 505.678890 506.547835 507.587737 508.571581 509.353940 510.004069 510.659948 511.081138 -100 
-100 -100 489.809640 490.852079 492.006381 492.901999 493.706889 494.964552 496.084934 496.849758 497.523932 498.744352 499.856056 500.604696 501.264966 502.519349 503.676686 504.467962 505.157345 506.398809 507.523946 508.248356 508.773808 509.648986 510.251479 -100 
-100 -100 485.799311 487.977514 489.713843 490.502071 490.797239 492.707762 494.112136 494.561741 494.564949 496.458199 497.867910 498.273701 498.209143 500.186289 501.684897 502.174632 502.190210 504.138296 505.629036 506.139161 506.123257 507.695655 508.746207 -100 
-100 -100 480.193641 484.702403 487.217053 487.702562 486.502135 490.077473 491.980969 491.934941 490.197389 493.866625 495.785873 495.628752 493.666137 497.541666 499.602233 499.576087 497.801498 501.551977 503.601905 503.691567 502.132704 505.370049 507.065677 -100 
-100 -100 481.379993 483.848254 485.881354 486.842665 487.257324 489.391856 490.987645 491.518626 491.552889 493.549770 495.023690 495.399069 495.282973 497.317089 498.850475 499.281757 499.219027 501.211604 502.730011 503.184160 503.122361 504.824995 506.005724 -100 
-100 -100 480.708826 482.592405 484.464822 485.646128 486.552543 488.382737 489.959532 490.838781 491.472536 493.002731 494.295488 494.922257 495.369358 496.848417 498.130188 498.731480 499.133401 500.579763 501.810227 502.327901 502.608965 503.900464 504.881800 -100 
-100 -100 477.383408 480.189411 482.477651 483.566996 484.054989 486.492481 488.417847 489.304550 489.677058 491.603578 493.054546 493.558282 493.651908 495.501870 496.901409 497.290026 497.205210 499.046201 500.355910 500.538300 500.194941 502.086888 503.408380 -100 
-100 -100 472.078624 477.470438 480.515682 481.213273 480.002909 484.263490 486.781551 487.391398 486.451878 489.802366 491.667463 491.797446 490.466532 493.790382 495.587360 495.496941 493.726863 497.177559 498.850634 498.387473 496.034208 499.918587 501.950322 -100 
-100 -100 474.900729 477.722228 480.034731 481.153543 481.682965 484.185846 486.183494 487.139298 487.586240 489.614417 491.174687 491.781515 491.964039 493.884378 495.342026 495.770928 495.678224 497.424299 498.586484 498.610505 498.150732 500.029064 501.367693 -100 
-100 -100 475.744763 477.666171 479.591392 480.826388 481.805297 483.780186 485.505366 486.505835 487.261179 489.014095 490.540663 491.379654 492.006647 493.624171 495.029882 495.737103 496.151722 497.371823 498.256347 498.389890 498.370304 499.703921 500.772082 -100 
-100 -100 473.931386 476.481047 478.610575 479.637367 480.114131 482.523222 484.355560 485.012176 485.113335 487.532614 489.400066 490.100092 490.252518 492.480651 494.212958 494.867973 494.934618 496.474135 497.362728 497.068600 496.290862 498.342974 499.812677 -100 
-100 -100 470.241838 474.929675 477.631444 478.195527 476.945078 481.048995 483.297616 483.317285 481.340380 485.832999 488.322132 488.562241 486.926534 491.022926 493.347677 493.686636 492.358384 495.274526 496.423451 495.332983 492.122281 496.607750 498.933305 -100 
-100 -100 473.313813 475.862330 477.994498 479.025907 479.501350 481.893587 483.698229 484.323391 484.401622 486.822278 488.694424 489.393160 489.552465 491.823117 493.606428 494.301295 494.387864 495.923755 496.798439 496.490424 495.699727 497.732091 499.188591 -100 
-100 -100 474.528543 476.438608 478.365366 479.613142 480.596090 482.531435 484.192120 485.114461 485.805856 487.578215 489.119211 489.937421 490.550838 492.282223 493.816211 494.619272 495.083165 496.288494 497.140498 497.251533 497.217075 498.496301 499.527978 -100 
-100 -100 473.134296 475.903517 478.205335 479.353320 479.915508 482.338582 484.220410 485.019941 485.299428 487.432446 489.036179 489.557002 489.604531 491.808110 493.527111 494.135248 494.145267 495.836580 496.934848 496.944093 496.514746 498.249549 499.502455 -100 
-100 -100 469.825653 475.062725 478.071021 478.822193 477.728173 481.835913 484.198137 484.565866 483.215558 486.924368 488.892497 488.824947 486.999196 490.993530 493.215001 493.384383 491.810177 495.094895 496.649415 496.192580 494.036558 497.558349 499.430108 -100 
-100 -100 474.342951 477.087497 479.357412 480.478878 481.020803 483.424190 485.299725 486.104638 486.369780 488.422212 489.919912 490.339743 490.302297 492.440063 494.102290 494.661564 494.645406 496.357397 497.501710 497.562286 497.165860 498.887314 500.120339 -100 
-100 -100 476.969740 478.813107 480.662675 481.855096 482.801452 484.685702 486.336680 487.301432 488.007200 489.576941 490.870463 491.469986 491.906247 493.513645 494.934203 495.625396 496.017878 497.292389 498.268829 498.519918 498.586719 499.802967 500.766671 -100 
-100 -100 477.047121 479.436046 481.412477 482.356641 482.800417 485.064710 486.851006 487.629480 487.904005 489.854605 491.261604 491.600132 491.473699 493.595672 495.216691 495.704955 495.601743 497.337770 498.475927 498.474130 497.972124 499.760836 501.029778 -100 
-100 -100 475.358011 479.688639 482.097621 482.529471 481.312111 485.094753 487.273721 487.616830 486.374327 489.797123 491.563103 491.331316 489.283072 493.292440 495.433205 495.458259 493.652756 497.059325 498.621370 498.045244 495.577602 499.329339 501.265953 -100 
-100 -100 480.227296 482.310105 483.960977 484.705360 485.021708 487.083189 488.721753 489.476206 489.772839 491.645022 493.003796 493.390884 493.320440 495.343647 496.867847 497.354504 497.280032 498.933788 500.009371 500.030957 499.549238 501.197661 502.331746 -100 
-100 -100 483.638389 484.614405 485.687818 486.537227 487.364473 488.730692 490.027490 491.014928 491.892021 493.186790 494.323328 495.097804 495.784459 497.054791 498.199339 498.944428 499.515626 500.512056 501.308819 501.688394 501.933348 502.725635 503.308668 -100 
-100 -100 485.194104 485.778368 486.580265 487.413591 488.340385 489.493343 490.655618 491.716315 492.751091 493.893354 494.956496 495.871722 496.769501 497.834999 498.838764 499.666325 500.410917 501.231388 501.930765 502.432669 502.863805 503.396634 503.757392 -100 
-100 -100 -100 -100 -100 -100 -100 -100 -100 -100 -100 -100 -100 -100 -100 -100 -100 -100 -100 -100 -100 -100 -100 -100 -100 -100 
-100 -100 -100 -100 -100 -100 -100 -100 -100 -100 -100 -100 -100 -100 -100 -100 -100 -100 -100 -100 -100 -100 -100 -100 -100 -100 
-100 -100 -100 -100 -100 -100 -100 -100 -100 -100 -100 -100 -100 -100 -100 -100 -100 -100 -100 -100 -100 -100 -100 -100 -100 -100 
-100 -100 491.482150 492.080138 492.929832 493.798121 494.692520 495.703717 496.672735 497.522084 498.374831 499.395810 500.406517 501.299886 502.186935 503.231067 504.255049 505.154670 506.044279 507.086553 508.085964 508.899951 509.582908 510.233872 510.647558 -100 
-100 -100 489.803770 490.669918 491.720145 492.610775 493.456922 494.588918 495.618190 496.370635 497.093079 498.236896 499.331250 500.142263 500.903159 502.070580 503.176939 503.993054 504.760976 505.946932 507.067577 507.856600 508.477200 509.286341 509.843837 -100 
-100 -100 486.657997 488.153269 489.601046 490.474476 491.118319 492.576888 493.760716 494.289479 494.649223 496.153026 497.451488 498.059129 498.458113 499.984082 501.291376 501.899824 502.308502 503.886641 505.273859 505.963711 506.348238 507.547096 508.413265 -100 
-100 -100 483.116806 485.459362 487.332359 488.138846 488.392378 490.398724 491.812921 492.095281 491.869219 493.989622 495.549181 495.899299 495.689639 497.822127 499.384210 499.726761 499.518249 501.727331 503.416628 503.938607 503.859557 505.636339 506.845559 -100 
-100 -100 482.409021 484.143293 485.857132 486.909418 487.692505 489.355247 490.714800 491.328134 491.728378 493.314895 494.659347 495.233454 495.587046 497.157378 498.497059 499.062239 499.413784 501.027075 502.443566 503.101797 503.466918 504.769299 505.741130 -100 
-100 -100 481.283612 482.765036 484.417020 485.626438 486.676667 488.275166 489.695981 490.586940 491.335224 492.696789 493.910638 494.609550 495.213647 496.536612 497.748219 498.435063 499.017169 500.335063 501.545807 502.217520 502.722341 503.814829 504.652515 -100 
-100 -100 478.868062 480.740484 482.623966 483.839433 484.795712 486.683565 488.334751 489.306961 490.024238 491.538617 492.805325 493.422307 493.873035 495.361933 496.650875 497.250610 497.643152 499.081456 500.296684 500.792602 501.056102 502.351722 503.340499 -100 
-100 -100 476.085811 478.723035 480.932766 482.042097 482.604096 485.019334 486.947046 487.864647 488.271892 490.200777 491.630493 492.080928 492.102970 494.064984 495.547791 495.967348 495.877348 497.741108 499.072852 499.302328 499.031940 500.825828 502.087589 -100 
-100 -100 476.375561 478.271928 480.195162 481.461561 482.484311 484.461581 486.216724 487.296521 488.114362 489.714339 491.063891 491.766958 492.298655 493.850357 495.196728 495.844273 496.236407 497.581276 498.655376 499.012837 499.176488 500.430497 501.409846 -100 
-100 -100 476.299404 477.837026 479.575724 480.888200 482.070198 483.856220 485.494305 486.608305 487.561822 489.083045 490.453683 491.325785 492.097483 493.536646 494.866608 495.676243 496.287631 497.386573 498.277174 498.643577 498.933306 499.960019 500.794994 -100 
-100 -100 474.934283 476.778791 478.644864 479.855244 480.827951 482.793374 484.496114 485.455992 486.172875 487.962577 489.516168 490.348026 490.967855 492.676238 494.192046 495.002021 495.489743 496.689398 497.553930 497.705862 497.714618 498.975735 499.986272 -100 
-100 -100 473.163191 475.711719 477.840626 478.873908 479.363135 481.801535 483.676279 484.404011 484.593328 486.919173 488.710362 489.370226 489.517636 491.762606 493.536188 494.241367 494.352684 495.915271 496.865303 496.724156 496.150336 497.981927 499.303304 -100 
-100 -100 474.286347 476.134961 478.007352 479.223777 480.198815 482.159669 483.853507 484.804034 485.515694 487.307670 488.865102 489.700476 490.331526 492.069494 493.620114 494.456119 494.951599 496.136275 496.971075 497.088881 497.069556 498.316643 499.322570 -100 
-100 -100 474.997513 476.545286 478.299453 479.628079 480.819247 482.597356 484.218077 485.312812 486.254785 487.783676 489.160925 490.031973 490.817155 492.323725 493.733252 494.602105 495.232203 496.294775 497.116895 497.406090 497.633082 498.634105 499.462660 -100 
-100 -100 474.408752 476.324490 478.276180 479.575280 480.623462 482.592195 484.325646 485.378820 486.177448 487.800624 489.160021 489.842797 490.367389 492.042568 493.527680 494.276412 494.703671 495.976096 496.927252 497.149046 497.201213 498.425074 499.401817 -100 
-100 -100 473.446779 476.112926 478.362892 479.523406 480.137844 482.552998 484.473730 485.377457 485.765993 487.749228 489.196532 489.604434 489.574405 491.726646 493.397383 493.949624 493.910118 495.647383 496.791907 496.819724 496.375726 498.142461 499.406352 -100 
-100 -100 475.576986 477.471053 479.391655 480.660352 481.679755 483.617770 485.327147 486.362812 487.133976 488.700120 489.988294 490.601288 491.062251 492.678284 494.108574 494.811768 495.215571 496.500379 497.484362 497.741454 497.815358 499.037356 500.005777 -100 
-100 -100 477.343140 478.837162 480.519295 481.783451 482.916251 484.623383 486.192239 487.260683 488.160321 489.566297 490.793430 491.525315 492.187332 493.577149 494.874008 495.643238 496.217816 497.316432 498.217939 498.590487 498.868775 499.854136 500.655048 -100 
-100 -100 477.826248 479.562843 481.298318 482.407356 483.294978 485.118798 486.720884 487.652199 488.339014 489.920516 491.239409 491.875773 492.339444 493.910200 495.289637 495.960073 496.346375 497.613433 498.591555 498.857422 498.934415 500.120074 501.055299 -100 
-100 -100 477.907695 480.239725 482.122214 482.981543 483.350962 485.544936 487.262916 487.980542 488.201780 490.213355 491.697040 492.138356 492.113530 494.159139 495.719627 496.210372 496.144528 497.842857 498.975699 499.030993 498.603917 500.281017 501.463290 -100 
-100 -100 480.839335 482.318368 483.760259 484.668756 485.412750 487.048252 488.505739 489.393441 490.080200 491.607331 492.900325 493.586424 494.098296 495.598411 496.902315 497.572515 497.980785 499.187749 500.118543 500.404377 500.490453 501.556563 502.372660 -100 
-100 -100 483.459468 484.296795 485.316283 486.215102 487.136591 488.415191 489.661650 490.682736 491.646222 492.889954 494.036957 494.921158 495.756358 496.930179 498.024859 498.830109 499.517151 500.434654 501.209111 501.676660 502.052560 502.716655 503.204031 -100 
-100 -100 484.794384 485.347756 486.140031 486.992972 487.946051 489.081880 490.230545 491.301227 492.361806 493.508724 494.595501 495.562663 496.514440 497.573495 498.575900 499.431974 500.216311 501.033788 501.741872 502.281193 502.750825 503.255739 503.588203 -100 
-100 -100 -100 -100 -100 -100 -100 -100 -100 -100 -100 -100 -100 -100 -100 -100 -100 -100 -100 -100 -100 -100 -100 -100 -100 -100 
-100 -100 -100 -100 -100 -100 -100 -100 -100 -100 -100 -100 -100 -100 -100 -100 -100 -100 -100 -100 -100 -100 -100 -100 -100 -100 
-100 -100 -100 -100 -100 -100 -100 -100 -100 -100 -100 -100 -100 -100 -100 -100 -100 -100 -100 -100 -100 -100 -100 -100 -100 -100 
-100 -100 490.971821 491.603909 492.461905 493.299727 494.147375 495.149541 496.092174 496.881837 497.679394 498.735483 499.780786 500.668208 501.532540 502.612048 503.651771 504.521207 505.373327 506.462588 507.505026 508.322118 508.993141 509.685724 510.133877 -100 
-100 -100 489.055614 490.070539 491.174631 491.997615 492.716339 493.907875 494.927114 495.542248 496.085155 497.380947 498.573082 499.332870 499.966241 501.273300 502.439214 503.158478 503.767094 505.125430 506.363357 507.128707 507.657663 508.607046 509.263671 -100 
-100 -100 485.076971 487.210533 488.871480 489.542146 489.683771 491.555739 492.821022 492.963198 492.586024 494.784759 496.397298 496.778396 496.550039 498.713915 500.252101 500.536916 500.224719 502.544837 504.295208 504.841843 504.734212 506.511667 507.690212 -100 
-100 -100 479.538408 483.972325 486.382441 486.689250 485.178619 488.844914 490.590075 490.000730 487.221966 491.838338 494.156728 493.884441 491.357784 495.815011 497.997867 497.553071 494.768353 499.585250 502.128295 502.213268 500.253296 504.032853 505.971007 -100 
-100 -100 480.795958 483.188819 485.124673 485.967447 486.236355 488.326461 489.773486 489.988805 489.633322 491.920452 493.574070 493.895775 493.594266 495.824496 497.414207 497.652495 497.271774 499.653925 501.456297 501.975257 501.841162 503.738160 505.033762 -100 
-100 -100 480.345768 482.086999 483.835957 484.943029 485.792713 487.528684 488.973688 489.684024 490.167587 491.737552 493.052028 493.607929 493.956830 495.533733 496.878349 497.437650 497.777123 499.386098 500.793305 501.434182 501.787120 503.103313 504.090728 -100 
-100 -100 477.538055 479.957373 482.016855 483.063615 483.600327 485.864020 487.633488 488.401685 488.689057 490.567496 491.937412 492.267502 492.144837 494.195601 495.741469 496.162410 496.071511 498.062506 499.561725 499.973719 499.871376 501.606046 502.816784 -100 
-100 -100 473.090226 477.532032 480.186730 480.894303 479.978447 483.846503 486.150318 486.658506 485.660658 488.922586 490.634734 490.435627 488.505878 492.397319 494.473846 494.442260 492.607601 496.302969 498.231016 498.156917 496.440713 499.766178 501.535519 -100 
-100 -100 475.024813 477.476468 479.588610 480.702202 481.324240 483.700915 485.607024 486.523574 486.941174 488.888130 490.316819 490.723059 490.680817 492.783407 494.386650 494.874551 494.806155 496.692936 498.045576 498.331860 498.142411 499.816486 500.998066 -100 
-100 -100 475.310037 477.129949 478.995036 480.238872 481.259565 483.234336 484.976013 486.025843 486.818592 488.472533 489.868392 490.582345 491.119994 492.768852 494.226978 494.976908 495.440559 496.762104 497.813195 498.186877 498.377529 499.558058 500.479209 -100 
-100 -100 473.209446 475.768292 477.909756 478.962845 479.478100 481.956741 483.898394 484.738096 485.044213 487.237166 488.901899 489.485810 489.591608 491.785442 493.520001 494.204857 494.331483 495.969804 497.072186 497.179111 496.880319 498.508985 499.679761 -100 
-100 -100 469.360799 474.132183 476.879425 477.473563 476.245917 480.474328 482.906153 483.278449 481.911136 485.799308 487.953004 488.065683 486.432108 490.425773 492.718027 493.078479 491.825779 494.830432 496.256228 495.855831 493.948112 497.183600 498.930480 -100 
-100 -100 472.534250 475.102428 477.253543 478.313629 478.833818 481.316748 483.264317 484.113021 484.429468 486.628308 488.298700 488.890599 489.009841 491.224771 492.981596 493.680773 493.804297 495.414811 496.470438 496.521907 496.178994 497.801763 498.978349 -100 
-100 -100 473.925347 475.778536 477.673766 478.938317 479.974114 481.962605 483.722807 484.800330 485.623824 487.283565 488.683953 489.408498 489.969574 491.662091 493.168401 493.951832 494.412556 495.667998 496.607369 496.841895 496.913983 498.108166 499.059946 -100 
-100 -100 472.848802 475.401376 477.586970 478.746084 479.401865 481.811577 483.763224 484.750433 485.253744 487.181997 488.598806 489.009870 488.995110 491.164957 492.846014 493.395315 493.336562 495.094472 496.237889 496.238954 495.752821 497.556372 498.842185 -100 
-100 -100 470.021258 474.710112 477.497268 478.279412 477.421818 481.355339 483.750670 484.406469 483.631883 486.787141 488.458134 488.260135 486.362308 490.336730 492.511912 492.572741 490.792244 494.258068 495.864598 495.310462 492.886063 496.686330 498.678175 -100 
-100 -100 473.979957 476.512068 478.667282 479.794965 480.417927 482.786764 484.700156 485.654698 486.124503 488.012942 489.385646 489.753313 489.694073 491.810289 493.436812 493.939734 493.855024 495.620744 496.787560 496.810953 496.337537 498.145400 499.430523 -100 
-100 -100 476.195156 477.998381 479.825199 481.026734 482.000424 483.891842 485.563536 486.571668 487.328128 488.913282 490.233009 490.883925 491.370422 492.948941 494.335580 495.012651 495.407495 496.690476 497.685607 497.965747 498.058199 499.260836 500.209512 -100 
-100 -100 475.961128 478.424418 480.449006 481.415909 481.866052 484.149190 485.929816 486.662721 486.873160 488.980196 490.552978 491.075392 491.137826 493.152993 494.704570 495.211964 495.185584 496.882675 498.041513 498.155135 497.815819 499.458174 500.627181 -100 
-100 -100 473.976565 478.532155 481.049836 481.512118 480.269041 484.096947 486.251305 486.455752 484.923152 488.744695 490.810733 490.909151 489.347234 492.992326 494.988861 495.073405 493.501901 496.732744 498.300332 497.952111 495.964733 499.256518 500.979951 -100 
-100 -100 479.000133 481.182708 482.905880 483.683557 484.005519 486.083692 487.704893 488.392926 488.611493 490.659147 492.213019 492.809963 492.949155 494.883234 496.356202 496.881974 496.903080 498.528889 499.637405 499.790534 499.484425 500.983876 502.012878 -100 
-100 -100 482.514813 483.532721 484.648893 485.527490 486.370404 487.747277 489.040005 490.010299 490.885211 492.262848 493.509977 494.401432 495.186192 496.464457 497.613993 498.391679 499.011432 500.029434 500.866049 501.314644 501.623701 502.383069 502.930657 -100 
-100 -100 484.114734 484.722568 485.554878 486.414038 487.358331 488.521878 489.687228 490.749354 491.800988 492.997832 494.136068 495.130028 496.092702 497.190299 498.219422 499.079374 499.861140 500.714362 501.453555 502.001599 502.467380 502.998833 503.350495 -100 
-100 -100 -100 -100 -100 -100 -100 -100 -100 -100 -100 -100 -100 -100 -100 -100 -100 -100 -100 -100 -100 -100 -100 -100 -100 -100 
-100 -100 -100 -100 -100 -100 -100 -100 -100 -100 -100 -100 -100 -100 -100 -100 -100 -100 -100 -100 -100 -100 -100 -100 -100 -100 
-100 -100 -100 -100 -100 -100 -100 -100 -100 -100 -100 -100 -100 -100 -100 -100 -100 -100 -100 -100 -100 -100 -100 -100 -100 -100 
-100 -100 490.410009 491.108899 491.995427 492.808438 493.605738 494.631396 495.571269 496.308839 497.041277 498.159140 499.248643 500.122629 500.943990 502.081077 503.145898 503.976581 504.763475 505.907129 506.981663 507.776318 508.402778 509.145314 509.631923 -100 
-100 -100 488.013971 489.370278 490.597987 491.326328 491.796414 493.202736 494.274479 494.713730 494.909015 496.543593 497.889840 498.542815 498.873093 500.498485 501.782672 502.350032 502.608288 504.308194 505.698827 506.372914 506.645384 507.873481 508.682286 -100 
-100 -100 481.590383 485.779157 487.979952 488.206259 486.669899 490.171825 491.797246 491.207226 488.480037 493.007270 495.289090 495.097924 492.679443 497.048998 499.168126 498.769174 496.061417 500.774990 503.235519 503.334453 501.412813 505.067177 506.897644 -100 
-100 -100 463.425084 480.726207 484.970733 483.601399 469.920516 485.695244 488.955329 485.819643 466.099842 487.620071 492.349311 489.877510 471.293803 491.822645 496.206020 493.280801 473.126190 495.322022 500.421909 498.766464 483.481649 500.699796 504.854719 -100 
-100 -100 477.180785 481.681881 484.184634 484.575016 483.140769 486.892663 488.715227 488.183203 485.447442 490.085339 492.413537 492.135497 489.603477 494.078109 496.273108 495.815934 493.010126 497.826163 500.363234 500.425339 498.450941 502.259841 504.231179 -100 
-100 -100 478.706645 481.104967 483.100293 484.047666 484.450063 486.614561 488.197729 488.656157 488.596238 490.682978 492.201694 492.522334 492.302497 494.457625 496.036237 496.361121 496.118701 498.325124 499.999566 500.480669 500.372135 502.196288 503.455258 -100 
-100 -100 474.125004 478.516134 481.115675 481.772897 480.797446 484.574231 486.754998 487.116488 485.991791 489.249349 490.962196 490.722549 488.738343 492.650332 494.737030 494.680769 492.828687 496.611182 498.645840 498.658099 496.999123 500.349500 502.127138 -100 
-100 -100 457.990414 474.457918 478.848335 478.090770 466.313712 481.061097 484.897197 484.040148 473.180577 486.264810 489.239546 487.080614 471.968654 489.029586 492.986538 491.231077 476.824992 493.136791 496.889614 495.308984 482.337452 497.009611 500.635052 -100 
-100 -100 471.581840 476.011809 478.672082 479.404519 478.523983 482.428256 484.765921 485.302978 484.332982 487.642926 489.398856 489.232488 487.333323 491.283740 493.424540 493.451725 491.648933 495.312182 497.195006 497.092765 495.360420 498.641381 500.380273 -100 
-100 -100 473.594648 476.094663 478.226157 479.326196 479.915004 482.354987 484.290219 485.182584 485.556111 487.622476 489.160549 489.647136 489.673791 491.827143 493.503444 494.097482 494.137730 495.921219 497.182249 497.422111 497.209680 498.844223 499.998795 -100 
-100 -100 469.391776 474.157590 476.911954 477.528717 476.328358 480.566483 483.016123 483.423853 482.086613 485.930568 488.032439 488.106756 486.441975 490.401614 492.656428 492.983225 491.722244 494.787914 496.311122 496.024652 494.206782 497.418622 499.130255 -100 
-100 -100 452.501941 470.686050 475.375491 474.280749 460.584334 477.331524 481.549141 480.304803 467.040861 482.843425 486.628695 484.952291 470.686555 487.311171 491.433983 490.469595 479.238170 492.261993 495.097559 493.164511 480.113275 494.580361 498.147009 -100 
-100 -100 468.715924 473.490680 476.249958 476.867382 475.668159 479.912285 482.374680 482.802005 481.486521 485.341642 487.454781 487.543458 485.895325 489.872197 492.141770 492.475609 491.205448 494.235301 495.702056 495.347401 493.473819 496.688946 498.414376 -100 
-100 -100 472.178438 474.727394 476.886935 477.997173 478.594195 481.053601 483.024785 483.973627 484.413376 486.484266 488.032465 488.542423 488.600452 490.787762 492.495711 493.110133 493.139929 494.834669 495.955548 496.009341 495.615270 497.321353 498.541712 -100 
-100 -100 469.202005 473.863778 476.626676 477.396489 476.540144 480.492540 482.911736 483.592328 482.848975 486.050626 487.775945 487.631283 485.776336 489.774203 491.966761 492.047043 490.282418 493.740647 495.339734 494.788455 492.371194 496.161647 498.145106 -100 
-100 -100 453.848694 471.422131 476.075244 475.396029 463.655272 478.507459 482.496723 481.966300 472.154317 484.371714 487.196514 485.053530 470.010294 487.115000 491.140819 489.510118 475.499119 491.183001 494.446793 491.893858 475.524305 493.351454 497.654217 -100 
-100 -100 470.300173 474.941196 477.673313 478.411339 477.521728 481.427773 483.803074 484.446273 483.668965 486.841035 488.536923 488.364078 486.477636 490.426088 492.566269 492.600907 490.808768 494.276164 495.896233 495.361708 492.952346 496.749945 498.735845 -100 
-100 -100 474.387572 476.884192 478.975422 480.027378 480.573026 482.912038 484.775667 485.638538 486.001868 488.027414 489.532167 490.008044 490.030894 492.098941 493.682319 494.182298 494.126882 495.865659 497.041412 497.124682 496.730727 498.461603 499.690926 -100 
-100 -100 472.083023 476.732583 479.366674 479.924801 478.763444 482.680285 484.914923 485.177267 483.690113 487.548986 489.645673 489.759230 488.209493 491.879820 493.897535 493.984633 492.413955 495.671759 497.267890 496.933298 494.961177 498.293332 500.052574 -100 
-100 -100 457.204254 475.021000 479.475624 478.380989 465.509697 480.992260 484.759697 483.229830 469.370681 485.575240 489.432805 487.962146 474.683855 490.099695 493.755259 492.317210 479.657440 494.000883 497.116039 495.129503 481.348791 496.518330 500.179174 -100 
-100 -100 475.211427 479.529055 481.841981 482.228676 480.972132 484.654808 486.712265 486.938800 485.482867 489.258462 491.328559 491.540825 490.108017 493.665350 495.590964 495.719365 494.236220 497.394956 498.930667 498.661922 496.764473 499.911843 501.500373 -100 
-100 -100 481.252931 482.636051 483.901574 484.713466 485.342457 486.956864 488.348373 489.230865 489.882667 491.531745 492.915144 493.754267 494.339853 495.863420 497.117313 497.822040 498.240170 499.489958 500.430661 500.807173 500.905393 501.910232 502.585790 -100 
-100 -100 483.355855 484.042759 484.921174 485.775951 486.693552 487.905682 489.100944 490.153301 491.182546 492.446710 493.638943 494.645030 495.595397 496.748985 497.811847 498.665676 499.425329 500.331026 501.107554 501.653818 502.096451 502.676897 503.061643 -100 
-100 -100 -100 -100 -100 -100 -100 -100 -100 -100 -100 -100 -100 -100 -100 -100 -100 -100 -100 -100 -100 -100 -100 -100 -100 -100 
-100 -100 -100 -100 -100 -100 -100 -100 -100 -100 -100 -100 -100 -100 -100 -100 -100 -100 -100 -100 -100 -100 -100 -100 -100 -100 
-100 -100 -100 -100 -100 -100 -100 -100 -100 -100 -100 -100 -100 -100 -100 -100 -100 -100 -100 -100 -100 -100 -100 -100 -100 -100 
-100 -100 490.211459 490.839796 491.694727 492.530960 493.374177 494.365023 495.293860 496.074790 496.875219 497.948688 499.022283 499.941158 500.829765 501.918434 502.955596 503.814773 504.648006 505.707609 506.714532 507.497580 508.142318 508.819983 509.262083 -100 
-100 -100 488.307659 489.315687 490.415383 491.238605 491.954649 493.131525 494.131734 494.733654 495.277570 496.593648 497.820453 498.619611 499.282957 500.597781 501.758642 502.467132 503.056336 504.380200 505.575878 506.300598 506.798998 507.734108 508.386485 -100 
-100 -100 484.345443 486.465878 488.120546 488.796003 488.939837 490.790878 492.027852 492.148875 491.768767 493.992456 495.649796 496.083540 495.895808 498.063388 499.592040 499.866627 499.536375 501.814065 503.511308 504.006712 503.861109 505.626615 506.804653 -100 
-100 -100 478.802923 483.219043 485.624040 485.943044 484.442894 488.083435 489.793275 489.176373 486.390288 491.034503 493.403644 493.193050 490.716805 495.172890 497.343926 496.892430 494.094859 498.864043 501.347209 501.374321 499.371155 503.142628 505.083512 -100 
-100 -100 479.998505 482.386060 484.328303 485.189626 485.471494 487.545290 488.963400 489.154025 488.791577 491.100639 492.796035 493.167532 492.906389 495.145247 496.733793 496.971127 496.580184 498.924859 500.677193 501.147307 500.977677 502.864587 504.160415 -100 
-100 -100 479.467176 481.218064 482.989031 484.124779 484.993779 486.723351 488.146978 488.835839 489.311238 490.895803 492.238876 492.826839 493.203292 494.798562 496.156501 496.724953 497.061726 498.646250 500.017681 500.623150 500.950295 502.256454 503.242088 -100 
-100 -100 476.586766 479.028597 481.125503 482.214024 482.780061 485.042891 486.793787 487.539871 487.815197 489.704018 491.092769 491.439623 491.332854 493.409623 494.982037 495.423821 495.340749 497.317583 498.792966 499.181523 499.062054 500.789510 501.998517 -100 
-100 -100 472.090756 476.563326 479.265604 480.025165 479.148204 483.018251 485.305303 485.791389 484.778944 488.051596 489.778361 489.586656 487.663065 491.583477 493.691532 493.686334 491.867555 495.556516 497.472199 497.387140 495.662957 498.985423 500.753785 -100 
-100 -100 474.014388 476.494623 478.652832 479.817317 480.478529 482.865696 484.765078 485.669840 486.081493 488.038741 489.481689 489.897754 489.862777 491.981072 493.600711 494.103422 494.047190 495.939450 497.298140 497.592302 497.408333 499.082328 500.261770 -100 
-100 -100 474.310636 476.153786 478.058764 479.348762 480.407200 482.398033 484.142526 485.192518 485.990357 487.658830 489.074697 489.808026 490.356976 492.003145 493.452288 494.195784 494.662414 496.001055 497.080600 497.486646 497.699993 498.880767 499.795482 -100 
-100 -100 472.231751 474.807936 476.982118 478.076670 478.628477 481.122883 483.071539 483.920069 484.241349 486.456480 488.152083 488.770545 488.896048 491.067367 492.764701 493.418893 493.536376 495.202529 496.356216 496.522561 496.266740 497.890346 499.046147 -100 
-100 -100 468.409623 473.190770 475.960578 476.588411 475.393901 479.633348 482.072581 482.459066 481.115192 485.033928 487.230296 487.393086 485.791010 489.747167 491.982455 492.295073 491.022326 494.060882 495.550633 495.226591 493.377743 496.599559 498.323676 -100 
-100 -100 471.612492 474.179119 476.335300 477.410577 477.949611 480.442634 482.400458 483.266637 483.611242 485.849815 487.571281 488.216282 488.365008 490.552937 492.260274 492.916315 493.021859 494.655411 495.760668 495.871976 495.573546 497.193017 498.355689 -100 
-100 -100 473.040210 474.874664 476.750840 478.006814 479.044267 481.039688 482.811312 483.906920 484.761399 486.471919 487.935260 488.720225 489.315306 490.993357 492.462836 493.213462 493.659492 494.923511 495.889459 496.158169 496.256438 497.454963 498.402913 -100 
-100 -100 472.003042 474.514424 476.654224 477.781394 478.422829 480.835556 482.797888 483.800829 484.335500 486.328955 487.826876 488.315252 488.348441 490.510034 492.160661 492.684767 492.614090 494.368468 495.519060 495.533864 495.060270 496.871266 498.159441 -100 
-100 -100 469.185875 473.816352 476.541110 477.277962 476.396839 480.332619 482.738933 483.408525 482.664167 485.897912 487.665791 487.561381 485.727088 489.694779 491.842581 491.884368 490.096578 493.553089 495.157593 494.607961 492.189717 495.998682 497.995212 -100 
-100 -100 473.067639 475.558071 477.664501 478.754913 479.359580 481.732705 483.660804 484.635899 485.143860 487.108333 488.574988 489.032772 489.034310 491.156334 492.767149 493.258379 493.170694 494.934451 496.106117 496.140673 495.678173 497.492481 498.779397 -100 
-100 -100 475.178547 476.962868 478.764310 479.944617 480.910098 482.812599 484.505509 485.541315 486.341463 487.999754 489.408533 490.144804 490.689937 492.282285 493.662586 494.335694 494.735103 496.027915 497.042953 497.351095 497.466071 498.670968 499.614821 -100 
-100 -100 474.850960 477.314391 479.334097 480.293319 480.743184 483.046727 484.855665 485.619843 485.874769 488.056297 489.719352 490.329756 490.455010 492.484556 494.032643 494.542404 494.529707 496.247372 497.442395 497.605631 497.305511 498.941730 500.095651 -100 
-100 -100 472.804540 477.373186 479.899595 480.362952 479.123935 482.980663 485.168488 485.404725 483.913745 487.811194 489.968408 490.157607 488.664136 492.320344 494.313967 494.406303 492.856777 496.114712 497.729137 497.446773 495.514268 498.790292 500.490126 -100 
-100 -100 477.815948 480.011529 481.747968 482.534913 482.869140 484.975145 486.628750 487.349924 487.610945 489.724594 491.356631 492.030744 492.228271 494.181551 495.660937 496.199898 496.245358 497.902865 499.058116 499.269604 499.008669 500.504687 501.519300 -100 
-100 -100 481.338212 482.366396 483.496163 484.388568 485.248622 486.650812 487.972866 488.975981 489.892419 491.325685 492.636392 493.590178 494.423846 495.727918 496.892884 497.688495 498.333563 499.384008 500.262310 500.757035 501.100739 501.867104 502.410768 -100 
-100 -100 482.944515 483.560629 484.405486 485.279721 486.242852 487.429979 488.621971 489.715562 490.807331 492.054090 493.247898 494.296785 495.304481 496.431153 497.480406 498.360923 499.168557 500.053670 500.830666 501.417792 501.913230 502.456256 502.809208 -100 
-100 -100 -100 -100 -100 -100 -100 -100 -100 -100 -100 -100 -100 -100 -100 -100 -100 -100 -100 -100 -100 -100 -100 -100 -100 -100 
-100 -100 -100 -100 -100 -100 -100 -100 -100 -100 -100 -100 -100 -100 -100 -100 -100 -100 -100 -100 -100 -100 -100 -100 -100 -100 
-100 -100 -100 -100 -100 -100 -100 -100 -100 -100 -100 -100 -100 -100 -100 -100 -100 -100 -100 -100 -100 -100 -100 -100 -100 -100 
-100 -100 489.955366 490.545022 491.390358 492.260307 493.150966 494.140971 495.082534 495.914008 496.772104 497.829272 498.899273 499.858720 500.796333 501.856845 502.874645 503.754972 504.608557 505.590954 506.518123 507.262470 507.892011 508.515035 508.918477 -100 
-100 -100 488.313213 489.159661 490.200326 491.097824 491.946512 493.046197 494.032620 494.754623 495.476758 496.664672 497.834718 498.733600 499.562488 500.738829 501.830040 502.626367 503.359639 504.472236 505.502562 506.204722 506.760508 507.545495 508.098181 -100 
-100 -100 485.230882 486.678743 488.106967 489.001753 489.668615 491.069315 492.180419 492.654948 493.000847 494.564546 495.968046 496.705110 497.211787 498.722415 499.995299 500.587361 500.972604 502.449519 503.713420 504.285004 504.580521 505.768413 506.642435 -100 
-100 -100 481.723570 483.983257 485.831271 486.682861 486.998637 488.913512 490.226965 490.433071 490.173705 492.370928 494.058163 494.574663 494.526283 496.601176 498.110497 498.448671 498.245729 500.321272 501.859894 502.237605 502.040327 503.831015 505.062991 -100 
-100 -100 480.840322 482.544726 484.267040 485.370839 486.200306 487.814045 489.098436 489.649046 490.026184 491.667118 493.110989 493.807779 494.267121 495.832882 497.156429 497.724860 498.069073 499.589978 500.888040 501.431720 501.711471 503.006593 503.988619 -100 
-100 -100 479.510352 481.010589 482.712550 483.992654 485.094711 486.674614 488.043011 488.881943 489.607582 491.004092 492.282069 493.050556 493.713285 495.070946 496.309544 497.020804 497.604459 498.865724 499.995239 500.588012 501.036065 502.113078 502.951337 -100 
-100 -100 476.920967 478.850613 480.824557 482.143261 483.176979 485.053795 486.654737 487.568906 488.249136 489.793790 491.102694 491.746045 492.215976 493.771075 495.127244 495.782053 496.201982 497.602083 498.759376 499.201664 499.427099 500.711180 501.698817 -100 
-100 -100 474.021581 476.744658 479.073338 480.315440 480.988781 483.384592 485.257122 486.107707 486.457434 488.430049 489.895856 490.343443 490.343324 492.399715 493.972954 494.467574 494.433033 496.263339 497.555338 497.754629 497.462261 499.254229 500.516185 -100 
-100 -100 474.306758 476.274487 478.307034 479.695358 480.815230 482.805148 484.535275 485.579092 486.372480 488.000725 489.381110 490.095069 490.627657 492.223679 493.615161 494.302764 494.728509 496.077032 497.157491 497.529014 497.703008 498.955740 499.929309 -100 
-100 -100 474.269342 475.860561 477.690309 479.109698 480.380200 482.195832 483.834338 484.944347 485.904524 487.455430 488.867226 489.780190 490.576341 492.004023 493.309938 494.102545 494.717817 495.854179 496.808243 497.250215 497.595172 498.612116 499.424891 -100 
-100 -100 472.959542 474.842387 476.783298 478.093187 479.157046 481.146405 482.856226 483.832467 484.580897 486.412569 488.031931 488.951301 489.634871 491.266189 492.677811 493.404258 493.857472 495.130532 496.122067 496.427455 496.558810 497.775046 498.729078 -100 
-100 -100 471.250842 473.819672 476.002570 477.125516 477.713332 480.151527 482.028079 482.783637 483.025544 485.406738 487.291272 488.090182 488.365100 490.460470 492.064500 492.633432 492.666045 494.336829 495.458186 495.532916 495.162761 496.884708 498.111257 -100 
-100 -100 472.439491 474.282826 476.168535 477.427065 478.455017 480.429289 482.138083 483.122529 483.891311 485.761042 487.426550 488.389713 489.106389 490.754766 492.172636 492.897904 493.340189 494.588574 495.547246 495.819182 495.925174 497.131204 498.083234 -100 
-100 -100 473.245258 474.742643 476.450756 477.762216 478.960573 480.754009 482.396967 483.524314 484.523619 486.158191 487.669807 488.676243 489.542387 491.000640 492.316654 493.108585 493.704641 494.787017 495.668544 496.036211 496.324676 497.325114 498.137593 -100 
-100 -100 472.789153 474.581033 476.412983 477.634787 478.648275 480.629603 482.385290 483.458604 484.303092 486.075533 487.619102 488.482751 489.128604 490.758318 492.158898 492.850893 493.257726 494.514328 495.473096 495.718625 495.792836 497.033287 498.015201 -100 
-100 -100 471.923340 474.385003 476.459399 477.503763 478.053376 480.487409 482.431899 483.340608 483.748576 485.934084 487.615288 488.256794 488.412379 490.490892 492.069651 492.579443 492.539887 494.236085 495.360673 495.386265 494.942925 496.737028 498.015524 -100 
-100 -100 473.823583 475.594038 477.389127 478.568180 479.542851 481.496894 483.237232 484.301658 485.131045 486.869349 488.368916 489.188872 489.796425 491.395355 492.771214 493.446038 493.848518 495.119163 496.104969 496.380661 496.473861 497.710848 498.683561 -100 
-100 -100 475.321055 476.768818 478.392823 479.608460 480.720990 482.456990 484.071225 485.188752 486.166833 487.728054 489.146519 490.064685 490.855740 492.256141 493.524373 494.280932 494.866424 495.980943 496.922904 497.360242 497.693584 498.674622 499.457445 -100 
-100 -100 475.577810 477.326121 479.056675 480.145231 481.022936 482.901348 484.566829 485.553344 486.316181 488.060498 489.577620 490.412547 491.023813 492.596611 493.947418 494.618033 495.037409 496.341136 497.399016 497.793500 497.986230 499.124798 500.002886 -100 
-100 -100 475.505262 477.893872 479.806370 480.658157 481.010526 483.291894 485.089300 485.858031 486.134742 488.328131 490.022854 490.683910 490.846844 492.860040 494.380833 494.883661 494.877415 496.617282 497.854721 498.095836 497.865742 499.427122 500.511267 -100 
-100 -100 478.443203 479.963978 481.441454 482.365983 483.126116 484.830461 486.359101 487.306141 488.065078 489.735711 491.199608 492.059098 492.706921 494.220205 495.517306 496.209847 496.672210 497.938858 498.971634 499.404433 499.618501 500.642584 501.402803 -100 
-100 -100 481.104721 481.969951 483.023463 483.952602 484.908491 486.243129 487.551104 488.634659 489.675221 491.031188 492.308259 493.320843 494.255781 495.470405 496.586763 497.424494 498.162498 499.144360 500.006935 500.578826 501.035977 501.703938 502.174040 -100 
-100 -100 482.467373 483.042738 483.867480 484.755924 485.749269 486.935583 488.139774 489.271699 490.408043 491.652162 492.848334 493.922558 494.960002 496.070486 497.108329 498.002732 498.837261 499.718465 500.505274 501.127779 501.660307 502.185792 502.518604 -100 
-100 -100 -100 -100 -100 -100 -100 -100 -100 -100 -100 -100 -100 -100 -100 -100 -100 -100 -100 -100 -100 -100 -100 -100 -100 -100 
-100 -100 -100 -100 -100 -100 -100 -100 -100 -100 -100 -100 -100 -100 -100 -100 -100 -100 -100 -100 -100 -100 -100 -100 -100 -100 
-100 -100 -100 -100 -100 -100 -100 -100 -100 -100 -100 -100 -100 -100 -100 -100 -100 -100 -100 -100 -100 -100 -100 -100 -100 -100 
-100 -100 489.418963 490.057412 490.951072 491.855072 492.772079 493.810068 494.790610 495.641790 496.508516 497.602683 498.702068 499.674058 500.612383 501.690001 502.715116 503.584507 504.406803 505.358482 506.234377 506.912057 507.482135 508.101186 508.510799 -100 
-100 -100 487.572250 488.569017 489.707774 490.629743 491.460808 492.660438 493.706837 494.418399 495.085048 496.378523 497.613707 498.511415 499.294934 500.541523 501.664670 502.433583 503.087158 504.208810 505.188694 505.773319 506.192183 507.044811 507.649499 -100 
-100 -100 483.756344 485.786014 487.472745 488.329922 488.734194 490.493527 491.746503 492.085864 492.037169 494.052775 495.655220 496.317645 496.514910 498.372201 499.774055 500.257867 500.297478 502.034456 503.298398 503.592344 503.391454 505.000865 506.092063 -100 
-100 -100 478.436797 482.569419 484.988945 485.623342 484.763592 487.962911 489.614037 489.389893 487.496577 491.390109 493.576671 493.814287 492.445757 495.889089 497.758135 497.772852 496.212903 499.549188 501.274529 501.057579 499.136677 502.578666 504.376001 -100 
-100 -100 479.101722 481.452188 483.483568 484.565106 485.129006 487.125823 488.565539 488.972241 488.939507 491.052841 492.712245 493.332220 493.471683 495.403388 496.868659 497.323932 497.309389 499.101381 500.398049 500.640263 500.398115 502.143649 503.369090 -100 
-100 -100 477.995036 479.904624 481.866497 483.186730 484.209147 485.995554 487.476133 488.261265 488.845024 490.444136 491.846685 492.586775 493.128702 494.650361 495.970655 496.622416 497.048445 498.389853 499.480421 499.865547 500.049231 501.332620 502.325381 -100 
-100 -100 474.331034 477.262619 479.726492 481.021793 481.689543 484.073088 485.893110 486.660766 486.931577 488.945573 490.473822 490.990917 491.054824 493.060320 494.597862 495.101701 495.099198 496.845753 498.044237 498.132945 497.721883 499.608123 500.934957 -100 
-100 -100 468.756086 474.384507 477.676955 478.663117 477.793431 481.878288 484.244523 484.681778 483.497183 487.062196 489.015224 489.069866 487.488551 491.170562 493.196454 493.288373 491.731834 495.007019 496.568944 496.036518 493.618863 497.529015 499.571314 -100 
-100 -100 471.663896 474.636020 477.154636 478.507470 479.245602 481.731796 483.664522 484.537006 484.902037 487.009810 488.624579 489.217641 489.341189 491.382820 492.943621 493.460661 493.453678 495.171844 496.324275 496.362396 495.912990 497.790581 499.119460 -100 
-100 -100 472.618874 474.637759 476.724437 478.153304 479.300216 481.311128 483.028423 484.017310 484.774735 486.573267 488.159895 489.061068 489.729847 491.313850 492.671807 493.346429 493.761154 495.043603 496.033638 496.301840 496.392177 497.680020 498.693112 -100 
-100 -100 470.918954 473.532574 475.795318 477.014597 477.690408 480.099588 481.924985 482.608322 482.765798 485.232437 487.199906 488.081222 488.434050 490.424686 491.923823 492.400111 492.353164 494.066336 495.203465 495.229312 494.776631 496.618284 497.925777 -100 
-100 -100 467.349240 472.062277 474.867217 475.640784 474.714203 478.668100 480.870591 480.938050 479.080969 483.609517 486.247956 486.835986 485.794672 489.241185 491.129432 491.141428 489.476398 492.777060 494.314239 493.759362 491.356901 495.176282 497.175960 -100 
-100 -100 470.522131 473.057561 475.219911 476.349699 476.961853 479.341258 481.153733 481.831971 482.002756 484.523869 486.560286 487.504711 487.901878 489.908155 491.408661 491.881464 491.826238 493.521874 494.640837 494.653598 494.191633 496.020049 497.319032 -100 
-100 -100 471.925035 473.727216 475.571130 476.798562 477.806290 479.770848 481.467884 482.433661 483.196360 485.133048 486.884040 487.930468 488.702119 490.306601 491.659588 492.329055 492.733805 493.975622 494.927133 495.175543 495.258087 496.508337 497.496457 -100 
-100 -100 470.903665 473.346593 475.399531 476.403856 476.894618 479.368155 481.293317 482.091754 482.368428 484.793326 486.722426 487.576737 487.901921 489.927281 491.458159 491.975605 491.981434 493.615265 494.704265 494.735823 494.323350 496.095923 497.362092 -100 
-100 -100 468.146391 472.639660 475.224236 475.731807 474.449294 478.680222 481.096353 481.387697 479.812115 484.080463 486.523187 486.955889 485.751995 489.280874 491.234085 491.345148 489.882914 492.980718 494.451411 493.953363 491.728335 495.358511 497.276186 -100 
-100 -100 471.914202 474.336067 476.349643 477.305955 477.756599 480.217657 482.149875 482.963104 483.240156 485.621669 487.489017 488.282402 488.559014 490.560038 492.078107 492.589819 492.600194 494.253922 495.379345 495.456472 495.075379 496.833590 498.079044 -100 
-100 -100 473.951403 475.706640 477.458576 478.569939 479.477206 481.427620 483.156918 484.180153 484.973668 486.796350 488.397376 489.303220 489.963907 491.536011 492.876693 493.541692 493.959893 495.246133 496.283113 496.652046 496.830988 498.014392 498.931750 -100 
-100 -100 473.582934 476.036773 478.025696 478.925705 479.313486 481.714890 483.618155 484.456294 484.789778 487.030776 488.772858 489.462713 489.641010 491.664136 493.183619 493.666602 493.640375 495.405598 496.675886 496.949857 496.769322 498.343824 499.448837 -100 
-100 -100 471.515583 476.089108 478.589772 478.966847 477.557134 481.649139 483.997619 484.365413 483.032209 486.896404 489.066624 489.291541 487.829442 491.470576 493.432634 493.479645 491.868267 495.236598 496.970618 496.866219 495.211350 498.276289 499.877298 -100 
-100 -100 476.549591 478.749625 480.478772 481.235464 481.534178 483.750150 485.514008 486.333774 486.684569 488.814114 490.462689 491.158520 491.370987 493.316332 494.775469 495.290387 495.322990 497.041349 498.283440 498.609192 498.467826 499.908348 500.879433 -100 
-100 -100 480.097602 481.132766 482.270128 483.167509 484.041643 485.504773 486.898137 487.969095 488.943159 490.407178 491.740217 492.712157 493.555908 494.857297 496.012365 496.799712 497.450207 498.538271 499.473696 500.035965 500.437040 501.203788 501.738109 -100 
-100 -100 481.721575 482.346987 483.207039 484.099858 485.089864 486.323333 487.569960 488.716665 489.853960 491.133245 492.351136 493.417262 494.433938 495.560743 496.605756 497.484906 498.302758 499.217299 500.037824 500.673142 501.207471 501.764843 502.120597 -100 
-100 -100 -100 -100 -100 -100 -100 -100 -100 -100 -100 -100 -100 -100 -100 -100 -100 -100 -100 -100 -100 -100 -100 -100 -100 -100 
-100 -100 -100 -100 -100 -100 -100 -100 -100 -100 -100 -100 -100 -100 -100 -100 -100 -100 -100 -100 -100 -100 -100 -100 -100 -100 
-100 -100 -100 -100 -100 -100 -100 -100 -100 -100 -100 -100 -100 -100 -100 -100 -100 -100 -100 -100 -100 -100 -100 -100 -100 -100 
-100 -100 488.758853 489.480754 490.443955 491.384543 492.320559 493.432303 494.465239 495.326890 496.178517 497.329210 498.461661 499.426220 500.336613 501.449859 502.491714 503.337891 504.107990 505.057718 505.903330 506.513777 507.009811 507.649468 508.080280 -100 
-100 -100 486.465656 487.796273 489.100485 490.018055 490.722696 492.149278 493.298359 493.938718 494.385709 495.941144 497.290211 498.123259 498.709352 500.165229 501.370477 502.055046 502.483523 503.771484 504.772777 505.205664 505.351223 506.426265 507.151532 -100 
-100 -100 480.424991 484.332882 486.582393 487.192119 486.372116 489.467638 491.076013 490.945725 489.178125 492.955539 495.063568 495.366014 494.107530 497.440852 499.242539 499.328527 497.866887 501.038334 502.616294 502.377508 500.475864 503.748117 505.406620 -100 
-100 -100 463.726625 479.442754 483.622182 483.086767 472.827472 485.546496 488.466791 486.417234 471.743727 488.459554 492.489358 491.301266 479.133717 493.405797 496.777398 495.283688 482.765800 496.988287 500.111451 498.095792 484.002280 499.604333 503.386562 -100 
-100 -100 475.469947 479.784784 482.433606 483.273122 482.592417 485.964583 487.780285 487.703724 485.922838 489.830654 492.013887 492.260037 490.914109 494.357469 496.243097 496.289573 494.747196 498.006170 499.630703 499.317849 497.337650 500.793981 502.621382 -100 
-100 -100 475.816785 478.522872 480.863287 482.145192 482.842065 485.093530 486.774956 487.408090 487.562046 489.639071 491.244332 491.833177 491.955181 493.920080 495.422030 495.914685 495.909841 497.633559 498.819982 498.931364 498.569199 500.375317 501.652170 -100 
-100 -100 469.428963 475.074106 478.395543 479.412254 478.557539 482.615484 484.933275 485.312584 484.078259 487.644496 489.612524 489.684635 488.115074 491.776538 493.785166 493.874722 492.320913 495.576368 497.116669 496.567213 494.137850 498.048182 500.091976 -100 
-100 -100 448.118607 469.942318 475.760244 475.368084 463.013691 478.742539 482.785796 481.740146 469.656650 484.163674 487.644823 486.046655 472.647104 488.167854 491.869262 490.439177 477.789763 492.117818 495.095442 492.436159 475.724654 493.975494 498.387496 -100 
-100 -100 466.724954 472.411282 475.779692 476.838185 476.035266 480.187976 482.607074 483.074009 481.919022 485.583816 487.645475 487.795833 486.284378 489.976663 492.000866 492.094968 490.536075 493.782658 495.302388 494.722011 492.267317 496.189236 498.247469 -100 
-100 -100 470.321617 473.164066 475.621199 476.970266 477.729118 480.214337 482.117748 482.908986 483.181756 485.495495 487.315991 488.078650 488.332201 490.342069 491.860194 492.347786 492.316492 494.031308 495.172519 495.194967 494.738067 496.616927 497.952554 -100 
-100 -100 466.859010 471.653345 474.559841 475.426769 474.572646 478.564673 480.790704 480.875634 479.023793 483.527421 486.132176 486.690065 485.624522 489.044567 490.909228 490.901588 489.228999 492.551198 494.111202 493.564760 491.165697 495.024590 497.053421 -100 
-100 -100 450.733230 468.468484 473.196539 472.492550 460.343047 475.546842 479.219606 477.166375 460.873269 479.867955 484.681515 483.988957 472.691727 486.411776 489.671124 488.005232 474.785259 489.615455 492.707432 490.136260 473.760449 491.659632 495.992299 -100 
-100 -100 466.563703 471.246036 474.016318 474.763755 473.823031 477.774755 479.978932 480.047725 478.200751 482.772405 485.462194 486.096023 485.082110 488.512693 490.371596 490.356451 488.676881 491.985729 493.538136 492.993742 490.598864 494.443981 496.461527 -100 
-100 -100 469.942497 472.430137 474.538025 475.607398 476.162886 478.594165 480.461202 481.190431 481.415430 483.932279 485.971589 486.919884 487.308380 489.313301 490.804965 491.280591 491.250173 492.925872 494.050600 494.094470 493.676793 495.497797 496.792939 -100 
-100 -100 467.029594 471.537743 474.144300 474.673201 473.406804 477.646971 480.051334 480.309087 478.715099 483.068789 485.619604 486.147156 485.005686 488.528104 490.457945 490.553500 489.089107 492.190975 493.673780 493.191747 490.984103 494.632278 496.561558 -100 
-100 -100 452.081778 469.110756 473.470541 472.215664 458.307824 475.171680 479.335498 477.725592 462.764210 480.490124 484.956920 484.026749 472.095813 486.393437 489.836228 488.475899 476.529190 490.102786 492.980627 490.617714 475.389598 492.125826 496.199041 -100 
-100 -100 468.024338 472.513864 475.082072 475.561411 474.254229 478.493956 480.921372 481.211854 479.633244 483.936203 486.414602 486.871309 485.673087 489.173867 491.093682 491.184602 489.724905 492.846540 494.369053 493.941954 491.776375 495.398236 497.297389 -100 
-100 -100 471.933019 474.383177 476.399558 477.339268 477.772925 480.234971 482.182726 483.028157 483.352041 485.701008 487.545023 488.314961 488.552966 490.551672 492.048050 492.526570 492.513507 494.234707 495.459118 495.667565 495.416508 497.098971 498.281525 -100 
-100 -100 469.539481 474.186825 476.781232 477.232495 475.888811 480.076659 482.507872 482.921190 481.619475 485.546410 487.773585 488.026245 486.572303 490.215440 492.168799 492.191072 490.560609 493.938007 495.686505 495.582292 493.935876 497.060251 498.713853 -100 
-100 -100 454.579753 472.457241 476.878139 475.552092 461.605462 478.300415 482.459555 481.226504 468.044783 483.804580 487.643436 486.241402 473.058921 488.399517 491.978997 490.413605 477.342869 492.182110 495.565255 494.023514 481.699920 495.543352 498.916131 -100 
-100 -100 472.673320 477.013039 479.326041 479.654933 478.261711 482.232256 484.509758 484.927150 483.678551 487.446040 489.543455 489.800967 488.401426 491.934576 493.813670 493.884608 492.343051 495.644595 497.350020 497.314679 495.740103 498.689655 500.180968 -100 
-100 -100 478.771697 480.174021 481.462827 482.292169 482.947270 484.684604 486.208904 487.217138 487.980825 489.686571 491.115149 491.992435 492.598841 494.114062 495.344556 496.029435 496.453134 497.775588 498.823533 499.328577 499.545022 500.545188 501.204303 -100 
-100 -100 480.907608 481.614731 482.525947 483.421086 484.393804 485.694914 486.991103 488.142229 489.258655 490.586353 491.826919 492.868726 493.837726 494.989563 496.040557 496.889350 497.667815 498.629278 499.487655 500.125701 500.644951 501.255137 501.647232 -100 
-100 -100 -100 -100 -100 -100 -100 -100 -100 -100 -100 -100 -100 -100 -100 -100 -100 -100 -100 -100 -100 -100 -100 -100 -100 -100 
-100 -100 -100 -100 -100 -100 -100 -100 -100 -100 -100 -100 -100 -100 -100 -100 -100 -100 -100 -100 -100 -100 -100 -100 -100 -100 
-100 -100 -100 -100 -100 -100 -100 -100 -100 -100 -100 -100 -100 -100 -100 -100 -100 -100 -100 -100 -100 -100 -100 -100 -100 -100 
-100 -100 488.341177 489.027786 490.004790 491.010281 492.030970 493.164049 494.231821 495.159698 496.080195 497.195422 498.298852 499.272613 500.212769 501.288720 502.311663 503.173346 503.966194 504.853853 505.647075 506.244668 506.751147 507.328750 507.718508 -100 
-100 -100 486.443544 487.497926 488.734331 489.773391 490.721004 492.021538 493.162474 493.963120 494.692933 495.999723 497.229301 498.126605 498.914334 500.157709 501.281299 502.052422 502.684238 503.731045 504.612279 505.104924 505.453966 506.263357 506.848317 -100 
-100 -100 482.531674 484.635725 486.444252 487.444936 487.988206 489.855212 491.213619 491.664889 491.699622 493.711548 495.291036 495.951486 496.160003 498.008929 499.414664 499.919844 499.955757 501.596609 502.734593 502.918301 502.638835 504.202995 505.274917 -100 
-100 -100 477.088031 481.311876 483.875170 484.676293 483.976454 487.285779 489.049248 488.955977 487.168306 491.039443 493.189221 493.426795 492.080263 495.508125 497.382965 497.437218 495.896811 499.118461 500.700414 500.365058 498.363698 501.761867 503.541420 -100 
-100 -100 477.626045 480.071862 482.252072 483.499269 484.217473 486.333000 487.884869 488.406314 488.458786 490.571553 492.211558 492.833107 492.987786 494.916112 496.391836 496.877364 496.870417 498.579292 499.763845 499.909250 499.600347 501.309362 502.520089 -100 
-100 -100 476.367786 478.382536 480.499142 481.979209 483.145273 485.052592 486.638962 487.515801 488.163491 489.782338 491.187564 491.934564 492.487970 494.015648 495.348953 496.020196 496.447259 497.740798 498.762213 499.084170 499.223123 500.481775 501.464693 -100 
-100 -100 472.538942 475.599196 478.232574 479.684913 480.485766 482.988512 484.906900 485.747744 486.067190 488.112466 489.658844 490.188424 490.263164 492.278539 493.830147 494.349581 494.351325 496.076670 497.241885 497.299211 496.866280 498.740976 500.063791 -100 
-100 -100 466.863064 472.640444 476.109599 477.245041 476.494703 480.693213 483.149257 483.645598 482.497419 486.097203 488.073840 488.141729 486.569256 490.260204 492.298905 492.405748 490.860580 494.134106 495.690367 495.153410 492.734761 496.646100 498.690310 -100 
-100 -100 469.858843 472.942484 475.603378 477.083005 477.926140 480.507620 482.515341 483.437458 483.833244 485.966078 487.595496 488.193285 488.318224 490.363966 491.932626 492.460495 492.468014 494.203331 495.375438 495.433077 495.001190 496.892382 498.229123 -100 
-100 -100 470.969768 473.056305 475.240182 476.766087 477.999242 480.084824 481.861525 482.892017 483.674784 485.485535 487.072034 487.963923 488.622418 490.203203 491.561491 492.239052 492.667737 493.984882 495.019373 495.329951 495.454999 496.767644 497.793968 -100 
-100 -100 469.412051 472.059656 474.381990 475.671455 476.415552 478.880652 480.751993 481.470705 481.649632 484.117360 486.070962 486.928763 487.258543 489.239462 490.730665 491.198283 491.159733 492.925151 494.131174 494.220648 493.817945 495.693729 497.018859 -100 
-100 -100 465.932566 470.657958 473.497315 474.321259 473.449165 477.444256 479.682920 479.781884 477.945863 482.470859 485.090565 485.648951 484.576746 488.010146 489.883229 489.875061 488.209928 491.577087 493.201402 492.725720 490.384500 494.244264 496.264249 -100 
-100 -100 469.118032 471.663581 473.850483 475.015755 475.668161 478.083974 479.929466 480.635446 480.826235 483.354221 485.385701 486.313353 486.687508 488.675115 490.153327 490.604241 490.552768 492.309396 493.515127 493.611778 493.216293 495.087694 496.407485 -100 
-100 -100 470.488920 472.305108 474.171009 475.423341 476.460286 478.461276 480.192287 481.183401 481.967407 483.929385 485.700349 486.752925 487.515215 489.096966 490.418875 491.061640 491.469162 492.766235 493.802603 494.138057 494.290853 495.583127 496.590010 -100 
-100 -100 469.419710 471.883007 473.958861 474.980110 475.491045 478.006062 479.969680 480.791369 481.089541 483.561768 485.538918 486.423797 486.753540 488.750675 490.237827 490.716162 490.715783 492.404457 493.582349 493.707817 493.371349 495.181655 496.462055 -100 
-100 -100 466.629010 471.149478 473.760437 474.281915 473.014449 477.295853 479.757375 480.072191 478.516610 482.849423 485.358165 485.835990 484.645037 488.138295 490.035616 490.094207 488.613759 491.767292 493.329913 492.930180 490.785858 494.447882 496.375451 -100 
-100 -100 470.408825 472.857233 474.901919 475.882851 476.361242 478.872931 480.854677 481.703223 482.012584 484.448834 486.369999 487.198446 487.479443 489.443843 490.904872 491.363399 491.354820 493.052063 494.256486 494.419590 494.109207 495.902848 497.161945 -100 
-100 -100 472.477678 474.260589 476.051123 477.201492 478.151362 480.155607 481.940854 483.014011 483.850608 485.711541 487.342919 488.264508 488.916420 490.447111 491.728307 492.337893 492.733556 494.053092 495.156012 495.596508 495.835337 497.057019 497.992696 -100 
-100 -100 472.143508 474.629448 476.665797 477.617373 478.059771 480.520158 482.487240 483.389406 483.775167 486.037050 487.786117 488.474237 488.632784 490.605319 492.057493 492.475993 492.417774 494.213639 495.544759 495.881047 495.752482 497.366570 498.493206 -100 
-100 -100 470.115557 474.724904 477.278331 477.713863 476.365396 480.518723 482.935121 483.375319 482.101028 485.971047 488.131656 488.344165 486.857307 490.440784 492.330102 492.305774 490.653453 494.054537 495.847546 495.798999 494.189708 497.293936 498.917805 -100 
-100 -100 475.205183 477.436542 479.214383 480.026922 480.384588 482.660395 484.487722 485.371017 485.769692 487.907463 489.546389 490.225888 490.410332 492.304674 493.701520 494.158448 494.160870 495.902184 497.190979 497.564019 497.463486 498.938786 499.930356 -100 
-100 -100 478.804429 479.864834 481.043575 481.990384 482.918064 484.436516 485.885864 487.008847 488.020290 489.495625 490.822667 491.778251 492.594341 493.853565 494.960231 495.706499 496.339181 497.443414 498.414303 499.016468 499.454560 500.251973 500.804111 -100 
-100 -100 480.457646 481.104326 482.000290 482.937508 483.977170 485.262683 486.560754 487.753383 488.923036 490.214609 491.428142 492.477918 493.467614 494.556990 495.561296 496.409059 497.216241 498.144718 498.995441 499.667506 500.237531 500.823798 501.195966 -100 
-100 -100 -100 -100 -100 -100 -100 -100 -100 -100 -100 -100 -100 -100 -100 -100 -100 -100 -100 -100 -100 -100 -100 -100 -100 -100 
-100 -100 -100 -100 -100 -100 -100 -100 -100 -100 -100 -100 -100 -100 -100 -100 -100 -100 -100 -100 -100 -100 -100 -100 -100 -100 
-100 -100 -100 -100 -100 -100 -100 -100 -100 -100 -100 -100 -100 -100 -100 -100 -100 -100 -100 -100 -100 -100 -100 -100 -100 -100 
-100 -100 487.808758 488.498683 489.514537 490.589237 491.685657 492.858759 493.969395 494.953878 495.919917 497.009879 498.079886 499.040949 499.983578 501.039113 502.054139 502.926348 503.728763 504.580034 505.337757 505.921097 506.425762 506.970301 507.337545 -100 
-100 -100 486.049182 487.021253 488.268297 489.409708 490.497244 491.788410 492.959471 493.870075 494.732273 495.924532 497.064910 497.961717 498.806451 499.968747 501.061282 501.879046 502.588956 503.534240 504.348620 504.858048 505.273387 505.976188 506.493287 -100 
-100 -100 482.741569 484.365000 486.064180 487.275290 488.248395 489.839824 491.157361 491.895096 492.466268 493.956440 495.268006 496.004524 496.563499 498.027457 499.303166 499.981494 500.422283 501.642487 502.599419 502.924970 503.056282 504.158102 504.998443 -100 
-100 -100 478.944012 481.437320 483.618714 484.857411 485.562266 487.638530 489.167684 489.714535 489.812925 491.811382 493.341346 493.872191 493.945197 495.911301 497.416135 497.914372 497.900183 499.592004 500.742109 500.840911 500.469640 502.177886 503.380460 -100 
-100 -100 477.824840 479.755824 481.811149 483.278808 484.445885 486.274328 487.779820 488.598722 489.203307 490.777751 492.137991 492.841227 493.360147 494.889435 496.229789 496.902633 497.324997 498.615036 499.633632 499.957546 500.095972 501.322476 502.280479 -100 
-100 -100 476.171234 477.923286 479.969821 481.587505 482.983174 484.800925 486.380427 487.411552 488.275303 489.692808 490.961265 491.742833 492.435578 493.798368 495.064746 495.833012 496.439760 497.586881 498.558544 499.015059 499.371894 500.403613 501.226516 -100 
-100 -100 473.152361 475.429867 477.803106 479.452061 480.745567 482.871360 484.673450 485.728445 486.495453 488.106372 489.453848 490.122993 490.616759 492.191288 493.578994 494.274583 494.714385 496.066238 497.150897 497.528340 497.711857 498.976571 499.959701 -100 
-100 -100 469.906375 473.105692 475.883995 477.441687 478.330528 480.984479 483.048799 484.004466 484.399301 486.464050 487.990573 488.467950 488.487902 490.562295 492.165119 492.698595 492.701309 494.520340 495.797590 495.988692 495.698566 497.495057 498.763555 -100 
-100 -100 470.525390 472.802951 475.176586 476.831945 478.154265 480.347483 482.233143 483.368198 484.209636 485.895814 487.310691 488.032822 488.566377 490.172093 491.582516 492.294914 492.754504 494.138870 495.262110 495.676022 495.888596 497.171815 498.163946 -100 
-100 -100 470.924664 472.678986 474.725278 476.346508 477.789651 479.756487 481.514126 482.704083 483.710405 485.283321 486.690496 487.576708 488.345222 489.769132 491.077392 491.871325 492.510025 493.726761 494.781845 495.315881 495.734592 496.804797 497.646728 -100 
-100 -100 469.970462 471.917756 473.980485 475.436388 476.643727 478.738734 480.537014 481.585138 482.379671 484.201776 485.779086 486.632993 487.253011 488.873353 490.270259 490.961707 491.408529 492.816461 493.973209 494.419798 494.657752 495.946032 496.937790 -100 
-100 -100 468.488937 471.053669 473.296415 474.527303 475.242547 477.745232 479.686913 480.511329 480.810459 483.160287 484.984360 485.695180 485.873964 487.965158 489.541408 490.035458 490.009614 491.878878 493.220913 493.474703 493.236313 495.041925 496.311055 -100 
-100 -100 469.671791 471.525189 473.456499 474.788111 475.902234 477.944288 479.717049 480.758345 481.570445 483.444802 485.089344 486.003228 486.657541 488.275145 489.646159 490.305602 490.728687 492.130514 493.292611 493.748300 493.994776 495.289044 496.283858 -100 
-100 -100 470.381129 471.910286 473.664171 475.021691 476.273775 478.144876 479.858649 481.032033 482.067405 483.758353 485.315141 486.333993 487.179098 488.588442 489.833481 490.554419 491.140854 492.351041 493.423560 493.980576 494.419062 495.501943 496.349938 -100 
-100 -100 469.793292 471.643419 473.527176 474.768832 475.800839 477.885607 479.728166 480.832636 481.694927 483.592062 485.259514 486.202554 486.870060 488.428161 489.720570 490.306802 490.676590 492.068273 493.233936 493.692695 493.940670 495.243513 496.244145 -100 
-100 -100 468.822949 471.374647 473.512146 474.557200 475.084973 477.669384 479.724519 480.650548 481.037514 483.421672 485.286902 486.054350 486.269320 488.242194 489.674390 490.035528 489.909076 491.767233 493.120478 493.383425 493.147732 494.969312 496.247174 -100 
-100 -100 470.773386 472.617221 474.482947 475.698208 476.706675 478.783060 480.633518 481.754958 482.625472 484.503367 486.139425 487.050550 487.681938 489.191053 490.429836 490.969194 491.308046 492.690372 493.862622 494.334614 494.590129 495.885259 496.876140 -100 
-100 -100 472.349974 473.866630 475.577105 476.869612 478.062822 479.913876 481.647001 482.866059 483.930279 485.572089 487.057753 488.015376 488.795042 490.102637 491.234953 491.858474 492.381526 493.577930 494.670583 495.263230 495.723467 496.780921 497.599976 -100 
-100 -100 472.668915 474.499037 476.338746 477.537419 478.528865 480.527959 482.329755 483.462540 484.352876 486.119464 487.638364 488.472266 489.052691 490.508250 491.700624 492.210017 492.534868 493.927190 495.131429 495.659624 495.957382 497.182252 498.108668 -100 
-100 -100 472.660674 475.148245 477.186380 478.167852 478.655046 481.056986 483.001361 483.950968 484.403878 486.554306 488.200231 488.839146 488.973890 490.840391 492.180447 492.490770 492.339802 494.204044 495.598216 495.960365 495.816693 497.470959 498.609882 -100 
-100 -100 475.734773 477.334113 478.923009 479.968146 480.852715 482.678090 484.341581 485.435570 486.315140 487.980422 489.409988 490.237468 490.837248 492.234685 493.387145 493.935343 494.309240 495.647303 496.795157 497.328750 497.623463 498.724701 499.531800 -100 
-100 -100 478.524406 479.448283 480.593261 481.627057 482.693310 484.140399 485.564536 486.759733 487.882610 489.255758 490.516887 491.497810 492.380424 493.507291 494.519698 495.264223 495.957127 496.979492 497.921759 498.576074 499.106886 499.839166 500.347944 -100 
-100 -100 479.961861 480.585558 481.489716 482.472273 483.567060 484.858885 486.168558 487.395113 488.598007 489.865955 491.054005 492.097235 493.082415 494.118448 495.073908 495.901795 496.711233 497.623040 498.474085 499.170606 499.773236 500.357484 500.725138 -100 
-100 -100 -100 -100 -100 -100 -100 -100 -100 -100 -100 -100 -100 -100 -100 -100 -100 -100 -100 -100 -100 -100 -100 -100 -100 -100 
-100 -100 -100 -100 -100 -100 -100 -100 -100 -100 -100 -100 -100 -100 -100 -100 -100 -100 -100 -100 -100 -100 -100 -100 -100 -100 
-100 -100 -100 -100 -100 -100 -100 -100 -100 -100 -100 -100 -100 -100 -100 -100 -100 -100 -100 -100 -100 -100 -100 -100 -100 -100 
-100 -100 487.022918 487.808306 488.921563 490.060569 491.201729 492.444587 493.608490 494.611861 495.573127 496.674385 497.732287 498.650626 499.551037 500.628068 501.663272 502.524589 503.300370 504.159932 504.910466 505.455935 505.922107 506.494833 506.892077 -100 
-100 -100 484.900465 486.122199 487.551495 488.754932 489.839743 491.266805 492.524858 493.429428 494.225283 495.483491 496.624158 497.421412 498.133992 499.402092 500.562482 501.342570 501.957634 502.981763 503.817011 504.240007 504.529802 505.356691 505.968322 -100 
-100 -100 480.491388 482.960194 485.086510 486.307432 487.013793 489.036130 490.552853 491.180813 491.381729 493.229499 494.617946 495.076066 495.099713 497.063571 498.568954 499.099981 499.111976 500.750065 501.839991 501.912092 501.506320 503.163631 504.310326 -100 
-100 -100 474.316096 479.306481 482.342201 483.413046 482.893409 486.382489 488.345036 488.536301 487.195240 490.610505 492.432840 492.337122 490.548195 494.334099 496.401798 496.495434 494.899605 498.171460 499.718305 499.219321 496.919738 500.599055 502.521839 -100 
-100 -100 475.317086 478.149486 480.671365 482.153583 483.044323 485.329416 487.051971 487.755460 487.974044 489.919397 491.359356 491.763914 491.722896 493.773915 495.361699 495.882858 495.867649 497.611398 498.797857 498.883089 498.486414 500.291861 501.572093 -100 
-100 -100 474.284747 476.521282 478.881901 480.549853 481.863095 483.929756 485.661294 486.652563 487.364721 488.927197 490.221415 490.827896 491.271028 492.850414 494.251575 494.946428 495.380023 496.742683 497.840078 498.225912 498.415974 499.670364 500.648088 -100 
-100 -100 470.427689 473.699061 476.548269 478.147862 479.050336 481.730042 483.795996 484.727929 485.084356 487.100787 488.559618 488.943273 488.873194 490.978276 492.608298 493.131810 493.110885 494.998515 496.358259 496.649076 496.473636 498.184337 499.399244 -100 
-100 -100 464.615281 470.686812 474.376043 475.616386 474.876453 479.321277 481.948698 482.536723 481.426047 484.986440 486.858878 486.717615 484.832678 488.773601 490.939135 491.019577 489.331370 492.944970 494.828089 494.734097 493.031536 496.360731 498.148558 -100 
-100 -100 467.860940 471.106943 473.925186 475.503414 476.415345 479.159177 481.310957 482.324744 482.753430 484.836460 486.349409 486.770938 486.729676 488.867961 490.527192 491.074882 491.085712 493.030400 494.462118 494.826295 494.707624 496.436378 497.653492 -100 
-100 -100 469.202881 471.365795 473.644611 475.246054 476.554806 478.777278 480.702068 481.861920 482.715321 484.413907 485.814454 486.485717 486.971783 488.625127 490.086606 490.819792 491.303829 492.794731 494.055566 494.613360 494.944048 496.214274 497.181284 -100 
-100 -100 467.836559 470.484987 472.843973 474.169301 474.961747 477.586652 479.658628 480.620051 481.030943 483.193341 484.790829 485.260129 485.227029 487.428478 489.117533 489.665589 489.671544 491.656541 493.134562 493.541321 493.456132 495.196647 496.417477 -100 
-100 -100 464.549938 469.160756 471.984743 472.803536 471.916683 476.136397 478.644959 479.162328 478.013800 481.756849 483.792126 483.727209 481.797022 485.907032 488.132208 488.203426 486.482274 490.193828 492.173746 492.166985 490.537222 493.886081 495.681332 -100 
-100 -100 467.572711 470.116988 472.334099 473.526814 474.220468 476.791730 478.840196 479.797956 480.227975 482.440594 484.101455 484.626520 484.621202 486.805751 488.450175 488.945425 488.912331 490.894329 492.384003 492.801249 492.725094 494.481609 495.713969 -100 
-100 -100 468.763368 470.660764 472.614837 473.930144 475.032315 477.161545 479.049829 480.201850 481.088279 482.901422 484.444185 485.243180 485.798556 487.400726 488.750865 489.354436 489.738895 491.243975 492.543215 493.122706 493.464459 494.779489 495.778063 -100 
-100 -100 467.422244 470.089387 472.330551 473.443193 474.020446 476.678704 478.807985 479.807105 480.256775 482.554195 484.313696 484.963597 485.075785 487.077668 488.518574 488.811998 488.591758 490.641419 492.176237 492.568764 492.427796 494.273268 495.562806 -100 
-100 -100 464.270492 469.219465 472.083663 472.713890 471.483565 475.956175 478.616433 479.189302 478.024891 481.958196 484.178524 484.370004 482.812705 486.431826 488.256577 487.933601 485.729380 489.712487 491.803936 491.733687 489.878666 493.493700 495.412906 -100 
-100 -100 468.383193 471.057935 473.298201 474.399582 474.962056 477.609133 479.739735 480.751991 481.213144 483.503402 485.252860 485.896450 485.987001 487.919186 489.273008 489.486876 489.208761 491.231667 492.755342 493.140001 492.991179 494.834713 496.123557 -100 
-100 -100 470.670858 472.599286 474.555554 475.844753 476.912308 479.008800 480.896441 482.083641 483.007124 484.795722 486.319076 487.130081 487.675756 489.107576 490.253768 490.678872 490.934704 492.396292 493.679350 494.240178 494.557344 495.874783 496.874813 -100 
-100 -100 470.400952 473.046232 475.269524 476.408425 477.039695 479.522985 481.553842 482.585873 483.122665 485.250734 486.878281 487.495547 487.612692 489.418700 490.679257 490.864440 490.595536 492.555211 494.037734 494.413365 494.257990 496.049608 497.294505 -100 
-100 -100 468.356366 473.197109 475.975526 476.667333 475.687382 479.683417 482.113673 482.747141 481.868279 485.359180 487.331611 487.509548 486.118115 489.394427 491.019299 490.658405 488.531465 492.329658 494.318622 494.229402 492.370248 495.859458 497.676870 -100 
-100 -100 473.684555 476.051311 477.991657 478.976696 479.512247 481.793347 483.663414 484.656942 485.195252 487.209415 488.747546 489.380938 489.545233 491.281763 492.500457 492.747946 492.552546 494.422401 495.812995 496.183721 496.027960 497.666781 498.770798 -100 
-100 -100 477.475847 478.612389 479.896148 480.952195 481.979609 483.549470 485.050187 486.234408 487.294772 488.737127 490.016058 490.927602 491.694779 492.862508 493.860735 494.493478 495.045031 496.182095 497.200465 497.821491 498.271224 499.142118 499.751382 -100 
-100 -100 479.230160 479.928260 480.901226 481.919840 483.034033 484.377584 485.727405 486.964716 488.160287 489.441696 490.625854 491.634916 492.572554 493.592556 494.519421 495.294806 496.058382 496.996636 497.876652 498.574287 499.171699 499.804677 500.212856 -100 
-100 -100 -100 -100 -100 -100 -100 -100 -100 -100 -100 -100 -100 -100 -100 -100 -100 -100 -100 -100 -100 -100 -100 -100 -100 -100 
-100 -100 -100 -100 -100 -100 -100 -100 -100 -100 -100 -100 -100 -100 -100 -100 -100 -100 -100 -100 -100 -100 -100 -100 -100 -100 
-100 -100 -100 -100 -100 -100 -100 -100 -100 -100 -100 -100 -100 -100 -100 -100 -100 -100 -100 -100 -100 -100 -100 -100 -100 -100 
-100 -100 486.254665 487.166217 488.384612 489.570776 490.727718 492.044808 493.256619 494.256071 495.184852 496.318341 497.378845 498.249043 499.088798 500.209492 501.274818 502.115715 502.846860 503.739333 504.497982 505.000315 505.410977 506.041490 506.487904 -100 
-100 -100 483.492213 485.169620 486.844444 488.063465 489.015677 490.681716 492.049579 492.879172 493.460749 494.925678 496.125204 496.778314 497.212208 498.738045 500.018483 500.711515 501.094137 502.340088 503.249395 503.533443 503.541940 504.665992 505.451729 -100 
-100 -100 476.224285 481.067154 483.971709 484.986537 484.450136 487.849539 489.760885 489.978136 488.682201 492.005254 493.749987 493.647471 491.883383 495.607615 497.637438 497.754135 496.196261 499.395886 500.883358 500.383263 498.098554 501.681941 503.527367 -100 
-100 -100 456.235628 475.323377 480.639435 480.612860 470.647594 483.740739 487.062706 485.714923 473.557088 487.753993 491.001132 489.003652 474.538550 490.968253 494.887618 493.430783 480.521487 495.103930 498.178079 495.686971 479.901033 497.153854 501.370625 -100 
-100 -100 470.714312 476.016788 479.376041 480.652761 480.274234 483.980964 486.124661 486.403831 485.092796 488.543726 490.350769 490.165457 488.292927 492.145393 494.283817 494.377026 492.763182 496.118637 497.739872 497.252384 494.956864 498.732840 500.742863 -100 
-100 -100 471.693363 474.887578 477.724023 479.359084 480.316864 482.884927 484.845008 485.681340 485.960223 487.942314 489.366943 489.697496 489.587400 491.692176 493.335296 493.855437 493.827846 495.686652 496.999976 497.194444 496.909302 498.712044 500.001246 -100 
-100 -100 465.113196 471.292824 475.086380 476.375919 475.647945 480.112072 482.730906 483.265410 482.086896 485.626784 487.461537 487.240897 485.281647 489.245610 491.436254 491.497379 489.777466 493.425141 495.334035 495.225692 493.501957 496.867144 498.691729 -100 
-100 -100 442.951503 465.946476 472.312491 472.073186 459.258640 475.943532 480.385663 479.497767 467.514910 481.931836 485.242531 483.129282 468.126100 485.148878 489.218552 487.622611 473.820942 489.632681 493.333507 491.746450 478.893488 493.523889 497.211232 -100 
-100 -100 462.594441 468.726984 472.463517 473.707012 472.969653 477.500014 480.209808 480.828442 479.720344 483.322026 485.201999 485.007736 483.067858 487.067906 489.293058 489.383107 487.702500 491.427866 493.435571 493.430086 491.786771 495.167108 496.987558 -100 
-100 -100 466.758809 469.801602 472.482820 473.980295 474.863087 477.623557 479.804370 480.818400 481.232527 483.344680 484.855918 485.218469 485.114550 487.315276 489.035835 489.598397 489.621708 491.667893 493.214212 493.663267 493.603621 495.380328 496.627528 -100 
-100 -100 463.711108 468.512790 471.524325 472.451567 471.631192 475.971312 478.580111 479.139864 477.982054 481.674493 483.609617 483.400808 481.356298 485.513666 487.809538 487.907003 486.200617 490.004910 492.078582 492.128761 490.533424 493.922580 495.746631 -100 
-100 -100 448.441192 465.507136 470.197748 469.430345 456.883366 472.864236 477.108855 476.111703 463.829823 478.657060 482.100704 479.904802 464.151839 482.015295 486.266399 484.655562 470.611435 486.762347 490.618683 489.153395 476.445782 491.048040 494.737715 -100 
-100 -100 463.497913 468.176651 471.030003 471.813176 470.886549 475.173608 477.760812 478.317738 477.178278 480.922598 482.921704 482.768725 480.749767 484.876628 487.110436 487.136204 485.375747 489.181195 491.272071 491.333523 489.746437 493.160128 495.002404 -100 
-100 -100 466.509688 469.193915 471.491329 472.666331 473.314097 475.993352 478.146192 479.151625 479.588014 481.829190 483.491411 483.991838 483.969413 486.073404 487.633101 488.008914 487.872381 489.968901 491.577290 492.045082 491.978494 493.835610 495.137281 -100 
-100 -100 462.929177 467.984847 470.946299 471.619874 470.413557 474.961378 477.683270 478.269064 477.087055 481.008149 483.180946 483.274640 481.631465 485.299681 487.177071 486.850596 484.637814 488.728772 490.932656 490.925980 489.108873 492.788151 494.755373 -100 
-100 -100 446.252936 465.168159 470.148511 469.043329 454.906873 472.403250 476.995831 476.002031 463.222799 478.773648 482.587387 481.014971 467.455243 482.973823 486.391111 483.969000 467.724104 485.778179 489.991834 488.297397 474.162286 490.252188 494.285226 -100 
-100 -100 463.870393 468.947600 471.922996 472.597332 471.383394 475.918878 478.639311 479.238896 478.074446 481.994825 484.171632 484.278998 482.628094 486.206315 487.967894 487.534460 485.240882 489.293013 491.473647 491.444456 489.608065 493.289510 495.261818 -100 
-100 -100 468.336989 471.108433 473.451940 474.632943 475.268066 477.905314 480.048968 481.095934 481.596345 483.813222 485.486217 486.062728 486.104250 487.950081 489.219425 489.344250 489.014665 491.057387 492.629271 493.040273 492.908009 494.794632 496.119680 -100 
-100 -100 465.983383 471.022584 474.001074 474.804487 473.895929 478.034323 480.580597 481.251107 480.375081 483.922605 485.923968 486.059050 484.602614 487.886564 489.491795 489.038120 486.826793 490.706057 492.784426 492.712501 490.859263 494.475779 496.404199 -100 
-100 -100 450.581248 469.327193 474.260841 473.517623 461.312618 476.655818 480.758121 480.035240 469.116392 482.655463 486.004895 484.603783 472.392343 486.385591 489.395319 486.993228 471.422572 488.628310 492.578601 490.810803 476.725838 492.592427 496.511550 -100 
-100 -100 469.549611 474.231407 476.881316 477.538498 476.565177 480.453775 482.808998 483.452476 482.610536 486.011313 487.910793 488.089593 486.723901 489.907678 491.459143 491.098490 489.004706 492.742063 494.689395 494.616637 492.787859 496.201769 497.953295 -100 
-100 -100 476.133777 477.700423 479.193638 480.218965 481.058667 482.889892 484.515973 485.638530 486.504136 488.146146 489.492812 490.288682 490.808938 492.160657 493.201193 493.672808 493.927300 495.339683 496.489678 497.026204 497.247768 498.407938 499.185623 -100 
-100 -100 478.499912 479.308541 480.362896 481.402334 482.508742 483.920272 485.316265 486.550664 487.717315 489.032100 490.223693 491.191101 492.065342 493.095534 494.010005 494.727280 495.425511 496.413035 497.331561 498.019329 498.590027 499.292811 499.755064 -100 
-100 -100 -100 -100 -100 -100 -100 -100 -100 -100 -100 -100 -100 -100 -100 -100 -100 -100 -100 -100 -100 -100 -100 -100 -100 -100 
-100 -100 -100 -100 -100 -100 -100 -100 -100 -100 -100 -100 -100 -100 -100 -100 -100 -100 -100 -100 -100 -100 -100 -100 -100 -100 
-100 -100 -100 -100 -100 -100 -100 -100 -100 -100 -100 -100 -100 -100 -100 -100 -100 -100 -100 -100 -100 -100 -100 -100 -100 -100 
-100 -100 486.023464 486.909225 488.137345 489.359261 490.562155 491.878003 493.096309 494.117255 495.074534 496.180636 497.222971 498.097111 498.958803 500.048638 501.101151 501.952838 502.707842 503.571273 504.314222 504.825550 505.264100 505.864319 506.294935 -100 
-100 -100 483.596597 485.010211 486.620475 487.917669 489.050888 490.585229 491.918292 492.824146 493.585673 494.871278 496.001528 496.718574 497.349018 498.667964 499.874843 500.631251 501.195746 502.256043 503.099887 503.460395 503.685072 504.588961 505.278574 -100 
-100 -100 478.546203 481.443050 483.891982 485.208947 485.898923 488.125912 489.768110 490.350668 490.421667 492.380072 493.784565 494.078073 493.891601 496.026195 497.651337 498.115854 497.979053 499.757251 500.903224 500.840656 500.248813 502.126571 503.458146 -100 
-100 -100 471.619744 477.388417 480.903846 482.045928 481.364065 485.228774 487.384415 487.462281 485.812192 489.508691 491.398485 491.033558 488.808160 492.985954 495.269882 495.231782 493.300593 496.910671 498.588875 497.863591 495.153365 499.302011 501.541309 -100 
-100 -100 473.039817 476.354623 479.246372 480.839859 481.716147 484.229370 486.095132 486.749761 486.827303 488.890947 490.347184 490.567931 490.298177 492.535267 494.258847 494.712851 494.548720 496.464786 497.741265 497.708666 497.134903 499.185850 500.670351 -100 
-100 -100 472.188518 474.785032 477.453581 479.237028 480.578374 482.823875 484.681538 485.655895 486.289719 487.915507 489.209332 489.678384 489.973721 491.661299 493.157782 493.814098 494.172321 495.662256 496.855336 497.205271 497.329840 498.734399 499.847410 -100 
-100 -100 467.955123 471.749884 474.978245 476.658051 477.504506 480.446695 482.685623 483.574363 483.786253 485.934408 487.423264 487.627773 487.327338 489.622367 491.388058 491.839924 491.676239 493.791250 495.321785 495.592164 495.319981 497.242578 498.623429 -100 
-100 -100 461.509172 468.462220 472.658288 473.911063 472.913309 477.820018 480.701597 481.185790 479.755052 483.619058 485.576853 485.164242 482.830161 487.175411 489.562167 489.502742 487.482572 491.540520 493.698721 493.551855 491.600683 495.322679 497.359175 -100 
-100 -100 465.441939 469.188858 472.355272 473.984886 474.821433 477.822962 480.149560 481.121957 481.403988 483.610645 485.140623 485.368720 485.087266 487.415808 489.216583 489.701518 489.584568 491.782899 493.420013 493.800014 493.610811 495.556237 496.935925 -100 
-100 -100 467.228929 469.696084 472.210917 473.861956 475.154364 477.552476 479.614132 480.764706 481.536836 483.282112 484.653951 485.154299 485.468064 487.233087 488.803814 489.514656 489.950755 491.625914 493.059484 493.664602 493.991168 495.412991 496.501210 -100 
-100 -100 465.762257 468.785246 471.389239 472.711926 473.408100 476.276926 478.524682 479.456261 479.723999 481.980445 483.548259 483.773250 483.461559 485.863931 487.714366 488.213241 488.100660 490.353182 492.051072 492.486344 492.340661 494.304479 495.691212 -100 
-100 -100 462.072129 467.304065 470.447893 471.186550 470.009561 474.663030 477.425484 477.857895 476.396378 480.395203 482.440397 482.019115 479.567537 484.105166 486.582005 486.530752 484.489611 488.674450 490.961109 490.930147 489.074349 492.829061 494.878851 -100 
-100 -100 465.544942 468.451956 470.899751 472.078115 472.668196 475.481651 477.707326 478.637539 478.925729 481.231783 482.860628 483.137595 482.846036 485.215755 487.000340 487.424605 487.258180 489.506932 491.220356 491.668427 491.534487 493.522482 494.927654 -100 
-100 -100 466.905051 469.072175 471.225190 472.561629 473.630024 475.932827 477.962519 479.110705 479.918585 481.778461 483.289823 483.913251 484.283242 485.961508 487.372204 487.901267 488.200592 489.893828 491.378501 492.009005 492.349028 493.836870 494.974738 -100 
-100 -100 465.233231 468.318159 470.831963 471.942434 472.410593 475.328348 477.642886 478.609406 478.915141 481.340581 483.118319 483.576253 483.438183 485.566851 487.063243 487.197539 486.773941 489.101167 490.872382 491.283085 491.064715 493.172013 494.660745 -100 
-100 -100 461.527021 467.203812 470.458476 471.023137 469.480228 474.426196 477.356851 477.835178 476.348207 480.599815 482.914716 482.848514 480.847921 484.775026 486.699738 486.097329 483.435017 487.924816 490.345863 490.223137 488.093597 492.178821 494.401683 -100 
-100 -100 466.181254 469.286281 471.815932 472.929990 473.391885 476.298060 478.610076 479.588542 479.910956 482.341887 484.129917 484.603722 484.453552 486.493944 487.869902 487.889808 487.378840 489.657526 491.397617 491.780753 491.541624 493.648364 495.141618 -100 
-100 -100 468.780599 471.010492 473.204849 474.548917 475.601873 477.868065 479.886319 481.066347 481.922560 483.783521 485.320910 486.011689 486.401330 487.861088 488.988470 489.260505 489.366754 490.974465 492.402850 492.970188 493.254133 494.753009 495.908498 -100 
-100 -100 468.320716 471.391896 473.913425 475.094373 475.655315 478.366215 480.551475 481.550674 481.966592 484.222184 485.891515 486.367038 486.272409 488.160434 489.415945 489.397299 488.888323 491.060643 492.709258 493.038955 492.763546 494.815530 496.269422 -100 
-100 -100 465.860856 471.414276 474.592985 475.272764 474.048185 478.443715 481.090877 481.635795 480.481729 484.255080 486.326425 486.303643 484.535320 488.059594 489.730280 489.073663 486.483070 490.703119 492.930129 492.711887 490.526550 494.478354 496.603628 -100 
-100 -100 471.886017 474.633395 476.834271 477.852568 478.318494 480.801592 482.803859 483.763743 484.189788 486.323069 487.903096 488.415214 488.390639 490.204486 491.417815 491.481103 491.061476 493.115970 494.639894 494.952205 494.671583 496.542551 497.831591 -100 
-100 -100 476.258970 477.556854 478.977906 480.083596 481.123759 482.785894 484.356069 485.542563 486.574840 488.051643 489.334424 490.182695 490.864307 492.025805 492.991733 493.529834 493.993262 495.188457 496.264809 496.877464 497.306732 498.275630 498.970708 -100 
-100 -100 478.281234 479.057057 480.110317 481.176590 482.324093 483.723190 485.118035 486.370145 487.563595 488.853852 490.028481 490.996284 491.882155 492.872948 493.761409 494.479664 495.201425 496.158554 497.068072 497.775750 498.384129 499.068523 499.521105 -100 
-100 -100 -100 -100 -100 -100 -100 -100 -100 -100 -100 -100 -100 -100 -100 -100 -100 -100 -100 -100 -100 -100 -100 -100 -100 -100 
-100 -100 -100 -100 -100 -100 -100 -100 -100 -100 -100 -100 -100 -100 -100 -100 -100 -100 -100 -100 -100 -100 -100 -100 -100 -100 
-100 -100 -100 -100 -100 -100 -100 -100 -100 -100 -100 -100 -100 -100 -100 -100 -100 -100 -100 -100 -100 -100 -100 -100 -100 -100 
-100 -100 -100 -100 -100 -100 -100 -100 -100 -100 -100 -100 -100 -100 -100 -100 -100 -100 -100 -100 -100 -100 -100 -100 -100 -100 
-100 -100 -100 -100 -100 -100 -100 -100 -100 -100 -100 -100 -100 -100 -100 -100 -100 -100 -100 -100 -100 -100 -100 -100 -100 -100 
-100 -100 -100 -100 -100 -100 -100 -100 -100 -100 -100 -100 -100 -100 -100 -100 -100 -100 -100 -100 -100 -100 -100 -100 -100 -100 
-100 -100 -100 -100 -100 -100 -100 -100 -100 -100 -100 -100 -100 -100 -100 -100 -100 -100 -100 -100 -100 -100 -100 -100 -100 -100 
-100 -100 -100 -100 -100 -100 -100 -100 -100 -100 -100 -100 -100 -100 -100 -100 -100 -100 -100 -100 -100 -100 -100 -100 -100 -100 
-100 -100 -100 -100 -100 -100 -100 -100 -100 -100 -100 -100 -100 -100 -100 -100 -100 -100 -100 -100 -100 -100 -100 -100 -100 -100 
-100 -100 -100 -100 -100 -100 -100 -100 -100 -100 -100 -100 -100 -100 -100 -100 -100 -100 -100 -100 -100 -100 -100 -100 -100 -100 
-100 -100 -100 -100 -100 -100 -100 -100 -100 -100 -100 -100 -100 -100 -100 -100 -100 -100 -100 -100 -100 -100 -100 -100 -100 -100 
-100 -100 -100 -100 -100 -100 -100 -100 -100 -100 -100 -100 -100 -100 -100 -100 -100 -100 -100 -100 -100 -100 -100 -100 -100 -100 
-100 -100 -100 -100 -100 -100 -100 -100 -100 -100 -100 -100 -100 -100 -100 -100 -100 -100 -100 -100 -100 -100 -100 -100 -100 -100 
-100 -100 -100 -100 -100 -100 -100 -100 -100 -100 -100 -100 -100 -100 -100 -100 -100 -100 -100 -100 -100 -100 -100 -100 -100 -100 
-100 -100 -100 -100 -100 -100 -100 -100 -100 -100 -100 -100 -100 -100 -100 -100 -100 -100 -100 -100 -100 -100 -100 -100 -100 -100 
-100 -100 -100 -100 -100 -100 -100 -100 -100 -100 -100 -100 -100 -100 -100 -100 -100 -100 -100 -100 -100 -100 -100 -100 -100 -100 
-100 -100 -100 -100 -100 -100 -100 -100 -100 -100 -100 -100 -100 -100 -100 -100 -100 -100 -100 -100 -100 -100 -100 -100 -100 -100 
-100 -100 -100 -100 -100 -100 -100 -100 -100 -100 -100 -100 -100 -100 -100 -100 -100 -100 -100 -100 -100 -100 -100 -100 -100 -100 
-100 -100 -100 -100 -100 -100 -100 -100 -100 -100 -100 -100 -100 -100 -100 -100 -100 -100 -100 -100 -100 -100 -100 -100 -100 -100 
-100 -100 -100 -100 -100 -100 -100 -100 -100 -100 -100 -100 -100 -100 -100 -100 -100 -100 -100 -100 -100 -100 -100 -100 -100 -100 
-100 -100 -100 -100 -100 -100 -100 -100 -100 -100 -100 -100 -100 -100 -100 -100 -100 -100 -100 -100 -100 -100 -100 -100 -100 -100 
-100 -100 -100 -100 -100 -100 -100 -100 -100 -100 -100 -100 -100 -100 -100 -100 -100 -100 -100 -100 -100 -100 -100 -100 -100 -100 
-100 -100 -100 -100 -100 -100 -100 -100 -100 -100 -100 -100 -100 -100 -100 -100 -100 -100 -100 -100 -100 -100 -100 -100 -100 -100 
-100 -100 -100 -100 -100 -100 -100 -100 -100 -100 -100 -100 -100 -100 -100 -100 -100 -100 -100 -100 -100 -100 -100 -100 -100 -100 
-100 -100 -100 -100 -100 -100 -100 -100 -100 -100 -100 -100 -100 -100 -100 -100 -100 -100 -100 -100 -100 -100 -100 -100 -100 -100 
-100 -100 -100 -100 -100 -100 -100 -100 -100 -100 -100 -100 -100 -100 -100 -100 -100 -100 -100 -100 -100 -100 -100 -100 -100 -100 
-100 -100 -100 -100 -100 -100 -100 -100 -100 -100 -100 -100 -100 -100 -100 -100 -100 -100 -100 -100 -100 -100 -100 -100 -100 -100 
