# Supplementary material for: A computational model of spatio-temporal cardiac intracellular calcium handling with realistic structure and spatial flux distribution from sarcoplasmic reticulum and t-tubule reconstructions
Source: PLoS Comput Biol. 2017 Aug 31;13(8):e1005714. doi: 10.1371/journal.pcbi.1005714 (PMC5597258; doi:10.1371/journal.pcbi.1005714)
Supplement: S1 Code — Code provided in C/C++ and includes the structural datasets used in this study. Documentation is provided on use of and updating the code. Updates may also be available on Michael Colman’s website, http://www.physicsoftheheart.com and github repository: https://github.com/michaelcolman/CODE---PLOS-Comp-Biol-2017-Model-SR. (ZIP) [file pcbi.1005714.s001.zip › PLOS_SR_Clean/Spatial_diff_out/Ca_1D_output_0040.dat]

0.239956
0.200115
0.145975
0.131536
0.148793
0.147621
0.126016
0.128253
0.152753
0.151971
0.125636
0.121164
0.142249
0.142516
0.122004
0.126946
0.152839
0.154387
0.132179
0.131640
0.153296
0.151156
0.125654
0.382154
0.320866
0.236231
0.208975
0.232870
0.229969
0.196033
0.199444
0.236803
0.235600
0.195768
0.191589
0.229502
0.229769
0.192169
0.195286
0.232399
0.234891
0.203184
0.203147
0.235285
0.231379
0.192326
0.551551
0.470240
0.356805
0.316090
0.342792
0.337613
0.293822
0.298256
0.345794
0.344828
0.296405
0.296158
0.349630
0.349488
0.294908
0.291293
0.334841
0.337606
0.298711
0.300005
0.341502
0.335816
0.284648
0.613638
0.520555
0.391015
0.341938
0.369256
0.362934
0.314978
0.320608
0.373004
0.372365
0.319915
0.319533
0.377393
0.376891
0.317118
0.312992
0.360910
0.363950
0.321139
0.322765
0.368353
0.362137
0.306127
0.589563
0.490310
0.352706
0.299602
0.328756
0.322228
0.271467
0.277912
0.332304
0.332170
0.278049
0.274246
0.329484
0.328646
0.271289
0.272499
0.325962
0.329315
0.282649
0.283469
0.330540
0.324797
0.267988
0.599221
0.498291
0.359106
0.306900
0.341245
0.333890
0.275834
0.278667
0.332135
0.333280
0.282507
0.281912
0.338292
0.336993
0.278234
0.279512
0.336501
0.339128
0.287340
0.287090
0.336183
0.330713
0.272210
0.653211
0.553604
0.417810
0.372102
0.413772
0.404819
0.335648
0.328728
0.378110
0.379957
0.334273
0.342035
0.404912
0.404016
0.340765
0.338840
0.397255
0.398681
0.341952
0.339616
0.389265
0.383281
0.322809
0.654682
0.555508
0.420567
0.375553
0.417021
0.406874
0.335195
0.325024
0.373099
0.374740
0.329849
0.340183
0.404941
0.404748
0.341255
0.338505
0.396654
0.397579
0.340007
0.337588
0.387748
0.381805
0.320874
0.603998
0.504510
0.368383
0.318569
0.352004
0.340755
0.274700
0.267477
0.318643
0.319074
0.268807
0.276047
0.338396
0.339465
0.280393
0.279521
0.336554
0.337565
0.282149
0.281479
0.332764
0.327359
0.266660
0.599992
0.502635
0.369823
0.320177
0.346924
0.333903
0.271441
0.265383
0.323452
0.321916
0.260685
0.265880
0.329625
0.333042
0.277130
0.277759
0.334594
0.335371
0.280020
0.279472
0.331725
0.325808
0.263122
0.644129
0.549766
0.421474
0.374062
0.398386
0.384698
0.325672
0.326846
0.396730
0.394149
0.319522
0.319102
0.383718
0.388297
0.332504
0.333317
0.390998
0.391417
0.334438
0.333250
0.386371
0.379355
0.313607
0.640574
0.547328
0.421221
0.376426
0.401750
0.388259
0.328820
0.328381
0.397362
0.394241
0.319282
0.319311
0.384111
0.388997
0.333704
0.334649
0.392434
0.392545
0.334787
0.332893
0.385601
0.378414
0.312617
0.590372
0.496043
0.369375
0.327285
0.355787
0.343477
0.281390
0.271106
0.327102
0.323794
0.260519
0.266416
0.329929
0.334350
0.280909
0.282525
0.340097
0.339852
0.281530
0.278392
0.329226
0.322686
0.259690
0.593854
0.497775
0.368591
0.326834
0.357883
0.348113
0.288702
0.279839
0.331177
0.328695
0.271754
0.276205
0.335040
0.337761
0.285627
0.288877
0.348556
0.347776
0.286106
0.280107
0.328796
0.322084
0.260381
0.649358
0.552326
0.420470
0.376552
0.407238
0.399376
0.344940
0.343297
0.397924
0.396569
0.339222
0.339591
0.394924
0.396493
0.345507
0.351967
0.415701
0.414346
0.347315
0.336844
0.383320
0.375303
0.312392
0.646931
0.549441
0.416824
0.372820
0.404540
0.397984
0.345513
0.346944
0.403156
0.402799
0.346073
0.345235
0.398741
0.399646
0.348923
0.354879
0.417480
0.415529
0.348332
0.337277
0.383310
0.374964
0.311768
0.586977
0.489202
0.357031
0.315097
0.350380
0.344817
0.290873
0.290985
0.345375
0.346079
0.293103
0.293511
0.345007
0.345499
0.295366
0.297195
0.352518
0.349876
0.288530
0.281147
0.328682
0.320935
0.258121
0.579486
0.482526
0.350817
0.309649
0.347673
0.342271
0.285660
0.284094
0.336553
0.338250
0.288671
0.288680
0.336251
0.336709
0.290034
0.290201
0.338696
0.335654
0.280947
0.278005
0.328068
0.320000
0.254782
0.611159
0.518922
0.392737
0.353725
0.392828
0.387060
0.328414
0.324288
0.373862
0.375492
0.327392
0.324932
0.367397
0.367770
0.325632
0.326596
0.371419
0.368954
0.320609
0.323318
0.376275
0.367998
0.300729
0.548118
0.467684
0.356735
0.323657
0.360683
0.355907
0.302470
0.298958
0.344082
0.345762
0.302356
0.299919
0.337859
0.338246
0.300669
0.301652
0.341726
0.339530
0.296454
0.299475
0.348279
0.340865
0.279215
0.363163
0.306064
0.227169
0.205265
0.234140
0.231790
0.194342
0.194447
0.229549
0.231370
0.199820
0.200029
0.230477
0.230917
0.201305
0.201112
0.231005
0.228894
0.194684
0.193265
0.227375
0.222350
0.178630
0.187745
0.161401
0.124845
0.116457
0.131051
0.130460
0.113449
0.114551
0.132360
0.133286
0.117605
0.118680
0.135351
0.135592
0.119466
0.118917
0.134493
0.133471
0.115483
0.113331
0.128785
0.126822
0.107373
0.106090
0.098601
0.088233
0.086244
0.090710
0.090631
0.085766
0.086295
0.091953
0.092234
0.087273
0.087835
0.093647
0.093729
0.088112
0.087832
0.093027
0.092737
0.086803
0.085876
0.090288
0.089787
0.084292
0.381914
0.320744
0.236302
0.209247
0.233252
0.230311
0.196175
0.199302
0.236478
0.235259
0.195573
0.191632
0.229733
0.230086
0.192501
0.195624
0.232712
0.235075
0.203076
0.202589
0.234345
0.230348
0.191413
0.555327
0.479192
0.373633
0.334988
0.359034
0.353634
0.312456
0.316031
0.360170
0.359466
0.315318
0.317578
0.369276
0.369150
0.316262
0.309761
0.348474
0.350484
0.314262
0.315281
0.353322
0.347594
0.299932
0.752161
0.661750
0.534922
0.484141
0.506614
0.498340
0.450817
0.454790
0.504362
0.505214
0.460717
0.471072
0.534272
0.533194
0.466104
0.447808
0.485867
0.486513
0.445924
0.449316
0.495512
0.488258
0.430548
0.834677
0.733416
0.591527
0.532148
0.554400
0.544178
0.491436
0.495122
0.548220
0.549691
0.503039
0.514669
0.582156
0.580657
0.508541
0.489110
0.530848
0.531570
0.487129
0.490503
0.540037
0.532070
0.469920
0.825767
0.716806
0.565310
0.502610
0.529269
0.517780
0.456739
0.457047
0.512000
0.513184
0.462490
0.471015
0.539335
0.538106
0.466895
0.455702
0.506895
0.508955
0.458982
0.459372
0.508457
0.500283
0.437524
0.837227
0.727770
0.578326
0.523122
0.559515
0.546789
0.472980
0.462285
0.512764
0.514229
0.466860
0.479392
0.550196
0.549760
0.479579
0.473127
0.530800
0.532540
0.475743
0.472084
0.520905
0.512521
0.448699
0.884413
0.779748
0.640445
0.598748
0.644304
0.630238
0.544668
0.519581
0.561926
0.563332
0.522668
0.544525
0.620715
0.621883
0.551385
0.543985
0.602742
0.602771
0.540455
0.532835
0.579884
0.570876
0.506707
0.885107
0.781229
0.643293
0.602334
0.647214
0.631698
0.544007
0.517210
0.560392
0.561502
0.519308
0.542071
0.619654
0.621823
0.552011
0.544945
0.604289
0.603802
0.540006
0.532170
0.580122
0.571108
0.505963
0.839639
0.732527
0.587471
0.534687
0.568920
0.551914
0.472466
0.459133
0.515917
0.516387
0.460331
0.472819
0.546788
0.549475
0.482495
0.478668
0.539672
0.539971
0.477588
0.472915
0.524872
0.516340
0.448835
0.834342
0.728033
0.582306
0.522815
0.546203
0.529228
0.463956
0.470659
0.546389
0.545783
0.469983
0.467358
0.535569
0.538873
0.475901
0.474570
0.535829
0.536377
0.475282
0.472824
0.527139
0.518294
0.448343
0.871963
0.769596
0.628853
0.570335
0.589705
0.575313
0.524291
0.550420
0.641547
0.640665
0.550174
0.532851
0.593031
0.595476
0.535283
0.534605
0.594753
0.594952
0.534551
0.532439
0.586613
0.577055
0.506065
0.870440
0.768688
0.629143
0.571727
0.590648
0.576691
0.527201
0.553552
0.644635
0.643016
0.551075
0.532783
0.592176
0.595003
0.536305
0.536726
0.597421
0.597224
0.535565
0.532291
0.585837
0.575912
0.504632
0.831757
0.726674
0.583102
0.524602
0.544006
0.528537
0.471171
0.481614
0.559078
0.556247
0.474308
0.466592
0.530598
0.535014
0.478213
0.481799
0.545715
0.545097
0.479434
0.472820
0.524979
0.514853
0.443768
0.841249
0.734131
0.587452
0.527767
0.548079
0.533897
0.475902
0.479204
0.545297
0.542822
0.472431
0.469618
0.531339
0.535396
0.482536
0.491594
0.559953
0.558753
0.487467
0.474632
0.522498
0.511496
0.441722
0.893627
0.787132
0.639713
0.579462
0.599071
0.587488
0.535650
0.542375
0.605679
0.604670
0.540276
0.535977
0.591902
0.595051
0.547260
0.562059
0.633923
0.632127
0.556139
0.536708
0.579014
0.566427
0.497794
0.893343
0.785829
0.636966
0.576836
0.598425
0.588420
0.537592
0.545185
0.607668
0.607762
0.546135
0.541085
0.594030
0.596204
0.549398
0.563878
0.634081
0.631665
0.556261
0.537123
0.579447
0.566515
0.497315
0.841529
0.731309
0.580083
0.521227
0.548597
0.538942
0.481954
0.484279
0.543679
0.544266
0.485492
0.481277
0.532579
0.533657
0.485285
0.493903
0.556627
0.553771
0.485642
0.475045
0.523751
0.511867
0.440135
0.831026
0.722350
0.573538
0.518699
0.551052
0.541137
0.477833
0.472859
0.526787
0.527110
0.471265
0.465831
0.512215
0.512537
0.466536
0.471293
0.525739
0.523632
0.467137
0.468649
0.524694
0.514034
0.439873
0.842889
0.742511
0.605568
0.558378
0.593505
0.583585
0.517828
0.506983
0.554454
0.553545
0.499589
0.491086
0.530236
0.530021
0.489457
0.494020
0.543533
0.543387
0.498039
0.509953
0.570011
0.561057
0.488510
0.753660
0.665143
0.543961
0.504858
0.540474
0.532228
0.470791
0.460196
0.503569
0.502896
0.453647
0.445560
0.480693
0.480482
0.443888
0.447769
0.492092
0.492161
0.452381
0.465315
0.522336
0.514561
0.447136
0.528030
0.458198
0.362129
0.333065
0.365242
0.360444
0.312411
0.307649
0.346002
0.346980
0.308494
0.304864
0.336759
0.336951
0.304913
0.306473
0.341445
0.340067
0.304284
0.309715
0.354286
0.347812
0.292873
0.286499
0.245405
0.187889
0.172768
0.195212
0.193586
0.165160
0.165123
0.191652
0.192892
0.168734
0.168745
0.191860
0.192155
0.169582
0.169504
0.192403
0.190976
0.165200
0.164449
0.190636
0.187061
0.154015
0.146597
0.129595
0.106242
0.101272
0.111266
0.110960
0.099703
0.100513
0.112569
0.113160
0.102484
0.103280
0.114842
0.114998
0.103791
0.103383
0.114109
0.113470
0.101212
0.099702
0.110007
0.108792
0.096031
0.550551
0.469750
0.357199
0.317340
0.344331
0.338952
0.294446
0.297736
0.344645
0.343592
0.295605
0.296333
0.350564
0.350874
0.296553
0.292899
0.336031
0.338068
0.297822
0.297077
0.337047
0.330819
0.279709
0.751378
0.661373
0.535231
0.484939
0.507268
0.498829
0.451156
0.454666
0.504115
0.504881
0.460343
0.471120
0.534691
0.534039
0.467417
0.449002
0.486311
0.486134
0.444470
0.446469
0.491964
0.484020
0.425415
0.983260
0.882817
0.736863
0.675258
0.695985
0.684037
0.628900
0.631870
0.682887
0.686541
0.648341
0.669252
0.740461
0.738452
0.660877
0.629135
0.665920
0.662749
0.613788
0.620387
0.686141
0.676810
0.596701
1.088149
0.977741
0.818050
0.748070
0.767644
0.752855
0.691452
0.692203
0.744966
0.749489
0.711182
0.734648
0.809746
0.807402
0.725638
0.692572
0.732086
0.728677
0.676053
0.682148
0.750228
0.739958
0.655965
1.089865
0.971914
0.807268
0.736043
0.758081
0.740971
0.670680
0.663674
0.716563
0.719873
0.676779
0.698789
0.777037
0.775774
0.694735
0.670500
0.716010
0.714615
0.660227
0.659660
0.711549
0.700454
0.629824
1.105470
0.988207
0.829275
0.771216
0.806164
0.787500
0.700517
0.676046
0.721017
0.723127
0.682483
0.709333
0.792058
0.793004
0.714820
0.699058
0.753643
0.752636
0.690275
0.682317
0.729480
0.717760
0.648918
1.159908
1.048805
0.895374
0.855273
0.902210
0.882597
0.782168
0.740782
0.779051
0.780050
0.741774
0.777117
0.866521
0.870123
0.793016
0.779955
0.843428
0.840797
0.765606
0.751553
0.796048
0.783611
0.714354
1.160073
1.049932
0.898063
0.858657
0.904800
0.883925
0.782531
0.742078
0.783654
0.784282
0.741827
0.775226
0.864696
0.869322
0.793911
0.782732
0.847870
0.845038
0.768251
0.753976
0.799445
0.787023
0.716741
1.106715
0.992106
0.837914
0.782152
0.815073
0.793305
0.705614
0.688829
0.749128
0.750000
0.691029
0.706691
0.787019
0.790780
0.719232
0.711733
0.773549
0.772339
0.704195
0.694912
0.744419
0.732573
0.660788
1.099815
0.984429
0.825324
0.757202
0.777390
0.758358
0.694701
0.714252
0.802667
0.803772
0.719655
0.708512
0.774889
0.776527
0.709102
0.705090
0.767480
0.767232
0.702201
0.697244
0.750502
0.738674
0.664272
1.137799
1.025704
0.866625
0.797333
0.818328
0.805147
0.759259
0.807276
0.922309
0.923859
0.815680
0.783030
0.835923
0.834368
0.768886
0.766525
0.833946
0.833577
0.764107
0.760591
0.816633
0.804452
0.726865
1.138096
1.026091
0.866973
0.796830
0.815760
0.803310
0.761210
0.811896
0.928046
0.928775
0.818036
0.782639
0.833489
0.832333
0.769464
0.769496
0.838123
0.837350
0.766172
0.760960
0.816035
0.803198
0.725022
1.103513
0.987408
0.825396
0.750677
0.760845
0.744266
0.696744
0.729502
0.824355
0.823207
0.729065
0.706207
0.763635
0.766286
0.708992
0.714737
0.782281
0.781059
0.710258
0.699462
0.749607
0.735555
0.658901
1.118640
1.000174
0.834015
0.756295
0.764360
0.746972
0.695410
0.713980
0.793664
0.792205
0.711750
0.699428
0.758551
0.763173
0.712742
0.727661
0.801884
0.800126
0.721759
0.701693
0.745419
0.729558
0.653871
1.186857
1.068073
0.887767
0.809110
0.815390
0.800345
0.753728
0.770863
0.846211
0.846081
0.772542
0.762432
0.819108
0.823820
0.778705
0.801867
0.883985
0.881747
0.794873
0.766700
0.808328
0.790512
0.711357
1.188581
1.068554
0.886707
0.808573
0.817407
0.803804
0.756519
0.771133
0.842779
0.843464
0.774408
0.764647
0.818058
0.821710
0.778111
0.801281
0.881721
0.879059
0.793542
0.766806
0.809176
0.791184
0.711349
1.124830
1.003036
0.832783
0.757435
0.773804
0.759800
0.702555
0.707143
0.769608
0.769741
0.706322
0.697149
0.746069
0.747876
0.703773
0.719728
0.788953
0.786493
0.713993
0.700353
0.747592
0.731632
0.653903
1.108193
0.989410
0.825201
0.757283
0.780860
0.766087
0.698909
0.691053
0.744637
0.742838
0.681133
0.669851
0.712849
0.713003
0.669986
0.680385
0.741350
0.741100
0.684165
0.689295
0.748076
0.735426
0.656610
1.103835
0.995594
0.844044
0.788571
0.820504
0.806086
0.732123
0.715732
0.766055
0.761777
0.695517
0.680012
0.716554
0.715632
0.675972
0.685997
0.749094
0.752188
0.702603
0.721529
0.787444
0.778465
0.702505
0.985667
0.889500
0.754548
0.709512
0.744879
0.732829
0.661827
0.644891
0.691472
0.687542
0.625703
0.610952
0.644159
0.643165
0.606509
0.614948
0.672576
0.675878
0.632197
0.653477
0.718177
0.710807
0.639111
0.711052
0.630462
0.519837
0.484526
0.518109
0.510472
0.453030
0.442639
0.482461
0.481622
0.435647
0.427451
0.459258
0.458948
0.425485
0.429402
0.470586
0.470936
0.434869
0.448140
0.502114
0.495054
0.431987
0.405731
0.350883
0.274178
0.252942
0.281444
0.278365
0.239182
0.236528
0.269494
0.270488
0.238249
0.236129
0.263750
0.263937
0.236361
0.237225
0.266958
0.265669
0.234477
0.237316
0.273873
0.268919
0.223815
0.206881
0.178373
0.138405
0.129355
0.146626
0.145872
0.125676
0.126261
0.146162
0.147031
0.128985
0.129551
0.147638
0.147846
0.130190
0.129843
0.147340
0.146364
0.126706
0.125340
0.144056
0.141828
0.118706
0.610871
0.519181
0.392050
0.345130
0.372547
0.365681
0.316532
0.319583
0.370980
0.370088
0.318099
0.319956
0.379454
0.380255
0.321645
0.317249
0.363303
0.364056
0.317763
0.313949
0.356255
0.348301
0.291151
0.831945
0.731880
0.591809
0.533027
0.553454
0.542852
0.491542
0.495858
0.550235
0.551464
0.503170
0.514504
0.581926
0.581656
0.511599
0.491532
0.529875
0.527732
0.480891
0.481816
0.532049
0.521499
0.453332
1.085850
0.975956
0.816523
0.744980
0.761420
0.746744
0.689413
0.694597
0.750897
0.755377
0.713734
0.733904
0.806783
0.804789
0.724833
0.691023
0.727200
0.721906
0.670036
0.679428
0.753316
0.741046
0.648382
1.207790
1.086808
0.911637
0.829647
0.843658
0.825443
0.761421
0.764488
0.822902
0.828535
0.786917
0.809679
0.886378
0.883950
0.799635
0.764291
0.803115
0.797506
0.741927
0.751085
0.827452
0.814098
0.717242
1.222119
1.091451
0.907858
0.822413
0.838639
0.817247
0.742150
0.736092
0.794750
0.799312
0.753044
0.775658
0.857160
0.856004
0.771512
0.745110
0.791223
0.787557
0.727908
0.726894
0.783750
0.769514
0.688446
1.244641
1.113913
0.935046
0.862548
0.891884
0.868614
0.775628
0.750547
0.800303
0.803554
0.760185
0.787957
0.874010
0.875164
0.794035
0.777322
0.833823
0.831092
0.762773
0.751733
0.800216
0.785930
0.710737
1.301918
1.178040
1.005716
0.952240
0.993427
0.969340
0.863466
0.820841
0.862546
0.864391
0.823772
0.859162
0.950366
0.954185
0.875830
0.863334
0.929200
0.925427
0.844944
0.826803
0.870094
0.855599
0.783177
1.302811
1.179905
1.009146
0.956374
0.996802
0.971473
0.864683
0.823151
0.868113
0.869562
0.824712
0.857814
0.948822
0.953614
0.877085
0.866784
0.934655
0.931118
0.849603
0.831645
0.875827
0.861646
0.788885
1.248794
1.120635
0.946440
0.876341
0.903938
0.877645
0.783982
0.766818
0.831309
0.833203
0.771742
0.787437
0.870339
0.874115
0.799995
0.792523
0.857298
0.855688
0.783300
0.771748
0.821564
0.808083
0.732829
1.239644
1.111052
0.932500
0.850417
0.865624
0.842462
0.773470
0.793036
0.884768
0.886859
0.801266
0.790324
0.859151
0.860613
0.790158
0.785327
0.849706
0.849157
0.781184
0.775325
0.829558
0.816052
0.737814
1.274896
1.150891
0.974691
0.893197
0.909622
0.892899
0.842587
0.889685
1.005944
1.008197
0.900010
0.868018
0.922407
0.920610
0.852893
0.849293
0.917302
0.916557
0.845496
0.841754
0.898211
0.884295
0.803550
1.275565
1.151553
0.975252
0.892931
0.907248
0.891511
0.845484
0.895356
1.012432
1.013656
0.902820
0.867896
0.920109
0.918846
0.854075
0.853043
0.922054
0.920780
0.848006
0.842457
0.897850
0.883000
0.801240
1.244996
1.115212
0.933178
0.844078
0.848839
0.828874
0.777795
0.811162
0.908448
0.907681
0.811922
0.788717
0.848190
0.851013
0.791633
0.796966
0.865704
0.863860
0.790527
0.778957
0.830132
0.813577
0.731632
1.264457
1.131321
0.943268
0.849210
0.850540
0.829653
0.775227
0.794946
0.877613
0.876437
0.793705
0.780810
0.841993
0.847014
0.795026
0.810019
0.885507
0.883168
0.802478
0.781939
0.827110
0.808606
0.727029
1.335407
1.202114
0.999635
0.904049
0.902434
0.883923
0.835385
0.853430
0.930797
0.930918
0.855950
0.845374
0.903236
0.908313
0.862493
0.885699
0.968160
0.965516
0.877835
0.850267
0.893531
0.873346
0.788918
1.336969
1.202405
0.998401
0.903454
0.904486
0.887581
0.838477
0.853733
0.927121
0.928021
0.857633
0.847369
0.901701
0.905618
0.861422
0.884748
0.965597
0.962525
0.876184
0.850203
0.894376
0.874091
0.788963
1.269584
1.133154
0.941187
0.849757
0.859412
0.842301
0.782596
0.787548
0.852271
0.852457
0.786772
0.776858
0.827144
0.829099
0.783864
0.800500
0.871520
0.868524
0.793555
0.779881
0.829134
0.810759
0.727093
1.244921
1.112995
0.929588
0.847464
0.864964
0.847216
0.777526
0.769664
0.825230
0.823220
0.758874
0.746555
0.790796
0.790971
0.746814
0.758530
0.822388
0.821824
0.761817
0.766613
0.827262
0.812515
0.728418
1.226603
1.107899
0.941226
0.874170
0.900393
0.883281
0.807562
0.791081
0.842574
0.837915
0.769462
0.752783
0.789923
0.788978
0.748836
0.760681
0.826923
0.830099
0.778015
0.796623
0.863727
0.853212
0.773660
1.088508
0.983535
0.836083
0.781826
0.812875
0.798674
0.725991
0.708897
0.756612
0.752350
0.688414
0.672575
0.706373
0.705318
0.668074
0.678152
0.738854
0.742329
0.696343
0.717533
0.783592
0.775064
0.700234
0.784997
0.696072
0.574035
0.531922
0.564039
0.555050
0.495055
0.484401
0.526306
0.525346
0.476781
0.467850
0.501181
0.500751
0.465549
0.470252
0.514442
0.514711
0.475784
0.489202
0.545636
0.537624
0.470639
0.444715
0.383151
0.297606
0.272681
0.302191
0.298593
0.256664
0.253902
0.289422
0.290479
0.255707
0.253362
0.283137
0.283250
0.253343
0.254260
0.286522
0.285027
0.250962
0.253771
0.292927
0.287388
0.238708
0.221376
0.189246
0.144779
0.134465
0.152964
0.152099
0.130256
0.130864
0.152421
0.153353
0.133769
0.134358
0.153973
0.154160
0.134918
0.134448
0.153389
0.152301
0.130956
0.129471
0.149653
0.147207
0.122238
0.583341
0.486963
0.354339
0.305034
0.332189
0.324638
0.274017
0.277009
0.331710
0.331059
0.275579
0.274934
0.332044
0.333955
0.280350
0.280567
0.328072
0.326155
0.273249
0.263632
0.307421
0.297485
0.233601
0.818959
0.712155
0.563341
0.499028
0.518060
0.506318
0.453860
0.461723
0.524164
0.525021
0.466699
0.469782
0.534218
0.534963
0.469513
0.456368
0.498022
0.494093
0.442726
0.444873
0.504948
0.490830
0.405923
1.082071
0.964662
0.798554
0.718853
0.728623
0.712804
0.660289
0.673889
0.742134
0.745729
0.689056
0.695490
0.762634
0.760855
0.685315
0.658602
0.693559
0.688584
0.643382
0.664240
0.744951
0.729326
0.626138
1.215963
1.084999
0.898765
0.804814
0.810727
0.790926
0.731925
0.745363
0.817873
0.822900
0.764810
0.772607
0.843463
0.840880
0.760085
0.731719
0.770119
0.765060
0.716085
0.737745
0.821733
0.805028
0.697243
1.247287
1.102278
0.896155
0.792702
0.802815
0.778824
0.703140
0.707412
0.781604
0.786635
0.724874
0.734218
0.811914
0.810546
0.727964
0.708905
0.761299
0.756741
0.692417
0.696085
0.766143
0.748181
0.647844
1.279866
1.132499
0.926404
0.831222
0.852621
0.826241
0.732639
0.718851
0.784114
0.788756
0.732055
0.746946
0.827856
0.827994
0.748717
0.739440
0.803035
0.799346
0.723800
0.710834
0.765113
0.748194
0.661945
1.332798
1.193093
1.002791
0.925784
0.956386
0.929175
0.825357
0.793929
0.845241
0.848547
0.800350
0.822147
0.903385
0.905381
0.832124
0.827291
0.893464
0.889623
0.809889
0.787637
0.829572
0.813436
0.738735
1.335383
1.196550
1.007781
0.931708
0.961877
0.933245
0.827270
0.794363
0.846161
0.849049
0.799308
0.821143
0.903096
0.905953
0.833823
0.830362
0.898245
0.895193
0.815582
0.793932
0.835891
0.820694
0.747785
1.290148
1.145099
0.943642
0.851803
0.872372
0.841886
0.742086
0.725572
0.794566
0.797755
0.733555
0.746080
0.828107
0.830945
0.756306
0.753039
0.823388
0.822238
0.745816
0.732438
0.783889
0.769817
0.691593
1.277308
1.133823
0.932647
0.834399
0.844722
0.815569
0.732818
0.739242
0.825068
0.827345
0.746762
0.744121
0.819608
0.822305
0.749874
0.745640
0.812634
0.812181
0.742065
0.736530
0.793147
0.778981
0.697398
1.305646
1.169982
0.980315
0.888182
0.895327
0.870848
0.806437
0.830063
0.923573
0.924768
0.835561
0.819548
0.883383
0.884823
0.817664
0.812164
0.872473
0.871494
0.807686
0.805523
0.860744
0.845999
0.765853
1.306270
1.170678
0.981533
0.889905
0.895922
0.872579
0.811622
0.836124
0.928737
0.928567
0.837700
0.820141
0.882744
0.884931
0.820269
0.816263
0.876328
0.874596
0.809862
0.806661
0.861333
0.845413
0.763525
1.283008
1.138581
0.936038
0.834991
0.837917
0.812333
0.744465
0.757804
0.842951
0.841286
0.754346
0.744750
0.814511
0.819278
0.755896
0.757395
0.824000
0.821609
0.749483
0.741885
0.797848
0.780154
0.692492
1.307895
1.158304
0.946445
0.836635
0.835198
0.810204
0.743868
0.751515
0.827015
0.825446
0.748027
0.742954
0.810526
0.815669
0.758153
0.767257
0.838975
0.836320
0.759339
0.746726
0.800070
0.781171
0.692782
1.366585
1.218546
1.006287
0.893819
0.887452
0.865029
0.808119
0.818301
0.887583
0.887419
0.819135
0.813019
0.871758
0.875844
0.826439
0.841604
0.914069
0.911554
0.835054
0.819425
0.867725
0.848337
0.763640
1.366511
1.217198
1.003263
0.890986
0.886724
0.866339
0.810842
0.821075
0.888610
0.889409
0.824247
0.817158
0.871936
0.874732
0.826878
0.842339
0.913537
0.910399
0.834397
0.819537
0.868437
0.848886
0.763482
1.307126
1.154087
0.937426
0.828241
0.833292
0.813919
0.750036
0.753995
0.820062
0.820804
0.755271
0.748026
0.802453
0.803904
0.753041
0.764579
0.833008
0.828997
0.754646
0.745749
0.801939
0.782793
0.691992
1.271511
1.124474
0.918054
0.819382
0.831812
0.812689
0.742130
0.737089
0.796476
0.795991
0.732061
0.722552
0.771663
0.772101
0.723848
0.733842
0.797741
0.795245
0.730561
0.732838
0.795842
0.778783
0.687502
1.236666
1.106415
0.925854
0.843835
0.860846
0.842672
0.771776
0.760216
0.810088
0.807704
0.747197
0.734222
0.773891
0.773752
0.733474
0.745156
0.805277
0.806119
0.754417
0.767059
0.831865
0.818333
0.734269
1.086473
0.972553
0.815071
0.748329
0.770430
0.755545
0.688880
0.677317
0.723233
0.721213
0.665499
0.653239
0.689141
0.688872
0.652013
0.662481
0.717452
0.718681
0.672712
0.686832
0.749232
0.737943
0.660168
0.772499
0.676972
0.545050
0.494925
0.522986
0.513985
0.457313
0.451457
0.496529
0.496985
0.449701
0.443109
0.479631
0.479533
0.442456
0.447546
0.493211
0.491882
0.446917
0.453716
0.507493
0.497933
0.429162
0.419244
0.355998
0.268534
0.241522
0.268389
0.265157
0.226689
0.226297
0.262143
0.263562
0.230087
0.229133
0.259924
0.260002
0.229260
0.229747
0.262222
0.260185
0.223904
0.223248
0.259484
0.253908
0.207332
0.196005
0.166697
0.127545
0.118596
0.133571
0.132949
0.115455
0.116393
0.134755
0.135537
0.118938
0.119803
0.137170
0.137254
0.120056
0.119287
0.135689
0.134694
0.115973
0.114034
0.130098
0.128146
0.108320
0.588627
0.491878
0.359380
0.309675
0.335366
0.326965
0.276532
0.281621
0.342013
0.342530
0.283822
0.282076
0.336509
0.339033
0.288798
0.287806
0.331699
0.325557
0.267748
0.257538
0.313274
0.299994
0.216787
0.824516
0.717239
0.568338
0.503325
0.520901
0.509358
0.460579
0.476665
0.548752
0.550361
0.483161
0.475569
0.531456
0.531803
0.472337
0.462220
0.502499
0.496884
0.448524
0.467765
0.555436
0.538662
0.423610
1.089835
0.971488
0.804536
0.723651
0.732150
0.717944
0.672884
0.700137
0.781011
0.784624
0.713861
0.701123
0.754891
0.751335
0.682776
0.662721
0.698809
0.696890
0.667025
0.723611
0.842742
0.827722
0.694445
1.229440
1.096571
0.907968
0.811710
0.815914
0.797787
0.746783
0.774739
0.860343
0.865345
0.792451
0.779580
0.835961
0.831377
0.758105
0.737290
0.777458
0.775865
0.742719
0.800277
0.921428
0.905627
0.769844
1.270498
1.122131
0.911131
0.803170
0.810156
0.786671
0.717034
0.733210
0.818937
0.824409
0.750500
0.742564
0.806952
0.804386
0.730404
0.718454
0.772154
0.767308
0.707661
0.729944
0.824390
0.804570
0.679953
1.314131
1.161828
0.947851
0.845034
0.861342
0.834746
0.746564
0.742731
0.817376
0.822200
0.754940
0.754081
0.822005
0.821255
0.751549
0.750652
0.816428
0.810649
0.731507
0.719371
0.780211
0.760229
0.661802
1.374427
1.228685
1.028512
0.941358
0.965524
0.938160
0.840573
0.818917
0.877970
0.880695
0.821788
0.826440
0.893150
0.893891
0.831388
0.837427
0.907061
0.901632
0.816528
0.786540
0.823870
0.804714
0.727354
1.378290
1.233193
1.034393
0.948672
0.973343
0.944805
0.844034
0.818211
0.874386
0.876616
0.819267
0.826186
0.894246
0.895585
0.833519
0.840342
0.911467
0.907464
0.823403
0.792915
0.827280
0.809718
0.738108
1.329452
1.178814
0.969123
0.871579
0.890135
0.859633
0.760097
0.741658
0.806766
0.809821
0.747265
0.754124
0.826873
0.828455
0.760799
0.763125
0.834169
0.832277
0.753899
0.735005
0.780370
0.765092
0.689592
1.312162
1.164322
0.958031
0.859185
0.871286
0.840809
0.749623
0.739061
0.808970
0.810928
0.743324
0.748634
0.822326
0.824880
0.755919
0.751565
0.815053
0.814005
0.746145
0.739856
0.792678
0.778335
0.700280
1.339889
1.200682
1.007509
0.917574
0.927994
0.900080
0.819391
0.814003
0.883513
0.883496
0.813223
0.815086
0.883545
0.886435
0.821006
0.811858
0.865745
0.864290
0.805823
0.806186
0.858877
0.844512
0.768490
1.342064
1.202581
1.009302
0.919258
0.928253
0.901371
0.823916
0.818667
0.886239
0.884878
0.814192
0.815786
0.883757
0.887402
0.823719
0.814692
0.866943
0.864841
0.807221
0.808609
0.862100
0.846598
0.768083
1.322920
1.173060
0.963341
0.859629
0.863387
0.835880
0.758074
0.751107
0.816427
0.814636
0.745499
0.749088
0.820218
0.824846
0.761664
0.757423
0.815320
0.812885
0.749920
0.749903
0.807579
0.790316
0.703840
1.355968
1.199083
0.975524
0.856420
0.851412
0.824606
0.753795
0.751269
0.814842
0.813750
0.748129
0.749314
0.815110
0.818897
0.760451
0.762426
0.824538
0.822661
0.758209
0.758578
0.818273
0.800744
0.711868
1.420754
1.264500
1.038180
0.911827
0.898234
0.872775
0.812672
0.816838
0.878121
0.878210
0.817669
0.814722
0.871639
0.873919
0.821759
0.828456
0.890749
0.890001
0.829265
0.831562
0.890668
0.874130
0.788365
1.419885
1.262542
1.034531
0.907364
0.894364
0.870757
0.813578
0.820076
0.881705
0.882524
0.822910
0.817837
0.871017
0.872278
0.821896
0.829852
0.892168
0.890976
0.829810
0.832134
0.891709
0.875079
0.788674
1.351504
1.191612
0.962815
0.840396
0.836625
0.815252
0.753298
0.757007
0.819808
0.820667
0.758904
0.752943
0.805752
0.806581
0.755658
0.763625
0.827018
0.824316
0.758946
0.759936
0.821693
0.803926
0.712643
1.301695
1.149529
0.934071
0.824392
0.828385
0.808411
0.743027
0.741617
0.800260
0.800334
0.739391
0.731040
0.779430
0.780329
0.734267
0.745683
0.809367
0.807498
0.744609
0.747392
0.809771
0.792426
0.701554
1.253786
1.119998
0.933084
0.841545
0.850948
0.832393
0.767672
0.762129
0.812604
0.811350
0.754227
0.742789
0.782957
0.784069
0.747095
0.763532
0.827006
0.828024
0.773007
0.780096
0.841186
0.826359
0.742464
1.095932
0.979899
0.818371
0.743919
0.759019
0.743955
0.683687
0.678281
0.725042
0.724012
0.671163
0.660231
0.696765
0.697701
0.664036
0.679878
0.739356
0.740717
0.690048
0.697364
0.755334
0.742816
0.665738
0.778565
0.682277
0.548838
0.494077
0.516211
0.507192
0.456342
0.454587
0.499807
0.500393
0.454303
0.448128
0.484488
0.484847
0.449767
0.458602
0.508008
0.507035
0.458783
0.461173
0.511496
0.501564
0.434692
0.423547
0.360191
0.272885
0.244550
0.268343
0.265140
0.229763
0.230478
0.265501
0.266532
0.233300
0.232068
0.262403
0.262371
0.232118
0.234024
0.268535
0.266859
0.229321
0.227649
0.262808
0.257396
0.212136
0.199052
0.169439
0.130179
0.121295
0.135913
0.135309
0.118173
0.118912
0.136995
0.137502
0.120554
0.121015
0.138174
0.138097
0.120762
0.120166
0.137263
0.136446
0.117467
0.115914
0.132360
0.130529
0.110648
0.638984
0.543492
0.412687
0.362836
0.386971
0.378194
0.329930
0.340644
0.408273
0.409982
0.346845
0.341868
0.393955
0.395833
0.344814
0.339399
0.378630
0.370440
0.315678
0.319571
0.398860
0.383351
0.274332
0.866277
0.762365
0.618290
0.555642
0.572356
0.562291
0.520232
0.545883
0.625090
0.627856
0.555802
0.539121
0.586046
0.584310
0.527096
0.515125
0.551303
0.547182
0.513107
0.562991
0.682339
0.667296
0.530259
1.130091
1.015459
0.851899
0.775067
0.788972
0.778045
0.737916
0.776806
0.866418
0.870734
0.791863
0.765262
0.809587
0.802753
0.734367
0.715660
0.755242
0.759703
0.750114
0.849401
1.004188
0.995167
0.847604
1.270477
1.141991
0.958457
0.867972
0.878174
0.863659
0.817834
0.856398
0.949275
0.954642
0.874057
0.846826
0.892563
0.884815
0.813316
0.795109
0.839099
0.844067
0.831066
0.929415
1.083082
1.073488
0.926646
1.314215
1.171402
0.970388
0.870262
0.877649
0.856956
0.796182
0.819246
0.906999
0.912329
0.834697
0.814877
0.865113
0.860739
0.795219
0.786227
0.836326
0.833716
0.789420
0.836991
0.952300
0.934942
0.800051
1.366931
1.219291
1.014534
0.918840
0.934213
0.909661
0.829246
0.828793
0.903015
0.906434
0.835015
0.823775
0.878938
0.877862
0.818875
0.822848
0.885141
0.878307
0.803679
0.797188
0.862579
0.841124
0.736808
1.435291
1.292071
1.096802
1.013625
1.037952
1.012491
0.920374
0.902166
0.962958
0.963201
0.895654
0.888445
0.943532
0.944424
0.892737
0.906202
0.976428
0.969153
0.880754
0.845167
0.877023
0.854738
0.775744
1.439772
1.296852
1.102614
1.021259
1.046975
1.020660
0.924703
0.900672
0.956523
0.956123
0.891805
0.888063
0.944903
0.946318
0.894859
0.909108
0.980846
0.975167
0.887333
0.848479
0.873541
0.852956
0.783093
1.385936
1.238827
1.036837
0.947772
0.968252
0.940375
0.845175
0.822758
0.879302
0.880414
0.820361
0.822510
0.884881
0.886221
0.828419
0.834921
0.901818
0.898585
0.821410
0.796215
0.831214
0.814117
0.744271
1.365837
1.221713
1.022976
0.934512
0.951753
0.923523
0.831396
0.809621
0.864969
0.865757
0.808214
0.816411
0.883119
0.885012
0.822437
0.817654
0.874497
0.872656
0.809408
0.801178
0.845904
0.831342
0.760739
1.410681
1.272836
1.071682
0.990380
1.010355
0.983393
0.892598
0.870321
0.927740
0.926676
0.864179
0.874046
0.939643
0.941993
0.879731
0.867346
0.917198
0.915364
0.859783
0.861344
0.909977
0.896434
0.826529
1.415796
1.277117
1.074293
0.990551
1.007644
0.981335
0.894129
0.872780
0.928463
0.926437
0.864363
0.874411
0.939671
0.942526
0.881247
0.867951
0.915337
0.913229
0.860339
0.865253
0.916281
0.901969
0.829259
1.385170
1.237424
1.030234
0.929574
0.933973
0.907238
0.828700
0.812364
0.863398
0.861841
0.806291
0.815046
0.880458
0.883557
0.823416
0.814726
0.863015
0.861226
0.809731
0.816436
0.872224
0.856385
0.776536
1.424141
1.268484
1.044955
0.923600
0.914277
0.887054
0.818324
0.811979
0.865643
0.865187
0.810037
0.812908
0.872542
0.874609
0.818493
0.816185
0.868788
0.868526
0.818235
0.829284
0.891125
0.875718
0.791623
1.501655
1.344396
1.108557
0.975390
0.957627
0.930000
0.867645
0.869031
0.923345
0.923802
0.870521
0.868852
0.927486
0.928237
0.870646
0.872490
0.926783
0.928611
0.883031
0.899705
0.969120
0.955683
0.869051
1.501054
1.342990
1.105595
0.970620
0.951899
0.925515
0.866459
0.870819
0.926220
0.926970
0.873154
0.868813
0.924170
0.924328
0.868985
0.873311
0.929086
0.930894
0.884416
0.900885
0.970935
0.957525
0.870218
1.418510
1.260767
1.032881
0.904684
0.891427
0.867880
0.810011
0.813547
0.870072
0.870399
0.813775
0.807110
0.855277
0.855749
0.808655
0.816688
0.875927
0.876236
0.823014
0.833529
0.898110
0.882711
0.795624
1.357022
1.208394
0.997010
0.883703
0.879602
0.858316
0.798237
0.798487
0.852036
0.851272
0.794164
0.784903
0.829313
0.830745
0.790307
0.805507
0.869789
0.870865
0.814636
0.820974
0.882505
0.866575
0.780413
1.297061
1.166769
0.984709
0.891594
0.902657
0.883385
0.815999
0.812449
0.860268
0.858263
0.802936
0.791217
0.832081
0.834439
0.800674
0.823900
0.897577
0.901308
0.842527
0.848546
0.915900
0.901717
0.812559
1.134440
1.021820
0.865172
0.789888
0.807677
0.792077
0.728545
0.724946
0.769663
0.767772
0.715787
0.704383
0.742166
0.744347
0.713420
0.736552
0.807566
0.811460
0.755266
0.760566
0.824735
0.812688
0.729821
0.818934
0.725460
0.595922
0.540015
0.557944
0.548310
0.500558
0.499881
0.542464
0.541913
0.496275
0.488618
0.523054
0.524028
0.492978
0.507286
0.561772
0.562933
0.514874
0.517151
0.566632
0.557180
0.492206
0.464563
0.400741
0.312657
0.282654
0.304666
0.300900
0.265765
0.266267
0.300627
0.300873
0.266386
0.263561
0.293126
0.293181
0.264242
0.269250
0.307555
0.306926
0.268610
0.268023
0.304971
0.299500
0.252688
0.231861
0.198207
0.152552
0.141697
0.158677
0.157806
0.137326
0.137774
0.158737
0.158997
0.138520
0.138190
0.157527
0.157373
0.137740
0.138072
0.159414
0.158783
0.136162
0.135151
0.156039
0.153837
0.128825
0.639961
0.544860
0.414762
0.365443
0.389705
0.380803
0.332194
0.342454
0.410110
0.412244
0.349986
0.346089
0.398129
0.399957
0.348876
0.342362
0.380819
0.371938
0.316468
0.320349
0.399964
0.384503
0.275263
0.865593
0.762495
0.619866
0.558281
0.575195
0.565129
0.523094
0.548625
0.628050
0.631226
0.559575
0.542557
0.587777
0.586060
0.530659
0.519392
0.555537
0.550678
0.515422
0.564855
0.684268
0.669234
0.532077
1.127435
1.013799
0.852187
0.777083
0.791598
0.780929
0.741128
0.780228
0.870322
0.874793
0.795191
0.766408
0.807540
0.800935
0.736334
0.720661
0.761462
0.765370
0.754166
0.852386
1.006696
0.997569
0.850064
1.267744
1.139725
0.957689
0.869273
0.880454
0.866405
0.820953
0.859595
0.953029
0.958427
0.876728
0.847206
0.889859
0.882589
0.815214
0.800290
0.845506
0.849828
0.835065
0.932191
1.085312
1.075555
0.928674
1.315797
1.171616
0.969574
0.870516
0.878637
0.858533
0.798397
0.821577
0.910338
0.915703
0.836839
0.815847
0.864395
0.860727
0.798219
0.790845
0.840992
0.837355
0.791439
0.838131
0.953379
0.935833
0.800467
1.378258
1.226302
1.015601
0.917216
0.931619
0.907767
0.829475
0.831175
0.908236
0.911581
0.837271
0.824259
0.878415
0.878093
0.821099
0.825600
0.887328
0.879473
0.803673
0.796755
0.862443
0.840758
0.735635
1.456583
1.306608
1.100786
1.010332
1.031302
1.006631
0.918832
0.906130
0.972103
0.972213
0.899623
0.888346
0.941562
0.942878
0.892870
0.906986
0.976834
0.968945
0.880044
0.844456
0.876773
0.854228
0.774322
1.461641
1.311414
1.105822
1.016847
1.039492
1.014338
0.923058
0.904964
0.966013
0.965392
0.895844
0.887609
0.942465
0.944148
0.894127
0.909187
0.980784
0.974856
0.886939
0.848144
0.873459
0.852556
0.781890
1.399936
1.246737
1.036199
0.943331
0.963795
0.937645
0.845323
0.825877
0.884828
0.885593
0.822654
0.822436
0.884046
0.885623
0.828476
0.835372
0.902058
0.898820
0.821901
0.796568
0.831257
0.813755
0.743487
1.374028
1.225672
1.021718
0.932597
0.952088
0.925681
0.834219
0.811924
0.866062
0.866577
0.809711
0.818338
0.885465
0.887235
0.823923
0.818391
0.874464
0.872830
0.810492
0.802189
0.846116
0.831176
0.760721
1.418796
1.277955
1.073323
0.992139
1.014708
0.989064
0.897134
0.871704
0.925318
0.924143
0.865153
0.877884
0.944957
0.946865
0.882536
0.868023
0.916298
0.914670
0.860487
0.862269
0.910023
0.896190
0.826755
1.425401
1.283977
1.077711
0.993496
1.012730
0.987518
0.899118
0.874795
0.926636
0.924676
0.866442
0.879197
0.945571
0.947729
0.884226
0.868689
0.914371
0.912510
0.861208
0.866498
0.916727
0.902114
0.829796
1.395785
1.245056
1.033746
0.931537
0.937363
0.911754
0.833164
0.816126
0.865196
0.863831
0.810473
0.819629
0.884573
0.886775
0.825321
0.815408
0.862445
0.861001
0.811187
0.818507
0.873901
0.857658
0.777677
1.436334
1.277624
1.049645
0.925898
0.917025
0.890433
0.821789
0.815576
0.868467
0.868136
0.813777
0.815769
0.874116
0.875369
0.818725
0.815663
0.867009
0.867073
0.818816
0.831472
0.894072
0.878341
0.793328
1.515719
1.355607
1.115521
0.979630
0.961525
0.933739
0.870581
0.871234
0.924596
0.924882
0.871857
0.869373
0.926850
0.926970
0.869000
0.869845
0.922574
0.924801
0.881983
0.901661
0.973129
0.959692
0.871761
1.515363
1.354782
1.113553
0.975802
0.956143
0.929126
0.868914
0.872057
0.926288
0.926546
0.872604
0.867721
0.922503
0.922267
0.866434
0.869821
0.924347
0.926688
0.882911
0.902538
0.974918
0.961656
0.873037
1.430957
1.271168
1.040063
0.909119
0.894234
0.869925
0.811561
0.814484
0.870263
0.869805
0.812391
0.805477
0.854208
0.854572
0.806544
0.814080
0.873209
0.874219
0.822644
0.835095
0.901284
0.885967
0.797873
1.366700
1.216566
1.002642
0.886489
0.879960
0.857930
0.798504
0.799442
0.853152
0.851516
0.793088
0.784310
0.830952
0.832526
0.790073
0.804685
0.869845
0.871796
0.816160
0.823143
0.885424
0.869621
0.783083
1.304204
1.172807
0.988619
0.892502
0.900594
0.880704
0.815027
0.813454
0.862388
0.859793
0.803288
0.792995
0.837406
0.840029
0.803208
0.825216
0.899933
0.904458
0.845576
0.851467
0.919125
0.905108
0.815879
1.139609
1.026283
0.868128
0.790360
0.805396
0.789263
0.727433
0.725679
0.771449
0.768949
0.715720
0.705670
0.746986
0.749460
0.715549
0.737659
0.809912
0.814647
0.758257
0.763361
0.827743
0.815929
0.733161
0.822400
0.728605
0.598438
0.541299
0.557507
0.547392
0.500326
0.500034
0.542716
0.541275
0.494149
0.486767
0.523377
0.524579
0.491835
0.506258
0.562317
0.564411
0.516463
0.518959
0.568764
0.559582
0.494812
0.466466
0.402467
0.314173
0.283918
0.305391
0.301351
0.266087
0.266060
0.299998
0.299628
0.264255
0.261045
0.291128
0.291289
0.262083
0.267764
0.307108
0.307062
0.268982
0.268807
0.306126
0.300811
0.254004
0.232647
0.198858
0.153073
0.142244
0.159253
0.158292
0.137550
0.137593
0.158228
0.158266
0.137588
0.136955
0.156063
0.155940
0.136614
0.137371
0.159034
0.158605
0.136140
0.135362
0.156474
0.154318
0.129210
0.591996
0.496489
0.366503
0.318628
0.344589
0.335816
0.284554
0.288390
0.349164
0.351014
0.294724
0.295662
0.348360
0.350755
0.302005
0.298525
0.340659
0.332332
0.271629
0.261085
0.317835
0.304659
0.220619
0.823175
0.718189
0.573745
0.512040
0.530170
0.518739
0.470497
0.486849
0.560237
0.562895
0.495565
0.484584
0.532667
0.533182
0.482120
0.476920
0.518763
0.511164
0.458437
0.475679
0.563225
0.546346
0.430858
1.083753
0.967825
0.806345
0.730397
0.740688
0.727476
0.684205
0.713273
0.796945
0.800487
0.724490
0.701161
0.741937
0.739244
0.685875
0.679333
0.721938
0.719049
0.683548
0.735954
0.852339
0.836753
0.704284
1.226373
1.093628
0.907892
0.816565
0.823138
0.806578
0.757886
0.787808
0.876941
0.881437
0.801617
0.777391
0.821028
0.818018
0.760950
0.754512
0.801301
0.798502
0.759347
0.812292
0.930510
0.913922
0.778609
1.286742
1.131992
0.913661
0.805286
0.812331
0.790616
0.724981
0.744368
0.835761
0.841041
0.759926
0.744178
0.800158
0.799706
0.737934
0.734230
0.790010
0.782530
0.717520
0.736661
0.830680
0.810085
0.683770
1.367071
1.198707
0.960008
0.841872
0.850772
0.826024
0.747868
0.755787
0.843393
0.848028
0.767814
0.756696
0.818068
0.819167
0.757614
0.760396
0.825534
0.816982
0.734238
0.720948
0.783010
0.762238
0.660898
1.462561
1.293086
1.052817
0.933706
0.941196
0.915686
0.836150
0.838557
0.919238
0.921842
0.842698
0.829168
0.886112
0.887201
0.831041
0.840413
0.909307
0.902383
0.816517
0.787235
0.826927
0.807003
0.726159
1.469157
1.298560
1.057042
0.938215
0.947162
0.921492
0.839508
0.838566
0.915942
0.917766
0.840160
0.828291
0.886847
0.888023
0.830953
0.840983
0.911736
0.907260
0.823875
0.794399
0.830528
0.812025
0.737305
1.393828
1.221575
0.978620
0.862042
0.876317
0.850427
0.761855
0.755691
0.830446
0.832540
0.759310
0.756795
0.826020
0.827833
0.761921
0.765148
0.835126
0.833274
0.756295
0.737609
0.782495
0.765990
0.688884
1.354323
1.191324
0.964328
0.859463
0.876392
0.850561
0.760582
0.746825
0.811700
0.812766
0.748519
0.757013
0.833275
0.835450
0.762938
0.754542
0.814347
0.813658
0.749147
0.743217
0.793887
0.778416
0.700700
1.377992
1.228404
1.022306
0.931038
0.948800
0.923537
0.835901
0.816033
0.870107
0.869627
0.813660
0.829006
0.905481
0.907371
0.833248
0.814756
0.861827
0.860420
0.806634
0.808350
0.858756
0.843580
0.768926
1.382763
1.234116
1.028960
0.936651
0.952133
0.927193
0.842099
0.822249
0.873670
0.872342
0.817513
0.832558
0.907637
0.909496
0.836529
0.817651
0.862566
0.860622
0.808437
0.811858
0.863459
0.847116
0.769694
1.365941
1.206179
0.982388
0.873095
0.881147
0.856076
0.775186
0.761758
0.817278
0.815907
0.756847
0.765263
0.837044
0.839006
0.770043
0.759644
0.811774
0.810147
0.753622
0.756861
0.814124
0.795768
0.708714
1.403480
1.236411
0.997612
0.870132
0.866438
0.840786
0.767965
0.762910
0.821448
0.820505
0.759295
0.759561
0.822331
0.823500
0.762172
0.760043
0.816682
0.815945
0.759756
0.767349
0.830852
0.812660
0.720615
1.473001
1.307289
1.067086
0.931352
0.916836
0.890119
0.825210
0.824797
0.881490
0.880717
0.821658
0.817092
0.871005
0.871130
0.816583
0.818596
0.874439
0.875318
0.825872
0.840504
0.907887
0.891924
0.802079
1.472241
1.306458
1.065830
0.928983
0.913023
0.886782
0.824220
0.825393
0.882463
0.881502
0.821765
0.815708
0.867755
0.867567
0.814371
0.817886
0.874901
0.875710
0.825448
0.840449
0.909166
0.893521
0.802949
1.397529
1.230515
0.990183
0.857736
0.848023
0.823885
0.760061
0.761697
0.822127
0.820663
0.756837
0.751063
0.806718
0.807078
0.751765
0.756616
0.818642
0.818184
0.759219
0.767950
0.836103
0.818841
0.723947
1.337607
1.179896
0.954759
0.834320
0.829434
0.807043
0.744611
0.746823
0.807155
0.805188
0.740836
0.735628
0.792814
0.794074
0.739661
0.747237
0.812599
0.813075
0.752105
0.757210
0.822526
0.805531
0.712949
1.280592
1.142446
0.946868
0.843821
0.842414
0.822040
0.764439
0.767664
0.823676
0.821764
0.762263
0.757530
0.811078
0.812940
0.763971
0.774133
0.839421
0.842154
0.786207
0.792426
0.854885
0.840340
0.755329
1.115554
0.996503
0.828463
0.744260
0.749225
0.732624
0.679613
0.682691
0.734911
0.733074
0.677456
0.672982
0.723054
0.724829
0.679280
0.689571
0.751743
0.754963
0.702858
0.708865
0.767773
0.755711
0.678151
0.791524
0.693744
0.557345
0.497387
0.512834
0.502357
0.455113
0.456378
0.503370
0.501663
0.451020
0.447119
0.492555
0.493630
0.451035
0.458764
0.512898
0.514524
0.465903
0.468438
0.519695
0.510495
0.444101
0.430682
0.366561
0.278231
0.248635
0.270001
0.265901
0.230733
0.230247
0.264453
0.263553
0.227115
0.225037
0.258323
0.258653
0.226340
0.230062
0.268216
0.268389
0.231298
0.230822
0.267194
0.262270
0.217013
0.202015
0.171871
0.132056
0.123196
0.137805
0.136895
0.118965
0.118393
0.135457
0.135223
0.117530
0.117011
0.133609
0.133637
0.117136
0.117953
0.136230
0.136085
0.117550
0.116769
0.134023
0.132341
0.112075
0.591734
0.496812
0.368049
0.321730
0.349015
0.340974
0.289769
0.291815
0.348336
0.349683
0.296082
0.295902
0.345120
0.347012
0.301464
0.302573
0.350185
0.344929
0.285459
0.273980
0.319155
0.309153
0.243491
0.822771
0.718281
0.575188
0.515532
0.535488
0.524258
0.473633
0.484126
0.550754
0.552285
0.488439
0.478066
0.523590
0.525049
0.480561
0.484498
0.534437
0.528644
0.468597
0.465474
0.524095
0.509235
0.423329
1.083827
0.967937
0.807705
0.733993
0.746560
0.732797
0.684446
0.704405
0.780605
0.782235
0.708466
0.686747
0.726039
0.726169
0.683031
0.689644
0.742739
0.738634
0.683327
0.694862
0.767877
0.750514
0.649807
1.232211
1.097527
0.909870
0.818530
0.826228
0.809175
0.756386
0.778368
0.861407
0.863732
0.784536
0.761653
0.804690
0.804944
0.757870
0.764238
0.821061
0.816717
0.757415
0.769326
0.845358
0.826532
0.720700
1.309887
1.148774
0.919703
0.803350
0.806805
0.785237
0.721369
0.740409
0.830868
0.834535
0.751238
0.734710
0.790731
0.792356
0.735946
0.739835
0.801942
0.795329
0.722101
0.719688
0.788110
0.768289
0.664875
1.418058
1.237929
0.976359
0.835711
0.832094
0.807351
0.739312
0.760375
0.857503
0.861963
0.773953
0.757338
0.817912
0.819192
0.757426
0.760607
0.827281
0.820843
0.740240
0.726060
0.782848
0.764467
0.672876
1.536986
1.352032
1.079929
0.925757
0.912424
0.886090
0.823035
0.849942
0.949197
0.953246
0.862077
0.838769
0.893429
0.892916
0.832314
0.836859
0.903756
0.899047
0.820392
0.801242
0.848676
0.831460
0.750279
1.546356
1.359497
1.084752
0.929647
0.917339
0.890733
0.825451
0.850236
0.947761
0.951027
0.860110
0.838399
0.895951
0.895505
0.832268
0.835867
0.903742
0.901080
0.825081
0.807383
0.854108
0.837647
0.758895
1.454477
1.268103
0.997879
0.854703
0.854912
0.828779
0.751575
0.763488
0.853620
0.855801
0.770624
0.762553
0.835357
0.836912
0.764007
0.761045
0.828959
0.828122
0.755324
0.744280
0.796486
0.780617
0.699155
1.395425
1.222549
0.977998
0.858127
0.868313
0.842656
0.758566
0.755439
0.830725
0.831540
0.759098
0.767120
0.850543
0.852807
0.771371
0.755640
0.813523
0.812673
0.748568
0.745410
0.800066
0.784244
0.702523
1.407410
1.251937
1.036236
0.936540
0.951406
0.926283
0.841580
0.829542
0.891892
0.892048
0.831748
0.849656
0.935336
0.936633
0.850520
0.822681
0.867359
0.864619
0.808369
0.810186
0.863324
0.847505
0.768944
1.407034
1.254555
1.043257
0.945258
0.959344
0.934241
0.850321
0.836613
0.895122
0.894556
0.836433
0.854265
0.938068
0.938996
0.854135
0.826478
0.869671
0.866356
0.810844
0.813299
0.866907
0.849966
0.769167
1.385832
1.223260
0.994972
0.882523
0.890714
0.865143
0.783161
0.772748
0.833212
0.831597
0.768291
0.777775
0.855617
0.856940
0.779841
0.764485
0.817130
0.815107
0.755616
0.757278
0.815476
0.796631
0.707269
1.417411
1.248869
1.008651
0.882449
0.882043
0.855917
0.779113
0.772991
0.833456
0.831284
0.765663
0.765490
0.832003
0.832952
0.767251
0.764368
0.823569
0.823095
0.764022
0.769554
0.833368
0.814641
0.720682
1.482170
1.316416
1.078399
0.947834
0.939860
0.912862
0.841428
0.837065
0.894245
0.891722
0.827937
0.822395
0.878321
0.878509
0.822155
0.825205
0.883670
0.884934
0.833189
0.845645
0.912285
0.895691
0.804802
1.480452
1.314932
1.076962
0.945570
0.936063
0.909339
0.840045
0.837090
0.894604
0.891948
0.827749
0.821360
0.876074
0.876002
0.820434
0.824347
0.883650
0.884824
0.832525
0.845854
0.914301
0.898111
0.806292
1.408209
1.240584
1.000181
0.869965
0.863301
0.838168
0.769900
0.770047
0.832383
0.829980
0.762757
0.758865
0.820481
0.820752
0.759045
0.760772
0.824071
0.823791
0.762929
0.771418
0.841577
0.824133
0.726685
1.351822
1.192453
0.964503
0.842430
0.837449
0.814029
0.750276
0.755252
0.820842
0.819456
0.753066
0.753474
0.820677
0.821381
0.754930
0.752772
0.815875
0.815769
0.753960
0.761053
0.830577
0.813919
0.718055
1.298518
1.157868
0.957059
0.849963
0.845920
0.825025
0.769809
0.779370
0.843663
0.843944
0.784010
0.788067
0.854090
0.854899
0.789897
0.784710
0.843603
0.844755
0.789346
0.799523
0.868034
0.854194
0.765182
1.132532
1.010828
0.837280
0.748714
0.750847
0.733876
0.683682
0.693364
0.753951
0.754244
0.698040
0.702449
0.765502
0.766398
0.704647
0.699579
0.755291
0.757075
0.705910
0.716027
0.780898
0.769508
0.688039
0.802685
0.702723
0.562270
0.499149
0.513205
0.502065
0.455198
0.460181
0.512761
0.511529
0.458382
0.460092
0.516747
0.517770
0.462973
0.461327
0.513040
0.514561
0.466514
0.471642
0.526744
0.517884
0.448787
0.435455
0.369984
0.279293
0.248197
0.269050
0.264295
0.228187
0.228168
0.264754
0.263301
0.223797
0.223217
0.262813
0.263561
0.225654
0.227351
0.266300
0.267150
0.230365
0.230914
0.269040
0.264197
0.217515
0.202857
0.172266
0.131711
0.122427
0.136790
0.135557
0.117081
0.115883
0.132882
0.132243
0.113707
0.112998
0.130663
0.130963
0.114030
0.115710
0.134811
0.135120
0.116808
0.116234
0.133864
0.132196
0.111614
0.638326
0.544808
0.418189
0.373181
0.401256
0.393900
0.343964
0.347954
0.404848
0.405693
0.350024
0.344807
0.389036
0.390263
0.348351
0.354216
0.406839
0.404460
0.347195
0.338874
0.381807
0.373132
0.313184
0.863606
0.761895
0.623392
0.567451
0.589589
0.579742
0.530428
0.540691
0.604671
0.605037
0.540441
0.525139
0.563907
0.565141
0.527653
0.539600
0.596433
0.594154
0.534430
0.525988
0.570735
0.558235
0.490000
1.124813
1.011754
0.855365
0.787005
0.806101
0.793963
0.742820
0.760012
0.837808
0.837434
0.756518
0.729637
0.763021
0.763834
0.729441
0.747840
0.818488
0.817220
0.747757
0.741034
0.787908
0.772185
0.696866
1.279217
1.146951
0.962333
0.875161
0.887854
0.872523
0.818550
0.838554
0.923220
0.923129
0.836085
0.807441
0.844277
0.845429
0.807606
0.825810
0.899648
0.898145
0.825011
0.817945
0.867075
0.849783
0.769674
1.371992
1.212308
0.984516
0.866522
0.865946
0.846019
0.789863
0.812664
0.901228
0.902625
0.816271
0.792382
0.839907
0.841650
0.793794
0.805387
0.871618
0.868614
0.797970
0.788176
0.840060
0.822536
0.738717
1.503616
1.322341
1.055527
0.902827
0.886268
0.862324
0.809041
0.843076
0.944634
0.947561
0.853038
0.826035
0.877595
0.877790
0.820820
0.826491
0.892261
0.888927
0.816061
0.804152
0.856256
0.839696
0.756884
1.641016
1.451956
1.167018
0.991543
0.960425
0.933807
0.887922
0.935481
1.052294
1.055923
0.948746
0.912970
0.960922
0.958150
0.896006
0.898422
0.963695
0.961134
0.889423
0.878137
0.936434
0.920551
0.832753
1.652965
1.461725
1.173657
0.996737
0.966184
0.938875
0.890316
0.935650
1.051306
1.054255
0.947241
0.914283
0.966758
0.964151
0.897677
0.897001
0.961741
0.960292
0.890550
0.880866
0.939686
0.924014
0.836470
1.549050
1.360728
1.083653
0.926680
0.912572
0.885977
0.822262
0.847578
0.944738
0.945972
0.854013
0.839666
0.909201
0.909724
0.834989
0.826571
0.888003
0.887157
0.820400
0.813739
0.867624
0.851912
0.770232
1.474307
1.301634
1.055440
0.930453
0.933919
0.908188
0.831438
0.835613
0.915411
0.915670
0.839562
0.846669
0.931443
0.933083
0.846779
0.823289
0.874648
0.872375
0.810548
0.809168
0.863971
0.848268
0.767217
1.480212
1.325536
1.107357
1.007047
1.032117
1.007061
0.913925
0.907192
0.982494
0.983175
0.912943
0.932974
1.032990
1.033285
0.929005
0.891319
0.938487
0.933290
0.867467
0.869655
0.927837
0.912378
0.829350
1.474925
1.324542
1.112972
1.016170
1.041675
1.016313
0.922264
0.912372
0.982957
0.983181
0.916274
0.937028
1.035275
1.035020
0.931833
0.894483
0.940627
0.935088
0.870065
0.873142
0.931918
0.915735
0.831121
1.445111
1.287172
1.065675
0.956175
0.963710
0.937169
0.855296
0.845552
0.906683
0.905085
0.842112
0.854035
0.934393
0.934844
0.852462
0.830267
0.878227
0.875519
0.818106
0.821755
0.879672
0.862164
0.776226
1.471410
1.308891
1.078483
0.958009
0.958730
0.931132
0.851557
0.842526
0.900899
0.897819
0.832401
0.833475
0.900591
0.901141
0.833684
0.828056
0.884482
0.885051
0.830476
0.838501
0.900995
0.884024
0.795430
1.532686
1.373080
1.144883
1.022946
1.027594
0.999137
0.913891
0.904398
0.967711
0.963730
0.890055
0.884385
0.948021
0.948110
0.883524
0.885983
0.943268
0.946451
0.899546
0.914206
0.979672
0.964903
0.879165
1.530135
1.370845
1.142634
1.019491
1.022268
0.994053
0.911277
0.903779
0.967792
0.963861
0.889885
0.883405
0.945931
0.945775
0.881936
0.885370
0.943661
0.946984
0.899904
0.915866
0.983484
0.969187
0.882389
1.459269
1.297849
1.066829
0.941174
0.934315
0.907641
0.837947
0.836988
0.898255
0.895623
0.829404
0.827216
0.889669
0.889607
0.826187
0.825393
0.886186
0.887729
0.833017
0.845623
0.915884
0.900478
0.807873
1.404830
1.250290
1.028483
0.907852
0.899905
0.875503
0.814323
0.822304
0.889598
0.889600
0.826087
0.830964
0.901104
0.901078
0.829598
0.820351
0.878844
0.879408
0.822885
0.835393
0.907982
0.893347
0.799570
1.359369
1.220734
1.015662
0.907663
0.904909
0.883819
0.828507
0.844184
0.917381
0.920423
0.859932
0.870445
0.943637
0.943456
0.868374
0.853001
0.909597
0.910272
0.855141
0.871630
0.954083
0.942126
0.843964
1.191785
1.071017
0.891635
0.801395
0.804941
0.787993
0.737806
0.753999
0.824334
0.827375
0.769915
0.781082
0.852526
0.852580
0.779784
0.764210
0.818083
0.819201
0.767364
0.783465
0.862725
0.852865
0.761049
0.852104
0.752917
0.611986
0.546835
0.558180
0.546616
0.502387
0.511927
0.568965
0.569119
0.516575
0.523431
0.586778
0.587505
0.524719
0.515162
0.563904
0.565424
0.519377
0.528841
0.588894
0.580796
0.509179
0.479891
0.412582
0.318118
0.284055
0.303745
0.298215
0.261594
0.263573
0.303922
0.302523
0.260345
0.261803
0.307668
0.308592
0.264518
0.263227
0.303179
0.304513
0.267482
0.270348
0.312591
0.307609
0.257078
0.235774
0.200731
0.152754
0.140737
0.157187
0.155406
0.133214
0.132053
0.153367
0.152418
0.128958
0.128324
0.151683
0.152203
0.130089
0.132013
0.155586
0.156268
0.134379
0.134383
0.156927
0.154836
0.128542
0.635491
0.541999
0.415810
0.372419
0.402224
0.395483
0.345246
0.348989
0.405637
0.406383
0.350643
0.345005
0.388665
0.389836
0.348437
0.354980
0.408595
0.407489
0.352193
0.346394
0.390099
0.382233
0.323579
0.864728
0.762178
0.622907
0.568164
0.592394
0.583199
0.532940
0.541969
0.604929
0.604909
0.540245
0.524388
0.562347
0.563635
0.527267
0.540761
0.599361
0.598870
0.541013
0.533135
0.575407
0.564349
0.501417
1.129524
1.015099
0.857306
0.789983
0.811382
0.799765
0.746791
0.761368
0.837136
0.835836
0.754539
0.726967
0.759510
0.760643
0.728101
0.749088
0.822349
0.823005
0.754027
0.744073
0.784240
0.770149
0.703800
1.283275
1.149479
0.963529
0.877982
0.893328
0.878665
0.822755
0.839545
0.921670
0.920132
0.832172
0.802861
0.839328
0.841076
0.805180
0.826323
0.903171
0.903852
0.831207
0.820569
0.862718
0.847112
0.776208
1.373274
1.211646
0.982242
0.866366
0.868494
0.849642
0.792602
0.812832
0.899261
0.898723
0.810430
0.786155
0.834689
0.837297
0.790399
0.804295
0.873390
0.872918
0.804219
0.793969
0.842421
0.826504
0.748938
1.506121
1.321986
1.051831
0.899432
0.883936
0.861167
0.808961
0.842618
0.943724
0.944472
0.846522
0.819525
0.874078
0.875394
0.817556
0.823873
0.891640
0.890463
0.819796
0.809250
0.860905
0.845315
0.765007
1.647993
1.455267
1.164853
0.986337
0.953679
0.927922
0.884984
0.934954
1.053433
1.055199
0.943870
0.908400
0.960597
0.958964
0.894281
0.895414
0.961442
0.960234
0.890069
0.880282
0.939275
0.923781
0.836317
1.660516
1.465705
1.172194
0.991911
0.959219
0.932383
0.886563
0.934154
1.051625
1.052616
0.941105
0.908577
0.965649
0.964393
0.895398
0.893363
0.958666
0.958051
0.888986
0.880190
0.939776
0.924120
0.836016
1.552992
1.362090
1.081745
0.923925
0.908857
0.882287
0.819413
0.844483
0.942217
0.940991
0.844108
0.829811
0.903335
0.905571
0.830018
0.822096
0.885054
0.884796
0.817617
0.810899
0.865343
0.849356
0.766584
1.476762
1.302527
1.054624
0.929455
0.932043
0.905865
0.829217
0.833205
0.914100
0.912150
0.830662
0.836131
0.922831
0.926062
0.840807
0.819632
0.873426
0.871488
0.808169
0.805945
0.861153
0.845009
0.762530
1.484580
1.328658
1.108594
1.006614
1.029847
1.004109
0.911861
0.907364
0.985696
0.984874
0.908673
0.924891
1.024699
1.026077
0.923709
0.889296
0.939455
0.934526
0.866722
0.867773
0.926321
0.910416
0.825911
1.480698
1.329183
1.115517
1.016265
1.039533
1.013210
0.919855
0.912622
0.986683
0.985930
0.913592
0.930488
1.028084
1.028618
0.927188
0.892903
0.941953
0.936698
0.869750
0.871775
0.930915
0.914524
0.828841
1.449758
1.291168
1.068432
0.957424
0.963561
0.935705
0.852702
0.843346
0.906400
0.904133
0.837791
0.848069
0.928850
0.929986
0.848434
0.828155
0.878435
0.876036
0.817063
0.819793
0.877844
0.860562
0.774609
1.473085
1.310737
1.080739
0.960863
0.961966
0.933067
0.850511
0.839368
0.897637
0.894135
0.827732
0.829418
0.898059
0.899084
0.831265
0.826385
0.884593
0.885535
0.829632
0.836323
0.898148
0.881734
0.794429
1.531692
1.372971
1.146666
1.027228
1.033833
1.004341
0.915146
0.902119
0.964005
0.959714
0.886499
0.882639
0.948374
0.948766
0.883087
0.885637
0.944329
0.947815
0.899430
0.911993
0.975965
0.961749
0.877891
1.528415
1.370137
1.143981
1.023459
1.028367
0.999305
0.912768
0.901883
0.964375
0.960214
0.886936
0.882245
0.946727
0.946679
0.881504
0.884884
0.944564
0.948339
0.900043
0.914106
0.980265
0.966639
0.881919
1.458515
1.297672
1.067661
0.943151
0.937355
0.909909
0.837612
0.834642
0.895186
0.892381
0.826323
0.825086
0.888838
0.888654
0.823989
0.823333
0.885760
0.888067
0.832835
0.844680
0.914317
0.899824
0.809235
1.405192
1.250727
1.028888
0.908067
0.900082
0.875067
0.812663
0.819998
0.887296
0.887111
0.823176
0.828273
0.899167
0.898988
0.826651
0.817834
0.878028
0.879341
0.822426
0.834713
0.907297
0.893471
0.801039
1.360193
1.221362
1.015766
0.907098
0.903775
0.882275
0.826707
0.842508
0.916116
0.918969
0.857767
0.868189
0.941847
0.941623
0.866149
0.851451
0.909592
0.910753
0.854909
0.870882
0.953304
0.941820
0.844337
1.192378
1.071422
0.891585
0.800802
0.803783
0.786567
0.736383
0.752761
0.823451
0.826295
0.768144
0.779200
0.851013
0.851089
0.778065
0.763101
0.818238
0.819653
0.767016
0.782539
0.861738
0.852171
0.760721
0.852187
0.752944
0.611895
0.546589
0.557662
0.545904
0.501526
0.510888
0.567926
0.567864
0.514888
0.521740
0.585391
0.586112
0.523063
0.513762
0.563304
0.565017
0.518518
0.527844
0.588031
0.580180
0.508813
0.479693
0.412428
0.318044
0.284062
0.303706
0.298078
0.261273
0.262930
0.303083
0.301558
0.259282
0.260787
0.306752
0.307658
0.263457
0.262155
0.302323
0.303754
0.266708
0.269755
0.312162
0.307326
0.256926
0.235590
0.200603
0.152712
0.140772
0.157250
0.155439
0.133144
0.131805
0.152956
0.151968
0.128574
0.127970
0.151293
0.151805
0.129707
0.131583
0.155096
0.155806
0.134043
0.134185
0.156795
0.154752
0.128501
0.586679
0.490886
0.362014
0.320473
0.353747
0.347598
0.294740
0.295408
0.350615
0.351546
0.297854
0.296193
0.343236
0.344994
0.301612
0.305386
0.356662
0.355598
0.302371
0.298283
0.343041
0.335872
0.277804
0.832215
0.724291
0.577345
0.520714
0.547432
0.537913
0.483113
0.488439
0.550993
0.551036
0.486933
0.474646
0.517292
0.519086
0.478949
0.488671
0.544856
0.544441
0.488667
0.483086
0.527513
0.517279
0.454214
1.106022
0.985270
0.819458
0.747973
0.767326
0.754532
0.699032
0.709146
0.778069
0.776337
0.700828
0.676640
0.713009
0.714434
0.678215
0.694122
0.756082
0.756959
0.699076
0.692122
0.734602
0.721584
0.655683
1.253872
1.113535
0.919918
0.831883
0.846871
0.831168
0.771348
0.782161
0.856793
0.854150
0.771249
0.745984
0.787906
0.790290
0.750015
0.766495
0.833281
0.834585
0.772562
0.764769
0.809628
0.795170
0.724407
1.324881
1.156108
0.918442
0.805260
0.815223
0.796480
0.730255
0.741913
0.826502
0.824014
0.733556
0.715732
0.775706
0.780159
0.726274
0.737253
0.808498
0.809202
0.739904
0.731028
0.782470
0.767486
0.688846
1.438639
1.247414
0.970227
0.824796
0.821016
0.799581
0.737340
0.760902
0.859555
0.857727
0.757628
0.741102
0.812398
0.816945
0.750460
0.753835
0.826083
0.826009
0.751718
0.740142
0.792819
0.777611
0.696631
1.572725
1.373971
1.078636
0.907548
0.884619
0.860660
0.810763
0.851385
0.960663
0.960117
0.854794
0.832511
0.901709
0.904090
0.832503
0.829853
0.897874
0.896858
0.822663
0.808117
0.857163
0.841343
0.762139
1.583406
1.383054
1.085193
0.912037
0.888113
0.862739
0.810386
0.849045
0.957652
0.956049
0.849457
0.828784
0.901857
0.904891
0.830718
0.826975
0.895503
0.894953
0.820761
0.806211
0.855537
0.839229
0.758875
1.477830
1.281295
0.995646
0.843600
0.836692
0.810617
0.740051
0.757255
0.854291
0.849474
0.745859
0.736552
0.822654
0.829128
0.751643
0.748738
0.821159
0.822015
0.747712
0.736745
0.791124
0.774374
0.689048
1.410876
1.231512
0.977780
0.852944
0.857540
0.830795
0.750648
0.752543
0.836065
0.830287
0.737076
0.736784
0.825712
0.832578
0.753850
0.745892
0.812372
0.812758
0.743510
0.737599
0.793882
0.776518
0.689558
1.425792
1.265437
1.041418
0.933557
0.941020
0.914400
0.835883
0.836447
0.912857
0.908561
0.825588
0.827234
0.910661
0.914790
0.834679
0.818680
0.874475
0.872952
0.809812
0.807689
0.862189
0.844736
0.760718
1.427680
1.271168
1.051937
0.944462
0.950661
0.923207
0.844247
0.843710
0.917122
0.913666
0.834901
0.836508
0.916589
0.919446
0.840348
0.824108
0.878294
0.876177
0.813723
0.812172
0.866874
0.848964
0.764115
1.401162
1.236508
1.004101
0.886481
0.890195
0.860936
0.776711
0.770314
0.839471
0.835810
0.759308
0.760975
0.839181
0.842451
0.768356
0.760426
0.821758
0.820732
0.755056
0.752506
0.810457
0.791945
0.702216
1.421921
1.254224
1.016156
0.893163
0.895045
0.865118
0.778590
0.765961
0.826876
0.823279
0.753454
0.754701
0.826285
0.828859
0.762085
0.762132
0.827631
0.827922
0.762914
0.762121
0.822461
0.804942
0.714963
1.477126
1.314693
1.084479
0.964334
0.964523
0.934548
0.849356
0.832312
0.884403
0.880686
0.818335
0.819372
0.883060
0.884539
0.824504
0.827804
0.890998
0.892456
0.833712
0.836942
0.897120
0.881520
0.796348
1.472862
1.311103
1.081595
0.961232
0.960597
0.931420
0.848707
0.833112
0.884868
0.881230
0.819580
0.820108
0.882372
0.883005
0.822888
0.826463
0.890373
0.892158
0.833688
0.838382
0.900432
0.885600
0.800220
1.404051
1.238726
1.002888
0.878358
0.876629
0.849206
0.771504
0.763901
0.823309
0.820216
0.753777
0.753860
0.820668
0.820844
0.754925
0.757151
0.825918
0.827517
0.763278
0.767092
0.833651
0.818588
0.727808
1.351924
1.193061
0.965677
0.843947
0.839568
0.814310
0.746226
0.748804
0.814463
0.812477
0.744667
0.746174
0.816413
0.816832
0.747586
0.747202
0.816270
0.818248
0.753846
0.758508
0.826780
0.812349
0.721052
1.301203
1.159944
0.957269
0.848111
0.841999
0.819906
0.764428
0.774868
0.841495
0.841264
0.778327
0.782065
0.849828
0.850645
0.784541
0.782092
0.846407
0.848916
0.790250
0.797428
0.864835
0.852186
0.765489
1.134941
1.012516
0.837058
0.746497
0.746334
0.728561
0.679125
0.690095
0.752972
0.752703
0.693490
0.697393
0.761780
0.762820
0.700507
0.697983
0.758272
0.760854
0.706308
0.713505
0.777443
0.766708
0.686486
0.803204
0.702982
0.561938
0.498119
0.511079
0.499338
0.452303
0.457131
0.510202
0.508304
0.453420
0.455041
0.512827
0.513871
0.458259
0.457850
0.512707
0.514794
0.464601
0.468596
0.523768
0.515580
0.447326
0.434916
0.369555
0.279039
0.248149
0.268732
0.263649
0.227041
0.226058
0.262191
0.260312
0.220284
0.219851
0.259903
0.260601
0.222197
0.223981
0.263993
0.265153
0.227974
0.228917
0.267494
0.263111
0.216916
0.202243
0.171839
0.131575
0.122553
0.136995
0.135653
0.116835
0.115032
0.131474
0.130694
0.112371
0.111769
0.129330
0.129603
0.112720
0.114250
0.133200
0.133610
0.115680
0.115558
0.133394
0.131887
0.111469
0.596732
0.497220
0.362872
0.321208
0.357870
0.351893
0.295662
0.294769
0.351613
0.352387
0.296454
0.294772
0.343137
0.345551
0.301856
0.304555
0.354077
0.352962
0.301272
0.297843
0.342515
0.335036
0.276580
0.854972
0.742763
0.589051
0.530147
0.559043
0.549152
0.490568
0.494415
0.558925
0.558281
0.490147
0.475675
0.518536
0.520218
0.478447
0.485396
0.538953
0.538602
0.485379
0.481903
0.526880
0.516822
0.454040
1.137838
1.013182
0.841066
0.766283
0.785987
0.772316
0.713654
0.722448
0.792664
0.789478
0.708760
0.680348
0.715789
0.716113
0.676699
0.688413
0.746756
0.747899
0.693741
0.689718
0.732996
0.720722
0.656125
1.283166
1.139877
0.941427
0.850661
0.865687
0.849142
0.786677
0.796255
0.871655
0.867075
0.778726
0.749434
0.791208
0.792470
0.748187
0.760295
0.823939
0.825848
0.767492
0.762181
0.807281
0.793684
0.724884
1.339598
1.169328
0.929403
0.815662
0.826805
0.807874
0.739698
0.750501
0.835739
0.831301
0.736374
0.717789
0.781260
0.785537
0.726589
0.733287
0.802995
0.804492
0.737019
0.728282
0.778004
0.763446
0.687361
1.434725
1.243661
0.967454
0.824260
0.822441
0.801766
0.739640
0.763762
0.862811
0.859791
0.758611
0.747058
0.826929
0.832073
0.757829
0.754935
0.825637
0.825474
0.749873
0.734172
0.781811
0.766193
0.688532
1.557246
1.359839
1.067493
0.900165
0.879731
0.857132
0.808721
0.851282
0.960724
0.960305
0.858173
0.845648
0.926239
0.929482
0.848361
0.836939
0.903214
0.900374
0.820235
0.797458
0.837707
0.820615
0.745923
1.564513
1.366417
1.072836
0.903553
0.881037
0.856814
0.807008
0.848747
0.958239
0.956790
0.852672
0.840420
0.923451
0.927468
0.845526
0.834777
0.902466
0.899820
0.818591
0.795067
0.835537
0.817777
0.741495
1.461097
1.267346
0.986405
0.836673
0.828212
0.802611
0.736526
0.759276
0.859805
0.853837
0.745879
0.735660
0.824741
0.832286
0.753869
0.752109
0.827060
0.827395
0.748236
0.730617
0.779719
0.761900
0.678307
1.399318
1.221907
0.970493
0.844370
0.844845
0.818599
0.746054
0.758984
0.850260
0.842432
0.736848
0.721714
0.802737
0.810429
0.740472
0.745196
0.820286
0.822178
0.749160
0.738863
0.792666
0.774385
0.687154
1.419131
1.259100
1.033463
0.921079
0.922988
0.897593
0.829985
0.846641
0.934052
0.927459
0.827261
0.804551
0.872495
0.876867
0.811377
0.815607
0.884418
0.886159
0.820287
0.814908
0.868023
0.849651
0.764509
1.421850
1.265331
1.044008
0.931989
0.933053
0.906714
0.837880
0.852748
0.936986
0.931732
0.836743
0.814504
0.878717
0.881835
0.817886
0.821853
0.888700
0.889710
0.824619
0.819734
0.872813
0.854114
0.768601
1.392162
1.228718
0.997594
0.879103
0.880295
0.851088
0.771410
0.773026
0.848839
0.844477
0.758610
0.746510
0.815043
0.819267
0.756283
0.761618
0.830669
0.830737
0.761479
0.754092
0.808793
0.789732
0.701089
1.408746
1.243627
1.010368
0.891846
0.895022
0.864483
0.776274
0.761813
0.822605
0.819117
0.748950
0.749556
0.820314
0.824424
0.762017
0.766198
0.833816
0.833000
0.762913
0.754194
0.808436
0.790254
0.703285
1.460679
1.301576
1.078012
0.965897
0.969570
0.939053
0.849487
0.824649
0.871151
0.867804
0.811438
0.819699
0.888736
0.891969
0.831184
0.833398
0.896266
0.895167
0.829150
0.821920
0.875182
0.858394
0.775341
1.455046
1.296761
1.074287
0.962710
0.966456
0.937080
0.849553
0.824933
0.869603
0.866338
0.812086
0.820714
0.888336
0.890481
0.829394
0.831752
0.895339
0.894743
0.829184
0.823128
0.877682
0.861851
0.779434
1.386402
1.224236
0.994744
0.877467
0.880030
0.852776
0.771022
0.756099
0.809518
0.806482
0.745103
0.748595
0.815260
0.816486
0.754320
0.760107
0.830772
0.831615
0.762567
0.756977
0.815057
0.799816
0.714946
1.335249
1.178921
0.956264
0.839252
0.837378
0.812416
0.742162
0.739464
0.799766
0.796794
0.730318
0.728134
0.791664
0.793162
0.734660
0.746234
0.821918
0.824827
0.756225
0.752066
0.811854
0.797240
0.711981
1.285459
1.146186
0.946945
0.840749
0.835681
0.813706
0.756999
0.763080
0.824816
0.822333
0.756862
0.751530
0.808312
0.810670
0.760787
0.776934
0.851615
0.856042
0.792689
0.790138
0.848229
0.834662
0.753255
1.121029
1.000410
0.827980
0.739698
0.739894
0.722242
0.672290
0.679615
0.737905
0.735455
0.673587
0.667773
0.720102
0.722450
0.676842
0.692871
0.763267
0.767487
0.708186
0.706352
0.761836
0.750098
0.674344
0.793106
0.694669
0.556680
0.494857
0.507919
0.496559
0.450026
0.452564
0.501768
0.499116
0.444808
0.440413
0.487937
0.489231
0.445658
0.456742
0.517390
0.519837
0.465890
0.464285
0.514420
0.505946
0.440936
0.430076
0.366031
0.277758
0.248210
0.268806
0.264141
0.228478
0.226907
0.260967
0.259323
0.221449
0.219511
0.253874
0.254168
0.220882
0.225288
0.266291
0.267007
0.228142
0.227437
0.264202
0.260010
0.215685
0.200942
0.171112
0.131796
0.123404
0.138063
0.136926
0.118407
0.116705
0.132873
0.132332
0.114802
0.114481
0.131063
0.131047
0.114486
0.115111
0.133501
0.133576
0.115420
0.115391
0.133003
0.131646
0.111751
0.662764
0.560602
0.421480
0.377364
0.414874
0.408494
0.350299
0.350598
0.411060
0.411309
0.349849
0.343198
0.389473
0.391911
0.349233
0.352558
0.401569
0.400671
0.350230
0.347435
0.391690
0.383467
0.324302
0.921184
0.808501
0.653461
0.593535
0.622501
0.612464
0.553693
0.559239
0.626004
0.624154
0.550151
0.528324
0.566215
0.566888
0.526208
0.532799
0.584494
0.584660
0.534550
0.532585
0.576174
0.566113
0.505213
1.206540
1.082713
0.910755
0.835828
0.855897
0.842319
0.784014
0.795163
0.868426
0.863359
0.774496
0.736708
0.767502
0.765667
0.724162
0.734627
0.792650
0.794554
0.742098
0.739651
0.781098
0.769466
0.708371
1.353117
1.212175
1.015725
0.924359
0.938068
0.921689
0.861620
0.875002
0.953019
0.946418
0.850450
0.811465
0.848098
0.846858
0.800120
0.810483
0.873296
0.876133
0.819928
0.815573
0.857543
0.844653
0.780613
1.407249
1.241917
1.007705
0.891945
0.897751
0.879036
0.817793
0.835534
0.921485
0.915751
0.817728
0.791219
0.847786
0.849725
0.790480
0.794377
0.860114
0.862270
0.798806
0.789119
0.832515
0.818091
0.748445
1.495802
1.311718
1.043795
0.897812
0.888676
0.868502
0.816413
0.850724
0.950519
0.947838
0.848554
0.833453
0.908677
0.911313
0.834518
0.826066
0.892028
0.891212
0.816313
0.795937
0.834013
0.817581
0.746945
1.610682
1.420644
1.136833
0.967824
0.944680
0.922946
0.881081
0.934048
1.045970
1.047370
0.949492
0.938395
1.017682
1.018317
0.932105
0.913495
0.984060
0.978862
0.885699
0.853855
0.882776
0.864051
0.795408
1.615006
1.424923
1.140756
0.970052
0.944301
0.920989
0.878801
0.932253
1.045031
1.045669
0.945644
0.934080
1.014859
1.016206
0.929951
0.912626
0.984852
0.979545
0.884614
0.851737
0.881004
0.861543
0.791000
1.512148
1.327141
1.056499
0.904573
0.887329
0.862724
0.810771
0.848842
0.953425
0.948718
0.841600
0.824599
0.905334
0.910171
0.832341
0.827971
0.899794
0.898774
0.818048
0.794811
0.834810
0.815942
0.738266
1.448862
1.278565
1.034347
0.906435
0.899846
0.875517
0.817832
0.848069
0.946599
0.938994
0.827391
0.797026
0.864831
0.869956
0.805465
0.815127
0.891325
0.893614
0.820725
0.807683
0.856161
0.837553
0.754518
1.479268
1.322589
1.088634
0.974873
0.978811
0.956416
0.896726
0.930667
1.035112
1.028165
0.909819
0.868064
0.925858
0.927698
0.864898
0.878916
0.957794
0.961272
0.890820
0.884022
0.937238
0.918929
0.833391
1.477816
1.324740
1.095954
0.984616
0.989314
0.965921
0.903204
0.932836
1.032848
1.027320
0.915236
0.875457
0.930225
0.931314
0.870727
0.884767
0.961572
0.964307
0.894885
0.888844
0.942203
0.923724
0.837988
1.429083
1.272731
1.051025
0.937643
0.937289
0.909744
0.838460
0.848335
0.927123
0.922828
0.833513
0.810744
0.868778
0.872277
0.817102
0.828934
0.899121
0.899696
0.831487
0.822332
0.872800
0.853951
0.769664
1.441267
1.284632
1.064651
0.955233
0.958638
0.928423
0.842997
0.827792
0.885303
0.881874
0.814676
0.814569
0.882140
0.887059
0.829279
0.834910
0.899953
0.898339
0.828816
0.816411
0.864998
0.846682
0.764295
1.494835
1.343474
1.129284
1.028023
1.035219
1.004542
0.912358
0.880925
0.924005
0.920592
0.867416
0.882124
0.959617
0.964527
0.899491
0.899801
0.967631
0.964931
0.889218
0.877273
0.929905
0.912593
0.827488
1.487955
1.337459
1.124512
1.024093
1.031788
1.002319
0.911577
0.879145
0.919176
0.915859
0.865985
0.882084
0.958467
0.962394
0.897329
0.898153
0.966993
0.965041
0.889883
0.878739
0.932140
0.915883
0.831980
1.414282
1.260843
1.045653
0.938632
0.942651
0.915592
0.833976
0.813263
0.859007
0.856023
0.801778
0.808751
0.873762
0.876470
0.820201
0.828678
0.897574
0.898230
0.829843
0.818971
0.869512
0.854304
0.775674
1.363194
1.214645
1.003972
0.894604
0.892789
0.868375
0.800377
0.794872
0.849837
0.846771
0.784319
0.780271
0.836175
0.838970
0.792231
0.812534
0.890094
0.894023
0.826124
0.816627
0.868414
0.853911
0.775540
1.317410
1.183398
0.989012
0.887419
0.883323
0.862047
0.806956
0.812591
0.883346
0.880217
0.802836
0.790654
0.840629
0.844387
0.805553
0.835701
0.920447
0.926640
0.858456
0.850138
0.909376
0.895506
0.810782
1.154626
1.038004
0.868097
0.782637
0.783342
0.766324
0.718114
0.726007
0.794230
0.791202
0.716735
0.703388
0.748567
0.752065
0.717251
0.747382
0.828542
0.834375
0.769438
0.762287
0.820061
0.807907
0.727600
0.826690
0.731583
0.597659
0.537061
0.548514
0.537499
0.493766
0.497337
0.545695
0.543154
0.489168
0.480380
0.519631
0.521326
0.487903
0.507921
0.572942
0.576119
0.520485
0.515486
0.562272
0.553570
0.490687
0.466536
0.402445
0.313550
0.282796
0.302516
0.297788
0.262865
0.262546
0.297643
0.296266
0.257830
0.254341
0.285947
0.286144
0.255832
0.263398
0.307580
0.308338
0.266866
0.265043
0.302151
0.297669
0.252213
0.231365
0.197935
0.152682
0.142381
0.159223
0.157923
0.136547
0.135211
0.155037
0.154569
0.133526
0.133036
0.152378
0.152207
0.132598
0.133412
0.156103
0.156050
0.133387
0.133326
0.154894
0.153224
0.128703
0.662657
0.560088
0.420457
0.376444
0.414469
0.408018
0.349133
0.349052
0.409681
0.410200
0.349168
0.343373
0.390399
0.393272
0.350769
0.353941
0.402432
0.401573
0.351749
0.349268
0.393580
0.385289
0.326018
0.923105
0.809692
0.653702
0.593822
0.623586
0.613409
0.553469
0.558437
0.625572
0.623914
0.549834
0.528393
0.566898
0.567959
0.527264
0.533210
0.583890
0.584223
0.535501
0.534582
0.578525
0.568556
0.507725
1.210229
1.085618
0.912709
0.837976
0.859035
0.845340
0.785696
0.796105
0.869576
0.864343
0.774658
0.736327
0.767292
0.765581
0.723681
0.733161
0.790030
0.792418
0.742145
0.741609
0.783941
0.772670
0.711802
1.356224
1.214736
1.017723
0.926908
0.941853
0.925597
0.864414
0.877006
0.954706
0.947356
0.849795
0.809218
0.845618
0.844315
0.797174
0.807336
0.869919
0.873892
0.820292
0.818129
0.861081
0.848690
0.785059
1.407064
1.241749
1.007883
0.893384
0.900839
0.882700
0.820884
0.837644
0.922010
0.914605
0.814434
0.785683
0.842661
0.844433
0.784245
0.789565
0.857196
0.861524
0.800702
0.792819
0.836775
0.822820
0.753867
1.491237
1.308056
1.041941
0.898275
0.891157
0.871974
0.819686
0.851993
0.947929
0.942626
0.841912
0.826374
0.905428
0.907779
0.826856
0.819783
0.889515
0.891790
0.819147
0.799838
0.837965
0.821967
0.752285
1.603016
1.414583
1.133707
0.967828
0.946938
0.926209
0.883684
0.933081
1.039352
1.038007
0.941095
0.934333
1.022628
1.023050
0.928160
0.908022
0.982088
0.979911
0.888195
0.856627
0.885263
0.866900
0.799199
1.606708
1.418454
1.137510
0.970012
0.946392
0.923997
0.881115
0.930944
1.038063
1.036011
0.937029
0.929843
1.019528
1.020594
0.925625
0.906720
0.982429
0.979858
0.885824
0.852980
0.882091
0.862937
0.793033
1.505202
1.321791
1.053907
0.904584
0.889000
0.865132
0.812943
0.848954
0.949770
0.942593
0.834199
0.816772
0.900904
0.905271
0.823481
0.820669
0.896502
0.897713
0.817402
0.794478
0.835095
0.816417
0.738498
1.443609
1.274437
1.032142
0.906083
0.900698
0.876659
0.818565
0.848102
0.945479
0.936435
0.822630
0.789579
0.856705
0.861552
0.797293
0.809793
0.889047
0.892357
0.819070
0.806685
0.856856
0.838184
0.753446
1.474675
1.318718
1.086082
0.973765
0.978708
0.956312
0.895993
0.929960
1.034868
1.027395
0.906973
0.862333
0.918043
0.919967
0.859412
0.876419
0.957407
0.961108
0.889954
0.884169
0.939695
0.921166
0.833116
1.472884
1.320166
1.092203
0.982115
0.987847
0.964382
0.900860
0.930681
1.031843
1.026430
0.912958
0.871328
0.924500
0.926008
0.867812
0.884112
0.962116
0.964616
0.894376
0.889159
0.944553
0.925794
0.837656
1.423643
1.267142
1.045535
0.933205
0.934130
0.906640
0.834436
0.844388
0.924612
0.920886
0.831098
0.808190
0.866066
0.870227
0.816509
0.829136
0.899395
0.899480
0.830559
0.821488
0.872762
0.853654
0.768085
1.436155
1.278865
1.058234
0.949633
0.954628
0.924843
0.838810
0.823832
0.882801
0.880040
0.812714
0.813162
0.881404
0.887000
0.829748
0.835031
0.899346
0.897451
0.827929
0.814976
0.862701
0.844323
0.762558
1.490602
1.338349
1.123136
1.022515
1.031372
1.001456
0.909201
0.878400
0.922994
0.920153
0.866611
0.881532
0.959653
0.965010
0.899878
0.899248
0.966023
0.963288
0.888048
0.875173
0.925902
0.908711
0.825499
1.483343
1.331942
1.117987
1.018347
1.027918
0.999442
0.908879
0.877293
0.918849
0.916035
0.865623
0.881616
0.958399
0.962616
0.897330
0.897283
0.965275
0.963579
0.889205
0.877253
0.928596
0.912667
0.831180
1.408221
1.254043
1.038203
0.932406
0.938692
0.912738
0.831242
0.811299
0.858410
0.855880
0.801156
0.807913
0.873071
0.875950
0.819678
0.827889
0.896647
0.897817
0.830225
0.818847
0.867684
0.853022
0.776926
1.356811
1.207936
0.997278
0.889498
0.889938
0.866537
0.798534
0.793507
0.849451
0.846715
0.783825
0.779279
0.834764
0.837466
0.790955
0.811690
0.889916
0.894251
0.826219
0.815719
0.865922
0.852008
0.775996
1.312232
1.178273
0.984419
0.884456
0.882315
0.861831
0.806558
0.812330
0.883666
0.880683
0.802751
0.789679
0.838646
0.842097
0.803771
0.834882
0.920750
0.927037
0.857603
0.847286
0.904565
0.891110
0.808538
1.150793
1.034347
0.865022
0.780915
0.783174
0.766742
0.718281
0.726188
0.794812
0.791881
0.716929
0.702721
0.746818
0.749905
0.715430
0.746312
0.828475
0.834273
0.767948
0.758924
0.814981
0.803221
0.724809
0.823815
0.728868
0.595345
0.535629
0.548118
0.537483
0.493602
0.497286
0.546008
0.543605
0.489419
0.480227
0.518848
0.520132
0.486494
0.506432
0.571882
0.575071
0.518872
0.513353
0.559492
0.551258
0.489725
0.464545
0.400677
0.312135
0.281819
0.301971
0.297422
0.262523
0.262385
0.297717
0.296439
0.257965
0.254391
0.285794
0.285770
0.255141
0.262257
0.306320
0.307113
0.265801
0.264333
0.301472
0.297278
0.252392
0.230308
0.197101
0.152134
0.141990
0.158895
0.157649
0.136357
0.135131
0.155043
0.154611
0.133563
0.133071
0.152386
0.152148
0.132396
0.132952
0.155415
0.155380
0.132980
0.133215
0.154912
0.153334
0.128899
0.598255
0.497071
0.360472
0.319055
0.357799
0.351523
0.292413
0.290039
0.347673
0.349301
0.294450
0.295472
0.346328
0.350075
0.306687
0.308357
0.355464
0.354519
0.305669
0.303867
0.348984
0.341399
0.282705
0.863454
0.748778
0.591766
0.533090
0.564922
0.554500
0.491544
0.493191
0.558954
0.558777
0.489940
0.476374
0.521194
0.523820
0.481202
0.485064
0.534529
0.534772
0.486963
0.487831
0.534538
0.525043
0.462627
1.151987
1.024966
0.850027
0.776164
0.799246
0.785125
0.721770
0.727713
0.798103
0.794106
0.710553
0.680176
0.716561
0.716739
0.674321
0.681374
0.735410
0.738145
0.691672
0.694967
0.742060
0.731340
0.667546
1.295057
1.150258
0.950425
0.861823
0.881000
0.864714
0.798221
0.804521
0.878046
0.870772
0.777602
0.743775
0.786199
0.786728
0.738563
0.748078
0.810378
0.815887
0.766397
0.769163
0.818332
0.806701
0.739346
1.339833
1.169855
0.931539
0.822329
0.839113
0.821799
0.750878
0.757131
0.835858
0.825987
0.725565
0.702604
0.771460
0.775038
0.708719
0.717053
0.791821
0.800088
0.741506
0.739069
0.790906
0.778101
0.704591
1.419431
1.231396
0.961517
0.826460
0.831563
0.813611
0.749277
0.764497
0.848888
0.837924
0.736114
0.730751
0.832167
0.836758
0.741241
0.737271
0.818137
0.827106
0.758365
0.745730
0.793290
0.779072
0.704732
1.531027
1.338750
1.056298
0.899922
0.887385
0.867300
0.814353
0.842093
0.930598
0.922660
0.830886
0.845347
0.969246
0.972636
0.851936
0.826509
0.900228
0.905363
0.828485
0.805563
0.844366
0.828198
0.756436
1.535995
1.343713
1.060967
0.902923
0.887937
0.865968
0.811597
0.838458
0.927078
0.918232
0.824575
0.839260
0.965190
0.969153
0.847734
0.823196
0.898619
0.903088
0.823249
0.798797
0.838372
0.821291
0.746752
1.437119
1.248544
0.977045
0.836474
0.833830
0.810264
0.742163
0.756233
0.842675
0.829160
0.720523
0.715740
0.824409
0.830962
0.732802
0.731974
0.818988
0.825962
0.747413
0.730446
0.781691
0.764335
0.679482
1.381645
1.207900
0.963124
0.843534
0.848352
0.823078
0.748857
0.758893
0.845499
0.832866
0.720697
0.698187
0.779848
0.786839
0.715415
0.729069
0.814892
0.820461
0.746299
0.738725
0.798823
0.780387
0.687025
1.404472
1.246749
1.025599
0.918273
0.923644
0.898510
0.829268
0.846124
0.934477
0.925732
0.818095
0.784565
0.844724
0.849338
0.792163
0.807720
0.884750
0.888130
0.821115
0.820271
0.881849
0.863012
0.769465
1.407066
1.251555
1.032851
0.925054
0.929631
0.903308
0.832336
0.848209
0.935997
0.930598
0.829880
0.799354
0.856350
0.860652
0.806206
0.819477
0.891596
0.892762
0.826243
0.825329
0.885979
0.866625
0.773143
1.376909
1.212719
0.981440
0.866153
0.871683
0.842735
0.760120
0.762460
0.843483
0.840629
0.751798
0.737247
0.803770
0.809898
0.752601
0.761689
0.831788
0.830731
0.759610
0.753215
0.811194
0.791433
0.698326
1.395578
1.228098
0.992089
0.875666
0.883841
0.854599
0.764419
0.751142
0.817323
0.815804
0.744060
0.745063
0.816924
0.822843
0.762291
0.765334
0.830540
0.828711
0.758421
0.747734
0.799109
0.780727
0.695803
1.451056
1.288897
1.061361
0.950568
0.958946
0.930697
0.841230
0.818901
0.870555
0.868890
0.810747
0.818639
0.888796
0.892942
0.831456
0.829925
0.888934
0.887208
0.821832
0.810675
0.857185
0.840652
0.763882
1.444450
1.283027
1.056587
0.946755
0.955899
0.929478
0.842787
0.821230
0.870966
0.869152
0.812735
0.820181
0.888368
0.890920
0.828633
0.827380
0.887736
0.887329
0.823207
0.813249
0.860201
0.845226
0.770985
1.370772
1.205932
0.973617
0.859669
0.869401
0.845504
0.763915
0.751497
0.809597
0.807870
0.744309
0.746417
0.813040
0.814520
0.752118
0.756700
0.826646
0.828668
0.761193
0.752416
0.803511
0.789837
0.714007
1.317820
1.160161
0.937003
0.824789
0.830286
0.808426
0.737777
0.736408
0.799933
0.797810
0.729299
0.724769
0.786375
0.787537
0.730239
0.743736
0.821837
0.825697
0.755426
0.745984
0.798736
0.785667
0.708913
1.270708
1.131480
0.934032
0.833105
0.834573
0.815030
0.757350
0.763574
0.827009
0.824691
0.756787
0.747661
0.800393
0.801905
0.754780
0.775266
0.854257
0.858655
0.789675
0.778144
0.827651
0.814843
0.741044
1.109868
0.989749
0.819444
0.735721
0.741267
0.725406
0.674279
0.681357
0.740769
0.738326
0.674295
0.664829
0.712881
0.714047
0.670727
0.690547
0.765055
0.768863
0.703475
0.693145
0.740945
0.729902
0.660897
0.784684
0.686679
0.549962
0.491175
0.507917
0.497747
0.450389
0.453052
0.503410
0.501060
0.445737
0.439525
0.484471
0.484487
0.440886
0.452581
0.515364
0.517697
0.460761
0.455872
0.502469
0.495254
0.435332
0.423893
0.360475
0.273261
0.245228
0.267512
0.263429
0.227618
0.226564
0.261443
0.260094
0.221971
0.219610
0.253067
0.252613
0.218446
0.221559
0.262539
0.263335
0.224504
0.224507
0.260782
0.257513
0.215580
0.197436
0.168330
0.129980
0.122124
0.137046
0.136090
0.117810
0.116471
0.132956
0.132529
0.114952
0.114606
0.131057
0.130807
0.113784
0.113538
0.131173
0.131298
0.113997
0.114921
0.132847
0.131802
0.112329
0.595178
0.495697
0.361676
0.320362
0.358172
0.351290
0.291915
0.289394
0.346640
0.348842
0.295657
0.297713
0.348788
0.352434
0.308486
0.308513
0.353700
0.353142
0.307185
0.308230
0.354822
0.348001
0.289920
0.852744
0.740604
0.588091
0.532289
0.564605
0.554004
0.490728
0.491447
0.555875
0.556093
0.489421
0.477384
0.522949
0.525232
0.481011
0.482407
0.529723
0.530587
0.486354
0.491155
0.540512
0.532204
0.470193
1.135207
1.011117
0.841767
0.772812
0.797812
0.784127
0.720461
0.724464
0.792186
0.788221
0.707505
0.679680
0.718266
0.717803
0.671864
0.675604
0.728369
0.732155
0.689214
0.697820
0.749545
0.740421
0.676020
1.277838
1.135921
0.941736
0.858613
0.880461
0.864911
0.797697
0.800676
0.869636
0.861760
0.772153
0.742133
0.789031
0.788679
0.734552
0.740486
0.802644
0.809959
0.764250
0.772761
0.827041
0.817132
0.749007
1.326970
1.159599
0.926346
0.822339
0.842204
0.825392
0.751915
0.751237
0.821270
0.809960
0.716104
0.702640
0.784063
0.786860
0.707488
0.710015
0.785263
0.796289
0.742139
0.745063
0.801313
0.790082
0.716211
1.411407
1.225698
0.960340
0.830543
0.839309
0.820812
0.749457
0.750023
0.819168
0.806693
0.720310
0.742699
0.876960
0.881865
0.757009
0.736961
0.816525
0.828186
0.763272
0.755727
0.808113
0.795233
0.719651
1.526146
1.335755
1.057011
0.906541
0.898378
0.876346
0.811310
0.816984
0.885718
0.878019
0.813754
0.879703
1.058489
1.063839
0.896814
0.839258
0.904120
0.909911
0.836636
0.819033
0.864949
0.849947
0.774378
1.532217
1.341285
1.061538
0.909574
0.899910
0.876153
0.808856
0.812817
0.881196
0.872555
0.806778
0.873710
1.055354
1.061184
0.892515
0.835342
0.901995
0.907033
0.830532
0.811594
0.858848
0.842787
0.763661
1.433657
1.245916
0.977011
0.842550
0.846731
0.822897
0.744395
0.740260
0.809424
0.794334
0.702841
0.728862
0.873291
0.879978
0.749546
0.730785
0.816493
0.825819
0.750430
0.739557
0.797733
0.781310
0.692588
1.379012
1.206122
0.964608
0.852505
0.865555
0.840559
0.756522
0.751171
0.824159
0.810095
0.709121
0.703454
0.802833
0.809165
0.720629
0.724366
0.809375
0.816907
0.746831
0.747321
0.815644
0.798371
0.700679
1.400732
1.244573
1.029223
0.931211
0.945296
0.920001
0.839874
0.840768
0.916374
0.906998
0.810457
0.790906
0.860131
0.864527
0.799375
0.806194
0.879378
0.883516
0.821980
0.831066
0.901535
0.884319
0.787098
1.404840
1.250114
1.035888
0.936276
0.948919
0.922439
0.841510
0.843702
0.921652
0.916295
0.825049
0.806425
0.869747
0.874045
0.814274
0.819002
0.885966
0.887117
0.825995
0.834864
0.904070
0.886186
0.789063
1.380981
1.214917
0.981975
0.869585
0.880720
0.852367
0.764282
0.760773
0.839178
0.836830
0.751459
0.742543
0.812987
0.818584
0.756122
0.758050
0.823753
0.822480
0.755500
0.756899
0.821891
0.802893
0.705894
1.408027
1.236260
0.993013
0.872487
0.881712
0.853822
0.764866
0.755814
0.826914
0.825905
0.750232
0.747416
0.817398
0.821701
0.758049
0.756415
0.818106
0.816446
0.750355
0.745850
0.801600
0.783812
0.697051
1.470965
1.303316
1.065603
0.945954
0.951581
0.924958
0.841500
0.830205
0.891602
0.890225
0.822898
0.819956
0.882839
0.884218
0.821573
0.816871
0.872634
0.871551
0.811143
0.805284
0.853317
0.837734
0.762572
1.465593
1.298474
1.061442
0.942198
0.948059
0.923264
0.843273
0.833893
0.894476
0.892839
0.826059
0.821981
0.882995
0.882769
0.819006
0.814513
0.871812
0.872081
0.812551
0.806987
0.854442
0.840432
0.768646
1.387581
1.217687
0.976475
0.856207
0.865041
0.842661
0.765246
0.761924
0.829426
0.828032
0.756275
0.751823
0.816728
0.816391
0.749522
0.748905
0.815735
0.817749
0.752690
0.746318
0.797797
0.784606
0.709894
1.330466
1.169266
0.940642
0.826343
0.833685
0.813178
0.743901
0.748164
0.819026
0.817758
0.744754
0.739966
0.805189
0.804965
0.739255
0.743774
0.817350
0.819734
0.748840
0.738345
0.789741
0.776604
0.700850
1.281466
1.140342
0.940919
0.840699
0.845551
0.827262
0.769515
0.779555
0.848523
0.847652
0.778676
0.773222
0.831995
0.831877
0.773672
0.782023
0.854640
0.856115
0.784290
0.769064
0.815662
0.802416
0.729844
1.119514
0.998071
0.826675
0.744285
0.753396
0.738462
0.686434
0.696321
0.760555
0.759428
0.694756
0.689795
0.744804
0.744445
0.689582
0.697474
0.766219
0.767301
0.698816
0.684496
0.729182
0.717811
0.650371
0.791438
0.691945
0.553220
0.495093
0.514728
0.504903
0.455805
0.460123
0.514859
0.512968
0.455167
0.451941
0.503810
0.503010
0.449825
0.453641
0.514054
0.515466
0.456878
0.449827
0.494441
0.487381
0.429241
0.425678
0.361150
0.272159
0.244149
0.268227
0.264147
0.226661
0.226179
0.263753
0.262267
0.221382
0.219598
0.257335
0.256717
0.217579
0.218313
0.259621
0.260784
0.221885
0.221785
0.257460
0.254518
0.213812
0.196210
0.166934
0.128206
0.120257
0.135485
0.134496
0.115871
0.114691
0.131795
0.131230
0.112733
0.111993
0.129135
0.128917
0.111233
0.111188
0.129090
0.129577
0.112823
0.114206
0.132111
0.131238
0.112191
0.653316
0.554710
0.421406
0.378369
0.414486
0.406537
0.346734
0.345658
0.404831
0.406677
0.350042
0.347333
0.395757
0.398343
0.353575
0.352288
0.396504
0.396696
0.353746
0.358749
0.407661
0.401485
0.343281
0.896434
0.788969
0.643631
0.590706
0.621731
0.610965
0.549810
0.551945
0.615646
0.614939
0.546408
0.529653
0.571521
0.571761
0.525778
0.525179
0.571903
0.573867
0.532798
0.542077
0.593977
0.587186
0.526456
1.168839
1.051335
0.892168
0.829007
0.854586
0.841637
0.780704
0.785970
0.853253
0.848197
0.765749
0.735254
0.780130
0.776944
0.718791
0.719947
0.786378
0.791472
0.737193
0.749767
0.806566
0.799486
0.734129
1.314051
1.179682
0.996664
0.918731
0.939932
0.925016
0.861295
0.865230
0.932176
0.923605
0.835545
0.806996
0.864192
0.860893
0.790437
0.790765
0.865519
0.873905
0.816513
0.828378
0.886932
0.879034
0.810525
1.376020
1.217273
0.995824
0.893658
0.908341
0.890799
0.821401
0.820200
0.883508
0.873299
0.791654
0.791648
0.885270
0.885455
0.788528
0.775297
0.842976
0.853453
0.802285
0.807918
0.864585
0.854763
0.783601
1.471660
1.294588
1.039708
0.908967
0.910533
0.889298
0.818382
0.813986
0.873309
0.866103
0.808273
0.869023
1.034637
1.038259
0.880714
0.826598
0.887324
0.894516
0.831522
0.825240
0.877830
0.865331
0.790504
1.592193
1.408889
1.136535
0.985118
0.974415
0.948259
0.875157
0.870309
0.932702
0.934879
0.909581
1.037288
1.270221
1.275797
1.057790
0.949738
0.987916
0.984839
0.908519
0.892519
0.948092
0.932820
0.847201
1.598320
1.414125
1.140432
0.988004
0.976775
0.949312
0.873855
0.867340
0.929336
0.930776
0.904577
1.033816
1.269710
1.275675
1.055747
0.947518
0.987140
0.983306
0.904092
0.887308
0.944661
0.928258
0.838662
1.495319
1.315144
1.055646
0.921953
0.922444
0.897127
0.818222
0.808690
0.867196
0.858088
0.797835
0.864327
1.040182
1.045322
0.881613
0.826856
0.891877
0.896767
0.825354
0.817961
0.877768
0.861692
0.772935
1.433589
1.267928
1.036948
0.929810
0.943699
0.919700
0.836971
0.828064
0.890824
0.879043
0.796513
0.809123
0.921199
0.924654
0.817812
0.802372
0.875899
0.883003
0.820508
0.828122
0.898967
0.883608
0.788876
1.449346
1.299541
1.093198
1.004895
1.030173
1.007013
0.920506
0.915005
0.980092
0.971202
0.886614
0.875960
0.948131
0.949571
0.875757
0.872365
0.941473
0.946795
0.891350
0.909826
0.985502
0.971424
0.877234
1.450862
1.302263
1.097263
1.008474
1.033018
1.008966
0.921912
0.918153
0.986569
0.981243
0.899115
0.885116
0.946968
0.948383
0.884125
0.881495
0.945083
0.947541
0.892882
0.911632
0.986261
0.971663
0.877751
1.429197
1.269043
1.046265
0.941689
0.955645
0.929522
0.844665
0.840392
0.912588
0.910173
0.830409
0.820645
0.885225
0.887791
0.823725
0.819438
0.878245
0.877758
0.819872
0.830146
0.898203
0.881693
0.788660
1.464671
1.297135
1.060221
0.942193
0.949602
0.923113
0.840299
0.835346
0.905187
0.903835
0.828232
0.819373
0.881117
0.882386
0.818688
0.812498
0.867395
0.865874
0.807374
0.809344
0.866557
0.850280
0.766626
1.535657
1.369923
1.132919
1.011110
1.015714
0.989844
0.910052
0.905817
0.970839
0.968902
0.896402
0.884472
0.941475
0.939729
0.874186
0.866062
0.918619
0.917384
0.860244
0.858871
0.910766
0.896252
0.820320
1.531487
1.366046
1.129168
1.006934
1.011022
0.986698
0.910469
0.908484
0.973328
0.971206
0.898954
0.886292
0.942095
0.939158
0.872741
0.865078
0.919263
0.919094
0.861804
0.858941
0.908778
0.895452
0.823217
1.448169
1.281654
1.044730
0.923936
0.928212
0.906304
0.835681
0.838291
0.907667
0.906337
0.833067
0.823592
0.882391
0.880368
0.814268
0.809756
0.869806
0.870716
0.809377
0.803101
0.851156
0.837921
0.766650
1.385181
1.228133
1.005585
0.893277
0.898494
0.878827
0.814984
0.824104
0.896798
0.896572
0.824690
0.819082
0.881103
0.879942
0.814110
0.813148
0.879106
0.879442
0.810264
0.796991
0.843301
0.829329
0.756517
1.333693
1.195984
1.000198
0.903143
0.912363
0.895327
0.837518
0.852203
0.926855
0.927737
0.857702
0.853243
0.912037
0.911128
0.850193
0.852282
0.923249
0.921980
0.844229
0.824981
0.875073
0.860512
0.780899
1.169983
1.051203
0.882189
0.802440
0.816424
0.802592
0.749551
0.763909
0.834456
0.835066
0.768778
0.765354
0.821790
0.820810
0.762392
0.764545
0.833027
0.831630
0.756327
0.737506
0.785919
0.773216
0.698323
0.839349
0.741341
0.604309
0.546666
0.566401
0.556910
0.509386
0.517437
0.575858
0.574986
0.516716
0.514958
0.568950
0.567931
0.511697
0.511825
0.569877
0.570073
0.509602
0.498270
0.539175
0.531121
0.473802
0.469703
0.403378
0.311102
0.281149
0.305783
0.301401
0.262817
0.264473
0.306217
0.304881
0.260697
0.259228
0.300893
0.300256
0.257033
0.256906
0.300447
0.301595
0.259690
0.257249
0.292461
0.288953
0.247112
0.228407
0.194577
0.148309
0.137998
0.156160
0.154864
0.132315
0.131622
0.153766
0.153039
0.129176
0.128061
0.150278
0.150049
0.127229
0.127458
0.150568
0.151339
0.129961
0.131075
0.152498
0.151349
0.128188
0.656391
0.557684
0.423775
0.378947
0.413467
0.404610
0.344251
0.342682
0.401591
0.403352
0.346814
0.344492
0.393278
0.395454
0.349492
0.347339
0.391953
0.392528
0.350023
0.356640
0.406978
0.401672
0.343952
0.894971
0.788462
0.644178
0.590648
0.620320
0.608478
0.546554
0.548399
0.612337
0.611653
0.543024
0.526914
0.569678
0.569521
0.522086
0.521339
0.569885
0.572236
0.530036
0.539628
0.592616
0.586814
0.526784
1.163147
1.047356
0.890492
0.827916
0.852690
0.838782
0.777207
0.782630
0.850602
0.845815
0.763406
0.733788
0.779856
0.776391
0.717040
0.719075
0.788551
0.793848
0.736665
0.747693
0.804755
0.798470
0.733771
1.308310
1.175913
0.995435
0.918045
0.938385
0.922498
0.858185
0.862438
0.930106
0.922060
0.834469
0.806826
0.864856
0.861117
0.789520
0.790664
0.868280
0.876643
0.816061
0.826128
0.884887
0.877709
0.809689
1.373043
1.216420
0.997441
0.895074
0.908474
0.889796
0.819564
0.818207
0.881498
0.872055
0.791914
0.792663
0.885797
0.885065
0.787177
0.773822
0.842884
0.853068
0.799879
0.805113
0.862825
0.853746
0.782695
1.469070
1.294523
1.042813
0.912425
0.913230
0.890991
0.818678
0.812638
0.870140
0.863864
0.809276
0.870602
1.033768
1.036255
0.879216
0.824981
0.885616
0.892257
0.828593
0.823257
0.877542
0.865556
0.790145
1.587058
1.406679
1.138610
0.989307
0.979106
0.952246
0.876985
0.868624
0.927289
0.930220
0.909185
1.037263
1.266853
1.271445
1.055309
0.948155
0.985854
0.982279
0.906246
0.891944
0.949507
0.934544
0.847896
1.592839
1.411482
1.142031
0.991948
0.981594
0.953805
0.876593
0.866900
0.925209
0.927485
0.905659
1.034997
1.267109
1.271869
1.053722
0.946183
0.985043
0.980623
0.901774
0.886776
0.946189
0.930039
0.839250
1.492049
1.314058
1.057497
0.924813
0.925711
0.900514
0.821366
0.811010
0.867533
0.859579
0.803182
0.869580
1.041632
1.044892
0.881358
0.825740
0.889732
0.893797
0.822102
0.816160
0.878093
0.862385
0.772486
1.430552
1.266387
1.037325
0.930812
0.945163
0.921652
0.839469
0.830801
0.892451
0.881692
0.802217
0.815115
0.924778
0.926121
0.817679
0.800759
0.874030
0.880492
0.817066
0.825810
0.898936
0.884275
0.788741
1.444212
1.295587
1.091105
1.004174
1.030491
1.008008
0.921829
0.915903
0.979567
0.971406
0.889684
0.880231
0.951375
0.951048
0.875328
0.870973
0.940791
0.945800
0.889084
0.908383
0.986250
0.973091
0.878467
1.445144
1.297276
1.093729
1.006554
1.032428
1.009189
0.922421
0.918068
0.985082
0.980318
0.900701
0.887992
0.949225
0.949066
0.882873
0.879389
0.943893
0.946208
0.890390
0.910056
0.986901
0.973373
0.879265
1.426673
1.266094
1.042986
0.938996
0.953976
0.928714
0.844529
0.840434
0.912055
0.910120
0.831897
0.822544
0.886202
0.887226
0.821238
0.815765
0.875030
0.874381
0.815768
0.827273
0.897535
0.882137
0.789114
1.468444
1.298902
1.058972
0.939423
0.946896
0.921056
0.839139
0.834947
0.905036
0.904093
0.829025
0.819768
0.880330
0.880503
0.815818
0.808853
0.863840
0.862112
0.803220
0.806134
0.864820
0.849403
0.765984
1.545226
1.376396
1.134361
1.009080
1.012560
0.986954
0.908093
0.904795
0.970428
0.968808
0.896237
0.883481
0.939228
0.936952
0.871600
0.863607
0.916348
0.914908
0.857351
0.856218
0.908575
0.894545
0.819014
1.541636
1.373020
1.130982
1.005142
1.007943
0.983791
0.908422
0.907264
0.972685
0.970865
0.898537
0.885184
0.939942
0.936841
0.871102
0.863827
0.918018
0.917603
0.859972
0.857025
0.906828
0.893712
0.821813
1.453921
1.285105
1.044677
0.921837
0.925609
0.904033
0.834146
0.837309
0.907003
0.906008
0.833084
0.823500
0.881735
0.879688
0.814033
0.809309
0.868593
0.869165
0.808017
0.801924
0.849971
0.836762
0.765577
1.386186
1.228139
1.004237
0.891344
0.896494
0.877166
0.813940
0.823395
0.896100
0.896209
0.825048
0.819812
0.881687
0.880489
0.814551
0.812460
0.876740
0.876763
0.808668
0.796259
0.842746
0.828718
0.755851
1.332413
1.194599
0.998740
0.901657
0.910846
0.894022
0.836644
0.851508
0.925962
0.927136
0.857976
0.854104
0.913018
0.911978
0.850372
0.850616
0.919337
0.917858
0.841932
0.824231
0.874784
0.860221
0.780552
1.168709
1.050148
0.881413
0.801614
0.815392
0.801667
0.749020
0.763563
0.833874
0.834705
0.769157
0.766182
0.822718
0.821632
0.762602
0.763105
0.829486
0.827968
0.754487
0.737086
0.785850
0.773098
0.698117
0.839228
0.741401
0.604539
0.546637
0.565986
0.556531
0.509455
0.517811
0.576118
0.575351
0.517452
0.515762
0.569672
0.568659
0.512380
0.511873
0.568674
0.568783
0.509378
0.498546
0.539354
0.531091
0.473609
0.470479
0.404115
0.311722
0.281446
0.305784
0.301407
0.263109
0.265032
0.306812
0.305500
0.261347
0.259732
0.301279
0.300681
0.257630
0.257589
0.300814
0.301915
0.260217
0.257594
0.292555
0.288879
0.246937
0.229142
0.195153
0.148659
0.138166
0.156228
0.154932
0.132469
0.131898
0.154140
0.153414
0.129456
0.128236
0.150412
0.150200
0.127455
0.127825
0.151020
0.151776
0.130279
0.131198
0.152491
0.151281
0.128106
0.600703
0.501980
0.367784
0.321578
0.354441
0.344667
0.283357
0.279243
0.335978
0.337949
0.284891
0.288557
0.341484
0.343861
0.295570
0.293131
0.341131
0.341803
0.295741
0.301362
0.352409
0.348393
0.292045
0.842260
0.734030
0.586670
0.530561
0.559343
0.545648
0.480057
0.480147
0.545781
0.546211
0.479209
0.469711
0.518893
0.520180
0.471431
0.473624
0.528796
0.530741
0.480469
0.484222
0.536146
0.530674
0.470887
1.110721
0.992619
0.832059
0.766978
0.790963
0.774913
0.709471
0.714400
0.784938
0.782055
0.701559
0.677160
0.720310
0.719515
0.670685
0.679322
0.744050
0.748162
0.692931
0.693536
0.744529
0.737193
0.674395
1.252477
1.117443
0.933086
0.854101
0.875061
0.857132
0.788092
0.792121
0.863612
0.857561
0.769793
0.743300
0.793390
0.792234
0.735820
0.746722
0.820226
0.827165
0.768444
0.768278
0.821735
0.813311
0.746143
1.308847
1.149389
0.926885
0.825357
0.842959
0.822986
0.746239
0.743904
0.812713
0.803762
0.715684
0.705140
0.784897
0.785256
0.704455
0.708984
0.790642
0.800746
0.738332
0.738232
0.797093
0.787809
0.713934
1.393313
1.217192
0.965686
0.840949
0.849367
0.827775
0.750194
0.742392
0.802939
0.792858
0.718129
0.742937
0.868772
0.870544
0.749535
0.731849
0.813106
0.823544
0.756061
0.751400
0.809443
0.798191
0.720522
1.499879
1.320323
1.058842
0.919523
0.915221
0.890795
0.816238
0.806058
0.858912
0.852508
0.803120
0.871058
1.038953
1.041825
0.883177
0.831697
0.896777
0.901982
0.830691
0.819409
0.872514
0.858757
0.779851
1.505514
1.325050
1.062273
0.922067
0.917402
0.892362
0.816693
0.805609
0.857935
0.850820
0.800561
0.868814
1.038186
1.040794
0.880202
0.828368
0.894273
0.898440
0.824318
0.812196
0.867051
0.852070
0.769028
1.415330
1.235910
0.979726
0.852018
0.859364
0.835749
0.754262
0.743436
0.802350
0.790307
0.713466
0.740402
0.872041
0.873192
0.745510
0.726455
0.810501
0.817800
0.741671
0.736074
0.801923
0.786818
0.694056
1.363738
1.196621
0.963683
0.856026
0.871859
0.848278
0.764338
0.756645
0.822933
0.811905
0.723267
0.720232
0.811921
0.812086
0.720125
0.721049
0.806652
0.812376
0.738693
0.742617
0.818650
0.803543
0.702803
1.380462
1.228619
1.021030
0.928941
0.947082
0.923713
0.843285
0.840097
0.908427
0.901293
0.816489
0.802975
0.869752
0.869399
0.799872
0.805530
0.882519
0.885762
0.819047
0.829930
0.907173
0.892649
0.793736
1.385040
1.232734
1.024059
0.930314
0.947540
0.923336
0.842201
0.840212
0.911421
0.907790
0.826824
0.814414
0.876743
0.876880
0.812442
0.816248
0.887695
0.888430
0.822342
0.833122
0.909039
0.894273
0.796284
1.374971
1.207254
0.972650
0.861696
0.875846
0.849902
0.763246
0.758853
0.833980
0.833112
0.754039
0.747710
0.815709
0.816924
0.749300
0.748876
0.817425
0.815684
0.745209
0.749669
0.821510
0.805868
0.708687
1.425124
1.246556
0.992250
0.865035
0.873256
0.846917
0.760581
0.753474
0.824730
0.824922
0.751382
0.747441
0.813550
0.814627
0.748620
0.745788
0.809018
0.806816
0.738551
0.736324
0.796450
0.781260
0.695252
1.508758
1.330836
1.074928
0.941439
0.941340
0.914819
0.834419
0.826270
0.889558
0.889039
0.821219
0.815062
0.873454
0.873295
0.812139
0.809132
0.866580
0.865026
0.802657
0.796818
0.845523
0.831315
0.757847
1.505341
1.327625
1.071861
0.938212
0.937771
0.912776
0.835726
0.829353
0.891943
0.891118
0.823670
0.816656
0.873787
0.873088
0.812237
0.809990
0.868109
0.867763
0.806841
0.800539
0.847186
0.833709
0.763464
1.411436
1.233629
0.979313
0.850198
0.855934
0.834133
0.759189
0.757898
0.826529
0.826164
0.755343
0.750113
0.812830
0.812396
0.747254
0.746223
0.810683
0.811752
0.747561
0.741972
0.793354
0.780279
0.706068
1.336608
1.171628
0.937237
0.819767
0.826237
0.806582
0.739214
0.744591
0.815462
0.815327
0.744853
0.741329
0.806032
0.805544
0.739122
0.739303
0.806842
0.808294
0.741684
0.734865
0.787282
0.774218
0.698522
1.278326
1.136442
0.935771
0.835010
0.839839
0.822119
0.765318
0.775718
0.843494
0.843679
0.778391
0.775296
0.834719
0.833926
0.772593
0.773584
0.837825
0.838654
0.773866
0.764969
0.813785
0.800943
0.728583
1.115232
0.994250
0.823186
0.740566
0.749299
0.734642
0.683454
0.693709
0.756624
0.756306
0.694940
0.691987
0.747679
0.746697
0.688814
0.689846
0.750553
0.751225
0.689878
0.681558
0.728148
0.716990
0.649632
0.790210
0.691274
0.553101
0.494146
0.512573
0.502859
0.455170
0.460424
0.514620
0.513147
0.456975
0.454314
0.506106
0.505180
0.451251
0.451956
0.507234
0.508369
0.454332
0.449939
0.494735
0.487205
0.428665
0.427698
0.363126
0.273881
0.244806
0.267831
0.263773
0.227334
0.227780
0.265339
0.263966
0.223419
0.221246
0.258618
0.258091
0.219396
0.220079
0.259732
0.260737
0.223134
0.222783
0.257758
0.254295
0.213253
0.198586
0.168807
0.129342
0.120768
0.135612
0.134625
0.116347
0.115611
0.133038
0.132482
0.113692
0.112600
0.129599
0.129433
0.111996
0.112398
0.130467
0.130902
0.113858
0.114627
0.132098
0.131017
0.111917
0.592665
0.495806
0.364271
0.318578
0.350443
0.339560
0.277070
0.272427
0.330442
0.331859
0.276569
0.281217
0.337026
0.338888
0.287383
0.286859
0.343461
0.344504
0.290285
0.292678
0.343997
0.341004
0.285632
0.829763
0.723449
0.579121
0.524979
0.553932
0.539769
0.474073
0.475914
0.544575
0.545208
0.476309
0.468149
0.520579
0.522507
0.473809
0.483399
0.550859
0.552329
0.487915
0.480041
0.527441
0.521386
0.462266
1.096354
0.980020
0.821891
0.759599
0.785414
0.769645
0.704651
0.713253
0.788783
0.787249
0.705473
0.682583
0.728070
0.729440
0.685735
0.706904
0.785382
0.787710
0.713923
0.695244
0.736363
0.726225
0.663394
1.236370
1.103879
0.923160
0.847651
0.870549
0.852651
0.783708
0.791444
0.868408
0.864602
0.776421
0.750299
0.798990
0.800168
0.752939
0.777482
0.863093
0.867198
0.789921
0.770159
0.813438
0.801829
0.734163
1.287480
1.132792
0.918278
0.822261
0.841020
0.820086
0.742385
0.741947
0.814948
0.808490
0.719796
0.702923
0.768982
0.770458
0.707574
0.727065
0.817408
0.824325
0.747990
0.735186
0.788376
0.777379
0.702923
1.362836
1.193968
0.955590
0.840740
0.851789
0.829127
0.749474
0.741279
0.804087
0.794806
0.713245
0.712580
0.800099
0.801787
0.719421
0.728929
0.818826
0.827698
0.754124
0.745370
0.802047
0.790484
0.712628
1.460441
1.289612
1.044438
0.919095
0.919456
0.894988
0.819089
0.807538
0.860427
0.850906
0.783238
0.801743
0.909099
0.911149
0.810935
0.806033
0.886524
0.894051
0.823271
0.812917
0.865005
0.851732
0.775035
1.466480
1.294979
1.048783
0.922331
0.921799
0.896990
0.821021
0.808954
0.860821
0.850663
0.782736
0.800974
0.908329
0.909752
0.808289
0.802931
0.883396
0.889876
0.817237
0.806839
0.860859
0.846546
0.766064
1.385408
1.213910
0.971559
0.852692
0.860642
0.836747
0.756628
0.746533
0.805834
0.794716
0.713070
0.712657
0.801163
0.801076
0.714304
0.722140
0.812165
0.818087
0.739387
0.732664
0.797943
0.783280
0.691653
1.341569
1.179937
0.955342
0.850366
0.863244
0.839612
0.760090
0.755728
0.822911
0.814183
0.727436
0.714549
0.785070
0.784494
0.713824
0.729841
0.820662
0.824247
0.743386
0.740673
0.813245
0.798124
0.699219
1.361477
1.212545
1.008379
0.914989
0.928683
0.905809
0.831721
0.833523
0.903255
0.897833
0.814999
0.797665
0.855817
0.855730
0.798186
0.818063
0.904722
0.907074
0.829828
0.829435
0.900115
0.884901
0.788457
1.371000
1.220120
1.012526
0.916070
0.928477
0.904819
0.829978
0.832198
0.903545
0.900807
0.821824
0.807399
0.865006
0.865470
0.809540
0.827041
0.909771
0.910511
0.833682
0.832795
0.901977
0.886802
0.791854
1.372310
1.205091
0.970260
0.855935
0.864977
0.838704
0.756020
0.752157
0.824010
0.823380
0.748133
0.741909
0.806295
0.807282
0.745635
0.755679
0.833648
0.832044
0.752837
0.748480
0.815824
0.800799
0.707065
1.437080
1.257780
1.000919
0.868376
0.870702
0.842151
0.755341
0.743499
0.808251
0.808354
0.740894
0.740809
0.806501
0.808198
0.746756
0.751965
0.822950
0.820598
0.744552
0.735026
0.791643
0.776943
0.693496
1.530835
1.350987
1.089793
0.948839
0.941634
0.911195
0.826934
0.810263
0.865083
0.864419
0.804406
0.805448
0.866852
0.869032
0.812905
0.817965
0.883370
0.881387
0.810432
0.796711
0.841245
0.826455
0.754093
1.527585
1.347753
1.086374
0.944991
0.937432
0.908382
0.827050
0.811672
0.865439
0.864644
0.805623
0.806151
0.866303
0.868363
0.813211
0.818530
0.883077
0.882195
0.814253
0.801352
0.844276
0.829838
0.759924
1.423999
1.244912
0.987087
0.851955
0.851942
0.827356
0.750027
0.741832
0.802411
0.802336
0.739494
0.739109
0.801323
0.802614
0.743680
0.748281
0.814971
0.815860
0.750269
0.743240
0.793704
0.780364
0.706234
1.335033
1.169785
0.934005
0.812718
0.814921
0.793647
0.725584
0.726132
0.789913
0.789970
0.725991
0.723834
0.784754
0.785017
0.725067
0.729271
0.796090
0.798624
0.737273
0.736441
0.792203
0.780070
0.704208
1.266438
1.124988
0.923910
0.820891
0.822856
0.803910
0.746167
0.752172
0.813141
0.813076
0.752799
0.749098
0.804024
0.803615
0.748093
0.752203
0.814825
0.818204
0.763397
0.766052
0.821483
0.810617
0.738113
1.100572
0.980704
0.810407
0.726236
0.732306
0.716778
0.665470
0.672261
0.728893
0.728306
0.671470
0.667142
0.717636
0.716942
0.665119
0.668871
0.727041
0.730163
0.679512
0.683154
0.736483
0.727058
0.659092
0.779834
0.682603
0.546647
0.486496
0.501620
0.491638
0.446192
0.450117
0.499337
0.498070
0.446613
0.442631
0.488219
0.487504
0.440387
0.443233
0.494544
0.496432
0.450024
0.452996
0.501630
0.494429
0.434395
0.425369
0.362074
0.274735
0.244899
0.265253
0.261239
0.227426
0.228011
0.262604
0.261611
0.224739
0.222239
0.255282
0.254836
0.220732
0.222172
0.258443
0.258976
0.224290
0.225490
0.261157
0.257178
0.214742
0.201096
0.171293
0.131876
0.122794
0.136784
0.135844
0.118465
0.118082
0.135008
0.134638
0.116778
0.115827
0.131974
0.131811
0.115250
0.115608
0.132872
0.132886
0.115709
0.115732
0.132897
0.131445
0.111818
0.635583
0.541269
0.413619
0.370729
0.403616
0.392514
0.329978
0.328404
0.391156
0.391768
0.329710
0.329232
0.384226
0.385381
0.333400
0.338075
0.404222
0.405479
0.341779
0.337529
0.386603
0.383335
0.328096
0.865600
0.763338
0.625199
0.576318
0.607369
0.594875
0.532923
0.539757
0.611744
0.611715
0.538154
0.524807
0.574370
0.575990
0.530557
0.549293
0.627474
0.628465
0.551596
0.531028
0.571343
0.563641
0.505304
1.134964
1.022416
0.866961
0.810386
0.844675
0.831767
0.766955
0.781566
0.870414
0.868971
0.774493
0.747354
0.794264
0.796270
0.754330
0.787948
0.883754
0.884546
0.789212
0.752495
0.785579
0.772044
0.706092
1.276372
1.149031
0.972823
0.902912
0.932954
0.917414
0.848994
0.862451
0.952283
0.949552
0.851121
0.821991
0.870627
0.872697
0.829317
0.865605
0.965823
0.967307
0.869047
0.830988
0.865213
0.849917
0.779584
1.323708
1.178153
0.976773
0.887053
0.903952
0.883344
0.810983
0.814576
0.888335
0.884147
0.799160
0.779442
0.834591
0.836564
0.786979
0.815070
0.907212
0.910385
0.824204
0.797961
0.840370
0.826874
0.755155
1.395587
1.238729
1.017975
0.911214
0.918511
0.894068
0.817553
0.810929
0.873411
0.867082
0.789774
0.780688
0.846529
0.848692
0.789486
0.809552
0.896306
0.901102
0.823888
0.808085
0.856540
0.843719
0.770020
1.498050
1.338781
1.103474
0.987501
0.985743
0.959025
0.883680
0.872301
0.926876
0.919229
0.848843
0.848608
0.930794
0.933316
0.859077
0.872567
0.952708
0.957603
0.886092
0.872893
0.918635
0.904891
0.833134
1.504844
1.345196
1.109135
0.991739
0.988502
0.961466
0.886624
0.874867
0.928008
0.919820
0.849819
0.849325
0.930826
0.932633
0.857696
0.870662
0.950213
0.954369
0.882429
0.870518
0.918618
0.904137
0.829072
1.419415
1.260901
1.037170
0.925335
0.927408
0.901747
0.826686
0.818463
0.875613
0.867740
0.792883
0.784118
0.848790
0.848941
0.787166
0.805384
0.890454
0.893531
0.816439
0.807393
0.865666
0.850983
0.765909
1.377128
1.226306
1.016778
0.916013
0.922988
0.899455
0.828336
0.828049
0.892245
0.886138
0.807590
0.791814
0.848238
0.847810
0.793149
0.817707
0.907646
0.910093
0.829009
0.821339
0.884854
0.869939
0.779426
1.398686
1.257213
1.059984
0.969250
0.982001
0.960750
0.892614
0.899053
0.968129
0.964008
0.884974
0.865752
0.921429
0.921880
0.870556
0.901833
1.002574
1.005704
0.916592
0.907698
0.969334
0.954207
0.864774
1.411698
1.267406
1.065465
0.971020
0.982253
0.960203
0.891148
0.897097
0.966498
0.963965
0.887772
0.871066
0.927414
0.928344
0.877403
0.907180
1.005852
1.008173
0.919186
0.909524
0.969734
0.954793
0.866938
1.421630
1.262227
1.037578
0.924377
0.925947
0.899414
0.824524
0.821673
0.886188
0.884810
0.815208
0.806710
0.863750
0.864805
0.812846
0.833124
0.916493
0.916124
0.834873
0.824177
0.882699
0.868149
0.782591
1.499948
1.328261
1.080422
0.946751
0.938254
0.906364
0.823390
0.808170
0.863586
0.862368
0.801053
0.801283
0.862379
0.864775
0.811439
0.824789
0.900284
0.898028
0.818286
0.802717
0.852514
0.837607
0.759102
1.610847
1.435883
1.171429
1.026031
1.007131
0.971272
0.886236
0.863582
0.912386
0.910425
0.853528
0.858007
0.925056
0.929189
0.873845
0.886887
0.962897
0.960211
0.877483
0.856189
0.896838
0.880819
0.808113
1.607445
1.432094
1.166645
1.019976
1.000453
0.965645
0.882866
0.861148
0.908983
0.907345
0.852263
0.857108
0.923380
0.927735
0.873450
0.885861
0.959654
0.957743
0.878754
0.858919
0.898272
0.882311
0.811406
1.486884
1.314137
1.062427
0.923744
0.912368
0.883150
0.806594
0.793271
0.844646
0.844558
0.790279
0.792948
0.851982
0.854874
0.803951
0.813212
0.879503
0.879541
0.813411
0.803583
0.849627
0.835400
0.763494
1.384167
1.224741
0.994850
0.872070
0.867165
0.843142
0.775939
0.773023
0.829135
0.830038
0.774663
0.773964
0.829352
0.830540
0.778964
0.786235
0.849730
0.852437
0.796251
0.798075
0.852646
0.840754
0.767283
1.316366
1.178114
0.968979
0.866472
0.869457
0.849147
0.786943
0.789475
0.845730
0.846698
0.792122
0.788783
0.840928
0.841126
0.790258
0.796991
0.860445
0.865267
0.814849
0.824734
0.888543
0.878884
0.801982
1.144714
1.027464
0.848899
0.765498
0.773831
0.757634
0.702243
0.706869
0.760264
0.760794
0.708537
0.703978
0.751870
0.751627
0.703766
0.709794
0.768918
0.773628
0.727567
0.739127
0.801725
0.793454
0.720252
0.813514
0.719176
0.585833
0.524596
0.536944
0.526574
0.483134
0.487881
0.534551
0.534461
0.487791
0.483377
0.524094
0.523658
0.482198
0.486560
0.534738
0.537244
0.496737
0.504677
0.555413
0.548356
0.487761
0.463400
0.399729
0.310851
0.278083
0.295986
0.291589
0.259145
0.261314
0.296044
0.295696
0.260215
0.257524
0.288989
0.288632
0.256417
0.258564
0.294113
0.294526
0.260899
0.263565
0.301048
0.296417
0.251324
0.233721
0.199893
0.153898
0.141900
0.157123
0.155928
0.136347
0.136722
0.157000
0.156786
0.135963
0.134901
0.153858
0.153678
0.134282
0.134827
0.155273
0.155064
0.134288
0.134100
0.154974
0.152876
0.128195
0.630389
0.536559
0.409950
0.368735
0.402419
0.392156
0.330790
0.329544
0.391829
0.392034
0.329596
0.328319
0.382696
0.383007
0.329790
0.333707
0.400486
0.401811
0.337562
0.333821
0.383368
0.380650
0.326032
0.865375
0.762080
0.622416
0.572905
0.603600
0.592006
0.532050
0.539629
0.610922
0.610648
0.537557
0.524421
0.573938
0.574680
0.527849
0.546818
0.627278
0.628115
0.548421
0.526366
0.566462
0.559229
0.501586
1.140811
1.025881
0.866239
0.806053
0.838180
0.825752
0.763284
0.778981
0.867334
0.866229
0.773560
0.748292
0.796124
0.797668
0.754893
0.789972
0.889106
0.889202
0.788681
0.747803
0.779246
0.765749
0.700414
1.284449
1.154659
0.973881
0.899455
0.926590
0.911025
0.844542
0.859008
0.948739
0.947029
0.851422
0.825241
0.874981
0.876799
0.832879
0.870057
0.972696
0.972768
0.868728
0.826048
0.858489
0.843093
0.773142
1.329079
1.182597
0.979118
0.886453
0.900905
0.879669
0.808038
0.812186
0.886584
0.884192
0.802528
0.785642
0.840202
0.841884
0.792869
0.820049
0.911853
0.912688
0.821882
0.792869
0.834826
0.821396
0.749559
1.395138
1.239789
1.020952
0.913984
0.919617
0.893800
0.816528
0.810157
0.874500
0.870677
0.796042
0.787200
0.847973
0.850126
0.795970
0.815773
0.899824
0.901593
0.821523
0.804957
0.854069
0.841270
0.766778
1.492297
1.336396
1.106166
0.992324
0.989730
0.961384
0.884721
0.873763
0.930949
0.925653
0.855610
0.850531
0.921680
0.924384
0.861160
0.878227
0.956055
0.958258
0.885422
0.872735
0.919606
0.905839
0.833062
1.499659
1.343942
1.113585
0.998233
0.993666
0.964791
0.888719
0.877387
0.932941
0.927064
0.857509
0.852113
0.922428
0.924469
0.860770
0.877373
0.954444
0.956094
0.883353
0.872159
0.921228
0.906756
0.830919
1.419225
1.264137
1.044705
0.932774
0.931808
0.904168
0.828686
0.820668
0.878945
0.873448
0.801734
0.793113
0.852254
0.852518
0.796453
0.814428
0.896017
0.896615
0.818565
0.809489
0.867826
0.853292
0.768428
1.379040
1.230673
1.023638
0.921064
0.923908
0.898964
0.829116
0.829047
0.892463
0.887973
0.813844
0.801072
0.856232
0.855639
0.802342
0.825371
0.913025
0.913927
0.831749
0.822765
0.884786
0.870272
0.781680
1.399310
1.259544
1.063597
0.970391
0.978707
0.956576
0.890807
0.897480
0.964669
0.961386
0.886695
0.871152
0.927418
0.927712
0.876327
0.906874
1.007035
1.009439
0.918811
0.907228
0.966094
0.951356
0.864719
1.412173
1.269575
1.068962
0.972120
0.978796
0.955895
0.889346
0.895362
0.962471
0.960091
0.887230
0.873465
0.930513
0.931294
0.880182
0.909962
1.008957
1.010973
0.920456
0.908126
0.965770
0.951175
0.865814
1.423816
1.266568
1.044079
0.928815
0.925549
0.897659
0.824773
0.822013
0.884820
0.882985
0.814626
0.807284
0.864382
0.865293
0.813422
0.834053
0.918012
0.917410
0.834985
0.823144
0.881037
0.866708
0.781889
1.502200
1.332806
1.087350
0.951566
0.937944
0.904093
0.822650
0.808776
0.864959
0.863247
0.800457
0.799837
0.860505
0.863113
0.810606
0.824850
0.901025
0.898346
0.817588
0.802633
0.854390
0.839271
0.758553
1.610933
1.437847
1.175087
1.027229
1.003419
0.965580
0.882382
0.863326
0.915854
0.913876
0.853518
0.855445
0.921526
0.926182
0.872448
0.887073
0.963996
0.960890
0.877488
0.858192
0.902657
0.886101
0.809092
1.606490
1.432522
1.167963
1.018440
0.994440
0.957621
0.876155
0.858366
0.910774
0.909765
0.851637
0.854329
0.919918
0.925060
0.872612
0.886572
0.960972
0.958347
0.878404
0.860293
0.903374
0.886569
0.810845
1.486193
1.314284
1.062708
0.921293
0.906984
0.875643
0.798083
0.786580
0.841267
0.842559
0.787853
0.790672
0.850027
0.853892
0.804550
0.814599
0.880579
0.879329
0.811570
0.801944
0.850116
0.834741
0.758721
1.382195
1.223049
0.992990
0.869532
0.865747
0.840070
0.768385
0.764274
0.821845
0.824726
0.771488
0.772632
0.828709
0.830787
0.780544
0.788012
0.850524
0.851932
0.794494
0.795992
0.851424
0.838456
0.762163
1.311941
1.173907
0.965559
0.865940
0.874715
0.853436
0.783361
0.781478
0.837260
0.840127
0.788726
0.787677
0.840418
0.841335
0.791667
0.798477
0.860867
0.864823
0.814100
0.824170
0.888490
0.878067
0.799397
1.139543
1.022310
0.844325
0.763901
0.778460
0.761823
0.699202
0.700044
0.753022
0.755398
0.706241
0.703613
0.751781
0.752038
0.705219
0.711330
0.769517
0.773660
0.727669
0.739525
0.802455
0.793617
0.719160
0.810224
0.715406
0.581071
0.519438
0.534226
0.523753
0.477645
0.482616
0.530425
0.532073
0.487647
0.484352
0.525027
0.524817
0.484047
0.488456
0.535958
0.537996
0.497302
0.504991
0.555680
0.548137
0.486657
0.462751
0.398554
0.308456
0.273971
0.291488
0.287121
0.255118
0.259001
0.294932
0.295497
0.260905
0.258586
0.290034
0.289733
0.257712
0.259876
0.295215
0.295371
0.261384
0.263534
0.300760
0.295873
0.250453
0.234120
0.199945
0.153300
0.140340
0.154777
0.153604
0.134850
0.136164
0.156981
0.157042
0.136352
0.135355
0.154387
0.154214
0.134766
0.135316
0.155809
0.155518
0.134495
0.134014
0.154698
0.152525
0.127847
0.579419
0.482990
0.352813
0.311244
0.344640
0.336458
0.278743
0.275533
0.331653
0.331804
0.275862
0.278336
0.332584
0.331762
0.276003
0.273678
0.334199
0.335409
0.277324
0.280207
0.332504
0.331191
0.278014
0.834257
0.723528
0.571700
0.512741
0.538555
0.526922
0.468557
0.473298
0.539541
0.539695
0.473445
0.467160
0.520315
0.519948
0.467468
0.479764
0.557078
0.557864
0.481256
0.465759
0.510846
0.505784
0.448950
1.120792
0.996057
0.821714
0.744319
0.760470
0.745451
0.688538
0.701213
0.775545
0.775660
0.700990
0.685702
0.735197
0.736191
0.691919
0.720969
0.812614
0.812406
0.718593
0.682413
0.715472
0.704436
0.643512
1.266023
1.125381
0.928043
0.835144
0.846309
0.827561
0.765280
0.776914
0.854175
0.854123
0.775850
0.759943
0.812140
0.813620
0.767923
0.799207
0.895124
0.894475
0.795560
0.756993
0.791868
0.778855
0.712206
1.303999
1.146621
0.925340
0.818888
0.828691
0.805537
0.730766
0.732881
0.808473
0.807807
0.729271
0.719360
0.779846
0.781003
0.725405
0.746876
0.839069
0.838693
0.745227
0.721113
0.771459
0.760036
0.684863
1.355539
1.192165
0.961648
0.847807
0.854260
0.827807
0.746599
0.740200
0.809560
0.807387
0.730954
0.723441
0.785127
0.786781
0.730291
0.746822
0.831867
0.832169
0.748995
0.737441
0.796063
0.784457
0.703892
1.431734
1.272568
1.046783
0.931806
0.931765
0.903409
0.824514
0.815514
0.877067
0.872954
0.799467
0.789056
0.846063
0.848272
0.797275
0.815822
0.894906
0.896146
0.822235
0.814471
0.870359
0.857264
0.777826
1.437851
1.279949
1.055564
0.939622
0.937319
0.908021
0.829396
0.819847
0.879664
0.874809
0.801597
0.790889
0.847411
0.849116
0.797558
0.815597
0.893813
0.894543
0.820695
0.813671
0.870941
0.856950
0.774723
1.373377
1.213893
0.988334
0.872172
0.871729
0.842409
0.762009
0.753417
0.816616
0.812300
0.737912
0.730837
0.791956
0.792151
0.733228
0.747218
0.828741
0.827746
0.746447
0.739718
0.804849
0.790762
0.700395
1.338012
1.184815
0.969766
0.860156
0.859875
0.832057
0.757446
0.754360
0.819283
0.815949
0.743587
0.738895
0.801657
0.801001
0.739626
0.753874
0.838325
0.836994
0.751834
0.743324
0.809598
0.795522
0.703550
1.356308
1.212667
1.011993
0.910270
0.909023
0.883277
0.817398
0.820567
0.885243
0.883228
0.815272
0.811013
0.871155
0.871433
0.815872
0.834940
0.920190
0.919752
0.835915
0.824196
0.883781
0.869225
0.782286
1.365910
1.220053
1.015674
0.910724
0.907556
0.881103
0.815190
0.818587
0.883895
0.882451
0.815137
0.811939
0.872901
0.873759
0.818507
0.837060
0.921257
0.920521
0.837022
0.824998
0.883978
0.869288
0.782648
1.371535
1.211118
0.983250
0.862012
0.854681
0.824407
0.749952
0.748254
0.816027
0.814565
0.743634
0.741760
0.806743
0.807780
0.747347
0.759575
0.840186
0.837794
0.753977
0.744839
0.809594
0.794997
0.703481
1.436208
1.264297
1.015515
0.876375
0.861901
0.827953
0.748775
0.744840
0.814855
0.813838
0.740096
0.735581
0.798988
0.801377
0.743469
0.752881
0.827229
0.824136
0.745334
0.739000
0.803330
0.788082
0.696551
1.523467
1.349590
1.094030
0.945632
0.923312
0.887868
0.812498
0.812262
0.883156
0.882816
0.808614
0.797913
0.854069
0.857510
0.807470
0.819179
0.889144
0.886991
0.815582
0.811277
0.871275
0.855282
0.767476
1.517474
1.342138
1.084094
0.934571
0.914046
0.879787
0.804765
0.806305
0.878736
0.880174
0.808052
0.797885
0.853564
0.857657
0.809340
0.821183
0.889274
0.887334
0.818295
0.814348
0.872858
0.856262
0.769002
1.415369
1.239526
0.983788
0.842402
0.835717
0.804974
0.723535
0.722387
0.795731
0.800011
0.733456
0.731048
0.792851
0.797080
0.744166
0.752529
0.819197
0.816847
0.747510
0.743869
0.803985
0.787268
0.698093
1.323829
1.160635
0.927466
0.809351
0.820691
0.794237
0.706594
0.699484
0.767013
0.772728
0.714477
0.717356
0.779931
0.783123
0.728252
0.733879
0.798060
0.797053
0.732848
0.732997
0.793559
0.778208
0.691979
1.249144
1.109997
0.915971
0.830292
0.858920
0.836783
0.745414
0.729232
0.785099
0.789677
0.738799
0.742486
0.799460
0.801544
0.750307
0.755133
0.814686
0.815840
0.761146
0.766101
0.824283
0.811290
0.732921
1.081767
0.963379
0.799104
0.732304
0.766664
0.749539
0.666220
0.652584
0.704002
0.707964
0.660798
0.663094
0.714759
0.715849
0.667728
0.672044
0.727376
0.729077
0.679633
0.685674
0.740890
0.729907
0.657935
0.767172
0.669139
0.532020
0.474788
0.503535
0.493067
0.432892
0.433046
0.483847
0.487728
0.444146
0.444217
0.489604
0.489742
0.445342
0.448514
0.497470
0.498030
0.451722
0.454802
0.503998
0.495336
0.432085
0.421977
0.357237
0.266391
0.231665
0.252855
0.248889
0.214349
0.219817
0.257918
0.259940
0.226543
0.225465
0.258274
0.258052
0.224922
0.226482
0.261856
0.261561
0.225940
0.225670
0.260771
0.255941
0.212122
0.202113
0.171232
0.129726
0.117429
0.128877
0.128011
0.113321
0.116111
0.134784
0.135350
0.118053
0.117353
0.133741
0.133606
0.116906
0.117298
0.134719
0.134456
0.116445
0.115489
0.132051
0.130343
0.110666
0.590775
0.489387
0.351129
0.306143
0.337780
0.332372
0.281687
0.281201
0.333788
0.333970
0.282140
0.284449
0.336332
0.334558
0.279427
0.277701
0.338406
0.339066
0.279411
0.280100
0.330375
0.328671
0.276323
0.864479
0.746152
0.579586
0.506584
0.523879
0.512978
0.461415
0.467701
0.529299
0.530152
0.471132
0.468912
0.522112
0.521623
0.470244
0.484193
0.562642
0.562749
0.483364
0.464413
0.506658
0.500896
0.444844
1.165332
1.031379
0.837684
0.737797
0.738223
0.720929
0.669870
0.683108
0.753026
0.754714
0.689398
0.682190
0.735581
0.737797
0.694580
0.726372
0.820051
0.819048
0.721301
0.680224
0.709208
0.697097
0.637185
1.310514
1.161146
0.945081
0.829462
0.824486
0.802843
0.745656
0.757989
0.831852
0.833525
0.763786
0.755513
0.811559
0.814576
0.770568
0.805106
0.903167
0.901732
0.798995
0.755808
0.786990
0.772870
0.706864
1.334143
1.170717
0.936779
0.815344
0.815345
0.791109
0.720830
0.725143
0.799678
0.800034
0.725367
0.717383
0.777216
0.779143
0.727021
0.752344
0.846601
0.845821
0.750014
0.723651
0.772709
0.760584
0.684921
1.365351
1.199723
0.965012
0.846529
0.850078
0.824322
0.747314
0.745730
0.817971
0.815798
0.736071
0.722383
0.778673
0.780330
0.729001
0.750946
0.838808
0.839760
0.756557
0.745870
0.805777
0.794090
0.712303
1.425194
1.267099
1.044496
0.931647
0.933154
0.906433
0.831280
0.829038
0.896403
0.891469
0.809297
0.786970
0.834494
0.836237
0.792568
0.818219
0.901628
0.904763
0.832549
0.827933
0.887004
0.874390
0.793378
1.426498
1.270906
1.051715
0.939280
0.938839
0.910748
0.835035
0.831635
0.897177
0.891514
0.809824
0.788198
0.836466
0.838071
0.793305
0.817715
0.899730
0.902611
0.831275
0.827545
0.887516
0.874134
0.791084
1.365636
1.207827
0.984895
0.869564
0.868080
0.838397
0.759449
0.753719
0.819748
0.815569
0.738573
0.728844
0.788682
0.789945
0.733968
0.750035
0.831826
0.831999
0.753365
0.747838
0.812473
0.798681
0.709642
1.333530
1.180730
0.965071
0.852264
0.847771
0.818043
0.743334
0.739392
0.803796
0.802035
0.734863
0.738503
0.807343
0.808830
0.746064
0.755774
0.835539
0.833585
0.750372
0.739962
0.801991
0.787674
0.699107
1.354473
1.210059
1.005183
0.897345
0.889672
0.860968
0.794243
0.795120
0.858908
0.859639
0.800678
0.811239
0.881332
0.884284
0.824730
0.834219
0.910537
0.907703
0.825079
0.809625
0.863481
0.848075
0.764496
1.360531
1.214662
1.007095
0.896060
0.885695
0.856274
0.790735
0.793649
0.859687
0.860859
0.800930
0.811588
0.882481
0.886047
0.826580
0.835261
0.910230
0.906967
0.824909
0.810097
0.864639
0.848679
0.763583
1.354061
1.196238
0.970753
0.846331
0.832372
0.800537
0.730975
0.736118
0.810157
0.810174
0.738469
0.740934
0.811500
0.814511
0.751570
0.757871
0.832611
0.829419
0.749167
0.742652
0.808596
0.792733
0.698341
1.402658
1.235301
0.992997
0.854411
0.835563
0.803039
0.736442
0.753533
0.841777
0.841776
0.753914
0.737423
0.797014
0.799211
0.741316
0.749287
0.821329
0.819988
0.749537
0.756311
0.832268
0.816847
0.716376
1.476619
1.307737
1.060190
0.915186
0.893017
0.862362
0.805129
0.838099
0.937894
0.939123
0.840973
0.805322
0.848714
0.849257
0.800416
0.812806
0.882422
0.884323
0.826408
0.844540
0.925537
0.911268
0.810914
1.470016
1.299415
1.049502
0.905410
0.888643
0.859013
0.798405
0.831887
0.934341
0.937847
0.841162
0.805589
0.848503
0.849608
0.802310
0.815191
0.883726
0.885604
0.828893
0.847143
0.927369
0.912400
0.811628
1.380451
1.209079
0.962161
0.831185
0.834936
0.805315
0.721664
0.734731
0.828656
0.834951
0.751674
0.735116
0.792664
0.796376
0.743227
0.751971
0.819520
0.818334
0.753394
0.762084
0.836273
0.819020
0.717544
1.305537
1.147203
0.926733
0.832148
0.869605
0.842086
0.728761
0.708548
0.780735
0.787219
0.722359
0.724002
0.790085
0.794610
0.738031
0.742872
0.808019
0.805807
0.738594
0.739993
0.805572
0.788224
0.693535
1.241774
1.108676
0.933713
0.886285
0.955318
0.932262
0.799532
0.748823
0.796184
0.799080
0.746301
0.755332
0.818870
0.822792
0.769177
0.772587
0.833360
0.832258
0.770734
0.770759
0.827519
0.812296
0.730120
1.078227
0.964385
0.816743
0.787284
0.863713
0.846039
0.719858
0.670453
0.711692
0.714190
0.667353
0.676571
0.735393
0.738012
0.686711
0.689386
0.746398
0.746064
0.689377
0.689322
0.741676
0.728949
0.655221
0.763530
0.665842
0.533434
0.495059
0.553450
0.542490
0.451798
0.433779
0.482415
0.487541
0.445650
0.451168
0.502986
0.503939
0.455469
0.457202
0.508443
0.508063
0.456442
0.455407
0.503424
0.493954
0.429434
0.418038
0.351867
0.258700
0.225446
0.257786
0.253616
0.207608
0.211988
0.253404
0.257190
0.224191
0.225226
0.261745
0.261772
0.225714
0.226819
0.264327
0.264007
0.225839
0.224173
0.259277
0.254367
0.210102
0.199030
0.167552
0.124572
0.110072
0.121329
0.120456
0.106037
0.111210
0.131641
0.133004
0.115893
0.115458
0.132672
0.132587
0.115220
0.115742
0.133874
0.133757
0.115342
0.114362
0.130989
0.129368
0.109786
0.661595
0.555916
0.408535
0.355647
0.382519
0.378330
0.333855
0.338491
0.391997
0.392368
0.340642
0.340499
0.390452
0.388677
0.336742
0.342660
0.410558
0.410599
0.341942
0.332388
0.376508
0.372706
0.320198
0.939833
0.818108
0.642069
0.557120
0.564773
0.554264
0.511107
0.522181
0.582412
0.583936
0.528739
0.526722
0.578594
0.579364
0.534088
0.557329
0.641037
0.640271
0.553285
0.522141
0.554408
0.545263
0.489869
1.251711
1.113724
0.904476
0.788393
0.777601
0.759142
0.713983
0.731728
0.805253
0.808199
0.743524
0.739777
0.799197
0.804055
0.762940
0.803776
0.905222
0.903298
0.795174
0.741389
0.758567
0.742152
0.682891
1.395479
1.243755
1.014861
0.884158
0.867592
0.844525
0.793496
0.810447
0.887649
0.890428
0.821112
0.815403
0.876304
0.882153
0.841594
0.885467
0.990430
0.988438
0.877200
0.822380
0.841492
0.823101
0.758361
1.402092
1.241026
1.007181
0.878027
0.867190
0.842812
0.782494
0.792186
0.864250
0.864642
0.792997
0.781857
0.836200
0.839936
0.798556
0.834524
0.931258
0.930973
0.834176
0.799235
0.837260
0.821936
0.749265
1.415822
1.256221
1.029793
0.911870
0.910138
0.885573
0.817998
0.823286
0.894888
0.891547
0.809678
0.786656
0.833110
0.835295
0.795017
0.827338
0.917995
0.921034
0.840487
0.825882
0.878025
0.864974
0.787474
1.459793
1.309417
1.099523
0.993092
0.998549
0.973874
0.902234
0.907332
0.978565
0.971862
0.881221
0.846485
0.885271
0.886792
0.850684
0.885651
0.979202
0.985620
0.911489
0.906559
0.962967
0.950436
0.872072
1.455766
1.308518
1.103188
0.998486
1.002755
0.976413
0.903149
0.906336
0.975861
0.968737
0.879214
0.846748
0.887668
0.889441
0.851588
0.884074
0.975386
0.981802
0.909787
0.906867
0.964509
0.951708
0.872153
1.398451
1.248501
1.037269
0.927284
0.923975
0.894758
0.821384
0.820192
0.886632
0.882345
0.804756
0.790630
0.844864
0.847783
0.800654
0.822489
0.903793
0.906670
0.834801
0.829009
0.886872
0.873387
0.791700
1.371125
1.223622
1.013621
0.902469
0.894764
0.864307
0.792862
0.791001
0.855692
0.855853
0.793355
0.800846
0.869459
0.874169
0.818782
0.830219
0.905705
0.904631
0.826994
0.813702
0.866255
0.851585
0.771231
1.411087
1.267636
1.050118
0.939982
0.936237
0.906001
0.832943
0.835436
0.914935
0.918993
0.852491
0.870468
0.945730
0.952551
0.895874
0.903783
0.976369
0.972720
0.890583
0.870456
0.916053
0.899712
0.821509
1.415115
1.270573
1.050677
0.936986
0.929853
0.898961
0.828327
0.834841
0.918375
0.922941
0.854031
0.870981
0.946676
0.953934
0.896958
0.903554
0.974459
0.970304
0.889119
0.870843
0.918524
0.901465
0.820373
1.384183
1.232691
1.013555
0.889636
0.870561
0.838524
0.776931
0.791954
0.873227
0.875596
0.803295
0.805112
0.873693
0.879025
0.821815
0.827970
0.897322
0.895005
0.822373
0.818142
0.880645
0.864262
0.773103
1.420705
1.262506
1.032211
0.897235
0.874400
0.844177
0.792636
0.830494
0.932954
0.934179
0.836082
0.805659
0.855042
0.856470
0.804042
0.814219
0.884389
0.886555
0.827949
0.846231
0.928375
0.914086
0.812502
1.491203
1.331337
1.092662
0.954176
0.940588
0.914948
0.868064
0.929350
1.053428
1.055442
0.935398
0.875496
0.905223
0.901926
0.853896
0.869787
0.945395
0.952908
0.905257
0.942463
1.048712
1.037343
0.921774
1.485166
1.324052
1.084612
0.950279
0.945850
0.921044
0.866726
0.925588
1.051559
1.055487
0.936126
0.875671
0.904698
0.901662
0.854671
0.870961
0.945943
0.953326
0.906302
0.943922
1.050235
1.038212
0.921560
1.399635
1.239818
1.012894
0.899376
0.913714
0.886022
0.802351
0.823726
0.927548
0.933171
0.836656
0.803848
0.850363
0.852255
0.802877
0.813857
0.881639
0.883732
0.828433
0.849655
0.933020
0.917088
0.812145
1.335741
1.190094
0.995836
0.933378
0.994876
0.967441
0.833971
0.795622
0.863209
0.866678
0.794758
0.791262
0.853669
0.858661
0.805313
0.811255
0.875971
0.874620
0.810833
0.816167
0.883503
0.866002
0.770478
1.282312
1.161885
1.014061
1.011535
1.118222
1.095262
0.927348
0.840457
0.883949
0.880965
0.811516
0.820613
0.888014
0.893386
0.838558
0.842897
0.908494
0.906846
0.839074
0.836844
0.891503
0.875573
0.793712
1.119983
1.016772
0.893584
0.908975
1.025754
1.008182
0.843360
0.754852
0.790783
0.787756
0.726270
0.738127
0.802625
0.806716
0.752987
0.756061
0.818531
0.817444
0.753002
0.749349
0.798998
0.785656
0.712625
0.800800
0.708721
0.591859
0.583172
0.672945
0.661535
0.539033
0.493172
0.532393
0.535661
0.493844
0.503695
0.559219
0.561167
0.511698
0.512890
0.565539
0.564896
0.510811
0.507993
0.554521
0.544683
0.480629
0.453704
0.386881
0.294627
0.270195
0.320521
0.315701
0.250283
0.245163
0.286625
0.290957
0.257385
0.260857
0.301423
0.301842
0.262956
0.263815
0.304057
0.303840
0.263007
0.261008
0.297489
0.292163
0.245689
0.227242
0.191435
0.141079
0.124049
0.142247
0.141023
0.118615
0.124426
0.149777
0.151873
0.131532
0.131636
0.153553
0.153539
0.131731
0.132411
0.155102
0.155088
0.132339
0.131356
0.152143
0.150115
0.125505
0.657191
0.552073
0.405875
0.354917
0.383201
0.380404
0.337737
0.343714
0.397039
0.397089
0.344904
0.343131
0.392054
0.390087
0.338772
0.346010
0.414198
0.414188
0.345099
0.334005
0.377107
0.372483
0.319174
0.939154
0.816990
0.640480
0.556043
0.564559
0.555683
0.514752
0.526330
0.584788
0.585994
0.532146
0.530199
0.581759
0.582349
0.537065
0.560124
0.642447
0.641657
0.555996
0.524939
0.556860
0.546727
0.489948
1.254659
1.115569
0.904525
0.787255
0.776262
0.759180
0.715997
0.733021
0.803434
0.806171
0.744666
0.743263
0.803660
0.808422
0.766209
0.804810
0.903207
0.901393
0.796552
0.745203
0.763280
0.746057
0.685138
1.398675
1.246034
1.015521
0.883482
0.866500
0.844683
0.795495
0.811506
0.885393
0.887879
0.821795
0.818723
0.880963
0.886810
0.844948
0.886354
0.988151
0.986492
0.879047
0.827043
0.847060
0.827918
0.761702
1.401530
1.240637
1.007046
0.878148
0.867661
0.844543
0.786007
0.795446
0.865056
0.864876
0.794946
0.785100
0.840544
0.844365
0.802039
0.836711
0.931434
0.931739
0.837974
0.804367
0.842038
0.825897
0.752485
1.409309
1.251378
1.027777
0.912198
0.911609
0.887910
0.821282
0.826611
0.896996
0.893103
0.811756
0.789782
0.838119
0.840504
0.798572
0.829412
0.918672
0.922408
0.844169
0.829928
0.880940
0.867455
0.790421
1.448706
1.300880
1.095319
0.992511
0.999674
0.975363
0.903508
0.908316
0.979167
0.972309
0.882280
0.849812
0.891866
0.893724
0.854704
0.886714
0.978486
0.985431
0.913259
0.908702
0.964092
0.951680
0.874637
1.444538
1.299665
1.098294
0.996831
1.002581
0.975893
0.901174
0.903499
0.973239
0.966307
0.877416
0.847976
0.892929
0.895463
0.854824
0.884347
0.974123
0.981221
0.911205
0.908866
0.965586
0.953377
0.875889
1.391414
1.242677
1.033349
0.924896
0.922414
0.891855
0.815333
0.812670
0.880554
0.876688
0.798650
0.787154
0.845326
0.849737
0.801623
0.822447
0.903606
0.907598
0.837576
0.832096
0.888621
0.876059
0.797397
1.369598
1.221826
1.011379
0.900437
0.893643
0.861137
0.784881
0.781667
0.850332
0.851127
0.785597
0.793885
0.865468
0.872207
0.817840
0.830396
0.907181
0.907206
0.830100
0.815627
0.865852
0.852122
0.775443
1.413362
1.268829
1.049798
0.939792
0.937541
0.905188
0.826960
0.829465
0.915843
0.920448
0.847369
0.863003
0.939567
0.948405
0.893903
0.904247
0.979022
0.976072
0.892675
0.869366
0.911543
0.895799
0.821202
1.417335
1.271728
1.050282
0.936547
0.930690
0.897607
0.821855
0.828474
0.919072
0.924165
0.848450
0.862973
0.939962
0.949287
0.894571
0.903699
0.976860
0.973265
0.890469
0.868785
0.913040
0.896452
0.818685
1.382252
1.230577
1.010919
0.886610
0.867667
0.833346
0.767274
0.781549
0.867693
0.870635
0.794330
0.796461
0.867883
0.875374
0.819546
0.827259
0.898264
0.896624
0.823394
0.817351
0.877666
0.861801
0.773289
1.412277
1.255531
1.027117
0.892518
0.868965
0.837038
0.783450
0.821836
0.927998
0.929629
0.828906
0.799510
0.852137
0.855226
0.802724
0.813056
0.883999
0.886748
0.828262
0.846104
0.927412
0.913382
0.812975
1.477391
1.320284
1.085596
0.948706
0.934404
0.907931
0.861471
0.925428
1.053295
1.055637
0.933077
0.873336
0.905649
0.903251
0.853898
0.868756
0.944311
0.952115
0.904716
0.941983
1.048109
1.036683
0.921133
1.471492
1.313459
1.078440
0.945865
0.940697
0.915216
0.861715
0.923536
1.053044
1.057140
0.935178
0.874392
0.905599
0.903144
0.854529
0.869687
0.944578
0.952135
0.905147
0.942769
1.049154
1.036864
0.919627
1.390927
1.233618
1.010102
0.897660
0.911317
0.882486
0.798037
0.820612
0.926866
0.932407
0.833619
0.800760
0.849486
0.852034
0.801471
0.812109
0.880450
0.882758
0.827081
0.848026
0.931561
0.915232
0.809314
1.331431
1.187390
0.995358
0.934098
0.996029
0.967418
0.831482
0.792287
0.860971
0.864354
0.791137
0.788136
0.852562
0.858176
0.804040
0.810127
0.875747
0.874571
0.810110
0.815117
0.882877
0.865008
0.768298
1.279683
1.160289
1.014302
1.013888
1.122220
1.098472
0.927540
0.838646
0.882290
0.879271
0.809306
0.819213
0.888344
0.894194
0.838672
0.843118
0.909502
0.907931
0.839472
0.837140
0.892575
0.876379
0.793216
1.117925
1.015337
0.893476
0.910903
1.029608
1.011527
0.843889
0.753494
0.789476
0.786543
0.724878
0.737543
0.803461
0.807888
0.753481
0.756558
0.819668
0.818606
0.753515
0.749851
0.800328
0.786822
0.712620
0.799668
0.707726
0.591123
0.583057
0.674037
0.662224
0.537738
0.491105
0.530755
0.534245
0.492361
0.502756
0.559247
0.561377
0.511372
0.512574
0.565764
0.565135
0.510498
0.507599
0.554671
0.544756
0.479977
0.453639
0.386680
0.294101
0.269213
0.319641
0.314616
0.248639
0.243608
0.285380
0.289855
0.256295
0.259966
0.300912
0.301398
0.262300
0.263203
0.303703
0.303510
0.262456
0.260405
0.297072
0.291740
0.245053
0.227555
0.191583
0.140949
0.123560
0.141502
0.140223
0.117932
0.123853
0.149217
0.151354
0.131095
0.131238
0.153173
0.153177
0.131392
0.132106
0.154820
0.154820
0.132075
0.131085
0.151862
0.149843
0.125257
0.579135
0.478769
0.343031
0.303503
0.339144
0.338245
0.294003
0.297516
0.347909
0.347083
0.295492
0.293362
0.342382
0.339986
0.286384
0.288232
0.348390
0.348885
0.289331
0.285846
0.333468
0.329095
0.273519
0.865735
0.745332
0.575792
0.502703
0.521413
0.515220
0.470721
0.477343
0.531265
0.531311
0.479269
0.479791
0.533389
0.532370
0.479685
0.490811
0.562383
0.562443
0.489830
0.473669
0.516467
0.507919
0.446915
1.178032
1.040119
0.839373
0.733508
0.731130
0.717065
0.671489
0.680511
0.738429
0.739897
0.688097
0.692155
0.751104
0.753088
0.704124
0.725221
0.805749
0.805133
0.721423
0.692008
0.726481
0.712687
0.647433
1.323076
1.170505
0.948295
0.826501
0.818186
0.799309
0.747035
0.754467
0.815905
0.817150
0.761130
0.765295
0.828328
0.831361
0.780617
0.803342
0.887745
0.887283
0.800123
0.769780
0.806429
0.790860
0.720282
1.332889
1.169850
0.936350
0.814826
0.815035
0.794201
0.729035
0.731178
0.796466
0.795499
0.729150
0.728838
0.794613
0.796747
0.739015
0.756378
0.841013
0.841795
0.758075
0.738600
0.788122
0.773984
0.696016
1.342965
1.182466
0.956933
0.846427
0.854024
0.831101
0.756958
0.754897
0.822529
0.819166
0.743409
0.736069
0.800555
0.802600
0.743146
0.756385
0.836662
0.839096
0.764449
0.756084
0.813005
0.800154
0.719902
1.386521
1.236361
1.028402
0.928574
0.937077
0.911999
0.835929
0.832572
0.898637
0.893894
0.815620
0.803185
0.862795
0.865181
0.809512
0.821624
0.896529
0.900182
0.834066
0.830844
0.887081
0.874846
0.797736
1.387273
1.239155
1.033674
0.933474
0.939753
0.911099
0.830329
0.824279
0.891216
0.886730
0.807957
0.797828
0.860266
0.863821
0.807736
0.819068
0.893810
0.897616
0.831920
0.829513
0.886414
0.874758
0.798175
1.341169
1.187426
0.971654
0.863277
0.866409
0.832848
0.743076
0.733328
0.806487
0.803860
0.723458
0.721880
0.795026
0.800669
0.739788
0.750401
0.830278
0.833045
0.759273
0.753175
0.812055
0.800908
0.722241
1.328512
1.175491
0.959960
0.850174
0.850763
0.815010
0.724426
0.718397
0.800458
0.800366
0.717541
0.719644
0.796863
0.804291
0.744180
0.757135
0.840871
0.841623
0.758212
0.741080
0.793250
0.781306
0.705178
1.363313
1.216395
1.008461
0.903736
0.903097
0.868706
0.786571
0.792031
0.884694
0.886281
0.796993
0.792142
0.862749
0.871107
0.818793
0.836895
0.920954
0.919524
0.830031
0.800602
0.840989
0.826476
0.754195
1.368824
1.220565
1.009913
0.901454
0.897405
0.862087
0.781461
0.789533
0.885325
0.887275
0.796021
0.790736
0.861972
0.871065
0.819225
0.837009
0.920117
0.917862
0.827812
0.798391
0.839604
0.824121
0.749305
1.346358
1.188799
0.963481
0.840188
0.828676
0.790220
0.706518
0.712513
0.808078
0.809579
0.718154
0.716554
0.794433
0.803723
0.745053
0.756695
0.837142
0.835542
0.751471
0.736481
0.793437
0.778632
0.693031
1.371043
1.208813
0.974049
0.838787
0.819436
0.782315
0.709868
0.731521
0.835978
0.837486
0.737435
0.721847
0.791137
0.798086
0.739137
0.746839
0.821009
0.821068
0.750120
0.754329
0.826647
0.811862
0.715523
1.425418
1.265553
1.032199
0.894446
0.872144
0.840157
0.785905
0.830731
0.946002
0.948823
0.840852
0.804373
0.855392
0.858052
0.803683
0.811197
0.879530
0.881882
0.824636
0.842802
0.923367
0.908928
0.808672
1.418664
1.258136
1.023957
0.887805
0.870871
0.840451
0.784160
0.830167
0.946735
0.951317
0.845193
0.807712
0.857195
0.859403
0.805467
0.812986
0.880033
0.882006
0.825484
0.843949
0.924758
0.908968
0.806152
1.345984
1.183215
0.949276
0.824333
0.827734
0.795421
0.710189
0.728845
0.832407
0.838730
0.747208
0.730098
0.794940
0.800286
0.741981
0.748243
0.816797
0.815988
0.749823
0.757889
0.833075
0.814564
0.709563
1.287196
1.134869
0.923919
0.836016
0.876754
0.846020
0.724549
0.701676
0.777997
0.784140
0.714417
0.717591
0.790626
0.796950
0.736878
0.741360
0.808994
0.807163
0.737773
0.738469
0.806056
0.787497
0.688327
1.230482
1.101596
0.935116
0.897335
0.973639
0.948438
0.805192
0.747089
0.794677
0.797146
0.742232
0.753979
0.823732
0.829127
0.772503
0.775762
0.838782
0.837824
0.774245
0.774466
0.834758
0.818645
0.731291
1.069805
0.958696
0.817554
0.797252
0.881849
0.862777
0.726397
0.669644
0.710561
0.712993
0.665230
0.677256
0.741334
0.745000
0.690891
0.693275
0.752235
0.751884
0.693193
0.693561
0.749629
0.736304
0.657782
0.758811
0.662047
0.531728
0.497197
0.561106
0.548945
0.450572
0.429008
0.478744
0.484396
0.442095
0.449595
0.505034
0.506580
0.455971
0.457582
0.510680
0.510278
0.456665
0.455515
0.505887
0.496093
0.428534
0.417180
0.350776
0.257020
0.222895
0.256418
0.251575
0.202896
0.207213
0.249741
0.253976
0.220878
0.222695
0.260831
0.261085
0.224014
0.225206
0.263745
0.263474
0.224339
0.222492
0.258517
0.253552
0.208201
0.199912
0.167931
0.124076
0.108441
0.119006
0.117942
0.103739
0.109246
0.129765
0.131282
0.114437
0.114166
0.131531
0.131504
0.114141
0.114764
0.133025
0.132948
0.114486
0.113474
0.130114
0.128516
0.108956
0.569463
0.472359
0.342037
0.305756
0.343563
0.342841
0.296874
0.298079
0.345372
0.343990
0.294345
0.293959
0.345608
0.343756
0.288444
0.287807
0.341935
0.342900
0.290594
0.291242
0.341837
0.336152
0.275886
0.846363
0.730509
0.569761
0.504990
0.528737
0.522951
0.474657
0.475360
0.524064
0.523651
0.476177
0.483109
0.541826
0.540708
0.481494
0.480844
0.539771
0.540625
0.482666
0.480926
0.532694
0.524577
0.458747
1.149967
1.017621
0.828614
0.735178
0.740754
0.727499
0.676297
0.676513
0.727416
0.728584
0.683737
0.697958
0.763680
0.764441
0.703925
0.704420
0.765999
0.766568
0.704694
0.699442
0.749272
0.738468
0.669262
1.292274
1.145698
0.936085
0.827753
0.827970
0.810165
0.752317
0.750525
0.804362
0.805318
0.757219
0.773327
0.844701
0.846248
0.781769
0.781588
0.846172
0.846887
0.781869
0.775812
0.827257
0.815030
0.741782
1.303636
1.146445
0.924515
0.815234
0.822715
0.803072
0.733815
0.728032
0.785935
0.784945
0.727590
0.741421
0.818629
0.819849
0.747259
0.743144
0.810798
0.811772
0.743700
0.739320
0.796075
0.783463
0.704787
1.314929
1.159569
0.943950
0.844283
0.858460
0.836727
0.758978
0.749555
0.810046
0.808072
0.745137
0.757643
0.838268
0.839702
0.762112
0.751705
0.815380
0.815397
0.748180
0.744465
0.801241
0.788501
0.709819
1.361060
1.214673
1.013880
0.923960
0.938951
0.914666
0.833909
0.822281
0.881565
0.880148
0.819145
0.832614
0.912689
0.914652
0.837392
0.821970
0.878992
0.877225
0.811854
0.807162
0.860243
0.847711
0.772933
1.365971
1.220422
1.020364
0.929584
0.943036
0.914532
0.827339
0.813971
0.878037
0.877145
0.811676
0.824439
0.906023
0.909502
0.833684
0.820133
0.879517
0.877679
0.809801
0.803196
0.855540
0.843817
0.770683
1.328494
1.176437
0.965520
0.866950
0.879395
0.845432
0.747305
0.735578
0.816985
0.816000
0.731204
0.735154
0.817933
0.823816
0.752165
0.750410
0.824040
0.823742
0.745901
0.733042
0.785673
0.774713
0.700988
1.330190
1.178448
0.968149
0.870725
0.884304
0.849091
0.751170
0.754001
0.860161
0.858379
0.744619
0.722808
0.793358
0.800193
0.741229
0.759307
0.849034
0.849143
0.757038
0.728464
0.772957
0.760439
0.688029
1.375019
1.229798
1.029553
0.940651
0.956107
0.925167
0.841862
0.868085
0.995490
0.992254
0.852217
0.798024
0.846547
0.851973
0.808336
0.843422
0.942599
0.941722
0.838434
0.793159
0.825074
0.808628
0.737111
1.382492
1.235429
1.031714
0.938760
0.951058
0.919208
0.836969
0.865343
0.995540
0.992702
0.850895
0.795851
0.844282
0.850418
0.808148
0.844182
0.943476
0.941924
0.837319
0.790996
0.822811
0.805587
0.732553
1.355058
1.197411
0.975192
0.863187
0.865228
0.827180
0.734426
0.747083
0.864970
0.864661
0.743015
0.716085
0.784809
0.793628
0.739723
0.761614
0.852105
0.850310
0.754385
0.723234
0.768349
0.753342
0.675221
1.371618
1.209514
0.977183
0.849948
0.839911
0.801631
0.717494
0.731724
0.839715
0.841779
0.738129
0.725407
0.800117
0.808184
0.746469
0.753267
0.829484
0.827081
0.744767
0.730424
0.786264
0.771322
0.686838
1.421078
1.262725
1.033556
0.903076
0.886143
0.852695
0.788113
0.817559
0.922515
0.926482
0.831890
0.814641
0.879807
0.884340
0.822166
0.821515
0.885749
0.882883
0.812426
0.807614
0.866325
0.850124
0.763097
1.413399
1.255390
1.026507
0.896397
0.881340
0.850084
0.787963
0.819006
0.921425
0.926409
0.836670
0.820133
0.883923
0.887526
0.824903
0.823027
0.884697
0.881615
0.813559
0.810707
0.870619
0.852963
0.762670
1.341516
1.181304
0.951496
0.827443
0.825653
0.793812
0.713644
0.727007
0.820336
0.825639
0.744045
0.738914
0.811462
0.816787
0.752286
0.752436
0.817865
0.815165
0.744235
0.740643
0.803439
0.784842
0.689509
1.282275
1.131244
0.919568
0.820740
0.842668
0.813046
0.712959
0.701759
0.776645
0.781521
0.714043
0.718856
0.792962
0.798417
0.735668
0.738096
0.804580
0.803634
0.736349
0.736709
0.802116
0.784787
0.690040
1.224029
1.094361
0.920463
0.858738
0.904019
0.879765
0.770407
0.739438
0.794304
0.797121
0.741520
0.749793
0.818207
0.822530
0.764471
0.767462
0.829405
0.830537
0.773407
0.780485
0.847035
0.832566
0.743530
1.064085
0.952429
0.804340
0.760171
0.812598
0.794173
0.692248
0.662640
0.711468
0.714152
0.664530
0.671905
0.733616
0.736436
0.682230
0.685096
0.742821
0.744330
0.692304
0.700625
0.764474
0.752436
0.670305
0.756666
0.661687
0.532004
0.487477
0.529876
0.517957
0.442175
0.432434
0.483265
0.487301
0.442635
0.446619
0.498988
0.500171
0.451410
0.453892
0.505866
0.506210
0.456373
0.459911
0.514477
0.505106
0.435148
0.418697
0.354241
0.264088
0.230987
0.257177
0.252131
0.210417
0.213698
0.253478
0.256154
0.222269
0.222964
0.259396
0.259602
0.224000
0.225472
0.262975
0.262663
0.224777
0.224202
0.261707
0.256658
0.209894
0.202999
0.171406
0.128602
0.114589
0.125779
0.124499
0.109092
0.112295
0.131466
0.132380
0.115372
0.115115
0.132235
0.132221
0.115120
0.115649
0.133598
0.133386
0.114949
0.113861
0.130714
0.129020
0.109050
0.628281
0.531514
0.400197
0.359700
0.394927
0.393012
0.345758
0.345266
0.390633
0.389379
0.342580
0.346409
0.402155
0.401148
0.343905
0.341379
0.392258
0.393437
0.344792
0.347610
0.400247
0.393037
0.328412
0.888739
0.777689
0.623541
0.560505
0.582795
0.575582
0.525441
0.522513
0.567919
0.568078
0.525885
0.539759
0.603241
0.603024
0.540700
0.532784
0.582023
0.583175
0.535611
0.542244
0.598130
0.589775
0.521437
1.181447
1.056225
0.876423
0.790170
0.798966
0.784644
0.728915
0.724478
0.776241
0.778319
0.735441
0.758401
0.833519
0.834608
0.763988
0.750714
0.797000
0.798022
0.752414
0.762227
0.820588
0.811336
0.740251
1.319436
1.181670
0.984218
0.885448
0.889442
0.871027
0.809556
0.803144
0.856962
0.858917
0.814064
0.839765
0.920569
0.922104
0.846588
0.830672
0.878174
0.879123
0.831230
0.840186
0.898950
0.888492
0.814999
1.329397
1.182630
0.977391
0.878231
0.886466
0.866910
0.798596
0.788887
0.840129
0.840322
0.793776
0.818542
0.901274
0.902324
0.822969
0.804035
0.855068
0.855168
0.800228
0.804170
0.861315
0.849169
0.773160
1.341731
1.196150
0.996076
0.906743
0.922479
0.902050
0.826900
0.814062
0.866338
0.866372
0.818231
0.844916
0.932600
0.933221
0.846394
0.819055
0.866479
0.863406
0.802697
0.800332
0.853047
0.839787
0.764760
1.394315
1.255098
1.061278
0.981550
1.004444
0.982144
0.898753
0.882990
0.934465
0.936155
0.892201
0.923467
1.016901
1.017742
0.924762
0.890100
0.936864
0.929700
0.859039
0.851272
0.906539
0.893067
0.813632
1.400175
1.261053
1.067424
0.988056
1.011154
0.985060
0.895204
0.879891
0.939918
0.942017
0.888987
0.915150
1.007908
1.010268
0.920416
0.890132
0.941317
0.933690
0.857659
0.844901
0.897668
0.884688
0.807257
1.361127
1.216540
1.019277
0.935172
0.955232
0.924766
0.831044
0.825704
0.913113
0.913172
0.824698
0.824270
0.904274
0.908864
0.834637
0.825917
0.891803
0.887209
0.804929
0.781883
0.823986
0.810857
0.741044
1.372386
1.227814
1.031591
0.951337
0.975964
0.946771
0.858456
0.880659
1.006709
1.002962
0.862643
0.809847
0.862372
0.866686
0.814665
0.839236
0.930601
0.928073
0.827477
0.784264
0.816666
0.800154
0.728629
1.432609
1.292967
1.100061
1.029118
1.060138
1.038481
0.969540
1.026526
1.188169
1.180681
0.993005
0.887035
0.906681
0.907034
0.873162
0.924344
1.042426
1.040163
0.915518
0.853581
0.882159
0.860212
0.777151
1.440975
1.299165
1.102275
1.027003
1.055018
1.032631
0.965025
1.024767
1.189429
1.182333
0.992502
0.884449
0.902897
0.903794
0.872036
0.925293
1.044470
1.041975
0.916063
0.852965
0.881112
0.858664
0.774872
1.400743
1.249346
1.039564
0.943870
0.957527
0.926041
0.843613
0.877432
1.015576
1.013114
0.863573
0.801301
0.848117
0.853896
0.809743
0.842423
0.938237
0.935272
0.830630
0.783661
0.814552
0.796356
0.722425
1.410648
1.254961
1.034369
0.920644
0.919084
0.885107
0.806323
0.828732
0.942172
0.944361
0.834478
0.809868
0.875163
0.881234
0.822455
0.831086
0.906768
0.902514
0.814080
0.784840
0.823915
0.807759
0.734097
1.466194
1.313309
1.087541
0.968391
0.966945
0.936687
0.865158
0.892690
0.991482
0.996347
0.910112
0.897308
0.967184
0.970065
0.900138
0.894980
0.960963
0.955092
0.872237
0.851821
0.896305
0.879364
0.801404
1.458511
1.306972
1.082845
0.963890
0.962312
0.934160
0.866177
0.892617
0.984190
0.989321
0.911441
0.902597
0.972366
0.974068
0.902408
0.894288
0.956479
0.950870
0.872774
0.857244
0.904826
0.887010
0.805730
1.378419
1.227427
1.012912
0.900167
0.898245
0.869788
0.798790
0.810522
0.892544
0.896096
0.822777
0.819947
0.889658
0.892706
0.826189
0.821614
0.881718
0.878783
0.810436
0.802477
0.855516
0.838075
0.753878
1.318827
1.177286
0.980721
0.888786
0.902674
0.875995
0.792383
0.784688
0.851376
0.852865
0.787588
0.790068
0.859971
0.863671
0.800815
0.801032
0.863143
0.863840
0.804213
0.808244
0.872729
0.857382
0.768278
1.262943
1.140481
0.973079
0.910140
0.941677
0.919652
0.830623
0.810047
0.864632
0.864190
0.804718
0.809609
0.881238
0.884428
0.820019
0.821398
0.882876
0.886463
0.836309
0.852952
0.935481
0.923287
0.824494
1.103015
0.997648
0.854850
0.809113
0.847922
0.831004
0.747404
0.726562
0.775673
0.775147
0.720794
0.725093
0.790896
0.793105
0.732855
0.734765
0.792662
0.796363
0.750516
0.768848
0.850358
0.840180
0.745949
0.794072
0.705072
0.585503
0.546222
0.581400
0.569984
0.503442
0.492385
0.537950
0.538748
0.492388
0.494387
0.545142
0.546203
0.498504
0.501212
0.551483
0.552998
0.508605
0.518237
0.578387
0.569743
0.497046
0.456607
0.393742
0.307455
0.279581
0.306878
0.301394
0.257797
0.256005
0.293148
0.294192
0.258623
0.258970
0.295981
0.296242
0.260175
0.261852
0.299894
0.299844
0.262596
0.264582
0.306211
0.300842
0.249953
0.234309
0.199512
0.151876
0.137887
0.154064
0.152277
0.130404
0.131479
0.153399
0.153947
0.133189
0.133018
0.153861
0.153873
0.133135
0.133752
0.155435
0.155158
0.132927
0.132138
0.153849
0.151617
0.125717
0.626729
0.530336
0.399487
0.359163
0.394789
0.393008
0.345728
0.345700
0.391477
0.390193
0.342903
0.346159
0.401919
0.401162
0.344419
0.342751
0.393658
0.394886
0.346297
0.348237
0.400087
0.392345
0.327348
0.885051
0.774860
0.622153
0.560495
0.584077
0.577162
0.526554
0.523589
0.569153
0.569241
0.526716
0.540436
0.604364
0.604326
0.541703
0.533179
0.580987
0.582150
0.535954
0.542831
0.598322
0.589363
0.520400
1.175725
1.051795
0.874432
0.790923
0.802032
0.788285
0.731756
0.726751
0.778343
0.780311
0.737332
0.760581
0.836363
0.837322
0.765219
0.749276
0.792361
0.793284
0.750483
0.762083
0.820803
0.811068
0.739246
1.313950
1.177406
0.982328
0.886384
0.892847
0.875257
0.813294
0.806458
0.859962
0.861825
0.817038
0.842933
0.924150
0.925325
0.848053
0.829103
0.873093
0.873820
0.828732
0.839493
0.898595
0.887549
0.813152
1.326708
1.180516
0.976426
0.878838
0.888820
0.870247
0.802276
0.792693
0.843369
0.843547
0.797536
0.822205
0.904802
0.905348
0.824787
0.803987
0.852479
0.852163
0.798705
0.803076
0.859872
0.846748
0.769485
1.342703
1.196844
0.996393
0.907186
0.923813
0.904360
0.829972
0.816980
0.867770
0.867918
0.821554
0.848784
0.936138
0.936106
0.848298
0.819618
0.865064
0.861283
0.800948
0.798239
0.850479
0.836076
0.759453
1.397768
1.257567
1.062233
0.981827
1.005160
0.983595
0.900479
0.883445
0.932447
0.934389
0.893507
0.926751
1.020506
1.020812
0.926688
0.890320
0.934865
0.926642
0.855934
0.847879
0.903016
0.888399
0.807063
1.403615
1.263053
1.067414
0.987456
1.011299
0.985977
0.896132
0.879371
0.937125
0.939593
0.889642
0.918072
1.011438
1.013510
0.922656
0.890500
0.939076
0.929853
0.853048
0.839407
0.891961
0.877515
0.797551
1.363577
1.217084
1.017462
0.933340
0.955079
0.925635
0.831883
0.826110
0.913075
0.913563
0.826403
0.826990
0.907343
0.911978
0.837306
0.826841
0.889649
0.882702
0.798585
0.773738
0.815804
0.800473
0.726392
1.375814
1.228880
1.029794
0.949776
0.976771
0.948540
0.859694
0.882572
1.010706
1.007304
0.865439
0.811716
0.864328
0.869036
0.816885
0.839378
0.926921
0.921636
0.819497
0.776017
0.810880
0.791604
0.712646
1.437796
1.295697
1.099912
1.029264
1.062830
1.042078
0.972569
1.031199
1.196271
1.188860
0.997552
0.888670
0.907748
0.908369
0.874055
0.922591
1.036529
1.031972
0.907793
0.849581
0.884683
0.860160
0.766895
1.445173
1.300987
1.101447
1.026921
1.057917
1.036587
0.968304
1.029546
1.197479
1.190331
0.996726
0.885668
0.903637
0.904831
0.872586
0.923364
1.038739
1.034404
0.909508
0.850538
0.885217
0.860474
0.767039
1.401462
1.247918
1.035972
0.941966
0.959441
0.929364
0.845955
0.879830
1.019386
1.016819
0.865441
0.802161
0.849548
0.855779
0.811157
0.842128
0.935150
0.930755
0.826125
0.779780
0.812714
0.792627
0.713424
1.409639
1.252460
1.030779
0.919555
0.922135
0.889866
0.810031
0.830350
0.941587
0.943411
0.834980
0.812005
0.878891
0.885043
0.824781
0.831724
0.905714
0.900920
0.812383
0.781395
0.818505
0.801531
0.727987
1.466637
1.313046
1.087268
0.970901
0.973158
0.944379
0.871193
0.894179
0.987535
0.991660
0.909476
0.900718
0.973214
0.975790
0.903114
0.895496
0.960102
0.954217
0.871366
0.848295
0.888884
0.871974
0.797348
1.460612
1.309039
1.085790
0.969752
0.971188
0.944400
0.875168
0.896678
0.981842
0.985631
0.911525
0.906259
0.978207
0.979197
0.904425
0.893915
0.955241
0.950130
0.872559
0.855042
0.899080
0.881775
0.804462
1.381215
1.230890
1.018202
0.908205
0.907669
0.880636
0.810697
0.819467
0.896047
0.897405
0.825133
0.822907
0.893121
0.895041
0.825874
0.819957
0.880197
0.878278
0.811151
0.803001
0.854530
0.837753
0.756212
1.322127
1.181819
0.987451
0.896492
0.908171
0.882596
0.803354
0.795465
0.858334
0.857160
0.790745
0.792175
0.861911
0.864482
0.799410
0.798840
0.861438
0.863019
0.804494
0.809610
0.874722
0.859793
0.771042
1.266645
1.145371
0.979168
0.914068
0.939474
0.918063
0.836408
0.818596
0.871246
0.868513
0.807541
0.811631
0.883449
0.885759
0.819243
0.819631
0.881261
0.885310
0.835949
0.854230
0.938631
0.926616
0.826624
1.106819
1.002642
0.861012
0.813024
0.845469
0.828809
0.752063
0.733626
0.781068
0.778504
0.722754
0.726542
0.792730
0.794306
0.732235
0.733183
0.791052
0.794897
0.749393
0.769072
0.852500
0.842338
0.746478
0.797427
0.709630
0.592095
0.553443
0.585798
0.574402
0.510669
0.498802
0.541985
0.540910
0.493235
0.494567
0.545434
0.546076
0.497280
0.499531
0.549895
0.551376
0.506816
0.516908
0.578169
0.569427
0.495504
0.458715
0.396418
0.311388
0.285016
0.312441
0.306880
0.262949
0.259418
0.295075
0.295154
0.258829
0.258614
0.295472
0.295548
0.259169
0.260776
0.298846
0.298753
0.261361
0.263282
0.305135
0.299715
0.248478
0.235252
0.200527
0.153164
0.139868
0.156771
0.154939
0.132228
0.132486
0.153989
0.154255
0.133225
0.132804
0.153482
0.153444
0.132740
0.133374
0.155005
0.154712
0.132494
0.131618
0.153216
0.150980
0.125166
0.562790
0.467301
0.339344
0.304398
0.344318
0.344077
0.297427
0.299751
0.348175
0.346652
0.295492
0.293459
0.345582
0.344490
0.290183
0.291528
0.344382
0.345496
0.294699
0.293171
0.341562
0.334185
0.272473
0.832401
0.719723
0.564777
0.505919
0.535046
0.530304
0.479655
0.479362
0.528122
0.527408
0.479119
0.486195
0.546906
0.546110
0.484546
0.479657
0.531620
0.532461
0.481096
0.482077
0.533611
0.523845
0.455892
1.129480
1.001631
0.821804
0.739057
0.753638
0.742340
0.687493
0.684646
0.734304
0.735007
0.690261
0.706302
0.774584
0.774400
0.707055
0.695469
0.743585
0.743732
0.693761
0.697297
0.750289
0.738582
0.666932
1.273109
1.130679
0.929843
0.832324
0.841942
0.826797
0.766198
0.761540
0.813395
0.813918
0.766755
0.784668
0.857912
0.857763
0.785523
0.772009
0.822163
0.822040
0.768924
0.771882
0.826640
0.813207
0.736923
1.294658
1.139419
0.921737
0.818564
0.832492
0.815810
0.746421
0.739170
0.793744
0.792618
0.738340
0.753574
0.831330
0.830722
0.752569
0.739643
0.796573
0.796175
0.735268
0.734959
0.792399
0.777144
0.694092
1.319318
1.163017
0.946095
0.846901
0.864030
0.844856
0.768005
0.755701
0.809416
0.807772
0.752525
0.769203
0.850237
0.849735
0.767838
0.751161
0.806590
0.804401
0.740385
0.737916
0.794936
0.778918
0.694460
1.375520
1.225717
1.019089
0.926240
0.942187
0.919291
0.837333
0.818849
0.868264
0.867643
0.818549
0.841293
0.924562
0.925208
0.843117
0.820592
0.868868
0.863882
0.800399
0.797329
0.852447
0.836671
0.754583
1.381918
1.231325
1.023445
0.929572
0.944757
0.917705
0.828570
0.808095
0.863299
0.863534
0.809570
0.832085
0.917537
0.920399
0.840285
0.819229
0.868772
0.862052
0.793815
0.787367
0.842210
0.826136
0.742894
1.342265
1.183712
0.963960
0.863993
0.881174
0.849826
0.750552
0.736231
0.815525
0.815779
0.735592
0.743497
0.827850
0.833762
0.759835
0.751039
0.813411
0.805926
0.724519
0.709979
0.767078
0.749255
0.658169
1.347911
1.188505
0.968212
0.870366
0.891065
0.858700
0.759028
0.764599
0.878275
0.877306
0.756957
0.730358
0.800082
0.807338
0.746737
0.756554
0.832729
0.824798
0.731395
0.709002
0.769143
0.748283
0.646224
1.397897
1.245109
1.035971
0.947226
0.970520
0.942554
0.858203
0.891451
1.031295
1.027861
0.873512
0.806578
0.851193
0.855973
0.808988
0.833725
0.918490
0.911736
0.815664
0.792705
0.856070
0.832812
0.722599
1.402629
1.248212
1.036301
0.944937
0.966501
0.938058
0.854319
0.889119
1.031122
1.027651
0.871234
0.803373
0.848397
0.853957
0.808015
0.834084
0.920005
0.913912
0.818103
0.794999
0.857809
0.834657
0.725175
1.365101
1.200462
0.970547
0.862827
0.876764
0.842900
0.746573
0.759360
0.881903
0.880968
0.752531
0.721424
0.791588
0.801011
0.743804
0.758074
0.838066
0.832116
0.739162
0.715553
0.773088
0.752497
0.653336
1.375583
1.208422
0.971634
0.851337
0.854036
0.820384
0.731157
0.736073
0.834801
0.835653
0.738749
0.733887
0.815457
0.823746
0.755491
0.754432
0.823224
0.818500
0.736255
0.717031
0.767666
0.749931
0.664489
1.428252
1.267450
1.037690
0.915179
0.908894
0.878870
0.806654
0.817137
0.900700
0.902467
0.825335
0.826426
0.903576
0.907678
0.834783
0.823497
0.880877
0.876621
0.804892
0.789477
0.833622
0.816957
0.741263
1.424406
1.266094
1.039527
0.917656
0.910530
0.882415
0.814725
0.825894
0.903714
0.904667
0.831935
0.832698
0.907396
0.909357
0.834832
0.822653
0.879282
0.876360
0.808351
0.796442
0.842236
0.825623
0.749267
1.353315
1.194804
0.969730
0.852410
0.852284
0.824422
0.748765
0.751237
0.824476
0.823146
0.748703
0.749869
0.826965
0.829059
0.754250
0.748002
0.812405
0.812095
0.744192
0.738360
0.794669
0.777977
0.692221
1.293878
1.145842
0.938819
0.838742
0.848432
0.822234
0.741023
0.732112
0.794777
0.791994
0.723440
0.727658
0.803281
0.805308
0.733888
0.732221
0.799325
0.800884
0.737195
0.741001
0.808222
0.792302
0.699086
1.235829
1.108455
0.934196
0.858671
0.876930
0.854649
0.776430
0.760875
0.812332
0.809391
0.751003
0.758742
0.829407
0.831032
0.764871
0.763332
0.824852
0.827423
0.773663
0.787046
0.860715
0.847038
0.753723
1.075740
0.966562
0.818387
0.760388
0.784912
0.767370
0.695256
0.680113
0.726635
0.724206
0.671574
0.678820
0.743147
0.743989
0.682736
0.681415
0.738365
0.740361
0.690318
0.704252
0.775760
0.763949
0.675790
0.766892
0.675349
0.550953
0.505199
0.533302
0.521567
0.460393
0.451480
0.495726
0.494221
0.445835
0.448456
0.502097
0.501932
0.448717
0.449099
0.501193
0.501453
0.451356
0.457175
0.516474
0.506836
0.432028
0.425492
0.362941
0.277013
0.248483
0.273120
0.267871
0.227149
0.225135
0.259904
0.259399
0.223070
0.222082
0.258416
0.257995
0.220874
0.221933
0.259563
0.259104
0.220715
0.220134
0.258977
0.253749
0.205249
0.206191
0.174868
0.133022
0.121366
0.134921
0.133497
0.115350
0.115784
0.133520
0.133464
0.115511
0.114421
0.131035
0.130848
0.113791
0.114356
0.132110
0.131847
0.113466
0.112107
0.128646
0.126932
0.107185
0.562846
0.466410
0.337227
0.303066
0.344768
0.344820
0.297455
0.300995
0.352324
0.351076
0.297451
0.293825
0.345141
0.343779
0.289386
0.290530
0.343802
0.344525
0.292088
0.288366
0.333865
0.326864
0.268342
0.836839
0.722910
0.566181
0.507584
0.538630
0.534421
0.483495
0.485495
0.538054
0.537306
0.484691
0.487612
0.546110
0.544652
0.483372
0.479508
0.532659
0.532553
0.477204
0.472342
0.518455
0.508365
0.443925
1.138859
1.009479
0.827227
0.744361
0.760836
0.750329
0.695789
0.696127
0.750497
0.750814
0.699789
0.709296
0.773262
0.771943
0.705851
0.696405
0.746580
0.744982
0.688206
0.682544
0.728091
0.715012
0.646158
1.287675
1.142790
0.937891
0.838751
0.849494
0.835070
0.774980
0.773260
0.829203
0.829327
0.776177
0.786602
0.853859
0.852413
0.782950
0.772981
0.825641
0.823528
0.763211
0.757389
0.805864
0.790686
0.715457
1.317319
1.157934
0.933046
0.824611
0.837443
0.820765
0.751436
0.745227
0.801144
0.799622
0.741539
0.748889
0.818682
0.817115
0.745059
0.739038
0.799379
0.797856
0.732460
0.728350
0.784542
0.767920
0.682693
1.353845
1.191753
0.963977
0.854528
0.866948
0.846276
0.768333
0.753966
0.805409
0.802415
0.744054
0.751133
0.821353
0.820798
0.750664
0.747257
0.809106
0.808196
0.744530
0.745841
0.808252
0.791483
0.701101
1.418775
1.262410
1.043012
0.936488
0.945167
0.919415
0.834968
0.812035
0.856922
0.853417
0.799650
0.811086
0.882558
0.884104
0.817227
0.812566
0.869192
0.868171
0.810873
0.818072
0.883578
0.867471
0.776909
1.425669
1.268396
1.047426
0.939096
0.946135
0.916845
0.827013
0.802076
0.850477
0.847698
0.791554
0.804575
0.879087
0.882725
0.816553
0.810924
0.866059
0.862737
0.802696
0.809947
0.878906
0.861412
0.764794
1.378762
1.213785
0.981464
0.867436
0.875995
0.844697
0.749960
0.732522
0.800402
0.799323
0.727022
0.733809
0.811203
0.816554
0.749083
0.743654
0.802088
0.794600
0.723096
0.728493
0.807515
0.786310
0.671379
1.374463
1.209134
0.976777
0.863725
0.874070
0.842534
0.750056
0.750828
0.846655
0.846796
0.748781
0.737213
0.809517
0.814818
0.747828
0.742285
0.801339
0.792176
0.719705
0.736593
0.835548
0.812635
0.676237
1.416277
1.258201
1.037864
0.932153
0.943244
0.914401
0.833910
0.856614
0.972908
0.972659
0.852789
0.816952
0.875118
0.877727
0.813707
0.809123
0.867277
0.861506
0.802416
0.841469
0.959391
0.939217
0.794148
1.418186
1.259169
1.037318
0.930256
0.940295
0.911154
0.831136
0.854927
0.972758
0.972175
0.850500
0.814866
0.874971
0.878424
0.813918
0.809147
0.867767
0.863024
0.805196
0.844301
0.960974
0.941238
0.798329
1.382143
1.213686
0.975785
0.857273
0.863332
0.830977
0.741340
0.747644
0.850138
0.849629
0.745278
0.734036
0.812475
0.819992
0.750346
0.742806
0.802424
0.795861
0.726638
0.742592
0.836428
0.814803
0.686068
1.395362
1.225044
0.982308
0.856034
0.854958
0.822722
0.736822
0.735033
0.818328
0.817714
0.734581
0.740258
0.826106
0.833431
0.758755
0.746038
0.802618
0.797024
0.727223
0.726829
0.795011
0.775130
0.672569
1.451141
1.287475
1.052614
0.925623
0.916906
0.886465
0.812286
0.813045
0.883801
0.883574
0.815553
0.825324
0.906897
0.910822
0.833655
0.815517
0.865663
0.861516
0.798229
0.793606
0.846982
0.829769
0.746595
1.447168
1.286149
1.054748
0.928716
0.919390
0.890224
0.819291
0.820831
0.887694
0.886663
0.821079
0.829746
0.909061
0.910920
0.832345
0.815040
0.867160
0.864929
0.803375
0.799410
0.851623
0.835451
0.755507
1.372347
1.211296
0.981457
0.859928
0.857412
0.829267
0.753083
0.750236
0.815823
0.812981
0.743926
0.751600
0.833126
0.834730
0.755131
0.744333
0.806421
0.806558
0.741891
0.741079
0.801736
0.785316
0.696940
1.308932
1.158402
0.946281
0.840557
0.846397
0.820348
0.741900
0.733262
0.792992
0.790101
0.726382
0.738010
0.819579
0.821060
0.743193
0.735899
0.801197
0.802329
0.738811
0.744757
0.814777
0.798698
0.702853
1.249510
1.119416
0.938702
0.855795
0.868674
0.846353
0.772506
0.760671
0.812976
0.811598
0.758717
0.775883
0.853687
0.855090
0.782091
0.773725
0.832850
0.834155
0.778852
0.792518
0.866972
0.852979
0.758318
1.087150
0.975556
0.821420
0.756245
0.775265
0.757605
0.690081
0.679326
0.727583
0.726818
0.679018
0.695367
0.767187
0.767862
0.699471
0.691546
0.746673
0.747353
0.695029
0.708642
0.780815
0.768687
0.679145
0.773954
0.680911
0.553119
0.502801
0.526956
0.515323
0.457911
0.451961
0.496797
0.495526
0.449025
0.457033
0.517116
0.516508
0.456258
0.452204
0.504546
0.504182
0.451592
0.457148
0.518367
0.508500
0.431182
0.428069
0.364920
0.277869
0.248284
0.271459
0.266443
0.227583
0.226313
0.260783
0.259635
0.222687
0.222514
0.261853
0.260976
0.219836
0.219522
0.258318
0.257822
0.217884
0.217118
0.257328
0.252057
0.201993
0.205666
0.174459
0.132876
0.121829
0.135499
0.134211
0.116269
0.116448
0.133898
0.133401
0.114732
0.112935
0.129697
0.129307
0.111596
0.112165
0.130157
0.129968
0.111490
0.110092
0.126680
0.125016
0.105300
0.630908
0.531944
0.397392
0.357826
0.397100
0.395537
0.345976
0.348430
0.401091
0.400124
0.345985
0.344458
0.397768
0.396377
0.339873
0.338592
0.391126
0.391428
0.338174
0.333754
0.377933
0.370913
0.313573
0.897902
0.784959
0.627965
0.566648
0.594360
0.587992
0.535681
0.537656
0.593035
0.592516
0.537615
0.540714
0.599286
0.597719
0.535819
0.530133
0.581999
0.580993
0.524111
0.516386
0.558785
0.548878
0.487872
1.200541
1.073295
0.889700
0.806147
0.824005
0.811379
0.752136
0.754936
0.819569
0.819931
0.758533
0.764630
0.829212
0.827473
0.759112
0.749045
0.801614
0.798560
0.735286
0.724288
0.767709
0.754585
0.686386
1.351104
1.209078
1.003993
0.904404
0.915808
0.899092
0.834734
0.835155
0.900146
0.900244
0.837525
0.843830
0.910033
0.908115
0.838063
0.828500
0.883305
0.879696
0.813520
0.803022
0.849818
0.834597
0.759761
1.383072
1.227352
1.006090
0.895850
0.902564
0.883015
0.813781
0.806201
0.861219
0.859506
0.801017
0.805895
0.869952
0.868286
0.801871
0.798094
0.856618
0.854494
0.790563
0.786391
0.840734
0.824561
0.742163
1.427748
1.268083
1.041497
0.927485
0.932580
0.908706
0.830112
0.811677
0.858027
0.854053
0.797159
0.800953
0.863524
0.863428
0.802681
0.805639
0.867028
0.867493
0.810107
0.817326
0.882742
0.866983
0.777106
1.502747
1.346585
1.121211
1.008352
1.016836
0.987902
0.895158
0.867322
0.913549
0.907937
0.846328
0.852251
0.921658
0.924066
0.861821
0.866431
0.927815
0.930213
0.880059
0.898464
0.980562
0.965703
0.863723
1.509321
1.352344
1.125712
1.011404
1.018483
0.987327
0.891890
0.864011
0.913440
0.908320
0.844396
0.850664
0.922102
0.926031
0.863842
0.866426
0.924813
0.924939
0.874355
0.896497
0.985563
0.968598
0.856658
1.451980
1.289565
1.059086
0.940885
0.942340
0.912102
0.826045
0.810708
0.870713
0.868104
0.799851
0.800443
0.867031
0.870631
0.809473
0.805642
0.857596
0.852336
0.798043
0.825863
0.922713
0.901255
0.773611
1.439493
1.277786
1.049404
0.932767
0.935611
0.907847
0.830881
0.838187
0.923304
0.923146
0.836347
0.822846
0.885926
0.886733
0.817466
0.801979
0.846410
0.840323
0.796663
0.853852
0.983787
0.962885
0.808827
1.476624
1.321749
1.102623
0.992633
1.002782
0.978301
0.907374
0.935392
1.040515
1.041291
0.937333
0.907872
0.965958
0.962530
0.883830
0.859311
0.899925
0.899980
0.879870
0.976519
1.138328
1.124560
0.961530
1.477015
1.321763
1.102004
0.991257
1.000559
0.975942
0.905820
0.935241
1.041753
1.042196
0.936837
0.908128
0.968804
0.966046
0.885627
0.859496
0.899745
0.900762
0.882075
0.978362
1.138374
1.125122
0.964859
1.441234
1.278214
1.047449
0.927634
0.927020
0.899099
0.826262
0.840054
0.930971
0.930415
0.839637
0.829005
0.900568
0.902858
0.826323
0.803278
0.844780
0.840568
0.800225
0.854888
0.977549
0.958068
0.813771
1.456594
1.291767
1.056242
0.930517
0.924167
0.894450
0.819586
0.820755
0.893972
0.892934
0.820203
0.826540
0.906611
0.910616
0.832955
0.810175
0.852879
0.846944
0.792958
0.811693
0.894054
0.873664
0.760815
1.515507
1.355742
1.123578
0.996872
0.987595
0.957506
0.883959
0.881708
0.944198
0.943721
0.884135
0.898966
0.981465
0.983613
0.901479
0.875380
0.916868
0.911692
0.855855
0.861407
0.924240
0.906829
0.816452
1.509794
1.352509
1.123635
0.998211
0.988669
0.959166
0.886949
0.883807
0.942524
0.941518
0.884855
0.900632
0.982539
0.983228
0.899846
0.875249
0.920081
0.916914
0.860940
0.864162
0.922847
0.907144
0.823444
1.428812
1.272570
1.048841
0.929032
0.922562
0.894625
0.822793
0.817569
0.875144
0.872792
0.814108
0.828799
0.910215
0.910898
0.829719
0.812014
0.865343
0.864724
0.806983
0.811590
0.873509
0.857839
0.771146
1.362074
1.215660
1.008271
0.903701
0.905526
0.880151
0.807548
0.799623
0.855406
0.853889
0.799054
0.818535
0.901711
0.902938
0.823219
0.808880
0.866014
0.866653
0.809730
0.820354
0.890764
0.875843
0.783136
1.312231
1.183345
0.993628
0.909586
0.921399
0.899779
0.828932
0.820299
0.882539
0.883492
0.828120
0.853744
0.939376
0.941123
0.861109
0.845534
0.900887
0.901806
0.848771
0.867080
0.945845
0.933320
0.838147
1.146337
1.035284
0.871453
0.805043
0.823604
0.806531
0.741121
0.733511
0.792509
0.793987
0.742673
0.767469
0.848325
0.849548
0.773446
0.758889
0.811687
0.812176
0.761172
0.779354
0.856754
0.845999
0.754798
0.817184
0.725587
0.598835
0.548975
0.571348
0.560043
0.505415
0.500469
0.545484
0.545220
0.502518
0.517629
0.583328
0.583084
0.518493
0.509599
0.559318
0.559074
0.509123
0.518625
0.582874
0.573700
0.495663
0.466266
0.402484
0.314253
0.284857
0.308376
0.303259
0.263837
0.262215
0.297423
0.296193
0.259117
0.262366
0.307076
0.306175
0.259897
0.257325
0.297471
0.297125
0.256157
0.257772
0.302524
0.297005
0.242430
0.234770
0.200208
0.153173
0.141008
0.157825
0.156312
0.134432
0.134203
0.154949
0.154137
0.131509
0.129955
0.152036
0.151488
0.128102
0.128334
0.150843
0.150695
0.127780
0.126808
0.149011
0.146874
0.120583
0.638005
0.538037
0.401655
0.359595
0.396918
0.393084
0.340127
0.339216
0.391040
0.389391
0.334348
0.333772
0.388581
0.387431
0.329960
0.328170
0.381558
0.382516
0.330035
0.328183
0.374534
0.368646
0.311712
0.901854
0.788998
0.631854
0.569234
0.595148
0.585852
0.529464
0.529691
0.587759
0.586070
0.525909
0.528723
0.591029
0.589718
0.524518
0.519051
0.575371
0.575394
0.516200
0.509494
0.554394
0.545988
0.485376
1.201351
1.075000
0.892693
0.809311
0.826049
0.810634
0.748256
0.752781
0.824306
0.823321
0.752568
0.756542
0.826124
0.824520
0.751153
0.742282
0.802508
0.800502
0.731176
0.718052
0.763027
0.751323
0.683472
1.351652
1.210618
1.006934
0.907572
0.917775
0.898291
0.831063
0.833688
0.905834
0.904584
0.832289
0.836169
0.907187
0.905298
0.830172
0.821948
0.884683
0.882080
0.809409
0.796394
0.844712
0.830933
0.756379
1.385992
1.230694
1.009677
0.898334
0.903013
0.880584
0.808076
0.800267
0.858985
0.856079
0.791442
0.795095
0.862481
0.860749
0.790797
0.787901
0.852104
0.850881
0.783012
0.778576
0.835381
0.820726
0.738440
1.433021
1.272927
1.045099
0.928744
0.931456
0.905552
0.824940
0.805284
0.852171
0.847558
0.788614
0.791981
0.855339
0.855094
0.793487
0.797579
0.862052
0.862995
0.803795
0.811592
0.879035
0.864228
0.774114
1.508845
1.351701
1.124272
1.008710
1.015091
0.985269
0.892237
0.863720
0.909219
0.903386
0.841825
0.847248
0.915627
0.917902
0.856863
0.863445
0.926651
0.929225
0.878071
0.896484
0.979397
0.964705
0.862179
1.515032
1.357049
1.128505
1.011993
1.017585
0.986677
0.892634
0.865130
0.913504
0.908312
0.845150
0.850490
0.919986
0.923623
0.863143
0.867669
0.926958
0.927008
0.875750
0.897324
0.986262
0.968815
0.855999
1.456882
1.293786
1.062140
0.942648
0.943221
0.914366
0.831600
0.817631
0.875703
0.872955
0.806466
0.806052
0.870378
0.873266
0.812983
0.809609
0.860700
0.855121
0.801195
0.828654
0.924873
0.902415
0.773534
1.443859
1.281841
1.052881
0.935217
0.937060
0.911338
0.838973
0.847300
0.928007
0.927617
0.845213
0.832388
0.893888
0.893631
0.823648
0.805990
0.846955
0.840528
0.799594
0.858067
0.987566
0.965539
0.810214
1.480817
1.325844
1.106238
0.994677
1.003082
0.980479
0.913934
0.941011
1.038826
1.039483
0.943368
0.917889
0.976005
0.971441
0.890462
0.861186
0.896071
0.895809
0.880628
0.980687
1.142941
1.128406
0.964441
1.481212
1.326192
1.106397
0.994272
1.001800
0.978977
0.913100
0.941356
1.040251
1.040488
0.943076
0.918397
0.979157
0.975296
0.892575
0.861662
0.896108
0.896832
0.883177
0.982939
1.143431
1.129339
0.967974
1.444862
1.282636
1.052931
0.932993
0.931481
0.905370
0.836651
0.850607
0.935996
0.934931
0.849075
0.839497
0.909815
0.911121
0.833671
0.808195
0.845865
0.841366
0.804236
0.860595
0.983090
0.962243
0.816092
1.458280
1.294696
1.061127
0.936403
0.929945
0.901427
0.828884
0.829518
0.898565
0.896994
0.827480
0.834225
0.913056
0.916493
0.838999
0.815656
0.856474
0.850303
0.797920
0.817577
0.900149
0.878449
0.763321
1.515070
1.356625
1.126633
1.001389
0.992413
0.962779
0.889472
0.884917
0.943306
0.942433
0.886134
0.902693
0.984991
0.987044
0.905382
0.879271
0.919874
0.914669
0.860098
0.867224
0.931317
0.913148
0.820621
1.509017
1.352779
1.125668
1.001513
0.992270
0.962910
0.890250
0.884453
0.939467
0.938217
0.884703
0.902625
0.984753
0.985476
0.902450
0.877776
0.921989
0.918864
0.864006
0.868959
0.929158
0.913096
0.827699
1.429931
1.274032
1.050917
0.931521
0.925073
0.897315
0.825534
0.819009
0.874461
0.871998
0.815218
0.831056
0.912405
0.912942
0.831780
0.813768
0.866535
0.865839
0.808662
0.814114
0.876726
0.860890
0.773426
1.365997
1.218957
1.010531
0.905084
0.906521
0.881334
0.809315
0.801811
0.857594
0.856102
0.801394
0.820782
0.903752
0.904735
0.824647
0.809794
0.866500
0.867002
0.810064
0.820386
0.890310
0.875461
0.783312
1.317859
1.187685
0.995818
0.910000
0.921112
0.899635
0.829658
0.822563
0.886244
0.887333
0.830929
0.855723
0.941141
0.942617
0.861971
0.845764
0.900787
0.901513
0.848008
0.865179
0.942571
0.930243
0.836513
1.151206
1.038770
0.872700
0.804614
0.822585
0.805635
0.740960
0.734883
0.795561
0.797199
0.744641
0.768651
0.849482
0.850546
0.773811
0.758645
0.811200
0.811601
0.760234
0.777380
0.853389
0.842943
0.753406
0.819153
0.726600
0.598431
0.547883
0.570190
0.558995
0.504614
0.500322
0.546372
0.546192
0.502706
0.517645
0.583663
0.583441
0.518411
0.509061
0.558654
0.558519
0.508731
0.518077
0.581666
0.572861
0.496121
0.465487
0.401527
0.313109
0.283949
0.307705
0.302669
0.263199
0.261527
0.296973
0.295767
0.258534
0.262011
0.307045
0.306212
0.259726
0.256900
0.296948
0.296719
0.256082
0.258048
0.302775
0.297462
0.243370
0.233438
0.199138
0.152480
0.140644
0.157598
0.156117
0.134192
0.133825
0.154477
0.153672
0.131157
0.129780
0.151987
0.151469
0.128027
0.128164
0.150591
0.150489
0.127758
0.127019
0.149371
0.147290
0.120990
0.583299
0.484508
0.350801
0.309324
0.345110
0.337717
0.278608
0.271751
0.323656
0.320038
0.259702
0.258540
0.316786
0.316194
0.256558
0.256430
0.315606
0.318554
0.265775
0.269801
0.322715
0.319433
0.262048
0.845859
0.733009
0.577457
0.516460
0.543007
0.530105
0.466929
0.467100
0.534655
0.530106
0.454248
0.454273
0.527645
0.526914
0.451844
0.449843
0.522410
0.525504
0.457194
0.452126
0.505276
0.499580
0.436100
1.137240
1.011349
0.834994
0.755081
0.770120
0.752630
0.691549
0.704808
0.789921
0.786411
0.698358
0.697765
0.779832
0.778700
0.693715
0.689970
0.770132
0.771197
0.687445
0.668342
0.715771
0.705985
0.637616
1.285454
1.144231
0.945408
0.849313
0.858378
0.837180
0.771719
0.784609
0.871841
0.868181
0.777760
0.777089
0.861493
0.859884
0.771754
0.768150
0.851468
0.851821
0.763260
0.742565
0.792624
0.780653
0.705627
1.323565
1.165943
0.942937
0.832518
0.840097
0.815349
0.737489
0.735203
0.808755
0.803531
0.720475
0.721622
0.803846
0.802053
0.716796
0.715568
0.798882
0.800072
0.716651
0.707274
0.769552
0.756988
0.671641
1.368916
1.205746
0.974498
0.857927
0.862928
0.836021
0.752139
0.735632
0.791485
0.786322
0.718513
0.723134
0.796918
0.796144
0.722867
0.725064
0.800094
0.800965
0.728725
0.729846
0.798088
0.784021
0.692550
1.437757
1.278346
1.052240
0.936585
0.938193
0.909380
0.823777
0.798905
0.842204
0.837812
0.783067
0.792573
0.861184
0.862769
0.800532
0.804050
0.868212
0.868204
0.807180
0.813738
0.881398
0.865669
0.773401
1.444125
1.283561
1.055979
0.939602
0.941100
0.912178
0.826497
0.802227
0.846631
0.843488
0.790168
0.800697
0.869319
0.872453
0.812669
0.814511
0.873175
0.870036
0.808446
0.814142
0.882635
0.863581
0.764274
1.394690
1.227392
0.990642
0.871069
0.875386
0.848096
0.764128
0.749772
0.808662
0.807234
0.743738
0.749341
0.820044
0.823358
0.758871
0.754577
0.809380
0.801111
0.732358
0.738089
0.815899
0.791736
0.672793
1.388185
1.221628
0.986520
0.868292
0.873406
0.847702
0.769937
0.771131
0.847544
0.847353
0.769925
0.765450
0.834387
0.836394
0.765954
0.750689
0.795920
0.785679
0.724844
0.749242
0.848668
0.822809
0.682475
1.428544
1.269848
1.046938
0.933932
0.936868
0.912690
0.844885
0.859565
0.945272
0.945366
0.859928
0.844945
0.906736
0.905974
0.832374
0.808099
0.844129
0.837236
0.797659
0.852516
0.974786
0.953223
0.805534
1.429855
1.271312
1.048496
0.934994
0.936938
0.912206
0.844385
0.859294
0.945383
0.944846
0.858135
0.843732
0.907797
0.907959
0.833666
0.808928
0.845063
0.839273
0.801473
0.856818
0.978137
0.956787
0.810671
1.391589
1.225567
0.990789
0.870776
0.872425
0.845255
0.768525
0.771917
0.850681
0.848965
0.767677
0.765552
0.842244
0.846729
0.772495
0.753664
0.797733
0.790316
0.734972
0.760609
0.856450
0.831267
0.696544
1.398297
1.231878
0.995467
0.872221
0.870198
0.841495
0.762615
0.756419
0.822193
0.820057
0.751953
0.762738
0.846203
0.851996
0.777153
0.760839
0.809482
0.803458
0.741594
0.747383
0.818378
0.794964
0.684866
1.447314
1.287734
1.059951
0.937848
0.930090
0.900711
0.826082
0.816810
0.871999
0.870560
0.815669
0.834006
0.916654
0.920811
0.844993
0.826160
0.872763
0.869068
0.812029
0.815096
0.874408
0.855427
0.765282
1.442843
1.285013
1.059353
0.937628
0.929393
0.900268
0.826612
0.817345
0.870664
0.868829
0.815057
0.833012
0.914559
0.917054
0.839665
0.821923
0.871846
0.870247
0.813919
0.817552
0.876143
0.859345
0.773937
1.375195
1.215216
0.987379
0.867199
0.864694
0.836854
0.760149
0.751796
0.809359
0.806160
0.744460
0.757241
0.839313
0.840741
0.761273
0.749371
0.809520
0.809648
0.747562
0.750471
0.814032
0.797326
0.706493
1.322027
1.169656
0.954293
0.845378
0.849610
0.824020
0.747484
0.740202
0.799693
0.796906
0.733939
0.745468
0.826432
0.827116
0.747960
0.738839
0.802550
0.803121
0.739414
0.744061
0.812098
0.796178
0.702368
1.268898
1.134920
0.947482
0.858251
0.868645
0.846697
0.775831
0.769773
0.827262
0.826364
0.769785
0.783733
0.860553
0.860862
0.785464
0.774815
0.832665
0.832962
0.775229
0.783926
0.852565
0.838898
0.749458
1.104928
0.988974
0.827536
0.756152
0.773000
0.755638
0.690755
0.686024
0.740576
0.740340
0.687839
0.700875
0.772286
0.772166
0.701319
0.691188
0.745371
0.745330
0.690806
0.699594
0.765709
0.754234
0.670786
0.782908
0.686559
0.553511
0.500086
0.523546
0.512193
0.455941
0.452949
0.501984
0.501002
0.451238
0.458070
0.518997
0.518306
0.456386
0.450685
0.502525
0.502281
0.449664
0.453742
0.511710
0.502905
0.430537
0.427205
0.363122
0.274779
0.245524
0.269331
0.264543
0.225595
0.224432
0.260188
0.259127
0.221200
0.221599
0.262047
0.261361
0.219384
0.218134
0.256592
0.256434
0.217451
0.217578
0.257167
0.252578
0.204662
0.201658
0.171180
0.130679
0.120657
0.134756
0.133561
0.115480
0.115218
0.132431
0.131954
0.113589
0.112383
0.129600
0.129310
0.111364
0.111583
0.129273
0.129233
0.111394
0.110771
0.127775
0.126305
0.106666
0.587712
0.490906
0.359981
0.316510
0.348464
0.335543
0.268287
0.257497
0.319290
0.313061
0.236708
0.235736
0.307071
0.307260
0.236395
0.237673
0.312062
0.317349
0.255046
0.262055
0.322891
0.321811
0.261425
0.836756
0.727828
0.579207
0.522156
0.548356
0.532185
0.466911
0.478615
0.570956
0.564351
0.460870
0.456146
0.547555
0.547608
0.455910
0.458157
0.555215
0.560479
0.471314
0.458149
0.515528
0.511105
0.443991
1.116051
0.995529
0.829610
0.758476
0.777153
0.760905
0.708074
0.749999
0.871106
0.867732
0.748131
0.737585
0.836827
0.836132
0.734032
0.737312
0.844732
0.846467
0.733620
0.693785
0.738166
0.727467
0.655272
1.259428
1.124273
0.937087
0.850891
0.864101
0.844768
0.788907
0.831752
0.954677
0.951385
0.830648
0.820412
0.921771
0.920619
0.815568
0.818565
0.928105
0.929140
0.811982
0.769084
0.814142
0.801192
0.723745
1.297049
1.145501
0.933305
0.831149
0.840615
0.814876
0.739879
0.755135
0.853930
0.847711
0.740712
0.738497
0.838596
0.837612
0.735664
0.736858
0.841452
0.844406
0.740133
0.715871
0.775031
0.763342
0.679132
1.339883
1.182108
0.960202
0.850331
0.856409
0.828090
0.744205
0.735094
0.803783
0.798396
0.720211
0.729297
0.818485
0.818517
0.731410
0.729978
0.814876
0.816220
0.731251
0.721040
0.783800
0.770803
0.684096
1.406021
1.250962
1.032467
0.923199
0.927451
0.898903
0.813983
0.793558
0.843275
0.840709
0.786304
0.804950
0.885378
0.887507
0.814730
0.810588
0.875410
0.873462
0.802885
0.796499
0.853555
0.837849
0.753062
1.413202
1.256587
1.036046
0.925967
0.930667
0.902972
0.818747
0.797673
0.845267
0.844637
0.795953
0.816325
0.894076
0.897503
0.829598
0.823717
0.880414
0.875371
0.806704
0.798663
0.852757
0.834154
0.746843
1.369171
1.205995
0.976560
0.862953
0.869490
0.843056
0.759867
0.745269
0.802749
0.802898
0.745636
0.759491
0.836332
0.839893
0.770682
0.762294
0.816860
0.808873
0.736057
0.726828
0.784560
0.762910
0.665832
1.369672
1.207178
0.979218
0.866834
0.873638
0.847814
0.768022
0.762624
0.831000
0.831128
0.762494
0.765551
0.837493
0.840210
0.770061
0.755709
0.802896
0.793209
0.725486
0.725157
0.792272
0.769155
0.661922
1.414731
1.259728
1.043078
0.935612
0.939180
0.913906
0.841870
0.844219
0.916667
0.916294
0.842309
0.836082
0.899241
0.900037
0.831115
0.811225
0.850877
0.841928
0.786065
0.801894
0.880660
0.858886
0.746564
1.416828
1.262119
1.045727
0.937708
0.940097
0.914012
0.841523
0.843413
0.915647
0.914773
0.840154
0.834428
0.899043
0.900764
0.832137
0.812519
0.852355
0.844244
0.790023
0.807197
0.886431
0.864551
0.751942
1.374870
1.213427
0.986528
0.872451
0.875347
0.847224
0.766806
0.760893
0.829311
0.828136
0.757524
0.762349
0.839110
0.844497
0.774480
0.759780
0.806650
0.799514
0.737716
0.742475
0.811403
0.788207
0.680413
1.373871
1.212527
0.985078
0.868624
0.868550
0.839309
0.757777
0.745506
0.805002
0.804121
0.744528
0.761600
0.845772
0.852736
0.781712
0.769130
0.820713
0.816395
0.754345
0.755181
0.816798
0.795772
0.698665
1.415872
1.261278
1.042611
0.928411
0.924148
0.894583
0.816974
0.802829
0.854667
0.854702
0.805997
0.830444
0.914782
0.920998
0.849758
0.835312
0.885645
0.883861
0.828016
0.832869
0.891770
0.874392
0.788027
1.412680
1.259191
1.041685
0.927413
0.922819
0.893526
0.816867
0.803558
0.855026
0.854698
0.805586
0.828507
0.911360
0.916097
0.843701
0.830280
0.883321
0.883084
0.827808
0.834106
0.894159
0.878291
0.793744
1.356000
1.199138
0.977222
0.862158
0.862027
0.833808
0.754782
0.744121
0.801286
0.799343
0.739848
0.753605
0.834293
0.837129
0.762669
0.754334
0.815558
0.816068
0.754538
0.757747
0.820626
0.804343
0.715049
1.316821
1.166144
0.954070
0.847867
0.853902
0.828015
0.749902
0.742930
0.804445
0.801850
0.735457
0.740243
0.815249
0.815973
0.742108
0.736975
0.801046
0.801319
0.736733
0.737419
0.800237
0.784306
0.694834
1.271350
1.138203
0.953436
0.866052
0.879285
0.857414
0.784881
0.780903
0.841737
0.839659
0.774717
0.775862
0.844345
0.843515
0.772279
0.766238
0.825146
0.824863
0.764404
0.765722
0.825702
0.811547
0.728206
1.110680
0.994632
0.834382
0.764104
0.783826
0.766616
0.700062
0.697776
0.756339
0.754860
0.693222
0.692904
0.755665
0.754405
0.687882
0.682175
0.737086
0.736576
0.679799
0.681180
0.737987
0.726175
0.649768
0.788967
0.691549
0.557126
0.503738
0.528997
0.517535
0.459662
0.458296
0.511483
0.510508
0.455001
0.453617
0.507752
0.506940
0.450335
0.447512
0.498385
0.498030
0.445869
0.445752
0.496417
0.487970
0.422770
0.429373
0.364325
0.274438
0.244881
0.269874
0.264905
0.224449
0.223764
0.262171
0.261832
0.222502
0.221612
0.259705
0.259474
0.220590
0.219813
0.256821
0.256737
0.219312
0.218815
0.254841
0.250751
0.207368
0.201007
0.170334
0.129451
0.119304
0.133587
0.132314
0.113897
0.113650
0.131442
0.131417
0.113536
0.113467
0.131054
0.131052
0.113407
0.113207
0.130422
0.130441
0.113213
0.113172
0.129966
0.128680
0.109718
0.647200
0.551661
0.422173
0.376869
0.405970
0.389759
0.320648
0.318564
0.401590
0.394249
0.295824
0.293463
0.381581
0.382301
0.295742
0.298450
0.391918
0.398068
0.317173
0.316186
0.379023
0.377845
0.313586
0.879297
0.775863
0.635930
0.583182
0.608870
0.593432
0.537264
0.572881
0.693900
0.688748
0.563529
0.552650
0.655592
0.655954
0.552703
0.558442
0.671826
0.675809
0.564237
0.532143
0.583257
0.576694
0.507157
1.144121
1.031681
0.879132
0.817384
0.840225
0.829814
0.796176
0.874434
1.037191
1.037917
0.891147
0.870509
0.981027
0.980179
0.864993
0.872873
0.995009
0.993338
0.853676
0.787162
0.821917
0.806504
0.727905
1.282386
1.156974
0.985888
0.910784
0.928206
0.915203
0.879770
0.958516
1.121180
1.122238
0.976847
0.957361
1.068750
1.067667
0.951288
0.958543
1.080445
1.078040
0.936210
0.866692
0.900295
0.882571
0.800425
1.320922
1.180224
0.985651
0.893902
0.903757
0.880701
0.819528
0.858573
0.979375
0.975748
0.856833
0.851218
0.957982
0.957999
0.850910
0.854190
0.965822
0.966979
0.847573
0.803149
0.848737
0.834583
0.754164
1.364421
1.216484
1.009969
0.909046
0.915370
0.887229
0.808799
0.810147
0.889911
0.885961
0.803167
0.816230
0.914207
0.915838
0.823232
0.819175
0.905692
0.906179
0.814039
0.791495
0.843092
0.829482
0.749729
1.434024
1.286283
1.076679
0.975733
0.987963
0.959511
0.869944
0.852986
0.910780
0.910042
0.853934
0.880352
0.972374
0.975933
0.894437
0.883553
0.945729
0.942460
0.868000
0.853328
0.901947
0.886236
0.807778
1.442204
1.292676
1.080647
0.978647
0.991399
0.964118
0.875069
0.855332
0.907567
0.908899
0.861614
0.889855
0.976781
0.981106
0.905817
0.892695
0.944781
0.939013
0.870020
0.856247
0.901685
0.884023
0.805675
1.397602
1.243551
1.028009
0.922308
0.928723
0.902647
0.822481
0.808172
0.862419
0.863775
0.813389
0.832701
0.910520
0.914061
0.844060
0.831307
0.881467
0.874798
0.806653
0.793802
0.839225
0.820508
0.740658
1.400723
1.248051
1.035224
0.930889
0.935722
0.910316
0.835046
0.827682
0.888130
0.888551
0.828514
0.834208
0.901939
0.903547
0.835944
0.820795
0.866797
0.859470
0.795314
0.788398
0.838102
0.819406
0.736879
1.454410
1.307762
1.097530
0.997242
0.998443
0.973517
0.905397
0.903496
0.969120
0.968563
0.900408
0.896180
0.953706
0.953147
0.888756
0.871614
0.926461
0.918927
0.847427
0.848292
0.911923
0.893927
0.800564
1.456724
1.310479
1.100581
0.999620
0.999456
0.973595
0.904948
0.902472
0.967750
0.967010
0.898891
0.895214
0.953534
0.953755
0.890057
0.873172
0.927944
0.920964
0.851062
0.854030
0.919259
0.901128
0.806473
1.405872
1.254684
1.043255
0.937099
0.937580
0.909509
0.833270
0.824744
0.884709
0.884721
0.824618
0.831907
0.901953
0.905834
0.840207
0.825380
0.870858
0.865529
0.807536
0.808813
0.864608
0.845930
0.759502
1.399626
1.248385
1.036105
0.928037
0.927003
0.897576
0.818634
0.804616
0.858988
0.860320
0.810400
0.831660
0.911816
0.918446
0.851493
0.838092
0.887048
0.884330
0.828453
0.832811
0.890295
0.872980
0.788058
1.443999
1.297387
1.084695
0.979403
0.983411
0.953687
0.869651
0.853516
0.910891
0.913552
0.864729
0.894407
0.983656
0.990937
0.917778
0.903691
0.955460
0.954787
0.900676
0.910133
0.971639
0.956850
0.873881
1.440495
1.294525
1.082505
0.977305
0.981507
0.952051
0.868462
0.853100
0.910812
0.913183
0.863375
0.891618
0.979885
0.986240
0.912477
0.899593
0.953587
0.953840
0.899555
0.909746
0.972478
0.958450
0.875687
1.381761
1.233495
1.025268
0.918929
0.919979
0.891573
0.813198
0.801172
0.856373
0.856824
0.804089
0.821464
0.899700
0.903826
0.834791
0.826018
0.882448
0.882711
0.825998
0.831640
0.892101
0.877081
0.793351
1.350666
1.207832
1.008882
0.910699
0.918534
0.892820
0.815611
0.808815
0.869543
0.868250
0.804558
0.807812
0.878238
0.879416
0.810403
0.805086
0.863687
0.863376
0.803025
0.803102
0.860178
0.844982
0.762737
1.308839
1.181885
1.008672
0.929629
0.955617
0.934472
0.853202
0.850253
0.916005
0.913958
0.842609
0.837984
0.908294
0.907024
0.831510
0.825348
0.884082
0.883139
0.821021
0.819073
0.878878
0.864988
0.781613
1.150748
1.039322
0.888156
0.824976
0.857731
0.841263
0.765418
0.764425
0.828930
0.827183
0.757441
0.750417
0.815384
0.813585
0.742094
0.736579
0.792207
0.791203
0.732156
0.729977
0.786620
0.774975
0.698239
0.831981
0.737143
0.607483
0.557681
0.585554
0.574190
0.515124
0.514751
0.570308
0.569617
0.511390
0.505681
0.556444
0.555692
0.501580
0.499276
0.547657
0.547116
0.496805
0.494910
0.540551
0.532289
0.472174
0.470417
0.404330
0.313074
0.283676
0.310778
0.305356
0.262051
0.261595
0.303267
0.303451
0.261740
0.260231
0.298946
0.299038
0.259917
0.258929
0.296039
0.295928
0.258233
0.257542
0.292999
0.288764
0.245713
0.232225
0.197393
0.149687
0.137655
0.155502
0.153820
0.130624
0.130314
0.152905
0.153188
0.131218
0.131854
0.154031
0.154232
0.132433
0.131846
0.152825
0.152863
0.131891
0.132159
0.152818
0.151240
0.127878
0.654515
0.558430
0.427726
0.380134
0.407185
0.389971
0.320480
0.317921
0.400691
0.393212
0.294700
0.292369
0.380355
0.381275
0.295296
0.298372
0.391802
0.397866
0.316856
0.315587
0.378370
0.377006
0.312398
0.881647
0.779014
0.639837
0.585813
0.609291
0.592696
0.536409
0.572083
0.693289
0.687921
0.562005
0.550574
0.653182
0.653806
0.551370
0.557653
0.671014
0.675001
0.563632
0.531812
0.583347
0.576563
0.506269
1.140746
1.030051
0.879771
0.817989
0.839050
0.827669
0.794378
0.873472
1.036889
1.037356
0.889352
0.867438
0.977346
0.976754
0.862496
0.871145
0.993499
0.992060
0.852995
0.787425
0.823094
0.807489
0.727877
1.277254
1.153623
0.984929
0.910153
0.926129
0.912333
0.877353
0.957135
1.120624
1.121399
0.974567
0.953697
1.064631
1.063926
0.948517
0.956686
1.078902
1.076845
0.935742
0.867182
0.901624
0.883622
0.800375
1.318381
1.178499
0.984896
0.892851
0.901514
0.877816
0.816848
0.856636
0.978235
0.974324
0.854069
0.847637
0.954675
0.955287
0.848969
0.853024
0.964798
0.966272
0.847562
0.803603
0.849500
0.834848
0.753348
1.366022
1.217326
1.009399
0.907165
0.912849
0.884521
0.806238
0.808260
0.888863
0.884796
0.801109
0.814154
0.913162
0.915389
0.822757
0.818607
0.904833
0.905657
0.814465
0.792411
0.844111
0.829983
0.749337
1.438714
1.289153
1.076556
0.973591
0.985531
0.957298
0.868087
0.852040
0.910815
0.910228
0.853756
0.880667
0.973947
0.977848
0.895460
0.883378
0.944750
0.941925
0.868995
0.855596
0.904706
0.888777
0.809782
1.447111
1.295671
1.080539
0.976548
0.989172
0.962370
0.874027
0.855526
0.908846
0.910488
0.863028
0.891581
0.979334
0.983781
0.907590
0.893268
0.944717
0.939809
0.873047
0.861268
0.907365
0.889971
0.811934
1.400170
1.245030
1.027661
0.920673
0.926938
0.901436
0.822452
0.809668
0.864859
0.866557
0.816047
0.834819
0.912241
0.915704
0.845824
0.833198
0.883767
0.878711
0.813473
0.802778
0.848059
0.830361
0.753024
1.400375
1.247930
1.035263
0.930502
0.934811
0.909851
0.836141
0.830251
0.891011
0.891784
0.832017
0.836236
0.901885
0.903166
0.837153
0.823928
0.871662
0.866596
0.805273
0.799155
0.846280
0.829540
0.753346
1.452196
1.306623
1.097738
0.997502
0.997935
0.973270
0.906662
0.905848
0.971221
0.971029
0.903508
0.897432
0.951897
0.950936
0.889229
0.875290
0.932792
0.927563
0.857569
0.856304
0.914065
0.898379
0.814541
1.454479
1.309561
1.101264
1.000306
0.999223
0.973458
0.906159
0.904787
0.970007
0.969882
0.902638
0.897198
0.952263
0.952047
0.891134
0.877300
0.934467
0.929603
0.861100
0.861939
0.921363
0.905603
0.820503
1.404374
1.254377
1.044309
0.937996
0.937741
0.909633
0.834369
0.827323
0.888215
0.889281
0.830027
0.835823
0.902934
0.906364
0.842906
0.829818
0.876394
0.872778
0.817279
0.819366
0.872799
0.856248
0.776240
1.397444
1.247084
1.035894
0.928201
0.927446
0.898023
0.819192
0.806534
0.862782
0.865349
0.815599
0.835377
0.913132
0.919513
0.854311
0.841669
0.890574
0.888799
0.835353
0.841927
0.899618
0.883584
0.801304
1.439897
1.294000
1.082554
0.978708
0.984212
0.954653
0.869948
0.854677
0.914222
0.917949
0.868436
0.896305
0.983519
0.990801
0.919321
0.905815
0.957074
0.956770
0.904505
0.916078
0.978595
0.964391
0.881973
1.435515
1.290015
1.079034
0.975519
0.981575
0.952202
0.867386
0.852428
0.912333
0.915820
0.865397
0.892403
0.979310
0.986089
0.914148
0.901740
0.954892
0.955097
0.902054
0.913636
0.977006
0.963165
0.880431
1.377972
1.229688
1.021641
0.916230
0.918653
0.889928
0.809851
0.797903
0.855405
0.857218
0.804513
0.821954
0.899852
0.904973
0.838035
0.829519
0.884696
0.884550
0.828524
0.834463
0.894470
0.879412
0.796162
1.349441
1.206197
1.006745
0.908794
0.917411
0.891051
0.811999
0.805254
0.868412
0.868339
0.804309
0.807581
0.877875
0.880330
0.813714
0.808778
0.866086
0.865286
0.805272
0.804537
0.859834
0.844590
0.763877
1.309929
1.182428
1.008524
0.929495
0.955966
0.934140
0.851302
0.848646
0.916790
0.915482
0.842700
0.836767
0.906284
0.906108
0.833071
0.827676
0.885484
0.884137
0.822030
0.818474
0.875618
0.861701
0.780577
1.152528
1.040559
0.888698
0.825482
0.858595
0.841466
0.764134
0.763234
0.829745
0.828512
0.757297
0.749014
0.813224
0.812404
0.743160
0.738394
0.793271
0.792003
0.733034
0.729352
0.783400
0.771800
0.697377
0.832970
0.737703
0.607463
0.557602
0.585721
0.573747
0.513202
0.512275
0.568965
0.568785
0.510285
0.505004
0.556000
0.556159
0.503566
0.501520
0.549207
0.548537
0.498590
0.496059
0.540104
0.531943
0.473475
0.470419
0.404172
0.312690
0.283266
0.310459
0.304719
0.260594
0.259453
0.301216
0.301708
0.260575
0.260262
0.299687
0.300281
0.261591
0.260504
0.297308
0.297153
0.259650
0.258925
0.293946
0.289758
0.247228
0.231959
0.197147
0.149457
0.137428
0.155253
0.153479
0.130086
0.129453
0.151763
0.152144
0.130690
0.131987
0.154629
0.154986
0.133101
0.132414
0.153394
0.153421
0.132420
0.132749
0.153479
0.151905
0.128493
0.607625
0.510112
0.376920
0.326564
0.351536
0.335396
0.267308
0.255327
0.316635
0.309946
0.232913
0.231721
0.302345
0.303192
0.234499
0.237044
0.311170
0.316207
0.253819
0.260254
0.321391
0.319709
0.257748
0.838848
0.733267
0.588619
0.528557
0.547819
0.528265
0.463383
0.476192
0.569770
0.562490
0.456178
0.448880
0.538614
0.539402
0.450607
0.454700
0.551642
0.557062
0.469097
0.457703
0.517261
0.512236
0.442233
1.099574
0.984876
0.826949
0.756909
0.770570
0.751882
0.701264
0.747178
0.871119
0.866978
0.742856
0.727112
0.823875
0.823754
0.724493
0.730381
0.838701
0.841447
0.731236
0.695721
0.744146
0.733082
0.657303
1.238435
1.108887
0.929598
0.845431
0.854764
0.833566
0.780220
0.827708
0.954036
0.949910
0.824045
0.808360
0.907869
0.907606
0.805300
0.811169
0.921836
0.924217
0.810162
0.771723
0.820659
0.807082
0.725801
1.286317
1.137314
0.928403
0.825786
0.831830
0.804464
0.730822
0.749483
0.851597
0.844612
0.732928
0.727544
0.828195
0.828818
0.728888
0.731897
0.836522
0.840583
0.739355
0.717877
0.779079
0.766027
0.677994
1.345190
1.185107
0.958688
0.844413
0.848333
0.819477
0.736335
0.729968
0.801869
0.796327
0.715322
0.724425
0.816957
0.818550
0.730413
0.727260
0.810288
0.812595
0.731401
0.723955
0.787986
0.773586
0.683760
1.422851
1.262277
1.034336
0.918033
0.920903
0.892855
0.809061
0.791765
0.844537
0.842708
0.787878
0.808520
0.892927
0.895728
0.819112
0.809442
0.870622
0.869834
0.804658
0.803346
0.862516
0.846468
0.760311
1.430925
1.268478
1.038103
0.921058
0.924909
0.898500
0.816439
0.799345
0.850109
0.850649
0.802236
0.824035
0.904332
0.907754
0.836178
0.825049
0.878833
0.876249
0.814980
0.813694
0.869615
0.852233
0.767072
1.378218
1.211650
0.976259
0.858230
0.864172
0.839536
0.760144
0.750318
0.810475
0.811739
0.754538
0.766820
0.842185
0.845309
0.776273
0.767778
0.823313
0.820273
0.756578
0.753030
0.807926
0.789866
0.703850
1.367250
1.205355
0.977837
0.864353
0.869784
0.845554
0.770770
0.769609
0.838124
0.839155
0.771745
0.769925
0.834757
0.836541
0.772256
0.764897
0.818054
0.815218
0.754931
0.752738
0.805777
0.788890
0.707339
1.404776
1.252986
1.040724
0.934058
0.935777
0.911573
0.844203
0.849128
0.919587
0.919939
0.848134
0.835687
0.888498
0.888373
0.829610
0.821754
0.871069
0.868600
0.813625
0.814842
0.866149
0.850882
0.775049
1.405952
1.255401
1.044555
0.937552
0.937846
0.912335
0.843931
0.848416
0.919274
0.919815
0.847935
0.835933
0.889313
0.889970
0.832073
0.824304
0.873168
0.870968
0.817243
0.819785
0.871808
0.856575
0.780431
1.366056
1.208724
0.987265
0.874195
0.875814
0.847934
0.770490
0.768688
0.839191
0.840837
0.772507
0.771217
0.837127
0.841140
0.779709
0.772450
0.823896
0.822058
0.766496
0.769314
0.824963
0.808443
0.726282
1.363498
1.205542
0.983117
0.869773
0.871938
0.843126
0.761781
0.753526
0.818601
0.820983
0.760683
0.770855
0.845455
0.851382
0.787201
0.778494
0.830804
0.829801
0.775373
0.781954
0.841882
0.825205
0.739339
1.400567
1.248849
1.035668
0.928117
0.930175
0.901605
0.821697
0.810161
0.868749
0.871287
0.818377
0.834305
0.910310
0.916061
0.850782
0.839286
0.888758
0.888670
0.839297
0.851159
0.912991
0.897805
0.814253
1.395734
1.244210
1.031260
0.924182
0.927005
0.898377
0.817591
0.805596
0.864233
0.866543
0.813098
0.829067
0.905662
0.911185
0.845100
0.834122
0.885087
0.885193
0.834654
0.846066
0.908419
0.893431
0.809517
1.343829
1.187232
0.966744
0.855937
0.861406
0.832467
0.747675
0.737531
0.802780
0.804473
0.742547
0.753398
0.830773
0.836261
0.769381
0.762693
0.820168
0.819694
0.760918
0.765374
0.826639
0.810430
0.723273
1.313756
1.161990
0.948825
0.844136
0.853538
0.825886
0.741843
0.735757
0.806103
0.806764
0.736552
0.737909
0.810009
0.814175
0.748840
0.745732
0.805841
0.804663
0.741195
0.738741
0.795010
0.778945
0.695182
1.275899
1.141195
0.954912
0.868066
0.883426
0.859771
0.782708
0.780789
0.850246
0.849818
0.777445
0.770574
0.834103
0.835962
0.772977
0.770206
0.826599
0.824986
0.763888
0.758812
0.808967
0.794568
0.719169
1.117629
0.999921
0.837941
0.767878
0.789224
0.770225
0.699385
0.698537
0.764588
0.764117
0.695082
0.687189
0.745336
0.746472
0.687493
0.684944
0.737839
0.736383
0.679154
0.674367
0.721401
0.709537
0.641415
0.793487
0.694622
0.558252
0.504824
0.531249
0.517938
0.455255
0.452764
0.510735
0.511103
0.452759
0.450502
0.503749
0.505555
0.454663
0.453185
0.501722
0.500905
0.449861
0.446841
0.490988
0.482831
0.424123
0.430063
0.364378
0.273568
0.243954
0.269484
0.263448
0.219969
0.217093
0.256465
0.257091
0.218881
0.221417
0.261259
0.262655
0.225767
0.224796
0.260550
0.260309
0.223706
0.222867
0.256690
0.252772
0.211890
0.200293
0.169637
0.128747
0.118610
0.132877
0.131280
0.112105
0.110736
0.127627
0.127933
0.111745
0.113896
0.133002
0.133532
0.115666
0.115135
0.132316
0.132296
0.114999
0.115140
0.132059
0.130790
0.111777
0.604071
0.506971
0.374294
0.323440
0.347134
0.334453
0.275333
0.268351
0.321012
0.316603
0.253588
0.250419
0.306522
0.306999
0.251579
0.253647
0.312014
0.314731
0.262920
0.267707
0.322765
0.318509
0.257220
0.834020
0.728310
0.582709
0.519782
0.536107
0.518772
0.458710
0.464010
0.535685
0.530192
0.448081
0.441105
0.509675
0.509676
0.439833
0.441034
0.513576
0.517511
0.452864
0.453705
0.512896
0.506646
0.437451
1.095113
0.979128
0.817419
0.742173
0.751421
0.731975
0.677565
0.701318
0.792898
0.788430
0.691936
0.679643
0.754980
0.753921
0.673863
0.674750
0.757314
0.760960
0.683281
0.674971
0.732060
0.722537
0.647719
1.238814
1.106435
0.920919
0.830366
0.835580
0.813455
0.755070
0.779450
0.874034
0.869427
0.769942
0.757585
0.836493
0.835296
0.751325
0.752018
0.837738
0.841146
0.759551
0.750157
0.809763
0.797748
0.716006
1.299416
1.145580
0.927895
0.817778
0.821131
0.795118
0.721763
0.728285
0.809233
0.803359
0.712278
0.706724
0.788219
0.787936
0.704439
0.703700
0.785964
0.789302
0.712980
0.712305
0.781094
0.767217
0.675110
1.378476
1.211651
0.973052
0.848744
0.849808
0.822259
0.740726
0.730533
0.792826
0.788179
0.716512
0.721354
0.799979
0.800551
0.722913
0.717967
0.787407
0.789509
0.725189
0.734646
0.807987
0.792605
0.695682
1.470125
1.302326
1.061496
0.932939
0.930712
0.902179
0.818774
0.799634
0.847603
0.845214
0.791949
0.805831
0.880449
0.881854
0.810662
0.800616
0.856094
0.857281
0.806128
0.823797
0.896909
0.881778
0.787975
1.478329
1.308853
1.065893
0.936719
0.935267
0.907862
0.825823
0.808051
0.856629
0.855994
0.805471
0.819458
0.891673
0.893665
0.825794
0.815446
0.867169
0.867294
0.817872
0.835045
0.905954
0.890037
0.797025
1.411829
1.239071
0.992468
0.865023
0.867890
0.843503
0.765758
0.758585
0.820612
0.821061
0.759007
0.762587
0.830405
0.832455
0.767539
0.761794
0.817289
0.816286
0.760268
0.769884
0.836462
0.818796
0.724882
1.381073
1.214936
0.979921
0.860504
0.864412
0.841876
0.771930
0.778190
0.852488
0.853035
0.778176
0.765737
0.822605
0.823516
0.764483
0.763068
0.819245
0.818605
0.762622
0.768155
0.828626
0.811709
0.724450
1.405879
1.251594
1.034859
0.924503
0.926434
0.904746
0.843446
0.859465
0.939350
0.939316
0.856883
0.831277
0.875470
0.874370
0.821298
0.821702
0.876371
0.876995
0.825507
0.831929
0.887619
0.872760
0.794483
1.403524
1.251331
1.037471
0.928032
0.929203
0.906305
0.843932
0.860065
0.941229
0.941370
0.857847
0.831679
0.875964
0.875527
0.823358
0.823940
0.878260
0.879233
0.828824
0.835648
0.890815
0.876300
0.799284
1.367081
1.208307
0.984463
0.870318
0.873167
0.847613
0.775133
0.782931
0.862375
0.863369
0.783676
0.767813
0.823920
0.826500
0.770261
0.769295
0.824109
0.824485
0.771963
0.778382
0.836561
0.820768
0.738225
1.372456
1.213003
0.988591
0.876068
0.881567
0.855017
0.776313
0.775470
0.848496
0.849356
0.775903
0.768928
0.832277
0.835654
0.774711
0.769303
0.822104
0.822348
0.771248
0.780765
0.842083
0.826143
0.740943
1.416059
1.262910
1.048379
0.943043
0.949736
0.923545
0.845220
0.839822
0.904811
0.904714
0.837232
0.833612
0.897737
0.899677
0.834773
0.824058
0.871808
0.872516
0.827250
0.841867
0.904726
0.890308
0.807787
1.411703
1.258636
1.044258
0.939633
0.947355
0.920756
0.840493
0.833596
0.898209
0.897912
0.830412
0.828024
0.893946
0.895982
0.829719
0.818699
0.867352
0.867964
0.821300
0.835008
0.897885
0.883534
0.800822
1.354797
1.196425
0.973810
0.864727
0.874358
0.846538
0.760881
0.754496
0.826078
0.826369
0.753268
0.751193
0.821335
0.825240
0.759554
0.753044
0.808788
0.808453
0.752085
0.757813
0.818746
0.802841
0.716921
1.319346
1.165977
0.950677
0.846797
0.858556
0.831300
0.746491
0.743177
0.818707
0.818969
0.741886
0.736567
0.805514
0.809565
0.745456
0.742277
0.801185
0.799826
0.737321
0.735166
0.790918
0.774816
0.691613
1.279922
1.143963
0.955486
0.868604
0.883896
0.860424
0.784489
0.785287
0.858779
0.858280
0.781553
0.771039
0.833189
0.835250
0.772980
0.770059
0.826081
0.824152
0.762722
0.757307
0.807343
0.792738
0.716996
1.120532
1.002127
0.838698
0.768548
0.789132
0.770062
0.700443
0.701691
0.770739
0.770155
0.697958
0.687932
0.745666
0.747112
0.688457
0.685697
0.738531
0.736740
0.678763
0.673377
0.720358
0.708208
0.639476
0.794387
0.695527
0.559222
0.506235
0.532469
0.518655
0.455479
0.453364
0.512984
0.513084
0.452568
0.449783
0.503841
0.506226
0.455399
0.453703
0.502101
0.500995
0.449378
0.445748
0.489537
0.481041
0.421932
0.430622
0.365141
0.274790
0.245604
0.270960
0.264349
0.219782
0.215730
0.255312
0.255668
0.216611
0.219810
0.260783
0.262727
0.225932
0.225039
0.260789
0.260341
0.223232
0.221766
0.255267
0.251055
0.209772
0.201084
0.170415
0.129583
0.119586
0.133943
0.132060
0.112088
0.109644
0.125894
0.126071
0.110196
0.112970
0.132550
0.133331
0.115610
0.115269
0.132544
0.132427
0.114793
0.114411
0.130940
0.129539
0.110563
0.648161
0.552648
0.421772
0.371411
0.394303
0.384417
0.333461
0.335436
0.390149
0.387604
0.327603
0.322085
0.372938
0.372889
0.320905
0.321891
0.374282
0.375321
0.325471
0.327345
0.378644
0.371775
0.308806
0.872123
0.768940
0.625852
0.563843
0.579261
0.566125
0.516308
0.526573
0.591240
0.588683
0.520095
0.511429
0.565961
0.564852
0.505900
0.504737
0.562049
0.563860
0.510513
0.514325
0.569378
0.560987
0.492757
1.144876
1.029930
0.857809
0.782345
0.793238
0.777781
0.727837
0.748291
0.825802
0.824078
0.746325
0.734038
0.803004
0.800481
0.723243
0.720760
0.786102
0.788261
0.726784
0.729941
0.789187
0.778884
0.703494
1.293318
1.161720
0.965099
0.873986
0.880517
0.862297
0.807998
0.827518
0.906594
0.904777
0.825278
0.813519
0.886004
0.883395
0.802422
0.799274
0.866553
0.868534
0.804901
0.809009
0.871592
0.859010
0.776850
1.351514
1.199925
0.984079
0.873687
0.874876
0.852600
0.788012
0.793934
0.862221
0.859356
0.786455
0.780790
0.845487
0.844148
0.774412
0.769799
0.832293
0.833952
0.776073
0.786285
0.854227
0.839325
0.749204
1.446635
1.281446
1.044095
0.917566
0.915058
0.888796
0.812507
0.802185
0.856369
0.853334
0.792438
0.796167
0.863640
0.863503
0.794549
0.786337
0.842211
0.844216
0.795654
0.817294
0.893636
0.878649
0.782811
1.550987
1.383643
1.140982
1.008578
1.008735
0.978857
0.888800
0.866818
0.908761
0.906204
0.857222
0.869144
0.938656
0.939278
0.870633
0.858018
0.910590
0.913886
0.873151
0.906650
0.992765
0.980136
0.882010
1.559348
1.390575
1.146123
1.013108
1.013735
0.984366
0.894873
0.874165
0.917626
0.915972
0.866936
0.877588
0.945282
0.946286
0.879906
0.867953
0.919361
0.922416
0.882644
0.916193
1.001457
0.988689
0.891250
1.479808
1.309511
1.065800
0.936415
0.935189
0.910370
0.835654
0.829396
0.888168
0.887470
0.825232
0.822721
0.882013
0.882691
0.822275
0.816806
0.868870
0.870432
0.825967
0.848485
0.922110
0.906742
0.813416
1.432413
1.269847
1.039664
0.921172
0.923381
0.902798
0.839831
0.852010
0.927010
0.926352
0.847619
0.825510
0.871801
0.870611
0.816609
0.818129
0.874312
0.876205
0.827718
0.841578
0.906018
0.890532
0.804161
1.447282
1.296460
1.083155
0.975719
0.985335
0.967231
0.907932
0.933471
1.020473
1.019201
0.926567
0.887963
0.924945
0.921110
0.868551
0.874336
0.939908
0.943477
0.888874
0.900199
0.958986
0.945413
0.867473
1.441104
1.293067
1.083936
0.978827
0.988587
0.969665
0.909668
0.936058
1.025012
1.023794
0.929027
0.888569
0.924869
0.921354
0.869519
0.875481
0.940812
0.944745
0.890924
0.901894
0.959334
0.946328
0.870660
1.405252
1.252205
1.037396
0.929191
0.933624
0.911626
0.847914
0.864384
0.946958
0.946237
0.858816
0.828605
0.871562
0.870742
0.818499
0.820495
0.875714
0.878464
0.831821
0.843266
0.902096
0.888219
0.809872
1.417354
1.263784
1.048972
0.943769
0.951490
0.927968
0.856223
0.861729
0.936065
0.934629
0.853467
0.831541
0.882137
0.881514
0.822266
0.817163
0.867454
0.869408
0.825322
0.839991
0.901716
0.888157
0.808301
1.472362
1.323648
1.112727
1.014725
1.027786
1.004349
0.927716
0.926824
0.993013
0.990080
0.913747
0.895758
0.955775
0.953080
0.879626
0.866505
0.913084
0.915064
0.873884
0.893504
0.959901
0.948060
0.867842
1.469393
1.320766
1.110071
1.012930
1.027026
1.002864
0.923585
0.920390
0.985747
0.982652
0.906842
0.890983
0.953631
0.951237
0.875999
0.861909
0.908842
0.910475
0.867746
0.886122
0.952171
0.940317
0.860049
1.404083
1.251743
1.039215
0.938164
0.949833
0.924059
0.843326
0.840511
0.911751
0.909878
0.831075
0.817231
0.877660
0.878181
0.812424
0.803794
0.854831
0.855249
0.805398
0.815031
0.875141
0.861310
0.781115
1.364239
1.217118
1.012216
0.915905
0.928618
0.903380
0.824473
0.824661
0.899674
0.898455
0.817964
0.804415
0.866234
0.867759
0.803464
0.798487
0.853640
0.852676
0.794799
0.795155
0.849795
0.834995
0.756031
1.323849
1.192818
1.011039
0.930099
0.947690
0.926332
0.854872
0.859797
0.941711
0.940210
0.853173
0.837668
0.905504
0.905448
0.831710
0.826734
0.885661
0.883829
0.819256
0.814938
0.868721
0.854771
0.776495
1.164106
1.049816
0.891542
0.826196
0.848905
0.831620
0.765705
0.770928
0.848742
0.847295
0.764878
0.750731
0.815538
0.815200
0.744602
0.740127
0.796829
0.795008
0.732582
0.727519
0.778547
0.766645
0.694126
0.837187
0.741554
0.610287
0.560760
0.587212
0.574148
0.513883
0.514522
0.575491
0.574776
0.511009
0.503792
0.555958
0.557234
0.504895
0.502512
0.550381
0.549213
0.497792
0.494070
0.537524
0.528865
0.469776
0.472544
0.406572
0.315611
0.286860
0.313262
0.306231
0.260212
0.257153
0.299942
0.299859
0.256406
0.257041
0.298795
0.300558
0.261987
0.260920
0.297784
0.297235
0.258685
0.256886
0.291267
0.286536
0.243321
0.233995
0.199132
0.151565
0.139839
0.157701
0.155202
0.129975
0.126903
0.148113
0.148175
0.127006
0.129718
0.153624
0.154605
0.132996
0.132667
0.153804
0.153610
0.131879
0.131127
0.151140
0.149258
0.125728
0.646643
0.551324
0.420885
0.371231
0.394719
0.386438
0.338613
0.343813
0.399495
0.397833
0.339051
0.333147
0.382807
0.382701
0.331731
0.332769
0.383690
0.383614
0.332578
0.331323
0.380037
0.371847
0.308404
0.871574
0.768172
0.624750
0.562592
0.578221
0.567238
0.521446
0.533767
0.596249
0.595140
0.531871
0.523511
0.574105
0.572875
0.517571
0.515885
0.568047
0.568250
0.516749
0.519142
0.571521
0.561360
0.492316
1.144932
1.029288
0.855937
0.779388
0.790024
0.776719
0.730191
0.749726
0.821213
0.821143
0.752438
0.741635
0.804817
0.802192
0.730595
0.726872
0.783938
0.784460
0.728608
0.733746
0.791516
0.779532
0.703194
1.293165
1.160416
0.962066
0.869941
0.876594
0.860744
0.809750
0.827989
0.900829
0.900714
0.830476
0.820389
0.887092
0.884478
0.809322
0.804873
0.863663
0.864050
0.806413
0.812915
0.874110
0.859872
0.776821
1.352179
1.198635
0.980265
0.869446
0.871843
0.852325
0.791466
0.798335
0.863663
0.862344
0.795512
0.790593
0.851125
0.849916
0.784546
0.779235
0.835724
0.835889
0.781204
0.791311
0.856823
0.840211
0.749495
1.451564
1.283224
1.041566
0.914000
0.913016
0.889018
0.815364
0.806882
0.861024
0.858833
0.799823
0.803311
0.868985
0.869097
0.802249
0.793891
0.847124
0.848311
0.800588
0.820902
0.894995
0.878913
0.783094
1.560839
1.389581
1.141156
1.006380
1.007401
0.978928
0.890198
0.869747
0.912735
0.910315
0.860652
0.871613
0.940574
0.941380
0.873351
0.860842
0.912899
0.916078
0.875367
0.907760
0.992494
0.979481
0.881799
1.567993
1.395438
1.145436
1.010278
1.011869
0.983620
0.894777
0.875056
0.919465
0.917499
0.866905
0.876359
0.943955
0.945066
0.878709
0.867119
0.919064
0.922556
0.882872
0.915865
1.000426
0.987745
0.890991
1.480963
1.307902
1.060589
0.931025
0.931814
0.908384
0.834166
0.828324
0.887369
0.886093
0.822466
0.819083
0.878658
0.879372
0.818681
0.813915
0.867254
0.869653
0.825437
0.847782
0.921093
0.906026
0.813480
1.426847
1.262987
1.031609
0.914511
0.919166
0.900129
0.837721
0.849733
0.924045
0.922763
0.843624
0.821601
0.868662
0.867400
0.812714
0.814940
0.872730
0.875546
0.827091
0.840657
0.904821
0.889597
0.803857
1.439251
1.288151
1.075014
0.969340
0.981192
0.964486
0.905570
0.930428
1.016132
1.014348
0.922275
0.884864
0.923186
0.919232
0.865563
0.871692
0.938757
0.943087
0.888141
0.898832
0.957212
0.943809
0.866361
1.432904
1.284911
1.076324
0.973011
0.984883
0.967274
0.907621
0.933327
1.020983
1.019205
0.924856
0.885385
0.922794
0.918970
0.865854
0.872078
0.938983
0.943656
0.889352
0.899735
0.956916
0.944210
0.869095
1.398036
1.244915
1.030532
0.924176
0.930813
0.910108
0.846825
0.863125
0.945028
0.943486
0.855127
0.824269
0.867236
0.865746
0.812380
0.815055
0.872409
0.876021
0.828767
0.839906
0.898873
0.885628
0.808111
1.412839
1.258943
1.044152
0.940525
0.950333
0.927883
0.856392
0.862265
0.936865
0.934420
0.850785
0.826523
0.876047
0.874539
0.814637
0.810932
0.864091
0.866890
0.821526
0.835496
0.897320
0.884623
0.805940
1.471171
1.321970
1.110701
1.013722
1.028415
1.005759
0.929267
0.929065
0.996054
0.992031
0.912396
0.891099
0.949353
0.945699
0.872098
0.861109
0.911181
0.913887
0.870536
0.888532
0.954534
0.943531
0.864669
1.469808
1.320691
1.109519
1.013015
1.028310
1.004678
0.925396
0.922742
0.988764
0.984568
0.905514
0.886334
0.947088
0.943614
0.868096
0.856002
0.906439
0.908848
0.864044
0.881086
0.947010
0.936186
0.857391
1.404204
1.251586
1.038818
0.938249
0.950683
0.925192
0.844280
0.841361
0.912414
0.909460
0.828372
0.812118
0.871027
0.870277
0.803557
0.796093
0.850255
0.851667
0.800682
0.810396
0.871410
0.859009
0.780369
1.363699
1.216651
1.011936
0.915943
0.928817
0.903637
0.824533
0.823772
0.897291
0.895091
0.813965
0.799533
0.860485
0.860792
0.795309
0.791304
0.849554
0.849720
0.791010
0.791791
0.847567
0.834230
0.756742
1.323386
1.192593
1.011073
0.930131
0.947355
0.925844
0.854098
0.857454
0.937013
0.934730
0.848475
0.833494
0.901126
0.900239
0.825836
0.822323
0.884533
0.883744
0.817881
0.813112
0.867339
0.854491
0.777505
1.164293
1.050266
0.892193
0.826588
0.848675
0.831223
0.765216
0.769066
0.844556
0.842476
0.761111
0.747589
0.812224
0.811183
0.740068
0.736987
0.796662
0.795756
0.732088
0.726489
0.777767
0.766733
0.695276
0.838339
0.742865
0.611674
0.561711
0.587547
0.574441
0.514517
0.514728
0.574235
0.573003
0.509585
0.501942
0.553430
0.553901
0.500855
0.499070
0.548810
0.548362
0.496566
0.493285
0.537430
0.529504
0.471116
0.474334
0.408209
0.316933
0.287659
0.313655
0.306630
0.260957
0.258137
0.300574
0.300227
0.256496
0.256194
0.297143
0.298411
0.259557
0.258551
0.295936
0.295745
0.257507
0.256517
0.291535
0.287188
0.244207
0.235369
0.200198
0.152192
0.140142
0.157866
0.155371
0.130262
0.127401
0.148745
0.148731
0.127234
0.129425
0.152871
0.153688
0.132150
0.131791
0.152842
0.152754
0.131372
0.131047
0.151359
0.149591
0.126043
0.600428
0.503531
0.371440
0.322061
0.346927
0.339514
0.291512
0.294832
0.347716
0.346351
0.290797
0.286625
0.336257
0.336537
0.286963
0.288893
0.339197
0.338162
0.285376
0.280627
0.327058
0.318424
0.255521
0.833891
0.726981
0.579109
0.514126
0.529786
0.518771
0.471192
0.480008
0.538802
0.537964
0.478726
0.473746
0.525958
0.525559
0.471134
0.469880
0.520939
0.519924
0.466879
0.466962
0.518849
0.507316
0.435516
1.097742
0.978884
0.811375
0.730435
0.737178
0.722930
0.676142
0.690396
0.754311
0.754519
0.693472
0.687917
0.741765
0.740443
0.681714
0.677460
0.728882
0.728267
0.676214
0.681352
0.737269
0.723630
0.646100
1.242178
1.105276
0.911902
0.815481
0.819252
0.802782
0.751308
0.764863
0.831411
0.831506
0.767635
0.762580
0.820391
0.819210
0.756747
0.752091
0.806418
0.805774
0.750786
0.756300
0.815227
0.799273
0.715075
1.307681
1.146595
0.918151
0.803679
0.808922
0.790488
0.727465
0.733078
0.799190
0.797985
0.730847
0.728658
0.793996
0.794062
0.727257
0.723341
0.782402
0.781420
0.720738
0.724324
0.787325
0.768712
0.674920
1.403137
1.225279
0.969976
0.839056
0.843052
0.821911
0.748365
0.742694
0.802418
0.800413
0.736968
0.741018
0.811939
0.813108
0.743677
0.737624
0.796163
0.795668
0.736675
0.743722
0.810435
0.791764
0.695014
1.512343
1.331250
1.069139
0.929554
0.927897
0.903046
0.823837
0.809426
0.860160
0.858176
0.803126
0.813463
0.885216
0.886894
0.817999
0.807826
0.860672
0.861320
0.810919
0.825421
0.894245
0.877868
0.785381
1.516707
1.334332
1.070802
0.931476
0.931100
0.906514
0.826551
0.812099
0.863751
0.862092
0.806498
0.816306
0.887744
0.889775
0.821776
0.812169
0.865242
0.866519
0.817274
0.832455
0.901039
0.885287
0.794350
1.424238
1.241669
0.980815
0.850036
0.858055
0.837548
0.761164
0.755320
0.818212
0.816876
0.750529
0.751634
0.820795
0.822876
0.756500
0.752548
0.811966
0.813443
0.757929
0.766536
0.831761
0.814970
0.723685
1.369302
1.198053
0.956949
0.840045
0.851019
0.832921
0.764181
0.769416
0.841260
0.840021
0.764660
0.753919
0.814556
0.815445
0.753525
0.753808
0.814972
0.817041
0.760692
0.764628
0.823738
0.807561
0.722493
1.383961
1.228036
1.010383
0.904410
0.913289
0.895495
0.834227
0.847174
0.922326
0.921001
0.841879
0.822280
0.872654
0.871613
0.814282
0.815136
0.873945
0.876639
0.823731
0.827261
0.880968
0.866498
0.790029
1.380091
1.227444
1.014222
0.909582
0.917467
0.898230
0.835787
0.848880
0.925354
0.924029
0.843309
0.822434
0.872146
0.871164
0.814278
0.815256
0.874218
0.877171
0.824659
0.828532
0.882093
0.868320
0.793311
1.346599
1.187116
0.963645
0.854543
0.864227
0.842504
0.770942
0.777828
0.854951
0.853501
0.771416
0.754678
0.811987
0.812705
0.752504
0.753917
0.816291
0.819170
0.763318
0.767275
0.824958
0.810934
0.731253
1.360606
1.199824
0.974766
0.866600
0.878640
0.855440
0.777574
0.778144
0.852203
0.849846
0.768216
0.753669
0.813903
0.814592
0.751679
0.751923
0.815413
0.818154
0.760934
0.765931
0.826127
0.812500
0.731242
1.414556
1.259783
1.043865
0.941374
0.952994
0.929352
0.851987
0.849367
0.917173
0.913505
0.834859
0.819852
0.878099
0.877113
0.812452
0.810475
0.871540
0.874309
0.819323
0.825661
0.885361
0.872906
0.794650
1.414738
1.260105
1.044100
0.941252
0.952597
0.927755
0.847994
0.843373
0.910342
0.906405
0.827947
0.814126
0.873738
0.872466
0.806130
0.803603
0.865830
0.868647
0.812392
0.818592
0.879114
0.867298
0.789244
1.356137
1.196795
0.973142
0.865372
0.877385
0.850464
0.764300
0.757679
0.828647
0.825445
0.744839
0.734913
0.800340
0.800418
0.732233
0.731331
0.799369
0.802046
0.739392
0.742558
0.804639
0.792785
0.712164
1.317743
1.164358
0.949162
0.846025
0.858160
0.830939
0.745165
0.738185
0.808375
0.805603
0.727198
0.720145
0.787137
0.787839
0.720635
0.722298
0.793263
0.795355
0.727715
0.724313
0.782049
0.770168
0.692067
1.278496
1.142912
0.954325
0.867061
0.880869
0.856604
0.779089
0.773717
0.838627
0.835851
0.763172
0.756262
0.818913
0.819219
0.756218
0.759863
0.828193
0.829360
0.761499
0.751895
0.801166
0.789515
0.718493
1.120760
1.002890
0.839354
0.768126
0.786443
0.766522
0.695959
0.691562
0.751940
0.749518
0.682421
0.676452
0.734827
0.734846
0.675819
0.679227
0.743273
0.744186
0.680137
0.670585
0.716406
0.706519
0.641757
0.796956
0.698613
0.562572
0.508242
0.532330
0.518248
0.455908
0.451515
0.505289
0.503805
0.445751
0.443036
0.495773
0.495950
0.443149
0.444350
0.500235
0.501392
0.447049
0.443412
0.488538
0.482205
0.425673
0.435661
0.369858
0.278738
0.247931
0.271829
0.265222
0.221858
0.218326
0.256042
0.255525
0.216201
0.216678
0.255245
0.255604
0.217757
0.217332
0.255592
0.256348
0.219615
0.220516
0.255914
0.252965
0.212679
0.205488
0.173862
0.131622
0.120557
0.134417
0.132554
0.113025
0.111277
0.127860
0.127774
0.110895
0.111915
0.129897
0.130125
0.112680
0.112277
0.129338
0.129584
0.113077
0.114141
0.131683
0.130677
0.111667
0.605044
0.506710
0.372056
0.320985
0.345262
0.338054
0.290408
0.292609
0.342833
0.342013
0.290472
0.288991
0.339378
0.339812
0.290138
0.291179
0.340070
0.338290
0.285312
0.280479
0.327680
0.318439
0.253521
0.842172
0.733379
0.581844
0.513514
0.527444
0.515798
0.467143
0.472589
0.527111
0.526925
0.473524
0.473661
0.528223
0.528440
0.473686
0.471208
0.520585
0.519096
0.467097
0.469165
0.523156
0.511323
0.437280
1.108503
0.987511
0.815728
0.730188
0.734416
0.718466
0.668549
0.677207
0.735070
0.735958
0.682622
0.684674
0.743053
0.742939
0.683296
0.677363
0.726798
0.726243
0.676878
0.685753
0.744513
0.731229
0.652392
1.251916
1.112974
0.915484
0.814513
0.815675
0.797368
0.742662
0.750711
0.811523
0.812151
0.755488
0.758210
0.821186
0.821354
0.757664
0.751428
0.804358
0.804071
0.751469
0.759738
0.820263
0.805094
0.721388
1.314101
1.151086
0.918780
0.800627
0.803580
0.784152
0.720016
0.722909
0.786130
0.785212
0.722223
0.725809
0.795781
0.796906
0.728528
0.723663
0.782920
0.782060
0.720517
0.721570
0.781607
0.763751
0.673734
1.407892
1.227713
0.967829
0.833401
0.835703
0.814463
0.741877
0.737358
0.797795
0.796109
0.733821
0.741831
0.817457
0.819412
0.747471
0.740712
0.800675
0.799157
0.733711
0.729056
0.785363
0.766558
0.677228
1.518998
1.334809
1.066033
0.922173
0.919221
0.894806
0.817581
0.806943
0.861398
0.860071
0.804375
0.818046
0.894843
0.897177
0.825007
0.813903
0.868386
0.866407
0.804321
0.799348
0.852093
0.834053
0.749868
1.520514
1.335162
1.065322
0.922612
0.921939
0.898016
0.819480
0.808043
0.862800
0.861629
0.805791
0.819932
0.897544
0.900212
0.827908
0.816847
0.871807
0.870630
0.809401
0.804372
0.856138
0.838822
0.756897
1.420089
1.235656
0.971561
0.840436
0.850098
0.830112
0.752492
0.744740
0.805978
0.804567
0.741415
0.750785
0.829006
0.831928
0.759319
0.752329
0.813519
0.814088
0.750464
0.744073
0.795846
0.779036
0.697530
1.361235
1.189290
0.947563
0.833085
0.847342
0.828888
0.754382
0.750037
0.813901
0.812737
0.747177
0.752414
0.826511
0.828891
0.758562
0.752246
0.812685
0.813700
0.751713
0.745166
0.794635
0.778792
0.701371
1.376340
1.220532
1.003528
0.901192
0.913245
0.893913
0.823548
0.820852
0.882592
0.881941
0.819438
0.822927
0.890187
0.891417
0.824696
0.815842
0.870652
0.870727
0.812103
0.806228
0.852372
0.837485
0.765427
1.372304
1.220094
1.007951
0.906881
0.917600
0.896743
0.825265
0.822278
0.884570
0.883804
0.820272
0.822842
0.889325
0.890392
0.824090
0.815869
0.871635
0.871798
0.812665
0.807307
0.854372
0.839964
0.767947
1.336503
1.177523
0.955217
0.848576
0.860454
0.838042
0.760733
0.756279
0.822643
0.820956
0.750913
0.751778
0.822445
0.824272
0.756191
0.753502
0.818527
0.820123
0.755753
0.750103
0.801972
0.787670
0.710828
1.348588
1.188351
0.964067
0.856434
0.868517
0.845067
0.765333
0.759986
0.827124
0.824325
0.750574
0.748269
0.818202
0.820157
0.753952
0.757981
0.830968
0.833466
0.763975
0.756306
0.809889
0.795611
0.716519
1.402094
1.247945
1.032408
0.928767
0.938142
0.914054
0.837099
0.831629
0.895595
0.892017
0.819455
0.814591
0.880331
0.881698
0.819066
0.827296
0.902818
0.905393
0.833778
0.823242
0.874085
0.859978
0.783231
1.403503
1.249705
1.034222
0.929649
0.937837
0.912444
0.833852
0.826976
0.890106
0.886154
0.813451
0.808559
0.874124
0.874747
0.811202
0.820181
0.898133
0.901131
0.828059
0.817752
0.870108
0.857042
0.780599
1.347064
1.188837
0.966271
0.857096
0.866205
0.838789
0.753415
0.743072
0.807265
0.803219
0.729085
0.726964
0.796769
0.796869
0.728727
0.737074
0.819638
0.823521
0.747743
0.739075
0.796491
0.785148
0.707015
1.310559
1.158092
0.943666
0.839238
0.848839
0.820722
0.733875
0.719945
0.780463
0.776600
0.706549
0.708396
0.779339
0.779920
0.713091
0.723490
0.807826
0.811705
0.733593
0.720690
0.774702
0.763965
0.689111
1.273174
1.137886
0.948765
0.859846
0.872044
0.846097
0.764293
0.749004
0.802277
0.798864
0.737156
0.741454
0.807991
0.809838
0.751368
0.765206
0.845433
0.848162
0.770941
0.750766
0.793625
0.782301
0.715420
1.116654
0.998805
0.834365
0.761398
0.778331
0.756945
0.682363
0.668560
0.717721
0.714963
0.658884
0.663508
0.725165
0.726717
0.672402
0.685277
0.759985
0.762323
0.690026
0.670955
0.710628
0.700926
0.640117
0.794198
0.695992
0.559650
0.503947
0.526501
0.512220
0.449559
0.440139
0.485670
0.483827
0.433568
0.436522
0.490410
0.490074
0.437846
0.444525
0.508904
0.511588
0.451733
0.443573
0.486687
0.481382
0.427628
0.435482
0.369719
0.278352
0.246378
0.269194
0.263080
0.221536
0.218069
0.252105
0.251265
0.214938
0.215002
0.251969
0.250885
0.211990
0.212953
0.255386
0.257299
0.219063
0.220555
0.256650
0.254872
0.216302
0.206975
0.175042
0.132207
0.120220
0.133397
0.131857
0.113719
0.113487
0.130159
0.129920
0.112581
0.111607
0.127869
0.127301
0.109699
0.109196
0.126666
0.127398
0.111693
0.114495
0.133226
0.132783
0.113971
0.654573
0.556278
0.420374
0.366798
0.388976
0.381347
0.334391
0.336851
0.385739
0.385631
0.337487
0.338804
0.390757
0.391180
0.340043
0.338882
0.386053
0.384027
0.332648
0.331245
0.381519
0.371760
0.303659
0.887816
0.780048
0.628276
0.558244
0.570329
0.558166
0.509706
0.513951
0.565037
0.565911
0.518744
0.523558
0.579961
0.580382
0.524665
0.519696
0.566491
0.565243
0.516953
0.523955
0.580663
0.569552
0.495476
1.160813
1.040301
0.862301
0.775170
0.786470
0.769464
0.709299
0.714285
0.767562
0.769680
0.723933
0.733102
0.801082
0.801568
0.734563
0.725795
0.777210
0.777409
0.728152
0.742482
0.808791
0.797295
0.715605
1.305330
1.167863
0.965452
0.863048
0.870563
0.850820
0.785830
0.789754
0.845224
0.846992
0.798530
0.808805
0.881344
0.882190
0.811366
0.802098
0.856651
0.857315
0.805268
0.818389
0.885193
0.872338
0.787845
1.362114
1.203502
0.975517
0.856251
0.854508
0.833356
0.769929
0.770524
0.828205
0.828174
0.773381
0.783103
0.854465
0.856000
0.787658
0.779611
0.834758
0.834499
0.777795
0.780927
0.838286
0.822770
0.740429
1.459471
1.284692
1.030440
0.894565
0.890724
0.867187
0.795957
0.790717
0.847373
0.846406
0.790482
0.803667
0.880302
0.882491
0.810357
0.800180
0.855853
0.853830
0.789692
0.780868
0.829473
0.812250
0.732659
1.576689
1.396674
1.129353
0.983518
0.980201
0.953299
0.871474
0.860713
0.921403
0.920807
0.861552
0.879880
0.960801
0.963308
0.887473
0.872786
0.926083
0.922320
0.854544
0.839592
0.885926
0.868303
0.788631
1.576247
1.395380
1.127597
0.983674
0.983281
0.957055
0.873620
0.861514
0.921975
0.921327
0.862090
0.881362
0.963672
0.966434
0.889782
0.874773
0.928662
0.925686
0.858215
0.842191
0.886715
0.869745
0.792726
1.465434
1.287481
1.031238
0.901421
0.907000
0.885234
0.807888
0.797225
0.852601
0.851320
0.795603
0.812391
0.893729
0.896678
0.821567
0.809508
0.866305
0.865925
0.801297
0.786818
0.827886
0.812187
0.741389
1.398921
1.233497
1.000510
0.890367
0.903353
0.883833
0.807814
0.796301
0.850295
0.849305
0.795301
0.812400
0.891928
0.894556
0.820422
0.806969
0.862026
0.861843
0.799433
0.787057
0.828203
0.813373
0.744616
1.415788
1.264763
1.050138
0.953641
0.973780
0.953595
0.872210
0.858470
0.908736
0.908610
0.859884
0.879284
0.956889
0.958821
0.885071
0.868081
0.920674
0.918444
0.854062
0.842280
0.887742
0.873132
0.800601
1.409087
1.261951
1.052933
0.958593
0.977896
0.956555
0.874497
0.860519
0.910945
0.910540
0.860828
0.879007
0.955424
0.956980
0.883836
0.868278
0.922737
0.920490
0.854644
0.843016
0.889784
0.875419
0.802026
1.364643
1.213014
1.001679
0.902383
0.914665
0.892505
0.815348
0.803781
0.858740
0.856719
0.798714
0.810752
0.885892
0.887529
0.816605
0.810123
0.873629
0.873912
0.805719
0.793063
0.838041
0.823968
0.752575
1.375394
1.223074
1.010504
0.909196
0.919549
0.896672
0.820561
0.811944
0.870406
0.866967
0.801982
0.806966
0.879408
0.881434
0.815479
0.822016
0.898961
0.900990
0.824605
0.806984
0.852246
0.837795
0.764095
1.434765
1.287067
1.076187
0.976804
0.985787
0.962218
0.887554
0.881325
0.944587
0.940683
0.869940
0.871349
0.946601
0.949049
0.882785
0.898775
0.990304
0.992528
0.902627
0.878114
0.927492
0.912263
0.831082
1.437332
1.290086
1.079333
0.978753
0.986064
0.961175
0.885396
0.878147
0.940573
0.936224
0.865100
0.865631
0.939622
0.941184
0.875020
0.893145
0.988093
0.990977
0.899322
0.874773
0.925677
0.911606
0.830801
1.376865
1.226811
1.016069
0.912312
0.918238
0.891445
0.811512
0.799359
0.854983
0.850012
0.783593
0.785628
0.854237
0.854187
0.790357
0.806709
0.897043
0.901369
0.817608
0.797718
0.846204
0.834864
0.762594
1.341783
1.196803
0.993111
0.894043
0.902023
0.874419
0.790701
0.772699
0.822573
0.817738
0.756978
0.763702
0.832690
0.833379
0.772308
0.790670
0.881227
0.885763
0.801840
0.778873
0.823733
0.813023
0.744526
1.313013
1.182350
0.994016
0.909392
0.930962
0.905020
0.813277
0.791050
0.835348
0.831331
0.777576
0.788600
0.860568
0.863915
0.807186
0.830156
0.919925
0.923130
0.836375
0.805038
0.838658
0.826549
0.764296
1.157476
1.042963
0.877384
0.807779
0.834463
0.813049
0.727859
0.707300
0.748569
0.745477
0.696702
0.707933
0.775432
0.778633
0.725738
0.747394
0.831627
0.834353
0.752449
0.722702
0.753873
0.743181
0.686057
0.829686
0.734505
0.601991
0.548529
0.571293
0.557291
0.494687
0.481689
0.520323
0.518187
0.474390
0.481171
0.534652
0.534596
0.485909
0.498651
0.568717
0.571934
0.506926
0.491500
0.528796
0.523127
0.472567
0.472286
0.406335
0.314333
0.282276
0.305685
0.299589
0.257261
0.252977
0.285341
0.284219
0.248958
0.249504
0.286979
0.285236
0.245366
0.248924
0.296859
0.299409
0.256798
0.255544
0.291049
0.289378
0.250934
0.237785
0.202092
0.152941
0.138702
0.154611
0.152904
0.131268
0.131531
0.151687
0.151277
0.130006
0.127981
0.147319
0.146159
0.124173
0.124013
0.147125
0.148316
0.128082
0.131451
0.154200
0.153883
0.131409
0.643754
0.546398
0.411941
0.359432
0.381860
0.374656
0.328479
0.331005
0.379124
0.379167
0.332136
0.333755
0.385237
0.385633
0.334949
0.333627
0.380041
0.377779
0.326588
0.324689
0.374199
0.364503
0.297152
0.877482
0.769815
0.618213
0.548601
0.561068
0.549279
0.501073
0.504828
0.554902
0.555951
0.510169
0.515818
0.572278
0.572744
0.517185
0.511978
0.558173
0.556613
0.508266
0.515070
0.571733
0.560607
0.486449
1.150425
1.029463
0.850781
0.763496
0.775066
0.758218
0.697671
0.701422
0.753304
0.755559
0.711483
0.722144
0.790833
0.791499
0.724386
0.715308
0.766311
0.766304
0.717137
0.731934
0.798960
0.787549
0.705337
1.292687
1.154817
0.951887
0.849642
0.857641
0.838035
0.772411
0.774820
0.828801
0.830575
0.783582
0.795410
0.868895
0.869969
0.798901
0.789412
0.843900
0.844673
0.793004
0.806984
0.874739
0.862307
0.777708
1.345282
1.186639
0.958952
0.840950
0.840339
0.819521
0.755573
0.754934
0.811518
0.811223
0.756980
0.767687
0.840024
0.841727
0.772953
0.764999
0.820857
0.821220
0.765047
0.768859
0.826693
0.812161
0.731163
1.439307
1.264784
1.011420
0.877621
0.875336
0.852298
0.780822
0.774982
0.831257
0.829737
0.773162
0.786735
0.864626
0.866963
0.794042
0.784342
0.841731
0.840842
0.776940
0.767735
0.815510
0.799810
0.723560
1.555148
1.375465
1.109027
0.965316
0.963664
0.937423
0.855726
0.845103
0.906047
0.904781
0.844177
0.862576
0.945000
0.947652
0.870754
0.856780
0.912422
0.909926
0.841569
0.824621
0.868651
0.852627
0.777429
1.552600
1.372201
1.105560
0.964161
0.965820
0.940457
0.857219
0.845330
0.906011
0.904578
0.843783
0.862933
0.946783
0.949631
0.871760
0.857656
0.914267
0.912855
0.844981
0.827038
0.869224
0.853967
0.781639
1.438817
1.261458
1.006841
0.880409
0.888894
0.868231
0.790704
0.779524
0.834331
0.832135
0.775272
0.792139
0.875166
0.878077
0.801446
0.790290
0.849954
0.851563
0.787609
0.772810
0.812778
0.798936
0.732301
1.372002
1.207028
0.975490
0.868859
0.885384
0.867113
0.790225
0.777003
0.829219
0.827455
0.773839
0.792481
0.874472
0.877022
0.800693
0.787311
0.844580
0.846155
0.784590
0.772404
0.813082
0.799744
0.734005
1.391023
1.240230
1.026621
0.933183
0.956805
0.937737
0.854787
0.838110
0.885480
0.884815
0.838223
0.861118
0.942212
0.944118
0.867446
0.849305
0.903078
0.901925
0.837713
0.825500
0.870314
0.856676
0.786255
1.385575
1.238589
1.030375
0.938756
0.961307
0.941084
0.857586
0.840678
0.888023
0.887003
0.839434
0.860962
0.940632
0.941917
0.865569
0.848665
0.904259
0.902870
0.836775
0.824579
0.870876
0.857380
0.785693
1.341252
1.189949
0.979616
0.882814
0.897843
0.876874
0.799216
0.785871
0.838351
0.835307
0.777881
0.791150
0.868077
0.868868
0.794902
0.788024
0.853845
0.855221
0.786464
0.773719
0.819109
0.806186
0.736268
1.353141
1.201545
0.990408
0.891061
0.902956
0.880966
0.805127
0.795566
0.852001
0.847278
0.781886
0.786882
0.860093
0.860956
0.792398
0.799640
0.880227
0.883355
0.805332
0.787400
0.833678
0.820569
0.748029
1.414695
1.267905
1.058478
0.960232
0.969606
0.946518
0.872416
0.865572
0.927073
0.921960
0.850843
0.852412
0.928211
0.929567
0.861334
0.878803
0.974687
0.977791
0.885092
0.859364
0.909546
0.895581
0.815349
1.419174
1.272839
1.063390
0.963468
0.970669
0.946166
0.871208
0.863582
0.924294
0.918758
0.847208
0.847545
0.921545
0.921733
0.853483
0.872863
0.972083
0.975871
0.881589
0.856308
0.908462
0.895870
0.816052
1.360065
1.210827
1.001218
0.897993
0.903850
0.877654
0.798928
0.786661
0.840405
0.834187
0.767176
0.767959
0.835452
0.833317
0.766709
0.783380
0.877421
0.882956
0.797963
0.779233
0.830163
0.820820
0.749819
1.326030
1.181603
0.978606
0.879830
0.887897
0.861077
0.778639
0.760418
0.808088
0.802241
0.741593
0.747060
0.814361
0.812742
0.749033
0.767575
0.861496
0.867464
0.783193
0.762074
0.809544
0.800988
0.734054
1.298516
1.168118
0.980001
0.895335
0.916965
0.891724
0.800884
0.777912
0.819679
0.815027
0.762519
0.773429
0.844109
0.845608
0.787183
0.810990
0.904070
0.908642
0.821383
0.791028
0.826425
0.816152
0.755471
1.144764
1.030448
0.864950
0.795146
0.821795
0.801075
0.716894
0.695884
0.734942
0.731471
0.684133
0.695343
0.761604
0.763278
0.709178
0.731687
0.818720
0.822641
0.740386
0.711424
0.743930
0.734765
0.679069
0.819791
0.724992
0.592845
0.539243
0.561831
0.548556
0.487531
0.475237
0.512717
0.510336
0.467158
0.472806
0.524527
0.523133
0.473552
0.486412
0.557847
0.561943
0.497507
0.483562
0.522111
0.517626
0.468241
0.466170
0.400815
0.309556
0.277493
0.300472
0.294819
0.253949
0.250727
0.282836
0.281605
0.246339
0.245521
0.281347
0.278937
0.239152
0.242498
0.290175
0.293100
0.251661
0.251714
0.287789
0.286697
0.249007
0.234825
0.199655
0.151214
0.137059
0.152547
0.150990
0.130157
0.130954
0.151120
0.150682
0.129333
0.126670
0.145094
0.143759
0.122249
0.121996
0.144473
0.145746
0.126359
0.130230
0.152993
0.152847
0.130749
0.577706
0.481280
0.349591
0.300847
0.325635
0.319594
0.274131
0.276273
0.323694
0.323410
0.275941
0.275867
0.325099
0.325493
0.277075
0.277496
0.323963
0.321347
0.268754
0.262322
0.307464
0.298237
0.234984
0.817806
0.708504
0.556101
0.487799
0.502273
0.491414
0.443079
0.446300
0.496932
0.497362
0.449225
0.452876
0.508167
0.508652
0.454269
0.450876
0.498238
0.495766
0.443723
0.445572
0.499959
0.487954
0.412978
1.084735
0.961743
0.786987
0.699538
0.703593
0.687515
0.635710
0.639492
0.691930
0.693318
0.646490
0.654503
0.715655
0.716333
0.656531
0.649404
0.697265
0.696158
0.647648
0.658647
0.720153
0.707119
0.626334
1.222207
1.081362
0.881324
0.779263
0.780795
0.762234
0.704906
0.707340
0.762614
0.763330
0.712435
0.721327
0.787941
0.789052
0.724720
0.717574
0.770094
0.770165
0.719100
0.730338
0.793953
0.780039
0.696008
1.272730
1.108683
0.
