# Supplementary material for: A computational model of spatio-temporal cardiac intracellular calcium handling with realistic structure and spatial flux distribution from sarcoplasmic reticulum and t-tubule reconstructions
Source: PLoS Comput Biol. 2017 Aug 31;13(8):e1005714. doi: 10.1371/journal.pcbi.1005714 (PMC5597258; doi:10.1371/journal.pcbi.1005714)
Supplement: S1 Code — Code provided in C/C++ and includes the structural datasets used in this study. Documentation is provided on use of and updating the code. Updates may also be available on Michael Colman’s website, http://www.physicsoftheheart.com and github repository: https://github.com/michaelcolman/CODE---PLOS-Comp-Biol-2017-Model-SR. (ZIP) [file pcbi.1005714.s001.zip › PLOS_SR_Clean/Spatial_diff_out/Ca_1D_output_0180.dat]

0.319077
0.314178
0.305090
0.293834
0.281677
0.270751
0.261585
0.255026
0.250530
0.247574
0.245456
0.244089
0.243132
0.242406
0.241738
0.241131
0.240586
0.240202
0.240080
0.240243
0.240519
0.240342
0.239872
0.327228
0.322308
0.313176
0.301848
0.289588
0.278534
0.269252
0.262646
0.258153
0.255057
0.252656
0.251079
0.250008
0.249228
0.248529
0.247902
0.247350
0.246998
0.246994
0.247395
0.247978
0.247826
0.247153
0.342298
0.337352
0.328159
0.316721
0.304281
0.292968
0.283402
0.276625
0.272086
0.268728
0.265838
0.263940
0.262696
0.261825
0.261046
0.260349
0.259736
0.259362
0.259466
0.260137
0.261443
0.261275
0.259928
0.361004
0.356047
0.346824
0.335303
0.322672
0.310961
0.300825
0.293491
0.288478
0.284779
0.281672
0.279665
0.278372
0.277423
0.276508
0.275651
0.274855
0.274264
0.274111
0.274520
0.275595
0.275271
0.273847
0.381526
0.376587
0.367407
0.355908
0.343221
0.331005
0.319895
0.311591
0.305655
0.301560
0.298541
0.296691
0.295518
0.294512
0.293365
0.292234
0.291113
0.290100
0.289297
0.288892
0.288749
0.288124
0.287234
0.400689
0.395777
0.386684
0.375339
0.362812
0.350079
0.337791
0.328397
0.321579
0.317084
0.314105
0.312446
0.311458
0.310380
0.308904
0.307419
0.305930
0.304459
0.303011
0.301809
0.300859
0.299911
0.299123
0.417904
0.412970
0.403945
0.392816
0.381122
0.367889
0.353771
0.343281
0.335650
0.330781
0.327750
0.326213
0.325433
0.324260
0.322377
0.320538
0.318718
0.316883
0.314943
0.313183
0.311670
0.310472
0.309703
0.431562
0.426422
0.417026
0.405455
0.393296
0.379612
0.365062
0.354187
0.346215
0.341094
0.337888
0.336214
0.335315
0.334036
0.332048
0.330099
0.328157
0.326180
0.324069
0.322117
0.320425
0.319115
0.318304
0.442214
0.436662
0.426398
0.413699
0.399741
0.385656
0.372058
0.361494
0.353617
0.348374
0.344906
0.342873
0.341551
0.340171
0.338388
0.336584
0.334730
0.332838
0.330861
0.329073
0.327556
0.326270
0.325370
0.449533
0.443502
0.432346
0.418599
0.403588
0.389180
0.375949
0.365697
0.357974
0.352683
0.348992
0.346635
0.344993
0.343547
0.341946
0.340338
0.338659
0.336983
0.335331
0.333967
0.332925
0.331752
0.330663
0.453586
0.447157
0.435264
0.420752
0.405043
0.390430
0.377437
0.367427
0.359877
0.354589
0.350750
0.348193
0.346372
0.344923
0.343488
0.342074
0.340606
0.339191
0.337940
0.337124
0.336840
0.335802
0.334304
0.453217
0.446712
0.434671
0.419973
0.404098
0.389470
0.376616
0.366768
0.359363
0.354110
0.350211
0.347593
0.345751
0.344379
0.343110
0.341885
0.340605
0.339380
0.338322
0.337677
0.337521
0.336556
0.335086
0.448262
0.441998
0.430365
0.416015
0.400388
0.385953
0.373301
0.363644
0.356511
0.351321
0.347294
0.344669
0.342887
0.341655
0.340586
0.339563
0.338467
0.337358
0.336291
0.335434
0.334779
0.333817
0.332806
0.439614
0.433682
0.422619
0.408835
0.393679
0.379604
0.367269
0.357957
0.351337
0.346229
0.341887
0.339180
0.337463
0.336395
0.335542
0.334742
0.333839
0.332851
0.331787
0.330787
0.329857
0.328882
0.328091
0.426741
0.421127
0.410639
0.397486
0.382951
0.369399
0.357622
0.348960
0.343766
0.338775
0.333287
0.330296
0.328551
0.327646
0.327035
0.326488
0.325817
0.324979
0.323967
0.322920
0.321874
0.320895
0.320198
0.409637
0.404295
0.394304
0.381781
0.367917
0.354965
0.343675
0.335363
0.330420
0.325596
0.320234
0.317376
0.315797
0.315109
0.314767
0.314507
0.314094
0.313430
0.312492
0.311440
0.310359
0.309381
0.308715
0.387049
0.381929
0.372367
0.360476
0.347373
0.335124
0.324321
0.316133
0.310384
0.305797
0.301774
0.299426
0.298191
0.297758
0.297717
0.297770
0.297649
0.297171
0.296316
0.295270
0.294208
0.293234
0.292550
0.360244
0.355281
0.346023
0.334748
0.322478
0.311094
0.301058
0.293425
0.287964
0.283685
0.280039
0.277912
0.276852
0.276612
0.276824
0.277168
0.277320
0.277025
0.276259
0.275253
0.274264
0.273311
0.272591
0.328881
0.324044
0.315009
0.304373
0.293052
0.282685
0.273668
0.266950
0.262444
0.258562
0.254822
0.252713
0.251726
0.251605
0.251997
0.252555
0.252929
0.252798
0.252172
0.251293
0.250767
0.249871
0.248797
0.295408
0.290923
0.282554
0.272818
0.262545
0.253238
0.245202
0.239275
0.235357
0.231944
0.228588
0.226716
0.225861
0.225817
0.226279
0.226921
0.227395
0.227370
0.226848
0.226069
0.225629
0.224825
0.223825
0.262029
0.258082
0.250790
0.242118
0.232926
0.224616
0.217454
0.212090
0.208258
0.205343
0.202944
0.201544
0.200910
0.200915
0.201355
0.201954
0.202414
0.202433
0.201980
0.201269
0.200560
0.199868
0.199332
0.236396
0.232829
0.226263
0.218357
0.209950
0.202403
0.195934
0.191095
0.187566
0.185069
0.183214
0.182132
0.181638
0.181649
0.182015
0.182515
0.182905
0.182935
0.182566
0.181957
0.181304
0.180713
0.180302
0.221848
0.218465
0.212260
0.204744
0.196763
0.189634
0.183569
0.179052
0.175748
0.173495
0.171924
0.171006
0.170585
0.170590
0.170898
0.171321
0.171653
0.171681
0.171360
0.170819
0.170201
0.169669
0.169336
0.326863
0.321927
0.312770
0.301424
0.289167
0.278151
0.268937
0.262402
0.257969
0.254910
0.252521
0.250933
0.249837
0.249036
0.248333
0.247727
0.247225
0.246949
0.247044
0.247549
0.248230
0.248150
0.247515
0.335082
0.330126
0.320928
0.309517
0.297171
0.286051
0.276775
0.270309
0.266052
0.262852
0.260007
0.258092
0.256829
0.255955
0.255213
0.254588
0.254092
0.253884
0.254192
0.255123
0.256422
0.256396
0.255336
0.350275
0.345298
0.336053
0.324557
0.312067
0.300724
0.291235
0.284780
0.280807
0.277345
0.273674
0.271250
0.269739
0.268745
0.267907
0.267209
0.266664
0.266481
0.267042
0.268577
0.271537
0.271529
0.268973
0.369139
0.364170
0.354935
0.343421
0.330819
0.319088
0.308965
0.301901
0.297418
0.293606
0.289736
0.287229
0.285696
0.284628
0.283631
0.282753
0.282011
0.281595
0.281873
0.283115
0.285824
0.285646
0.283007
0.389865
0.384949
0.375847
0.364515
0.352105
0.339845
0.328424
0.320043
0.314217
0.309990
0.306577
0.304487
0.303241
0.302150
0.300861
0.299654
0.298538
0.297614
0.297037
0.297060
0.297546
0.297005
0.295726
0.409282
0.404446
0.395587
0.384739
0.373096
0.360296
0.347023
0.337091
0.330041
0.325383
0.322251
0.320607
0.319784
0.318652
0.316886
0.315217
0.313662
0.312186
0.310789
0.309731
0.309002
0.308075
0.307137
0.426817
0.422019
0.413466
0.403438
0.394480
0.381152
0.364152
0.352448
0.344258
0.339179
0.336133
0.334839
0.334577
0.333368
0.330884
0.328703
0.326736
0.324827
0.322827
0.321056
0.319577
0.318360
0.317526
0.440856
0.435825
0.426857
0.416355
0.406920
0.393123
0.375657
0.363532
0.354967
0.349629
0.346427
0.345009
0.344632
0.343315
0.340722
0.338421
0.336319
0.334255
0.332067
0.330084
0.328412
0.327077
0.326198
0.452030
0.446453
0.436258
0.423927
0.410779
0.396565
0.381896
0.370678
0.362434
0.357007
0.353475
0.351523
0.350390
0.348953
0.346862
0.344846
0.342888
0.340949
0.338970
0.337267
0.335932
0.334646
0.333583
0.460076
0.453849
0.442415
0.428556
0.413660
0.399090
0.385387
0.374808
0.366869
0.361413
0.357585
0.355165
0.353520
0.351994
0.350224
0.348493
0.346760
0.345103
0.343589
0.342576
0.342146
0.341020
0.339470
0.464824
0.458045
0.445584
0.430649
0.414723
0.399915
0.386693
0.376519
0.368852
0.363408
0.359366
0.356649
0.354724
0.353173
0.351623
0.350128
0.348641
0.347315
0.346391
0.346361
0.347573
0.346635
0.343959
0.464468
0.457598
0.444953
0.429774
0.413608
0.398785
0.385778
0.375846
0.368404
0.362997
0.358820
0.355979
0.353983
0.352496
0.351128
0.349836
0.348549
0.347429
0.346726
0.346898
0.348266
0.347417
0.344775
0.458840
0.452324
0.440276
0.425581
0.409725
0.395134
0.382393
0.372762
0.365822
0.360472
0.355936
0.352981
0.350994
0.349636
0.348471
0.347386
0.346277
0.345241
0.344397
0.343990
0.344035
0.343170
0.341714
0.449465
0.443394
0.432102
0.418118
0.402817
0.388645
0.376333
0.367328
0.361561
0.356288
0.350770
0.347454
0.345430
0.344211
0.343263
0.342404
0.341486
0.340546
0.339624
0.338873
0.338267
0.337372
0.336442
0.436049
0.430354
0.419730
0.406459
0.391839
0.378263
0.366747
0.359058
0.356840
0.351677
0.342890
0.338630
0.336353
0.335253
0.334542
0.333943
0.333260
0.332461
0.331554
0.330672
0.329812
0.328902
0.328167
0.418588
0.413166
0.403035
0.390397
0.376451
0.363477
0.352450
0.345116
0.343163
0.338173
0.329512
0.325392
0.323293
0.322425
0.322001
0.321706
0.321292
0.320664
0.319809
0.318884
0.317942
0.317020
0.316333
0.395886
0.390618
0.380784
0.368692
0.355454
0.343117
0.332362
0.324545
0.319794
0.315060
0.309754
0.306767
0.305239
0.304695
0.304611
0.304658
0.304554
0.304112
0.303319
0.302373
0.301453
0.300517
0.299775
0.369405
0.364124
0.354255
0.342580
0.330084
0.318566
0.308522
0.301149
0.296405
0.291992
0.287366
0.284728
0.283440
0.283125
0.283324
0.283693
0.283885
0.283628
0.282912
0.282003
0.281234
0.280302
0.279416
0.338801
0.333386
0.323170
0.311834
0.300172
0.289646
0.280680
0.274478
0.271426
0.267419
0.261974
0.259111
0.257836
0.257643
0.258042
0.258651
0.259088
0.259003
0.258449
0.257748
0.258057
0.257168
0.255299
0.304817
0.299752
0.290184
0.279736
0.269106
0.259622
0.251613
0.246153
0.243624
0.240093
0.235111
0.232543
0.231433
0.231339
0.231825
0.232532
0.233078
0.233097
0.232634
0.232008
0.232351
0.231543
0.229780
0.269661
0.265393
0.257470
0.248364
0.238898
0.230400
0.223139
0.217863
0.214424
0.211398
0.208386
0.206682
0.205933
0.205927
0.206404
0.207070
0.207594
0.207647
0.207209
0.206536
0.205973
0.205272
0.204583
0.242880
0.239153
0.232281
0.224114
0.215487
0.207748
0.201123
0.196204
0.192705
0.190105
0.188010
0.186800
0.186256
0.186274
0.186679
0.187236
0.187680
0.187738
0.187374
0.186770
0.186155
0.185554
0.185090
0.227828
0.224348
0.217960
0.210249
0.202070
0.194749
0.188506
0.183853
0.180461
0.178109
0.176420
0.175434
0.174990
0.175007
0.175351
0.175824
0.176202
0.176255
0.175937
0.175392
0.174775
0.174235
0.173886
0.341268
0.336261
0.326966
0.315439
0.302969
0.291752
0.282390
0.275828
0.271473
0.268228
0.265379
0.263454
0.262147
0.261227
0.260454
0.259838
0.259389
0.259251
0.259656
0.260641
0.262242
0.262287
0.261052
0.349610
0.344585
0.335254
0.323673
0.311135
0.299848
0.290507
0.284206
0.280363
0.276978
0.273336
0.270895
0.269344
0.268325
0.267503
0.266869
0.266443
0.266422
0.267188
0.268935
0.272095
0.272228
0.269747
0.365038
0.360002
0.350647
0.339018
0.326407
0.314954
0.305511
0.299572
0.296796
0.293150
0.287891
0.284582
0.282663
0.281485
0.280533
0.279821
0.279374
0.279462
0.280980
0.284324
0.296529
0.296723
0.285566
0.384212
0.379209
0.369922
0.358369
0.345812
0.333983
0.323761
0.317124
0.313765
0.309760
0.304338
0.300985
0.299091
0.297848
0.296708
0.295796
0.295138
0.294973
0.296171
0.299181
0.311144
0.311148
0.299849
0.405356
0.400453
0.391463
0.380386
0.368823
0.356424
0.343951
0.335340
0.329683
0.325222
0.321087
0.318613
0.317292
0.316083
0.314557
0.313253
0.312156
0.311346
0.311092
0.311779
0.313991
0.313542
0.310821
0.425261
0.420518
0.412058
0.402147
0.393339
0.380355
0.363938
0.352874
0.345340
0.340385
0.336961
0.335337
0.334893
0.333690
0.331374
0.329451
0.327828
0.326345
0.325005
0.324127
0.324018
0.323098
0.321590
0.443413
0.438846
0.431483
0.424388
0.428975
0.415422
0.384480
0.369544
0.359916
0.354417
0.351307
0.350465
0.351510
0.350257
0.346366
0.343604
0.341442
0.339430
0.337301
0.335471
0.334041
0.332778
0.331798
0.458098
0.453265
0.445433
0.437828
0.441919
0.427873
0.396416
0.381001
0.370935
0.365161
0.361915
0.360959
0.361878
0.360511
0.356510
0.353613
0.351299
0.349118
0.346787
0.344731
0.343096
0.341711
0.340686
0.470081
0.464466
0.454454
0.442898
0.432499
0.418012
0.400051
0.387519
0.378553
0.372777
0.369078
0.367212
0.366466
0.364942
0.362273
0.359960
0.357884
0.355892
0.353908
0.352347
0.351398
0.350102
0.348664
0.479170
0.472677
0.460892
0.446933
0.432674
0.417797
0.402793
0.391588
0.383217
0.377442
0.373320
0.370744
0.369090
0.367430
0.365377
0.363480
0.361688
0.360071
0.358797
0.358440
0.359379
0.358317
0.355630
0.484891
0.477647
0.464415
0.448895
0.432689
0.417534
0.403818
0.393329
0.385442
0.379690
0.375221
0.372190
0.370066
0.368341
0.366592
0.364978
0.363472
0.362306
0.362015
0.363628
0.368482
0.367697
0.361932
0.484580
0.477226
0.463756
0.447903
0.431297
0.416129
0.402800
0.392689
0.385214
0.379499
0.374712
0.371447
0.369162
0.367476
0.365926
0.364523
0.363221
0.362285
0.362259
0.364127
0.369181
0.368517
0.362799
0.478068
0.471205
0.458566
0.443363
0.427131
0.412250
0.399349
0.389797
0.383666
0.378002
0.372011
0.368377
0.365970
0.364382
0.363040
0.361844
0.360705
0.359779
0.359318
0.359734
0.361298
0.360586
0.358025
0.467705
0.461420
0.449760
0.435450
0.419883
0.405517
0.393309
0.385100
0.382408
0.376812
0.367573
0.362867
0.360173
0.358671
0.357537
0.356567
0.355612
0.354744
0.354057
0.353728
0.353759
0.352992
0.351728
0.453468
0.447624
0.436736
0.423238
0.408459
0.394864
0.384306
0.379689
0.391083
0.385604
0.362555
0.354647
0.350863
0.349345
0.348418
0.347712
0.346994
0.346253
0.345519
0.344913
0.344399
0.343603
0.342771
0.435374
0.429796
0.419376
0.406507
0.392404
0.379416
0.369350
0.365100
0.376842
0.371555
0.348581
0.340829
0.337242
0.335983
0.335370
0.334992
0.334558
0.333987
0.333274
0.332563
0.331900
0.331077
0.330317
0.412366
0.406827
0.396472
0.384010
0.370514
0.357998
0.347389
0.340513
0.339243
0.334235
0.324897
0.320456
0.318285
0.317523
0.317330
0.317340
0.317254
0.316866
0.316198
0.315448
0.315053
0.314188
0.313071
0.386406
0.380558
0.369539
0.357157
0.344267
0.332488
0.322435
0.315673
0.313203
0.308545
0.301139
0.297408
0.295643
0.295177
0.295313
0.295691
0.295939
0.295740
0.295149
0.294491
0.294882
0.293992
0.292054
0.357332
0.350850
0.338312
0.325703
0.313460
0.302644
0.293827
0.288993
0.290521
0.286301
0.275793
0.271095
0.269168
0.268814
0.269173
0.269828
0.270384
0.270388
0.270215
0.270394
0.278521
0.277651
0.268087
0.322437
0.316290
0.304325
0.292564
0.281316
0.271518
0.263619
0.259455
0.261439
0.257714
0.247767
0.243462
0.241754
0.241537
0.242014
0.242790
0.243466
0.243575
0.243468
0.243657
0.251633
0.250830
0.241520
0.283736
0.278885
0.269734
0.259847
0.249889
0.241034
0.233577
0.228551
0.226353
0.223138
0.218482
0.216127
0.215147
0.215108
0.215616
0.216361
0.216981
0.217089
0.216719
0.216192
0.216606
0.215899
0.214241
0.254785
0.250764
0.243297
0.234648
0.225606
0.217501
0.210571
0.205523
0.202229
0.199450
0.196773
0.195315
0.194679
0.194699
0.195150
0.195782
0.196308
0.196410
0.196079
0.195515
0.195230
0.194620
0.193817
0.238770
0.235107
0.228363
0.220283
0.211718
0.204026
0.197438
0.192533
0.189011
0.186485
0.184563
0.183463
0.182980
0.183012
0.183405
0.183947
0.184394
0.184486
0.184182
0.183642
0.183065
0.182517
0.182116
0.359174
0.354069
0.344582
0.332787
0.319988
0.308415
0.298694
0.291801
0.287151
0.283675
0.280655
0.278606
0.277209
0.276203
0.275352
0.274699
0.274253
0.274134
0.274564
0.275582
0.277224
0.277304
0.276088
0.367673
0.362552
0.353031
0.341185
0.328322
0.316685
0.306986
0.300351
0.296205
0.292593
0.288797
0.286250
0.284631
0.283534
0.282627
0.281957
0.281535
0.281528
0.282302
0.284060
0.287249
0.287408
0.284938
0.383406
0.378279
0.368739
0.356850
0.343920
0.332126
0.322327
0.316044
0.312937
0.309068
0.303691
0.300308
0.298381
0.297140
0.296072
0.295325
0.294882
0.294976
0.296476
0.299801
0.312055
0.312259
0.301051
0.403005
0.397920
0.388454
0.376648
0.363773
0.351616
0.341043
0.334058
0.330355
0.326124
0.320580
0.317148
0.315243
0.313961
0.312732
0.311814
0.311174
0.311014
0.312160
0.315105
0.327073
0.327069
0.315711
0.424706
0.419713
0.410545
0.399218
0.387349
0.374620
0.361795
0.352840
0.346857
0.342144
0.337832
0.335240
0.333859
0.332620
0.331098
0.329858
0.328836
0.328021
0.327662
0.328226
0.330351
0.329856
0.327112
0.445229
0.440393
0.431751
0.421590
0.412488
0.399168
0.382381
0.370963
0.363095
0.357861
0.354219
0.352438
0.351905
0.350691
0.348451
0.346675
0.345204
0.343712
0.342194
0.341124
0.340871
0.339870
0.338326
0.464043
0.459382
0.451833
0.444493
0.448785
0.434891
0.403556
0.388239
0.378256
0.372451
0.369081
0.368041
0.368952
0.367699
0.363954
0.361417
0.359499
0.357477
0.355078
0.352987
0.351366
0.350000
0.348976
0.479386
0.474462
0.466439
0.458581
0.462363
0.447967
0.416105
0.400296
0.389859
0.383753
0.380200
0.379001
0.379746
0.378364
0.374493
0.371808
0.369720
0.367534
0.364941
0.362635
0.360815
0.359341
0.358276
0.492014
0.486297
0.476089
0.464266
0.453551
0.438697
0.420330
0.407423
0.398100
0.391956
0.387879
0.385709
0.384762
0.383160
0.380519
0.378312
0.376355
0.374350
0.372214
0.370503
0.369445
0.368094
0.366632
0.501618
0.495021
0.483045
0.468823
0.454239
0.438991
0.423598
0.412049
0.403358
0.397184
0.392589
0.389621
0.387712
0.385901
0.383769
0.381868
0.380103
0.378475
0.377144
0.376746
0.377657
0.376590
0.373908
0.507657
0.500314
0.486903
0.471130
0.454605
0.439082
0.424986
0.414191
0.406028
0.399855
0.394819
0.391317
0.388897
0.386958
0.385026
0.383314
0.381768
0.380598
0.380322
0.381976
0.386831
0.386092
0.380401
0.507457
0.500003
0.486347
0.470238
0.453306
0.437764
0.424040
0.413607
0.405843
0.399698
0.394323
0.390564
0.387957
0.386032
0.384256
0.382708
0.381331
0.380405
0.380444
0.382416
0.387526
0.386948
0.381318
0.500880
0.493891
0.481030
0.465555
0.448997
0.433717
0.420373
0.410440
0.403969
0.397864
0.391327
0.387237
0.384510
0.382678
0.381119
0.379771
0.378555
0.377645
0.377285
0.377865
0.379593
0.378985
0.376459
0.490229
0.483795
0.471872
0.457282
0.441399
0.426622
0.413927
0.405296
0.402245
0.396215
0.386459
0.381331
0.378338
0.376601
0.375255
0.374130
0.373100
0.372258
0.371703
0.371589
0.371849
0.371201
0.369945
0.475501
0.469480
0.458265
0.444481
0.429408
0.415401
0.404323
0.399277
0.410286
0.404393
0.380880
0.372568
0.368507
0.366770
0.365640
0.364783
0.363996
0.363295
0.362714
0.362363
0.362127
0.361458
0.360605
0.456540
0.450784
0.440029
0.426875
0.412486
0.399089
0.388485
0.383790
0.395148
0.389484
0.366098
0.357998
0.354179
0.352742
0.351949
0.351440
0.350950
0.350426
0.349852
0.349374
0.348965
0.348264
0.347478
0.432376
0.426658
0.415999
0.403266
0.389505
0.376563
0.365374
0.358005
0.356360
0.351007
0.341328
0.336652
0.334345
0.333454
0.333114
0.333033
0.332930
0.332574
0.331983
0.331379
0.331162
0.330382
0.329251
0.405266
0.399220
0.387884
0.375255
0.362162
0.349935
0.339195
0.331859
0.328968
0.323999
0.316359
0.312510
0.310720
0.310182
0.310192
0.310515
0.310789
0.310609
0.310018
0.309409
0.309903
0.309061
0.307101
0.375047
0.368338
0.355433
0.342612
0.330282
0.318993
0.309311
0.303800
0.304827
0.300326
0.289704
0.284988
0.283148
0.282776
0.283007
0.283631
0.284275
0.284292
0.284028
0.284188
0.292415
0.291564
0.281909
0.338777
0.332405
0.320058
0.308048
0.296669
0.286388
0.277634
0.272813
0.274313
0.270344
0.260318
0.256023
0.254421
0.254224
0.254607
0.255377
0.256149
0.256281
0.256073
0.256217
0.264258
0.263468
0.254062
0.298581
0.293519
0.284009
0.273781
0.263511
0.254163
0.246045
0.240493
0.237931
0.234494
0.229718
0.227346
0.226427
0.226409
0.226890
0.227662
0.228357
0.228490
0.228074
0.227512
0.227933
0.227226
0.225543
0.268488
0.264275
0.256463
0.247418
0.237955
0.229353
0.221880
0.216393
0.212781
0.209795
0.207000
0.205503
0.204888
0.204929
0.205394
0.206070
0.206660
0.206794
0.206454
0.205880
0.205597
0.204987
0.204176
0.251856
0.248011
0.240932
0.232433
0.223401
0.215211
0.208131
0.202825
0.199005
0.196280
0.194239
0.193090
0.192609
0.192662
0.193086
0.193677
0.194181
0.194310
0.194016
0.193478
0.192906
0.192359
0.191955
0.378887
0.373653
0.363906
0.351755
0.338502
0.326431
0.316132
0.308614
0.303305
0.299578
0.296708
0.294799
0.293506
0.292469
0.291496
0.290775
0.290267
0.290027
0.290156
0.290714
0.291464
0.291462
0.290887
0.387576
0.382324
0.372541
0.360333
0.347000
0.334835
0.324478
0.317021
0.311874
0.308018
0.304741
0.302575
0.301229
0.300144
0.299072
0.298322
0.297818
0.297625
0.297910
0.298822
0.300129
0.300152
0.299148
0.403697
0.398431
0.388610
0.376329
0.362867
0.350496
0.339932
0.332469
0.327571
0.323464
0.319462
0.316921
0.315779
0.314617
0.313090
0.312229
0.311660
0.311456
0.311891
0.313287
0.316152
0.316137
0.313616
0.423838
0.418586
0.408782
0.396493
0.382933
0.370194
0.359010
0.350935
0.345508
0.341030
0.336808
0.334175
0.333025
0.331836
0.330232
0.329289
0.328596
0.328140
0.328180
0.329150
0.331649
0.331394
0.328755
0.446190
0.440986
0.431311
0.419199
0.405827
0.392569
0.380107
0.370727
0.363956
0.359000
0.355083
0.352699
0.351391
0.350232
0.348899
0.347904
0.347066
0.346103
0.345116
0.344701
0.344840
0.344130
0.342800
0.467401
0.462268
0.452815
0.441160
0.428531
0.414723
0.400414
0.389481
0.381465
0.376001
0.372235
0.370157
0.369131
0.367993
0.366467
0.365325
0.364360
0.362849
0.360762
0.359025
0.357788
0.356591
0.355545
0.486902
0.481793
0.472616
0.461744
0.451755
0.437394
0.419348
0.406625
0.397436
0.391469
0.387648
0.385781
0.385186
0.384007
0.382004
0.380668
0.379798
0.377855
0.374681
0.371959
0.369812
0.368249
0.367267
0.502885
0.497535
0.487929
0.476567
0.466079
0.451218
0.432672
0.419508
0.409920
0.403605
0.399468
0.397328
0.396503
0.395148
0.392989
0.391492
0.390453
0.388353
0.385017
0.382125
0.379825
0.378169
0.377151
0.515957
0.510054
0.499230
0.486056
0.471876
0.456577
0.440796
0.428566
0.419340
0.412836
0.408124
0.405234
0.403506
0.401839
0.399853
0.398241
0.396782
0.394801
0.392221
0.389977
0.388268
0.386790
0.385646
0.525529
0.518978
0.506939
0.492278
0.476388
0.460741
0.445949
0.434479
0.425709
0.419084
0.413738
0.410084
0.407674
0.405685
0.403642
0.401912
0.400312
0.398613
0.396856
0.395660
0.395124
0.393964
0.392408
0.531279
0.524184
0.511150
0.495458
0.478584
0.462718
0.448449
0.437536
0.429229
0.422547
0.416658
0.412444
0.409710
0.407490
0.405211
0.403380
0.401766
0.400407
0.399492
0.399554
0.400869
0.400045
0.397463
0.531302
0.524098
0.510855
0.494917
0.477810
0.461902
0.447785
0.437061
0.428945
0.422257
0.416170
0.411774
0.408908
0.406659
0.404423
0.402646
0.401126
0.400000
0.399463
0.399933
0.401596
0.400971
0.398453
0.525504
0.518592
0.505833
0.490338
0.473533
0.457781
0.443739
0.433061
0.425198
0.418549
0.412292
0.407922
0.404985
0.402874
0.400983
0.399412
0.398060
0.397056
0.396511
0.396597
0.397170
0.396605
0.395215
0.515425
0.508873
0.496702
0.481892
0.465687
0.450302
0.436493
0.426224
0.419370
0.412816
0.405755
0.401190
0.398278
0.396348
0.394720
0.393375
0.392219
0.391356
0.390852
0.390797
0.390951
0.390411
0.389457
0.500903
0.494593
0.482742
0.468598
0.453166
0.438355
0.425159
0.416084
0.412724
0.406330
0.396129
0.390738
0.387665
0.385911
0.384557
0.383484
0.382590
0.381912
0.381513
0.381498
0.381605
0.381079
0.380204
0.480978
0.474915
0.463523
0.450033
0.435333
0.421115
0.408314
0.399521
0.396411
0.390283
0.380387
0.375329
0.372600
0.371184
0.370182
0.369474
0.368906
0.368406
0.368006
0.367880
0.367852
0.367283
0.366438
0.454632
0.448773
0.437901
0.425055
0.411164
0.397550
0.384862
0.375442
0.369464
0.363704
0.357459
0.353867
0.352009
0.351083
0.350510
0.350254
0.350144
0.349789
0.349184
0.348718
0.348388
0.347705
0.346880
0.424925
0.418995
0.408023
0.395732
0.382909
0.370047
0.357593
0.348283
0.342160
0.336819
0.331568
0.328717
0.327498
0.326983
0.326709
0.326869
0.327217
0.326997
0.326154
0.325356
0.324846
0.324050
0.323129
0.391602
0.385368
0.373586
0.361803
0.350504
0.338549
0.326254
0.317634
0.313001
0.308139
0.302349
0.299642
0.298888
0.298659
0.298540
0.299013
0.300238
0.300148
0.298696
0.297783
0.298083
0.297225
0.295300
0.353591
0.347695
0.336518
0.325523
0.315152
0.304199
0.292891
0.285086
0.281053
0.276760
0.271533
0.269209
0.268703
0.268663
0.268725
0.269380
0.270748
0.270772
0.269383
0.268462
0.268703
0.267880
0.266058
0.313196
0.308252
0.299136
0.289147
0.279035
0.269070
0.259518
0.252493
0.247879
0.244195
0.240896
0.239271
0.238850
0.238916
0.239222
0.239940
0.240771
0.240872
0.240161
0.239319
0.238695
0.237978
0.237265
0.282779
0.278467
0.270528
0.261249
0.251483
0.242290
0.233930
0.227652
0.223173
0.219977
0.217570
0.216305
0.215887
0.215973
0.216384
0.217058
0.217737
0.217878
0.217415
0.216752
0.216117
0.215511
0.215037
0.265761
0.261741
0.254350
0.245436
0.235910
0.227139
0.219404
0.213559
0.209279
0.206359
0.204343
0.203244
0.202834
0.202915
0.203334
0.203942
0.204494
0.204648
0.204344
0.203798
0.203188
0.202652
0.202300
0.397442
0.392049
0.381995
0.369425
0.355666
0.343045
0.332148
0.324006
0.318117
0.314142
0.311364
0.309616
0.308493
0.307443
0.306308
0.305496
0.304910
0.304516
0.304329
0.304426
0.304667
0.304539
0.304152
0.406352
0.400937
0.390840
0.378201
0.364345
0.351601
0.340580
0.332360
0.326438
0.322348
0.319404
0.317620
0.316708
0.315650
0.314263
0.313377
0.312767
0.312355
0.312173
0.312362
0.312774
0.312616
0.312041
0.422902
0.417461
0.407301
0.394556
0.380527
0.367536
0.356226
0.347792
0.341754
0.337433
0.334224
0.332495
0.332821
0.331743
0.329035
0.327890
0.327159
0.326649
0.326378
0.326597
0.327483
0.327216
0.325997
0.443621
0.438169
0.427973
0.415138
0.400915
0.387549
0.375701
0.366721
0.360192
0.355496
0.352035
0.350176
0.350482
0.349401
0.346683
0.345556
0.344792
0.344042
0.343316
0.343053
0.343530
0.342995
0.341649
0.466649
0.461202
0.451019
0.438159
0.423829
0.409975
0.397242
0.387368
0.379956
0.374759
0.371064
0.368905
0.367905
0.366850
0.365509
0.364764
0.364189
0.363057
0.361364
0.360029
0.359149
0.358180
0.357227
0.488578
0.483130
0.472970
0.460159
0.445868
0.431491
0.417686
0.406809
0.398538
0.392822
0.388898
0.386603
0.385375
0.384352
0.383356
0.382972
0.382824
0.381276
0.378282
0.375681
0.373743
0.372294
0.371330
0.508800
0.503298
0.493123
0.480394
0.466704
0.451794
0.436329
0.424439
0.415370
0.409152
0.404905
0.402442
0.401135
0.400091
0.399222
0.399288
0.400204
0.398321
0.393536
0.389725
0.386916
0.385084
0.384066
0.525444
0.519730
0.509177
0.495998
0.481825
0.466430
0.450503
0.438233
0.428828
0.422211
0.417489
0.414605
0.412971
0.411697
0.410645
0.410535
0.411280
0.409257
0.404354
0.400429
0.397515
0.395616
0.394572
0.538966
0.532865
0.521534
0.507371
0.491629
0.475831
0.460684
0.448762
0.439555
0.432649
0.427203
0.423568
0.421277
0.419550
0.418026
0.417123
0.416477
0.414516
0.411167
0.408235
0.405970
0.404326
0.403302
0.548580
0.542045
0.529937
0.514899
0.498293
0.482230
0.467480
0.456136
0.447440
0.440334
0.434001
0.429499
0.426665
0.424447
0.422295
0.420714
0.419358
0.417591
0.415368
0.413535
0.412179
0.410912
0.409851
0.554143
0.547248
0.534504
0.518847
0.501702
0.485511
0.471099
0.460347
0.452268
0.445060
0.437938
0.432792
0.429923
0.427329
0.424287
0.422165
0.420457
0.418934
0.417572
0.416738
0.416446
0.415546
0.414260
0.554437
0.547435
0.534503
0.518685
0.501418
0.485170
0.470767
0.460070
0.452066
0.444822
0.437548
0.432260
0.429283
0.426613
0.423494
0.421287
0.419562
0.418264
0.417378
0.417080
0.417251
0.416600
0.415375
0.549486
0.542590
0.529811
0.514253
0.497230
0.481017
0.466390
0.455295
0.446977
0.439754
0.432801
0.427779
0.424544
0.422062
0.419642
0.417732
0.416198
0.415105
0.414479
0.414386
0.414545
0.414036
0.413113
0.540342
0.533551
0.520843
0.505762
0.489322
0.473343
0.458546
0.447230
0.438946
0.431828
0.425022
0.420293
0.417199
0.414976
0.412952
0.411303
0.409983
0.409111
0.408757
0.408994
0.409421
0.409014
0.408073
0.527048
0.520154
0.506861
0.492206
0.476599
0.461074
0.446340
0.435257
0.428066
0.421137
0.413597
0.408887
0.405947
0.403993
0.402287
0.400914
0.399871
0.399242
0.399154
0.399759
0.400571
0.400233
0.399110
0.506237
0.499564
0.486703
0.472744
0.457968
0.443017
0.428526
0.417595
0.410579
0.403960
0.396879
0.392667
0.390202
0.388640
0.387288
0.386288
0.385600
0.385151
0.385044
0.385545
0.386255
0.385870
0.384742
0.477146
0.470941
0.459397
0.446456
0.432753
0.418458
0.404098
0.393012
0.385144
0.378945
0.373607
0.370488
0.368922
0.367890
0.366918
0.366381
0.366233
0.365881
0.365324
0.365171
0.365234
0.364679
0.363740
0.445662
0.439501
0.428152
0.416299
0.404462
0.390919
0.376014
0.364615
0.356658
0.350908
0.346520
0.344423
0.343893
0.343368
0.342510
0.342355
0.342823
0.342536
0.341358
0.340464
0.339901
0.339156
0.338342
0.411873
0.405343
0.392731
0.382085
0.373375
0.360705
0.344169
0.332279
0.324679
0.319410
0.315511
0.314279
0.314888
0.314764
0.313750
0.313871
0.316019
0.315791
0.312952
0.311449
0.310740
0.309864
0.308769
0.372046
0.365863
0.353883
0.343999
0.336208
0.324544
0.309038
0.298078
0.291208
0.286561
0.283208
0.282357
0.283248
0.283342
0.282531
0.282873
0.285163
0.285051
0.282286
0.280737
0.279952
0.279089
0.278076
0.328578
0.323437
0.314021
0.304365
0.295102
0.284482
0.272736
0.264005
0.258064
0.254128
0.251514
0.250598
0.250907
0.251056
0.250907
0.251448
0.252480
0.252518
0.251390
0.250272
0.249400
0.248670
0.248114
0.296496
0.291973
0.283688
0.274206
0.264366
0.254561
0.245073
0.237912
0.232789
0.229401
0.227182
0.226181
0.226060
0.226192
0.226437
0.227053
0.227822
0.227954
0.227345
0.226594
0.225891
0.225296
0.224878
0.278629
0.274390
0.266619
0.257291
0.247348
0.237987
0.229528
0.223117
0.218446
0.215359
0.213356
0.212346
0.212056
0.212167
0.212534
0.213133
0.213728
0.213896
0.213566
0.213011
0.212408
0.211892
0.211560
0.414403
0.408815
0.398386
0.385340
0.371023
0.357839
0.346354
0.337661
0.331280
0.327055
0.324297
0.322685
0.322064
0.320987
0.319314
0.318345
0.317638
0.317107
0.316665
0.316431
0.316309
0.316060
0.315752
0.423578
0.417959
0.407467
0.394335
0.379902
0.366575
0.354931
0.346092
0.339595
0.335276
0.332523
0.331139
0.331648
0.330586
0.327803
0.326589
0.325789
0.325191
0.324657
0.324377
0.324250
0.323939
0.323533
0.440621
0.434959
0.424371
0.411096
0.396450
0.382849
0.370875
0.361731
0.354989
0.350496
0.347992
0.347702
0.354980
0.353929
0.344384
0.342015
0.340763
0.339971
0.339172
0.338697
0.338479
0.338017
0.337408
0.461916
0.456229
0.445571
0.432153
0.417255
0.403275
0.390811
0.381159
0.373945
0.369076
0.366300
0.365870
0.373120
0.372080
0.362563
0.360275
0.359085
0.358059
0.356720
0.355703
0.355038
0.354294
0.353553
0.485585
0.479882
0.469177
0.455634
0.440475
0.426025
0.412891
0.402550
0.394648
0.389214
0.385630
0.383774
0.384136
0.383120
0.380577
0.379831
0.379592
0.378298
0.375795
0.373746
0.372197
0.371020
0.370206
0.508172
0.502436
0.491660
0.477981
0.462572
0.447616
0.433749
0.422675
0.414103
0.408120
0.404036
0.401634
0.400669
0.399706
0.398703
0.399003
0.400168
0.398547
0.394036
0.390496
0.387931
0.386256
0.385309
0.529085
0.523260
0.512327
0.498448
0.482822
0.467346
0.452669
0.440924
0.431756
0.425253
0.420641
0.417803
0.416241
0.415305
0.415236
0.416975
0.422577
0.420687
0.411201
0.405729
0.402072
0.399961
0.398877
0.546370
0.540361
0.529094
0.514801
0.498715
0.482768
0.467653
0.455578
0.446122
0.439176
0.433944
0.430548
0.428547
0.427334
0.427077
0.428625
0.434047
0.432029
0.422462
0.416919
0.413194
0.411039
0.409936
0.560418
0.554124
0.542339
0.527451
0.510687
0.494373
0.479271
0.467364
0.458080
0.450768
0.444626
0.440385
0.437815
0.435986
0.434593
0.434351
0.435017
0.433023
0.428267
0.424530
0.421778
0.419975
0.418972
0.570270
0.563669
0.551368
0.535939
0.518715
0.502211
0.487324
0.476036
0.467424
0.459858
0.452555
0.447335
0.444477
0.441994
0.439257
0.437655
0.436643
0.434781
0.431933
0.429619
0.427818
0.426459
0.425563
0.575886
0.569036
0.556315
0.540516
0.523029
0.506477
0.491891
0.481340
0.473579
0.465896
0.457617
0.451852
0.450629
0.447634
0.441959
0.439143
0.437184
0.435493
0.433796
0.432529
0.431620
0.430670
0.429814
0.576435
0.569472
0.556545
0.540634
0.523101
0.506486
0.491808
0.481223
0.473470
0.465730
0.457311
0.451422
0.450100
0.446995
0.441149
0.438127
0.436026
0.434558
0.433462
0.432861
0.432528
0.431873
0.431069
0.572254
0.565228
0.552069
0.536279
0.518969
0.502287
0.487088
0.475707
0.467177
0.459424
0.451610
0.445950
0.442745
0.439881
0.436534
0.434147
0.432358
0.431168
0.430524
0.430458
0.430604
0.430153
0.429347
0.564621
0.557350
0.543345
0.527766
0.511070
0.494519
0.478766
0.466696
0.457671
0.450023
0.442832
0.437703
0.434467
0.431926
0.429345
0.427328
0.425795
0.424897
0.424714
0.425332
0.426190
0.425914
0.424846
0.555062
0.546924
0.529967
0.514174
0.498337
0.482142
0.465951
0.453571
0.444646
0.437209
0.430256
0.425507
0.422516
0.420307
0.418178
0.416455
0.415243
0.414649
0.414878
0.416173
0.417798
0.417652
0.416199
0.533506
0.525551
0.508922
0.493887
0.479046
0.463415
0.447256
0.434872
0.426041
0.418963
0.412622
0.408536
0.406145
0.404382
0.402606
0.401259
0.400454
0.400049
0.400216
0.401412
0.402963
0.402779
0.401303
0.499734
0.492853
0.479506
0.466301
0.453129
0.438196
0.421833
0.409269
0.400222
0.393615
0.388479
0.385571
0.384282
0.383112
0.381662
0.380796
0.381079
0.380718
0.379712
0.379901
0.380414
0.380004
0.378895
0.467698
0.460809
0.447422
0.435936
0.426088
0.411894
0.393440
0.379758
0.370368
0.364223
0.360224
0.358775
0.359089
0.358522
0.356889
0.356371
0.358080
0.357707
0.355018
0.353988
0.353457
0.352785
0.351973
0.440206
0.431981
0.412949
0.403123
0.400647
0.387278
0.362447
0.346480
0.336559
0.330848
0.327854
0.327954
0.330336
0.330301
0.328355
0.328594
0.341754
0.341359
0.326938
0.324200
0.322480
0.321585
0.320844
0.398667
0.390815
0.372400
0.363361
0.361908
0.349556
0.325683
0.310696
0.301580
0.296547
0.294132
0.294653
0.297399
0.297617
0.295847
0.296299
0.309386
0.309115
0.294985
0.292181
0.290343
0.289447
0.288799
0.345061
0.339294
0.328127
0.318829
0.311523
0.300284
0.285151
0.274402
0.267342
0.263168
0.260968
0.260776
0.262045
0.262260
0.261429
0.261731
0.263992
0.263956
0.261327
0.259879
0.258808
0.258090
0.257621
0.309381
0.304526
0.295457
0.285806
0.276284
0.265907
0.254906
0.246793
0.241100
0.237554
0.235479
0.234773
0.235050
0.235220
0.235214
0.235731
0.237016
0.237133
0.235928
0.235086
0.234325
0.233761
0.233393
0.289977
0.285495
0.277258
0.267549
0.257306
0.247399
0.238153
0.231196
0.226184
0.222971
0.220998
0.220106
0.219978
0.220113
0.220382
0.220938
0.221601
0.221782
0.221393
0.220848
0.220279
0.219802
0.219494
0.428421
0.422600
0.411745
0.398183
0.383312
0.369592
0.357594
0.348434
0.341649
0.337152
0.334247
0.332556
0.331880
0.330741
0.328992
0.327950
0.327169
0.326550
0.325981
0.325580
0.325283
0.324941
0.324622
0.437937
0.432058
0.421095
0.407409
0.392398
0.378519
0.366345
0.357015
0.350087
0.345502
0.342641
0.341213
0.341694
0.340569
0.337686
0.336378
0.335484
0.334779
0.334094
0.333611
0.333267
0.332859
0.332465
0.455543
0.449587
0.438463
0.424581
0.409322
0.395153
0.382634
0.372968
0.365753
0.361002
0.358445
0.358160
0.365435
0.364316
0.354637
0.352134
0.350758
0.349838
0.348856
0.348132
0.347621
0.347060
0.346523
0.477346
0.471368
0.460163
0.446120
0.430586
0.416045
0.403059
0.392905
0.385225
0.380104
0.377266
0.376822
0.384045
0.382919
0.373243
0.370796
0.369459
0.368304
0.366791
0.365536
0.364586
0.363761
0.363100
0.501438
0.495464
0.484251
0.470091
0.454285
0.439293
0.425715
0.414959
0.406673
0.400976
0.397249
0.395299
0.395584
0.394437
0.391703
0.390789
0.390403
0.388989
0.386356
0.384147
0.382428
0.381189
0.380405
0.524464
0.518477
0.507216
0.492904
0.476795
0.461320
0.447123
0.435743
0.426865
0.420613
0.416314
0.413750
0.412675
0.411539
0.410289
0.410391
0.411398
0.409672
0.405081
0.401455
0.398803
0.397094
0.396157
0.545864
0.539804
0.528389
0.513830
0.497369
0.481389
0.466552
0.454604
0.445191
0.438413
0.433538
0.430513
0.428888
0.427746
0.427309
0.428792
0.434208
0.432220
0.422689
0.417180
0.413487
0.411363
0.410283
0.563625
0.557415
0.545714
0.530780
0.513873
0.497427
0.482141
0.469843
0.460117
0.452869
0.447331
0.443708
0.441609
0.440177
0.439543
0.440829
0.446056
0.443943
0.434337
0.428766
0.425015
0.422858
0.421759
0.578070
0.571625
0.559518
0.544132
0.526739
0.509914
0.494450
0.482194
0.472554
0.464877
0.458376
0.453846
0.451069
0.449011
0.447345
0.446890
0.447390
0.445291
0.440470
0.436686
0.433897
0.432083
0.431084
0.588121
0.581437
0.568940
0.553156
0.535428
0.518410
0.503044
0.491301
0.482259
0.474275
0.466571
0.461023
0.457915
0.455205
0.452241
0.450452
0.449286
0.447307
0.444364
0.441970
0.440104
0.438722
0.437835
0.593750
0.586879
0.574070
0.558025
0.540118
0.523055
0.507922
0.496849
0.488609
0.480477
0.471772
0.465667
0.464179
0.460963
0.455081
0.452085
0.449970
0.448152
0.446339
0.444964
0.443958
0.442982
0.442150
0.594249
0.587284
0.574296
0.558168
0.540233
0.523105
0.507844
0.496691
0.488418
0.480229
0.471415
0.465221
0.463656
0.460346
0.454289
0.451073
0.448801
0.447208
0.445998
0.445292
0.444864
0.444196
0.443423
0.589948
0.582884
0.569613
0.553569
0.535841
0.518625
0.502816
0.490829
0.481738
0.473558
0.465450
0.459584
0.456211
0.453156
0.449574
0.446962
0.444989
0.443669
0.442932
0.442797
0.442895
0.442448
0.441670
0.581942
0.574594
0.560414
0.544528
0.527385
0.510288
0.493918
0.481210
0.471568
0.463546
0.456227
0.451034
0.447731
0.445020
0.442165
0.439879
0.438135
0.437108
0.436860
0.437451
0.438304
0.438056
0.437027
0.571651
0.563414
0.546267
0.530132
0.513825
0.497088
0.480284
0.467231
0.457567
0.449823
0.443000
0.438358
0.435419
0.433069
0.430623
0.428583
0.427135
0.426420
0.426614
0.427923
0.429578
0.429490
0.428096
0.549082
0.541031
0.524209
0.508832
0.493527
0.477385
0.460653
0.447643
0.438117
0.430797
0.424654
0.420732
0.418429
0.416546
0.414448
0.412773
0.411727
0.411227
0.411402
0.412662
0.414284
0.414192
0.412788
0.514052
0.507086
0.493554
0.480041
0.466448
0.451042
0.434170
0.421092
0.411559
0.404755
0.399708
0.396923
0.395698
0.394410
0.392671
0.391502
0.391574
0.391146
0.390194
0.390510
0.391156
0.390863
0.389828
0.480556
0.473609
0.460090
0.448341
0.438101
0.423469
0.404561
0.390431
0.380644
0.374351
0.370449
0.369129
0.369511
0.368840
0.366942
0.366140
0.367668
0.367258
0.364659
0.363811
0.363462
0.362928
0.362192
0.451498
0.443247
0.424163
0.414101
0.411226
0.397445
0.372218
0.355835
0.345519
0.339712
0.336904
0.337184
0.339665
0.339551
0.337363
0.337342
0.350396
0.349988
0.335627
0.333091
0.331547
0.330803
0.330165
0.408681
0.400797
0.382309
0.373016
0.371152
0.358403
0.334160
0.318800
0.309334
0.304245
0.302025
0.302728
0.305573
0.305745
0.303773
0.304000
0.317001
0.316741
0.302681
0.300078
0.298406
0.297662
0.297111
0.354176
0.348318
0.336963
0.327353
0.319640
0.307994
0.292491
0.281432
0.274141
0.269917
0.267819
0.267750
0.269097
0.269281
0.268306
0.268442
0.270611
0.270593
0.268079
0.266813
0.265913
0.265318
0.264905
0.317821
0.312831
0.303503
0.293486
0.283534
0.272741
0.261380
0.252998
0.247130
0.243532
0.241505
0.240875
0.241208
0.241363
0.241271
0.241688
0.242920
0.243062
0.241956
0.241258
0.240633
0.240162
0.239838
0.298041
0.293404
0.284872
0.274768
0.264079
0.253751
0.244151
0.236941
0.231775
0.228509
0.226557
0.225717
0.225631
0.225763
0.225982
0.226477
0.227109
0.227318
0.227016
0.226588
0.226132
0.225731
0.225459
0.440277
0.434161
0.422768
0.408627
0.393173
0.378937
0.366460
0.356888
0.349729
0.344934
0.341744
0.339781
0.338493
0.337252
0.335881
0.334840
0.334016
0.333344
0.332743
0.332302
0.331940
0.331531
0.331166
0.450301
0.444062
0.432449
0.418102
0.402464
0.388052
0.375391
0.365644
0.358336
0.353444
0.350240
0.348367
0.347361
0.346113
0.344443
0.343270
0.342364
0.341612
0.340925
0.340436
0.340061
0.339602
0.339165
0.468708
0.462303
0.450365
0.435715
0.419773
0.405048
0.392037
0.381951
0.374339
0.369235
0.365999
0.364347
0.364676
0.363395
0.360306
0.358784
0.357668
0.356738
0.355823
0.355159
0.354669
0.354085
0.353520
0.490948
0.484519
0.472508
0.457702
0.441497
0.426406
0.412946
0.402395
0.394342
0.388869
0.385346
0.383517
0.383779
0.382427
0.379235
0.377657
0.376454
0.375267
0.373916
0.372809
0.371950
0.371133
0.370460
0.515055
0.508734
0.496895
0.482095
0.465678
0.450187
0.436188
0.425084
0.416483
0.410504
0.406444
0.404065
0.402882
0.401429
0.399468
0.398194
0.397154
0.395636
0.393503
0.391624
0.390107
0.388939
0.388169
0.538142
0.531900
0.520165
0.505321
0.488657
0.472731
0.458171
0.446498
0.437360
0.430865
0.426332
0.423633
0.422230
0.420678
0.418763
0.417704
0.417045
0.415160
0.411891
0.409009
0.406750
0.405191
0.404303
0.559754
0.553497
0.541700
0.526674
0.509669
0.493263
0.478127
0.465921
0.456313
0.449327
0.444322
0.441464
0.440438
0.438759
0.436274
0.435392
0.435679
0.433472
0.428518
0.424589
0.421663
0.419785
0.418785
0.577770
0.571401
0.559386
0.544041
0.526619
0.509735
0.494107
0.481482
0.471492
0.464013
0.458389
0.454982
0.453540
0.451578
0.448877
0.447804
0.447911
0.445562
0.440505
0.436499
0.433515
0.431593
0.430559
0.592391
0.585837
0.573496
0.557760
0.539899
0.522596
0.506627
0.493831
0.483672
0.475702
0.469152
0.464687
0.461918
0.459492
0.456961
0.455345
0.454169
0.451876
0.448316
0.445238
0.442857
0.441171
0.440161
0.602467
0.595720
0.583060
0.566980
0.548795
0.531231
0.515178
0.502601
0.492729
0.484388
0.476761
0.471240
0.467672
0.464762
0.461855
0.459689
0.457851
0.455723
0.453201
0.451111
0.449531
0.448191
0.447172
0.607946
0.601054
0.588156
0.571854
0.553486
0.535812
0.519829
0.507652
0.498283
0.489734
0.481178
0.474914
0.471216
0.467941
0.464243
0.461573
0.459390
0.457474
0.455742
0.454549
0.453929
0.452939
0.451746
0.608102
0.601147
0.588146
0.571785
0.553381
0.535629
0.519520
0.507243
0.497817
0.489220
0.480617
0.474331
0.470608
0.467294
0.463511
0.460719
0.458487
0.456783
0.455527
0.454880
0.454743
0.454026
0.452910
0.602880
0.595915
0.582873
0.566630
0.548391
0.530607
0.514144
0.501269
0.491242
0.482752
0.474943
0.469309
0.465597
0.462538
0.459375
0.456775
0.454667
0.453168
0.452238
0.451919
0.451914
0.451400
0.450571
0.592708
0.585715
0.572523
0.556576
0.538817
0.521216
0.504503
0.491208
0.480847
0.472627
0.465683
0.460898
0.457708
0.454989
0.452076
0.449573
0.447581
0.446302
0.445731
0.445878
0.446287
0.445956
0.445122
0.577313
0.570136
0.556229
0.540596
0.523603
0.506440
0.489699
0.476357
0.466108
0.458283
0.452029
0.447987
0.445486
0.443135
0.440328
0.437922
0.436113
0.435090
0.434883
0.435531
0.436452
0.436278
0.435308
0.553483
0.546521
0.533038
0.518102
0.501971
0.485457
0.469073
0.456015
0.446080
0.438746
0.433164
0.429804
0.427910
0.426000
0.423526
0.421459
0.420001
0.419223
0.419122
0.419821
0.420782
0.420651
0.419710
0.520412
0.513980
0.501932
0.488122
0.473182
0.457465
0.441492
0.428755
0.419143
0.412374
0.407638
0.405083
0.403870
0.402499
0.400560
0.399049
0.398218
0.397641
0.397246
0.397475
0.397935
0.397720
0.397013
0.484373
0.478107
0.466489
0.453938
0.440984
0.426135
0.409776
0.396949
0.387575
0.381401
0.377565
0.376021
0.375848
0.375021
0.373262
0.372191
0.372041
0.371626
0.370751
0.370408
0.370357
0.370025
0.369486
0.445613
0.439124
0.426555
0.415385
0.405639
0.391735
0.373835
0.360539
0.351398
0.345850
0.342913
0.342465
0.343620
0.343269
0.341338
0.340565
0.342164
0.341877
0.339386
0.338505
0.338058
0.337632
0.337146
0.401993
0.395812
0.383815
0.373350
0.364500
0.351630
0.334844
0.322620
0.314380
0.309549
0.307162
0.307080
0.308527
0.308464
0.306857
0.306424
0.308253
0.308137
0.305746
0.304824
0.304301
0.303871
0.303435
0.356024
0.350668
0.340811
0.330303
0.319870
0.308034
0.295119
0.285412
0.278661
0.274570
0.272399
0.271946
0.272588
0.272636
0.271977
0.271983
0.272692
0.272773
0.272028
0.271474
0.271098
0.270729
0.270389
0.322119
0.317222
0.308205
0.297660
0.286538
0.275494
0.264901
0.256917
0.251219
0.247672
0.245641
0.244897
0.244979
0.245064
0.245018
0.245318
0.245905
0.246108
0.245815
0.245502
0.245202
0.244888
0.244624
0.303193
0.298504
0.289863
0.279369
0.268083
0.257466
0.247929
0.240755
0.235599
0.232344
0.230411
0.229561
0.229407
0.229506
0.229708
0.230116
0.230613
0.230867
0.230806
0.230607
0.230347
0.230061
0.229838
0.449782
0.443314
0.431302
0.416538
0.400528
0.385822
0.372935
0.363008
0.355527
0.350444
0.346986
0.344778
0.343225
0.341855
0.340466
0.339338
0.338419
0.337698
0.337112
0.336709
0.336368
0.335910
0.335469
0.460560
0.453847
0.441395
0.426274
0.410007
0.395099
0.382025
0.371929
0.364306
0.359125
0.355629
0.353449
0.351987
0.350583
0.349026
0.347776
0.346761
0.345971
0.345350
0.344982
0.344715
0.344235
0.343698
0.480125
0.473069
0.459952
0.444316
0.427649
0.412399
0.398976
0.388556
0.380644
0.375246
0.371647
0.369492
0.368429
0.366942
0.364799
0.363295
0.362072
0.361116
0.360349
0.359931
0.359687
0.359126
0.358424
0.502686
0.495611
0.482438
0.466664
0.449750
0.434151
0.420300
0.409442
0.401120
0.395368
0.391491
0.389177
0.388059
0.386432
0.384037
0.382319
0.380883
0.379643
0.378508
0.377728
0.377181
0.376429
0.375642
0.526234
0.519463
0.506832
0.491309
0.474313
0.458381
0.444037
0.432670
0.423853
0.417645
0.413349
0.410795
0.409378
0.407562
0.405055
0.403100
0.401456
0.399813
0.398025
0.396549
0.395355
0.394298
0.393496
0.548925
0.542396
0.530158
0.514805
0.497685
0.481384
0.466531
0.454653
0.445380
0.438720
0.434078
0.431584
0.430802
0.428778
0.425203
0.422704
0.420805
0.418701
0.416128
0.413866
0.412012
0.410627
0.409773
0.570447
0.563998
0.551856
0.536450
0.519064
0.502329
0.486939
0.474582
0.464972
0.457901
0.452965
0.451012
0.452484
0.450238
0.443943
0.440423
0.438319
0.435782
0.432305
0.429370
0.427005
0.425362
0.424427
0.588489
0.581983
0.569713
0.554061
0.536297
0.519084
0.503174
0.490349
0.480312
0.472742
0.467227
0.464778
0.465874
0.463363
0.456860
0.453153
0.450870
0.448174
0.444563
0.441528
0.439104
0.437400
0.436404
0.603082
0.596437
0.583913
0.567920
0.549729
0.532062
0.515709
0.502542
0.492095
0.483946
0.477423
0.473328
0.471328
0.468496
0.464316
0.461290
0.458879
0.456323
0.453382
0.450882
0.448950
0.447393
0.446290
0.613033
0.606235
0.593449
0.577143
0.558619
0.540636
0.524080
0.510940
0.500580
0.491991
0.484378
0.478978
0.475464
0.472318
0.468882
0.466116
0.463699
0.461389
0.459119
0.457451
0.456448
0.455157
0.453744
0.618270
0.611361
0.598387
0.581881
0.563160
0.545020
0.528445
0.515564
0.505579
0.496745
0.488202
0.481926
0.477774
0.474404
0.471010
0.468262
0.465864
0.463840
0.462272
0.461626
0.462169
0.461180
0.458942
0.618049
0.611108
0.598079
0.581527
0.562755
0.544530
0.527829
0.514831
0.504763
0.495902
0.487380
0.481146
0.477005
0.473670
0.470321
0.467571
0.465216
0.463397
0.462202
0.461979
0.462901
0.462145
0.459996
0.612134
0.605232
0.592265
0.575839
0.557196
0.538971
0.522033
0.508543
0.497935
0.489261
0.481685
0.476343
0.472693
0.469638
0.466477
0.463729
0.461412
0.459712
0.458633
0.458284
0.458478
0.457886
0.456719
0.600678
0.593861
0.581023
0.564909
0.546647
0.528649
0.511678
0.497950
0.487108
0.478816
0.472290
0.468055
0.465290
0.462590
0.459345
0.456478
0.454160
0.452589
0.451692
0.451448
0.451527
0.451091
0.450317
0.582903
0.576171
0.563395
0.547732
0.530111
0.512602
0.495893
0.482330
0.471698
0.463923
0.458304
0.455105
0.453459
0.451139
0.447605
0.444603
0.442345
0.440961
0.440327
0.440352
0.440622
0.440340
0.439689
0.558074
0.551578
0.539255
0.524245
0.507403
0.490598
0.474456
0.461371
0.451189
0.443966
0.439026
0.436486
0.435421
0.433519
0.430289
0.427588
0.425652
0.424547
0.424119
0.424297
0.424672
0.424490
0.423922
0.525095
0.518948
0.507421
0.493269
0.477436
0.461503
0.446084
0.433618
0.423996
0.417357
0.413033
0.410921
0.410035
0.408603
0.406237
0.404233
0.402926
0.402159
0.401794
0.401939
0.402232
0.402088
0.401636
0.487428
0.481524
0.470518
0.457325
0.442809
0.427840
0.412944
0.401035
0.392014
0.386018
0.382364
0.380866
0.380571
0.379602
0.377651
0.376176
0.375449
0.374994
0.374643
0.374746
0.374998
0.374867
0.374458
0.445142
0.439363
0.428473
0.416290
0.403529
0.389589
0.374907
0.363510
0.355167
0.349879
0.346968
0.346255
0.346987
0.346430
0.344413
0.343219
0.343439
0.343228
0.342373
0.342442
0.342685
0.342560
0.342118
0.400991
0.395483
0.385110
0.373619
0.361744
0.348846
0.335301
0.324982
0.317558
0.312979
0.310571
0.310165
0.311129
0.310863
0.309232
0.308430
0.308953
0.308948
0.308206
0.308293
0.308523
0.308402
0.307977
0.357554
0.352454
0.343023
0.331873
0.319966
0.308042
0.296549
0.287766
0.281440
0.277500
0.275338
0.274719
0.275052
0.274960
0.274285
0.274043
0.274311
0.274474
0.274407
0.274517
0.274667
0.274536
0.274217
0.324771
0.319930
0.310963
0.300052
0.288259
0.277065
0.266905
0.259229
0.253688
0.250215
0.248217
0.247441
0.247412
0.247419
0.247306
0.247430
0.247800
0.248056
0.248117
0.248189
0.248210
0.248058
0.247828
0.306275
0.301562
0.292834
0.282074
0.270404
0.259602
0.250118
0.243003
0.237886
0.234665
0.232770
0.231937
0.231758
0.231814
0.231946
0.232232
0.232621
0.232915
0.233054
0.233096
0.233046
0.232877
0.232692
0.457512
0.450701
0.438062
0.422722
0.406215
0.391113
0.377875
0.367648
0.359876
0.354501
0.350735
0.348264
0.346455
0.344927
0.343442
0.342195
0.341167
0.340390
0.339813
0.339458
0.339166
0.338660
0.338117
0.469187
0.461973
0.448585
0.432697
0.415845
0.400515
0.387096
0.376718
0.368823
0.363357
0.359536
0.357062
0.355278
0.353689
0.352046
0.350651
0.349509
0.348673
0.348115
0.347889
0.347784
0.347285
0.346598
0.490224
0.482417
0.467845
0.451139
0.433756
0.418050
0.404295
0.393624
0.385491
0.379818
0.375837
0.373323
0.371617
0.369899
0.367886
0.366210
0.364834
0.363843
0.363223
0.363093
0.363199
0.362662
0.361728
0.513021
0.505199
0.490584
0.473745
0.456123
0.440083
0.425925
0.414850
0.406347
0.400346
0.396109
0.393481
0.391821
0.389908
0.387426
0.385380
0.383683
0.382385
0.381437
0.380997
0.380842
0.380149
0.379155
0.535618
0.528346
0.514785
0.498504
0.480946
0.464636
0.450027
0.438491
0.429565
0.423163
0.418636
0.416065
0.415032
0.412861
0.409193
0.406460
0.404265
0.402484
0.400906
0.399749
0.398868
0.397898
0.397011
0.557722
0.550868
0.538033
0.522148
0.504584
0.487966
0.472900
0.460929
0.451707
0.444943
0.440237
0.438409
0.439867
0.437412
0.430640
0.426449
0.423509
0.421152
0.418887
0.416991
0.415435
0.414169
0.413310
0.579113
0.572421
0.559807
0.543980
0.526218
0.509209
0.493678
0.481367
0.472417
0.465403
0.460508
0.460971
0.470606
0.467871
0.452251
0.444968
0.440790
0.437823
0.434925
0.432476
0.430464
0.428968
0.428059
0.597052
0.590359
0.577707
0.561705
0.543602
0.526129
0.510074
0.497284
0.487904
0.480399
0.474940
0.474936
0.484182
0.481200
0.465418
0.457952
0.453593
0.450453
0.447397
0.444835
0.442783
0.441213
0.440193
0.611383
0.604611
0.591834
0.575560
0.557063
0.539122
0.522547
0.509269
0.498887
0.490655
0.484100
0.480745
0.481075
0.477863
0.470508
0.465807
0.462355
0.459507
0.456822
0.454700
0.453267
0.451785
0.450401
0.621055
0.614178
0.601219
0.584684
0.565871
0.547604
0.530793
0.517499
0.507124
0.498378
0.490517
0.485165
0.482163
0.478746
0.474195
0.470707
0.467752
0.465260
0.463178
0.462029
0.462123
0.460856
0.458499
0.625959
0.619011
0.605931
0.589236
0.570238
0.551812
0.534986
0.521991
0.512066
0.503048
0.494050
0.487499
0.483137
0.479585
0.475979
0.472962
0.470316
0.468210
0.466979
0.467452
0.471195
0.470210
0.464976
0.625372
0.618424
0.605335
0.588618
0.569571
0.551057
0.534100
0.520964
0.510930
0.501900
0.492978
0.486506
0.482123
0.478674
0.475287
0.472376
0.469839
0.467936
0.467013
0.467826
0.471873
0.471092
0.465951
0.618938
0.612059
0.599090
0.582510
0.563577
0.545059
0.527854
0.514133
0.503388
0.494599
0.486950
0.481683
0.478160
0.475045
0.471622
0.468608
0.466040
0.464156
0.463023
0.462908
0.463942
0.463278
0.461187
0.606728
0.599979
0.587238
0.570971
0.552371
0.534087
0.516904
0.502927
0.491864
0.483544
0.477258
0.473483
0.471324
0.468602
0.464716
0.461360
0.458673
0.456830
0.455701
0.455274
0.455365
0.454836
0.453843
0.587760
0.581190
0.568764
0.552979
0.534960
0.517189
0.500390
0.486639
0.475788
0.468087
0.463018
0.460750
0.460845
0.458525
0.453277
0.449412
0.446606
0.444887
0.443937
0.443594
0.443525
0.443156
0.442605
0.562166
0.555851
0.543904
0.528761
0.511494
0.494467
0.478347
0.465170
0.454831
0.447728
0.443372
0.441783
0.442480
0.440568
0.435576
0.431972
0.429466
0.428059
0.427396
0.427281
0.427348
0.427134
0.426734
0.528682
0.522675
0.511359
0.497008
0.480698
0.464602
0.449382
0.436995
0.427356
0.420829
0.416876
0.415301
0.415119
0.413627
0.410432
0.407797
0.405992
0.405043
0.404722
0.404877
0.405159
0.405074
0.404737
0.489925
0.484205
0.473464
0.459975
0.444753
0.429692
0.415396
0.403886
0.395049
0.389184
0.385748
0.384547
0.384723
0.383635
0.380944
0.378891
0.377645
0.377126
0.377138
0.377623
0.378209
0.378241
0.377861
0.445882
0.440413
0.430167
0.417551
0.403550
0.389584
0.376228
0.365659
0.357738
0.352634
0.349899
0.349516
0.351176
0.350457
0.347086
0.345096
0.344233
0.344039
0.344289
0.345087
0.346008
0.346126
0.345628
0.401261
0.396046
0.386296
0.374374
0.361270
0.348360
0.336149
0.326662
0.319671
0.315271
0.313002
0.312874
0.314737
0.314315
0.311366
0.309819
0.309312
0.309359
0.309747
0.310607
0.311558
0.311689
0.311187
0.358685
0.353713
0.344464
0.333030
0.320489
0.308514
0.297617
0.289258
0.283164
0.279327
0.277233
0.276702
0.277263
0.277059
0.275888
0.275259
0.275163
0.275379
0.275798
0.276439
0.277076
0.277139
0.276788
0.326337
0.321531
0.312590
0.301497
0.289369
0.278081
0.268109
0.260580
0.255131
0.251706
0.249750
0.249017
0.249048
0.248988
0.248655
0.248572
0.248744
0.249039
0.249388
0.249775
0.250091
0.250070
0.249844
0.308050
0.303326
0.294548
0.283638
0.271751
0.260834
0.251357
0.244265
0.239170
0.235970
0.234103
0.233299
0.233136
0.233151
0.233175
0.233341
0.233640
0.233964
0.234262
0.234502
0.234635
0.234561
0.234394
0.462493
0.455566
0.442719
0.427131
0.410363
0.395014
0.381550
0.371113
0.363114
0.357445
0.353323
0.350534
0.348488
0.346768
0.345108
0.343729
0.342594
0.341739
0.341107
0.340707
0.340373
0.339805
0.339202
0.474322
0.466974
0.453350
0.437188
0.420063
0.404491
0.390869
0.380319
0.372240
0.366487
0.362291
0.359492
0.357485
0.355679
0.353792
0.352218
0.350944
0.350029
0.349436
0.349201
0.349100
0.348551
0.347786
0.495606
0.487639
0.472790
0.455771
0.438092
0.422154
0.408233
0.397447
0.389227
0.383288
0.378876
0.376040
0.374146
0.372175
0.369800
0.367857
0.366305
0.365233
0.364611
0.364532
0.364732
0.364167
0.363111
0.518678
0.510674
0.495736
0.478541
0.460594
0.444324
0.430021
0.418863
0.410303
0.404061
0.399390
0.396426
0.394549
0.392357
0.389476
0.387123
0.385218
0.383841
0.382910
0.382548
0.382508
0.381815
0.380710
0.541631
0.534134
0.520176
0.503488
0.485577
0.469020
0.454266
0.442657
0.433659
0.427025
0.422100
0.419158
0.417831
0.415353
0.411329
0.408305
0.405898
0.404028
0.402469
0.401385
0.400586
0.399627
0.398693
0.564174
0.557038
0.543691
0.527326
0.509368
0.492488
0.477283
0.465268
0.456022
0.449043
0.443917
0.441683
0.442789
0.440006
0.432898
0.428408
0.425232
0.422778
0.420545
0.418727
0.417244
0.416003
0.415134
0.586120
0.579071
0.565730
0.549330
0.531125
0.513844
0.498193
0.485889
0.477035
0.469823
0.464419
0.464440
0.473682
0.470610
0.454658
0.447054
0.442596
0.439524
0.436683
0.434317
0.432373
0.430912
0.430009
0.604035
0.597002
0.583644
0.567081
0.548538
0.530796
0.514616
0.501820
0.492528
0.484848
0.478919
0.478511
0.487388
0.484095
0.468000
0.460221
0.455575
0.452321
0.449297
0.446786
0.444768
0.443224
0.442211
0.617753
0.610741
0.597511
0.580803
0.561932
0.543728
0.526991
0.513626
0.503200
0.494806
0.487953
0.484320
0.484382
0.480911
0.473281
0.468313
0.464621
0.461634
0.458900
0.456753
0.455298
0.453802
0.452410
0.626888
0.619855
0.606598
0.589735
0.570604
0.552081
0.535076
0.521625
0.511141
0.502247
0.494193
0.488686
0.485518
0.481908
0.477132
0.473418
0.470253
0.467599
0.465395
0.464140
0.464145
0.462820
0.460437
0.631346
0.624302
0.611027
0.594079
0.574802
0.556130
0.539092
0.525908
0.515898
0.506747
0.497571
0.490951
0.486520
0.482838
0.479034
0.475819
0.472976
0.470689
0.469280
0.469580
0.473171
0.472093
0.466822
0.630422
0.623418
0.610193
0.593268
0.573963
0.555214
0.538035
0.524683
0.514536
0.505393
0.496347
0.489874
0.485477
0.481946
0.478390
0.475295
0.472562
0.470470
0.469338
0.469936
0.473788
0.472901
0.467722
0.623699
0.616780
0.603709
0.586946
0.567770
0.549017
0.531588
0.517630
0.506692
0.497801
0.490148
0.484944
0.481450
0.478277
0.474708
0.471515
0.468754
0.466670
0.465313
0.464960
0.465781
0.465002
0.462885
0.611161
0.604382
0.591561
0.575113
0.556260
0.537746
0.520360
0.506156
0.494888
0.486488
0.480264
0.476608
0.474524
0.471762
0.467727
0.464179
0.461290
0.459242
0.457883
0.457201
0.457057
0.456422
0.455433
0.591722
0.585142
0.572683
0.556717
0.538427
0.520436
0.503474
0.489523
0.478473
0.470719
0.465764
0.463665
0.463871
0.461526
0.456117
0.452041
0.449022
0.447106
0.445941
0.445346
0.445036
0.444583
0.444074
0.565612
0.559309
0.547356
0.532052
0.514525
0.497311
0.481072
0.467738
0.457231
0.450091
0.445843
0.444406
0.445197
0.443257
0.438100
0.434279
0.431562
0.430000
0.429193
0.428908
0.428804
0.428551
0.428204
0.531539
0.525562
0.514260
0.499792
0.483266
0.467028
0.451758
0.439296
0.429566
0.422998
0.419073
0.417558
0.417402
0.415847
0.412490
0.409649
0.407657
0.406617
0.406286
0.406447
0.406733
0.406666
0.406351
0.492005
0.486358
0.475704
0.462140
0.446708
0.431565
0.417349
0.405896
0.397077
0.391173
0.387663
0.386403
0.386514
0.385325
0.382472
0.380218
0.378796
0.378258
0.378423
0.379123
0.379924
0.380036
0.379625
0.447096
0.441752
0.431706
0.419030
0.404757
0.390762
0.377677
0.367319
0.359538
0.354407
0.351507
0.350966
0.352483
0.351637
0.348109
0.345915
0.344848
0.344698
0.345270
0.346470
0.347815
0.348065
0.347448
0.402029
0.396945
0.387395
0.375423
0.362060
0.349143
0.337216
0.327954
0.321112
0.316698
0.314256
0.313953
0.315654
0.315118
0.312035
0.310308
0.309615
0.309735
0.310465
0.311745
0.313130
0.313407
0.312786
0.359474
0.354572
0.345411
0.333937
0.321248
0.309243
0.298464
0.290214
0.284193
0.280333
0.278125
0.277476
0.277928
0.277636
0.276366
0.275615
0.275417
0.275686
0.276330
0.277261
0.278178
0.278347
0.277954
0.327166
0.322383
0.313462
0.302323
0.290095
0.278755
0.268797
0.261290
0.255854
0.252404
0.250384
0.249584
0.249551
0.249434
0.249038
0.248881
0.248998
0.249326
0.249808
0.250365
0.250841
0.250888
0.250654
0.308899
0.304176
0.295382
0.284419
0.272447
0.261464
0.251955
0.244845
0.239736
0.236510
0.234604
0.233760
0.233557
0.233534
0.233514
0.233633
0.233900
0.234247
0.234626
0.234972
0.235202
0.235174
0.235012
0.465413
0.458576
0.445901
0.430363
0.413540
0.398092
0.384532
0.374009
0.365917
0.359958
0.355368
0.352219
0.349970
0.348017
0.346043
0.344483
0.343229
0.342286
0.341564
0.341071
0.340670
0.340039
0.339381
0.476698
0.469556
0.456343
0.440365
0.423243
0.407609
0.393943
0.383382
0.375331
0.369305
0.364577
0.361464
0.359423
0.357356
0.354924
0.353047
0.351606
0.350588
0.349903
0.349583
0.349454
0.348841
0.347984
0.497104
0.489528
0.475496
0.458873
0.441282
0.425327
0.411468
0.400822
0.393173
0.386994
0.381628
0.378578
0.377033
0.374762
0.371343
0.368861
0.367056
0.365857
0.365153
0.365035
0.365372
0.364745
0.363441
0.520596
0.512907
0.498653
0.481753
0.463833
0.447521
0.433292
0.422311
0.414373
0.407895
0.402224
0.398967
0.397289
0.394786
0.391005
0.388193
0.386091
0.384598
0.383584
0.383189
0.383305
0.382548
0.381192
0.545410
0.537886
0.523854
0.507018
0.488892
0.472199
0.457446
0.445936
0.437110
0.430209
0.424532
0.420875
0.418646
0.415891
0.412167
0.409250
0.406918
0.405012
0.403346
0.402173
0.401364
0.400352
0.399323
0.569816
0.562300
0.548124
0.531164
0.512754
0.495641
0.480407
0.468500
0.459415
0.452103
0.445930
0.442137
0.440261
0.437237
0.432592
0.429154
0.426483
0.424100
0.421710
0.419743
0.418181
0.416885
0.415971
0.594296
0.586458
0.570959
0.553479
0.534566
0.516974
0.501301
0.489177
0.480600
0.472924
0.465692
0.462196
0.462402
0.459109
0.451744
0.447210
0.444077
0.441234
0.438141
0.435539
0.433440
0.431911
0.430993
0.612307
0.604453
0.588878
0.571194
0.551920
0.533847
0.517628
0.504992
0.495969
0.487844
0.480147
0.476277
0.476189
0.472700
0.465191
0.460503
0.457190
0.454147
0.450838
0.448035
0.445781
0.444150
0.443174
0.623776
0.616272
0.601995
0.584535
0.565113
0.546614
0.529779
0.516428
0.506081
0.497427
0.489754
0.484745
0.481924
0.478307
0.473270
0.469428
0.466249
0.463285
0.460260
0.457726
0.455753
0.454158
0.453032
0.631708
0.624378
0.610511
0.593134
0.573573
0.554785
0.537628
0.524046
0.513540
0.504496
0.496103
0.490214
0.486231
0.482518
0.478363
0.474915
0.471844
0.469057
0.466446
0.464480
0.463217
0.461755
0.460266
0.635377
0.628147
0.614520
0.597205
0.577594
0.558677
0.541466
0.528103
0.518362
0.509119
0.499549
0.493017
0.488870
0.485120
0.480910
0.477549
0.474538
0.471972
0.469865
0.468706
0.468794
0.467525
0.465172
0.634094
0.626950
0.613467
0.596254
0.576670
0.557688
0.540321
0.526756
0.516846
0.507618
0.498255
0.491984
0.488042
0.484461
0.480373
0.477054
0.474102
0.471701
0.469861
0.468990
0.469330
0.468237
0.465971
0.627215
0.620178
0.606887
0.589871
0.570438
0.551470
0.533834
0.519627
0.508534
0.499547
0.491876
0.486771
0.483298
0.480086
0.476438
0.473143
0.470238
0.467930
0.466149
0.465061
0.464578
0.463636
0.462406
0.614671
0.607763
0.594703
0.577994
0.558887
0.540162
0.522580
0.508159
0.496705
0.488178
0.481861
0.478063
0.475609
0.472811
0.469076
0.465615
0.462670
0.460469
0.458836
0.457764
0.457059
0.456294
0.455570
0.595191
0.588458
0.575730
0.559488
0.540943
0.522740
0.505581
0.491424
0.480169
0.472244
0.467055
0.464467
0.463283
0.460901
0.456812
0.453147
0.450218
0.448215
0.446872
0.446046
0.445475
0.444921
0.444455
0.568768
0.562326
0.550142
0.534613
0.516883
0.499475
0.483042
0.469518
0.458829
0.451497
0.446954
0.444965
0.444312
0.442321
0.438518
0.435136
0.432543
0.430931
0.430017
0.429605
0.429379
0.429049
0.428686
0.534037
0.527999
0.516600
0.502048
0.485439
0.469065
0.453612
0.440992
0.431135
0.424383
0.420162
0.418263
0.417487
0.415863
0.412966
0.410308
0.408361
0.407308
0.406970
0.407137
0.407474
0.407377
0.406973
0.493786
0.488160
0.477566
0.464095
0.448744
0.433535
0.419139
0.407582
0.398739
0.392639
0.388702
0.386985
0.386467
0.385174
0.382698
0.380570
0.379187
0.378689
0.378964
0.379847
0.380941
0.381069
0.380439
0.448208
0.442949
0.433104
0.420679
0.406652
0.392655
0.379387
0.368993
0.361342
0.355994
0.352425
0.351118
0.351327
0.350344
0.347783
0.345884
0.344904
0.344852
0.345689
0.347293
0.349483
0.349784
0.348508
0.402722
0.397726
0.388396
0.376701
0.363619
0.350714
0.338619
0.329343
0.322666
0.318044
0.314935
0.313877
0.314279
0.313603
0.311494
0.310067
0.309477
0.309697
0.310697
0.312384
0.314616
0.314941
0.313673
0.359938
0.355098
0.346072
0.334770
0.322247
0.310241
0.299343
0.291059
0.285090
0.281082
0.278481
0.277433
0.277388
0.277000
0.276000
0.275349
0.275204
0.275540
0.276328
0.277472
0.278703
0.278906
0.278314
0.327502
0.322751
0.313897
0.302832
0.290669
0.279312
0.269280
0.261730
0.256282
0.252729
0.250494
0.249484
0.249235
0.249057
0.248733
0.248615
0.248757
0.249120
0.249675
0.250327
0.250932
0.250994
0.250683
0.309176
0.304468
0.295703
0.284766
0.272808
0.261800
0.252236
0.245083
0.239935
0.236633
0.234600
0.233631
0.233319
0.233252
0.233245
0.233379
0.233657
0.234019
0.234431
0.234817
0.235089
0.235063
0.234874
0.467483
0.460719
0.448172
0.432695
0.415870
0.400400
0.386845
0.376360
0.368316
0.362125
0.357080
0.353668
0.351461
0.349272
0.346745
0.344890
0.343500
0.342493
0.341740
0.341268
0.340977
0.340320
0.339514
0.478438
0.471439
0.458493
0.442654
0.425565
0.409944
0.396356
0.385961
0.378225
0.372004
0.366692
0.363524
0.362106
0.359772
0.356130
0.353633
0.351945
0.350840
0.350154
0.349964
0.350195
0.349559
0.348327
0.498389
0.491051
0.477490
0.461106
0.443586
0.427687
0.414044
0.403871
0.397765
0.391459
0.384573
0.381890
0.382360
0.379786
0.373628
0.369838
0.367564
0.366241
0.365603
0.365878
0.367277
0.366632
0.364309
0.522382
0.514832
0.500864
0.484063
0.466126
0.449834
0.435836
0.425380
0.419081
0.412487
0.405214
0.402258
0.402508
0.399711
0.393299
0.389266
0.386767
0.385167
0.384192
0.384171
0.385338
0.384555
0.382174
0.549039
0.541296
0.526784
0.509587
0.491192
0.474403
0.459777
0.448621
0.440437
0.433357
0.426759
0.422722
0.420711
0.417723
0.413258
0.410103
0.407824
0.405900
0.404116
0.402971
0.402466
0.401402
0.399986
0.576269
0.567989
0.552060
0.534080
0.515083
0.497750
0.482642
0.471215
0.463031
0.455472
0.447836
0.442811
0.439703
0.436507
0.432695
0.429966
0.427897
0.425596
0.422855
0.420636
0.419017
0.417635
0.416572
0.606242
0.596703
0.576390
0.556854
0.536944
0.519037
0.503615
0.492454
0.486314
0.478315
0.467770
0.461719
0.458450
0.455020
0.450735
0.448034
0.446254
0.443595
0.439762
0.436635
0.434266
0.432609
0.431624
0.624318
0.614725
0.594268
0.574477
0.554176
0.535769
0.519794
0.508123
0.501563
0.493139
0.482145
0.475737
0.472168
0.468572
0.464213
0.461398
0.459450
0.456582
0.452507
0.449125
0.446523
0.444750
0.443753
0.630427
0.622049
0.605812
0.587174
0.567064
0.548288
0.531550
0.518678
0.509315
0.500485
0.491381
0.485163
0.481011
0.477318
0.473409
0.470432
0.467901
0.464991
0.461501
0.458486
0.456096
0.454370
0.453334
0.635909
0.628128
0.613350
0.595287
0.575258
0.556265
0.539185
0.525997
0.516424
0.507301
0.497825
0.491392
0.487130
0.483345
0.479267
0.475994
0.473095
0.470228
0.467229
0.464697
0.462722
0.461121
0.459993
0.638371
0.630884
0.616790
0.599039
0.579106
0.560063
0.543049
0.530449
0.522993
0.513734
0.501955
0.494958
0.491468
0.487624
0.482432
0.478743
0.475590
0.472820
0.470236
0.468215
0.466862
0.465427
0.464067
0.636635
0.629307
0.615501
0.597960
0.578125
0.559038
0.541846
0.528988
0.521293
0.512057
0.500584
0.493962
0.490789
0.487120
0.481957
0.478212
0.475040
0.472404
0.470100
0.468378
0.467280
0.466017
0.464740
0.629704
0.622495
0.608905
0.591590
0.571921
0.552817
0.535175
0.521145
0.510661
0.501632
0.493324
0.488128
0.484855
0.481597
0.477611
0.474109
0.471065
0.468582
0.466489
0.464900
0.463724
0.462639
0.461762
0.617409
0.610285
0.596855
0.579810
0.560452
0.541558
0.523875
0.509412
0.498045
0.489434
0.482878
0.478985
0.476466
0.473644
0.469904
0.466407
0.463396
0.461072
0.459231
0.457872
0.456828
0.455944
0.455303
0.598232
0.591219
0.578018
0.561383
0.542572
0.524176
0.506853
0.492560
0.481208
0.473157
0.467795
0.465001
0.463460
0.461063
0.457288
0.453743
0.450819
0.448736
0.447248
0.446249
0.445508
0.444851
0.444356
0.571632
0.564933
0.552323
0.536476
0.518553
0.500967
0.484333
0.470640
0.459823
0.452333
0.447579
0.445340
0.444300
0.442284
0.438803
0.435555
0.432990
0.431330
0.430329
0.429840
0.429568
0.429155
0.428695
0.536195
0.530025
0.518438
0.503815
0.487221
0.470736
0.455037
0.442246
0.432318
0.425382
0.420848
0.418712
0.417743
0.416064
0.413216
0.410567
0.408626
0.407563
0.407238
0.407498
0.408036
0.407889
0.407232
0.495220
0.489597
0.479081
0.465872
0.450857
0.435626
0.420889
0.409182
0.400439
0.394125
0.389632
0.387589
0.386961
0.385565
0.382927
0.380679
0.379281
0.378829
0.379273
0.380582
0.382430
0.382556
0.381267
0.449083
0.443923
0.434370
0.422521
0.409197
0.395266
0.381514
0.371029
0.363792
0.358207
0.353701
0.351905
0.351939
0.350805
0.348000
0.345874
0.344855
0.344910
0.346137
0.348700
0.352875
0.353223
0.350241
0.403202
0.398328
0.389330
0.378256
0.365929
0.353112
0.340535
0.331188
0.324962
0.320111
0.316053
0.314508
0.314756
0.313927
0.311554
0.309898
0.309278
0.309609
0.311002
0.313647
0.317866
0.318240
0.315270
0.360130
0.355378
0.346575
0.335669
0.323603
0.311652
0.300460
0.292091
0.286294
0.282105
0.278945
0.277571
0.277456
0.276962
0.275755
0.274991
0.274848
0.275250
0.276229
0.277809
0.279800
0.280017
0.278789
0.327512
0.322813
0.314078
0.303208
0.291258
0.279926
0.269755
0.262139
0.256713
0.253029
0.250499
0.249277
0.248941
0.248695
0.248293
0.248153
0.248310
0.248699
0.249318
0.250113
0.250960
0.251006
0.250467
0.309097
0.304422
0.295726
0.284889
0.273032
0.262037
0.252406
0.245201
0.240022
0.236619
0.234410
0.233294
0.232896
0.232780
0.232747
0.232885
0.233174
0.233538
0.233956
0.234371
0.234695
0.234639
0.234363
0.469155
0.462395
0.449859
0.434373
0.417533
0.402062
0.388592
0.378246
0.370808
0.364471
0.358626
0.355170
0.353491
0.351126
0.347636
0.345341
0.343789
0.342753
0.342052
0.341756
0.341891
0.341246
0.340066
0.480092
0.473102
0.460178
0.444330
0.427227
0.411629
0.398235
0.388240
0.382242
0.375932
0.368942
0.366131
0.366555
0.364019
0.357987
0.354413
0.352361
0.351197
0.350637
0.350899
0.352260
0.351645
0.349399
0.500122
0.492783
0.479214
0.462795
0.445253
0.429438
0.416509
0.407951
0.411608
0.405339
0.389328
0.387353
0.392777
0.389945
0.377763
0.371391
0.368286
0.366843
0.366526
0.367989
0.372784
0.372181
0.366722
0.524784
0.517109
0.502838
0.485831
0.467766
0.451519
0.438252
0.429497
0.433140
0.426595
0.410031
0.407682
0.412752
0.409714
0.397435
0.390912
0.387663
0.385960
0.385265
0.386393
0.390902
0.390152
0.384662
0.554004
0.545715
0.529554
0.511646
0.492825
0.475926
0.461576
0.451130
0.445638
0.438490
0.429271
0.425219
0.424724
0.421579
0.415100
0.411200
0.408904
0.406979
0.405116
0.404272
0.404789
0.403707
0.401280
0.586795
0.577026
0.556381
0.536640
0.516794
0.499227
0.484430
0.474000
0.469037
0.461332
0.450207
0.444001
0.440533
0.437228
0.433355
0.431025
0.429695
0.427481
0.424190
0.421739
0.420271
0.418818
0.417420
0.637107
0.623394
0.584893
0.560738
0.538905
0.520637
0.506091
0.497549
0.505261
0.497047
0.472162
0.462779
0.457365
0.453804
0.450794
0.449453
0.449550
0.447049
0.441759
0.437885
0.435229
0.433444
0.432348
0.655158
0.641365
0.602697
0.578249
0.556003
0.537225
0.522128
0.513108
0.520485
0.511863
0.486466
0.476687
0.470914
0.467216
0.464240
0.462846
0.462788
0.460081
0.454534
0.450352
0.447371
0.445459
0.444413
0.640871
0.630944
0.609872
0.589383
0.568366
0.549326
0.532906
0.521153
0.515208
0.506275
0.493540
0.485910
0.481235
0.477516
0.473868
0.471563
0.469861
0.467034
0.462883
0.459387
0.456674
0.454836
0.453818
0.640731
0.632310
0.615701
0.596782
0.576240
0.557104
0.540373
0.528321
0.522120
0.512973
0.500154
0.492755
0.489018
0.485194
0.480279
0.477053
0.474400
0.471524
0.468158
0.465237
0.462869
0.461163
0.460159
0.640718
0.632955
0.618268
0.600100
0.579933
0.560919
0.544780
0.534792
0.536882
0.527694
0.506872
0.498286
0.500834
0.496846
0.484747
0.480189
0.476692
0.473798
0.470856
0.468364
0.466356
0.464804
0.463795
0.638304
0.630807
0.616670
0.598855
0.578869
0.559844
0.543508
0.533192
0.534908
0.525750
0.505391
0.497291
0.500237
0.496429
0.484292
0.479595
0.475993
0.473209
0.470573
0.468399
0.466651
0.465269
0.464337
0.631269
0.623901
0.610028
0.592459
0.572617
0.553462
0.536056
0.522834
0.514786
0.505761
0.495143
0.489476
0.487142
0.483866
0.478725
0.474944
0.471798
0.469224
0.466917
0.465040
0.463514
0.462320
0.461547
0.619275
0.611936
0.598130
0.580773
0.561207
0.542199
0.524523
0.510243
0.499581
0.490937
0.483673
0.479683
0.477617
0.474824
0.470619
0.467040
0.463998
0.461615
0.459623
0.458087
0.456855
0.455870
0.455214
0.600529
0.593220
0.579503
0.562477
0.543427
0.524878
0.507439
0.493093
0.481805
0.473691
0.468189
0.465423
0.464813
0.462461
0.457826
0.454255
0.451321
0.449196
0.447592
0.446485
0.445668
0.444915
0.444317
0.573865
0.566888
0.553802
0.537632
0.519543
0.501817
0.485011
0.471195
0.460333
0.452748
0.447889
0.445667
0.445518
0.443536
0.439214
0.435938
0.433367
0.431679
0.430597
0.430073
0.429848
0.429342
0.428677
0.537815
0.531500
0.519702
0.505031
0.488521
0.471959
0.456004
0.443074
0.433158
0.426085
0.421265
0.419053
0.418233
0.416554
0.413515
0.410795
0.408863
0.407797
0.407492
0.407921
0.409058
0.408830
0.407480
0.496273
0.490644
0.480205
0.467320
0.452785
0.437569
0.422417
0.410599
0.402141
0.395651
0.390507
0.388282
0.387906
0.386456
0.383370
0.380879
0.379447
0.379035
0.379699
0.381697
0.385367
0.385446
0.382396
0.449759
0.444694
0.435455
0.424319
0.412102
0.398285
0.383762
0.373274
0.366940
0.361161
0.355322
0.353190
0.353640
0.352390
0.348767
0.346130
0.345014
0.345184
0.347160
0.351631
0.364818
0.365176
0.353530
0.403568
0.398819
0.390188
0.379889
0.368736
0.356061
0.342700
0.333364
0.328098
0.323060
0.317616
0.315725
0.316417
0.315462
0.312216
0.310027
0.309301
0.309748
0.311891
0.316446
0.329620
0.330011
0.318442
0.360187
0.355528
0.346979
0.336564
0.325132
0.313272
0.301685
0.293249
0.287813
0.283459
0.279586
0.277983
0.278084
0.277502
0.275813
0.274788
0.274602
0.275044
0.276250
0.278521
0.282337
0.282524
0.279556
0.327365
0.322725
0.314137
0.303519
0.291879
0.280602
0.270254
0.262575
0.257228
0.253416
0.250534
0.249140
0.248825
0.248521
0.247940
0.247725
0.247879
0.248265
0.248926
0.249901
0.251342
0.251330
0.250142
0.308843
0.304210
0.295607
0.284911
0.273210
0.262255
0.252554
0.245301
0.240104
0.236596
0.234191
0.232939
0.232489
0.232328
0.232235
0.232362
0.232651
0.232991
0.233369
0.233780
0.234178
0.234057
0.233600
0.470244
0.463441
0.450834
0.435293
0.418412
0.402901
0.389378
0.378964
0.371435
0.364981
0.358998
0.355411
0.353643
0.351261
0.347827
0.345628
0.344178
0.343183
0.342461
0.342141
0.342269
0.341628
0.340451
0.481365
0.474293
0.461235
0.445276
0.428097
0.412444
0.398993
0.388931
0.382845
0.376418
0.369284
0.366336
0.366668
0.364125
0.358174
0.354736
0.352831
0.351713
0.351096
0.351308
0.352653
0.352034
0.349777
0.501706
0.494222
0.480408
0.463786
0.446107
0.430205
0.417206
0.408582
0.412155
0.405773
0.389614
0.387494
0.392824
0.390005
0.377949
0.371778
0.368910
0.367524
0.367084
0.368461
0.373241
0.372624
0.367125
0.526654
0.518781
0.504172
0.486870
0.468598
0.452225
0.438862
0.430034
0.433596
0.426949
0.410237
0.407738
0.412708
0.409708
0.397591
0.391300
0.388307
0.386683
0.385874
0.386921
0.391412
0.390653
0.385122
0.556220
0.547665
0.531066
0.512773
0.493687
0.476602
0.462103
0.451571
0.446013
0.438763
0.429381
0.425162
0.424552
0.421455
0.415177
0.411515
0.409442
0.407613
0.405727
0.404853
0.405364
0.404278
0.401836
0.589527
0.579396
0.558164
0.537927
0.517762
0.499940
0.484914
0.474372
0.469357
0.461546
0.450218
0.443791
0.440145
0.436903
0.433315
0.431269
0.430170
0.428083
0.424835
0.422406
0.420955
0.419512
0.418112
0.640344
0.626178
0.586927
0.562188
0.540042
0.521465
0.506566
0.497870
0.505532
0.497203
0.472063
0.462378
0.456649
0.453172
0.450614
0.449643
0.450012
0.447671
0.442466
0.438642
0.436019
0.434253
0.433161
0.658245
0.644015
0.604616
0.579594
0.557034
0.537942
0.522475
0.513282
0.520597
0.511878
0.486260
0.476216
0.470160
0.466583
0.464086
0.463087
0.463316
0.460783
0.455319
0.451178
0.448216
0.446325
0.445286
0.643147
0.632899
0.611300
0.590356
0.569039
0.549718
0.533005
0.521084
0.515057
0.506058
0.493228
0.485501
0.480763
0.477203
0.473922
0.471977
0.470570
0.467896
0.463770
0.460260
0.457523
0.455682
0.454674
0.642148
0.633533
0.616605
0.597395
0.576647
0.557281
0.540278
0.528033
0.521702
0.512516
0.499726
0.492380
0.488727
0.485106
0.480528
0.477675
0.475362
0.472613
0.469167
0.466126
0.463644
0.461904
0.460923
0.641472
0.633614
0.618774
0.600470
0.580257
0.561062
0.544591
0.534354
0.536256
0.527044
0.506340
0.497905
0.500623
0.496877
0.485127
0.480992
0.477918
0.475131
0.471967
0.469222
0.466977
0.465358
0.464409
0.638656
0.631124
0.616923
0.599051
0.579071
0.559908
0.543269
0.532713
0.534233
0.525056
0.504827
0.496889
0.500014
0.496455
0.484662
0.480386
0.477204
0.474523
0.471646
0.469204
0.467204
0.465744
0.464858
0.631429
0.624043
0.610134
0.592519
0.572636
0.553373
0.535788
0.522400
0.514211
0.505156
0.494609
0.489050
0.486858
0.483798
0.478968
0.475560
0.472762
0.470290
0.467844
0.465804
0.464141
0.462869
0.462066
0.619365
0.612013
0.598180
0.580781
0.561164
0.542070
0.524273
0.509876
0.499110
0.490419
0.483159
0.479206
0.477229
0.474623
0.470718
0.467498
0.464783
0.462512
0.460440
0.458828
0.457554
0.456493
0.455740
0.600611
0.593291
0.579548
0.562484
0.543384
0.524765
0.507233
0.492790
0.481409
0.473225
0.467672
0.464880
0.464302
0.462118
0.457799
0.454610
0.452030
0.450022
0.448334
0.447179
0.446370
0.445529
0.444775
0.573977
0.566993
0.553884
0.537687
0.519558
0.501778
0.484882
0.470965
0.459994
0.452320
0.447367
0.445071
0.444908
0.443081
0.439077
0.436186
0.433957
0.432366
0.431158
0.430535
0.430268
0.429649
0.428812
0.538026
0.531694
0.519867
0.505190
0.488678
0.472066
0.456000
0.442944
0.432898
0.425701
0.420747
0.418421
0.417564
0.416015
0.413282
0.410935
0.409309
0.408284
0.407779
0.407984
0.408949
0.408554
0.407056
0.496632
0.490971
0.480484
0.467616
0.453126
0.437867
0.422564
0.410579
0.401958
0.395308
0.389993
0.387612
0.387160
0.385829
0.383067
0.380975
0.379856
0.379435
0.379781
0.381398
0.384747
0.384604
0.381430
0.450292
0.445173
0.435835
0.424732
0.412645
0.398796
0.384043
0.373345
0.366816
0.360854
0.354814
0.352486
0.352813
0.351674
0.348412
0.346217
0.345459
0.345588
0.347123
0.351082
0.363835
0.363935
0.352185
0.403996
0.399209
0.390499
0.380251
0.369241
0.356558
0.342985
0.333449
0.327988
0.322779
0.317136
0.315045
0.315595
0.314733
0.311812
0.310021
0.309610
0.310006
0.311704
0.315741
0.328467
0.328615
0.316957
0.360284
0.355620
0.347069
0.336727
0.325396
0.313548
0.301853
0.293281
0.287701
0.283201
0.279161
0.277391
0.277381
0.276845
0.275364
0.274604
0.274609
0.274984
0.275858
0.277724
0.281189
0.281171
0.278125
0.327215
0.322591
0.314040
0.303499
0.291946
0.280697
0.270301
0.262543
0.257098
0.253172
0.250157
0.248633
0.248228
0.247932
0.247460
0.247388
0.247631
0.247946
0.248373
0.249064
0.250252
0.250083
0.248829
0.308565
0.303957
0.295405
0.284786
0.273163
0.262245
0.252530
0.245229
0.239959
0.236358
0.233841
0.232481
0.231953
0.231780
0.231740
0.231941
0.232265
0.232533
0.232735
0.232931
0.233135
0.232885
0.232371
0.471081
0.464150
0.451324
0.435628
0.418642
0.403031
0.389300
0.378597
0.370264
0.363711
0.358232
0.354417
0.351935
0.349707
0.347382
0.345862
0.344857
0.343967
0.343069
0.342474
0.342132
0.341462
0.340636
0.482709
0.475403
0.461945
0.445698
0.428336
0.412521
0.398738
0.388128
0.380111
0.373526
0.367761
0.364167
0.362463
0.360122
0.356773
0.354764
0.353665
0.352693
0.351693
0.351281
0.351452
0.350771
0.349453
0.503794
0.495923
0.481455
0.464348
0.446353
0.430155
0.416267
0.405876
0.399505
0.392838
0.385478
0.382342
0.382519
0.379998
0.374316
0.371286
0.370203
0.369047
0.367584
0.367497
0.368880
0.368151
0.365574
0.528746
0.520479
0.505300
0.487500
0.468895
0.452171
0.437837
0.427145
0.420604
0.413662
0.405896
0.402457
0.402391
0.399700
0.393883
0.390714
0.389485
0.388103
0.386334
0.385973
0.387137
0.386272
0.383632
0.556484
0.547836
0.531811
0.513363
0.494150
0.476758
0.461597
0.450152
0.441756
0.434332
0.427166
0.422543
0.420078
0.417226
0.413491
0.411172
0.409737
0.408104
0.406123
0.404835
0.404324
0.403226
0.401709
0.585456
0.575968
0.558026
0.538475
0.518580
0.500442
0.484462
0.472637
0.464281
0.456351
0.447961
0.442088
0.438173
0.435150
0.432441
0.430709
0.429462
0.427560
0.424900
0.422724
0.421158
0.419793
0.418704
0.617588
0.606499
0.583353
0.562002
0.541445
0.522561
0.505619
0.493853
0.487517
0.479091
0.467542
0.460224
0.455335
0.452128
0.449826
0.448510
0.447703
0.445557
0.441974
0.438993
0.436725
0.435117
0.434139
0.635215
0.624114
0.600886
0.579326
0.558396
0.538985
0.521425
0.509090
0.502299
0.493488
0.481599
0.474048
0.468972
0.465694
0.463402
0.462051
0.461142
0.458814
0.454973
0.451705
0.449165
0.447431
0.446454
0.638166
0.628718
0.610698
0.590660
0.569769
0.550105
0.532244
0.518768
0.509106
0.500024
0.490526
0.483859
0.479270
0.476043
0.473498
0.471765
0.470269
0.467826
0.464334
0.461216
0.458693
0.456942
0.455960
0.640763
0.632350
0.616522
0.597586
0.577074
0.557351
0.539202
0.525300
0.515232
0.505959
0.496570
0.490271
0.486192
0.483036
0.480125
0.478123
0.476447
0.473960
0.470532
0.467478
0.465002
0.463268
0.462286
0.641050
0.633259
0.618711
0.600656
0.580993
0.561356
0.542820
0.529233
0.521023
0.511657
0.500325
0.493850
0.490910
0.487834
0.483839
0.481635
0.480246
0.477777
0.474000
0.470904
0.468465
0.466776
0.465800
0.638067
0.630608
0.616628
0.599026
0.579623
0.560065
0.541445
0.527630
0.519173
0.509841
0.498860
0.492817
0.490254
0.487365
0.483374
0.481114
0.479712
0.477352
0.473794
0.470956
0.468748
0.467186
0.466240
0.630502
0.623223
0.609517
0.592088
0.572402
0.552936
0.534566
0.519925
0.508925
0.499786
0.491754
0.486934
0.484130
0.481552
0.478599
0.476356
0.474577
0.472399
0.469684
0.467459
0.465742
0.464393
0.463470
0.617974
0.610798
0.597270
0.580093
0.560599
0.541419
0.523288
0.508422
0.496695
0.487929
0.481413
0.477653
0.475417
0.473183
0.470439
0.468134
0.466290
0.464321
0.462122
0.460500
0.459334
0.458209
0.457244
0.598769
0.591704
0.578401
0.561636
0.542662
0.524028
0.506382
0.491775
0.480120
0.471849
0.466332
0.463458
0.461978
0.460111
0.457430
0.455186
0.453555
0.451855
0.450001
0.448878
0.448265
0.447343
0.446278
0.572288
0.565530
0.552814
0.536868
0.518830
0.501040
0.484092
0.470076
0.458933
0.451147
0.446100
0.443631
0.442525
0.440984
0.438604
0.436673
0.435382
0.434035
0.432547
0.431789
0.431520
0.430752
0.429666
0.537203
0.530946
0.519209
0.504546
0.488000
0.471336
0.455190
0.441986
0.431640
0.424314
0.419365
0.416877
0.415780
0.414517
0.412698
0.411300
0.410454
0.409542
0.408525
0.408109
0.408174
0.407518
0.406352
0.496836
0.491053
0.480260
0.467066
0.452297
0.436907
0.421531
0.409257
0.399974
0.393163
0.388132
0.385594
0.384702
0.383695
0.382174
0.381279
0.381013
0.380554
0.379912
0.380002
0.380848
0.380291
0.378605
0.451695
0.446245
0.436042
0.424258
0.412078
0.398001
0.382699
0.371447
0.363504
0.357336
0.352182
0.349747
0.349319
0.348555
0.347063
0.346500
0.346903
0.346845
0.346451
0.347313
0.350074
0.349614
0.346311
0.405491
0.400359
0.390765
0.379819
0.368674
0.355768
0.341713
0.331634
0.324727
0.319309
0.314606
0.312411
0.312159
0.311627
0.310452
0.310231
0.310919
0.311081
0.310837
0.311757
0.314532
0.314120
0.310880
0.360865
0.356033
0.347102
0.336391
0.324746
0.312796
0.301108
0.292269
0.286002
0.281353
0.277666
0.275772
0.275291
0.274958
0.274495
0.274661
0.275256
0.275461
0.275305
0.275578
0.276444
0.276023
0.274564
0.327288
0.322611
0.313934
0.303282
0.291650
0.280382
0.269972
0.262087
0.256339
0.252308
0.249368
0.247750
0.247135
0.246932
0.246919
0.247274
0.247781
0.247967
0.247822
0.247724
0.247773
0.247340
0.246605
0.308383
0.303771
0.295208
0.284590
0.272968
0.262070
0.252366
0.245001
0.239592
0.235909
0.233365
0.231925
0.231294
0.231155
0.231312
0.231708
0.232138
0.232300
0.232163
0.231921
0.231645
0.231208
0.230760
0.472129
0.464926
0.451639
0.435618
0.418454
0.402716
0.388816
0.377895
0.369296
0.362712
0.357385
0.353556
0.350858
0.348872
0.347302
0.346417
0.345946
0.345177
0.344031
0.343195
0.342653
0.341926
0.341148
0.484816
0.477026
0.462723
0.445890
0.428215
0.412191
0.398147
0.387186
0.378637
0.371977
0.366474
0.362635
0.360123
0.358084
0.356251
0.355413
0.355309
0.354494
0.352911
0.352023
0.351812
0.351044
0.349850
0.507553
0.498873
0.482945
0.464859
0.446356
0.429823
0.415485
0.404424
0.396298
0.389480
0.383289
0.379452
0.377408
0.375279
0.372840
0.372086
0.373175
0.372247
0.369284
0.368266
0.368815
0.367952
0.365772
0.532788
0.523670
0.506993
0.488176
0.469054
0.451939
0.437053
0.425616
0.417242
0.410132
0.403568
0.399431
0.397162
0.394871
0.392293
0.391399
0.392332
0.391198
0.387985
0.386745
0.387113
0.386131
0.383893
0.559372
0.550133
0.533240
0.514154
0.494703
0.476939
0.461108
0.449023
0.439821
0.432270
0.425490
0.420648
0.417405
0.414872
0.412635
0.411422
0.410881
0.409464
0.407128
0.405568
0.404811
0.403688
0.402314
0.587213
0.577407
0.559394
0.539722
0.520146
0.501628
0.484462
0.471694
0.462310
0.454255
0.446485
0.440762
0.436753
0.433971
0.431847
0.430464
0.429388
0.427696
0.425335
0.423377
0.421908
0.420617
0.419602
0.616587
0.605694
0.584479
0.563961
0.545033
0.525741
0.506278
0.492699
0.483740
0.475153
0.465649
0.458949
0.454305
0.451308
0.449206
0.447802
0.446597
0.444675
0.441967
0.439586
0.437647
0.436187
0.435267
0.633846
0.623013
0.601849
0.581226
0.561995
0.542172
0.522027
0.507813
0.498328
0.489355
0.479586
0.472731
0.467990
0.464956
0.462853
0.461437
0.460173
0.458090
0.455122
0.452461
0.450272
0.448689
0.447759
0.638696
0.629179
0.611531
0.591740
0.571480
0.551432
0.532109
0.517445
0.506495
0.497293
0.488694
0.482483
0.478162
0.475284
0.473220
0.471874
0.470671
0.468500
0.465294
0.462412
0.460062
0.458393
0.457430
0.641104
0.632622
0.616885
0.598153
0.578291
0.558201
0.538585
0.523420
0.511835
0.502458
0.494237
0.488520
0.484651
0.482013
0.480106
0.479154
0.478558
0.476378
0.472542
0.469230
0.466679
0.464926
0.463922
0.640912
0.633140
0.618805
0.601389
0.583645
0.563623
0.542216
0.526434
0.514959
0.505463
0.496883
0.491414
0.488243
0.485867
0.483916
0.483603
0.484507
0.482384
0.477124
0.473209
0.470432
0.468618
0.467572
0.637484
0.630098
0.616393
0.599477
0.581998
0.562106
0.540724
0.524803
0.513151
0.503701
0.495442
0.490382
0.487581
0.485404
0.483505
0.483226
0.484215
0.482213
0.477113
0.473422
0.470880
0.469169
0.468104
0.629509
0.622323
0.608818
0.591687
0.572576
0.552906
0.533509
0.517946
0.505739
0.496544
0.489511
0.485190
0.482575
0.480568
0.478792
0.477927
0.477615
0.475794
0.472427
0.469831
0.468068
0.466622
0.465500
0.616537
0.609506
0.596227
0.579262
0.559962
0.540681
0.522166
0.506935
0.494774
0.485982
0.479817
0.476316
0.474340
0.472575
0.470648
0.469445
0.468823
0.467233
0.464689
0.463052
0.462171
0.460991
0.459654
0.596970
0.590108
0.577142
0.560608
0.541737
0.523065
0.505292
0.490551
0.478755
0.470466
0.465059
0.462348
0.461152
0.459712
0.457739
0.456635
0.456433
0.455129
0.452791
0.451752
0.451666
0.450682
0.449023
0.570739
0.564144
0.551691
0.535915
0.517932
0.500113
0.483092
0.468988
0.457740
0.449920
0.444918
0.442542
0.441662
0.440521
0.438855
0.438068
0.438179
0.437160
0.435073
0.434244
0.434340
0.433440
0.431776
0.536710
0.530436
0.518620
0.503903
0.487340
0.470598
0.454297
0.440921
0.430352
0.422954
0.418070
0.415594
0.414564
0.413689
0.412700
0.412409
0.412667
0.411926
0.410226
0.409269
0.409000
0.408076
0.406694
0.497957
0.491874
0.480409
0.466818
0.451974
0.436419
0.420684
0.408043
0.398254
0.391318
0.386491
0.383918
0.382866
0.382287
0.381945
0.382417
0.383365
0.382909
0.381057
0.379757
0.379182
0.378176
0.376864
0.455177
0.449026
0.437097
0.424564
0.413214
0.398860
0.381996
0.370016
0.361098
0.354747
0.350070
0.347577
0.346719
0.346441
0.346616
0.347933
0.350216
0.350026
0.347400
0.345768
0.345442
0.344373
0.342604
0.409060
0.403228
0.391912
0.380221
0.369847
0.356681
0.341151
0.330354
0.322457
0.316851
0.312639
0.310379
0.309655
0.309560
0.309997
0.311565
0.314045
0.314027
0.311535
0.309934
0.309577
0.308559
0.306902
0.362369
0.357218
0.347595
0.336502
0.324784
0.312709
0.300722
0.291514
0.284717
0.279935
0.276459
0.274510
0.273775
0.273721
0.274217
0.275427
0.276895
0.276945
0.275564
0.274336
0.273602
0.272740
0.271816
0.327716
0.322929
0.314029
0.303265
0.291617
0.280312
0.269785
0.261721
0.255727
0.251607
0.248716
0.247057
0.246341
0.246281
0.246718
0.247569
0.248452
0.248518
0.247733
0.246842
0.246109
0.245393
0.244793
0.308363
0.303724
0.295111
0.284488
0.272883
0.261990
0.252248
0.244794
0.239265
0.235518
0.232960
0.231481
0.230804
0.230735
0.231103
0.231739
0.232329
0.232392
0.231886
0.231183
0.230483
0.229851
0.229405
0.473037
0.465536
0.451706
0.435350
0.418029
0.402187
0.388136
0.377049
0.368269
0.361690
0.356527
0.352805
0.350165
0.348459
0.347487
0.347222
0.347664
0.347010
0.345230
0.344147
0.343566
0.342745
0.341767
0.487092
0.478737
0.463370
0.445889
0.427917
0.411709
0.397426
0.386206
0.377346
0.370661
0.365365
0.361561
0.358923
0.357227
0.356377
0.356636
0.358364
0.357700
0.354688
0.353369
0.353316
0.352423
0.350724
0.512149
0.502466
0.484546
0.465297
0.446293
0.429452
0.414681
0.403176
0.394182
0.387290
0.381688
0.377739
0.375138
0.373466
0.373033
0.374578
0.384110
0.383406
0.372674
0.370673
0.371735
0.370691
0.367271
0.537704
0.527538
0.508809
0.488806
0.469225
0.451756
0.436294
0.424335
0.415054
0.407846
0.401849
0.397581
0.394757
0.392934
0.392374
0.393790
0.403212
0.402327
0.391346
0.389159
0.390040
0.388897
0.385455
0.563189
0.553185
0.534751
0.514967
0.495593
0.477499
0.460722
0.448067
0.438396
0.430743
0.424089
0.419212
0.415837
0.413667
0.412425
0.412298
0.413565
0.412369
0.408770
0.406925
0.406419
0.405234
0.403398
0.591580
0.581014
0.561311
0.541383
0.523041
0.504183
0.484920
0.471212
0.461330
0.453131
0.445350
0.439575
0.435605
0.433097
0.431505
0.430615
0.430282
0.428807
0.426187
0.424288
0.422965
0.421694
0.420556
0.630236
0.618043
0.588096
0.567860
0.554038
0.534373
0.508565
0.492894
0.482681
0.473855
0.464618
0.457834
0.453290
0.450518
0.448723
0.447532
0.446500
0.444811
0.442425
0.440326
0.438589
0.437208
0.436281
0.647251
0.635180
0.605347
0.585097
0.571055
0.550849
0.524269
0.507897
0.497102
0.487889
0.478432
0.471542
0.466952
0.464174
0.462391
0.461220
0.460167
0.458340
0.455692
0.453304
0.451299
0.449805
0.448892
0.641973
0.631924
0.613044
0.593413
0.575019
0.554609
0.532563
0.516684
0.505052
0.495695
0.487216
0.481116
0.477016
0.474505
0.472999
0.472239
0.471865
0.469970
0.466517
0.463623
0.461304
0.459671
0.458710
0.642369
0.633669
0.617550
0.599305
0.581667
0.561226
0.538607
0.522090
0.509588
0.500085
0.492295
0.486907
0.483341
0.481227
0.480263
0.480530
0.481877
0.479995
0.474853
0.470981
0.468206
0.466394
0.465357
0.641166
0.633391
0.619496
0.603949
0.592992
0.572654
0.543611
0.525019
0.511601
0.501925
0.494414
0.489497
0.486447
0.484768
0.484673
0.486720
0.494672
0.492866
0.481277
0.475782
0.472286
0.470289
0.469151
0.637334
0.630000
0.616822
0.601789
0.591036
0.570863
0.541986
0.523341
0.509792
0.500190
0.493025
0.488537
0.485872
0.484402
0.484379
0.486512
0.494623
0.492942
0.481455
0.476166
0.472919
0.471007
0.469800
0.629035
0.621850
0.608480
0.591855
0.574540
0.554631
0.532939
0.516370
0.503448
0.494222
0.487698
0.483802
0.481578
0.480139
0.479369
0.479935
0.481888
0.480386
0.475468
0.472245
0.470343
0.468779
0.467430
0.615806
0.608780
0.595546
0.578683
0.559818
0.540372
0.521093
0.505491
0.493055
0.484296
0.478443
0.475329
0.473846
0.472563
0.471303
0.471181
0.472232
0.470975
0.467528
0.465719
0.465112
0.463865
0.462089
0.596105
0.589261
0.576316
0.559775
0.540948
0.522159
0.504125
0.489260
0.477394
0.469176
0.464017
0.461747
0.461193
0.460213
0.458735
0.458789
0.460518
0.459557
0.456107
0.454945
0.455454
0.454398
0.452002
0.570156
0.563540
0.551014
0.535175
0.517202
0.499276
0.482037
0.467841
0.456542
0.448786
0.443996
0.442021
0.441746
0.441044
0.439859
0.440217
0.442230
0.441498
0.438209
0.437151
0.437742
0.436718
0.434305
0.537328
0.530864
0.518540
0.503652
0.487770
0.470882
0.453571
0.439958
0.429188
0.421799
0.417075
0.414843
0.414187
0.413721
0.413339
0.414065
0.415724
0.415140
0.412421
0.410963
0.410594
0.409442
0.407655
0.500903
0.494255
0.481303
0.467333
0.454294
0.438509
0.420421
0.407208
0.396975
0.389978
0.385323
0.382891
0.382001
0.381858
0.382426
0.384176
0.386847
0.386415
0.382902
0.380411
0.378959
0.377575
0.376226
0.465574
0.458027
0.440496
0.427906
0.432274
0.417481
0.383924
0.369982
0.359680
0.353161
0.348708
0.346306
0.345449
0.345674
0.347206
0.350558
0.356640
0.356376
0.349748
0.345816
0.343514
0.341919
0.340692
0.419444
0.412232
0.395331
0.383559
0.388573
0.374991
0.343147
0.330446
0.321174
0.315392
0.311393
0.309197
0.308422
0.308785
0.310533
0.314061
0.320294
0.320167
0.313634
0.309707
0.307328
0.305794
0.304726
0.365387
0.359711
0.348662
0.337264
0.327255
0.315013
0.300889
0.291119
0.283858
0.278978
0.275619
0.273713
0.272974
0.273213
0.274459
0.276672
0.279503
0.279455
0.276477
0.273978
0.272174
0.270950
0.270180
0.328657
0.323695
0.314324
0.303471
0.292510
0.281140
0.269741
0.261434
0.255205
0.251028
0.248177
0.246543
0.245848
0.245948
0.246762
0.248080
0.249499
0.249486
0.247991
0.246446
0.245139
0.244198
0.243627
0.308449
0.303759
0.295037
0.284398
0.272877
0.261965
0.252078
0.244522
0.238899
0.235116
0.232566
0.231098
0.230441
0.230461
0.231019
0.231883
0.232675
0.232675
0.231830
0.230761
0.229743
0.228962
0.228496
0.471731
0.464347
0.450725
0.434603
0.417469
0.401657
0.387487
0.376251
0.367364
0.360789
0.355729
0.352141
0.349652
0.348190
0.347556
0.347608
0.348279
0.347675
0.345769
0.344479
0.343686
0.342742
0.341729
0.485705
0.477496
0.462389
0.445209
0.427486
0.411300
0.396817
0.385362
0.376322
0.369616
0.364426
0.360744
0.358219
0.356793
0.356379
0.357038
0.359053
0.358450
0.355276
0.353696
0.353378
0.352352
0.350642
0.510652
0.501151
0.483562
0.464705
0.446046
0.429210
0.414103
0.402231
0.392913
0.385959
0.380501
0.376644
0.374059
0.372695
0.372880
0.374958
0.384866
0.384246
0.373310
0.370979
0.371687
0.370504
0.367131
0.536107
0.526146
0.507777
0.488186
0.468948
0.451467
0.435625
0.423244
0.413586
0.406304
0.400461
0.396302
0.393510
0.392025
0.392111
0.394082
0.403900
0.403131
0.391973
0.389478
0.390020
0.388759
0.385373
0.561476
0.551677
0.533610
0.514200
0.495095
0.476958
0.459837
0.446783
0.436785
0.429060
0.422556
0.417868
0.414679
0.412850
0.412114
0.412455
0.414082
0.413023
0.409336
0.407300
0.406589
0.405318
0.403496
0.589657
0.579318
0.560036
0.540481
0.522379
0.503448
0.483821
0.469688
0.459445
0.451180
0.443611
0.438107
0.434425
0.432271
0.431105
0.430619
0.430621
0.429313
0.426687
0.424705
0.423281
0.421962
0.420825
0.627948
0.616035
0.586686
0.566873
0.553322
0.533552
0.507293
0.491111
0.480408
0.471520
0.462627
0.456204
0.452025
0.449628
0.448237
0.447430
0.446769
0.445275
0.442902
0.440787
0.439012
0.437616
0.436689
0.645136
0.633306
0.603996
0.584085
0.570237
0.549893
0.522850
0.505963
0.494671
0.485408
0.476318
0.469815
0.465614
0.463229
0.461849
0.461057
0.460378
0.458771
0.456171
0.453807
0.451795
0.450309
0.449403
0.640648
0.630683
0.611972
0.592441
0.574052
0.553449
0.531015
0.514709
0.502712
0.493319
0.485125
0.479388
0.475675
0.473556
0.472452
0.472074
0.472049
0.470381
0.467026
0.464175
0.461870
0.460249
0.459295
0.641773
0.633013
0.616798
0.598428
0.580632
0.559944
0.536971
0.520072
0.507237
0.497718
0.490231
0.485214
0.482035
0.480316
0.479769
0.480434
0.482149
0.480492
0.475430
0.471587
0.468820
0.467015
0.465982
0.641189
0.633239
0.619042
0.603192
0.591953
0.571324
0.541931
0.522956
0.509138
0.499470
0.492373
0.487865
0.485194
0.483914
0.484266
0.486737
0.495119
0.493529
0.481937
0.476432
0.472916
0.470915
0.469775
0.637630
0.630081
0.616520
0.601106
0.590014
0.569546
0.540356
0.521382
0.507479
0.497914
0.491160
0.487066
0.484761
0.483675
0.484076
0.486615
0.495139
0.493658
0.482141
0.476813
0.473521
0.471595
0.470381
0.629334
0.621939
0.608202
0.591198
0.573549
0.553369
0.531443
0.514668
0.501584
0.492415
0.486170
0.482604
0.480727
0.479625
0.479198
0.480111
0.482397
0.481060
0.476131
0.472853
0.470894
0.469297
0.467930
0.616071
0.608848
0.595273
0.578047
0.558863
0.539179
0.519730
0.504021
0.491536
0.482859
0.477228
0.474414
0.473280
0.472295
0.471301
0.471483
0.472847
0.471720
0.468201
0.466286
0.465587
0.464284
0.462480
0.596369
0.589339
0.576067
0.559175
0.540041
0.521041
0.502885
0.487973
0.476122
0.468009
0.463057
0.461089
0.460908
0.460205
0.458926
0.459259
0.461329
0.460458
0.456818
0.455463
0.455822
0.454682
0.452249
0.570387
0.563606
0.550782
0.534615
0.516351
0.498239
0.480899
0.466674
0.455401
0.447758
0.443167
0.441475
0.441547
0.441112
0.440120
0.440751
0.443084
0.442412
0.438878
0.437562
0.437941
0.436812
0.434361
0.537477
0.530872
0.518297
0.503129
0.487000
0.469937
0.452519
0.438860
0.428094
0.420800
0.416261
0.414271
0.413894
0.413685
0.413555
0.414575
0.416506
0.415946
0.412977
0.411206
0.410558
0.409268
0.407456
0.500939
0.494181
0.481034
0.466840
0.453606
0.437659
0.419437
0.406131
0.395845
0.388923
0.384467
0.382257
0.381590
0.381712
0.382613
0.384715
0.387666
0.387224
0.383391
0.380474
0.378621
0.377063
0.375730
0.465492
0.457869
0.440201
0.427452
0.431705
0.416766
0.383020
0.368923
0.358493
0.352031
0.347805
0.345617
0.344937
0.345433
0.347371
0.351136
0.357544
0.357245
0.350189
0.345700
0.342837
0.341046
0.339920
0.419253
0.411999
0.395009
0.383127
0.388060
0.374367
0.342348
0.329491
0.320073
0.314343
0.310557
0.308552
0.307917
0.308529
0.310654
0.314560
0.321083
0.320921
0.313976
0.309513
0.306588
0.304881
0.303924
0.365132
0.359428
0.348321
0.336849
0.326767
0.314447
0.300225
0.290356
0.283011
0.278166
0.274952
0.273196
0.272584
0.273003
0.274498
0.276964
0.279981
0.279901
0.276652
0.273795
0.271652
0.270299
0.269565
0.328358
0.323380
0.313977
0.303081
0.292073
0.280653
0.269196
0.260833
0.254564
0.250411
0.247649
0.246117
0.245521
0.245737
0.246697
0.248161
0.249684
0.249651
0.248000
0.246251
0.244759
0.243738
0.243171
0.308127
0.303428
0.294687
0.284021
0.272469
0.261523
0.251600
0.244009
0.238365
0.234601
0.232110
0.230715
0.230135
0.230235
0.230884
0.231837
0.232691
0.232677
0.231738
0.230548
0.229423
0.228592
0.228119
0.468204
0.461376
0.448776
0.433525
0.417018
0.401361
0.386983
0.375522
0.366482
0.359887
0.354913
0.351467
0.349163
0.347921
0.347493
0.347633
0.347907
0.347275
0.345678
0.344138
0.342865
0.341748
0.340900
0.480627
0.473306
0.459875
0.444065
0.427305
0.411334
0.396492
0.384672
0.375387
0.368621
0.363514
0.359977
0.357635
0.356425
0.356165
0.356686
0.357548
0.356903
0.354727
0.352921
0.351744
0.350547
0.349400
0.502995
0.494909
0.480132
0.463432
0.446466
0.429928
0.414009
0.401549
0.391811
0.384741
0.379385
0.375685
0.373268
0.372094
0.372107
0.373273
0.375678
0.374991
0.371258
0.369025
0.368161
0.366833
0.365013
0.527908
0.519443
0.504025
0.486668
0.469108
0.451924
0.435306
0.422300
0.412156
0.404739
0.399054
0.395114
0.392545
0.391283
0.391231
0.392335
0.394662
0.393847
0.389941
0.387556
0.386568
0.385167
0.383314
0.553951
0.545398
0.529843
0.512063
0.493664
0.475761
0.458634
0.445149
0.434679
0.426867
0.420687
0.416378
0.413551
0.412064
0.411619
0.411977
0.412662
0.411642
0.408909
0.406644
0.405106
0.403687
0.402428
0.580804
0.571813
0.555479
0.537164
0.518562
0.499823
0.481307
0.467041
0.456232
0.447950
0.441058
0.436219
0.433078
0.431377
0.430662
0.430569
0.430637
0.429430
0.426915
0.424632
0.422774
0.421316
0.420324
0.607889
0.598132
0.579894
0.561103
0.543485
0.523881
0.502592
0.487106
0.475824
0.467019
0.459303
0.453900
0.450466
0.448626
0.447831
0.447666
0.447993
0.446640
0.443558
0.441038
0.438919
0.437387
0.436465
0.625711
0.615875
0.597445
0.578282
0.560129
0.539876
0.517882
0.501757
0.489941
0.480779
0.472876
0.467413
0.463981
0.462143
0.461326
0.461131
0.461419
0.459970
0.456731
0.454059
0.451805
0.450212
0.449287
0.634232
0.625058
0.608247
0.588921
0.568835
0.548196
0.527511
0.511372
0.498993
0.489666
0.482217
0.477219
0.474122
0.472437
0.471654
0.471494
0.471500
0.469997
0.466933
0.464136
0.461796
0.460142
0.459191
0.639348
0.630675
0.614706
0.595610
0.575315
0.554460
0.533650
0.517184
0.504280
0.494849
0.487834
0.483347
0.480673
0.479244
0.478696
0.479004
0.479693
0.478181
0.474414
0.471128
0.468555
0.466803
0.465804
0.641405
0.633025
0.617640
0.599228
0.580587
0.559646
0.537053
0.519877
0.506527
0.497050
0.490362
0.486317
0.484166
0.483024
0.482772
0.483892
0.486704
0.485220
0.479369
0.475293
0.472375
0.470517
0.469454
0.638853
0.630711
0.615689
0.597531
0.578983
0.558153
0.535708
0.518571
0.505217
0.495859
0.489468
0.485788
0.483965
0.482964
0.482688
0.483789
0.486652
0.485228
0.479444
0.475508
0.472760
0.470963
0.469859
0.630703
0.622822
0.608107
0.589782
0.569633
0.549133
0.528976
0.512706
0.499805
0.490782
0.484811
0.481585
0.480068
0.479092
0.478411
0.478655
0.479527
0.478191
0.474600
0.471757
0.469773
0.468200
0.467015
0.617489
0.609837
0.595471
0.577394
0.557118
0.537119
0.518072
0.502486
0.490104
0.481566
0.476183
0.473677
0.472858
0.472008
0.470870
0.470611
0.471113
0.469895
0.466928
0.464868
0.463650
0.462275
0.460845
0.597894
0.590448
0.576440
0.558841
0.539048
0.519745
0.501594
0.486707
0.474948
0.466983
0.462279
0.460611
0.460842
0.460251
0.458684
0.458470
0.459582
0.458520
0.455257
0.453456
0.452826
0.451553
0.449769
0.571554
0.564430
0.551024
0.534265
0.515431
0.497041
0.479702
0.465510
0.454349
0.446861
0.442524
0.441133
0.441610
0.441276
0.440003
0.440097
0.441481
0.440598
0.437409
0.435610
0.434974
0.433702
0.431917
0.537199
0.530491
0.517908
0.502361
0.485096
0.467828
0.451153
0.437615
0.427026
0.419907
0.415636
0.413956
0.413867
0.413780
0.413549
0.414206
0.415456
0.414761
0.412081
0.410021
0.408758
0.407378
0.405963
0.498080
0.491666
0.479614
0.465381
0.450033
0.433986
0.417728
0.404730
0.394692
0.387970
0.383812
0.381936
0.381570
0.381814
0.382584
0.384243
0.386207
0.385698
0.382647
0.379842
0.377784
0.376209
0.375075
0.454945
0.448563
0.436255
0.423323
0.411979
0.397167
0.379321
0.366703
0.357199
0.350995
0.347120
0.345291
0.344912
0.345490
0.347114
0.349912
0.353509
0.353178
0.348832
0.345145
0.342448
0.340720
0.339727
0.408534
0.402552
0.390993
0.379046
0.368790
0.355249
0.338786
0.327351
0.318835
0.313339
0.309885
0.308224
0.307880
0.308553
0.310357
0.313304
0.317005
0.316825
0.312663
0.309080
0.306423
0.304796
0.303934
0.361618
0.356375
0.346585
0.335287
0.323433
0.311106
0.298711
0.289133
0.281995
0.277302
0.274328
0.272843
0.272469
0.272974
0.274350
0.276447
0.278612
0.278540
0.276151
0.273649
0.271641
0.270344
0.269660
0.326820
0.321983
0.312991
0.302103
0.290347
0.278887
0.268140
0.259878
0.253718
0.249665
0.247070
0.245731
0.245311
0.245613
0.246548
0.247891
0.249152
0.249141
0.247791
0.246195
0.244780
0.243800
0.243262
0.307391
0.302724
0.294058
0.283359
0.271668
0.260673
0.250809
0.243238
0.237629
0.233933
0.231564
0.230313
0.229868
0.230047
0.230715
0.231641
0.232440
0.232453
0.231623
0.230512
0.229438
0.228638
0.228185
0.464849
0.458579
0.446970
0.432693
0.416954
0.401447
0.386702
0.374894
0.365662
0.359039
0.354157
0.350878
0.348794
0.347797
0.347625
0.347975
0.348275
0.347565
0.345766
0.343807
0.342053
0.340699
0.339860
0.475998
0.469533
0.457668
0.443402
0.427931
0.412175
0.396621
0.384193
0.374577
0.367727
0.362701
0.359339
0.357231
0.356283
0.356286
0.356971
0.357669
0.356938
0.354709
0.352420
0.350543
0.349092
0.348131
0.496422
0.489633
0.477324
0.463050
0.448423
0.432187
0.414752
0.401247
0.390948
0.383711
0.378430
0.374926
0.372769
0.371875
0.372118
0.373266
0.374776
0.373995
0.370876
0.368123
0.366122
0.364530
0.363320
0.520760
0.513688
0.500891
0.486079
0.470909
0.454042
0.435896
0.421786
0.411007
0.403400
0.397830
0.394138
0.391873
0.390927
0.391150
0.392294
0.393792
0.392913
0.389614
0.386704
0.384586
0.382927
0.381687
0.547273
0.539919
0.526508
0.510674
0.493702
0.476065
0.458222
0.443941
0.432888
0.424936
0.419009
0.415068
0.412628
0.411533
0.411511
0.412251
0.413075
0.412058
0.409146
0.406332
0.404077
0.402419
0.401363
0.573482
0.565709
0.551536
0.534865
0.517106
0.498598
0.479857
0.464961
0.453488
0.445120
0.438747
0.434499
0.431882
0.430670
0.430520
0.431110
0.431980
0.430837
0.427622
0.424702
0.422306
0.420619
0.419640
0.598546
0.590272
0.575026
0.557865
0.540552
0.521159
0.500179
0.484167
0.472056
0.463213
0.456349
0.451804
0.449053
0.447802
0.447754
0.448699
0.451287
0.450038
0.444893
0.441422
0.438734
0.436967
0.435992
0.617134
0.608600
0.592846
0.575002
0.556906
0.536791
0.515184
0.498615
0.486027
0.476854
0.469817
0.465229
0.462496
0.461236
0.461122
0.461984
0.464512
0.463188
0.457948
0.454417
0.451677
0.449882
0.448903
0.629609
0.621022
0.605249
0.586453
0.566236
0.545594
0.525083
0.508630
0.495785
0.486471
0.479605
0.475268
0.472762
0.471521
0.471130
0.471444
0.472177
0.470798
0.467230
0.464120
0.461545
0.459778
0.458801
0.638222
0.629460
0.613288
0.593771
0.572623
0.551609
0.531276
0.514790
0.501722
0.492355
0.485734
0.481768
0.479648
0.478514
0.477988
0.478237
0.478991
0.477574
0.473887
0.470699
0.468095
0.466315
0.465322
0.643024
0.634011
0.617387
0.597459
0.576250
0.555022
0.534270
0.517608
0.504385
0.495046
0.488713
0.485198
0.483827
0.482857
0.482097
0.482710
0.485587
0.484144
0.478240
0.474507
0.471683
0.469856
0.468832
0.641529
0.632582
0.616042
0.596135
0.574890
0.553716
0.533115
0.516558
0.503416
0.494230
0.488176
0.485016
0.483972
0.483090
0.482192
0.482667
0.485495
0.484061
0.478204
0.474576
0.471874
0.470105
0.469073
0.633163
0.624604
0.608687
0.589164
0.567753
0.546913
0.527219
0.511140
0.498367
0.489513
0.483861
0.481131
0.480194
0.479344
0.478276
0.478038
0.478601
0.477192
0.473651
0.470779
0.468584
0.466972
0.465927
0.619864
0.611609
0.596204
0.577168
0.556108
0.535779
0.516773
0.501249
0.488981
0.480644
0.475650
0.473783
0.473704
0.472999
0.471398
0.470742
0.471171
0.469771
0.466325
0.463687
0.461827
0.460326
0.459187
0.600513
0.592452
0.577380
0.558866
0.538441
0.518810
0.500561
0.485698
0.474065
0.466352
0.462158
0.461375
0.462715
0.462285
0.459975
0.459372
0.460837
0.459473
0.454966
0.451998
0.450257
0.448779
0.447492
0.573794
0.566140
0.551826
0.534285
0.514929
0.496240
0.478770
0.464591
0.453562
0.446339
0.442528
0.442041
0.443640
0.443465
0.441445
0.441159
0.442913
0.441723
0.437269
0.434296
0.432550
0.431084
0.429809
0.538055
0.531086
0.518102
0.502133
0.484553
0.467053
0.450228
0.436673
0.426196
0.419315
0.415481
0.414479
0.415136
0.415201
0.414544
0.414876
0.416127
0.415243
0.412006
0.409316
0.407418
0.405938
0.404838
0.497036
0.490724
0.479017
0.464882
0.449549
0.433351
0.416839
0.403736
0.393772
0.387268
0.383494
0.382150
0.382314
0.382711
0.383258
0.384671
0.386510
0.385918
0.382733
0.379725
0.377431
0.375844
0.374869
0.451326
0.445518
0.434777
0.422596
0.411257
0.396389
0.378539
0.365691
0.356216
0.350213
0.346714
0.345376
0.345451
0.346181
0.347651
0.350201
0.353635
0.353278
0.348994
0.345358
0.342653
0.340970
0.340063
0.404665
0.399297
0.389377
0.378247
0.368091
0.354520
0.338018
0.326351
0.317852
0.312537
0.309432
0.308220
0.308286
0.309103
0.310786
0.313516
0.317061
0.316884
0.312859
0.309416
0.306843
0.305283
0.304477
0.359668
0.354690
0.345509
0.334536
0.322870
0.310481
0.297861
0.288179
0.281075
0.276533
0.273834
0.272703
0.272652
0.273289
0.274605
0.276583
0.278655
0.278611
0.276355
0.273981
0.272074
0.270847
0.270202
0.325843
0.321089
0.312274
0.301444
0.289690
0.278164
0.267323
0.259029
0.252901
0.248955
0.246556
0.245465
0.245276
0.245692
0.246623
0.247926
0.249170
0.249201
0.247947
0.246458
0.245135
0.244216
0.243708
0.306804
0.302154
0.293515
0.282789
0.271045
0.259985
0.250064
0.242474
0.236886
0.233269
0.231047
0.229981
0.229711
0.229990
0.230684
0.231611
0.232424
0.232484
0.231735
0.230714
0.229722
0.228976
0.228549
0.462293
0.456402
0.445525
0.432042
0.417296
0.401878
0.386398
0.374204
0.364794
0.358201
0.353490
0.350461
0.348675
0.347937
0.347992
0.348547
0.348923
0.348084
0.345930
0.343496
0.341289
0.339678
0.338764
0.472734
0.466841
0.456114
0.443186
0.429561
0.413940
0.396911
0.383730
0.373762
0.366884
0.362022
0.358932
0.357158
0.356493
0.356742
0.357670
0.358443
0.357577
0.354970
0.352106
0.349657
0.347927
0.346949
0.492110
0.486186
0.475868
0.464017
0.457375
0.441296
0.416441
0.401337
0.390184
0.382818
0.377687
0.374487
0.372727
0.372148
0.372627
0.374025
0.375355
0.374439
0.371169
0.367741
0.364979
0.363089
0.362005
0.516059
0.509922
0.499234
0.486951
0.479903
0.463208
0.437541
0.421767
0.410065
0.402302
0.396892
0.393526
0.391681
0.391079
0.391583
0.393039
0.394467
0.393489
0.389993
0.386399
0.383520
0.381574
0.380467
0.542691
0.536144
0.524302
0.510186
0.495493
0.478037
0.458398
0.443121
0.431479
0.423417
0.417711
0.414129
0.412114
0.411401
0.411817
0.413092
0.414731
0.413681
0.409847
0.406329
0.403449
0.401529
0.400473
0.568607
0.561627
0.548975
0.533826
0.518073
0.499721
0.479396
0.463606
0.451509
0.443048
0.437008
0.433208
0.431069
0.430307
0.430780
0.432323
0.435442
0.434327
0.428896
0.425019
0.422002
0.420059
0.419021
0.592821
0.585447
0.572274
0.557095
0.544498
0.525246
0.499944
0.482562
0.469548
0.460594
0.454201
0.450223
0.448050
0.447372
0.448492
0.451769
0.463740
0.462569
0.448177
0.442472
0.438721
0.436643
0.435569
0.611998
0.604222
0.590287
0.574169
0.560567
0.540545
0.514713
0.496858
0.483418
0.474154
0.467587
0.463563
0.461415
0.460719
0.461747
0.464935
0.476894
0.475678
0.461201
0.455485
0.451733
0.449659
0.448586
0.626863
0.618560
0.603352
0.585133
0.565837
0.545188
0.523752
0.506748
0.493492
0.484154
0.477641
0.473766
0.471844
0.471019
0.471102
0.472339
0.475867
0.474603
0.468436
0.464518
0.461479
0.459549
0.458517
0.637994
0.629000
0.612432
0.592600
0.571318
0.550178
0.529654
0.513006
0.499797
0.490472
0.484140
0.480616
0.479286
0.478464
0.477935
0.478705
0.481837
0.480513
0.474577
0.470855
0.467925
0.466037
0.465011
0.645142
0.635434
0.617518
0.596468
0.574110
0.552649
0.532416
0.515908
0.502765
0.493548
0.487593
0.484772
0.485870
0.485180
0.483002
0.484650
0.498452
0.497050
0.480153
0.474995
0.471472
0.469525
0.468468
0.644397
0.634635
0.616596
0.595382
0.572846
0.551406
0.531382
0.515053
0.502064
0.493036
0.487366
0.484919
0.486375
0.485733
0.483298
0.484703
0.498363
0.496932
0.480081
0.475004
0.471580
0.469692
0.468646
0.635526
0.626310
0.609217
0.588712
0.566540
0.545460
0.525915
0.509955
0.497312
0.488619
0.483283
0.481097
0.481254
0.480588
0.478907
0.478788
0.481199
0.479755
0.474160
0.470682
0.468089
0.466373
0.465372
0.622048
0.613223
0.596798
0.576954
0.555347
0.534795
0.515791
0.500336
0.488203
0.480071
0.475501
0.474413
0.475627
0.475117
0.472758
0.472159
0.474043
0.472517
0.467156
0.463562
0.461067
0.459407
0.458385
0.603527
0.594854
0.578252
0.558930
0.538046
0.518193
0.499840
0.485010
0.473535
0.466095
0.462636
0.463111
0.474068
0.473886
0.462732
0.462446
0.466584
0.464984
0.456874
0.452039
0.449242
0.447523
0.446437
0.576541
0.568349
0.552644
0.534421
0.514739
0.495843
0.478184
0.463995
0.453107
0.446166
0.443109
0.443905
0.455006
0.455079
0.444325
0.444340
0.448774
0.447346
0.439279
0.434451
0.431671
0.429984
0.428921
0.539130
0.531880
0.518454
0.502222
0.484814
0.467152
0.449797
0.436097
0.425668
0.419002
0.415634
0.415454
0.417319
0.417573
0.416219
0.416585
0.418980
0.417963
0.413125
0.409535
0.407089
0.405506
0.404553
0.496839
0.490524
0.478969
0.465204
0.451166
0.434847
0.416828
0.403233
0.393170
0.386819
0.383401
0.382602
0.383509
0.384086
0.384354
0.385912
0.388767
0.388131
0.383744
0.380219
0.377651
0.376035
0.375142
0.449790
0.444276
0.434669
0.424111
0.418775
0.403834
0.379895
0.365566
0.355613
0.349684
0.346493
0.345605
0.346149
0.347089
0.348720
0.351940
0.358571
0.358215
0.350685
0.346238
0.343241
0.341545
0.340679
0.402933
0.397898
0.389174
0.379704
0.375600
0.361968
0.339361
0.326216
0.317224
0.311968
0.309143
0.308332
0.308800
0.309824
0.311719
0.315130
0.321855
0.321700
0.314504
0.310333
0.307529
0.305975
0.305198
0.358714
0.353879
0.345111
0.334687
0.324403
0.311942
0.297846
0.287656
0.280402
0.275946
0.273482
0.272670
0.272927
0.273720
0.275107
0.277284
0.280120
0.280113
0.277148
0.274597
0.272671
0.271485
0.270870
0.325292
0.320582
0.311901
0.301215
0.289852
0.278258
0.266913
0.258437
0.252261
0.248390
0.246165
0.245302
0.245336
0.245873
0.246855
0.248234
0.249740
0.249817
0.248386
0.246892
0.245612
0.244743
0.244263
0.306442
0.301796
0.293171
0.282447
0.270739
0.259615
0.249541
0.241880
0.236282
0.232728
0.230640
0.229747
0.229646
0.230028
0.230768
0.231736
0.232634
0.232744
0.232007
0.231038
0.230111
0.229418
0.229016
0.460533
0.454768
0.444092
0.430768
0.416105
0.400710
0.385238
0.373087
0.363794
0.357414
0.353028
0.350403
0.349021
0.348487
0.348519
0.348958
0.349163
0.348131
0.345749
0.343042
0.340563
0.338764
0.337768
0.470661
0.464958
0.454539
0.441856
0.428367
0.412793
0.395778
0.382636
0.372779
0.366122
0.361619
0.359001
0.357719
0.357255
0.357384
0.358110
0.358650
0.357577
0.354758
0.351626
0.348893
0.346980
0.345940
0.489602
0.483956
0.474095
0.462607
0.456166
0.440168
0.415335
0.400258
0.389202
0.382062
0.377336
0.374709
0.373601
0.373222
0.373407
0.374476
0.375467
0.374337
0.370912
0.367231
0.364164
0.362105
0.361003
0.513416
0.507586
0.497392
0.485500
0.478665
0.462067
0.436424
0.420656
0.409014
0.401457
0.396443
0.393645
0.392449
0.392058
0.392282
0.393431
0.394548
0.393395
0.389777
0.385956
0.382790
0.380700
0.379588
0.540226
0.533937
0.522505
0.508715
0.494192
0.476813
0.457201
0.441909
0.430281
0.422371
0.417002
0.413890
0.412379
0.411891
0.412226
0.413374
0.414880
0.413726
0.409770
0.406061
0.402964
0.400914
0.399828
0.566244
0.559484
0.547172
0.532266
0.516600
0.498307
0.478044
0.462227
0.450093
0.441742
0.436012
0.432630
0.430932
0.430416
0.430936
0.432500
0.435628
0.434485
0.428958
0.424922
0.421736
0.419685
0.418607
0.590449
0.583278
0.570404
0.555388
0.542754
0.523553
0.498401
0.481010
0.467922
0.459058
0.452982
0.449418
0.447688
0.447275
0.448489
0.451873
0.463948
0.462813
0.448354
0.442518
0.438628
0.436460
0.435349
0.609772
0.602166
0.588469
0.572455
0.558776
0.538804
0.513142
0.495297
0.481785
0.472595
0.466301
0.462629
0.460865
0.460433
0.461605
0.464966
0.477091
0.475964
0.461451
0.455628
0.451757
0.449613
0.448508
0.625016
0.616811
0.601737
0.583573
0.564239
0.543633
0.522319
0.505352
0.492075
0.482786
0.476435
0.472777
0.471114
0.470522
0.470818
0.472302
0.476064
0.474920
0.468738
0.464735
0.461601
0.459606
0.458542
0.636513
0.627550
0.611014
0.591166
0.569823
0.548725
0.528346
0.511790
0.498625
0.489340
0.483077
0.479654
0.478478
0.477856
0.477584
0.478657
0.482078
0.480898
0.474941
0.471136
0.468121
0.466170
0.465108
0.643931
0.634209
0.616245
0.595104
0.572592
0.551180
0.531190
0.514847
0.501806
0.492632
0.486689
0.483888
0.485067
0.484553
0.482654
0.484648
0.498803
0.497557
0.480599
0.475341
0.471737
0.469727
0.468620
0.643352
0.633563
0.615455
0.594142
0.571459
0.550081
0.530307
0.514161
0.501291
0.492308
0.486615
0.484137
0.485622
0.485136
0.482976
0.484727
0.498735
0.497463
0.480551
0.475368
0.471853
0.469909
0.468822
0.634603
0.625366
0.608235
0.587700
0.565515
0.544502
0.525099
0.509280
0.496749
0.488081
0.482685
0.480430
0.480583
0.480040
0.478607
0.478798
0.481501
0.480202
0.474584
0.471010
0.468314
0.466545
0.465529
0.621223
0.612396
0.595982
0.576187
0.554671
0.534194
0.515249
0.499884
0.487845
0.479715
0.475045
0.473853
0.475030
0.474615
0.472477
0.472149
0.474280
0.472884
0.467516
0.463823
0.461208
0.459501
0.458493
0.602797
0.594143
0.577602
0.558402
0.537724
0.517948
0.499550
0.484757
0.473403
0.465948
0.462312
0.462653
0.473547
0.473435
0.462469
0.462412
0.466786
0.465302
0.457160
0.452228
0.449309
0.447559
0.446507
0.575889
0.567727
0.552089
0.533984
0.514493
0.495665
0.477950
0.463786
0.453005
0.446061
0.442848
0.443527
0.454566
0.454695
0.444081
0.444260
0.448869
0.447552
0.439491
0.434614
0.431752
0.430069
0.429059
0.538529
0.531299
0.517912
0.501723
0.484376
0.466751
0.449418
0.435776
0.425424
0.418783
0.415371
0.415142
0.416985
0.417272
0.415987
0.416419
0.418876
0.417957
0.413235
0.409708
0.407282
0.405746
0.404856
0.496218
0.489922
0.478398
0.464606
0.450519
0.434208
0.416269
0.402773
0.392804
0.386513
0.383124
0.382347
0.383272
0.383861
0.384110
0.385612
0.388419
0.387870
0.383696
0.380366
0.377931
0.376414
0.375587
0.449071
0.443596
0.434058
0.423430
0.417924
0.402970
0.379195
0.364996
0.355151
0.349310
0.346201
0.345388
0.345981
0.346918
0.348457
0.351506
0.357962
0.357681
0.350467
0.346320
0.343540
0.341981
0.341187
0.402309
0.397315
0.388647
0.379086
0.374785
0.361129
0.338670
0.325638
0.316732
0.311574
0.308854
0.308143
0.308672
0.309703
0.311492
0.314704
0.321222
0.321136
0.314257
0.310393
0.307810
0.306404
0.305696
0.358381
0.353550
0.344772
0.334258
0.323846
0.311342
0.297296
0.287163
0.279961
0.275578
0.273212
0.272504
0.272841
0.273653
0.274971
0.277012
0.279724
0.279767
0.277020
0.274701
0.272953
0.271880
0.271319
0.325124
0.320402
0.311692
0.300935
0.289484
0.277844
0.266500
0.258035
0.251880
0.248058
0.245916
0.245151
0.245268
0.245842
0.246800
0.248111
0.249559
0.249675
0.248382
0.247040
0.245884
0.245095
0.244654
0.306338
0.301677
0.293020
0.282242
0.270471
0.259302
0.249206
0.241532
0.235938
0.232420
0.230404
0.229601
0.229583
0.230012
0.230755
0.231695
0.232571
0.232714
0.232070
0.231208
0.230372
0.229739
0.229367
0.459233
0.453403
0.442518
0.428800
0.413367
0.397953
0.383247
0.371574
0.362710
0.356747
0.352909
0.350929
0.350202
0.349803
0.349404
0.349283
0.348949
0.347641
0.345192
0.342433
0.339848
0.337945
0.336890
0.469244
0.463451
0.452702
0.439306
0.424325
0.408743
0.393245
0.380940
0.371681
0.365527
0.361683
0.359903
0.359550
0.359189
0.358528
0.358384
0.358170
0.356781
0.353995
0.350918
0.348144
0.346157
0.345073
0.488057
0.482259
0.471634
0.458653
0.444760
0.428805
0.411452
0.398040
0.388062
0.381555
0.377670
0.376204
0.376651
0.376330
0.374990
0.374718
0.374634
0.373140
0.369901
0.366419
0.363399
0.361311
0.360191
0.511990
0.505981
0.494975
0.481543
0.467150
0.450595
0.432544
0.418469
0.407911
0.400963
0.396769
0.395119
0.395473
0.395123
0.393800
0.393590
0.393587
0.392094
0.388769
0.385206
0.382136
0.380034
0.378914
0.539256
0.532787
0.520799
0.506063
0.489633
0.472255
0.454559
0.440251
0.429251
0.421795
0.417028
0.414715
0.414122
0.413690
0.413110
0.413239
0.413456
0.412076
0.408861
0.405474
0.402515
0.400470
0.399375
0.565860
0.558833
0.545813
0.529908
0.512321
0.494012
0.475602
0.460665
0.449064
0.441069
0.435797
0.433002
0.431961
0.431495
0.431288
0.431804
0.432586
0.431322
0.427825
0.424416
0.421481
0.419464
0.418384
0.590963
0.583375
0.569031
0.552301
0.534494
0.515263
0.495141
0.479201
0.466845
0.458320
0.452638
0.449596
0.448483
0.448047
0.448076
0.449212
0.452054
0.450872
0.445492
0.441602
0.438476
0.436427
0.435337
0.610070
0.602097
0.587035
0.569431
0.550712
0.530743
0.510056
0.493623
0.480810
0.471896
0.465892
0.462608
0.461332
0.460876
0.461008
0.462285
0.465290
0.464179
0.458784
0.454904
0.451798
0.449765
0.448676
0.623770
0.615513
0.600178
0.581513
0.561009
0.540501
0.520555
0.504264
0.491352
0.482215
0.475959
0.472411
0.470834
0.470308
0.470492
0.471509
0.472957
0.471912
0.468237
0.464834
0.461955
0.459978
0.458888
0.633625
0.624973
0.608892
0.589286
0.567773
0.546895
0.527192
0.511046
0.498128
0.488904
0.482558
0.478956
0.477369
0.476852
0.477095
0.478274
0.479969
0.478961
0.475113
0.471622
0.468747
0.466762
0.465629
0.639317
0.630255
0.613443
0.593120
0.571015
0.549940
0.530373
0.514346
0.501498
0.492308
0.486038
0.482610
0.481513
0.481084
0.481207
0.482943
0.487062
0.486064
0.479787
0.475671
0.472617
0.470575
0.469322
0.638371
0.629322
0.612525
0.592208
0.570118
0.549124
0.529705
0.513835
0.501139
0.492089
0.485969
0.482728
0.481800
0.481379
0.481356
0.482960
0.487033
0.486042
0.479806
0.475777
0.472825
0.470846
0.469605
0.630377
0.621752
0.605728
0.586107
0.564596
0.543963
0.524785
0.509165
0.496787
0.488005
0.482127
0.479179
0.478228
0.477745
0.477455
0.478189
0.479757
0.478761
0.475002
0.471772
0.469234
0.467435
0.466320
0.617367
0.609119
0.593788
0.574968
0.554292
0.534196
0.515298
0.500015
0.488116
0.479770
0.474356
0.472137
0.471930
0.471502
0.470585
0.470762
0.472038
0.471006
0.467393
0.464385
0.462106
0.460439
0.459336
0.598302
0.590322
0.575526
0.557551
0.538171
0.518784
0.500056
0.485247
0.474342
0.466550
0.461364
0.460072
0.461212
0.460976
0.459232
0.459349
0.462024
0.460977
0.455821
0.452455
0.450278
0.448673
0.447449
0.571801
0.564251
0.550242
0.533235
0.514893
0.496409
0.478423
0.464267
0.453942
0.446661
0.441918
0.440977
0.442387
0.442345
0.440741
0.440968
0.443741
0.442839
0.437868
0.434659
0.432614
0.431116
0.429956
0.536087
0.529206
0.516436
0.500692
0.483383
0.466006
0.449214
0.435815
0.425665
0.418839
0.414754
0.413565
0.414131
0.414272
0.413800
0.414300
0.415756
0.415140
0.412188
0.409664
0.407792
0.406437
0.405537
0.494795
0.488603
0.477134
0.462981
0.447449
0.431292
0.415137
0.402371
0.392758
0.386436
0.382700
0.381401
0.381602
0.382007
0.382455
0.383621
0.385238
0.384887
0.382386
0.380000
0.378117
0.376825
0.376058
0.448298
0.442722
0.432539
0.420196
0.407616
0.392738
0.376201
0.363874
0.354842
0.349116
0.345864
0.344746
0.344959
0.345638
0.346741
0.348630
0.351265
0.351111
0.348027
0.345411
0.343427
0.342167
0.341483
0.401965
0.396807
0.387396
0.376034
0.364577
0.350943
0.335698
0.324506
0.316405
0.311377
0.308588
0.307681
0.307947
0.308722
0.309988
0.311975
0.314640
0.314629
0.311811
0.309427
0.307617
0.306493
0.305897
0.358338
0.353413
0.344315
0.333095
0.320934
0.308428
0.296114
0.286664
0.279766
0.275445
0.273046
0.272233
0.272421
0.273084
0.274133
0.275616
0.277190
0.277276
0.275784
0.274178
0.272856
0.271973
0.271492
0.325195
0.320424
0.311563
0.300528
0.288446
0.276790
0.266039
0.257808
0.251770
0.247976
0.245831
0.245033
0.245092
0.245600
0.246423
0.247476
0.248482
0.248619
0.247827
0.246826
0.245901
0.245225
0.244836
0.306438
0.301752
0.293032
0.282148
0.270205
0.259017
0.249049
0.241437
0.235871
0.232365
0.230362
0.229565
0.229540
0.229950
0.230632
0.231448
0.232162
0.232316
0.231864
0.231174
0.230465
0.229901
0.229564
0.458438
0.452476
0.441304
0.427152
0.411242
0.395783
0.381488
0.370261
0.361835
0.356364
0.353198
0.352097
0.352313
0.352010
0.350817
0.349868
0.348883
0.347241
0.344700
0.341915
0.339281
0.337320
0.336230
0.468455
0.462488
0.451336
0.437267
0.421464
0.405844
0.391121
0.379517
0.370838
0.365288
0.362319
0.361836
0.363124
0.362828
0.360600
0.359113
0.357980
0.356184
0.353351
0.350328
0.347557
0.345540
0.344430
0.487339
0.481299
0.470069
0.456005
0.440477
0.424492
0.408745
0.396456
0.387279
0.381535
0.378858
0.379476
0.383253
0.382957
0.378266
0.375759
0.374367
0.372363
0.369110
0.365770
0.362822
0.360736
0.359606
0.511552
0.505252
0.493559
0.478973
0.462894
0.446311
0.429907
0.416981
0.407226
0.401024
0.398018
0.398441
0.402125
0.401783
0.397078
0.394610
0.393285
0.391301
0.388012
0.384632
0.381664
0.379580
0.378455
0.539480
0.532658
0.519929
0.504223
0.486737
0.469320
0.452579
0.439085
0.428685
0.421790
0.417841
0.416810
0.417905
0.417488
0.415181
0.413848
0.413015
0.411289
0.408266
0.405086
0.402233
0.400206
0.399105
0.567173
0.559617
0.545542
0.528517
0.509856
0.491479
0.473931
0.459707
0.448605
0.441035
0.436348
0.434445
0.434533
0.434080
0.432687
0.432062
0.431738
0.430250
0.427295
0.424196
0.421400
0.419409
0.418322
0.593896
0.585527
0.569223
0.550929
0.531361
0.512043
0.493356
0.478305
0.466483
0.458335
0.453162
0.450998
0.451138
0.450689
0.449292
0.449000
0.449549
0.448215
0.444694
0.441438
0.438570
0.436570
0.435473
0.612692
0.604013
0.587122
0.568107
0.547764
0.527760
0.508488
0.492915
0.480599
0.471988
0.466365
0.463779
0.463576
0.463114
0.462040
0.462147
0.463072
0.461882
0.458296
0.454987
0.452106
0.450102
0.448990
0.623964
0.615449
0.599558
0.580321
0.559253
0.538849
0.519622
0.503903
0.491342
0.482386
0.476270
0.472968
0.471809
0.471342
0.471215
0.472063
0.473216
0.472191
0.468812
0.465447
0.462583
0.460560
0.459396
0.631555
0.623113
0.607342
0.587944
0.566511
0.545899
0.526683
0.510952
0.498302
0.489163
0.482756
0.479046
0.477412
0.477033
0.477687
0.479566
0.481959
0.481062
0.476761
0.472834
0.469818
0.467696
0.466380
0.635269
0.626808
0.611019
0.591508
0.569924
0.549259
0.530105
0.514434
0.501818
0.492641
0.486141
0.482323
0.480693
0.480478
0.481742
0.484943
0.490376
0.489574
0.482453
0.477516
0.474343
0.472081
0.470386
0.633688
0.625366
0.609820
0.590561
0.569208
0.548693
0.529633
0.514067
0.501574
0.492479
0.486017
0.482244
0.480645
0.480432
0.481679
0.484885
0.490378
0.489632
0.482566
0.477733
0.474685
0.472486
0.470788
0.626146
0.618177
0.603302
0.584771
0.564173
0.544029
0.525031
0.509600
0.497418
0.488519
0.482132
0.478544
0.477008
0.476644
0.477272
0.479213
0.481913
0.481200
0.476972
0.473366
0.470782
0.468852
0.467480
0.613385
0.605792
0.591663
0.574145
0.554799
0.535199
0.516078
0.500783
0.489179
0.480593
0.474257
0.471091
0.470046
0.469641
0.469604
0.470719
0.472664
0.471987
0.468554
0.465737
0.463746
0.462052
0.460655
0.594219
0.586987
0.573662
0.557453
0.540561
0.521680
0.501674
0.486676
0.477113
0.468939
0.461393
0.458614
0.458561
0.458256
0.457456
0.458403
0.462137
0.461523
0.456397
0.453772
0.452466
0.450927
0.449081
0.568150
0.561287
0.548640
0.533278
0.517303
0.499276
0.480025
0.465670
0.456654
0.448988
0.441918
0.439505
0.439710
0.439549
0.438785
0.439676
0.443308
0.442820
0.438042
0.435710
0.434623
0.433241
0.431490
0.533572
0.527122
0.515143
0.500250
0.483814
0.466781
0.449879
0.436500
0.426612
0.419543
0.414592
0.412501
0.412218
0.412215
0.412220
0.413043
0.414503
0.414185
0.411958
0.410114
0.408816
0.407606
0.406527
0.493365
0.487355
0.476148
0.462099
0.446424
0.430495
0.414964
0.402588
0.393199
0.386773
0.382605
0.380756
0.380405
0.380608
0.381111
0.382149
0.383395
0.383229
0.381541
0.379852
0.378462
0.377365
0.376592
0.447655
0.442076
0.431724
0.418769
0.404618
0.389875
0.375170
0.363695
0.355019
0.349293
0.345808
0.344316
0.344120
0.344535
0.345375
0.346667
0.348129
0.348083
0.346433
0.344749
0.343330
0.342318
0.341708
0.401822
0.396589
0.386885
0.374776
0.361631
0.348066
0.334632
0.324281
0.316525
0.311527
0.308587
0.307412
0.307365
0.307882
0.308807
0.310110
0.311545
0.311588
0.310149
0.308654
0.307371
0.306485
0.305976
0.358465
0.353485
0.344218
0.332621
0.319832
0.307355
0.295714
0.286658
0.279923
0.275612
0.273126
0.272151
0.272140
0.272628
0.273444
0.274499
0.275502
0.275605
0.274743
0.273666
0.272679
0.271959
0.271544
0.325412
0.320613
0.311676
0.300494
0.288186
0.276541
0.266027
0.257935
0.251953
0.248158
0.245974
0.245103
0.245066
0.245481
0.246169
0.246987
0.247714
0.247845
0.247334
0.246599
0.245852
0.245269
0.244921
0.306666
0.301967
0.293217
0.282281
0.270269
0.259086
0.249189
0.241616
0.236061
0.232551
0.230534
0.229712
0.229648
0.230011
0.230613
0.231293
0.231861
0.231999
0.231671
0.231117
0.230503
0.229994
0.229682
0.458251
0.452118
0.440610
0.426063
0.409767
0.394234
0.380183
0.369269
0.361226
0.356210
0.353734
0.353604
0.355185
0.354936
0.352466
0.350597
0.348986
0.347022
0.344332
0.341503
0.338846
0.336870
0.335770
0.468372
0.462195
0.450617
0.436021
0.419670
0.403980
0.389666
0.378506
0.370308
0.365326
0.363332
0.364522
0.368733
0.368474
0.363372
0.360232
0.358199
0.355988
0.352957
0.349896
0.347120
0.345097
0.343983
0.487482
0.481170
0.469332
0.454526
0.437971
0.421924
0.407072
0.395437
0.386912
0.381929
0.380846
0.384829
0.396408
0.396127
0.383641
0.377774
0.374917
0.372333
0.368754
0.365354
0.362413
0.360332
0.359201
0.511981
0.505370
0.492985
0.477610
0.460481
0.443846
0.428362
0.416101
0.406992
0.401534
0.400104
0.403886
0.415329
0.414993
0.402511
0.396662
0.393857
0.391305
0.387717
0.384294
0.381342
0.379266
0.378140
0.540871
0.533658
0.519826
0.503372
0.485193
0.467724
0.451494
0.438489
0.428555
0.422180
0.419166
0.419845
0.423986
0.423573
0.418190
0.415082
0.413261
0.411149
0.408045
0.404888
0.402069
0.400046
0.398936
0.570182
0.562024
0.546061
0.528100
0.508708
0.490267
0.473170
0.459358
0.448624
0.441434
0.437400
0.436637
0.438536
0.438084
0.434839
0.432971
0.431800
0.430038
0.427187
0.424162
0.421417
0.419424
0.418315
0.607176
0.597463
0.571136
0.551111
0.530158
0.510751
0.492721
0.478132
0.466668
0.458856
0.454306
0.453403
0.455622
0.455162
0.451592
0.449842
0.449118
0.447551
0.444615
0.441533
0.438776
0.436771
0.435628
0.625738
0.615779
0.588927
0.568306
0.546690
0.526658
0.508053
0.492933
0.480946
0.472614
0.467493
0.465985
0.467622
0.467161
0.464192
0.463113
0.463024
0.461657
0.458535
0.455307
0.452494
0.450457
0.449270
0.625954
0.617069
0.599695
0.579969
0.558592
0.538310
0.519511
0.504149
0.491846
0.483061
0.477155
0.474291
0.473902
0.473487
0.472764
0.473483
0.475015
0.473911
0.469925
0.466243
0.463280
0.461151
0.459825
0.631019
0.622626
0.606547
0.587267
0.565955
0.545606
0.526764
0.511348
0.498929
0.489888
0.483493
0.479815
0.478344
0.478111
0.479108
0.481987
0.486528
0.485635
0.479210
0.474331
0.471136
0.468803
0.467066
0.632798
0.624685
0.609462
0.590507
0.569392
0.549107
0.530304
0.514937
0.502552
0.493424
0.486779
0.482761
0.480945
0.481016
0.483622
0.489519
0.503015
0.502296
0.487390
0.480294
0.477120
0.474508
0.471599
0.630587
0.622729
0.607975
0.589491
0.568827
0.548754
0.529972
0.514670
0.502433
0.493343
0.486599
0.482510
0.480617
0.480687
0.483378
0.489396
0.503092
0.502476
0.487588
0.480616
0.477606
0.475065
0.472123
0.623044
0.615553
0.601568
0.584001
0.564567
0.544891
0.525775
0.510502
0.498897
0.489933
0.482769
0.478734
0.476919
0.476690
0.478108
0.481528
0.487350
0.486795
0.479848
0.475319
0.472715
0.470590
0.468627
0.610314
0.603250
0.590195
0.574076
0.557068
0.537952
0.517646
0.502326
0.492357
0.483593
0.475131
0.471213
0.469916
0.469543
0.469920
0.472048
0.476946
0.476482
0.470636
0.467532
0.465978
0.464203
0.462081
0.591117
0.584534
0.572785
0.559162
0.549362
0.531040
0.505529
0.490610
0.488883
0.480393
0.463984
0.459296
0.459186
0.458841
0.458180
0.460914
0.477121
0.476785
0.459914
0.456554
0.456592
0.455016
0.451284
0.565377
0.559127
0.547993
0.535141
0.526204
0.508692
0.483894
0.469573
0.468358
0.460362
0.444437
0.440140
0.440289
0.440047
0.439308
0.441803
0.457637
0.457422
0.441156
0.438258
0.438613
0.437246
0.433635
0.531589
0.525539
0.514398
0.500657
0.486291
0.469610
0.451496
0.438008
0.429632
0.422344
0.415318
0.412500
0.411939
0.411816
0.411836
0.413024
0.416369
0.416244
0.412617
0.411062
0.410482
0.409365
0.407730
0.492197
0.486407
0.475624
0.462048
0.447028
0.431347
0.415722
0.403438
0.394516
0.387966
0.383034
0.380758
0.380084
0.380115
0.380558
0.381563
0.383251
0.383201
0.381361
0.380072
0.379111
0.378151
0.377242
0.447155
0.441666
0.431421
0.418479
0.404020
0.389437
0.375368
0.364177
0.355683
0.349897
0.346137
0.344349
0.343854
0.344054
0.344673
0.345629
0.346620
0.346635
0.345610
0.344469
0.343459
0.342624
0.342035
0.401751
0.396547
0.386831
0.374593
0.360971
0.347505
0.334740
0.324675
0.317057
0.312027
0.308921
0.307523
0.307224
0.307538
0.308208
0.309110
0.309971
0.310037
0.309241
0.308257
0.307333
0.306615
0.306160
0.358631
0.353662
0.344393
0.332741
0.319803
0.307381
0.295994
0.287070
0.280386
0.276051
0.273473
0.272362
0.272190
0.272532
0.273159
0.273927
0.274594
0.274690
0.274165
0.273410
0.272654
0.272051
0.271679
0.325653
0.320864
0.311938
0.300754
0.288406
0.276795
0.266381
0.258332
0.252362
0.248551
0.246325
0.245390
0.245269
0.245598
0.246161
0.246800
0.247328
0.247435
0.247083
0.246515
0.245896
0.245379
0.245059
0.306916
0.302228
0.293499
0.282585
0.270586
0.259427
0.249560
0.241995
0.236434
0.232913
0.230880
0.230032
0.229930
0.230242
0.230762
0.231323
0.231768
0.231875
0.231615
0.231145
0.230600
0.230129
0.229834
0.458908
0.452540
0.440622
0.425652
0.409023
0.393367
0.379396
0.368661
0.360850
0.356056
0.353781
0.353828
0.355513
0.355237
0.352599
0.350474
0.348610
0.346513
0.343825
0.341059
0.338475
0.336553
0.335483
0.469272
0.462808
0.450722
0.435608
0.418847
0.403029
0.388854
0.377935
0.370021
0.365270
0.363449
0.364798
0.369100
0.368799
0.363501
0.360064
0.357739
0.355392
0.352393
0.349426
0.346740
0.344779
0.343696
0.488710
0.482050
0.469557
0.454120
0.437051
0.420881
0.406273
0.394969
0.386827
0.382079
0.381091
0.385192
0.396834
0.396492
0.383779
0.377569
0.374376
0.371654
0.368143
0.364872
0.362038
0.360027
0.358928
0.513135
0.506213
0.493226
0.477279
0.459683
0.442964
0.427734
0.415795
0.407044
0.401802
0.400441
0.404317
0.415803
0.415407
0.402703
0.396516
0.393373
0.390692
0.387175
0.383878
0.381022
0.379013
0.377911
0.541544
0.534141
0.519966
0.503181
0.484753
0.467257
0.451196
0.438403
0.428690
0.422474
0.419557
0.420328
0.424516
0.424049
0.418479
0.415087
0.412977
0.410741
0.407687
0.404625
0.401888
0.399902
0.398793
0.570376
0.562153
0.546078
0.528024
0.508580
0.490184
0.473212
0.459526
0.448917
0.441828
0.437876
0.437188
0.439120
0.438621
0.435223
0.433116
0.431683
0.429810
0.427012
0.424068
0.421396
0.419417
0.418281
0.606969
0.597290
0.571026
0.551084
0.530223
0.510933
0.493030
0.478531
0.467135
0.459386
0.454893
0.454036
0.456264
0.455754
0.452043
0.450066
0.449034
0.447367
0.444555
0.441573
0.438934
0.436929
0.435695
0.625203
0.615349
0.588673
0.568253
0.546826
0.526977
0.508522
0.493492
0.481557
0.473275
0.468191
0.466698
0.468314
0.467802
0.464710
0.463432
0.463053
0.461593
0.458572
0.455412
0.452684
0.450633
0.449346
0.625123
0.616382
0.599256
0.579817
0.558713
0.538662
0.520041
0.504792
0.492561
0.483822
0.477937
0.475062
0.474629
0.474154
0.473341
0.473924
0.475281
0.474072
0.470060
0.466357
0.463380
0.461205
0.459821
0.629890
0.621673
0.605889
0.586957
0.565976
0.545901
0.527271
0.512003
0.499682
0.490696
0.484308
0.480589
0.479041
0.478743
0.479685
0.482485
0.486918
0.485917
0.479395
0.474432
0.471171
0.468774
0.466988
0.631438
0.623522
0.608603
0.590035
0.569290
0.549313
0.530753
0.515559
0.503290
0.494221
0.487568
0.483475
0.481538
0.481540
0.484134
0.490004
0.503437
0.502620
0.487590
0.480381
0.477119
0.474441
0.471488
0.629004
0.621371
0.606963
0.588903
0.568637
0.548897
0.530369
0.515245
0.503119
0.494085
0.487317
0.483129
0.481087
0.481087
0.483778
0.489782
0.503426
0.502737
0.487755
0.480698
0.477623
0.475034
0.472053
0.621252
0.614016
0.600454
0.583363
0.564362
0.545025
0.526154
0.511040
0.499526
0.490590
0.483377
0.479221
0.477246
0.476933
0.478339
0.481731
0.487495
0.486896
0.479940
0.475423
0.472838
0.470694
0.468686
0.608384
0.601607
0.589039
0.573447
0.556902
0.538125
0.518040
0.502843
0.492927
0.484150
0.475597
0.471506
0.469997
0.469525
0.469910
0.472004
0.476815
0.476355
0.470639
0.467694
0.466283
0.464534
0.462351
0.589133
0.582866
0.571659
0.558605
0.549289
0.531300
0.505975
0.491134
0.489414
0.480870
0.464319
0.459389
0.458985
0.458528
0.457909
0.460602
0.476663
0.476380
0.459814
0.456780
0.457108
0.455606
0.451786
0.563588
0.557651
0.547051
0.534761
0.526299
0.509097
0.484436
0.470146
0.468898
0.460827
0.444741
0.440185
0.440024
0.439664
0.438950
0.441380
0.457047
0.456907
0.440995
0.438476
0.439163
0.437906
0.434220
0.530276
0.524488
0.513810
0.500585
0.486675
0.470253
0.452201
0.438693
0.430262
0.422884
0.415699
0.412659
0.411849
0.411589
0.411552
0.412628
0.415828
0.415756
0.412417
0.411199
0.410912
0.409911
0.408252
0.491414
0.485837
0.475447
0.462346
0.447783
0.432308
0.416640
0.404276
0.395276
0.388622
0.383524
0.381039
0.380144
0.380016
0.380324
0.381146
0.382652
0.382637
0.381077
0.380121
0.379438
0.378608
0.377713
0.446826
0.441511
0.431610
0.419128
0.405193
0.390767
0.376491
0.365146
0.356550
0.350651
0.346711
0.344708
0.343996
0.344021
0.344456
0.345166
0.345902
0.345941
0.345238
0.344456
0.343730
0.343038
0.342483
0.401710
0.396647
0.387206
0.375350
0.362177
0.348831
0.335841
0.325617
0.317895
0.312773
0.309508
0.307920
0.307423
0.307583
0.308072
0.308723
0.309319
0.309403
0.308902
0.308243
0.307567
0.306988
0.306568
0.358748
0.353870
0.344782
0.333377
0.320698
0.308353
0.296859
0.287838
0.281090
0.276691
0.274010
0.272776
0.272475
0.272700
0.273183
0.273760
0.274242
0.274330
0.273983
0.273450
0.272872
0.272363
0.272016
0.325823
0.321091
0.312280
0.301248
0.289051
0.277490
0.267027
0.258924
0.252917
0.249072
0.246795
0.245801
0.245612
0.245865
0.246327
0.246832
0.247235
0.247317
0.247054
0.246608
0.246094
0.245633
0.245327
0.307093
0.302447
0.293799
0.282990
0.271088
0.259968
0.250081
0.242483
0.236900
0.233361
0.231307
0.230435
0.230297
0.230559
0.231003
0.231465
0.231818
0.231894
0.231673
0.231271
0.230787
0.230349
0.230065
0.460736
0.454007
0.441429
0.425898
0.408855
0.393021
0.379065
0.368452
0.360820
0.356016
0.353390
0.352784
0.353288
0.352884
0.351143
0.349381
0.347581
0.345536
0.343031
0.340466
0.338065
0.336269
0.335267
0.471689
0.464754
0.451787
0.435967
0.418713
0.402698
0.388570
0.377835
0.370192
0.365340
0.362769
0.362700
0.364226
0.363773
0.360896
0.358450
0.356366
0.354155
0.351468
0.348780
0.346312
0.344486
0.343472
0.492238
0.484949
0.470994
0.454666
0.436997
0.420626
0.406141
0.395146
0.387615
0.382590
0.379811
0.380651
0.384554
0.384024
0.378564
0.374931
0.372425
0.369998
0.367034
0.364166
0.361603
0.359736
0.358700
0.516241
0.508784
0.494525
0.477856
0.459792
0.442920
0.427808
0.416149
0.407982
0.402426
0.399237
0.399815
0.403579
0.402991
0.397526
0.393947
0.391513
0.389121
0.386142
0.383239
0.380652
0.378764
0.377706
0.541990
0.534488
0.520461
0.503565
0.485114
0.467597
0.451547
0.438836
0.429279
0.422858
0.419076
0.418264
0.419465
0.418850
0.415909
0.413643
0.411819
0.409724
0.406983
0.404192
0.401687
0.399790
0.398664
0.567966
0.560170
0.545623
0.528218
0.509270
0.491017
0.473946
0.460172
0.449522
0.442252
0.437757
0.436049
0.436218
0.435596
0.433675
0.432249
0.430962
0.429153
0.426566
0.423846
0.421440
0.419518
0.418271
0.593307
0.585021
0.568851
0.550751
0.531321
0.512344
0.494165
0.479425
0.467847
0.459876
0.454856
0.452818
0.452976
0.452346
0.450425
0.449299
0.448399
0.446789
0.444247
0.441564
0.439537
0.437571
0.435867
0.611085
0.602696
0.586295
0.567850
0.547966
0.528487
0.509777
0.494503
0.482379
0.473894
0.468363
0.465818
0.465555
0.464900
0.463366
0.462740
0.462302
0.460843
0.458164
0.455330
0.453208
0.451179
0.449427
0.621440
0.613350
0.598176
0.579782
0.559510
0.539786
0.521119
0.505748
0.493405
0.484572
0.478498
0.475147
0.473834
0.473175
0.472765
0.473175
0.473671
0.472355
0.469101
0.465792
0.463045
0.460910
0.459490
0.628195
0.620265
0.605320
0.586947
0.566494
0.546693
0.528127
0.512832
0.500470
0.491475
0.485064
0.481199
0.479286
0.478712
0.479241
0.480924
0.482970
0.481777
0.477279
0.473145
0.470007
0.467713
0.466217
0.631582
0.623651
0.608459
0.590054
0.569565
0.549810
0.531381
0.516222
0.503947
0.494922
0.488352
0.484252
0.482112
0.481696
0.483067
0.486284
0.491371
0.490303
0.483057
0.477788
0.474397
0.471944
0.470113
0.629352
0.621635
0.606808
0.588775
0.568614
0.549071
0.530769
0.515729
0.503575
0.494608
0.488023
0.483889
0.481699
0.481266
0.482664
0.485936
0.491132
0.490185
0.483079
0.478010
0.474827
0.472481
0.470652
0.620769
0.613552
0.599917
0.582810
0.563528
0.544388
0.526121
0.511158
0.499245
0.490402
0.483821
0.479799
0.477681
0.477060
0.477745
0.479673
0.482211
0.481403
0.477236
0.473737
0.471291
0.469320
0.467792
0.607466
0.600752
0.588124
0.572209
0.554279
0.535689
0.517228
0.502292
0.490837
0.482187
0.475512
0.471718
0.469878
0.469167
0.469261
0.470319
0.471932
0.471314
0.468485
0.466319
0.464930
0.463345
0.461702
0.588012
0.581769
0.570185
0.555738
0.540348
0.522457
0.503000
0.488225
0.478672
0.470298
0.462224
0.458546
0.457235
0.456563
0.456172
0.457008
0.460095
0.459703
0.455915
0.454599
0.454484
0.453219
0.450972
0.562558
0.556661
0.545736
0.532128
0.517650
0.500532
0.481671
0.467395
0.458281
0.450335
0.442672
0.439313
0.438226
0.437658
0.437237
0.437937
0.440861
0.440642
0.437358
0.436512
0.436766
0.435749
0.433631
0.529538
0.523898
0.513390
0.500107
0.485145
0.468877
0.452083
0.438607
0.428533
0.421155
0.415648
0.412776
0.411590
0.411142
0.411039
0.411516
0.412423
0.412306
0.411200
0.410588
0.410380
0.409558
0.408345
0.491007
0.485651
0.475703
0.463185
0.449112
0.433791
0.417924
0.405220
0.395560
0.388785
0.384042
0.381480
0.380365
0.380052
0.380147
0.380586
0.381163
0.381133
0.380501
0.379983
0.379576
0.378907
0.378161
0.446730
0.441693
0.432488
0.421145
0.409181
0.394898
0.378975
0.366836
0.357773
0.351656
0.347541
0.345323
0.344396
0.344234
0.344458
0.344903
0.345337
0.345383
0.345039
0.344630
0.344214
0.343673
0.343166
0.401794
0.396981
0.388209
0.377478
0.366314
0.353080
0.338372
0.327348
0.319228
0.313881
0.310372
0.308556
0.307866
0.307850
0.308154
0.308601
0.309001
0.309091
0.308859
0.308528
0.308150
0.307695
0.307297
0.358873
0.354167
0.345492
0.334734
0.322938
0.310680
0.298514
0.289085
0.282132
0.277596
0.274744
0.273352
0.272910
0.273010
0.273355
0.273778
0.274129
0.274217
0.274034
0.273733
0.273369
0.272955
0.272619
0.325952
0.321327
0.312758
0.302068
0.290292
0.278793
0.268053
0.259765
0.253655
0.249743
0.247380
0.246304
0.246033
0.246205
0.246564
0.246954
0.247256
0.247323
0.247148
0.246841
0.246459
0.246060
0.245761
0.307217
0.302642
0.294143
0.283530
0.271833
0.260760
0.250775
0.243092
0.237461
0.233892
0.231801
0.230891
0.230707
0.230911
0.231274
0.231643
0.231913
0.231964
0.231786
0.231466
0.231065
0.230668
0.230390
0.463532
0.456322
0.442894
0.426670
0.409181
0.393157
0.379212
0.368746
0.361343
0.356457
0.353333
0.352051
0.351726
0.351110
0.349748
0.348194
0.346436
0.344454
0.342132
0.339791
0.337602
0.335961
0.335038
0.475643
0.468009
0.453731
0.436956
0.419133
0.402898
0.388826
0.378372
0.371232
0.366225
0.362664
0.361362
0.361297
0.360603
0.358773
0.356897
0.354977
0.352897
0.350478
0.348067
0.345837
0.344173
0.343239
0.498585
0.490226
0.473676
0.455989
0.437593
0.420984
0.406659
0.396252
0.390238
0.384937
0.379774
0.378260
0.378737
0.377921
0.375167
0.372817
0.370692
0.368495
0.365935
0.363423
0.361132
0.359431
0.358469
0.522149
0.513729
0.497053
0.479212
0.460569
0.443512
0.428533
0.417422
0.410743
0.404879
0.399267
0.397459
0.397773
0.396903
0.394178
0.391911
0.389872
0.387708
0.385124
0.382572
0.380259
0.378519
0.377508
0.544338
0.536511
0.521847
0.504647
0.486155
0.468591
0.452463
0.439865
0.430677
0.424004
0.419149
0.417009
0.416497
0.415659
0.413916
0.412314
0.410687
0.408720
0.406244
0.403740
0.401535
0.399753
0.398580
0.567404
0.559890
0.545895
0.529129
0.510867
0.492741
0.475285
0.461274
0.450558
0.443046
0.437958
0.435405
0.434449
0.433646
0.432456
0.431425
0.430224
0.428478
0.426098
0.423686
0.421773
0.419939
0.418410
0.589918
0.582436
0.568234
0.551705
0.533990
0.515294
0.496093
0.480753
0.468848
0.460601
0.455119
0.452252
0.451144
0.450351
0.449352
0.448671
0.447832
0.446267
0.443995
0.441839
0.441286
0.439390
0.436434
0.607272
0.599759
0.585451
0.568705
0.550636
0.531494
0.511775
0.495882
0.483403
0.474671
0.468786
0.465548
0.464158
0.463335
0.462572
0.462236
0.461732
0.460262
0.457853
0.455546
0.454890
0.452917
0.449900
0.619556
0.611974
0.597737
0.580372
0.561098
0.541665
0.522630
0.506928
0.494359
0.485390
0.479165
0.475499
0.473632
0.472779
0.472493
0.472704
0.472809
0.471372
0.468365
0.465384
0.463083
0.460999
0.459303
0.628363
0.620474
0.605526
0.587483
0.567492
0.547896
0.529232
0.513781
0.501299
0.492264
0.485851
0.481913
0.479767
0.478943
0.479122
0.480109
0.481330
0.479927
0.475864
0.472136
0.469203
0.466987
0.465525
0.634324
0.625915
0.609440
0.590677
0.570246
0.550600
0.532178
0.516955
0.504622
0.495623
0.489147
0.485100
0.482856
0.482125
0.482831
0.484913
0.488622
0.487285
0.480871
0.476181
0.472815
0.470492
0.469016
0.632371
0.624092
0.607831
0.589272
0.569015
0.549546
0.531320
0.516277
0.504097
0.495195
0.488769
0.484754
0.482514
0.481756
0.482416
0.484469
0.488216
0.486991
0.480766
0.476335
0.473222
0.471028
0.469564
0.621929
0.614468
0.600269
0.582881
0.563443
0.544394
0.526366
0.511483
0.499513
0.490767
0.484462
0.480611
0.478467
0.477568
0.477631
0.478553
0.479966
0.478916
0.475405
0.472515
0.470387
0.468571
0.467141
0.607614
0.600832
0.587974
0.571781
0.553372
0.534880
0.517017
0.502300
0.490618
0.482101
0.475973
0.472406
0.470502
0.469546
0.469158
0.469346
0.469866
0.469064
0.467013
0.465586
0.464759
0.463362
0.461654
0.587765
0.581502
0.569720
0.554718
0.537784
0.519978
0.502104
0.487641
0.476734
0.468526
0.462233
0.458951
0.457390
0.456486
0.455833
0.455734
0.456546
0.456039
0.454400
0.454214
0.454879
0.453862
0.451544
0.562277
0.556409
0.545399
0.531377
0.515516
0.498481
0.481055
0.466997
0.456497
0.448671
0.442712
0.439699
0.438345
0.437556
0.436918
0.436767
0.437536
0.437240
0.436070
0.436357
0.437423
0.436661
0.434456
0.529387
0.523883
0.513625
0.500636
0.485896
0.469729
0.452892
0.439244
0.428764
0.421367
0.416206
0.413411
0.412098
0.411445
0.411022
0.410920
0.411088
0.410911
0.410496
0.410606
0.411038
0.410425
0.409097
0.491050
0.485955
0.476641
0.465271
0.452989
0.437783
0.420385
0.406813
0.396691
0.389735
0.384917
0.382240
0.380973
0.380462
0.380270
0.380317
0.380499
0.380441
0.380195
0.380165
0.380204
0.379712
0.378929
0.446968
0.442319
0.434229
0.425268
0.418182
0.404019
0.383527
0.369404
0.359568
0.353106
0.348654
0.346157
0.345011
0.344650
0.344645
0.344828
0.345048
0.345102
0.345025
0.345008
0.344954
0.344569
0.344057
0.402093
0.397655
0.389978
0.381602
0.375306
0.362178
0.342900
0.329924
0.321069
0.315373
0.311487
0.309357
0.308441
0.308245
0.308371
0.308633
0.308896
0.309004
0.308990
0.308990
0.308920
0.308599
0.308198
0.359104
0.354637
0.346584
0.336996
0.327079
0.314905
0.301090
0.290786
0.283481
0.278741
0.275638
0.274027
0.273422
0.273387
0.273598
0.273884
0.274134
0.274229
0.274194
0.274132
0.273993
0.273678
0.273340
0.326121
0.321632
0.313386
0.303230
0.292177
0.280738
0.269429
0.260794
0.254533
0.250528
0.248043
0.246855
0.246488
0.246567
0.246823
0.247105
0.247321
0.247376
0.247281
0.247118
0.246878
0.246543
0.246244
0.307357
0.302864
0.294545
0.284200
0.272800
0.261773
0.251599
0.243777
0.238085
0.234479
0.232334
0.231369
0.231127
0.231263
0.231539
0.231814
0.232006
0.232031
0.231893
0.231661
0.231351
0.230998
0.230720
0.467050
0.459333
0.444626
0.427730
0.409828
0.393674
0.379811
0.369587
0.362779
0.357799
0.353826
0.351919
0.350951
0.350060
0.348730
0.347164
0.345357
0.343389
0.341198
0.339047
0.337058
0.335563
0.334718
0.481426
0.472928
0.456143
0.438292
0.419888
0.403497
0.389605
0.379691
0.374127
0.368985
0.363485
0.361069
0.359967
0.358962
0.357414
0.355680
0.353774
0.351744
0.349500
0.347310
0.345299
0.343788
0.342930
0.514895
0.504521
0.478043
0.458072
0.438593
0.421811
0.408013
0.399194
0.399549
0.394054
0.381957
0.377942
0.376356
0.375148
0.373263
0.371334
0.369330
0.367236
0.364920
0.362674
0.360640
0.359096
0.358192
0.538167
0.527804
0.501314
0.481329
0.461740
0.444552
0.430051
0.420496
0.420142
0.414067
0.401521
0.397188
0.395428
0.394172
0.392331
0.390497
0.388583
0.386524
0.384189
0.381916
0.379908
0.378319
0.377307
0.548921
0.540502
0.523857
0.506121
0.487634
0.470044
0.453816
0.441577
0.433849
0.426982
0.420147
0.416857
0.415273
0.414141
0.412741
0.411317
0.409715
0.407806
0.405555
0.403374
0.401816
0.400167
0.398630
0.568447
0.560980
0.546831
0.530576
0.513371
0.495352
0.477055
0.462772
0.452319
0.444608
0.438699
0.435506
0.433845
0.432801
0.431766
0.430779
0.429541
0.427825
0.425713
0.423834
0.423550
0.421838
0.418978
0.588370
0.581377
0.568576
0.553718
0.539208
0.520754
0.498865
0.482471
0.470215
0.461723
0.455815
0.452462
0.450703
0.449697
0.448891
0.448246
0.447363
0.445860
0.444195
0.443566
0.449932
0.448161
0.438689
0.605348
0.598384
0.585591
0.570614
0.555814
0.536956
0.514565
0.497582
0.484675
0.475722
0.469543
0.465933
0.463987
0.462965
0.462333
0.461971
0.461408
0.459963
0.458094
0.457289
0.463526
0.461663
0.452123
0.619324
0.611978
0.598022
0.581486
0.563525
0.544315
0.524398
0.508234
0.495430
0.486341
0.479992
0.476145
0.473976
0.472929
0.472560
0.472635
0.472796
0.471266
0.468144
0.465548
0.464788
0.462775
0.459715
0.630639
0.622466
0.606483
0.588411
0.568828
0.549366
0.530443
0.514803
0.502199
0.493119
0.486688
0.482702
0.480404
0.479392
0.479392
0.480316
0.482281
0.480712
0.475624
0.471791
0.469274
0.467102
0.465268
0.645327
0.635677
0.611927
0.591972
0.571175
0.551541
0.533056
0.517755
0.505360
0.496367
0.489951
0.485938
0.483628
0.482744
0.483415
0.486126
0.494005
0.492460
0.481453
0.475766
0.472145
0.469825
0.468385
0.643610
0.634027
0.610369
0.590476
0.569705
0.550214
0.531996
0.516927
0.504714
0.495852
0.489535
0.485599
0.483328
0.482417
0.482999
0.485625
0.493494
0.492056
0.481272
0.475889
0.472536
0.470362
0.468956
0.625047
0.617078
0.601371
0.583433
0.563771
0.544751
0.526836
0.511986
0.499986
0.491307
0.485181
0.481446
0.479286
0.478189
0.477912
0.478576
0.480521
0.479285
0.474896
0.472046
0.470202
0.468484
0.466950
0.608902
0.601932
0.588449
0.571967
0.553299
0.534853
0.517251
0.502645
0.490908
0.482487
0.476636
0.473223
0.471303
0.470136
0.469329
0.468991
0.469150
0.468220
0.466357
0.465578
0.465623
0.464395
0.462254
0.588281
0.581939
0.569917
0.554629
0.537127
0.519362
0.502054
0.487748
0.476430
0.468336
0.462739
0.459672
0.458058
0.456933
0.455841
0.455061
0.454683
0.454125
0.453751
0.454870
0.457233
0.456464
0.453203
0.562677
0.556790
0.545693
0.531562
0.515393
0.498399
0.481294
0.467265
0.456299
0.448552
0.443242
0.440410
0.438986
0.437983
0.436924
0.436115
0.435692
0.435372
0.435523
0.437153
0.439961
0.439455
0.436281
0.529824
0.524403
0.514413
0.501969
0.488496
0.472385
0.454377
0.440252
0.429449
0.422013
0.416970
0.414206
0.412819
0.411964
0.411168
0.410574
0.410210
0.409987
0.410107
0.411013
0.412436
0.412018
0.410215
0.491617
0.486748
0.478214
0.468672
0.460801
0.445662
0.424008
0.408795
0.398003
0.390832
0.385878
0.383072
0.381665
0.380958
0.380464
0.380161
0.379996
0.379893
0.379953
0.380374
0.380937
0.380591
0.379646
0.447742
0.443544
0.437345
0.433198
0.441919
0.427878
0.391738
0.373091
0.361587
0.354650
0.349808
0.347023
0.345657
0.345102
0.344865
0.344805
0.344823
0.344849
0.344955
0.345241
0.345508
0.345244
0.344686
0.402834
0.398846
0.393056
0.389471
0.399107
0.386095
0.351047
0.333590
0.323101
0.316935
0.312622
0.310172
0.309024
0.308654
0.308599
0.308682
0.308798
0.308891
0.309016
0.309251
0.309419
0.309200
0.308784
0.359590
0.355355
0.348096
0.340328
0.334860
0.322744
0.304646
0.292760
0.284871
0.279903
0.276538
0.274709
0.273934
0.273764
0.273834
0.273981
0.274118
0.274189
0.274240
0.274341
0.274369
0.274127
0.273781
0.326444
0.322070
0.314185
0.304713
0.295166
0.283774
0.271077
0.261910
0.255426
0.251329
0.248718
0.247415
0.246942
0.246921
0.247061
0.247227
0.247345
0.247362
0.247306
0.247238
0.247102
0.246812
0.246509
0.307595
0.303163
0.295004
0.284930
0.273959
0.262969
0.252455
0.244467
0.238713
0.235080
0.232884
0.231859
0.231548
0.231602
0.231776
0.231946
0.232046
0.232025
0.231897
0.231719
0.231474
0.231151
0.230873
0.467862
0.460099
0.445321
0.428363
0.410436
0.394304
0.380502
0.370348
0.363575
0.358514
0.354318
0.352103
0.350786
0.349634
0.348136
0.346419
0.344487
0.342479
0.340352
0.338332
0.336492
0.335108
0.334318
0.482272
0.473722
0.456850
0.438925
0.420488
0.404122
0.390311
0.380502
0.375007
0.369773
0.363987
0.361176
0.359634
0.358358
0.356705
0.354862
0.352851
0.350797
0.348641
0.346606
0.344761
0.343369
0.342567
0.515733
0.505307
0.478738
0.458690
0.439177
0.422432
0.408744
0.400079
0.400549
0.394953
0.382483
0.377948
0.375759
0.374267
0.372400
0.370425
0.368340
0.366246
0.364054
0.361996
0.360153
0.358742
0.357894
0.538841
0.528455
0.501916
0.481890
0.462292
0.445166
0.430792
0.421405
0.421178
0.415017
0.402102
0.397252
0.394885
0.393348
0.391515
0.389619
0.387606
0.385553
0.383359
0.381297
0.379498
0.378056
0.377098
0.549265
0.540873
0.524269
0.506581
0.488154
0.470656
0.454560
0.442478
0.434877
0.427951
0.420833
0.417160
0.415143
0.413729
0.412187
0.410601
0.408855
0.406927
0.404818
0.402873
0.401562
0.400061
0.398564
0.568381
0.561006
0.547007
0.530908
0.513848
0.495965
0.477821
0.463702
0.453400
0.445661
0.439526
0.436050
0.434057
0.432734
0.431464
0.430228
0.428794
0.427044
0.425090
0.423497
0.423522
0.421969
0.419120
0.587936
0.581094
0.568544
0.553936
0.539643
0.521374
0.499672
0.483479
0.471470
0.462973
0.456795
0.453184
0.451114
0.449831
0.448760
0.447816
0.446699
0.445156
0.443681
0.443398
0.450161
0.448562
0.439046
0.604740
0.597957
0.585459
0.570777
0.556226
0.537575
0.515374
0.498579
0.485906
0.476963
0.470548
0.466722
0.464500
0.463216
0.462303
0.461612
0.460783
0.459293
0.457618
0.457155
0.463780
0.462089
0.452505
0.618751
0.611574
0.597898
0.581654
0.563944
0.544925
0.525158
0.509117
0.496425
0.487342
0.480886
0.476909
0.474547
0.473255
0.472572
0.472288
0.472143
0.470544
0.467602
0.465298
0.464836
0.462972
0.459916
0.630181
0.622156
0.606419
0.588609
0.569252
0.549956
0.531144
0.515573
0.503016
0.493937
0.487457
0.483393
0.480947
0.479704
0.479368
0.479881
0.481461
0.479804
0.474934
0.471382
0.469116
0.467077
0.465270
0.645020
0.635491
0.611940
0.592201
0.571591
0.552097
0.533698
0.518432
0.506048
0.497055
0.490622
0.486555
0.484117
0.483005
0.483312
0.485537
0.492891
0.491248
0.480572
0.475212
0.471840
0.469650
0.468247
0.643501
0.634003
0.610479
0.590731
0.570089
0.550716
0.532580
0.517546
0.505339
0.496485
0.490157
0.486171
0.483770
0.482642
0.482868
0.485012
0.492350
0.490814
0.480355
0.475282
0.472155
0.470109
0.468744
0.625234
0.617286
0.601608
0.583710
0.564096
0.545161
0.527351
0.512574
0.500616
0.491949
0.485800
0.481997
0.479699
0.478390
0.477800
0.478065
0.479610
0.478272
0.474081
0.471460
0.469806
0.468197
0.466703
0.609452
0.602424
0.588828
0.572245
0.553505
0.535114
0.517672
0.503209
0.491578
0.483181
0.477275
0.473756
0.471671
0.470289
0.469196
0.468507
0.468327
0.467297
0.465580
0.464996
0.465222
0.464099
0.461991
0.589194
0.582713
0.570425
0.554882
0.537152
0.519416
0.502364
0.488286
0.477127
0.469074
0.463399
0.460183
0.458361
0.457015
0.455658
0.454539
0.453786
0.453129
0.452947
0.454273
0.456853
0.456190
0.452928
0.563736
0.557685
0.546273
0.531842
0.515412
0.498433
0.481575
0.467774
0.456969
0.449273
0.443889
0.440908
0.439272
0.438061
0.436753
0.435621
0.434837
0.434419
0.434736
0.436547
0.439549
0.439141
0.435963
0.530890
0.525311
0.515037
0.502350
0.488713
0.472603
0.454724
0.440742
0.430062
0.422668
0.417573
0.414704
0.413156
0.412112
0.411083
0.410208
0.409576
0.409240
0.409416
0.410430
0.411967
0.411618
0.409833
0.492788
0.487748
0.478915
0.469161
0.461185
0.446035
0.424423
0.409278
0.398556
0.391417
0.386441
0.383561
0.382027
0.381155
0.380454
0.379912
0.379523
0.379303
0.379362
0.379834
0.380458
0.380154
0.379225
0.449151
0.444745
0.438150
0.433780
0.442426
0.428363
0.392202
0.373569
0.362099
0.355189
0.350335
0.347491
0.346017
0.345322
0.344906
0.344641
0.344465
0.344377
0.344449
0.344748
0.345039
0.344800
0.344255
0.404119
0.399950
0.393798
0.390021
0.399599
0.386574
0.351494
0.334038
0.323567
0.317432
0.313115
0.310614
0.309365
0.308881
0.308672
0.308577
0.308517
0.308509
0.308589
0.308813
0.308980
0.308780
0.308374
0.360421
0.356077
0.348626
0.340746
0.335249
0.323132
0.305032
0.293165
0.285307
0.280367
0.277003
0.275135
0.274280
0.274006
0.273942
0.273938
0.273928
0.273900
0.273899
0.273980
0.274001
0.273765
0.273423
0.326963
0.322535
0.314558
0.305032
0.295475
0.284094
0.271416
0.262281
0.255836
0.251768
0.249163
0.247829
0.247291
0.247176
0.247198
0.247233
0.247226
0.247151
0.247040
0.246947
0.246802
0.246512
0.246211
0.307964
0.303504
0.295301
0.285201
0.274230
0.263256
0.252770
0.244821
0.239108
0.235506
0.233316
0.232267
0.231897
0.231865
0.231929
0.231980
0.231966
0.231859
0.231677
0.231472
0.231216
0.230891
0.230614
0.465959
0.458601
0.444930
0.428504
0.410928
0.394976
0.381247
0.371044
0.363801
0.358672
0.354807
0.352515
0.351018
0.349627
0.347873
0.345934
0.343836
0.341752
0.339645
0.337712
0.335981
0.334670
0.333910
0.478196
0.470384
0.455815
0.438793
0.420858
0.404709
0.390925
0.380866
0.374019
0.368731
0.364177
0.361515
0.359878
0.358370
0.356443
0.354363
0.352179
0.350057
0.347943
0.346024
0.344312
0.343005
0.342235
0.501139
0.492592
0.475732
0.457781
0.439275
0.422792
0.408866
0.399038
0.393508
0.387877
0.381348
0.377933
0.376007
0.374325
0.372154
0.369909
0.367636
0.365480
0.363364
0.361469
0.359793
0.358487
0.357687
0.524212
0.515682
0.498819
0.480835
0.462174
0.445308
0.430779
0.420298
0.414158
0.407994
0.401021
0.397317
0.395230
0.393482
0.391304
0.389095
0.386873
0.384757
0.382672
0.380819
0.379204
0.377888
0.377023
0.545298
0.537536
0.523002
0.505939
0.487642
0.470369
0.454706
0.442686
0.434032
0.427170
0.421274
0.417785
0.415699
0.414005
0.412051
0.410086
0.408076
0.406089
0.404105
0.402380
0.401003
0.399671
0.398582
0.567048
0.559812
0.546308
0.530022
0.512214
0.494525
0.477598
0.464197
0.454156
0.446562
0.440567
0.437013
0.434876
0.433230
0.431456
0.429740
0.427974
0.426159
0.424337
0.422885
0.422055
0.420714
0.419130
0.588136
0.581122
0.567965
0.552222
0.535218
0.517112
0.498586
0.484054
0.473477
0.465218
0.458345
0.454466
0.452191
0.450548
0.448878
0.447358
0.445826
0.444180
0.442597
0.441662
0.442617
0.441259
0.437952
0.604970
0.598004
0.584878
0.569055
0.551809
0.533313
0.514269
0.499142
0.487955
0.479242
0.472080
0.467978
0.465559
0.463918
0.462407
0.461125
0.459822
0.458237
0.456541
0.455462
0.456302
0.454855
0.451485
0.617624
0.610559
0.597223
0.580757
0.562270
0.543431
0.524898
0.509650
0.497611
0.488667
0.481953
0.477822
0.475297
0.473694
0.472472
0.471569
0.470663
0.469036
0.466736
0.464785
0.463567
0.461950
0.460181
0.626800
0.619362
0.605201
0.587959
0.568674
0.549588
0.531290
0.516082
0.503822
0.494798
0.488183
0.483993
0.481376
0.479840
0.478946
0.478577
0.478406
0.476752
0.473620
0.470932
0.468909
0.467121
0.465705
0.633269
0.625221
0.609359
0.591252
0.571400
0.552177
0.534029
0.518932
0.506661
0.497666
0.491132
0.486932
0.484294
0.482846
0.482310
0.482673
0.484171
0.482548
0.477794
0.474404
0.471982
0.470092
0.468725
0.631961
0.623918
0.608054
0.589931
0.570075
0.550948
0.532989
0.518076
0.505951
0.497062
0.490600
0.486441
0.483815
0.482358
0.481797
0.482142
0.483664
0.482141
0.477558
0.474377
0.472148
0.470368
0.469024
0.622491
0.615066
0.600901
0.583592
0.564240
0.545446
0.527800
0.513184
0.501373
0.492668
0.486286
0.482221
0.479646
0.478084
0.477127
0.476709
0.476623
0.475275
0.472688
0.470678
0.469270
0.467813
0.466474
0.609430
0.602411
0.589082
0.572459
0.553679
0.535351
0.518128
0.503956
0.492657
0.484223
0.477895
0.473960
0.471501
0.469878
0.468596
0.467652
0.466914
0.465825
0.464490
0.463793
0.463667
0.462609
0.460946
0.590944
0.584142
0.571275
0.555244
0.537169
0.519444
0.502768
0.489206
0.478795
0.470720
0.464243
0.460411
0.458098
0.456496
0.455036
0.453824
0.452856
0.452072
0.451734
0.452390
0.454080
0.453406
0.450868
0.565998
0.559489
0.547221
0.532030
0.514935
0.497925
0.481663
0.468503
0.458520
0.450841
0.444697
0.441132
0.439029
0.437565
0.436167
0.434970
0.434032
0.433445
0.433477
0.434516
0.436538
0.436084
0.433646
0.533090
0.527000
0.515655
0.501769
0.486365
0.470184
0.453867
0.440749
0.430697
0.423420
0.418059
0.414882
0.413027
0.411783
0.410644
0.409670
0.408891
0.408390
0.408312
0.408837
0.409734
0.409342
0.408016
0.495267
0.489530
0.479027
0.466879
0.454199
0.438934
0.421675
0.408315
0.398410
0.391540
0.386630
0.383701
0.382020
0.381000
0.380164
0.379476
0.378907
0.378506
0.378351
0.378519
0.378809
0.378455
0.377704
0.452531
0.447031
0.437157
0.427324
0.419973
0.405705
0.385057
0.370926
0.361178
0.354773
0.350264
0.347573
0.346087
0.345287
0.344723
0.344282
0.343903
0.343613
0.343466
0.343513
0.343566
0.343259
0.342780
0.407295
0.402072
0.392723
0.383582
0.377100
0.363879
0.344398
0.331369
0.322565
0.316922
0.313000
0.310710
0.309500
0.308924
0.308564
0.308290
0.308032
0.307814
0.307677
0.307672
0.307640
0.307358
0.306979
0.362222
0.357321
0.348458
0.338448
0.328434
0.316232
0.302353
0.292076
0.284855
0.280180
0.277063
0.275326
0.274475
0.274113
0.273906
0.273736
0.273542
0.273335
0.273149
0.273039
0.272898
0.272597
0.272269
0.327971
0.323274
0.314655
0.304298
0.293203
0.281787
0.270512
0.261962
0.255810
0.251882
0.249401
0.248115
0.247542
0.247335
0.247225
0.247112
0.246945
0.246723
0.246469
0.246236
0.245974
0.245638
0.245344
0.308597
0.304002
0.295518
0.285081
0.273674
0.262692
0.252594
0.244880
0.239306
0.235784
0.233653
0.232608
0.232183
0.232056
0.231996
0.231910
0.231754
0.231522
0.231223
0.230912
0.230571
0.230213
0.229939
0.464549
0.457546
0.444523
0.428614
0.411407
0.395711
0.382183
0.372140
0.364924
0.359751
0.355787
0.353316
0.351656
0.350025
0.347960
0.345761
0.343482
0.341310
0.339198
0.337323
0.335666
0.334394
0.333636
0.475769
0.468497
0.454981
0.438690
0.421225
0.405382
0.391842
0.381974
0.375048
0.369740
0.365250
0.362464
0.360737
0.358976
0.356633
0.354223
0.351829
0.349619
0.347524
0.345698
0.344097
0.342845
0.342077
0.496394
0.488734
0.474168
0.457322
0.439437
0.423319
0.409658
0.399936
0.393547
0.387944
0.382365
0.379070
0.377253
0.375301
0.372517
0.369814
0.367277
0.365034
0.362978
0.361239
0.359737
0.358515
0.357719
0.519574
0.511874
0.497213
0.480232
0.462110
0.445599
0.431401
0.421110
0.414194
0.408104
0.402099
0.398539
0.396579
0.394543
0.391698
0.388973
0.386458
0.384266
0.382295
0.380685
0.379328
0.378137
0.377276
0.543405
0.535976
0.522102
0.505386
0.487238
0.470245
0.455103
0.443619
0.435293
0.428559
0.422650
0.419063
0.416936
0.414928
0.412368
0.409881
0.407560
0.405521
0.403736
0.402384
0.401390
0.400239
0.399148
0.567095
0.559751
0.545991
0.529369
0.511168
0.493685
0.477635
0.465184
0.456232
0.448846
0.442282
0.438493
0.436269
0.434275
0.431831
0.429500
0.427369
0.425530
0.424028
0.423163
0.422921
0.421831
0.420199
0.589951
0.582445
0.568075
0.551282
0.533031
0.515094
0.498262
0.485461
0.477780
0.469802
0.460787
0.456310
0.453877
0.451842
0.449381
0.447131
0.445176
0.443536
0.442390
0.442240
0.443604
0.442559
0.439539
0.606855
0.599379
0.585010
0.568108
0.549589
0.531239
0.513862
0.500446
0.492150
0.483708
0.474388
0.469687
0.467111
0.465097
0.462835
0.460853
0.459135
0.457584
0.456379
0.456123
0.457392
0.456272
0.453199
0.617900
0.610673
0.596988
0.580093
0.561126
0.542418
0.524683
0.510304
0.499352
0.490586
0.483242
0.478876
0.476255
0.474363
0.472587
0.471130
0.469804
0.468243
0.466512
0.465316
0.464818
0.463496
0.461657
0.625258
0.618081
0.604439
0.587402
0.568118
0.549179
0.531266
0.516470
0.504647
0.495701
0.488849
0.484517
0.481784
0.480021
0.478724
0.477843
0.477017
0.475464
0.473216
0.471343
0.470063
0.468542
0.466998
0.629463
0.622138
0.607970
0.590660
0.571133
0.552090
0.534146
0.519245
0.507137
0.498147
0.491476
0.487135
0.484350
0.482692
0.481762
0.481390
0.481282
0.479791
0.476963
0.474779
0.473364
0.471739
0.470064
0.628352
0.621019
0.606833
0.589511
0.569997
0.551031
0.533220
0.518454
0.506451
0.497526
0.490878
0.486514
0.483692
0.482038
0.481160
0.480853
0.480821
0.479428
0.476718
0.474651
0.473341
0.471788
0.470147
0.621562
0.614359
0.600678
0.583600
0.564344
0.545640
0.528155
0.513770
0.502230
0.493473
0.486711
0.482287
0.479422
0.477676
0.476573
0.475921
0.475348
0.474096
0.472216
0.470706
0.469764
0.468460
0.467009
0.610809
0.603547
0.589807
0.572852
0.553905
0.535605
0.518633
0.504949
0.494374
0.485884
0.478703
0.474108
0.471198
0.469356
0.468015
0.467037
0.466183
0.465146
0.464036
0.463462
0.463567
0.462601
0.460867
0.594347
0.586888
0.572803
0.555915
0.537406
0.519668
0.503430
0.490834
0.482202
0.474083
0.465717
0.460748
0.457771
0.455893
0.454401
0.453229
0.452261
0.451481
0.451167
0.451820
0.454201
0.453566
0.450363
0.570006
0.562694
0.548928
0.532622
0.514880
0.497813
0.482091
0.469981
0.461830
0.454151
0.446164
0.441499
0.438747
0.437003
0.435562
0.434390
0.433442
0.432807
0.432764
0.433703
0.436318
0.435866
0.432781
0.536778
0.529902
0.517040
0.501853
0.485388
0.469089
0.453516
0.441213
0.432070
0.424882
0.418828
0.415106
0.412849
0.411386
0.410168
0.409153
0.408301
0.407694
0.407465
0.407775
0.408595
0.408180
0.406829
0.499752
0.492992
0.480294
0.466139
0.451292
0.435839
0.420178
0.407835
0.398572
0.391910
0.386910
0.383836
0.381968
0.380788
0.379831
0.379024
0.378309
0.377744
0.377394
0.377325
0.377436
0.377029
0.376306
0.459811
0.452672
0.438671
0.425284
0.412855
0.398324
0.381876
0.369554
0.360572
0.354500
0.350228
0.347642
0.346117
0.345203
0.344491
0.343879
0.343304
0.342804
0.342417
0.342193
0.342014
0.341624
0.341176
0.414241
0.407452
0.394099
0.381537
0.370082
0.356613
0.341262
0.329952
0.321835
0.316519
0.312906
0.310791
0.309595
0.308921
0.308406
0.307945
0.307478
0.307039
0.306654
0.306372
0.306105
0.305729
0.305370
0.365646
0.359938
0.349279
0.337594
0.325655
0.313304
0.300866
0.291373
0.284505
0.280039
0.277129
0.275500
0.274637
0.274175
0.273819
0.273472
0.273086
0.272684
0.272286
0.271944
0.271605
0.271223
0.270909
0.329648
0.324574
0.315180
0.304072
0.292227
0.280742
0.269994
0.261799
0.255836
0.252024
0.249641
0.248385
0.247763
0.247452
0.247203
0.246933
0.246601
0.246221
0.245802
0.245399
0.244994
0.244600
0.244312
0.309548
0.304767
0.295926
0.285129
0.273418
0.262409
0.252522
0.244992
0.239532
0.236079
0.233989
0.232930
0.232437
0.232205
0.232013
0.231786
0.231484
0.231115
0.230683
0.230243
0.229798
0.229395
0.229122
0.463659
0.456886
0.444300
0.428764
0.411878
0.396436
0.383155
0.373365
0.366324
0.361120
0.356943
0.354258
0.352476
0.350639
0.348258
0.345826
0.343398
0.341153
0.339030
0.337188
0.335578
0.334321
0.333549
0.474453
0.467483
0.454553
0.438717
0.421616
0.406068
0.392848
0.383357
0.376711
0.371400
0.366663
0.363659
0.361918
0.359928
0.357094
0.354348
0.351765
0.349482
0.347396
0.345637
0.344119
0.342897
0.342113
0.494113
0.486872
0.473394
0.457126
0.439672
0.423894
0.410638
0.401428
0.395262
0.389711
0.384076
0.380654
0.379093
0.376883
0.373267
0.370028
0.367227
0.364907
0.362899
0.361289
0.359940
0.358778
0.357958
0.517460
0.510120
0.496429
0.479919
0.462151
0.445964
0.432218
0.422516
0.415952
0.409956
0.403855
0.400179
0.398482
0.396177
0.392462
0.389157
0.386353
0.384102
0.382237
0.380845
0.379755
0.378664
0.377749
0.542970
0.535604
0.521741
0.505091
0.487018
0.470273
0.455671
0.444932
0.437702
0.431097
0.424421
0.420556
0.418431
0.416147
0.412926
0.409938
0.407350
0.405289
0.403710
0.402762
0.402323
0.401325
0.400019
0.568461
0.560805
0.546151
0.529063
0.510587
0.493284
0.478000
0.466770
0.460523
0.453322
0.444530
0.440143
0.437784
0.435486
0.432384
0.429505
0.427080
0.425261
0.424140
0.424070
0.425110
0.424242
0.421858
0.596170
0.587760
0.569112
0.551079
0.531993
0.514239
0.498913
0.489030
0.490808
0.483087
0.465238
0.458721
0.455732
0.453302
0.450057
0.447154
0.444879
0.443325
0.442821
0.444184
0.448480
0.447732
0.442560
0.613123
0.604729
0.586050
0.567879
0.548496
0.530300
0.514396
0.503863
0.504972
0.496781
0.478659
0.471924
0.468791
0.466410
0.463418
0.460832
0.458825
0.457394
0.456867
0.458154
0.462376
0.461570
0.456356
0.619416
0.611833
0.597168
0.579720
0.560385
0.541762
0.524674
0.511373
0.503026
0.494419
0.484878
0.479961
0.477199
0.475087
0.472841
0.470981
0.469433
0.467992
0.466796
0.466535
0.467488
0.466437
0.463786
0.625066
0.617886
0.604127
0.587018
0.567652
0.548790
0.531189
0.516831
0.505874
0.497007
0.489491
0.484971
0.482159
0.480262
0.478700
0.477577
0.476543
0.475137
0.473453
0.472338
0.472078
0.470793
0.468778
0.627802
0.620744
0.607299
0.590269
0.570868
0.551912
0.534111
0.519380
0.507513
0.498541
0.491681
0.487247
0.484397
0.482649
0.481546
0.480950
0.480380
0.479072
0.477174
0.475948
0.475786
0.474386
0.472037
0.626857
0.619785
0.606324
0.589288
0.569912
0.551020
0.533307
0.518666
0.506841
0.497902
0.491048
0.486538
0.483608
0.481872
0.480881
0.480411
0.479952
0.478742
0.476926
0.475757
0.475652
0.474302
0.471978
0.621784
0.614561
0.600871
0.583756
0.564486
0.545814
0.528459
0.514337
0.503322
0.494532
0.487170
0.482400
0.479313
0.477458
0.476299
0.475616
0.474956
0.473850
0.472427
0.471484
0.471535
0.470388
0.468311
0.613027
0.605364
0.590875
0.573432
0.554278
0.535977
0.519269
0.506280
0.497253
0.488725
0.479897
0.474475
0.471134
0.469112
0.467709
0.466738
0.465892
0.464972
0.464196
0.464207
0.465948
0.465112
0.462050
0.599022
0.590696
0.574865
0.556931
0.537985
0.520244
0.504630
0.493760
0.490280
0.482138
0.468522
0.461679
0.457855
0.455684
0.454082
0.452903
0.451963
0.451306
0.451540
0.453605
0.461866
0.461349
0.452631
0.575369
0.567054
0.551248
0.533694
0.515379
0.498276
0.483216
0.472873
0.469931
0.462259
0.449028
0.442505
0.438902
0.436849
0.435267
0.434046
0.433084
0.432517
0.432949
0.435214
0.443637
0.443272
0.434675
0.541757
0.533945
0.519082
0.502645
0.485434
0.469014
0.453872
0.442399
0.434919
0.427783
0.420175
0.415686
0.412995
0.411303
0.409937
0.408818
0.407876
0.407218
0.407058
0.407672
0.409807
0.409424
0.406839
0.506926
0.498814
0.482755
0.466790
0.450784
0.435124
0.419952
0.408109
0.399538
0.392990
0.387559
0.384242
0.382159
0.380803
0.379674
0.378708
0.377836
0.377140
0.376705
0.376614
0.377030
0.376608
0.375536
0.474974
0.465099
0.442997
0.426099
0.411241
0.396382
0.381077
0.369262
0.360665
0.354757
0.350536
0.347951
0.346344
0.345288
0.344390
0.343578
0.342798
0.342116
0.341551
0.341159
0.340895
0.340456
0.339962
0.429185
0.419732
0.398274
0.382318
0.368528
0.354751
0.340479
0.329597
0.321757
0.316602
0.313134
0.311082
0.309839
0.309041
0.308339
0.307669
0.306986
0.306354
0.305769
0.305284
0.304856
0.304418
0.304058
0.371596
0.364786
0.351195
0.338042
0.325158
0.312643
0.300555
0.291298
0.284587
0.280229
0.277419
0.275819
0.274897
0.274313
0.273783
0.273246
0.272666
0.272089
0.271511
0.270988
0.270497
0.270057
0.269749
0.332154
0.326637
0.316160
0.304414
0.292121
0.280561
0.269998
0.261956
0.256100
0.252351
0.250006
0.248732
0.248032
0.247600
0.247195
0.246762
0.246263
0.245735
0.245171
0.244630
0.244110
0.243668
0.243381
0.310767
0.305792
0.296548
0.285453
0.273540
0.262500
0.252710
0.245285
0.239898
0.236480
0.234393
0.233291
0.232710
0.232359
0.232024
0.231650
0.231200
0.230703
0.230149
0.229600
0.229066
0.228624
0.228348
0.463124
0.456489
0.444130
0.428843
0.412178
0.396905
0.383731
0.373975
0.366901
0.361643
0.357400
0.354611
0.352710
0.350781
0.348353
0.345910
0.343484
0.341239
0.339113
0.337277
0.335679
0.334416
0.333629
0.473805
0.466988
0.454297
0.438725
0.421849
0.406467
0.393345
0.383871
0.377164
0.371806
0.367038
0.363953
0.362106
0.360036
0.357170
0.354429
0.351865
0.349594
0.347516
0.345778
0.344287
0.343069
0.342268
0.493411
0.486321
0.473046
0.457030
0.439785
0.424162
0.410988
0.401767
0.395476
0.389892
0.384315
0.380857
0.379216
0.376944
0.373313
0.370095
0.367326
0.365037
0.363056
0.361489
0.360202
0.359059
0.358214
0.516791
0.509579
0.496043
0.479725
0.462112
0.446060
0.432401
0.422705
0.416034
0.410036
0.404020
0.400333
0.398570
0.396215
0.392480
0.389187
0.386409
0.384199
0.382376
0.381040
0.380022
0.378973
0.378045
0.542454
0.535157
0.521375
0.504809
0.486802
0.470154
0.455669
0.445007
0.437791
0.431216
0.424589
0.420720
0.418553
0.416209
0.412933
0.409924
0.407345
0.405312
0.403773
0.402882
0.402507
0.401560
0.400279
0.568198
0.560531
0.545834
0.528682
0.510151
0.492903
0.477777
0.466697
0.460547
0.453418
0.444686
0.440323
0.437960
0.435599
0.432397
0.429453
0.427011
0.425207
0.424117
0.424098
0.425188
0.424383
0.422058
0.596088
0.587608
0.568810
0.550589
0.531321
0.513588
0.498477
0.488797
0.490729
0.483115
0.465351
0.458901
0.455969
0.453483
0.450087
0.447086
0.444796
0.443251
0.442750
0.444147
0.448440
0.447770
0.442725
0.613048
0.604580
0.585738
0.567358
0.547768
0.529578
0.513872
0.503534
0.504792
0.496716
0.478689
0.472037
0.468979
0.466563
0.463430
0.460754
0.458742
0.457338
0.456825
0.458155
0.462380
0.461672
0.456599
0.619192
0.611572
0.596829
0.579259
0.559805
0.541180
0.524206
0.511034
0.502794
0.494274
0.484814
0.479975
0.477275
0.475147
0.472822
0.470923
0.469394
0.468004
0.466867
0.466679
0.467712
0.466767
0.464209
0.624606
0.617457
0.603749
0.586634
0.567234
0.548376
0.530826
0.516530
0.505630
0.496820
0.489373
0.484935
0.482197
0.480308
0.478713
0.477602
0.476621
0.475288
0.473679
0.472643
0.472483
0.471306
0.469371
0.627104
0.620150
0.606904
0.589978
0.570612
0.551666
0.533872
0.519150
0.507297
0.498360
0.491565
0.487223
0.484463
0.482743
0.481625
0.481058
0.480522
0.479297
0.477511
0.476362
0.476301
0.475010
0.472734
0.626265
0.619310
0.606067
0.589161
0.569840
0.550955
0.533210
0.518536
0.506690
0.497774
0.490977
0.486555
0.483710
0.482005
0.480994
0.480545
0.480108
0.478978
0.477268
0.476167
0.476152
0.474913
0.472666
0.621660
0.614496
0.600922
0.583897
0.564682
0.545989
0.528548
0.514351
0.503293
0.494507
0.487189
0.482492
0.479480
0.477627
0.476411
0.475715
0.475081
0.474025
0.472657
0.471766
0.471890
0.470847
0.468860
0.613352
0.605701
0.591257
0.573881
0.554803
0.536457
0.519585
0.506467
0.497373
0.488837
0.480049
0.474702
0.471438
0.469382
0.467845
0.466781
0.465900
0.464986
0.464231
0.464260
0.466026
0.465283
0.462338
0.599698
0.591354
0.575528
0.557659
0.538848
0.521046
0.505170
0.494120
0.490552
0.482402
0.468835
0.462087
0.458375
0.456136
0.454290
0.452920
0.451868
0.451164
0.451369
0.453389
0.461591
0.461150
0.452587
0.576253
0.567893
0.552031
0.534476
0.516238
0.499075
0.483793
0.473308
0.470299
0.462639
0.449462
0.443023
0.439505
0.437359
0.435495
0.434036
0.432904
0.432254
0.432625
0.434813
0.443142
0.442836
0.434386
0.542751
0.534843
0.519821
0.503230
0.485911
0.469432
0.454264
0.442791
0.435327
0.428229
0.420674
0.416232
0.413553
0.411739
0.410125
0.408769
0.407642
0.406868
0.406629
0.407172
0.409243
0.408893
0.406397
0.507955
0.499700
0.483375
0.467087
0.450769
0.435061
0.420077
0.408393
0.399924
0.393450
0.388088
0.384807
0.382698
0.381204
0.379840
0.378632
0.377556
0.376717
0.376180
0.376008
0.376366
0.375953
0.374929
0.475980
0.465931
0.443476
0.426093
0.410657
0.395763
0.380927
0.369425
0.360999
0.355198
0.351066
0.348521
0.346872
0.345675
0.344545
0.343484
0.342484
0.341642
0.340954
0.340460
0.340122
0.339673
0.339204
0.430109
0.420498
0.398704
0.382278
0.367915
0.354123
0.340335
0.329771
0.322094
0.317045
0.313657
0.311628
0.310324
0.309392
0.308470
0.307561
0.306655
0.305871
0.305158
0.304560
0.304041
0.303589
0.303244
0.372406
0.365479
0.351656
0.338204
0.325020
0.312498
0.300662
0.291605
0.285004
0.280706
0.277928
0.276315
0.275319
0.274598
0.273874
0.273131
0.272363
0.271643
0.270948
0.270324
0.269756
0.269291
0.268988
0.332838
0.327247
0.316631
0.304720
0.292279
0.280719
0.270285
0.262355
0.256564
0.252837
0.250485
0.249166
0.248378
0.247817
0.247246
0.246643
0.245991
0.245340
0.244676
0.244052
0.243470
0.243002
0.242714
0.311374
0.306349
0.297017
0.285824
0.273835
0.262798
0.253077
0.245720
0.240373
0.236959
0.234844
0.233682
0.233007
0.232534
0.232053
0.231531
0.230947
0.230341
0.229699
0.229079
0.228492
0.228025
0.227744
0.462779
0.456200
0.443887
0.428734
0.412202
0.397004
0.383781
0.373813
0.366433
0.361099
0.356991
0.354228
0.352213
0.350310
0.348113
0.345896
0.343643
0.341483
0.339385
0.337554
0.335966
0.334697
0.333891
0.473687
0.466880
0.454078
0.438590
0.421816
0.406462
0.393188
0.383315
0.376084
0.370631
0.366162
0.363178
0.361149
0.359154
0.356728
0.354356
0.352039
0.349882
0.347835
0.346099
0.344634
0.343408
0.342569
0.494193
0.486951
0.473011
0.456898
0.439665
0.423992
0.410517
0.400641
0.393494
0.387787
0.382757
0.379468
0.377466
0.375339
0.372526
0.369912
0.367509
0.365369
0.363420
0.361855
0.360652
0.359497
0.358545
0.517511
0.510142
0.495950
0.479519
0.461893
0.445759
0.431767
0.421381
0.413778
0.407661
0.402290
0.398817
0.396737
0.394546
0.391649
0.388986
0.386594
0.384520
0.382685
0.381285
0.380263
0.379184
0.378207
0.541786
0.534551
0.520882
0.504404
0.486437
0.469727
0.454949
0.443667
0.435283
0.428640
0.423003
0.419465
0.417259
0.415075
0.412335
0.409789
0.407536
0.405579
0.403877
0.402698
0.401893
0.400895
0.399886
0.566250
0.558858
0.544932
0.528070
0.509623
0.492305
0.476815
0.464843
0.456170
0.449013
0.442697
0.439034
0.436873
0.434690
0.431884
0.429336
0.427197
0.425388
0.423902
0.423150
0.422965
0.422062
0.420682
0.589776
0.582023
0.567080
0.549606
0.530587
0.512712
0.496745
0.484662
0.477495
0.469864
0.461160
0.456968
0.454921
0.452714
0.449623
0.447032
0.445408
0.443760
0.442137
0.441959
0.442906
0.442079
0.439778
0.606709
0.598963
0.583993
0.566357
0.547012
0.528668
0.512114
0.499394
0.491622
0.483541
0.474551
0.470190
0.468069
0.465931
0.463059
0.460762
0.459414
0.457890
0.456226
0.455958
0.456835
0.455972
0.453652
0.617102
0.609771
0.595875
0.578594
0.559208
0.540504
0.523212
0.509278
0.498690
0.490199
0.483127
0.479046
0.476701
0.474754
0.472662
0.471051
0.469793
0.468347
0.466700
0.465652
0.465269
0.464239
0.462755
0.623496
0.616479
0.603142
0.586161
0.566795
0.547886
0.530178
0.515596
0.503968
0.495206
0.488589
0.484546
0.482093
0.480357
0.478908
0.478023
0.477309
0.475939
0.473888
0.472196
0.471140
0.469918
0.468638
0.626415
0.619551
0.606495
0.589681
0.570362
0.551381
0.533478
0.518615
0.506564
0.497687
0.491239
0.487224
0.484770
0.483195
0.482152
0.481784
0.481512
0.480230
0.477929
0.475968
0.474830
0.473497
0.472037
0.625645
0.618800
0.605791
0.589059
0.569843
0.550916
0.533009
0.518144
0.506099
0.497234
0.490782
0.486736
0.484247
0.482669
0.481656
0.481328
0.481106
0.479900
0.477696
0.475825
0.474765
0.473500
0.472083
0.620825
0.613877
0.600742
0.584070
0.565102
0.546356
0.528557
0.513914
0.502234
0.493485
0.486878
0.482729
0.480166
0.478419
0.477070
0.476324
0.475737
0.474596
0.472879
0.471458
0.470664
0.469638
0.468471
0.611648
0.604465
0.590985
0.574368
0.555841
0.537418
0.519804
0.505643
0.494823
0.486305
0.479274
0.474979
0.472428
0.470477
0.468600
0.467260
0.466231
0.465168
0.464067
0.463440
0.463490
0.462774
0.461453
0.596387
0.588900
0.574930
0.558442
0.540733
0.522818
0.505417
0.492098
0.483121
0.474966
0.466804
0.462255
0.459903
0.457807
0.455281
0.453392
0.451996
0.451013
0.450520
0.450878
0.452863
0.452418
0.449817
0.572721
0.565270
0.551407
0.535274
0.518143
0.500883
0.484136
0.471437
0.463031
0.455364
0.447595
0.443322
0.441129
0.439080
0.436491
0.434460
0.432935
0.431975
0.431655
0.432212
0.434343
0.434021
0.431513
0.539795
0.532619
0.519265
0.503635
0.486857
0.470380
0.454710
0.442385
0.433295
0.426227
0.420377
0.416883
0.414788
0.412954
0.410860
0.409057
0.407600
0.406605
0.406077
0.406084
0.406595
0.406255
0.405238
0.502857
0.495634
0.482042
0.466758
0.450657
0.435054
0.420260
0.408530
0.399634
0.393229
0.388492
0.385592
0.383713
0.382125
0.380398
0.378829
0.377467
0.376448
0.375752
0.375393
0.375271
0.374875
0.374319
0.462854
0.455121
0.439824
0.424569
0.409327
0.394680
0.380689
0.369679
0.361393
0.355699
0.351775
0.349377
0.347784
0.346448
0.345008
0.343628
0.342370
0.341365
0.340575
0.340018
0.339589
0.339151
0.338780
0.417068
0.409713
0.395106
0.380716
0.366475
0.352932
0.340087
0.330111
0.322683
0.317726
0.314426
0.312453
0.311145
0.310052
0.308849
0.307655
0.306524
0.305582
0.304782
0.304147
0.303609
0.303152
0.302832
0.368102
0.361997
0.350523
0.337748
0.324536
0.312153
0.300828
0.292100
0.285644
0.281389
0.278627
0.277007
0.275957
0.275086
0.274126
0.273147
0.272186
0.271338
0.270567
0.269910
0.269327
0.268857
0.268557
0.331715
0.326397
0.316524
0.304838
0.292397
0.280907
0.270689
0.262897
0.257168
0.253445
0.251067
0.249701
0.248832
0.248136
0.247377
0.246590
0.245781
0.245025
0.244293
0.243633
0.243031
0.242554
0.242263
0.311373
0.306433
0.297301
0.286177
0.274192
0.263188
0.253553
0.246254
0.240929
0.237500
0.235340
0.234112
0.233345
0.232748
0.232109
0.231436
0.230721
0.230022
0.229317
0.228659
0.228049
0.227569
0.227282
0.462835
0.456174
0.443597
0.428401
0.411900
0.396730
0.383453
0.373299
0.365670
0.360278
0.356287
0.353558
0.351486
0.349648
0.347698
0.345758
0.343736
0.341717
0.339688
0.337901
0.336378
0.335123
0.334282
0.474826
0.467735
0.454067
0.438320
0.421493
0.406111
0.392685
0.382459
0.374793
0.369263
0.365049
0.362182
0.360078
0.358198
0.356168
0.354190
0.352176
0.350185
0.348209
0.346527
0.345194
0.343977
0.343027
0.498675
0.490557
0.473839
0.456839
0.439334
0.423531
0.409766
0.399311
0.391474
0.385665
0.381078
0.378001
0.375862
0.373918
0.371745
0.369702
0.367698
0.365756
0.363883
0.362422
0.361609
0.360450
0.359113
0.522027
0.513767
0.496782
0.479437
0.461514
0.445221
0.430906
0.419905
0.411574
0.405357
0.400472
0.397250
0.395073
0.393094
0.390860
0.388797
0.386821
0.384927
0.383113
0.381737
0.381021
0.379913
0.378574
0.542810
0.535303
0.520797
0.504039
0.485961
0.469141
0.454096
0.442305
0.433252
0.426541
0.421406
0.418149
0.416022
0.414044
0.411760
0.409698
0.407818
0.405967
0.404114
0.402687
0.401672
0.400599
0.399611
0.565633
0.558282
0.544358
0.527535
0.509071
0.491657
0.475892
0.463366
0.453740
0.446545
0.441080
0.437864
0.436027
0.434065
0.431508
0.429361
0.427598
0.425800
0.423898
0.422527
0.421575
0.420530
0.419537
0.587919
0.580432
0.566124
0.548925
0.529962
0.511972
0.495588
0.482542
0.472907
0.465267
0.459008
0.455837
0.454780
0.452843
0.449549
0.447289
0.446538
0.444801
0.441966
0.440625
0.439910
0.438874
0.437624
0.604747
0.597289
0.583011
0.565675
0.546395
0.527937
0.510974
0.497318
0.487110
0.479040
0.472512
0.469210
0.468132
0.466270
0.463154
0.461163
0.460695
0.459054
0.456105
0.454616
0.453790
0.452710
0.451457
0.615928
0.608752
0.595161
0.578041
0.558685
0.539902
0.522385
0.508019
0.496640
0.488178
0.481962
0.478420
0.476570
0.474862
0.472881
0.471597
0.470729
0.469200
0.466896
0.464995
0.463642
0.462441
0.461440
0.622754
0.615816
0.602627
0.585738
0.566396
0.547437
0.529590
0.514796
0.502885
0.494185
0.488002
0.484383
0.482347
0.480846
0.479560
0.479040
0.478773
0.477327
0.474589
0.472083
0.470261
0.468891
0.467930
0.625858
0.619058
0.606121
0.589409
0.570148
0.551132
0.533105
0.518095
0.505934
0.497146
0.491034
0.487483
0.485509
0.484183
0.483286
0.483335
0.483633
0.482252
0.479068
0.476093
0.474033
0.472548
0.471507
0.625126
0.618377
0.605557
0.589018
0.569951
0.550989
0.532874
0.517792
0.505602
0.496826
0.490743
0.487226
0.485278
0.483927
0.482956
0.482937
0.483212
0.481889
0.478838
0.476017
0.474094
0.472703
0.471709
0.620140
0.613394
0.600664
0.584429
0.565863
0.547072
0.528793
0.513672
0.501603
0.492913
0.486839
0.483354
0.481439
0.479863
0.478305
0.477540
0.477126
0.475853
0.473586
0.471556
0.470177
0.469093
0.468262
0.610391
0.603629
0.591020
0.575355
0.557816
0.539337
0.520625
0.505420
0.493624
0.485132
0.479124
0.475893
0.474359
0.472536
0.470000
0.468203
0.466992
0.465734
0.464267
0.463169
0.462549
0.461819
0.461030
0.594165
0.587405
0.575003
0.560256
0.544748
0.526771
0.507010
0.491711
0.480539
0.472381
0.466372
0.463633
0.463151
0.461169
0.457168
0.454327
0.452435
0.451157
0.450277
0.449956
0.450304
0.449854
0.448742
0.570390
0.563706
0.551495
0.537141
0.522223
0.504924
0.485864
0.471227
0.460648
0.452972
0.447328
0.444819
0.444446
0.442464
0.438347
0.435296
0.433208
0.431939
0.431278
0.431215
0.431763
0.431441
0.430398
0.537924
0.531344
0.519227
0.504700
0.488937
0.472485
0.455892
0.442663
0.432668
0.425613
0.420694
0.418119
0.416876
0.415022
0.412110
0.409624
0.407747
0.406521
0.405813
0.405575
0.405606
0.405284
0.404722
0.500195
0.493637
0.481483
0.467024
0.451349
0.435856
0.420961
0.409032
0.399875
0.393511
0.389157
0.386669
0.385138
0.383464
0.381253
0.379225
0.377550
0.376356
0.375562
0.375129
0.374882
0.374513
0.374107
0.457342
0.450725
0.438254
0.424059
0.409001
0.394550
0.381006
0.370239
0.362012
0.356386
0.352621
0.350404
0.348930
0.347467
0.345677
0.343941
0.342427
0.341275
0.340422
0.339858
0.339434
0.339021
0.338687
0.411781
0.405479
0.393588
0.380143
0.365985
0.352642
0.340349
0.330713
0.323423
0.318524
0.315293
0.313399
0.312119
0.310882
0.309383
0.307889
0.306538
0.305466
0.304614
0.303989
0.303481
0.303042
0.302727
0.366133
0.360496
0.350063
0.337712
0.324548
0.312294
0.301279
0.292743
0.286365
0.282129
0.279375
0.277766
0.276688
0.275679
0.274479
0.273259
0.272118
0.271163
0.270347
0.269694
0.269133
0.268672
0.268368
0.331257
0.326124
0.316628
0.305123
0.292727
0.281304
0.271213
0.263497
0.257792
0.254057
0.251648
0.250245
0.249316
0.248495
0.247552
0.246584
0.245636
0.244793
0.244019
0.243351
0.242755
0.242277
0.241980
0.311494
0.306625
0.297627
0.286582
0.274627
0.263657
0.254070
0.246798
0.241472
0.238014
0.235804
0.234517
0.233674
0.232964
0.232176
0.231359
0.230530
0.229757
0.229010
0.228336
0.227721
0.227234
0.226940
0.463796
0.456832
0.443290
0.427795
0.411206
0.396049
0.382773
0.372563
0.364834
0.359415
0.355458
0.352711
0.350585
0.348792
0.347026
0.345314
0.343512
0.341648
0.339736
0.338064
0.336739
0.335526
0.334575
0.478977
0.471022
0.454583
0.437944
0.420836
0.405404
0.391922
0.381552
0.373692
0.368124
0.364008
0.361162
0.359003
0.357198
0.355428
0.353747
0.352000
0.350185
0.348343
0.346844
0.345974
0.344794
0.343469
0.513143
0.502437
0.476950
0.457199
0.438812
0.422809
0.408885
0.398164
0.390003
0.384141
0.379739
0.376738
0.374541
0.372716
0.370918
0.369266
0.367605
0.365871
0.364188
0.363170
0.363782
0.362654
0.359991
0.536506
0.525644
0.499943
0.479820
0.460996
0.444483
0.429983
0.418685
0.409997
0.403727
0.399059
0.395949
0.393771
0.391935
0.390071
0.388412
0.386803
0.385102
0.383410
0.382410
0.383041
0.381939
0.379295
0.547144
0.538741
0.521429
0.503726
0.485320
0.468392
0.453196
0.441147
0.431753
0.425003
0.420128
0.417057
0.415186
0.413359
0.411227
0.409493
0.408291
0.406554
0.404256
0.402757
0.401931
0.400812
0.399497
0.566577
0.558950
0.544129
0.527008
0.508413
0.490922
0.474996
0.462186
0.452126
0.444913
0.439885
0.437083
0.436088
0.434298
0.431374
0.429430
0.428812
0.427036
0.423966
0.422163
0.420836
0.419684
0.418743
0.588417
0.580823
0.565677
0.548363
0.529323
0.511247
0.494621
0.481136
0.470551
0.462935
0.457839
0.455782
0.458029
0.456322
0.450721
0.448703
0.456996
0.455170
0.442888
0.440281
0.438341
0.437122
0.436215
0.604994
0.597487
0.582521
0.565135
0.545805
0.527268
0.510062
0.495973
0.484830
0.476798
0.471452
0.469305
0.471574
0.469957
0.464525
0.462779
0.471438
0.469679
0.457130
0.454288
0.452169
0.450890
0.449996
0.615414
0.608251
0.594620
0.577528
0.558180
0.539351
0.521683
0.507076
0.495333
0.486901
0.481167
0.478164
0.477324
0.475833
0.473423
0.472348
0.472726
0.471120
0.467306
0.464672
0.462654
0.461283
0.460443
0.622190
0.615282
0.602125
0.585300
0.566006
0.547027
0.529071
0.514131
0.502054
0.493404
0.487536
0.484319
0.482860
0.481592
0.480342
0.480211
0.480859
0.479343
0.475463
0.472188
0.469763
0.468218
0.467343
0.625296
0.618544
0.605701
0.589104
0.569954
0.550935
0.532787
0.517654
0.505411
0.496697
0.490865
0.487743
0.486280
0.485216
0.484487
0.485069
0.486136
0.484667
0.480449
0.476510
0.473774
0.472091
0.471144
0.624615
0.617943
0.605280
0.588945
0.570107
0.551146
0.532803
0.517528
0.505228
0.496525
0.490743
0.487703
0.486312
0.485203
0.484308
0.484725
0.485685
0.484260
0.480221
0.476481
0.473925
0.472359
0.471461
0.619660
0.613050
0.600637
0.584850
0.566933
0.548138
0.529197
0.513635
0.501290
0.492643
0.486948
0.484045
0.482892
0.481482
0.479593
0.478861
0.478715
0.477317
0.474417
0.471791
0.469972
0.468781
0.468054
0.609807
0.603306
0.591343
0.576705
0.560945
0.542457
0.521936
0.505697
0.493275
0.484789
0.479396
0.477107
0.477018
0.475293
0.471581
0.469235
0.467858
0.466417
0.464565
0.463088
0.462090
0.461306
0.460705
0.593319
0.587013
0.575856
0.563350
0.552885
0.534929
0.510060
0.492483
0.479936
0.471743
0.466944
0.465983
0.469376
0.467454
0.459770
0.455495
0.452970
0.451408
0.450210
0.449524
0.449202
0.448722
0.448146
0.569507
0.563304
0.552385
0.540298
0.530472
0.513214
0.489040
0.472149
0.460207
0.452493
0.448036
0.447268
0.450740
0.448777
0.440914
0.436363
0.433573
0.432016
0.431097
0.430734
0.430656
0.430320
0.429808
0.537099
0.530877
0.519600
0.506197
0.492266
0.475866
0.457561
0.443382
0.432805
0.425740
0.421358
0.419601
0.419653
0.417764
0.413520
0.410260
0.407970
0.406547
0.405691
0.405314
0.405136
0.404814
0.404426
0.498961
0.492763
0.481392
0.467593
0.452640
0.437250
0.421894
0.409680
0.400321
0.393972
0.389860
0.387723
0.386672
0.384926
0.382111
0.379664
0.377735
0.376405
0.375510
0.375017
0.374701
0.374341
0.373999
0.455042
0.448931
0.437647
0.424051
0.409306
0.395009
0.381571
0.370852
0.362629
0.357037
0.353373
0.351301
0.349964
0.348408
0.346304
0.344302
0.342620
0.341363
0.340428
0.339835
0.339408
0.339006
0.338681
0.409605
0.403775
0.392997
0.380051
0.366080
0.352891
0.340823
0.331318
0.324080
0.319212
0.316026
0.314193
0.312947
0.311609
0.309874
0.308169
0.306680
0.305520
0.304599
0.303957
0.303460
0.303031
0.302712
0.365270
0.359873
0.349935
0.337848
0.324795
0.312643
0.301770
0.293317
0.286972
0.282740
0.279984
0.278381
0.277284
0.276171
0.274785
0.273393
0.272134
0.271105
0.270239
0.269577
0.269027
0.268570
0.268257
0.331084
0.326057
0.316776
0.305400
0.293073
0.281705
0.271678
0.263997
0.258297
0.254541
0.252099
0.250662
0.249684
0.248766
0.247678
0.246577
0.245533
0.244629
0.243816
0.243137
0.242543
0.242062
0.241754
0.311632
0.306810
0.297899
0.286915
0.274998
0.264056
0.254496
0.247232
0.241897
0.238405
0.236143
0.234803
0.233896
0.233096
0.232191
0.231267
0.230357
0.229530
0.228748
0.228059
0.227438
0.226943
0.226638
0.462598
0.455626
0.442076
0.426591
0.410042
0.394953
0.381759
0.371620
0.363933
0.358516
0.354515
0.351683
0.349474
0.347669
0.345977
0.344380
0.342706
0.340964
0.339165
0.337588
0.336342
0.335190
0.334278
0.477825
0.469853
0.453393
0.436756
0.419683
0.404315
0.390906
0.380593
0.372761
0.367189
0.363024
0.360087
0.357831
0.356018
0.354345
0.352801
0.351193
0.349504
0.347770
0.346355
0.345553
0.344431
0.343145
0.512055
0.501326
0.475801
0.456042
0.437685
0.421742
0.407879
0.397192
0.389053
0.383176
0.378704
0.375597
0.373280
0.371456
0.369793
0.368309
0.366803
0.365198
0.363610
0.362654
0.363312
0.362233
0.359610
0.535443
0.524566
0.498833
0.478711
0.459917
0.443465
0.429010
0.417721
0.409027
0.402736
0.397998
0.394781
0.392478
0.390659
0.388949
0.387470
0.386015
0.384439
0.382820
0.381848
0.382484
0.381422
0.378820
0.546113
0.537700
0.520375
0.502693
0.484335
0.467457
0.452283
0.440210
0.430759
0.423970
0.419055
0.415896
0.413930
0.412126
0.410146
0.408593
0.407543
0.405903
0.403635
0.402111
0.401239
0.400131
0.398861
0.565653
0.558013
0.543177
0.526086
0.507545
0.490091
0.474149
0.461264
0.451080
0.443809
0.438771
0.435899
0.434827
0.433075
0.430320
0.428567
0.428097
0.426389
0.423293
0.421385
0.419928
0.418754
0.417878
0.587655
0.580038
0.564862
0.547570
0.528580
0.510523
0.493834
0.480200
0.469358
0.461669
0.456658
0.454566
0.456753
0.455104
0.449698
0.447888
0.456322
0.454537
0.442173
0.439372
0.437190
0.435922
0.435126
0.604286
0.596771
0.581794
0.564444
0.545172
0.526654
0.509369
0.495113
0.483695
0.475591
0.470339
0.468174
0.470400
0.468856
0.463617
0.462073
0.470863
0.469131
0.456472
0.453409
0.451023
0.449687
0.448895
0.614657
0.607514
0.593925
0.576919
0.557665
0.538865
0.521131
0.506397
0.494495
0.485997
0.480277
0.477257
0.476402
0.474980
0.472733
0.471841
0.472353
0.470761
0.466827
0.464005
0.461801
0.460368
0.459560
0.621410
0.614546
0.601477
0.584785
0.565625
0.546687
0.528664
0.513623
0.501440
0.492739
0.486865
0.483644
0.482198
0.481000
0.479893
0.479939
0.480738
0.479230
0.475211
0.471766
0.469210
0.467602
0.466708
0.624572
0.617874
0.605138
0.588699
0.569718
0.550750
0.532523
0.517296
0.504976
0.496222
0.490376
0.487256
0.485818
0.484825
0.484231
0.485001
0.486248
0.484784
0.480395
0.476282
0.473470
0.471721
0.470694
0.624016
0.617389
0.604813
0.588612
0.569924
0.551020
0.532618
0.517280
0.504929
0.496197
0.490389
0.487337
0.485957
0.484910
0.484132
0.484722
0.485848
0.484424
0.480206
0.476287
0.473649
0.472020
0.471040
0.619261
0.612660
0.600275
0.584555
0.566730
0.547986
0.529045
0.513485
0.501144
0.492470
0.486715
0.483764
0.482596
0.481215
0.479408
0.478807
0.478782
0.477366
0.474301
0.471490
0.469536
0.468276
0.467520
0.609627
0.603098
0.591100
0.576460
0.560739
0.542301
0.521836
0.505672
0.493317
0.484806
0.479301
0.476907
0.476761
0.475035
0.471378
0.469133
0.467845
0.466371
0.464348
0.462658
0.461470
0.460609
0.460017
0.593292
0.586937
0.575706
0.563158
0.552704
0.534807
0.510039
0.492602
0.480183
0.471969
0.467004
0.465882
0.469186
0.467239
0.459584
0.455398
0.452949
0.451343
0.449946
0.448998
0.448390
0.447826
0.447331
0.569419
0.563190
0.552228
0.540122
0.530316
0.513137
0.489085
0.472350
0.460542
0.452817
0.448192
0.447255
0.450622
0.448625
0.440779
0.436303
0.433579
0.431981
0.430867
0.430244
0.429879
0.429468
0.429042
0.536704
0.530519
0.519314
0.505986
0.492139
0.475839
0.457653
0.443602
0.433127
0.426053
0.421554
0.419672
0.419633
0.417704
0.413472
0.410277
0.408055
0.406595
0.405571
0.404990
0.404628
0.404240
0.403876
0.498112
0.492046
0.480917
0.467323
0.452532
0.437273
0.422035
0.409920
0.400629
0.394277
0.390097
0.387884
0.386771
0.384989
0.382182
0.379806
0.377966
0.376606
0.375544
0.374874
0.374424
0.374009
0.373667
0.453712
0.447835
0.437002
0.423736
0.409218
0.395076
0.381753
0.371114
0.362936
0.357347
0.353647
0.351531
0.350152
0.348569
0.346478
0.344566
0.343006
0.341725
0.340601
0.339829
0.339287
0.338839
0.338502
0.408302
0.402719
0.392401
0.379786
0.366033
0.352995
0.341025
0.331579
0.324364
0.319503
0.316292
0.314423
0.313136
0.311777
0.310047
0.308415
0.307031
0.305858
0.304765
0.303968
0.303371
0.302912
0.302581
0.364486
0.359247
0.349584
0.337721
0.324824
0.312774
0.301967
0.293552
0.287218
0.282977
0.280189
0.278547
0.277409
0.276259
0.274852
0.273487
0.272282
0.271233
0.270260
0.269502
0.268895
0.268413
0.268088
0.330717
0.325774
0.316640
0.305388
0.293151
0.281840
0.271849
0.264187
0.258487
0.254707
0.252222
0.250739
0.249714
0.248750
0.247627
0.246518
0.245484
0.244559
0.243686
0.242957
0.242329
0.241828
0.241509
0.311492
0.306716
0.297883
0.286967
0.275100
0.264188
0.254646
0.247390
0.242044
0.238521
0.236211
0.234818
0.233860
0.233012
0.232068
0.231122
0.230202
0.229352
0.228533
0.227812
0.227166
0.226652
0.226336
0.459277
0.452580
0.439961
0.424786
0.408395
0.393413
0.380367
0.370400
0.362883
0.357487
0.353352
0.350369
0.348031
0.346162
0.344455
0.342875
0.341249
0.339595
0.337902
0.336391
0.335098
0.334024
0.333300
0.471440
0.464281
0.450522
0.434758
0.418022
0.402812
0.389586
0.379495
0.371911
0.366353
0.361965
0.358816
0.356392
0.354494
0.352797
0.351257
0.349683
0.348069
0.346412
0.344973
0.343837
0.342787
0.341955
0.495518
0.487297
0.470436
0.453382
0.435950
0.420297
0.406690
0.396316
0.388626
0.382749
0.377825
0.374391
0.371830
0.369892
0.368203
0.366716
0.365214
0.363654
0.362061
0.360777
0.360091
0.359070
0.357854
0.518980
0.510624
0.493505
0.476126
0.458288
0.442133
0.427924
0.416930
0.408666
0.402347
0.397129
0.393548
0.390952
0.389007
0.387311
0.385849
0.384388
0.382849
0.381239
0.379933
0.379234
0.378218
0.377006
0.539869
0.532287
0.517691
0.500951
0.482996
0.466296
0.451271
0.439353
0.430066
0.423215
0.417978
0.414457
0.412019
0.410110
0.408339
0.406862
0.405466
0.403898
0.402113
0.400572
0.399372
0.398316
0.397495
0.563086
0.555638
0.541586
0.524781
0.506445
0.489109
0.473242
0.460399
0.450220
0.442831
0.437470
0.434072
0.431985
0.430141
0.428145
0.426616
0.425323
0.423715
0.421695
0.419932
0.418462
0.417340
0.416630
0.585959
0.578317
0.563805
0.546573
0.527714
0.509733
0.493053
0.479373
0.468408
0.460522
0.455024
0.451859
0.450641
0.448888
0.446251
0.444674
0.444390
0.442755
0.439585
0.437515
0.435788
0.434584
0.433883
0.602949
0.595370
0.580945
0.563631
0.544493
0.526034
0.508721
0.494376
0.482799
0.474476
0.468736
0.465497
0.464322
0.462676
0.460213
0.458895
0.458881
0.457288
0.453912
0.451611
0.449719
0.448431
0.447693
0.613842
0.606672
0.593141
0.576234
0.557153
0.538425
0.520634
0.505794
0.493749
0.485072
0.479041
0.475483
0.473590
0.472096
0.470661
0.469983
0.469574
0.468076
0.465345
0.462792
0.460776
0.459368
0.458519
0.620466
0.613643
0.600706
0.584224
0.565328
0.546473
0.528336
0.513159
0.500837
0.491967
0.485820
0.482203
0.480213
0.478936
0.478131
0.478218
0.478492
0.477070
0.473835
0.470755
0.468537
0.466961
0.465904
0.623696
0.617050
0.604453
0.588278
0.569630
0.550748
0.532353
0.516971
0.504528
0.495601
0.489451
0.485914
0.484032
0.482940
0.482512
0.483237
0.484248
0.482885
0.479059
0.475528
0.473447
0.471742
0.470199
0.623348
0.616715
0.604171
0.588100
0.569600
0.550781
0.532364
0.517014
0.504652
0.495762
0.489588
0.486042
0.484159
0.483005
0.482448
0.483061
0.484021
0.482692
0.478973
0.475580
0.473631
0.472014
0.470506
0.618975
0.612239
0.599583
0.583565
0.565321
0.546669
0.528330
0.513191
0.501144
0.492365
0.486085
0.482446
0.480523
0.479051
0.477756
0.477460
0.477506
0.476179
0.473320
0.470669
0.468869
0.467553
0.466599
0.609926
0.603053
0.590298
0.574604
0.557181
0.538844
0.520293
0.505347
0.493815
0.485250
0.478841
0.475254
0.473579
0.471762
0.469391
0.467956
0.467077
0.465712
0.463636
0.461798
0.460472
0.459487
0.458797
0.594216
0.587266
0.574575
0.559657
0.544160
0.526351
0.506927
0.492136
0.481482
0.473264
0.466664
0.463371
0.463157
0.461100
0.456659
0.454133
0.452507
0.451071
0.449452
0.448156
0.447217
0.446481
0.445951
0.570224
0.563415
0.551021
0.536572
0.521711
0.504632
0.485974
0.471900
0.461877
0.454158
0.447914
0.444831
0.444685
0.442587
0.437997
0.435227
0.433387
0.431956
0.430558
0.429529
0.428794
0.428198
0.427749
0.536585
0.530122
0.518268
0.503976
0.488473
0.472320
0.456113
0.443323
0.433716
0.426635
0.421302
0.418318
0.416839
0.414871
0.411992
0.409764
0.408160
0.406805
0.405485
0.404515
0.403822
0.403274
0.402877
0.497103
0.491023
0.479811
0.466058
0.450909
0.435818
0.421301
0.409699
0.400783
0.394415
0.389842
0.387123
0.385447
0.383686
0.381517
0.379786
0.378475
0.377181
0.375762
0.374685
0.373928
0.373369
0.372991
0.452101
0.446384
0.435846
0.422867
0.408599
0.394636
0.381461
0.370954
0.362884
0.357269
0.353399
0.351066
0.349498
0.347982
0.346291
0.344945
0.343959
0.342723
0.341128
0.339894
0.339042
0.338455
0.338081
0.406634
0.401254
0.391326
0.379113
0.365738
0.352852
0.340874
0.331434
0.324245
0.319348
0.316046
0.314074
0.312722
0.311429
0.309996
0.308844
0.307992
0.306847
0.305307
0.304093
0.303238
0.302654
0.302289
0.363195
0.358120
0.348750
0.337184
0.324545
0.312606
0.301800
0.293384
0.287053
0.282786
0.279942
0.278236
0.277060
0.275953
0.274724
0.273654
0.272769
0.271746
0.270511
0.269502
0.268733
0.268175
0.267826
0.329868
0.325029
0.316071
0.304989
0.292892
0.281645
0.271666
0.264007
0.258304
0.254500
0.251970
0.250438
0.249380
0.248433
0.247400
0.246439
0.245564
0.244657
0.243664
0.242813
0.242100
0.241555
0.241219
0.310932
0.306220
0.297490
0.286668
0.274872
0.263994
0.254463
0.247210
0.241855
0.238306
0.235953
0.234517
0.233528
0.232682
0.231782
0.230912
0.230072
0.229235
0.228360
0.227578
0.226884
0.226341
0.226010
0.457071
0.450421
0.438020
0.422879
0.406507
0.391582
0.378680
0.368944
0.361702
0.356339
0.351989
0.348816
0.346348
0.344405
0.342656
0.341056
0.339450
0.337876
0.336305
0.334905
0.333676
0.332692
0.332069
0.468316
0.461373
0.448382
0.432828
0.416171
0.401055
0.388038
0.378307
0.371233
0.365703
0.360858
0.357384
0.354761
0.352753
0.350986
0.349399
0.347820
0.346272
0.344727
0.343369
0.342207
0.341244
0.340594
0.489267
0.481816
0.467575
0.451315
0.434155
0.418673
0.405391
0.395640
0.389065
0.383204
0.377192
0.373151
0.370265
0.368163
0.366373
0.364808
0.363271
0.361757
0.360247
0.358951
0.357939
0.356998
0.356245
0.512817
0.505230
0.490728
0.474166
0.456628
0.440658
0.426773
0.416388
0.409221
0.402890
0.396551
0.392322
0.389356
0.387231
0.385443
0.383906
0.382404
0.380906
0.379383
0.378066
0.377038
0.376097
0.375347
0.537358
0.529916
0.515958
0.499402
0.481565
0.464990
0.450159
0.438553
0.429706
0.422801
0.417000
0.413010
0.410200
0.408135
0.406363
0.404863
0.403428
0.401919
0.400285
0.398841
0.397614
0.396635
0.395991
0.562753
0.555045
0.540658
0.523629
0.505283
0.488015
0.472241
0.459517
0.449466
0.441965
0.436212
0.432346
0.429717
0.427732
0.425954
0.424503
0.423152
0.421628
0.419856
0.418251
0.416862
0.415818
0.415192
0.587482
0.579241
0.563679
0.545855
0.526848
0.508875
0.492210
0.478539
0.467550
0.459491
0.453583
0.449773
0.447457
0.445568
0.443700
0.442351
0.441531
0.440005
0.437657
0.435834
0.434250
0.433120
0.432463
0.604646
0.596467
0.580982
0.563102
0.543846
0.525387
0.508035
0.493632
0.481967
0.473444
0.467305
0.463423
0.461150
0.459383
0.457724
0.456665
0.456122
0.454633
0.452079
0.450025
0.448292
0.447056
0.446315
0.614255
0.606789
0.592768
0.575694
0.556717
0.538028
0.520119
0.505149
0.492973
0.484103
0.477752
0.473748
0.471305
0.469721
0.468629
0.468142
0.467733
0.466321
0.463831
0.461475
0.459683
0.458296
0.457309
0.619956
0.613071
0.600083
0.583805
0.565286
0.546500
0.528077
0.512647
0.500145
0.491073
0.484625
0.480616
0.478230
0.476891
0.476332
0.476625
0.477002
0.475677
0.472627
0.469845
0.468151
0.466573
0.465063
0.622914
0.616296
0.603839
0.588097
0.570079
0.551283
0.532388
0.516627
0.503972
0.494823
0.488327
0.484345
0.482058
0.480919
0.480788
0.481817
0.483108
0.481879
0.478218
0.475264
0.474738
0.473014
0.470005
0.622744
0.616083
0.603576
0.587807
0.569822
0.551092
0.532309
0.516745
0.504321
0.495229
0.488609
0.484515
0.482159
0.480962
0.480775
0.481783
0.483091
0.481898
0.478284
0.475392
0.474934
0.473258
0.470268
0.618976
0.612011
0.598972
0.582714
0.564400
0.545842
0.527748
0.512984
0.501354
0.492442
0.485430
0.480991
0.478415
0.476889
0.476091
0.476320
0.476729
0.475508
0.472611
0.470003
0.468517
0.467077
0.465621
0.611092
0.603650
0.589810
0.573076
0.554727
0.536503
0.519119
0.505479
0.495272
0.486637
0.478764
0.473754
0.470936
0.469028
0.467514
0.466919
0.466599
0.465350
0.463051
0.460935
0.459455
0.458280
0.457373
0.596836
0.588920
0.574276
0.557354
0.539587
0.521925
0.505145
0.492921
0.485103
0.476866
0.467438
0.461733
0.459779
0.457575
0.454381
0.453156
0.452381
0.451103
0.449086
0.447297
0.445972
0.445001
0.444357
0.572700
0.564942
0.550618
0.534189
0.517069
0.500149
0.484154
0.472660
0.465495
0.457774
0.448723
0.443263
0.441399
0.439177
0.435871
0.434452
0.433523
0.432254
0.430401
0.428813
0.427637
0.426799
0.426265
0.537260
0.530292
0.517444
0.502181
0.485783
0.469784
0.454809
0.443374
0.435140
0.428051
0.421345
0.417060
0.414557
0.412577
0.410636
0.409415
0.408577
0.407346
0.405571
0.404049
0.402935
0.402168
0.401702
0.496270
0.490074
0.478633
0.464725
0.449515
0.434584
0.420464
0.409360
0.400959
0.394571
0.389431
0.386140
0.384050
0.382383
0.380859
0.380001
0.379502
0.378303
0.376280
0.374568
0.373379
0.372612
0.372172
0.450432
0.444834
0.434532
0.421928
0.408169
0.394368
0.381030
0.370521
0.362544
0.356890
0.352810
0.350263
0.348583
0.347243
0.346133
0.345732
0.345775
0.344618
0.342154
0.340116
0.338782
0.337983
0.337547
0.404803
0.399615
0.390062
0.378358
0.365597
0.352851
0.340570
0.330974
0.323745
0.318807
0.315422
0.313374
0.312021
0.310911
0.309975
0.309682
0.309816
0.308740
0.306351
0.304389
0.303107
0.302341
0.301923
0.361668
0.356753
0.347673
0.336459
0.324176
0.312331
0.301386
0.292877
0.286510
0.282215
0.279332
0.277596
0.276438
0.275459
0.274547
0.274010
0.273723
0.272760
0.271045
0.269598
0.268574
0.267904
0.267524
0.328775
0.324035
0.315248
0.304351
0.292419
0.281221
0.271192
0.263495
0.257770
0.253944
0.251387
0.249835
0.248788
0.247916
0.247056
0.246369
0.245789
0.244933
0.243743
0.242699
0.241866
0.241266
0.240910
0.310128
0.305476
0.296843
0.286115
0.274389
0.263532
0.253982
0.246711
0.241338
0.237766
0.235386
0.233932
0.232948
0.232148
0.231351
0.230633
0.229950
0.229157
0.228210
0.227346
0.226596
0.226023
0.225678
0.455111
0.448419
0.436006
0.420780
0.404346
0.389415
0.376621
0.367128
0.360328
0.355014
0.350319
0.346981
0.344443
0.342475
0.340700
0.339089
0.337513
0.336033
0.334610
0.333362
0.332260
0.331379
0.330830
0.466204
0.459247
0.446373
0.430762
0.414062
0.398976
0.386167
0.376924
0.370864
0.365382
0.359622
0.355744
0.352957
0.350881
0.349050
0.347416
0.345840
0.344373
0.342976
0.341769
0.340715
0.339856
0.339299
0.486343
0.479017
0.465428
0.449264
0.432142
0.416770
0.403936
0.395296
0.391649
0.385836
0.376980
0.371907
0.368618
0.366371
0.364460
0.362802
0.361228
0.359778
0.358409
0.357246
0.356259
0.355421
0.354841
0.510078
0.502596
0.488703
0.472233
0.454751
0.438912
0.425484
0.416209
0.411935
0.405634
0.396438
0.391134
0.387724
0.385429
0.383511
0.381868
0.380314
0.378872
0.377489
0.376303
0.375296
0.374455
0.373877
0.536303
0.528698
0.514492
0.497767
0.479899
0.463398
0.448795
0.437671
0.429801
0.422878
0.416050
0.411519
0.408399
0.406194
0.404342
0.402766
0.401262
0.399811
0.398354
0.397062
0.395940
0.395054
0.394494
0.563572
0.555361
0.539956
0.522401
0.503898
0.486648
0.470983
0.458466
0.448765
0.441194
0.434929
0.430662
0.427691
0.425574
0.423803
0.422327
0.420904
0.419442
0.417873
0.416429
0.415167
0.414208
0.413633
0.594502
0.585248
0.564125
0.545237
0.525801
0.507776
0.491142
0.477563
0.466705
0.458526
0.452200
0.447942
0.445084
0.443059
0.441374
0.440059
0.438819
0.437358
0.435594
0.433952
0.432536
0.431476
0.430835
0.611793
0.602621
0.581566
0.562672
0.543036
0.524521
0.507131
0.492739
0.481110
0.472442
0.465916
0.461596
0.458781
0.456894
0.455457
0.454479
0.453548
0.452118
0.450110
0.448212
0.446677
0.445482
0.444675
0.615472
0.607535
0.592535
0.575101
0.556163
0.537472
0.519387
0.504289
0.492034
0.483004
0.476356
0.472022
0.469256
0.467598
0.466660
0.466327
0.466034
0.464673
0.462240
0.460024
0.458697
0.457306
0.455877
0.619766
0.612737
0.599466
0.583361
0.565286
0.546532
0.527653
0.511874
0.499173
0.489917
0.483207
0.478916
0.476284
0.474930
0.474600
0.475223
0.476011
0.474761
0.471594
0.469107
0.468841
0.467215
0.464240
0.622202
0.615572
0.603219
0.588007
0.570845
0.552098
0.532376
0.516016
0.503070
0.493703
0.486914
0.482630
0.480121
0.479026
0.479288
0.480958
0.483628
0.482553
0.478223
0.476354
0.481521
0.479715
0.470970
0.622172
0.615455
0.602967
0.587627
0.570411
0.551730
0.532216
0.516195
0.503648
0.494359
0.487324
0.482837
0.480223
0.479089
0.479353
0.481087
0.483841
0.482810
0.478472
0.476596
0.481771
0.479977
0.471234
0.619104
0.611860
0.598357
0.581948
0.563779
0.545266
0.527107
0.512568
0.501553
0.492522
0.484615
0.479502
0.477036
0.475537
0.474651
0.475485
0.476544
0.475420
0.472184
0.469643
0.469391
0.467787
0.464809
0.612776
0.604647
0.589511
0.571838
0.552954
0.534795
0.518134
0.505782
0.497650
0.488967
0.478940
0.472524
0.469818
0.467871
0.466006
0.466097
0.466386
0.465226
0.462546
0.460148
0.458800
0.457420
0.455969
0.600738
0.591619
0.574559
0.555831
0.536771
0.519232
0.504244
0.494891
0.493276
0.485062
0.470024
0.461914
0.473183
0.470813
0.453694
0.453010
0.452569
0.451396
0.448781
0.446494
0.444882
0.443677
0.442811
0.576502
0.567551
0.550806
0.532574
0.514161
0.497377
0.483200
0.474606
0.473690
0.466010
0.451334
0.443477
0.454650
0.452283
0.435286
0.434456
0.433913
0.432762
0.430280
0.428143
0.426599
0.425532
0.424848
0.538522
0.530913
0.516815
0.500636
0.483699
0.467801
0.453638
0.443571
0.437496
0.430418
0.421610
0.416010
0.413661
0.411707
0.409536
0.409121
0.409016
0.407898
0.405611
0.403560
0.402069
0.401096
0.400533
0.495645
0.489253
0.477446
0.463397
0.448311
0.433478
0.419455
0.408756
0.401104
0.394703
0.388795
0.385001
0.383156
0.381636
0.380184
0.380170
0.380549
0.379452
0.376737
0.374373
0.372766
0.371800
0.371282
0.448855
0.443320
0.433189
0.421026
0.408147
0.394452
0.380441
0.369722
0.361809
0.356114
0.351815
0.349127
0.347468
0.346362
0.345840
0.346489
0.347794
0.346736
0.343195
0.340258
0.338417
0.337407
0.336901
0.403028
0.397989
0.388760
0.377624
0.365840
0.353184
0.340102
0.330145
0.322808
0.317823
0.314372
0.312308
0.311045
0.310174
0.309779
0.310484
0.311870
0.310889
0.307422
0.304598
0.302851
0.301905
0.301432
0.360139
0.355343
0.346495
0.335610
0.323768
0.311970
0.300690
0.291992
0.285545
0.281216
0.278312
0.276587
0.275501
0.274692
0.274138
0.274216
0.274681
0.273806
0.271508
0.269579
0.268291
0.267519
0.267106
0.327604
0.322934
0.314273
0.303524
0.291757
0.280566
0.270403
0.262618
0.256842
0.252987
0.250412
0.248869
0.247872
0.247108
0.246456
0.246090
0.245887
0.245112
0.243702
0.242467
0.241523
0.240877
0.240506
0.309202
0.304589
0.296017
0.285346
0.273667
0.262794
0.253179
0.245858
0.240445
0.236842
0.234442
0.232989
0.232041
0.231317
0.230655
0.230125
0.229648
0.228930
0.227926
0.226999
0.226210
0.225618
0.225266
0.452752
0.446095
0.433735
0.418508
0.402025
0.387024
0.374176
0.364672
0.357909
0.352671
0.348096
0.344920
0.342552
0.340676
0.338906
0.337289
0.335751
0.334378
0.333130
0.332089
0.331180
0.330412
0.329896
0.463669
0.456779
0.444031
0.428467
0.411751
0.396619
0.383776
0.374538
0.368529
0.363133
0.357502
0.353805
0.351210
0.349210
0.347332
0.345641
0.344070
0.342702
0.341494
0.340525
0.339693
0.338953
0.338420
0.483452
0.476263
0.462972
0.446946
0.429868
0.414491
0.401654
0.393045
0.389470
0.383751
0.375023
0.370145
0.367065
0.364870
0.362837
0.361051
0.359435
0.358072
0.356906
0.356013
0.355268
0.354558
0.354001
0.507125
0.499807
0.486254
0.469966
0.452569
0.436765
0.423365
0.414150
0.409964
0.403750
0.394636
0.389477
0.386225
0.383955
0.381889
0.380091
0.378466
0.377100
0.375913
0.374989
0.374211
0.373499
0.372944
0.533623
0.526150
0.512186
0.495642
0.477892
0.461455
0.446915
0.435898
0.428166
0.421289
0.414422
0.409900
0.406827
0.404598
0.402617
0.400909
0.399340
0.397942
0.396648
0.395574
0.394649
0.393868
0.393327
0.561044
0.552962
0.537784
0.520440
0.502101
0.484957
0.469405
0.457080
0.447618
0.440051
0.433555
0.429109
0.426048
0.423852
0.421964
0.420373
0.418881
0.417452
0.416014
0.414735
0.413620
0.412743
0.412191
0.592090
0.582973
0.562092
0.543448
0.524220
0.506341
0.489872
0.476588
0.466125
0.457914
0.451119
0.446490
0.443423
0.441269
0.439452
0.438021
0.436677
0.435228
0.433585
0.432067
0.430755
0.429756
0.429137
0.609578
0.600533
0.579701
0.561046
0.541620
0.523250
0.506002
0.491874
0.480606
0.471883
0.464859
0.460132
0.457071
0.455049
0.453488
0.452395
0.451344
0.449911
0.447996
0.446183
0.444706
0.443553
0.442760
0.613624
0.605764
0.590904
0.573661
0.554910
0.536304
0.518241
0.503233
0.491120
0.482008
0.475033
0.470406
0.467444
0.465676
0.464653
0.464222
0.463833
0.462448
0.460059
0.457896
0.456595
0.455214
0.453785
0.618381
0.611357
0.598115
0.582136
0.564230
0.545495
0.526489
0.510622
0.497889
0.488528
0.481611
0.477124
0.474348
0.472920
0.472545
0.473089
0.473791
0.472509
0.469368
0.466916
0.466653
0.465012
0.462025
0.621293
0.614586
0.602132
0.586977
0.569997
0.551212
0.531205
0.514621
0.501533
0.492047
0.485115
0.480689
0.478068
0.476941
0.477209
0.478842
0.481471
0.480368
0.476031
0.474178
0.479327
0.477487
0.468714
0.621457
0.614612
0.601929
0.586547
0.569432
0.550683
0.530880
0.514631
0.501929
0.492543
0.485409
0.480822
0.478131
0.477018
0.477351
0.479109
0.481864
0.480821
0.476457
0.474564
0.479689
0.477842
0.469054
0.618400
0.610980
0.597188
0.580581
0.562321
0.543715
0.525423
0.510778
0.499689
0.490604
0.482643
0.477473
0.474977
0.473554
0.472824
0.473777
0.474899
0.473780
0.470507
0.467908
0.467582
0.465891
0.462836
0.612216
0.603832
0.588254
0.570179
0.550999
0.532727
0.516090
0.503777
0.495667
0.486983
0.476930
0.470478
0.467759
0.465947
0.464355
0.464696
0.465155
0.464034
0.461285
0.458793
0.457373
0.455881
0.454304
0.600419
0.590962
0.573269
0.553942
0.534382
0.516716
0.501913
0.492729
0.491220
0.483045
0.467991
0.459834
0.471036
0.468850
0.452154
0.451848
0.451687
0.450593
0.447898
0.445521
0.443908
0.442583
0.441505
0.576052
0.566780
0.549423
0.530597
0.511677
0.494784
0.480823
0.472427
0.471634
0.464013
0.449333
0.441441
0.452559
0.450396
0.433838
0.433410
0.433173
0.432130
0.429583
0.427367
0.425827
0.424657
0.423769
0.537548
0.529732
0.515255
0.498689
0.481441
0.465469
0.451433
0.441504
0.435522
0.428491
0.419699
0.414110
0.411804
0.410034
0.408180
0.408092
0.408248
0.407239
0.404923
0.402805
0.401270
0.400215
0.399546
0.494199
0.487719
0.475746
0.461516
0.446280
0.431411
0.417456
0.406836
0.399240
0.392871
0.386985
0.383231
0.381472
0.380110
0.378882
0.379113
0.379702
0.378717
0.376015
0.373619
0.371975
0.370959
0.370388
0.447158
0.441622
0.431468
0.419259
0.406327
0.392620
0.378640
0.367959
0.360069
0.354391
0.350114
0.347481
0.345934
0.344962
0.344586
0.345414
0.346888
0.345945
0.342453
0.339521
0.337664
0.336634
0.336110
0.401363
0.396364
0.387171
0.376039
0.364228
0.351568
0.338491
0.328541
0.321195
0.316217
0.312779
0.310759
0.309592
0.308841
0.308561
0.309411
0.310938
0.310082
0.306689
0.303895
0.302149
0.301212
0.300738
0.358732
0.353967
0.345151
0.334268
0.322399
0.310573
0.299272
0.290556
0.284085
0.279738
0.276828
0.275125
0.274105
0.273393
0.272954
0.273169
0.273771
0.273014
0.270799
0.268920
0.267656
0.266897
0.266489
0.326483
0.321826
0.313173
0.302405
0.290595
0.279355
0.269148
0.261323
0.255506
0.251616
0.249022
0.247486
0.246537
0.245856
0.245315
0.245079
0.245007
0.244342
0.243019
0.241840
0.240930
0.240301
0.239936
0.308261
0.303649
0.295067
0.284362
0.272626
0.261692
0.252020
0.244645
0.239181
0.235534
0.233108
0.231656
0.230746
0.230099
0.229544
0.229139
0.228787
0.228176
0.227257
0.226389
0.225637
0.225063
0.224717
0.449752
0.443247
0.431120
0.416034
0.399555
0.384445
0.371401
0.361652
0.354540
0.349418
0.345451
0.342797
0.340882
0.339204
0.337415
0.335748
0.334226
0.332967
0.331943
0.331198
0.330585
0.329943
0.329410
0.460231
0.453575
0.441200
0.425889
0.409246
0.394021
0.380924
0.371235
0.364337
0.359080
0.354658
0.351786
0.349812
0.348022
0.346021
0.344185
0.342579
0.341320
0.340376
0.339785
0.339335
0.338739
0.338155
0.479395
0.472553
0.459852
0.444242
0.427334
0.411875
0.398614
0.388989
0.382666
0.377107
0.371532
0.368168
0.366027
0.364063
0.361764
0.359697
0.357972
0.356702
0.355845
0.355424
0.355168
0.354621
0.353969
0.502765
0.495859
0.483021
0.467253
0.450104
0.434270
0.420504
0.410348
0.403520
0.397454
0.391385
0.387661
0.385296
0.383207
0.380829
0.378716
0.376954
0.375655
0.374760
0.374296
0.373999
0.373438
0.372789
0.528803
0.521847
0.508874
0.492986
0.475588
0.459248
0.444664
0.433470
0.425176
0.418420
0.412410
0.408424
0.405794
0.403625
0.401352
0.399378
0.397672
0.396314
0.395236
0.394497
0.393913
0.393255
0.392666
0.554876
0.547612
0.534049
0.517744
0.499972
0.483081
0.467743
0.455781
0.446746
0.439258
0.432529
0.427959
0.425012
0.422745
0.420523
0.418678
0.417036
0.415606
0.414302
0.413230
0.412320
0.411528
0.410969
0.580018
0.572229
0.557522
0.540526
0.522249
0.504791
0.488785
0.476344
0.467199
0.459034
0.451061
0.445790
0.442838
0.440485
0.437965
0.436196
0.434616
0.433119
0.431564
0.430165
0.428949
0.428004
0.427413
0.597871
0.590090
0.575373
0.558299
0.539795
0.521829
0.505045
0.491771
0.481849
0.473135
0.464835
0.459378
0.456363
0.454099
0.451815
0.450349
0.449010
0.447493
0.445650
0.443907
0.442422
0.441297
0.440598
0.608798
0.601554
0.587972
0.571523
0.553210
0.534813
0.516984
0.502421
0.490935
0.481796
0.474149
0.469062
0.465938
0.463974
0.462569
0.461764
0.461003
0.459517
0.457231
0.455070
0.453391
0.452035
0.451050
0.616187
0.609257
0.596287
0.580412
0.562554
0.543826
0.524883
0.509163
0.496624
0.487208
0.479988
0.475281
0.472393
0.470802
0.470076
0.470124
0.470226
0.468810
0.465873
0.463242
0.461596
0.459988
0.458443
0.620969
0.613993
0.601056
0.585517
0.568375
0.549437
0.529275
0.512664
0.499511
0.489958
0.482953
0.478477
0.475790
0.474527
0.474430
0.475375
0.476667
0.475362
0.471591
0.468714
0.468170
0.466359
0.463274
0.621483
0.614281
0.600974
0.585081
0.567707
0.548723
0.528664
0.512230
0.499266
0.489822
0.482848
0.478402
0.475765
0.474594
0.474643
0.475765
0.477225
0.475994
0.472205
0.469298
0.468746
0.466911
0.463782
0.617598
0.609975
0.595835
0.578884
0.560308
0.541434
0.522814
0.507670
0.495787
0.486689
0.479476
0.474817
0.472088
0.470778
0.470508
0.471134
0.471801
0.470610
0.467588
0.464861
0.463239
0.461547
0.459812
0.610178
0.601826
0.586344
0.568179
0.548742
0.530138
0.512898
0.499428
0.489305
0.480661
0.472681
0.467492
0.464526
0.463026
0.462459
0.462709
0.462989
0.461877
0.459371
0.457040
0.455500
0.453994
0.452576
0.597106
0.587950
0.570743
0.551605
0.531810
0.513711
0.497843
0.486301
0.478879
0.470765
0.461250
0.455287
0.452947
0.451294
0.449620
0.449713
0.450027
0.449024
0.446686
0.444754
0.443862
0.442531
0.440832
0.572544
0.563596
0.546774
0.528150
0.508990
0.491677
0.476699
0.465986
0.459289
0.451739
0.442640
0.436968
0.434773
0.433148
0.431405
0.431378
0.431628
0.430704
0.428568
0.426860
0.426145
0.424978
0.423411
0.534897
0.527190
0.512936
0.496299
0.478728
0.462474
0.448033
0.437107
0.429204
0.422261
0.415587
0.411288
0.408847
0.407416
0.406539
0.406386
0.406421
0.405528
0.403652
0.401968
0.400865
0.399844
0.398924
0.492173
0.485667
0.473605
0.459069
0.443304
0.428254
0.414401
0.403579
0.395374
0.389084
0.384014
0.380843
0.379023
0.377826
0.376986
0.376876
0.377041
0.376175
0.374182
0.372384
0.371135
0.370212
0.369562
0.445375
0.439760
0.429370
0.416613
0.402678
0.388839
0.375616
0.365239
0.357352
0.351750
0.347758
0.345415
0.344207
0.343257
0.342459
0.342554
0.343097
0.342274
0.339949
0.337928
0.336563
0.335697
0.335191
0.399789
0.394703
0.385262
0.373587
0.360771
0.347994
0.335740
0.326179
0.318961
0.314024
0.310693
0.308827
0.307920
0.307137
0.306406
0.306504
0.307067
0.306330
0.304153
0.302290
0.301038
0.300270
0.299839
0.357397
0.352576
0.343606
0.332418
0.320068
0.308143
0.297141
0.288584
0.282155
0.277802
0.274905
0.273256
0.272344
0.271642
0.271028
0.270880
0.271003
0.270379
0.268913
0.267616
0.266670
0.266034
0.265664
0.325361
0.320667
0.311916
0.300976
0.288923
0.277584
0.267428
0.259615
0.253771
0.249841
0.247226
0.245703
0.244815
0.244184
0.243639
0.243330
0.243140
0.242611
0.241678
0.240805
0.240075
0.239523
0.239186
0.307269
0.302626
0.293972
0.283150
0.271261
0.260225
0.250504
0.243077
0.237550
0.233848
0.231388
0.229937
0.229071
0.228493
0.228014
0.227662
0.227352
0.226876
0.226185
0.225497
0.224858
0.224339
0.224016
0.446965
0.440614
0.428717
0.413775
0.397299
0.382077
0.368850
0.358903
0.351630
0.346655
0.343184
0.341129
0.339787
0.338330
0.336422
0.334612
0.333058
0.331905
0.331136
0.330772
0.330544
0.330033
0.329424
0.457017
0.450596
0.438581
0.423525
0.406952
0.391638
0.378337
0.368360
0.361106
0.356036
0.352412
0.350406
0.349225
0.347662
0.345352
0.343201
0.341479
0.340322
0.339704
0.339637
0.339729
0.339296
0.338567
0.475628
0.469126
0.456961
0.441754
0.425009
0.409496
0.395987
0.385883
0.378668
0.373344
0.369243
0.367168
0.366129
0.364391
0.361517
0.358900
0.356939
0.355756
0.355306
0.355579
0.356060
0.355712
0.354822
0.498743
0.492232
0.480031
0.464755
0.447842
0.432014
0.418078
0.407562
0.399982
0.394150
0.389414
0.386860
0.385522
0.383602
0.380598
0.377892
0.375862
0.374622
0.374113
0.374323
0.374742
0.374374
0.373496
0.524559
0.518066
0.505864
0.490572
0.473503
0.457288
0.442784
0.431771
0.423717
0.417143
0.411333
0.407757
0.405697
0.403568
0.400761
0.398317
0.396381
0.395046
0.394232
0.393955
0.393852
0.393338
0.392620
0.549734
0.543152
0.530775
0.515371
0.498135
0.481550
0.466627
0.455576
0.447928
0.440570
0.432766
0.427720
0.424966
0.422563
0.419691
0.417399
0.415524
0.414062
0.412892
0.412071
0.411419
0.410716
0.410107
0.573453
0.566662
0.553799
0.538139
0.520674
0.503731
0.488533
0.477937
0.471956
0.463893
0.453024
0.446389
0.443843
0.441164
0.437212
0.434792
0.432887
0.431295
0.429783
0.428499
0.427396
0.426497
0.425900
0.591778
0.584920
0.571931
0.556130
0.538431
0.520960
0.504937
0.493477
0.486700
0.478044
0.466771
0.459854
0.457158
0.454528
0.450812
0.448687
0.447001
0.445355
0.443511
0.441814
0.440353
0.439250
0.438585
0.605351
0.598517
0.585690
0.569920
0.552157
0.533993
0.516369
0.502610
0.492493
0.483345
0.474299
0.468381
0.465127
0.462908
0.460901
0.459655
0.458624
0.457009
0.454684
0.452514
0.450721
0.449382
0.448545
0.615591
0.608509
0.595340
0.579590
0.562210
0.543448
0.524010
0.508243
0.496025
0.486530
0.478769
0.473727
0.470747
0.469000
0.467930
0.467630
0.467584
0.466030
0.462905
0.460135
0.458058
0.456469
0.455369
0.622834
0.615237
0.601330
0.585629
0.569434
0.550255
0.528543
0.511170
0.497739
0.488048
0.480906
0.476385
0.473704
0.472368
0.472068
0.472821
0.474390
0.472929
0.468450
0.465014
0.462970
0.461168
0.459512
0.623793
0.615868
0.601419
0.585212
0.568668
0.549339
0.527597
0.510198
0.496725
0.487157
0.480308
0.476051
0.473569
0.472427
0.472356
0.473346
0.475130
0.473768
0.469287
0.465848
0.463843
0.462008
0.460262
0.618688
0.610545
0.595545
0.578170
0.559655
0.540397
0.520800
0.504820
0.492268
0.483136
0.476459
0.472335
0.469990
0.468855
0.468560
0.469040
0.469719
0.468474
0.465322
0.462584
0.460763
0.459075
0.457563
0.610428
0.601699
0.585518
0.566889
0.547168
0.528111
0.510063
0.495541
0.484201
0.475614
0.468956
0.464876
0.462630
0.461485
0.461012
0.461222
0.461545
0.460463
0.458035
0.456040
0.455097
0.453599
0.451684
0.597753
0.588194
0.569769
0.550042
0.529759
0.511114
0.494325
0.481193
0.471380
0.463385
0.456520
0.452426
0.450802
0.449666
0.448557
0.448731
0.449323
0.448436
0.446232
0.445121
0.446298
0.444995
0.441443
0.572947
0.563627
0.545644
0.526428
0.506740
0.488901
0.473095
0.460870
0.451822
0.444406
0.437968
0.434171
0.432721
0.431615
0.430414
0.430462
0.430984
0.430205
0.428270
0.427440
0.428847
0.427724
0.424290
0.534228
0.526276
0.511514
0.494395
0.476349
0.459710
0.444826
0.433137
0.424179
0.417354
0.412025
0.408869
0.407224
0.406160
0.405309
0.405059
0.405057
0.404288
0.402763
0.401663
0.401417
0.400460
0.398929
0.491095
0.484405
0.471972
0.456975
0.440707
0.425396
0.411468
0.400428
0.391877
0.385684
0.381231
0.378717
0.377497
0.376494
0.375411
0.374908
0.374704
0.373947
0.372549
0.371367
0.370634
0.369821
0.368991
0.444077
0.438320
0.427615
0.414355
0.399759
0.385736
0.372799
0.362547
0.354647
0.349132
0.345453
0.343587
0.343072
0.342173
0.340669
0.339981
0.339749
0.339025
0.337635
0.336427
0.335551
0.334853
0.334341
0.398497
0.393300
0.383597
0.371468
0.358027
0.345102
0.333191
0.323829
0.316674
0.311788
0.308624
0.307092
0.306771
0.305984
0.304537
0.303850
0.303622
0.302991
0.301775
0.300716
0.299918
0.299324
0.298932
0.356225
0.351330
0.342185
0.330704
0.317987
0.305933
0.295051
0.286570
0.280148
0.275791
0.272944
0.271440
0.270772
0.270091
0.269198
0.268668
0.268403
0.267906
0.267059
0.266287
0.265645
0.265138
0.264808
0.324320
0.319573
0.310707
0.299586
0.287313
0.275852
0.265679
0.257842
0.251951
0.247979
0.245358
0.243885
0.243107
0.242531
0.241948
0.241558
0.241285
0.240895
0.240306
0.239727
0.239178
0.238713
0.238408
0.306306
0.301621
0.292878
0.281924
0.269879
0.258724
0.248926
0.241427
0.235827
0.232068
0.229581
0.228147
0.227344
0.226839
0.226422
0.226121
0.225865
0.225531
0.225060
0.224558
0.224041
0.223587
0.223290
0.444734
0.438483
0.426729
0.411864
0.395363
0.380033
0.366651
0.356568
0.349224
0.344392
0.341330
0.339830
0.339067
0.337810
0.335733
0.333744
0.332133
0.331065
0.330533
0.330533
0.330688
0.330289
0.329577
0.454511
0.448241
0.436452
0.421545
0.404991
0.389590
0.376134
0.365999
0.358627
0.353742
0.350694
0.349466
0.349095
0.347732
0.345027
0.342500
0.340627
0.339549
0.339244
0.339693
0.340346
0.340059
0.339141
0.472760
0.466475
0.454652
0.439689
0.423032
0.407466
0.393808
0.383515
0.376054
0.370972
0.367736
0.366735
0.366821
0.365272
0.361675
0.358411
0.356160
0.355040
0.354991
0.355973
0.357254
0.357090
0.355885
0.495724
0.489464
0.477664
0.462690
0.445920
0.430097
0.416097
0.405535
0.397910
0.392320
0.388251
0.386628
0.386349
0.384566
0.380768
0.377372
0.375016
0.373818
0.373690
0.374583
0.375776
0.375588
0.374408
0.521480
0.515261
0.503526
0.488599
0.471756
0.455652
0.441328
0.430764
0.423575
0.417191
0.411006
0.407658
0.406428
0.404309
0.400578
0.397565
0.395337
0.394005
0.393437
0.393610
0.393999
0.393614
0.392732
0.546307
0.540095
0.528375
0.513504
0.496656
0.480362
0.466021
0.456375
0.451394
0.444186
0.434116
0.428286
0.426434
0.423849
0.419413
0.416473
0.414278
0.412760
0.411700
0.411107
0.410704
0.410075
0.409399
0.569382
0.563101
0.551269
0.536378
0.519527
0.503112
0.489147
0.481652
0.483220
0.475327
0.457551
0.449021
0.451893
0.448786
0.437886
0.434076
0.431500
0.429763
0.428242
0.427040
0.426031
0.425165
0.424551
0.588140
0.581725
0.569660
0.554592
0.537552
0.520587
0.505690
0.497259
0.497956
0.489434
0.471225
0.462340
0.464998
0.461916
0.451263
0.447774
0.445445
0.443630
0.441692
0.439991
0.438534
0.437442
0.436787
0.603613
0.596880
0.584299
0.568960
0.551902
0.533949
0.516353
0.503711
0.496097
0.486958
0.475421
0.468420
0.465775
0.463300
0.459866
0.458146
0.457032
0.455285
0.452662
0.450375
0.448479
0.447133
0.446360
0.616324
0.608889
0.595238
0.579739
0.563677
0.544854
0.523990
0.507897
0.496232
0.486642
0.478001
0.472561
0.469792
0.467949
0.466384
0.466097
0.466688
0.465015
0.460943
0.457769
0.455393
0.453775
0.452842
0.626261
0.617859
0.602834
0.587698
0.575445
0.556013
0.529574
0.510401
0.496376
0.486473
0.479108
0.474541
0.471951
0.470665
0.470493
0.472006
0.476022
0.474450
0.467228
0.462644
0.459753
0.457874
0.456697
0.627671
0.618847
0.603090
0.587303
0.574588
0.554911
0.528309
0.508909
0.494587
0.484821
0.478024
0.473939
0.471662
0.470667
0.470837
0.472660
0.476949
0.475504
0.468293
0.463745
0.460988
0.459073
0.457712
0.621438
0.612558
0.596143
0.578463
0.560836
0.541177
0.519656
0.502543
0.489356
0.480160
0.473834
0.470131
0.468138
0.467229
0.467114
0.467888
0.469539
0.468272
0.464144
0.461204
0.459671
0.457946
0.456039
0.613562
0.604034
0.585746
0.566309
0.546429
0.526910
0.507841
0.492480
0.480434
0.471893
0.465985
0.462665
0.461001
0.460199
0.459931
0.460339
0.461308
0.460287
0.457485
0.455981
0.456864
0.455358
0.451682
0.607807
0.596650
0.571023
0.549456
0.528256
0.509043
0.491485
0.477447
0.466520
0.458641
0.453107
0.450146
0.448842
0.448163
0.447913
0.448488
0.452767
0.452069
0.447048
0.447657
0.455576
0.454302
0.444228
0.582717
0.571847
0.546723
0.525659
0.504975
0.486591
0.470148
0.457110
0.446994
0.439710
0.434608
0.431955
0.430859
0.430210
0.429827
0.430247
0.434378
0.433813
0.429182
0.430125
0.438345
0.437267
0.427279
0.536233
0.527653
0.511035
0.493042
0.474392
0.457362
0.442097
0.429944
0.420476
0.413763
0.409219
0.406882
0.405995
0.405270
0.404415
0.404195
0.404551
0.403916
0.402441
0.402078
0.403848
0.402938
0.399608
0.491120
0.484124
0.470881
0.455353
0.438617
0.423035
0.408939
0.397708
0.388951
0.382848
0.378864
0.376972
0.376590
0.375796
0.374291
0.373506
0.373236
0.372573
0.371448
0.370751
0.370789
0.370050
0.368682
0.443207
0.437292
0.426236
0.412583
0.397551
0.383337
0.370427
0.360165
0.352230
0.346802
0.343513
0.342369
0.344145
0.343346
0.339687
0.338248
0.337511
0.336851
0.335971
0.335256
0.334776
0.334189
0.333591
0.397444
0.392151
0.382219
0.369776
0.355952
0.342877
0.331038
0.321713
0.314558
0.309731
0.306856
0.305933
0.307800
0.307066
0.303460
0.302019
0.301269
0.300711
0.300023
0.299434
0.298944
0.298471
0.298088
0.355196
0.350237
0.340946
0.329250
0.316278
0.304095
0.293204
0.284710
0.278257
0.273898
0.271147
0.269888
0.269769
0.269143
0.267761
0.266929
0.266454
0.266062
0.265589
0.265143
0.264712
0.264301
0.263999
0.323362
0.318568
0.309598
0.298329
0.285881
0.274299
0.264060
0.256162
0.250211
0.246203
0.243600
0.242219
0.241669
0.241161
0.240460
0.240022
0.239734
0.239467
0.239120
0.238748
0.238340
0.237946
0.237669
0.305396
0.300671
0.291844
0.280774
0.268590
0.257318
0.247426
0.239844
0.234168
0.230357
0.227855
0.226455
0.225745
0.225316
0.224946
0.224705
0.224528
0.224325
0.224032
0.223678
0.223267
0.222872
0.222602
0.443296
0.437087
0.425390
0.410540
0.393996
0.378573
0.365073
0.354885
0.347490
0.342722
0.339845
0.338588
0.338065
0.336958
0.334936
0.332968
0.331387
0.330372
0.329925
0.330035
0.330295
0.329939
0.329216
0.452937
0.446734
0.435041
0.420184
0.403607
0.388123
0.374549
0.364300
0.356862
0.352050
0.349226
0.348283
0.348187
0.346973
0.344289
0.341751
0.339888
0.338862
0.338658
0.339248
0.340038
0.339801
0.338863
0.471010
0.464826
0.453149
0.438281
0.421629
0.405998
0.392226
0.381809
0.374246
0.369250
0.366301
0.365638
0.366038
0.364633
0.361007
0.357683
0.355411
0.354339
0.354407
0.355564
0.357019
0.356916
0.355677
0.493893
0.487753
0.476124
0.461265
0.444517
0.428655
0.414569
0.403913
0.396208
0.390712
0.386906
0.385591
0.385595
0.383938
0.380088
0.376607
0.374206
0.373047
0.373030
0.374090
0.375445
0.375323
0.374111
0.519649
0.513548
0.501993
0.487192
0.470395
0.454278
0.439923
0.429352
0.422195
0.415889
0.409836
0.406671
0.405631
0.403589
0.399804
0.396710
0.394434
0.393113
0.392617
0.392909
0.393416
0.393076
0.392174
0.544376
0.538304
0.526814
0.512109
0.495341
0.479074
0.464769
0.455230
0.450409
0.443265
0.433173
0.427375
0.425605
0.423043
0.418539
0.415513
0.413255
0.411722
0.410693
0.410162
0.409823
0.409219
0.408534
0.567262
0.561165
0.549646
0.534981
0.518251
0.501901
0.488032
0.480751
0.482613
0.474777
0.456818
0.448185
0.451053
0.447922
0.436921
0.433002
0.430339
0.428564
0.427043
0.425863
0.424876
0.424022
0.423405
0.586120
0.579876
0.568097
0.553233
0.536299
0.519395
0.504587
0.496363
0.497345
0.488871
0.470458
0.461436
0.464056
0.460937
0.450173
0.446558
0.444118
0.442253
0.440303
0.438604
0.437141
0.436056
0.435405
0.602060
0.595403
0.582951
0.567705
0.550689
0.532734
0.515145
0.502589
0.495122
0.486009
0.474366
0.467298
0.464638
0.462132
0.458603
0.456751
0.455510
0.453701
0.451073
0.448787
0.446874
0.445527
0.444770
0.615255
0.607800
0.594121
0.578604
0.562518
0.543625
0.522666
0.506527
0.494878
0.485295
0.476635
0.471204
0.468457
0.466602
0.464952
0.464518
0.464957
0.463218
0.459160
0.455997
0.453585
0.451967
0.451077
0.625566
0.617073
0.601895
0.586655
0.574334
0.554776
0.528144
0.508820
0.494719
0.484812
0.477491
0.472996
0.470472
0.469203
0.468958
0.470314
0.474164
0.472529
0.465332
0.460755
0.457768
0.455893
0.454824
0.627052
0.618119
0.602170
0.586240
0.573417
0.553580
0.526738
0.507128
0.492676
0.482916
0.476225
0.472283
0.470128
0.469203
0.469338
0.471030
0.475168
0.473677
0.466499
0.461962
0.459107
0.457197
0.455937
0.620678
0.611699
0.595118
0.577288
0.559518
0.539669
0.517896
0.500540
0.487186
0.478015
0.471886
0.468427
0.466652
0.465875
0.465785
0.466493
0.468051
0.466756
0.462666
0.459756
0.458202
0.456469
0.454579
0.612681
0.603064
0.584630
0.565031
0.544977
0.525243
0.505898
0.490240
0.477957
0.469467
0.463888
0.460942
0.459600
0.459000
0.458812
0.459217
0.460155
0.459132
0.456369
0.454915
0.455828
0.454307
0.450593
0.606853
0.595617
0.569858
0.548120
0.526722
0.507277
0.489412
0.475006
0.463723
0.455911
0.450865
0.448403
0.447497
0.447071
0.446948
0.447560
0.451849
0.451177
0.446213
0.446906
0.454919
0.453634
0.443472
0.581736
0.570796
0.545548
0.524310
0.503419
0.484814
0.468086
0.454697
0.444228
0.437013
0.432391
0.430226
0.429519
0.429133
0.428887
0.429357
0.433512
0.432998
0.428446
0.429490
0.437816
0.436740
0.426666
0.535261
0.526612
0.509869
0.491707
0.472864
0.455643
0.440167
0.427777
0.418100
0.411432
0.407193
0.405207
0.404634
0.404122
0.403374
0.403194
0.403569
0.402994
0.401626
0.401376
0.403235
0.402335
0.398961
0.490150
0.483094
0.469734
0.454041
0.437117
0.421379
0.407152
0.395784
0.386915
0.380833
0.377016
0.375343
0.375181
0.374538
0.373096
0.372308
0.372019
0.371428
0.370465
0.369919
0.370057
0.369347
0.367966
0.442267
0.436302
0.425135
0.411313
0.396082
0.381739
0.368767
0.358439
0.350442
0.345018
0.341809
0.340791
0.342715
0.342014
0.338366
0.336870
0.336060
0.335484
0.334836
0.334323
0.333966
0.333432
0.332844
0.396560
0.391231
0.381201
0.368600
0.354583
0.341403
0.329526
0.320155
0.312946
0.308111
0.305266
0.304410
0.306365
0.305709
0.302108
0.300611
0.299787
0.299331
0.298886
0.298502
0.298130
0.297726
0.297365
0.354399
0.349404
0.340032
0.328213
0.315095
0.302811
0.291862
0.283312
0.276804
0.272415
0.269662
0.268434
0.268374
0.267812
0.266469
0.265646
0.265173
0.264883
0.264596
0.264309
0.263977
0.263620
0.263340
0.322627
0.317801
0.308764
0.297399
0.284838
0.273162
0.262848
0.254882
0.248870
0.244821
0.242203
0.240835
0.240329
0.239885
0.239251
0.238874
0.238647
0.238482
0.238273
0.238016
0.237686
0.237337
0.237079
0.304693
0.299938
0.291052
0.279899
0.267620
0.256256
0.246283
0.238626
0.232887
0.229031
0.226510
0.225118
0.224446
0.224081
0.223792
0.223636
0.223547
0.223446
0.223267
0.223007
0.222663
0.222308
0.222057
0.442566
0.436370
0.424688
0.409832
0.393253
0.377770
0.364192
0.353930
0.346482
0.341709
0.338850
0.337571
0.337001
0.335978
0.334175
0.332377
0.330886
0.329895
0.329416
0.329438
0.329590
0.329222
0.328565
0.452158
0.445976
0.434311
0.419459
0.402854
0.387311
0.373653
0.363318
0.355806
0.350971
0.348131
0.347075
0.346813
0.345685
0.343343
0.341075
0.339348
0.338348
0.338080
0.338516
0.339114
0.338853
0.338031
0.470166
0.464012
0.452380
0.437530
0.420858
0.405167
0.391300
0.380768
0.373074
0.368029
0.365046
0.364160
0.364229
0.362910
0.359802
0.356885
0.354810
0.353767
0.353731
0.354643
0.355779
0.355638
0.354597
0.493025
0.486912
0.475330
0.460490
0.443722
0.427790
0.413586
0.402750
0.394795
0.389246
0.385532
0.384065
0.383747
0.382173
0.378861
0.375784
0.373581
0.372442
0.372320
0.373146
0.374200
0.374034
0.373009
0.518766
0.512693
0.
