# Supplementary material for: A computational model of spatio-temporal cardiac intracellular calcium handling with realistic structure and spatial flux distribution from sarcoplasmic reticulum and t-tubule reconstructions
Source: PLoS Comput Biol. 2017 Aug 31;13(8):e1005714. doi: 10.1371/journal.pcbi.1005714 (PMC5597258; doi:10.1371/journal.pcbi.1005714)
Supplement: S1 Code — Code provided in C/C++ and includes the structural datasets used in this study. Documentation is provided on use of and updating the code. Updates may also be available on Michael Colman’s website, http://www.physicsoftheheart.com and github repository: https://github.com/michaelcolman/CODE---PLOS-Comp-Biol-2017-Model-SR. (ZIP) [file pcbi.1005714.s001.zip › PLOS_SR_Clean/Spatial_diff_out/Ca_1D_output_0160.dat]

0.341058
0.334864
0.323521
0.309787
0.295383
0.282881
0.272819
0.265989
0.261678
0.259172
0.257600
0.256694
0.256020
0.255393
0.254701
0.254007
0.253318
0.252702
0.252235
0.252014
0.252002
0.251586
0.250929
0.351531
0.345290
0.333854
0.319996
0.305427
0.292717
0.282436
0.275443
0.271079
0.268407
0.266558
0.265500
0.264762
0.264121
0.263430
0.262743
0.262056
0.261445
0.261047
0.261044
0.261452
0.261026
0.259981
0.370565
0.364252
0.352662
0.338587
0.323709
0.310603
0.299897
0.292620
0.288267
0.285294
0.282815
0.281463
0.280606
0.279925
0.279202
0.278481
0.277747
0.277094
0.276784
0.277155
0.278591
0.278108
0.276018
0.393455
0.387100
0.375402
0.361117
0.345889
0.332239
0.320857
0.312965
0.308108
0.304757
0.302020
0.300543
0.299655
0.298929
0.298100
0.297247
0.296344
0.295461
0.294861
0.294943
0.296125
0.295459
0.293273
0.417662
0.411299
0.399566
0.385158
0.369666
0.355388
0.343035
0.334215
0.328352
0.324588
0.321998
0.320610
0.319846
0.319062
0.317977
0.316868
0.315666
0.314361
0.313050
0.312145
0.311750
0.310778
0.309456
0.439483
0.433105
0.421359
0.406950
0.391444
0.376563
0.363084
0.353330
0.346708
0.342547
0.339896
0.338573
0.338011
0.337134
0.335638
0.334197
0.332706
0.330965
0.328963
0.327203
0.325821
0.324530
0.323494
0.458364
0.451917
0.440110
0.425779
0.410618
0.395185
0.380283
0.369584
0.362314
0.357798
0.355032
0.353804
0.353771
0.352785
0.350517
0.348707
0.346982
0.344894
0.342304
0.339926
0.337908
0.336356
0.335389
0.472727
0.466059
0.453842
0.439013
0.423323
0.407405
0.392082
0.381036
0.373464
0.368696
0.365717
0.364313
0.364144
0.363048
0.360677
0.358767
0.356933
0.354720
0.351970
0.349398
0.347176
0.345500
0.344500
0.483431
0.476381
0.463346
0.447433
0.430319
0.413986
0.399222
0.388427
0.380874
0.375965
0.372696
0.370869
0.369910
0.368715
0.366912
0.365172
0.363350
0.361230
0.358730
0.356362
0.354297
0.352633
0.351552
0.490495
0.483016
0.469126
0.452257
0.434170
0.417538
0.403107
0.392576
0.385157
0.380193
0.376699
0.374566
0.373224
0.371967
0.370414
0.368834
0.367106
0.365189
0.363051
0.361073
0.359406
0.357830
0.356587
0.494794
0.486893
0.472011
0.454410
0.435710
0.418904
0.404671
0.394375
0.387187
0.382232
0.378535
0.376209
0.374677
0.373422
0.372053
0.370636
0.369077
0.367402
0.365657
0.364154
0.363261
0.361787
0.360050
0.494593
0.486611
0.471586
0.453821
0.434982
0.418158
0.404012
0.393805
0.386689
0.381777
0.378101
0.375793
0.374291
0.373142
0.371957
0.370732
0.369361
0.367881
0.366336
0.364996
0.364217
0.362795
0.361067
0.489790
0.482071
0.467734
0.450342
0.431760
0.415073
0.400984
0.390758
0.383584
0.378729
0.375238
0.373105
0.371774
0.370827
0.369893
0.368906
0.367747
0.366414
0.364901
0.363427
0.362126
0.360704
0.359474
0.481886
0.474461
0.460706
0.443861
0.425747
0.409347
0.395373
0.385196
0.378087
0.373296
0.369884
0.367895
0.366757
0.366046
0.365379
0.364650
0.363714
0.362533
0.361077
0.359562
0.358116
0.356686
0.355580
0.469488
0.462384
0.449255
0.433103
0.415681
0.399748
0.386051
0.376072
0.369318
0.364595
0.361000
0.359063
0.358077
0.357596
0.357214
0.356772
0.356102
0.355106
0.353755
0.352296
0.350882
0.349462
0.348350
0.451990
0.445227
0.432723
0.417343
0.400708
0.385425
0.372185
0.362473
0.355863
0.351227
0.347712
0.345871
0.345031
0.344769
0.344689
0.344590
0.344239
0.343454
0.342195
0.340753
0.339334
0.337935
0.336860
0.427579
0.421185
0.409346
0.394842
0.379160
0.364747
0.352216
0.342888
0.336261
0.331756
0.328597
0.326894
0.326188
0.326128
0.326390
0.326704
0.326755
0.326204
0.325000
0.323502
0.321986
0.320617
0.319663
0.397172
0.391158
0.379994
0.366490
0.351944
0.338629
0.327032
0.318344
0.312077
0.307780
0.304745
0.303068
0.302402
0.302489
0.303059
0.303793
0.304258
0.303941
0.302781
0.301259
0.299733
0.298417
0.297537
0.360590
0.354922
0.344149
0.331705
0.318472
0.306450
0.296026
0.288231
0.282623
0.278671
0.275741
0.274068
0.273406
0.273575
0.274358
0.275406
0.276214
0.276098
0.275013
0.273553
0.272232
0.271011
0.270080
0.320636
0.315432
0.305553
0.294295
0.282428
0.271768
0.262584
0.255774
0.250892
0.247428
0.244802
0.243272
0.242655
0.242834
0.243639
0.244742
0.245646
0.245653
0.244718
0.243431
0.242281
0.241213
0.240383
0.280087
0.275410
0.266850
0.256768
0.246232
0.236874
0.228940
0.223105
0.218932
0.216049
0.213949
0.212710
0.212196
0.212333
0.212992
0.213904
0.214663
0.214716
0.214009
0.212979
0.211944
0.211063
0.210481
0.248440
0.244103
0.236233
0.226962
0.217370
0.209023
0.202087
0.197085
0.193541
0.191175
0.189514
0.188539
0.188118
0.188199
0.188679
0.189344
0.189900
0.189951
0.189442
0.188654
0.187807
0.187081
0.186613
0.230096
0.225927
0.218417
0.209563
0.200493
0.192711
0.186366
0.181862
0.178716
0.176661
0.175260
0.174440
0.174077
0.174122
0.174485
0.174993
0.175412
0.175449
0.175047
0.174395
0.173654
0.173013
0.172608
0.351068
0.344812
0.333355
0.319493
0.304952
0.292311
0.282130
0.275238
0.270954
0.268327
0.266483
0.265392
0.264600
0.263905
0.263182
0.262498
0.261857
0.261333
0.261054
0.261181
0.261713
0.261377
0.260380
0.361724
0.355401
0.343820
0.329815
0.315110
0.302277
0.291922
0.284986
0.280910
0.278114
0.275727
0.274368
0.273470
0.272750
0.272028
0.271357
0.270735
0.270257
0.270175
0.270860
0.272488
0.272165
0.270210
0.381032
0.374617
0.362857
0.348627
0.333634
0.320439
0.309750
0.302816
0.299478
0.296376
0.292624
0.290684
0.289579
0.288796
0.288029
0.287328
0.286683
0.286234
0.286497
0.288287
0.292722
0.292379
0.287791
0.404115
0.397674
0.385844
0.371469
0.356212
0.342493
0.331086
0.323517
0.319667
0.316182
0.312167
0.310108
0.309001
0.308169
0.307260
0.306408
0.305589
0.304896
0.304841
0.306319
0.310476
0.309938
0.305253
0.428445
0.422053
0.410313
0.396011
0.380753
0.366408
0.353727
0.344829
0.339214
0.335307
0.332174
0.330547
0.329785
0.328914
0.327621
0.326451
0.325308
0.324082
0.322962
0.322641
0.323386
0.322474
0.320226
0.450451
0.444120
0.432565
0.418663
0.404027
0.389087
0.374645
0.364365
0.357594
0.353272
0.350409
0.349138
0.348981
0.348029
0.345976
0.344345
0.342913
0.341148
0.339022
0.337329
0.336262
0.334966
0.333617
0.469635
0.463312
0.451947
0.438754
0.425657
0.410177
0.393113
0.381252
0.373537
0.368831
0.366048
0.365266
0.366668
0.365613
0.361801
0.359523
0.357853
0.355656
0.352666
0.350052
0.348000
0.346397
0.345322
0.484383
0.477824
0.466018
0.452308
0.438662
0.422685
0.405189
0.392960
0.384919
0.379955
0.376972
0.376026
0.377298
0.376127
0.372192
0.369790
0.367985
0.365643
0.362473
0.359631
0.357324
0.355591
0.354515
0.495659
0.488586
0.475585
0.460100
0.443807
0.427374
0.411594
0.400201
0.392399
0.387314
0.383905
0.382171
0.381639
0.380349
0.377932
0.375935
0.374101
0.371895
0.369188
0.366742
0.364766
0.363076
0.361843
0.503698
0.495994
0.481623
0.464639
0.446680
0.429909
0.415056
0.404302
0.396849
0.391724
0.387931
0.385669
0.384373
0.383001
0.381149
0.379394
0.377610
0.375659
0.373531
0.371752
0.370585
0.369028
0.367358
0.509754
0.501306
0.485009
0.466811
0.447879
0.430894
0.416477
0.406188
0.399219
0.394110
0.389881
0.387251
0.385595
0.384206
0.382642
0.381075
0.379447
0.377795
0.376267
0.375384
0.376034
0.374626
0.371567
0.509580
0.501039
0.484568
0.466154
0.447010
0.429992
0.415707
0.405538
0.398663
0.393597
0.389368
0.386729
0.385064
0.383780
0.382431
0.381067
0.379627
0.378188
0.376902
0.376229
0.377037
0.375702
0.372652
0.503070
0.495079
0.480149
0.462427
0.443651
0.426785
0.412519
0.402235
0.395145
0.390131
0.386231
0.383837
0.382357
0.381287
0.380212
0.379104
0.377880
0.376571
0.375224
0.374118
0.373469
0.372128
0.370457
0.494214
0.486672
0.472688
0.455719
0.437528
0.420969
0.406782
0.396523
0.389527
0.384568
0.380694
0.378418
0.377118
0.376288
0.375499
0.374668
0.373679
0.372519
0.371197
0.369958
0.368926
0.367574
0.366242
0.481218
0.474061
0.460855
0.444701
0.427303
0.411240
0.397320
0.387346
0.381134
0.376236
0.371726
0.369361
0.368164
0.367563
0.367077
0.366557
0.365854
0.364890
0.363680
0.362526
0.361564
0.360222
0.358847
0.463255
0.456449
0.443885
0.428516
0.411916
0.396504
0.383037
0.373327
0.367254
0.362447
0.358027
0.355766
0.354727
0.354369
0.354220
0.354084
0.353733
0.352986
0.351843
0.350665
0.349651
0.348317
0.346994
0.438481
0.432005
0.419999
0.405420
0.389688
0.375124
0.362369
0.352948
0.346421
0.341756
0.338160
0.336189
0.335356
0.335247
0.335500
0.335846
0.335954
0.335440
0.334273
0.332891
0.331587
0.330252
0.329162
0.407966
0.401770
0.390179
0.376455
0.361767
0.348278
0.336484
0.327706
0.321471
0.317020
0.313633
0.311726
0.310961
0.311042
0.311673
0.312534
0.313142
0.312865
0.311658
0.310134
0.308715
0.307398
0.306401
0.372093
0.366032
0.353992
0.341089
0.327606
0.315387
0.304787
0.296954
0.291454
0.287349
0.283996
0.282048
0.281284
0.281475
0.282381
0.283649
0.284690
0.284622
0.283421
0.281908
0.280804
0.279552
0.278328
0.331427
0.325833
0.314705
0.302973
0.290834
0.279960
0.270590
0.263731
0.258943
0.255329
0.252295
0.250505
0.249798
0.250014
0.250964
0.252312
0.253469
0.253527
0.252455
0.251083
0.250114
0.249002
0.247890
0.288903
0.284036
0.275028
0.264661
0.253894
0.244308
0.236154
0.230182
0.225963
0.222936
0.220584
0.219183
0.218617
0.218793
0.219575
0.220680
0.221631
0.221728
0.220921
0.219801
0.218764
0.217846
0.217179
0.256314
0.251867
0.243760
0.234272
0.224452
0.215862
0.208683
0.203490
0.199818
0.197317
0.195505
0.194437
0.193990
0.194102
0.194670
0.195465
0.196146
0.196235
0.195677
0.194834
0.193966
0.193215
0.192713
0.237542
0.233288
0.225612
0.216559
0.207257
0.199223
0.192627
0.187914
0.184611
0.182428
0.180918
0.180034
0.179653
0.179724
0.180152
0.180753
0.181261
0.181333
0.180912
0.180229
0.179469
0.178812
0.178393
0.369262
0.362890
0.351215
0.337094
0.322262
0.309338
0.298919
0.291929
0.287809
0.284969
0.282516
0.281084
0.280078
0.279258
0.278462
0.277771
0.277194
0.276812
0.276871
0.277642
0.279460
0.279249
0.277302
0.380203
0.373741
0.361906
0.347623
0.332634
0.319546
0.309052
0.302306
0.299120
0.296108
0.292381
0.290396
0.289197
0.288331
0.287530
0.286862
0.286332
0.286069
0.286586
0.288648
0.293346
0.293186
0.288692
0.399971
0.393396
0.381353
0.366844
0.351616
0.338241
0.327655
0.321686
0.321510
0.318192
0.310813
0.307471
0.305838
0.304856
0.303974
0.303283
0.302784
0.302702
0.304258
0.309325
0.323434
0.323322
0.310009
0.423446
0.416871
0.404818
0.390267
0.374930
0.361061
0.349654
0.342995
0.342241
0.338530
0.330928
0.327490
0.325927
0.324900
0.323804
0.322939
0.322266
0.321921
0.323104
0.327806
0.341529
0.341202
0.327850
0.448140
0.441691
0.429920
0.415773
0.400980
0.386458
0.373037
0.364036
0.359170
0.355006
0.350580
0.348480
0.347918
0.346910
0.345057
0.343768
0.342722
0.341633
0.340886
0.341747
0.345369
0.344543
0.339776
0.470602
0.464324
0.453063
0.440050
0.427204
0.412092
0.395520
0.384170
0.377137
0.372517
0.369244
0.368186
0.369417
0.368363
0.364717
0.362685
0.361344
0.359550
0.357224
0.355681
0.355437
0.354121
0.351935
0.490433
0.484296
0.473740
0.462739
0.455568
0.439939
0.416572
0.402246
0.393542
0.388483
0.385894
0.386496
0.393930
0.392803
0.382859
0.379257
0.377515
0.375133
0.371442
0.368425
0.366351
0.364653
0.363335
0.505929
0.499528
0.488455
0.476893
0.469125
0.452974
0.429163
0.414430
0.405339
0.400008
0.397249
0.397702
0.405002
0.403751
0.393669
0.389906
0.387991
0.385437
0.381538
0.378237
0.375815
0.373979
0.372727
0.518441
0.511273
0.498120
0.483349
0.468724
0.452038
0.434026
0.421401
0.413055
0.407625
0.403993
0.402546
0.403428
0.402012
0.397928
0.395432
0.393583
0.391256
0.388219
0.385670
0.384053
0.382315
0.380609
0.528698
0.520484
0.504741
0.487415
0.469690
0.452594
0.436782
0.425539
0.417981
0.412528
0.408152
0.405663
0.404642
0.403097
0.400572
0.398545
0.396692
0.394706
0.392640
0.391342
0.391717
0.390189
0.387102
0.540568
0.530760
0.509519
0.489822
0.470280
0.452892
0.438040
0.427715
0.421187
0.415757
0.410414
0.407174
0.405288
0.403680
0.401790
0.400013
0.398306
0.396734
0.395806
0.396602
0.403438
0.402145
0.393346
0.540443
0.530526
0.509067
0.489071
0.469183
0.451744
0.437121
0.426977
0.420592
0.415204
0.409807
0.406499
0.404510
0.402997
0.401387
0.399825
0.398296
0.396965
0.396352
0.397439
0.404505
0.403321
0.394533
0.528223
0.519655
0.503164
0.484734
0.465534
0.448288
0.433639
0.423199
0.416351
0.411004
0.406167
0.403254
0.401475
0.400193
0.398893
0.397604
0.396285
0.395030
0.394017
0.393681
0.394848
0.393646
0.390530
0.517218
0.509425
0.494828
0.477563
0.459151
0.442256
0.427648
0.417228
0.410746
0.405445
0.400334
0.397482
0.395856
0.394817
0.393822
0.392831
0.391760
0.390646
0.389575
0.388850
0.388761
0.387544
0.385595
0.502980
0.495693
0.482241
0.465997
0.448555
0.432216
0.417986
0.408268
0.405209
0.399966
0.391553
0.388133
0.386425
0.385600
0.384918
0.384265
0.383508
0.382607
0.381656
0.381056
0.380966
0.379762
0.377855
0.484150
0.477227
0.464435
0.448994
0.432362
0.416683
0.402909
0.393457
0.390539
0.385403
0.377109
0.373817
0.372289
0.371741
0.371446
0.371230
0.370869
0.370196
0.369277
0.368590
0.368363
0.367152
0.365338
0.458897
0.452216
0.439582
0.424768
0.408850
0.393968
0.380797
0.371223
0.365207
0.360246
0.355505
0.353023
0.351938
0.351724
0.351925
0.352290
0.352468
0.352018
0.350952
0.349819
0.349023
0.347763
0.346330
0.428723
0.422080
0.408929
0.394658
0.379611
0.365764
0.353578
0.344618
0.338548
0.333829
0.329705
0.327404
0.326459
0.326501
0.327176
0.328183
0.328979
0.328768
0.327538
0.326099
0.325144
0.323849
0.322433
0.398981
0.391644
0.372728
0.358385
0.344165
0.331526
0.320534
0.312610
0.307544
0.303189
0.298864
0.296467
0.295543
0.295740
0.296764
0.298304
0.299670
0.299682
0.298433
0.297061
0.298314
0.297040
0.293417
0.356927
0.350074
0.332106
0.318921
0.306000
0.294681
0.284911
0.277953
0.273578
0.269727
0.265764
0.263552
0.262707
0.262959
0.264064
0.265721
0.267232
0.267373
0.266218
0.264933
0.266214
0.265061
0.261608
0.305787
0.300460
0.289885
0.278854
0.267567
0.257534
0.248957
0.242743
0.238466
0.235211
0.232429
0.230778
0.230136
0.230359
0.231289
0.232640
0.233855
0.234020
0.233101
0.231914
0.231126
0.230168
0.229158
0.270845
0.266148
0.257313
0.247350
0.237041
0.227983
0.220350
0.214825
0.210944
0.208225
0.206158
0.204950
0.204464
0.204621
0.205302
0.206267
0.207125
0.207275
0.206668
0.205773
0.204976
0.204198
0.203561
0.250970
0.246538
0.238483
0.229015
0.219235
0.210723
0.203662
0.198583
0.195006
0.192612
0.190925
0.189945
0.189541
0.189650
0.190171
0.190898
0.191534
0.191664
0.191229
0.190515
0.189744
0.189068
0.188620
0.391176
0.384672
0.372742
0.358271
0.343021
0.329657
0.318811
0.311446
0.307011
0.303917
0.301259
0.299666
0.298527
0.297582
0.296678
0.295940
0.295380
0.295046
0.295174
0.296046
0.297977
0.297841
0.295918
0.402347
0.395753
0.383664
0.369035
0.353633
0.340116
0.329200
0.322086
0.318584
0.315319
0.311391
0.309252
0.307939
0.306955
0.306043
0.305335
0.304836
0.304619
0.305185
0.307343
0.312150
0.312057
0.307577
0.422542
0.415840
0.403552
0.388708
0.373081
0.359291
0.348293
0.341958
0.341419
0.337846
0.330311
0.326831
0.325124
0.324039
0.323032
0.322317
0.321875
0.321834
0.323397
0.328528
0.342666
0.342604
0.329351
0.446597
0.439906
0.427619
0.412749
0.397025
0.382763
0.370951
0.363916
0.362778
0.358804
0.351038
0.347456
0.345817
0.344707
0.343512
0.342651
0.342051
0.341742
0.342890
0.347602
0.361306
0.361007
0.347703
0.472023
0.465455
0.453458
0.439007
0.423845
0.408933
0.395104
0.385709
0.380477
0.376018
0.371362
0.369094
0.368426
0.367346
0.365463
0.364235
0.363296
0.362221
0.361383
0.362178
0.365773
0.364932
0.360142
0.495289
0.488893
0.477409
0.464098
0.450873
0.435363
0.418379
0.406597
0.399162
0.394212
0.390686
0.389447
0.390563
0.389458
0.385848
0.383953
0.382779
0.380982
0.378472
0.376752
0.376395
0.375018
0.372797
0.515969
0.509713
0.498926
0.487605
0.479992
0.463946
0.440187
0.425402
0.416255
0.410835
0.407970
0.408378
0.415667
0.414508
0.404677
0.401282
0.399798
0.397397
0.393399
0.390107
0.387847
0.386055
0.384691
0.532297
0.525773
0.514455
0.502559
0.494328
0.477737
0.453493
0.438261
0.428689
0.422970
0.419902
0.420134
0.427266
0.425978
0.415996
0.412421
0.410737
0.408155
0.403950
0.400379
0.397773
0.395849
0.394549
0.545636
0.538319
0.524895
0.509787
0.494737
0.477573
0.459030
0.445861
0.437025
0.431169
0.427166
0.425454
0.426159
0.424655
0.420569
0.418155
0.416407
0.414042
0.410830
0.408132
0.406429
0.404638
0.402890
0.556643
0.548243
0.532176
0.514480
0.496335
0.478726
0.462316
0.450513
0.442491
0.436579
0.431742
0.428922
0.427683
0.425994
0.423379
0.421322
0.419471
0.417454
0.415335
0.414044
0.414463
0.412939
0.409815
0.569034
0.559006
0.537408
0.517314
0.497357
0.479430
0.463930
0.453049
0.446133
0.440219
0.434279
0.430634
0.428486
0.426689
0.424635
0.422744
0.420972
0.419387
0.418509
0.419443
0.426416
0.425187
0.416384
0.568996
0.558858
0.537035
0.516638
0.496330
0.478341
0.463043
0.452320
0.445530
0.439652
0.433641
0.429913
0.427644
0.425925
0.424114
0.422396
0.420771
0.419445
0.418937
0.420228
0.427486
0.426411
0.417636
0.556467
0.547691
0.530842
0.512035
0.492418
0.474613
0.459280
0.448217
0.440877
0.435035
0.429677
0.426389
0.424351
0.422855
0.421342
0.419885
0.418470
0.417222
0.416330
0.416212
0.417617
0.416538
0.413425
0.544945
0.536945
0.521991
0.504371
0.485568
0.468122
0.452819
0.441762
0.434777
0.428990
0.423386
0.420187
0.418329
0.417078
0.415853
0.414688
0.413526
0.412426
0.411484
0.410981
0.411148
0.410063
0.408115
0.530042
0.522526
0.508668
0.492067
0.474270
0.457395
0.442459
0.432124
0.428624
0.422917
0.413990
0.410237
0.408335
0.407308
0.406376
0.405544
0.404703
0.403831
0.403021
0.402661
0.402874
0.401807
0.399862
0.510101
0.502954
0.489755
0.473956
0.456972
0.440776
0.426319
0.416280
0.412949
0.407396
0.398634
0.395044
0.393350
0.392636
0.392121
0.391758
0.391337
0.390709
0.389920
0.389450
0.389500
0.388423
0.386573
0.483319
0.476430
0.463426
0.448258
0.431976
0.416580
0.402762
0.392630
0.386192
0.380864
0.375777
0.373070
0.371863
0.371527
0.371583
0.371872
0.372052
0.371646
0.370659
0.369672
0.369066
0.367911
0.366479
0.451610
0.444746
0.431188
0.416543
0.401136
0.386768
0.373920
0.364417
0.357942
0.352909
0.348531
0.346077
0.345073
0.345046
0.345637
0.346643
0.347513
0.347346
0.346123
0.344752
0.343919
0.342696
0.341278
0.420431
0.412820
0.393373
0.378608
0.364084
0.350901
0.339138
0.330649
0.325182
0.320555
0.316048
0.313569
0.312694
0.312876
0.313818
0.315418
0.316942
0.316999
0.315665
0.314290
0.315631
0.314396
0.310732
0.376673
0.369544
0.351014
0.337356
0.324066
0.312183
0.301654
0.294150
0.289388
0.285302
0.281194
0.278928
0.278150
0.278426
0.279486
0.281229
0.282905
0.283100
0.281850
0.280532
0.281863
0.280734
0.277232
0.323672
0.318097
0.307044
0.295497
0.283690
0.273063
0.263851
0.257155
0.252533
0.249053
0.246131
0.244423
0.243802
0.244055
0.245011
0.246444
0.247780
0.247996
0.247042
0.245840
0.245068
0.244117
0.243087
0.287369
0.282438
0.273159
0.262648
0.251739
0.242062
0.233839
0.227856
0.223642
0.220701
0.218498
0.217232
0.216756
0.216945
0.217673
0.218715
0.219666
0.219868
0.219266
0.218372
0.217582
0.216804
0.216157
0.266762
0.262101
0.253612
0.243580
0.233165
0.224019
0.216382
0.210850
0.206942
0.204326
0.202505
0.201466
0.201064
0.201207
0.201784
0.202587
0.203305
0.203491
0.203079
0.202374
0.201607
0.200929
0.200475
0.414468
0.407808
0.395565
0.380654
0.364849
0.350912
0.339449
0.331451
0.326222
0.322862
0.320441
0.318921
0.317791
0.316749
0.315700
0.314890
0.314317
0.313919
0.313783
0.314146
0.314967
0.314823
0.313884
0.425822
0.419091
0.406721
0.391672
0.375719
0.361607
0.349981
0.341943
0.336922
0.333397
0.330453
0.328713
0.327572
0.326532
0.325448
0.324679
0.324188
0.323822
0.323793
0.324673
0.326596
0.326436
0.324476
0.446448
0.439627
0.427087
0.411836
0.395628
0.381189
0.369249
0.361213
0.356897
0.353061
0.348805
0.346574
0.345492
0.344433
0.343144
0.342390
0.341993
0.341630
0.341767
0.343649
0.348315
0.348076
0.343428
0.471263
0.464429
0.451843
0.436482
0.420053
0.405130
0.392488
0.383800
0.378928
0.374669
0.370120
0.367754
0.366676
0.365613
0.364264
0.363461
0.362968
0.362332
0.362014
0.363427
0.367679
0.367165
0.362387
0.497736
0.490959
0.478483
0.463227
0.446826
0.431296
0.417376
0.407313
0.400623
0.395858
0.392070
0.390012
0.389026
0.387971
0.386603
0.385694
0.385012
0.383810
0.382241
0.381610
0.382231
0.381231
0.378864
0.522080
0.515365
0.503074
0.488223
0.472429
0.456285
0.440572
0.429041
0.421093
0.415819
0.412212
0.410419
0.409946
0.408884
0.407026
0.405958
0.405266
0.403488
0.400570
0.398206
0.396721
0.395205
0.393730
0.543797
0.537076
0.524948
0.510763
0.496400
0.479658
0.461301
0.448094
0.439092
0.433334
0.429711
0.428334
0.429353
0.428255
0.424907
0.423530
0.423330
0.421082
0.416505
0.412838
0.410092
0.408159
0.406927
0.561016
0.554032
0.541417
0.526677
0.511719
0.494397
0.475488
0.461800
0.452389
0.446275
0.442331
0.440703
0.441529
0.440278
0.436768
0.435208
0.434808
0.432382
0.427635
0.423773
0.420800
0.418745
0.417506
0.574785
0.567225
0.553327
0.536776
0.519213
0.501338
0.483925
0.470977
0.461825
0.455487
0.450870
0.448304
0.447225
0.445696
0.443362
0.441752
0.440455
0.438150
0.434725
0.431740
0.429460
0.427588
0.426220
0.585116
0.576810
0.561377
0.543247
0.524035
0.505729
0.489067
0.476743
0.468130
0.461650
0.456246
0.452917
0.450940
0.449146
0.447050
0.445260
0.443591
0.441562
0.439201
0.437404
0.436346
0.434798
0.433020
0.592921
0.583749
0.566220
0.546815
0.526729
0.508145
0.491752
0.480004
0.472640
0.466091
0.459288
0.455242
0.452732
0.450759
0.448662
0.446753
0.444963
0.443277
0.441896
0.441420
0.442542
0.441324
0.438202
0.593066
0.583782
0.566051
0.546431
0.526138
0.507479
0.491129
0.479431
0.472125
0.465580
0.458720
0.454623
0.452067
0.450127
0.448117
0.446270
0.444565
0.443129
0.442164
0.442109
0.443584
0.442557
0.439484
0.585574
0.576895
0.560775
0.541903
0.521926
0.503397
0.487028
0.474968
0.466665
0.460174
0.454433
0.450836
0.448572
0.446846
0.445075
0.443442
0.441926
0.440639
0.439673
0.439242
0.439368
0.438392
0.436692
0.575358
0.567107
0.551887
0.533815
0.514507
0.496307
0.479952
0.467827
0.459491
0.453084
0.447544
0.444198
0.442229
0.440754
0.439191
0.437792
0.436507
0.435390
0.434482
0.433974
0.433856
0.432896
0.431444
0.560719
0.552726
0.538026
0.520747
0.502457
0.484792
0.468563
0.456771
0.449648
0.443367
0.436879
0.433490
0.431784
0.430563
0.429167
0.428024
0.427039
0.426152
0.425419
0.425132
0.425586
0.424649
0.422694
0.539534
0.531892
0.517827
0.501344
0.483889
0.466921
0.451198
0.439751
0.432852
0.426784
0.420538
0.417378
0.415940
0.415051
0.414075
0.413414
0.412876
0.412236
0.411519
0.411132
0.411467
0.410513
0.408611
0.509920
0.502726
0.489435
0.473793
0.457121
0.441027
0.426156
0.415047
0.407343
0.401587
0.396867
0.394240
0.393136
0.392655
0.392359
0.392446
0.392579
0.392180
0.391214
0.390299
0.389695
0.388662
0.387443
0.474861
0.467927
0.454972
0.440176
0.424661
0.409625
0.395579
0.385106
0.377677
0.372300
0.368121
0.365797
0.364991
0.364873
0.365130
0.366009
0.366938
0.366777
0.365462
0.364090
0.363065
0.361945
0.360890
0.435065
0.428075
0.414159
0.400133
0.386542
0.372705
0.358963
0.349248
0.342486
0.337579
0.333714
0.331626
0.331482
0.331637
0.331895
0.333391
0.335149
0.335190
0.333430
0.331763
0.330835
0.329672
0.328350
0.389395
0.382851
0.369778
0.356782
0.344358
0.331798
0.319340
0.310677
0.304702
0.300378
0.296939
0.295097
0.295074
0.295350
0.295773
0.297435
0.299360
0.299533
0.297857
0.296252
0.295356
0.294270
0.293040
0.340854
0.335204
0.324687
0.312863
0.300779
0.289453
0.279196
0.271749
0.266513
0.262838
0.260086
0.258564
0.258189
0.258452
0.259222
0.260612
0.262042
0.262270
0.261218
0.259990
0.258993
0.258079
0.257340
0.304094
0.298943
0.289484
0.278416
0.266919
0.256533
0.247531
0.240996
0.236356
0.233229
0.231034
0.229827
0.229460
0.229670
0.230333
0.231362
0.232357
0.232593
0.231993
0.231131
0.230284
0.229532
0.228995
0.283066
0.278137
0.269165
0.258477
0.247326
0.237463
0.229160
0.223144
0.218885
0.216081
0.214193
0.213158
0.212799
0.212971
0.213552
0.214370
0.215127
0.215357
0.214988
0.214326
0.213583
0.212923
0.212486
0.435679
0.428815
0.416183
0.400745
0.384327
0.369770
0.357699
0.349124
0.343329
0.339709
0.337328
0.335858
0.334794
0.333683
0.332471
0.331617
0.331090
0.330624
0.330220
0.330206
0.330514
0.330319
0.329721
0.447280
0.440356
0.427617
0.412051
0.395481
0.380731
0.368442
0.359685
0.353804
0.350031
0.347460
0.345995
0.345150
0.344075
0.342715
0.341918
0.341562
0.341068
0.340493
0.340565
0.341273
0.341012
0.339927
0.468417
0.461414
0.448518
0.432749
0.415900
0.400787
0.388076
0.378994
0.373026
0.368956
0.365934
0.364490
0.364354
0.363326
0.361336
0.360552
0.360444
0.359854
0.358919
0.359095
0.360694
0.360271
0.358044
0.494048
0.487010
0.474021
0.458070
0.440907
0.425292
0.411929
0.402209
0.395675
0.391164
0.387837
0.386240
0.386083
0.385081
0.383131
0.382407
0.382287
0.381427
0.379966
0.379589
0.380717
0.379988
0.377617
0.521582
0.514541
0.501522
0.485448
0.468011
0.451788
0.437489
0.426827
0.419262
0.414202
0.410729
0.408836
0.407969
0.406983
0.405760
0.405245
0.405064
0.403759
0.401365
0.399662
0.398886
0.397690
0.396157
0.547046
0.539973
0.526902
0.510758
0.493198
0.476333
0.460926
0.449277
0.440854
0.435243
0.431490
0.429396
0.428394
0.427445
0.426469
0.426294
0.426500
0.424735
0.420954
0.417765
0.415520
0.413795
0.412537
0.569853
0.562671
0.549449
0.533243
0.515788
0.498272
0.481469
0.468803
0.459619
0.453493
0.449414
0.447210
0.446505
0.445577
0.444474
0.444793
0.446872
0.444727
0.438222
0.433590
0.430209
0.428033
0.426789
0.588104
0.580649
0.566936
0.550170
0.532126
0.513995
0.496578
0.483404
0.473826
0.467284
0.462745
0.460188
0.459224
0.458114
0.456846
0.456970
0.458842
0.456531
0.449909
0.445169
0.441656
0.439383
0.438100
0.602795
0.594856
0.580205
0.562373
0.543078
0.524392
0.507119
0.494028
0.484606
0.477743
0.472386
0.469130
0.467258
0.465750
0.464298
0.463527
0.463057
0.460819
0.456772
0.453305
0.450639
0.448645
0.447341
0.613686
0.605119
0.589343
0.570518
0.550454
0.531347
0.514028
0.501269
0.492686
0.485589
0.478910
0.474804
0.472330
0.470413
0.468512
0.467001
0.465644
0.463638
0.461014
0.458932
0.457386
0.455815
0.454424
0.621016
0.611801
0.594743
0.575190
0.554948
0.535607
0.518095
0.506070
0.500105
0.492861
0.483224
0.477953
0.474944
0.472710
0.470395
0.468414
0.466644
0.464939
0.463412
0.462540
0.462329
0.461162
0.459399
0.621438
0.612100
0.594841
0.575142
0.554808
0.535388
0.517798
0.505737
0.499793
0.492520
0.482794
0.477473
0.474449
0.472193
0.469811
0.467745
0.465952
0.464490
0.463468
0.463128
0.463374
0.462446
0.460733
0.615179
0.606178
0.589672
0.570363
0.550023
0.530684
0.513138
0.500312
0.491928
0.484723
0.477594
0.473271
0.470709
0.468684
0.466500
0.464592
0.462947
0.461656
0.460781
0.460461
0.460494
0.459651
0.458291
0.605685
0.596852
0.580654
0.561885
0.542157
0.523123
0.505514
0.492458
0.483673
0.476581
0.470090
0.466294
0.464245
0.462476
0.460329
0.458533
0.457068
0.455952
0.455218
0.455073
0.455483
0.454677
0.453017
0.591836
0.582930
0.566539
0.548337
0.529931
0.511421
0.493557
0.480777
0.473507
0.466588
0.458952
0.455284
0.453827
0.452314
0.449995
0.448259
0.447030
0.446149
0.445692
0.446091
0.447997
0.447231
0.444227
0.569382
0.560813
0.545022
0.527630
0.510115
0.492333
0.474976
0.462563
0.455530
0.448901
0.441642
0.438302
0.437194
0.436041
0.434141
0.432909
0.432167
0.431535
0.431056
0.431334
0.433128
0.432341
0.429373
0.536580
0.528742
0.514317
0.498031
0.481198
0.464346
0.448085
0.436001
0.427757
0.421545
0.416396
0.413690
0.412825
0.412151
0.411225
0.410997
0.411124
0.410729
0.409768
0.409142
0.409136
0.408244
0.406705
0.499183
0.491702
0.477797
0.462660
0.447507
0.431732
0.415828
0.404143
0.396000
0.390265
0.385983
0.383786
0.383472
0.383250
0.382868
0.383662
0.384947
0.384784
0.383078
0.381679
0.380874
0.379856
0.378728
0.458063
0.450398
0.435405
0.421438
0.409934
0.395332
0.377938
0.366395
0.358630
0.353433
0.349822
0.348314
0.349968
0.350116
0.348714
0.350222
0.352975
0.352992
0.350093
0.348005
0.346926
0.345812
0.344622
0.410217
0.403014
0.388854
0.375869
0.365451
0.352126
0.336117
0.325733
0.318832
0.314286
0.311167
0.309930
0.311681
0.311990
0.310859
0.312585
0.315535
0.315684
0.312851
0.310805
0.309732
0.308672
0.307565
0.358494
0.352394
0.341064
0.328825
0.316900
0.304849
0.293018
0.284640
0.278879
0.275048
0.272419
0.271139
0.271255
0.271542
0.271933
0.273382
0.275228
0.275460
0.273974
0.272614
0.271653
0.270775
0.270025
0.319593
0.314094
0.304004
0.292326
0.280356
0.269265
0.259378
0.252278
0.247301
0.244040
0.241865
0.240754
0.240567
0.240801
0.241349
0.242388
0.243522
0.243780
0.243074
0.242213
0.241424
0.240705
0.240164
0.297518
0.292277
0.282730
0.271363
0.259526
0.248963
0.240005
0.233542
0.229006
0.226070
0.224156
0.223161
0.222879
0.223079
0.223640
0.224465
0.225277
0.225542
0.225179
0.224558
0.223868
0.223237
0.222802
0.454311
0.447204
0.434110
0.418092
0.401017
0.385838
0.373170
0.364076
0.357810
0.353923
0.351484
0.350057
0.349241
0.348085
0.346568
0.345688
0.345263
0.344743
0.344062
0.343793
0.343854
0.343571
0.343011
0.466242
0.459071
0.445859
0.429704
0.412464
0.397077
0.384160
0.374827
0.368374
0.364355
0.361900
0.360711
0.360647
0.359555
0.357449
0.356586
0.356459
0.355878
0.354785
0.354412
0.354697
0.354318
0.353357
0.488013
0.480755
0.467361
0.450979
0.433431
0.417653
0.404262
0.394483
0.387685
0.383409
0.380974
0.380464
0.383489
0.382493
0.377546
0.376396
0.376673
0.375929
0.374017
0.373365
0.373980
0.373393
0.371687
0.514444
0.507137
0.493621
0.477011
0.459093
0.442797
0.428771
0.418352
0.410976
0.406249
0.403498
0.402823
0.405798
0.404843
0.400009
0.398997
0.399362
0.398347
0.395807
0.394524
0.394607
0.393697
0.391854
0.542925
0.535589
0.521988
0.505154
0.486823
0.469907
0.455081
0.443874
0.435715
0.430370
0.426962
0.425275
0.425089
0.424145
0.422481
0.422275
0.423094
0.421708
0.418058
0.415591
0.414182
0.412802
0.411385
0.569374
0.561967
0.548210
0.531106
0.512360
0.494777
0.479088
0.467070
0.458186
0.452238
0.448291
0.446038
0.444989
0.444122
0.443566
0.444303
0.446786
0.444999
0.438883
0.434714
0.431836
0.429893
0.428624
0.593208
0.585645
0.571596
0.554138
0.534970
0.516699
0.500076
0.487275
0.477757
0.471250
0.466754
0.464103
0.462744
0.461989
0.462488
0.465249
0.477577
0.475457
0.458819
0.451972
0.447479
0.445000
0.443660
0.612470
0.604621
0.590064
0.572042
0.552296
0.533379
0.516082
0.502761
0.492921
0.485942
0.480792
0.477669
0.475959
0.474991
0.475330
0.477882
0.489985
0.487707
0.470991
0.464095
0.459524
0.456973
0.455594
0.628253
0.619926
0.604539
0.585754
0.565382
0.545901
0.528160
0.514771
0.505619
0.498240
0.491546
0.487601
0.485216
0.483674
0.482750
0.482825
0.484535
0.482305
0.476125
0.471912
0.468820
0.466691
0.465368
0.640247
0.631266
0.614805
0.595302
0.574758
0.554878
0.536650
0.523836
0.517062
0.509365
0.499610
0.494268
0.491232
0.489112
0.487215
0.485906
0.485265
0.483244
0.479875
0.477531
0.475754
0.474156
0.472859
0.648351
0.638702
0.621140
0.601276
0.581742
0.561732
0.542812
0.531979
0.536800
0.528873
0.506955
0.498810
0.494682
0.492044
0.489295
0.487113
0.485362
0.483622
0.481953
0.481011
0.480453
0.479337
0.477996
0.649074
0.639280
0.621484
0.601510
0.581971
0.561880
0.542789
0.531865
0.536721
0.528737
0.506653
0.498447
0.494327
0.491622
0.488669
0.486256
0.484328
0.482830
0.481814
0.481542
0.481589
0.480758
0.479425
0.642978
0.633439
0.616045
0.596170
0.575768
0.555648
0.536769
0.523722
0.517475
0.509581
0.498852
0.493252
0.490261
0.487876
0.485097
0.482796
0.480960
0.479646
0.478920
0.478925
0.479579
0.478861
0.477157
0.634184
0.624567
0.606911
0.587364
0.567674
0.547828
0.528610
0.514957
0.507560
0.499812
0.490557
0.486000
0.483913
0.481805
0.478777
0.476409
0.474680
0.473555
0.473116
0.473707
0.475791
0.475140
0.472202
0.622153
0.611970
0.593005
0.573904
0.557566
0.538267
0.516928
0.503871
0.503286
0.495751
0.480103
0.475308
0.474160
0.472276
0.468417
0.465771
0.464173
0.463321
0.463597
0.465691
0.476546
0.475977
0.464640
0.598583
0.588711
0.570261
0.551992
0.536669
0.518131
0.497225
0.484502
0.484069
0.476902
0.461863
0.457541
0.456893
0.455405
0.451911
0.449793
0.448749
0.448154
0.448346
0.450289
0.460995
0.460409
0.449139
0.562016
0.553268
0.537005
0.520054
0.504113
0.486523
0.467847
0.454848
0.447218
0.440577
0.433856
0.430991
0.430902
0.430014
0.427793
0.427080
0.427257
0.426867
0.425874
0.425839
0.427512
0.426774
0.423906
0.523581
0.515101
0.498929
0.483475
0.470578
0.454063
0.434313
0.421058
0.412514
0.406437
0.401693
0.399845
0.401460
0.401142
0.398694
0.399278
0.401341
0.401163
0.398569
0.397069
0.396905
0.395985
0.394334
0.486751
0.477211
0.456941
0.443367
0.444539
0.429105
0.397076
0.382137
0.372872
0.367381
0.364258
0.364501
0.374609
0.374795
0.365271
0.366148
0.371091
0.371031
0.365368
0.362358
0.361208
0.360112
0.358797
0.436851
0.427802
0.408302
0.395671
0.397782
0.383639
0.353181
0.339517
0.331165
0.326398
0.323865
0.324375
0.334574
0.334968
0.325818
0.327031
0.332291
0.332372
0.326675
0.323652
0.322430
0.321369
0.320170
0.376113
0.369183
0.355844
0.343267
0.333275
0.320529
0.305296
0.295609
0.289268
0.285310
0.282847
0.282044
0.283991
0.284325
0.283087
0.284581
0.287356
0.287586
0.285077
0.283395
0.282491
0.281647
0.280811
0.333391
0.327448
0.316404
0.304179
0.292402
0.280663
0.269286
0.261556
0.256254
0.252907
0.250796
0.249859
0.250265
0.250532
0.250589
0.251647
0.253075
0.253351
0.252351
0.251440
0.250728
0.250052
0.249485
0.309711
0.304148
0.293971
0.281982
0.269612
0.258419
0.248756
0.241887
0.237131
0.234117
0.232217
0.231297
0.231170
0.231402
0.231879
0.232712
0.233618
0.233912
0.233509
0.232924
0.232310
0.231721
0.231285
0.468902
0.461547
0.447990
0.431408
0.413730
0.397984
0.384802
0.375264
0.368609
0.364433
0.361806
0.360264
0.359385
0.358178
0.356613
0.355712
0.355274
0.354713
0.353934
0.353518
0.353403
0.353006
0.352414
0.481219
0.473776
0.460055
0.443303
0.425437
0.409472
0.396032
0.386240
0.379376
0.375079
0.372480
0.371217
0.371117
0.369969
0.367780
0.366857
0.366686
0.366047
0.364846
0.364303
0.364368
0.363877
0.362926
0.503703
0.496135
0.482140
0.465107
0.446898
0.430526
0.416595
0.406327
0.399061
0.394519
0.392021
0.391491
0.394506
0.393440
0.388364
0.387095
0.387278
0.386453
0.384417
0.383553
0.383837
0.383145
0.381560
0.530817
0.523203
0.509078
0.491801
0.473201
0.456308
0.441747
0.430840
0.422989
0.417997
0.415176
0.414464
0.417397
0.416349
0.411356
0.410192
0.410432
0.409332
0.406679
0.405199
0.404964
0.403972
0.402263
0.559900
0.552285
0.538149
0.520669
0.501649
0.484136
0.468809
0.457157
0.448589
0.442954
0.439369
0.437553
0.437251
0.436166
0.434333
0.433973
0.434670
0.433202
0.429477
0.426900
0.425331
0.423891
0.422513
0.587022
0.579356
0.565098
0.547336
0.527848
0.509665
0.493538
0.481122
0.471867
0.465602
0.461387
0.458911
0.457657
0.456607
0.455882
0.456458
0.458813
0.456953
0.450801
0.446594
0.443650
0.441675
0.440413
0.611567
0.603757
0.589212
0.571050
0.551033
0.532149
0.515176
0.502029
0.492167
0.485317
0.480478
0.477525
0.475885
0.474914
0.475244
0.477837
0.490024
0.487834
0.471185
0.464343
0.459837
0.457351
0.456011
0.631513
0.623437
0.608408
0.589698
0.569097
0.549545
0.531853
0.518137
0.507910
0.500556
0.495028
0.491573
0.489555
0.488362
0.488522
0.490895
0.502840
0.500486
0.483756
0.476867
0.472291
0.469745
0.468370
0.647911
0.639377
0.623581
0.604202
0.583098
0.562944
0.544625
0.530699
0.521065
0.513259
0.506180
0.501915
0.499247
0.497476
0.496358
0.496249
0.497802
0.495471
0.489240
0.485005
0.481892
0.479758
0.478440
0.660327
0.651169
0.634377
0.614375
0.593193
0.572609
0.553657
0.540181
0.532837
0.524668
0.514514
0.508858
0.505559
0.503221
0.501129
0.499646
0.498853
0.496712
0.493249
0.490837
0.489006
0.487393
0.486108
0.668558
0.658778
0.640997
0.620724
0.600616
0.579886
0.560152
0.548563
0.552755
0.544321
0.521985
0.513528
0.509150
0.506304
0.503366
0.501016
0.499121
0.497251
0.495456
0.494411
0.493745
0.492612
0.491323
0.669253
0.659347
0.641357
0.620999
0.600898
0.580085
0.560152
0.548436
0.552626
0.544124
0.521631
0.513135
0.508787
0.505886
0.502732
0.500140
0.498060
0.496439
0.495303
0.494938
0.494887
0.494055
0.492781
0.662964
0.653292
0.635643
0.615350
0.594372
0.573532
0.553833
0.540010
0.533093
0.524694
0.513607
0.507779
0.504623
0.502042
0.499015
0.496495
0.494492
0.493063
0.492258
0.492227
0.492870
0.492173
0.490499
0.653598
0.643843
0.625913
0.605924
0.585639
0.565095
0.545115
0.530727
0.522684
0.514472
0.504943
0.500263
0.498105
0.495806
0.492455
0.489799
0.487874
0.486646
0.486178
0.486798
0.488931
0.488334
0.485436
0.640643
0.630329
0.611104
0.591557
0.574617
0.554656
0.532628
0.518895
0.517701
0.509770
0.493963
0.489167
0.488065
0.486002
0.481731
0.478721
0.476891
0.475953
0.476253
0.478435
0.489419
0.488940
0.477634
0.615920
0.605925
0.587217
0.568508
0.552599
0.533448
0.511923
0.498601
0.497632
0.490144
0.475010
0.470738
0.470168
0.468519
0.464605
0.462109
0.460828
0.460178
0.460447
0.462539
0.473422
0.472964
0.461737
0.577990
0.569109
0.552576
0.535198
0.518715
0.500557
0.481324
0.467817
0.459762
0.452870
0.446076
0.443250
0.443212
0.442172
0.439590
0.438540
0.438506
0.438091
0.437232
0.437417
0.439309
0.438723
0.435923
0.537985
0.529372
0.512937
0.497070
0.483662
0.466620
0.446368
0.432692
0.423820
0.417573
0.412814
0.411037
0.412726
0.412274
0.409479
0.409734
0.411586
0.411406
0.409006
0.407791
0.407908
0.407162
0.405574
0.499406
0.489740
0.469270
0.455295
0.455990
0.440059
0.407560
0.392264
0.382746
0.377169
0.374115
0.374510
0.384765
0.384845
0.374952
0.375469
0.380170
0.380124
0.374714
0.372040
0.371217
0.370309
0.369040
0.447973
0.438788
0.419059
0.406000
0.407622
0.393002
0.362114
0.348148
0.339599
0.334807
0.332383
0.333067
0.343430
0.343759
0.334286
0.335178
0.340213
0.340324
0.334878
0.332176
0.331257
0.330377
0.329219
0.386026
0.378918
0.365242
0.352189
0.341671
0.328445
0.312825
0.302884
0.296404
0.292433
0.290057
0.289381
0.291445
0.291747
0.290313
0.291604
0.294247
0.294507
0.292184
0.290751
0.290078
0.289372
0.288578
0.342354
0.336211
0.324788
0.312061
0.299737
0.287513
0.275761
0.267796
0.262376
0.259016
0.256966
0.256121
0.256606
0.256870
0.256835
0.257784
0.259144
0.259453
0.258584
0.257847
0.257298
0.256720
0.256188
0.318149
0.312375
0.301800
0.289294
0.276368
0.264686
0.254649
0.247547
0.242677
0.239646
0.237794
0.236949
0.236886
0.237132
0.237567
0.238343
0.239216
0.239543
0.239241
0.238785
0.238291
0.237777
0.237371
0.480561
0.472931
0.458838
0.441687
0.423422
0.407160
0.393510
0.383576
0.376551
0.372066
0.369160
0.367385
0.366155
0.364882
0.363487
0.362528
0.361928
0.361319
0.360600
0.360122
0.359827
0.359297
0.358671
0.493452
0.485664
0.471255
0.453847
0.435352
0.418856
0.404949
0.394767
0.387539
0.382936
0.380036
0.378423
0.377514
0.376263
0.374605
0.373579
0.373056
0.372362
0.371417
0.370916
0.370786
0.370192
0.369295
0.517102
0.509054
0.494012
0.476170
0.457263
0.440339
0.425941
0.415290
0.407658
0.402796
0.399849
0.398493
0.398422
0.397182
0.394726
0.393534
0.393114
0.392238
0.390820
0.390173
0.390249
0.389506
0.388128
0.544770
0.536675
0.521511
0.503438
0.484155
0.466714
0.451693
0.440420
0.432228
0.426917
0.423634
0.422076
0.421902
0.420602
0.418099
0.416873
0.416361
0.415188
0.413273
0.412125
0.411784
0.410784
0.409295
0.573713
0.565773
0.550990
0.532901
0.513294
0.495277
0.479510
0.467517
0.458653
0.452731
0.448813
0.446594
0.445422
0.444005
0.442216
0.441197
0.440605
0.439031
0.436382
0.434287
0.432862
0.431480
0.430224
0.600987
0.593105
0.578421
0.560199
0.540219
0.521569
0.505009
0.492278
0.482779
0.476231
0.471672
0.468906
0.467281
0.465773
0.464254
0.463562
0.463303
0.461307
0.457460
0.454162
0.451668
0.449846
0.448667
0.625857
0.617900
0.603066
0.584551
0.564112
0.544779
0.527368
0.513920
0.503861
0.496727
0.491546
0.488376
0.486934
0.485339
0.483552
0.483319
0.484837
0.482474
0.476050
0.471500
0.468097
0.465899
0.464669
0.646127
0.637947
0.622710
0.603695
0.582675
0.562653
0.544488
0.530393
0.519826
0.512169
0.506416
0.502800
0.501027
0.499208
0.497232
0.496780
0.498062
0.495504
0.488945
0.484302
0.480809
0.478538
0.477265
0.662614
0.654047
0.638149
0.618482
0.596843
0.576166
0.557316
0.542732
0.531918
0.523788
0.517229
0.512984
0.510237
0.508036
0.505991
0.504658
0.503656
0.501110
0.496957
0.493443
0.490707
0.488693
0.487416
0.674673
0.665602
0.648905
0.628634
0.606654
0.585466
0.565983
0.551244
0.540941
0.532432
0.524545
0.519500
0.516243
0.513670
0.511165
0.509135
0.507309
0.504938
0.502026
0.499733
0.497972
0.496348
0.495036
0.682093
0.672561
0.655141
0.634517
0.612680
0.591208
0.571149
0.556793
0.548890
0.540120
0.529224
0.523053
0.519313
0.516460
0.513559
0.511086
0.508889
0.506785
0.504835
0.503603
0.502822
0.501590
0.500209
0.682440
0.672828
0.655283
0.634596
0.612730
0.591160
0.570921
0.556409
0.548420
0.539583
0.528638
0.522504
0.518847
0.515996
0.512977
0.510376
0.508145
0.506289
0.504857
0.504186
0.503901
0.502944
0.501633
0.675861
0.666487
0.649305
0.628828
0.606822
0.585345
0.565268
0.550067
0.539603
0.530891
0.522758
0.517839
0.514868
0.512261
0.509264
0.506664
0.504502
0.502848
0.501708
0.501259
0.501192
0.500400
0.499185
0.664738
0.655498
0.638485
0.618426
0.596924
0.575814
0.555878
0.540585
0.529757
0.521306
0.514144
0.510148
0.508076
0.505746
0.502463
0.499699
0.497586
0.496137
0.495293
0.495208
0.495718
0.495066
0.493560
0.648189
0.638873
0.621626
0.602076
0.581848
0.561360
0.541380
0.526513
0.517149
0.509089
0.501360
0.498012
0.497088
0.495052
0.491158
0.488125
0.486094
0.484912
0.484497
0.485131
0.487285
0.486780
0.483999
0.622279
0.613309
0.596672
0.577948
0.558662
0.539034
0.519777
0.505514
0.496617
0.489059
0.481901
0.479037
0.478579
0.476940
0.473427
0.470851
0.469299
0.468444
0.468173
0.468879
0.471095
0.470670
0.467954
0.585145
0.576921
0.561711
0.544162
0.525685
0.507138
0.489199
0.475583
0.465978
0.459040
0.453845
0.451446
0.450959
0.449831
0.447612
0.446234
0.445651
0.445150
0.444603
0.444645
0.445323
0.444884
0.443549
0.542883
0.535046
0.520459
0.504128
0.487433
0.470090
0.452689
0.439740
0.430561
0.424342
0.420124
0.418264
0.418316
0.417691
0.416115
0.415809
0.416395
0.416211
0.415117
0.414626
0.414739
0.414254
0.413282
0.496075
0.488124
0.472860
0.457780
0.444826
0.428747
0.410000
0.397393
0.388825
0.383387
0.380105
0.379176
0.381528
0.381347
0.378571
0.378881
0.380868
0.380912
0.378801
0.377816
0.377946
0.377406
0.376198
0.443678
0.436136
0.421613
0.407440
0.395545
0.380784
0.363536
0.352259
0.344745
0.340112
0.337421
0.336817
0.339309
0.339390
0.337036
0.337690
0.339949
0.340158
0.338108
0.337131
0.337219
0.336693
0.335545
0.388656
0.382059
0.369814
0.356194
0.342676
0.329189
0.316203
0.307068
0.300870
0.296997
0.294668
0.293824
0.294363
0.294536
0.294251
0.295019
0.296428
0.296744
0.295860
0.295313
0.295143
0.294682
0.294013
0.347051
0.340969
0.329784
0.316618
0.302994
0.290451
0.279430
0.271621
0.266272
0.262963
0.260982
0.260162
0.260244
0.260458
0.260680
0.261360
0.262267
0.262621
0.262341
0.262036
0.261783
0.261363
0.260905
0.323454
0.317590
0.306853
0.293949
0.280425
0.268395
0.258298
0.251130
0.246235
0.243234
0.241458
0.240684
0.240602
0.240838
0.241255
0.241892
0.242598
0.242964
0.242919
0.242702
0.242391
0.241986
0.241636
0.489613
0.481656
0.466926
0.449183
0.430377
0.413653
0.399597
0.389306
0.381950
0.377167
0.374018
0.372088
0.370736
0.369398
0.367947
0.366855
0.366087
0.365417
0.364746
0.364286
0.363958
0.363289
0.362498
0.503519
0.495238
0.479795
0.461605
0.442492
0.425511
0.411203
0.400682
0.393145
0.388264
0.385136
0.383362
0.382229
0.380874
0.379173
0.377886
0.377029
0.376277
0.375564
0.375271
0.375274
0.374584
0.373474
0.529428
0.520528
0.503451
0.484433
0.464766
0.447325
0.432533
0.421572
0.413665
0.408547
0.405357
0.403739
0.402979
0.401565
0.399358
0.397763
0.396746
0.395815
0.394942
0.394821
0.395353
0.394586
0.392862
0.557492
0.548547
0.531363
0.512134
0.492119
0.474179
0.458780
0.447229
0.438805
0.433254
0.429716
0.427874
0.426977
0.425420
0.423026
0.421238
0.419994
0.418746
0.417466
0.416953
0.417155
0.416186
0.414381
0.584868
0.576464
0.560709
0.541928
0.521811
0.503371
0.487241
0.475008
0.465979
0.459832
0.455640
0.453221
0.451796
0.450021
0.447657
0.445800
0.444338
0.442639
0.440602
0.439096
0.438087
0.436785
0.435409
0.611530
0.603411
0.588273
0.569690
0.549426
0.530427
0.513483
0.500559
0.491019
0.484257
0.479330
0.476393
0.474780
0.472772
0.470082
0.468084
0.466491
0.464310
0.461372
0.458830
0.456804
0.455140
0.453952
0.636316
0.628242
0.613215
0.594570
0.574058
0.554431
0.536575
0.522978
0.513084
0.505753
0.500071
0.496846
0.496322
0.494088
0.489835
0.487527
0.486194
0.483582
0.479377
0.475978
0.473218
0.471259
0.470086
0.656688
0.648446
0.633117
0.614045
0.592985
0.572665
0.554027
0.539734
0.529267
0.521407
0.515204
0.511558
0.510721
0.508266
0.503825
0.501319
0.499759
0.496922
0.492517
0.488951
0.486057
0.484009
0.482793
0.673180
0.664597
0.648667
0.628920
0.607118
0.586091
0.566758
0.551775
0.540612
0.532251
0.525580
0.521281
0.518609
0.515929
0.512744
0.510205
0.507953
0.505136
0.501633
0.498624
0.496211
0.494298
0.492998
0.684990
0.675982
0.659379
0.639059
0.616802
0.595204
0.575177
0.559683
0.548303
0.539540
0.532191
0.527311
0.524019
0.521154
0.518120
0.515496
0.513058
0.510423
0.507590
0.505417
0.503832
0.502180
0.500678
0.691892
0.682531
0.665395
0.644767
0.622438
0.600491
0.579869
0.564170
0.553567
0.544529
0.535762
0.530311
0.526643
0.523671
0.520638
0.517957
0.515505
0.513151
0.511003
0.509741
0.509182
0.507835
0.506031
0.691891
0.682491
0.665288
0.644603
0.622205
0.600144
0.579354
0.563474
0.552730
0.543639
0.534924
0.529619
0.526128
0.523231
0.520159
0.517445
0.515054
0.512951
0.511228
0.510429
0.510280
0.509179
0.507463
0.684863
0.675714
0.658869
0.638366
0.615915
0.593983
0.573445
0.557412
0.545630
0.536726
0.529555
0.525194
0.522477
0.519824
0.516587
0.513727
0.511336
0.509425
0.507973
0.507256
0.507003
0.506089
0.504799
0.672342
0.663476
0.647055
0.626984
0.604894
0.583368
0.563247
0.547408
0.535611
0.527076
0.520840
0.517628
0.516141
0.513784
0.509951
0.506668
0.504189
0.502466
0.501323
0.500836
0.500739
0.500013
0.498912
0.653452
0.644804
0.628728
0.609264
0.588020
0.567161
0.547531
0.532200
0.521186
0.513178
0.507428
0.505432
0.505640
0.503613
0.498750
0.494898
0.492344
0.490857
0.490119
0.490088
0.490739
0.490211
0.488773
0.626624
0.618341
0.602913
0.584259
0.563914
0.543959
0.525192
0.510597
0.500179
0.492724
0.487534
0.486039
0.486735
0.485093
0.480557
0.477084
0.474949
0.473835
0.473399
0.473606
0.474444
0.474062
0.472718
0.589827
0.582058
0.567599
0.549953
0.530630
0.511805
0.494256
0.480598
0.470523
0.463666
0.459285
0.457692
0.457817
0.456618
0.453677
0.451482
0.450260
0.449623
0.449331
0.449509
0.449976
0.449680
0.448834
0.546462
0.539083
0.525332
0.508735
0.490772
0.473218
0.456783
0.444208
0.434993
0.428876
0.425086
0.423703
0.423973
0.423202
0.421060
0.419799
0.419406
0.419177
0.418930
0.419154
0.419745
0.419508
0.418635
0.496464
0.489303
0.475865
0.460334
0.444484
0.428279
0.412371
0.400855
0.392633
0.387372
0.384371
0.383716
0.385485
0.385095
0.382333
0.381413
0.381691
0.381748
0.381406
0.381781
0.383288
0.383089
0.381373
0.443463
0.436651
0.423878
0.409244
0.394511
0.379638
0.365189
0.354999
0.347871
0.343424
0.340972
0.340601
0.342517
0.342400
0.340080
0.339557
0.340138
0.340384
0.340131
0.340525
0.341986
0.341796
0.340140
0.390634
0.384296
0.372583
0.358638
0.344015
0.330361
0.318238
0.309512
0.303473
0.299717
0.297573
0.296954
0.297536
0.297593
0.296959
0.297012
0.297599
0.297959
0.297989
0.298235
0.298682
0.298465
0.297765
0.349875
0.343826
0.332694
0.319259
0.305102
0.292353
0.281507
0.273783
0.268480
0.265239
0.263375
0.262690
0.262838
0.263002
0.263026
0.263377
0.263950
0.264347
0.264492
0.264605
0.264686
0.264424
0.263989
0.326523
0.320607
0.309755
0.296596
0.282725
0.270471
0.260309
0.253111
0.248218
0.245264
0.243573
0.242891
0.242869
0.243086
0.243396
0.243876
0.244444
0.244846
0.245020
0.245047
0.244937
0.244643
0.244327
0.497307
0.488970
0.473365
0.455016
0.435704
0.418571
0.404138
0.393513
0.385832
0.380743
0.377321
0.375231
0.373786
0.372358
0.370774
0.369528
0.368612
0.367867
0.367207
0.366809
0.366593
0.365792
0.364709
0.513126
0.504132
0.486878
0.467716
0.447965
0.430548
0.415872
0.405046
0.397220
0.392058
0.388675
0.386773
0.385549
0.384075
0.382167
0.380608
0.379502
0.378687
0.378134
0.378143
0.378613
0.377835
0.376202
0.544244
0.533770
0.512109
0.491169
0.470548
0.452608
0.437460
0.426241
0.418110
0.412746
0.409305
0.407561
0.406599
0.405008
0.402570
0.400542
0.399116
0.398143
0.397694
0.398325
0.400196
0.399412
0.396502
0.572533
0.562014
0.540293
0.519153
0.498208
0.479790
0.464054
0.452290
0.443703
0.437934
0.434131
0.432148
0.431055
0.429255
0.426481
0.424130
0.422375
0.421067
0.420268
0.420574
0.422155
0.421216
0.418271
0.595244
0.586128
0.568600
0.548904
0.528260
0.509448
0.492997
0.480600
0.471514
0.465167
0.460680
0.458139
0.457046
0.454941
0.451481
0.448861
0.446723
0.444898
0.443255
0.442289
0.441932
0.440679
0.438879
0.620214
0.611765
0.595912
0.576927
0.556444
0.537158
0.519854
0.506839
0.497477
0.490541
0.485164
0.482180
0.481767
0.479318
0.474401
0.471216
0.468632
0.466253
0.463782
0.461727
0.460117
0.458540
0.457221
0.644538
0.636290
0.620967
0.602222
0.581787
0.561943
0.543644
0.530087
0.520921
0.513476
0.507286
0.504726
0.513460
0.510671
0.495813
0.491089
0.487646
0.484738
0.481494
0.478700
0.476357
0.474531
0.473350
0.664850
0.656491
0.640988
0.621893
0.600950
0.580422
0.561326
0.547048
0.537288
0.529319
0.522632
0.519666
0.528127
0.525120
0.510047
0.505139
0.501475
0.498324
0.494825
0.491805
0.489283
0.487356
0.486138
0.681266
0.672598
0.656541
0.636730
0.614901
0.593622
0.573852
0.558684
0.547645
0.539116
0.532035
0.527700
0.526251
0.523145
0.517768
0.514125
0.510944
0.507866
0.504632
0.501906
0.499748
0.497875
0.496466
0.692944
0.683893
0.667237
0.646885
0.624557
0.602671
0.582154
0.566273
0.554715
0.545748
0.538155
0.533168
0.530218
0.527059
0.523042
0.519866
0.516919
0.514054
0.511230
0.509212
0.507952
0.506256
0.504398
0.699608
0.690262
0.673179
0.652600
0.630185
0.607929
0.586778
0.570538
0.560063
0.550794
0.541373
0.535820
0.532070
0.528914
0.525581
0.522659
0.519985
0.517432
0.515171
0.514127
0.514191
0.512747
0.510201
0.699320
0.689969
0.672862
0.652234
0.629723
0.607342
0.586024
0.569571
0.558899
0.549592
0.540322
0.535029
0.531543
0.528528
0.525210
0.522295
0.519731
0.517429
0.515538
0.514898
0.515320
0.514103
0.511647
0.691793
0.682715
0.665977
0.645460
0.622817
0.600558
0.579565
0.563044
0.550845
0.541795
0.534775
0.530714
0.528354
0.525617
0.521870
0.518608
0.515934
0.513783
0.512106
0.511329
0.511201
0.510177
0.508562
0.678339
0.669625
0.653416
0.633285
0.610861
0.589017
0.568622
0.552418
0.540181
0.531621
0.525920
0.523543
0.523156
0.520745
0.515733
0.511602
0.508623
0.506611
0.505243
0.504591
0.504324
0.503524
0.502435
0.658122
0.649754
0.634115
0.614608
0.592831
0.571678
0.552015
0.536378
0.524587
0.516701
0.512296
0.511982
0.514747
0.512700
0.505305
0.499914
0.496555
0.494717
0.493765
0.493507
0.493556
0.493002
0.492084
0.630556
0.622572
0.607609
0.588911
0.568010
0.547795
0.529087
0.514263
0.503127
0.495834
0.492026
0.492268
0.495606
0.493943
0.486779
0.481695
0.478712
0.477286
0.476751
0.476857
0.477208
0.476858
0.476039
0.593487
0.585933
0.571788
0.554049
0.534247
0.515206
0.497753
0.484008
0.473691
0.466939
0.463231
0.462664
0.464183
0.462920
0.458458
0.455142
0.453240
0.452426
0.452318
0.452740
0.453561
0.453367
0.452400
0.549330
0.542163
0.528750
0.512014
0.493453
0.475737
0.459632
0.447159
0.437900
0.431880
0.428527
0.427900
0.429380
0.428497
0.424886
0.422551
0.421414
0.421107
0.421390
0.422279
0.424102
0.424045
0.422390
0.497746
0.490906
0.478129
0.462404
0.445277
0.428971
0.414234
0.403116
0.395092
0.389991
0.387433
0.387834
0.392004
0.391467
0.385921
0.383414
0.382590
0.382632
0.383460
0.385365
0.392458
0.392513
0.385914
0.444202
0.437681
0.425535
0.410706
0.394734
0.379782
0.366498
0.356720
0.349822
0.345541
0.343489
0.344101
0.348389
0.348138
0.343081
0.341060
0.340589
0.340851
0.341784
0.343691
0.350690
0.350757
0.344265
0.391972
0.385747
0.374233
0.360136
0.345025
0.331267
0.319472
0.310909
0.304965
0.301304
0.299367
0.299165
0.300546
0.300517
0.298862
0.298201
0.298264
0.298651
0.299265
0.300200
0.301888
0.301857
0.300379
0.351434
0.345399
0.334279
0.320702
0.306257
0.293385
0.282609
0.274918
0.269652
0.266463
0.264703
0.264189
0.264602
0.264722
0.264371
0.264417
0.264761
0.265188
0.265638
0.266103
0.266717
0.266575
0.265891
0.328156
0.322211
0.311290
0.297986
0.283915
0.271527
0.261314
0.254096
0.249209
0.246287
0.244658
0.244057
0.244126
0.244322
0.244491
0.244835
0.245305
0.245735
0.246069
0.246291
0.246387
0.246176
0.245839
0.502000
0.493576
0.477800
0.459238
0.439675
0.422265
0.407542
0.396639
0.388674
0.383239
0.379419
0.376993
0.375302
0.373731
0.372065
0.370744
0.369735
0.368895
0.368135
0.367611
0.367256
0.366332
0.365174
0.517990
0.508880
0.491405
0.471999
0.451987
0.434303
0.419370
0.408320
0.400274
0.394776
0.390946
0.388657
0.387144
0.385500
0.383488
0.381824
0.380594
0.379682
0.379056
0.378970
0.379326
0.378438
0.376730
0.549414
0.538773
0.516807
0.495562
0.474656
0.456466
0.441112
0.429759
0.421519
0.415839
0.411868
0.409658
0.408333
0.406530
0.403960
0.401779
0.400176
0.399104
0.398630
0.399217
0.401023
0.400152
0.397165
0.577930
0.567221
0.545148
0.523662
0.502407
0.483749
0.467840
0.455988
0.447336
0.441284
0.436958
0.434493
0.433005
0.430963
0.428014
0.425461
0.423486
0.422080
0.421284
0.421582
0.423126
0.422128
0.419119
0.600832
0.591510
0.573610
0.553542
0.532569
0.513506
0.496891
0.484412
0.475254
0.468656
0.463724
0.460749
0.459289
0.456911
0.453211
0.450337
0.447955
0.446021
0.444393
0.443452
0.443084
0.441792
0.439952
0.626120
0.617424
0.601137
0.581721
0.560869
0.541322
0.523869
0.510798
0.501393
0.494239
0.488457
0.485058
0.484281
0.481526
0.476306
0.472794
0.469913
0.467419
0.465008
0.463036
0.461460
0.459873
0.458533
0.650799
0.642258
0.626406
0.607159
0.586312
0.566201
0.547778
0.534211
0.525068
0.517437
0.510830
0.507852
0.516219
0.513097
0.497878
0.492760
0.488964
0.485936
0.482793
0.480136
0.477863
0.476052
0.474865
0.671098
0.662465
0.646454
0.626866
0.605508
0.584719
0.565505
0.551221
0.541483
0.533355
0.526290
0.522938
0.531050
0.527727
0.512299
0.506998
0.502979
0.499700
0.496279
0.493365
0.490885
0.488971
0.487752
0.687090
0.678228
0.661812
0.641607
0.619412
0.597880
0.577981
0.562764
0.551679
0.543000
0.535646
0.531010
0.529271
0.525898
0.520233
0.516274
0.512796
0.509566
0.506309
0.503568
0.501364
0.499458
0.498042
0.698245
0.689096
0.672229
0.651593
0.628946
0.606823
0.586174
0.570201
0.558525
0.549416
0.541649
0.536447
0.533274
0.529908
0.525677
0.522269
0.519086
0.516041
0.513072
0.510894
0.509474
0.507690
0.505818
0.704475
0.695104
0.677915
0.657129
0.634415
0.611935
0.590658
0.574278
0.563589
0.554184
0.544700
0.539018
0.535108
0.531798
0.528311
0.525212
0.522339
0.519585
0.517090
0.515776
0.515586
0.514014
0.511450
0.703934
0.694600
0.677447
0.656659
0.633868
0.611267
0.589803
0.573171
0.562243
0.552802
0.543511
0.538145
0.534550
0.531423
0.527974
0.524902
0.522150
0.519644
0.517492
0.516546
0.516681
0.515327
0.512852
0.696262
0.687210
0.670456
0.649807
0.626914
0.604423
0.583240
0.566508
0.554067
0.544877
0.537832
0.533750
0.531350
0.528524
0.524632
0.521202
0.518344
0.515995
0.514074
0.513022
0.512632
0.511480
0.509853
0.682589
0.673905
0.657693
0.637436
0.614763
0.592676
0.572070
0.555621
0.543118
0.534430
0.528762
0.526455
0.526118
0.523643
0.518451
0.514118
0.510945
0.508746
0.507171
0.506288
0.505784
0.504882
0.503810
0.661976
0.653652
0.638027
0.618399
0.596347
0.574956
0.555104
0.539202
0.527087
0.519096
0.514841
0.514702
0.517617
0.515525
0.507900
0.502265
0.498693
0.496683
0.495561
0.495104
0.494906
0.494279
0.493448
0.633934
0.626006
0.611075
0.592271
0.571111
0.550683
0.531808
0.516737
0.505292
0.497914
0.494262
0.494685
0.498172
0.496473
0.489078
0.483744
0.480544
0.478983
0.478346
0.478333
0.478503
0.478121
0.477394
0.596328
0.588828
0.574734
0.556921
0.536918
0.517697
0.500105
0.486175
0.475659
0.468819
0.465153
0.464668
0.466245
0.464925
0.460279
0.456742
0.454642
0.453739
0.453643
0.454096
0.454918
0.454730
0.453782
0.551480
0.544385
0.531069
0.514288
0.495548
0.477696
0.461528
0.448957
0.439591
0.433490
0.430094
0.429454
0.430902
0.429940
0.426176
0.423628
0.422281
0.421939
0.422376
0.423462
0.425454
0.425450
0.423761
0.499060
0.492332
0.479748
0.464004
0.446657
0.430261
0.415604
0.404492
0.396482
0.391319
0.388631
0.388945
0.392998
0.392367
0.386704
0.383975
0.382896
0.382950
0.384090
0.386350
0.393789
0.393936
0.387226
0.445021
0.438611
0.426651
0.411806
0.395629
0.380615
0.367434
0.357691
0.350828
0.346510
0.344332
0.344847
0.349006
0.348676
0.343528
0.341311
0.340604
0.340905
0.342164
0.344433
0.351780
0.351951
0.345352
0.392703
0.386527
0.375083
0.360954
0.345724
0.331901
0.320113
0.311544
0.305593
0.301901
0.299905
0.299645
0.300957
0.300871
0.299144
0.298361
0.298292
0.298706
0.299522
0.300693
0.302590
0.302631
0.301115
0.352098
0.346072
0.334957
0.321331
0.306795
0.293852
0.283042
0.275323
0.270038
0.266827
0.265037
0.264493
0.264870
0.264957
0.264563
0.264544
0.264825
0.265271
0.265828
0.266421
0.267149
0.267050
0.266354
0.328782
0.322827
0.311878
0.298514
0.284362
0.271901
0.261637
0.254382
0.249471
0.246532
0.244887
0.244270
0.244320
0.244496
0.244638
0.244947
0.245386
0.245829
0.246224
0.246521
0.246681
0.246497
0.246160
0.504450
0.496195
0.480878
0.462461
0.442872
0.425321
0.410412
0.399341
0.391198
0.385387
0.380966
0.377974
0.375842
0.374060
0.372349
0.371021
0.369956
0.369020
0.368095
0.367309
0.366614
0.365599
0.364573
0.519042
0.510344
0.494098
0.475100
0.455161
0.437388
0.422343
0.411250
0.403184
0.397299
0.392679
0.389643
0.387562
0.385673
0.383656
0.382030
0.380760
0.379737
0.378881
0.378375
0.378109
0.377112
0.375757
0.546203
0.536675
0.518409
0.498336
0.477748
0.459557
0.444219
0.433030
0.425072
0.419003
0.413932
0.410719
0.408812
0.406717
0.404029
0.401941
0.400312
0.399102
0.398288
0.398157
0.398711
0.397707
0.395605
0.575054
0.565386
0.546859
0.526438
0.505431
0.486754
0.470901
0.459267
0.450940
0.444524
0.439110
0.435623
0.433499
0.431155
0.428140
0.425708
0.423733
0.422191
0.421057
0.420654
0.420985
0.419851
0.417701
0.602893
0.593760
0.576675
0.556653
0.535476
0.516272
0.499685
0.487320
0.478243
0.471337
0.465622
0.461777
0.459150
0.456517
0.453408
0.450735
0.448469
0.446453
0.444573
0.443247
0.442308
0.440914
0.439398
0.630581
0.621615
0.604948
0.584934
0.563476
0.543672
0.526306
0.513305
0.503778
0.496360
0.490041
0.485762
0.482976
0.480013
0.476357
0.473300
0.470728
0.468214
0.465573
0.463402
0.461574
0.459914
0.458659
0.656746
0.647638
0.630666
0.610328
0.588465
0.568003
0.549806
0.536301
0.526751
0.518850
0.511612
0.506994
0.505253
0.501976
0.496581
0.492986
0.490548
0.487585
0.483759
0.480913
0.478463
0.476586
0.475407
0.677080
0.667856
0.650657
0.629928
0.607516
0.586365
0.567400
0.553199
0.543070
0.534704
0.527076
0.522149
0.520171
0.516712
0.511147
0.507369
0.504710
0.501487
0.497373
0.494260
0.491593
0.489604
0.488396
0.691898
0.682655
0.665479
0.644446
0.621453
0.599633
0.579918
0.564831
0.553586
0.544764
0.537194
0.531942
0.528360
0.524853
0.520766
0.517214
0.514006
0.510735
0.507229
0.504253
0.501744
0.499749
0.498439
0.701889
0.692554
0.675232
0.653997
0.630690
0.608352
0.587942
0.572165
0.560363
0.551170
0.543347
0.537839
0.533865
0.530374
0.526688
0.523346
0.520169
0.516991
0.513742
0.511102
0.509031
0.507122
0.505589
0.707360
0.697908
0.680386
0.659073
0.635702
0.613049
0.592098
0.575920
0.564310
0.554859
0.546274
0.540536
0.536415
0.532993
0.529512
0.526313
0.523258
0.520285
0.517411
0.515311
0.513952
0.512211
0.510366
0.706544
0.697179
0.679789
0.658573
0.635205
0.612442
0.591261
0.574780
0.562899
0.553393
0.545004
0.539601
0.535837
0.532607
0.529153
0.525983
0.523040
0.520297
0.517747
0.515991
0.514939
0.513401
0.511646
0.698976
0.689917
0.673025
0.652105
0.628819
0.606163
0.585072
0.568371
0.555702
0.546382
0.539311
0.534981
0.532219
0.529311
0.525609
0.522235
0.519280
0.516753
0.514533
0.512940
0.511824
0.510515
0.509238
0.685727
0.676978
0.660571
0.640101
0.617157
0.594880
0.574155
0.557546
0.544783
0.535877
0.529949
0.527089
0.525894
0.523358
0.518892
0.514952
0.511854
0.509551
0.507740
0.506486
0.505534
0.504494
0.503559
0.665565
0.657080
0.641065
0.621189
0.598910
0.577304
0.557209
0.541025
0.528588
0.520290
0.515544
0.514338
0.515351
0.513210
0.507390
0.502696
0.499434
0.497398
0.496078
0.495314
0.494758
0.494005
0.493254
0.637287
0.629191
0.613881
0.594870
0.573540
0.552905
0.533750
0.518370
0.506603
0.498901
0.494718
0.494022
0.495525
0.493775
0.488274
0.483938
0.481088
0.479523
0.478725
0.478465
0.478337
0.477841
0.477182
0.598765
0.591198
0.576965
0.559081
0.539012
0.519631
0.501775
0.487578
0.476844
0.469734
0.465594
0.464350
0.464747
0.463373
0.459779
0.456837
0.454943
0.454032
0.453827
0.454114
0.454569
0.454300
0.453562
0.553112
0.546022
0.532720
0.515989
0.497302
0.479340
0.462914
0.450131
0.440669
0.434314
0.430356
0.428928
0.429082
0.428050
0.425409
0.423419
0.422263
0.421942
0.422331
0.423301
0.424576
0.424522
0.423466
0.499993
0.493318
0.480865
0.465290
0.448160
0.431701
0.416770
0.405518
0.397857
0.392410
0.388564
0.387527
0.388706
0.387989
0.384957
0.383248
0.382506
0.382628
0.383621
0.385404
0.388615
0.388734
0.386194
0.445517
0.439160
0.427342
0.412675
0.396737
0.381679
0.368257
0.358412
0.351927
0.347347
0.344053
0.343268
0.344565
0.344149
0.341638
0.340416
0.340049
0.340419
0.341546
0.343375
0.346564
0.346707
0.344229
0.392939
0.386799
0.375434
0.361397
0.346270
0.332412
0.320483
0.311826
0.305884
0.302030
0.299600
0.298758
0.299060
0.298916
0.298062
0.297682
0.297760
0.298212
0.299028
0.300151
0.301449
0.301466
0.300524
0.352181
0.346173
0.335096
0.321506
0.306999
0.294028
0.283143
0.275361
0.270048
0.266735
0.264728
0.263932
0.263935
0.263985
0.263874
0.264000
0.264336
0.264790
0.265336
0.265904
0.266426
0.266303
0.265775
0.328790
0.322844
0.311910
0.298557
0.284405
0.271919
0.261604
0.254297
0.249335
0.246323
0.244570
0.243831
0.243739
0.243888
0.244111
0.244469
0.244926
0.245367
0.245750
0.246025
0.246138
0.245929
0.245598
0.506829
0.498605
0.483357
0.464970
0.445371
0.427756
0.412787
0.401731
0.393641
0.387504
0.382373
0.378740
0.376151
0.374132
0.372333
0.370965
0.369849
0.368858
0.367869
0.366995
0.366217
0.365186
0.364195
0.521397
0.512708
0.496587
0.477599
0.457653
0.439861
0.424877
0.414049
0.406393
0.400175
0.394463
0.390495
0.387814
0.385642
0.383544
0.381916
0.380614
0.379531
0.378584
0.377947
0.377556
0.376531
0.375218
0.548003
0.538533
0.520822
0.500788
0.480195
0.462042
0.446960
0.436463
0.429630
0.423230
0.416352
0.411765
0.409259
0.406818
0.403854
0.401800
0.400166
0.398893
0.397955
0.397642
0.398105
0.397051
0.394915
0.577190
0.567490
0.549372
0.528853
0.507745
0.489080
0.473520
0.462638
0.455488
0.448771
0.441549
0.436664
0.433923
0.431244
0.427998
0.425653
0.423719
0.422122
0.420845
0.420247
0.420483
0.419286
0.417086
0.606534
0.597089
0.579575
0.559071
0.537552
0.518243
0.501842
0.489942
0.481483
0.474325
0.467450
0.462549
0.459165
0.456285
0.453335
0.450869
0.448792
0.446752
0.444664
0.443157
0.442060
0.440604
0.439096
0.635668
0.626091
0.608325
0.587363
0.565227
0.545188
0.528005
0.515391
0.506334
0.498709
0.491457
0.486227
0.482545
0.479416
0.476268
0.473662
0.471654
0.469167
0.466075
0.463696
0.461726
0.460000
0.458730
0.663691
0.653600
0.634597
0.612754
0.589831
0.569034
0.551153
0.538207
0.529499
0.521419
0.512884
0.507046
0.503454
0.500071
0.496314
0.493759
0.493412
0.490525
0.484899
0.481588
0.478917
0.476956
0.475746
0.683888
0.673680
0.654433
0.632171
0.608664
0.587169
0.568539
0.554909
0.545626
0.537116
0.528270
0.522200
0.518425
0.514890
0.510980
0.508247
0.507694
0.504546
0.498611
0.495012
0.492097
0.490013
0.488786
0.696596
0.686736
0.668361
0.646269
0.622459
0.600375
0.580920
0.566248
0.555464
0.546553
0.538326
0.532404
0.528122
0.524547
0.520987
0.517866
0.515215
0.511960
0.507970
0.504718
0.501947
0.499860
0.498600
0.705072
0.695375
0.677272
0.655286
0.631340
0.608841
0.588774
0.573480
0.562204
0.552971
0.544570
0.538592
0.534236
0.530666
0.527146
0.523925
0.520865
0.517626
0.514109
0.511109
0.508573
0.506554
0.505230
0.710014
0.700259
0.681951
0.659935
0.635953
0.613216
0.592794
0.577358
0.566944
0.557484
0.547760
0.541499
0.537097
0.533569
0.530054
0.526799
0.523649
0.520540
0.517400
0.514754
0.512615
0.510740
0.509340
0.708868
0.699267
0.681207
0.659413
0.635526
0.612701
0.592005
0.576197
0.565450
0.555920
0.546432
0.540561
0.536571
0.533237
0.529699
0.526423
0.523334
0.520428
0.517608
0.515289
0.513442
0.511762
0.510452
0.701083
0.691880
0.674588
0.653320
0.629705
0.606957
0.586048
0.569586
0.557215
0.547818
0.540336
0.535752
0.532860
0.529883
0.526120
0.522673
0.519600
0.516931
0.514489
0.512496
0.510864
0.509423
0.508362
0.688499
0.679519
0.662591
0.641797
0.618623
0.596200
0.575386
0.558695
0.545885
0.536842
0.530690
0.527674
0.526422
0.523847
0.519331
0.515362
0.512192
0.509764
0.507752
0.506192
0.504896
0.503727
0.502863
0.669616
0.660670
0.643595
0.623223
0.600714
0.578914
0.558560
0.542108
0.529453
0.520974
0.516068
0.514763
0.515923
0.513759
0.507729
0.503017
0.499708
0.497556
0.496034
0.494996
0.494165
0.493280
0.492536
0.641194
0.632643
0.616299
0.596845
0.575355
0.554532
0.535058
0.519356
0.507341
0.499432
0.495062
0.494231
0.495845
0.494068
0.488393
0.484077
0.481209
0.479546
0.478571
0.478093
0.477767
0.477146
0.476442
0.601086
0.593317
0.578692
0.560693
0.540665
0.521156
0.502964
0.488475
0.477587
0.470257
0.465782
0.464253
0.464475
0.463059
0.459533
0.456704
0.454842
0.453877
0.453579
0.453796
0.454242
0.453872
0.452971
0.554342
0.547217
0.533884
0.517326
0.498975
0.480949
0.464075
0.451040
0.441657
0.435055
0.430441
0.428489
0.428280
0.427182
0.424727
0.422973
0.421928
0.421626
0.422055
0.423214
0.424852
0.424733
0.423259
0.500547
0.493927
0.481661
0.466552
0.450263
0.433804
0.418114
0.406691
0.400068
0.394333
0.388751
0.386835
0.387631
0.386818
0.383882
0.382518
0.381970
0.382193
0.383389
0.385711
0.390016
0.390106
0.386554
0.445669
0.439386
0.427791
0.413608
0.398530
0.383497
0.369350
0.359370
0.353912
0.349062
0.344086
0.342430
0.343319
0.342805
0.340421
0.339555
0.339389
0.339866
0.341209
0.343592
0.347895
0.348015
0.344519
0.392827
0.386742
0.375516
0.361734
0.346990
0.333151
0.320914
0.312143
0.306351
0.302307
0.299283
0.297937
0.297846
0.297633
0.296994
0.296851
0.297050
0.297548
0.298448
0.299811
0.301530
0.301506
0.300140
0.351909
0.345940
0.334945
0.321481
0.307132
0.294180
0.283187
0.275340
0.270024
0.266583
0.264300
0.263240
0.263026
0.263025
0.263013
0.263244
0.263626
0.264081
0.264624
0.265237
0.265866
0.265689
0.264986
0.328441
0.322525
0.311649
0.298372
0.284299
0.271831
0.261477
0.254124
0.249112
0.246002
0.244096
0.243203
0.242982
0.243091
0.243353
0.243755
0.244226
0.244649
0.244995
0.245240
0.245340
0.245076
0.244666
0.509171
0.500837
0.485371
0.466870
0.447228
0.429590
0.414655
0.403768
0.395992
0.389629
0.383736
0.379527
0.376776
0.374562
0.372448
0.371016
0.369857
0.368866
0.367932
0.367167
0.366679
0.365696
0.364508
0.524557
0.515571
0.498900
0.479583
0.459523
0.441737
0.426941
0.416644
0.409937
0.403497
0.396393
0.391501
0.388727
0.386310
0.383664
0.381964
0.380625
0.379551
0.378686
0.378253
0.378455
0.377474
0.375678
0.552401
0.542344
0.523621
0.502904
0.482058
0.463947
0.449337
0.440084
0.435742
0.429149
0.419554
0.413574
0.415425
0.412656
0.404414
0.402079
0.400271
0.399024
0.398298
0.398496
0.402257
0.401246
0.395957
0.581911
0.571539
0.552258
0.530921
0.509465
0.490812
0.475745
0.466156
0.461539
0.454656
0.444727
0.438441
0.440132
0.437148
0.428595
0.426021
0.424006
0.422445
0.421305
0.421187
0.424716
0.423546
0.418162
0.611177
0.601083
0.582328
0.560984
0.539014
0.519607
0.503486
0.492333
0.485192
0.477886
0.469383
0.463426
0.459859
0.456802
0.453548
0.451275
0.449911
0.447912
0.445242
0.443779
0.443157
0.441694
0.439674
0.641458
0.631016
0.611396
0.589270
0.566448
0.546196
0.529243
0.517293
0.509567
0.501826
0.492980
0.486777
0.482661
0.479447
0.476523
0.474543
0.474703
0.472277
0.467199
0.464466
0.462535
0.460768
0.459271
0.673154
0.661576
0.638623
0.614841
0.590854
0.569760
0.552296
0.540551
0.535334
0.527166
0.514865
0.507480
0.502623
0.499243
0.497046
0.496678
0.507846
0.505049
0.488204
0.483112
0.479731
0.477648
0.476348
0.693123
0.681443
0.658273
0.634070
0.609480
0.587679
0.569468
0.557032
0.551233
0.542663
0.530114
0.522563
0.517562
0.514067
0.511754
0.511240
0.522243
0.519188
0.501995
0.496572
0.492895
0.490679
0.489385
0.701696
0.691021
0.670827
0.647568
0.623015
0.600691
0.581483
0.567454
0.558112
0.549169
0.539410
0.532726
0.527956
0.524402
0.521348
0.518910
0.518507
0.515314
0.509242
0.505505
0.502466
0.500302
0.499036
0.708498
0.698253
0.678933
0.656120
0.631626
0.608985
0.589230
0.574616
0.565027
0.555785
0.545695
0.539067
0.534385
0.530818
0.527527
0.524565
0.522275
0.519055
0.514801
0.511530
0.508720
0.506626
0.505362
0.713503
0.703143
0.683404
0.660516
0.636036
0.613261
0.593501
0.579564
0.574766
0.565316
0.550033
0.542436
0.537566
0.533976
0.530456
0.527248
0.524244
0.521105
0.517711
0.514789
0.512288
0.510328
0.509081
0.712002
0.701865
0.682490
0.659938
0.635639
0.612802
0.592737
0.578360
0.573144
0.563618
0.548651
0.541535
0.537177
0.533776
0.530124
0.526805
0.523742
0.520777
0.517750
0.515151
0.512931
0.511158
0.509997
0.703323
0.693792
0.675685
0.653966
0.630089
0.607279
0.586547
0.570505
0.559408
0.549992
0.541265
0.536436
0.533782
0.530798
0.526665
0.523058
0.519908
0.517159
0.514561
0.512348
0.510456
0.508916
0.507904
0.691451
0.682042
0.664051
0.642764
0.619357
0.596814
0.575938
0.559260
0.546767
0.537703
0.531293
0.528608
0.528392
0.525840
0.520281
0.515862
0.512498
0.509950
0.507768
0.506014
0.504525
0.503249
0.502356
0.675322
0.665492
0.645913
0.624598
0.601742
0.579760
0.559185
0.542545
0.529843
0.521369
0.516789
0.516609
0.521844
0.519716
0.509659
0.503811
0.500035
0.497693
0.495965
0.494739
0.493781
0.492776
0.491917
0.646805
0.637387
0.618571
0.598238
0.576481
0.555487
0.535729
0.519783
0.507688
0.499757
0.495685
0.495961
0.501664
0.499914
0.490177
0.484730
0.481401
0.479551
0.478379
0.477754
0.477395
0.476648
0.475734
0.603572
0.595462
0.580009
0.561795
0.541889
0.522292
0.503752
0.489055
0.478485
0.471042
0.466101
0.464865
0.466307
0.464885
0.460070
0.456798
0.454769
0.453704
0.453327
0.453580
0.454541
0.454052
0.452448
0.555353
0.548158
0.534705
0.518437
0.500798
0.482766
0.465223
0.452049
0.443946
0.437153
0.430892
0.428732
0.429546
0.428401
0.424720
0.422754
0.421687
0.421381
0.421914
0.423547
0.426954
0.426744
0.423444
0.500857
0.494311
0.482330
0.468100
0.453737
0.437391
0.420386
0.409411
0.411187
0.405207
0.390826
0.388152
0.392758
0.391827
0.384393
0.382349
0.381706
0.382023
0.383854
0.387887
0.401488
0.401534
0.388872
0.445632
0.439458
0.428216
0.414953
0.401876
0.386980
0.371489
0.361941
0.364782
0.359691
0.346013
0.343569
0.348191
0.347553
0.340741
0.339254
0.339011
0.339594
0.341579
0.345669
0.359212
0.359297
0.346763
0.392534
0.386526
0.375512
0.362172
0.348243
0.334482
0.321669
0.312844
0.308285
0.304056
0.299408
0.297655
0.298112
0.297824
0.296382
0.296206
0.296455
0.296986
0.298031
0.299905
0.303380
0.303290
0.300159
0.351466
0.345553
0.334688
0.321438
0.307418
0.294529
0.283372
0.275485
0.270535
0.266962
0.264040
0.262737
0.262570
0.262512
0.262284
0.262538
0.262939
0.263374
0.263917
0.264634
0.265812
0.265555
0.264194
0.327922
0.322052
0.311271
0.298125
0.284209
0.271799
0.261406
0.254022
0.249010
0.245794
0.243672
0.242619
0.242310
0.242369
0.242603
0.243025
0.243497
0.243879
0.244158
0.244358
0.244489
0.244143
0.243558
0.509919
0.501624
0.486209
0.467764
0.448146
0.430491
0.415504
0.404545
0.396679
0.390201
0.384165
0.379815
0.376958
0.374715
0.372639
0.371264
0.370162
0.369214
0.368316
0.367594
0.367149
0.366218
0.365076
0.525333
0.516372
0.499715
0.480436
0.460394
0.442591
0.427752
0.417397
0.410614
0.404059
0.396796
0.391737
0.388834
0.386394
0.383818
0.382212
0.380959
0.379932
0.379082
0.378664
0.378883
0.377948
0.376203
0.553364
0.543284
0.524445
0.503702
0.482838
0.464701
0.450053
0.440759
0.436358
0.429659
0.419893
0.413721
0.415424
0.412649
0.404531
0.402345
0.400678
0.399485
0.398731
0.398902
0.402635
0.401657
0.396432
0.583038
0.572593
0.553105
0.531657
0.510117
0.491410
0.476295
0.466669
0.462005
0.455041
0.444961
0.438500
0.440058
0.437104
0.428711
0.426317
0.424458
0.422963
0.421795
0.421641
0.425129
0.423989
0.418661
0.612549
0.602305
0.583260
0.561685
0.539541
0.520015
0.503813
0.492618
0.485451
0.478086
0.469470
0.463392
0.459749
0.456755
0.453685
0.451602
0.450387
0.448464
0.445809
0.444348
0.443725
0.442284
0.440292
0.643397
0.632671
0.612536
0.589986
0.566859
0.546411
0.529337
0.517336
0.509607
0.501830
0.492894
0.486610
0.482450
0.479342
0.476651
0.474891
0.475216
0.472887
0.467861
0.465171
0.463277
0.461530
0.460035
0.675782
0.663768
0.639986
0.615577
0.591176
0.569820
0.552190
0.540393
0.535228
0.527041
0.514616
0.507150
0.502228
0.498992
0.497120
0.497024
0.508392
0.505719
0.488956
0.483936
0.480621
0.478559
0.477241
0.695636
0.683522
0.659519
0.634679
0.609659
0.587585
0.569192
0.556690
0.550937
0.542366
0.529725
0.522134
0.517104
0.513789
0.511825
0.511603
0.522822
0.519910
0.502802
0.497452
0.493838
0.491643
0.490325
0.703278
0.692318
0.671611
0.647906
0.623013
0.600450
0.581073
0.566953
0.557594
0.548659
0.538912
0.532279
0.527597
0.524243
0.521485
0.519327
0.519155
0.516096
0.510079
0.506387
0.503389
0.501230
0.499939
0.709218
0.698835
0.679260
0.656203
0.631491
0.608665
0.588750
0.574026
0.564384
0.555155
0.545134
0.538619
0.534088
0.530736
0.527720
0.525040
0.523010
0.519911
0.515658
0.512388
0.509585
0.507479
0.506188
0.713601
0.703207
0.683391
0.660408
0.635816
0.612906
0.592994
0.578930
0.574046
0.564607
0.549425
0.541973
0.537285
0.533916
0.530667
0.527765
0.525105
0.522076
0.518568
0.515586
0.513048
0.511057
0.509778
0.711787
0.701669
0.682297
0.659723
0.635362
0.612429
0.592229
0.577729
0.572417
0.562897
0.548022
0.541035
0.536840
0.533651
0.530265
0.527249
0.524523
0.521657
0.518488
0.515801
0.513519
0.511702
0.510495
0.703031
0.693519
0.675431
0.653704
0.629779
0.606889
0.586053
0.569912
0.558740
0.549311
0.540628
0.535876
0.533336
0.530535
0.526660
0.523339
0.520452
0.517781
0.515094
0.512798
0.510858
0.509251
0.508156
0.691177
0.681777
0.663791
0.642489
0.619037
0.596427
0.575468
0.558712
0.546155
0.537058
0.530640
0.527960
0.527787
0.525395
0.520120
0.516013
0.512914
0.510431
0.508144
0.506298
0.504780
0.503411
0.502378
0.675073
0.665246
0.645663
0.624330
0.601436
0.579402
0.558761
0.542055
0.529289
0.520759
0.516117
0.515864
0.521064
0.519077
0.509349
0.503869
0.500415
0.498127
0.496229
0.494894
0.493969
0.492843
0.491728
0.646573
0.637163
0.618348
0.598010
0.576235
0.555209
0.535392
0.519379
0.507205
0.499198
0.495022
0.495175
0.500793
0.499165
0.489756
0.484679
0.481663
0.479840
0.478439
0.477635
0.477242
0.476345
0.475167
0.603390
0.595287
0.579846
0.561660
0.541786
0.522172
0.503557
0.488777
0.478112
0.470559
0.465478
0.464089
0.465427
0.464095
0.459572
0.456640
0.454875
0.453784
0.453110
0.453052
0.453791
0.453107
0.451340
0.555241
0.548054
0.534625
0.518430
0.500895
0.482862
0.465205
0.451916
0.443689
0.436752
0.430305
0.427945
0.428613
0.427538
0.424159
0.422564
0.421804
0.421431
0.421532
0.422701
0.425733
0.425287
0.421874
0.500811
0.494275
0.482323
0.468221
0.454073
0.437746
0.420544
0.409408
0.411030
0.404876
0.390266
0.387334
0.391721
0.390850
0.383782
0.382196
0.381989
0.382218
0.383436
0.386854
0.399938
0.399719
0.387000
0.445509
0.439360
0.428167
0.415049
0.402202
0.387350
0.371679
0.361979
0.364664
0.359406
0.345499
0.342792
0.347180
0.346587
0.340104
0.339032
0.339183
0.339678
0.341066
0.344556
0.357584
0.357423
0.344848
0.392231
0.386259
0.375318
0.362112
0.348345
0.334640
0.321758
0.312843
0.308172
0.303800
0.298961
0.297000
0.297290
0.297006
0.295746
0.295809
0.296255
0.296693
0.297344
0.298788
0.301894
0.301603
0.298412
0.351019
0.345150
0.334371
0.321244
0.307356
0.294534
0.283366
0.275432
0.270402
0.266715
0.263643
0.262186
0.261896
0.261815
0.261663
0.262024
0.262496
0.262842
0.263132
0.263560
0.264480
0.264068
0.262651
0.327399
0.321575
0.310884
0.297856
0.284057
0.271720
0.261343
0.253933
0.248861
0.245549
0.243304
0.242124
0.241714
0.241737
0.241994
0.242459
0.242942
0.243240
0.243335
0.243320
0.243256
0.242784
0.242146
0.509270
0.501146
0.485983
0.467742
0.448204
0.430531
0.415398
0.404128
0.395763
0.389261
0.383656
0.379555
0.376609
0.374510
0.372879
0.371734
0.370842
0.369977
0.369043
0.368237
0.367525
0.366621
0.365764
0.524107
0.515443
0.499199
0.480274
0.460358
0.442510
0.427390
0.416393
0.408504
0.401918
0.395669
0.391133
0.388012
0.385775
0.383959
0.382690
0.381736
0.380792
0.379802
0.379129
0.378704
0.377778
0.376634
0.551934
0.542236
0.523640
0.503374
0.482664
0.464415
0.449212
0.438601
0.431596
0.424842
0.417369
0.412115
0.409086
0.406628
0.404137
0.402661
0.401697
0.400582
0.399325
0.398800
0.399041
0.398045
0.396146
0.581756
0.571646
0.552329
0.531301
0.509880
0.491016
0.475297
0.464317
0.457047
0.450032
0.442261
0.436757
0.433546
0.430933
0.428269
0.426596
0.425396
0.423986
0.422388
0.421567
0.421566
0.420406
0.418419
0.611527
0.601501
0.582774
0.561438
0.539331
0.519634
0.502965
0.490946
0.482433
0.475059
0.467733
0.462369
0.458630
0.455929
0.453648
0.451841
0.450322
0.448516
0.446409
0.444858
0.443710
0.442294
0.440881
0.642730
0.632109
0.612321
0.589870
0.566727
0.546054
0.528463
0.515710
0.506713
0.498942
0.491248
0.485639
0.481645
0.478817
0.476522
0.474659
0.473228
0.471050
0.468105
0.465854
0.463999
0.462327
0.461052
0.673930
0.662158
0.639628
0.615504
0.591295
0.569643
0.551086
0.538035
0.529759
0.521570
0.512228
0.505903
0.501506
0.498529
0.496301
0.494694
0.495059
0.492572
0.487217
0.484164
0.481743
0.479845
0.478547
0.693793
0.681902
0.659128
0.634560
0.609731
0.587336
0.567979
0.554202
0.545338
0.536764
0.527211
0.520786
0.516332
0.513300
0.510985
0.509262
0.509488
0.506780
0.501123
0.497791
0.495134
0.493102
0.491763
0.702499
0.691613
0.671288
0.647665
0.622760
0.599911
0.579889
0.564945
0.554163
0.545240
0.536915
0.531045
0.526881
0.523892
0.521370
0.519171
0.517342
0.514502
0.510627
0.507523
0.504896
0.502821
0.501466
0.707825
0.697649
0.678620
0.655829
0.631200
0.608116
0.587514
0.571861
0.560408
0.551187
0.542955
0.537286
0.533329
0.530404
0.527812
0.525524
0.523447
0.520585
0.516918
0.513881
0.511348
0.509285
0.507874
0.710620
0.700745
0.682158
0.659857
0.635573
0.612410
0.591439
0.575569
0.564787
0.555337
0.545992
0.540184
0.536352
0.533504
0.530924
0.528753
0.527436
0.524662
0.520416
0.517445
0.515091
0.513101
0.511611
0.708475
0.698913
0.680846
0.659001
0.634982
0.611835
0.590647
0.574416
0.563280
0.553736
0.544605
0.539153
0.535696
0.533011
0.530390
0.528201
0.526946
0.524331
0.520313
0.517586
0.515468
0.513617
0.512162
0.700418
0.691277
0.674038
0.652750
0.628999
0.605990
0.584724
0.567934
0.555293
0.545839
0.538503
0.534148
0.531602
0.529191
0.526292
0.523820
0.521788
0.519367
0.516467
0.514186
0.512442
0.510782
0.509403
0.687915
0.678959
0.662040
0.641188
0.617866
0.595220
0.574129
0.557182
0.544151
0.534992
0.528799
0.525758
0.524599
0.522523
0.518986
0.516097
0.513962
0.511759
0.509296
0.507487
0.506264
0.504809
0.503342
0.669139
0.660189
0.643083
0.622637
0.599997
0.578014
0.557436
0.540768
0.527903
0.519232
0.514092
0.512493
0.513459
0.511745
0.506904
0.503523
0.501611
0.499667
0.497401
0.496137
0.495991
0.494735
0.492621
0.640803
0.632242
0.615872
0.596385
0.574838
0.553880
0.534189
0.518267
0.506013
0.497838
0.493104
0.491825
0.493098
0.491704
0.487228
0.484271
0.482798
0.481249
0.479338
0.478413
0.478576
0.477481
0.475387
0.600867
0.593092
0.578456
0.560530
0.540618
0.521027
0.502538
0.487763
0.476568
0.468886
0.463943
0.461890
0.461720
0.460602
0.458135
0.456531
0.455743
0.454726
0.453362
0.452623
0.452502
0.451533
0.449988
0.554385
0.547250
0.533926
0.517602
0.499670
0.481614
0.464228
0.450768
0.440976
0.433915
0.428692
0.426068
0.425315
0.424465
0.423149
0.422780
0.423024
0.422541
0.421371
0.420973
0.421393
0.420537
0.418707
0.501144
0.494494
0.482008
0.467362
0.452057
0.435621
0.418920
0.406849
0.399690
0.393393
0.387046
0.384242
0.384159
0.383575
0.382149
0.382609
0.384090
0.384061
0.382731
0.382841
0.385172
0.384417
0.380916
0.446018
0.439735
0.427980
0.414316
0.400284
0.385332
0.370229
0.359638
0.353661
0.348255
0.342510
0.339960
0.339947
0.339594
0.338596
0.339411
0.341165
0.341366
0.340225
0.340445
0.342796
0.342111
0.338717
0.392198
0.386184
0.375122
0.361756
0.347617
0.333921
0.321319
0.312213
0.306057
0.301563
0.297927
0.295909
0.295236
0.295061
0.295144
0.295931
0.297024
0.297247
0.296688
0.296593
0.297062
0.296407
0.294909
0.350729
0.344873
0.334102
0.321004
0.307082
0.294312
0.283222
0.275206
0.269637
0.265850
0.263103
0.261562
0.260948
0.260894
0.261194
0.261835
0.262553
0.262749
0.262422
0.262106
0.261895
0.261250
0.260399
0.326965
0.321179
0.310557
0.297620
0.283900
0.271634
0.261302
0.253862
0.248660
0.245267
0.242987
0.241714
0.241184
0.241193
0.241560
0.242128
0.242677
0.242856
0.242620
0.242204
0.241699
0.241060
0.240495
0.509008
0.500852
0.485496
0.467238
0.447709
0.430033
0.414837
0.403405
0.394801
0.388342
0.383059
0.379197
0.376413
0.374532
0.373216
0.372396
0.371807
0.371062
0.370084
0.369231
0.368465
0.367557
0.366738
0.524712
0.515860
0.498895
0.479798
0.459836
0.441939
0.426652
0.415280
0.406823
0.400273
0.394652
0.390531
0.387614
0.385644
0.384256
0.383436
0.382957
0.382149
0.380978
0.380161
0.379585
0.378648
0.377604
0.555831
0.545391
0.524092
0.503085
0.482139
0.463739
0.448177
0.436802
0.428559
0.421829
0.415614
0.411088
0.408150
0.406043
0.404362
0.403576
0.403579
0.402622
0.400733
0.399852
0.399630
0.398610
0.397053
0.586042
0.575109
0.552941
0.531077
0.509370
0.490300
0.474157
0.462361
0.453838
0.446840
0.440334
0.435590
0.432496
0.430260
0.428428
0.427452
0.427221
0.425984
0.423791
0.422647
0.422212
0.421039
0.419395
0.613460
0.602988
0.583009
0.561208
0.538923
0.519015
0.501949
0.489389
0.480261
0.472907
0.466214
0.461354
0.457915
0.455552
0.453729
0.452369
0.451247
0.449632
0.447539
0.445980
0.444805
0.443422
0.442091
0.645578
0.634332
0.613036
0.589952
0.566661
0.545712
0.527583
0.514397
0.505193
0.497431
0.489932
0.484659
0.480963
0.478448
0.476483
0.474865
0.473375
0.471410
0.468989
0.467026
0.465398
0.463806
0.462503
0.680442
0.667392
0.641520
0.616203
0.592117
0.570090
0.550443
0.536947
0.529038
0.520833
0.511037
0.504884
0.500772
0.498094
0.496062
0.494369
0.493245
0.491006
0.487681
0.485363
0.483453
0.481684
0.480268
0.700232
0.687068
0.660997
0.635262
0.610581
0.587787
0.567277
0.553012
0.544501
0.535903
0.525892
0.519663
0.515534
0.512828
0.510729
0.508948
0.507720
0.505284
0.501678
0.499119
0.497022
0.495127
0.493641
0.704850
0.693420
0.671880
0.647781
0.622845
0.599661
0.578891
0.563367
0.552324
0.543387
0.535255
0.529794
0.526063
0.523476
0.521341
0.519504
0.517814
0.515266
0.511893
0.509183
0.506971
0.504998
0.503486
0.708002
0.697709
0.678483
0.655740
0.631281
0.607913
0.586499
0.570045
0.557894
0.548653
0.541024
0.535949
0.532531
0.530095
0.528049
0.526459
0.525291
0.522755
0.518912
0.516065
0.513932
0.511934
0.510269
0.709423
0.699711
0.681574
0.659768
0.635997
0.612585
0.590509
0.573425
0.560964
0.551478
0.543655
0.538721
0.535552
0.533285
0.531486
0.530520
0.531854
0.529440
0.523386
0.520290
0.518335
0.516361
0.514451
0.706817
0.697484
0.679991
0.658705
0.635224
0.611872
0.589658
0.572289
0.559519
0.549944
0.542307
0.537672
0.534822
0.532708
0.530921
0.530009
0.531482
0.529225
0.523331
0.520441
0.518724
0.516855
0.514918
0.698728
0.689757
0.672909
0.651936
0.628428
0.605279
0.583485
0.566137
0.552911
0.543457
0.536660
0.532708
0.530494
0.528557
0.526427
0.524949
0.524204
0.522118
0.518731
0.516533
0.515285
0.513590
0.511672
0.685656
0.676925
0.660482
0.639858
0.616611
0.593897
0.572647
0.555554
0.542363
0.533223
0.527189
0.524191
0.523029
0.521358
0.518748
0.516940
0.516023
0.514159
0.511349
0.509780
0.509457
0.507939
0.505514
0.665712
0.657180
0.641045
0.620964
0.598385
0.576400
0.555874
0.539287
0.526459
0.517798
0.512578
0.510697
0.511136
0.509797
0.506381
0.504491
0.504592
0.503023
0.499836
0.499059
0.501249
0.499888
0.495338
0.637585
0.629419
0.613979
0.594827
0.573337
0.552394
0.532794
0.516998
0.504803
0.496616
0.491742
0.490105
0.490777
0.489724
0.486684
0.485242
0.485796
0.484549
0.481541
0.480879
0.483159
0.481889
0.477411
0.599347
0.591705
0.577357
0.559539
0.539696
0.520094
0.501551
0.486780
0.475496
0.467772
0.462797
0.460534
0.460085
0.459275
0.457834
0.457450
0.457988
0.457083
0.454735
0.453428
0.453393
0.452134
0.449885
0.554243
0.547042
0.533619
0.517328
0.499689
0.481586
0.463781
0.450048
0.439824
0.432670
0.427640
0.424924
0.423898
0.423375
0.423191
0.424252
0.426205
0.425654
0.422614
0.420557
0.419672
0.418366
0.416716
0.502357
0.495483
0.482421
0.467912
0.453609
0.437089
0.419087
0.406197
0.397468
0.391021
0.385790
0.382969
0.382027
0.381833
0.382440
0.385115
0.389772
0.389542
0.384495
0.381530
0.380631
0.379263
0.377287
0.447367
0.440857
0.428531
0.415019
0.402011
0.386991
0.370597
0.359198
0.351691
0.346123
0.341446
0.338880
0.338036
0.338021
0.338914
0.341810
0.346652
0.346620
0.341773
0.338934
0.338051
0.336774
0.334953
0.392652
0.386540
0.375313
0.362016
0.348236
0.334536
0.321512
0.312092
0.305490
0.300873
0.297395
0.295321
0.294443
0.294444
0.295257
0.297047
0.299464
0.299507
0.297175
0.295413
0.294375
0.293323
0.292298
0.350683
0.344814
0.334027
0.321009
0.307255
0.294524
0.283315
0.275182
0.269440
0.265567
0.262805
0.261190
0.260486
0.260497
0.261081
0.262126
0.263319
0.263385
0.262284
0.261182
0.260261
0.259377
0.258663
0.326689
0.320924
0.310349
0.297503
0.283898
0.271690
0.261344
0.253862
0.248591
0.245136
0.242794
0.241444
0.240852
0.240871
0.241344
0.242071
0.242770
0.242845
0.242232
0.241402
0.240531
0.239734
0.239180
0.510197
0.501694
0.485168
0.466569
0.446936
0.429261
0.414053
0.402593
0.393935
0.387545
0.382449
0.378750
0.376131
0.374495
0.373553
0.373122
0.373051
0.372426
0.371205
0.370279
0.369482
0.368521
0.367620
0.529704
0.519842
0.499568
0.479436
0.459153
0.441184
0.425810
0.414306
0.405661
0.399168
0.393840
0.389943
0.387206
0.385517
0.384603
0.384353
0.384841
0.384181
0.382388
0.381422
0.380849
0.379857
0.378672
0.574350
0.560843
0.527961
0.503715
0.481711
0.463051
0.447231
0.435533
0.426835
0.420141
0.414422
0.410231
0.407334
0.405579
0.404822
0.405114
0.408753
0.407987
0.402920
0.401548
0.401236
0.400150
0.398394
0.605101
0.590990
0.557074
0.531841
0.509025
0.489639
0.473155
0.460990
0.452032
0.445056
0.438986
0.434576
0.431536
0.429671
0.428781
0.428899
0.432325
0.431307
0.425967
0.424367
0.423870
0.422653
0.420822
0.621235
0.609268
0.584747
0.561400
0.538745
0.518587
0.501043
0.488253
0.479228
0.471879
0.465054
0.460345
0.457101
0.455063
0.453745
0.452980
0.452821
0.451436
0.448896
0.447336
0.446311
0.444940
0.443470
0.654299
0.641389
0.615281
0.590578
0.567316
0.546054
0.526984
0.513770
0.505800
0.498013
0.489167
0.483673
0.480085
0.477861
0.476290
0.475064
0.473992
0.472280
0.469999
0.468279
0.466936
0.465406
0.463972
0.702291
0.685602
0.647238
0.618638
0.597094
0.574608
0.551030
0.538039
0.535404
0.527134
0.511673
0.504198
0.499869
0.497419
0.495670
0.494221
0.492816
0.490865
0.488466
0.486654
0.485262
0.483603
0.481992
0.721758
0.705005
0.666647
0.637700
0.615607
0.592335
0.567815
0.553997
0.550709
0.542038
0.526388
0.518861
0.514553
0.512103
0.510310
0.508812
0.507386
0.505266
0.502561
0.500528
0.498983
0.497212
0.495519
0.711903
0.699092
0.673732
0.648395
0.623738
0.600191
0.578202
0.562452
0.552539
0.543544
0.534091
0.528493
0.525015
0.522809
0.521167
0.519899
0.519347
0.517133
0.513364
0.510919
0.509095
0.507216
0.505500
0.710233
0.699432
0.678943
0.655914
0.631801
0.608141
0.585665
0.568579
0.556341
0.547044
0.539316
0.534535
0.531565
0.529612
0.528260
0.527712
0.529395
0.527223
0.521354
0.518426
0.516625
0.514678
0.512700
0.710078
0.700153
0.681645
0.660064
0.637223
0.613562
0.589911
0.571792
0.558485
0.548932
0.541704
0.537303
0.534761
0.533117
0.532796
0.534489
0.551939
0.549914
0.528677
0.524075
0.521924
0.519902
0.517440
0.706933
0.697474
0.679818
0.658829
0.636278
0.612711
0.589006
0.570655
0.557023
0.547406
0.540432
0.536348
0.534139
0.532646
0.532330
0.534108
0.551767
0.549889
0.528729
0.524311
0.522460
0.520516
0.517909
0.698247
0.689204
0.672277
0.651395
0.628149
0.604825
0.582370
0.564521
0.550952
0.541521
0.535082
0.531575
0.529940
0.528493
0.527034
0.526734
0.529310
0.527567
0.521703
0.519408
0.519081
0.517348
0.514354
0.684710
0.675953
0.659498
0.638826
0.615562
0.592711
0.571206
0.553965
0.540695
0.531644
0.525900
0.523371
0.522969
0.521730
0.519447
0.518552
0.520185
0.518649
0.514171
0.513024
0.515096
0.513528
0.508629
0.664330
0.655840
0.639845
0.619701
0.597007
0.574920
0.554344
0.537800
0.525047
0.516526
0.511618
0.510413
0.512186
0.511286
0.507782
0.507229
0.512860
0.511667
0.504304
0.504764
0.516915
0.515468
0.500846
0.636388
0.628255
0.612929
0.593712
0.572151
0.551121
0.531450
0.515710
0.503597
0.495537
0.490937
0.489926
0.491897
0.491257
0.488119
0.488040
0.494153
0.493221
0.485868
0.486243
0.498311
0.496898
0.482378
0.599307
0.591585
0.576882
0.559039
0.539460
0.519762
0.500740
0.485819
0.474459
0.466779
0.461974
0.460009
0.460143
0.459693
0.458626
0.459324
0.462239
0.461469
0.457167
0.455561
0.457258
0.455757
0.451224
0.555467
0.548063
0.533903
0.517899
0.501640
0.483427
0.463935
0.449519
0.438922
0.431713
0.426829
0.424247
0.423450
0.423325
0.424046
0.426826
0.431928
0.431383
0.425225
0.421493
0.420132
0.418427
0.416152
0.511284
0.503840
0.484221
0.470720
0.460916
0.444297
0.421101
0.406270
0.396315
0.389687
0.384931
0.382188
0.381171
0.381492
0.383913
0.389894
0.402425
0.402109
0.388928
0.382263
0.378961
0.376999
0.375500
0.456081
0.449028
0.430378
0.417925
0.409581
0.394488
0.372793
0.359458
0.350728
0.344968
0.340726
0.338197
0.337220
0.337670
0.340324
0.346455
0.359178
0.359034
0.345980
0.339422
0.336051
0.334204
0.332975
0.393959
0.387685
0.375842
0.362933
0.350672
0.336929
0.322220
0.312113
0.305112
0.300389
0.296958
0.294872
0.293989
0.294233
0.295813
0.299038
0.304105
0.304055
0.298833
0.295302
0.293095
0.291698
0.290828
0.351041
0.345123
0.334070
0.321190
0.307909
0.295179
0.283461
0.275106
0.269200
0.265268
0.262501
0.260856
0.260140
0.260253
0.261167
0.262762
0.264890
0.264883
0.262677
0.260822
0.259339
0.258266
0.257600
0.326508
0.320742
0.310166
0.297393
0.283941
0.271756
0.261291
0.253743
0.248419
0.244930
0.242559
0.241176
0.240568
0.240623
0.241221
0.242152
0.243122
0.243133
0.242115
0.240939
0.239800
0.238890
0.238330
0.508817
0.500389
0.484004
0.465559
0.446067
0.428442
0.413203
0.401711
0.393039
0.386701
0.381720
0.378152
0.375706
0.374309
0.373664
0.373525
0.373679
0.373112
0.371785
0.370688
0.369707
0.368623
0.367671
0.528203
0.518454
0.498396
0.478490
0.458409
0.440483
0.425001
0.413378
0.404640
0.398178
0.392993
0.389246
0.386688
0.385254
0.384672
0.384764
0.385542
0.384954
0.383015
0.381842
0.381059
0.379943
0.378724
0.572656
0.559322
0.526769
0.502861
0.481176
0.462541
0.446454
0.434492
0.425560
0.418865
0.413346
0.409345
0.406642
0.405170
0.404807
0.405527
0.409588
0.408920
0.403617
0.401983
0.401413
0.400208
0.398457
0.603366
0.589445
0.555875
0.530987
0.508476
0.489086
0.472282
0.459789
0.450538
0.443542
0.437682
0.433483
0.430653
0.429097
0.428624
0.429194
0.433071
0.432188
0.426644
0.424811
0.424080
0.422774
0.420963
0.619589
0.607776
0.583532
0.560441
0.537966
0.517756
0.499938
0.486841
0.477556
0.470174
0.463524
0.459037
0.456045
0.454326
0.453403
0.453056
0.453280
0.452063
0.449467
0.447791
0.446641
0.445217
0.443753
0.652597
0.639837
0.613989
0.589503
0.566361
0.545000
0.525629
0.512077
0.503825
0.495994
0.487341
0.482114
0.478830
0.476950
0.475776
0.474962
0.474265
0.472756
0.470502
0.468747
0.467357
0.465810
0.464384
0.700433
0.683912
0.645847
0.617477
0.596054
0.573430
0.549468
0.536060
0.533061
0.524740
0.509534
0.502392
0.498423
0.496353
0.495019
0.494002
0.492981
0.491268
0.488953
0.487149
0.485756
0.484110
0.482515
0.720003
0.703391
0.665277
0.636501
0.614477
0.591037
0.566111
0.551851
0.548180
0.539458
0.524078
0.516907
0.512982
0.510936
0.509570
0.508516
0.507485
0.505635
0.503052
0.501061
0.499543
0.497810
0.496142
0.710623
0.697847
0.672547
0.647229
0.622517
0.598766
0.576418
0.560270
0.550029
0.540986
0.531768
0.526515
0.523428
0.521623
0.520404
0.519573
0.519434
0.517503
0.513875
0.511507
0.509737
0.507902
0.506212
0.709520
0.698639
0.678021
0.654847
0.630569
0.606673
0.583859
0.566403
0.553858
0.544523
0.537036
0.532608
0.530043
0.528492
0.527552
0.527438
0.529538
0.527651
0.521924
0.519076
0.517329
0.515422
0.513467
0.709872
0.699772
0.680979
0.659114
0.636016
0.612092
0.588115
0.569637
0.556002
0.546432
0.539508
0.535491
0.533387
0.532144
0.532209
0.534332
0.552225
0.550474
0.529323
0.524768
0.522645
0.520649
0.518201
0.707006
0.697327
0.679303
0.657946
0.635082
0.611252
0.587263
0.568615
0.554710
0.545107
0.538433
0.534712
0.532913
0.531803
0.531855
0.534042
0.552119
0.550493
0.529388
0.524985
0.523132
0.521198
0.518595
0.698439
0.689156
0.671826
0.650535
0.626948
0.603372
0.580716
0.562694
0.549004
0.539617
0.533395
0.530176
0.528873
0.527762
0.526654
0.526728
0.529662
0.528129
0.522312
0.520012
0.519664
0.517915
0.514908
0.685019
0.676008
0.659117
0.637991
0.614350
0.591261
0.569634
0.552341
0.539068
0.530097
0.524524
0.522220
0.522089
0.521141
0.519181
0.518629
0.520595
0.519224
0.514738
0.513544
0.515569
0.513960
0.509030
0.664795
0.656036
0.639566
0.618925
0.595821
0.573505
0.552863
0.536350
0.523670
0.515255
0.510493
0.509474
0.511478
0.510837
0.507632
0.507415
0.513400
0.512331
0.504857
0.505205
0.517268
0.515756
0.501087
0.636888
0.628503
0.612720
0.593018
0.571051
0.549806
0.530088
0.514399
0.502370
0.494424
0.489962
0.489121
0.491300
0.490903
0.488042
0.488280
0.494722
0.493884
0.486367
0.486576
0.498508
0.497015
0.482448
0.599682
0.591752
0.576679
0.558431
0.538505
0.518609
0.499525
0.484621
0.473310
0.465723
0.461063
0.459278
0.459625
0.459405
0.458599
0.459593
0.462795
0.462082
0.457596
0.455766
0.457266
0.455664
0.451105
0.555646
0.548092
0.533663
0.517353
0.500821
0.482433
0.462856
0.448402
0.437791
0.430653
0.425939
0.423569
0.423013
0.423122
0.424101
0.427197
0.432616
0.432100
0.425661
0.421594
0.419934
0.418107
0.415846
0.511265
0.503723
0.483927
0.470212
0.460212
0.443448
0.420141
0.405220
0.395156
0.388586
0.384062
0.381570
0.380809
0.381367
0.384059
0.390394
0.403342
0.403032
0.389403
0.382268
0.378523
0.376426
0.375026
0.455902
0.448799
0.430043
0.417449
0.408965
0.393766
0.371969
0.358533
0.349675
0.343965
0.339940
0.337640
0.336888
0.337551
0.340438
0.346884
0.359986
0.359844
0.346359
0.339355
0.335561
0.333601
0.332479
0.393688
0.387386
0.375485
0.362497
0.350148
0.336332
0.321554
0.311374
0.304310
0.299617
0.296312
0.294380
0.293659
0.294046
0.295776
0.299204
0.304484
0.304432
0.298971
0.295173
0.292733
0.291262
0.290430
0.350713
0.344781
0.333700
0.320781
0.307455
0.294681
0.282918
0.274517
0.268580
0.264670
0.261978
0.260425
0.259804
0.259999
0.261001
0.262706
0.264939
0.264929
0.262604
0.260615
0.259022
0.257911
0.257258
0.326151
0.320378
0.309789
0.296998
0.283521
0.271308
0.260814
0.253238
0.247901
0.244430
0.242109
0.240787
0.240239
0.240343
0.240990
0.241978
0.242997
0.243002
0.241921
0.240678
0.239488
0.238561
0.238004
0.504807
0.496915
0.482081
0.464367
0.445357
0.427821
0.412410
0.400777
0.392029
0.385712
0.380826
0.377388
0.375125
0.373964
0.373592
0.373682
0.373859
0.373274
0.371862
0.370428
0.369036
0.367745
0.366798
0.519985
0.511553
0.495420
0.477170
0.458018
0.440234
0.424394
0.412478
0.403555
0.397073
0.391992
0.388388
0.386022
0.384830
0.384522
0.384817
0.385392
0.384783
0.382958
0.381388
0.380048
0.378719
0.377626
0.550247
0.540472
0.520511
0.500852
0.481370
0.463025
0.446128
0.433601
0.424282
0.417504
0.412121
0.408294
0.405799
0.404575
0.404419
0.405122
0.406985
0.406296
0.403074
0.401128
0.399782
0.398367
0.397018
0.580310
0.570084
0.549316
0.528837
0.508576
0.489466
0.471819
0.458674
0.448906
0.441791
0.436145
0.432172
0.429593
0.428307
0.428070
0.428668
0.430400
0.429530
0.426090
0.423967
0.422490
0.420992
0.419595
0.608121
0.598218
0.579318
0.558507
0.537013
0.516939
0.498783
0.485081
0.474945
0.467459
0.461442
0.457341
0.454702
0.453319
0.452782
0.452784
0.453009
0.451877
0.449402
0.447340
0.445656
0.444080
0.442815
0.640055
0.629358
0.609077
0.586835
0.564102
0.542854
0.523616
0.509242
0.498987
0.491077
0.484299
0.479912
0.477176
0.475722
0.475022
0.474715
0.474453
0.473084
0.470630
0.468457
0.466602
0.464933
0.463671
0.674213
0.661803
0.637192
0.612817
0.589399
0.566953
0.545846
0.530865
0.521517
0.513138
0.504399
0.499374
0.496431
0.494924
0.494182
0.493852
0.493737
0.492197
0.489269
0.486889
0.484939
0.483179
0.481806
0.694396
0.681760
0.656751
0.631763
0.607578
0.584264
0.562237
0.546429
0.536436
0.527657
0.518746
0.513722
0.510850
0.509372
0.508592
0.508204
0.508022
0.506368
0.503282
0.500775
0.498742
0.496918
0.495494
0.700846
0.689561
0.668310
0.644354
0.619348
0.595539
0.573547
0.556707
0.544502
0.535408
0.528144
0.523811
0.521354
0.519995
0.519153
0.518679
0.518285
0.516569
0.513566
0.511016
0.508929
0.507062
0.505618
0.705994
0.695441
0.675816
0.652624
0.627673
0.603568
0.581046
0.563377
0.550130
0.540773
0.534047
0.530140
0.528066
0.526859
0.526045
0.525786
0.525947
0.524252
0.520755
0.518085
0.516077
0.514176
0.512569
0.709154
0.698853
0.679764
0.657028
0.632429
0.608180
0.585026
0.566727
0.552909
0.543372
0.536875
0.533285
0.531804
0.530770
0.529930
0.530287
0.533159
0.531547
0.525518
0.522471
0.520550
0.518623
0.516742
0.707436
0.697356
0.678640
0.656164
0.631682
0.607482
0.584330
0.565950
0.552009
0.542468
0.536132
0.532775
0.531539
0.530592
0.529699
0.530051
0.533001
0.531469
0.525505
0.522576
0.520818
0.518939
0.516993
0.699616
0.689862
0.671696
0.649422
0.624830
0.600900
0.578466
0.560557
0.546862
0.537543
0.531531
0.528524
0.527421
0.526507
0.525414
0.525090
0.525532
0.524062
0.520706
0.518437
0.517102
0.515337
0.513364
0.686807
0.677268
0.659419
0.637375
0.612948
0.589510
0.567889
0.550643
0.537411
0.528516
0.523052
0.520759
0.520472
0.519687
0.518056
0.517340
0.517567
0.516194
0.513223
0.511455
0.510965
0.509308
0.506771
0.667345
0.657954
0.640269
0.618635
0.594781
0.572103
0.551398
0.534934
0.522345
0.514007
0.509243
0.507927
0.509173
0.508623
0.506070
0.505318
0.506774
0.505573
0.501767
0.500539
0.502422
0.500844
0.496132
0.639299
0.630319
0.613393
0.592733
0.569994
0.548395
0.528675
0.513068
0.501161
0.493308
0.488862
0.487744
0.489167
0.488841
0.486604
0.486250
0.488111
0.487126
0.483320
0.482029
0.483854
0.482305
0.477670
0.600563
0.592270
0.576756
0.557692
0.536794
0.516595
0.497868
0.483164
0.472003
0.464564
0.460077
0.458382
0.458615
0.458508
0.457905
0.458501
0.460101
0.459355
0.456221
0.454111
0.453356
0.451759
0.449471
0.554822
0.547154
0.532890
0.515663
0.497195
0.478568
0.460488
0.446627
0.436266
0.429336
0.424942
0.422939
0.422701
0.422909
0.423570
0.425690
0.428852
0.428364
0.424148
0.420848
0.418798
0.417078
0.415596
0.502319
0.495143
0.481540
0.466381
0.451669
0.434698
0.416118
0.402877
0.393368
0.387098
0.383041
0.381123
0.380964
0.381535
0.383190
0.387153
0.393706
0.393447
0.386271
0.381427
0.378436
0.376585
0.375420
0.446871
0.440183
0.427529
0.413595
0.400354
0.384986
0.368042
0.356259
0.347935
0.342501
0.338938
0.337217
0.337087
0.337745
0.339564
0.343628
0.350261
0.350173
0.343251
0.338617
0.335725
0.334019
0.333025
0.391841
0.385636
0.374231
0.360698
0.346667
0.332740
0.319478
0.309808
0.302915
0.298385
0.295399
0.293866
0.293544
0.294002
0.295323
0.297819
0.301101
0.301111
0.297770
0.294986
0.292991
0.291667
0.290883
0.349681
0.343771
0.332905
0.319776
0.305897
0.293034
0.281668
0.273382
0.267491
0.263678
0.261195
0.259889
0.259503
0.259780
0.260666
0.262087
0.263693
0.263736
0.262151
0.260553
0.259175
0.258151
0.257525
0.325591
0.319810
0.309203
0.296309
0.282635
0.270348
0.259907
0.252332
0.247002
0.243596
0.241418
0.240264
0.239868
0.240046
0.240684
0.241607
0.242486
0.242536
0.241691
0.240615
0.239545
0.238679
0.238142
0.502348
0.494776
0.480702
0.463582
0.445105
0.427613
0.411831
0.399939
0.391078
0.384769
0.379962
0.376651
0.374578
0.373663
0.373597
0.374024
0.374526
0.373872
0.371981
0.370022
0.368142
0.366581
0.365576
0.515801
0.508073
0.493690
0.476657
0.458618
0.440910
0.424248
0.411794
0.402607
0.396073
0.391059
0.387584
0.385415
0.384490
0.384557
0.385364
0.386590
0.385912
0.383264
0.380933
0.378940
0.377318
0.376236
0.541398
0.533239
0.517767
0.500741
0.483933
0.465726
0.446749
0.433134
0.423277
0.416349
0.411023
0.407338
0.405064
0.404153
0.404514
0.406104
0.409530
0.408781
0.403816
0.400656
0.398365
0.396623
0.395411
0.570883
0.562392
0.546324
0.528628
0.511116
0.492145
0.472361
0.458041
0.447637
0.440330
0.434763
0.430959
0.428628
0.427679
0.428001
0.429552
0.432936
0.432050
0.426863
0.423528
0.421122
0.419317
0.418076
0.601809
0.593032
0.576703
0.557620
0.537486
0.517496
0.498341
0.483815
0.473040
0.465389
0.459602
0.455757
0.453413
0.452386
0.452362
0.453106
0.454312
0.453237
0.449846
0.446978
0.444644
0.442833
0.441651
0.632751
0.623307
0.605759
0.585202
0.563490
0.542320
0.522402
0.507209
0.495970
0.487915
0.481803
0.477890
0.475564
0.474531
0.474405
0.474905
0.475724
0.474475
0.471132
0.468218
0.465786
0.463921
0.462738
0.662129
0.651792
0.632293
0.610444
0.588227
0.565889
0.544060
0.527863
0.516309
0.507795
0.500976
0.496882
0.494547
0.493564
0.493555
0.494387
0.496337
0.494958
0.490231
0.486794
0.484133
0.482174
0.480932
0.682792
0.672106
0.651966
0.629288
0.606121
0.582871
0.560190
0.543212
0.531027
0.522123
0.515155
0.511087
0.508847
0.507899
0.507837
0.508585
0.510431
0.508967
0.504172
0.500671
0.497963
0.495969
0.494702
0.695586
0.685058
0.665515
0.642374
0.617648
0.593761
0.571416
0.553979
0.540873
0.531682
0.525157
0.521381
0.519425
0.518496
0.518126
0.518297
0.518730
0.517215
0.513718
0.510660
0.508111
0.506144
0.504874
0.704916
0.694278
0.674581
0.651032
0.625627
0.601294
0.578727
0.560840
0.547203
0.537797
0.531447
0.527975
0.526425
0.525559
0.524917
0.524882
0.525185
0.523660
0.520254
0.517309
0.514867
0.512905
0.511560
0.710913
0.699953
0.679667
0.655679
0.629954
0.605346
0.582469
0.564246
0.550296
0.540783
0.534613
0.531532
0.530966
0.530200
0.528907
0.528991
0.530801
0.529293
0.524358
0.521174
0.518741
0.516766
0.515294
0.710265
0.699341
0.679096
0.655114
0.629353
0.604747
0.581911
0.563694
0.549732
0.540261
0.534239
0.531386
0.531065
0.530342
0.528902
0.528868
0.530653
0.529180
0.524318
0.521249
0.518943
0.517017
0.515518
0.702470
0.691938
0.672377
0.648815
0.623225
0.598911
0.576572
0.558753
0.545083
0.535861
0.530107
0.527503
0.526940
0.526227
0.524953
0.524452
0.524635
0.523199
0.520017
0.517456
0.515498
0.513684
0.512185
0.690238
0.679874
0.660485
0.637206
0.611927
0.588107
0.566447
0.549259
0.536114
0.527363
0.522172
0.520326
0.520634
0.520019
0.518105
0.517203
0.517373
0.515965
0.512788
0.510448
0.508889
0.507172
0.505488
0.672401
0.661921
0.641976
0.618855
0.594108
0.571020
0.550222
0.533824
0.521382
0.513246
0.508834
0.508145
0.510422
0.510019
0.506717
0.505660
0.506983
0.505644
0.501356
0.498915
0.498155
0.496496
0.494073
0.644113
0.634108
0.615025
0.592957
0.569359
0.547359
0.527551
0.512015
0.500272
0.492647
0.488590
0.488148
0.490645
0.490463
0.487434
0.486733
0.488451
0.487322
0.483053
0.480622
0.479889
0.478281
0.475904
0.602988
0.594115
0.577481
0.557478
0.535844
0.515310
0.496582
0.481957
0.470937
0.463725
0.459633
0.458554
0.459538
0.459598
0.458566
0.458838
0.460357
0.459574
0.456284
0.453835
0.452288
0.450705
0.449166
0.555344
0.547436
0.532718
0.514834
0.495558
0.476662
0.458847
0.445145
0.434915
0.428230
0.424315
0.423048
0.423701
0.424112
0.424267
0.425947
0.428892
0.428445
0.424428
0.421288
0.419160
0.417521
0.416286
0.501088
0.493937
0.480554
0.464820
0.448980
0.431795
0.413978
0.401113
0.391775
0.385792
0.382351
0.381446
0.382638
0.383428
0.384152
0.387408
0.393742
0.393550
0.386629
0.382217
0.379478
0.377759
0.376660
0.445223
0.438640
0.426338
0.411960
0.397664
0.382122
0.365955
0.354517
0.346330
0.341158
0.338192
0.337453
0.338649
0.339518
0.340429
0.343820
0.350236
0.350227
0.343608
0.339460
0.336898
0.335331
0.334354
0.390873
0.384709
0.373359
0.359595
0.345042
0.330974
0.317975
0.308386
0.301528
0.297172
0.294596
0.293674
0.294083
0.294726
0.295694
0.297897
0.301013
0.301116
0.298102
0.295672
0.293940
0.292731
0.291952
0.349066
0.343154
0.332269
0.319006
0.304889
0.291912
0.280566
0.272261
0.266368
0.262663
0.260436
0.259479
0.259463
0.259885
0.260702
0.262064
0.263648
0.263777
0.262379
0.260990
0.259791
0.258857
0.258243
0.325127
0.319329
0.308678
0.295686
0.281875
0.269493
0.259005
0.251387
0.246047
0.242717
0.240714
0.239785
0.239609
0.239902
0.240562
0.241500
0.242410
0.242534
0.241811
0.240878
0.239942
0.239152
0.238634
0.500583
0.493190
0.479594
0.462989
0.445330
0.427835
0.411286
0.399041
0.390062
0.383805
0.379142
0.376031
0.374229
0.373595
0.373880
0.374749
0.376077
0.375307
0.372339
0.369697
0.367262
0.365395
0.364271
0.513399
0.506034
0.492631
0.476716
0.460711
0.443018
0.424437
0.411170
0.401663
0.395110
0.390217
0.386943
0.385069
0.384462
0.385021
0.386690
0.389925
0.389134
0.384224
0.380757
0.378012
0.376047
0.374871
0.537277
0.529897
0.516800
0.502494
0.492151
0.474026
0.448820
0.433110
0.422423
0.415337
0.410096
0.406622
0.404724
0.404228
0.405567
0.409289
0.421207
0.420363
0.406667
0.401069
0.397437
0.395268
0.393998
0.566440
0.558801
0.545234
0.530365
0.519355
0.500473
0.474435
0.457940
0.446621
0.439108
0.433616
0.430024
0.428074
0.427559
0.428905
0.432671
0.444679
0.443749
0.429793
0.424014
0.420278
0.418072
0.416792
0.598266
0.590090
0.575213
0.557625
0.539884
0.519927
0.498545
0.482926
0.471535
0.463726
0.458074
0.454453
0.452439
0.451795
0.452432
0.454351
0.458198
0.457156
0.451153
0.447056
0.443968
0.441876
0.440659
0.628675
0.619877
0.603786
0.584535
0.564576
0.543435
0.521915
0.505798
0.493870
0.485664
0.479830
0.476215
0.474253
0.473637
0.474208
0.475881
0.479228
0.478084
0.472388
0.468390
0.465298
0.463198
0.461993
0.656326
0.646932
0.629796
0.609927
0.590888
0.568607
0.543775
0.526113
0.513332
0.504635
0.498512
0.494874
0.493012
0.492547
0.493579
0.496542
0.504652
0.503434
0.492827
0.487426
0.483816
0.481589
0.480348
0.677390
0.667545
0.649562
0.628667
0.608467
0.585246
0.559692
0.541317
0.527931
0.518852
0.512584
0.508978
0.507228
0.506797
0.507748
0.510601
0.518547
0.517281
0.506732
0.501339
0.497724
0.495495
0.494250
0.693171
0.682880
0.663928
0.641289
0.617381
0.593418
0.570100
0.552053
0.538402
0.529096
0.522886
0.519451
0.518123
0.517594
0.517577
0.518735
0.521256
0.519950
0.514714
0.510857
0.507820
0.505718
0.504501
0.705297
0.694313
0.674019
0.650001
0.624416
0.599903
0.577053
0.558948
0.545060
0.535604
0.529486
0.526402
0.525859
0.525320
0.524436
0.524934
0.526633
0.525293
0.520747
0.517256
0.514401
0.512342
0.511101
0.714034
0.702180
0.680178
0.654894
0.628335
0.603441
0.580616
0.562410
0.548410
0.538935
0.533226
0.530957
0.535889
0.535421
0.529381
0.529826
0.534294
0.532907
0.525201
0.521065
0.518060
0.515976
0.514671
0.714166
0.702213
0.679996
0.654519
0.627781
0.602863
0.580148
0.562034
0.548111
0.538730
0.533190
0.531185
0.536419
0.535963
0.529641
0.529852
0.534199
0.532814
0.525196
0.521184
0.518304
0.516277
0.514964
0.705825
0.694426
0.673189
0.648396
0.622024
0.597430
0.575136
0.557412
0.543827
0.534719
0.529257
0.527202
0.528095
0.527599
0.525360
0.524939
0.526063
0.524701
0.520537
0.517477
0.515080
0.513199
0.511904
0.694489
0.683147
0.661667
0.637103
0.611097
0.587001
0.565329
0.548237
0.535236
0.526665
0.521868
0.520820
0.522973
0.522557
0.519285
0.518341
0.519542
0.518141
0.513705
0.510652
0.508506
0.506721
0.505349
0.680221
0.668161
0.644312
0.619263
0.593629
0.570213
0.549343
0.533051
0.520817
0.512960
0.509338
0.510249
0.519562
0.519382
0.509705
0.508453
0.511891
0.510445
0.503268
0.499271
0.497164
0.495397
0.493812
0.651771
0.640247
0.617337
0.593423
0.569002
0.546678
0.526753
0.511302
0.499765
0.492440
0.489213
0.490430
0.499985
0.500029
0.490615
0.489701
0.493604
0.492365
0.485131
0.481164
0.479135
0.477443
0.475893
0.606331
0.596731
0.578478
0.557554
0.535696
0.514904
0.495771
0.481146
0.470247
0.463275
0.459703
0.459616
0.462475
0.462749
0.460415
0.460645
0.463568
0.462775
0.457852
0.454702
0.452704
0.451113
0.449841
0.556418
0.548216
0.532940
0.514742
0.495973
0.476859
0.458078
0.444198
0.433990
0.427528
0.424148
0.423838
0.426084
0.426762
0.426059
0.428003
0.433046
0.432644
0.426470
0.422627
0.420242
0.418613
0.417472
0.500680
0.493496
0.480574
0.465340
0.456474
0.439050
0.413959
0.400333
0.390703
0.384945
0.382191
0.382649
0.386102
0.387269
0.387018
0.391465
0.405294
0.405141
0.390626
0.384354
0.381044
0.379276
0.378162
0.444446
0.437906
0.426194
0.412402
0.404974
0.389218
0.365939
0.353731
0.345224
0.340255
0.337956
0.338541
0.341979
0.343221
0.343162
0.347759
0.361707
0.361746
0.347520
0.341557
0.338466
0.336859
0.335846
0.390437
0.384274
0.372980
0.359272
0.345390
0.331185
0.317267
0.307440
0.300506
0.296291
0.294131
0.293936
0.295430
0.296322
0.296879
0.299445
0.304479
0.304659
0.299817
0.296901
0.295111
0.293939
0.293147
0.348726
0.342799
0.331910
0.318603
0.304661
0.291579
0.279857
0.271437
0.265498
0.261880
0.259899
0.259313
0.259785
0.260376
0.261121
0.262634
0.264868
0.265073
0.263169
0.261714
0.260573
0.259696
0.259086
0.324831
0.319015
0.308327
0.295275
0.281410
0.268942
0.258340
0.250648
0.245279
0.242008
0.240167
0.239463
0.239542
0.239965
0.240653
0.241671
0.242770
0.242965
0.242199
0.241324
0.240483
0.239755
0.239251
0.499253
0.491877
0.478324
0.461718
0.444024
0.426470
0.409872
0.397646
0.388781
0.382734
0.378379
0.375652
0.374258
0.373893
0.374278
0.375164
0.376422
0.375473
0.372208
0.369200
0.366405
0.364287
0.363047
0.511867
0.504568
0.491308
0.475459
0.459463
0.441725
0.423087
0.409822
0.400412
0.394060
0.389482
0.386629
0.385228
0.384888
0.385476
0.387118
0.390268
0.389297
0.384086
0.380244
0.377128
0.374916
0.373641
0.535302
0.528081
0.515356
0.501241
0.490982
0.472838
0.447560
0.431824
0.421202
0.414294
0.409377
0.406382
0.405116
0.404883
0.406084
0.409712
0.421519
0.420506
0.406528
0.400557
0.396547
0.394148
0.392806
0.564355
0.556908
0.543759
0.529124
0.518225
0.499342
0.473227
0.456672
0.445365
0.437988
0.432785
0.429642
0.428304
0.428054
0.429275
0.432979
0.444918
0.443876
0.429690
0.423581
0.419504
0.417105
0.415771
0.596425
0.588391
0.573796
0.556395
0.538747
0.518787
0.497329
0.481620
0.470180
0.462440
0.457003
0.453724
0.452139
0.451757
0.452466
0.454462
0.458372
0.457302
0.451136
0.446791
0.443446
0.441198
0.439932
0.626833
0.618169
0.602343
0.583264
0.563381
0.542240
0.520654
0.504420
0.492374
0.484180
0.478524
0.475180
0.473564
0.473213
0.473965
0.475838
0.479366
0.478279
0.472485
0.468305
0.465020
0.462802
0.461561
0.654242
0.645017
0.628250
0.608571
0.589583
0.567311
0.542448
0.524652
0.511658
0.502939
0.497024
0.493635
0.492098
0.491904
0.493162
0.496409
0.504803
0.503711
0.493039
0.487494
0.483723
0.481411
0.480152
0.675361
0.665668
0.648017
0.627274
0.607101
0.583901
0.558350
0.539869
0.526278
0.517163
0.511058
0.507640
0.506156
0.505988
0.507197
0.510383
0.518664
0.517577
0.507007
0.501506
0.497761
0.495474
0.494226
0.691574
0.681341
0.662507
0.639913
0.616006
0.592067
0.568788
0.550722
0.536990
0.527642
0.521463
0.518100
0.516930
0.516628
0.516913
0.518438
0.521319
0.520220
0.515008
0.511084
0.507956
0.505808
0.504589
0.703996
0.692998
0.672683
0.648602
0.622958
0.598478
0.575743
0.557730
0.543871
0.534388
0.528220
0.525112
0.524637
0.524294
0.523733
0.524631
0.526731
0.525610
0.521077
0.517520
0.514584
0.512483
0.511238
0.712936
0.701020
0.678901
0.653465
0.626781
0.601932
0.579310
0.561306
0.547434
0.537959
0.532149
0.529783
0.534713
0.534417
0.528720
0.529608
0.534528
0.533362
0.525621
0.521383
0.518290
0.516164
0.514848
0.713162
0.701136
0.678780
0.653137
0.626272
0.601415
0.578929
0.561057
0.547302
0.537946
0.532293
0.530160
0.535356
0.535055
0.529069
0.529716
0.534503
0.533339
0.525683
0.521566
0.518594
0.516535
0.515219
0.704865
0.693407
0.672067
0.647170
0.620743
0.596221
0.574115
0.556608
0.543190
0.534108
0.528533
0.526347
0.527191
0.526824
0.524893
0.524860
0.526367
0.525212
0.521057
0.517924
0.515443
0.513538
0.512266
0.693573
0.682197
0.660669
0.636076
0.610091
0.586077
0.564548
0.547641
0.534803
0.526250
0.521319
0.520118
0.522194
0.521888
0.518914
0.518340
0.519884
0.518680
0.514273
0.511148
0.508907
0.507111
0.505791
0.679402
0.667328
0.643470
0.618444
0.592895
0.569564
0.548784
0.532654
0.520593
0.512747
0.508951
0.509671
0.518863
0.518777
0.509401
0.508506
0.512245
0.510985
0.503852
0.499771
0.497535
0.495773
0.494292
0.651105
0.639573
0.616654
0.592757
0.568403
0.546148
0.526288
0.510968
0.499581
0.492275
0.488904
0.489964
0.499411
0.499540
0.490380
0.489759
0.493899
0.492835
0.485680
0.481674
0.479556
0.477901
0.476467
0.605871
0.596243
0.577946
0.556980
0.535098
0.514328
0.495261
0.480730
0.469934
0.462999
0.459388
0.459258
0.462101
0.462444
0.460254
0.460642
0.463703
0.463064
0.458292
0.455226
0.453271
0.451754
0.450569
0.556146
0.547898
0.532538
0.514220
0.495321
0.476181
0.457473
0.443663
0.433525
0.427123
0.423802
0.423562
0.425874
0.426609
0.425938
0.427873
0.432886
0.432614
0.426719
0.423103
0.420872
0.419356
0.418291
0.500524
0.493287
0.480264
0.464838
0.455706
0.438221
0.413265
0.399708
0.390127
0.384448
0.381823
0.382429
0.386006
0.387221
0.386905
0.391184
0.404775
0.404728
0.390651
0.384726
0.381648
0.380022
0.378981
0.444382
0.437796
0.425983
0.411994
0.404284
0.388456
0.365289
0.353119
0.344629
0.339742
0.337591
0.338350
0.341927
0.343226
0.343087
0.347486
0.361161
0.361287
0.347487
0.341863
0.338995
0.337531
0.336584
0.390449
0.384241
0.372859
0.359013
0.344964
0.330686
0.316775
0.306932
0.299988
0.295826
0.293795
0.293760
0.295391
0.296347
0.296869
0.299329
0.304234
0.304476
0.299884
0.297193
0.295569
0.294502
0.293759
0.348708
0.342752
0.331807
0.318421
0.304386
0.291243
0.279486
0.271023
0.265059
0.261473
0.259592
0.259139
0.259734
0.260397
0.261148
0.262624
0.264815
0.265067
0.263301
0.261984
0.260954
0.260151
0.259575
0.324763
0.318932
0.308215
0.295119
0.281201
0.268682
0.258029
0.250285
0.244883
0.241634
0.239875
0.239287
0.239480
0.239978
0.240695
0.241709
0.242803
0.243036
0.242356
0.241574
0.240814
0.240140
0.239662
0.498049
0.490586
0.476795
0.459746
0.441220
0.423572
0.407649
0.395813
0.387309
0.381644
0.377818
0.375720
0.375043
0.374919
0.374977
0.375373
0.375599
0.374394
0.371604
0.368547
0.365572
0.363274
0.361942
0.510576
0.503161
0.489531
0.472848
0.454923
0.437109
0.420275
0.407825
0.398951
0.393039
0.389055
0.386971
0.386548
0.386408
0.386234
0.386811
0.387676
0.386426
0.382862
0.379384
0.376238
0.373888
0.372539
0.533858
0.526451
0.512986
0.496867
0.480482
0.462258
0.443069
0.429370
0.419736
0.413382
0.409215
0.407268
0.408028
0.407888
0.406690
0.407674
0.410470
0.409154
0.403391
0.399064
0.395571
0.393139
0.391766
0.562994
0.555344
0.541439
0.524786
0.507789
0.488844
0.468828
0.454328
0.443995
0.437127
0.432622
0.430486
0.431157
0.430975
0.429768
0.430810
0.433707
0.432402
0.426555
0.422181
0.418688
0.416283
0.414930
0.595485
0.587277
0.572200
0.553855
0.534084
0.514106
0.494733
0.479928
0.468988
0.461570
0.456571
0.453927
0.453238
0.452989
0.452853
0.453683
0.454996
0.453785
0.449852
0.446183
0.443014
0.440728
0.439429
0.626485
0.617573
0.601188
0.581281
0.559827
0.538673
0.518594
0.503025
0.491333
0.483344
0.477964
0.475018
0.473980
0.473755
0.473988
0.475020
0.476362
0.475245
0.471521
0.467990
0.464908
0.462679
0.461410
0.654510
0.644911
0.627213
0.606142
0.583975
0.561678
0.539933
0.523266
0.510730
0.502180
0.496443
0.493332
0.492264
0.492117
0.492631
0.494277
0.497199
0.496157
0.491025
0.487043
0.483811
0.481570
0.480300
0.675404
0.665383
0.646902
0.624878
0.601683
0.578498
0.556007
0.538658
0.525525
0.516531
0.510500
0.507220
0.506059
0.505910
0.506492
0.508220
0.511217
0.510237
0.505154
0.501219
0.498038
0.495830
0.494565
0.690308
0.680033
0.661078
0.638131
0.613369
0.589562
0.567409
0.549924
0.536500
0.527204
0.520915
0.517443
0.516059
0.515823
0.516327
0.517613
0.519178
0.518248
0.514715
0.511361
0.508474
0.506343
0.505065
0.700863
0.690199
0.670493
0.646734
0.621081
0.596855
0.574732
0.557191
0.543660
0.534194
0.527727
0.524192
0.522872
0.522597
0.522947
0.524174
0.525774
0.524876
0.521367
0.518106
0.515365
0.513251
0.511875
0.707622
0.696458
0.675789
0.651265
0.625038
0.600568
0.578464
0.560978
0.547510
0.538014
0.531500
0.528087
0.527499
0.527244
0.527023
0.528568
0.531664
0.530787
0.525783
0.522132
0.519407
0.517266
0.515711
0.707306
0.696130
0.675421
0.650858
0.624601
0.600173
0.578183
0.560833
0.547495
0.538096
0.531669
0.528376
0.527916
0.527640
0.527256
0.528672
0.531724
0.530868
0.525927
0.522378
0.519772
0.517693
0.516137
0.699636
0.688910
0.669018
0.645106
0.619334
0.595238
0.573528
0.556446
0.543364
0.534216
0.528049
0.524978
0.524212
0.523880
0.523587
0.524343
0.525764
0.524920
0.521633
0.518718
0.516414
0.514492
0.513067
0.687510
0.677043
0.657514
0.634160
0.608997
0.585436
0.564206
0.547628
0.535061
0.526352
0.520645
0.518231
0.518212
0.517920
0.516984
0.517268
0.518493
0.517647
0.514485
0.511792
0.509798
0.508009
0.506541
0.669949
0.659434
0.639513
0.616524
0.592382
0.569563
0.548764
0.532901
0.521094
0.512963
0.507828
0.506394
0.508132
0.507994
0.505734
0.505835
0.507971
0.507153
0.503026
0.500172
0.498639
0.496945
0.495126
0.642114
0.632082
0.613028
0.591078
0.568037
0.546245
0.526360
0.511267
0.500098
0.492494
0.487806
0.486731
0.488748
0.488788
0.486649
0.486896
0.489226
0.488579
0.484593
0.481906
0.480542
0.478987
0.477247
0.601539
0.592591
0.575870
0.555760
0.534092
0.513632
0.495111
0.480816
0.470178
0.463065
0.458770
0.457484
0.458351
0.458600
0.458033
0.458775
0.460622
0.460269
0.457477
0.455227
0.453706
0.452316
0.451102
0.554377
0.546347
0.531428
0.513160
0.493401
0.474433
0.456958
0.443537
0.433564
0.427067
0.423313
0.422240
0.423077
0.423635
0.423833
0.425357
0.427971
0.427888
0.424912
0.422526
0.420861
0.419559
0.418584
0.500115
0.492835
0.479427
0.463020
0.446039
0.428673
0.411633
0.399131
0.390016
0.384289
0.381257
0.380825
0.382412
0.383303
0.383682
0.386137
0.391157
0.391255
0.386210
0.383089
0.381161
0.379883
0.379014
0.444573
0.437859
0.425514
0.410446
0.394972
0.379200
0.363738
0.352567
0.344517
0.339591
0.337105
0.336932
0.338596
0.339577
0.340082
0.342584
0.347589
0.347803
0.343028
0.340160
0.338413
0.337276
0.336500
0.390808
0.384513
0.372922
0.358701
0.343521
0.329230
0.316381
0.306804
0.299949
0.295764
0.293600
0.293186
0.294035
0.294842
0.295623
0.297356
0.299840
0.300110
0.298064
0.296432
0.295261
0.294371
0.293740
0.348982
0.342982
0.331940
0.318419
0.303971
0.290811
0.279408
0.270999
0.265045
0.261446
0.259537
0.258991
0.259358
0.259979
0.260773
0.261960
0.263313
0.263568
0.262669
0.261734
0.260898
0.260183
0.259672
0.324934
0.319088
0.308344
0.295213
0.281224
0.268690
0.258067
0.250301
0.244871
0.241611
0.239866
0.239289
0.239459
0.239968
0.240691
0.241589
0.242444
0.242672
0.242230
0.241588
0.240905
0.240276
0.239835
0.497149
0.489586
0.475572
0.458177
0.439206
0.421468
0.405839
0.394308
0.386161
0.380929
0.377706
0.376416
0.376685
0.376772
0.376259
0.376072
0.375703
0.374195
0.371337
0.368127
0.364974
0.362542
0.361149
0.509669
0.502126
0.488188
0.470963
0.452212
0.434327
0.418204
0.406297
0.397911
0.392508
0.389254
0.388309
0.389509
0.389555
0.388048
0.387521
0.387306
0.385700
0.382376
0.378892
0.375621
0.373153
0.371749
0.532987
0.525399
0.511447
0.494353
0.475985
0.457724
0.440462
0.427788
0.418872
0.413140
0.409969
0.409878
0.414664
0.414662
0.409546
0.408297
0.408629
0.406880
0.402416
0.398441
0.394961
0.392449
0.391035
0.562362
0.554492
0.540037
0.522371
0.503377
0.484417
0.466374
0.452920
0.443297
0.437015
0.433459
0.433142
0.437845
0.437781
0.432611
0.431410
0.431837
0.430132
0.425651
0.421680
0.418236
0.415768
0.414378
0.595523
0.587026
0.571370
0.552301
0.531596
0.511607
0.493112
0.478925
0.468460
0.461445
0.457022
0.455389
0.456285
0.456167
0.454609
0.454309
0.454507
0.453041
0.449572
0.446056
0.442873
0.440520
0.439176
0.627738
0.618339
0.601054
0.580296
0.558022
0.536846
0.517448
0.502373
0.491050
0.483327
0.478275
0.475909
0.475796
0.475684
0.475138
0.475496
0.476049
0.474802
0.471528
0.468160
0.465098
0.462818
0.461495
0.657194
0.646847
0.627670
0.605319
0.581767
0.559441
0.538864
0.522864
0.510737
0.502392
0.496849
0.494206
0.494160
0.494077
0.493585
0.494418
0.496084
0.494991
0.490936
0.487370
0.484273
0.482010
0.480675
0.677863
0.667146
0.647283
0.624079
0.599602
0.576443
0.555141
0.538491
0.525785
0.516947
0.510979
0.507984
0.507656
0.507542
0.507265
0.508358
0.510291
0.509319
0.505259
0.501725
0.498700
0.496470
0.495115
0.690730
0.680160
0.660669
0.637256
0.612092
0.588444
0.566955
0.550031
0.537015
0.527818
0.521395
0.517837
0.516592
0.516396
0.516818
0.518182
0.519783
0.518926
0.515504
0.512199
0.509396
0.507206
0.505764
0.699048
0.688522
0.669059
0.645472
0.619940
0.596031
0.574481
0.557559
0.544542
0.535147
0.528320
0.524347
0.522700
0.522471
0.523302
0.525317
0.527979
0.527220
0.522995
0.519450
0.516829
0.514612
0.512886
0.703811
0.693158
0.673415
0.649574
0.623811
0.599807
0.578332
0.561605
0.548810
0.539361
0.532223
0.527989
0.526419
0.526240
0.527325
0.530584
0.536209
0.535549
0.528603
0.524221
0.521724
0.519427
0.517219
0.702726
0.692198
0.672655
0.648994
0.623368
0.599474
0.578117
0.561531
0.548878
0.539498
0.532362
0.528135
0.526576
0.526369
0.527402
0.530660
0.536342
0.535736
0.528834
0.524536
0.522171
0.519934
0.517705
0.695122
0.685033
0.666288
0.643338
0.618314
0.594769
0.573572
0.557107
0.544578
0.535394
0.528538
0.524592
0.523017
0.522717
0.523378
0.525402
0.528258
0.527672
0.523589
0.520331
0.518227
0.516194
0.514302
0.682426
0.672730
0.654678
0.632544
0.608378
0.585404
0.564528
0.548447
0.536401
0.527556
0.520944
0.517425
0.516335
0.516062
0.516249
0.517688
0.519728
0.519189
0.515980
0.513262
0.511682
0.509809
0.507757
0.663347
0.653931
0.636367
0.615110
0.592715
0.570527
0.549529
0.534117
0.523001
0.514622
0.508084
0.505018
0.504841
0.504696
0.504276
0.505643
0.508115
0.507682
0.504268
0.501935
0.501753
0.500006
0.496806
0.635981
0.626993
0.610213
0.589917
0.568547
0.547337
0.527213
0.512500
0.501962
0.494093
0.488032
0.485359
0.485469
0.485474
0.485099
0.486475
0.488961
0.488675
0.485531
0.483442
0.483456
0.481884
0.478815
0.598027
0.589659
0.574088
0.554910
0.533971
0.513936
0.495649
0.481630
0.471301
0.464005
0.458926
0.456656
0.456467
0.456636
0.456913
0.458256
0.460126
0.460005
0.457787
0.455859
0.454847
0.453497
0.451889
0.552839
0.545043
0.530558
0.512616
0.492971
0.474261
0.457211
0.444046
0.434236
0.427631
0.423439
0.421706
0.421715
0.422106
0.422688
0.424144
0.426024
0.426060
0.424130
0.422319
0.421021
0.419841
0.418824
0.499894
0.492625
0.479193
0.462576
0.444741
0.427507
0.411550
0.399441
0.390481
0.384687
0.381333
0.380245
0.380762
0.381393
0.382082
0.383781
0.386389
0.386533
0.384076
0.382139
0.380722
0.379646
0.378872
0.445018
0.438222
0.425693
0.410272
0.393844
0.378126
0.363677
0.352850
0.344921
0.339948
0.337229
0.336519
0.337213
0.337942
0.338676
0.340318
0.342833
0.343043
0.340821
0.339109
0.337834
0.336887
0.336228
0.391403
0.385034
0.373309
0.358910
0.343443
0.329169
0.316608
0.307149
0.300327
0.296112
0.293846
0.293203
0.293634
0.294296
0.295085
0.296346
0.297838
0.298071
0.296968
0.295852
0.294899
0.294118
0.293573
0.349458
0.343420
0.332317
0.318733
0.304205
0.291055
0.279733
0.271343
0.265379
0.261759
0.259819
0.259212
0.259454
0.260016
0.260762
0.261714
0.262672
0.262886
0.262305
0.261561
0.260807
0.260141
0.259680
0.325277
0.319421
0.308666
0.295535
0.281546
0.269025
0.258412
0.250627
0.245168
0.241890
0.240143
0.239569
0.239725
0.240223
0.240907
0.241682
0.242367
0.242556
0.242209
0.241633
0.240974
0.240366
0.239950
0.496720
0.489040
0.474796
0.457140
0.437890
0.420069
0.404570
0.393246
0.385429
0.380613
0.378067
0.377703
0.379878
0.380095
0.377924
0.377017
0.376118
0.374310
0.371225
0.367850
0.364589
0.362102
0.360692
0.509326
0.501640
0.487415
0.469851
0.450702
0.432750
0.416905
0.405310
0.397343
0.392438
0.390102
0.390747
0.396114
0.396284
0.390842
0.388921
0.387948
0.385964
0.382328
0.378635
0.375240
0.372712
0.371290
0.532823
0.525048
0.510685
0.493092
0.473955
0.455654
0.439093
0.426925
0.418605
0.413552
0.412333
0.416222
0.440683
0.440793
0.416195
0.411160
0.409584
0.407285
0.402495
0.398237
0.394623
0.392043
0.390609
0.562450
0.554360
0.539433
0.521242
0.501480
0.482509
0.465195
0.452258
0.443217
0.437586
0.435954
0.439617
0.464074
0.464114
0.439362
0.434353
0.432870
0.430629
0.425840
0.421592
0.418017
0.415479
0.414063
0.596308
0.587508
0.571204
0.551649
0.530516
0.510527
0.492408
0.478571
0.468498
0.461892
0.458267
0.458168
0.463360
0.463338
0.457665
0.455977
0.455558
0.453762
0.449914
0.446185
0.442876
0.440451
0.439064
0.629930
0.619998
0.601575
0.580119
0.557401
0.536221
0.517139
0.502360
0.491350
0.483897
0.479309
0.477807
0.479962
0.479933
0.477286
0.476924
0.477350
0.475887
0.472112
0.468546
0.465372
0.463012
0.461621
0.663599
0.652307
0.629117
0.605589
0.581265
0.558925
0.538822
0.523187
0.511386
0.503258
0.498065
0.496370
0.498925
0.498911
0.496036
0.496235
0.499677
0.498415
0.492061
0.488101
0.484826
0.482466
0.481018
0.684114
0.672496
0.648677
0.624372
0.599198
0.576084
0.555303
0.539068
0.526711
0.518050
0.512303
0.510067
0.512065
0.511997
0.509580
0.510244
0.514189
0.513092
0.506608
0.502630
0.499430
0.497086
0.495576
0.692349
0.681383
0.661005
0.637152
0.611824
0.588355
0.567302
0.550821
0.538195
0.529119
0.522631
0.519172
0.518546
0.518379
0.518326
0.519917
0.522656
0.521742
0.517047
0.513300
0.510404
0.508074
0.506370
0.698725
0.688151
0.668505
0.644939
0.619550
0.595956
0.574912
0.558577
0.546103
0.536814
0.529683
0.525414
0.523702
0.523529
0.524751
0.528004
0.533504
0.532753
0.525771
0.521258
0.518616
0.516198
0.513912
0.702126
0.691645
0.672191
0.648667
0.623273
0.599701
0.578831
0.562871
0.550819
0.541470
0.533759
0.528911
0.526744
0.526725
0.529337
0.535789
0.550468
0.549894
0.534250
0.527480
0.524904
0.522285
0.518985
0.700334
0.690099
0.671056
0.647898
0.622794
0.599395
0.578638
0.562832
0.550944
0.541643
0.533853
0.528921
0.526673
0.526623
0.529271
0.535816
0.550633
0.550149
0.534550
0.527875
0.525492
0.522938
0.519560
0.692231
0.682531
0.664503
0.642267
0.618206
0.595178
0.574199
0.558351
0.546462
0.537302
0.529794
0.525190
0.523122
0.522866
0.524329
0.527957
0.533924
0.533463
0.526664
0.522514
0.520770
0.518542
0.515727
0.678937
0.669769
0.652744
0.631649
0.609159
0.586737
0.565488
0.549914
0.538603
0.529700
0.522141
0.517828
0.516190
0.515924
0.516765
0.519280
0.522997
0.522632
0.518266
0.515409
0.515030
0.513019
0.509444
0.659140
0.650444
0.634612
0.615197
0.600848
0.579211
0.551693
0.536456
0.526356
0.517831
0.509580
0.505335
0.504256
0.504104
0.504602
0.507132
0.512215
0.512051
0.506947
0.505383
0.509351
0.507506
0.500016
0.632065
0.623772
0.608682
0.590182
0.576759
0.556059
0.529419
0.514818
0.505246
0.497215
0.489456
0.485643
0.484873
0.484856
0.485322
0.487728
0.492618
0.492590
0.487934
0.486701
0.490917
0.489283
0.481950
0.595500
0.587570
0.572882
0.554614
0.535181
0.515562
0.496748
0.482986
0.473168
0.465759
0.459845
0.456921
0.456264
0.456373
0.456979
0.458810
0.461257
0.461270
0.458884
0.457221
0.457502
0.456139
0.453237
0.551620
0.544045
0.530007
0.512525
0.493545
0.475110
0.457994
0.444986
0.435369
0.428697
0.424120
0.422014
0.421660
0.421933
0.422595
0.424080
0.425901
0.425976
0.424246
0.422668
0.421853
0.420719
0.419345
0.499718
0.492510
0.479191
0.462690
0.444726
0.427651
0.412130
0.400172
0.391327
0.385496
0.381939
0.380581
0.380711
0.381176
0.381807
0.383185
0.385002
0.385122
0.383437
0.381888
0.380772
0.379789
0.378980
0.445402
0.438591
0.426038
0.410591
0.393903
0.378272
0.364227
0.353509
0.345647
0.340654
0.337817
0.336925
0.337299
0.337871
0.338493
0.339731
0.341379
0.341533
0.340080
0.338738
0.337694
0.336841
0.336211
0.391939
0.385542
0.373783
0.359368
0.343873
0.329646
0.317183
0.307755
0.300945
0.296716
0.294407
0.293697
0.293999
0.294561
0.295217
0.296194
0.297278
0.297445
0.296618
0.295681
0.294834
0.294107
0.293595
0.349909
0.343862
0.332752
0.319184
0.304674
0.291558
0.280271
0.271876
0.265901
0.262270
0.260320
0.259705
0.259913
0.260429
0.261079
0.261860
0.262594
0.262749
0.262272
0.261596
0.260881
0.260239
0.259799
0.325624
0.319775
0.309041
0.295952
0.282010
0.269520
0.258912
0.251108
0.245626
0.242337
0.240595
0.240037
0.240201
0.240685
0.241310
0.241980
0.242543
0.242681
0.242353
0.241794
0.241141
0.240539
0.240134
0.497048
0.489180
0.474605
0.456618
0.437100
0.419170
0.403711
0.392498
0.384870
0.380309
0.378066
0.377990
0.380351
0.380570
0.378221
0.377041
0.375865
0.373905
0.370811
0.367491
0.364308
0.361893
0.360525
0.509896
0.501974
0.487320
0.469339
0.449851
0.431782
0.416022
0.404572
0.396816
0.392171
0.390136
0.391080
0.396648
0.396816
0.391166
0.388928
0.387621
0.385478
0.381872
0.378255
0.374945
0.372488
0.371108
0.533735
0.525660
0.510718
0.492599
0.473007
0.454595
0.438223
0.426260
0.418203
0.413411
0.412456
0.416644
0.441321
0.441424
0.416568
0.411148
0.409124
0.406659
0.401987
0.397842
0.394320
0.391809
0.390413
0.563258
0.554911
0.539474
0.520835
0.500686
0.481649
0.464535
0.451788
0.442983
0.437588
0.436189
0.440125
0.464778
0.464815
0.439819
0.434438
0.432512
0.430108
0.425424
0.421264
0.417751
0.415266
0.413877
0.596581
0.587661
0.571137
0.551411
0.530161
0.510182
0.492167
0.478431
0.468493
0.462059
0.458642
0.458762
0.464108
0.464084
0.458239
0.456286
0.455561
0.453601
0.449742
0.446019
0.442725
0.440309
0.438921
0.629744
0.619821
0.601426
0.580065
0.557471
0.536389
0.517357
0.502605
0.491654
0.484309
0.479869
0.478520
0.480777
0.480745
0.477984
0.477439
0.477634
0.476014
0.472172
0.468553
0.465356
0.462965
0.461535
0.663106
0.651917
0.628929
0.605692
0.581675
0.559512
0.539434
0.523786
0.511996
0.503929
0.498829
0.497225
0.499831
0.499803
0.496840
0.496888
0.500095
0.498682
0.492274
0.488241
0.484939
0.482516
0.480978
0.683401
0.671945
0.648421
0.624498
0.599708
0.576833
0.556118
0.539896
0.527555
0.518945
0.513256
0.511064
0.513066
0.512966
0.510464
0.510991
0.514710
0.513459
0.506893
0.502805
0.499539
0.497113
0.495500
0.691398
0.680626
0.660593
0.637146
0.612213
0.589022
0.568126
0.551746
0.539196
0.530184
0.523740
0.520294
0.519639
0.519409
0.519264
0.520729
0.523293
0.522206
0.517345
0.513430
0.510405
0.507968
0.506183
0.697450
0.687108
0.667861
0.644725
0.619730
0.596449
0.575646
0.559500
0.547170
0.537975
0.530888
0.526608
0.524831
0.524572
0.525693
0.528818
0.534151
0.533213
0.526032
0.521322
0.518522
0.515987
0.513629
0.700492
0.690288
0.671294
0.648240
0.623255
0.600026
0.579452
0.563740
0.551875
0.542642
0.534972
0.530090
0.527808
0.527688
0.530218
0.536546
0.551053
0.550296
0.534459
0.527493
0.524755
0.522021
0.518656
0.698470
0.688540
0.669997
0.647342
0.622667
0.599629
0.579181
0.563626
0.551923
0.542737
0.534977
0.529994
0.527611
0.527461
0.530033
0.536460
0.551111
0.550468
0.534708
0.527867
0.525342
0.522691
0.519253
0.690246
0.680860
0.663367
0.641675
0.618086
0.595423
0.574720
0.559077
0.547329
0.538245
0.530742
0.526073
0.523885
0.523526
0.524907
0.528429
0.534258
0.533674
0.526771
0.522521
0.520694
0.518391
0.515518
0.676759
0.667942
0.651530
0.631066
0.609116
0.587064
0.566034
0.550582
0.539337
0.530457
0.522867
0.518462
0.516689
0.516326
0.517108
0.519537
0.523127
0.522688
0.518318
0.515458
0.515084
0.513032
0.509392
0.656732
0.648441
0.633341
0.614654
0.600911
0.579647
0.552285
0.537087
0.526979
0.518430
0.510115
0.505747
0.504499
0.504258
0.504731
0.507180
0.512100
0.511911
0.506942
0.505495
0.509597
0.507749
0.500151
0.629808
0.621913
0.607541
0.589764
0.576940
0.556592
0.530057
0.515442
0.505823
0.497751
0.489918
0.485977
0.485036
0.484938
0.485379
0.487691
0.492405
0.492374
0.487902
0.486838
0.491229
0.489623
0.482192
0.593855
0.586232
0.572102
0.554445
0.535550
0.516222
0.497457
0.483661
0.473804
0.466352
0.460360
0.457324
0.456525
0.456542
0.457080
0.458783
0.461059
0.461055
0.458826
0.457338
0.457775
0.456452
0.453505
0.550652
0.543294
0.529669
0.512690
0.494199
0.475988
0.458836
0.445769
0.436132
0.429419
0.424743
0.422516
0.422010
0.422171
0.422722
0.424009
0.425586
0.425627
0.424104
0.422761
0.422146
0.421073
0.419656
0.499326
0.492271
0.479265
0.463201
0.445754
0.428843
0.413140
0.401079
0.392233
0.386358
0.382655
0.381138
0.381073
0.381408
0.381913
0.383018
0.384453
0.384534
0.383184
0.381964
0.381119
0.380217
0.379351
0.445360
0.438659
0.426333
0.411227
0.394968
0.379457
0.365212
0.354386
0.346519
0.341496
0.338529
0.337501
0.337695
0.338155
0.338652
0.339614
0.340875
0.340990
0.339854
0.338819
0.338024
0.337254
0.336573
0.392059
0.385729
0.374112
0.359912
0.344658
0.330509
0.317956
0.308459
0.301637
0.297391
0.295028
0.294263
0.294482
0.294966
0.295508
0.296279
0.297123
0.297239
0.296559
0.295797
0.295098
0.294422
0.293884
0.350063
0.344061
0.333047
0.319615
0.305248
0.292187
0.280862
0.272428
0.266438
0.262801
0.260842
0.260222
0.260407
0.260881
0.261447
0.262093
0.262681
0.262784
0.262359
0.261759
0.261112
0.260495
0.260046
0.325770
0.319959
0.309303
0.296314
0.282470
0.270025
0.259404
0.251574
0.246078
0.242787
0.241054
0.240513
0.240680
0.241142
0.241707
0.242284
0.242749
0.242840
0.242522
0.241991
0.241367
0.240776
0.240370
0.498504
0.490307
0.475124
0.456613
0.436701
0.418618
0.403186
0.392036
0.384503
0.380029
0.377695
0.377261
0.378099
0.378184
0.377086
0.376030
0.374719
0.372747
0.369936
0.366912
0.364000
0.361771
0.360501
0.512019
0.503634
0.488095
0.469392
0.449373
0.431112
0.415409
0.404038
0.396393
0.391770
0.389368
0.389315
0.391142
0.391167
0.388947
0.387360
0.385938
0.383845
0.380775
0.377588
0.374600
0.372342
0.371062
0.537057
0.528319
0.511878
0.492765
0.472461
0.453821
0.437575
0.425748
0.417947
0.413008
0.410421
0.411203
0.416672
0.416611
0.410550
0.407914
0.406306
0.404043
0.400491
0.397028
0.393918
0.391618
0.390319
0.566147
0.557242
0.540502
0.521055
0.500342
0.481126
0.464115
0.451466
0.442884
0.437306
0.434237
0.434712
0.440050
0.439927
0.433849
0.431311
0.429822
0.427602
0.424002
0.420483
0.417347
0.415034
0.413717
0.596993
0.588002
0.571390
0.551592
0.530322
0.510325
0.492270
0.478464
0.468496
0.461986
0.458120
0.457140
0.458519
0.458375
0.456219
0.455013
0.454074
0.452122
0.448834
0.445443
0.442377
0.440060
0.438692
0.627526
0.618095
0.600767
0.580217
0.558256
0.537345
0.518089
0.503080
0.491942
0.484517
0.479877
0.477962
0.478162
0.478031
0.477098
0.476846
0.476544
0.474845
0.471556
0.468134
0.465105
0.462743
0.461253
0.655883
0.645822
0.627236
0.605774
0.583203
0.561381
0.540783
0.524659
0.512525
0.504324
0.499036
0.496659
0.496770
0.496636
0.495831
0.496130
0.496787
0.495265
0.491415
0.487821
0.484876
0.482443
0.480684
0.675798
0.665548
0.646591
0.624584
0.601354
0.578879
0.557664
0.540964
0.528270
0.519533
0.513716
0.510847
0.510543
0.510319
0.509749
0.510365
0.511345
0.509929
0.505982
0.502312
0.499339
0.496865
0.495046
0.687775
0.677801
0.659399
0.637260
0.613348
0.590521
0.569438
0.552756
0.539939
0.530903
0.524591
0.521058
0.519701
0.519323
0.519491
0.520478
0.521493
0.520145
0.516353
0.512635
0.509544
0.507049
0.505313
0.694920
0.685141
0.666976
0.644753
0.620464
0.597490
0.576641
0.560255
0.547650
0.538514
0.531795
0.527766
0.525863
0.525384
0.525986
0.527654
0.529807
0.528522
0.523771
0.519687
0.516638
0.514086
0.512132
0.698442
0.688700
0.670468
0.648144
0.623685
0.600713
0.580126
0.564124
0.551886
0.542763
0.535702
0.531308
0.529119
0.528645
0.529779
0.532738
0.537876
0.536696
0.529237
0.524311
0.521359
0.518729
0.516323
0.696651
0.687112
0.669210
0.647175
0.622926
0.600115
0.579683
0.563840
0.551746
0.542679
0.535587
0.531149
0.528920
0.528403
0.529502
0.532482
0.537706
0.536642
0.529321
0.524575
0.521829
0.519302
0.516889
0.688704
0.679635
0.662658
0.641451
0.617922
0.595474
0.575097
0.559220
0.547104
0.538128
0.531260
0.527085
0.525062
0.524457
0.524962
0.526711
0.529156
0.528228
0.523916
0.520420
0.518156
0.515916
0.513809
0.675406
0.666853
0.650849
0.630728
0.608266
0.586406
0.566168
0.550415
0.538542
0.529742
0.523007
0.519170
0.517580
0.517016
0.517105
0.518293
0.519883
0.519160
0.516097
0.513492
0.512093
0.510125
0.507781
0.655397
0.647334
0.632329
0.613441
0.592985
0.571918
0.551351
0.536002
0.524826
0.516338
0.509552
0.506047
0.505094
0.504666
0.504391
0.505473
0.507245
0.506775
0.504138
0.502422
0.503240
0.501521
0.497527
0.628559
0.620883
0.606610
0.588669
0.569241
0.549071
0.529205
0.514397
0.503692
0.495650
0.489297
0.486168
0.485499
0.485225
0.484982
0.486031
0.487772
0.487500
0.485292
0.483994
0.485156
0.483692
0.479851
0.592830
0.585446
0.571731
0.554515
0.535348
0.516175
0.497915
0.483727
0.473259
0.465796
0.460407
0.457728
0.457003
0.456870
0.456975
0.457896
0.459098
0.458954
0.457465
0.456254
0.455945
0.454751
0.452895
0.549873
0.542764
0.529640
0.513343
0.495426
0.477377
0.459988
0.446555
0.436688
0.429920
0.425299
0.423082
0.422490
0.422509
0.422788
0.423582
0.424510
0.424477
0.423490
0.422619
0.422153
0.421198
0.419976
0.498796
0.492007
0.479649
0.464589
0.448936
0.432183
0.415078
0.402498
0.393637
0.387651
0.383549
0.381779
0.381457
0.381638
0.381988
0.382724
0.383607
0.383665
0.382924
0.382359
0.382063
0.381289
0.380266
0.445020
0.438549
0.426817
0.412653
0.398153
0.382768
0.367121
0.355818
0.347998
0.342861
0.339446
0.338131
0.338059
0.338374
0.338766
0.339438
0.340234
0.340334
0.339756
0.339342
0.339133
0.338473
0.337572
0.391853
0.385682
0.374428
0.360763
0.346241
0.332184
0.319136
0.309406
0.302573
0.298276
0.295736
0.294834
0.294913
0.295303
0.295751
0.296328
0.296907
0.296995
0.296591
0.296185
0.295843
0.295242
0.294570
0.349975
0.344072
0.333272
0.320124
0.306109
0.293111
0.281586
0.273047
0.267044
0.263395
0.261384
0.260729
0.260861
0.261278
0.261760
0.262270
0.262703
0.262768
0.262452
0.262014
0.261539
0.260966
0.260463
0.325753
0.320008
0.309483
0.296658
0.282980
0.270582
0.259901
0.252025
0.246521
0.243237
0.241507
0.240970
0.241123
0.241548
0.242041
0.242516
0.242877
0.242928
0.242647
0.242191
0.241648
0.241086
0.240663
0.501096
0.492426
0.476380
0.457202
0.436871
0.418633
0.403218
0.392129
0.384700
0.380242
0.377764
0.377033
0.377291
0.377134
0.376144
0.374973
0.373460
0.371475
0.368911
0.366215
0.363617
0.361615
0.360461
0.516079
0.506936
0.489906
0.470174
0.449546
0.431068
0.415398
0.404131
0.396726
0.392081
0.389274
0.388614
0.389270
0.389045
0.387488
0.385994
0.384364
0.382294
0.379608
0.376830
0.374192
0.372170
0.371005
0.544037
0.534022
0.514631
0.493881
0.472701
0.453774
0.437614
0.426051
0.419114
0.414078
0.410179
0.409557
0.411554
0.411228
0.408040
0.406014
0.404210
0.402027
0.399113
0.396187
0.393471
0.391409
0.390218
0.572734
0.562655
0.543153
0.522258
0.500826
0.481363
0.464381
0.451938
0.444185
0.438480
0.434071
0.433122
0.434949
0.434576
0.431443
0.429554
0.427889
0.425730
0.422718
0.419682
0.416901
0.414787
0.413544
0.599596
0.590224
0.572798
0.552653
0.531354
0.511279
0.493009
0.479065
0.469170
0.462548
0.458235
0.456619
0.456770
0.456429
0.455096
0.454092
0.452983
0.450998
0.447965
0.444841
0.442042
0.439844
0.438461
0.626913
0.617806
0.601082
0.581345
0.560305
0.539510
0.519587
0.504063
0.492654
0.485086
0.480274
0.478031
0.477510
0.477228
0.476729
0.476563
0.476125
0.474325
0.471087
0.467807
0.465087
0.462766
0.461059
0.652724
0.643551
0.626783
0.607267
0.586891
0.565353
0.543222
0.526083
0.513392
0.504983
0.499595
0.496889
0.496072
0.495817
0.495723
0.496198
0.496576
0.494921
0.491243
0.487856
0.485604
0.483151
0.480707
0.672123
0.662871
0.645923
0.626033
0.605119
0.582990
0.560259
0.542530
0.529256
0.520329
0.514485
0.511379
0.510250
0.509906
0.509949
0.510640
0.511233
0.509629
0.505840
0.502323
0.499970
0.497439
0.494938
0.685251
0.676001
0.658923
0.638198
0.615623
0.593107
0.571374
0.554099
0.540881
0.531768
0.525602
0.522126
0.520520
0.520001
0.520141
0.520792
0.521214
0.519587
0.515875
0.512149
0.509117
0.506551
0.504643
0.693422
0.684114
0.666725
0.645375
0.621842
0.599119
0.578021
0.561253
0.548310
0.539201
0.532840
0.529116
0.527249
0.526594
0.526758
0.527540
0.528311
0.526663
0.522539
0.518555
0.515269
0.512665
0.510895
0.697847
0.688375
0.670397
0.648604
0.624608
0.601825
0.581104
0.564739
0.552115
0.543086
0.536604
0.532736
0.530747
0.530044
0.530361
0.531631
0.533866
0.532257
0.526749
0.522356
0.518992
0.516363
0.514503
0.696334
0.686989
0.669208
0.647569
0.623664
0.601005
0.580470
0.564280
0.551801
0.542854
0.536405
0.532571
0.530616
0.529862
0.530052
0.531229
0.533461
0.531966
0.526678
0.522547
0.519433
0.516933
0.515090
0.688211
0.679347
0.662661
0.641829
0.618573
0.596258
0.575821
0.559635
0.547168
0.538310
0.532058
0.528491
0.526811
0.526002
0.525681
0.526112
0.526830
0.525530
0.522131
0.519009
0.516622
0.514422
0.512610
0.674970
0.666604
0.650903
0.631114
0.608821
0.587064
0.566784
0.550650
0.538295
0.529604
0.523627
0.520560
0.519521
0.518756
0.517842
0.517714
0.517929
0.516883
0.514489
0.512377
0.511112
0.509246
0.507075
0.654995
0.647107
0.632381
0.613754
0.592946
0.571948
0.551736
0.535857
0.523871
0.515493
0.509851
0.507471
0.507542
0.506909
0.505152
0.504587
0.504716
0.503950
0.502287
0.501326
0.502612
0.501070
0.497115
0.628166
0.620670
0.606708
0.589094
0.569422
0.549313
0.529692
0.514309
0.502797
0.494835
0.489550
0.487480
0.487807
0.487343
0.485669
0.485151
0.485350
0.484830
0.483609
0.483139
0.484859
0.483590
0.479744
0.592448
0.585278
0.571999
0.555390
0.536859
0.517770
0.499018
0.484290
0.473393
0.465939
0.460981
0.458808
0.458510
0.458215
0.457507
0.457427
0.457698
0.457392
0.456519
0.456014
0.456201
0.455168
0.453271
0.549526
0.542689
0.530197
0.514975
0.498645
0.480716
0.462039
0.447935
0.437931
0.431082
0.426294
0.424072
0.423520
0.423388
0.423246
0.423484
0.423884
0.423781
0.423267
0.423106
0.423323
0.422513
0.421032
0.498525
0.492084
0.480678
0.467536
0.455967
0.439352
0.418603
0.404839
0.396146
0.389976
0.384998
0.382782
0.382221
0.382239
0.382381
0.382804
0.383355
0.383426
0.383200
0.383510
0.384182
0.383566
0.382055
0.444815
0.438668
0.427839
0.415522
0.405019
0.389757
0.370534
0.358120
0.350533
0.345215
0.340871
0.339055
0.338703
0.338867
0.339132
0.339600
0.340164
0.340296
0.340177
0.340590
0.341346
0.340830
0.339410
0.391711
0.385745
0.374997
0.362243
0.349170
0.335200
0.320967
0.310755
0.303989
0.299611
0.296693
0.295561
0.295496
0.295782
0.296118
0.296538
0.296964
0.297049
0.296890
0.296977
0.297224
0.296719
0.295739
0.349926
0.344135
0.333592
0.320849
0.307386
0.294442
0.282513
0.273786
0.267801
0.264138
0.262016
0.261298
0.261376
0.261723
0.262102
0.262481
0.262798
0.262833
0.262615
0.262403
0.262204
0.261686
0.261056
0.325772
0.320091
0.309701
0.297070
0.283609
0.271247
0.260442
0.252497
0.247004
0.243734
0.241993
0.241452
0.241585
0.241956
0.242357
0.242720
0.242984
0.242996
0.242751
0.242400
0.241988
0.241462
0.240995
0.504615
0.495405
0.478089
0.458228
0.437521
0.419180
0.403819
0.392848
0.385756
0.381266
0.378347
0.377327
0.377161
0.376691
0.375475
0.374008
0.372249
0.370209
0.367813
0.365383
0.363071
0.361277
0.360232
0.522350
0.512177
0.492498
0.471514
0.450272
0.431625
0.416048
0.405064
0.398621
0.393931
0.390030
0.388876
0.388950
0.388398
0.386704
0.384924
0.383025
0.380909
0.378445
0.375972
0.373642
0.371834
0.370774
0.560030
0.547733
0.519365
0.495989
0.473641
0.454455
0.438572
0.427952
0.424948
0.419848
0.411766
0.409858
0.410261
0.409570
0.407003
0.404764
0.402691
0.400475
0.397876
0.395306
0.392927
0.391079
0.389975
0.588486
0.576197
0.547856
0.524479
0.502022
0.482323
0.465528
0.453970
0.450096
0.444311
0.435725
0.433475
0.433689
0.432968
0.430507
0.428439
0.426526
0.424320
0.421579
0.418864
0.416414
0.414485
0.413282
0.604967
0.594819
0.575258
0.554418
0.533149
0.512984
0.494360
0.480414
0.471323
0.464596
0.459171
0.457061
0.456629
0.456014
0.454658
0.453471
0.452173
0.450102
0.447158
0.444262
0.441861
0.439791
0.438262
0.628351
0.619270
0.602431
0.583363
0.563680
0.542950
0.521751
0.505568
0.494070
0.486344
0.481127
0.478631
0.477694
0.477193
0.476678
0.476437
0.475980
0.474072
0.470741
0.467694
0.465754
0.463502
0.461166
0.651806
0.643169
0.627696
0.610278
0.593626
0.572308
0.546840
0.528078
0.514719
0.506063
0.500502
0.497611
0.496387
0.495960
0.495978
0.496557
0.497110
0.495356
0.491515
0.488653
0.488686
0.486262
0.481647
0.670632
0.662031
0.646589
0.628959
0.611851
0.589996
0.563963
0.544597
0.530606
0.521447
0.515512
0.512288
0.510807
0.510308
0.510438
0.511206
0.511942
0.510208
0.506211
0.503166
0.503031
0.500500
0.495834
0.684359
0.675566
0.659354
0.639901
0.619061
0.596774
0.573777
0.555728
0.542097
0.532874
0.526753
0.523295
0.521552
0.520867
0.520855
0.521340
0.521718
0.519875
0.515837
0.512155
0.509700
0.507110
0.504573
0.693498
0.684401
0.667211
0.646469
0.623708
0.601174
0.579659
0.562523
0.549313
0.540187
0.534008
0.530443
0.528570
0.527746
0.527616
0.528047
0.528722
0.526796
0.522208
0.518080
0.514797
0.512161
0.510289
0.699965
0.690325
0.671286
0.649525
0.625823
0.603175
0.582316
0.565705
0.552841
0.543858
0.537701
0.534132
0.532254
0.531392
0.531379
0.532332
0.535982
0.534051
0.526436
0.521632
0.517934
0.515269
0.513562
0.698635
0.689069
0.670125
0.648402
0.624661
0.602111
0.581507
0.565107
0.552407
0.543535
0.537469
0.534008
0.532248
0.531337
0.531102
0.531864
0.535429
0.533611
0.526283
0.521811
0.518421
0.515905
0.514202
0.688940
0.680098
0.663230
0.642554
0.619478
0.597269
0.576799
0.560429
0.547773
0.539004
0.533156
0.530044
0.528744
0.527759
0.526715
0.526397
0.526698
0.525103
0.521511
0.518511
0.516591
0.514422
0.512221
0.675329
0.667044
0.651428
0.631853
0.609724
0.588049
0.567720
0.551357
0.538774
0.530192
0.524748
0.522405
0.522253
0.521294
0.519090
0.517843
0.517254
0.515941
0.513819
0.512343
0.512701
0.510934
0.507439
0.655301
0.647502
0.632908
0.614499
0.593611
0.572671
0.552583
0.536390
0.524081
0.515851
0.511034
0.509940
0.512318
0.511484
0.506969
0.504648
0.503541
0.502545
0.501936
0.502778
0.513316
0.511948
0.499349
0.628440
0.621044
0.607269
0.589967
0.570405
0.550347
0.530656
0.514895
0.503070
0.495238
0.490704
0.489873
0.492503
0.491850
0.487433
0.485190
0.484182
0.483465
0.483343
0.484738
0.495749
0.494666
0.482173
0.592651
0.585630
0.572748
0.556825
0.539688
0.520666
0.500667
0.485403
0.474389
0.466965
0.462127
0.460454
0.460950
0.460484
0.458570
0.457489
0.457009
0.456546
0.456173
0.456568
0.458685
0.457795
0.454413
0.549701
0.543099
0.531342
0.517676
0.505277
0.487439
0.465131
0.449966
0.440134
0.433191
0.427749
0.425405
0.424976
0.424675
0.423966
0.423681
0.423668
0.423486
0.423340
0.423911
0.425355
0.424672
0.422360
0.498804
0.492763
0.483019
0.473901
0.477886
0.461420
0.425646
0.408932
0.401995
0.395534
0.387233
0.384185
0.383256
0.383079
0.382948
0.383112
0.383465
0.383541
0.383692
0.384867
0.386692
0.386217
0.384008
0.445082
0.439319
0.430116
0.421738
0.426776
0.411650
0.377408
0.362134
0.356345
0.350742
0.343044
0.340336
0.339552
0.339537
0.339626
0.339935
0.340387
0.340547
0.340768
0.342010
0.343889
0.343507
0.341389
0.391861
0.386088
0.375986
0.364635
0.355323
0.341422
0.323708
0.312611
0.306154
0.301678
0.297936
0.296440
0.296186
0.296349
0.296543
0.296823
0.297147
0.297219
0.297238
0.297816
0.298731
0.298312
0.296927
0.350076
0.344376
0.334118
0.321893
0.309707
0.296806
0.283746
0.274733
0.268866
0.265191
0.262789
0.261955
0.261948
0.262205
0.262457
0.262703
0.262912
0.262903
0.262749
0.262754
0.262861
0.262392
0.261590
0.325936
0.320297
0.310018
0.297574
0.284435
0.272101
0.261054
0.253038
0.247592
0.244346
0.242561
0.241994
0.242085
0.242380
0.242665
0.242905
0.243064
0.243020
0.242787
0.242529
0.242253
0.241759
0.241230
0.505478
0.496233
0.478860
0.458962
0.438254
0.419957
0.404658
0.393722
0.386622
0.382054
0.378975
0.377723
0.377243
0.376460
0.374950
0.373197
0.371212
0.369086
0.366758
0.364488
0.362367
0.360715
0.359739
0.523311
0.513084
0.493314
0.472257
0.450985
0.432369
0.416859
0.405920
0.399492
0.394725
0.390636
0.389221
0.388937
0.388070
0.386117
0.384062
0.381931
0.379736
0.377363
0.375078
0.372963
0.371303
0.370304
0.561098
0.548731
0.520228
0.496740
0.474327
0.455161
0.439357
0.428813
0.425905
0.420729
0.412369
0.410137
0.410055
0.409045
0.406328
0.403836
0.401519
0.399231
0.396766
0.394424
0.392297
0.390605
0.389544
0.589454
0.577124
0.548681
0.525216
0.502699
0.483028
0.466317
0.454840
0.451068
0.445224
0.436368
0.433805
0.433537
0.432503
0.429882
0.427542
0.425363
0.423082
0.420481
0.418004
0.415812
0.414045
0.412875
0.605571
0.595450
0.575919
0.555099
0.533845
0.513729
0.495185
0.481305
0.472261
0.465490
0.459908
0.457579
0.456824
0.455895
0.454238
0.452712
0.451122
0.448951
0.446123
0.443464
0.441331
0.439412
0.437903
0.628438
0.619484
0.602840
0.583939
0.564370
0.543734
0.522628
0.506520
0.495076
0.487324
0.481998
0.479351
0.478175
0.477360
0.476458
0.475806
0.475014
0.472992
0.469791
0.467024
0.465408
0.463308
0.460952
0.651395
0.642979
0.627856
0.610741
0.594296
0.573121
0.547770
0.529101
0.515830
0.507166
0.501500
0.498497
0.497082
0.496344
0.495921
0.496031
0.496200
0.494330
0.490668
0.488161
0.488619
0.486353
0.481648
0.670026
0.661685
0.646652
0.629382
0.612524
0.590841
0.564931
0.545650
0.531735
0.522575
0.516553
0.513236
0.511583
0.510790
0.510485
0.510787
0.511135
0.509286
0.505462
0.502756
0.503025
0.500648
0.495894
0.683860
0.675301
0.659464
0.640359
0.619774
0.597654
0.574759
0.556758
0.543143
0.533906
0.527742
0.524211
0.522316
0.521361
0.520961
0.521035
0.521065
0.519097
0.515170
0.511717
0.509527
0.507062
0.504512
0.693132
0.684239
0.667382
0.646959
0.624443
0.602065
0.580626
0.563494
0.550248
0.541100
0.534912
0.531296
0.529284
0.528218
0.527751
0.527812
0.528140
0.526084
0.521590
0.517607
0.514475
0.511941
0.510111
0.699680
0.690223
0.671485
0.650017
0.626544
0.604040
0.583238
0.566594
0.553655
0.544650
0.538519
0.534926
0.532927
0.531848
0.531520
0.532096
0.535315
0.533253
0.525801
0.521122
0.517508
0.514933
0.513309
0.698489
0.689074
0.670374
0.648891
0.625340
0.602926
0.582378
0.565949
0.553174
0.544292
0.538262
0.534783
0.532902
0.531791
0.531260
0.531653
0.534785
0.532840
0.525675
0.521314
0.517986
0.515558
0.513947
0.689080
0.680320
0.663583
0.643050
0.620102
0.598003
0.577610
0.561256
0.548577
0.539810
0.533979
0.530828
0.529398
0.528209
0.526884
0.526225
0.526177
0.524452
0.520948
0.518053
0.516212
0.514127
0.512001
0.675813
0.667528
0.651899
0.632342
0.610253
0.588660
0.568433
0.552137
0.539582
0.531022
0.525584
0.523180
0.522877
0.521704
0.519211
0.517601
0.516655
0.515208
0.513185
0.511848
0.512312
0.510635
0.507212
0.656113
0.648235
0.633472
0.614955
0.594001
0.573115
0.553166
0.537079
0.524839
0.516654
0.511844
0.510678
0.512886
0.511831
0.507019
0.504297
0.502781
0.501646
0.501176
0.502194
0.512854
0.511582
0.499058
0.629299
0.621804
0.607820
0.590371
0.570711
0.550694
0.531142
0.515497
0.503756
0.495991
0.491476
0.490580
0.493046
0.492188
0.487485
0.484844
0.483421
0.482560
0.482562
0.484115
0.495230
0.494235
0.481808
0.593347
0.586244
0.573208
0.557180
0.539995
0.521009
0.501108
0.485948
0.475025
0.467672
0.462862
0.461144
0.461511
0.460863
0.458692
0.457267
0.456439
0.455816
0.455487
0.455975
0.458159
0.457321
0.453979
0.550307
0.543633
0.531742
0.518001
0.505584
0.487782
0.465545
0.450466
0.440721
0.433848
0.428435
0.426053
0.425516
0.425057
0.424128
0.423556
0.423249
0.422904
0.422738
0.423340
0.424813
0.424154
0.421859
0.499488
0.493363
0.483410
0.474216
0.478194
0.461762
0.426037
0.409391
0.402532
0.396138
0.387862
0.384775
0.383741
0.383425
0.383106
0.383024
0.383117
0.383035
0.383141
0.384313
0.386144
0.385678
0.383476
0.445679
0.439850
0.430460
0.422020
0.427053
0.411967
0.377766
0.362551
0.356828
0.351295
0.343622
0.340876
0.339989
0.339855
0.339781
0.339875
0.340094
0.340116
0.340286
0.341508
0.343374
0.343002
0.340891
0.392232
0.386423
0.376248
0.364872
0.355570
0.341702
0.324032
0.312994
0.306607
0.302194
0.298478
0.296955
0.296619
0.296672
0.296720
0.296818
0.296955
0.296902
0.296862
0.297414
0.298317
0.297900
0.296520
0.350362
0.344644
0.334351
0.322114
0.309937
0.297064
0.284048
0.275096
0.269297
0.265680
0.263304
0.262451
0.262377
0.262534
0.262652
0.262744
0.262802
0.262685
0.262473
0.262452
0.262549
0.262082
0.261285
0.326201
0.320549
0.310250
0.297796
0.284663
0.272353
0.261350
0.253393
0.248013
0.244821
0.243060
0.242476
0.242507
0.242707
0.242868
0.242970
0.242997
0.242857
0.242571
0.242288
0.242005
0.241515
0.240992
0.503724
0.494924
0.478658
0.459329
0.438966
0.420852
0.405648
0.394692
0.387320
0.382647
0.379623
0.378177
0.377380
0.376305
0.374553
0.372564
0.370376
0.368143
0.365810
0.363614
0.361610
0.360030
0.359066
0.519047
0.509711
0.492327
0.472321
0.451557
0.433165
0.417735
0.406662
0.399453
0.394588
0.391067
0.389543
0.388896
0.387742
0.385630
0.383380
0.381056
0.378763
0.376414
0.374249
0.372307
0.370728
0.369711
0.547499
0.537215
0.517216
0.496045
0.474608
0.455732
0.439908
0.428717
0.422643
0.417378
0.411989
0.410119
0.409681
0.408405
0.405677
0.403056
0.400556
0.398188
0.395805
0.393672
0.391827
0.390235
0.389106
0.575857
0.565586
0.545591
0.524364
0.502717
0.483321
0.466688
0.454642
0.447795
0.441893
0.436011
0.433844
0.433257
0.431935
0.429232
0.426689
0.424273
0.421908
0.419452
0.417260
0.415405
0.413761
0.412543
0.601266
0.591975
0.574630
0.554541
0.533290
0.513371
0.495391
0.481718
0.472156
0.465411
0.460453
0.458100
0.457070
0.455796
0.453748
0.451770
0.449760
0.447497
0.444928
0.442634
0.440782
0.439042
0.437643
0.626776
0.618100
0.602047
0.582874
0.562221
0.541736
0.522139
0.506896
0.495794
0.488173
0.482928
0.480226
0.478910
0.477693
0.476087
0.474660
0.473160
0.471041
0.468337
0.466066
0.464541
0.462692
0.460798
0.650793
0.642370
0.626890
0.608407
0.588747
0.567678
0.545958
0.529185
0.517071
0.508663
0.502721
0.499677
0.498288
0.497096
0.495624
0.494609
0.493646
0.491671
0.488827
0.486787
0.486263
0.484317
0.481299
0.669600
0.661206
0.645726
0.627053
0.606999
0.585414
0.563104
0.545715
0.532983
0.524065
0.517728
0.514358
0.512739
0.511500
0.510164
0.509368
0.508607
0.506677
0.503706
0.501489
0.500806
0.498759
0.495692
0.683231
0.674749
0.658934
0.639349
0.617614
0.595623
0.574219
0.557112
0.544015
0.534884
0.528577
0.524934
0.522916
0.521590
0.520509
0.519851
0.519101
0.517115
0.513916
0.511048
0.509013
0.506842
0.504787
0.691903
0.683254
0.666970
0.646646
0.623898
0.601657
0.580792
0.564019
0.550973
0.541817
0.535469
0.531661
0.529425
0.528057
0.527153
0.526728
0.526243
0.524216
0.520603
0.517177
0.514428
0.512143
0.510486
0.696621
0.687737
0.670753
0.649897
0.626627
0.604280
0.583710
0.567206
0.554305
0.545222
0.538905
0.535054
0.532753
0.531402
0.530684
0.530626
0.531014
0.529012
0.524544
0.520690
0.517673
0.515329
0.513723
0.695615
0.686738
0.669749
0.648873
0.625577
0.603308
0.582925
0.566607
0.553862
0.544883
0.538624
0.534816
0.532555
0.531189
0.530397
0.530276
0.530659
0.528772
0.524522
0.520892
0.518056
0.515825
0.514271
0.688520
0.679895
0.663585
0.643177
0.620280
0.598291
0.578106
0.561951
0.549391
0.540546
0.534400
0.530762
0.528711
0.527288
0.526077
0.525389
0.524839
0.523154
0.520249
0.517538
0.515422
0.513488
0.511937
0.676553
0.668133
0.652277
0.632468
0.610216
0.588697
0.568786
0.552858
0.540588
0.531969
0.526035
0.522796
0.521288
0.519868
0.518052
0.516761
0.515746
0.514311
0.512387
0.510788
0.509891
0.508321
0.506395
0.657983
0.649732
0.634149
0.615019
0.593627
0.572777
0.553316
0.537797
0.526064
0.517821
0.512194
0.509578
0.509085
0.507764
0.505080
0.503218
0.501922
0.500750
0.499738
0.499431
0.501232
0.500012
0.496237
0.631383
0.623442
0.608482
0.590244
0.569904
0.549897
0.531019
0.516033
0.504834
0.497055
0.491802
0.489512
0.489295
0.488172
0.485601
0.483798
0.482574
0.481622
0.480998
0.481135
0.483330
0.482343
0.478648
0.595001
0.587498
0.573507
0.556475
0.537704
0.518715
0.500315
0.485917
0.475304
0.468050
0.463159
0.460824
0.460097
0.459229
0.457720
0.456549
0.455674
0.454903
0.454282
0.454148
0.454594
0.453742
0.451984
0.551881
0.544746
0.531570
0.516034
0.499587
0.481759
0.463320
0.449477
0.439736
0.433082
0.428357
0.425994
0.425076
0.424449
0.423622
0.422965
0.422422
0.421840
0.421348
0.421344
0.421698
0.420977
0.419556
0.502126
0.495266
0.482236
0.468704
0.457055
0.440523
0.419865
0.406298
0.397832
0.391840
0.386905
0.384536
0.383621
0.383197
0.382760
0.382427
0.382152
0.381757
0.381458
0.381815
0.382537
0.381957
0.380475
0.448135
0.441610
0.429254
0.416605
0.406054
0.390873
0.371713
0.359469
0.352090
0.346941
0.342636
0.340674
0.339993
0.339761
0.339521
0.339337
0.339182
0.338886
0.338655
0.339057
0.339821
0.339320
0.337917
0.393263
0.387126
0.375954
0.363073
0.350019
0.336138
0.322021
0.311981
0.305421
0.301209
0.298344
0.297108
0.296779
0.296718
0.296603
0.296473
0.296322
0.296030
0.295715
0.295747
0.295975
0.295474
0.294508
0.350997
0.345127
0.334383
0.321588
0.308152
0.295290
0.283484
0.274930
0.269145
0.265640
0.263580
0.262791
0.262656
0.262696
0.262667
0.262581
0.262428
0.262142
0.261758
0.261475
0.261251
0.260739
0.260124
0.326632
0.320909
0.310444
0.297783
0.284344
0.272055
0.261377
0.253604
0.248304
0.245185
0.243506
0.242907
0.242852
0.242936
0.242958
0.242905
0.242765
0.242490
0.242083
0.241661
0.241227
0.240711
0.240262
0.502711
0.494254
0.478612
0.459765
0.439732
0.421841
0.406801
0.395957
0.388672
0.383908
0.380642
0.379003
0.378034
0.376695
0.374590
0.372308
0.369907
0.367548
0.365171
0.363010
0.361095
0.359526
0.358499
0.516929
0.508147
0.491839
0.472546
0.452202
0.434070
0.418852
0.407982
0.401057
0.396124
0.392226
0.390513
0.389787
0.388361
0.385772
0.383154
0.380583
0.378167
0.375814
0.373772
0.372046
0.370494
0.369333
0.543210
0.533872
0.515953
0.495910
0.475033
0.456474
0.440978
0.430226
0.425238
0.419945
0.413494
0.411390
0.411114
0.409543
0.406007
0.402858
0.400043
0.397558
0.395255
0.393420
0.392034
0.390503
0.389083
0.571611
0.562252
0.544258
0.524064
0.502877
0.483779
0.467546
0.456031
0.450368
0.444482
0.437544
0.435171
0.434778
0.433138
0.429547
0.426390
0.423602
0.421135
0.418850
0.417087
0.415813
0.414279
0.412759
0.599304
0.590448
0.573908
0.554184
0.532968
0.513257
0.495797
0.482660
0.473709
0.467044
0.461733
0.459297
0.458327
0.456710
0.453881
0.451224
0.448760
0.446424
0.444176
0.442464
0.441280
0.439726
0.438102
0.626268
0.617664
0.601607
0.582137
0.560891
0.540553
0.521932
0.507564
0.497274
0.489834
0.484295
0.481592
0.480441
0.478832
0.476216
0.473855
0.471702
0.469554
0.467470
0.466165
0.465669
0.464122
0.461920
0.651253
0.642625
0.626470
0.606977
0.585731
0.564780
0.544984
0.529747
0.519183
0.511062
0.504431
0.501417
0.500568
0.498932
0.495915
0.493604
0.491716
0.489766
0.487936
0.487368
0.488452
0.486925
0.483328
0.670158
0.661523
0.645308
0.625584
0.603927
0.582441
0.562031
0.546157
0.534947
0.526302
0.519269
0.515909
0.514813
0.513150
0.510335
0.508320
0.506710
0.504850
0.502917
0.502196
0.503143
0.501539
0.497916
0.683217
0.674665
0.658586
0.638532
0.616113
0.594209
0.573714
0.557399
0.544982
0.535984
0.529402
0.525698
0.523775
0.522124
0.520257
0.518919
0.517754
0.515882
0.513368
0.511522
0.510578
0.508781
0.506478
0.691375
0.682806
0.666651
0.646269
0.623343
0.601187
0.580712
0.564287
0.551500
0.542343
0.535788
0.531800
0.529436
0.527841
0.526622
0.526023
0.525543
0.523675
0.520416
0.517600
0.515585
0.513590
0.511806
0.695398
0.686743
0.670347
0.649710
0.626503
0.604253
0.583867
0.567518
0.554694
0.545529
0.538977
0.534844
0.532295
0.530788
0.530051
0.530183
0.530730
0.528924
0.524747
0.521273
0.518912
0.516798
0.514986
0.694600
0.685917
0.669466
0.648793
0.625585
0.603412
0.583179
0.567003
0.554328
0.545244
0.538699
0.534520
0.531919
0.530416
0.529736
0.529933
0.530557
0.528865
0.524826
0.521457
0.519160
0.517125
0.515397
0.688782
0.680105
0.663729
0.643213
0.620258
0.598344
0.578376
0.562487
0.550132
0.541206
0.534662
0.530497
0.527930
0.526340
0.525330
0.524949
0.524705
0.523177
0.520340
0.517799
0.515974
0.514216
0.512682
0.678285
0.669505
0.652934
0.632593
0.610052
0.588576
0.569024
0.553613
0.541848
0.533181
0.526581
0.522490
0.520095
0.518454
0.517064
0.516155
0.515381
0.514065
0.512209
0.510680
0.509893
0.508472
0.506679
0.661721
0.652715
0.635436
0.615245
0.593281
0.572438
0.553513
0.538840
0.528108
0.519840
0.513048
0.509090
0.507066
0.505467
0.503698
0.502425
0.501394
0.500306
0.499307
0.498947
0.500714
0.499605
0.496014
0.635441
0.626666
0.609853
0.590393
0.569328
0.549307
0.531063
0.516995
0.506836
0.499074
0.492718
0.489129
0.487396
0.485983
0.484288
0.483009
0.481970
0.481033
0.480357
0.480345
0.482396
0.481479
0.477991
0.597954
0.589805
0.574453
0.556278
0.536562
0.517546
0.499951
0.486328
0.476310
0.469148
0.463831
0.460809
0.459258
0.458136
0.456925
0.455918
0.455022
0.454161
0.453409
0.453027
0.453193
0.452366
0.450857
0.554835
0.547027
0.532266
0.515236
0.497057
0.479167
0.462176
0.449166
0.439702
0.433214
0.428640
0.426109
0.424817
0.423980
0.423134
0.422379
0.421637
0.420859
0.420126
0.419681
0.419512
0.418756
0.417684
0.507549
0.499646
0.482971
0.466864
0.451022
0.434379
0.417359
0.405070
0.396546
0.390799
0.386691
0.384568
0.383553
0.382963
0.382373
0.381802
0.381210
0.380536
0.379884
0.379550
0.379415
0.378741
0.377790
0.453200
0.445706
0.429913
0.414829
0.400205
0.384921
0.369302
0.358239
0.350728
0.345808
0.342376
0.340723
0.340010
0.339630
0.339209
0.338764
0.338277
0.337694
0.337106
0.336800
0.336671
0.336060
0.335198
0.395317
0.388718
0.376407
0.362400
0.347887
0.333964
0.321073
0.311594
0.305067
0.300993
0.298478
0.297338
0.296921
0.296712
0.296432
0.296085
0.295671
0.295154
0.294579
0.294148
0.293810
0.293229
0.292585
0.352081
0.345998
0.334775
0.321507
0.307538
0.294673
0.283331
0.275050
0.269344
0.265919
0.263969
0.263158
0.262912
0.262813
0.262635
0.262373
0.262024
0.261567
0.261011
0.260481
0.259977
0.259415
0.258937
0.327305
0.321479
0.310814
0.297943
0.284315
0.272037
0.261549
0.253932
0.248717
0.245650
0.243994
0.243339
0.243172
0.243126
0.243007
0.242798
0.242492
0.242076
0.241540
0.240972
0.240393
0.239842
0.239445
0.502540
0.494259
0.478833
0.460289
0.440533
0.422872
0.408089
0.397514
0.390977
0.386145
0.382046
0.380180
0.379176
0.377609
0.375020
0.372420
0.369816
0.367344
0.364918
0.362790
0.360979
0.359385
0.358225
0.516839
0.508234
0.491971
0.472983
0.452925
0.435051
0.420216
0.409964
0.405102
0.400131
0.394193
0.392120
0.391651
0.389976
0.386496
0.383370
0.380526
0.377994
0.375644
0.373763
0.372338
0.370782
0.369351
0.545508
0.536150
0.516235
0.496288
0.475633
0.457406
0.442854
0.434138
0.439211
0.433940
0.417674
0.414286
0.414911
0.413014
0.407376
0.403265
0.400015
0.397410
0.395215
0.393788
0.393081
0.391589
0.389644
0.574018
0.564595
0.544507
0.524309
0.503259
0.484469
0.469225
0.459838
0.464345
0.458526
0.441752
0.438102
0.438631
0.436653
0.430901
0.426713
0.423452
0.420889
0.418802
0.417581
0.417137
0.415693
0.413610
0.599596
0.590765
0.573932
0.554187
0.532954
0.513429
0.496536
0.484306
0.477948
0.471382
0.463822
0.461115
0.460625
0.458717
0.454645
0.451208
0.448324
0.445947
0.444032
0.443000
0.442817
0.441422
0.439219
0.627079
0.618317
0.601730
0.581891
0.560313
0.540092
0.522161
0.508704
0.500306
0.493039
0.486124
0.483363
0.482821
0.480900
0.476903
0.473631
0.470969
0.468849
0.467386
0.467271
0.468617
0.467341
0.464009
0.653223
0.644146
0.626795
0.606430
0.584387
0.563525
0.544956
0.531284
0.526365
0.518503
0.507065
0.503967
0.504893
0.502904
0.497077
0.493376
0.490778
0.488943
0.488214
0.489820
0.495477
0.494348
0.487287
0.672081
0.662987
0.645573
0.624956
0.602481
0.581060
0.561841
0.547483
0.541837
0.533438
0.521646
0.518201
0.518848
0.516863
0.511341
0.508035
0.505816
0.504123
0.503295
0.504758
0.510283
0.509108
0.502063
0.683872
0.675126
0.658545
0.638058
0.615238
0.593367
0.573404
0.557771
0.546542
0.537676
0.530301
0.526577
0.525156
0.523295
0.520439
0.518568
0.517278
0.515588
0.513652
0.512995
0.513987
0.512542
0.509141
0.691289
0.682698
0.666453
0.645949
0.622882
0.600753
0.580515
0.564366
0.552041
0.542906
0.535987
0.531914
0.529634
0.527936
0.526458
0.525963
0.525966
0.524308
0.521064
0.518769
0.517852
0.516124
0.513788
0.694884
0.686304
0.670078
0.649492
0.626287
0.604071
0.583782
0.567537
0.554810
0.545598
0.538866
0.534579
0.531959
0.530440
0.529874
0.530697
0.532427
0.530868
0.526138
0.522769
0.522759
0.520838
0.516997
0.694306
0.685666
0.669328
0.648686
0.625487
0.603350
0.583197
0.567111
0.554515
0.545368
0.538609
0.534205
0.531449
0.529944
0.529540
0.530517
0.532373
0.530922
0.526271
0.522910
0.522879
0.521014
0.517278
0.689642
0.680806
0.664038
0.643304
0.620237
0.598339
0.578507
0.562830
0.550732
0.541760
0.534845
0.530319
0.527450
0.525788
0.524982
0.525054
0.525490
0.524156
0.521119
0.518755
0.517782
0.516206
0.514134
0.681205
0.671888
0.653982
0.632952
0.610080
0.588591
0.569299
0.554382
0.543345
0.534662
0.527260
0.522513
0.519584
0.517785
0.516580
0.515935
0.515472
0.514308
0.512587
0.511519
0.512327
0.511089
0.508065
0.669342
0.659067
0.637785
0.616048
0.593399
0.572501
0.554013
0.540317
0.531379
0.523124
0.514483
0.509338
0.506397
0.504552
0.503070
0.502030
0.501173
0.500237
0.499737
0.500719
0.508465
0.507532
0.498404
0.643552
0.633430
0.612395
0.591260
0.569411
0.549324
0.531570
0.518530
0.510209
0.502486
0.494293
0.489527
0.486867
0.485179
0.483716
0.482582
0.481611
0.480761
0.480550
0.481804
0.489749
0.488974
0.479963
0.603424
0.594388
0.576268
0.556877
0.536405
0.517325
0.500182
0.487212
0.478008
0.470909
0.464895
0.461268
0.459169
0.457798
0.456579
0.455536
0.454557
0.453651
0.452977
0.452857
0.454245
0.453499
0.450919
0.561747
0.552932
0.534136
0.515675
0.496485
0.478502
0.462065
0.449560
0.440452
0.434055
0.429344
0.426574
0.424974
0.423914
0.422918
0.421990
0.421056
0.420141
0.419322
0.418773
0.418757
0.418023
0.416790
0.534391
0.523709
0.487375
0.467896
0.450183
0.433341
0.416799
0.405028
0.396548
0.390920
0.387097
0.384962
0.383793
0.383004
0.382195
0.381377
0.380518
0.379644
0.378788
0.378121
0.377627
0.376924
0.376188
0.479218
0.469095
0.434096
0.415832
0.399411
0.383944
0.368780
0.358170
0.350634
0.345822
0.342718
0.341095
0.340264
0.339703
0.339060
0.338363
0.337602
0.336811
0.335998
0.335319
0.334750
0.334089
0.333482
0.400665
0.393347
0.377813
0.362778
0.347483
0.333499
0.321030
0.311828
0.305367
0.301356
0.298939
0.297754
0.297201
0.296825
0.296351
0.295793
0.295153
0.294457
0.293702
0.293007
0.292368
0.291741
0.291252
0.354448
0.348078
0.335617
0.321919
0.307598
0.294715
0.283576
0.275454
0.269818
0.266427
0.264488
0.263600
0.263222
0.262973
0.262627
0.262191
0.261659
0.261054
0.260359
0.259669
0.258997
0.258397
0.257984
0.328276
0.322336
0.311384
0.298334
0.284573
0.272298
0.261917
0.254402
0.249251
0.246207
0.244526
0.243790
0.243499
0.243315
0.243044
0.242680
0.242215
0.241666
0.241014
0.240336
0.239655
0.239072
0.238695
0.502202
0.494065
0.478894
0.460620
0.441112
0.423653
0.409014
0.398505
0.391952
0.387046
0.382827
0.380797
0.379616
0.377917
0.375255
0.372621
0.369994
0.367482
0.365003
0.362839
0.361006
0.359368
0.358156
0.516362
0.507921
0.491947
0.473242
0.453431
0.435756
0.421062
0.410873
0.405987
0.400949
0.394908
0.392677
0.392030
0.390234
0.386707
0.383575
0.380738
0.378182
0.375788
0.373897
0.372482
0.370893
0.369401
0.544823
0.535655
0.516088
0.496433
0.476011
0.457969
0.443552
0.434891
0.439907
0.434585
0.418270
0.414741
0.415187
0.413184
0.407538
0.403460
0.400258
0.397655
0.395431
0.394031
0.393383
0.391879
0.389866
0.573376
0.564120
0.544327
0.524355
0.503472
0.484840
0.469731
0.460413
0.464881
0.459039
0.442245
0.438478
0.438843
0.436772
0.431007
0.426843
0.423624
0.421083
0.418998
0.417840
0.417483
0.416061
0.413929
0.599269
0.590517
0.573807
0.554142
0.532961
0.513539
0.496798
0.484686
0.478374
0.471817
0.464236
0.461448
0.460844
0.458834
0.454692
0.451219
0.448338
0.445981
0.444108
0.443172
0.443096
0.441752
0.439544
0.627012
0.618247
0.601624
0.581702
0.560032
0.539860
0.522120
0.508838
0.500549
0.493331
0.486426
0.483633
0.483032
0.481009
0.476881
0.473513
0.470821
0.468725
0.467337
0.467346
0.468812
0.467623
0.464341
0.653323
0.644181
0.626657
0.606064
0.583770
0.562912
0.544600
0.531157
0.526392
0.518614
0.507220
0.504144
0.505076
0.502994
0.496986
0.493155
0.490520
0.488725
0.488092
0.489842
0.495615
0.494614
0.487668
0.672153
0.662988
0.645382
0.624516
0.601760
0.580318
0.561326
0.547173
0.541664
0.533356
0.521623
0.518222
0.518899
0.516846
0.511155
0.507733
0.505494
0.503875
0.503181
0.504827
0.510503
0.509494
0.502589
0.683771
0.674988
0.658307
0.637667
0.614676
0.592769
0.572909
0.557384
0.546235
0.537425
0.530097
0.526414
0.525021
0.523115
0.520157
0.518227
0.516976
0.515395
0.513630
0.513211
0.514432
0.513176
0.509894
0.691015
0.682430
0.666177
0.645623
0.622478
0.600313
0.580090
0.563961
0.551651
0.542539
0.535655
0.531625
0.529384
0.527672
0.526147
0.525665
0.525789
0.524275
0.521195
0.519154
0.518505
0.516982
0.514757
0.694492
0.685955
0.669799
0.649236
0.626014
0.603768
0.583444
0.567159
0.554403
0.545193
0.538496
0.534263
0.531727
0.530219
0.529617
0.530518
0.532486
0.531086
0.526437
0.523295
0.523556
0.521848
0.518113
0.694007
0.685413
0.669149
0.648542
0.625339
0.603173
0.582961
0.566810
0.554163
0.545017
0.538295
0.533947
0.531271
0.529781
0.529341
0.530390
0.532469
0.531170
0.526591
0.523448
0.523682
0.522035
0.518404
0.689693
0.680857
0.664089
0.643347
0.620262
0.598318
0.578409
0.562663
0.550522
0.541551
0.534672
0.530192
0.527357
0.525682
0.524829
0.524900
0.525427
0.524205
0.521305
0.519177
0.518464
0.517093
0.515128
0.681704
0.672329
0.654335
0.633230
0.610317
0.588761
0.569371
0.554387
0.543320
0.534649
0.527283
0.522571
0.519651
0.517805
0.516506
0.515785
0.515312
0.514207
0.512621
0.511770
0.512803
0.511751
0.508834
0.670262
0.659880
0.638434
0.616569
0.593887
0.572909
0.554279
0.540516
0.531559
0.523324
0.514718
0.509594
0.506637
0.504709
0.503079
0.501895
0.500948
0.500017
0.499616
0.500765
0.508655
0.507881
0.498889
0.644696
0.634447
0.613206
0.591902
0.569988
0.549833
0.531973
0.518901
0.510578
0.502885
0.494718
0.489951
0.487243
0.485440
0.483784
0.482454
0.481334
0.480444
0.480287
0.481651
0.489681
0.489038
0.480154
0.604624
0.595452
0.577104
0.557505
0.536889
0.517762
0.500643
0.487716
0.478546
0.471478
0.465481
0.461831
0.459659
0.458136
0.456685
0.455404
0.454236
0.453243
0.452573
0.452504
0.453949
0.453293
0.450800
0.562965
0.554004
0.534948
0.516226
0.496812
0.478811
0.462528
0.450146
0.441095
0.434731
0.430042
0.427245
0.425564
0.424324
0.423051
0.421843
0.420682
0.419641
0.418775
0.418201
0.418164
0.417482
0.416337
0.535647
0.524800
0.488144
0.468320
0.450215
0.433377
0.417186
0.405615
0.397197
0.391609
0.387837
0.385688
0.384449
0.383468
0.382344
0.381213
0.380096
0.379071
0.378127
0.377363
0.376767
0.376085
0.375450
0.480362
0.470098
0.434809
0.416230
0.399438
0.383992
0.369181
0.358771
0.351288
0.346514
0.343445
0.341786
0.340868
0.340125
0.339183
0.338188
0.337173
0.336236
0.335322
0.334521
0.333816
0.333162
0.332647
0.401564
0.394156
0.378451
0.363239
0.347778
0.333814
0.321523
0.312453
0.306048
0.302047
0.299603
0.298340
0.297676
0.297130
0.296419
0.295626
0.294783
0.293954
0.293104
0.292311
0.291573
0.290935
0.290497
0.355156
0.348734
0.336178
0.322388
0.307993
0.295123
0.284074
0.276033
0.270441
0.267047
0.265056
0.264077
0.263581
0.263183
0.262656
0.262040
0.261348
0.260626
0.259845
0.259080
0.258342
0.257723
0.257327
0.328888
0.322912
0.311900
0.298793
0.284993
0.272725
0.262393
0.254933
0.249815
0.246763
0.245028
0.244201
0.243797
0.243479
0.243055
0.242540
0.241938
0.241281
0.240548
0.239804
0.239072
0.238466
0.238090
0.501443
0.493444
0.478627
0.460604
0.441327
0.424034
0.409423
0.398765
0.391401
0.386418
0.382815
0.380684
0.379166
0.377431
0.375129
0.372771
0.370341
0.367887
0.365371
0.363151
0.361229
0.359556
0.358369
0.515098
0.506858
0.491547
0.473151
0.453575
0.436032
0.421231
0.410525
0.403459
0.398325
0.394177
0.391990
0.390697
0.388910
0.386229
0.383653
0.381169
0.378711
0.376237
0.374214
0.372595
0.370972
0.369609
0.540375
0.531713
0.515178
0.496130
0.476003
0.457998
0.442883
0.432235
0.426853
0.421399
0.415014
0.412508
0.411653
0.409773
0.406307
0.403364
0.400810
0.398362
0.395963
0.394261
0.393149
0.391608
0.389944
0.568924
0.560158
0.543385
0.523986
0.503358
0.484721
0.468879
0.457523
0.451536
0.445567
0.438778
0.436083
0.435176
0.433248
0.429701
0.426721
0.424189
0.421800
0.419503
0.417974
0.417065
0.415601
0.413893
0.597972
0.589389
0.573302
0.553841
0.532759
0.513359
0.496404
0.483635
0.474782
0.468153
0.462843
0.460180
0.458865
0.456942
0.453915
0.451195
0.448802
0.446538
0.444404
0.443002
0.442184
0.440795
0.439153
0.625947
0.617325
0.601113
0.581327
0.559681
0.539497
0.521590
0.507828
0.497890
0.490621
0.485152
0.482393
0.481110
0.479186
0.476125
0.473471
0.471253
0.469174
0.467280
0.466325
0.466159
0.464883
0.462871
0.651818
0.642928
0.625928
0.605558
0.583240
0.562305
0.543597
0.529220
0.519207
0.511374
0.504928
0.502052
0.501383
0.499456
0.495728
0.492983
0.490994
0.489135
0.487513
0.487283
0.488560
0.487410
0.484306
0.670690
0.661761
0.644640
0.623974
0.601172
0.579620
0.560210
0.545129
0.534438
0.526086
0.519274
0.516125
0.515296
0.513401
0.509903
0.507490
0.505847
0.504161
0.502527
0.502250
0.503494
0.502364
0.499303
0.682921
0.674236
0.657783
0.637201
0.614153
0.592156
0.572120
0.556221
0.544096
0.535285
0.528871
0.525332
0.523584
0.521786
0.519511
0.517981
0.516984
0.515411
0.513299
0.512088
0.511762
0.510517
0.508617
0.690460
0.681921
0.665755
0.645225
0.622041
0.599796
0.579435
0.563112
0.550401
0.541320
0.534891
0.531057
0.528904
0.527260
0.525812
0.525286
0.525313
0.523848
0.520890
0.518734
0.517468
0.516070
0.514627
0.693992
0.685501
0.669439
0.648926
0.625701
0.603380
0.582913
0.566468
0.553571
0.544413
0.538006
0.534091
0.532193
0.530717
0.529538
0.530009
0.531701
0.530344
0.525907
0.522919
0.521286
0.519774
0.518273
0.693521
0.684994
0.668886
0.648380
0.625217
0.602965
0.582561
0.566201
0.553394
0.544297
0.537896
0.533938
0.531984
0.530512
0.529391
0.529914
0.531652
0.530378
0.526053
0.523149
0.521571
0.520137
0.518714
0.688934
0.680260
0.663924
0.643416
0.620485
0.598442
0.578197
0.562095
0.549609
0.540679
0.534242
0.530220
0.527832
0.526190
0.524973
0.524635
0.524809
0.523593
0.520982
0.519054
0.517940
0.516767
0.515577
0.679898
0.670932
0.654096
0.633558
0.611007
0.589335
0.569382
0.553738
0.541867
0.533224
0.526727
0.522736
0.520409
0.518611
0.516884
0.515753
0.514995
0.513838
0.512307
0.511370
0.511166
0.510279
0.508877
0.664724
0.655363
0.637588
0.617068
0.595596
0.574504
0.554552
0.539593
0.528745
0.520521
0.513825
0.509931
0.507999
0.506131
0.503752
0.502032
0.500723
0.499628
0.498860
0.498922
0.500698
0.500044
0.497263
0.639159
0.629946
0.612488
0.592554
0.571866
0.551615
0.532473
0.518235
0.508028
0.500332
0.494055
0.490475
0.488750
0.486963
0.484522
0.482632
0.481136
0.480045
0.479469
0.479715
0.481611
0.481055
0.478351
0.601803
0.593189
0.577054
0.558188
0.538010
0.518847
0.501330
0.487847
0.477929
0.470861
0.465630
0.462568
0.460832
0.459237
0.457271
0.455521
0.454026
0.452879
0.452103
0.451825
0.452055
0.451477
0.450312
0.558771
0.550448
0.534738
0.516740
0.497613
0.479661
0.463370
0.450815
0.441518
0.435158
0.430749
0.428212
0.426742
0.425355
0.423596
0.421941
0.420462
0.419274
0.418356
0.417768
0.417432
0.416812
0.416073
0.511697
0.503178
0.485228
0.467693
0.449687
0.433040
0.417988
0.406528
0.398135
0.392557
0.388877
0.386863
0.385769
0.384592
0.382930
0.381322
0.379881
0.378705
0.377733
0.377013
0.376452
0.375814
0.375231
0.457024
0.448975
0.432001
0.415593
0.398888
0.383639
0.369991
0.359754
0.352366
0.347587
0.344525
0.342923
0.342100
0.341144
0.339692
0.338259
0.336953
0.335867
0.334919
0.334158
0.333521
0.332886
0.332366
0.398236
0.391299
0.378325
0.363618
0.348309
0.334439
0.322357
0.313369
0.307012
0.302989
0.300486
0.299184
0.298497
0.297764
0.296697
0.295590
0.294525
0.293576
0.292686
0.291904
0.291196
0.290567
0.290121
0.354305
0.348038
0.336465
0.322854
0.308540
0.295715
0.284759
0.276762
0.271195
0.267770
0.265700
0.264638
0.264059
0.263508
0.262746
0.261921
0.261065
0.260245
0.259417
0.258638
0.257900
0.257276
0.256872
0.329185
0.323242
0.312371
0.299307
0.285531
0.273277
0.262968
0.255530
0.250422
0.247335
0.245520
0.244599
0.244093
0.243642
0.243048
0.242377
0.241645
0.240902
0.240114
0.239343
0.238595
0.237976
0.237590
0.501039
0.493038
0.478228
0.460274
0.441117
0.423950
0.409416
0.398739
0.391182
0.386160
0.382642
0.380381
0.378638
0.376911
0.374900
0.372867
0.370730
0.368407
0.365908
0.363749
0.361902
0.360235
0.359005
0.514935
0.506633
0.491234
0.472831
0.453333
0.435883
0.421096
0.410225
0.402601
0.397410
0.393647
0.391337
0.389662
0.387920
0.385812
0.383804
0.381812
0.379533
0.377003
0.375005
0.373446
0.371834
0.370444
0.540566
0.531765
0.514984
0.495825
0.475706
0.457729
0.442467
0.431247
0.423842
0.418308
0.413669
0.411196
0.409635
0.407872
0.405560
0.403601
0.401856
0.399646
0.397045
0.395247
0.394094
0.392562
0.390943
0.569166
0.560243
0.543195
0.523652
0.502999
0.484360
0.468340
0.456375
0.448316
0.442272
0.437285
0.434658
0.433073
0.431293
0.428946
0.427006
0.425327
0.423172
0.420614
0.418896
0.417848
0.416379
0.414769
0.598009
0.589306
0.573022
0.553445
0.532339
0.512939
0.495905
0.482860
0.473310
0.466637
0.461868
0.459170
0.457531
0.455753
0.453470
0.451524
0.449803
0.447695
0.445245
0.443489
0.442314
0.440886
0.439453
0.625949
0.617219
0.600810
0.580906
0.559210
0.538996
0.520994
0.506976
0.496507
0.489215
0.484180
0.481474
0.480059
0.478314
0.475868
0.473954
0.472431
0.470408
0.467878
0.466068
0.464929
0.463538
0.462107
0.652158
0.643126
0.625697
0.605155
0.582734
0.561714
0.542818
0.527991
0.516983
0.509134
0.503599
0.500981
0.500302
0.498615
0.495566
0.493729
0.492658
0.490762
0.487982
0.486144
0.485348
0.483996
0.482265
0.670998
0.661938
0.644402
0.623571
0.600658
0.578998
0.559375
0.543830
0.532164
0.523810
0.517931
0.515107
0.514352
0.512705
0.509818
0.508251
0.507495
0.505754
0.502947
0.501059
0.500236
0.498919
0.497245
0.682757
0.674013
0.657439
0.636776
0.613661
0.591576
0.571387
0.555228
0.542722
0.533943
0.527958
0.524687
0.523129
0.521534
0.519587
0.518583
0.518239
0.516657
0.513774
0.511655
0.510331
0.509012
0.507762
0.690083
0.681539
0.665355
0.644818
0.621609
0.599293
0.578800
0.562307
0.549433
0.540420
0.534304
0.530815
0.529100
0.527631
0.526197
0.526018
0.526802
0.525353
0.521601
0.518890
0.517146
0.515765
0.514679
0.693544
0.685081
0.669071
0.648608
0.625401
0.603012
0.582394
0.565783
0.552785
0.543723
0.537678
0.534332
0.533760
0.532464
0.530491
0.531376
0.534984
0.533629
0.527183
0.523434
0.521314
0.519847
0.518711
0.693140
0.684664
0.668662
0.648263
0.625169
0.602838
0.582215
0.565621
0.552673
0.543669
0.537669
0.534355
0.533803
0.532489
0.530455
0.531265
0.534824
0.533535
0.527269
0.523718
0.521770
0.520406
0.519307
0.688622
0.680046
0.663946
0.643666
0.620943
0.598797
0.578139
0.561626
0.548847
0.539980
0.533994
0.530603
0.528962
0.527430
0.525771
0.525311
0.525886
0.524641
0.521517
0.519472
0.518316
0.517257
0.516258
0.679395
0.670650
0.654376
0.634344
0.612322
0.590518
0.569764
0.553370
0.540894
0.532286
0.526489
0.523404
0.522037
0.520325
0.517874
0.516229
0.515343
0.514111
0.512485
0.511655
0.511443
0.510683
0.509522
0.663326
0.654431
0.637998
0.618510
0.598716
0.577466
0.555553
0.539328
0.527330
0.519121
0.513624
0.511126
0.510832
0.509034
0.505241
0.502580
0.500822
0.499584
0.498817
0.498942
0.500021
0.499492
0.497651
0.637949
0.629198
0.613090
0.594197
0.575191
0.554802
0.533739
0.518260
0.506915
0.499217
0.494094
0.491858
0.491727
0.489959
0.486048
0.483160
0.481153
0.479893
0.479332
0.479649
0.480863
0.480415
0.478615
0.601727
0.593343
0.577877
0.559563
0.539972
0.520746
0.502516
0.488360
0.477876
0.470796
0.466127
0.463814
0.462879
0.461218
0.458361
0.455882
0.453972
0.452678
0.451946
0.451836
0.452111
0.451621
0.450600
0.558906
0.550729
0.535584
0.517923
0.499108
0.481175
0.464617
0.451782
0.442265
0.435895
0.431724
0.429593
0.428584
0.427052
0.424552
0.422259
0.420402
0.419071
0.418187
0.417766
0.417605
0.417057
0.416300
0.509907
0.501701
0.485788
0.468685
0.450890
0.434331
0.419318
0.407804
0.399376
0.393799
0.390229
0.388536
0.387883
0.386507
0.384000
0.381688
0.379849
0.378524
0.377583
0.377053
0.376762
0.376185
0.375474
0.455395
0.447623
0.432541
0.416510
0.399984
0.384838
0.371293
0.361082
0.353723
0.348935
0.345903
0.344526
0.344073
0.342903
0.340647
0.338563
0.336894
0.335667
0.334741
0.334146
0.333761
0.333170
0.332511
0.398540
0.391675
0.379030
0.364484
0.349307
0.335508
0.323456
0.314492
0.308157
0.304100
0.301542
0.300285
0.299723
0.298803
0.297222
0.295689
0.294370
0.293313
0.292423
0.291726
0.291147
0.290540
0.290025
0.354795
0.348554
0.337097
0.323565
0.309322
0.296528
0.285578
0.277588
0.272025
0.268551
0.266392
0.265273
0.264672
0.263970
0.262922
0.261850
0.260832
0.259930
0.259081
0.258328
0.257634
0.257013
0.256578
0.329737
0.323798
0.312949
0.299913
0.286165
0.273918
0.263601
0.256159
0.251041
0.247901
0.245991
0.244983
0.244401
0.243826
0.243052
0.242220
0.241372
0.240560
0.239740
0.238965
0.238223
0.237595
0.237191
0.500813
0.492704
0.477570
0.459531
0.440389
0.423302
0.408859
0.398245
0.390648
0.385625
0.382130
0.379764
0.377891
0.376184
0.374390
0.372650
0.370844
0.368691
0.366243
0.364224
0.362570
0.360957
0.359658
0.515584
0.507024
0.490821
0.472162
0.452604
0.435208
0.420487
0.409632
0.401847
0.396647
0.392997
0.390568
0.388700
0.387007
0.385269
0.383747
0.382296
0.380225
0.377646
0.375769
0.374451
0.372896
0.371390
0.544998
0.535488
0.515300
0.495393
0.474993
0.457012
0.441726
0.430382
0.422248
0.416695
0.412689
0.410136
0.408288
0.406628
0.404976
0.403812
0.402937
0.400985
0.398144
0.396383
0.395483
0.394003
0.392225
0.573695
0.564043
0.543544
0.523227
0.502275
0.483615
0.467550
0.455436
0.446623
0.440566
0.436246
0.433572
0.431743
0.430097
0.428427
0.427318
0.426542
0.424639
0.421783
0.420017
0.419137
0.417705
0.415972
0.599223
0.590180
0.572772
0.552839
0.531601
0.512200
0.495157
0.482051
0.472260
0.465593
0.461051
0.458357
0.456744
0.455105
0.453185
0.451864
0.450858
0.448928
0.446144
0.444184
0.442939
0.441505
0.440079
0.627132
0.618080
0.600583
0.580346
0.558526
0.538288
0.520241
0.506130
0.495452
0.488183
0.483412
0.480894
0.479944
0.478378
0.475949
0.474595
0.473840
0.471900
0.468710
0.466284
0.464650
0.463179
0.461956
0.658158
0.648438
0.626159
0.604911
0.582157
0.561061
0.542039
0.527015
0.515556
0.507754
0.502858
0.500863
0.502283
0.500839
0.496369
0.495010
0.494953
0.493045
0.489013
0.485972
0.484060
0.482543
0.481352
0.676957
0.667237
0.644886
0.623380
0.600142
0.578396
0.558622
0.542857
0.530734
0.522434
0.517223
0.515083
0.516514
0.515125
0.510760
0.509649
0.509953
0.508174
0.504003
0.500851
0.498872
0.497385
0.496264
0.683485
0.674538
0.657201
0.636345
0.613164
0.591032
0.570733
0.554428
0.541752
0.533026
0.527382
0.524526
0.524049
0.522680
0.520275
0.519822
0.520761
0.519169
0.514854
0.511802
0.509779
0.508349
0.507360
0.689936
0.681350
0.664914
0.644371
0.621180
0.598842
0.578252
0.561646
0.548683
0.539742
0.533954
0.530967
0.530873
0.529635
0.527298
0.527912
0.531299
0.529847
0.523364
0.519527
0.517207
0.515738
0.514779
0.693021
0.684586
0.668616
0.648241
0.625133
0.602734
0.581991
0.565259
0.552212
0.543269
0.537921
0.535895
0.543901
0.542923
0.533675
0.536102
0.548946
0.547544
0.531346
0.524966
0.521743
0.520113
0.519083
0.692705
0.684272
0.668363
0.648101
0.625183
0.602838
0.582001
0.565230
0.552197
0.543305
0.538023
0.536077
0.544153
0.543133
0.533715
0.535951
0.548650
0.547301
0.531351
0.525266
0.522311
0.520805
0.519776
0.688454
0.679922
0.663997
0.643962
0.622024
0.599837
0.578308
0.561440
0.548426
0.539609
0.534031
0.531337
0.531639
0.530255
0.527173
0.527066
0.529874
0.528584
0.523019
0.520236
0.518892
0.517821
0.516790
0.679546
0.670861
0.654897
0.635375
0.615186
0.593298
0.570559
0.553442
0.540514
0.531927
0.526653
0.524465
0.524899
0.523259
0.519256
0.517153
0.516699
0.515392
0.513063
0.512231
0.512265
0.511557
0.510211
0.663589
0.654842
0.639489
0.621599
0.614822
0.593370
0.558295
0.540207
0.527020
0.518802
0.514218
0.513280
0.519683
0.517907
0.507528
0.503529
0.501232
0.499862
0.499063
0.499589
0.501268
0.500825
0.498613
0.638449
0.629829
0.614770
0.597448
0.591355
0.570782
0.536684
0.519375
0.506855
0.499136
0.494890
0.494174
0.500637
0.498847
0.488342
0.484024
0.481332
0.479929
0.479453
0.480231
0.482088
0.481728
0.479530
0.602588
0.594202
0.579000
0.561147
0.543360
0.524095
0.503990
0.489176
0.478276
0.471178
0.466895
0.465339
0.465729
0.463987
0.459653
0.456327
0.454004
0.452595
0.451943
0.452140
0.452850
0.452428
0.451156
0.560169
0.551874
0.536725
0.519167
0.501116
0.483207
0.465904
0.452816
0.443127
0.436747
0.432765
0.431075
0.430826
0.429156
0.425618
0.422645
0.420435
0.418994
0.418159
0.417967
0.418136
0.417644
0.416704
0.511001
0.502578
0.487002
0.469786
0.452152
0.435650
0.420580
0.409014
0.400576
0.395014
0.391577
0.390318
0.390339
0.388789
0.385245
0.382166
0.379960
0.378513
0.377608
0.377332
0.377460
0.376934
0.375945
0.456593
0.448585
0.433753
0.417556
0.401116
0.386031
0.372511
0.362309
0.354980
0.350201
0.347248
0.346236
0.346394
0.345046
0.341794
0.338984
0.336972
0.335629
0.334728
0.334361
0.334369
0.333820
0.332882
0.399820
0.392812
0.379996
0.365371
0.350258
0.336505
0.324459
0.315508
0.309193
0.305109
0.302524
0.301389
0.301088
0.300008
0.297829
0.295845
0.294292
0.293147
0.292263
0.291681
0.291293
0.290704
0.290054
0.355570
0.349279
0.337785
0.324242
0.310042
0.297270
0.286315
0.278324
0.272759
0.269234
0.266996
0.265853
0.265289
0.264460
0.263106
0.261797
0.260637
0.259670
0.258805
0.258086
0.257457
0.256834
0.256340
0.330352
0.324391
0.313512
0.300472
0.286740
0.274493
0.264160
0.256706
0.251569
0.248370
0.246367
0.245284
0.244655
0.243976
0.243030
0.242060
0.241117
0.240250
0.239402
0.238624
0.237891
0.237248
0.236813
0.499394
0.491300
0.476184
0.458175
0.439077
0.422067
0.407744
0.397274
0.389788
0.384789
0.381226
0.378739
0.376759
0.375033
0.373311
0.371680
0.370005
0.367991
0.365689
0.363806
0.362264
0.360735
0.359488
0.514155
0.505608
0.489412
0.470787
0.451282
0.433977
0.419395
0.408705
0.401037
0.395861
0.392127
0.389535
0.387517
0.385800
0.384165
0.382778
0.381471
0.379543
0.377107
0.375355
0.374134
0.372662
0.371216
0.543618
0.534110
0.513889
0.494011
0.473675
0.455800
0.440665
0.429493
0.421429
0.415898
0.411836
0.409077
0.407017
0.405334
0.403843
0.402856
0.402144
0.400340
0.397632
0.395970
0.395133
0.393731
0.392031
0.572298
0.562662
0.542146
0.521878
0.501002
0.482455
0.466529
0.454568
0.445804
0.439770
0.435399
0.432520
0.430475
0.428822
0.427335
0.426418
0.425806
0.424051
0.421309
0.419613
0.418758
0.417397
0.415747
0.597766
0.588766
0.571420
0.551588
0.530459
0.511156
0.494205
0.481202
0.471473
0.464816
0.460197
0.457338
0.455571
0.453943
0.452194
0.451061
0.450218
0.448411
0.445703
0.443766
0.442506
0.441118
0.439775
0.625699
0.616715
0.599338
0.579257
0.557579
0.537421
0.519395
0.505298
0.494615
0.487333
0.482505
0.479859
0.478788
0.477258
0.475024
0.473874
0.473281
0.471438
0.468268
0.465777
0.464033
0.462577
0.461466
0.656799
0.647172
0.625046
0.604002
0.581423
0.560392
0.541324
0.526222
0.514664
0.506824
0.501905
0.499799
0.501090
0.499704
0.495478
0.494351
0.494458
0.492621
0.488541
0.485329
0.483170
0.481641
0.480627
0.675687
0.666073
0.643892
0.622607
0.599550
0.577867
0.558024
0.542146
0.529893
0.521550
0.516326
0.514099
0.515423
0.514103
0.509971
0.509077
0.509528
0.507804
0.503557
0.500207
0.497957
0.496449
0.495499
0.682323
0.673473
0.656310
0.635666
0.612665
0.590595
0.570241
0.553846
0.541085
0.532319
0.526654
0.523753
0.523239
0.521929
0.519679
0.519389
0.520458
0.518903
0.514509
0.511310
0.509122
0.507670
0.506765
0.688890
0.680393
0.664121
0.643782
0.620773
0.598506
0.577875
0.561202
0.548182
0.539209
0.533406
0.530413
0.530334
0.529144
0.526896
0.527633
0.531158
0.529726
0.523133
0.519176
0.516761
0.515269
0.514336
0.692091
0.683738
0.667924
0.647751
0.624834
0.602519
0.581744
0.564956
0.551864
0.542892
0.537531
0.535519
0.543565
0.542624
0.533425
0.535970
0.549000
0.547606
0.531221
0.524703
0.521413
0.519757
0.518713
0.691919
0.683553
0.667769
0.647679
0.624935
0.602684
0.581838
0.565032
0.551964
0.543045
0.537735
0.535788
0.543887
0.542889
0.533496
0.535828
0.548699
0.547352
0.531208
0.524983
0.521960
0.520430
0.519379
0.687898
0.679389
0.663521
0.643590
0.621779
0.599680
0.578180
0.561320
0.548304
0.539451
0.533808
0.531071
0.531356
0.529965
0.526890
0.526845
0.529757
0.528458
0.522756
0.519852
0.518429
0.517329
0.516293
0.679289
0.670573
0.654575
0.635070
0.614951
0.593143
0.570470
0.553413
0.540532
0.531904
0.526509
0.524221
0.524594
0.522922
0.518923
0.516877
0.516511
0.515190
0.512724
0.511755
0.511673
0.510926
0.509596
0.663593
0.654772
0.639317
0.621377
0.614627
0.593253
0.558281
0.540309
0.527235
0.518974
0.514200
0.513102
0.519398
0.517572
0.507199
0.503272
0.501085
0.499696
0.498718
0.499060
0.500541
0.500051
0.497909
0.638476
0.629794
0.614644
0.597275
0.591209
0.570729
0.536753
0.519580
0.507182
0.499427
0.494982
0.494091
0.500427
0.498573
0.488057
0.483796
0.481204
0.479787
0.479141
0.479744
0.481408
0.481007
0.478880
0.602378
0.593989
0.578798
0.560981
0.543278
0.524126
0.504146
0.489455
0.478644
0.471511
0.467084
0.465388
0.465667
0.463842
0.459459
0.456147
0.453890
0.452469
0.451704
0.451799
0.452417
0.451966
0.450709
0.559629
0.551411
0.536413
0.518999
0.501103
0.483331
0.466152
0.453182
0.443565
0.437162
0.433078
0.431285
0.430953
0.429190
0.425566
0.422578
0.420436
0.418988
0.418051
0.417799
0.417932
0.417425
0.416481
0.510138
0.501867
0.486621
0.469645
0.452236
0.435884
0.420908
0.409448
0.401073
0.395498
0.391986
0.390658
0.390628
0.388989
0.385336
0.382243
0.380172
0.378718
0.377645
0.377306
0.377418
0.376885
0.375881
0.455798
0.447953
0.433451
0.417485
0.401247
0.386296
0.372852
0.362737
0.355454
0.350667
0.347649
0.346574
0.346685
0.345260
0.341898
0.339062
0.337163
0.335817
0.334760
0.334342
0.334337
0.333788
0.332831
0.399444
0.392537
0.379894
0.365408
0.350407
0.336735
0.324754
0.315866
0.309579
0.305468
0.302811
0.301605
0.301248
0.300092
0.297819
0.295790
0.294260
0.293101
0.292150
0.291549
0.291159
0.290560
0.289887
0.355507
0.349265
0.337854
0.324373
0.310219
0.297480
0.286556
0.278593
0.273029
0.269461
0.267147
0.265929
0.265301
0.264406
0.262984
0.261633
0.260463
0.259473
0.258568
0.257829
0.257188
0.256543
0.256025
0.330459
0.324520
0.313674
0.300655
0.286931
0.274690
0.264363
0.256912
0.251758
0.248509
0.246430
0.245271
0.244578
0.243841
0.242844
0.241838
0.240873
0.239978
0.239094
0.238289
0.237534
0.236863
0.236403
0.496812
0.488851
0.474067
0.456199
0.437179
0.420243
0.406074
0.395832
0.388567
0.383607
0.379890
0.377216
0.375095
0.373303
0.371549
0.369869
0.368135
0.366228
0.364163
0.362393
0.360864
0.359445
0.358380
0.510779
0.502490
0.487032
0.468706
0.449369
0.432192
0.417825
0.407444
0.400078
0.394940
0.390970
0.388106
0.385881
0.384057
0.382336
0.380784
0.379250
0.377401
0.375292
0.373642
0.372337
0.370967
0.369784
0.536849
0.527974
0.510861
0.491714
0.471766
0.454099
0.439255
0.428488
0.420833
0.415334
0.410914
0.407765
0.405404
0.403554
0.401907
0.400579
0.399379
0.397614
0.395392
0.393848
0.392814
0.391503
0.390171
0.565424
0.556452
0.539120
0.519652
0.499224
0.480901
0.465254
0.453678
0.445306
0.439282
0.434533
0.431231
0.428844
0.427011
0.425395
0.424139
0.423027
0.421299
0.419057
0.417493
0.416455
0.415171
0.413872
0.593814
0.585210
0.569013
0.549730
0.528964
0.509852
0.493072
0.480300
0.470800
0.464117
0.459174
0.455903
0.453676
0.451911
0.450249
0.448941
0.447750
0.446007
0.443753
0.441996
0.440675
0.439368
0.438260
0.621699
0.613179
0.597096
0.577687
0.556450
0.536468
0.518487
0.504446
0.493827
0.486456
0.481289
0.478121
0.476215
0.474565
0.472815
0.471588
0.470591
0.468849
0.466319
0.464193
0.462536
0.461176
0.460217
0.648527
0.639772
0.622409
0.602520
0.580648
0.559812
0.540695
0.525514
0.513884
0.505871
0.500463
0.497441
0.496188
0.494662
0.492546
0.491514
0.490993
0.489287
0.486256
0.483686
0.481746
0.480331
0.479442
0.667638
0.658882
0.641459
0.621335
0.599004
0.577510
0.557586
0.541583
0.529213
0.520669
0.514955
0.511814
0.510572
0.509111
0.507119
0.506315
0.506079
0.504465
0.501309
0.498608
0.496589
0.495170
0.494309
0.679255
0.670808
0.654753
0.634768
0.612238
0.590328
0.569908
0.553407
0.540544
0.531613
0.525589
0.522148
0.520409
0.518987
0.517593
0.517155
0.517290
0.515799
0.512563
0.509867
0.507869
0.506461
0.505579
0.686920
0.678646
0.662953
0.643064
0.620448
0.598333
0.577655
0.560903
0.547799
0.538674
0.532526
0.529021
0.527345
0.526028
0.524910
0.525184
0.526527
0.525131
0.520887
0.517701
0.515584
0.514122
0.513141
0.690714
0.682497
0.666972
0.647157
0.624591
0.602436
0.581645
0.564808
0.551645
0.542489
0.536414
0.533144
0.532746
0.531581
0.529801
0.531174
0.535742
0.534400
0.526986
0.522675
0.520280
0.518713
0.517521
0.690786
0.682490
0.666865
0.647012
0.624504
0.602424
0.581696
0.564954
0.551898
0.542796
0.536720
0.533446
0.533040
0.531805
0.529886
0.531126
0.535614
0.534311
0.527049
0.522937
0.520730
0.519258
0.518072
0.687029
0.678494
0.662518
0.642534
0.620203
0.598296
0.577687
0.561185
0.548424
0.539448
0.533249
0.529743
0.528092
0.526554
0.524943
0.524753
0.525812
0.524533
0.520812
0.518305
0.516845
0.515677
0.514678
0.678808
0.669914
0.653451
0.633406
0.611564
0.589974
0.569413
0.553235
0.540988
0.532260
0.526023
0.522611
0.521066
0.519275
0.516872
0.515477
0.514995
0.513710
0.511513
0.510157
0.509458
0.508564
0.507533
0.663783
0.654588
0.637578
0.617842
0.598068
0.577026
0.555444
0.539673
0.528236
0.519903
0.513628
0.510562
0.509933
0.507995
0.504268
0.501932
0.500739
0.499424
0.497832
0.497197
0.497260
0.496561
0.495273
0.638456
0.629433
0.612793
0.593670
0.574699
0.554553
0.533881
0.518921
0.508179
0.500364
0.494439
0.491596
0.491080
0.489121
0.485221
0.482615
0.481150
0.479817
0.478454
0.478046
0.478272
0.477663
0.476412
0.601072
0.592647
0.577238
0.558998
0.539656
0.520750
0.502900
0.489164
0.479047
0.471872
0.466697
0.463945
0.462695
0.460799
0.457816
0.455448
0.453872
0.452530
0.451299
0.450771
0.450638
0.450042
0.449152
0.556899
0.548991
0.534486
0.517315
0.499037
0.481512
0.465290
0.452815
0.443558
0.437130
0.432647
0.430236
0.429026
0.427237
0.424481
0.422212
0.420741
0.419381
0.417987
0.417284
0.416938
0.416334
0.415597
0.505767
0.498171
0.484250
0.468090
0.451206
0.435107
0.420285
0.409056
0.400839
0.395235
0.391466
0.389627
0.388919
0.387298
0.384462
0.382244
0.381234
0.379879
0.377988
0.377092
0.376685
0.376065
0.375308
0.451478
0.444333
0.431236
0.416130
0.400466
0.385721
0.372312
0.362337
0.355148
0.350328
0.347123
0.345631
0.345153
0.343752
0.341149
0.339115
0.338225
0.336961
0.335129
0.334223
0.333765
0.333137
0.332410
0.396926
0.390418
0.378522
0.364482
0.349738
0.336187
0.324295
0.315522
0.309289
0.305158
0.302399
0.300970
0.300297
0.299154
0.297273
0.295645
0.294548
0.293442
0.292202
0.291398
0.290807
0.290160
0.289571
0.354335
0.348269
0.337173
0.323864
0.309796
0.297106
0.286245
0.278343
0.272794
0.269199
0.266820
0.265493
0.264725
0.263830
0.262568
0.261384
0.260388
0.259421
0.258406
0.257585
0.256857
0.256175
0.255665
0.329942
0.324078
0.313353
0.300391
0.286679
0.274447
0.264151
0.256724
0.251560
0.248273
0.246139
0.244912
0.244147
0.243403
0.242468
0.241535
0.240637
0.239748
0.238817
0.237966
0.237162
0.236456
0.235978
0.494743
0.486787
0.471939
0.454038
0.434979
0.418060
0.404038
0.394080
0.387122
0.382204
0.378255
0.375341
0.373070
0.371211
0.369421
0.367701
0.365943
0.364153
0.362306
0.360668
0.359192
0.357903
0.357013
0.508897
0.500578
0.484895
0.466529
0.447192
0.430089
0.415959
0.406005
0.399116
0.394020
0.389648
0.386400
0.383936
0.381988
0.380173
0.378484
0.376795
0.375033
0.373196
0.371650
0.370312
0.369062
0.368118
0.535906
0.526827
0.508933
0.489608
0.469681
0.452154
0.437656
0.427512
0.420627
0.415164
0.410034
0.406288
0.403561
0.401513
0.399690
0.398076
0.396519
0.394802
0.392952
0.391500
0.390329
0.389126
0.388113
0.564431
0.555283
0.537234
0.517662
0.497326
0.479172
0.463857
0.452873
0.445242
0.439230
0.433746
0.429812
0.427018
0.424969
0.423180
0.421628
0.420134
0.418443
0.416584
0.415121
0.413951
0.412765
0.411770
0.591704
0.583187
0.566982
0.547928
0.527399
0.508451
0.491849
0.479401
0.470283
0.463562
0.458120
0.454328
0.451697
0.449756
0.448034
0.446546
0.445084
0.443403
0.441503
0.439903
0.438559
0.437348
0.436446
0.619101
0.610836
0.595134
0.576220
0.555377
0.535554
0.517573
0.503590
0.493082
0.485596
0.480011
0.476321
0.473893
0.472087
0.470441
0.469096
0.467796
0.466142
0.464096
0.462276
0.460727
0.459469
0.458637
0.646025
0.637623
0.620584
0.601394
0.580066
0.559404
0.540157
0.524850
0.513163
0.504955
0.499085
0.495403
0.493229
0.491535
0.489879
0.488742
0.487749
0.486144
0.483844
0.481768
0.480038
0.478729
0.477921
0.665295
0.656896
0.639815
0.620421
0.598668
0.577353
0.557264
0.541073
0.528582
0.519817
0.513655
0.509871
0.507717
0.506101
0.504597
0.503730
0.503058
0.501523
0.499029
0.496768
0.494935
0.493583
0.492754
0.677038
0.668879
0.653329
0.633960
0.611947
0.590206
0.569640
0.552970
0.539986
0.530860
0.524486
0.520594
0.518348
0.516822
0.515666
0.515265
0.515217
0.513761
0.510816
0.508274
0.506352
0.504930
0.503990
0.685151
0.677072
0.661758
0.642380
0.620259
0.598310
0.577479
0.560570
0.547357
0.538059
0.531612
0.527761
0.525669
0.524295
0.523462
0.523913
0.525248
0.523855
0.519658
0.516414
0.514356
0.512798
0.511589
0.689259
0.681175
0.665944
0.646601
0.624572
0.602594
0.581614
0.564621
0.551368
0.542037
0.535624
0.531930
0.530450
0.529255
0.528486
0.530186
0.534449
0.533108
0.526077
0.521723
0.519645
0.517924
0.516147
0.689635
0.681380
0.665886
0.646349
0.624269
0.602377
0.581584
0.564830
0.551805
0.542542
0.536045
0.532264
0.530716
0.529451
0.528610
0.530276
0.534558
0.533256
0.526279
0.522017
0.520040
0.518379
0.516613
0.686443
0.677767
0.661551
0.641484
0.619204
0.597492
0.577203
0.561083
0.548693
0.539592
0.532756
0.528582
0.526280
0.524693
0.523629
0.523994
0.525434
0.524161
0.520090
0.517116
0.515390
0.514008
0.512813
0.679320
0.669974
0.652649
0.631914
0.609556
0.588168
0.568511
0.553363
0.542166
0.533345
0.525867
0.521222
0.518622
0.516751
0.515204
0.514728
0.515023
0.513770
0.510881
0.508742
0.507395
0.506256
0.505287
0.665959
0.655937
0.637051
0.615875
0.594279
0.573464
0.554132
0.540291
0.530968
0.522568
0.514043
0.508889
0.506344
0.504296
0.502178
0.501360
0.501567
0.500323
0.497520
0.495679
0.494657
0.493672
0.492722
0.640428
0.630604
0.612128
0.591579
0.570801
0.550884
0.532463
0.519457
0.510859
0.503002
0.494853
0.489954
0.487546
0.485490
0.483215
0.482148
0.482138
0.480899
0.478318
0.476723
0.475876
0.475000
0.474114
0.600824
0.592058
0.575948
0.557084
0.537258
0.518566
0.501650
0.489017
0.480019
0.472831
0.466522
0.462645
0.460437
0.458511
0.456419
0.455075
0.454542
0.453301
0.451245
0.449937
0.449144
0.448359
0.447637
0.554698
0.546903
0.532563
0.515507
0.497439
0.480132
0.464201
0.452229
0.443461
0.437046
0.432106
0.429188
0.427543
0.425799
0.423646
0.422272
0.422031
0.420779
0.418379
0.416987
0.416169
0.415428
0.414780
0.502074
0.494951
0.481921
0.466529
0.450649
0.434766
0.419497
0.408331
0.400284
0.394701
0.390772
0.388708
0.387810
0.386315
0.384116
0.383159
0.384540
0.383296
0.379242
0.377283
0.376315
0.375560
0.374904
0.447788
0.441165
0.429055
0.414773
0.400134
0.385562
0.371608
0.361592
0.354473
0.349675
0.346418
0.344823
0.344253
0.342987
0.340942
0.340057
0.341467
0.340303
0.336381
0.334517
0.333581
0.332843
0.332204
0.394546
0.388347
0.376993
0.363345
0.348975
0.335522
0.323533
0.314822
0.308648
0.304533
0.301757
0.300287
0.299575
0.298515
0.296923
0.295812
0.295601
0.294574
0.292617
0.291456
0.290679
0.289976
0.289407
0.353064
0.347139
0.336272
0.323101
0.309129
0.296474
0.285622
0.277770
0.272241
0.268638
0.266237
0.264885
0.264105
0.263258
0.262135
0.261168
0.260493
0.259581
0.258360
0.257434
0.256643
0.255927
0.255403
0.329232
0.323432
0.312798
0.299871
0.286161
0.273927
0.263644
0.256236
0.251064
0.247751
0.245584
0.244332
0.243560
0.242847
0.241992
0.241170
0.240404
0.239555
0.238574
0.237689
0.236858
0.236124
0.235624
0.493548
0.485407
0.469951
0.451774
0.432524
0.415525
0.401570
0.391844
0.385218
0.380347
0.376157
0.373066
0.370728
0.368863
0.367076
0.365373
0.363662
0.362011
0.360379
0.358919
0.357585
0.356440
0.355672
0.509347
0.500555
0.483305
0.464379
0.444794
0.427647
0.413676
0.404132
0.397850
0.392804
0.387919
0.384322
0.381702
0.379700
0.377839
0.376106
0.374398
0.372757
0.371154
0.369772
0.368540
0.367427
0.366629
0.542438
0.531969
0.508739
0.487901
0.467460
0.449906
0.435704
0.426272
0.420669
0.415254
0.408927
0.404520
0.401502
0.399325
0.397369
0.395621
0.393934
0.392312
0.390735
0.389441
0.388344
0.387269
0.386417
0.570924
0.560409
0.537093
0.516075
0.495294
0.477146
0.462118
0.451820
0.445432
0.439446
0.432751
0.428126
0.425004
0.422805
0.420871
0.419165
0.417517
0.415908
0.414320
0.413011
0.411906
0.410839
0.409995
0.592588
0.583653
0.565612
0.546203
0.525634
0.506742
0.490261
0.478138
0.469542
0.462796
0.456746
0.452490
0.449570
0.447504
0.445713
0.444122
0.442553
0.440953
0.439299
0.437861
0.436601
0.435496
0.434715
0.618995
0.610609
0.593586
0.574735
0.554068
0.534323
0.516299
0.502364
0.492023
0.484445
0.478449
0.474370
0.471626
0.469704
0.468060
0.466638
0.465215
0.463640
0.461873
0.460260
0.458833
0.457671
0.456919
0.656983
0.647935
0.620188
0.600664
0.579276
0.558699
0.539273
0.523847
0.512170
0.503807
0.497516
0.493399
0.490746
0.488929
0.487415
0.486214
0.485044
0.483506
0.481541
0.479716
0.478126
0.476894
0.476130
0.676348
0.667326
0.639539
0.619861
0.598096
0.576877
0.556575
0.540205
0.527658
0.518719
0.512161
0.507966
0.505349
0.503628
0.502302
0.501439
0.500691
0.499196
0.496883
0.494769
0.493027
0.491703
0.490862
0.676527
0.668405
0.652020
0.632989
0.611366
0.589737
0.568970
0.552110
0.539022
0.529739
0.523082
0.518911
0.516405
0.514836
0.513864
0.513705
0.514127
0.512674
0.509284
0.506570
0.504664
0.503178
0.502063
0.683961
0.675977
0.660452
0.641487
0.619826
0.597988
0.576891
0.559754
0.546416
0.536976
0.530314
0.526300
0.524083
0.522762
0.522288
0.523517
0.526499
0.525087
0.519238
0.515307
0.513328
0.511590
0.509825
0.687761
0.679764
0.664722
0.645848
0.624415
0.602556
0.581194
0.563911
0.550524
0.541055
0.534420
0.530604
0.528803
0.527786
0.528107
0.531721
0.541891
0.540542
0.527706
0.521829
0.520476
0.518439
0.514957
0.688439
0.680183
0.664724
0.645504
0.623921
0.602151
0.581074
0.564165
0.551142
0.541758
0.534943
0.530966
0.529059
0.527988
0.528304
0.531982
0.542273
0.540970
0.528096
0.522217
0.520893
0.518883
0.515406
0.686271
0.677358
0.660504
0.640301
0.618083
0.596487
0.576335
0.560513
0.548636
0.539449
0.531909
0.527251
0.524664
0.523174
0.522719
0.524228
0.527786
0.526510
0.520345
0.516329
0.514414
0.512737
0.510972
0.681056
0.671055
0.652044
0.630495
0.607701
0.586429
0.567423
0.553341
0.543674
0.534805
0.525688
0.519897
0.516627
0.514780
0.513936
0.514537
0.516422
0.515193
0.510776
0.507638
0.505751
0.504328
0.503178
0.676598
0.665128
0.637594
0.614570
0.591381
0.570696
0.553081
0.541412
0.538113
0.529688
0.515131
0.507791
0.503866
0.501785
0.500849
0.501565
0.506049
0.504865
0.497930
0.494712
0.492795
0.491501
0.490562
0.650890
0.639635
0.612592
0.590199
0.567845
0.548061
0.531350
0.520539
0.517971
0.510108
0.495961
0.488897
0.485134
0.483056
0.481957
0.482423
0.486691
0.485541
0.478877
0.475945
0.474217
0.473062
0.472225
0.602129
0.592765
0.575068
0.555432
0.535286
0.516714
0.500364
0.488833
0.481436
0.474259
0.466379
0.461450
0.458687
0.456815
0.455375
0.455094
0.456208
0.455069
0.451565
0.449354
0.447994
0.447008
0.446296
0.553636
0.545740
0.531001
0.514007
0.496514
0.479328
0.463085
0.451389
0.443212
0.436817
0.431321
0.428095
0.426401
0.424798
0.423123
0.422896
0.425070
0.423925
0.419303
0.416860
0.415529
0.414621
0.413959
0.499570
0.492676
0.480175
0.465745
0.452148
0.436402
0.419135
0.407446
0.399409
0.393837
0.389832
0.387878
0.387362
0.386129
0.384510
0.385712
0.393071
0.391930
0.382050
0.377916
0.376112
0.375146
0.374467
0.445216
0.438888
0.427431
0.414183
0.401908
0.387443
0.371356
0.360710
0.353473
0.348685
0.345477
0.344102
0.344002
0.342997
0.341441
0.342607
0.350016
0.348952
0.339174
0.335232
0.333532
0.332616
0.331953
0.392705
0.386679
0.375656
0.362398
0.348801
0.335381
0.322735
0.313858
0.307658
0.303550
0.300806
0.299458
0.298995
0.298082
0.296695
0.296358
0.298147
0.297215
0.293425
0.291571
0.290537
0.289765
0.289174
0.351910
0.346062
0.335325
0.322259
0.308478
0.295810
0.284770
0.276874
0.271322
0.267698
0.265291
0.263982
0.263311
0.262555
0.261559
0.260894
0.260900
0.260073
0.258339
0.257234
0.256373
0.255630
0.255085
0.328461
0.322691
0.312095
0.299171
0.285461
0.273187
0.262837
0.255399
0.250191
0.246839
0.244643
0.243397
0.242675
0.242028
0.241268
0.240600
0.240076
0.239305
0.238239
0.237332
0.236494
0.235749
0.235231
0.491292
0.483145
0.467655
0.449374
0.429959
0.412783
0.398688
0.388897
0.382282
0.377469
0.373385
0.370463
0.368324
0.366595
0.364870
0.363221
0.361598
0.360091
0.358649
0.357387
0.356247
0.355229
0.354511
0.506919
0.498155
0.480928
0.461946
0.442231
0.424931
0.410846
0.401263
0.395018
0.390037
0.385250
0.381827
0.379423
0.377543
0.375694
0.373967
0.372308
0.370799
0.369399
0.368233
0.367225
0.366240
0.365463
0.539761
0.529371
0.506258
0.485440
0.464925
0.447261
0.432980
0.423548
0.418017
0.412673
0.406427
0.402194
0.399428
0.397349
0.395305
0.393487
0.391787
0.390282
0.388934
0.387897
0.387116
0.386169
0.385250
0.568171
0.557763
0.534607
0.513659
0.492849
0.474633
0.459549
0.449264
0.442951
0.437029
0.430386
0.425898
0.422991
0.420865
0.418817
0.417011
0.415317
0.413814
0.412446
0.411385
0.410584
0.409641
0.408724
0.589953
0.581117
0.563231
0.543920
0.523371
0.504437
0.487908
0.475794
0.467267
0.460551
0.454494
0.450301
0.447491
0.445460
0.443598
0.441925
0.440317
0.438798
0.437322
0.436075
0.435009
0.434006
0.433228
0.616434
0.608156
0.591315
0.572611
0.552026
0.532275
0.514214
0.500299
0.490055
0.482474
0.476372
0.472259
0.469532
0.467605
0.465894
0.464384
0.462897
0.461375
0.459766
0.458312
0.457024
0.455942
0.455213
0.654411
0.645496
0.618003
0.598690
0.577462
0.556919
0.537464
0.522098
0.510627
0.502236
0.495671
0.491407
0.488679
0.486818
0.485231
0.483912
0.482622
0.481105
0.479292
0.477604
0.476108
0.474933
0.474192
0.673886
0.664995
0.637458
0.618002
0.596414
0.575246
0.554909
0.538586
0.526225
0.517249
0.510399
0.506031
0.503308
0.501536
0.500142
0.499159
0.498268
0.496767
0.494561
0.492528
0.490822
0.489523
0.488692
0.674350
0.666313
0.650089
0.631238
0.609765
0.588162
0.567323
0.550428
0.537377
0.528044
0.521226
0.516940
0.514360
0.512756
0.511745
0.511503
0.511807
0.510315
0.506958
0.504241
0.502302
0.500791
0.499665
0.682033
0.674093
0.658668
0.639854
0.618342
0.596502
0.575262
0.558005
0.544612
0.535108
0.528345
0.524253
0.521984
0.520655
0.520185
0.521365
0.524229
0.522759
0.516908
0.512912
0.510838
0.509030
0.507236
0.686030
0.678046
0.663044
0.644308
0.623049
0.601166
0.579575
0.562102
0.548600
0.539057
0.532347
0.528470
0.526602
0.525610
0.526004
0.529588
0.539582
0.538171
0.525383
0.519419
0.517931
0.515793
0.512268
0.686756
0.678489
0.663017
0.643881
0.622428
0.600628
0.579336
0.562248
0.549111
0.539668
0.532801
0.528783
0.526832
0.525830
0.526278
0.529988
0.540149
0.538798
0.525943
0.519934
0.518433
0.516300
0.512768
0.684582
0.675614
0.658662
0.638425
0.616212
0.594580
0.574334
0.558433
0.546506
0.537291
0.529728
0.525061
0.522501
0.521129
0.520859
0.522520
0.526127
0.524822
0.518550
0.514331
0.512204
0.510378
0.508538
0.679498
0.669370
0.650106
0.628369
0.605448
0.584138
0.565160
0.551111
0.541465
0.532602
0.523482
0.517701
0.514487
0.512807
0.512236
0.513114
0.515194
0.513969
0.509370
0.505983
0.503869
0.502281
0.501037
0.675370
0.663681
0.635673
0.612293
0.588823
0.568096
0.550634
0.539089
0.535864
0.527470
0.512922
0.505593
0.501743
0.499869
0.499278
0.500384
0.505213
0.504074
0.496887
0.493395
0.491262
0.489802
0.488743
0.649608
0.638152
0.610652
0.587902
0.565252
0.545434
0.528897
0.518229
0.515740
0.507915
0.493779
0.486727
0.483040
0.481184
0.480448
0.481328
0.485968
0.484899
0.478018
0.474847
0.472930
0.471633
0.470686
0.600403
0.590954
0.573048
0.553214
0.532895
0.514296
0.498053
0.486625
0.479284
0.472127
0.464253
0.459345
0.456662
0.454990
0.453871
0.453945
0.455361
0.454325
0.450727
0.448367
0.446871
0.445779
0.444995
0.551627
0.543740
0.528974
0.511906
0.494313
0.477107
0.460930
0.449301
0.441152
0.434760
0.429264
0.426058
0.424442
0.423013
0.421606
0.421675
0.424102
0.423083
0.418459
0.415958
0.414555
0.413583
0.412880
0.497457
0.490636
0.478225
0.463794
0.450135
0.434368
0.417140
0.405492
0.397459
0.391876
0.387863
0.385923
0.385476
0.384394
0.383000
0.384454
0.392037
0.391038
0.381218
0.377093
0.375266
0.374275
0.373579
0.443309
0.437068
0.425717
0.412475
0.400132
0.385636
0.369562
0.358927
0.351665
0.346857
0.343633
0.342260
0.342210
0.341342
0.339984
0.341368
0.348972
0.348061
0.338374
0.334480
0.332784
0.331872
0.331206
0.391267
0.385286
0.374309
0.361022
0.347343
0.333863
0.321191
0.312288
0.306042
0.301890
0.299116
0.297765
0.297344
0.296544
0.295328
0.295182
0.297146
0.296355
0.292667
0.290876
0.289873
0.289110
0.288516
0.350878
0.345039
0.334298
0.321174
0.307300
0.294548
0.283445
0.275487
0.269867
0.266182
0.263736
0.262420
0.261788
0.261128
0.260280
0.259782
0.259946
0.259250
0.257614
0.256574
0.255750
0.255021
0.254475
0.327653
0.321874
0.311247
0.298253
0.284443
0.272072
0.261637
0.254116
0.248826
0.245405
0.243165
0.241909
0.241224
0.240666
0.240040
0.239525
0.239150
0.238503
0.237532
0.236689
0.235889
0.235159
0.234644
0.487754
0.479816
0.464946
0.446791
0.427280
0.409867
0.395459
0.385346
0.378462
0.373733
0.370113
0.367722
0.366121
0.364658
0.362961
0.361349
0.359807
0.358430
0.357177
0.356153
0.355318
0.354406
0.353607
0.501284
0.493103
0.477615
0.459165
0.439494
0.421981
0.407544
0.397531
0.390815
0.385934
0.381866
0.379172
0.377476
0.375878
0.373943
0.372171
0.370549
0.369164
0.367987
0.367154
0.366646
0.365773
0.364753
0.527245
0.518493
0.501259
0.482126
0.462071
0.444268
0.429586
0.419518
0.412957
0.407732
0.402871
0.399721
0.398260
0.396475
0.393824
0.391814
0.390053
0.388660
0.387612
0.387122
0.387375
0.386550
0.384913
0.555549
0.546801
0.529546
0.510323
0.490011
0.471692
0.456261
0.445400
0.438123
0.432315
0.426997
0.423549
0.421922
0.420047
0.417339
0.415301
0.413515
0.412098
0.411019
0.410503
0.410737
0.409904
0.408264
0.583412
0.575255
0.559685
0.541033
0.520664
0.501637
0.484925
0.472580
0.463821
0.457203
0.451647
0.448043
0.445829
0.443965
0.441869
0.440019
0.438336
0.436870
0.435579
0.434643
0.434056
0.433144
0.432110
0.611068
0.603188
0.588201
0.569840
0.549360
0.529567
0.511496
0.497678
0.487715
0.480225
0.474090
0.470208
0.467829
0.465972
0.464033
0.462333
0.460731
0.459220
0.457732
0.456456
0.455398
0.454382
0.453574
0.637773
0.629851
0.613912
0.595518
0.574976
0.554471
0.535061
0.520142
0.509940
0.501639
0.494042
0.489670
0.487085
0.485206
0.483320
0.481732
0.480238
0.478682
0.476969
0.475394
0.474003
0.472866
0.472118
0.657432
0.649490
0.633488
0.614919
0.594021
0.572892
0.552604
0.536747
0.525689
0.516784
0.508833
0.504276
0.501620
0.499789
0.498081
0.496765
0.495535
0.493956
0.491919
0.489996
0.488331
0.487045
0.486243
0.670362
0.662494
0.647541
0.628814
0.607393
0.585750
0.564917
0.548187
0.535524
0.526229
0.519114
0.514763
0.512198
0.510539
0.509266
0.508549
0.508013
0.506429
0.503707
0.501227
0.499240
0.497743
0.496772
0.679392
0.671465
0.656499
0.637671
0.616157
0.594206
0.572817
0.555492
0.542159
0.532645
0.525775
0.521636
0.519280
0.517866
0.517076
0.517300
0.518080
0.516507
0.512501
0.509145
0.506835
0.505076
0.503785
0.684354
0.676294
0.661122
0.642306
0.621071
0.599012
0.577056
0.559342
0.545679
0.536088
0.529377
0.525434
0.523361
0.522215
0.521962
0.523437
0.526640
0.525107
0.518783
0.514345
0.511934
0.509923
0.508024
0.684966
0.676634
0.661000
0.641803
0.620371
0.598362
0.576639
0.559203
0.545772
0.536284
0.529569
0.525611
0.523552
0.522462
0.522321
0.523964
0.527353
0.525891
0.519516
0.515034
0.512609
0.510578
0.508644
0.681766
0.672862
0.656208
0.636019
0.613767
0.591927
0.571291
0.554875
0.542309
0.533103
0.526180
0.521960
0.519665
0.518426
0.517996
0.518797
0.520273
0.518909
0.514636
0.511102
0.508768
0.506932
0.505489
0.675391
0.665515
0.647079
0.625591
0.602686
0.581157
0.561657
0.546630
0.535507
0.526704
0.519209
0.514567
0.512091
0.510733
0.510095
0.510524
0.511480
0.510241
0.506750
0.503839
0.501827
0.500179
0.498874
0.663840
0.652846
0.631682
0.608990
0.585775
0.564792
0.546530
0.533178
0.524167
0.515870
0.507361
0.502215
0.499808
0.498402
0.497512
0.498042
0.499654
0.498545
0.494677
0.491927
0.490418
0.488906
0.487359
0.638110
0.627363
0.606663
0.584598
0.562168
0.542099
0.524823
0.512375
0.504123
0.496379
0.488252
0.483370
0.481120
0.479737
0.478735
0.479094
0.480595
0.479591
0.476034
0.473634
0.472391
0.471049
0.469591
0.596185
0.587033
0.569988
0.550338
0.529802
0.511012
0.494552
0.482300
0.473515
0.466393
0.460104
0.456272
0.454294
0.452977
0.451922
0.451738
0.452262
0.451330
0.448873
0.447076
0.445888
0.444767
0.443778
0.548635
0.540859
0.526387
0.509074
0.490630
0.473263
0.457613
0.445884
0.437231
0.430831
0.425893
0.423031
0.421619
0.420402
0.419095
0.418650
0.419240
0.418366
0.415913
0.414326
0.413289
0.412350
0.411558
0.495320
0.488479
0.475841
0.460511
0.444454
0.428519
0.413410
0.402399
0.394391
0.388777
0.384825
0.382804
0.382133
0.381088
0.379570
0.379386
0.381463
0.380646
0.376766
0.374826
0.373777
0.372940
0.372247
0.441614
0.435307
0.423661
0.409482
0.394677
0.380011
0.366129
0.356179
0.349026
0.344153
0.340843
0.339262
0.338880
0.338001
0.336541
0.336326
0.338353
0.337631
0.333987
0.332265
0.331351
0.330603
0.329964
0.389943
0.383917
0.372784
0.359099
0.344501
0.330872
0.318827
0.310061
0.303764
0.299518
0.296652
0.295169
0.294591
0.293860
0.292787
0.292257
0.292590
0.291983
0.290333
0.289368
0.288686
0.288008
0.287436
0.349807
0.343928
0.333083
0.319763
0.305516
0.292616
0.281589
0.273569
0.267842
0.264061
0.261542
0.260165
0.259499
0.258937
0.258263
0.257798
0.257609
0.257085
0.256162
0.255435
0.254760
0.254084
0.253562
0.326719
0.320901
0.310188
0.297059
0.283051
0.270534
0.260002
0.252360
0.246945
0.243428
0.241127
0.239844
0.239178
0.238726
0.238276
0.237911
0.237597
0.237117
0.236424
0.235733
0.235021
0.234334
0.233842
0.485096
0.477263
0.462622
0.444493
0.424856
0.407212
0.392514
0.382125
0.375082
0.370465
0.367268
0.365481
0.364518
0.363340
0.361589
0.359937
0.358435
0.357165
0.356102
0.355399
0.355053
0.354227
0.353148
0.497725
0.489822
0.474993
0.456759
0.437032
0.419302
0.404559
0.394231
0.387314
0.382577
0.379067
0.377178
0.376385
0.375085
0.372865
0.370906
0.369259
0.367980
0.367080
0.366832
0.367387
0.366620
0.364829
0.521407
0.513340
0.497972
0.479501
0.459554
0.441575
0.426582
0.416162
0.409307
0.404268
0.400208
0.398184
0.398600
0.397114
0.393221
0.390752
0.388842
0.387564
0.386994
0.387707
0.390621
0.389933
0.386085
0.549597
0.541553
0.526201
0.507675
0.487507
0.469050
0.453360
0.442217
0.434728
0.429104
0.424515
0.422143
0.422379
0.420760
0.416735
0.414185
0.412212
0.410884
0.410276
0.410970
0.413866
0.413166
0.409311
0.579524
0.571697
0.556906
0.538558
0.518246
0.499121
0.482274
0.469886
0.461307
0.454839
0.449494
0.446494
0.445089
0.443392
0.440811
0.438606
0.436770
0.435334
0.434285
0.433921
0.434388
0.433568
0.431750
0.607899
0.600195
0.585649
0.567439
0.547040
0.527225
0.509183
0.495754
0.486731
0.479371
0.472636
0.468849
0.466939
0.465137
0.462750
0.460697
0.458911
0.457369
0.455987
0.454954
0.454288
0.453326
0.452271
0.633949
0.626246
0.611324
0.593182
0.573131
0.552690
0.533252
0.519413
0.512118
0.503942
0.493774
0.488815
0.486525
0.484580
0.482032
0.479963
0.478195
0.476547
0.474867
0.473389
0.472127
0.471013
0.470201
0.653805
0.646044
0.631004
0.612670
0.592284
0.571214
0.550861
0.536074
0.527930
0.519131
0.508550
0.503323
0.500877
0.498950
0.496591
0.494770
0.493195
0.491490
0.489491
0.487620
0.485985
0.484698
0.483884
0.668076
0.660229
0.645416
0.626762
0.605495
0.583807
0.562855
0.546442
0.534709
0.525474
0.517560
0.513021
0.510594
0.508892
0.507256
0.506092
0.505073
0.503362
0.500838
0.498452
0.496428
0.494919
0.493998
0.677779
0.669791
0.654736
0.636013
0.614776
0.592674
0.570739
0.553150
0.539926
0.530406
0.523353
0.519235
0.516955
0.515533
0.514507
0.514143
0.514005
0.512308
0.508950
0.505870
0.503444
0.501682
0.500584
0.683689
0.675449
0.659784
0.641158
0.620646
0.598347
0.575156
0.556694
0.542703
0.533045
0.526392
0.522557
0.520527
0.519390
0.518892
0.519415
0.520719
0.519064
0.514360
0.510513
0.507780
0.505793
0.504424
0.684372
0.675836
0.659646
0.640603
0.619858
0.597557
0.574516
0.556207
0.542300
0.532755
0.526267
0.522566
0.520671
0.519677
0.519359
0.520115
0.521657
0.520090
0.515328
0.511437
0.508701
0.506672
0.505227
0.680634
0.671549
0.654478
0.634238
0.612118
0.589956
0.568490
0.551314
0.538174
0.528993
0.522633
0.519004
0.517221
0.516248
0.515764
0.516168
0.516905
0.515476
0.511823
0.508596
0.506235
0.504339
0.502917
0.674897
0.664657
0.645313
0.623443
0.600355
0.578458
0.558263
0.542333
0.530223
0.521525
0.515247
0.511774
0.510379
0.509455
0.508656
0.508932
0.509772
0.508518
0.505144
0.502481
0.500757
0.499017
0.497349
0.665576
0.653744
0.630471
0.606824
0.583151
0.561717
0.542684
0.528011
0.517188
0.509049
0.502784
0.499660
0.499400
0.498565
0.496877
0.497260
0.499462
0.498387
0.494042
0.491640
0.491076
0.489474
0.486924
0.639806
0.628240
0.605444
0.582416
0.559491
0.538984
0.521009
0.507293
0.497240
0.489640
0.483732
0.480840
0.480721
0.479908
0.478129
0.478381
0.480512
0.479580
0.475585
0.473566
0.473308
0.471891
0.469421
0.595529
0.586061
0.568161
0.548044
0.527111
0.507996
0.491154
0.478210
0.468520
0.461476
0.456318
0.453573
0.452658
0.451782
0.450607
0.450391
0.450925
0.450095
0.447864
0.446415
0.445663
0.444494
0.443081
0.547148
0.539252
0.524435
0.506763
0.487775
0.470155
0.454503
0.442517
0.433495
0.427107
0.422625
0.420283
0.419441
0.418514
0.417166
0.416504
0.416505
0.415760
0.414168
0.413089
0.412363
0.411430
0.410461
0.493755
0.486828
0.473933
0.458085
0.440972
0.424824
0.410340
0.399431
0.391317
0.385677
0.381875
0.380112
0.379826
0.378929
0.377139
0.376193
0.376344
0.375681
0.374036
0.373128
0.372518
0.371766
0.371016
0.440216
0.433828
0.421957
0.407283
0.391444
0.376586
0.363360
0.353554
0.346350
0.341415
0.338124
0.336667
0.336550
0.335760
0.334032
0.333084
0.333206
0.332656
0.331259
0.330559
0.330073
0.329431
0.328778
0.388735
0.382647
0.371367
0.357412
0.342349
0.328544
0.316611
0.307798
0.301398
0.297061
0.294153
0.292695
0.292238
0.291612
0.290547
0.289864
0.289654
0.289229
0.288484
0.287997
0.287545
0.286943
0.286378
0.348739
0.342807
0.331849
0.318356
0.303863
0.290796
0.279687
0.271547
0.265698
0.261821
0.259247
0.257866
0.257266
0.256816
0.256266
0.255891
0.255677
0.255338
0.254803
0.254311
0.253773
0.253160
0.252658
0.325724
0.319857
0.309045
0.295777
0.281594
0.268917
0.258247
0.250464
0.244923
0.241311
0.238955
0.237666
0.237053
0.236715
0.236422
0.236221
0.236044
0.235748
0.235278
0.234746
0.234137
0.233509
0.233045
0.483008
0.475217
0.460665
0.442508
0.422751
0.404923
0.390014
0.379474
0.372413
0.367914
0.365055
0.363804
0.363883
0.362948
0.360646
0.358878
0.357351
0.356172
0.355338
0.355091
0.355702
0.354944
0.353113
0.495279
0.487484
0.472905
0.454721
0.434912
0.417013
0.402075
0.391639
0.384792
0.380209
0.377082
0.375933
0.377062
0.376002
0.372347
0.370039
0.368269
0.367098
0.366611
0.367389
0.370391
0.369721
0.365834
0.518080
0.510272
0.495607
0.477361
0.457426
0.439316
0.424169
0.413739
0.407152
0.402342
0.399015
0.398594
0.409013
0.407747
0.394290
0.390517
0.387999
0.386872
0.387219
0.390549
0.401190
0.400657
0.389770
0.546190
0.538422
0.523801
0.505533
0.485424
0.466872
0.451063
0.439982
0.432891
0.427497
0.423516
0.422701
0.432995
0.431558
0.417818
0.413893
0.411266
0.410070
0.410371
0.413681
0.424238
0.423694
0.412866
0.576834
0.569156
0.554738
0.536552
0.516462
0.497284
0.480272
0.468126
0.460665
0.454350
0.448340
0.445772
0.446204
0.444615
0.440315
0.437575
0.435485
0.434085
0.433413
0.434063
0.436931
0.436201
0.432317
0.605473
0.597865
0.583602
0.565577
0.545798
0.526014
0.507712
0.495129
0.489069
0.481826
0.472468
0.468311
0.467247
0.465434
0.461948
0.459409
0.457363
0.455777
0.454524
0.453847
0.453950
0.453030
0.451349
0.631093
0.623513
0.609465
0.591918
0.575852
0.555581
0.533515
0.522090
0.531815
0.523707
0.496694
0.489552
0.487236
0.485104
0.481313
0.478556
0.476448
0.474681
0.473001
0.471616
0.470542
0.469437
0.468471
0.651098
0.643434
0.629221
0.611489
0.595149
0.574238
0.551171
0.538754
0.547667
0.538918
0.511398
0.503924
0.501344
0.499216
0.495682
0.493188
0.491259
0.489404
0.487354
0.485480
0.483866
0.482562
0.481700
0.666387
0.658522
0.643724
0.625279
0.604908
0.583210
0.561601
0.545821
0.536933
0.527742
0.517053
0.511912
0.509635
0.507880
0.505731
0.504186
0.502910
0.501060
0.498461
0.496022
0.493930
0.492379
0.491453
0.677069
0.668936
0.653478
0.635022
0.614820
0.592581
0.569393
0.551424
0.538944
0.529406
0.521460
0.517292
0.515160
0.513784
0.512577
0.512004
0.511730
0.509904
0.506397
0.503215
0.500634
0.498811
0.497757
0.685797
0.677045
0.659516
0.641293
0.625872
0.603297
0.574404
0.554608
0.540160
0.530411
0.523749
0.520105
0.518299
0.517293
0.516786
0.517260
0.518698
0.516923
0.511821
0.507744
0.504713
0.502647
0.501420
0.686847
0.677716
0.659468
0.640714
0.624967
0.602328
0.573518
0.553753
0.539203
0.529580
0.523300
0.519949
0.518421
0.517644
0.517370
0.518153
0.519928
0.518262
0.513050
0.508920
0.505915
0.503790
0.502427
0.681866
0.672235
0.653729
0.633231
0.611641
0.589124
0.566257
0.548189
0.534552
0.525397
0.519504
0.516495
0.515495
0.514849
0.514272
0.514728
0.515822
0.514329
0.510207
0.506855
0.504649
0.502637
0.500847
0.679098
0.667664
0.645275
0.622147
0.598688
0.576342
0.555317
0.538686
0.526025
0.517450
0.512016
0.509664
0.510001
0.509529
0.508038
0.508468
0.510495
0.509222
0.504656
0.501876
0.500928
0.499059
0.496372
0.679193
0.664604
0.632800
0.606035
0.581117
0.559070
0.539364
0.523929
0.512268
0.504339
0.499589
0.498617
0.502831
0.502587
0.497990
0.498717
0.505211
0.504161
0.495691
0.492959
0.497322
0.495566
0.487701
0.653449
0.639134
0.607773
0.581595
0.557364
0.536259
0.517702
0.503284
0.492413
0.485013
0.480593
0.479826
0.484198
0.483973
0.479254
0.479857
0.486314
0.485444
0.477357
0.475058
0.479747
0.478197
0.470435
0.599453
0.588846
0.567999
0.546505
0.524858
0.505335
0.488113
0.474725
0.464592
0.457653
0.453268
0.451600
0.452456
0.452019
0.450071
0.449993
0.451701
0.450958
0.447752
0.446356
0.446527
0.445291
0.442852
0.547413
0.539105
0.523238
0.504957
0.485476
0.467564
0.451719
0.439489
0.430239
0.423895
0.419821
0.418136
0.418324
0.417701
0.415943
0.415165
0.415300
0.414654
0.413119
0.412265
0.411997
0.411051
0.409656
0.492785
0.485701
0.472421
0.456188
0.438539
0.422165
0.407740
0.396747
0.388531
0.382908
0.379367
0.378211
0.379024
0.378316
0.375723
0.374223
0.373710
0.373153
0.372315
0.371869
0.371567
0.370864
0.370008
0.439047
0.432573
0.420486
0.405514
0.389188
0.374141
0.361009
0.351157
0.343879
0.338932
0.335806
0.334839
0.335714
0.335056
0.332508
0.330995
0.330413
0.329989
0.329471
0.329251
0.329054
0.328489
0.327795
0.387611
0.381460
0.370043
0.355894
0.340554
0.326579
0.314581
0.305669
0.299173
0.294781
0.291908
0.290657
0.290639
0.290131
0.288817
0.287987
0.287614
0.287345
0.287043
0.286844
0.286581
0.286049
0.285480
0.347684
0.341699
0.330632
0.316992
0.302308
0.289085
0.277855
0.269596
0.263641
0.259691
0.257096
0.255781
0.255364
0.255026
0.254493
0.254184
0.254034
0.253865
0.253596
0.253294
0.252892
0.252344
0.251860
0.324709
0.318794
0.307886
0.294490
0.280152
0.267329
0.256520
0.248613
0.242961
0.239271
0.236876
0.235606
0.235084
0.234854
0.234675
0.234615
0.234589
0.234470
0.234197
0.233815
0.233319
0.232756
0.232318
0.481635
0.473849
0.459299
0.441091
0.421229
0.403255
0.388176
0.377481
0.370335
0.365883
0.363210
0.362217
0.362556
0.361801
0.359599
0.357899
0.356433
0.355306
0.354521
0.354329
0.354997
0.354257
0.352411
0.493787
0.486019
0.471487
0.453279
0.433379
0.415335
0.400217
0.389609
0.382659
0.378129
0.375219
0.374372
0.375796
0.374921
0.371340
0.369073
0.367350
0.366227
0.365795
0.366647
0.369736
0.369087
0.365164
0.516351
0.508614
0.494098
0.475877
0.455874
0.437629
0.422298
0.411681
0.404969
0.400219
0.397148
0.397075
0.407828
0.406746
0.393321
0.389548
0.387050
0.385965
0.386376
0.389811
0.400596
0.400091
0.389121
0.544403
0.536719
0.522260
0.504029
0.483861
0.465195
0.449224
0.437973
0.430765
0.425435
0.421698
0.421214
0.431818
0.430547
0.416812
0.412859
0.410225
0.409063
0.409421
0.412832
0.423528
0.423015
0.412103
0.575201
0.567569
0.553227
0.535046
0.514899
0.495628
0.478503
0.466249
0.458732
0.452469
0.446635
0.444317
0.444988
0.443516
0.439206
0.436427
0.434316
0.432923
0.432280
0.432991
0.435936
0.435222
0.431298
0.603898
0.596312
0.582084
0.564040
0.544202
0.524351
0.505997
0.493389
0.487351
0.480160
0.470899
0.466906
0.466010
0.464268
0.460746
0.458145
0.456052
0.454445
0.453195
0.452539
0.452673
0.451758
0.450056
0.629490
0.621923
0.607908
0.590324
0.574195
0.553878
0.531810
0.520435
0.530269
0.522222
0.495232
0.488187
0.485994
0.483899
0.480039
0.477188
0.474998
0.473183
0.471482
0.470089
0.469012
0.467900
0.466921
0.649513
0.641850
0.627645
0.609855
0.593437
0.572478
0.549409
0.537048
0.546077
0.537397
0.509892
0.502496
0.500015
0.497917
0.494308
0.491702
0.489660
0.487742
0.485659
0.483758
0.482113
0.480794
0.479919
0.664923
0.657027
0.642177
0.623649
0.603186
0.581405
0.559734
0.543942
0.535103
0.525971
0.515345
0.510306
0.508128
0.506410
0.504209
0.502551
0.501138
0.499211
0.496592
0.494124
0.491988
0.490406
0.489468
0.675698
0.667514
0.651970
0.633417
0.613113
0.590745
0.567413
0.549345
0.536843
0.527354
0.519511
0.515474
0.513454
0.512136
0.510902
0.510204
0.509740
0.507835
0.504360
0.501170
0.498532
0.496670
0.495614
0.684486
0.675670
0.658032
0.639705
0.624174
0.601429
0.572311
0.552336
0.537809
0.528104
0.521579
0.518100
0.516431
0.515515
0.515003
0.515326
0.516480
0.514630
0.509661
0.505613
0.502508
0.500401
0.499197
0.685497
0.676304
0.657944
0.639076
0.623199
0.600367
0.571293
0.551307
0.536642
0.527075
0.520975
0.517842
0.516503
0.515870
0.515635
0.516301
0.517812
0.516085
0.511005
0.506895
0.503803
0.501631
0.500282
0.680391
0.670709
0.652107
0.631492
0.609752
0.587024
0.563891
0.545586
0.531815
0.522727
0.517082
0.514374
0.513655
0.513214
0.512738
0.513173
0.514146
0.512605
0.508513
0.505134
0.502849
0.500769
0.498944
0.677485
0.666020
0.643559
0.620326
0.596712
0.574147
0.552848
0.535947
0.523096
0.514601
0.509510
0.507562
0.508275
0.508070
0.506723
0.507203
0.509200
0.507899
0.503320
0.500498
0.499494
0.497544
0.494783
0.677520
0.662916
0.631053
0.604196
0.579123
0.556854
0.536856
0.521092
0.509141
0.501293
0.496997
0.496526
0.501201
0.501267
0.496829
0.497639
0.504149
0.503098
0.494624
0.491875
0.496222
0.494390
0.486419
0.651806
0.637489
0.606081
0.579817
0.555428
0.534110
0.515271
0.500524
0.489350
0.482017
0.478028
0.477736
0.482552
0.482642
0.478099
0.478811
0.485310
0.484472
0.476404
0.474105
0.478792
0.477183
0.469321
0.597946
0.587330
0.566438
0.544849
0.523039
0.503314
0.485854
0.472210
0.461867
0.454955
0.450839
0.449506
0.450700
0.450534
0.448780
0.448836
0.450611
0.449923
0.446766
0.445380
0.445547
0.444268
0.441766
0.546103
0.537768
0.521834
0.503432
0.483768
0.465669
0.449638
0.437213
0.427812
0.421455
0.417516
0.416031
0.416445
0.416039
0.414464
0.413812
0.413995
0.413430
0.412014
0.411213
0.410960
0.409995
0.408570
0.491646
0.484524
0.471155
0.454773
0.436903
0.420359
0.405817
0.394679
0.386340
0.380677
0.377181
0.376121
0.377070
0.376526
0.374086
0.372672
0.372123
0.371673
0.371083
0.370763
0.370512
0.369821
0.368961
0.438027
0.431518
0.419340
0.404219
0.387676
0.372481
0.359254
0.349277
0.341882
0.336884
0.333756
0.332825
0.333774
0.333252
0.330845
0.329416
0.328802
0.328509
0.328260
0.328183
0.328049
0.327522
0.326840
0.386691
0.380502
0.369002
0.354730
0.339232
0.325121
0.313005
0.303972
0.297370
0.292916
0.290021
0.288784
0.288821
0.288423
0.287249
0.286541
0.286244
0.286108
0.285985
0.285899
0.285701
0.285208
0.284658
0.346825
0.340802
0.329659
0.315914
0.301104
0.287759
0.276412
0.268041
0.261990
0.257977
0.255355
0.254048
0.253679
0.253435
0.253033
0.252859
0.252828
0.252794
0.252667
0.252465
0.252130
0.251625
0.251165
0.323877
0.317925
0.306947
0.293457
0.279007
0.266070
0.255149
0.247137
0.241397
0.237646
0.235222
0.233958
0.233481
0.233338
0.233283
0.233358
0.233469
0.233484
0.233339
0.233056
0.232629
0.232111
0.231698
0.480909
0.473119
0.458557
0.440311
0.420381
0.402311
0.387098
0.376242
0.368931
0.364466
0.361869
0.360898
0.360770
0.360123
0.358614
0.357119
0.355780
0.354669
0.353780
0.353292
0.353203
0.352445
0.351274
0.493024
0.485258
0.470725
0.452487
0.432518
0.414367
0.399080
0.388229
0.380988
0.376423
0.373632
0.372724
0.372920
0.372163
0.370069
0.368164
0.366626
0.365494
0.364801
0.364872
0.365861
0.365174
0.363157
0.515514
0.507788
0.493299
0.475058
0.454983
0.436614
0.421063
0.410067
0.402809
0.397969
0.394791
0.393944
0.395578
0.394630
0.390637
0.388058
0.386166
0.385014
0.384711
0.385931
0.389677
0.389086
0.384681
0.543547
0.535869
0.521434
0.503178
0.482921
0.464129
0.447949
0.436296
0.428454
0.423028
0.419272
0.418022
0.419418
0.418271
0.414061
0.411321
0.409298
0.408058
0.407696
0.408889
0.412616
0.412011
0.407591
0.574358
0.566724
0.
