# Supplementary material for: A computational model of spatio-temporal cardiac intracellular calcium handling with realistic structure and spatial flux distribution from sarcoplasmic reticulum and t-tubule reconstructions
Source: PLoS Comput Biol. 2017 Aug 31;13(8):e1005714. doi: 10.1371/journal.pcbi.1005714 (PMC5597258; doi:10.1371/journal.pcbi.1005714)
Supplement: S1 Code — Code provided in C/C++ and includes the structural datasets used in this study. Documentation is provided on use of and updating the code. Updates may also be available on Michael Colman’s website, http://www.physicsoftheheart.com and github repository: https://github.com/michaelcolman/CODE---PLOS-Comp-Biol-2017-Model-SR. (ZIP) [file pcbi.1005714.s001.zip › PLOS_SR_Clean/Spatial_diff_out/Ca_output_0130.vtk]

# vtk DataFile Version 3.0
vtk output
ASCII
DATASET STRUCTURED_POINTS
DIMENSIONS 26 26 52
SPACING 1 1 1
ORIGIN 0 0 0
POINT_DATA 35152
SCALARS ImageFile float 1
LOOKUP_TABLE default
-100 -100 -100 -100 -100 -100 -100 -100 -100 -100 -100 -100 -100 -100 -100 -100 -100 -100 -100 -100 -100 -100 -100 -100 -100 -100 
-100 -100 -100 -100 -100 -100 -100 -100 -100 -100 -100 -100 -100 -100 -100 -100 -100 -100 -100 -100 -100 -100 -100 -100 -100 -100 
-100 -100 -100 -100 -100 -100 -100 -100 -100 -100 -100 -100 -100 -100 -100 -100 -100 -100 -100 -100 -100 -100 -100 -100 -100 -100 
-100 -100 -100 -100 -100 -100 -100 -100 -100 -100 -100 -100 -100 -100 -100 -100 -100 -100 -100 -100 -100 -100 -100 -100 -100 -100 
-100 -100 -100 -100 -100 -100 -100 -100 -100 -100 -100 -100 -100 -100 -100 -100 -100 -100 -100 -100 -100 -100 -100 -100 -100 -100 
-100 -100 -100 -100 -100 -100 -100 -100 -100 -100 -100 -100 -100 -100 -100 -100 -100 -100 -100 -100 -100 -100 -100 -100 -100 -100 
-100 -100 -100 -100 -100 -100 -100 -100 -100 -100 -100 -100 -100 -100 -100 -100 -100 -100 -100 -100 -100 -100 -100 -100 -100 -100 
-100 -100 -100 -100 -100 -100 -100 -100 -100 -100 -100 -100 -100 -100 -100 -100 -100 -100 -100 -100 -100 -100 -100 -100 -100 -100 
-100 -100 -100 -100 -100 -100 -100 -100 -100 -100 -100 -100 -100 -100 -100 -100 -100 -100 -100 -100 -100 -100 -100 -100 -100 -100 
-100 -100 -100 -100 -100 -100 -100 -100 -100 -100 -100 -100 -100 -100 -100 -100 -100 -100 -100 -100 -100 -100 -100 -100 -100 -100 
-100 -100 -100 -100 -100 -100 -100 -100 -100 -100 -100 -100 -100 -100 -100 -100 -100 -100 -100 -100 -100 -100 -100 -100 -100 -100 
-100 -100 -100 -100 -100 -100 -100 -100 -100 -100 -100 -100 -100 -100 -100 -100 -100 -100 -100 -100 -100 -100 -100 -100 -100 -100 
-100 -100 -100 -100 -100 -100 -100 -100 -100 -100 -100 -100 -100 -100 -100 -100 -100 -100 -100 -100 -100 -100 -100 -100 -100 -100 
-100 -100 -100 -100 -100 -100 -100 -100 -100 -100 -100 -100 -100 -100 -100 -100 -100 -100 -100 -100 -100 -100 -100 -100 -100 -100 
-100 -100 -100 -100 -100 -100 -100 -100 -100 -100 -100 -100 -100 -100 -100 -100 -100 -100 -100 -100 -100 -100 -100 -100 -100 -100 
-100 -100 -100 -100 -100 -100 -100 -100 -100 -100 -100 -100 -100 -100 -100 -100 -100 -100 -100 -100 -100 -100 -100 -100 -100 -100 
-100 -100 -100 -100 -100 -100 -100 -100 -100 -100 -100 -100 -100 -100 -100 -100 -100 -100 -100 -100 -100 -100 -100 -100 -100 -100 
-100 -100 -100 -100 -100 -100 -100 -100 -100 -100 -100 -100 -100 -100 -100 -100 -100 -100 -100 -100 -100 -100 -100 -100 -100 -100 
-100 -100 -100 -100 -100 -100 -100 -100 -100 -100 -100 -100 -100 -100 -100 -100 -100 -100 -100 -100 -100 -100 -100 -100 -100 -100 
-100 -100 -100 -100 -100 -100 -100 -100 -100 -100 -100 -100 -100 -100 -100 -100 -100 -100 -100 -100 -100 -100 -100 -100 -100 -100 
-100 -100 -100 -100 -100 -100 -100 -100 -100 -100 -100 -100 -100 -100 -100 -100 -100 -100 -100 -100 -100 -100 -100 -100 -100 -100 
-100 -100 -100 -100 -100 -100 -100 -100 -100 -100 -100 -100 -100 -100 -100 -100 -100 -100 -100 -100 -100 -100 -100 -100 -100 -100 
-100 -100 -100 -100 -100 -100 -100 -100 -100 -100 -100 -100 -100 -100 -100 -100 -100 -100 -100 -100 -100 -100 -100 -100 -100 -100 
-100 -100 -100 -100 -100 -100 -100 -100 -100 -100 -100 -100 -100 -100 -100 -100 -100 -100 -100 -100 -100 -100 -100 -100 -100 -100 
-100 -100 -100 -100 -100 -100 -100 -100 -100 -100 -100 -100 -100 -100 -100 -100 -100 -100 -100 -100 -100 -100 -100 -100 -100 -100 
-100 -100 -100 -100 -100 -100 -100 -100 -100 -100 -100 -100 -100 -100 -100 -100 -100 -100 -100 -100 -100 -100 -100 -100 -100 -100 
-100 -100 -100 -100 -100 -100 -100 -100 -100 -100 -100 -100 -100 -100 -100 -100 -100 -100 -100 -100 -100 -100 -100 -100 -100 -100 
-100 -100 -100 -100 -100 -100 -100 -100 -100 -100 -100 -100 -100 -100 -100 -100 -100 -100 -100 -100 -100 -100 -100 -100 -100 -100 
-100 -100 -100 -100 -100 -100 -100 -100 -100 -100 -100 -100 -100 -100 -100 -100 -100 -100 -100 -100 -100 -100 -100 -100 -100 -100 
-100 -100 -100 -100 -100 -100 -100 -100 -100 -100 -100 -100 -100 -100 -100 -100 -100 -100 -100 -100 -100 -100 -100 -100 -100 -100 
-100 -100 -100 -100 -100 -100 -100 -100 -100 -100 -100 -100 -100 -100 -100 -100 -100 -100 -100 -100 -100 -100 -100 -100 -100 -100 
-100 -100 -100 -100 -100 -100 -100 -100 -100 -100 -100 -100 -100 -100 -100 -100 -100 -100 -100 -100 -100 -100 -100 -100 -100 -100 
-100 -100 -100 -100 -100 -100 -100 -100 -100 -100 -100 -100 -100 -100 -100 -100 -100 -100 -100 -100 -100 -100 -100 -100 -100 -100 
-100 -100 -100 -100 -100 -100 -100 -100 -100 -100 -100 -100 -100 -100 -100 -100 -100 -100 -100 -100 -100 -100 -100 -100 -100 -100 
-100 -100 -100 -100 -100 -100 -100 -100 -100 -100 -100 -100 -100 -100 -100 -100 -100 -100 -100 -100 -100 -100 -100 -100 -100 -100 
-100 -100 -100 -100 -100 -100 -100 -100 -100 -100 -100 -100 -100 -100 -100 -100 -100 -100 -100 -100 -100 -100 -100 -100 -100 -100 
-100 -100 -100 -100 -100 -100 -100 -100 -100 -100 -100 -100 -100 -100 -100 -100 -100 -100 -100 -100 -100 -100 -100 -100 -100 -100 
-100 -100 -100 -100 -100 -100 -100 -100 -100 -100 -100 -100 -100 -100 -100 -100 -100 -100 -100 -100 -100 -100 -100 -100 -100 -100 
-100 -100 -100 -100 -100 -100 -100 -100 -100 -100 -100 -100 -100 -100 -100 -100 -100 -100 -100 -100 -100 -100 -100 -100 -100 -100 
-100 -100 -100 -100 -100 -100 -100 -100 -100 -100 -100 -100 -100 -100 -100 -100 -100 -100 -100 -100 -100 -100 -100 -100 -100 -100 
-100 -100 -100 -100 -100 -100 -100 -100 -100 -100 -100 -100 -100 -100 -100 -100 -100 -100 -100 -100 -100 -100 -100 -100 -100 -100 
-100 -100 -100 -100 -100 -100 -100 -100 -100 -100 -100 -100 -100 -100 -100 -100 -100 -100 -100 -100 -100 -100 -100 -100 -100 -100 
-100 -100 -100 -100 -100 -100 -100 -100 -100 -100 -100 -100 -100 -100 -100 -100 -100 -100 -100 -100 -100 -100 -100 -100 -100 -100 
-100 -100 -100 -100 -100 -100 -100 -100 -100 -100 -100 -100 -100 -100 -100 -100 -100 -100 -100 -100 -100 -100 -100 -100 -100 -100 
-100 -100 -100 -100 -100 -100 -100 -100 -100 -100 -100 -100 -100 -100 -100 -100 -100 -100 -100 -100 -100 -100 -100 -100 -100 -100 
-100 -100 -100 -100 -100 -100 -100 -100 -100 -100 -100 -100 -100 -100 -100 -100 -100 -100 -100 -100 -100 -100 -100 -100 -100 -100 
-100 -100 -100 -100 -100 -100 -100 -100 -100 -100 -100 -100 -100 -100 -100 -100 -100 -100 -100 -100 -100 -100 -100 -100 -100 -100 
-100 -100 -100 -100 -100 -100 -100 -100 -100 -100 -100 -100 -100 -100 -100 -100 -100 -100 -100 -100 -100 -100 -100 -100 -100 -100 
-100 -100 -100 -100 -100 -100 -100 -100 -100 -100 -100 -100 -100 -100 -100 -100 -100 -100 -100 -100 -100 -100 -100 -100 -100 -100 
-100 -100 -100 -100 -100 -100 -100 -100 -100 -100 -100 -100 -100 -100 -100 -100 -100 -100 -100 -100 -100 -100 -100 -100 -100 -100 
-100 -100 -100 -100 -100 -100 -100 -100 -100 -100 -100 -100 -100 -100 -100 -100 -100 -100 -100 -100 -100 -100 -100 -100 -100 -100 
-100 -100 -100 -100 -100 -100 -100 -100 -100 -100 -100 -100 -100 -100 -100 -100 -100 -100 -100 -100 -100 -100 -100 -100 -100 -100 
-100 -100 -100 -100 -100 -100 -100 -100 -100 -100 -100 -100 -100 -100 -100 -100 -100 -100 -100 -100 -100 -100 -100 -100 -100 -100 
-100 -100 -100 -100 -100 -100 -100 -100 -100 -100 -100 -100 -100 -100 -100 -100 -100 -100 -100 -100 -100 -100 -100 -100 -100 -100 
-100 -100 0.370099 0.360937 0.344672 0.325989 0.307726 0.293114 0.282451 0.276175 0.272974 0.271629 0.271070 0.270868 0.270605 0.270012 0.269076 0.268111 0.267226 0.266341 0.265464 0.264843 0.264352 0.263536 0.262663 -100 
-100 -100 0.385708 0.376522 0.360188 0.341388 0.322900 0.307906 0.296770 0.290101 0.286653 0.285125 0.284411 0.284140 0.283872 0.283304 0.282411 0.281508 0.280689 0.279764 0.278802 0.278244 0.277952 0.277104 0.275998 -100 
-100 -100 0.413246 0.403985 0.387457 0.368350 0.349354 0.333622 0.321611 0.314235 0.310414 0.308553 0.307472 0.307097 0.306834 0.306316 0.305481 0.304655 0.303917 0.302876 0.301700 0.301155 0.301311 0.300361 0.298645 -100 
-100 -100 0.444860 0.435492 0.418695 0.399090 0.379325 0.362607 0.349533 0.341254 0.336788 0.334520 0.333226 0.332821 0.332633 0.332174 0.331324 0.330414 0.329498 0.328176 0.326631 0.325698 0.325515 0.324340 0.322521 -100 
-100 -100 0.476375 0.466879 0.449773 0.429582 0.408933 0.391130 0.376871 0.367630 0.362342 0.359636 0.358238 0.357847 0.357829 0.357419 0.356417 0.355256 0.353927 0.352174 0.350070 0.348344 0.347008 0.345490 0.344079 -100 
-100 -100 0.502874 0.493225 0.475801 0.455103 0.433765 0.414995 0.399640 0.389592 0.383807 0.380675 0.378894 0.378393 0.378531 0.378137 0.376916 0.375526 0.373893 0.371724 0.369009 0.366480 0.364289 0.362399 0.361068 -100 
-100 -100 0.523954 0.514112 0.496339 0.475221 0.453516 0.433992 0.417592 0.406979 0.400964 0.397457 0.395141 0.394427 0.395072 0.394643 0.392747 0.391164 0.389408 0.386947 0.383652 0.380503 0.377676 0.375477 0.374132 -100 
-100 -100 0.538480 0.528347 0.510035 0.488259 0.465889 0.445827 0.429048 0.418182 0.411946 0.408180 0.405564 0.404591 0.405073 0.404573 0.402663 0.401084 0.399304 0.396786 0.393375 0.390031 0.386969 0.384616 0.383225 -100 
-100 -100 0.548225 0.537672 0.518538 0.495813 0.472402 0.451998 0.435498 0.424714 0.418289 0.414392 0.411694 0.410413 0.410063 0.409457 0.408172 0.406764 0.405021 0.402663 0.399588 0.396440 0.393467 0.391113 0.389693 -100 
-100 -100 0.554158 0.543126 0.523127 0.499509 0.475392 0.454866 0.438755 0.428367 0.422118 0.418196 0.415296 0.413642 0.412881 0.412141 0.411000 0.409748 0.408149 0.406051 0.403352 0.400528 0.397787 0.395500 0.394040 -100 
-100 -100 0.557554 0.546090 0.525174 0.500876 0.476312 0.455811 0.440124 0.430238 0.424388 0.420500 0.417304 0.415311 0.414386 0.413566 0.412410 0.411318 0.409927 0.408098 0.405734 0.403206 0.400746 0.398506 0.396924 -100 
-100 -100 0.557388 0.545816 0.524721 0.500264 0.475634 0.455223 0.439737 0.430035 0.424287 0.420443 0.417259 0.415256 0.414347 0.413626 0.412664 0.411819 0.410680 0.409070 0.406875 0.404441 0.402009 0.399743 0.398122 -100 
-100 -100 0.553781 0.542404 0.521822 0.497683 0.473311 0.453020 0.437499 0.427609 0.421599 0.417789 0.414961 0.413316 0.412601 0.412163 0.411633 0.411101 0.410250 0.408811 0.406658 0.404148 0.401531 0.399177 0.397591 -100 
-100 -100 0.547830 0.536689 0.516549 0.492895 0.468960 0.448865 0.433253 0.423117 0.416866 0.413078 0.410587 0.409427 0.409200 0.409099 0.408785 0.408483 0.407879 0.406587 0.404453 0.401882 0.399169 0.396730 0.395098 -100 
-100 -100 0.537732 0.526858 0.507250 0.484264 0.461054 0.441340 0.425728 0.415460 0.409110 0.405313 0.402972 0.402186 0.402442 0.402627 0.402428 0.402305 0.401953 0.400835 0.398775 0.396234 0.393609 0.391151 0.389405 -100 
-100 -100 0.521238 0.510806 0.492013 0.470020 0.447779 0.428746 0.413459 0.403245 0.396819 0.392957 0.390612 0.389870 0.390222 0.390583 0.390662 0.390886 0.390893 0.390019 0.388076 0.385614 0.383066 0.380681 0.378982 -100 
-100 -100 0.495369 0.485599 0.468044 0.447489 0.426647 0.408683 0.394090 0.384129 0.377672 0.373722 0.371260 0.370260 0.370319 0.370752 0.371326 0.372109 0.372674 0.372108 0.370256 0.367879 0.365386 0.363160 0.361661 -100 
-100 -100 0.460608 0.451576 0.435414 0.416663 0.397700 0.381170 0.367441 0.357942 0.351709 0.347757 0.345094 0.343775 0.343512 0.343943 0.344901 0.346244 0.347472 0.347210 0.345325 0.343030 0.340747 0.338738 0.337367 -100 
-100 -100 0.415377 0.407094 0.392415 0.375686 0.359042 0.344300 0.331737 0.323026 0.317412 0.313663 0.310837 0.309295 0.308804 0.309192 0.310388 0.312206 0.314292 0.314280 0.312072 0.309850 0.307934 0.306180 0.304834 -100 
-100 -100 0.363603 0.356072 0.342825 0.327985 0.313456 0.300695 0.289797 0.282311 0.277521 0.274265 0.271691 0.270216 0.269666 0.269958 0.271063 0.272805 0.274893 0.275017 0.273086 0.271224 0.269674 0.268224 0.267060 -100 
-100 -100 0.308687 0.301871 0.289989 0.276757 0.264019 0.253261 0.244479 0.238537 0.234708 0.232163 0.230229 0.229068 0.228597 0.228764 0.229524 0.230717 0.231989 0.232128 0.231047 0.229765 0.228525 0.227381 0.226546 -100 
-100 -100 0.263169 0.256878 0.245982 0.233975 0.222634 0.213521 0.206476 0.201897 0.198989 0.197112 0.195707 0.194853 0.194494 0.194576 0.195051 0.195799 0.196556 0.196640 0.195972 0.195068 0.194085 0.193144 0.192464 -100 
-100 -100 0.235839 0.229816 0.219453 0.208127 0.197617 0.189456 0.183428 0.179650 0.177326 0.175863 0.174781 0.174122 0.173849 0.173890 0.174199 0.174705 0.175188 0.175210 0.174701 0.173960 0.173105 0.172255 0.171639 -100 
-100 -100 -100 -100 -100 -100 -100 -100 -100 -100 -100 -100 -100 -100 -100 -100 -100 -100 -100 -100 -100 -100 -100 -100 -100 -100 
-100 -100 -100 -100 -100 -100 -100 -100 -100 -100 -100 -100 -100 -100 -100 -100 -100 -100 -100 -100 -100 -100 -100 -100 -100 -100 
-100 -100 -100 -100 -100 -100 -100 -100 -100 -100 -100 -100 -100 -100 -100 -100 -100 -100 -100 -100 -100 -100 -100 -100 -100 -100 
-100 -100 0.385080 0.375878 0.359528 0.340738 0.322316 0.307452 0.296496 0.290007 0.286693 0.285223 0.284483 0.284120 0.283728 0.283040 0.282059 0.281119 0.280323 0.279484 0.278661 0.278263 0.278121 0.277378 0.276324 -100 
-100 -100 0.400925 0.391687 0.375256 0.356380 0.337792 0.322575 0.311136 0.304261 0.300748 0.299075 0.298092 0.297611 0.297194 0.296538 0.295634 0.294841 0.294245 0.293412 0.292495 0.292295 0.292627 0.291868 0.290361 -100 
-100 -100 0.428902 0.419573 0.402913 0.383778 0.364772 0.348864 0.336549 0.329004 0.325342 0.323307 0.321678 0.320998 0.320557 0.319959 0.319162 0.318582 0.318299 0.317408 0.316226 0.316246 0.317768 0.316920 0.314127 -100 
-100 -100 0.460849 0.451438 0.434560 0.414998 0.395304 0.378456 0.365088 0.356654 0.352367 0.349906 0.348006 0.347267 0.346904 0.346363 0.345536 0.344871 0.344413 0.343233 0.341655 0.341246 0.342394 0.341305 0.338407 -100 
-100 -100 0.492590 0.483114 0.466067 0.446043 0.425585 0.407694 0.393118 0.383709 0.378451 0.375540 0.373672 0.372968 0.372857 0.372345 0.371226 0.370163 0.369084 0.367389 0.365208 0.363704 0.362870 0.361384 0.359574 -100 
-100 -100 0.519450 0.509880 0.492649 0.472307 0.451426 0.432618 0.416816 0.406637 0.401025 0.397672 0.395251 0.394381 0.394615 0.394088 0.392460 0.391019 0.389540 0.387334 0.384383 0.381795 0.379712 0.377792 0.376289 -100 
-100 -100 0.541021 0.531298 0.513834 0.493329 0.472627 0.453112 0.435855 0.425135 0.419584 0.415843 0.412584 0.411502 0.413223 0.412622 0.409229 0.407373 0.405853 0.403275 0.399413 0.395969 0.393022 0.390742 0.389316 -100 
-100 -100 0.556118 0.546074 0.528018 0.506805 0.485398 0.465330 0.447703 0.436746 0.430987 0.426984 0.423411 0.422059 0.423620 0.422936 0.419489 0.417594 0.416006 0.413342 0.409346 0.405668 0.402438 0.399995 0.398545 -100 
-100 -100 0.566594 0.556010 0.536869 0.514322 0.491237 0.470752 0.453842 0.443009 0.436827 0.432705 0.429298 0.427591 0.427336 0.426552 0.424738 0.423138 0.421388 0.418905 0.415544 0.412207 0.409153 0.406738 0.405251 -100 
-100 -100 0.573503 0.562253 0.541885 0.518060 0.493881 0.473201 0.456885 0.446539 0.440511 0.436383 0.432848 0.430757 0.429928 0.428997 0.427465 0.426019 0.424331 0.422136 0.419319 0.416462 0.413810 0.411503 0.409910 -100 
-100 -100 0.578076 0.566187 0.544371 0.519536 0.494665 0.473957 0.458177 0.448484 0.443034 0.438960 0.435011 0.432548 0.431781 0.430748 0.428911 0.427540 0.426006 0.424112 0.421753 0.419377 0.417311 0.415096 0.413183 -100 
-100 -100 0.578030 0.565998 0.543942 0.518876 0.493872 0.473217 0.457625 0.448095 0.442720 0.438704 0.434820 0.432398 0.431679 0.430757 0.429110 0.427973 0.426687 0.425039 0.422906 0.420686 0.418705 0.416498 0.414557 -100 
-100 -100 0.573542 0.561831 0.540661 0.516067 0.491390 0.470828 0.455080 0.445158 0.439266 0.435290 0.432023 0.430131 0.429429 0.428838 0.427931 0.427151 0.426175 0.424715 0.422633 0.420294 0.417952 0.415678 0.413980 -100 
-100 -100 0.567030 0.555624 0.535038 0.511054 0.486927 0.466537 0.450537 0.440202 0.433941 0.430004 0.427243 0.426066 0.426026 0.425819 0.425069 0.424445 0.423698 0.422393 0.420343 0.417954 0.415500 0.413159 0.411458 -100 
-100 -100 0.556591 0.545453 0.525424 0.502192 0.478972 0.458949 0.442735 0.432168 0.425865 0.421937 0.419314 0.418686 0.419375 0.419488 0.418675 0.418110 0.417589 0.416460 0.414493 0.412174 0.409948 0.407595 0.405659 -100 
-100 -100 0.539462 0.528787 0.509613 0.487426 0.465220 0.445876 0.429933 0.419361 0.412944 0.408943 0.406335 0.405778 0.406590 0.406915 0.406435 0.406291 0.406213 0.405346 0.403447 0.401166 0.398992 0.396698 0.394803 -100 
-100 -100 0.512574 0.502620 0.484786 0.464100 0.443242 0.424970 0.409784 0.399404 0.392796 0.388667 0.385994 0.385058 0.385367 0.385811 0.386160 0.386902 0.387661 0.387136 0.385141 0.382776 0.380454 0.378280 0.376686 -100 
-100 -100 0.476889 0.467699 0.451321 0.432556 0.413703 0.396870 0.382430 0.372423 0.366019 0.361834 0.358825 0.357395 0.357201 0.357693 0.358748 0.360482 0.362428 0.362234 0.359764 0.357206 0.355007 0.352989 0.351449 -100 
-100 -100 0.430882 0.422418 0.407491 0.390869 0.374583 0.359535 0.346008 0.336703 0.331069 0.327039 0.323566 0.321724 0.321189 0.321688 0.323252 0.325982 0.329730 0.329803 0.326133 0.323283 0.321555 0.319722 0.317896 -100 
-100 -100 0.377970 0.370251 0.356739 0.341984 0.327797 0.314708 0.302820 0.294727 0.289916 0.286378 0.283152 0.281357 0.280736 0.281143 0.282650 0.285329 0.289104 0.289312 0.285895 0.283382 0.281986 0.280440 0.278801 -100 
-100 -100 0.321528 0.314558 0.302443 0.289131 0.276408 0.265285 0.255782 0.249325 0.245298 0.242517 0.240237 0.238892 0.238377 0.238621 0.239621 0.241308 0.243344 0.243557 0.241864 0.240257 0.238995 0.237792 0.236804 -100 
-100 -100 0.274823 0.268400 0.257274 0.245048 0.233485 0.223984 0.216419 0.211439 0.208293 0.206222 0.204625 0.203662 0.203272 0.203398 0.204007 0.204991 0.206068 0.206218 0.205359 0.204336 0.203325 0.202354 0.201624 -100 
-100 -100 0.246880 0.240733 0.230136 0.218521 0.207679 0.199118 0.192664 0.188546 0.185985 0.184348 0.183130 0.182387 0.182083 0.182152 0.182550 0.183194 0.183836 0.183922 0.183376 0.182596 0.181719 0.180855 0.180226 -100 
-100 -100 -100 -100 -100 -100 -100 -100 -100 -100 -100 -100 -100 -100 -100 -100 -100 -100 -100 -100 -100 -100 -100 -100 -100 -100 
-100 -100 -100 -100 -100 -100 -100 -100 -100 -100 -100 -100 -100 -100 -100 -100 -100 -100 -100 -100 -100 -100 -100 -100 -100 -100 
-100 -100 -100 -100 -100 -100 -100 -100 -100 -100 -100 -100 -100 -100 -100 -100 -100 -100 -100 -100 -100 -100 -100 -100 -100 -100 
-100 -100 0.411399 0.402079 0.385475 0.366373 0.347546 0.332188 0.320717 0.313871 0.310453 0.308765 0.307619 0.306983 0.306350 0.305487 0.304405 0.303495 0.302867 0.302127 0.301424 0.301411 0.302070 0.301466 0.299922 -100 
-100 -100 0.427699 0.418321 0.401592 0.382439 0.363526 0.347858 0.335903 0.328707 0.325307 0.323390 0.321730 0.320887 0.320207 0.319386 0.318432 0.317809 0.317616 0.316944 0.316104 0.316502 0.318384 0.317780 0.315109 -100 
-100 -100 0.456589 0.447077 0.430009 0.410638 0.391438 0.375154 0.362415 0.354763 0.353223 0.350902 0.346505 0.345179 0.344371 0.343621 0.342837 0.342665 0.343223 0.342590 0.341507 0.342745 0.350906 0.350227 0.341278 -100 
-100 -100 0.489214 0.479658 0.462454 0.442767 0.423009 0.405853 0.392064 0.383539 0.381421 0.378640 0.373865 0.372435 0.371742 0.371050 0.370184 0.369922 0.370302 0.369366 0.367846 0.368597 0.376356 0.375406 0.366312 -100 
-100 -100 0.521434 0.511926 0.494830 0.474903 0.454674 0.436530 0.421293 0.411596 0.406593 0.403334 0.400479 0.399300 0.399379 0.398694 0.397016 0.396076 0.395454 0.393862 0.391510 0.390371 0.390884 0.389455 0.386460 -100 
-100 -100 0.549031 0.539520 0.522467 0.502557 0.482513 0.463518 0.446624 0.436130 0.430847 0.427116 0.423599 0.422302 0.423775 0.423034 0.419671 0.418034 0.416934 0.414688 0.411213 0.408520 0.406817 0.404858 0.402879 -100 
-100 -100 0.571584 0.561985 0.544966 0.525482 0.508248 0.488602 0.467813 0.456612 0.451841 0.447720 0.443108 0.442335 0.452660 0.451800 0.439180 0.436173 0.435367 0.432592 0.427135 0.423082 0.419928 0.417525 0.415947 -100 
-100 -100 0.587696 0.577740 0.560056 0.539796 0.521800 0.501566 0.480388 0.468941 0.463945 0.459551 0.454621 0.453580 0.463779 0.462823 0.450075 0.446956 0.445997 0.443087 0.437466 0.433119 0.429595 0.427008 0.425443 -100 
-100 -100 0.599527 0.588855 0.569485 0.547128 0.524680 0.503902 0.485863 0.474731 0.468816 0.464280 0.459786 0.457629 0.458765 0.457717 0.453868 0.451833 0.450177 0.447497 0.443512 0.439863 0.436717 0.434200 0.432558 -100 
-100 -100 0.608105 0.596503 0.575234 0.551011 0.526698 0.505604 0.488635 0.478130 0.472304 0.467780 0.463262 0.460646 0.460468 0.459260 0.456399 0.454548 0.452704 0.450348 0.447301 0.444436 0.442067 0.439721 0.437762 -100 
-100 -100 0.617862 0.605156 0.578729 0.552866 0.527284 0.506070 0.489873 0.480254 0.475351 0.470918 0.465788 0.462944 0.464225 0.462883 0.458212 0.456077 0.454194 0.452178 0.449855 0.447870 0.446869 0.444688 0.441824 -100 
-100 -100 0.617984 0.605093 0.578343 0.552152 0.526335 0.505119 0.489094 0.479604 0.474739 0.470379 0.465383 0.462646 0.463980 0.462763 0.458305 0.456382 0.454731 0.453001 0.450999 0.449273 0.448450 0.446336 0.443461 -100 
-100 -100 0.608733 0.596517 0.574147 0.548810 0.523559 0.502407 0.486048 0.475862 0.470030 0.465708 0.461692 0.459483 0.459163 0.458336 0.456468 0.455222 0.454003 0.452496 0.450543 0.448531 0.446836 0.444693 0.442618 -100 
-100 -100 0.601095 0.589296 0.567883 0.543368 0.518901 0.497903 0.481028 0.470213 0.463888 0.459629 0.456292 0.455043 0.455358 0.454967 0.453413 0.452261 0.451261 0.449929 0.448031 0.445967 0.444123 0.441943 0.439959 -100 
-100 -100 0.589802 0.578284 0.557615 0.534049 0.510995 0.490370 0.472791 0.461641 0.455622 0.451402 0.447911 0.447365 0.448666 0.448630 0.446815 0.445549 0.444752 0.443611 0.441864 0.440019 0.439577 0.437403 0.434057 -100 
-100 -100 0.571521 0.560491 0.540730 0.518270 0.496297 0.476356 0.458992 0.447787 0.441631 0.437344 0.433889 0.433448 0.434899 0.435128 0.433736 0.433008 0.432800 0.431953 0.430191 0.428320 0.427893 0.425764 0.422452 -100 
-100 -100 0.542850 0.532605 0.514291 0.493328 0.472398 0.453532 0.437239 0.426173 0.419412 0.414961 0.411755 0.410829 0.411473 0.411903 0.411888 0.412577 0.413792 0.413336 0.410991 0.408677 0.406847 0.404775 0.402838 -100 
-100 -100 0.505520 0.496058 0.479236 0.460323 0.441537 0.424121 0.408461 0.397690 0.391163 0.386599 0.382853 0.381178 0.381061 0.381628 0.382843 0.385273 0.388783 0.388699 0.384905 0.381922 0.380149 0.378133 0.376035 -100 
-100 -100 0.458125 0.449323 0.433763 0.417163 0.401408 0.385788 0.370604 0.360493 0.355698 0.351235 0.345869 0.343420 0.342777 0.343452 0.345746 0.350285 0.359398 0.359617 0.350978 0.347004 0.346391 0.344431 0.340890 -100 
-100 -100 0.403134 0.395060 0.380872 0.366098 0.352428 0.338736 0.325139 0.316226 0.312257 0.308294 0.303169 0.300742 0.299977 0.300577 0.302880 0.307435 0.316642 0.316997 0.308542 0.304838 0.304522 0.302819 0.299435 -100 
-100 -100 0.343806 0.336538 0.323905 0.310304 0.297472 0.285677 0.274952 0.267733 0.263549 0.260408 0.257432 0.255764 0.255178 0.255548 0.256962 0.259543 0.263280 0.263610 0.260479 0.258296 0.257215 0.255919 0.254434 -100 
-100 -100 0.294979 0.288286 0.276660 0.263930 0.251862 0.241643 0.233176 0.227556 0.224077 0.221702 0.219748 0.218612 0.218179 0.218383 0.219223 0.220611 0.222381 0.222635 0.221298 0.220065 0.219062 0.218041 0.217155 -100 
-100 -100 0.265876 0.259467 0.248366 0.236140 0.224609 0.215307 0.208094 0.203411 0.200467 0.198554 0.197111 0.196246 0.195905 0.196027 0.196573 0.197440 0.198368 0.198555 0.197917 0.197068 0.196163 0.195270 0.194601 -100 
-100 -100 -100 -100 -100 -100 -100 -100 -100 -100 -100 -100 -100 -100 -100 -100 -100 -100 -100 -100 -100 -100 -100 -100 -100 -100 
-100 -100 -100 -100 -100 -100 -100 -100 -100 -100 -100 -100 -100 -100 -100 -100 -100 -100 -100 -100 -100 -100 -100 -100 -100 -100 
-100 -100 -100 -100 -100 -100 -100 -100 -100 -100 -100 -100 -100 -100 -100 -100 -100 -100 -100 -100 -100 -100 -100 -100 -100 -100 
-100 -100 0.441461 0.431939 0.414922 0.395238 0.375716 0.359676 0.347624 0.340352 0.336629 0.334702 0.333327 0.332458 0.331593 0.330501 0.329223 0.328213 0.327590 0.326945 0.326414 0.326621 0.327501 0.327060 0.325599 -100 
-100 -100 0.458176 0.448595 0.431453 0.411737 0.392161 0.375839 0.363318 0.355695 0.351982 0.349813 0.347915 0.346850 0.345966 0.344925 0.343765 0.343046 0.342874 0.342306 0.341629 0.342233 0.344327 0.343881 0.341289 -100 
-100 -100 0.487879 0.478166 0.460683 0.440786 0.420973 0.404081 0.390799 0.382718 0.380862 0.378264 0.373594 0.372060 0.371099 0.370144 0.369128 0.368863 0.369466 0.368937 0.367987 0.369399 0.377783 0.377245 0.368322 -100 
-100 -100 0.521509 0.511781 0.494208 0.474055 0.453744 0.436032 0.421716 0.412742 0.410262 0.407167 0.402089 0.400431 0.399577 0.398698 0.397624 0.397297 0.397737 0.396898 0.395464 0.396331 0.404257 0.403416 0.394331 -100 
-100 -100 0.554882 0.545234 0.527842 0.507517 0.486793 0.468117 0.452348 0.442164 0.436725 0.433093 0.429911 0.428461 0.428335 0.427471 0.425655 0.424707 0.424168 0.422638 0.420299 0.419190 0.419758 0.418378 0.415404 -100 
-100 -100 0.583767 0.574130 0.556805 0.536522 0.515992 0.496460 0.479009 0.467972 0.462169 0.458012 0.454154 0.452568 0.453837 0.452933 0.449470 0.447880 0.446900 0.444667 0.441084 0.438304 0.436560 0.434584 0.432594 -100 
-100 -100 0.607672 0.597939 0.580614 0.560734 0.542980 0.522758 0.501357 0.489527 0.484123 0.479535 0.474615 0.473592 0.483764 0.482763 0.470038 0.467101 0.466451 0.463634 0.457923 0.453655 0.450366 0.447888 0.446269 -100 
-100 -100 0.624933 0.614843 0.596845 0.576171 0.557619 0.536754 0.514879 0.502714 0.497013 0.492121 0.486877 0.485600 0.495656 0.494569 0.481703 0.478615 0.477756 0.474757 0.468834 0.464231 0.460538 0.457855 0.456230 -100 
-100 -100 0.637714 0.626902 0.607229 0.584457 0.561440 0.539952 0.521100 0.509166 0.502530 0.497461 0.492602 0.490192 0.491169 0.489971 0.485975 0.483880 0.482196 0.479383 0.475161 0.471326 0.468068 0.465463 0.463746 -100 
-100 -100 0.647121 0.635350 0.613731 0.589064 0.564162 0.542277 0.524361 0.512960 0.506384 0.501305 0.496406 0.493564 0.493248 0.491877 0.488808 0.486786 0.484805 0.482300 0.479103 0.476166 0.473797 0.471403 0.469352 -100 
-100 -100 0.657573 0.644651 0.617732 0.591380 0.565206 0.543129 0.525843 0.515246 0.509587 0.504591 0.499057 0.496024 0.497199 0.495687 0.490744 0.488349 0.486265 0.484114 0.481738 0.479818 0.478965 0.476798 0.473818 -100 
-100 -100 0.657774 0.644661 0.617399 0.590690 0.564244 0.542127 0.524971 0.514478 0.508847 0.503932 0.498537 0.495622 0.496852 0.495463 0.490715 0.488505 0.486639 0.484812 0.482833 0.481258 0.480662 0.478628 0.475672 -100 
-100 -100 0.647984 0.635570 0.612794 0.586940 0.561013 0.538950 0.521513 0.510361 0.503771 0.498903 0.494510 0.492101 0.491654 0.490646 0.488506 0.487002 0.485599 0.484036 0.482160 0.480337 0.478884 0.476871 0.474799 -100 
-100 -100 0.639602 0.627617 0.605825 0.580803 0.555667 0.533774 0.515860 0.504140 0.497118 0.492334 0.488602 0.487113 0.487256 0.486678 0.484891 0.483515 0.482371 0.481032 0.479267 0.477433 0.475851 0.473848 0.471926 -100 
-100 -100 0.627317 0.615610 0.594542 0.570484 0.546818 0.525326 0.506715 0.494722 0.488083 0.483370 0.479459 0.478635 0.479737 0.479523 0.477510 0.476064 0.475167 0.474068 0.472501 0.470922 0.470775 0.468807 0.465542 -100 
-100 -100 0.607631 0.596413 0.576245 0.553282 0.530695 0.509920 0.491581 0.479597 0.472877 0.468144 0.464293 0.463590 0.464859 0.464947 0.463404 0.462548 0.462285 0.461522 0.459956 0.458352 0.458211 0.456293 0.453066 -100 
-100 -100 0.577099 0.566655 0.547941 0.526439 0.504834 0.485153 0.467989 0.456212 0.448933 0.444082 0.440552 0.439433 0.439969 0.440308 0.440194 0.440820 0.442049 0.441691 0.439516 0.437426 0.435837 0.433939 0.432078 -100 
-100 -100 0.537630 0.527948 0.510689 0.491193 0.471689 0.453467 0.436999 0.425576 0.418582 0.413666 0.409649 0.407843 0.407697 0.408234 0.409396 0.411833 0.415414 0.415434 0.411762 0.408940 0.407355 0.405461 0.403398 -100 
-100 -100 0.487823 0.478765 0.462689 0.445440 0.428907 0.412477 0.396530 0.385820 0.380625 0.375853 0.370238 0.367703 0.367111 0.367807 0.370073 0.374669 0.383913 0.384234 0.375648 0.371773 0.371276 0.369385 0.365845 -100 
-100 -100 0.430194 0.421836 0.407073 0.391576 0.377059 0.362537 0.348188 0.338700 0.334349 0.330111 0.324766 0.322271 0.321571 0.322232 0.324553 0.329206 0.338562 0.339022 0.330587 0.326925 0.326660 0.324987 0.321581 -100 
-100 -100 0.368212 0.360625 0.347379 0.332980 0.319243 0.306572 0.295077 0.287281 0.282706 0.279297 0.276138 0.274405 0.273857 0.274294 0.275786 0.278499 0.282386 0.282814 0.279706 0.277526 0.276462 0.275161 0.273643 -100 
-100 -100 0.317253 0.310212 0.297920 0.284319 0.271280 0.260145 0.250899 0.244702 0.240827 0.238191 0.236072 0.234869 0.234452 0.234720 0.235661 0.237188 0.239105 0.239458 0.238152 0.236914 0.235898 0.234857 0.233950 -100 
-100 -100 0.286930 0.280155 0.268356 0.255213 0.242669 0.232429 0.224434 0.219178 0.215836 0.213666 0.212064 0.211127 0.210788 0.210971 0.211626 0.212631 0.213701 0.213988 0.213394 0.212542 0.211614 0.210696 0.210012 -100 
-100 -100 -100 -100 -100 -100 -100 -100 -100 -100 -100 -100 -100 -100 -100 -100 -100 -100 -100 -100 -100 -100 -100 -100 -100 -100 
-100 -100 -100 -100 -100 -100 -100 -100 -100 -100 -100 -100 -100 -100 -100 -100 -100 -100 -100 -100 -100 -100 -100 -100 -100 -100 
-100 -100 -100 -100 -100 -100 -100 -100 -100 -100 -100 -100 -100 -100 -100 -100 -100 -100 -100 -100 -100 -100 -100 -100 -100 -100 
-100 -100 0.471426 0.461601 0.443963 0.423457 0.402992 0.386160 0.373495 0.365774 0.361562 0.359402 0.358001 0.356994 0.355977 0.354645 0.353069 0.351851 0.351118 0.350565 0.350209 0.350425 0.350914 0.350627 0.349801 -100 
-100 -100 0.488611 0.478724 0.460952 0.440396 0.419853 0.402740 0.389614 0.381491 0.377042 0.374645 0.373001 0.371941 0.371035 0.369760 0.368185 0.367115 0.366663 0.366130 0.365604 0.365969 0.366904 0.366581 0.365286 -100 
-100 -100 0.519331 0.509305 0.491122 0.470361 0.449538 0.431848 0.417875 0.409042 0.404370 0.401542 0.399244 0.398095 0.397503 0.396330 0.394626 0.393779 0.393844 0.393246 0.392197 0.392635 0.394718 0.394247 0.391569 -100 
-100 -100 0.554261 0.544211 0.525921 0.504892 0.483546 0.465035 0.450041 0.440262 0.434850 0.431477 0.428816 0.427556 0.427034 0.425957 0.424298 0.423457 0.423414 0.422489 0.420896 0.420733 0.422290 0.421474 0.418635 -100 
-100 -100 0.589160 0.579178 0.561060 0.539768 0.517789 0.498307 0.482112 0.471272 0.464723 0.460739 0.457947 0.456522 0.455909 0.454897 0.453351 0.452309 0.451630 0.450111 0.447807 0.446323 0.445618 0.444248 0.442480 -100 
-100 -100 0.619751 0.609714 0.591473 0.569912 0.547513 0.527088 0.509597 0.497834 0.490728 0.486149 0.482707 0.481003 0.480616 0.479648 0.477843 0.476672 0.475761 0.473606 0.470143 0.467197 0.464942 0.462950 0.461399 -100 
-100 -100 0.645552 0.635299 0.616573 0.594742 0.572394 0.551134 0.532024 0.519493 0.512190 0.507092 0.502803 0.500897 0.502018 0.501048 0.497645 0.496294 0.495848 0.493166 0.487996 0.483741 0.480303 0.477774 0.476207 -100 
-100 -100 0.664033 0.653442 0.634087 0.611496 0.588349 0.566356 0.546616 0.533590 0.525885 0.520419 0.515787 0.513644 0.514647 0.513607 0.510105 0.508605 0.507935 0.505018 0.499586 0.494994 0.491200 0.488436 0.486782 -100 
-100 -100 0.677148 0.666032 0.645751 0.621843 0.597005 0.574380 0.554981 0.541809 0.533582 0.527905 0.523334 0.520864 0.520082 0.518885 0.516770 0.515122 0.513478 0.510624 0.506427 0.502495 0.499137 0.496455 0.494696 -100 
-100 -100 0.686629 0.674740 0.653065 0.627791 0.601850 0.578794 0.559550 0.546587 0.538474 0.532728 0.527919 0.525137 0.523888 0.522490 0.520370 0.518458 0.516440 0.513828 0.510547 0.507534 0.505031 0.502592 0.500597 -100 
-100 -100 0.693598 0.680871 0.657243 0.630827 0.604351 0.581056 0.561776 0.549248 0.541992 0.536262 0.530646 0.527510 0.526458 0.524913 0.522185 0.520039 0.517919 0.515647 0.513206 0.511197 0.510048 0.507887 0.505226 -100 
-100 -100 0.693803 0.680907 0.656986 0.630272 0.603582 0.580226 0.561006 0.548567 0.541372 0.535704 0.530160 0.527090 0.526103 0.524646 0.522032 0.520027 0.518106 0.516173 0.514184 0.512596 0.511775 0.509803 0.507211 -100 
-100 -100 0.687410 0.674979 0.652350 0.626137 0.599532 0.576260 0.557147 0.544395 0.536409 0.530825 0.526260 0.523729 0.522661 0.521521 0.519752 0.518177 0.516641 0.515014 0.513200 0.511505 0.510051 0.508166 0.506344 -100 
-100 -100 0.678610 0.666556 0.644627 0.619106 0.593116 0.570076 0.550805 0.537804 0.529587 0.524106 0.520027 0.518108 0.517603 0.516830 0.515284 0.513956 0.512757 0.511425 0.509783 0.508111 0.506508 0.504686 0.503115 -100 
-100 -100 0.665648 0.653822 0.632153 0.607476 0.582997 0.560413 0.540521 0.527444 0.519507 0.514124 0.509995 0.508506 0.508779 0.508336 0.506686 0.505501 0.504647 0.503625 0.502190 0.500675 0.499330 0.497577 0.495888 -100 
-100 -100 0.644429 0.633059 0.612233 0.588581 0.565124 0.543310 0.523868 0.510987 0.503121 0.497795 0.493760 0.492396 0.492856 0.492718 0.491528 0.490917 0.490658 0.489999 0.488670 0.487189 0.485877 0.484183 0.482548 -100 
-100 -100 0.611565 0.600948 0.581742 0.559463 0.536745 0.516081 0.498160 0.485713 0.477691 0.472402 0.468664 0.467147 0.467206 0.467356 0.467286 0.467789 0.468613 0.468353 0.466801 0.465109 0.463525 0.461858 0.460468 -100 
-100 -100 0.569650 0.559742 0.541898 0.521412 0.500539 0.481355 0.464415 0.452526 0.444864 0.439674 0.435781 0.433970 0.433771 0.434151 0.434929 0.436636 0.438883 0.438969 0.436732 0.434648 0.433042 0.431385 0.429913 -100 
-100 -100 0.516865 0.507544 0.490744 0.472213 0.453786 0.436382 0.420450 0.409435 0.402854 0.397953 0.393586 0.391503 0.391357 0.391899 0.393146 0.396026 0.400732 0.401074 0.396942 0.394332 0.393032 0.391395 0.389451 -100 
-100 -100 0.456335 0.447669 0.432126 0.415264 0.398763 0.383255 0.369001 0.359273 0.353592 0.349271 0.345238 0.343271 0.343103 0.343652 0.344976 0.347931 0.352722 0.353191 0.349226 0.346793 0.345658 0.344179 0.342351 -100 
-100 -100 0.391702 0.383756 0.369730 0.354107 0.338804 0.325156 0.313344 0.305248 0.300188 0.296665 0.293811 0.292308 0.291992 0.292418 0.293556 0.295593 0.298162 0.298637 0.296895 0.295305 0.294136 0.292920 0.291805 -100 
-100 -100 0.338715 0.331263 0.318140 0.303398 0.289025 0.276898 0.267056 0.260444 0.256202 0.253409 0.251334 0.250203 0.249903 0.250215 0.251080 0.252443 0.253982 0.254405 0.253593 0.252567 0.251538 0.250516 0.249715 -100 
-100 -100 0.307138 0.299927 0.287275 0.273022 0.259238 0.247993 0.239276 0.233537 0.229855 0.227503 0.225841 0.224913 0.224635 0.224883 0.225584 0.226616 0.227666 0.228038 0.227616 0.226838 0.225907 0.224980 0.224307 -100 
-100 -100 -100 -100 -100 -100 -100 -100 -100 -100 -100 -100 -100 -100 -100 -100 -100 -100 -100 -100 -100 -100 -100 -100 -100 -100 
-100 -100 -100 -100 -100 -100 -100 -100 -100 -100 -100 -100 -100 -100 -100 -100 -100 -100 -100 -100 -100 -100 -100 -100 -100 -100 
-100 -100 -100 -100 -100 -100 -100 -100 -100 -100 -100 -100 -100 -100 -100 -100 -100 -100 -100 -100 -100 -100 -100 -100 -100 -100 
-100 -100 0.496932 0.486702 0.468278 0.446849 0.425445 0.407831 0.394583 0.386444 0.381886 0.379490 0.377954 0.376856 0.375806 0.374284 0.372402 0.371044 0.370366 0.369940 0.369673 0.369890 0.370275 0.370095 0.369530 -100 
-100 -100 0.514991 0.504627 0.485892 0.464327 0.442810 0.424896 0.411162 0.402577 0.397704 0.395088 0.393452 0.392493 0.391821 0.390367 0.388247 0.386900 0.386504 0.386035 0.385409 0.385557 0.386112 0.385861 0.384998 -100 
-100 -100 0.547646 0.536978 0.517297 0.495344 0.473474 0.454947 0.440305 0.430902 0.425513 0.422484 0.420579 0.419895 0.420187 0.418856 0.416037 0.414739 0.415101 0.414471 0.412777 0.412585 0.413584 0.413125 0.411396 -100 
-100 -100 0.583980 0.573263 0.553425 0.531149 0.508700 0.489323 0.473646 0.463240 0.457024 0.453414 0.451171 0.450390 0.450745 0.449530 0.446822 0.445600 0.445919 0.444947 0.442625 0.441764 0.442192 0.441352 0.439438 -100 
-100 -100 0.619691 0.609139 0.589848 0.567326 0.544123 0.523735 0.506913 0.495430 0.488162 0.483859 0.481187 0.479926 0.479479 0.478368 0.476562 0.475512 0.475148 0.473659 0.470960 0.469032 0.467809 0.466407 0.464987 -100 
-100 -100 0.651920 0.641260 0.621704 0.598674 0.574694 0.553258 0.535246 0.522727 0.514651 0.509680 0.506441 0.504794 0.504106 0.503127 0.501774 0.501123 0.500917 0.498854 0.494842 0.491441 0.488846 0.486786 0.485349 -100 
-100 -100 0.680180 0.669105 0.648351 0.624568 0.599920 0.577493 0.558184 0.544751 0.536056 0.530502 0.526685 0.524777 0.524460 0.523590 0.522117 0.521997 0.523159 0.520591 0.514134 0.509177 0.505383 0.502728 0.501138 -100 
-100 -100 0.699959 0.688553 0.667184 0.642657 0.617204 0.593946 0.573824 0.559723 0.550511 0.544524 0.540341 0.538212 0.537781 0.536854 0.535300 0.535009 0.535900 0.533049 0.526309 0.521043 0.516954 0.514046 0.512295 -100 
-100 -100 0.713186 0.701479 0.679943 0.654656 0.628291 0.604369 0.583846 0.569375 0.559865 0.553594 0.549097 0.546706 0.545600 0.544435 0.542854 0.541677 0.540591 0.537714 0.532984 0.528776 0.525404 0.522625 0.520661 -100 
-100 -100 0.723471 0.711069 0.688337 0.662095 0.635278 0.610872 0.589811 0.575268 0.566085 0.559669 0.554535 0.551821 0.550521 0.549092 0.547008 0.545081 0.543127 0.540432 0.537003 0.534134 0.532079 0.529611 0.527156 -100 
-100 -100 0.731810 0.718483 0.693531 0.666461 0.640060 0.615358 0.593233 0.578853 0.571298 0.564826 0.557900 0.554662 0.553446 0.551826 0.549070 0.546656 0.544355 0.541993 0.539690 0.538303 0.538476 0.536368 0.532604 -100 
-100 -100 0.732027 0.718565 0.693388 0.666104 0.639571 0.614798 0.592658 0.578344 0.570879 0.564443 0.557499 0.554258 0.553073 0.551498 0.548785 0.546431 0.544257 0.542239 0.540476 0.539606 0.540189 0.538329 0.534670 -100 
-100 -100 0.724213 0.711400 0.687958 0.661111 0.634012 0.609381 0.588139 0.573753 0.564853 0.558518 0.553265 0.550532 0.549326 0.548008 0.545981 0.544095 0.542323 0.540626 0.538986 0.537751 0.536988 0.535255 0.533086 -100 
-100 -100 0.714373 0.702000 0.679326 0.653218 0.626775 0.602473 0.581270 0.566909 0.557910 0.551692 0.546785 0.544316 0.543426 0.542396 0.540663 0.539164 0.537806 0.536453 0.534986 0.533644 0.532426 0.530795 0.529216 -100 
-100 -100 0.701311 0.689054 0.665925 0.640802 0.616883 0.593126 0.570511 0.556183 0.547865 0.541768 0.536384 0.533992 0.533864 0.533106 0.531126 0.529870 0.528924 0.527938 0.526711 0.525481 0.524300 0.522772 0.521343 -100 
-100 -100 0.678474 0.666663 0.644364 0.620221 0.597285 0.574379 0.552418 0.538503 0.530430 0.524493 0.519243 0.516984 0.517053 0.516605 0.515087 0.514402 0.514050 0.513456 0.512388 0.511224 0.510074 0.508619 0.507275 -100 
-100 -100 0.642424 0.631459 0.611432 0.588400 0.565056 0.543368 0.524186 0.511064 0.502775 0.497061 0.492647 0.490616 0.490369 0.490274 0.489944 0.490214 0.490825 0.490623 0.489421 0.488142 0.486878 0.485446 0.484202 -100 
-100 -100 0.598113 0.587802 0.569027 0.547539 0.525638 0.505481 0.487758 0.475472 0.467688 0.462268 0.458028 0.456113 0.456048 0.456244 0.456431 0.457549 0.459285 0.459404 0.457727 0.456236 0.455026 0.453592 0.452218 -100 
-100 -100 0.543428 0.533541 0.515154 0.495346 0.475673 0.457332 0.440894 0.429762 0.423433 0.418466 0.413793 0.411951 0.412671 0.413069 0.413040 0.414870 0.419084 0.419430 0.415723 0.413899 0.412901 0.411474 0.409746 -100 
-100 -100 0.480026 0.470775 0.453631 0.435442 0.417649 0.401224 0.386546 0.376774 0.371396 0.367074 0.362828 0.361187 0.361963 0.362431 0.362529 0.364481 0.368754 0.369222 0.365704 0.364005 0.363129 0.361806 0.360141 -100 
-100 -100 0.411823 0.403397 0.388358 0.371553 0.355024 0.340466 0.328167 0.319886 0.314836 0.311289 0.308403 0.307095 0.307177 0.307605 0.308282 0.309859 0.311993 0.312493 0.311207 0.310022 0.309092 0.307951 0.306816 -100 
-100 -100 0.356479 0.348568 0.334554 0.318702 0.303173 0.290133 0.279708 0.272785 0.268410 0.265551 0.263463 0.262435 0.262325 0.262689 0.263437 0.264683 0.266116 0.266588 0.265962 0.265095 0.264167 0.263168 0.262344 -100 
-100 -100 0.323573 0.315907 0.302403 0.287073 0.272171 0.260010 0.250657 0.244540 0.240658 0.238213 0.236534 0.235667 0.235501 0.235820 0.236538 0.237585 0.238656 0.239094 0.238769 0.238058 0.237166 0.236240 0.235550 -100 
-100 -100 -100 -100 -100 -100 -100 -100 -100 -100 -100 -100 -100 -100 -100 -100 -100 -100 -100 -100 -100 -100 -100 -100 -100 -100 
-100 -100 -100 -100 -100 -100 -100 -100 -100 -100 -100 -100 -100 -100 -100 -100 -100 -100 -100 -100 -100 -100 -100 -100 -100 -100 
-100 -100 -100 -100 -100 -100 -100 -100 -100 -100 -100 -100 -100 -100 -100 -100 -100 -100 -100 -100 -100 -100 -100 -100 -100 -100 
-100 -100 0.517987 0.507290 0.487854 0.465496 0.443200 0.424861 0.411025 0.402472 0.397564 0.394905 0.393198 0.392048 0.391218 0.389590 0.387318 0.385953 0.385596 0.385290 0.384846 0.384970 0.385299 0.385113 0.384560 -100 
-100 -100 0.537566 0.526560 0.506263 0.483589 0.461128 0.442458 0.428078 0.419031 0.413770 0.410916 0.409242 0.408500 0.408629 0.407082 0.404053 0.402613 0.402919 0.402520 0.401178 0.401022 0.401519 0.401234 0.400288 -100 
-100 -100 0.575169 0.563332 0.539485 0.515869 0.492871 0.473518 0.458118 0.448160 0.442225 0.439001 0.437470 0.437655 0.442032 0.440644 0.433824 0.432342 0.434752 0.434109 0.430015 0.429018 0.430184 0.429635 0.427369 -100 
-100 -100 0.612891 0.600970 0.576890 0.552879 0.529228 0.508983 0.492524 0.481525 0.474713 0.470888 0.469025 0.469111 0.473543 0.472271 0.465582 0.464230 0.466639 0.465641 0.460847 0.459117 0.459668 0.458722 0.456272 -100 
-100 -100 0.646629 0.635292 0.614027 0.590128 0.565722 0.544436 0.526894 0.514821 0.506996 0.502391 0.499715 0.498675 0.498943 0.497756 0.495234 0.494347 0.495256 0.493796 0.489748 0.487241 0.485820 0.484328 0.482789 -100 
-100 -100 0.680368 0.668892 0.647227 0.622673 0.597275 0.574852 0.556146 0.542973 0.534212 0.528871 0.525571 0.523897 0.523241 0.522229 0.520997 0.521053 0.522751 0.520754 0.514923 0.510761 0.507808 0.505627 0.504141 -100 
-100 -100 0.713768 0.701338 0.675951 0.649941 0.623363 0.599805 0.579870 0.565667 0.556095 0.550116 0.546268 0.544245 0.543306 0.542504 0.542349 0.544097 0.554440 0.551938 0.536481 0.529834 0.525261 0.522405 0.520718 -100 
-100 -100 0.734827 0.722055 0.696039 0.669280 0.641905 0.617420 0.596484 0.581467 0.571327 0.564859 0.560567 0.558311 0.557235 0.556374 0.556139 0.557668 0.567680 0.564851 0.549112 0.542209 0.537432 0.534325 0.532398 -100 
-100 -100 0.745702 0.733131 0.709358 0.682580 0.654988 0.629802 0.607865 0.592307 0.582188 0.575367 0.570287 0.567728 0.566424 0.565207 0.563861 0.563246 0.563731 0.560815 0.554498 0.549833 0.546651 0.543771 0.541318 -100 
-100 -100 0.757380 0.744059 0.719026 0.691624 0.664514 0.638777 0.615297 0.599479 0.590620 0.583573 0.576712 0.573634 0.572331 0.570766 0.568377 0.566359 0.564807 0.562039 0.558183 0.555700 0.555017 0.552540 0.548748 -100 
-100 -100 0.771824 0.756951 0.726357 0.698303 0.674030 0.647981 0.620959 0.605395 0.602420 0.595226 0.581964 0.577477 0.576510 0.574658 0.570825 0.567860 0.565349 0.562942 0.561072 0.561259 0.566616 0.564600 0.556073 -100 
-100 -100 0.772092 0.757120 0.726358 0.698181 0.673898 0.647768 0.620608 0.605062 0.602188 0.594998 0.581630 0.577091 0.576146 0.574306 0.570432 0.567428 0.564924 0.562863 0.561656 0.562463 0.568309 0.566594 0.558201 -100 
-100 -100 0.758430 0.744803 0.719149 0.691512 0.664954 0.638974 0.614515 0.598689 0.590250 0.583183 0.575798 0.572501 0.571358 0.569782 0.567007 0.564622 0.562533 0.560760 0.559393 0.558938 0.559835 0.558257 0.554839 -100 
-100 -100 0.747556 0.734495 0.709616 0.682942 0.657587 0.632024 0.607277 0.591492 0.582487 0.575547 0.568964 0.565844 0.565070 0.563729 0.561100 0.559150 0.557508 0.556095 0.554823 0.553923 0.553451 0.552002 0.550069 -100 
-100 -100 0.740640 0.726988 0.696864 0.671589 0.657517 0.632544 0.597695 0.581367 0.574205 0.567390 0.558843 0.555581 0.557295 0.556161 0.551335 0.549354 0.548069 0.547044 0.545986 0.545111 0.544304 0.542992 0.541613 -100 
-100 -100 0.716180 0.703000 0.673733 0.649437 0.636291 0.612259 0.578307 0.562592 0.555825 0.549277 0.540937 0.537840 0.539791 0.538985 0.534617 0.533228 0.532596 0.531990 0.531074 0.530261 0.529448 0.528224 0.526990 -100 
-100 -100 0.670604 0.659015 0.636872 0.613239 0.590781 0.568102 0.546136 0.532188 0.524187 0.518074 0.512403 0.509877 0.510023 0.509667 0.508330 0.508211 0.509133 0.508939 0.507408 0.506458 0.505575 0.504363 0.503136 -100 
-100 -100 0.623796 0.612836 0.592010 0.569591 0.547463 0.526395 0.507129 0.494443 0.487185 0.481561 0.476330 0.474279 0.475031 0.475049 0.474027 0.474733 0.477623 0.477739 0.474859 0.473648 0.472910 0.471671 0.470164 -100 
-100 -100 0.571330 0.560183 0.536387 0.515042 0.494851 0.475672 0.458019 0.446991 0.442736 0.437742 0.431066 0.429390 0.433884 0.434185 0.430497 0.432233 0.447537 0.447854 0.432816 0.430527 0.429745 0.428452 0.426346 -100 
-100 -100 0.505229 0.494732 0.472202 0.452474 0.434135 0.416918 0.401135 0.391544 0.388339 0.384068 0.377879 0.376485 0.381085 0.381518 0.378024 0.379898 0.395014 0.395459 0.380865 0.378703 0.378037 0.376808 0.374706 -100 
-100 -100 0.429144 0.420096 0.403336 0.385477 0.368151 0.352813 0.339786 0.331391 0.326942 0.323431 0.320023 0.318882 0.319885 0.320327 0.320114 0.321451 0.324727 0.325235 0.322785 0.321741 0.321154 0.320084 0.318714 -100 
-100 -100 0.370754 0.362368 0.347283 0.330464 0.314016 0.300202 0.289176 0.282022 0.277755 0.274906 0.272708 0.271808 0.272086 0.272502 0.272979 0.274151 0.276026 0.276531 0.275509 0.274736 0.273956 0.272997 0.272084 -100 
-100 -100 0.336276 0.328185 0.313858 0.297595 0.281745 0.268815 0.258899 0.252501 0.248547 0.246091 0.244423 0.243660 0.243660 0.244050 0.244736 0.245783 0.246931 0.247418 0.247107 0.246469 0.245660 0.244759 0.244042 -100 
-100 -100 -100 -100 -100 -100 -100 -100 -100 -100 -100 -100 -100 -100 -100 -100 -100 -100 -100 -100 -100 -100 -100 -100 -100 -100 
-100 -100 -100 -100 -100 -100 -100 -100 -100 -100 -100 -100 -100 -100 -100 -100 -100 -100 -100 -100 -100 -100 -100 -100 -100 -100 
-100 -100 -100 -100 -100 -100 -100 -100 -100 -100 -100 -100 -100 -100 -100 -100 -100 -100 -100 -100 -100 -100 -100 -100 -100 -100 
-100 -100 0.532536 0.521544 0.501553 0.478496 0.455471 0.436522 0.422222 0.413306 0.408062 0.405079 0.403063 0.401663 0.400693 0.399042 0.396859 0.395678 0.395505 0.395267 0.394732 0.394654 0.394749 0.394401 0.393782 -100 
-100 -100 0.552581 0.541265 0.520377 0.496967 0.473741 0.454445 0.439604 0.430202 0.424610 0.421442 0.419478 0.418509 0.418520 0.416939 0.413961 0.412681 0.413158 0.412811 0.411350 0.410955 0.411190 0.410740 0.409740 -100 
-100 -100 0.591076 0.578902 0.554397 0.529982 0.506161 0.486154 0.470292 0.459983 0.453711 0.450187 0.448401 0.448391 0.452702 0.451254 0.444387 0.443011 0.445545 0.444932 0.440703 0.439435 0.440318 0.439608 0.437304 -100 
-100 -100 0.629881 0.617610 0.592845 0.567995 0.543477 0.522549 0.505608 0.494246 0.487086 0.482965 0.480843 0.480715 0.485043 0.483668 0.476874 0.475568 0.478053 0.477076 0.472169 0.470201 0.470499 0.469424 0.466947 -100 
-100 -100 0.664793 0.653103 0.631162 0.606413 0.581118 0.559108 0.541042 0.528577 0.520401 0.515476 0.512497 0.511182 0.511238 0.509878 0.507231 0.506328 0.507275 0.505832 0.501725 0.499086 0.497513 0.495932 0.494374 -100 
-100 -100 0.699724 0.687888 0.665539 0.640111 0.613784 0.590588 0.571307 0.557693 0.548546 0.542864 0.539244 0.537264 0.536333 0.535083 0.533662 0.533611 0.535269 0.533280 0.527466 0.523288 0.520288 0.518069 0.516570 -100 
-100 -100 0.734236 0.721441 0.695365 0.668446 0.640874 0.616480 0.595914 0.581199 0.571190 0.564849 0.560679 0.558356 0.557094 0.556012 0.555623 0.557169 0.567404 0.564885 0.549475 0.542888 0.538339 0.535484 0.533793 -100 
-100 -100 0.756236 0.743110 0.716412 0.688737 0.660331 0.634941 0.613270 0.597634 0.586976 0.580119 0.575512 0.572974 0.571580 0.570430 0.569925 0.571195 0.581035 0.578154 0.562447 0.555612 0.550874 0.547786 0.545858 -100 
-100 -100 0.767882 0.754973 0.730544 0.702885 0.674272 0.648097 0.625266 0.608947 0.598212 0.590952 0.585561 0.582752 0.581192 0.579699 0.578058 0.577170 0.577447 0.574426 0.568091 0.563450 0.560295 0.557421 0.554958 -100 
-100 -100 0.780090 0.766459 0.740822 0.712586 0.684467 0.657664 0.633135 0.616400 0.606825 0.599287 0.592113 0.588832 0.587328 0.585522 0.582852 0.580565 0.578800 0.575882 0.571937 0.569431 0.568756 0.566273 0.562459 -100 
-100 -100 0.794812 0.779662 0.748528 0.719693 0.694410 0.667242 0.639068 0.622462 0.618683 0.610953 0.597368 0.592711 0.591582 0.589524 0.585434 0.582208 0.579505 0.576925 0.574906 0.575045 0.580408 0.578389 0.569837 -100 
-100 -100 0.795083 0.779869 0.748618 0.719706 0.694431 0.667169 0.638805 0.622150 0.618411 0.610653 0.596951 0.592246 0.591148 0.589118 0.584994 0.581729 0.579027 0.576800 0.575454 0.576229 0.582100 0.580409 0.572005 -100 
-100 -100 0.781128 0.767285 0.741177 0.712851 0.685358 0.658266 0.632601 0.615668 0.606349 0.598695 0.590964 0.587477 0.586167 0.584384 0.581348 0.578698 0.576394 0.574477 0.573042 0.572611 0.573582 0.572064 0.568664 -100 
-100 -100 0.769609 0.756360 0.731070 0.703758 0.677522 0.650905 0.625020 0.608192 0.598333 0.590818 0.583883 0.580529 0.579550 0.577983 0.575095 0.572888 0.571040 0.569522 0.568254 0.567449 0.567113 0.565769 0.563880 -100 
-100 -100 0.761715 0.747894 0.717389 0.691518 0.676647 0.650696 0.614778 0.597499 0.589542 0.582202 0.573342 0.569841 0.571354 0.569991 0.564892 0.562663 0.561184 0.560096 0.559114 0.558409 0.557808 0.556644 0.555321 -100 
-100 -100 0.735963 0.722622 0.692982 0.668102 0.654184 0.629256 0.594360 0.577831 0.570389 0.563414 0.554827 0.551532 0.553305 0.552291 0.547658 0.546022 0.545197 0.544563 0.543780 0.543195 0.542633 0.541590 0.540423 -100 
-100 -100 0.688771 0.677005 0.654468 0.630225 0.606973 0.583472 0.560744 0.546165 0.537681 0.531272 0.525443 0.522805 0.522831 0.522298 0.520712 0.520328 0.521045 0.520836 0.519491 0.518822 0.518232 0.517211 0.516053 -100 
-100 -100 0.640082 0.628921 0.607660 0.584575 0.561626 0.539808 0.519953 0.506832 0.499273 0.493502 0.488241 0.486200 0.486934 0.486818 0.485530 0.485925 0.488564 0.488675 0.486049 0.485196 0.484808 0.483765 0.482300 -100 
-100 -100 0.585513 0.574143 0.549875 0.527806 0.506753 0.486892 0.468824 0.457536 0.453137 0.448132 0.441550 0.440000 0.444588 0.444802 0.440818 0.442196 0.457208 0.457529 0.442802 0.440944 0.440576 0.439477 0.437362 -100 
-100 -100 0.517382 0.506645 0.483611 0.463137 0.443941 0.426098 0.409985 0.400230 0.396970 0.392772 0.386743 0.385530 0.390269 0.390667 0.386922 0.388473 0.403318 0.403777 0.389476 0.387710 0.387416 0.386358 0.384233 -100 
-100 -100 0.439518 0.430199 0.412902 0.394312 0.376192 0.360254 0.346890 0.338347 0.333877 0.330454 0.327207 0.326240 0.327376 0.327822 0.327467 0.328604 0.331707 0.332230 0.329984 0.329204 0.328864 0.327914 0.326545 -100 
-100 -100 0.379761 0.371080 0.355437 0.337896 0.320698 0.306299 0.294916 0.287600 0.283311 0.280537 0.278477 0.277729 0.278128 0.278577 0.278993 0.280068 0.281865 0.282394 0.281500 0.280890 0.280262 0.279384 0.278486 -100 
-100 -100 0.344504 0.336104 0.321207 0.304226 0.287645 0.274137 0.263852 0.257281 0.253293 0.250898 0.249348 0.248719 0.248832 0.249269 0.249938 0.250941 0.252062 0.252584 0.252369 0.251847 0.251144 0.250306 0.249608 -100 
-100 -100 -100 -100 -100 -100 -100 -100 -100 -100 -100 -100 -100 -100 -100 -100 -100 -100 -100 -100 -100 -100 -100 -100 -100 -100 
-100 -100 -100 -100 -100 -100 -100 -100 -100 -100 -100 -100 -100 -100 -100 -100 -100 -100 -100 -100 -100 -100 -100 -100 -100 -100 
-100 -100 -100 -100 -100 -100 -100 -100 -100 -100 -100 -100 -100 -100 -100 -100 -100 -100 -100 -100 -100 -100 -100 -100 -100 -100 
-100 -100 0.542331 0.531220 0.511094 0.487558 0.463910 0.444444 0.429762 0.420518 0.414913 0.411544 0.409097 0.407282 0.405856 0.404253 0.402578 0.401734 0.401582 0.401329 0.400747 0.400311 0.399953 0.399282 0.398527 -100 
-100 -100 0.561806 0.550507 0.529937 0.506143 0.482271 0.462461 0.447313 0.437652 0.431738 0.428185 0.425723 0.424149 0.423228 0.421664 0.419585 0.418660 0.418748 0.418395 0.417350 0.416712 0.416423 0.415664 0.414649 -100 
-100 -100 0.597325 0.585609 0.563768 0.539372 0.514966 0.494462 0.478405 0.467937 0.461399 0.457481 0.454993 0.453870 0.454291 0.452777 0.449504 0.448408 0.449108 0.448512 0.446315 0.445221 0.445341 0.444376 0.442492 -100 
-100 -100 0.636882 0.625073 0.602990 0.578165 0.553066 0.531625 0.514478 0.502981 0.495602 0.491100 0.488263 0.486996 0.487386 0.485846 0.482502 0.481302 0.481821 0.480848 0.478088 0.476436 0.476097 0.474826 0.472787 -100 
-100 -100 0.675916 0.664304 0.642930 0.617861 0.591946 0.569395 0.551005 0.538355 0.529993 0.524738 0.521212 0.519214 0.518222 0.516587 0.514300 0.513131 0.512827 0.511347 0.508436 0.506059 0.504341 0.502657 0.501180 -100 
-100 -100 0.711612 0.699891 0.678269 0.652631 0.625807 0.602072 0.582366 0.568536 0.559268 0.553284 0.549125 0.546636 0.545142 0.543447 0.541484 0.540441 0.540038 0.537969 0.534023 0.530565 0.527816 0.525637 0.524161 -100 
-100 -100 0.743221 0.731073 0.708219 0.681715 0.653963 0.629055 0.607949 0.593015 0.583001 0.576372 0.571591 0.568835 0.567318 0.565600 0.563623 0.562826 0.563473 0.560832 0.554675 0.549938 0.546238 0.543586 0.541981 -100 
-100 -100 0.765819 0.753360 0.729916 0.702659 0.674009 0.648055 0.625820 0.609899 0.599141 0.591985 0.586852 0.583936 0.582325 0.580515 0.578356 0.577225 0.577433 0.574392 0.567911 0.562898 0.558970 0.556105 0.554338 -100 
-100 -100 0.781339 0.768642 0.745170 0.717279 0.687824 0.660971 0.637776 0.621025 0.609639 0.602060 0.596645 0.593574 0.591698 0.589708 0.587236 0.585199 0.583445 0.580234 0.575464 0.571348 0.568076 0.565309 0.563295 -100 
-100 -100 0.793205 0.779901 0.755396 0.726712 0.696882 0.669318 0.645080 0.627780 0.616433 0.608556 0.602474 0.599213 0.597326 0.595188 0.592258 0.589514 0.586945 0.583792 0.580050 0.577107 0.575103 0.572608 0.570047 -100 
-100 -100 0.802246 0.788125 0.761720 0.732395 0.703093 0.675070 0.649358 0.631850 0.622009 0.613933 0.605886 0.602179 0.600657 0.598437 0.594778 0.591622 0.588958 0.586071 0.583086 0.581531 0.581822 0.579687 0.575712 -100 
-100 -100 0.802470 0.788309 0.761831 0.732433 0.703069 0.674924 0.649038 0.631401 0.621477 0.613332 0.605230 0.601530 0.600073 0.597934 0.594343 0.591256 0.588723 0.586190 0.583769 0.582781 0.583550 0.581730 0.577899 -100 
-100 -100 0.793845 0.780415 0.755674 0.726827 0.696953 0.669026 0.644128 0.626422 0.614860 0.606769 0.600467 0.597206 0.595549 0.593625 0.590795 0.588137 0.585771 0.583637 0.581734 0.580561 0.580053 0.578483 0.576319 -100 
-100 -100 0.781983 0.769093 0.745267 0.717308 0.688213 0.660793 0.636180 0.618703 0.607101 0.599159 0.593206 0.590061 0.588598 0.586904 0.584361 0.582116 0.580159 0.578492 0.577021 0.575969 0.575193 0.573865 0.572378 -100 
-100 -100 0.765858 0.753158 0.728956 0.702106 0.675663 0.649016 0.623331 0.606187 0.595441 0.587768 0.581486 0.578412 0.577947 0.576508 0.573452 0.571461 0.569921 0.568749 0.567766 0.567082 0.566571 0.565476 0.564178 -100 
-100 -100 0.739135 0.726895 0.703543 0.677703 0.652332 0.626767 0.602113 0.585798 0.575673 0.568440 0.562480 0.559656 0.559467 0.558386 0.555807 0.554382 0.553435 0.552751 0.552116 0.551690 0.551373 0.550439 0.549251 -100 
-100 -100 0.698175 0.686727 0.665588 0.640767 0.615002 0.590880 0.569465 0.554490 0.544739 0.538132 0.533248 0.530894 0.530333 0.529706 0.528562 0.528013 0.527938 0.527700 0.527155 0.526803 0.526528 0.525668 0.524565 -100 
-100 -100 0.648187 0.637319 0.617300 0.593840 0.569415 0.547035 0.527611 0.514066 0.505386 0.499525 0.495197 0.493344 0.493289 0.493075 0.492348 0.492426 0.493212 0.493327 0.492650 0.492407 0.492438 0.491607 0.490257 -100 
-100 -100 0.587005 0.576504 0.556758 0.534788 0.512431 0.492061 0.474491 0.462665 0.456058 0.451060 0.446576 0.445176 0.446327 0.446436 0.445265 0.445763 0.448531 0.448900 0.446771 0.446602 0.447324 0.446506 0.444447 -100 
-100 -100 0.517529 0.507590 0.488981 0.468555 0.448092 0.429782 0.414223 0.404040 0.398658 0.394539 0.390678 0.389643 0.391001 0.391317 0.390406 0.391144 0.394050 0.394556 0.392555 0.392401 0.393131 0.392331 0.390289 -100 
-100 -100 0.444002 0.434785 0.418159 0.399152 0.380157 0.363796 0.350531 0.341839 0.336743 0.333446 0.331038 0.330278 0.330809 0.331229 0.331389 0.332264 0.333702 0.334249 0.333798 0.333565 0.333554 0.332779 0.331547 -100 
-100 -100 0.384639 0.375854 0.360159 0.342137 0.324291 0.309487 0.297990 0.290585 0.286136 0.283486 0.281796 0.281222 0.281489 0.281942 0.282472 0.283387 0.284522 0.285071 0.284915 0.284591 0.284192 0.283438 0.282617 -100 
-100 -100 0.349389 0.340805 0.325570 0.308082 0.290932 0.277024 0.266538 0.259886 0.255881 0.253598 0.252259 0.251782 0.251950 0.252408 0.253064 0.253969 0.254944 0.255488 0.255475 0.255129 0.254574 0.253831 0.253188 -100 
-100 -100 -100 -100 -100 -100 -100 -100 -100 -100 -100 -100 -100 -100 -100 -100 -100 -100 -100 -100 -100 -100 -100 -100 -100 -100 
-100 -100 -100 -100 -100 -100 -100 -100 -100 -100 -100 -100 -100 -100 -100 -100 -100 -100 -100 -100 -100 -100 -100 -100 -100 -100 
-100 -100 -100 -100 -100 -100 -100 -100 -100 -100 -100 -100 -100 -100 -100 -100 -100 -100 -100 -100 -100 -100 -100 -100 -100 -100 
-100 -100 0.549440 0.538191 0.517775 0.493813 0.469654 0.449741 0.434698 0.425117 0.419145 0.415380 0.412545 0.410444 0.408917 0.407418 0.406018 0.405521 0.405558 0.405203 0.404234 0.403274 0.402476 0.401383 0.400294 -100 
-100 -100 0.569054 0.557620 0.536736 0.512484 0.488054 0.467798 0.452356 0.442432 0.436207 0.432282 0.429425 0.427545 0.426525 0.425046 0.423215 0.422650 0.422855 0.422408 0.421079 0.419984 0.419415 0.418242 0.416753 -100 
-100 -100 0.604957 0.593085 0.570881 0.545958 0.520924 0.499977 0.483720 0.473098 0.466342 0.462091 0.459209 0.457775 0.458261 0.456778 0.453473 0.452576 0.452945 0.452267 0.450298 0.449051 0.449652 0.448309 0.445305 -100 
-100 -100 0.645033 0.633065 0.610626 0.585280 0.559568 0.537688 0.520353 0.508756 0.501241 0.496446 0.493200 0.491601 0.492026 0.490411 0.486847 0.485649 0.485674 0.484608 0.482211 0.480558 0.480834 0.479260 0.476123 -100 
-100 -100 0.684531 0.672812 0.651215 0.625759 0.599372 0.576404 0.557748 0.545006 0.536613 0.531101 0.527100 0.524724 0.523567 0.521693 0.519035 0.517572 0.516813 0.515202 0.512477 0.510119 0.508491 0.506624 0.504785 -100 
-100 -100 0.720445 0.708715 0.687156 0.661364 0.634304 0.610198 0.590127 0.576255 0.567197 0.560993 0.556182 0.553306 0.551752 0.549612 0.546672 0.544652 0.543202 0.540953 0.537627 0.534556 0.532007 0.529801 0.528195 -100 
-100 -100 0.751515 0.739562 0.717487 0.691185 0.663535 0.638311 0.616703 0.601848 0.592493 0.585679 0.579883 0.576752 0.575593 0.573237 0.569339 0.566653 0.564956 0.562082 0.557664 0.553856 0.550589 0.548058 0.546461 -100 
-100 -100 0.774525 0.762269 0.739625 0.712565 0.683988 0.657694 0.634944 0.619082 0.608967 0.601634 0.595510 0.592236 0.590976 0.588498 0.584369 0.581290 0.579121 0.575831 0.571090 0.567018 0.563522 0.560816 0.559119 -100 
-100 -100 0.791319 0.778657 0.755347 0.727292 0.697475 0.670181 0.646623 0.629777 0.618547 0.610768 0.604782 0.601374 0.599413 0.596888 0.593302 0.590123 0.587267 0.583826 0.579603 0.575848 0.572675 0.569991 0.568111 -100 
-100 -100 0.803331 0.790058 0.765651 0.736571 0.705911 0.677827 0.653500 0.636079 0.624591 0.616488 0.610087 0.606516 0.604393 0.601872 0.598387 0.595131 0.592203 0.588817 0.584887 0.581719 0.579351 0.576839 0.574567 -100 
-100 -100 0.811397 0.797466 0.771662 0.741796 0.710902 0.682320 0.657212 0.639706 0.629248 0.620925 0.613047 0.609103 0.607457 0.604979 0.600994 0.597797 0.595576 0.592434 0.588393 0.586010 0.585285 0.583041 0.579718 -100 
-100 -100 0.811577 0.797630 0.771784 0.741856 0.710868 0.682140 0.656828 0.639095 0.628422 0.619986 0.612112 0.608239 0.606704 0.604375 0.600560 0.597544 0.595551 0.592769 0.589217 0.587336 0.587058 0.585108 0.581911 -100 
-100 -100 0.803799 0.790460 0.765888 0.736615 0.705699 0.677174 0.652188 0.634061 0.621888 0.613457 0.607122 0.603785 0.602034 0.599950 0.596935 0.594175 0.591846 0.589505 0.587107 0.585474 0.584512 0.582858 0.580908 -100 
-100 -100 0.791589 0.778796 0.755168 0.726798 0.696617 0.668614 0.643938 0.625874 0.613406 0.605126 0.599425 0.596468 0.595120 0.593300 0.590446 0.587962 0.585858 0.584025 0.582351 0.581180 0.580406 0.579049 0.577480 -100 
-100 -100 0.773545 0.761107 0.737855 0.710482 0.681880 0.654694 0.630067 0.612411 0.600364 0.592414 0.587043 0.584575 0.584745 0.583225 0.579477 0.577113 0.575324 0.574022 0.573031 0.572537 0.572546 0.571474 0.569725 -100 
-100 -100 0.745922 0.733960 0.711581 0.685266 0.657805 0.631756 0.608201 0.591426 0.580050 0.572604 0.567628 0.565465 0.565940 0.564795 0.561524 0.559699 0.558469 0.557688 0.557163 0.557066 0.557407 0.556542 0.554871 -100 
-100 -100 0.705028 0.693734 0.672893 0.647799 0.621152 0.596607 0.575245 0.559824 0.549357 0.542598 0.538179 0.536189 0.535833 0.535126 0.533657 0.532753 0.532332 0.532040 0.531774 0.531822 0.532096 0.531358 0.529993 -100 
-100 -100 0.653693 0.642995 0.623306 0.599644 0.574583 0.551844 0.532391 0.518558 0.509441 0.503528 0.499550 0.497950 0.497939 0.497636 0.496693 0.496381 0.496607 0.496727 0.496704 0.497171 0.498043 0.497401 0.495682 -100 
-100 -100 0.590079 0.579894 0.561105 0.538997 0.515930 0.495259 0.477901 0.465969 0.459165 0.454218 0.450058 0.448923 0.449940 0.449960 0.448699 0.448647 0.449828 0.450265 0.450027 0.451159 0.453620 0.453058 0.449981 -100 
-100 -100 0.519603 0.509941 0.492214 0.471620 0.450462 0.431891 0.416610 0.406419 0.400927 0.396925 0.393430 0.392671 0.393904 0.394150 0.393178 0.393401 0.394792 0.395375 0.395213 0.396342 0.398787 0.398239 0.395192 -100 
-100 -100 0.446595 0.437438 0.420941 0.401679 0.382194 0.365593 0.352399 0.343705 0.338537 0.335378 0.333312 0.332775 0.333329 0.333711 0.333766 0.334342 0.335309 0.335898 0.336084 0.336530 0.337289 0.336698 0.335154 -100 
-100 -100 0.387236 0.378398 0.362597 0.344289 0.326064 0.311025 0.299480 0.292070 0.287641 0.285122 0.283654 0.283246 0.283575 0.284015 0.284457 0.285192 0.286112 0.286682 0.286818 0.286836 0.286800 0.286172 0.285275 -100 
-100 -100 0.351938 0.343250 0.327809 0.310013 0.292522 0.278376 0.267791 0.261127 0.257171 0.255008 0.253835 0.253498 0.253739 0.254198 0.254786 0.255572 0.256440 0.256999 0.257138 0.256992 0.256635 0.255989 0.255352 -100 
-100 -100 -100 -100 -100 -100 -100 -100 -100 -100 -100 -100 -100 -100 -100 -100 -100 -100 -100 -100 -100 -100 -100 -100 -100 -100 
-100 -100 -100 -100 -100 -100 -100 -100 -100 -100 -100 -100 -100 -100 -100 -100 -100 -100 -100 -100 -100 -100 -100 -100 -100 -100 
-100 -100 -100 -100 -100 -100 -100 -100 -100 -100 -100 -100 -100 -100 -100 -100 -100 -100 -100 -100 -100 -100 -100 -100 -100 -100 
-100 -100 0.555458 0.544020 0.523114 0.498746 0.474150 0.453831 0.438392 0.428429 0.422050 0.417880 0.414697 0.412446 0.411210 0.409798 0.408250 0.407950 0.408149 0.407648 0.406231 0.404802 0.403982 0.402479 0.400644 -100 
-100 -100 0.576043 0.564262 0.542377 0.517536 0.492597 0.471930 0.456131 0.445882 0.439311 0.435022 0.431883 0.430035 0.429941 0.428540 0.425930 0.425436 0.425809 0.425213 0.423436 0.422016 0.422240 0.420660 0.417633 -100 
-100 -100 0.615061 0.602359 0.577413 0.551355 0.525624 0.504244 0.487684 0.476829 0.469846 0.465325 0.462419 0.461690 0.467448 0.466007 0.457525 0.456034 0.456285 0.455460 0.453432 0.452709 0.459916 0.458193 0.447978 -100 
-100 -100 0.655410 0.642602 0.617445 0.590960 0.564568 0.542267 0.524652 0.512897 0.505268 0.500259 0.496977 0.496076 0.501785 0.500126 0.491190 0.489220 0.488989 0.487765 0.485410 0.484408 0.491412 0.489521 0.479173 -100 
-100 -100 0.692346 0.680268 0.657696 0.631689 0.604943 0.581616 0.562616 0.549794 0.541488 0.535776 0.531364 0.528990 0.528855 0.526790 0.522670 0.520709 0.519663 0.517854 0.514993 0.512647 0.512113 0.510023 0.506726 -100 
-100 -100 0.727496 0.715619 0.693756 0.667778 0.640702 0.616309 0.595784 0.581998 0.573521 0.567161 0.561501 0.558416 0.557609 0.555103 0.550534 0.547562 0.545399 0.542908 0.539708 0.536749 0.534602 0.532292 0.530154 -100 
-100 -100 0.758205 0.746240 0.724371 0.698248 0.672884 0.647433 0.623392 0.608922 0.601190 0.594287 0.586738 0.583407 0.584891 0.582004 0.574084 0.569569 0.566330 0.563154 0.559410 0.555949 0.552911 0.550384 0.548682 -100 
-100 -100 0.781460 0.769190 0.746760 0.719867 0.693582 0.667056 0.641860 0.626404 0.617955 0.610552 0.602658 0.599165 0.600500 0.597463 0.589307 0.584370 0.580654 0.577066 0.573006 0.569307 0.566044 0.563383 0.561642 -100 
-100 -100 0.798991 0.786194 0.762692 0.734442 0.704579 0.676986 0.653006 0.636359 0.625987 0.618102 0.611057 0.607297 0.605949 0.602970 0.597714 0.593535 0.590120 0.586440 0.582162 0.578539 0.575540 0.572864 0.570852 -100 
-100 -100 0.811670 0.798146 0.773252 0.743702 0.712680 0.684229 0.659643 0.642502 0.632021 0.623781 0.616102 0.611995 0.610237 0.607366 0.602729 0.599063 0.596427 0.592832 0.588124 0.584841 0.582851 0.580283 0.577496 -100 
-100 -100 0.820428 0.806121 0.779540 0.748997 0.717566 0.688610 0.663458 0.646755 0.638737 0.630260 0.619830 0.615013 0.620099 0.617333 0.606089 0.602973 0.605017 0.601680 0.592800 0.590035 0.590645 0.588276 0.583176 -100 
-100 -100 0.820574 0.806273 0.779676 0.749089 0.717549 0.688430 0.663039 0.646009 0.637642 0.629010 0.618643 0.613951 0.619198 0.616637 0.605637 0.602778 0.605110 0.602139 0.593708 0.591409 0.592460 0.590366 0.585359 -100 
-100 -100 0.812026 0.798484 0.773475 0.743734 0.712283 0.683330 0.658071 0.639906 0.628237 0.619554 0.612259 0.608615 0.607558 0.605306 0.601240 0.598338 0.596532 0.594007 0.590674 0.588838 0.588300 0.586535 0.583903 -100 
-100 -100 0.799114 0.786214 0.762341 0.733627 0.702906 0.674481 0.649490 0.631026 0.618272 0.609736 0.603905 0.601153 0.601124 0.599179 0.594764 0.591837 0.589683 0.587678 0.585651 0.584541 0.584273 0.582845 0.580643 -100 
-100 -100 0.780307 0.767803 0.744406 0.716682 0.687133 0.659555 0.635037 0.616868 0.604167 0.596025 0.591314 0.590012 0.596999 0.595393 0.584687 0.581097 0.578693 0.577223 0.576274 0.576297 0.577713 0.576619 0.573515 -100 
-100 -100 0.751836 0.739850 0.717395 0.690797 0.662449 0.636054 0.612642 0.595374 0.583358 0.575765 0.571522 0.570580 0.577889 0.576678 0.566466 0.563395 0.561507 0.560588 0.560220 0.560766 0.562651 0.561806 0.558737 -100 
-100 -100 0.709853 0.698595 0.677779 0.652559 0.625548 0.600715 0.579154 0.563371 0.552678 0.545796 0.541456 0.539896 0.540846 0.540068 0.537132 0.535653 0.534825 0.534458 0.534466 0.535063 0.536485 0.535808 0.533520 -100 
-100 -100 0.657243 0.646631 0.627091 0.603357 0.578010 0.555049 0.535503 0.521561 0.512878 0.506915 0.502485 0.501136 0.502004 0.501623 0.499584 0.498726 0.498495 0.498615 0.499147 0.500540 0.503248 0.502737 0.499607 -100 
-100 -100 0.592086 0.582056 0.563688 0.541546 0.518203 0.497390 0.480266 0.468842 0.465525 0.460625 0.453217 0.452166 0.455038 0.454958 0.451393 0.450439 0.450553 0.451084 0.452418 0.455537 0.465274 0.464929 0.455349 -100 
-100 -100 0.520829 0.511307 0.493976 0.473334 0.451910 0.433233 0.418242 0.408613 0.406660 0.402759 0.396060 0.395399 0.398478 0.398640 0.395410 0.394774 0.395147 0.395845 0.397245 0.400359 0.410016 0.409692 0.400213 -100 
-100 -100 0.447822 0.438708 0.422288 0.402925 0.383228 0.366511 0.353369 0.344793 0.340268 0.337207 0.334728 0.334370 0.335426 0.335769 0.335188 0.335389 0.336030 0.336681 0.337432 0.338768 0.341242 0.340802 0.337991 -100 
-100 -100 0.388395 0.379537 0.363694 0.345250 0.326841 0.311683 0.300122 0.292748 0.288552 0.286122 0.284604 0.284314 0.284827 0.285251 0.285450 0.286011 0.286765 0.287365 0.287778 0.288184 0.288832 0.288301 0.286971 -100 
-100 -100 0.353074 0.344333 0.328784 0.310827 0.293154 0.278884 0.268250 0.261597 0.257716 0.255632 0.254536 0.254289 0.254607 0.255060 0.255560 0.256253 0.257048 0.257624 0.257890 0.257931 0.257813 0.257238 0.256519 -100 
-100 -100 -100 -100 -100 -100 -100 -100 -100 -100 -100 -100 -100 -100 -100 -100 -100 -100 -100 -100 -100 -100 -100 -100 -100 -100 
-100 -100 -100 -100 -100 -100 -100 -100 -100 -100 -100 -100 -100 -100 -100 -100 -100 -100 -100 -100 -100 -100 -100 -100 -100 -100 
-100 -100 -100 -100 -100 -100 -100 -100 -100 -100 -100 -100 -100 -100 -100 -100 -100 -100 -100 -100 -100 -100 -100 -100 -100 -100 
-100 -100 0.559826 0.548317 0.527275 0.502711 0.477851 0.457190 0.441335 0.430933 0.424112 0.419502 0.415903 0.413338 0.411921 0.410478 0.408994 0.408745 0.408906 0.408262 0.406598 0.404842 0.403685 0.401912 0.399922 -100 
-100 -100 0.580482 0.568622 0.546588 0.521543 0.496340 0.475333 0.459126 0.448466 0.441493 0.436780 0.433205 0.431012 0.430700 0.429242 0.426674 0.426202 0.426500 0.425752 0.423748 0.422026 0.421938 0.420094 0.416905 -100 
-100 -100 0.619598 0.606803 0.581693 0.555413 0.529415 0.507701 0.490755 0.479546 0.472257 0.467347 0.463963 0.462846 0.468328 0.466788 0.458310 0.456787 0.456887 0.455899 0.453697 0.452723 0.459663 0.457697 0.447314 -100 
-100 -100 0.660051 0.647131 0.621771 0.595020 0.568332 0.545707 0.527749 0.515709 0.507853 0.502521 0.498789 0.497499 0.502905 0.501110 0.492125 0.490065 0.489633 0.488237 0.485731 0.484513 0.491282 0.489178 0.478677 -100 
-100 -100 0.697110 0.684883 0.662040 0.635709 0.608626 0.584978 0.565697 0.552677 0.544217 0.538256 0.533475 0.530748 0.530326 0.528085 0.523847 0.521738 0.520479 0.518486 0.515473 0.512939 0.512204 0.509932 0.506512 -100 
-100 -100 0.732376 0.720316 0.698117 0.671761 0.644316 0.619615 0.598879 0.585000 0.576490 0.569956 0.563946 0.560515 0.559414 0.556694 0.551939 0.548748 0.546324 0.543655 0.540356 0.537276 0.534982 0.532534 0.530306 -100 
-100 -100 0.763239 0.751058 0.728781 0.702232 0.676478 0.650737 0.626544 0.612089 0.604474 0.597453 0.589510 0.585805 0.586970 0.583836 0.575675 0.570875 0.567310 0.563970 0.560219 0.556718 0.553594 0.550974 0.549209 -100 
-100 -100 0.786541 0.774055 0.751210 0.723875 0.697184 0.670376 0.645054 0.629643 0.621337 0.613850 0.605593 0.601742 0.602759 0.599475 0.591073 0.585850 0.581812 0.578078 0.574025 0.570297 0.566957 0.564227 0.562445 -100 
-100 -100 0.803999 0.791012 0.767160 0.738493 0.708219 0.680334 0.656219 0.639570 0.629250 0.621283 0.613981 0.609935 0.608315 0.605113 0.599650 0.595249 0.591600 0.587774 0.583420 0.579693 0.576561 0.573802 0.571771 -100 
-100 -100 0.816562 0.802894 0.777734 0.747807 0.716370 0.687622 0.662894 0.645699 0.635188 0.626847 0.618969 0.614621 0.612625 0.609563 0.604772 0.600952 0.598148 0.594400 0.589528 0.586032 0.583805 0.581127 0.578355 -100 
-100 -100 0.825127 0.810739 0.784004 0.753137 0.721267 0.692017 0.666749 0.649947 0.641822 0.633212 0.622605 0.617573 0.622454 0.619529 0.608166 0.604946 0.606863 0.603360 0.594239 0.591150 0.591384 0.588877 0.583857 -100 
-100 -100 0.825215 0.810864 0.784163 0.753297 0.721342 0.691931 0.666388 0.649192 0.640642 0.631844 0.621305 0.616422 0.621492 0.618803 0.607702 0.604755 0.606967 0.603828 0.595133 0.592486 0.593138 0.590895 0.585959 -100 
-100 -100 0.816704 0.803104 0.777975 0.747994 0.716208 0.686954 0.661444 0.643027 0.631104 0.622218 0.614768 0.610983 0.609803 0.607443 0.603272 0.600265 0.598334 0.595641 0.592072 0.589950 0.589121 0.587205 0.584558 -100 
-100 -100 0.803611 0.790661 0.766686 0.737774 0.706765 0.678040 0.652746 0.633956 0.620880 0.612127 0.606192 0.603381 0.603315 0.601287 0.596734 0.593671 0.591373 0.589203 0.586977 0.585650 0.585184 0.583616 0.581342 -100 
-100 -100 0.784341 0.771816 0.748384 0.720508 0.690690 0.662828 0.638008 0.619467 0.606378 0.598031 0.593310 0.592050 0.599106 0.597443 0.586548 0.582781 0.580212 0.578585 0.577473 0.577348 0.578652 0.577437 0.574219 -100 
-100 -100 0.755286 0.743302 0.720848 0.694139 0.665559 0.638911 0.615215 0.597586 0.585193 0.577423 0.573204 0.572335 0.579734 0.578485 0.568089 0.564835 0.562772 0.561714 0.561223 0.561667 0.563483 0.562544 0.559364 -100 
-100 -100 0.712632 0.701385 0.680571 0.655276 0.628097 0.603049 0.581231 0.565150 0.554173 0.547142 0.542792 0.541270 0.542258 0.541443 0.538378 0.536740 0.535746 0.535263 0.535201 0.535741 0.537124 0.536380 0.534014 -100 
-100 -100 0.659214 0.648632 0.629127 0.605350 0.579873 0.556741 0.536996 0.522830 0.513944 0.507872 0.503428 0.502097 0.502968 0.502549 0.500412 0.499405 0.499006 0.499043 0.499581 0.500991 0.503720 0.503179 0.499988 -100 
-100 -100 0.593217 0.583242 0.564969 0.542813 0.519366 0.498426 0.481170 0.469592 0.466149 0.461184 0.453762 0.452721 0.455562 0.455446 0.451813 0.450710 0.450617 0.451103 0.452564 0.455792 0.465667 0.465328 0.455649 -100 
-100 -100 0.521390 0.511926 0.494687 0.474033 0.452516 0.433751 0.418676 0.408947 0.406910 0.402984 0.396288 0.395639 0.398679 0.398817 0.395539 0.394777 0.394964 0.395652 0.397208 0.400455 0.410262 0.409970 0.400410 -100 
-100 -100 0.448141 0.439048 0.422651 0.403256 0.383480 0.366691 0.353491 0.344854 0.340279 0.337208 0.334746 0.334400 0.335444 0.335771 0.335154 0.335278 0.335831 0.336484 0.337327 0.338757 0.341307 0.340894 0.338067 -100 
-100 -100 0.388593 0.379728 0.363866 0.345369 0.326887 0.311667 0.300065 0.292660 0.288442 0.286009 0.284499 0.284213 0.284719 0.285135 0.285320 0.285848 0.286567 0.287179 0.287653 0.288119 0.288813 0.288300 0.286967 -100 
-100 -100 0.353225 0.344463 0.328872 0.310850 0.293104 0.278778 0.268111 0.261441 0.257549 0.255463 0.254368 0.254118 0.254431 0.254882 0.255380 0.256066 0.256855 0.257448 0.257757 0.257839 0.257750 0.257187 0.256470 -100 
-100 -100 -100 -100 -100 -100 -100 -100 -100 -100 -100 -100 -100 -100 -100 -100 -100 -100 -100 -100 -100 -100 -100 -100 -100 -100 
-100 -100 -100 -100 -100 -100 -100 -100 -100 -100 -100 -100 -100 -100 -100 -100 -100 -100 -100 -100 -100 -100 -100 -100 -100 -100 
-100 -100 -100 -100 -100 -100 -100 -100 -100 -100 -100 -100 -100 -100 -100 -100 -100 -100 -100 -100 -100 -100 -100 -100 -100 -100 
-100 -100 0.563104 0.551640 0.530811 0.506267 0.481317 0.460380 0.444076 0.433204 0.425939 0.420865 0.416721 0.413642 0.411518 0.409907 0.408694 0.408344 0.408252 0.407500 0.405856 0.403993 0.402244 0.400381 0.398830 -100 
-100 -100 0.582940 0.571270 0.549952 0.525106 0.499900 0.478631 0.461945 0.450818 0.443460 0.438265 0.433987 0.431007 0.429257 0.427581 0.425884 0.425374 0.425310 0.424440 0.422539 0.420647 0.419228 0.417309 0.415323 -100 
-100 -100 0.619130 0.606988 0.584354 0.558808 0.533031 0.511089 0.493646 0.482023 0.474600 0.469175 0.464546 0.461812 0.461281 0.459461 0.456245 0.455220 0.454992 0.453856 0.451602 0.449775 0.449696 0.447666 0.444149 -100 
-100 -100 0.659607 0.647296 0.624302 0.598206 0.571672 0.548811 0.530415 0.518032 0.510103 0.504311 0.499385 0.496478 0.495816 0.493744 0.490105 0.488601 0.487884 0.486324 0.483713 0.481593 0.481296 0.479113 0.475503 -100 
-100 -100 0.699653 0.687476 0.665036 0.638618 0.611229 0.587293 0.567778 0.554483 0.545758 0.539485 0.534196 0.530667 0.528557 0.526127 0.523105 0.521166 0.519673 0.517538 0.514513 0.511725 0.509598 0.507221 0.505000 -100 
-100 -100 0.736100 0.723787 0.701132 0.674177 0.645990 0.620954 0.600246 0.586169 0.577182 0.570438 0.564359 0.560330 0.557808 0.554993 0.551459 0.548715 0.546358 0.543596 0.540143 0.536842 0.533944 0.531361 0.529482 -100 
-100 -100 0.768064 0.755381 0.731750 0.704090 0.675206 0.649099 0.627087 0.612433 0.603870 0.596681 0.589214 0.584764 0.582536 0.579388 0.574682 0.571017 0.567966 0.564615 0.560580 0.556829 0.553433 0.550659 0.548867 -100 
-100 -100 0.791262 0.778267 0.754043 0.725579 0.695719 0.668551 0.645467 0.629889 0.620648 0.613029 0.605326 0.600794 0.598490 0.595213 0.590258 0.586199 0.582703 0.578970 0.574635 0.570636 0.567024 0.564132 0.562312 -100 
-100 -100 0.807412 0.794161 0.769735 0.740392 0.709272 0.681074 0.657122 0.640321 0.629398 0.621350 0.614401 0.610045 0.607222 0.604009 0.599763 0.595862 0.592196 0.588315 0.583960 0.579950 0.576375 0.573458 0.571564 -100 
-100 -100 0.818806 0.805138 0.779980 0.749764 0.717739 0.688732 0.664031 0.646462 0.634931 0.626508 0.619422 0.615097 0.612227 0.609137 0.605184 0.601464 0.597983 0.594127 0.589712 0.585858 0.582651 0.579811 0.577701 -100 
-100 -100 0.825861 0.811779 0.785783 0.754950 0.722494 0.692992 0.667750 0.649993 0.639398 0.630661 0.622055 0.617461 0.615246 0.612300 0.607897 0.604416 0.601797 0.598135 0.593288 0.589775 0.587525 0.584854 0.582106 -100 
-100 -100 0.825864 0.811852 0.785965 0.755209 0.722740 0.693084 0.667524 0.649331 0.638288 0.629325 0.620759 0.616327 0.614334 0.611615 0.607431 0.604179 0.601828 0.598509 0.594077 0.590988 0.589128 0.586707 0.584053 -100 
-100 -100 0.818512 0.805048 0.780232 0.750240 0.718193 0.688717 0.663011 0.644097 0.631115 0.622061 0.615280 0.611560 0.609481 0.607079 0.603720 0.600650 0.597935 0.595078 0.591931 0.589378 0.587420 0.585313 0.583417 -100 
-100 -100 0.805844 0.792931 0.769087 0.740112 0.708956 0.680003 0.654412 0.635302 0.621764 0.612828 0.606904 0.603866 0.602510 0.600447 0.597091 0.594155 0.591594 0.589263 0.586981 0.585178 0.583820 0.582054 0.580270 -100 
-100 -100 0.786214 0.773755 0.750590 0.722754 0.693198 0.665105 0.639598 0.620732 0.607291 0.598724 0.593588 0.591442 0.592199 0.590515 0.585855 0.582865 0.580521 0.578742 0.577295 0.576440 0.576279 0.574858 0.572645 -100 
-100 -100 0.756829 0.744906 0.722715 0.696061 0.667772 0.640904 0.616523 0.598576 0.585854 0.577863 0.573218 0.571472 0.572605 0.571338 0.567161 0.564686 0.562877 0.561663 0.560809 0.560507 0.560836 0.559693 0.557552 -100 
-100 -100 0.714018 0.702771 0.682018 0.656689 0.629471 0.604238 0.582084 0.565711 0.554293 0.547082 0.542731 0.540947 0.540795 0.539966 0.538007 0.536556 0.535553 0.534908 0.534517 0.534477 0.534765 0.533840 0.532165 -100 
-100 -100 0.660149 0.649567 0.630081 0.606288 0.580790 0.557505 0.537439 0.522908 0.513146 0.506900 0.502897 0.501382 0.501383 0.500950 0.499670 0.498851 0.498434 0.498305 0.498450 0.499063 0.500168 0.499453 0.497439 -100 
-100 -100 0.593596 0.583639 0.565421 0.543308 0.519900 0.498822 0.481083 0.468702 0.461589 0.456434 0.452142 0.451013 0.451777 0.451661 0.450257 0.449672 0.449647 0.449952 0.450739 0.452411 0.455756 0.455233 0.451506 -100 
-100 -100 0.521362 0.511917 0.494743 0.474153 0.452704 0.433829 0.418315 0.407839 0.402190 0.398084 0.394500 0.393751 0.394724 0.394858 0.393802 0.393567 0.393850 0.394386 0.395313 0.397045 0.400411 0.399956 0.396317 -100 
-100 -100 0.447853 0.438777 0.422418 0.403059 0.383312 0.366469 0.353097 0.344216 0.338905 0.335705 0.333676 0.333180 0.333664 0.333979 0.333922 0.334227 0.334810 0.335398 0.335993 0.336789 0.337912 0.337402 0.335723 -100 
-100 -100 0.388166 0.379313 0.363473 0.344995 0.326524 0.311280 0.299598 0.292083 0.287583 0.285050 0.283604 0.283212 0.283505 0.283913 0.284300 0.284914 0.285666 0.286268 0.286648 0.286875 0.287026 0.286454 0.285521 -100 
-100 -100 0.352739 0.343985 0.328407 0.310398 0.292660 0.278326 0.267627 0.260900 0.256906 0.254733 0.253566 0.253223 0.253444 0.253891 0.254464 0.255214 0.256043 0.256650 0.256929 0.256916 0.256657 0.256050 0.255413 -100 
-100 -100 -100 -100 -100 -100 -100 -100 -100 -100 -100 -100 -100 -100 -100 -100 -100 -100 -100 -100 -100 -100 -100 -100 -100 -100 
-100 -100 -100 -100 -100 -100 -100 -100 -100 -100 -100 -100 -100 -100 -100 -100 -100 -100 -100 -100 -100 -100 -100 -100 -100 -100 
-100 -100 -100 -100 -100 -100 -100 -100 -100 -100 -100 -100 -100 -100 -100 -100 -100 -100 -100 -100 -100 -100 -100 -100 -100 -100 
-100 -100 0.566173 0.554699 0.533891 0.509400 0.484483 0.463350 0.446625 0.435341 0.427766 0.422299 0.417651 0.414159 0.411677 0.409846 0.408472 0.407856 0.407472 0.406669 0.405219 0.403544 0.401868 0.400063 0.398582 -100 
-100 -100 0.586054 0.574371 0.553116 0.528387 0.503324 0.481865 0.464676 0.453143 0.445646 0.440043 0.435032 0.431491 0.429225 0.427285 0.425453 0.424585 0.424091 0.423156 0.421574 0.419974 0.418609 0.416765 0.414923 -100 
-100 -100 0.622066 0.609931 0.587524 0.562215 0.536781 0.514670 0.496602 0.484690 0.477830 0.471989 0.465856 0.462219 0.460661 0.458525 0.455503 0.454070 0.453258 0.452041 0.450228 0.448748 0.448145 0.446204 0.443459 -100 
-100 -100 0.662511 0.650154 0.627286 0.601335 0.575070 0.552033 0.533074 0.520487 0.513220 0.507069 0.500648 0.496837 0.495133 0.492777 0.489417 0.487577 0.486326 0.484664 0.482421 0.480579 0.479687 0.477559 0.474725 -100 
-100 -100 0.702916 0.690522 0.667730 0.641085 0.613583 0.589431 0.569603 0.556170 0.547622 0.541105 0.535071 0.530935 0.528223 0.525631 0.522773 0.520733 0.518992 0.516755 0.513832 0.511149 0.508931 0.506531 0.504402 -100 
-100 -100 0.740119 0.727324 0.703657 0.675992 0.647285 0.621994 0.601271 0.587324 0.578680 0.571786 0.564995 0.560297 0.557078 0.554222 0.551232 0.548832 0.546677 0.543847 0.540150 0.536704 0.533665 0.530982 0.529059 -100 
-100 -100 0.774159 0.760542 0.734500 0.705465 0.675580 0.649181 0.627524 0.613419 0.605871 0.598586 0.589826 0.584302 0.580814 0.577705 0.574280 0.571552 0.569391 0.566032 0.561246 0.557103 0.553505 0.550574 0.548648 -100 
-100 -100 0.797173 0.783235 0.756580 0.726707 0.695812 0.668355 0.645671 0.630694 0.622498 0.614823 0.605879 0.600311 0.596789 0.593587 0.589957 0.586902 0.584354 0.580628 0.575508 0.571062 0.567196 0.564125 0.562175 -100 
-100 -100 0.810762 0.797029 0.771556 0.741407 0.709644 0.681204 0.657401 0.640874 0.630352 0.622278 0.614828 0.609957 0.606585 0.603448 0.599874 0.596514 0.593211 0.589300 0.584589 0.580225 0.576318 0.573228 0.571309 -100 
-100 -100 0.820730 0.806894 0.781372 0.750783 0.718378 0.689185 0.664505 0.646987 0.635548 0.627097 0.619831 0.615279 0.612144 0.609102 0.605480 0.601980 0.598455 0.594526 0.590011 0.585804 0.582061 0.579048 0.577122 -100 
-100 -100 0.826992 0.812941 0.786914 0.755977 0.723262 0.693616 0.668395 0.650569 0.640453 0.631654 0.622448 0.617735 0.615300 0.612364 0.608129 0.604598 0.601311 0.597535 0.593072 0.589158 0.585859 0.583012 0.580962 -100 
-100 -100 0.826875 0.812934 0.787101 0.756324 0.723672 0.693883 0.668290 0.649970 0.639345 0.630294 0.621143 0.616629 0.614464 0.611732 0.607626 0.604244 0.601171 0.597721 0.593681 0.590202 0.587298 0.584695 0.582730 -100 
-100 -100 0.819864 0.806394 0.781573 0.751535 0.719425 0.689798 0.663873 0.644775 0.631648 0.622498 0.615664 0.611907 0.609802 0.607388 0.604001 0.600846 0.597866 0.594876 0.591689 0.588834 0.586369 0.584077 0.582334 -100 
-100 -100 0.807547 0.794553 0.770597 0.741602 0.710594 0.681465 0.655381 0.635973 0.622265 0.613224 0.607256 0.604279 0.603097 0.601028 0.597458 0.594358 0.591618 0.589142 0.586720 0.584711 0.583098 0.581149 0.579292 -100 
-100 -100 0.788213 0.775635 0.752186 0.724510 0.695882 0.667592 0.640777 0.621363 0.607647 0.598963 0.593842 0.591927 0.593153 0.591465 0.586307 0.582995 0.580451 0.578507 0.576897 0.575905 0.575596 0.573995 0.571627 -100 
-100 -100 0.758561 0.746524 0.724068 0.697604 0.670273 0.643223 0.617528 0.599020 0.586019 0.577898 0.573248 0.571731 0.573339 0.572064 0.567377 0.564572 0.562565 0.561176 0.560143 0.559698 0.559889 0.558563 0.556253 -100 
-100 -100 0.715003 0.703687 0.682855 0.657595 0.630649 0.605279 0.582578 0.565863 0.554269 0.546911 0.542438 0.540696 0.540720 0.539874 0.537681 0.536049 0.534900 0.534089 0.533486 0.533219 0.533322 0.532209 0.530376 -100 
-100 -100 0.660564 0.649961 0.630477 0.606783 0.581491 0.558118 0.537675 0.522914 0.513122 0.506701 0.502372 0.500717 0.500660 0.500198 0.498876 0.497974 0.497453 0.497166 0.497064 0.497344 0.498260 0.497355 0.495149 -100 
-100 -100 0.593531 0.583602 0.565481 0.543592 0.520542 0.499426 0.481280 0.468759 0.461892 0.456535 0.451561 0.450055 0.450463 0.450300 0.449090 0.448510 0.448421 0.448586 0.449134 0.450509 0.454037 0.453330 0.449031 -100 
-100 -100 0.520964 0.511567 0.494523 0.474186 0.453120 0.434238 0.418353 0.407757 0.402368 0.398058 0.393782 0.392647 0.393252 0.393335 0.392490 0.392285 0.392536 0.392965 0.393687 0.395132 0.398669 0.398053 0.393898 -100 
-100 -100 0.447235 0.438205 0.421952 0.402763 0.383229 0.366397 0.352836 0.343822 0.338508 0.335132 0.332755 0.332050 0.332379 0.332657 0.332657 0.332984 0.333560 0.334089 0.334539 0.335066 0.335994 0.335363 0.333625 -100 
-100 -100 0.387423 0.378612 0.362858 0.344500 0.326158 0.310948 0.299195 0.291585 0.286998 0.284317 0.282670 0.282126 0.282312 0.282693 0.283119 0.283777 0.284551 0.285133 0.285432 0.285499 0.285479 0.284815 0.283873 -100 
-100 -100 0.351941 0.343227 0.327726 0.309818 0.292181 0.277897 0.267179 0.260389 0.256301 0.253997 0.252674 0.252193 0.252320 0.252744 0.253356 0.254164 0.255032 0.255635 0.255858 0.255736 0.255348 0.254662 0.254007 -100 
-100 -100 -100 -100 -100 -100 -100 -100 -100 -100 -100 -100 -100 -100 -100 -100 -100 -100 -100 -100 -100 -100 -100 -100 -100 -100 
-100 -100 -100 -100 -100 -100 -100 -100 -100 -100 -100 -100 -100 -100 -100 -100 -100 -100 -100 -100 -100 -100 -100 -100 -100 -100 
-100 -100 -100 -100 -100 -100 -100 -100 -100 -100 -100 -100 -100 -100 -100 -100 -100 -100 -100 -100 -100 -100 -100 -100 -100 -100 
-100 -100 0.568775 0.557259 0.536339 0.511927 0.487151 0.465909 0.448832 0.437278 0.429752 0.424011 0.418745 0.414977 0.412398 0.410383 0.408655 0.407749 0.407146 0.406348 0.405131 0.403789 0.402451 0.400794 0.399289 -100 
-100 -100 0.589374 0.577527 0.555834 0.531154 0.506384 0.484829 0.467164 0.455457 0.448656 0.442777 0.436495 0.432570 0.430388 0.428235 0.425748 0.424419 0.423593 0.422652 0.421401 0.420306 0.419481 0.417796 0.415788 -100 
-100 -100 0.627317 0.614687 0.590817 0.565372 0.540532 0.518359 0.499664 0.488126 0.485141 0.479047 0.468506 0.464034 0.463249 0.460851 0.456183 0.453934 0.452606 0.451360 0.449986 0.449248 0.449297 0.447526 0.444576 -100 
-100 -100 0.667790 0.654875 0.630422 0.604231 0.578478 0.555372 0.535854 0.523742 0.520467 0.514118 0.503275 0.498615 0.497672 0.495100 0.490187 0.487593 0.485875 0.484163 0.482270 0.481087 0.480758 0.478760 0.475729 -100 
-100 -100 0.707060 0.694215 0.670147 0.643144 0.615668 0.591393 0.571290 0.558037 0.550859 0.544219 0.536534 0.531899 0.529236 0.526559 0.523313 0.521050 0.519228 0.516931 0.514009 0.511588 0.509715 0.507354 0.505003 -100 
-100 -100 0.745622 0.732039 0.706055 0.677488 0.648369 0.622918 0.602269 0.588905 0.582022 0.575080 0.566387 0.560893 0.557342 0.554500 0.551714 0.549613 0.548024 0.545149 0.540858 0.537261 0.534261 0.531531 0.529456 -100 
-100 -100 0.789170 0.773621 0.738284 0.707016 0.675985 0.649393 0.628375 0.615917 0.614266 0.606984 0.592269 0.584925 0.580479 0.577425 0.574770 0.573056 0.572897 0.569534 0.562837 0.558021 0.554333 0.551278 0.549079 -100 
-100 -100 0.812011 0.796129 0.760142 0.727986 0.695894 0.668238 0.646235 0.632949 0.630695 0.623052 0.608174 0.600806 0.596345 0.593240 0.590444 0.588475 0.587977 0.584268 0.577220 0.572040 0.568019 0.564800 0.562592 -100 
-100 -100 0.815569 0.801037 0.773203 0.742027 0.709684 0.681071 0.657520 0.641746 0.633370 0.625341 0.615817 0.610189 0.606602 0.603601 0.600360 0.597533 0.594965 0.591053 0.585645 0.580902 0.576784 0.573565 0.571557 -100 
-100 -100 0.823301 0.809083 0.782378 0.751276 0.718558 0.689231 0.664680 0.647675 0.638521 0.630100 0.620630 0.615609 0.612635 0.609709 0.605994 0.602707 0.599381 0.595432 0.590665 0.586189 0.582169 0.579035 0.577123 -100 
-100 -100 0.829775 0.815369 0.787897 0.756558 0.723720 0.694022 0.669267 0.652904 0.652943 0.644142 0.624947 0.618987 0.619817 0.616902 0.608903 0.605186 0.601550 0.597725 0.593331 0.589166 0.585440 0.582471 0.580603 -100 
-100 -100 0.829439 0.815196 0.788038 0.756956 0.724282 0.694453 0.669247 0.652305 0.651718 0.642639 0.623571 0.617865 0.619036 0.616296 0.608300 0.604641 0.601147 0.597634 0.593696 0.589993 0.586691 0.583962 0.582148 -100 
-100 -100 0.821337 0.807713 0.782353 0.752229 0.720522 0.690792 0.664345 0.645369 0.633880 0.624691 0.616180 0.612292 0.610968 0.608588 0.604356 0.601030 0.597902 0.594843 0.591594 0.588615 0.586053 0.583629 0.581744 -100 
-100 -100 0.809254 0.796085 0.771529 0.742645 0.712819 0.683556 0.656058 0.636294 0.622958 0.613875 0.607479 0.604875 0.605304 0.603268 0.598086 0.594519 0.591555 0.588982 0.586513 0.584581 0.583283 0.581203 0.578837 -100 
-100 -100 0.794228 0.781227 0.754063 0.727039 0.707993 0.679465 0.642678 0.621994 0.607726 0.598996 0.594326 0.593805 0.604044 0.602377 0.588234 0.583496 0.580326 0.578231 0.576644 0.576067 0.577264 0.575537 0.571541 -100 
-100 -100 0.764303 0.751872 0.725787 0.700025 0.682249 0.654987 0.619386 0.599595 0.586013 0.577823 0.573607 0.573461 0.584022 0.582751 0.569103 0.564857 0.562210 0.560652 0.559624 0.559599 0.561362 0.559897 0.555867 -100 
-100 -100 0.715974 0.704560 0.683341 0.658374 0.632778 0.607341 0.583160 0.566007 0.554447 0.546974 0.542253 0.540839 0.542336 0.541471 0.537721 0.535569 0.534179 0.533223 0.532535 0.532438 0.533323 0.532039 0.529173 -100 
-100 -100 0.660720 0.650114 0.630569 0.607163 0.582680 0.559312 0.538116 0.523313 0.514383 0.507802 0.502297 0.500447 0.500974 0.500459 0.498354 0.497172 0.496509 0.496103 0.495950 0.496565 0.499123 0.498038 0.493929 -100 
-100 -100 0.593151 0.583288 0.565365 0.543949 0.521738 0.500727 0.482154 0.470281 0.467183 0.461638 0.452506 0.450050 0.450769 0.450496 0.448491 0.447587 0.447405 0.447525 0.448366 0.451204 0.461270 0.460407 0.449478 -100 
-100 -100 0.520341 0.511037 0.494237 0.474402 0.454191 0.435442 0.419167 0.409219 0.407659 0.403156 0.394650 0.392552 0.393429 0.393400 0.391794 0.391298 0.391479 0.391885 0.392916 0.395800 0.405927 0.405174 0.394356 -100 
-100 -100 0.446445 0.437500 0.421438 0.402570 0.383491 0.366757 0.352986 0.344043 0.339608 0.336054 0.332446 0.331386 0.331767 0.331978 0.331701 0.331928 0.332473 0.332949 0.333382 0.334167 0.336551 0.335787 0.332391 -100 
-100 -100 0.386543 0.377807 0.362209 0.344068 0.325987 0.310877 0.299067 0.291430 0.287013 0.284181 0.282066 0.281320 0.281440 0.281766 0.282110 0.282756 0.283527 0.284060 0.284279 0.284304 0.284580 0.283799 0.282353 -100 
-100 -100 0.351020 0.342375 0.327012 0.309283 0.291837 0.277657 0.266948 0.260122 0.255994 0.253558 0.252015 0.251376 0.251402 0.251774 0.252370 0.253195 0.254069 0.254627 0.254752 0.254514 0.254070 0.253279 0.252484 -100 
-100 -100 -100 -100 -100 -100 -100 -100 -100 -100 -100 -100 -100 -100 -100 -100 -100 -100 -100 -100 -100 -100 -100 -100 -100 -100 
-100 -100 -100 -100 -100 -100 -100 -100 -100 -100 -100 -100 -100 -100 -100 -100 -100 -100 -100 -100 -100 -100 -100 -100 -100 -100 
-100 -100 -100 -100 -100 -100 -100 -100 -100 -100 -100 -100 -100 -100 -100 -100 -100 -100 -100 -100 -100 -100 -100 -100 -100 -100 
-100 -100 0.569548 0.558108 0.537318 0.513035 0.488329 0.467057 0.449856 0.438141 0.430471 0.424618 0.419274 0.415467 0.412849 0.410791 0.409005 0.408020 0.407371 0.406615 0.405538 0.404390 0.403253 0.401750 0.400326 -100 
-100 -100 0.590111 0.578335 0.556766 0.532208 0.507510 0.485928 0.468150 0.456303 0.449385 0.443409 0.437042 0.433068 0.430833 0.428645 0.426126 0.424722 0.423835 0.422924 0.421808 0.420903 0.420276 0.418736 0.416796 -100 
-100 -100 0.627977 0.615407 0.591644 0.566302 0.541519 0.519323 0.500535 0.488891 0.485846 0.479683 0.469047 0.464514 0.463639 0.461232 0.456605 0.454302 0.452904 0.451670 0.450414 0.449854 0.450082 0.448436 0.445540 -100 
-100 -100 0.668385 0.655501 0.631101 0.604955 0.579213 0.556075 0.536473 0.524278 0.520971 0.514603 0.503721 0.499050 0.498061 0.495533 0.490709 0.488090 0.486302 0.484585 0.482771 0.481721 0.481527 0.479629 0.476634 -100 
-100 -100 0.707686 0.694803 0.670664 0.643595 0.616052 0.591703 0.571514 0.558186 0.550982 0.544374 0.536765 0.532230 0.529646 0.527083 0.523954 0.521713 0.519853 0.517533 0.514638 0.512285 0.510501 0.508199 0.505858 -100 
-100 -100 0.746391 0.732672 0.706442 0.677649 0.648348 0.622770 0.602033 0.588605 0.581704 0.574842 0.566317 0.561005 0.557609 0.554955 0.552377 0.550386 0.548821 0.545930 0.541629 0.538055 0.535111 0.532405 0.530313 -100 
-100 -100 0.790146 0.774357 0.738577 0.706917 0.675593 0.648826 0.627711 0.615193 0.613532 0.606364 0.591871 0.584752 0.580476 0.577679 0.575351 0.573851 0.573790 0.570442 0.563730 0.558924 0.555295 0.552245 0.549989 -100 
-100 -100 0.812841 0.796707 0.760248 0.727665 0.695248 0.667402 0.645298 0.631956 0.629697 0.622187 0.607552 0.600432 0.596170 0.593361 0.590937 0.589232 0.588876 0.585216 0.578161 0.572984 0.569005 0.565785 0.563517 -100 
-100 -100 0.815902 0.801190 0.773031 0.741534 0.708929 0.680141 0.656484 0.640656 0.632281 0.624377 0.615093 0.609730 0.606399 0.603696 0.600782 0.598210 0.595806 0.591960 0.586551 0.581797 0.577689 0.574461 0.572421 -100 
-100 -100 0.823176 0.808861 0.781982 0.750690 0.717804 0.688329 0.663651 0.646576 0.637410 0.629093 0.619841 0.615076 0.612373 0.609729 0.606297 0.603251 0.600104 0.596237 0.591473 0.586976 0.582945 0.579798 0.577867 -100 
-100 -100 0.829322 0.814884 0.787354 0.755935 0.723030 0.693211 0.668292 0.651826 0.651806 0.643080 0.624088 0.618360 0.619441 0.616780 0.609032 0.605546 0.602092 0.598359 0.593968 0.589767 0.586012 0.583021 0.581133 -100 
-100 -100 0.828833 0.814587 0.787417 0.756297 0.723587 0.693665 0.668307 0.651265 0.650605 0.641574 0.622660 0.617135 0.618505 0.615983 0.608208 0.604766 0.601447 0.598024 0.594074 0.590316 0.586961 0.584198 0.582357 -100 
-100 -100 0.820696 0.807066 0.781688 0.751519 0.719755 0.689950 0.663418 0.644385 0.632855 0.623683 0.615247 0.611468 0.610290 0.608078 0.604035 0.600908 0.597958 0.594962 0.591659 0.588595 0.585953 0.583466 0.581538 -100 
-100 -100 0.808561 0.795389 0.770819 0.741892 0.712008 0.682693 0.655157 0.635368 0.622007 0.612916 0.606537 0.603984 0.604506 0.602597 0.597579 0.594206 0.591422 0.588877 0.586286 0.584216 0.582796 0.580618 0.578188 -100 
-100 -100 0.793451 0.780462 0.753311 0.726266 0.707177 0.678627 0.641840 0.621151 0.606862 0.598101 0.593400 0.592879 0.603159 0.601585 0.587596 0.583059 0.580107 0.578000 0.576172 0.575372 0.576386 0.574524 0.570441 -100 
-100 -100 0.763480 0.751082 0.725041 0.699298 0.681518 0.654266 0.618676 0.598876 0.585256 0.577009 0.572714 0.572511 0.583056 0.581848 0.568338 0.564281 0.561828 0.560220 0.558887 0.558569 0.560083 0.558449 0.554323 -100 
-100 -100 0.715183 0.703811 0.682663 0.657774 0.632249 0.606846 0.582654 0.565467 0.553847 0.546270 0.541408 0.539869 0.541294 0.540454 0.536828 0.534851 0.533600 0.532554 0.531541 0.531085 0.531648 0.530160 0.527206 -100 
-100 -100 0.659969 0.649419 0.629983 0.606727 0.582406 0.559097 0.537853 0.522982 0.513971 0.507243 0.501521 0.499467 0.499853 0.499341 0.497385 0.496411 0.495909 0.495386 0.494830 0.494981 0.497106 0.495785 0.491625 -100 
-100 -100 0.592428 0.582638 0.564858 0.543667 0.521725 0.500802 0.482124 0.470154 0.466978 0.461254 0.451821 0.449087 0.449591 0.449310 0.447506 0.446873 0.446938 0.446931 0.447249 0.449502 0.459003 0.457887 0.446978 -100 
-100 -100 0.519585 0.510370 0.493733 0.474148 0.454226 0.435589 0.419222 0.409182 0.407539 0.402860 0.394049 0.391664 0.392309 0.392263 0.390843 0.390597 0.391004 0.391292 0.391823 0.394145 0.403721 0.402736 0.391948 -100 
-100 -100 0.445633 0.436774 0.420877 0.402234 0.383395 0.366782 0.352997 0.343997 0.339478 0.335770 0.331929 0.330638 0.330836 0.331004 0.330823 0.331194 0.331843 0.332206 0.332295 0.332679 0.334681 0.333723 0.330303 -100 
-100 -100 0.385691 0.377038 0.361598 0.343661 0.325788 0.310807 0.299032 0.291372 0.286888 0.283933 0.281643 0.280713 0.280684 0.280948 0.281318 0.282022 0.282814 0.283241 0.283221 0.282968 0.282985 0.282052 0.280557 -100 
-100 -100 0.350148 0.341586 0.326376 0.308838 0.291584 0.277539 0.266890 0.260061 0.255881 0.253343 0.251656 0.250861 0.250754 0.251054 0.251639 0.252475 0.253328 0.253783 0.253721 0.253268 0.252627 0.251707 0.250857 -100 
-100 -100 -100 -100 -100 -100 -100 -100 -100 -100 -100 -100 -100 -100 -100 -100 -100 -100 -100 -100 -100 -100 -100 -100 -100 -100 
-100 -100 -100 -100 -100 -100 -100 -100 -100 -100 -100 -100 -100 -100 -100 -100 -100 -100 -100 -100 -100 -100 -100 -100 -100 -100 
-100 -100 -100 -100 -100 -100 -100 -100 -100 -100 -100 -100 -100 -100 -100 -100 -100 -100 -100 -100 -100 -100 -100 -100 -100 -100 
-100 -100 0.568577 0.557321 0.536886 0.512765 0.488050 0.466816 0.449710 0.437950 0.429955 0.424134 0.419192 0.415535 0.412884 0.410944 0.409470 0.408662 0.408153 0.407467 0.406415 0.405281 0.404151 0.402762 0.401510 -100 
-100 -100 0.588370 0.576885 0.555988 0.531609 0.506747 0.485202 0.467670 0.455737 0.447931 0.442009 0.436642 0.432860 0.430316 0.428286 0.426477 0.425444 0.424789 0.423940 0.422753 0.421705 0.420895 0.419441 0.417784 -100 
-100 -100 0.624247 0.612272 0.590108 0.565088 0.539811 0.517621 0.499284 0.487110 0.480227 0.474139 0.467465 0.463453 0.461264 0.459099 0.456534 0.455053 0.454103 0.452927 0.451440 0.450503 0.450270 0.448668 0.446207 -100 
-100 -100 0.664594 0.652289 0.629468 0.603616 0.577370 0.554206 0.535007 0.522227 0.515032 0.508766 0.501960 0.497919 0.495712 0.493469 0.490715 0.488920 0.487554 0.485879 0.483852 0.482432 0.481802 0.479929 0.477329 -100 
-100 -100 0.705195 0.692619 0.669493 0.642560 0.614792 0.590387 0.570298 0.556661 0.548093 0.541631 0.535685 0.531726 0.529094 0.526835 0.524484 0.522594 0.520794 0.518508 0.515679 0.513224 0.511286 0.509035 0.506908 -100 
-100 -100 0.743135 0.729806 0.705150 0.676632 0.647266 0.621548 0.600546 0.586399 0.577711 0.571021 0.564644 0.560397 0.557490 0.555200 0.552989 0.551021 0.549008 0.546164 0.542459 0.539116 0.536287 0.533665 0.531643 -100 
-100 -100 0.778271 0.763722 0.735872 0.705383 0.674436 0.647438 0.625498 0.611189 0.603947 0.596961 0.588444 0.583479 0.580239 0.577894 0.575725 0.573796 0.572035 0.568763 0.563970 0.559935 0.556647 0.553722 0.551507 -100 
-100 -100 0.800864 0.785950 0.757409 0.725985 0.693948 0.665840 0.642853 0.627681 0.619815 0.612483 0.603851 0.598923 0.595752 0.593422 0.591166 0.589055 0.587052 0.583503 0.578397 0.574038 0.570447 0.567356 0.565107 -100 
-100 -100 0.812452 0.798066 0.771395 0.740139 0.707518 0.678503 0.654325 0.637602 0.627066 0.619334 0.612560 0.608427 0.605730 0.603477 0.601000 0.598493 0.595749 0.592062 0.587372 0.583009 0.579198 0.576074 0.573998 -100 
-100 -100 0.820701 0.806543 0.780432 0.749249 0.716359 0.686692 0.661538 0.643750 0.632232 0.624067 0.617444 0.613643 0.611283 0.609080 0.606368 0.603642 0.600696 0.597029 0.592526 0.588252 0.584497 0.581437 0.579422 -100 
-100 -100 0.825776 0.811646 0.785490 0.754396 0.721724 0.691694 0.665697 0.647437 0.637087 0.628486 0.619876 0.615887 0.614106 0.611928 0.608569 0.605765 0.602953 0.599454 0.595099 0.591059 0.587733 0.584805 0.582622 -100 
-100 -100 0.825171 0.811243 0.785438 0.754650 0.722151 0.692049 0.665718 0.646974 0.636088 0.627145 0.618450 0.614515 0.612880 0.610793 0.607464 0.604766 0.602162 0.598967 0.594977 0.591305 0.588305 0.585572 0.583450 -100 
-100 -100 0.818079 0.804606 0.779774 0.749639 0.717419 0.687544 0.661267 0.641942 0.628647 0.619531 0.612945 0.609533 0.607874 0.605971 0.603189 0.600679 0.598304 0.595503 0.592091 0.588940 0.586225 0.583729 0.581833 -100 
-100 -100 0.805646 0.792649 0.768668 0.739541 0.708359 0.679051 0.652809 0.633307 0.619516 0.610443 0.604528 0.601718 0.600830 0.599157 0.596130 0.593680 0.591620 0.589234 0.586325 0.583841 0.581842 0.579588 0.577518 -100 
-100 -100 0.786040 0.773500 0.750111 0.722357 0.693575 0.665187 0.638357 0.618933 0.605158 0.596377 0.591154 0.589257 0.590517 0.589133 0.584638 0.582067 0.580630 0.578656 0.575905 0.574126 0.573277 0.571249 0.568535 -100 
-100 -100 0.756274 0.744320 0.722010 0.695587 0.668228 0.641163 0.615480 0.596953 0.583859 0.575550 0.570646 0.568978 0.570460 0.569390 0.565326 0.563238 0.562293 0.560752 0.558373 0.556925 0.556375 0.554517 0.551837 -100 
-100 -100 0.712842 0.701640 0.681021 0.655987 0.629264 0.603961 0.581170 0.564341 0.552579 0.544904 0.539971 0.537847 0.537646 0.536900 0.535175 0.534184 0.533674 0.532599 0.530815 0.529369 0.528405 0.526664 0.524605 -100 
-100 -100 0.658545 0.648098 0.628935 0.605718 0.580991 0.557767 0.537053 0.522052 0.512048 0.505172 0.500106 0.497793 0.497254 0.496826 0.496096 0.495974 0.496188 0.495557 0.493989 0.492697 0.492110 0.490480 0.488232 -100 
-100 -100 0.591640 0.581907 0.564220 0.543093 0.521191 0.500309 0.481485 0.468608 0.461609 0.455685 0.449595 0.447130 0.446716 0.446555 0.446235 0.446742 0.447978 0.447757 0.446114 0.445384 0.446664 0.445160 0.441305 -100 
-100 -100 0.518970 0.509800 0.493245 0.473744 0.453904 0.435318 0.418795 0.407859 0.402338 0.397459 0.392055 0.389937 0.389681 0.389723 0.389712 0.390530 0.392046 0.392101 0.390709 0.390129 0.391483 0.390119 0.386438 -100 
-100 -100 0.444959 0.436169 0.420401 0.401919 0.383201 0.366706 0.352978 0.343760 0.338231 0.334380 0.331223 0.329773 0.329499 0.329666 0.330063 0.330955 0.332040 0.332233 0.331454 0.330628 0.330227 0.329000 0.327306 -100 
-100 -100 0.384969 0.376397 0.361107 0.343357 0.325664 0.310820 0.299113 0.291418 0.286639 0.283588 0.281382 0.280278 0.279994 0.280204 0.280763 0.281651 0.282578 0.282851 0.282355 0.281545 0.280675 0.279554 0.278515 -100 
-100 -100 0.349406 0.340926 0.325872 0.308523 0.291457 0.277553 0.266990 0.260183 0.255935 0.253329 0.251567 0.250625 0.250350 0.250569 0.251171 0.252037 0.252877 0.253184 0.252829 0.252059 0.251065 0.250002 0.249199 -100 
-100 -100 -100 -100 -100 -100 -100 -100 -100 -100 -100 -100 -100 -100 -100 -100 -100 -100 -100 -100 -100 -100 -100 -100 -100 -100 
-100 -100 -100 -100 -100 -100 -100 -100 -100 -100 -100 -100 -100 -100 -100 -100 -100 -100 -100 -100 -100 -100 -100 -100 -100 -100 
-100 -100 -100 -100 -100 -100 -100 -100 -100 -100 -100 -100 -100 -100 -100 -100 -100 -100 -100 -100 -100 -100 -100 -100 -100 -100 
-100 -100 0.567249 0.556103 0.535831 0.511824 0.487151 0.466011 0.449071 0.437437 0.429522 0.423818 0.419051 0.415567 0.413063 0.411344 0.410181 0.409659 0.409408 0.408819 0.407732 0.406616 0.405612 0.404274 0.402967 -100 
-100 -100 0.586965 0.575580 0.554823 0.530479 0.505544 0.484098 0.466860 0.455139 0.447406 0.441618 0.436473 0.432817 0.430298 0.428524 0.427229 0.426651 0.426393 0.425653 0.424347 0.423293 0.422729 0.421306 0.419434 -100 
-100 -100 0.622778 0.610887 0.588799 0.563679 0.538103 0.516001 0.498157 0.486270 0.479229 0.473297 0.467113 0.463162 0.460674 0.458817 0.457234 0.456504 0.456211 0.455172 0.453439 0.452560 0.453025 0.451433 0.448272 -100 
-100 -100 0.663310 0.651039 0.628212 0.602189 0.575600 0.552485 0.533735 0.521200 0.513797 0.507698 0.501455 0.497536 0.495080 0.493180 0.491428 0.490391 0.489671 0.488140 0.485899 0.484573 0.484673 0.482814 0.479498 -100 
-100 -100 0.704423 0.691777 0.668536 0.641391 0.613403 0.588969 0.569022 0.555438 0.546744 0.540452 0.534996 0.531380 0.528931 0.527031 0.525252 0.523823 0.522366 0.520213 0.517392 0.515055 0.513498 0.511298 0.508883 -100 
-100 -100 0.743062 0.729513 0.704572 0.675716 0.646180 0.620310 0.599089 0.584639 0.575458 0.568937 0.563409 0.559829 0.557381 0.555480 0.553632 0.551892 0.549935 0.547243 0.543857 0.540851 0.538495 0.535974 0.533707 -100 
-100 -100 0.778179 0.763345 0.735520 0.704670 0.673750 0.646469 0.623779 0.608633 0.600385 0.593559 0.586378 0.582509 0.579952 0.578042 0.576132 0.574224 0.572067 0.568992 0.565084 0.561772 0.559338 0.556567 0.553898 -100 
-100 -100 0.800695 0.785488 0.756969 0.725188 0.693187 0.664762 0.640946 0.624873 0.615974 0.608792 0.601505 0.597713 0.595273 0.593398 0.591399 0.589322 0.586955 0.583641 0.579462 0.575873 0.573174 0.570256 0.567555 -100 
-100 -100 0.812219 0.797585 0.770613 0.739050 0.706351 0.677080 0.652376 0.635120 0.623940 0.616351 0.610515 0.607193 0.605143 0.603344 0.601181 0.598913 0.596319 0.592893 0.588629 0.584735 0.581519 0.578550 0.576225 -100 
-100 -100 0.819766 0.805498 0.779270 0.748041 0.715307 0.685444 0.659710 0.641480 0.629503 0.621463 0.615546 0.612404 0.610670 0.608925 0.606564 0.604244 0.601815 0.598433 0.594031 0.590068 0.586899 0.583968 0.581635 -100 
-100 -100 0.824282 0.810151 0.784144 0.753330 0.721483 0.691288 0.664113 0.645167 0.633585 0.625090 0.617870 0.614600 0.613429 0.611719 0.608811 0.606615 0.604753 0.601561 0.596942 0.593173 0.590864 0.588033 0.585023 -100 
-100 -100 0.823402 0.809519 0.783932 0.753470 0.721809 0.691576 0.664141 0.644780 0.632720 0.623866 0.616470 0.613158 0.612053 0.610396 0.607533 0.605490 0.603895 0.600995 0.596660 0.593180 0.591126 0.588456 0.585508 -100 
-100 -100 0.816165 0.802751 0.778037 0.748002 0.715918 0.685968 0.659428 0.639939 0.626433 0.617392 0.611171 0.608084 0.606775 0.605226 0.602882 0.600979 0.599405 0.596860 0.593197 0.590049 0.587644 0.585172 0.582995 -100 
-100 -100 0.803454 0.790552 0.766708 0.737504 0.706021 0.676694 0.650748 0.631418 0.617672 0.608663 0.602866 0.600156 0.599365 0.597990 0.595550 0.593857 0.592763 0.590591 0.587175 0.584413 0.582341 0.580050 0.577922 -100 
-100 -100 0.783317 0.770938 0.747932 0.719904 0.689968 0.661621 0.636065 0.617180 0.603644 0.594917 0.589642 0.587616 0.588462 0.587346 0.583945 0.582530 0.582981 0.581171 0.576903 0.574373 0.573162 0.571011 0.568275 -100 
-100 -100 0.753753 0.741966 0.720054 0.693394 0.664929 0.637935 0.613536 0.595561 0.582712 0.574419 0.569373 0.567466 0.568436 0.567582 0.564616 0.563706 0.564653 0.563212 0.559187 0.556836 0.555768 0.553727 0.551056 -100 
-100 -100 0.711259 0.700172 0.679734 0.654728 0.627834 0.602606 0.580170 0.563562 0.551911 0.544181 0.539031 0.536631 0.536166 0.535573 0.534516 0.534420 0.534978 0.533931 0.531152 0.528878 0.527212 0.525250 0.523340 -100 
-100 -100 0.657667 0.647301 0.628290 0.605340 0.580959 0.557824 0.536962 0.521916 0.511935 0.504925 0.499509 0.496780 0.495869 0.495570 0.495578 0.496485 0.497914 0.497243 0.494366 0.491867 0.490004 0.488076 0.486349 -100 
-100 -100 0.591409 0.581718 0.564135 0.543522 0.522718 0.501941 0.482256 0.469091 0.462180 0.456051 0.449321 0.446230 0.445173 0.445150 0.445921 0.447961 0.451452 0.451127 0.446934 0.444059 0.442480 0.440587 0.438503 -100 
-100 -100 0.518900 0.509767 0.493317 0.474355 0.455651 0.437185 0.419791 0.408561 0.403124 0.398040 0.392004 0.389262 0.388354 0.388498 0.389514 0.391775 0.395462 0.395385 0.391481 0.388821 0.387378 0.385637 0.383699 -100 
-100 -100 0.444647 0.435920 0.420299 0.402172 0.383983 0.367615 0.353622 0.344296 0.338768 0.334785 0.331291 0.329445 0.328803 0.328992 0.329881 0.331488 0.333440 0.333503 0.331581 0.329707 0.328185 0.326694 0.325459 -100 
-100 -100 0.384520 0.376019 0.360875 0.343364 0.325967 0.311247 0.299497 0.291792 0.287022 0.283900 0.281511 0.280188 0.279700 0.279871 0.280591 0.281730 0.282926 0.283061 0.282022 0.280697 0.279345 0.278054 0.277102 -100 
-100 -100 0.348902 0.340496 0.325581 0.308423 0.291560 0.277778 0.267254 0.260470 0.256233 0.253590 0.251728 0.250654 0.250244 0.250392 0.251002 0.251914 0.252781 0.252945 0.252283 0.251214 0.249972 0.248789 0.247970 -100 
-100 -100 -100 -100 -100 -100 -100 -100 -100 -100 -100 -100 -100 -100 -100 -100 -100 -100 -100 -100 -100 -100 -100 -100 -100 -100 
-100 -100 -100 -100 -100 -100 -100 -100 -100 -100 -100 -100 -100 -100 -100 -100 -100 -100 -100 -100 -100 -100 -100 -100 -100 -100 
-100 -100 -100 -100 -100 -100 -100 -100 -100 -100 -100 -100 -100 -100 -100 -100 -100 -100 -100 -100 -100 -100 -100 -100 -100 -100 
-100 -100 0.566080 0.554942 0.534512 0.510550 0.485938 0.464909 0.448146 0.436724 0.429151 0.423581 0.418765 0.415397 0.413094 0.411660 0.410869 0.410724 0.410852 0.410370 0.409183 0.408103 0.407413 0.406029 0.404328 -100 
-100 -100 0.586427 0.574937 0.553654 0.529203 0.504245 0.482915 0.465947 0.454598 0.447569 0.441917 0.436370 0.432690 0.430290 0.428820 0.428010 0.427957 0.428285 0.427692 0.426219 0.425395 0.425780 0.424309 0.421432 -100 
-100 -100 0.627159 0.614790 0.588222 0.562564 0.536682 0.514687 0.497314 0.486211 0.482119 0.476319 0.467481 0.463092 0.460470 0.458939 0.458091 0.458160 0.459209 0.458403 0.456083 0.455994 0.459315 0.457690 0.451701 -100 
-100 -100 0.668117 0.655297 0.627799 0.601144 0.574198 0.551146 0.532809 0.521016 0.516545 0.510564 0.501657 0.497317 0.494747 0.493195 0.492197 0.491970 0.492599 0.491333 0.488562 0.488084 0.491056 0.489190 0.483084 -100 
-100 -100 0.705345 0.692315 0.667987 0.640389 0.612255 0.587789 0.567896 0.554545 0.546852 0.540653 0.534416 0.530825 0.528544 0.527012 0.525767 0.524892 0.524042 0.522130 0.519335 0.517456 0.517099 0.514928 0.511434 -100 
-100 -100 0.745294 0.731090 0.704656 0.675106 0.645550 0.619511 0.597874 0.583340 0.575148 0.568693 0.562327 0.558951 0.556799 0.555280 0.553853 0.552505 0.550921 0.548495 0.545386 0.542907 0.541509 0.539078 0.536101 -100 
-100 -100 0.783989 0.767960 0.736740 0.704823 0.674775 0.647198 0.623169 0.607974 0.610500 0.603670 0.585761 0.581737 0.579164 0.577636 0.576072 0.574460 0.572495 0.569749 0.566468 0.564084 0.563209 0.560598 0.556815 -100 
-100 -100 0.806398 0.790005 0.758118 0.725292 0.694193 0.665441 0.640196 0.624013 0.625930 0.618733 0.600654 0.596732 0.594315 0.592837 0.591176 0.589402 0.587262 0.584313 0.580789 0.578156 0.577030 0.574298 0.570518 -100 
-100 -100 0.814065 0.798797 0.770541 0.738402 0.706007 0.676467 0.650838 0.633231 0.622937 0.615380 0.608721 0.605737 0.604256 0.602882 0.600973 0.599110 0.597001 0.593936 0.590003 0.586692 0.584518 0.581712 0.578724 -100 
-100 -100 0.819952 0.805387 0.778561 0.747295 0.715435 0.685375 0.658381 0.639748 0.628470 0.620463 0.613887 0.611089 0.610121 0.608818 0.606580 0.604812 0.603270 0.600254 0.595774 0.592217 0.590244 0.587440 0.584185 -100 
-100 -100 0.824855 0.810509 0.783611 0.753470 0.726059 0.695715 0.663920 0.644277 0.635497 0.627011 0.616923 0.613885 0.616302 0.615038 0.609430 0.607957 0.607675 0.604865 0.599527 0.596280 0.597957 0.595207 0.588391 -100 
-100 -100 0.823714 0.809670 0.783285 0.753542 0.726313 0.695956 0.663965 0.643959 0.634725 0.625892 0.615624 0.612518 0.614992 0.613755 0.608157 0.606852 0.606897 0.604354 0.599181 0.596138 0.598003 0.595382 0.588620 -100 
-100 -100 0.815174 0.801689 0.776823 0.746944 0.715668 0.685605 0.658075 0.638365 0.625263 0.616290 0.609800 0.607026 0.606617 0.605437 0.603028 0.601764 0.601551 0.599294 0.594892 0.591806 0.590417 0.587965 0.584773 -100 
-100 -100 0.802258 0.789309 0.765352 0.736047 0.704604 0.675182 0.649037 0.629741 0.616232 0.607322 0.601562 0.599289 0.599660 0.598619 0.595842 0.594803 0.595615 0.593671 0.588817 0.585800 0.584347 0.582026 0.579132 -100 
-100 -100 0.781973 0.769560 0.746552 0.718263 0.687656 0.659237 0.634237 0.615591 0.602296 0.593709 0.588724 0.587572 0.591532 0.590763 0.585387 0.585023 0.592356 0.590705 0.579879 0.576353 0.578218 0.575944 0.569542 -100 
-100 -100 0.752617 0.740805 0.718908 0.692017 0.662918 0.635871 0.612028 0.594300 0.581721 0.573540 0.568685 0.567558 0.571554 0.571003 0.566059 0.566219 0.574068 0.572732 0.562013 0.558539 0.560391 0.558185 0.551904 -100 
-100 -100 0.710662 0.699554 0.679083 0.654078 0.627372 0.602110 0.579466 0.562952 0.551737 0.544014 0.538472 0.536153 0.536409 0.536020 0.534823 0.535543 0.538400 0.537413 0.532446 0.529396 0.527686 0.525552 0.523169 -100 
-100 -100 0.657595 0.647204 0.628189 0.605600 0.582325 0.559196 0.537337 0.522274 0.513492 0.506388 0.499493 0.496282 0.495375 0.495248 0.495732 0.497832 0.501823 0.501165 0.495750 0.492051 0.489547 0.487378 0.485572 -100 
-100 -100 0.592210 0.582455 0.564867 0.545341 0.530354 0.509649 0.484630 0.471574 0.469823 0.463500 0.450836 0.446175 0.444500 0.444646 0.446590 0.450955 0.462976 0.462621 0.449808 0.444453 0.441116 0.438869 0.437241 -100 
-100 -100 0.519752 0.510571 0.494129 0.476297 0.463414 0.445045 0.422357 0.411206 0.410954 0.405673 0.393671 0.389362 0.387785 0.388065 0.390225 0.394735 0.406792 0.406660 0.394245 0.389140 0.385955 0.383874 0.382409 -100 
-100 -100 0.444735 0.436027 0.420484 0.402858 0.385953 0.369663 0.354628 0.345225 0.340816 0.336724 0.331767 0.329366 0.328439 0.328683 0.330047 0.332582 0.336460 0.336452 0.332457 0.329517 0.327282 0.325589 0.324459 -100 
-100 -100 0.384295 0.375834 0.360789 0.343524 0.326653 0.312004 0.299905 0.292169 0.287733 0.284567 0.281701 0.280165 0.279533 0.279693 0.280576 0.282027 0.283886 0.283934 0.282059 0.280276 0.278595 0.277195 0.276259 -100 
-100 -100 0.348556 0.340195 0.325372 0.308363 0.291698 0.277986 0.267410 0.260626 0.256463 0.253811 0.251834 0.250676 0.250186 0.250288 0.250907 0.251879 0.252856 0.252924 0.251964 0.250677 0.249284 0.248038 0.247208 -100 
-100 -100 -100 -100 -100 -100 -100 -100 -100 -100 -100 -100 -100 -100 -100 -100 -100 -100 -100 -100 -100 -100 -100 -100 -100 -100 
-100 -100 -100 -100 -100 -100 -100 -100 -100 -100 -100 -100 -100 -100 -100 -100 -100 -100 -100 -100 -100 -100 -100 -100 -100 -100 
-100 -100 -100 -100 -100 -100 -100 -100 -100 -100 -100 -100 -100 -100 -100 -100 -100 -100 -100 -100 -100 -100 -100 -100 -100 -100 
-100 -100 0.564401 0.553304 0.532952 0.509077 0.484552 0.463596 0.446906 0.435579 0.428124 0.422651 0.417922 0.414689 0.412604 0.411482 0.411068 0.411269 0.411633 0.411203 0.409891 0.408597 0.407679 0.406126 0.404340 -100 
-100 -100 0.584755 0.573313 0.552123 0.527768 0.502903 0.481647 0.464754 0.453509 0.446606 0.441031 0.435519 0.431927 0.429713 0.428560 0.428163 0.428496 0.429102 0.428580 0.426983 0.425941 0.426093 0.424459 0.421505 -100 
-100 -100 0.625483 0.613174 0.586734 0.561184 0.535399 0.513473 0.496158 0.485156 0.481179 0.475419 0.466553 0.462186 0.459697 0.458490 0.458117 0.458636 0.460027 0.459334 0.456902 0.456602 0.459697 0.457926 0.451882 -100 
-100 -100 0.666533 0.653768 0.626381 0.599811 0.572931 0.549916 0.531589 0.519833 0.515407 0.509430 0.500485 0.496168 0.493735 0.492525 0.492018 0.492262 0.493264 0.492165 0.489347 0.488722 0.491519 0.489552 0.483414 -100 
-100 -100 0.703974 0.690959 0.666662 0.639087 0.610960 0.586460 0.566486 0.553050 0.545282 0.539046 0.532828 0.529342 0.527279 0.526102 0.525315 0.524888 0.524414 0.522722 0.519989 0.518079 0.517653 0.515438 0.511934 -100 
-100 -100 0.744115 0.729882 0.703403 0.673805 0.644194 0.618043 0.596217 0.581456 0.573037 0.566512 0.560260 0.557090 0.555228 0.554083 0.553094 0.552177 0.550977 0.548826 0.545881 0.543484 0.542117 0.539707 0.536750 -100 
-100 -100 0.782899 0.766810 0.735506 0.703489 0.673359 0.645609 0.621271 0.605713 0.607831 0.600910 0.583255 0.579529 0.577304 0.576171 0.575043 0.573864 0.572308 0.569890 0.566846 0.564626 0.563856 0.561322 0.557588 -100 
-100 -100 0.805216 0.788766 0.756795 0.723863 0.692671 0.663730 0.638147 0.621566 0.623040 0.615749 0.597938 0.594330 0.592271 0.591201 0.589986 0.588663 0.586958 0.584380 0.581140 0.578721 0.577742 0.575124 0.571410 -100 
-100 -100 0.812667 0.797367 0.769047 0.736849 0.704381 0.674669 0.648741 0.630791 0.620164 0.612517 0.606030 0.603313 0.602173 0.601201 0.599753 0.598372 0.596735 0.594061 0.590427 0.587346 0.585345 0.582656 0.579727 -100 
-100 -100 0.818367 0.803793 0.776939 0.745677 0.713811 0.683605 0.656311 0.637360 0.625801 0.617721 0.611293 0.608740 0.608101 0.607198 0.605439 0.604192 0.603162 0.600540 0.596331 0.592980 0.591171 0.588469 0.585253 -100 
-100 -100 0.823352 0.808987 0.782011 0.751899 0.724541 0.694063 0.661928 0.641958 0.632873 0.624341 0.614462 0.611675 0.614409 0.613543 0.608427 0.607501 0.607765 0.605332 0.600198 0.597105 0.598913 0.596239 0.589438 -100 
-100 -100 0.822437 0.808344 0.781823 0.752045 0.724821 0.694326 0.662030 0.641756 0.632279 0.623440 0.613384 0.610513 0.613279 0.612416 0.607285 0.606503 0.607069 0.604867 0.599843 0.596898 0.598848 0.596278 0.589519 -100 
-100 -100 0.814303 0.800704 0.775616 0.745547 0.714117 0.683888 0.656178 0.636339 0.623160 0.614219 0.607868 0.605288 0.605143 0.604285 0.602273 0.601473 0.601720 0.599744 0.595435 0.592391 0.591034 0.588604 0.585416 -100 
-100 -100 0.802072 0.788906 0.764537 0.734839 0.703060 0.673433 0.647208 0.627902 0.614424 0.605580 0.599931 0.597827 0.598442 0.597676 0.595221 0.594592 0.595828 0.594102 0.589246 0.586184 0.584691 0.582366 0.579486 -100 
-100 -100 0.782565 0.769823 0.746156 0.717275 0.686153 0.657496 0.632508 0.613937 0.600747 0.592250 0.587356 0.586364 0.590563 0.590028 0.584906 0.584912 0.592667 0.591175 0.580219 0.576540 0.578279 0.575978 0.569613 -100 
-100 -100 0.753454 0.741307 0.718734 0.691226 0.661586 0.634293 0.610465 0.592814 0.580337 0.572247 0.567476 0.566491 0.570696 0.570345 0.565610 0.566090 0.574313 0.573095 0.562206 0.558549 0.560256 0.558018 0.551772 -100 
-100 -100 0.711211 0.699853 0.678917 0.653436 0.626313 0.600820 0.578120 0.561620 0.550449 0.542790 0.537336 0.535137 0.535558 0.535332 0.534322 0.535315 0.538476 0.537575 0.532466 0.529278 0.527477 0.525314 0.522931 -100 
-100 -100 0.657851 0.647293 0.627970 0.605042 0.581452 0.558124 0.536175 0.521071 0.512268 0.505206 0.498415 0.495318 0.494547 0.494563 0.495234 0.497605 0.501897 0.501303 0.495719 0.491892 0.489328 0.487130 0.485299 -100 
-100 -100 0.592222 0.582365 0.564583 0.544821 0.529600 0.508734 0.483619 0.470483 0.468632 0.462340 0.449834 0.445300 0.443776 0.444056 0.446169 0.450833 0.463239 0.462933 0.449836 0.444317 0.440907 0.438633 0.436981 -100 
-100 -100 0.519588 0.510354 0.493796 0.475811 0.462758 0.444276 0.421508 0.410276 0.409912 0.404664 0.392815 0.388622 0.387167 0.387558 0.389850 0.394607 0.406994 0.406897 0.394210 0.388960 0.385717 0.383626 0.382142 -100 
-100 -100 0.444461 0.435725 0.420123 0.402414 0.385414 0.369049 0.353957 0.344500 0.340043 0.335978 0.331113 0.328796 0.327936 0.328237 0.329671 0.332322 0.336347 0.336348 0.332224 0.329219 0.326983 0.325297 0.324152 -100 
-100 -100 0.383949 0.375479 0.360411 0.343111 0.326195 0.311505 0.299369 0.291602 0.287151 0.284016 0.281218 0.279745 0.279155 0.279329 0.280216 0.281686 0.283582 0.283620 0.281692 0.279895 0.278237 0.276858 0.275927 -100 
-100 -100 0.348175 0.339812 0.324984 0.307963 0.291280 0.277546 0.266948 0.260148 0.255989 0.253372 0.251453 0.250347 0.249883 0.249977 0.250566 0.251510 0.252472 0.252520 0.251542 0.250266 0.248906 0.247691 0.246873 -100 
-100 -100 -100 -100 -100 -100 -100 -100 -100 -100 -100 -100 -100 -100 -100 -100 -100 -100 -100 -100 -100 -100 -100 -100 -100 -100 
-100 -100 -100 -100 -100 -100 -100 -100 -100 -100 -100 -100 -100 -100 -100 -100 -100 -100 -100 -100 -100 -100 -100 -100 -100 -100 
-100 -100 -100 -100 -100 -100 -100 -100 -100 -100 -100 -100 -100 -100 -100 -100 -100 -100 -100 -100 -100 -100 -100 -100 -100 -100 
-100 -100 0.562364 0.551337 0.531304 0.507544 0.483118 0.462182 0.445461 0.434134 0.426604 0.421186 0.416636 0.413505 0.411615 0.410818 0.410822 0.411348 0.411831 0.411382 0.409878 0.408086 0.406362 0.404509 0.402948 -100 
-100 -100 0.582029 0.570797 0.550358 0.526305 0.501651 0.480421 0.463410 0.452050 0.444754 0.439187 0.434074 0.430587 0.428543 0.427700 0.427716 0.428340 0.428966 0.428427 0.426680 0.424915 0.423599 0.421672 0.419581 -100 
-100 -100 0.617659 0.605986 0.584408 0.559659 0.534444 0.512545 0.494852 0.483335 0.476697 0.470874 0.464506 0.460465 0.458193 0.457287 0.457301 0.458022 0.458922 0.458205 0.455971 0.454368 0.454079 0.452027 0.448715 -100 
-100 -100 0.658467 0.646386 0.624014 0.598297 0.571993 0.548976 0.530222 0.517863 0.510655 0.504544 0.498100 0.494107 0.491897 0.490989 0.490883 0.491366 0.491944 0.490887 0.488334 0.486475 0.485985 0.483786 0.480383 -100 
-100 -100 0.700353 0.687749 0.664648 0.637575 0.609639 0.585091 0.564865 0.551040 0.542112 0.535701 0.530294 0.526938 0.525087 0.524240 0.523914 0.523879 0.523618 0.522107 0.519402 0.516911 0.515095 0.512743 0.510308 -100 
-100 -100 0.739665 0.726001 0.700930 0.671903 0.642233 0.616006 0.594123 0.578918 0.568918 0.562188 0.557133 0.554216 0.552657 0.551883 0.551394 0.550968 0.550210 0.548328 0.545379 0.542570 0.540265 0.537789 0.535586 -100 
-100 -100 0.774837 0.759787 0.731940 0.700784 0.669807 0.641962 0.618036 0.601591 0.591691 0.584592 0.578574 0.575774 0.574358 0.573651 0.573091 0.572505 0.571682 0.569571 0.566266 0.563392 0.561230 0.558669 0.556160 -100 
-100 -100 0.797079 0.781656 0.753105 0.721012 0.688944 0.659899 0.634738 0.617250 0.606594 0.599119 0.593053 0.590393 0.589147 0.588506 0.587885 0.587188 0.586249 0.584019 0.580581 0.577582 0.575300 0.572688 0.570186 -100 
-100 -100 0.808219 0.793441 0.766220 0.734468 0.701618 0.671804 0.646045 0.627620 0.615211 0.607348 0.602252 0.599844 0.598890 0.598315 0.597581 0.596786 0.595677 0.593409 0.589993 0.586748 0.584030 0.581389 0.579231 -100 
-100 -100 0.815263 0.800923 0.774505 0.743313 0.710672 0.680355 0.653530 0.634197 0.621146 0.612881 0.607611 0.605293 0.604607 0.604088 0.603223 0.602510 0.601711 0.599506 0.595850 0.592463 0.589770 0.587121 0.584887 -100 
-100 -100 0.820740 0.806447 0.779589 0.748892 0.717381 0.686765 0.658230 0.638041 0.624919 0.616271 0.610247 0.607863 0.607665 0.607176 0.605912 0.605440 0.605398 0.603337 0.599195 0.595823 0.593891 0.591259 0.588266 -100 
-100 -100 0.820561 0.806410 0.779777 0.749238 0.717766 0.687096 0.658426 0.638019 0.624630 0.615734 0.609526 0.607049 0.606851 0.606336 0.605034 0.604658 0.604829 0.602945 0.598908 0.595656 0.593846 0.591292 0.588324 -100 
-100 -100 0.813934 0.800102 0.774503 0.743879 0.711359 0.680911 0.653744 0.633797 0.619935 0.610989 0.605318 0.602874 0.602411 0.601849 0.600756 0.600315 0.600256 0.598553 0.595063 0.591961 0.589605 0.587173 0.585002 -100 
-100 -100 0.803428 0.789758 0.764353 0.733828 0.701216 0.671279 0.645168 0.625853 0.612196 0.603401 0.597995 0.595841 0.595855 0.595323 0.593889 0.593499 0.593844 0.592321 0.588738 0.585700 0.583399 0.581065 0.579013 -100 
-100 -100 0.786228 0.772622 0.746969 0.716822 0.684770 0.655704 0.630677 0.612176 0.599115 0.590683 0.585645 0.584152 0.585674 0.585285 0.582804 0.582609 0.584597 0.583247 0.578287 0.575051 0.573221 0.570944 0.568434 -100 
-100 -100 0.757398 0.744358 0.719751 0.690899 0.660245 0.632503 0.608649 0.591073 0.578702 0.570694 0.565855 0.564430 0.565998 0.565761 0.563573 0.563749 0.566115 0.565003 0.560146 0.557001 0.555265 0.553073 0.550614 -100 
-100 -100 0.713351 0.701412 0.679303 0.652724 0.624423 0.598510 0.576036 0.559552 0.548071 0.540540 0.535674 0.533672 0.533790 0.533710 0.533238 0.534080 0.535793 0.534999 0.531547 0.528697 0.526628 0.524538 0.522659 -100 
-100 -100 0.658577 0.647671 0.627624 0.603599 0.578196 0.554474 0.533408 0.518257 0.508158 0.501274 0.496250 0.493900 0.493485 0.493652 0.494272 0.496161 0.498810 0.498338 0.494662 0.491628 0.489478 0.487429 0.485635 -100 
-100 -100 0.591453 0.581439 0.563244 0.541905 0.520408 0.499151 0.479144 0.465690 0.458217 0.452174 0.446201 0.443604 0.443293 0.443725 0.444951 0.448158 0.453645 0.453469 0.447605 0.443984 0.441992 0.439966 0.437851 -100 
-100 -100 0.518404 0.509089 0.492279 0.472850 0.453671 0.434851 0.417172 0.405643 0.399624 0.394610 0.389312 0.387026 0.386785 0.387297 0.388658 0.391928 0.397442 0.397456 0.391935 0.388602 0.386821 0.384983 0.383012 -100 
-100 -100 0.443777 0.434965 0.419171 0.400803 0.382334 0.365746 0.351580 0.342073 0.336324 0.332407 0.329264 0.327698 0.327333 0.327719 0.328863 0.330962 0.333615 0.333701 0.331156 0.328982 0.327401 0.325894 0.324592 -100 
-100 -100 0.383418 0.374893 0.359690 0.342089 0.324571 0.309735 0.297870 0.290061 0.285210 0.282169 0.280012 0.278891 0.278565 0.278799 0.279562 0.280823 0.282241 0.282345 0.281039 0.279621 0.278301 0.277053 0.276096 -100 
-100 -100 0.347683 0.339280 0.324363 0.307187 0.290282 0.276444 0.265853 0.259014 0.254773 0.252226 0.250543 0.249630 0.249312 0.249451 0.249996 0.250855 0.251711 0.251815 0.251059 0.249994 0.248830 0.247720 0.246928 -100 
-100 -100 -100 -100 -100 -100 -100 -100 -100 -100 -100 -100 -100 -100 -100 -100 -100 -100 -100 -100 -100 -100 -100 -100 -100 -100 
-100 -100 -100 -100 -100 -100 -100 -100 -100 -100 -100 -100 -100 -100 -100 -100 -100 -100 -100 -100 -100 -100 -100 -100 -100 -100 
-100 -100 -100 -100 -100 -100 -100 -100 -100 -100 -100 -100 -100 -100 -100 -100 -100 -100 -100 -100 -100 -100 -100 -100 -100 -100 
-100 -100 0.561186 0.550118 0.530074 0.506310 0.481941 0.460985 0.444209 0.433005 0.425720 0.420356 0.415641 0.412421 0.410635 0.410156 0.410608 0.411531 0.412224 0.411716 0.409880 0.407546 0.405172 0.402925 0.401281 -100 
-100 -100 0.580635 0.569441 0.549186 0.525305 0.500898 0.479672 0.462498 0.451275 0.444335 0.438757 0.433223 0.429444 0.427397 0.426836 0.427309 0.428358 0.429235 0.428666 0.426576 0.424193 0.422028 0.419720 0.417756 -100 
-100 -100 0.615567 0.604100 0.583224 0.558991 0.534443 0.512585 0.494444 0.483046 0.476944 0.471007 0.463802 0.459178 0.456752 0.456080 0.456563 0.457760 0.458999 0.458299 0.455677 0.453265 0.451601 0.449200 0.446557 -100 
-100 -100 0.656314 0.644464 0.622839 0.597677 0.572053 0.549055 0.529792 0.517450 0.510653 0.504344 0.497031 0.492433 0.490057 0.489378 0.489756 0.490759 0.491757 0.490804 0.487946 0.485359 0.483563 0.481078 0.478394 -100 
-100 -100 0.698772 0.686282 0.663487 0.636700 0.609065 0.584455 0.563859 0.549859 0.540903 0.534242 0.528344 0.524649 0.522765 0.522197 0.522380 0.522912 0.523172 0.521880 0.519028 0.516117 0.513597 0.511049 0.508929 -100 
-100 -100 0.738167 0.724569 0.699654 0.670783 0.641259 0.614897 0.592600 0.576978 0.566536 0.559512 0.554319 0.551325 0.549871 0.549433 0.549498 0.549747 0.549750 0.548176 0.545008 0.541825 0.538949 0.536353 0.534455 -100 
-100 -100 0.773160 0.758172 0.730525 0.699523 0.668901 0.640870 0.616181 0.599045 0.587884 0.580460 0.575057 0.572411 0.571219 0.570900 0.570977 0.571291 0.571799 0.570048 0.566027 0.562521 0.559527 0.556886 0.554948 -100 
-100 -100 0.795285 0.779922 0.751562 0.719635 0.687942 0.658711 0.632761 0.614532 0.602544 0.594738 0.589347 0.586883 0.585877 0.585633 0.585669 0.585904 0.586338 0.584510 0.580402 0.576822 0.573770 0.571115 0.569193 -100 
-100 -100 0.806598 0.791848 0.764633 0.733032 0.700343 0.670387 0.644126 0.625079 0.611956 0.603783 0.598791 0.596477 0.595693 0.595493 0.595387 0.595369 0.595141 0.593311 0.589825 0.586377 0.583276 0.580626 0.578795 -100 
-100 -100 0.814258 0.799836 0.773118 0.742063 0.709669 0.679233 0.651827 0.631803 0.618038 0.609498 0.604367 0.602138 0.601577 0.601430 0.601227 0.601253 0.601139 0.599373 0.595866 0.592384 0.589328 0.586667 0.584757 -100 
-100 -100 0.822099 0.807386 0.778857 0.748064 0.716638 0.685893 0.656781 0.635701 0.621501 0.612622 0.607142 0.604946 0.604823 0.604714 0.604201 0.604456 0.605007 0.603348 0.599360 0.595761 0.592978 0.590310 0.588073 -100 
-100 -100 0.822636 0.807939 0.779411 0.748589 0.717082 0.686251 0.657054 0.635861 0.621521 0.612481 0.606863 0.604620 0.604542 0.604390 0.603767 0.604052 0.604756 0.603218 0.599283 0.595760 0.593075 0.590466 0.588240 -100 
-100 -100 0.815464 0.801103 0.774349 0.743215 0.710530 0.679857 0.652281 0.631979 0.617830 0.608871 0.603440 0.601235 0.601070 0.600832 0.600127 0.600191 0.600589 0.599162 0.595705 0.592389 0.589616 0.587122 0.585227 -100 
-100 -100 0.807102 0.792512 0.765147 0.733464 0.700220 0.669947 0.643652 0.624322 0.610764 0.602081 0.596845 0.595075 0.595699 0.595455 0.594015 0.593891 0.594600 0.593257 0.589561 0.586194 0.583486 0.581084 0.579254 -100 
-100 -100 0.794529 0.779220 0.749311 0.717025 0.683851 0.654311 0.629197 0.610889 0.598260 0.590037 0.585103 0.584240 0.586868 0.586740 0.583688 0.583422 0.585254 0.583989 0.579160 0.575429 0.572891 0.570545 0.568522 -100 
-100 -100 0.765890 0.751137 0.722254 0.691186 0.659301 0.631045 0.607133 0.589765 0.577826 0.570049 0.565375 0.564648 0.567382 0.567385 0.564538 0.564565 0.566742 0.565697 0.560978 0.557418 0.555095 0.552875 0.550865 -100 
-100 -100 0.717469 0.704585 0.680498 0.652476 0.623136 0.596767 0.574286 0.557894 0.546510 0.539183 0.534731 0.533358 0.534320 0.534476 0.533688 0.534547 0.536523 0.535857 0.532323 0.529436 0.527441 0.525405 0.523522 -100 
-100 -100 0.660286 0.648872 0.627809 0.602698 0.576195 0.552066 0.531199 0.516063 0.505657 0.498975 0.494777 0.493191 0.493663 0.494084 0.494423 0.496395 0.499432 0.499151 0.495496 0.492874 0.491511 0.489596 0.487316 -100 
-100 -100 0.591670 0.581393 0.562660 0.540279 0.517212 0.495575 0.476274 0.462740 0.453966 0.448157 0.444158 0.442848 0.444356 0.445079 0.445278 0.448524 0.454895 0.454954 0.448779 0.446003 0.445902 0.444067 0.440530 -100 
-100 -100 0.518051 0.508585 0.491444 0.471147 0.450508 0.431362 0.414403 0.402778 0.395450 0.390648 0.387283 0.386233 0.387716 0.388495 0.388872 0.392162 0.398503 0.398735 0.392943 0.390488 0.390639 0.389000 0.385588 -100 
-100 -100 0.443396 0.434487 0.418468 0.399614 0.380429 0.363604 0.349645 0.340060 0.333905 0.330126 0.327749 0.326828 0.327117 0.327693 0.328647 0.330776 0.333697 0.333942 0.331514 0.329882 0.329220 0.327884 0.326052 -100 
-100 -100 0.382995 0.374409 0.359073 0.341225 0.323371 0.308366 0.296489 0.288590 0.283585 0.280633 0.278840 0.278081 0.278094 0.278463 0.279191 0.280459 0.281986 0.282207 0.281052 0.279950 0.279061 0.277950 0.276849 -100 
-100 -100 0.347218 0.338773 0.323768 0.306451 0.289364 0.275395 0.264727 0.257804 0.253501 0.251024 0.249550 0.248875 0.248769 0.249016 0.249578 0.250445 0.251356 0.251559 0.250954 0.250106 0.249184 0.248190 0.247390 -100 
-100 -100 -100 -100 -100 -100 -100 -100 -100 -100 -100 -100 -100 -100 -100 -100 -100 -100 -100 -100 -100 -100 -100 -100 -100 -100 
-100 -100 -100 -100 -100 -100 -100 -100 -100 -100 -100 -100 -100 -100 -100 -100 -100 -100 -100 -100 -100 -100 -100 -100 -100 -100 
-100 -100 -100 -100 -100 -100 -100 -100 -100 -100 -100 -100 -100 -100 -100 -100 -100 -100 -100 -100 -100 -100 -100 -100 -100 -100 
-100 -100 0.560401 0.549222 0.529043 0.505189 0.480893 0.459868 0.442960 0.431982 0.425284 0.420044 0.414952 0.411611 0.409955 0.409808 0.410706 0.412034 0.413034 0.412410 0.410045 0.407143 0.404219 0.401531 0.399604 -100 
-100 -100 0.579829 0.568567 0.548301 0.524527 0.500548 0.479299 0.461784 0.450906 0.445099 0.439578 0.432957 0.428701 0.426626 0.426355 0.427295 0.428842 0.430218 0.429577 0.426859 0.423914 0.421289 0.418557 0.416242 -100 
-100 -100 0.614492 0.603048 0.582555 0.558861 0.536205 0.514406 0.494789 0.484030 0.481295 0.475302 0.464453 0.458579 0.455808 0.455352 0.456388 0.458284 0.463443 0.462753 0.456257 0.453281 0.451298 0.448510 0.445378 -100 
-100 -100 0.655312 0.643484 0.622231 0.597627 0.573931 0.550985 0.530176 0.518371 0.514791 0.508333 0.497346 0.491459 0.488709 0.488237 0.489189 0.490947 0.496052 0.495210 0.488477 0.485412 0.483357 0.480554 0.477444 -100 
-100 -100 0.698494 0.685868 0.662913 0.636250 0.609290 0.584623 0.563300 0.549316 0.541064 0.534187 0.527083 0.522797 0.520806 0.520506 0.521239 0.522481 0.523722 0.522645 0.519232 0.515967 0.513177 0.510398 0.508086 -100 
-100 -100 0.739181 0.725155 0.699457 0.670354 0.641574 0.615045 0.591609 0.575583 0.564997 0.557692 0.552025 0.548801 0.547394 0.547280 0.547967 0.549097 0.550526 0.549259 0.545248 0.541625 0.538394 0.535636 0.533723 -100 
-100 -100 0.776232 0.760404 0.731239 0.699980 0.672864 0.644571 0.615604 0.597327 0.585007 0.577233 0.572089 0.569409 0.568389 0.568457 0.569380 0.571119 0.575702 0.574326 0.566935 0.562490 0.558875 0.556098 0.554299 -100 
-100 -100 0.798320 0.782113 0.752197 0.720041 0.691896 0.662410 0.632132 0.612685 0.599439 0.591272 0.586214 0.583757 0.582942 0.583091 0.583984 0.585675 0.590234 0.588826 0.581383 0.576906 0.573274 0.570519 0.568761 -100 
-100 -100 0.808479 0.793176 0.764411 0.732563 0.700703 0.670580 0.642960 0.623181 0.609428 0.600937 0.595875 0.593542 0.592940 0.593094 0.593617 0.594582 0.595911 0.594521 0.590326 0.586550 0.583196 0.580493 0.578744 -100 
-100 -100 0.817183 0.802146 0.773018 0.741873 0.710347 0.679806 0.651053 0.630148 0.615739 0.606914 0.601753 0.599542 0.599252 0.599457 0.599781 0.600696 0.601864 0.600530 0.596581 0.592879 0.589624 0.586905 0.585042 -100 
-100 -100 0.841164 0.824515 0.781136 0.749401 0.718978 0.688118 0.656864 0.634396 0.619283 0.610144 0.604895 0.602883 0.604523 0.604788 0.603426 0.604662 0.607240 0.605977 0.600691 0.596630 0.593398 0.590642 0.588589 -100 
-100 -100 0.842252 0.825523 0.781928 0.750013 0.719389 0.688429 0.657174 0.634705 0.619584 0.610381 0.605058 0.603081 0.604873 0.605088 0.603495 0.604682 0.607362 0.606173 0.600883 0.596857 0.593706 0.591002 0.588954 -100 
-100 -100 0.820694 0.805338 0.775114 0.743315 0.710934 0.680106 0.651602 0.630807 0.616523 0.607571 0.602256 0.600385 0.601031 0.601117 0.600344 0.600985 0.602404 0.601257 0.597263 0.593597 0.590583 0.588011 0.586139 -100 
-100 -100 0.814654 0.798585 0.766737 0.733476 0.699680 0.669152 0.642574 0.623289 0.610086 0.601570 0.596446 0.595418 0.597786 0.597848 0.595386 0.595468 0.597183 0.596026 0.591512 0.587591 0.584587 0.582104 0.580299 -100 
-100 -100 0.814200 0.795537 0.754006 0.717930 0.683239 0.653269 0.628135 0.610244 0.599159 0.591251 0.585803 0.586548 0.594087 0.594272 0.587068 0.586361 0.589366 0.588161 0.581854 0.577103 0.574016 0.571569 0.569695 -100 
-100 -100 0.785659 0.767576 0.727083 0.692187 0.658691 0.629975 0.606083 0.589148 0.578744 0.571294 0.566155 0.567098 0.574842 0.575148 0.568036 0.567580 0.570985 0.569994 0.563732 0.559212 0.556477 0.554197 0.552275 -100 
-100 -100 0.724378 0.710145 0.682297 0.652573 0.622360 0.595648 0.573098 0.556878 0.545858 0.538758 0.534607 0.534215 0.537372 0.537809 0.535567 0.536541 0.540065 0.539558 0.534652 0.531410 0.529762 0.527760 0.525466 -100 
-100 -100 0.662870 0.650876 0.628353 0.602351 0.575339 0.550918 0.529857 0.514715 0.504290 0.497781 0.494125 0.493443 0.496092 0.496826 0.495879 0.498412 0.504138 0.504100 0.498258 0.495624 0.495671 0.493848 0.490239 -100 
-100 -100 0.592386 0.581857 0.562623 0.539786 0.517252 0.495346 0.474897 0.461101 0.451780 0.446160 0.443428 0.443926 0.451832 0.452982 0.448429 0.452926 0.472008 0.472358 0.454160 0.451020 0.456385 0.454617 0.445319 -100 
-100 -100 0.518166 0.508575 0.491199 0.470611 0.450587 0.431206 0.413100 0.401174 0.393247 0.388606 0.386486 0.387154 0.394931 0.396121 0.391800 0.396342 0.415187 0.415689 0.398055 0.395295 0.400952 0.399381 0.390185 -100 
-100 -100 0.443255 0.434282 0.418127 0.399053 0.379720 0.362715 0.348521 0.338767 0.332369 0.328672 0.326809 0.326548 0.328399 0.329237 0.329377 0.332065 0.337343 0.337779 0.333457 0.331989 0.332848 0.331614 0.328409 -100 
-100 -100 0.382686 0.374074 0.358679 0.340727 0.322759 0.307621 0.295576 0.287530 0.282383 0.279483 0.277982 0.277581 0.278219 0.278773 0.279338 0.280824 0.283200 0.283546 0.281829 0.280892 0.280612 0.279594 0.278043 -100 
-100 -100 0.346803 0.338351 0.323324 0.305956 0.288783 0.274706 0.263908 0.256859 0.252472 0.250038 0.248747 0.248312 0.248488 0.248885 0.249492 0.250456 0.251579 0.251876 0.251267 0.250565 0.249889 0.248977 0.248091 -100 
-100 -100 -100 -100 -100 -100 -100 -100 -100 -100 -100 -100 -100 -100 -100 -100 -100 -100 -100 -100 -100 -100 -100 -100 -100 -100 
-100 -100 -100 -100 -100 -100 -100 -100 -100 -100 -100 -100 -100 -100 -100 -100 -100 -100 -100 -100 -100 -100 -100 -100 -100 -100 
-100 -100 -100 -100 -100 -100 -100 -100 -100 -100 -100 -100 -100 -100 -100 -100 -100 -100 -100 -100 -100 -100 -100 -100 -100 -100 
-100 -100 0.559474 0.548176 0.527789 0.503685 0.479155 0.457956 0.440967 0.430043 0.423522 0.418556 0.413820 0.410886 0.409672 0.409913 0.411106 0.412617 0.413635 0.412805 0.410015 0.406564 0.403077 0.399984 0.397866 -100 
-100 -100 0.578795 0.567446 0.547033 0.523073 0.498917 0.477505 0.459877 0.449009 0.443336 0.438055 0.431769 0.427925 0.426315 0.426427 0.427635 0.429363 0.430784 0.429964 0.426830 0.423340 0.420141 0.417020 0.414551 -100 
-100 -100 0.613260 0.601785 0.581257 0.557487 0.534755 0.512818 0.493031 0.482208 0.479529 0.473711 0.463152 0.457681 0.455412 0.455332 0.456584 0.458669 0.463937 0.463125 0.456236 0.452725 0.450146 0.447009 0.443802 -100 
-100 -100 0.653931 0.642118 0.620903 0.596306 0.572599 0.549548 0.528551 0.516620 0.513005 0.506632 0.495847 0.490288 0.487983 0.487873 0.489061 0.491060 0.496352 0.495490 0.488468 0.484965 0.482396 0.479309 0.476159 -100 
-100 -100 0.697034 0.684443 0.661558 0.634951 0.608016 0.583272 0.561778 0.547625 0.539254 0.532348 0.525321 0.521232 0.519557 0.519589 0.520643 0.522223 0.523753 0.522780 0.519247 0.515720 0.512603 0.509613 0.507241 -100 
-100 -100 0.737576 0.723619 0.698050 0.669072 0.640373 0.613800 0.590191 0.573949 0.563161 0.555724 0.550025 0.546884 0.545691 0.545883 0.546951 0.548512 0.550343 0.549300 0.545300 0.541558 0.538147 0.535252 0.533281 -100 
-100 -100 0.774453 0.758730 0.729757 0.698694 0.671722 0.643419 0.614274 0.595747 0.583156 0.575181 0.569935 0.567255 0.566384 0.566738 0.568076 0.570321 0.575418 0.574358 0.567047 0.562574 0.558878 0.556022 0.554175 -100 
-100 -100 0.796488 0.780385 0.750655 0.718694 0.690701 0.661239 0.630823 0.611156 0.597644 0.589257 0.584046 0.581526 0.580798 0.581216 0.582543 0.584779 0.589897 0.588861 0.581554 0.577107 0.573443 0.570650 0.568857 -100 
-100 -100 0.806766 0.791512 0.762842 0.731104 0.699343 0.669263 0.641603 0.621713 0.607788 0.599098 0.593843 0.591386 0.590813 0.591210 0.592183 0.593711 0.595595 0.594593 0.590584 0.586870 0.583507 0.580775 0.579004 -100 
-100 -100 0.815640 0.800585 0.771434 0.740286 0.708778 0.678298 0.649622 0.628746 0.614289 0.605322 0.599955 0.597571 0.597258 0.597690 0.598486 0.599984 0.601710 0.600759 0.596997 0.593350 0.590075 0.587327 0.585452 -100 
-100 -100 0.839796 0.823072 0.779548 0.747698 0.717193 0.686408 0.655359 0.633059 0.618015 0.608808 0.603373 0.601162 0.602733 0.603215 0.602347 0.604178 0.607313 0.606419 0.601294 0.597264 0.593974 0.591188 0.589152 -100 
-100 -100 0.840941 0.824118 0.780339 0.748269 0.717537 0.686665 0.655664 0.633441 0.618470 0.609272 0.603805 0.601645 0.603363 0.603785 0.602664 0.604413 0.607613 0.606775 0.601641 0.597647 0.594443 0.591723 0.589697 -100 
-100 -100 0.819356 0.803915 0.773549 0.741629 0.709201 0.678467 0.650188 0.629654 0.615576 0.606675 0.601255 0.599245 0.599848 0.600117 0.599749 0.600880 0.602757 0.601936 0.598118 0.594524 0.591522 0.588955 0.587093 -100 
-100 -100 0.813347 0.797213 0.765262 0.731925 0.698134 0.667706 0.641324 0.622298 0.609325 0.600883 0.595674 0.594527 0.596851 0.597067 0.594956 0.595458 0.597574 0.596725 0.592417 0.588615 0.585677 0.583233 0.581448 -100 
-100 -100 0.813026 0.794317 0.752718 0.716607 0.681982 0.652111 0.627115 0.609462 0.598610 0.590776 0.585228 0.585842 0.593305 0.593615 0.586730 0.586385 0.589727 0.588822 0.582766 0.578185 0.575213 0.572844 0.571016 -100 
-100 -100 0.784727 0.766609 0.726056 0.691129 0.657688 0.629055 0.605267 0.588522 0.578303 0.570916 0.565696 0.566536 0.574218 0.574633 0.567779 0.567611 0.571292 0.570589 0.564607 0.560306 0.557732 0.555571 0.553713 -100 
-100 -100 0.723808 0.709524 0.681586 0.651790 0.621555 0.594883 0.572425 0.556325 0.545404 0.538345 0.534184 0.533781 0.536963 0.537494 0.535407 0.536565 0.540301 0.540051 0.535435 0.532461 0.531036 0.529181 0.526953 -100 
-100 -100 0.662721 0.650647 0.627973 0.601833 0.574718 0.550289 0.529290 0.514191 0.503768 0.497282 0.493699 0.493109 0.495867 0.496690 0.495802 0.498406 0.504250 0.504430 0.498897 0.496579 0.496898 0.495240 0.491696 -100 
-100 -100 0.592628 0.581987 0.562523 0.539476 0.516740 0.494783 0.474390 0.460570 0.451133 0.445526 0.442977 0.443663 0.451765 0.453004 0.448425 0.452888 0.471972 0.472496 0.454634 0.451836 0.457497 0.455900 0.446654 -100 
-100 -100 0.518473 0.508794 0.491219 0.470447 0.450225 0.430779 0.412688 0.400683 0.392593 0.387957 0.386033 0.386917 0.394909 0.396201 0.391837 0.396310 0.415106 0.415743 0.398403 0.395947 0.401863 0.400446 0.391290 -100 
-100 -100 0.443329 0.434329 0.418105 0.398964 0.379542 0.362473 0.348216 0.338347 0.331822 0.328111 0.326375 0.326301 0.328345 0.329292 0.329433 0.332084 0.337346 0.337869 0.333735 0.332479 0.333523 0.332394 0.329217 -100 
-100 -100 0.382519 0.373925 0.358551 0.340618 0.322631 0.307436 0.295291 0.287112 0.281854 0.278943 0.277547 0.277314 0.278133 0.278809 0.279416 0.280902 0.283279 0.283678 0.282071 0.281261 0.281089 0.280132 0.278597 -100 
-100 -100 0.346486 0.338073 0.323108 0.305798 0.288639 0.274510 0.263599 0.256415 0.251932 0.249496 0.248307 0.248037 0.248389 0.248917 0.249590 0.250576 0.251709 0.252041 0.251497 0.250870 0.250257 0.249378 0.248500 -100 
-100 -100 -100 -100 -100 -100 -100 -100 -100 -100 -100 -100 -100 -100 -100 -100 -100 -100 -100 -100 -100 -100 -100 -100 -100 -100 
-100 -100 -100 -100 -100 -100 -100 -100 -100 -100 -100 -100 -100 -100 -100 -100 -100 -100 -100 -100 -100 -100 -100 -100 -100 -100 
-100 -100 -100 -100 -100 -100 -100 -100 -100 -100 -100 -100 -100 -100 -100 -100 -100 -100 -100 -100 -100 -100 -100 -100 -100 -100 
-100 -100 0.558206 0.546819 0.526229 0.501793 0.476799 0.455345 0.438297 0.427229 0.420464 0.415925 0.412320 0.410365 0.409989 0.410653 0.411908 0.413326 0.414059 0.412937 0.409809 0.405843 0.401759 0.398339 0.396181 -100 
-100 -100 0.577269 0.565867 0.545291 0.520965 0.496139 0.474452 0.456874 0.445634 0.439079 0.434228 0.429764 0.427303 0.426800 0.427374 0.428510 0.430025 0.431031 0.429912 0.426511 0.422448 0.418464 0.415026 0.412711 -100 
-100 -100 0.611343 0.599868 0.579215 0.554938 0.530427 0.508180 0.489330 0.477660 0.471649 0.466247 0.460064 0.456810 0.456391 0.456831 0.457495 0.459141 0.460712 0.459602 0.455640 0.451468 0.447743 0.444308 0.441694 -100 
-100 -100 0.651658 0.639927 0.618751 0.593797 0.568418 0.545117 0.525081 0.512284 0.505317 0.499268 0.492718 0.489276 0.488764 0.489146 0.489755 0.491366 0.492940 0.491861 0.487955 0.483885 0.480274 0.476933 0.474368 -100 
-100 -100 0.694114 0.681788 0.659351 0.632862 0.605435 0.580612 0.559408 0.544849 0.535488 0.528757 0.523192 0.520200 0.519443 0.519861 0.520866 0.522333 0.523478 0.522453 0.519122 0.515337 0.511723 0.508554 0.506348 -100 
-100 -100 0.733076 0.719750 0.695366 0.666994 0.637832 0.611354 0.588455 0.572133 0.561014 0.553617 0.548437 0.545777 0.545091 0.545570 0.546701 0.548201 0.549445 0.548500 0.545249 0.541649 0.538183 0.535182 0.533138 -100 
-100 -100 0.767502 0.752912 0.726000 0.695747 0.665690 0.637645 0.612309 0.594341 0.581951 0.573941 0.568674 0.566126 0.565571 0.566113 0.567340 0.569176 0.571490 0.570639 0.566532 0.562865 0.559597 0.556714 0.554620 -100 
-100 -100 0.789537 0.774552 0.746889 0.715696 0.684583 0.655426 0.628964 0.610006 0.596816 0.588355 0.582937 0.580361 0.579805 0.580357 0.581612 0.583499 0.585893 0.585122 0.581093 0.577521 0.574357 0.571560 0.569514 -100 
-100 -100 0.801394 0.786821 0.759943 0.728736 0.696379 0.666561 0.640178 0.620786 0.607102 0.598343 0.592830 0.590167 0.589493 0.590015 0.591271 0.592945 0.594474 0.593764 0.590711 0.587388 0.584224 0.581477 0.579581 -100 
-100 -100 0.809769 0.795285 0.768447 0.737354 0.704946 0.674704 0.647619 0.627734 0.613805 0.604848 0.599123 0.596345 0.595679 0.596200 0.597456 0.599252 0.600885 0.600237 0.597191 0.593811 0.590622 0.587860 0.585949 -100 
-100 -100 0.818429 0.803424 0.774219 0.742940 0.710955 0.680444 0.652261 0.631803 0.617731 0.608648 0.602710 0.599843 0.599329 0.599846 0.601025 0.603121 0.605748 0.605165 0.601247 0.597640 0.594486 0.591706 0.589646 -100 
-100 -100 0.819168 0.804107 0.774777 0.743344 0.711208 0.680643 0.652526 0.632193 0.618244 0.609201 0.603231 0.600352 0.599863 0.600295 0.601299 0.603333 0.606012 0.605487 0.601603 0.598079 0.595044 0.592350 0.590318 -100 
-100 -100 0.811668 0.797022 0.769756 0.738211 0.705319 0.674941 0.648142 0.628699 0.615210 0.606393 0.600597 0.597885 0.597486 0.597766 0.598345 0.599912 0.601732 0.601249 0.598260 0.595099 0.592278 0.589773 0.587946 -100 
-100 -100 0.803294 0.788498 0.760802 0.728897 0.695706 0.665750 0.640051 0.621543 0.608728 0.600257 0.594686 0.592451 0.592819 0.593008 0.592697 0.593858 0.595786 0.595339 0.592221 0.589164 0.586597 0.584287 0.582533 -100 
-100 -100 0.791067 0.775617 0.745526 0.713205 0.680459 0.651233 0.626368 0.608789 0.596947 0.588927 0.583547 0.582138 0.584308 0.584520 0.582577 0.583432 0.586230 0.585831 0.581784 0.578531 0.576212 0.574074 0.572286 -100 
-100 -100 0.763166 0.748286 0.719233 0.688132 0.656647 0.628643 0.604876 0.588097 0.576811 0.569199 0.564151 0.562986 0.565328 0.565611 0.563678 0.564593 0.567551 0.567326 0.563478 0.560551 0.558612 0.556711 0.554981 -100 
-100 -100 0.715893 0.702823 0.678409 0.650146 0.620757 0.594512 0.572308 0.556313 0.545253 0.538058 0.533572 0.532129 0.533115 0.533525 0.533207 0.534595 0.537134 0.537200 0.534567 0.532471 0.531141 0.529521 0.527831 -100 
-100 -100 0.660141 0.648408 0.626732 0.601085 0.574159 0.549998 0.529404 0.514437 0.503992 0.497410 0.493549 0.492291 0.493131 0.493795 0.494246 0.496354 0.499624 0.499961 0.497306 0.495651 0.495127 0.493701 0.491598 -100 
-100 -100 0.592995 0.582231 0.562485 0.539210 0.515131 0.493318 0.474482 0.460908 0.451511 0.445785 0.442756 0.442186 0.444503 0.445475 0.445359 0.448355 0.454345 0.454888 0.450047 0.448381 0.449254 0.447930 0.444523 -100 
-100 -100 0.519600 0.509706 0.491634 0.470523 0.448895 0.429520 0.412898 0.401075 0.392999 0.388236 0.385879 0.385654 0.388027 0.389074 0.389080 0.392014 0.397851 0.398438 0.393850 0.392404 0.393448 0.392258 0.388936 -100 
-100 -100 0.443947 0.434874 0.418482 0.399297 0.379709 0.362680 0.348626 0.338733 0.332139 0.328344 0.326483 0.326194 0.327140 0.328017 0.328880 0.330814 0.333584 0.334067 0.332274 0.331327 0.331278 0.330256 0.328490 -100 
-100 -100 0.382649 0.374085 0.358742 0.340896 0.322925 0.307749 0.295615 0.287342 0.281987 0.279014 0.277590 0.277359 0.277943 0.278655 0.279454 0.280674 0.282148 0.282515 0.281727 0.281026 0.280496 0.279571 0.278514 -100 
-100 -100 0.346353 0.338012 0.323168 0.306001 0.288936 0.274816 0.263827 0.256516 0.251924 0.249446 0.248290 0.248108 0.248534 0.249152 0.249884 0.250785 0.251702 0.251998 0.251601 0.250990 0.250273 0.249385 0.248611 -100 
-100 -100 -100 -100 -100 -100 -100 -100 -100 -100 -100 -100 -100 -100 -100 -100 -100 -100 -100 -100 -100 -100 -100 -100 -100 -100 
-100 -100 -100 -100 -100 -100 -100 -100 -100 -100 -100 -100 -100 -100 -100 -100 -100 -100 -100 -100 -100 -100 -100 -100 -100 -100 
-100 -100 -100 -100 -100 -100 -100 -100 -100 -100 -100 -100 -100 -100 -100 -100 -100 -100 -100 -100 -100 -100 -100 -100 -100 -100 
-100 -100 0.557066 0.545619 0.524899 0.500261 0.475032 0.453365 0.436153 0.424991 0.418284 0.414226 0.411533 0.410583 0.411106 0.412112 0.413188 0.414364 0.414893 0.413456 0.409871 0.405465 0.400985 0.397357 0.395168 -100 
-100 -100 0.575882 0.564467 0.543839 0.519390 0.494391 0.472490 0.454663 0.443169 0.436479 0.432126 0.428843 0.427741 0.428537 0.429492 0.430173 0.431332 0.432196 0.430730 0.426694 0.422045 0.417527 0.413872 0.411615 -100 
-100 -100 0.609634 0.598211 0.577625 0.553357 0.528846 0.506397 0.487114 0.474952 0.468391 0.463495 0.459001 0.457646 0.459439 0.460311 0.459785 0.460908 0.462512 0.461022 0.456082 0.451053 0.446522 0.442856 0.440491 -100 
-100 -100 0.649740 0.638118 0.617119 0.592302 0.567046 0.543610 0.523149 0.509842 0.502287 0.496670 0.491711 0.490081 0.491726 0.492521 0.491961 0.493101 0.494768 0.493365 0.488535 0.483658 0.479301 0.475750 0.473419 -100 
-100 -100 0.692038 0.679891 0.657767 0.631561 0.604327 0.579492 0.558065 0.543194 0.533599 0.527151 0.522459 0.520570 0.520945 0.521687 0.522294 0.523558 0.524749 0.523550 0.519740 0.515535 0.511595 0.508271 0.506049 -100 
-100 -100 0.730628 0.717613 0.693797 0.665969 0.637221 0.610861 0.587806 0.571303 0.560155 0.552894 0.548049 0.545931 0.545850 0.546567 0.547605 0.549106 0.550424 0.549448 0.546051 0.542381 0.539021 0.535911 0.533564 -100 
-100 -100 0.764715 0.750589 0.724373 0.694956 0.665323 0.637521 0.612281 0.594240 0.582197 0.574211 0.568671 0.566288 0.566156 0.566867 0.568003 0.569924 0.572412 0.571643 0.567570 0.564191 0.561563 0.558602 0.555795 -100 
-100 -100 0.786963 0.772406 0.745378 0.714958 0.684218 0.655354 0.629136 0.610249 0.597505 0.589017 0.583136 0.580506 0.580194 0.580859 0.582082 0.584135 0.586769 0.586132 0.582189 0.578954 0.576466 0.573598 0.570827 -100 
-100 -100 0.799497 0.785136 0.758678 0.727780 0.695622 0.666084 0.640087 0.621057 0.607729 0.598960 0.593113 0.590220 0.589488 0.590074 0.591502 0.593466 0.595274 0.594711 0.591705 0.588483 0.585581 0.582754 0.580493 -100 
-100 -100 0.808347 0.793896 0.767177 0.735848 0.703025 0.673067 0.647011 0.628053 0.614803 0.605893 0.599670 0.596396 0.595432 0.595961 0.597499 0.599695 0.601710 0.601223 0.598140 0.594728 0.591589 0.588743 0.586644 -100 
-100 -100 0.816037 0.801091 0.772478 0.740563 0.707443 0.677247 0.650970 0.632145 0.619215 0.610260 0.603582 0.599927 0.598818 0.599291 0.600930 0.603545 0.606902 0.606500 0.602251 0.598569 0.595481 0.592620 0.590343 -100 
-100 -100 0.816240 0.801304 0.772689 0.740711 0.707510 0.677312 0.651152 0.632512 0.619756 0.610861 0.604129 0.600393 0.599217 0.599582 0.601092 0.603667 0.607076 0.606748 0.602580 0.599026 0.596083 0.593330 0.591101 -100 
-100 -100 0.808358 0.793999 0.767371 0.735933 0.702906 0.672982 0.647335 0.628995 0.616317 0.607589 0.601189 0.597691 0.596593 0.596804 0.597902 0.599980 0.602183 0.601925 0.599069 0.596024 0.593324 0.590808 0.588872 -100 
-100 -100 0.797538 0.783525 0.757562 0.726722 0.694369 0.664994 0.639797 0.621925 0.609626 0.601152 0.594966 0.591763 0.591033 0.591134 0.591693 0.593476 0.595722 0.595562 0.592827 0.590147 0.587911 0.585654 0.583745 -100 
-100 -100 0.780757 0.766937 0.741062 0.711106 0.680509 0.652001 0.626769 0.609453 0.597926 0.589789 0.583608 0.580770 0.580942 0.581029 0.580755 0.582521 0.585752 0.585719 0.582212 0.579646 0.577966 0.575949 0.573878 -100 
-100 -100 0.753119 0.739869 0.715030 0.686346 0.657080 0.629789 0.605566 0.588947 0.577891 0.570131 0.564310 0.561760 0.562126 0.562269 0.561948 0.563679 0.566972 0.567096 0.563845 0.561640 0.560341 0.558590 0.556631 -100 
-100 -100 0.711123 0.698805 0.676036 0.649011 0.620737 0.595050 0.572973 0.557215 0.546350 0.539061 0.534089 0.531855 0.531822 0.532098 0.532456 0.534129 0.536595 0.536886 0.534866 0.533237 0.532168 0.530691 0.529084 -100 
-100 -100 0.659254 0.647603 0.626103 0.600829 0.574418 0.550636 0.530255 0.515478 0.505160 0.498516 0.494379 0.492727 0.492998 0.493516 0.494153 0.496064 0.498789 0.499218 0.497260 0.495832 0.495054 0.493760 0.492188 -100 
-100 -100 0.595450 0.584195 0.563404 0.539783 0.515684 0.494086 0.475540 0.462092 0.452765 0.446977 0.443749 0.442885 0.444341 0.445141 0.445374 0.447741 0.451877 0.452393 0.449227 0.447636 0.447345 0.446141 0.444152 -100 
-100 -100 0.522821 0.512349 0.493049 0.471460 0.449711 0.430460 0.414040 0.402269 0.394211 0.389378 0.386869 0.386457 0.388119 0.389023 0.389290 0.391546 0.395539 0.396047 0.393020 0.391580 0.391403 0.390300 0.388390 -100 
-100 -100 0.445642 0.436329 0.419441 0.400129 0.380626 0.363691 0.349661 0.339748 0.333119 0.329251 0.327306 0.326983 0.327834 0.328657 0.329422 0.330975 0.333121 0.333534 0.332168 0.331223 0.330733 0.329747 0.328498 -100 
-100 -100 0.383270 0.374689 0.359294 0.341542 0.323709 0.308603 0.296441 0.288091 0.282657 0.279619 0.278162 0.277960 0.278586 0.279321 0.280073 0.281127 0.282346 0.282647 0.281970 0.281254 0.280565 0.279628 0.278721 -100 
-100 -100 0.346509 0.338237 0.323510 0.306520 0.289611 0.275542 0.264492 0.257071 0.252378 0.249846 0.248696 0.248583 0.249105 0.249790 0.250523 0.251352 0.252151 0.252379 0.251967 0.251312 0.250510 0.249583 0.248827 -100 
-100 -100 -100 -100 -100 -100 -100 -100 -100 -100 -100 -100 -100 -100 -100 -100 -100 -100 -100 -100 -100 -100 -100 -100 -100 -100 
-100 -100 -100 -100 -100 -100 -100 -100 -100 -100 -100 -100 -100 -100 -100 -100 -100 -100 -100 -100 -100 -100 -100 -100 -100 -100 
-100 -100 -100 -100 -100 -100 -100 -100 -100 -100 -100 -100 -100 -100 -100 -100 -100 -100 -100 -100 -100 -100 -100 -100 -100 -100 
-100 -100 0.556314 0.544799 0.523971 0.499239 0.474058 0.452257 0.434767 0.423623 0.417230 0.413633 0.411579 0.411460 0.413110 0.414309 0.414694 0.415526 0.415931 0.414210 0.410110 0.405396 0.400740 0.397058 0.394877 -100 
-100 -100 0.575022 0.563575 0.542924 0.518553 0.493977 0.471960 0.453527 0.441980 0.435769 0.431900 0.429176 0.429168 0.431851 0.433027 0.432341 0.433054 0.434085 0.432288 0.427282 0.422075 0.417258 0.413522 0.411295 -100 
-100 -100 0.608663 0.597268 0.576859 0.553107 0.531044 0.508526 0.486741 0.474374 0.468717 0.464333 0.460256 0.460581 0.471354 0.472487 0.463631 0.463963 0.466348 0.464452 0.457420 0.451317 0.446237 0.442439 0.440145 -100 
-100 -100 0.648710 0.637148 0.616377 0.592175 0.569488 0.546044 0.523069 0.509531 0.502826 0.497672 0.493084 0.493078 0.503766 0.504812 0.495841 0.496229 0.498702 0.496916 0.490013 0.484071 0.479195 0.475505 0.473204 -100 
-100 -100 0.691259 0.679142 0.657026 0.631195 0.604803 0.580030 0.557906 0.542895 0.533763 0.527640 0.523205 0.522216 0.524445 0.525379 0.524607 0.525595 0.527336 0.525878 0.520874 0.516129 0.512043 0.508614 0.506220 -100 
-100 -100 0.730756 0.717667 0.693457 0.666022 0.638220 0.612004 0.588254 0.571550 0.560899 0.553825 0.548870 0.547201 0.548195 0.549056 0.549380 0.550917 0.553055 0.551931 0.547401 0.543519 0.540514 0.537306 0.534362 -100 
-100 -100 0.768760 0.754164 0.725059 0.695979 0.667782 0.640214 0.613852 0.595586 0.585417 0.577498 0.570216 0.567838 0.569961 0.570781 0.570065 0.572500 0.580947 0.580118 0.570002 0.566428 0.564793 0.561715 0.557518 -100 
-100 -100 0.791316 0.776252 0.746256 0.716112 0.686750 0.658170 0.630976 0.611977 0.601155 0.592683 0.584909 0.582087 0.583852 0.584576 0.584015 0.586659 0.595337 0.594672 0.584668 0.581239 0.579731 0.576728 0.572553 -100 
-100 -100 0.800758 0.786169 0.758931 0.728157 0.696652 0.667407 0.641278 0.622452 0.609819 0.601080 0.594594 0.591462 0.590859 0.591429 0.592755 0.595059 0.598219 0.597615 0.593233 0.589846 0.587352 0.584378 0.581382 -100 
-100 -100 0.810051 0.795247 0.767406 0.735732 0.702905 0.673258 0.647785 0.629554 0.617099 0.608260 0.601421 0.597667 0.596519 0.596968 0.598577 0.601177 0.604646 0.604119 0.599540 0.595786 0.592748 0.589736 0.587142 -100 
-100 -100 0.821563 0.805722 0.773214 0.740138 0.706435 0.676561 0.651431 0.633860 0.622166 0.613332 0.605723 0.601294 0.599708 0.600071 0.602334 0.605914 0.619970 0.619549 0.604660 0.600188 0.597982 0.594925 0.590955 -100 
-100 -100 0.821226 0.805463 0.773080 0.740027 0.706309 0.676481 0.651508 0.634179 0.622696 0.613935 0.606251 0.601692 0.599983 0.600226 0.602389 0.605954 0.620078 0.619753 0.604974 0.600648 0.598592 0.595655 0.591753 -100 
-100 -100 0.808036 0.793588 0.766457 0.735013 0.702324 0.672863 0.647846 0.630401 0.618589 0.609956 0.602881 0.598709 0.597163 0.597252 0.598589 0.601168 0.604898 0.604668 0.600398 0.597062 0.594446 0.591800 0.589464 -100 
-100 -100 0.794520 0.780901 0.755722 0.725800 0.694983 0.666178 0.640710 0.623323 0.611730 0.603294 0.596401 0.592529 0.591405 0.591402 0.592184 0.594530 0.598220 0.598139 0.594205 0.591382 0.589386 0.587041 0.584684 -100 
-100 -100 0.775225 0.762279 0.738628 0.710908 0.684901 0.657094 0.628870 0.611381 0.600668 0.592490 0.585158 0.581531 0.581703 0.581710 0.581460 0.584160 0.595173 0.595281 0.584400 0.581574 0.580355 0.578277 0.575449 -100 
-100 -100 0.747675 0.735306 0.712709 0.686300 0.661687 0.635089 0.607789 0.590914 0.580601 0.572786 0.565857 0.562581 0.563008 0.563081 0.562739 0.565360 0.576327 0.576595 0.566077 0.563644 0.562833 0.561051 0.558366 -100 
-100 -100 0.708489 0.696558 0.674620 0.648631 0.622062 0.596911 0.574288 0.558684 0.548225 0.540927 0.535456 0.532805 0.532673 0.532876 0.533203 0.535260 0.538641 0.539008 0.536276 0.534593 0.533763 0.532285 0.530423 -100 
-100 -100 0.659942 0.648087 0.626145 0.601017 0.575295 0.551882 0.531480 0.516855 0.506743 0.500111 0.495794 0.494046 0.494589 0.495043 0.495306 0.497348 0.500626 0.501055 0.498520 0.496874 0.496006 0.494715 0.493192 -100 
-100 -100 0.600374 0.588180 0.565226 0.540831 0.516790 0.495383 0.476902 0.463518 0.454292 0.448524 0.445354 0.444797 0.448501 0.449261 0.447203 0.449512 0.453904 0.454346 0.450609 0.448447 0.447611 0.446392 0.444830 -100 
-100 -100 0.528509 0.517012 0.495327 0.472824 0.450999 0.431853 0.415440 0.403661 0.395637 0.390808 0.388395 0.388344 0.392291 0.393181 0.391163 0.393348 0.397634 0.398046 0.394367 0.392326 0.391582 0.390455 0.388973 -100 
-100 -100 0.448428 0.438675 0.420800 0.401179 0.381764 0.364927 0.350871 0.340922 0.334277 0.330384 0.328444 0.328249 0.329546 0.330371 0.330700 0.332226 0.334603 0.334938 0.333138 0.331932 0.331246 0.330240 0.329105 -100 
-100 -100 0.384329 0.375659 0.360034 0.342312 0.324624 0.309598 0.297407 0.288994 0.283507 0.280432 0.278978 0.278852 0.279682 0.280447 0.281037 0.282043 0.283273 0.283502 0.282656 0.281834 0.281063 0.280097 0.279206 -100 
-100 -100 0.346874 0.338645 0.323976 0.307137 0.290387 0.276382 0.265288 0.257781 0.253013 0.250442 0.249304 0.249261 0.249893 0.250628 0.251332 0.252121 0.252884 0.253041 0.252528 0.251804 0.250947 0.249980 0.249203 -100 
-100 -100 -100 -100 -100 -100 -100 -100 -100 -100 -100 -100 -100 -100 -100 -100 -100 -100 -100 -100 -100 -100 -100 -100 -100 -100 
-100 -100 -100 -100 -100 -100 -100 -100 -100 -100 -100 -100 -100 -100 -100 -100 -100 -100 -100 -100 -100 -100 -100 -100 -100 -100 
-100 -100 -100 -100 -100 -100 -100 -100 -100 -100 -100 -100 -100 -100 -100 -100 -100 -100 -100 -100 -100 -100 -100 -100 -100 -100 
-100 -100 0.556116 0.544467 0.523405 0.498447 0.473095 0.451217 0.433745 0.422708 0.416526 0.413281 0.411688 0.411989 0.413899 0.415087 0.415206 0.415665 0.415730 0.413839 0.409760 0.405187 0.400715 0.397188 0.395096 -100 
-100 -100 0.574925 0.563326 0.542407 0.517791 0.493036 0.470937 0.452507 0.441038 0.435008 0.431497 0.429278 0.429740 0.432724 0.433890 0.432903 0.433201 0.433857 0.431876 0.426895 0.421832 0.417196 0.413614 0.411475 -100 
-100 -100 0.608703 0.597142 0.576404 0.552405 0.530170 0.507578 0.485786 0.473458 0.467926 0.463900 0.460386 0.461243 0.472380 0.473506 0.464292 0.464158 0.466119 0.464019 0.457008 0.451039 0.446120 0.442464 0.440255 -100 
-100 -100 0.648545 0.636878 0.615876 0.591536 0.568769 0.545307 0.522337 0.508828 0.502227 0.497409 0.493358 0.493859 0.504891 0.505933 0.496616 0.496556 0.498611 0.496608 0.489680 0.483816 0.479049 0.475471 0.473237 -100 
-100 -100 0.690528 0.678439 0.656372 0.630643 0.604379 0.579687 0.557589 0.542626 0.533615 0.527773 0.523753 0.523157 0.525638 0.526558 0.525523 0.526160 0.527568 0.525876 0.520748 0.515980 0.511931 0.508551 0.506180 -100 
-100 -100 0.729451 0.716545 0.692677 0.665634 0.638218 0.612199 0.588472 0.571806 0.561266 0.554407 0.549746 0.548350 0.549512 0.550348 0.550479 0.551770 0.553668 0.552296 0.547530 0.543506 0.540452 0.537221 0.534248 -100 
-100 -100 0.767026 0.752752 0.724250 0.695838 0.668297 0.641029 0.614637 0.596372 0.586281 0.578513 0.571418 0.569207 0.571424 0.572200 0.571331 0.573599 0.581904 0.580815 0.570340 0.566519 0.564765 0.561596 0.557308 -100 
-100 -100 0.789685 0.774962 0.745600 0.716157 0.687489 0.659268 0.632105 0.613151 0.602412 0.594051 0.586380 0.583631 0.585412 0.586054 0.585330 0.587816 0.596359 0.595424 0.585017 0.581283 0.579593 0.576457 0.572166 -100 
-100 -100 0.799701 0.785348 0.758555 0.728275 0.697271 0.668391 0.642485 0.623847 0.611368 0.602723 0.596271 0.593134 0.592482 0.592906 0.594008 0.596105 0.599069 0.598178 0.593418 0.589713 0.586995 0.583861 0.580757 -100 
-100 -100 0.809511 0.794838 0.767248 0.735842 0.703309 0.674017 0.648941 0.631050 0.618838 0.610099 0.603245 0.599437 0.598213 0.598461 0.599764 0.602096 0.605340 0.604516 0.599561 0.595485 0.592206 0.589021 0.586322 -100 
-100 -100 0.821173 0.805410 0.773079 0.740119 0.706546 0.677024 0.652441 0.635344 0.623978 0.615264 0.607619 0.603126 0.601499 0.601634 0.603499 0.606774 0.620627 0.619906 0.604604 0.599798 0.597341 0.594104 0.590023 -100 
-100 -100 0.820674 0.804996 0.772795 0.739858 0.706270 0.676805 0.652397 0.635554 0.624401 0.615764 0.608041 0.603403 0.601635 0.601660 0.603452 0.606736 0.620665 0.620062 0.604892 0.600243 0.597933 0.594817 0.590801 -100 
-100 -100 0.807020 0.792717 0.765861 0.734692 0.702299 0.673224 0.648658 0.631589 0.620030 0.611496 0.604386 0.600107 0.598423 0.598329 0.599447 0.601829 0.605359 0.604887 0.600327 0.596718 0.593876 0.591049 0.588593 -100 
-100 -100 0.792705 0.779353 0.754679 0.725269 0.694950 0.666565 0.641429 0.624289 0.612851 0.604486 0.597572 0.593575 0.592261 0.592129 0.592853 0.595100 0.598609 0.598333 0.594209 0.591187 0.589022 0.586505 0.584004 -100 
-100 -100 0.772558 0.760021 0.737177 0.710207 0.684894 0.657532 0.629515 0.612153 0.601505 0.593376 0.586040 0.582274 0.582199 0.582130 0.581973 0.584653 0.595484 0.595446 0.584502 0.581584 0.580297 0.578071 0.575057 -100 
-100 -100 0.744905 0.732965 0.711202 0.685575 0.661677 0.635516 0.608378 0.591584 0.581301 0.573541 0.566633 0.563254 0.563467 0.563503 0.563283 0.565897 0.576686 0.576838 0.566301 0.563816 0.562963 0.561066 0.558216 -100 
-100 -100 0.706427 0.694808 0.673447 0.648076 0.622091 0.597321 0.574873 0.559360 0.548959 0.541725 0.536302 0.533624 0.533397 0.533570 0.533922 0.535914 0.539120 0.539369 0.536598 0.534844 0.533937 0.532372 0.530430 -100 
-100 -100 0.658687 0.647026 0.625447 0.600770 0.575520 0.552418 0.532151 0.517606 0.507556 0.500992 0.496737 0.495018 0.495547 0.495960 0.496138 0.498012 0.501053 0.501361 0.498826 0.497137 0.496190 0.494849 0.493319 -100 
-100 -100 0.599862 0.587769 0.565007 0.540939 0.517317 0.496148 0.477696 0.464343 0.455155 0.449444 0.446334 0.445838 0.449559 0.450267 0.448048 0.450082 0.454112 0.454437 0.450815 0.448666 0.447757 0.446527 0.445025 -100 
-100 -100 0.528392 0.516962 0.495398 0.473140 0.451647 0.432680 0.416253 0.404468 0.396451 0.391664 0.389303 0.389317 0.393295 0.394146 0.391962 0.393872 0.397802 0.398119 0.394571 0.392565 0.391762 0.390647 0.389239 -100 
-100 -100 0.448413 0.438725 0.420971 0.401543 0.382346 0.365630 0.351583 0.341617 0.334963 0.331088 0.329190 0.329053 0.330396 0.331204 0.331422 0.332771 0.334942 0.335199 0.333442 0.332252 0.331539 0.330536 0.329436 -100 
-100 -100 0.384337 0.375734 0.360234 0.342674 0.325141 0.310193 0.297998 0.289552 0.284039 0.280966 0.279546 0.279475 0.280353 0.281124 0.281660 0.282568 0.283682 0.283851 0.283002 0.282177 0.281388 0.280417 0.279536 -100 
-100 -100 0.346884 0.338724 0.324178 0.307483 0.290855 0.276904 0.265794 0.258243 0.253438 0.250862 0.249754 0.249765 0.250449 0.251204 0.251884 0.252613 0.253302 0.253409 0.252874 0.252136 0.251263 0.250286 0.249507 -100 
-100 -100 -100 -100 -100 -100 -100 -100 -100 -100 -100 -100 -100 -100 -100 -100 -100 -100 -100 -100 -100 -100 -100 -100 -100 -100 
-100 -100 -100 -100 -100 -100 -100 -100 -100 -100 -100 -100 -100 -100 -100 -100 -100 -100 -100 -100 -100 -100 -100 -100 -100 -100 
-100 -100 -100 -100 -100 -100 -100 -100 -100 -100 -100 -100 -100 -100 -100 -100 -100 -100 -100 -100 -100 -100 -100 -100 -100 -100 
-100 -100 0.556717 0.544831 0.523305 0.497941 0.472157 0.450239 0.433055 0.422168 0.416041 0.413022 0.411768 0.412118 0.413478 0.414450 0.414678 0.414697 0.414153 0.412189 0.408660 0.404661 0.400707 0.397517 0.395582 -100 
-100 -100 0.576018 0.564081 0.542456 0.517192 0.491592 0.469411 0.451556 0.440224 0.433982 0.430686 0.429022 0.429417 0.431220 0.432148 0.431833 0.431678 0.431335 0.429298 0.425352 0.421136 0.417143 0.413922 0.411924 -100 
-100 -100 0.610818 0.598749 0.576585 0.551406 0.526232 0.503506 0.484170 0.472007 0.465622 0.461779 0.459205 0.459617 0.462718 0.463572 0.461785 0.461383 0.461532 0.459405 0.454638 0.450034 0.445971 0.442709 0.440612 -100 
-100 -100 0.650308 0.638215 0.615950 0.590563 0.564944 0.541387 0.520889 0.507544 0.500102 0.495459 0.492327 0.492387 0.495295 0.496071 0.494291 0.493974 0.494234 0.492151 0.487355 0.482744 0.478721 0.475476 0.473353 -100 
-100 -100 0.690143 0.678047 0.655970 0.630069 0.603250 0.578616 0.557154 0.542295 0.532941 0.527295 0.523927 0.523298 0.524536 0.525244 0.524997 0.525179 0.525374 0.523476 0.519283 0.515022 0.511200 0.508007 0.505841 -100 
-100 -100 0.726552 0.714158 0.691493 0.665017 0.637628 0.611834 0.588618 0.572056 0.561121 0.554452 0.550509 0.549239 0.549713 0.550374 0.550832 0.551642 0.552341 0.550649 0.546473 0.542376 0.538897 0.535708 0.533232 -100 
-100 -100 0.759113 0.746122 0.721881 0.694864 0.667690 0.640779 0.614992 0.596675 0.584724 0.577118 0.572122 0.570250 0.570433 0.571037 0.571776 0.573322 0.575822 0.574312 0.568794 0.564653 0.561725 0.558485 0.555301 -100 
-100 -100 0.781630 0.768260 0.743305 0.715388 0.687220 0.659414 0.632851 0.613834 0.601224 0.592992 0.587393 0.584993 0.584776 0.585211 0.586005 0.587724 0.590418 0.589007 0.583483 0.579318 0.576364 0.573087 0.569864 -100 
-100 -100 0.795877 0.782324 0.757442 0.728207 0.697736 0.669270 0.643789 0.625219 0.612312 0.603787 0.598017 0.595126 0.594309 0.594478 0.595228 0.596647 0.598045 0.596665 0.592420 0.588248 0.584719 0.581422 0.578800 -100 
-100 -100 0.806368 0.792362 0.766558 0.736045 0.704066 0.675150 0.650343 0.632451 0.619976 0.611363 0.605081 0.601691 0.600635 0.600583 0.601109 0.602535 0.604028 0.602689 0.598364 0.593982 0.590145 0.586803 0.584372 -100 
-100 -100 0.813901 0.799265 0.771767 0.740136 0.707215 0.678051 0.653686 0.636468 0.624668 0.616101 0.609317 0.605583 0.604716 0.604525 0.604660 0.606349 0.609410 0.608140 0.602326 0.597598 0.593777 0.590395 0.587757 -100 
-100 -100 0.813621 0.799006 0.771524 0.739831 0.706825 0.677687 0.653497 0.636505 0.624897 0.616398 0.609551 0.605692 0.604703 0.604423 0.604517 0.606230 0.609366 0.608220 0.602571 0.598018 0.594358 0.591076 0.588472 -100 
-100 -100 0.804844 0.790979 0.765391 0.734777 0.702583 0.673791 0.649584 0.632435 0.620570 0.612142 0.605627 0.601835 0.600411 0.600087 0.600473 0.601969 0.603651 0.602701 0.598960 0.595152 0.591861 0.588831 0.586497 -100 
-100 -100 0.791396 0.778309 0.754221 0.725061 0.694311 0.666173 0.641898 0.624709 0.612843 0.604559 0.598291 0.594664 0.593279 0.593007 0.593478 0.595002 0.596692 0.595999 0.592831 0.589720 0.587152 0.584419 0.581992 -100 
-100 -100 0.771249 0.758917 0.736329 0.709000 0.680938 0.653754 0.628784 0.611678 0.600191 0.592148 0.585943 0.582551 0.581683 0.581546 0.581833 0.583597 0.586164 0.585766 0.582402 0.579875 0.578481 0.576068 0.573102 -100 
-100 -100 0.743369 0.731647 0.710164 0.684210 0.657565 0.631559 0.607443 0.590882 0.579769 0.572103 0.566333 0.563335 0.562761 0.562779 0.563103 0.564862 0.567491 0.567321 0.564358 0.562312 0.561388 0.559321 0.556533 -100 
-100 -100 0.704477 0.693186 0.672437 0.647425 0.621095 0.596520 0.574779 0.559178 0.548405 0.541274 0.536426 0.534053 0.533604 0.533784 0.534318 0.535784 0.537581 0.537551 0.535654 0.533997 0.532862 0.531152 0.529249 -100 
-100 -100 0.655523 0.644452 0.624100 0.600226 0.575384 0.552496 0.532329 0.517693 0.507509 0.501048 0.497091 0.495528 0.495712 0.496095 0.496465 0.497768 0.499555 0.499631 0.497917 0.496477 0.495510 0.494096 0.492541 -100 
-100 -100 0.594386 0.583362 0.563024 0.540403 0.517964 0.497029 0.478093 0.464598 0.455390 0.449752 0.446634 0.445976 0.447383 0.447993 0.447715 0.449023 0.451351 0.451503 0.449364 0.447960 0.447382 0.446174 0.444559 -100 
-100 -100 0.523003 0.512634 0.493545 0.472696 0.452345 0.433571 0.416647 0.404740 0.396729 0.391992 0.389572 0.389388 0.391069 0.391806 0.391529 0.392722 0.394953 0.395139 0.393167 0.391967 0.391549 0.390490 0.388995 -100 
-100 -100 0.445882 0.436710 0.420105 0.401350 0.382583 0.365982 0.351844 0.341835 0.335169 0.331349 0.329528 0.329403 0.330408 0.331157 0.331517 0.332421 0.333746 0.333915 0.332854 0.332019 0.331436 0.330475 0.329402 -100 
-100 -100 0.383431 0.375028 0.359967 0.342681 0.325340 0.310452 0.298226 0.289761 0.284245 0.281214 0.279859 0.279827 0.280600 0.281342 0.281898 0.282608 0.283386 0.283504 0.282901 0.282204 0.281467 0.280527 0.279681 -100 
-100 -100 0.346612 0.338534 0.324156 0.307581 0.291037 0.277117 0.266006 0.258446 0.253642 0.251097 0.250042 0.250093 0.250776 0.251513 0.252151 0.252781 0.253331 0.253408 0.252955 0.252272 0.251430 0.250482 0.249733 -100 
-100 -100 -100 -100 -100 -100 -100 -100 -100 -100 -100 -100 -100 -100 -100 -100 -100 -100 -100 -100 -100 -100 -100 -100 -100 -100 
-100 -100 -100 -100 -100 -100 -100 -100 -100 -100 -100 -100 -100 -100 -100 -100 -100 -100 -100 -100 -100 -100 -100 -100 -100 -100 
-100 -100 -100 -100 -100 -100 -100 -100 -100 -100 -100 -100 -100 -100 -100 -100 -100 -100 -100 -100 -100 -100 -100 -100 -100 -100 
-100 -100 0.558210 0.546019 0.523941 0.498218 0.472268 0.450362 0.433293 0.422541 0.416548 0.413639 0.412428 0.412680 0.413756 0.414366 0.414152 0.413595 0.412501 0.410472 0.407410 0.404039 0.400700 0.397901 0.396110 -100 
-100 -100 0.578629 0.566187 0.543543 0.517668 0.491743 0.469525 0.451807 0.440620 0.434505 0.431313 0.429671 0.429879 0.431264 0.431801 0.431088 0.430266 0.429138 0.427040 0.423835 0.420457 0.417225 0.414417 0.412503 -100 
-100 -100 0.615951 0.602979 0.578440 0.552173 0.526282 0.503459 0.484438 0.472432 0.466145 0.462397 0.459832 0.459939 0.462266 0.462693 0.460738 0.459509 0.458401 0.456208 0.452698 0.449268 0.446185 0.443354 0.441230 -100 
-100 -100 0.655227 0.642303 0.617783 0.591436 0.565207 0.541571 0.521333 0.508098 0.500730 0.496183 0.493083 0.492868 0.495026 0.495395 0.493471 0.492349 0.491371 0.489164 0.485495 0.481932 0.478780 0.475901 0.473732 -100 
-100 -100 0.691827 0.679506 0.656920 0.630929 0.604269 0.579668 0.558054 0.543135 0.533786 0.528240 0.524973 0.524238 0.525135 0.525521 0.524957 0.524571 0.524075 0.521950 0.518073 0.514241 0.510832 0.507854 0.505714 -100 
-100 -100 0.725818 0.713741 0.691725 0.666129 0.639854 0.614230 0.590277 0.573303 0.562170 0.555572 0.551835 0.550603 0.550916 0.551342 0.551544 0.552050 0.552547 0.550525 0.545934 0.541655 0.538117 0.534982 0.532601 -100 
-100 -100 0.756391 0.744215 0.721694 0.696699 0.672254 0.645639 0.617814 0.598432 0.585728 0.578125 0.573652 0.571934 0.571967 0.572395 0.573076 0.574635 0.577783 0.575861 0.568887 0.563979 0.560581 0.557254 0.554209 -100 
-100 -100 0.778712 0.766240 0.743148 0.717378 0.692029 0.664573 0.635998 0.615911 0.602523 0.594278 0.589215 0.587008 0.586697 0.586939 0.587599 0.589297 0.592653 0.590776 0.583658 0.578592 0.575058 0.571629 0.568521 -100 
-100 -100 0.794192 0.781261 0.757606 0.729684 0.700638 0.672507 0.646346 0.627343 0.614169 0.605689 0.600216 0.597580 0.596924 0.596827 0.596985 0.597981 0.599265 0.597378 0.592201 0.587373 0.583405 0.579957 0.577371 -100 
-100 -100 0.805559 0.791977 0.766996 0.737266 0.706029 0.677418 0.652508 0.634494 0.621918 0.613418 0.607533 0.604696 0.604301 0.603932 0.603267 0.603879 0.605069 0.603168 0.597930 0.592973 0.588805 0.585311 0.582828 -100 
-100 -100 0.813083 0.798826 0.772251 0.741205 0.708749 0.679860 0.655591 0.638345 0.626467 0.618085 0.611951 0.609323 0.610316 0.609813 0.607606 0.608118 0.611106 0.609207 0.602020 0.596580 0.592402 0.588844 0.586112 -100 
-100 -100 0.813034 0.798736 0.772067 0.740850 0.708210 0.679311 0.655227 0.638193 0.626484 0.618170 0.612000 0.609283 0.610188 0.609627 0.607403 0.607942 0.610975 0.609206 0.602230 0.596988 0.592984 0.589503 0.586765 -100 
-100 -100 0.804889 0.791226 0.766051 0.735813 0.703949 0.675346 0.651148 0.633860 0.621822 0.613511 0.607495 0.604382 0.603740 0.603193 0.602426 0.603059 0.604244 0.602754 0.598356 0.594133 0.590631 0.587392 0.584838 -100 
-100 -100 0.791548 0.778621 0.754859 0.726093 0.695719 0.667708 0.643240 0.625682 0.613444 0.605225 0.599472 0.596367 0.595395 0.595000 0.594846 0.595683 0.596609 0.595459 0.592150 0.588935 0.586401 0.583451 0.580623 -100 
-100 -100 0.771279 0.759097 0.736835 0.709964 0.682343 0.655222 0.629834 0.612065 0.599882 0.591884 0.586435 0.583671 0.583259 0.583099 0.582883 0.583889 0.585153 0.584369 0.581627 0.579482 0.578758 0.576145 0.572284 -100 
-100 -100 0.743156 0.731582 0.710427 0.684941 0.658755 0.632785 0.608186 0.590932 0.579128 0.571531 0.566543 0.564193 0.564092 0.564153 0.564079 0.565154 0.566507 0.565992 0.563719 0.562102 0.561882 0.559628 0.555937 -100 
-100 -100 0.703925 0.692800 0.672406 0.647851 0.622023 0.597493 0.575303 0.559223 0.548088 0.541072 0.536763 0.534905 0.534831 0.535071 0.535342 0.536331 0.537392 0.537040 0.535297 0.533740 0.532807 0.530923 0.528571 -100 
-100 -100 0.654458 0.643639 0.623810 0.600536 0.576485 0.553656 0.532849 0.517824 0.507464 0.501145 0.497592 0.496502 0.497139 0.497550 0.497498 0.498254 0.499376 0.499168 0.497584 0.496282 0.495572 0.494047 0.492086 -100 
-100 -100 0.592770 0.582134 0.562614 0.541021 0.520586 0.499710 0.478995 0.464898 0.455563 0.450061 0.447250 0.447132 0.449201 0.449790 0.448757 0.449246 0.450751 0.450675 0.448929 0.448014 0.448251 0.447015 0.444645 -100 
-100 -100 0.521481 0.511477 0.493174 0.473277 0.454829 0.436100 0.417480 0.405039 0.396939 0.392323 0.390152 0.390442 0.392750 0.393443 0.392401 0.392810 0.394269 0.394289 0.392777 0.392119 0.392556 0.391521 0.389321 -100 
-100 -100 0.445126 0.436133 0.419920 0.401564 0.383369 0.366798 0.352202 0.342009 0.335323 0.331610 0.329983 0.330112 0.331408 0.332115 0.332082 0.332566 0.333454 0.333520 0.332696 0.332110 0.331845 0.330921 0.329642 -100 
-100 -100 0.383255 0.374909 0.359978 0.342823 0.325661 0.310790 0.298439 0.289931 0.284437 0.281486 0.280247 0.280331 0.281195 0.281892 0.282268 0.282775 0.283350 0.283417 0.282914 0.282330 0.281722 0.280829 0.279951 -100 
-100 -100 0.346692 0.338624 0.324274 0.307729 0.291226 0.277317 0.266191 0.258643 0.253875 0.251387 0.250399 0.250500 0.251198 0.251884 0.252413 0.252923 0.253370 0.253424 0.253025 0.252417 0.251656 0.250760 0.250030 -100 
-100 -100 -100 -100 -100 -100 -100 -100 -100 -100 -100 -100 -100 -100 -100 -100 -100 -100 -100 -100 -100 -100 -100 -100 -100 -100 
-100 -100 -100 -100 -100 -100 -100 -100 -100 -100 -100 -100 -100 -100 -100 -100 -100 -100 -100 -100 -100 -100 -100 -100 -100 -100 
-100 -100 -100 -100 -100 -100 -100 -100 -100 -100 -100 -100 -100 -100 -100 -100 -100 -100 -100 -100 -100 -100 -100 -100 -100 -100 
-100 -100 0.560720 0.548202 0.525190 0.499213 0.473271 0.451432 0.434380 0.423715 0.417920 0.415007 0.413572 0.413647 0.414544 0.414711 0.413763 0.412540 0.410930 0.408800 0.406065 0.403224 0.400479 0.398034 0.396339 -100 
-100 -100 0.583544 0.570405 0.545579 0.519106 0.493141 0.470943 0.453136 0.442072 0.436395 0.433202 0.431101 0.431105 0.432547 0.432613 0.430831 0.429161 0.427371 0.425162 0.422408 0.419709 0.417231 0.414793 0.412872 -100 
-100 -100 0.631996 0.617122 0.582666 0.554644 0.528335 0.505453 0.486219 0.474463 0.469442 0.465706 0.461889 0.461816 0.464916 0.464832 0.460923 0.458417 0.456367 0.454032 0.451171 0.448642 0.446566 0.444113 0.441799 -100 
-100 -100 0.671312 0.656518 0.622119 0.594105 0.567582 0.543876 0.523290 0.510220 0.504060 0.499528 0.495220 0.494858 0.497787 0.497671 0.493854 0.491499 0.489651 0.487260 0.484085 0.481309 0.479081 0.476531 0.474145 -100 
-100 -100 0.696807 0.683945 0.659290 0.633193 0.607323 0.582727 0.560191 0.544991 0.535875 0.530315 0.526678 0.525832 0.526872 0.526872 0.525396 0.524376 0.523864 0.521504 0.517195 0.513648 0.510768 0.508001 0.505698 -100 
-100 -100 0.728017 0.715997 0.693538 0.669128 0.645463 0.619926 0.593465 0.575397 0.563934 0.557254 0.553437 0.552188 0.552483 0.552632 0.552434 0.552908 0.554787 0.552479 0.545977 0.541385 0.538180 0.535121 0.532403 -100 
-100 -100 0.764630 0.752680 0.724273 0.702247 0.686309 0.659891 0.623617 0.601421 0.587549 0.579723 0.575349 0.573709 0.573753 0.574026 0.574991 0.577829 0.590961 0.588722 0.571219 0.564816 0.561688 0.558288 0.554245 -100 
-100 -100 0.786801 0.774628 0.745720 0.723007 0.706190 0.678972 0.642011 0.619123 0.604548 0.596077 0.591139 0.589054 0.588826 0.588912 0.589797 0.592782 0.606218 0.603994 0.586170 0.579487 0.576129 0.572583 0.568472 -100 
-100 -100 0.795046 0.782473 0.759185 0.732806 0.706553 0.678636 0.650101 0.630027 0.616435 0.607881 0.602514 0.600104 0.599920 0.599561 0.598943 0.599933 0.603097 0.600813 0.592921 0.587319 0.583363 0.579843 0.576872 -100 
-100 -100 0.807004 0.793574 0.768516 0.739413 0.709253 0.680852 0.655284 0.637035 0.624436 0.615992 0.610320 0.608124 0.609294 0.608623 0.605995 0.606067 0.608782 0.606416 0.598574 0.592816 0.588547 0.584975 0.582212 -100 
-100 -100 0.815925 0.801503 0.774056 0.743034 0.710937 0.682244 0.657978 0.640860 0.629226 0.621042 0.615491 0.614606 0.621656 0.620899 0.612556 0.612303 0.621523 0.619059 0.604082 0.596981 0.592524 0.588819 0.585625 -100 
-100 -100 0.815978 0.801474 0.773858 0.742564 0.710159 0.681436 0.657422 0.640545 0.629087 0.620984 0.615429 0.614491 0.621501 0.620717 0.612355 0.612107 0.621286 0.618951 0.604274 0.597414 0.593163 0.589516 0.586265 -100 
-100 -100 0.806449 0.792796 0.767497 0.737482 0.706154 0.677685 0.653199 0.635838 0.623830 0.615626 0.609933 0.607599 0.608733 0.607964 0.605113 0.605029 0.607022 0.605071 0.598822 0.594072 0.590853 0.587491 0.584299 -100 
-100 -100 0.792631 0.779786 0.756222 0.727992 0.698853 0.670912 0.645322 0.627261 0.614778 0.606604 0.601182 0.598613 0.598671 0.598124 0.596697 0.596889 0.597653 0.596128 0.592260 0.589169 0.587639 0.584583 0.580579 -100 
-100 -100 0.772145 0.760089 0.738355 0.712728 0.690345 0.663229 0.632583 0.613454 0.600592 0.592608 0.587664 0.585703 0.587126 0.586899 0.584726 0.584835 0.585258 0.584182 0.581980 0.580876 0.586983 0.584287 0.573658 -100 
-100 -100 0.743843 0.732373 0.711720 0.687473 0.666569 0.640575 0.610616 0.591961 0.579475 0.571928 0.567494 0.565982 0.567735 0.567794 0.565858 0.566086 0.566580 0.565794 0.564136 0.563598 0.570211 0.567867 0.557407 -100 
-100 -100 0.704572 0.693464 0.673207 0.649246 0.625184 0.600631 0.576608 0.559806 0.548426 0.541533 0.537601 0.536329 0.537138 0.537398 0.536839 0.537311 0.537917 0.537270 0.535486 0.534281 0.534597 0.532602 0.528887 -100 
-100 -100 0.655572 0.644651 0.624640 0.601929 0.580160 0.557298 0.534139 0.518386 0.507917 0.501764 0.498540 0.498141 0.499910 0.500337 0.499203 0.499380 0.500246 0.499748 0.497874 0.496774 0.497134 0.495515 0.492362 -100 
-100 -100 0.595706 0.584729 0.564378 0.544171 0.533311 0.512362 0.481975 0.466109 0.458172 0.452814 0.448565 0.449580 0.454247 0.454840 0.451203 0.450756 0.452380 0.452049 0.449687 0.449277 0.452836 0.451554 0.445851 -100 
-100 -100 0.524513 0.514141 0.494908 0.476287 0.467247 0.448443 0.420315 0.406208 0.399457 0.394980 0.391416 0.392786 0.397703 0.398380 0.394687 0.394192 0.395858 0.395683 0.393571 0.393444 0.397200 0.396163 0.390702 -100 
-100 -100 0.446318 0.437165 0.420601 0.402543 0.386095 0.369497 0.353107 0.342476 0.335818 0.332246 0.330797 0.331403 0.333600 0.334259 0.333254 0.333286 0.334122 0.334060 0.333022 0.332639 0.333161 0.332262 0.330263 -100 
-100 -100 0.383886 0.375464 0.360393 0.343288 0.326666 0.311791 0.298891 0.290298 0.284884 0.282037 0.280885 0.281142 0.282270 0.282894 0.282876 0.283147 0.283622 0.283614 0.283056 0.282564 0.282241 0.281393 0.280313 -100 
-100 -100 0.347171 0.339055 0.324624 0.308046 0.291615 0.277707 0.266514 0.258995 0.254296 0.251880 0.250956 0.251106 0.251838 0.252436 0.252768 0.253124 0.253475 0.253484 0.253088 0.252546 0.251906 0.251067 0.250315 -100 
-100 -100 -100 -100 -100 -100 -100 -100 -100 -100 -100 -100 -100 -100 -100 -100 -100 -100 -100 -100 -100 -100 -100 -100 -100 -100 
-100 -100 -100 -100 -100 -100 -100 -100 -100 -100 -100 -100 -100 -100 -100 -100 -100 -100 -100 -100 -100 -100 -100 -100 -100 -100 
-100 -100 -100 -100 -100 -100 -100 -100 -100 -100 -100 -100 -100 -100 -100 -100 -100 -100 -100 -100 -100 -100 -100 -100 -100 -100 
-100 -100 0.561319 0.548843 0.525912 0.500068 0.474278 0.452574 0.435610 0.424957 0.419104 0.416078 0.414466 0.414284 0.414828 0.414571 0.413147 0.411462 0.409490 0.407230 0.404607 0.402015 0.399560 0.397342 0.395766 -100 
-100 -100 0.584352 0.571223 0.546418 0.520021 0.494157 0.472075 0.454362 0.443321 0.437594 0.434291 0.432009 0.431741 0.432812 0.432448 0.430194 0.428049 0.425867 0.423525 0.420910 0.418484 0.416313 0.414104 0.412297 -100 
-100 -100 0.633140 0.618229 0.583689 0.555651 0.529354 0.506553 0.487429 0.475707 0.470635 0.466798 0.462813 0.462456 0.465163 0.464648 0.460270 0.457264 0.454764 0.452289 0.449615 0.447393 0.445644 0.443424 0.441211 -100 
-100 -100 0.672613 0.657777 0.623275 0.595212 0.568656 0.545002 0.524508 0.511463 0.505250 0.500632 0.496172 0.495543 0.498092 0.497558 0.493270 0.490401 0.488081 0.485535 0.482532 0.480046 0.478124 0.475800 0.473514 -100 
-100 -100 0.698036 0.685169 0.660493 0.634388 0.608507 0.583938 0.561447 0.546253 0.537099 0.531460 0.527685 0.526617 0.527336 0.526930 0.524966 0.523430 0.522466 0.519923 0.515711 0.512390 0.509768 0.507204 0.505008 -100 
-100 -100 0.729116 0.717139 0.694743 0.670374 0.646710 0.621189 0.594764 0.576696 0.565206 0.558457 0.554520 0.553093 0.553121 0.552874 0.552158 0.552092 0.553510 0.550999 0.544557 0.540146 0.537152 0.534283 0.531688 -100 
-100 -100 0.765556 0.753702 0.725447 0.703510 0.687569 0.661178 0.624974 0.602797 0.588913 0.581026 0.576537 0.574743 0.574565 0.574446 0.574846 0.577108 0.589736 0.587286 0.569860 0.563620 0.560682 0.557470 0.553566 -100 
-100 -100 0.787611 0.775576 0.746883 0.724312 0.707528 0.680359 0.643475 0.620600 0.606002 0.597469 0.592416 0.590178 0.589723 0.589421 0.589747 0.592169 0.605117 0.602693 0.584942 0.578415 0.575238 0.571889 0.567922 -100 
-100 -100 0.795752 0.783345 0.760321 0.734160 0.708030 0.680188 0.651697 0.631606 0.617959 0.609326 0.603846 0.601274 0.600835 0.600088 0.598969 0.599463 0.602229 0.599761 0.591896 0.586438 0.582671 0.579344 0.576510 -100 
-100 -100 0.807471 0.794249 0.769533 0.740732 0.710775 0.682486 0.656957 0.638667 0.625984 0.617454 0.611684 0.609328 0.610230 0.609182 0.606101 0.605740 0.608129 0.605592 0.597735 0.592099 0.588020 0.584636 0.581992 -100 
-100 -100 0.816095 0.801925 0.774909 0.744258 0.712421 0.683872 0.659650 0.642482 0.630753 0.622489 0.616859 0.615831 0.622621 0.621509 0.612755 0.612122 0.621077 0.618443 0.603397 0.596381 0.592101 0.588571 0.585476 -100 
-100 -100 0.816117 0.801854 0.774650 0.743715 0.711564 0.682990 0.659024 0.642102 0.630556 0.622397 0.616788 0.615734 0.622506 0.621396 0.612648 0.612031 0.620940 0.618427 0.603660 0.596863 0.592765 0.589275 0.586108 -100 
-100 -100 0.806876 0.793384 0.768354 0.738595 0.707455 0.679100 0.654658 0.637273 0.625220 0.616988 0.611266 0.608848 0.609787 0.608721 0.605493 0.605019 0.606688 0.604532 0.598210 0.593522 0.590442 0.587208 0.584081 -100 
-100 -100 0.793373 0.780595 0.757143 0.729031 0.699979 0.672103 0.646556 0.628501 0.616039 0.607879 0.602447 0.599834 0.599744 0.598940 0.597154 0.596937 0.597324 0.595568 0.591639 0.588611 0.587209 0.584250 0.580281 -100 
-100 -100 0.773075 0.761005 0.739243 0.713604 0.691187 0.664095 0.633525 0.614453 0.601709 0.593793 0.588841 0.586867 0.588183 0.587745 0.585243 0.584931 0.584924 0.583595 0.581350 0.580308 0.586547 0.583916 0.573268 -100 
-100 -100 0.744683 0.733169 0.712434 0.688119 0.667141 0.641153 0.611269 0.592693 0.580364 0.572940 0.568553 0.567081 0.568774 0.568669 0.566440 0.566258 0.566308 0.565253 0.563523 0.563004 0.569694 0.567381 0.556885 -100 
-100 -100 0.705106 0.693962 0.673648 0.649646 0.625559 0.601011 0.577024 0.560295 0.549063 0.542333 0.538539 0.537365 0.538166 0.538296 0.537472 0.537565 0.537756 0.536822 0.534907 0.533645 0.533946 0.531942 0.528212 -100 
-100 -100 0.655759 0.644832 0.624818 0.602117 0.580370 0.557527 0.534398 0.518726 0.508415 0.502450 0.499399 0.499111 0.500877 0.501190 0.499822 0.499642 0.500097 0.499315 0.497304 0.496106 0.496392 0.494744 0.491594 -100 
-100 -100 0.595665 0.584709 0.564385 0.544232 0.533435 0.512520 0.482157 0.466380 0.458612 0.453450 0.449363 0.450467 0.455096 0.455578 0.451739 0.450949 0.452152 0.451563 0.449113 0.448611 0.452075 0.450766 0.445087 -100 
-100 -100 0.524439 0.514091 0.494881 0.476304 0.467317 0.448556 0.420464 0.406457 0.399873 0.395585 0.392163 0.393593 0.398449 0.399020 0.395146 0.394346 0.395634 0.395250 0.393082 0.392881 0.396547 0.395502 0.390080 -100 
-100 -100 0.446402 0.437241 0.420666 0.402599 0.386162 0.369594 0.353263 0.342749 0.336248 0.332832 0.331495 0.332140 0.334285 0.334831 0.333651 0.333442 0.334014 0.333791 0.332692 0.332254 0.332727 0.331834 0.329871 -100 
-100 -100 0.384179 0.375727 0.360604 0.343446 0.326799 0.311942 0.299112 0.290635 0.285355 0.282621 0.281536 0.281799 0.282864 0.283369 0.283185 0.283265 0.283555 0.283433 0.282828 0.282313 0.281985 0.281159 0.280112 -100 
-100 -100 0.347601 0.339445 0.324947 0.308297 0.291823 0.277926 0.266802 0.259392 0.254803 0.252466 0.251576 0.251706 0.252362 0.252835 0.253007 0.253195 0.253401 0.253324 0.252897 0.252356 0.251736 0.250931 0.250210 -100 
-100 -100 -100 -100 -100 -100 -100 -100 -100 -100 -100 -100 -100 -100 -100 -100 -100 -100 -100 -100 -100 -100 -100 -100 -100 -100 
-100 -100 -100 -100 -100 -100 -100 -100 -100 -100 -100 -100 -100 -100 -100 -100 -100 -100 -100 -100 -100 -100 -100 -100 -100 -100 
-100 -100 -100 -100 -100 -100 -100 -100 -100 -100 -100 -100 -100 -100 -100 -100 -100 -100 -100 -100 -100 -100 -100 -100 -100 -100 
-100 -100 0.560153 0.548048 0.526133 0.500743 0.475188 0.453678 0.436911 0.426229 0.420098 0.416874 0.415138 0.414623 0.414616 0.413978 0.412368 0.410438 0.408229 0.405815 0.403127 0.400518 0.398063 0.395930 0.394481 -100 
-100 -100 0.581300 0.568826 0.546105 0.520354 0.494639 0.472755 0.455391 0.444321 0.438084 0.434588 0.432419 0.431802 0.432028 0.431298 0.429201 0.426955 0.424581 0.422092 0.419397 0.416891 0.414618 0.412489 0.410890 -100 
-100 -100 0.619891 0.606694 0.581599 0.555101 0.529013 0.506419 0.487918 0.476088 0.469677 0.465649 0.462593 0.461835 0.462746 0.461887 0.458731 0.455968 0.453355 0.450751 0.448012 0.445628 0.443625 0.441485 0.439622 -100 
-100 -100 0.659595 0.646426 0.621304 0.594637 0.568094 0.544595 0.524829 0.511753 0.504274 0.499482 0.495937 0.494915 0.495708 0.494815 0.491675 0.488975 0.486433 0.483762 0.480818 0.478252 0.476129 0.473911 0.471997 -100 
-100 -100 0.695580 0.683198 0.660457 0.634367 0.607593 0.583078 0.561705 0.546879 0.537467 0.531714 0.528048 0.526649 0.526559 0.525738 0.523709 0.521748 0.519794 0.517123 0.513658 0.510566 0.507974 0.505595 0.503755 -100 
-100 -100 0.728892 0.716952 0.695145 0.669653 0.643319 0.617769 0.594045 0.577168 0.566033 0.559265 0.555167 0.553422 0.552957 0.552211 0.550811 0.549651 0.548650 0.546015 0.541701 0.537986 0.535087 0.532509 0.530503 -100 
-100 -100 0.758605 0.746769 0.724885 0.700163 0.675626 0.649124 0.621705 0.602525 0.589929 0.582183 0.577337 0.575207 0.574657 0.573914 0.572772 0.572489 0.573796 0.571227 0.564763 0.560371 0.557595 0.554819 0.552149 -100 
-100 -100 0.780521 0.768513 0.746263 0.720945 0.695630 0.668346 0.640186 0.620283 0.606973 0.598571 0.593138 0.590531 0.589643 0.588721 0.587572 0.587472 0.589051 0.586551 0.579916 0.575335 0.572408 0.569537 0.566818 -100 
-100 -100 0.795796 0.783408 0.760668 0.733440 0.704760 0.676883 0.650948 0.631963 0.618694 0.610010 0.604217 0.601142 0.599789 0.598556 0.597155 0.596639 0.596642 0.594193 0.589145 0.584729 0.581306 0.578413 0.576240 -100 
-100 -100 0.806392 0.793492 0.769679 0.740920 0.710325 0.682075 0.657322 0.639212 0.626417 0.617689 0.611542 0.608282 0.607132 0.605672 0.603649 0.602999 0.603210 0.600791 0.595490 0.590858 0.587252 0.584292 0.582146 -100 
-100 -100 0.812794 0.799379 0.774371 0.744549 0.712938 0.684501 0.660387 0.642994 0.630901 0.622303 0.615921 0.612929 0.613187 0.611664 0.608245 0.607713 0.609739 0.607332 0.600099 0.594850 0.591197 0.588129 0.585677 -100 
-100 -100 0.812697 0.799197 0.774025 0.743990 0.712184 0.683743 0.659820 0.642654 0.630766 0.622289 0.615938 0.612930 0.613170 0.611665 0.608304 0.607840 0.609915 0.607606 0.600528 0.595424 0.591898 0.588851 0.586341 -100 
-100 -100 0.805749 0.792602 0.768324 0.738892 0.707611 0.679367 0.655339 0.637995 0.625867 0.617485 0.611385 0.608053 0.606847 0.605439 0.603571 0.603090 0.603333 0.601241 0.596623 0.592585 0.589534 0.586666 0.584273 -100 
-100 -100 0.793580 0.780850 0.757432 0.729007 0.698856 0.671059 0.646807 0.629330 0.617257 0.609091 0.603237 0.599976 0.598548 0.597398 0.596186 0.595813 0.595570 0.593751 0.590348 0.587381 0.585319 0.582666 0.579890 -100 
-100 -100 0.774074 0.761814 0.739397 0.712406 0.684485 0.657454 0.632548 0.615109 0.603543 0.595749 0.590048 0.587143 0.586319 0.585521 0.584353 0.584081 0.583813 0.582303 0.579750 0.577943 0.577858 0.575458 0.571378 -100 
-100 -100 0.745759 0.734005 0.712527 0.686766 0.660170 0.634228 0.610100 0.593237 0.582173 0.574926 0.569834 0.567488 0.567115 0.566664 0.565730 0.565555 0.565335 0.564034 0.561875 0.560472 0.560746 0.558596 0.554637 -100 
-100 -100 0.705544 0.694303 0.673712 0.649038 0.623111 0.598613 0.576597 0.560781 0.550182 0.543633 0.539627 0.538000 0.537842 0.537679 0.537164 0.536998 0.536735 0.535547 0.533531 0.531899 0.531018 0.529124 0.526690 -100 
-100 -100 0.654954 0.644147 0.624330 0.601156 0.577219 0.554469 0.533747 0.518955 0.509090 0.503307 0.500199 0.499386 0.499941 0.499995 0.499249 0.498893 0.498673 0.497629 0.495759 0.494245 0.493360 0.491760 0.489807 -100 
-100 -100 0.592703 0.582168 0.562649 0.541328 0.521191 0.500439 0.479734 0.465860 0.457056 0.452096 0.449665 0.449731 0.451503 0.451733 0.450190 0.449576 0.449638 0.448788 0.446966 0.445877 0.445849 0.444538 0.442266 -100 
-100 -100 0.521321 0.511417 0.493116 0.473471 0.455308 0.436710 0.418124 0.405938 0.398367 0.394261 0.392412 0.392815 0.394779 0.395113 0.393618 0.393041 0.393198 0.392568 0.391060 0.390264 0.390455 0.389379 0.387317 -100 
-100 -100 0.445299 0.436317 0.420118 0.401820 0.383731 0.367258 0.352801 0.342919 0.336695 0.333419 0.332092 0.332306 0.333398 0.333755 0.333208 0.332934 0.332935 0.332508 0.331572 0.330848 0.330427 0.329510 0.328354 -100 
-100 -100 0.384081 0.375661 0.360602 0.343332 0.326132 0.311323 0.299161 0.290979 0.285879 0.283255 0.282209 0.282303 0.282959 0.283301 0.283187 0.283108 0.283087 0.282801 0.282174 0.281520 0.280875 0.280041 0.279264 -100 
-100 -100 0.347923 0.339749 0.325218 0.308484 0.291873 0.278001 0.267074 0.259835 0.255396 0.253142 0.252258 0.252304 0.252774 0.253095 0.253146 0.253153 0.253145 0.252930 0.252434 0.251818 0.251100 0.250297 0.249657 -100 
-100 -100 -100 -100 -100 -100 -100 -100 -100 -100 -100 -100 -100 -100 -100 -100 -100 -100 -100 -100 -100 -100 -100 -100 -100 -100 
-100 -100 -100 -100 -100 -100 -100 -100 -100 -100 -100 -100 -100 -100 -100 -100 -100 -100 -100 -100 -100 -100 -100 -100 -100 -100 
-100 -100 -100 -100 -100 -100 -100 -100 -100 -100 -100 -100 -100 -100 -100 -100 -100 -100 -100 -100 -100 -100 -100 -100 -100 -100 
-100 -100 0.560129 0.548280 0.526812 0.501808 0.476519 0.455219 0.438617 0.427952 0.421684 0.418239 0.416220 0.415354 0.414993 0.414014 0.412088 0.409916 0.407508 0.404928 0.402096 0.399372 0.396838 0.394676 0.393233 -100 
-100 -100 0.580958 0.568786 0.546630 0.521260 0.495735 0.474073 0.456984 0.445988 0.439586 0.435883 0.433499 0.432563 0.432486 0.431416 0.428965 0.426473 0.423908 0.421256 0.418412 0.415778 0.413413 0.411258 0.409678 -100 
-100 -100 0.618628 0.605837 0.581874 0.555740 0.529669 0.507290 0.489250 0.477561 0.470877 0.466671 0.463596 0.462643 0.463426 0.462233 0.458566 0.455503 0.452680 0.449920 0.447055 0.444555 0.442474 0.440324 0.438495 -100 
-100 -100 0.658669 0.645835 0.621727 0.595263 0.568574 0.545232 0.525977 0.513093 0.505390 0.500440 0.496883 0.495684 0.496371 0.495132 0.491429 0.488362 0.485546 0.482742 0.479778 0.477199 0.475072 0.472893 0.471041 -100 
-100 -100 0.696338 0.684021 0.661395 0.635099 0.607852 0.583394 0.562623 0.548129 0.538757 0.532873 0.528987 0.527315 0.527006 0.525800 0.523198 0.520722 0.518284 0.515517 0.512318 0.509444 0.507001 0.504755 0.503030 -100 
-100 -100 0.730789 0.718654 0.696380 0.670008 0.642316 0.616720 0.594253 0.578144 0.567424 0.560591 0.556106 0.554073 0.553474 0.552282 0.550024 0.547969 0.545977 0.543281 0.539789 0.536656 0.534110 0.531791 0.529982 -100 
-100 -100 0.761089 0.748820 0.726033 0.699429 0.671692 0.645065 0.620623 0.603117 0.591669 0.583964 0.578389 0.575996 0.575723 0.574464 0.571780 0.569957 0.568874 0.566277 0.562059 0.558783 0.556811 0.554427 0.551851 -100 
-100 -100 0.782782 0.770357 0.747235 0.720055 0.691553 0.664125 0.638901 0.620648 0.608481 0.600124 0.593963 0.591080 0.590440 0.589027 0.586427 0.584861 0.584105 0.581640 0.577333 0.573958 0.571930 0.569512 0.566909 -100 
-100 -100 0.797075 0.784541 0.761407 0.733374 0.703382 0.675406 0.650599 0.632287 0.619416 0.610667 0.604445 0.600980 0.599282 0.597686 0.595814 0.594687 0.593898 0.591584 0.587599 0.584028 0.581231 0.578779 0.576876 -100 
-100 -100 0.806194 0.793451 0.769878 0.741096 0.710185 0.681912 0.657473 0.639499 0.626760 0.617867 0.611273 0.607356 0.605258 0.603548 0.601954 0.601449 0.601578 0.599396 0.594750 0.590774 0.587777 0.585238 0.583291 -100 
-100 -100 0.811160 0.798166 0.773979 0.744635 0.713186 0.684807 0.660739 0.643304 0.631290 0.622449 0.615304 0.611141 0.609248 0.607543 0.605912 0.606253 0.608392 0.606312 0.599847 0.595194 0.592217 0.589558 0.587208 -100 
-100 -100 0.810876 0.797815 0.773509 0.744025 0.712476 0.684130 0.660238 0.643047 0.631286 0.622589 0.615464 0.611277 0.609356 0.607678 0.606138 0.606584 0.608818 0.606826 0.600460 0.595927 0.593076 0.590439 0.588031 -100 
-100 -100 0.805024 0.792095 0.768200 0.739009 0.707782 0.679623 0.655781 0.638599 0.626700 0.618213 0.611569 0.607499 0.605243 0.603618 0.602361 0.602217 0.602645 0.600768 0.596524 0.593012 0.590538 0.588092 0.585900 -100 
-100 -100 0.794089 0.781320 0.757788 0.729145 0.698609 0.670882 0.647229 0.630391 0.619123 0.610962 0.604286 0.600311 0.598152 0.596706 0.595574 0.595177 0.594974 0.593269 0.590123 0.587602 0.586037 0.583808 0.581301 -100 
-100 -100 0.775638 0.763102 0.740099 0.712332 0.683122 0.656168 0.632824 0.616824 0.607175 0.599476 0.592083 0.588070 0.586261 0.585081 0.584001 0.583625 0.583416 0.581935 0.579424 0.577904 0.578234 0.576224 0.572407 -100 
-100 -100 0.747598 0.735507 0.713340 0.686718 0.658775 0.632902 0.610373 0.594998 0.585910 0.578796 0.572037 0.568619 0.567296 0.566449 0.565533 0.565167 0.564916 0.563566 0.561374 0.560161 0.560732 0.558904 0.555199 -100 
-100 -100 0.706960 0.695488 0.674420 0.649243 0.622688 0.598241 0.577002 0.561996 0.552373 0.545954 0.541226 0.539005 0.538259 0.537753 0.537061 0.536569 0.536034 0.534721 0.532750 0.531260 0.530478 0.528810 0.526670 -100 
-100 -100 0.655963 0.645017 0.624827 0.601339 0.576873 0.554190 0.534136 0.519852 0.510512 0.504842 0.501389 0.500099 0.499961 0.499717 0.499003 0.498359 0.497680 0.496446 0.494674 0.493145 0.492014 0.490527 0.489004 -100 
-100 -100 0.594138 0.583421 0.563024 0.541204 0.519633 0.498979 0.479850 0.466587 0.458267 0.453400 0.450613 0.450005 0.450521 0.450472 0.449549 0.448801 0.448186 0.447104 0.445506 0.444161 0.443231 0.441943 0.440567 -100 
-100 -100 0.522560 0.512508 0.493420 0.473357 0.453867 0.435368 0.418260 0.406616 0.399466 0.395446 0.393290 0.393061 0.393798 0.393880 0.393043 0.392369 0.391867 0.390994 0.389667 0.388543 0.387759 0.386654 0.385466 -100 
-100 -100 0.445801 0.436778 0.420411 0.402005 0.383636 0.367233 0.353194 0.343582 0.337602 0.334418 0.332977 0.332885 0.333425 0.333577 0.333142 0.332685 0.332278 0.331628 0.330655 0.329705 0.328842 0.327883 0.327056 -100 
-100 -100 0.384563 0.376109 0.360964 0.343628 0.326336 0.311568 0.299588 0.291585 0.286660 0.284121 0.283040 0.282995 0.283398 0.283569 0.283356 0.283073 0.282779 0.282304 0.281568 0.280762 0.279921 0.279054 0.278385 -100 
-100 -100 0.348448 0.340237 0.325638 0.308837 0.292180 0.278333 0.267511 0.260410 0.256105 0.253925 0.253033 0.253000 0.253323 0.253489 0.253377 0.253183 0.252961 0.252580 0.251965 0.251238 0.250420 0.249593 0.248989 -100 
-100 -100 -100 -100 -100 -100 -100 -100 -100 -100 -100 -100 -100 -100 -100 -100 -100 -100 -100 -100 -100 -100 -100 -100 -100 -100 
-100 -100 -100 -100 -100 -100 -100 -100 -100 -100 -100 -100 -100 -100 -100 -100 -100 -100 -100 -100 -100 -100 -100 -100 -100 -100 
-100 -100 -100 -100 -100 -100 -100 -100 -100 -100 -100 -100 -100 -100 -100 -100 -100 -100 -100 -100 -100 -100 -100 -100 -100 -100 
-100 -100 0.560993 0.549246 0.527858 0.503116 0.478110 0.457042 0.440614 0.430039 0.423795 0.420162 0.417779 0.416622 0.416178 0.414907 0.412462 0.410017 0.407426 0.404693 0.401696 0.398835 0.396218 0.393953 0.392398 -100 
-100 -100 0.582634 0.570412 0.547879 0.522597 0.497284 0.475859 0.459007 0.448181 0.441926 0.438062 0.435281 0.434186 0.434490 0.433123 0.429667 0.426725 0.423922 0.421110 0.418117 0.415394 0.413038 0.410791 0.409030 -100 
-100 -100 0.623083 0.609799 0.583769 0.557193 0.531102 0.508931 0.491252 0.479890 0.474052 0.469744 0.465823 0.465137 0.468270 0.466771 0.460074 0.456035 0.452788 0.449854 0.446892 0.444424 0.442625 0.440410 0.438196 -100 
-100 -100 0.663392 0.650004 0.623735 0.596697 0.569862 0.546675 0.527793 0.515263 0.508452 0.503427 0.499031 0.498131 0.501194 0.499650 0.492882 0.488786 0.485509 0.482555 0.479580 0.477120 0.475360 0.473167 0.470945 -100 
-100 -100 0.699033 0.686441 0.663011 0.636341 0.608851 0.584466 0.564051 0.549875 0.540930 0.534966 0.530604 0.528869 0.529186 0.527671 0.523750 0.520605 0.517743 0.514890 0.511872 0.509227 0.507207 0.505025 0.503040 -100 
-100 -100 0.733579 0.721106 0.698033 0.671011 0.642673 0.617043 0.595149 0.579574 0.569661 0.562787 0.557548 0.555382 0.555411 0.553885 0.550217 0.547357 0.544750 0.542018 0.539008 0.536380 0.534772 0.532624 0.530270 -100 
-100 -100 0.764705 0.751861 0.727805 0.699976 0.670781 0.644041 0.620910 0.604588 0.596142 0.588480 0.580296 0.577871 0.580021 0.578392 0.572253 0.568981 0.566536 0.563948 0.561059 0.558999 0.560650 0.558554 0.553066 -100 
-100 -100 0.786077 0.773104 0.748767 0.720374 0.690397 0.662817 0.638860 0.621759 0.612589 0.604287 0.595532 0.592628 0.594386 0.592649 0.586719 0.583809 0.581810 0.579417 0.576461 0.574368 0.576049 0.573986 0.568495 -100 
-100 -100 0.798775 0.786011 0.762302 0.733698 0.703029 0.674911 0.650538 0.632664 0.620625 0.611858 0.604849 0.601207 0.599908 0.598121 0.595393 0.593911 0.593064 0.590909 0.587318 0.584384 0.582807 0.580709 0.578290 -100 
-100 -100 0.806506 0.793788 0.770117 0.741254 0.710135 0.681782 0.657465 0.639674 0.627505 0.618544 0.611219 0.606909 0.604561 0.602786 0.601342 0.601351 0.602577 0.600644 0.595492 0.591757 0.589633 0.587424 0.585178 -100 
-100 -100 0.811113 0.798251 0.773801 0.744618 0.713217 0.684840 0.660876 0.643758 0.633605 0.624662 0.615340 0.610334 0.607499 0.605831 0.605362 0.607365 0.613674 0.611925 0.602167 0.597165 0.595489 0.593115 0.589808 -100 
-100 -100 0.810645 0.797739 0.773219 0.743958 0.712527 0.684220 0.660444 0.643604 0.633768 0.624986 0.615646 0.610589 0.607690 0.606054 0.605714 0.607847 0.614285 0.612625 0.602947 0.598080 0.596570 0.594236 0.590858 -100 
-100 -100 0.804789 0.791956 0.768127 0.739063 0.707881 0.679754 0.656042 0.639173 0.628097 0.619585 0.612002 0.607366 0.604612 0.602930 0.602085 0.602611 0.604352 0.602736 0.597845 0.594610 0.593131 0.591061 0.588521 -100 
-100 -100 0.794859 0.781993 0.758240 0.729445 0.698763 0.671075 0.647786 0.631709 0.622012 0.613883 0.605669 0.600912 0.598316 0.596685 0.595535 0.595289 0.595635 0.594133 0.590982 0.589134 0.589082 0.587271 0.584053 -100 
-100 -100 0.777556 0.764713 0.741094 0.712843 0.683114 0.656250 0.633880 0.619663 0.614038 0.606424 0.595162 0.589535 0.587024 0.585521 0.584214 0.583832 0.584070 0.582763 0.580391 0.580083 0.584102 0.582513 0.575880 -100 
-100 -100 0.749952 0.737489 0.714572 0.687394 0.658908 0.633127 0.611583 0.598015 0.592996 0.585979 0.575328 0.570290 0.568259 0.567052 0.565828 0.565349 0.565409 0.564161 0.562088 0.562021 0.566197 0.564731 0.558192 -100 
-100 -100 0.709427 0.697611 0.675686 0.650097 0.623295 0.598885 0.578032 0.563828 0.555801 0.549451 0.543245 0.540264 0.539088 0.538278 0.537264 0.536514 0.535924 0.534591 0.532715 0.531747 0.532131 0.530716 0.527921 -100 
-100 -100 0.659575 0.648143 0.626342 0.602427 0.577871 0.555208 0.535228 0.521233 0.512653 0.507024 0.502837 0.501096 0.500541 0.500026 0.499097 0.498158 0.497211 0.495863 0.494163 0.492825 0.492013 0.490664 0.489087 -100 
-100 -100 0.604337 0.592320 0.565808 0.542836 0.520901 0.500247 0.481166 0.468044 0.460806 0.455949 0.452003 0.450849 0.450741 0.450431 0.449495 0.448490 0.447472 0.446212 0.444660 0.443265 0.442106 0.440862 0.439777 -100 
-100 -100 0.532554 0.521255 0.496093 0.474960 0.455189 0.436699 0.419564 0.407992 0.401832 0.397821 0.394591 0.393865 0.394000 0.393842 0.393022 0.392113 0.391203 0.390127 0.388786 0.387509 0.386365 0.385250 0.384369 -100 
-100 -100 0.448758 0.439367 0.421626 0.402967 0.384662 0.368287 0.354155 0.344582 0.338882 0.335731 0.334012 0.333685 0.333910 0.333862 0.333301 0.332611 0.331898 0.331049 0.329970 0.328868 0.327795 0.326802 0.326088 -100 
-100 -100 0.385924 0.377335 0.361722 0.344280 0.326991 0.312247 0.300283 0.292360 0.287597 0.285102 0.283919 0.283748 0.283965 0.283967 0.283585 0.283089 0.282558 0.281904 0.281036 0.280100 0.279129 0.278224 0.277593 -100 
-100 -100 0.349237 0.340964 0.326222 0.309354 0.292684 0.278855 0.268077 0.261066 0.256869 0.254736 0.253810 0.253697 0.253890 0.253906 0.253616 0.253228 0.252803 0.252260 0.251514 0.250676 0.249769 0.248909 0.248312 -100 
-100 -100 -100 -100 -100 -100 -100 -100 -100 -100 -100 -100 -100 -100 -100 -100 -100 -100 -100 -100 -100 -100 -100 -100 -100 -100 
-100 -100 -100 -100 -100 -100 -100 -100 -100 -100 -100 -100 -100 -100 -100 -100 -100 -100 -100 -100 -100 -100 -100 -100 -100 -100 
-100 -100 -100 -100 -100 -100 -100 -100 -100 -100 -100 -100 -100 -100 -100 -100 -100 -100 -100 -100 -100 -100 -100 -100 -100 -100 
-100 -100 0.560975 0.549412 0.528344 0.503946 0.479255 0.458450 0.442221 0.431740 0.425471 0.421711 0.419116 0.417688 0.416975 0.415514 0.412970 0.410477 0.407839 0.405017 0.401875 0.398837 0.396043 0.393640 0.392008 -100 
-100 -100 0.582488 0.570466 0.548280 0.523353 0.498352 0.477197 0.460559 0.449830 0.443543 0.439567 0.436606 0.435260 0.435295 0.433747 0.430211 0.427231 0.424388 0.421490 0.418353 0.415455 0.412929 0.410549 0.408714 -100 
-100 -100 0.622772 0.609702 0.584067 0.557837 0.532027 0.510117 0.492667 0.481401 0.475515 0.471119 0.467076 0.466172 0.469031 0.467368 0.460630 0.456570 0.453295 0.450286 0.447191 0.444567 0.442653 0.440324 0.438009 -100 
-100 -100 0.663195 0.649990 0.624054 0.597285 0.570654 0.547685 0.529015 0.516577 0.509725 0.504642 0.500160 0.499077 0.501890 0.500197 0.493386 0.489256 0.485941 0.482933 0.479870 0.477311 0.475487 0.473220 0.470913 -100 
-100 -100 0.699262 0.686759 0.663475 0.636918 0.609500 0.585244 0.565002 0.550920 0.541977 0.535976 0.531536 0.529656 0.529787 0.528127 0.524112 0.520888 0.517962 0.515079 0.512060 0.509419 0.507400 0.505199 0.503187 -100 
-100 -100 0.734201 0.721721 0.698614 0.671504 0.643034 0.617429 0.595704 0.580235 0.570355 0.563468 0.558176 0.555909 0.555807 0.554147 0.550345 0.547362 0.544666 0.541944 0.539046 0.536560 0.535076 0.532984 0.530632 -100 
-100 -100 0.765547 0.752622 0.728378 0.700261 0.670676 0.643863 0.620971 0.604788 0.596400 0.588753 0.580557 0.578090 0.580174 0.578434 0.572134 0.568705 0.566129 0.563597 0.560958 0.559180 0.561080 0.559120 0.553670 -100 
-100 -100 0.786801 0.773744 0.749203 0.720489 0.690070 0.662359 0.638574 0.621559 0.612421 0.604155 0.595435 0.592546 0.594288 0.592485 0.586419 0.583365 0.581249 0.578959 0.576325 0.574601 0.576616 0.574758 0.569337 -100 
-100 -100 0.799072 0.786282 0.762486 0.733709 0.702775 0.674500 0.650095 0.632170 0.620097 0.611363 0.604434 0.600861 0.599585 0.597782 0.594996 0.593431 0.592543 0.590523 0.587264 0.584744 0.583563 0.581713 0.579382 -100 
-100 -100 0.806245 0.793584 0.769981 0.741111 0.709878 0.681377 0.656909 0.638959 0.626691 0.617759 0.610562 0.606365 0.604060 0.602318 0.600903 0.600885 0.602110 0.600344 0.595565 0.592300 0.590638 0.588714 0.586560 -100 
-100 -100 0.810378 0.797647 0.773403 0.744347 0.712944 0.684443 0.660273 0.642927 0.632618 0.623703 0.614547 0.609676 0.606861 0.605260 0.604904 0.606920 0.613249 0.611693 0.602355 0.597894 0.596763 0.594709 0.591479 -100 
-100 -100 0.809811 0.797057 0.772774 0.743685 0.712293 0.683888 0.659902 0.642823 0.632821 0.624076 0.614918 0.610021 0.607159 0.605594 0.605349 0.607468 0.613905 0.612438 0.603185 0.598870 0.597913 0.595922 0.592639 -100 
-100 -100 0.804299 0.791565 0.767885 0.738945 0.707788 0.679571 0.655674 0.638605 0.627405 0.618937 0.611535 0.607091 0.604448 0.602801 0.601916 0.602332 0.604014 0.602545 0.598036 0.595296 0.594309 0.592577 0.590181 -100 
-100 -100 0.794938 0.782090 0.758342 0.729568 0.698860 0.671082 0.647649 0.631421 0.621642 0.613566 0.605523 0.600976 0.598529 0.596882 0.595544 0.595061 0.595265 0.593853 0.591025 0.589606 0.589976 0.588489 0.585450 -100 
-100 -100 0.778283 0.765365 0.741567 0.713217 0.683396 0.656445 0.633980 0.619663 0.613993 0.606434 0.595328 0.589910 0.587566 0.585990 0.584357 0.583618 0.583624 0.582345 0.580240 0.580292 0.584670 0.583376 0.576922 -100 
-100 -100 0.750945 0.738385 0.715249 0.687941 0.659355 0.633508 0.611903 0.598275 0.593236 0.586267 0.575725 0.570837 0.568919 0.567597 0.566005 0.565131 0.564918 0.563655 0.561790 0.562012 0.566472 0.565255 0.558876 -100 
-100 -100 0.710332 0.698450 0.676401 0.650741 0.623896 0.599448 0.578555 0.564330 0.556325 0.549998 0.543807 0.540864 0.539695 0.538734 0.537395 0.536293 0.535444 0.534062 0.532329 0.531574 0.532162 0.530929 0.528260 -100 
-100 -100 0.660423 0.648948 0.627070 0.603134 0.578590 0.555919 0.535916 0.521950 0.513457 0.507832 0.503550 0.501727 0.501086 0.500394 0.499176 0.497932 0.496736 0.495311 0.493695 0.492493 0.491805 0.490570 0.489078 -100 
-100 -100 0.605213 0.593155 0.566556 0.543583 0.521690 0.501054 0.481976 0.468940 0.461894 0.457031 0.452856 0.451519 0.451271 0.450765 0.449540 0.448247 0.446968 0.445605 0.444095 0.442764 0.441637 0.440451 0.439437 -100 
-100 -100 0.533391 0.522054 0.496805 0.475663 0.455927 0.437466 0.420352 0.408883 0.402920 0.398908 0.395438 0.394505 0.394472 0.394125 0.393044 0.391877 0.390715 0.389523 0.388178 0.386903 0.385731 0.384639 0.383804 -100 
-100 -100 0.449486 0.440056 0.422247 0.403553 0.385256 0.368899 0.354798 0.345313 0.339731 0.336580 0.334722 0.334233 0.334296 0.334076 0.333313 0.332418 0.331505 0.330530 0.329391 0.328247 0.327135 0.326130 0.325425 -100 
-100 -100 0.386575 0.377946 0.362264 0.344767 0.327454 0.312718 0.300795 0.292947 0.288262 0.285773 0.284507 0.284218 0.284296 0.284148 0.283599 0.282934 0.282237 0.281457 0.280502 0.279501 0.278479 0.277549 0.276912 -100 
-100 -100 0.349840 0.341526 0.326716 0.309783 0.293077 0.279250 0.268514 0.261569 0.257431 0.255306 0.254326 0.254117 0.254188 0.254068 0.253631 0.253092 0.252520 0.251853 0.251011 0.250101 0.249141 0.248252 0.247644 -100 
-100 -100 -100 -100 -100 -100 -100 -100 -100 -100 -100 -100 -100 -100 -100 -100 -100 -100 -100 -100 -100 -100 -100 -100 -100 -100 
-100 -100 -100 -100 -100 -100 -100 -100 -100 -100 -100 -100 -100 -100 -100 -100 -100 -100 -100 -100 -100 -100 -100 -100 -100 -100 
-100 -100 -100 -100 -100 -100 -100 -100 -100 -100 -100 -100 -100 -100 -100 -100 -100 -100 -100 -100 -100 -100 -100 -100 -100 -100 
-100 -100 0.559762 0.548486 0.528053 0.504096 0.479760 0.459249 0.443261 0.432869 0.426500 0.422680 0.420047 0.418386 0.417190 0.415636 0.413422 0.411107 0.408570 0.405745 0.402506 0.399295 0.396309 0.393774 0.392088 -100 
-100 -100 0.580096 0.568560 0.547575 0.523289 0.498695 0.477838 0.461423 0.450706 0.444162 0.440125 0.437246 0.435574 0.434645 0.433028 0.430378 0.427795 0.425137 0.422246 0.418989 0.415868 0.413099 0.410586 0.408736 -100 
-100 -100 0.616796 0.604734 0.582394 0.557350 0.532104 0.510500 0.493209 0.481792 0.474855 0.470383 0.467050 0.465457 0.465311 0.463619 0.459959 0.456902 0.454099 0.451132 0.447857 0.444954 0.442938 0.440476 0.437992 -100 
-100 -100 0.657218 0.645004 0.622321 0.596708 0.570607 0.547903 0.529358 0.516748 0.508830 0.503691 0.499980 0.498245 0.498085 0.496383 0.492673 0.489570 0.486750 0.483788 0.480549 0.477741 0.475853 0.473469 0.470994 -100 
-100 -100 0.696695 0.684664 0.662560 0.636566 0.609430 0.585355 0.565220 0.551045 0.541660 0.535666 0.531594 0.529497 0.528594 0.526940 0.524068 0.521363 0.518715 0.515868 0.512725 0.509916 0.507605 0.505331 0.503466 -100 
-100 -100 0.732526 0.720350 0.697947 0.671178 0.642850 0.617330 0.595628 0.579961 0.569380 0.562522 0.557898 0.555576 0.554585 0.552970 0.550258 0.547790 0.545443 0.542784 0.539737 0.537105 0.535039 0.532920 0.531091 -100 
-100 -100 0.763427 0.750858 0.727564 0.699795 0.670253 0.643417 0.620341 0.603532 0.592381 0.584751 0.579158 0.576663 0.576234 0.574609 0.571299 0.568889 0.566970 0.564542 0.561531 0.559223 0.558110 0.556167 0.553715 -100 
-100 -100 0.784805 0.772063 0.748388 0.719959 0.689521 0.661705 0.637647 0.619936 0.607999 0.599759 0.593712 0.590892 0.590246 0.588584 0.585435 0.583321 0.581774 0.579600 0.576718 0.574575 0.573669 0.571879 0.569485 -100 
-100 -100 0.797936 0.785308 0.761886 0.733228 0.702233 0.673812 0.649159 0.630819 0.617884 0.609227 0.603243 0.599964 0.598301 0.596618 0.594532 0.593101 0.592087 0.590172 0.587313 0.585073 0.583566 0.581868 0.580202 -100 
-100 -100 0.805274 0.792727 0.769419 0.740635 0.709345 0.680663 0.655863 0.637434 0.624364 0.615536 0.609316 0.605681 0.603590 0.601943 0.600476 0.599881 0.599942 0.598264 0.594849 0.592393 0.590919 0.589243 0.587508 -100 
-100 -100 0.808659 0.796117 0.772716 0.743848 0.712448 0.683737 0.659059 0.640903 0.628336 0.619535 0.612868 0.609001 0.606871 0.605321 0.604266 0.604695 0.606887 0.605399 0.600305 0.597435 0.596326 0.594632 0.592366 -100 
-100 -100 0.808135 0.795572 0.772138 0.743267 0.711914 0.683299 0.658769 0.640817 0.628480 0.619836 0.613240 0.609426 0.607333 0.605813 0.604781 0.605231 0.607462 0.606043 0.601054 0.598324 0.597367 0.595747 0.593473 -100 
-100 -100 0.803609 0.790981 0.767543 0.738751 0.707649 0.679244 0.654848 0.637044 0.624722 0.616337 0.610232 0.606695 0.604676 0.603115 0.601751 0.601243 0.601444 0.599991 0.596940 0.594974 0.594070 0.592626 0.590807 -100 
-100 -100 0.794720 0.781937 0.758270 0.729624 0.698998 0.671020 0.646958 0.629679 0.618152 0.610136 0.603987 0.600653 0.598958 0.597419 0.595625 0.594422 0.593712 0.592235 0.590067 0.588820 0.588542 0.587266 0.585274 -100 
-100 -100 0.778902 0.765966 0.741887 0.713616 0.684181 0.656962 0.633232 0.616978 0.607202 0.599674 0.592783 0.589474 0.588324 0.586879 0.584571 0.582961 0.581939 0.580481 0.578745 0.578267 0.579630 0.578480 0.575223 -100 
-100 -100 0.751684 0.739110 0.715734 0.688513 0.660321 0.634232 0.611421 0.595923 0.586813 0.579843 0.573431 0.570546 0.569743 0.568498 0.566216 0.564501 0.563318 0.561852 0.560255 0.559868 0.561253 0.560140 0.556943 -100 
-100 -100 0.710165 0.698408 0.676755 0.651281 0.624571 0.600015 0.578681 0.563661 0.554178 0.547831 0.543110 0.541018 0.540361 0.539364 0.537526 0.535862 0.534446 0.532939 0.531388 0.530508 0.530307 0.529166 0.527422 -100 
-100 -100 0.658801 0.647681 0.627139 0.603582 0.579190 0.556499 0.536379 0.522239 0.513314 0.507653 0.503765 0.502173 0.501805 0.500991 0.499264 0.497605 0.496074 0.494577 0.493083 0.491959 0.491163 0.490010 0.488785 -100 
-100 -100 0.597160 0.586259 0.565418 0.543610 0.522169 0.501591 0.482555 0.469670 0.462300 0.457405 0.453557 0.452260 0.452506 0.451818 0.449713 0.447974 0.446416 0.444997 0.443605 0.442464 0.441531 0.440413 0.439369 -100 
-100 -100 0.525446 0.515217 0.495696 0.475631 0.456271 0.437867 0.420887 0.409670 0.403501 0.399451 0.396193 0.395205 0.395593 0.395046 0.393130 0.391576 0.390184 0.388930 0.387670 0.386580 0.385636 0.384580 0.383644 -100 
-100 -100 0.448112 0.438955 0.422342 0.403861 0.385564 0.369219 0.355262 0.345955 0.340479 0.337286 0.335264 0.334621 0.334675 0.334283 0.333166 0.332050 0.330985 0.329945 0.328829 0.327773 0.326775 0.325781 0.325007 -100 
-100 -100 0.386588 0.378007 0.362639 0.345142 0.327794 0.313051 0.301192 0.293428 0.288793 0.286264 0.284871 0.284442 0.284422 0.284132 0.283384 0.282577 0.281760 0.280905 0.279922 0.278930 0.277934 0.276992 0.276316 -100 
-100 -100 0.350310 0.341974 0.327162 0.310168 0.293403 0.279561 0.268860 0.261960 0.257847 0.255685 0.254603 0.254271 0.254217 0.253974 0.253407 0.252758 0.252082 0.251335 0.250438 0.249499 0.248521 0.247608 0.246974 -100 
-100 -100 -100 -100 -100 -100 -100 -100 -100 -100 -100 -100 -100 -100 -100 -100 -100 -100 -100 -100 -100 -100 -100 -100 -100 -100 
-100 -100 -100 -100 -100 -100 -100 -100 -100 -100 -100 -100 -100 -100 -100 -100 -100 -100 -100 -100 -100 -100 -100 -100 -100 -100 
-100 -100 -100 -100 -100 -100 -100 -100 -100 -100 -100 -100 -100 -100 -100 -100 -100 -100 -100 -100 -100 -100 -100 -100 -100 -100 
-100 -100 0.558817 0.547685 0.527530 0.503844 0.479776 0.459529 0.443776 0.433514 0.427157 0.423342 0.420705 0.418933 0.417530 0.415934 0.413877 0.411714 0.409318 0.406560 0.403315 0.400055 0.397042 0.394433 0.392653 -100 
-100 -100 0.578818 0.567476 0.546895 0.522922 0.498597 0.477999 0.461801 0.451155 0.444539 0.440516 0.437723 0.435950 0.434668 0.433032 0.430748 0.428419 0.425963 0.423143 0.419844 0.416672 0.413995 0.411409 0.409342 -100 
-100 -100 0.614751 0.603003 0.581411 0.556792 0.531829 0.510470 0.493359 0.481920 0.474745 0.470297 0.467196 0.465431 0.464447 0.462774 0.460078 0.457537 0.455157 0.452275 0.448854 0.445993 0.444959 0.442421 0.438831 -100 
-100 -100 0.655118 0.643212 0.621266 0.596061 0.570222 0.547735 0.529342 0.516690 0.508531 0.503442 0.500010 0.498147 0.497181 0.495526 0.492811 0.490259 0.487898 0.485018 0.481609 0.478856 0.478012 0.475556 0.471924 -100 
-100 -100 0.695274 0.683420 0.661684 0.635951 0.609011 0.585107 0.565094 0.550903 0.541388 0.535480 0.531675 0.529624 0.528455 0.526875 0.524499 0.522182 0.519896 0.517120 0.513818 0.510965 0.508847 0.506516 0.504360 -100 
-100 -100 0.731425 0.719366 0.697167 0.670580 0.642389 0.616975 0.595320 0.579573 0.568782 0.562025 0.557781 0.555622 0.554544 0.553057 0.550802 0.548828 0.547077 0.544510 0.541123 0.538416 0.536479 0.534314 0.532268 -100 
-100 -100 0.762547 0.750058 0.726839 0.699192 0.669720 0.642906 0.619754 0.602677 0.590899 0.583373 0.578564 0.576361 0.575706 0.574292 0.571818 0.570238 0.569480 0.567177 0.563359 0.560844 0.559582 0.557599 0.555197 -100 
-100 -100 0.784023 0.771343 0.747706 0.719358 0.688940 0.661077 0.636864 0.618818 0.606217 0.598089 0.592880 0.590439 0.589662 0.588238 0.585882 0.584539 0.584101 0.582051 0.578419 0.576144 0.575152 0.573353 0.571013 -100 
-100 -100 0.797159 0.784589 0.761247 0.732656 0.701655 0.673142 0.648299 0.629678 0.616415 0.607888 0.602472 0.599654 0.598261 0.596785 0.594930 0.593748 0.593137 0.591314 0.588316 0.586286 0.585135 0.583493 0.581615 -100 
-100 -100 0.804537 0.792045 0.768834 0.740114 0.708814 0.680001 0.654940 0.636162 0.622743 0.614063 0.608494 0.605513 0.603974 0.602507 0.600874 0.600046 0.600021 0.598414 0.595291 0.593424 0.592605 0.591065 0.589037 -100 
-100 -100 0.807862 0.795392 0.772182 0.743412 0.712022 0.683155 0.658116 0.639439 0.626216 0.617571 0.611918 0.609021 0.607932 0.606545 0.604793 0.604600 0.606760 0.605339 0.600469 0.598580 0.598580 0.597100 0.594292 -100 
-100 -100 0.807497 0.794997 0.771739 0.742984 0.711673 0.682899 0.657964 0.639425 0.626361 0.617851 0.612309 0.609527 0.608538 0.607167 0.605347 0.605074 0.607183 0.605811 0.601079 0.599332 0.599470 0.598074 0.595292 -100 
-100 -100 0.803567 0.790932 0.767455 0.738745 0.707740 0.679189 0.654337 0.635936 0.622991 0.614698 0.609446 0.606829 0.605646 0.604223 0.602305 0.601155 0.600886 0.599426 0.596816 0.595456 0.595159 0.593884 0.591872 -100 
-100 -100 0.795798 0.782836 0.758732 0.730061 0.699633 0.671490 0.646761 0.628636 0.616124 0.608168 0.603178 0.600996 0.600346 0.598932 0.596388 0.594438 0.593157 0.591587 0.589715 0.588762 0.588781 0.587613 0.585557 -100 
-100 -100 0.782259 0.768797 0.743243 0.714726 0.686056 0.658605 0.633377 0.615720 0.604026 0.596535 0.591717 0.590179 0.590815 0.589480 0.585716 0.582986 0.581112 0.579473 0.578063 0.577820 0.579547 0.578466 0.574987 -100 
-100 -100 0.755292 0.742182 0.717322 0.689868 0.662475 0.636178 0.611891 0.595044 0.584075 0.577102 0.572623 0.571379 0.572280 0.571085 0.567304 0.564472 0.562454 0.560798 0.559486 0.559285 0.560989 0.559926 0.556513 -100 
-100 -100 0.712059 0.700085 0.677953 0.652515 0.626204 0.601560 0.579545 0.563856 0.553683 0.547275 0.543170 0.541799 0.541971 0.540920 0.538166 0.535766 0.533835 0.532208 0.530814 0.530054 0.529996 0.528907 0.527122 -100 
-100 -100 0.660288 0.649062 0.628351 0.605054 0.581340 0.558640 0.537842 0.523460 0.514755 0.508988 0.504692 0.503212 0.503479 0.502510 0.499778 0.497485 0.495607 0.494052 0.492708 0.491816 0.491303 0.490218 0.488871 -100 
-100 -100 0.598817 0.587790 0.566933 0.545663 0.525814 0.505281 0.484875 0.472008 0.466088 0.461065 0.455528 0.454024 0.455631 0.454697 0.450577 0.447936 0.446002 0.444541 0.443340 0.442600 0.442200 0.441161 0.439806 -100 
-100 -100 0.527099 0.516738 0.497170 0.477595 0.459773 0.441409 0.423114 0.411982 0.407331 0.403152 0.398132 0.396842 0.398494 0.397691 0.393843 0.391464 0.389744 0.388451 0.387365 0.386672 0.386274 0.385279 0.383996 -100 
-100 -100 0.449344 0.440104 0.423383 0.405063 0.387276 0.370931 0.356523 0.347253 0.342288 0.338982 0.336230 0.335330 0.335650 0.335066 0.333232 0.331743 0.330504 0.329429 0.328397 0.327553 0.326837 0.325866 0.324903 -100 
-100 -100 0.387473 0.378835 0.363388 0.345894 0.328670 0.313905 0.301898 0.294141 0.289642 0.287022 0.285314 0.284699 0.284657 0.284228 0.283200 0.282226 0.281307 0.280406 0.279431 0.278504 0.277600 0.276649 0.275886 -100 
-100 -100 0.351030 0.342648 0.327765 0.310721 0.293950 0.280079 0.269327 0.262420 0.258320 0.256083 0.254836 0.254360 0.254209 0.253858 0.253163 0.252421 0.251671 0.250870 0.249943 0.248999 0.248030 0.247091 0.246411 -100 
-100 -100 -100 -100 -100 -100 -100 -100 -100 -100 -100 -100 -100 -100 -100 -100 -100 -100 -100 -100 -100 -100 -100 -100 -100 -100 
-100 -100 -100 -100 -100 -100 -100 -100 -100 -100 -100 -100 -100 -100 -100 -100 -100 -100 -100 -100 -100 -100 -100 -100 -100 -100 
-100 -100 -100 -100 -100 -100 -100 -100 -100 -100 -100 -100 -100 -100 -100 -100 -100 -100 -100 -100 -100 -100 -100 -100 -100 -100 
-100 -100 0.558054 0.546930 0.526749 0.503137 0.479202 0.459122 0.443551 0.433430 0.427154 0.423371 0.420725 0.418895 0.417403 0.415789 0.413815 0.411780 0.409620 0.407005 0.403841 0.400730 0.398287 0.395695 0.393398 -100 
-100 -100 0.578351 0.566953 0.546157 0.522185 0.497966 0.477531 0.461511 0.450988 0.444431 0.440457 0.437707 0.435908 0.434515 0.432876 0.430740 0.428587 0.426503 0.423829 0.420531 0.417644 0.416460 0.413890 0.410396 -100 
-100 -100 0.615776 0.603797 0.580861 0.556046 0.531112 0.509898 0.492950 0.481606 0.474442 0.470067 0.467087 0.465315 0.464085 0.462442 0.460160 0.457999 0.457369 0.454675 0.450311 0.448582 0.455781 0.453255 0.441529 -100 
-100 -100 0.656108 0.643967 0.620658 0.595250 0.569429 0.547076 0.528831 0.516265 0.508119 0.503128 0.499862 0.498036 0.496867 0.495271 0.492994 0.490858 0.490316 0.487620 0.483202 0.481596 0.489053 0.486606 0.474760 -100 
-100 -100 0.694836 0.682891 0.660840 0.635061 0.608190 0.584406 0.564513 0.550401 0.540927 0.535139 0.531531 0.529617 0.528509 0.527020 0.524853 0.522856 0.521219 0.518574 0.514998 0.512385 0.511899 0.509564 0.505793 -100 
-100 -100 0.731110 0.718944 0.696382 0.669736 0.641603 0.616271 0.594675 0.578954 0.568159 0.561536 0.557571 0.555679 0.554910 0.553581 0.551468 0.549997 0.549298 0.546863 0.542777 0.540056 0.538901 0.536710 0.533822 -100 
-100 -100 0.763420 0.750636 0.726419 0.698505 0.669016 0.642222 0.619030 0.601872 0.589900 0.582520 0.578228 0.576529 0.576679 0.575519 0.573017 0.572359 0.574060 0.571901 0.565989 0.563110 0.562342 0.560300 0.557201 -100 
-100 -100 0.784939 0.771970 0.747359 0.718745 0.688293 0.660412 0.636102 0.617919 0.605088 0.597107 0.592452 0.590578 0.590679 0.589538 0.587128 0.586685 0.588710 0.586790 0.581034 0.578411 0.577907 0.576050 0.573025 -100 
-100 -100 0.796903 0.784262 0.760659 0.732037 0.701064 0.672523 0.647561 0.628800 0.615421 0.607031 0.602032 0.599705 0.598984 0.597744 0.595844 0.595105 0.595792 0.594061 0.590021 0.587999 0.587412 0.585754 0.583268 -100 
-100 -100 0.803895 0.791423 0.768218 0.739576 0.708344 0.679492 0.654266 0.635295 0.621731 0.613185 0.608080 0.605701 0.605101 0.603849 0.601854 0.601294 0.602971 0.601441 0.596853 0.595201 0.595336 0.593824 0.590912 -100 
-100 -100 0.807141 0.794728 0.771642 0.743015 0.711751 0.682839 0.657562 0.638602 0.625094 0.616588 0.611657 0.609776 0.611536 0.610396 0.606699 0.607302 0.616260 0.614930 0.603521 0.601458 0.603367 0.601926 0.597128 -100 
-100 -100 0.807034 0.794570 0.771381 0.742772 0.711635 0.682824 0.657598 0.638729 0.625328 0.616931 0.612116 0.610376 0.612281 0.611134 0.607263 0.607685 0.616493 0.615199 0.603985 0.602091 0.604167 0.602822 0.598042 -100 
-100 -100 0.804238 0.791486 0.767580 0.738918 0.708435 0.679842 0.654307 0.635519 0.622228 0.613992 0.609264 0.607399 0.607451 0.606159 0.603375 0.602059 0.603026 0.601588 0.597807 0.596812 0.597754 0.596541 0.593443 -100 
-100 -100 0.798943 0.785464 0.759801 0.730900 0.701557 0.673331 0.647194 0.628465 0.615427 0.607500 0.603157 0.601929 0.602857 0.601520 0.597610 0.594996 0.593755 0.592140 0.590095 0.589664 0.591223 0.590098 0.586644 -100 
-100 -100 0.794599 0.779609 0.746734 0.717590 0.696985 0.669291 0.635190 0.616095 0.603202 0.595723 0.592013 0.592180 0.596862 0.595559 0.587852 0.583620 0.581069 0.579336 0.578390 0.579470 0.588010 0.586973 0.576941 -100 
-100 -100 0.768000 0.753332 0.721093 0.693012 0.673704 0.647182 0.614037 0.595788 0.583714 0.576715 0.573175 0.573520 0.578435 0.577212 0.569382 0.564999 0.562235 0.560478 0.559667 0.560770 0.569233 0.568214 0.558291 -100 
-100 -100 0.716750 0.704107 0.680056 0.654435 0.629731 0.605055 0.581235 0.565041 0.554866 0.548370 0.544122 0.543307 0.545096 0.543926 0.539267 0.535950 0.533555 0.531849 0.530658 0.530388 0.531707 0.530653 0.527628 -100 
-100 -100 0.664871 0.653051 0.630662 0.607551 0.585953 0.563304 0.540467 0.525884 0.518529 0.512617 0.506672 0.505162 0.507168 0.505979 0.500905 0.497640 0.495343 0.493730 0.492554 0.492050 0.492309 0.491272 0.489313 -100 
-100 -100 0.607969 0.595680 0.571030 0.550225 0.537252 0.516825 0.489855 0.477014 0.476511 0.471319 0.459986 0.458095 0.466473 0.465192 0.453149 0.448539 0.445828 0.444273 0.443269 0.443074 0.443550 0.442574 0.440569 -100 
-100 -100 0.536223 0.524624 0.501204 0.482088 0.471105 0.452830 0.427987 0.416903 0.417804 0.413457 0.402496 0.400750 0.409072 0.407927 0.396263 0.391996 0.389534 0.388148 0.387241 0.387076 0.387531 0.386586 0.384651 -100 
-100 -100 0.452901 0.443236 0.425313 0.407206 0.391077 0.374753 0.358776 0.349465 0.346017 0.342565 0.337978 0.336761 0.338335 0.337536 0.333850 0.331679 0.330163 0.329034 0.328083 0.327499 0.327192 0.326229 0.324933 -100 
-100 -100 0.389064 0.380280 0.364462 0.347016 0.330328 0.315545 0.302986 0.295186 0.291111 0.288379 0.286010 0.285192 0.285465 0.284904 0.283228 0.282007 0.280955 0.280004 0.279029 0.278171 0.277395 0.276420 0.275511 -100 
-100 -100 0.351937 0.343492 0.328482 0.311416 0.294730 0.280822 0.269915 0.262967 0.258924 0.256596 0.255102 0.254484 0.254310 0.253873 0.253000 0.252163 0.251346 0.250495 0.249528 0.248570 0.247607 0.246630 0.245879 -100 
-100 -100 -100 -100 -100 -100 -100 -100 -100 -100 -100 -100 -100 -100 -100 -100 -100 -100 -100 -100 -100 -100 -100 -100 -100 -100 
-100 -100 -100 -100 -100 -100 -100 -100 -100 -100 -100 -100 -100 -100 -100 -100 -100 -100 -100 -100 -100 -100 -100 -100 -100 -100 
-100 -100 -100 -100 -100 -100 -100 -100 -100 -100 -100 -100 -100 -100 -100 -100 -100 -100 -100 -100 -100 -100 -100 -100 -100 -100 
-100 -100 0.556610 0.545503 0.525334 0.501701 0.477737 0.457680 0.442205 0.432214 0.426055 0.422307 0.419618 0.417729 0.416186 0.414566 0.412638 0.410695 0.408681 0.406258 0.403314 0.400411 0.398143 0.395668 0.393428 -100 
-100 -100 0.576746 0.565380 0.544618 0.520642 0.496405 0.476011 0.460120 0.449769 0.443377 0.439456 0.436650 0.434785 0.433329 0.431684 0.429602 0.427535 0.425588 0.423102 0.420024 0.417348 0.416342 0.413889 0.410453 -100 
-100 -100 0.613961 0.602035 0.579167 0.554371 0.529436 0.508289 0.491515 0.480405 0.473507 0.469211 0.466120 0.464255 0.462922 0.461277 0.459088 0.457021 0.456519 0.454006 0.449857 0.448336 0.455709 0.453300 0.441627 -100 
-100 -100 0.654208 0.642133 0.618907 0.593534 0.567725 0.545453 0.527389 0.515064 0.507194 0.502307 0.498950 0.497047 0.495785 0.494210 0.492045 0.490013 0.489594 0.487071 0.482846 0.481422 0.489030 0.486691 0.474891 -100 
-100 -100 0.693007 0.681122 0.659153 0.633426 0.606594 0.582882 0.563123 0.549198 0.539922 0.534239 0.530634 0.528704 0.527574 0.526131 0.524078 0.522206 0.520709 0.518214 0.514786 0.512310 0.511936 0.509678 0.505943 -100 
-100 -100 0.729376 0.717274 0.694812 0.668254 0.640201 0.614931 0.593407 0.577808 0.567152 0.560629 0.556707 0.554829 0.554064 0.552812 0.550857 0.549553 0.549017 0.546711 0.542722 0.540079 0.538990 0.536842 0.533970 -100 
-100 -100 0.761763 0.749060 0.724986 0.697216 0.667872 0.641136 0.617938 0.600830 0.588935 0.581643 0.577416 0.575737 0.575879 0.574824 0.572544 0.572097 0.573975 0.571924 0.566055 0.563199 0.562433 0.560400 0.557316 -100 
-100 -100 0.783398 0.770525 0.746080 0.717644 0.687362 0.659542 0.635193 0.617017 0.604225 0.596320 0.591736 0.589893 0.589999 0.588975 0.586788 0.586540 0.588713 0.586874 0.581131 0.578496 0.577958 0.576088 0.573065 -100 
-100 -100 0.795537 0.782992 0.759561 0.731132 0.700333 0.671853 0.646858 0.628083 0.614733 0.606396 0.601451 0.599175 0.598508 0.597372 0.595617 0.595000 0.595773 0.594085 0.590051 0.588016 0.587402 0.585715 0.583207 -100 
-100 -100 0.802671 0.790307 0.767301 0.738898 0.707881 0.679104 0.653828 0.634811 0.621254 0.612726 0.607638 0.605305 0.604770 0.603595 0.601671 0.601149 0.602842 0.601330 0.596764 0.595120 0.595238 0.593697 0.590761 -100 
-100 -100 0.806007 0.793722 0.770877 0.742549 0.711567 0.682756 0.657408 0.638378 0.624873 0.616348 0.611360 0.609484 0.611294 0.610198 0.606504 0.607083 0.616015 0.614692 0.603321 0.601292 0.603196 0.601734 0.596920 -100 
-100 -100 0.805961 0.793633 0.770697 0.742403 0.711567 0.682887 0.657616 0.638688 0.625278 0.616834 0.611916 0.610131 0.612042 0.610911 0.607022 0.607405 0.616179 0.614901 0.603732 0.601874 0.603938 0.602581 0.597795 -100 
-100 -100 0.803248 0.790616 0.766927 0.738542 0.708327 0.679888 0.654385 0.635593 0.622289 0.613983 0.609130 0.607165 0.607163 0.605854 0.603065 0.601742 0.602703 0.601288 0.597542 0.596552 0.597459 0.596229 0.593137 -100 
-100 -100 0.798073 0.784690 0.759190 0.730513 0.701397 0.673348 0.647328 0.628672 0.615649 0.607635 0.603119 0.601712 0.602515 0.601126 0.597219 0.594630 0.593424 0.591840 0.589801 0.589323 0.590795 0.589646 0.586229 -100 
-100 -100 0.793951 0.779026 0.746231 0.717252 0.696833 0.669333 0.635413 0.616457 0.603594 0.596014 0.592088 0.592001 0.596485 0.595092 0.587384 0.583195 0.580711 0.579013 0.578032 0.579013 0.587397 0.586333 0.576384 -100 
-100 -100 0.767517 0.752909 0.720732 0.692789 0.673642 0.647317 0.614378 0.596295 0.584261 0.577153 0.573361 0.573409 0.578084 0.576740 0.568887 0.564536 0.561837 0.560116 0.559265 0.560271 0.568585 0.567543 0.557696 -100 
-100 -100 0.716362 0.703789 0.679851 0.654370 0.629819 0.605324 0.581707 0.565680 0.555567 0.548951 0.544425 0.543312 0.544867 0.543551 0.538822 0.535509 0.533160 0.531482 0.530273 0.529964 0.531234 0.530158 0.527134 -100 
-100 -100 0.664599 0.652859 0.630612 0.607636 0.586170 0.563683 0.541044 0.526635 0.519365 0.513337 0.507108 0.505316 0.507119 0.505770 0.500575 0.497282 0.495024 0.493426 0.492231 0.491746 0.492061 0.491001 0.488955 -100 
-100 -100 0.607736 0.595542 0.571091 0.550413 0.537535 0.517248 0.490481 0.477833 0.477455 0.472161 0.460535 0.458387 0.466623 0.465183 0.452956 0.448290 0.445622 0.444068 0.443020 0.442890 0.443525 0.442522 0.440330 -100 
-100 -100 0.536154 0.524639 0.501388 0.482361 0.471428 0.453256 0.428574 0.417650 0.418656 0.414221 0.402996 0.401027 0.409231 0.407951 0.396107 0.391775 0.389334 0.387933 0.386963 0.386845 0.387444 0.386467 0.384334 -100 
-100 -100 0.453115 0.443485 0.425626 0.407551 0.391434 0.375150 0.359248 0.350011 0.346601 0.343060 0.338275 0.336882 0.338342 0.337438 0.333640 0.331416 0.329888 0.328720 0.327701 0.327101 0.326832 0.325818 0.324400 -100 
-100 -100 0.389425 0.380645 0.364833 0.347376 0.330666 0.315872 0.303319 0.295527 0.291437 0.288621 0.286111 0.285166 0.285350 0.284720 0.282982 0.281728 0.280653 0.279654 0.278604 0.277688 0.276878 0.275843 0.274863 -100 
-100 -100 0.352358 0.343903 0.328870 0.311769 0.295038 0.281091 0.270154 0.263179 0.259097 0.256692 0.255089 0.254373 0.254131 0.253649 0.252746 0.251892 0.251051 0.250149 0.249106 0.248072 0.247046 0.246007 0.245207 -100 
-100 -100 -100 -100 -100 -100 -100 -100 -100 -100 -100 -100 -100 -100 -100 -100 -100 -100 -100 -100 -100 -100 -100 -100 -100 -100 
-100 -100 -100 -100 -100 -100 -100 -100 -100 -100 -100 -100 -100 -100 -100 -100 -100 -100 -100 -100 -100 -100 -100 -100 -100 -100 
-100 -100 -100 -100 -100 -100 -100 -100 -100 -100 -100 -100 -100 -100 -100 -100 -100 -100 -100 -100 -100 -100 -100 -100 -100 -100 
-100 -100 0.554385 0.543322 0.523223 0.499487 0.475333 0.455155 0.439713 0.429866 0.423922 0.420212 0.417388 0.415416 0.413825 0.412201 0.410295 0.408394 0.406420 0.404216 0.401625 0.398981 0.396494 0.394226 0.392607 -100 
-100 -100 0.573855 0.562634 0.542192 0.518223 0.493845 0.473376 0.457605 0.447531 0.441544 0.437679 0.434587 0.432546 0.430989 0.429321 0.427249 0.425183 0.423127 0.420849 0.418210 0.415667 0.413530 0.411289 0.409381 -100 
-100 -100 0.609150 0.597594 0.576209 0.551675 0.526713 0.505567 0.489060 0.478460 0.472555 0.468334 0.464418 0.462187 0.460636 0.458934 0.456697 0.454484 0.452506 0.450148 0.447379 0.445143 0.444706 0.442507 0.439005 -100 
-100 -100 0.649285 0.637596 0.615898 0.590833 0.565052 0.542807 0.525025 0.513234 0.506387 0.501577 0.497381 0.495094 0.493596 0.491963 0.489770 0.487587 0.485637 0.483248 0.480423 0.478225 0.477921 0.475766 0.472202 -100 
-100 -100 0.689639 0.677986 0.656548 0.631007 0.604215 0.580520 0.560912 0.547318 0.538512 0.532900 0.528959 0.526767 0.525413 0.523953 0.522007 0.520096 0.518251 0.515915 0.513057 0.510614 0.508844 0.506737 0.504684 -100 
-100 -100 0.726088 0.714246 0.692411 0.666149 0.638271 0.613032 0.591527 0.576108 0.565743 0.559260 0.555081 0.552894 0.551720 0.550454 0.548767 0.547344 0.546117 0.543940 0.540835 0.538366 0.536617 0.534578 0.532599 -100 
-100 -100 0.757386 0.745179 0.722510 0.695414 0.666570 0.639912 0.616541 0.599502 0.587835 0.580532 0.575933 0.573708 0.572827 0.571717 0.570127 0.569272 0.569115 0.567144 0.563437 0.560977 0.559602 0.557648 0.555418 -100 
-100 -100 0.779219 0.766851 0.743835 0.716141 0.686439 0.658729 0.634188 0.616041 0.603439 0.595491 0.590509 0.588091 0.587142 0.586054 0.584570 0.583907 0.583992 0.582187 0.578577 0.576267 0.575069 0.573229 0.571025 -100 
-100 -100 0.792925 0.780663 0.757908 0.729969 0.699591 0.671244 0.646185 0.627449 0.614232 0.605835 0.600551 0.597844 0.596552 0.595377 0.594011 0.593224 0.592905 0.591221 0.588247 0.586207 0.584984 0.583270 0.581354 -100 
-100 -100 0.800732 0.788581 0.766028 0.738089 0.707529 0.678927 0.653610 0.634642 0.621255 0.612612 0.607029 0.604147 0.602788 0.601541 0.600110 0.599379 0.599410 0.597864 0.594826 0.593037 0.592196 0.590593 0.588518 -100 
-100 -100 0.804297 0.792226 0.769831 0.742052 0.711650 0.683073 0.657695 0.638774 0.625675 0.616952 0.610969 0.608036 0.607200 0.605924 0.604038 0.603724 0.605948 0.604552 0.599661 0.597932 0.597938 0.596423 0.593605 -100 
-100 -100 0.804130 0.792042 0.769618 0.741896 0.711629 0.683228 0.658039 0.639300 0.626342 0.617667 0.611657 0.608697 0.607846 0.606496 0.604469 0.604031 0.606186 0.604849 0.600112 0.598526 0.598655 0.597237 0.594477 -100 
-100 -100 0.800521 0.788240 0.765413 0.737563 0.707420 0.679311 0.654496 0.636068 0.623129 0.614620 0.608930 0.605995 0.604664 0.603183 0.601212 0.599999 0.599711 0.598316 0.595813 0.594497 0.594099 0.592787 0.590834 -100 
-100 -100 0.793215 0.780513 0.756822 0.728794 0.699049 0.671418 0.647026 0.629132 0.616677 0.608467 0.602941 0.600211 0.599182 0.597610 0.595066 0.593176 0.592009 0.590525 0.588633 0.587515 0.587205 0.585972 0.584101 -100 
-100 -100 0.780713 0.767363 0.741728 0.713606 0.685446 0.658550 0.633884 0.616662 0.605075 0.597289 0.591822 0.589513 0.589538 0.587932 0.584183 0.581599 0.579998 0.578442 0.576806 0.576157 0.577240 0.576067 0.572986 -100 
-100 -100 0.754236 0.741213 0.716226 0.689086 0.662129 0.636393 0.612756 0.596440 0.585628 0.578324 0.573088 0.570946 0.571126 0.569562 0.565724 0.563016 0.561283 0.559707 0.558146 0.557546 0.558642 0.557488 0.554435 -100 
-100 -100 0.710852 0.699068 0.677226 0.652176 0.626297 0.602188 0.580822 0.565694 0.555761 0.549007 0.544052 0.541776 0.541272 0.539787 0.536801 0.534421 0.532672 0.531120 0.529621 0.528721 0.528493 0.527332 0.525563 -100 
-100 -100 0.659176 0.648217 0.628019 0.605136 0.581794 0.559584 0.539452 0.525686 0.517343 0.511250 0.506047 0.503721 0.503453 0.502015 0.498850 0.496479 0.494783 0.493280 0.491844 0.491065 0.490842 0.489694 0.487983 -100 
-100 -100 0.597346 0.586699 0.566815 0.545997 0.526423 0.506326 0.486653 0.474522 0.469175 0.463873 0.457358 0.455096 0.456604 0.455200 0.450210 0.447398 0.445756 0.444313 0.442882 0.442467 0.442876 0.441764 0.439562 -100 
-100 -100 0.526159 0.516126 0.497439 0.478206 0.460539 0.442486 0.424800 0.414304 0.410183 0.405751 0.399831 0.397885 0.399518 0.398296 0.393593 0.391018 0.389539 0.388205 0.386832 0.386423 0.386819 0.385719 0.383540 -100 
-100 -100 0.449709 0.440604 0.424180 0.405977 0.388223 0.372002 0.357876 0.348914 0.344164 0.340604 0.337201 0.335775 0.335831 0.334927 0.332681 0.331037 0.329830 0.328649 0.327394 0.326584 0.326148 0.325029 0.323566 -100 
-100 -100 0.388427 0.379811 0.364425 0.346901 0.329607 0.314812 0.302848 0.295149 0.290649 0.287785 0.285627 0.284629 0.284349 0.283710 0.282464 0.281391 0.280430 0.279394 0.278195 0.277130 0.276194 0.275073 0.274045 -100 
-100 -100 0.352241 0.343827 0.328884 0.311730 0.294820 0.280831 0.269997 0.263025 0.258822 0.256356 0.254770 0.253998 0.253643 0.253157 0.252361 0.251566 0.250756 0.249815 0.248666 0.247514 0.246381 0.245267 0.244427 -100 
-100 -100 -100 -100 -100 -100 -100 -100 -100 -100 -100 -100 -100 -100 -100 -100 -100 -100 -100 -100 -100 -100 -100 -100 -100 -100 
-100 -100 -100 -100 -100 -100 -100 -100 -100 -100 -100 -100 -100 -100 -100 -100 -100 -100 -100 -100 -100 -100 -100 -100 -100 -100 
-100 -100 -100 -100 -100 -100 -100 -100 -100 -100 -100 -100 -100 -100 -100 -100 -100 -100 -100 -100 -100 -100 -100 -100 -100 -100 
-100 -100 0.552425 0.541305 0.521035 0.497027 0.472542 0.452136 0.436669 0.427004 0.421409 0.417751 0.414689 0.412625 0.411039 0.409422 0.407490 0.405575 0.403665 0.401681 0.399452 0.397203 0.395031 0.393018 0.391574 -100 
-100 -100 0.571755 0.560485 0.539842 0.515611 0.490923 0.470279 0.454619 0.444992 0.439810 0.436014 0.432273 0.429929 0.428287 0.426590 0.424462 0.422343 0.420298 0.418239 0.416009 0.413882 0.411958 0.409979 0.408368 -100 
-100 -100 0.607203 0.595560 0.573755 0.548934 0.523693 0.502456 0.486295 0.476665 0.472903 0.468766 0.462903 0.459899 0.458074 0.456283 0.453952 0.451627 0.449498 0.447352 0.445105 0.443204 0.442192 0.440260 0.437851 -100 
-100 -100 0.647272 0.635513 0.613432 0.588138 0.562148 0.539850 0.522424 0.511624 0.506950 0.502216 0.496026 0.492918 0.491110 0.489385 0.487122 0.484844 0.482735 0.480550 0.478239 0.476331 0.475375 0.473464 0.471027 -100 
-100 -100 0.687276 0.675646 0.654165 0.628575 0.601733 0.577980 0.558470 0.545357 0.537422 0.531854 0.527128 0.524482 0.522912 0.521412 0.519494 0.517564 0.515660 0.513517 0.511081 0.508945 0.507202 0.505289 0.503588 -100 
-100 -100 0.723632 0.711888 0.690250 0.664182 0.636559 0.611285 0.589580 0.574315 0.564377 0.557887 0.553212 0.550630 0.549168 0.547883 0.546342 0.544911 0.543481 0.541467 0.538864 0.536634 0.534858 0.532953 0.531268 -100 
-100 -100 0.754629 0.742641 0.720559 0.694043 0.666032 0.639404 0.615378 0.598262 0.586948 0.579573 0.574352 0.571566 0.570142 0.568990 0.567707 0.566755 0.565947 0.564094 0.561250 0.559023 0.557435 0.555562 0.553726 -100 
-100 -100 0.776552 0.764435 0.742081 0.715078 0.686329 0.658706 0.633498 0.615232 0.602937 0.594884 0.589254 0.586235 0.584706 0.583566 0.582410 0.581669 0.581103 0.579370 0.576535 0.574351 0.572838 0.571020 0.569196 -100 
-100 -100 0.790750 0.778685 0.756371 0.728981 0.699251 0.671041 0.645688 0.626936 0.613964 0.605448 0.599595 0.596358 0.594642 0.593424 0.592297 0.591593 0.591099 0.589448 0.586686 0.584530 0.582956 0.581200 0.579543 -100 
-100 -100 0.798788 0.786839 0.764714 0.737385 0.707529 0.679137 0.653616 0.634731 0.621790 0.612975 0.606514 0.602922 0.601068 0.599748 0.598573 0.598094 0.598241 0.596691 0.593495 0.591307 0.589896 0.588197 0.586452 -100 
-100 -100 0.802448 0.790607 0.768715 0.741734 0.712307 0.684036 0.658413 0.639777 0.627862 0.618892 0.611112 0.606999 0.605383 0.603974 0.602463 0.602581 0.604949 0.603525 0.598372 0.595889 0.594839 0.593180 0.591034 -100 
-100 -100 0.802237 0.790383 0.768462 0.741525 0.712218 0.684174 0.658861 0.640526 0.628834 0.619892 0.611970 0.607700 0.605960 0.604443 0.602829 0.602888 0.605260 0.603910 0.598877 0.596518 0.595574 0.594003 0.591916 -100 
-100 -100 0.798413 0.786349 0.763944 0.736627 0.707054 0.679319 0.654778 0.636880 0.624714 0.615978 0.608998 0.604884 0.602662 0.601005 0.599476 0.598782 0.598924 0.597580 0.594733 0.592906 0.591833 0.590393 0.588803 -100 
-100 -100 0.790682 0.778218 0.754934 0.727225 0.697661 0.670459 0.646881 0.629982 0.618550 0.610144 0.603158 0.598917 0.596611 0.594828 0.593034 0.591905 0.591410 0.590055 0.587766 0.586154 0.585121 0.583775 0.582344 -100 
-100 -100 0.777613 0.764560 0.739428 0.711438 0.682649 0.656266 0.633459 0.617914 0.608041 0.600069 0.592464 0.587937 0.585777 0.583911 0.581702 0.580406 0.580095 0.578731 0.576225 0.574707 0.574356 0.573060 0.571048 -100 
-100 -100 0.751158 0.738434 0.713944 0.686870 0.659188 0.633949 0.612241 0.597648 0.588550 0.581082 0.573772 0.569460 0.567480 0.565662 0.563359 0.561940 0.561513 0.560135 0.557716 0.556303 0.556051 0.554779 0.552732 -100 
-100 -100 0.708175 0.696658 0.675268 0.650291 0.624156 0.600435 0.580239 0.566272 0.557261 0.550398 0.544323 0.540751 0.539064 0.537395 0.535174 0.533572 0.532575 0.531183 0.529316 0.528132 0.527549 0.526292 0.524673 -100 
-100 -100 0.656131 0.645537 0.626059 0.603190 0.579290 0.557393 0.538530 0.525649 0.517614 0.511482 0.505980 0.503016 0.502018 0.500481 0.497881 0.496114 0.495072 0.493694 0.491955 0.491189 0.491264 0.490027 0.487882 -100 
-100 -100 0.592536 0.582573 0.564341 0.543472 0.522333 0.502500 0.485018 0.473800 0.467973 0.462705 0.456900 0.454409 0.455176 0.453758 0.449620 0.447594 0.446956 0.445634 0.443634 0.443446 0.444880 0.443678 0.440351 -100 
-100 -100 0.521762 0.512377 0.495300 0.475994 0.456745 0.438887 0.423265 0.413551 0.408869 0.404478 0.399369 0.397341 0.398368 0.397162 0.393240 0.391360 0.390821 0.389570 0.387613 0.387430 0.388886 0.387693 0.384348 -100 
-100 -100 0.447872 0.439040 0.423192 0.404953 0.386634 0.370506 0.357180 0.348610 0.343786 0.340219 0.336967 0.335462 0.335304 0.334407 0.332439 0.331088 0.330276 0.329115 0.327582 0.326827 0.326808 0.325600 0.323591 -100 
-100 -100 0.387797 0.379277 0.364074 0.346528 0.329029 0.314235 0.302506 0.294928 0.290404 0.287497 0.285316 0.284257 0.283917 0.283291 0.282139 0.281185 0.280380 0.279343 0.278004 0.276899 0.276054 0.274858 0.273613 -100 
-100 -100 0.352098 0.343712 0.328808 0.311619 0.294606 0.280565 0.269750 0.262780 0.258541 0.256013 0.254359 0.253539 0.253172 0.252707 0.251960 0.251233 0.250499 0.249555 0.248327 0.247110 0.245957 0.244782 0.243852 -100 
-100 -100 -100 -100 -100 -100 -100 -100 -100 -100 -100 -100 -100 -100 -100 -100 -100 -100 -100 -100 -100 -100 -100 -100 -100 -100 
-100 -100 -100 -100 -100 -100 -100 -100 -100 -100 -100 -100 -100 -100 -100 -100 -100 -100 -100 -100 -100 -100 -100 -100 -100 -100 
-100 -100 -100 -100 -100 -100 -100 -100 -100 -100 -100 -100 -100 -100 -100 -100 -100 -100 -100 -100 -100 -100 -100 -100 -100 -100 
-100 -100 0.551015 0.539723 0.518929 0.494511 0.469603 0.448896 0.433362 0.423908 0.419123 0.415526 0.411784 0.409606 0.408069 0.406508 0.404554 0.402625 0.400783 0.399003 0.397126 0.395296 0.393590 0.391831 0.390422 -100 
-100 -100 0.571015 0.559449 0.537827 0.513056 0.487918 0.467022 0.451483 0.442524 0.439383 0.435656 0.430031 0.427163 0.425425 0.423735 0.421541 0.419373 0.417371 0.415523 0.413692 0.412058 0.410760 0.409045 0.407345 -100 
-100 -100 0.610498 0.598118 0.572351 0.546541 0.520709 0.499318 0.483854 0.476231 0.481834 0.477766 0.462715 0.457887 0.455439 0.453546 0.451063 0.448645 0.446483 0.444561 0.442857 0.441623 0.442412 0.440752 0.437123 -100 
-100 -100 0.650541 0.638062 0.612046 0.585825 0.559329 0.536916 0.520178 0.511398 0.516126 0.511442 0.495979 0.490978 0.488498 0.486659 0.484262 0.481916 0.479784 0.477824 0.476045 0.474777 0.475600 0.473945 0.470273 -100 
-100 -100 0.686408 0.674541 0.652229 0.626341 0.599432 0.575546 0.556019 0.543568 0.537758 0.532196 0.525343 0.521975 0.520160 0.518630 0.516700 0.514784 0.512941 0.511004 0.508936 0.507213 0.506008 0.504300 0.502482 -100 
-100 -100 0.722030 0.710232 0.688388 0.662469 0.635376 0.610005 0.587697 0.572500 0.563487 0.556944 0.551162 0.548117 0.546441 0.545151 0.543688 0.542329 0.540946 0.539111 0.536831 0.534891 0.533430 0.531670 0.529968 -100 
-100 -100 0.752778 0.740841 0.719024 0.693253 0.667460 0.640821 0.614669 0.597193 0.587055 0.579557 0.572705 0.569315 0.567539 0.566365 0.565233 0.564364 0.563485 0.561775 0.559299 0.557308 0.555905 0.554118 0.552285 -100 
-100 -100 0.774640 0.762619 0.740635 0.714497 0.688089 0.660524 0.633188 0.614534 0.603369 0.595174 0.587913 0.584265 0.582362 0.581196 0.580206 0.579580 0.578993 0.577357 0.574745 0.572674 0.571238 0.569444 0.567603 -100 
-100 -100 0.788762 0.776802 0.754778 0.727967 0.699238 0.671128 0.645062 0.626216 0.613807 0.605166 0.598390 0.594631 0.592734 0.591501 0.590454 0.590010 0.590045 0.588438 0.585234 0.582920 0.581264 0.579459 0.577753 -100 
-100 -100 0.796755 0.784941 0.763155 0.736450 0.707502 0.679289 0.653339 0.634629 0.622874 0.613907 0.605868 0.601513 0.599582 0.598241 0.597059 0.597197 0.598925 0.597383 0.592615 0.589819 0.588157 0.586334 0.584493 -100 
-100 -100 0.800448 0.788774 0.767304 0.741183 0.713002 0.685037 0.659047 0.641207 0.633278 0.624119 0.611919 0.606367 0.606857 0.605415 0.601821 0.603404 0.615760 0.614320 0.599069 0.594943 0.593477 0.591597 0.589005 -100 
-100 -100 0.800296 0.788586 0.767019 0.740891 0.712782 0.685083 0.659528 0.642110 0.634496 0.625359 0.612920 0.607111 0.607407 0.605842 0.602181 0.603759 0.616188 0.614833 0.599656 0.595620 0.594236 0.592429 0.589885 -100 
-100 -100 0.796889 0.784838 0.762335 0.735387 0.706411 0.678976 0.654562 0.637318 0.626784 0.617883 0.608890 0.603641 0.601076 0.599349 0.597963 0.598111 0.600165 0.598861 0.594193 0.591616 0.590249 0.588630 0.586858 -100 
-100 -100 0.790499 0.777762 0.753447 0.725559 0.696097 0.669207 0.646250 0.630401 0.620582 0.612048 0.603169 0.597574 0.594525 0.592637 0.591270 0.590964 0.591943 0.590685 0.587148 0.584971 0.583789 0.582282 0.580596 -100 
-100 -100 0.782716 0.768653 0.738896 0.709763 0.680229 0.654181 0.632861 0.619127 0.614260 0.606169 0.593337 0.586753 0.583180 0.581167 0.579875 0.579926 0.582110 0.580904 0.576341 0.574042 0.574701 0.573230 0.569714 -100 
-100 -100 0.756367 0.742634 0.713499 0.685231 0.656726 0.631807 0.611634 0.598887 0.594769 0.587194 0.574718 0.568387 0.565045 0.563085 0.561663 0.561568 0.563624 0.562424 0.558005 0.555893 0.556757 0.555323 0.551707 -100 
-100 -100 0.708186 0.696403 0.673965 0.648615 0.622245 0.598788 0.579454 0.566651 0.559126 0.552185 0.544518 0.539803 0.537692 0.535940 0.533887 0.532973 0.533168 0.531936 0.529263 0.527888 0.527661 0.526290 0.524079 -100 
-100 -100 0.654662 0.644113 0.624545 0.601601 0.577487 0.555815 0.537730 0.525746 0.518865 0.512696 0.506089 0.502597 0.502116 0.500555 0.497357 0.495967 0.495952 0.494733 0.492383 0.491892 0.493091 0.491773 0.488419 -100 
-100 -100 0.590075 0.580364 0.562685 0.541854 0.520204 0.500594 0.484264 0.474198 0.470314 0.465083 0.457788 0.455319 0.461577 0.460176 0.450633 0.448667 0.450477 0.449332 0.445283 0.445853 0.450239 0.448983 0.442709 -100 
-100 -100 0.519532 0.510407 0.493926 0.474677 0.454922 0.437234 0.422645 0.413960 0.411160 0.406810 0.400264 0.398353 0.404873 0.403705 0.394418 0.392549 0.394405 0.393316 0.389330 0.389946 0.394486 0.393249 0.386844 -100 
-100 -100 0.446738 0.438026 0.422421 0.404214 0.385730 0.369651 0.356677 0.348519 0.344316 0.340721 0.336898 0.335318 0.335994 0.335144 0.332431 0.331224 0.331135 0.330078 0.328104 0.327726 0.328925 0.327671 0.324436 -100 
-100 -100 0.387272 0.378791 0.363662 0.346104 0.328502 0.313665 0.301999 0.294512 0.290150 0.287177 0.284754 0.283638 0.283605 0.283033 0.281676 0.280840 0.280354 0.279391 0.277905 0.276917 0.276475 0.275240 0.273549 -100 
-100 -100 0.351874 0.343488 0.328578 0.311342 0.294237 0.280106 0.269224 0.262214 0.257959 0.255348 0.253562 0.252699 0.252403 0.251995 0.251284 0.250669 0.250100 0.249227 0.247978 0.246790 0.245741 0.244539 0.243465 -100 
-100 -100 -100 -100 -100 -100 -100 -100 -100 -100 -100 -100 -100 -100 -100 -100 -100 -100 -100 -100 -100 -100 -100 -100 -100 -100 
-100 -100 -100 -100 -100 -100 -100 -100 -100 -100 -100 -100 -100 -100 -100 -100 -100 -100 -100 -100 -100 -100 -100 -100 -100 -100 
-100 -100 -100 -100 -100 -100 -100 -100 -100 -100 -100 -100 -100 -100 -100 -100 -100 -100 -100 -100 -100 -100 -100 -100 -100 -100 
-100 -100 0.549143 0.537756 0.516763 0.492038 0.466748 0.445667 0.429817 0.420152 0.415287 0.411738 0.408154 0.406214 0.404938 0.403574 0.401750 0.399939 0.398238 0.396639 0.394996 0.393440 0.392005 0.390433 0.389106 -100 
-100 -100 0.569011 0.557369 0.535580 0.510520 0.485007 0.463742 0.447899 0.438747 0.435545 0.431857 0.426358 0.423713 0.422247 0.420751 0.418669 0.416621 0.414773 0.413119 0.411535 0.410194 0.409186 0.407663 0.406036 -100 
-100 -100 0.608294 0.595873 0.569999 0.543940 0.517756 0.496015 0.480273 0.472491 0.478075 0.474031 0.459044 0.454412 0.452276 0.450566 0.448125 0.445813 0.443813 0.442100 0.440652 0.439729 0.440812 0.439347 0.435795 -100 
-100 -100 0.648242 0.635748 0.609666 0.583242 0.556437 0.533712 0.516717 0.507794 0.512503 0.507824 0.492381 0.487526 0.485316 0.483639 0.481269 0.479019 0.477041 0.475293 0.473767 0.472798 0.473894 0.472429 0.468833 -100 
-100 -100 0.684123 0.672252 0.649901 0.623875 0.596744 0.572595 0.552829 0.540236 0.534385 0.528799 0.521936 0.518647 0.516990 0.515578 0.513707 0.511879 0.510164 0.508410 0.506574 0.505107 0.504139 0.502591 0.500839 -100 
-100 -100 0.719697 0.707922 0.686103 0.660151 0.632960 0.607402 0.584879 0.569559 0.560524 0.553943 0.548100 0.545068 0.543474 0.542252 0.540821 0.539502 0.538185 0.536485 0.534404 0.532658 0.531356 0.529717 0.528088 -100 
-100 -100 0.750322 0.738447 0.716740 0.691053 0.665307 0.638566 0.612219 0.594659 0.584564 0.577028 0.570041 0.566603 0.564859 0.563713 0.562562 0.561667 0.560763 0.559132 0.556822 0.554953 0.553621 0.551908 0.550148 -100 
-100 -100 0.772131 0.760180 0.738324 0.712306 0.686000 0.658392 0.630911 0.612212 0.601114 0.592897 0.585497 0.581782 0.579883 0.578733 0.577717 0.577046 0.576392 0.574784 0.572266 0.570230 0.568776 0.567006 0.565218 -100 
-100 -100 0.786336 0.774407 0.752442 0.725704 0.697047 0.668914 0.642763 0.623901 0.611536 0.602886 0.596030 0.592220 0.590320 0.589113 0.588085 0.587634 0.587629 0.586000 0.582779 0.580397 0.578641 0.576796 0.575108 -100 
-100 -100 0.794445 0.782617 0.760814 0.734127 0.705233 0.677004 0.650984 0.632268 0.620550 0.611581 0.603483 0.599078 0.597137 0.595844 0.594737 0.594924 0.596639 0.595038 0.590158 0.587185 0.585326 0.583405 0.581565 -100 
-100 -100 0.798255 0.786529 0.764971 0.738841 0.710754 0.682777 0.656667 0.638809 0.630908 0.621745 0.609483 0.603871 0.604340 0.602972 0.599514 0.601202 0.613544 0.612026 0.596624 0.592225 0.590457 0.588434 0.585856 -100 
-100 -100 0.798050 0.786286 0.764620 0.738468 0.710441 0.682742 0.657086 0.639656 0.632063 0.622925 0.610434 0.604577 0.604866 0.603408 0.599930 0.601662 0.614114 0.612690 0.597336 0.592992 0.591272 0.589300 0.586754 -100 
-100 -100 0.794462 0.782375 0.759810 0.732825 0.703858 0.676430 0.652013 0.634791 0.624281 0.615379 0.606362 0.601101 0.598574 0.596990 0.595829 0.596191 0.598370 0.597026 0.592150 0.589284 0.587621 0.585826 0.584004 -100 
-100 -100 0.787956 0.775204 0.750855 0.722919 0.693420 0.666540 0.643636 0.627837 0.618042 0.609502 0.600609 0.595023 0.592047 0.590341 0.589258 0.589254 0.590465 0.589213 0.585460 0.583008 0.581553 0.579867 0.578110 -100 
-100 -100 0.780167 0.766108 0.736337 0.707140 0.677501 0.651458 0.630247 0.616579 0.611727 0.603618 0.590768 0.584192 0.580708 0.578911 0.577969 0.578424 0.580990 0.579839 0.575007 0.572419 0.572795 0.571148 0.567573 -100 
-100 -100 0.753970 0.740253 0.711116 0.682778 0.654142 0.629215 0.609139 0.596438 0.592303 0.584691 0.572182 0.565851 0.562593 0.560863 0.559808 0.560140 0.562604 0.561499 0.556851 0.554492 0.555105 0.553516 0.549840 -100 
-100 -100 0.706054 0.694288 0.671859 0.646443 0.619955 0.596462 0.577171 0.564370 0.556789 0.549779 0.542064 0.537343 0.535308 0.533766 0.532050 0.531506 0.532024 0.530904 0.528135 0.526618 0.526241 0.524740 0.522442 -100 
-100 -100 0.652758 0.642239 0.622704 0.599687 0.575415 0.553682 0.535639 0.523636 0.516662 0.510402 0.503745 0.500238 0.499809 0.498437 0.495551 0.494482 0.494738 0.493646 0.491288 0.490746 0.491878 0.490460 0.487010 -100 
-100 -100 0.588311 0.578653 0.561064 0.540138 0.518235 0.498542 0.482308 0.472226 0.468202 0.462872 0.455556 0.453060 0.459317 0.458090 0.448879 0.447214 0.449272 0.448271 0.444274 0.444866 0.449255 0.447931 0.441553 -100 
-100 -100 0.518082 0.509005 0.492599 0.473241 0.453213 0.435422 0.420895 0.412166 0.409208 0.404758 0.398187 0.396247 0.402756 0.401754 0.392772 0.391178 0.393259 0.392325 0.388420 0.389088 0.393658 0.392382 0.385889 -100 
-100 -100 0.445770 0.437063 0.421449 0.403136 0.384457 0.368243 0.355202 0.346941 0.342600 0.338893 0.335006 0.333404 0.334117 0.333410 0.330926 0.329951 0.330072 0.329165 0.327278 0.326953 0.328182 0.326907 0.323617 -100 
-100 -100 0.386626 0.378122 0.362942 0.345274 0.327510 0.312520 0.300718 0.293090 0.288586 0.285497 0.283001 0.281866 0.281882 0.281434 0.280265 0.279637 0.279352 0.278540 0.277148 0.276215 0.275803 0.274568 0.272855 -100 
-100 -100 0.351396 0.342974 0.327991 0.310641 0.293383 0.279092 0.268050 0.260884 0.256485 0.253756 0.251894 0.251011 0.250760 0.250463 0.249920 0.249501 0.249128 0.248410 0.247265 0.246138 0.245125 0.243938 0.242862 -100 
-100 -100 -100 -100 -100 -100 -100 -100 -100 -100 -100 -100 -100 -100 -100 -100 -100 -100 -100 -100 -100 -100 -100 -100 -100 -100 
-100 -100 -100 -100 -100 -100 -100 -100 -100 -100 -100 -100 -100 -100 -100 -100 -100 -100 -100 -100 -100 -100 -100 -100 -100 -100 
-100 -100 -100 -100 -100 -100 -100 -100 -100 -100 -100 -100 -100 -100 -100 -100 -100 -100 -100 -100 -100 -100 -100 -100 -100 -100 
-100 -100 0.546572 0.535195 0.514374 0.489482 0.463871 0.442378 0.426004 0.415761 0.409993 0.406485 0.403867 0.402505 0.401763 0.400735 0.399139 0.397578 0.396108 0.394668 0.393139 0.391714 0.390350 0.388886 0.387692 -100 
-100 -100 0.565424 0.553970 0.532899 0.507857 0.482072 0.460364 0.443850 0.433733 0.428485 0.424817 0.421394 0.419713 0.419008 0.417889 0.415974 0.414190 0.412619 0.411142 0.409648 0.408409 0.407354 0.405938 0.404553 -100 
-100 -100 0.600106 0.588404 0.566429 0.540951 0.514707 0.492476 0.475573 0.465615 0.462125 0.458083 0.452206 0.449817 0.449514 0.448261 0.445441 0.443335 0.441684 0.440152 0.438626 0.437665 0.437360 0.435997 0.434000 -100 
-100 -100 0.639891 0.628143 0.606019 0.580219 0.553376 0.530189 0.512082 0.501003 0.496621 0.491919 0.485575 0.482941 0.482553 0.481287 0.478471 0.476376 0.474719 0.473137 0.471537 0.470535 0.470226 0.468856 0.466835 -100 
-100 -100 0.680046 0.668452 0.646964 0.621058 0.593632 0.569144 0.548957 0.535509 0.527607 0.521991 0.517142 0.514731 0.513771 0.512610 0.510702 0.508974 0.507420 0.505806 0.504074 0.502713 0.501663 0.500211 0.498728 -100 
-100 -100 0.716283 0.704662 0.683221 0.657179 0.629399 0.603616 0.581242 0.565660 0.555801 0.549214 0.544243 0.541672 0.540528 0.539432 0.537863 0.536480 0.535161 0.533531 0.531563 0.529912 0.528575 0.527020 0.525588 -100 
-100 -100 0.746855 0.735119 0.713563 0.687496 0.659871 0.632984 0.608277 0.590945 0.580076 0.572594 0.566661 0.563655 0.562463 0.561360 0.559780 0.558632 0.557544 0.555897 0.553671 0.551819 0.550417 0.548755 0.547161 -100 
-100 -100 0.768691 0.756833 0.735036 0.708586 0.680389 0.652670 0.626909 0.608534 0.596753 0.588625 0.582269 0.578972 0.577595 0.576463 0.574992 0.574001 0.573045 0.571353 0.568914 0.566838 0.565251 0.563479 0.561839 -100 
-100 -100 0.783352 0.771398 0.749315 0.722242 0.692887 0.664628 0.638918 0.620114 0.607371 0.598826 0.592625 0.589190 0.587474 0.586316 0.585185 0.584414 0.583699 0.581954 0.579176 0.576784 0.574839 0.572945 0.571384 -100 
-100 -100 0.791952 0.779938 0.757725 0.730493 0.700949 0.672511 0.646642 0.627712 0.614921 0.606092 0.599386 0.595596 0.593697 0.592512 0.591554 0.591228 0.591268 0.589519 0.585997 0.583205 0.581091 0.579077 0.577403 -100 
-100 -100 0.796387 0.784321 0.761895 0.734928 0.706176 0.677853 0.651444 0.632663 0.620820 0.611819 0.603795 0.599433 0.597812 0.596619 0.595436 0.595893 0.597990 0.596309 0.590862 0.587456 0.585303 0.583189 0.581224 -100 
-100 -100 0.796049 0.783948 0.761448 0.734468 0.705789 0.677713 0.651679 0.633224 0.621588 0.612614 0.604481 0.600000 0.598306 0.597100 0.595967 0.596533 0.598775 0.597192 0.591775 0.588384 0.586241 0.584141 0.582185 -100 
-100 -100 0.791280 0.779067 0.756393 0.728952 0.699456 0.671726 0.647100 0.629258 0.617180 0.608432 0.601341 0.597148 0.595020 0.593799 0.593012 0.593043 0.593608 0.592135 0.588603 0.585809 0.583718 0.581726 0.580048 -100 
-100 -100 0.783022 0.770500 0.747080 0.719198 0.689462 0.662282 0.638906 0.622184 0.610845 0.602427 0.595385 0.591146 0.589051 0.587837 0.586978 0.586874 0.587237 0.585902 0.582810 0.580261 0.578288 0.576386 0.574790 -100 
-100 -100 0.769727 0.756692 0.731554 0.703313 0.673775 0.647404 0.625358 0.610095 0.600333 0.592318 0.584644 0.580131 0.578213 0.577030 0.576027 0.576154 0.577465 0.576270 0.572513 0.569925 0.568502 0.566654 0.564573 -100 
-100 -100 0.743695 0.731021 0.706570 0.679225 0.650719 0.625445 0.604483 0.590124 0.581054 0.573474 0.566055 0.561737 0.559996 0.558884 0.557839 0.557911 0.559198 0.558099 0.554556 0.552214 0.551021 0.549248 0.547115 -100 
-100 -100 0.701533 0.690082 0.668752 0.643538 0.616900 0.593072 0.573171 0.559286 0.550125 0.543063 0.536865 0.533262 0.531772 0.530746 0.529643 0.529271 0.529436 0.528391 0.526100 0.524432 0.523352 0.521694 0.519830 -100 
-100 -100 0.650022 0.639556 0.620270 0.597131 0.572557 0.550490 0.531982 0.519145 0.510810 0.504420 0.498836 0.495812 0.494889 0.493923 0.492392 0.491672 0.491547 0.490566 0.488767 0.487865 0.487761 0.486228 0.483772 -100 
-100 -100 0.586438 0.576731 0.559046 0.537824 0.515456 0.495392 0.478718 0.467599 0.461201 0.455651 0.450006 0.447424 0.447941 0.447041 0.444193 0.443180 0.443365 0.442493 0.440674 0.440613 0.442129 0.440729 0.437057 -100 
-100 -100 0.516635 0.507473 0.490899 0.471207 0.450697 0.432535 0.417608 0.407909 0.402616 0.397926 0.392959 0.390831 0.391600 0.390866 0.388140 0.387176 0.387392 0.386607 0.384922 0.384968 0.386606 0.385288 0.381635 -100 
-100 -100 0.444629 0.435843 0.420061 0.401476 0.382432 0.365915 0.352567 0.343773 0.338506 0.334613 0.331225 0.329640 0.329522 0.329041 0.327837 0.327215 0.327060 0.326350 0.325099 0.324546 0.324678 0.323406 0.321202 -100 
-100 -100 0.385672 0.377099 0.361775 0.343896 0.325859 0.310619 0.298559 0.290599 0.285646 0.282399 0.280014 0.278890 0.278666 0.278403 0.277843 0.277517 0.277324 0.276737 0.275691 0.274767 0.274039 0.272839 0.271515 -100 
-100 -100 0.350547 0.342060 0.326947 0.309417 0.291937 0.277426 0.266154 0.258738 0.254071 0.251200 0.249316 0.248432 0.248193 0.248052 0.247812 0.247669 0.247527 0.247044 0.246127 0.245098 0.244063 0.242928 0.241987 -100 
-100 -100 -100 -100 -100 -100 -100 -100 -100 -100 -100 -100 -100 -100 -100 -100 -100 -100 -100 -100 -100 -100 -100 -100 -100 -100 
-100 -100 -100 -100 -100 -100 -100 -100 -100 -100 -100 -100 -100 -100 -100 -100 -100 -100 -100 -100 -100 -100 -100 -100 -100 -100 
-100 -100 -100 -100 -100 -100 -100 -100 -100 -100 -100 -100 -100 -100 -100 -100 -100 -100 -100 -100 -100 -100 -100 -100 -100 -100 
-100 -100 0.544408 0.533005 0.512155 0.487098 0.461218 0.439380 0.422608 0.411983 0.405919 0.402478 0.400283 0.399423 0.399261 0.398584 0.397133 0.395791 0.394546 0.393231 0.391760 0.390458 0.389289 0.387880 0.386602 -100 
-100 -100 0.562842 0.551446 0.530549 0.505430 0.479400 0.457334 0.440365 0.429748 0.423967 0.420355 0.417596 0.416632 0.416850 0.416105 0.414068 0.412435 0.411135 0.409802 0.408349 0.407287 0.406591 0.405233 0.403616 -100 
-100 -100 0.596412 0.584967 0.563764 0.538429 0.512018 0.489420 0.471966 0.461253 0.456480 0.452490 0.448098 0.446968 0.448828 0.447967 0.443893 0.441683 0.440448 0.439067 0.437418 0.436769 0.437281 0.435980 0.433317 -100 
-100 -100 0.636055 0.624592 0.603297 0.577701 0.550746 0.527224 0.508579 0.496756 0.491096 0.486424 0.481523 0.480119 0.481888 0.480965 0.476797 0.474528 0.473250 0.471806 0.470082 0.469405 0.469922 0.468614 0.465925 -100 
-100 -100 0.677026 0.665584 0.644444 0.618659 0.591166 0.566423 0.545829 0.531937 0.523581 0.517961 0.513597 0.511792 0.511711 0.510772 0.508466 0.506673 0.505268 0.503748 0.502057 0.500899 0.500227 0.498835 0.497112 -100 
-100 -100 0.713358 0.701872 0.680706 0.654856 0.627140 0.601205 0.578526 0.562719 0.552875 0.546285 0.541312 0.539047 0.538470 0.537471 0.535519 0.533954 0.532648 0.531036 0.529071 0.527538 0.526397 0.524890 0.523373 -100 
-100 -100 0.743706 0.732136 0.710907 0.685144 0.657668 0.630726 0.605865 0.588576 0.578452 0.570995 0.564409 0.561557 0.561169 0.560072 0.557635 0.556095 0.554915 0.553194 0.550855 0.549031 0.547794 0.546153 0.544440 -100 
-100 -100 0.765547 0.753800 0.732233 0.706013 0.677938 0.650178 0.624314 0.606052 0.595079 0.587014 0.580022 0.576873 0.576270 0.575128 0.572797 0.571382 0.570271 0.568443 0.565830 0.563701 0.562194 0.560397 0.558635 -100 
-100 -100 0.780659 0.768639 0.746448 0.719311 0.689959 0.661580 0.635659 0.616816 0.604251 0.595815 0.589663 0.586491 0.585173 0.584068 0.582620 0.581588 0.580666 0.578758 0.575843 0.573320 0.571279 0.569299 0.567681 -100 
-100 -100 0.790001 0.777683 0.754908 0.727255 0.697615 0.668935 0.642649 0.623503 0.610454 0.601784 0.595643 0.592306 0.590779 0.589751 0.588741 0.588288 0.588001 0.586074 0.582521 0.579520 0.577189 0.575023 0.573280 -100 
-100 -100 0.795602 0.782978 0.759319 0.731733 0.703529 0.674820 0.646986 0.627512 0.614543 0.605733 0.599170 0.595631 0.594656 0.593738 0.592509 0.592816 0.594012 0.592146 0.587232 0.583668 0.581235 0.578915 0.576867 -100 
-100 -100 0.795273 0.782583 0.758798 0.731142 0.702954 0.674442 0.646919 0.627675 0.614807 0.606039 0.599513 0.596013 0.595106 0.594280 0.593186 0.593692 0.595110 0.593350 0.588412 0.584804 0.582340 0.579996 0.577926 -100 
-100 -100 0.789437 0.776816 0.753390 0.725321 0.695533 0.667391 0.642135 0.623722 0.610947 0.602409 0.596452 0.593273 0.592003 0.591269 0.590680 0.590868 0.591377 0.589755 0.585989 0.582796 0.580373 0.578112 0.576247 -100 
-100 -100 0.780743 0.767939 0.744016 0.715643 0.685517 0.657899 0.633898 0.616351 0.604091 0.595872 0.590222 0.587444 0.586752 0.586166 0.585308 0.585426 0.586138 0.584691 0.581018 0.578007 0.575802 0.573617 0.571699 -100 
-100 -100 0.767458 0.754200 0.728642 0.699986 0.670032 0.643154 0.620300 0.603748 0.592415 0.584584 0.579007 0.576720 0.577207 0.576797 0.575210 0.575543 0.577884 0.576617 0.571645 0.568526 0.567155 0.565018 0.562298 -100 
-100 -100 0.741547 0.728687 0.703880 0.676173 0.647268 0.621481 0.599688 0.583994 0.573304 0.565844 0.560447 0.558293 0.558919 0.558582 0.556987 0.557304 0.559662 0.558559 0.553895 0.551100 0.550001 0.547975 0.545238 -100 
-100 -100 0.699483 0.687884 0.666285 0.640748 0.613740 0.589468 0.568934 0.554133 0.543979 0.536928 0.531828 0.529461 0.529214 0.528816 0.527838 0.527794 0.528429 0.527474 0.524879 0.522980 0.521754 0.519925 0.517888 -100 
-100 -100 0.648189 0.637589 0.618048 0.594581 0.569621 0.547163 0.528206 0.514784 0.505851 0.499375 0.494251 0.491768 0.491346 0.490850 0.489757 0.489344 0.489350 0.488542 0.486941 0.485975 0.485524 0.483910 0.481675 -100 
-100 -100 0.584909 0.575058 0.557097 0.535501 0.512697 0.492269 0.475275 0.463747 0.456912 0.451205 0.445686 0.443201 0.443606 0.443047 0.440916 0.440123 0.439981 0.439337 0.438265 0.438222 0.438948 0.437548 0.434705 -100 
-100 -100 0.515357 0.506053 0.489204 0.469145 0.448210 0.429712 0.414522 0.404494 0.398838 0.393965 0.388989 0.386806 0.387322 0.386853 0.384828 0.384072 0.383944 0.383424 0.382578 0.382728 0.383634 0.382364 0.379581 -100 
-100 -100 0.443475 0.434572 0.418570 0.399696 0.380319 0.363513 0.349911 0.340826 0.335270 0.331205 0.327766 0.326155 0.326008 0.325753 0.324986 0.324634 0.324535 0.324108 0.323358 0.323000 0.322956 0.321750 0.319890 -100 
-100 -100 0.384569 0.375906 0.360415 0.342322 0.324035 0.308554 0.296256 0.288044 0.282856 0.279457 0.277008 0.275873 0.275688 0.275614 0.275371 0.275334 0.275362 0.275055 0.274342 0.273621 0.272942 0.271818 0.270619 -100 
-100 -100 0.349469 0.340906 0.325654 0.307947 0.290263 0.275541 0.264049 0.256412 0.251545 0.248535 0.246581 0.245685 0.245500 0.245519 0.245538 0.245680 0.245812 0.245604 0.244953 0.244118 0.243200 0.242150 0.241270 -100 
-100 -100 -100 -100 -100 -100 -100 -100 -100 -100 -100 -100 -100 -100 -100 -100 -100 -100 -100 -100 -100 -100 -100 -100 -100 -100 
-100 -100 -100 -100 -100 -100 -100 -100 -100 -100 -100 -100 -100 -100 -100 -100 -100 -100 -100 -100 -100 -100 -100 -100 -100 -100 
-100 -100 -100 -100 -100 -100 -100 -100 -100 -100 -100 -100 -100 -100 -100 -100 -100 -100 -100 -100 -100 -100 -100 -100 -100 -100 
-100 -100 0.542428 0.530986 0.510073 0.484869 0.458771 0.436675 0.419645 0.408867 0.402957 0.399613 0.397519 0.397107 0.398072 0.397699 0.395733 0.394454 0.393427 0.392187 0.390658 0.389506 0.388736 0.387348 0.385729 -100 
-100 -100 0.560708 0.549304 0.528420 0.503191 0.476961 0.454644 0.437445 0.426773 0.421495 0.417991 0.415073 0.414752 0.417160 0.416719 0.413096 0.411288 0.410340 0.409093 0.407443 0.406704 0.407008 0.405679 0.403157 -100 
-100 -100 0.593800 0.582424 0.561509 0.536160 0.509613 0.486799 0.469283 0.458883 0.457601 0.453765 0.446823 0.447111 0.461002 0.460425 0.444833 0.441513 0.441809 0.440502 0.437103 0.437209 0.441348 0.440086 0.433907 -100 
-100 -100 0.633337 0.621970 0.601013 0.575471 0.548459 0.524748 0.506026 0.494520 0.492412 0.487874 0.480329 0.480317 0.494230 0.493544 0.477648 0.474196 0.474427 0.473041 0.469542 0.469623 0.473754 0.472484 0.466292 -100 
-100 -100 0.674579 0.663207 0.642250 0.616605 0.589236 0.564338 0.543419 0.529501 0.521962 0.516389 0.511442 0.510137 0.512395 0.511617 0.507250 0.505070 0.503923 0.502438 0.500494 0.499671 0.500065 0.498697 0.496002 -100 
-100 -100 0.710846 0.699464 0.678565 0.653125 0.625992 0.599984 0.576695 0.560841 0.552146 0.545565 0.539522 0.537377 0.538322 0.537388 0.533955 0.532063 0.530833 0.529189 0.527014 0.525611 0.525004 0.523503 0.521484 -100 
-100 -100 0.741044 0.729627 0.708814 0.683883 0.657818 0.630928 0.605021 0.588071 0.582475 0.575028 0.564049 0.560930 0.564644 0.563512 0.556620 0.554374 0.553079 0.551239 0.548589 0.546831 0.546717 0.545052 0.542182 -100 
-100 -100 0.762897 0.751251 0.730003 0.704557 0.677896 0.650189 0.623262 0.605363 0.598926 0.590903 0.579556 0.576132 0.579587 0.578406 0.571656 0.569543 0.568296 0.566300 0.563294 0.561137 0.560651 0.558791 0.555888 -100 
-100 -100 0.778616 0.766502 0.744054 0.717171 0.688710 0.660239 0.633303 0.614368 0.602788 0.594436 0.587436 0.584323 0.584043 0.582995 0.580551 0.579316 0.578441 0.576356 0.572982 0.570247 0.568298 0.566199 0.564249 -100 
-100 -100 0.789119 0.776429 0.752672 0.724981 0.696704 0.667791 0.639667 0.620080 0.607216 0.598668 0.592509 0.589457 0.588990 0.588135 0.586434 0.586119 0.586222 0.584115 0.579787 0.576355 0.573937 0.571582 0.569521 -100 
-100 -100 0.800734 0.787204 0.758282 0.730988 0.709490 0.680413 0.644848 0.623784 0.610160 0.601467 0.595590 0.592848 0.596684 0.596080 0.590807 0.591398 0.593747 0.591703 0.585119 0.580797 0.578223 0.575641 0.573126 -100 
-100 -100 0.800531 0.786884 0.757715 0.730248 0.708664 0.679731 0.644451 0.623549 0.609921 0.601288 0.595602 0.593050 0.597101 0.596690 0.591626 0.592508 0.595194 0.593271 0.586577 0.582149 0.579515 0.576878 0.574303 -100 
-100 -100 0.789391 0.776168 0.751118 0.722581 0.693728 0.665170 0.638018 0.618918 0.605783 0.597431 0.592179 0.589853 0.590100 0.589860 0.588884 0.589533 0.591035 0.589274 0.584233 0.580378 0.577851 0.575298 0.572896 -100 
-100 -100 0.781322 0.767814 0.741865 0.712657 0.682376 0.654307 0.629361 0.611198 0.598455 0.590448 0.585808 0.584406 0.585824 0.585854 0.584328 0.584877 0.587275 0.585711 0.580091 0.576338 0.574399 0.571911 0.569042 -100 
-100 -100 0.773673 0.759003 0.727745 0.697418 0.666643 0.639224 0.615662 0.598330 0.586182 0.578595 0.574606 0.574680 0.579282 0.579644 0.576000 0.577080 0.585499 0.584146 0.572905 0.568592 0.569961 0.567481 0.561063 -100 
-100 -100 0.747823 0.733595 0.703156 0.673819 0.644061 0.617737 0.595279 0.578797 0.567277 0.560007 0.556113 0.556263 0.560998 0.561431 0.557763 0.558832 0.567284 0.566167 0.555355 0.551479 0.553196 0.550869 0.544454 -100 
-100 -100 0.699870 0.687723 0.664533 0.638251 0.610727 0.586025 0.564995 0.549663 0.539125 0.532131 0.527670 0.526474 0.528157 0.528354 0.526787 0.527141 0.529400 0.528538 0.524492 0.522251 0.521546 0.519550 0.516628 -100 
-100 -100 0.647208 0.636342 0.616112 0.592202 0.566840 0.544037 0.524764 0.511156 0.502410 0.495898 0.490605 0.488568 0.489387 0.489320 0.487838 0.487626 0.488211 0.487598 0.485819 0.485017 0.484936 0.483273 0.480625 -100 
-100 -100 0.583613 0.573586 0.555267 0.533320 0.510160 0.489463 0.472391 0.461186 0.455961 0.450180 0.443034 0.440630 0.443476 0.443196 0.439000 0.437934 0.437729 0.437349 0.436823 0.437337 0.438536 0.437193 0.434120 -100 
-100 -100 0.514140 0.504689 0.487556 0.467186 0.445929 0.427200 0.411984 0.402345 0.398391 0.393418 0.386656 0.384387 0.387186 0.386922 0.382827 0.381787 0.381538 0.381321 0.381158 0.381983 0.383456 0.382293 0.379288 -100 
-100 -100 0.442280 0.433263 0.417048 0.397933 0.378300 0.361275 0.347526 0.338463 0.333296 0.329104 0.325055 0.323337 0.323714 0.323645 0.322644 0.322417 0.322474 0.322351 0.322075 0.322216 0.322624 0.321521 0.319499 -100 
-100 -100 0.383354 0.374604 0.358955 0.340682 0.322197 0.306522 0.294044 0.285712 0.280539 0.277018 0.274321 0.273139 0.273150 0.273235 0.273086 0.273273 0.273541 0.273516 0.273139 0.272741 0.272351 0.271322 0.270068 -100 
-100 -100 0.348237 0.339603 0.324221 0.306366 0.288515 0.273623 0.261950 0.254157 0.249180 0.246055 0.243983 0.243060 0.242954 0.243109 0.243317 0.243705 0.244110 0.244171 0.243793 0.243199 0.242489 0.241534 0.240658 -100 
-100 -100 -100 -100 -100 -100 -100 -100 -100 -100 -100 -100 -100 -100 -100 -100 -100 -100 -100 -100 -100 -100 -100 -100 -100 -100 
-100 -100 -100 -100 -100 -100 -100 -100 -100 -100 -100 -100 -100 -100 -100 -100 -100 -100 -100 -100 -100 -100 -100 -100 -100 -100 
-100 -100 -100 -100 -100 -100 -100 -100 -100 -100 -100 -100 -100 -100 -100 -100 -100 -100 -100 -100 -100 -100 -100 -100 -100 -100 
-100 -100 0.540921 0.529438 0.508448 0.483120 0.456855 0.434558 0.417313 0.406353 0.400344 0.397062 0.395172 0.395011 0.396231 0.396081 0.394303 0.393168 0.392230 0.391020 0.389485 0.388327 0.387558 0.386161 0.384527 -100 
-100 -100 0.559155 0.547720 0.526779 0.501437 0.475042 0.452519 0.435087 0.424201 0.418783 0.415327 0.412632 0.412573 0.415246 0.415034 0.411601 0.409949 0.409107 0.407898 0.406241 0.405498 0.405809 0.404471 0.401926 -100 
-100 -100 0.592131 0.580746 0.559826 0.534388 0.507685 0.484663 0.466892 0.456236 0.454722 0.450918 0.444255 0.444828 0.459002 0.458652 0.443235 0.440071 0.440482 0.439218 0.435811 0.435915 0.440064 0.438792 0.432582 -100 
-100 -100 0.631594 0.620233 0.599287 0.573673 0.546518 0.522617 0.503653 0.491897 0.489554 0.485040 0.477751 0.477994 0.492158 0.491676 0.475924 0.472598 0.472918 0.471568 0.468057 0.468133 0.472266 0.470986 0.464761 -100 
-100 -100 0.672816 0.661443 0.640478 0.614773 0.587288 0.562228 0.541116 0.527015 0.519342 0.513784 0.508987 0.507864 0.510309 0.509675 0.505400 0.503286 0.502175 0.500689 0.498727 0.497893 0.498281 0.496892 0.494166 -100 
-100 -100 0.708974 0.697595 0.676696 0.651218 0.624000 0.597869 0.574439 0.558467 0.549708 0.543149 0.537205 0.535193 0.536280 0.535433 0.532016 0.530106 0.528839 0.527152 0.524942 0.523519 0.522890 0.521357 0.519309 -100 
-100 -100 0.739014 0.727604 0.706797 0.681838 0.655695 0.628711 0.602716 0.585706 0.580103 0.572698 0.561800 0.558799 0.562641 0.561558 0.554614 0.552273 0.550875 0.548950 0.546236 0.544433 0.544270 0.542559 0.539659 -100 
-100 -100 0.760753 0.749099 0.727821 0.702310 0.675545 0.647749 0.620761 0.602836 0.596425 0.588473 0.577225 0.573928 0.577509 0.576376 0.569558 0.567320 0.565931 0.563818 0.560714 0.558473 0.557898 0.555971 0.553030 -100 
-100 -100 0.776456 0.764279 0.741711 0.714674 0.686052 0.657462 0.630462 0.611517 0.599978 0.591724 0.584872 0.581920 0.581786 0.580809 0.578337 0.576998 0.575976 0.573745 0.570236 0.567369 0.565288 0.563088 0.561082 -100 
-100 -100 0.786990 0.774174 0.750187 0.722230 0.693702 0.664623 0.636427 0.616828 0.603994 0.595577 0.589638 0.586808 0.586530 0.585796 0.584125 0.583748 0.583708 0.581441 0.576951 0.573334 0.570736 0.568247 0.566120 -100 
-100 -100 0.798640 0.784935 0.755693 0.728038 0.706214 0.676925 0.641259 0.620151 0.606497 0.597958 0.592409 0.589970 0.594050 0.593627 0.588453 0.589020 0.591207 0.589004 0.582276 0.577738 0.574943 0.572206 0.569621 -100 
-100 -100 0.798382 0.784558 0.755060 0.727215 0.705281 0.676113 0.640696 0.619704 0.606008 0.597536 0.592228 0.590043 0.594400 0.594235 0.589325 0.590231 0.592788 0.590723 0.583877 0.579212 0.576334 0.573532 0.570879 -100 
-100 -100 0.787128 0.773760 0.748446 0.719591 0.690422 0.661615 0.634274 0.615019 0.601795 0.593587 0.588713 0.586815 0.587458 0.587520 0.586739 0.587475 0.588946 0.587066 0.581830 0.577725 0.574957 0.572228 0.569733 -100 
-100 -100 0.778991 0.765379 0.739248 0.709795 0.679243 0.650910 0.625698 0.607270 0.594340 0.586451 0.582246 0.581364 0.583277 0.583670 0.582377 0.583067 0.585503 0.583855 0.578040 0.574044 0.571879 0.569215 0.566240 -100 
-100 -100 0.771327 0.756596 0.725241 0.694730 0.663716 0.636015 0.612110 0.594390 0.581920 0.574420 0.570944 0.571633 0.576824 0.577601 0.574206 0.575470 0.583985 0.582592 0.571182 0.566651 0.567816 0.565171 0.558647 -100 
-100 -100 0.745598 0.731330 0.700822 0.671327 0.641341 0.614734 0.591906 0.574995 0.563105 0.555883 0.552464 0.553197 0.558501 0.559359 0.555969 0.557261 0.565852 0.564751 0.553825 0.549777 0.551321 0.548858 0.542353 -100 
-100 -100 0.697893 0.685695 0.662410 0.635968 0.608220 0.583240 0.561863 0.546150 0.535299 0.528298 0.524150 0.523381 0.525505 0.526086 0.524836 0.525447 0.527881 0.527090 0.523010 0.520665 0.519833 0.517735 0.514757 -100 
-100 -100 0.645462 0.634538 0.614193 0.590111 0.564519 0.541447 0.521860 0.507920 0.498900 0.492332 0.487215 0.485450 0.486575 0.486838 0.485690 0.485747 0.486516 0.486025 0.484309 0.483478 0.483301 0.481580 0.478932 -100 
-100 -100 0.582082 0.571991 0.553541 0.531406 0.508009 0.487055 0.469700 0.458195 0.452703 0.446835 0.439782 0.437532 0.440550 0.440547 0.436706 0.435909 0.435872 0.435658 0.435287 0.435831 0.436939 0.435581 0.432584 -100 
-100 -100 0.512766 0.503256 0.485991 0.465437 0.443950 0.424994 0.409531 0.399627 0.395424 0.390357 0.383637 0.381451 0.384348 0.384319 0.380553 0.379771 0.379689 0.379669 0.379705 0.380604 0.382023 0.380884 0.377976 -100 
-100 -100 0.441018 0.431942 0.415609 0.396337 0.376514 0.359296 0.345342 0.336066 0.330707 0.326421 0.322371 0.320697 0.321161 0.321273 0.320527 0.320541 0.320799 0.320878 0.320791 0.321043 0.321483 0.320423 0.318460 -100 
-100 -100 0.382152 0.373349 0.357598 0.339195 0.320560 0.304730 0.292089 0.283594 0.278276 0.274667 0.271944 0.270778 0.270852 0.271069 0.271119 0.271523 0.272001 0.272178 0.271982 0.271714 0.271404 0.270436 0.269226 -100 
-100 -100 0.347062 0.338378 0.322905 0.304937 0.286960 0.271939 0.260133 0.252208 0.247113 0.243907 0.241796 0.240871 0.240806 0.241061 0.241434 0.242020 0.242635 0.242898 0.242699 0.242246 0.241638 0.240756 0.239922 -100 
-100 -100 -100 -100 -100 -100 -100 -100 -100 -100 -100 -100 -100 -100 -100 -100 -100 -100 -100 -100 -100 -100 -100 -100 -100 -100 
-100 -100 -100 -100 -100 -100 -100 -100 -100 -100 -100 -100 -100 -100 -100 -100 -100 -100 -100 -100 -100 -100 -100 -100 -100 -100 
-100 -100 -100 -100 -100 -100 -100 -100 -100 -100 -100 -100 -100 -100 -100 -100 -100 -100 -100 -100 -100 -100 -100 -100 -100 -100 
-100 -100 0.540047 0.528538 0.507495 0.482089 0.455715 0.433285 0.415850 0.404660 0.398239 0.394966 0.393425 0.393323 0.393956 0.393934 0.393019 0.392105 0.391155 0.389949 0.388481 0.387195 0.386068 0.384651 0.383325 -100 
-100 -100 0.558269 0.546809 0.525819 0.500398 0.473887 0.451209 0.433515 0.422221 0.415906 0.412426 0.410432 0.410306 0.411414 0.411342 0.409802 0.408622 0.407671 0.406473 0.405021 0.403990 0.403372 0.402005 0.400306 -100 
-100 -100 0.591206 0.579799 0.558840 0.533319 0.506477 0.483257 0.464982 0.453407 0.447532 0.443627 0.440493 0.440381 0.443376 0.443190 0.439420 0.437623 0.436774 0.435544 0.433870 0.433274 0.433888 0.432575 0.429802 -100 
-100 -100 0.630639 0.619249 0.598253 0.572532 0.545200 0.521099 0.501669 0.489007 0.482244 0.477621 0.473907 0.473443 0.476276 0.475943 0.471975 0.470027 0.469068 0.467744 0.465987 0.465363 0.465976 0.464646 0.461839 -100 
-100 -100 0.671811 0.660400 0.639338 0.613436 0.585632 0.560415 0.539218 0.524741 0.515883 0.510294 0.506474 0.505276 0.505872 0.505350 0.503214 0.501587 0.500317 0.498826 0.497104 0.495973 0.495361 0.493929 0.492100 -100 
-100 -100 0.707877 0.696436 0.675352 0.649463 0.621537 0.595252 0.572142 0.555971 0.545911 0.539372 0.534704 0.532857 0.532774 0.532017 0.530027 0.528373 0.526976 0.525266 0.523225 0.521681 0.520528 0.518958 0.517364 -100 
-100 -100 0.737777 0.726268 0.705137 0.679378 0.651698 0.624504 0.599420 0.581970 0.571888 0.564538 0.558130 0.555637 0.555725 0.554750 0.552016 0.550137 0.548665 0.546712 0.544199 0.542282 0.540955 0.539206 0.537410 -100 
-100 -100 0.759350 0.747598 0.726011 0.699685 0.671337 0.643334 0.617326 0.599014 0.588189 0.580310 0.573542 0.570775 0.570648 0.569611 0.566939 0.565104 0.563591 0.561425 0.558533 0.556195 0.554484 0.552509 0.550638 -100 
-100 -100 0.774531 0.762331 0.739804 0.712262 0.682475 0.653761 0.627647 0.608770 0.596317 0.588157 0.582434 0.579741 0.578888 0.577971 0.576374 0.575015 0.573646 0.571330 0.568060 0.565183 0.562787 0.560533 0.558769 -100 
-100 -100 0.784140 0.771423 0.747919 0.719475 0.689122 0.659962 0.633432 0.614211 0.601162 0.592861 0.587445 0.584783 0.583824 0.583134 0.582195 0.581554 0.580798 0.578424 0.574474 0.570964 0.568120 0.565583 0.563665 -100 
-100 -100 0.790069 0.776859 0.752108 0.723414 0.694321 0.664978 0.636704 0.616982 0.603642 0.595270 0.589938 0.587371 0.587071 0.586676 0.585796 0.586007 0.586415 0.584099 0.579111 0.574969 0.571896 0.569135 0.566913 -100 
-100 -100 0.789614 0.776318 0.751402 0.722583 0.693439 0.664212 0.636138 0.616508 0.603151 0.594836 0.589702 0.587381 0.587356 0.587232 0.586650 0.587206 0.587946 0.585775 0.580725 0.576470 0.573303 0.570473 0.568200 -100 
-100 -100 0.783246 0.770152 0.745872 0.716833 0.686119 0.657240 0.631369 0.612427 0.599237 0.591115 0.586435 0.584602 0.584562 0.584714 0.584689 0.585139 0.585530 0.583568 0.579273 0.575352 0.572219 0.569444 0.567312 -100 
-100 -100 0.774236 0.761106 0.736617 0.707505 0.676576 0.648175 0.623333 0.604902 0.591913 0.584045 0.579887 0.578798 0.579705 0.580201 0.579971 0.580504 0.581356 0.579666 0.575393 0.571662 0.568800 0.566098 0.563854 -100 
-100 -100 0.760723 0.747273 0.721535 0.692337 0.661681 0.633959 0.610004 0.592134 0.579502 0.571937 0.568282 0.568099 0.570630 0.571465 0.570462 0.571311 0.574017 0.572628 0.567055 0.563272 0.561288 0.558661 0.555623 -100 
-100 -100 0.735157 0.722158 0.697259 0.669092 0.639529 0.612883 0.589913 0.572789 0.560675 0.553357 0.549763 0.549618 0.552234 0.553159 0.552229 0.553172 0.556024 0.554949 0.549843 0.546522 0.544907 0.542462 0.539455 -100 
-100 -100 0.693935 0.682174 0.660298 0.634282 0.606614 0.581520 0.559927 0.543923 0.532697 0.525629 0.521628 0.520656 0.521822 0.522551 0.522461 0.523152 0.524320 0.523562 0.520841 0.518630 0.517024 0.514892 0.512693 -100 
-100 -100 0.643310 0.632529 0.612646 0.588661 0.563016 0.539776 0.519891 0.505472 0.495655 0.489017 0.484488 0.482836 0.483302 0.483757 0.483663 0.484012 0.484511 0.484055 0.482675 0.481624 0.480834 0.479053 0.476885 -100 
-100 -100 0.580690 0.570633 0.552263 0.530098 0.506572 0.485399 0.467589 0.455182 0.447490 0.441518 0.436310 0.434244 0.434892 0.435117 0.434247 0.434204 0.434398 0.434226 0.433773 0.433814 0.434113 0.432674 0.430245 -100 
-100 -100 0.511615 0.502104 0.484843 0.464226 0.442604 0.423429 0.407526 0.396731 0.390296 0.385121 0.380290 0.378310 0.378863 0.379038 0.378197 0.378162 0.378383 0.378409 0.378308 0.378681 0.379279 0.378067 0.375757 -100 
-100 -100 0.440032 0.430943 0.414582 0.395236 0.375293 0.357920 0.343721 0.334020 0.327882 0.323528 0.320086 0.318585 0.318633 0.318887 0.318907 0.319234 0.319669 0.319817 0.319681 0.319657 0.319656 0.318571 0.316951 -100 
-100 -100 0.381281 0.372457 0.356663 0.338188 0.319453 0.303517 0.290736 0.282044 0.276413 0.272754 0.270227 0.269130 0.269101 0.269409 0.269772 0.270357 0.270978 0.271249 0.271088 0.270748 0.270282 0.269328 0.268279 -100 
-100 -100 0.346252 0.337543 0.322021 0.303985 0.285926 0.270826 0.258932 0.250904 0.245679 0.242429 0.240358 0.239454 0.239388 0.239704 0.240212 0.240926 0.241666 0.242034 0.241911 0.241478 0.240850 0.240003 0.239248 -100 
-100 -100 -100 -100 -100 -100 -100 -100 -100 -100 -100 -100 -100 -100 -100 -100 -100 -100 -100 -100 -100 -100 -100 -100 -100 -100 
-100 -100 -100 -100 -100 -100 -100 -100 -100 -100 -100 -100 -100 -100 -100 -100 -100 -100 -100 -100 -100 -100 -100 -100 -100 -100 
-100 -100 -100 -100 -100 -100 -100 -100 -100 -100 -100 -100 -100 -100 -100 -100 -100 -100 -100 -100 -100 -100 -100 -100 -100 -100 
-100 -100 -100 -100 -100 -100 -100 -100 -100 -100 -100 -100 -100 -100 -100 -100 -100 -100 -100 -100 -100 -100 -100 -100 -100 -100 
-100 -100 -100 -100 -100 -100 -100 -100 -100 -100 -100 -100 -100 -100 -100 -100 -100 -100 -100 -100 -100 -100 -100 -100 -100 -100 
-100 -100 -100 -100 -100 -100 -100 -100 -100 -100 -100 -100 -100 -100 -100 -100 -100 -100 -100 -100 -100 -100 -100 -100 -100 -100 
-100 -100 -100 -100 -100 -100 -100 -100 -100 -100 -100 -100 -100 -100 -100 -100 -100 -100 -100 -100 -100 -100 -100 -100 -100 -100 
-100 -100 -100 -100 -100 -100 -100 -100 -100 -100 -100 -100 -100 -100 -100 -100 -100 -100 -100 -100 -100 -100 -100 -100 -100 -100 
-100 -100 -100 -100 -100 -100 -100 -100 -100 -100 -100 -100 -100 -100 -100 -100 -100 -100 -100 -100 -100 -100 -100 -100 -100 -100 
-100 -100 -100 -100 -100 -100 -100 -100 -100 -100 -100 -100 -100 -100 -100 -100 -100 -100 -100 -100 -100 -100 -100 -100 -100 -100 
-100 -100 -100 -100 -100 -100 -100 -100 -100 -100 -100 -100 -100 -100 -100 -100 -100 -100 -100 -100 -100 -100 -100 -100 -100 -100 
-100 -100 -100 -100 -100 -100 -100 -100 -100 -100 -100 -100 -100 -100 -100 -100 -100 -100 -100 -100 -100 -100 -100 -100 -100 -100 
-100 -100 -100 -100 -100 -100 -100 -100 -100 -100 -100 -100 -100 -100 -100 -100 -100 -100 -100 -100 -100 -100 -100 -100 -100 -100 
-100 -100 -100 -100 -100 -100 -100 -100 -100 -100 -100 -100 -100 -100 -100 -100 -100 -100 -100 -100 -100 -100 -100 -100 -100 -100 
-100 -100 -100 -100 -100 -100 -100 -100 -100 -100 -100 -100 -100 -100 -100 -100 -100 -100 -100 -100 -100 -100 -100 -100 -100 -100 
-100 -100 -100 -100 -100 -100 -100 -100 -100 -100 -100 -100 -100 -100 -100 -100 -100 -100 -100 -100 -100 -100 -100 -100 -100 -100 
-100 -100 -100 -100 -100 -100 -100 -100 -100 -100 -100 -100 -100 -100 -100 -100 -100 -100 -100 -100 -100 -100 -100 -100 -100 -100 
-100 -100 -100 -100 -100 -100 -100 -100 -100 -100 -100 -100 -100 -100 -100 -100 -100 -100 -100 -100 -100 -100 -100 -100 -100 -100 
-100 -100 -100 -100 -100 -100 -100 -100 -100 -100 -100 -100 -100 -100 -100 -100 -100 -100 -100 -100 -100 -100 -100 -100 -100 -100 
-100 -100 -100 -100 -100 -100 -100 -100 -100 -100 -100 -100 -100 -100 -100 -100 -100 -100 -100 -100 -100 -100 -100 -100 -100 -100 
-100 -100 -100 -100 -100 -100 -100 -100 -100 -100 -100 -100 -100 -100 -100 -100 -100 -100 -100 -100 -100 -100 -100 -100 -100 -100 
-100 -100 -100 -100 -100 -100 -100 -100 -100 -100 -100 -100 -100 -100 -100 -100 -100 -100 -100 -100 -100 -100 -100 -100 -100 -100 
-100 -100 -100 -100 -100 -100 -100 -100 -100 -100 -100 -100 -100 -100 -100 -100 -100 -100 -100 -100 -100 -100 -100 -100 -100 -100 
-100 -100 -100 -100 -100 -100 -100 -100 -100 -100 -100 -100 -100 -100 -100 -100 -100 -100 -100 -100 -100 -100 -100 -100 -100 -100 
-100 -100 -100 -100 -100 -100 -100 -100 -100 -100 -100 -100 -100 -100 -100 -100 -100 -100 -100 -100 -100 -100 -100 -100 -100 -100 
-100 -100 -100 -100 -100 -100 -100 -100 -100 -100 -100 -100 -100 -100 -100 -100 -100 -100 -100 -100 -100 -100 -100 -100 -100 -100 
-100 -100 -100 -100 -100 -100 -100 -100 -100 -100 -100 -100 -100 -100 -100 -100 -100 -100 -100 -100 -100 -100 -100 -100 -100 -100 
