# Supplementary material for: A computational model of spatio-temporal cardiac intracellular calcium handling with realistic structure and spatial flux distribution from sarcoplasmic reticulum and t-tubule reconstructions
Source: PLoS Comput Biol. 2017 Aug 31;13(8):e1005714. doi: 10.1371/journal.pcbi.1005714 (PMC5597258; doi:10.1371/journal.pcbi.1005714)
Supplement: S1 Code — Code provided in C/C++ and includes the structural datasets used in this study. Documentation is provided on use of and updating the code. Updates may also be available on Michael Colman’s website, http://www.physicsoftheheart.com and github repository: https://github.com/michaelcolman/CODE---PLOS-Comp-Biol-2017-Model-SR. (ZIP) [file pcbi.1005714.s001.zip › PLOS_SR_Clean/Spatial_diff_out/Ca_1D_output_0060.dat]

0.348330
0.312711
0.263051
0.232476
0.223622
0.216691
0.206670
0.207749
0.217241
0.216806
0.206743
0.205752
0.214801
0.214708
0.205229
0.205367
0.214876
0.216302
0.209085
0.208963
0.215611
0.212613
0.201288
0.420556
0.382985
0.329891
0.294943
0.282089
0.272961
0.262210
0.262838
0.271949
0.272129
0.263831
0.264503
0.274059
0.273593
0.262830
0.260682
0.268256
0.269104
0.262298
0.262541
0.269068
0.265767
0.254299
0.514509
0.473736
0.414998
0.373883
0.356014
0.343757
0.331117
0.330905
0.339895
0.340879
0.334348
0.336899
0.347409
0.346534
0.334063
0.329654
0.335703
0.335850
0.328860
0.329428
0.336522
0.332827
0.320339
0.581783
0.537320
0.472578
0.425488
0.403173
0.387867
0.372970
0.371558
0.380377
0.381797
0.376124
0.379795
0.391103
0.390151
0.376898
0.371787
0.377571
0.377402
0.369866
0.370063
0.376915
0.372744
0.359707
0.619907
0.572444
0.503008
0.451804
0.426344
0.408417
0.390748
0.387276
0.395296
0.396687
0.391386
0.395835
0.407980
0.407473
0.394551
0.390164
0.396569
0.396315
0.387857
0.386812
0.392276
0.387529
0.374641
0.643548
0.595196
0.524657
0.472958
0.446927
0.427208
0.406368
0.399830
0.406312
0.407427
0.402677
0.408341
0.421656
0.422053
0.410046
0.406712
0.413806
0.413213
0.403397
0.400778
0.405031
0.399769
0.386849
0.661431
0.613600
0.543889
0.493584
0.468280
0.447459
0.423871
0.414708
0.420125
0.420853
0.416074
0.422783
0.437543
0.438938
0.427589
0.424970
0.432315
0.431195
0.420129
0.416232
0.419570
0.413958
0.401015
0.665486
0.617779
0.548245
0.497906
0.472093
0.450441
0.426005
0.416385
0.421770
0.422140
0.416655
0.423133
0.438239
0.440258
0.429618
0.427622
0.435313
0.434033
0.422459
0.418209
0.421449
0.415703
0.402546
0.659042
0.610772
0.540291
0.488143
0.460426
0.438393
0.415502
0.408294
0.415228
0.415258
0.407788
0.412068
0.425934
0.428048
0.418337
0.417157
0.425558
0.424583
0.413191
0.409400
0.413205
0.407452
0.393857
0.656682
0.608328
0.537377
0.484087
0.455320
0.434039
0.414400
0.411635
0.421659
0.421342
0.410490
0.411022
0.422799
0.424564
0.415503
0.415176
0.424198
0.423576
0.412546
0.409332
0.413724
0.407938
0.393870
0.660528
0.612707
0.542039
0.489028
0.460544
0.440702
0.424364
0.425500
0.438387
0.437748
0.423721
0.420915
0.430510
0.431840
0.423452
0.423897
0.433475
0.432968
0.421863
0.418774
0.423435
0.417472
0.402878
0.660043
0.612276
0.541701
0.488761
0.460388
0.441134
0.425870
0.427880
0.441037
0.439979
0.424999
0.421163
0.430157
0.431670
0.424132
0.425510
0.435582
0.434923
0.423145
0.419224
0.423205
0.416771
0.401890
0.655614
0.607197
0.536079
0.482451
0.453617
0.434122
0.418218
0.418701
0.429998
0.428568
0.414681
0.411788
0.421439
0.423684
0.417365
0.420071
0.430787
0.429786
0.416704
0.410958
0.413270
0.406029
0.391021
0.658266
0.609405
0.537683
0.483719
0.454996
0.435781
0.419690
0.419017
0.429002
0.427685
0.415223
0.413378
0.423301
0.425996
0.420857
0.424966
0.436421
0.435007
0.420387
0.412568
0.413127
0.405003
0.389784
0.665111
0.616323
0.544676
0.491122
0.463209
0.444973
0.429662
0.429035
0.438720
0.437917
0.426623
0.425123
0.434607
0.437184
0.432693
0.437622
0.449357
0.447590
0.432052
0.422952
0.422525
0.413789
0.398220
0.661736
0.612961
0.541496
0.488569
0.461679
0.444276
0.429288
0.428504
0.437931
0.437496
0.426906
0.425311
0.433961
0.436000
0.431466
0.436244
0.447613
0.445700
0.430392
0.421621
0.421365
0.412633
0.397008
0.644819
0.596373
0.525841
0.474264
0.448885
0.431977
0.416222
0.414218
0.422656
0.422131
0.411866
0.409924
0.417488
0.418758
0.413754
0.417662
0.428264
0.426613
0.412905
0.406317
0.407578
0.399616
0.384367
0.621211
0.574768
0.507587
0.459555
0.436908
0.420808
0.404047
0.400369
0.407506
0.406507
0.396099
0.393512
0.399932
0.400464
0.395028
0.398087
0.408066
0.407194
0.396043
0.392787
0.396594
0.390022
0.375355
0.579720
0.537369
0.476746
0.434904
0.416841
0.402557
0.385544
0.380839
0.387060
0.385634
0.374930
0.371712
0.377029
0.377071
0.371663
0.374324
0.384382
0.384380
0.375224
0.374757
0.380666
0.375606
0.362020
0.499520
0.462503
0.410144
0.375866
0.362922
0.351579
0.336176
0.331879
0.337886
0.336735
0.326848
0.323953
0.328944
0.328843
0.323445
0.325470
0.334611
0.334793
0.326971
0.327726
0.334468
0.330464
0.317959
0.374490
0.344128
0.302116
0.276628
0.269347
0.261885
0.249872
0.247250
0.253546
0.253308
0.245446
0.243869
0.249236
0.249239
0.243690
0.244655
0.251735
0.251410
0.244381
0.244865
0.251260
0.247989
0.236782
0.246083
0.223897
0.193743
0.177716
0.175784
0.172067
0.163610
0.162818
0.169200
0.169664
0.163714
0.163422
0.168938
0.169069
0.163720
0.163886
0.169466
0.168734
0.161973
0.161511
0.166775
0.164401
0.155271
0.161218
0.146256
0.126640
0.117897
0.118831
0.117383
0.112023
0.112184
0.117456
0.118026
0.113812
0.114144
0.118906
0.119058
0.114584
0.114413
0.118581
0.117909
0.112385
0.111478
0.115244
0.113824
0.107561
0.420222
0.382764
0.329840
0.295019
0.282187
0.273042
0.262271
0.262863
0.271956
0.272118
0.263818
0.264553
0.274210
0.273864
0.263180
0.260956
0.268283
0.268801
0.261620
0.261499
0.267738
0.264149
0.252427
0.493443
0.454980
0.399945
0.361907
0.345806
0.334615
0.322922
0.322882
0.331542
0.332491
0.326208
0.328650
0.338718
0.337964
0.326096
0.321688
0.327022
0.326752
0.319849
0.320300
0.326913
0.323199
0.311155
0.590667
0.550062
0.490914
0.448111
0.428087
0.413842
0.399590
0.398284
0.406776
0.408622
0.404168
0.408559
0.419658
0.418535
0.405045
0.398623
0.402797
0.401676
0.394165
0.395192
0.403600
0.399650
0.385633
0.662854
0.619486
0.555707
0.507922
0.483686
0.466298
0.449593
0.446629
0.454479
0.456693
0.453338
0.458943
0.470734
0.469678
0.455806
0.448825
0.452515
0.450938
0.442880
0.443338
0.451188
0.446745
0.432414
0.706062
0.660418
0.593007
0.541673
0.513828
0.493666
0.474533
0.469173
0.475511
0.477445
0.474669
0.481019
0.493360
0.492988
0.480135
0.473990
0.477584
0.475798
0.467189
0.465751
0.470360
0.465155
0.452391
0.733476
0.687119
0.618718
0.567048
0.538633
0.516636
0.494331
0.485892
0.490729
0.492011
0.489035
0.496120
0.509546
0.510320
0.498823
0.494134
0.498535
0.496460
0.486407
0.482812
0.485287
0.479342
0.466962
0.754425
0.708190
0.639446
0.588930
0.561883
0.538917
0.513525
0.503010
0.508161
0.508773
0.503853
0.511044
0.526281
0.528117
0.516876
0.513378
0.518748
0.516334
0.504637
0.499379
0.500710
0.494273
0.481766
0.759110
0.712942
0.644275
0.593673
0.566217
0.542759
0.517121
0.506825
0.512337
0.512562
0.506496
0.512768
0.527802
0.530082
0.519702
0.517137
0.523128
0.520760
0.508676
0.503024
0.504135
0.497552
0.484918
0.751390
0.704951
0.636274
0.583979
0.554165
0.530879
0.508369
0.501263
0.507719
0.507840
0.500856
0.504528
0.516828
0.518738
0.509944
0.508269
0.514739
0.512880
0.501617
0.496702
0.498291
0.491802
0.479049
0.748463
0.701720
0.632255
0.578538
0.547731
0.525813
0.507644
0.506042
0.516195
0.516314
0.506010
0.505360
0.514694
0.515619
0.507176
0.506271
0.513504
0.512218
0.501607
0.497691
0.500354
0.493985
0.480618
0.752957
0.706115
0.635372
0.581265
0.550992
0.530907
0.516443
0.519740
0.534266
0.534310
0.519810
0.515206
0.522068
0.522111
0.513790
0.513712
0.522326
0.521360
0.510296
0.506894
0.510856
0.504403
0.489708
0.752969
0.705935
0.634813
0.580221
0.549725
0.530279
0.517290
0.522006
0.537186
0.536928
0.521355
0.515446
0.521481
0.521638
0.514254
0.515297
0.524593
0.523604
0.511943
0.507743
0.511015
0.504036
0.488996
0.748729
0.701222
0.630248
0.574582
0.542704
0.522692
0.509397
0.512584
0.525081
0.524451
0.510857
0.506051
0.512632
0.513827
0.508346
0.511001
0.520494
0.519245
0.506875
0.500605
0.501248
0.493296
0.478800
0.752285
0.704254
0.632504
0.576032
0.543623
0.523289
0.509257
0.510823
0.521677
0.521005
0.508906
0.505536
0.513055
0.515232
0.511285
0.515676
0.526122
0.524571
0.510681
0.502211
0.500910
0.491930
0.477174
0.759723
0.711512
0.639281
0.582843
0.551045
0.531111
0.516825
0.517705
0.528141
0.527714
0.516394
0.513803
0.522036
0.524543
0.520981
0.526411
0.537706
0.535970
0.520957
0.511365
0.509875
0.500277
0.484396
0.756295
0.708193
0.636302
0.580580
0.549712
0.530246
0.515599
0.515502
0.525050
0.524632
0.513908
0.511406
0.519096
0.521269
0.517823
0.523347
0.534593
0.532953
0.518354
0.509308
0.508192
0.498758
0.482928
0.738079
0.690731
0.620638
0.566812
0.537484
0.518361
0.502608
0.500464
0.507964
0.506989
0.496671
0.493707
0.499766
0.501172
0.497883
0.502879
0.513532
0.512482
0.499959
0.493281
0.493214
0.484870
0.470443
0.711071
0.665843
0.599441
0.549717
0.523752
0.505469
0.488119
0.483706
0.489500
0.487591
0.476590
0.472676
0.477385
0.477945
0.474283
0.478759
0.489474
0.489528
0.479506
0.476330
0.479057
0.472481
0.459005
0.663346
0.621852
0.561608
0.518481
0.498452
0.482156
0.463449
0.457668
0.463113
0.460489
0.447988
0.443045
0.446762
0.446720
0.442805
0.447240
0.459673
0.460787
0.451490
0.451060
0.456389
0.451586
0.439067
0.574336
0.537608
0.484977
0.449343
0.434855
0.421693
0.404379
0.398860
0.404182
0.401812
0.389950
0.385355
0.388932
0.388675
0.384430
0.388069
0.399655
0.400950
0.392956
0.394031
0.400653
0.397009
0.385351
0.437874
0.406943
0.363709
0.336299
0.326943
0.317857
0.304596
0.300785
0.305986
0.304784
0.295847
0.293034
0.297254
0.297085
0.292341
0.294286
0.302387
0.302937
0.296779
0.298064
0.304644
0.301622
0.290943
0.296213
0.272067
0.239040
0.220436
0.216691
0.211663
0.202038
0.200349
0.206215
0.206182
0.199483
0.198424
0.203424
0.203445
0.198357
0.199015
0.205180
0.204868
0.198571
0.198847
0.204567
0.202097
0.192662
0.200142
0.181805
0.157377
0.145459
0.145489
0.143093
0.136153
0.135848
0.141789
0.142287
0.137075
0.137051
0.142261
0.142388
0.137379
0.137392
0.142377
0.141711
0.135522
0.134928
0.139663
0.137819
0.130006
0.513252
0.472756
0.414411
0.373515
0.355614
0.343421
0.331094
0.331220
0.340478
0.341444
0.334678
0.337086
0.347637
0.347014
0.334744
0.330020
0.335178
0.334297
0.326348
0.326170
0.332685
0.328067
0.314537
0.589671
0.549167
0.490122
0.447286
0.427162
0.413070
0.399342
0.398651
0.407594
0.409471
0.404683
0.408685
0.419547
0.418433
0.404988
0.398311
0.401902
0.400241
0.392439
0.393462
0.401871
0.397427
0.382666
0.693861
0.652297
0.590763
0.544887
0.524494
0.507390
0.487914
0.485406
0.495554
0.498365
0.493855
0.499665
0.512618
0.511126
0.495157
0.487024
0.493692
0.491271
0.479341
0.481993
0.499830
0.495439
0.471577
0.774181
0.730797
0.665955
0.615944
0.591433
0.570973
0.548786
0.544188
0.553285
0.556369
0.553063
0.560050
0.573521
0.572213
0.556274
0.547788
0.553884
0.550915
0.538403
0.540284
0.557223
0.552340
0.528438
0.825542
0.780551
0.712790
0.659201
0.627911
0.604352
0.582371
0.575252
0.581088
0.583626
0.582166
0.589780
0.602635
0.602236
0.588737
0.580996
0.582540
0.579103
0.569550
0.568033
0.573453
0.567515
0.552822
0.860066
0.814288
0.744798
0.690650
0.658718
0.633140
0.607794
0.597748
0.602792
0.604275
0.601144
0.608817
0.623068
0.624049
0.611858
0.605897
0.608176
0.604370
0.593092
0.588284
0.589560
0.582523
0.569381
0.890866
0.844128
0.769743
0.716212
0.689020
0.662551
0.631017
0.619725
0.632372
0.632856
0.620012
0.626620
0.649942
0.652020
0.632460
0.627733
0.632407
0.628373
0.613871
0.606627
0.607731
0.599969
0.585109
0.896888
0.850149
0.775701
0.722018
0.694494
0.667825
0.636551
0.625983
0.639277
0.639316
0.624932
0.630049
0.652692
0.655051
0.636482
0.632974
0.638545
0.634778
0.619990
0.612243
0.612918
0.605008
0.590182
0.883275
0.837174
0.766615
0.711574
0.678417
0.652401
0.628361
0.621137
0.628858
0.629009
0.620491
0.623080
0.634751
0.636352
0.627217
0.625037
0.630129
0.627135
0.614895
0.608348
0.607822
0.600192
0.587365
0.879553
0.833025
0.761464
0.704857
0.670574
0.646472
0.627860
0.626795
0.638387
0.638850
0.627447
0.625533
0.633203
0.633267
0.624593
0.623086
0.629305
0.627150
0.615756
0.610878
0.612388
0.605114
0.591236
0.893699
0.845721
0.764342
0.706352
0.675127
0.653209
0.636361
0.641344
0.665739
0.666357
0.642716
0.636010
0.641558
0.640334
0.630546
0.630137
0.642219
0.640648
0.624990
0.621194
0.627513
0.620305
0.601853
0.894280
0.845834
0.763575
0.704508
0.672673
0.651436
0.636467
0.643364
0.668733
0.669176
0.644431
0.636238
0.640777
0.639601
0.630801
0.631639
0.644559
0.643134
0.627071
0.622646
0.628386
0.620639
0.601762
0.881159
0.833107
0.758715
0.698460
0.661833
0.639711
0.627212
0.632281
0.646854
0.646960
0.632524
0.626052
0.630296
0.630433
0.625051
0.627438
0.636402
0.634833
0.622375
0.615782
0.615864
0.607017
0.591651
0.885066
0.836432
0.761476
0.699814
0.661778
0.638738
0.625229
0.628401
0.640680
0.640630
0.628193
0.623519
0.629400
0.630990
0.627314
0.631666
0.641466
0.639769
0.626257
0.617504
0.615616
0.605649
0.589940
0.895061
0.845795
0.768226
0.706097
0.669002
0.645792
0.630499
0.632520
0.645499
0.645447
0.632270
0.628820
0.638073
0.640410
0.635257
0.640707
0.652602
0.650966
0.635729
0.626473
0.629638
0.619091
0.597153
0.891012
0.841964
0.764926
0.703607
0.667371
0.644296
0.628018
0.628361
0.639888
0.639466
0.626696
0.623420
0.632373
0.634604
0.629808
0.635701
0.647979
0.646725
0.632043
0.623496
0.627185
0.616967
0.595223
0.867683
0.820059
0.747617
0.688931
0.653854
0.631061
0.613954
0.611426
0.618544
0.617059
0.605934
0.601851
0.606966
0.608496
0.606339
0.612457
0.624133
0.623791
0.611723
0.605084
0.604655
0.595788
0.580986
0.834819
0.789545
0.721435
0.667812
0.637421
0.615684
0.596080
0.590724
0.596059
0.593160
0.580416
0.574875
0.578127
0.578768
0.576776
0.583125
0.596511
0.597581
0.586936
0.583447
0.585323
0.578507
0.565478
0.778260
0.736392
0.673729
0.627920
0.607651
0.588334
0.564015
0.556974
0.564146
0.560210
0.542907
0.535423
0.537771
0.537749
0.535627
0.543339
0.569221
0.571539
0.551184
0.549296
0.553790
0.548925
0.536631
0.675887
0.638311
0.582830
0.544752
0.530832
0.515060
0.491973
0.485107
0.492362
0.488651
0.471687
0.464552
0.466943
0.466626
0.463818
0.470577
0.495530
0.498027
0.479089
0.478973
0.485213
0.481636
0.470017
0.520883
0.488420
0.442179
0.411560
0.399982
0.388655
0.372869
0.367815
0.372781
0.370511
0.359351
0.354956
0.358146
0.357845
0.353927
0.357403
0.368421
0.369923
0.362873
0.364418
0.371132
0.368181
0.357608
0.360347
0.333417
0.296056
0.273801
0.267789
0.261017
0.249615
0.246962
0.252586
0.251947
0.243968
0.241969
0.246499
0.246403
0.241550
0.242939
0.250513
0.250697
0.244194
0.245012
0.251222
0.248578
0.238603
0.248983
0.226731
0.196673
0.180923
0.179399
0.175747
0.167117
0.166208
0.172621
0.172931
0.166629
0.166104
0.171582
0.171651
0.166219
0.166523
0.172433
0.171857
0.165105
0.164884
0.170488
0.168218
0.158991
0.578657
0.534549
0.470191
0.423050
0.400399
0.385556
0.372295
0.372817
0.383040
0.384541
0.377802
0.380256
0.390875
0.390052
0.377056
0.371122
0.374943
0.372877
0.364207
0.364163
0.370917
0.364969
0.349284
0.659753
0.616368
0.552328
0.503887
0.479132
0.462512
0.448185
0.448092
0.457974
0.460415
0.455649
0.459287
0.469612
0.468053
0.454027
0.446256
0.448547
0.446131
0.438582
0.440725
0.449997
0.444755
0.428343
0.771804
0.728132
0.662646
0.611729
0.586703
0.567046
0.547161
0.545334
0.556351
0.559720
0.555172
0.560205
0.572017
0.569855
0.553502
0.544468
0.550008
0.547290
0.536461
0.541069
0.560317
0.555662
0.530670
0.861203
0.816243
0.748082
0.693211
0.663750
0.640406
0.617625
0.613455
0.623121
0.626696
0.623424
0.629506
0.641565
0.639569
0.623496
0.614278
0.619235
0.616022
0.604699
0.608380
0.626429
0.621345
0.596657
0.921099
0.874821
0.804026
0.745478
0.708743
0.681776
0.658754
0.651549
0.657432
0.660286
0.659002
0.665794
0.677267
0.676354
0.663052
0.654771
0.655011
0.650984
0.641999
0.641174
0.646580
0.640018
0.624712
0.961586
0.914567
0.842005
0.782654
0.744890
0.715476
0.688634
0.678005
0.682612
0.684145
0.681150
0.688032
0.701042
0.701752
0.690090
0.683899
0.684936
0.680195
0.668587
0.663121
0.663139
0.654952
0.641247
0.995604
0.947532
0.869961
0.811020
0.777798
0.747277
0.713953
0.701709
0.713574
0.713864
0.701033
0.706856
0.729212
0.731194
0.712235
0.707572
0.711204
0.706108
0.690671
0.681829
0.680870
0.671646
0.656251
1.003338
0.955243
0.877570
0.818445
0.784861
0.754083
0.720862
0.709075
0.721304
0.721061
0.706778
0.711206
0.732924
0.735239
0.717352
0.714010
0.718629
0.713853
0.698034
0.688391
0.686695
0.677310
0.662127
0.990649
0.943239
0.869480
0.809117
0.770001
0.739883
0.713760
0.705023
0.711389
0.711312
0.703277
0.705482
0.716128
0.717618
0.709228
0.707057
0.711095
0.707209
0.694233
0.686015
0.683196
0.674289
0.661402
0.986813
0.938937
0.864140
0.802299
0.762193
0.734028
0.713163
0.710233
0.720227
0.720565
0.710079
0.708250
0.715060
0.714919
0.706736
0.704915
0.709923
0.707020
0.695304
0.689242
0.688837
0.680570
0.666828
1.000819
0.951299
0.866249
0.802880
0.765916
0.739953
0.720673
0.723603
0.746474
0.747041
0.724390
0.718090
0.722939
0.721449
0.711920
0.710950
0.721758
0.719591
0.703964
0.699458
0.704235
0.696267
0.678075
1.001989
0.951816
0.865545
0.800726
0.762906
0.737589
0.720293
0.725273
0.749208
0.749672
0.725987
0.718249
0.722099
0.720630
0.712007
0.712183
0.723799
0.721939
0.706252
0.701511
0.705993
0.697608
0.679007
0.990085
0.940150
0.861550
0.794998
0.751826
0.725478
0.710954
0.714482
0.727696
0.727887
0.714628
0.708468
0.711933
0.711767
0.706598
0.708338
0.716012
0.714197
0.702526
0.696019
0.695138
0.685721
0.670578
0.994835
0.944121
0.864573
0.796033
0.750919
0.723419
0.708003
0.709952
0.721108
0.721152
0.709720
0.705173
0.710236
0.711571
0.708179
0.711975
0.720615
0.718917
0.706582
0.698338
0.695827
0.685410
0.669895
1.004492
0.953003
0.870532
0.801167
0.756652
0.728791
0.711567
0.712458
0.724420
0.724387
0.711988
0.708549
0.717012
0.719180
0.714415
0.719465
0.730416
0.729027
0.715272
0.706882
0.709824
0.698973
0.677148
0.999187
0.947963
0.866072
0.797520
0.753831
0.726096
0.707903
0.707137
0.717618
0.717084
0.704883
0.701490
0.709660
0.711825
0.707599
0.713377
0.725009
0.724195
0.711067
0.703429
0.706954
0.696496
0.674897
0.972821
0.923226
0.846326
0.780793
0.738602
0.711378
0.692507
0.688948
0.694968
0.693203
0.682438
0.678076
0.682408
0.683976
0.682649
0.689077
0.700533
0.700748
0.690025
0.683994
0.683110
0.673951
0.659420
0.933379
0.886329
0.814191
0.754408
0.717627
0.691935
0.670784
0.664509
0.668768
0.665455
0.652853
0.646919
0.649429
0.650211
0.649265
0.656345
0.669967
0.671656
0.661984
0.658677
0.659836
0.652660
0.639924
0.866205
0.822612
0.756190
0.705012
0.679330
0.656688
0.631032
0.623175
0.629301
0.624889
0.607617
0.599707
0.601455
0.601634
0.600590
0.609314
0.635989
0.638931
0.618971
0.616917
0.620598
0.615353
0.603292
0.750207
0.710823
0.651736
0.608970
0.590602
0.572155
0.547948
0.540410
0.546812
0.542646
0.525559
0.517980
0.519883
0.519747
0.517863
0.525640
0.551508
0.554571
0.535784
0.535422
0.540972
0.537047
0.525536
0.579103
0.544508
0.494563
0.459757
0.444668
0.431294
0.414597
0.409066
0.413561
0.410927
0.399446
0.394623
0.397466
0.397249
0.393909
0.398159
0.409858
0.411753
0.404812
0.406213
0.412546
0.409257
0.398542
0.401713
0.372104
0.330644
0.304707
0.296264
0.288095
0.275871
0.272922
0.278523
0.277687
0.269261
0.266946
0.271432
0.271337
0.266561
0.268373
0.276527
0.276860
0.270122
0.270856
0.277066
0.274075
0.263579
0.277474
0.252163
0.217783
0.198918
0.195990
0.191468
0.182006
0.180946
0.187758
0.188020
0.181154
0.180454
0.186227
0.186266
0.180483
0.180936
0.187408
0.186800
0.179464
0.179151
0.185073
0.182465
0.172393
0.613659
0.566327
0.496643
0.444340
0.417799
0.401318
0.388402
0.390563
0.402623
0.404415
0.396238
0.396860
0.406215
0.405051
0.392184
0.386181
0.389308
0.386676
0.378383
0.379827
0.387637
0.380515
0.362468
0.699413
0.653213
0.584375
0.530819
0.501557
0.483479
0.470598
0.472691
0.484265
0.486905
0.480651
0.481765
0.489788
0.487493
0.473859
0.466132
0.467567
0.465541
0.460434
0.465368
0.475454
0.469934
0.453253
0.818818
0.772705
0.702769
0.646231
0.613296
0.592196
0.577240
0.578259
0.589647
0.593114
0.588236
0.590078
0.597436
0.594128
0.579409
0.570360
0.571247
0.569801
0.566678
0.574555
0.588262
0.584166
0.566998
0.916447
0.869179
0.796619
0.735806
0.697874
0.672728
0.654789
0.653334
0.663106
0.666683
0.663122
0.665826
0.673102
0.669833
0.655548
0.646507
0.646898
0.645110
0.641616
0.648302
0.660448
0.655999
0.639555
0.983895
0.935367
0.860368
0.795918
0.752928
0.723529
0.701883
0.696415
0.702706
0.705443
0.703162
0.706888
0.714686
0.712682
0.700646
0.693041
0.692863
0.689748
0.683551
0.684834
0.689870
0.683302
0.669146
1.028192
0.979147
0.903146
0.837739
0.793059
0.760583
0.734427
0.724357
0.727598
0.728850
0.726253
0.730800
0.740006
0.739928
0.730422
0.725239
0.726028
0.721468
0.710922
0.705798
0.704741
0.695709
0.682010
1.058904
1.009632
0.932525
0.867614
0.823989
0.789875
0.759389
0.746125
0.748576
0.748401
0.743442
0.748008
0.759466
0.761012
0.752491
0.749538
0.752362
0.746965
0.732274
0.722408
0.717600
0.706980
0.693062
1.068484
1.019201
0.942046
0.876955
0.832849
0.798049
0.766839
0.753001
0.754983
0.754146
0.748312
0.752252
0.763658
0.765796
0.758377
0.756641
0.760309
0.755015
0.739536
0.728264
0.722206
0.711307
0.697754
1.062905
1.013582
0.936943
0.870568
0.824110
0.789544
0.761388
0.749895
0.751939
0.751207
0.745714
0.748068
0.756852
0.758410
0.752240
0.750698
0.753921
0.749445
0.736133
0.726290
0.720867
0.710664
0.697977
1.059483
1.009733
0.932262
0.864698
0.817641
0.784559
0.760241
0.753238
0.758289
0.757916
0.750465
0.749920
0.756327
0.756571
0.749781
0.747902
0.751249
0.747766
0.736467
0.729133
0.725986
0.716794
0.704085
1.063161
1.012723
0.932830
0.864426
0.818119
0.786876
0.765662
0.762998
0.772350
0.772167
0.761154
0.757662
0.762405
0.761544
0.753766
0.751826
0.756252
0.753551
0.743012
0.737763
0.737526
0.729002
0.715014
1.064962
1.013766
0.932444
0.862386
0.815061
0.784284
0.764831
0.764022
0.774358
0.774108
0.762244
0.757610
0.761575
0.760711
0.753580
0.752441
0.757475
0.755242
0.745199
0.740410
0.740423
0.731787
0.717534
1.064796
1.012665
0.930655
0.857784
0.807259
0.775431
0.756605
0.755426
0.763705
0.763317
0.753410
0.749422
0.753383
0.753547
0.748709
0.749313
0.754655
0.752791
0.743309
0.737640
0.735598
0.726264
0.712816
1.071048
1.017797
0.933749
0.858271
0.805539
0.772620
0.753350
0.751474
0.758883
0.758488
0.749496
0.746411
0.751243
0.752566
0.749491
0.752162
0.758957
0.757566
0.747708
0.741130
0.738175
0.728208
0.714463
1.077685
1.023746
0.938177
0.861567
0.808507
0.775341
0.755505
0.753215
0.760791
0.760407
0.751240
0.748602
0.754566
0.756505
0.753864
0.758061
0.766529
0.765725
0.755576
0.748943
0.747118
0.736980
0.721785
1.070794
1.017073
0.931947
0.856025
0.803764
0.770984
0.750781
0.747541
0.754154
0.753370
0.744167
0.741269
0.746768
0.748688
0.746724
0.751904
0.761279
0.761152
0.751627
0.745680
0.744425
0.734625
0.719571
1.043930
0.991609
0.909432
0.836549
0.786688
0.754914
0.734148
0.729010
0.733154
0.731322
0.722115
0.718314
0.721947
0.723453
0.722740
0.728720
0.738739
0.739580
0.731594
0.727122
0.725933
0.717070
0.703876
0.998573
0.948839
0.871408
0.804558
0.760276
0.730708
0.708813
0.701664
0.704152
0.700982
0.690426
0.685377
0.687865
0.688864
0.688401
0.695140
0.706637
0.708771
0.702121
0.699838
0.700662
0.693337
0.681089
0.921201
0.875081
0.803989
0.745918
0.711045
0.685251
0.661950
0.653630
0.656310
0.652230
0.639352
0.633202
0.635486
0.636090
0.635158
0.642681
0.657547
0.660734
0.653041
0.652412
0.655712
0.650035
0.638273
0.793607
0.751907
0.688709
0.639981
0.613386
0.592553
0.571257
0.563610
0.566723
0.562932
0.550242
0.544381
0.546883
0.547214
0.545517
0.552302
0.566758
0.569917
0.562714
0.563300
0.568228
0.563723
0.552388
0.610034
0.573258
0.519486
0.480292
0.460889
0.445930
0.429919
0.424628
0.428314
0.425966
0.416049
0.411958
0.415157
0.415298
0.412415
0.416843
0.427146
0.429047
0.423472
0.424524
0.430070
0.426177
0.415240
0.420315
0.388580
0.343725
0.314585
0.303699
0.294626
0.282593
0.279989
0.285657
0.284982
0.276940
0.274884
0.279676
0.279740
0.275067
0.277164
0.285193
0.285459
0.278668
0.278839
0.284600
0.281164
0.270277
0.286849
0.259542
0.222229
0.201159
0.197080
0.192144
0.182644
0.181879
0.189053
0.189374
0.182362
0.181748
0.187857
0.187913
0.181890
0.182484
0.189341
0.188647
0.180691
0.179904
0.185736
0.182886
0.172388
0.633706
0.584886
0.512780
0.458172
0.430054
0.413327
0.401682
0.406158
0.420328
0.422419
0.412476
0.410457
0.417700
0.415843
0.403292
0.397532
0.400493
0.398120
0.391712
0.396897
0.408010
0.400777
0.380384
0.722691
0.674888
0.603335
0.547228
0.516266
0.498175
0.487110
0.491971
0.505872
0.508571
0.499867
0.497550
0.502830
0.499521
0.486252
0.479245
0.481343
0.480810
0.479139
0.489056
0.503230
0.498565
0.480623
0.847830
0.799830
0.726484
0.666782
0.631617
0.610603
0.598132
0.602453
0.616909
0.620180
0.611624
0.609198
0.613184
0.608543
0.594223
0.586357
0.588610
0.589770
0.591412
0.605113
0.623228
0.620771
0.603459
0.951149
0.901803
0.825447
0.760916
0.720262
0.694964
0.679481
0.681299
0.694017
0.697225
0.689760
0.687900
0.691521
0.686824
0.673092
0.665539
0.667606
0.668575
0.669685
0.681693
0.697749
0.694921
0.678648
1.023403
0.972735
0.893906
0.825328
0.779223
0.749142
0.729216
0.726334
0.734363
0.736611
0.731353
0.730799
0.734996
0.731697
0.720509
0.714586
0.716115
0.715018
0.711790
0.716563
0.724228
0.718493
0.704048
1.071687
1.020400
0.940431
0.870404
0.822017
0.788223
0.763009
0.754580
0.758454
0.759095
0.754356
0.755222
0.761101
0.759971
0.751614
0.748237
0.750600
0.747035
0.737395
0.733424
0.733157
0.723877
0.709416
1.104719
1.053193
0.972281
0.902464
0.854655
0.818613
0.788164
0.775206
0.776414
0.775487
0.769953
0.771828
0.780036
0.780835
0.774192
0.773239
0.778110
0.772943
0.757014
0.746434
0.741157
0.729490
0.714288
1.116022
1.064477
0.983526
0.913493
0.865019
0.827750
0.795564
0.780783
0.780577
0.778873
0.773167
0.775425
0.784364
0.786071
0.780450
0.780425
0.785792
0.780322
0.762998
0.750195
0.742959
0.730774
0.716039
1.111789
1.060249
0.979741
0.908655
0.857902
0.820281
0.789833
0.776072
0.775773
0.774083
0.768694
0.770524
0.778458
0.779972
0.774690
0.774006
0.777609
0.772770
0.758409
0.747129
0.740238
0.728970
0.715764
1.108340
1.056608
0.975701
0.903899
0.852732
0.815912
0.787694
0.776674
0.778423
0.777008
0.770433
0.770920
0.777909
0.778576
0.772172
0.770286
0.773102
0.769196
0.757550
0.749299
0.744901
0.735073
0.722436
1.111292
1.059146
0.976490
0.904307
0.854143
0.818575
0.792000
0.783844
0.788741
0.787472
0.778396
0.777276
0.783879
0.783756
0.775719
0.772885
0.775602
0.772512
0.762809
0.757385
0.756381
0.747675
0.734194
1.113504
1.060592
0.976460
0.902512
0.851140
0.815743
0.790533
0.783842
0.789517
0.788250
0.778665
0.776871
0.783008
0.782852
0.775100
0.772590
0.775635
0.773214
0.764701
0.760618
0.760605
0.752231
0.738681
1.114771
1.060654
0.975082
0.897680
0.842497
0.806030
0.782047
0.775632
0.780026
0.778802
0.770757
0.769235
0.774785
0.775295
0.769705
0.768828
0.772732
0.771065
0.763403
0.759500
0.758445
0.749871
0.737168
1.121613
1.066135
0.977970
0.897372
0.839555
0.802098
0.778376
0.772220
0.776537
0.775506
0.767982
0.766711
0.772461
0.773662
0.769563
0.770633
0.776169
0.775412
0.768124
0.764379
0.763431
0.754718
0.741741
1.127886
1.071544
0.981455
0.899326
0.840978
0.803430
0.779758
0.774115
0.779721
0.778866
0.770404
0.768985
0.775447
0.776965
0.773078
0.775664
0.782935
0.783098
0.776142
0.772993
0.773726
0.765143
0.750798
1.119577
1.063365
0.973512
0.891871
0.834284
0.797411
0.774067
0.768385
0.773717
0.772647
0.763909
0.761869
0.767672
0.769171
0.766140
0.770028
0.778509
0.779449
0.773008
0.770378
0.771568
0.763229
0.748941
1.090066
1.035191
0.948127
0.869534
0.814591
0.779229
0.756115
0.749469
0.752662
0.750818
0.742403
0.739385
0.743393
0.744758
0.743469
0.748761
0.758443
0.760210
0.754433
0.752311
0.752845
0.744945
0.732199
1.041057
0.988598
0.905866
0.833602
0.785090
0.752593
0.728779
0.720793
0.722854
0.719978
0.710409
0.706387
0.709837
0.711102
0.710307
0.716889
0.728497
0.731266
0.725733
0.724556
0.726184
0.719152
0.706888
0.960125
0.910914
0.833302
0.770294
0.732805
0.704764
0.679157
0.670118
0.672655
0.669079
0.657416
0.652826
0.657353
0.658562
0.656741
0.664342
0.679593
0.683129
0.675630
0.675102
0.678833
0.672909
0.660367
0.824705
0.780271
0.711236
0.658445
0.630084
0.607667
0.584566
0.576573
0.579731
0.576455
0.564888
0.560488
0.565220
0.566248
0.563889
0.571065
0.586131
0.589495
0.581960
0.582037
0.586934
0.581940
0.569739
0.630021
0.591495
0.534386
0.492251
0.471031
0.455102
0.438729
0.433741
0.437631
0.435614
0.426328
0.422944
0.427072
0.427754
0.425182
0.430361
0.441401
0.443496
0.437478
0.437801
0.442775
0.438433
0.427169
0.432647
0.399750
0.352883
0.321779
0.309513
0.299924
0.288052
0.285838
0.291644
0.291025
0.283109
0.281215
0.286300
0.286631
0.282332
0.285148
0.293878
0.294352
0.287225
0.286848
0.292180
0.288499
0.277509
0.294814
0.266653
0.228050
0.205757
0.200783
0.195587
0.186314
0.185760
0.192899
0.193091
0.185936
0.185207
0.191316
0.191427
0.185602
0.186715
0.194165
0.193672
0.185521
0.184488
0.190171
0.187259
0.176763
0.648419
0.599535
0.527200
0.472519
0.444456
0.428234
0.417928
0.424236
0.440206
0.442554
0.431093
0.426952
0.432242
0.429690
0.417425
0.411994
0.415141
0.413432
0.409230
0.418114
0.432775
0.426276
0.404633
0.739425
0.691084
0.618388
0.561814
0.531170
0.513765
0.504013
0.511030
0.527708
0.530391
0.518645
0.513481
0.516715
0.512605
0.499538
0.493547
0.497133
0.498157
0.499095
0.513339
0.532315
0.528860
0.509262
0.869586
0.820253
0.743926
0.683060
0.649454
0.629247
0.617115
0.624499
0.647139
0.650086
0.632483
0.625900
0.629047
0.623481
0.607764
0.601668
0.607693
0.611239
0.614917
0.633752
0.662292
0.661381
0.637401
0.976399
0.925313
0.845331
0.778954
0.739431
0.714821
0.699752
0.704787
0.725702
0.728406
0.711544
0.705135
0.707702
0.702045
0.687065
0.681601
0.687728
0.691166
0.694073
0.710725
0.736811
0.735415
0.712536
1.050927
0.998399
0.916088
0.844931
0.798051
0.768273
0.749592
0.749178
0.760079
0.761762
0.752301
0.747821
0.749356
0.745139
0.734595
0.730712
0.735193
0.735939
0.734089
0.741653
0.752965
0.748083
0.732066
1.103399
1.049808
0.965427
0.891939
0.842340
0.808339
0.783674
0.777282
0.783033
0.783092
0.775101
0.772348
0.775666
0.773659
0.766002
0.764648
0.770231
0.767694
0.757400
0.754372
0.755985
0.746766
0.730788
1.143022
1.088416
1.000600
0.926723
0.881085
0.844297
0.809698
0.797780
0.800645
0.799090
0.790270
0.789062
0.795990
0.796035
0.789448
0.791078
0.806766
0.801999
0.776499
0.765060
0.763225
0.750956
0.730934
1.155808
1.101118
1.013165
0.938955
0.892473
0.854037
0.816923
0.802264
0.803020
0.800633
0.792229
0.792219
0.800512
0.801646
0.795856
0.798005
0.813770
0.808328
0.780984
0.766732
0.762388
0.749384
0.729877
1.148342
1.094328
1.009001
0.934125
0.881592
0.842397
0.809915
0.795294
0.794513
0.792081
0.785483
0.786275
0.793797
0.795018
0.789613
0.789603
0.794935
0.789895
0.773470
0.761286
0.754483
0.742575
0.728014
1.144078
1.090298
1.005259
0.930454
0.877779
0.838864
0.807269
0.793812
0.794314
0.792085
0.784920
0.785821
0.793859
0.794602
0.787317
0.785023
0.787916
0.783678
0.771263
0.762694
0.758799
0.748653
0.734910
1.153731
1.099289
1.007431
0.932837
0.883437
0.845294
0.811935
0.800006
0.804252
0.802138
0.791824
0.792222
0.804252
0.804422
0.791506
0.787060
0.790217
0.786782
0.775870
0.771274
0.775100
0.766446
0.748339
1.155943
1.100869
1.007730
0.931476
0.880782
0.842526
0.810076
0.799135
0.803898
0.801837
0.791347
0.791520
0.803385
0.803485
0.790505
0.785963
0.789178
0.786589
0.777486
0.774971
0.780426
0.772492
0.754483
1.150248
1.094511
1.005490
0.925446
0.868431
0.829006
0.800323
0.790007
0.792470
0.790565
0.782815
0.783114
0.790790
0.791287
0.783607
0.780962
0.783754
0.782289
0.776118
0.774194
0.775685
0.767995
0.754709
1.157148
1.099935
1.008233
0.924500
0.864208
0.823803
0.796128
0.786768
0.789840
0.788235
0.780547
0.780609
0.788051
0.788890
0.782436
0.781723
0.786369
0.786250
0.781143
0.780317
0.782805
0.775412
0.761883
1.164935
1.106481
1.011718
0.926050
0.866988
0.826532
0.797510
0.789788
0.798521
0.797191
0.784472
0.783757
0.793871
0.794803
0.785949
0.786400
0.793299
0.794436
0.789909
0.790777
0.799562
0.792575
0.773688
1.155757
1.097341
1.002574
0.917198
0.858854
0.819233
0.790980
0.783893
0.792905
0.791506
0.778312
0.776736
0.786126
0.787099
0.779262
0.781321
0.789783
0.791805
0.787642
0.788879
0.798026
0.791226
0.772350
1.123198
1.066195
0.974660
0.892347
0.835121
0.797361
0.771448
0.763618
0.767400
0.765475
0.756257
0.753897
0.759455
0.760609
0.757377
0.761827
0.771971
0.774680
0.770313
0.770581
0.774218
0.767443
0.753987
1.074055
1.018961
0.930350
0.854553
0.805442
0.771016
0.743559
0.734611
0.737709
0.735052
0.724872
0.721842
0.727689
0.729132
0.726405
0.732799
0.746341
0.749765
0.743502
0.743230
0.746872
0.740377
0.727188
1.000504
0.947231
0.857499
0.791304
0.759639
0.730163
0.695154
0.684579
0.692148
0.688964
0.672986
0.669945
0.681826
0.683552
0.675697
0.683747
0.707245
0.711146
0.695869
0.694549
0.701840
0.695912
0.679460
0.860754
0.812573
0.731790
0.676463
0.654681
0.631273
0.598955
0.589657
0.597903
0.594990
0.579041
0.576094
0.588198
0.589849
0.581661
0.589593
0.613162
0.616814
0.601067
0.599856
0.607899
0.602690
0.586516
0.649700
0.609539
0.548323
0.504499
0.484248
0.467712
0.448939
0.443761
0.448708
0.446829
0.436901
0.434177
0.440402
0.441574
0.438063
0.444014
0.457553
0.460044
0.452164
0.451857
0.457245
0.452775
0.440684
0.446034
0.412528
0.364103
0.331984
0.319421
0.309449
0.297011
0.294827
0.300780
0.299999
0.291740
0.289904
0.295571
0.296175
0.291971
0.295572
0.305589
0.306537
0.299023
0.298461
0.303830
0.300153
0.289063
0.305995
0.277588
0.238468
0.215540
0.209898
0.204398
0.195113
0.194462
0.201265
0.201144
0.193726
0.192733
0.198727
0.198937
0.193510
0.195319
0.203508
0.203458
0.195517
0.194602
0.200292
0.197440
0.187086
0.651798
0.602950
0.530740
0.476233
0.448257
0.432125
0.421989
0.428498
0.444644
0.446967
0.435099
0.430174
0.434726
0.432275
0.420957
0.416495
0.420088
0.418208
0.413453
0.421771
0.436033
0.429351
0.407669
0.743618
0.695155
0.622323
0.565728
0.535115
0.517881
0.508477
0.515879
0.532787
0.535227
0.522593
0.516141
0.518370
0.514414
0.502649
0.498162
0.502663
0.503765
0.504175
0.517715
0.536118
0.532394
0.512754
0.875840
0.826026
0.748924
0.687507
0.653664
0.633665
0.622141
0.630229
0.653249
0.655735
0.636683
0.628235
0.630055
0.624668
0.610580
0.606484
0.613873
0.617748
0.620937
0.638941
0.666721
0.665445
0.641419
0.985838
0.933740
0.852066
0.784196
0.743831
0.719328
0.705162
0.711342
0.732920
0.735129
0.716498
0.707849
0.708850
0.703295
0.689959
0.686570
0.694154
0.698012
0.700498
0.716351
0.741667
0.739880
0.716917
1.064516
1.010295
0.925118
0.851120
0.802431
0.772494
0.755077
0.756424
0.768476
0.769822
0.758498
0.751575
0.751354
0.746995
0.737750
0.735589
0.741285
0.742389
0.740240
0.747228
0.757988
0.752754
0.736579
1.121333
1.065344
0.976828
0.899024
0.846533
0.812041
0.788995
0.785045
0.792507
0.792490
0.782651
0.777324
0.778693
0.776192
0.769288
0.769095
0.775522
0.773252
0.762821
0.759530
0.760892
0.751412
0.735213
1.164165
1.106666
1.013842
0.934598
0.885261
0.847691
0.814864
0.805739
0.810612
0.809193
0.798685
0.794975
0.799902
0.799159
0.792790
0.795028
0.811221
0.806655
0.781171
0.769755
0.767967
0.755528
0.735212
1.178322
1.120597
1.027400
0.947587
0.897214
0.857794
0.822156
0.809955
0.812493
0.810305
0.800570
0.798527
0.805126
0.805422
0.799450
0.801717
0.817637
0.812306
0.785066
0.770973
0.766770
0.753649
0.733866
1.170571
1.113743
1.023603
0.943720
0.887706
0.847350
0.815510
0.802246
0.802459
0.800145
0.792852
0.792583
0.799187
0.799764
0.793857
0.793450
0.798503
0.793390
0.777073
0.765048
0.758316
0.746301
0.731571
1.165045
1.108941
1.020007
0.941263
0.885786
0.845506
0.813429
0.799818
0.800226
0.797994
0.790962
0.792054
0.800163
0.800562
0.792462
0.789216
0.791354
0.786822
0.774486
0.766066
0.762197
0.751972
0.738149
1.173500
1.117249
1.022427
0.944892
0.893289
0.853573
0.818724
0.805361
0.808593
0.806377
0.796877
0.798470
0.811385
0.811418
0.797356
0.791481
0.793491
0.789614
0.778828
0.774461
0.778359
0.769697
0.751598
1.175105
1.118574
1.023053
0.944417
0.891800
0.851842
0.817407
0.804409
0.807704
0.805458
0.796011
0.797695
0.810635
0.810608
0.796346
0.790200
0.792166
0.789196
0.780419
0.778382
0.784111
0.776302
0.758364
1.169288
1.112257
1.021095
0.938839
0.879932
0.838751
0.808029
0.795611
0.796552
0.794348
0.787427
0.788919
0.797326
0.797541
0.788643
0.784520
0.786264
0.784680
0.779200
0.778188
0.780335
0.772970
0.759812
1.176135
1.117705
1.023941
0.937998
0.875754
0.833568
0.803953
0.792695
0.794380
0.792347
0.785069
0.785790
0.793529
0.793916
0.786328
0.784357
0.788254
0.788355
0.784357
0.784928
0.788502
0.781681
0.768362
1.183624
1.123995
1.027197
0.939281
0.878211
0.835955
0.805109
0.795759
0.803323
0.801492
0.788823
0.788373
0.798529
0.798938
0.789028
0.788417
0.794838
0.796455
0.793302
0.795889
0.806060
0.799837
0.781240
1.173671
1.114089
1.017250
0.929513
0.869046
0.827678
0.797886
0.789583
0.797750
0.795950
0.782725
0.781327
0.790757
0.791269
0.782461
0.783575
0.791677
0.794249
0.791467
0.794420
0.804969
0.798962
0.780385
1.139666
1.081455
0.987737
0.902892
0.843412
0.804082
0.777185
0.768785
0.772246
0.770233
0.761199
0.759227
0.765050
0.765895
0.761770
0.765301
0.775048
0.778165
0.774913
0.776558
0.781336
0.775188
0.761949
1.088377
1.032039
0.941157
0.862728
0.811363
0.775674
0.747879
0.739113
0.742511
0.740198
0.730559
0.728281
0.734738
0.736056
0.732454
0.737881
0.750907
0.754484
0.748906
0.749495
0.753867
0.747751
0.734661
1.012146
0.957669
0.865717
0.796979
0.763231
0.732839
0.698032
0.688217
0.696540
0.694020
0.678869
0.676884
0.689694
0.691445
0.682694
0.689738
0.712614
0.716466
0.701525
0.700630
0.708335
0.702580
0.686097
0.869532
0.820325
0.737631
0.680124
0.656591
0.632550
0.600665
0.592291
0.601365
0.599100
0.583912
0.582006
0.595098
0.596864
0.587889
0.594970
0.618051
0.621649
0.606060
0.605027
0.613283
0.608158
0.591928
0.655703
0.614792
0.552201
0.506789
0.485252
0.468260
0.449830
0.445320
0.450806
0.449222
0.439634
0.437602
0.444609
0.445920
0.441891
0.447381
0.460824
0.463429
0.455681
0.455493
0.461013
0.456618
0.444531
0.449818
0.415835
0.366567
0.333494
0.320130
0.309820
0.297462
0.295481
0.301533
0.300650
0.292287
0.290689
0.296828
0.297553
0.293119
0.296688
0.306973
0.308213
0.300902
0.300516
0.306052
0.302471
0.291409
0.308417
0.279698
0.240083
0.216642
0.210555
0.204804
0.195399
0.194613
0.201240
0.200835
0.193100
0.192043
0.198243
0.198542
0.193093
0.195136
0.203752
0.204043
0.196327
0.195634
0.201522
0.198765
0.188425
0.647457
0.598422
0.526117
0.471588
0.443455
0.426911
0.415850
0.421065
0.435836
0.437680
0.426039
0.421148
0.425804
0.424292
0.415043
0.412758
0.417556
0.414886
0.406784
0.410115
0.419804
0.411916
0.391396
0.739632
0.691111
0.618468
0.561766
0.530541
0.512843
0.502900
0.509078
0.523767
0.525560
0.513680
0.506970
0.508852
0.506021
0.497068
0.495088
0.500414
0.500338
0.497063
0.504708
0.516898
0.511320
0.493278
0.872794
0.822909
0.745892
0.683826
0.647434
0.626857
0.616285
0.622925
0.638694
0.640405
0.626921
0.618349
0.617932
0.613797
0.604715
0.603291
0.610106
0.612469
0.612624
0.623654
0.639105
0.635445
0.618139
0.986522
0.933709
0.850901
0.781121
0.737325
0.712079
0.699372
0.704849
0.719767
0.721321
0.708004
0.698910
0.697423
0.692943
0.684407
0.683438
0.690295
0.692720
0.692573
0.702046
0.715464
0.711347
0.694964
1.071030
1.015018
0.926811
0.849004
0.796715
0.765840
0.749796
0.752410
0.764077
0.765213
0.753954
0.745646
0.744155
0.740314
0.733185
0.732670
0.738165
0.738333
0.734281
0.737287
0.743165
0.736308
0.721403
1.132302
1.073685
0.980767
0.897165
0.839288
0.803653
0.783367
0.782429
0.791565
0.791932
0.781401
0.774257
0.773933
0.771180
0.765144
0.765387
0.770526
0.767924
0.757971
0.753264
0.752274
0.742183
0.726980
1.174806
1.114575
1.018320
0.931857
0.872005
0.833194
0.808151
0.803662
0.810962
0.810440
0.799780
0.794034
0.795845
0.794139
0.788229
0.789146
0.795668
0.791214
0.775464
0.765106
0.760272
0.748091
0.731728
1.190328
1.129678
1.032731
0.945384
0.884292
0.843584
0.815825
0.808425
0.813597
0.812490
0.802810
0.798958
0.802530
0.801589
0.795459
0.795759
0.801662
0.796559
0.779644
0.767469
0.760985
0.748435
0.732590
1.185605
1.125607
1.030342
0.943724
0.881673
0.840032
0.811254
0.801471
0.804112
0.802782
0.795371
0.794059
0.799224
0.798735
0.791796
0.789818
0.792518
0.787440
0.773422
0.762674
0.756096
0.744503
0.730693
1.178456
1.119727
1.026827
0.942731
0.882376
0.840890
0.810809
0.799129
0.800512
0.799082
0.792976
0.794163
0.801520
0.801149
0.792078
0.787156
0.787531
0.782664
0.771245
0.763422
0.759076
0.748995
0.736120
1.177394
1.119833
1.028292
0.946934
0.889644
0.848769
0.817017
0.804231
0.805819
0.804221
0.797800
0.800542
0.810311
0.809823
0.797903
0.790481
0.789458
0.784920
0.775560
0.770759
0.769865
0.761113
0.747734
1.177691
1.120405
1.029157
0.947777
0.890203
0.849112
0.817172
0.803912
0.804866
0.802990
0.796764
0.799825
0.809771
0.809305
0.797269
0.789647
0.788651
0.784944
0.777372
0.774666
0.775386
0.767364
0.754119
1.178795
1.120771
1.028607
0.944276
0.882911
0.840633
0.809842
0.796691
0.796212
0.794023
0.788590
0.790914
0.799035
0.798793
0.789323
0.783820
0.784374
0.782250
0.776658
0.775468
0.776367
0.768783
0.756554
1.185379
1.126222
1.031683
0.944225
0.880133
0.836846
0.806620
0.794332
0.794181
0.791795
0.785605
0.786537
0.793472
0.793402
0.785738
0.782896
0.786058
0.785896
0.781918
0.782367
0.784703
0.777744
0.765488
1.190644
1.130729
1.034307
0.945273
0.880721
0.837364
0.807448
0.796516
0.798412
0.796000
0.787713
0.787278
0.794179
0.794181
0.786894
0.786181
0.792053
0.793600
0.790644
0.792636
0.797484
0.791237
0.777942
1.179842
1.120052
1.023719
0.934831
0.870728
0.828261
0.799636
0.790000
0.792691
0.790405
0.781616
0.780287
0.786494
0.786620
0.780433
0.781365
0.788801
0.791316
0.788894
0.791396
0.796764
0.790824
0.777599
1.145636
1.087046
0.993115
0.906656
0.844593
0.804238
0.777837
0.769342
0.771549
0.769524
0.761845
0.760178
0.765155
0.765592
0.761442
0.763819
0.772151
0.775054
0.772639
0.774662
0.778688
0.772686
0.760615
1.089897
1.033562
0.943582
0.863037
0.807317
0.770795
0.745813
0.738374
0.741387
0.739711
0.732065
0.730532
0.736015
0.736890
0.733235
0.736699
0.746488
0.749597
0.746174
0.747609
0.751546
0.745644
0.733616
1.000513
0.947449
0.862502
0.791368
0.747297
0.716312
0.691179
0.684531
0.689461
0.688123
0.679388
0.678313
0.686054
0.687314
0.682348
0.686594
0.699345
0.702566
0.696406
0.697245
0.702656
0.697216
0.684149
0.855707
0.807910
0.732433
0.672587
0.638650
0.614176
0.592342
0.587333
0.593191
0.592135
0.583323
0.582420
0.590573
0.591909
0.586705
0.590972
0.603938
0.606930
0.600145
0.600823
0.606781
0.601966
0.589154
0.651264
0.610252
0.548507
0.501162
0.475709
0.458329
0.443145
0.440432
0.446219
0.445362
0.437449
0.436436
0.443166
0.444243
0.439850
0.443353
0.453792
0.456039
0.450363
0.450994
0.456405
0.452222
0.440844
0.446194
0.411650
0.361824
0.327480
0.312505
0.301851
0.290364
0.289007
0.295367
0.294633
0.286610
0.285663
0.292396
0.293086
0.287868
0.290359
0.299706
0.300935
0.294342
0.294427
0.300259
0.296824
0.285847
0.303505
0.274224
0.233810
0.209696
0.203163
0.197171
0.187624
0.186817
0.193571
0.192983
0.184903
0.184118
0.191053
0.191436
0.185368
0.187061
0.195782
0.196274
0.188749
0.188350
0.194632
0.191989
0.181508
0.648409
0.599618
0.527821
0.474052
0.446475
0.429870
0.417901
0.421526
0.434731
0.435708
0.423738
0.418564
0.423130
0.422629
0.415876
0.416702
0.423814
0.421210
0.410177
0.408266
0.413334
0.404851
0.386493
0.741634
0.693140
0.620518
0.564223
0.533320
0.515353
0.504320
0.508887
0.522003
0.522772
0.510293
0.503147
0.505017
0.503521
0.497509
0.498922
0.506452
0.505636
0.497957
0.498848
0.505197
0.497918
0.481095
0.878338
0.827832
0.748935
0.686375
0.650081
0.628990
0.617007
0.622260
0.636284
0.636866
0.622792
0.613482
0.612952
0.610375
0.604643
0.606807
0.615806
0.616719
0.611156
0.614290
0.622859
0.616559
0.599764
0.995201
0.941093
0.855147
0.783562
0.738986
0.713045
0.699403
0.704328
0.718148
0.718747
0.704645
0.694551
0.692823
0.689728
0.684189
0.686383
0.695109
0.696042
0.690522
0.692761
0.699869
0.693112
0.676876
1.081944
1.024052
0.932367
0.851072
0.796353
0.764654
0.749096
0.752777
0.765098
0.765822
0.753261
0.743693
0.741768
0.738672
0.733317
0.734823
0.741464
0.740729
0.733325
0.731617
0.733481
0.724933
0.710049
1.146886
1.085641
0.987981
0.898996
0.837206
0.800629
0.782139
0.784210
0.795796
0.796497
0.784483
0.775764
0.774689
0.771774
0.765922
0.766755
0.772333
0.769593
0.758666
0.752421
0.750367
0.739906
0.724690
1.191630
1.128329
1.026699
0.933582
0.868588
0.828786
0.806789
0.806987
0.818752
0.819207
0.806462
0.798899
0.799925
0.797260
0.789854
0.789930
0.795631
0.791553
0.777247
0.768070
0.764898
0.753354
0.736568
1.208207
1.144334
1.041747
0.947450
0.881034
0.839357
0.814904
0.812625
0.822690
0.822824
0.811196
0.805633
0.808430
0.806181
0.797824
0.796511
0.801123
0.796472
0.781673
0.771717
0.767800
0.756219
0.739866
1.203320
1.140272
1.039574
0.946744
0.880281
0.837794
0.811605
0.806132
0.812551
0.812387
0.803953
0.801485
0.806038
0.804317
0.795198
0.791365
0.793052
0.788120
0.775295
0.766317
0.761579
0.750738
0.736731
1.194325
1.133134
1.035928
0.947172
0.883689
0.841589
0.813263
0.804697
0.808897
0.808459
0.801914
0.802805
0.810342
0.808955
0.797393
0.790244
0.789328
0.784121
0.773120
0.766286
0.762981
0.753244
0.740147
1.190910
1.131633
1.037335
0.953020
0.894122
0.852834
0.821806
0.811004
0.814920
0.814144
0.807414
0.810751
0.821901
0.820579
0.805392
0.795306
0.792992
0.787693
0.777799
0.773267
0.772685
0.763936
0.750338
1.189456
1.131084
1.038220
0.955165
0.896863
0.855443
0.823581
0.811384
0.813940
0.812609
0.806169
0.810045
0.821549
0.820384
0.805239
0.795118
0.792923
0.788337
0.779889
0.777017
0.777671
0.769461
0.755961
1.189467
1.130826
1.037732
0.952620
0.890892
0.848282
0.817213
0.804310
0.804354
0.802271
0.796686
0.799399
0.808282
0.807489
0.796051
0.788841
0.788433
0.785604
0.779310
0.777748
0.778466
0.770622
0.758083
1.195188
1.135774
1.040924
0.953463
0.889597
0.845967
0.814894
0.802190
0.802002
0.799279
0.792514
0.793422
0.800728
0.800257
0.791335
0.787500
0.790323
0.789699
0.784920
0.784860
0.786892
0.779678
0.767202
1.200070
1.140082
1.043649
0.955188
0.891732
0.848037
0.816462
0.804688
0.806103
0.803107
0.794141
0.793484
0.800770
0.800473
0.792149
0.790881
0.797222
0.798461
0.794207
0.795536
0.799889
0.793443
0.780170
1.188685
1.128872
1.032600
0.944275
0.881185
0.838368
0.808170
0.797774
0.800069
0.797318
0.788020
0.786642
0.793326
0.793170
0.785890
0.786139
0.793938
0.796155
0.792564
0.794580
0.799625
0.793611
0.780475
1.153413
1.094763
1.000809
0.914291
0.852094
0.811379
0.784542
0.775965
0.778393
0.776406
0.768702
0.767482
0.773007
0.773087
0.767606
0.768650
0.776277
0.778745
0.775971
0.778009
0.782252
0.776363
0.764252
1.096231
1.039786
0.949689
0.868254
0.811220
0.774393
0.750304
0.743893
0.747833
0.746894
0.740039
0.739509
0.745693
0.746085
0.740681
0.742025
0.750114
0.752552
0.749306
0.751197
0.755768
0.750155
0.738059
1.004205
0.951164
0.866584
0.793857
0.747199
0.716005
0.693347
0.688959
0.695340
0.695307
0.688155
0.688499
0.696999
0.697679
0.690663
0.692049
0.701828
0.704204
0.699166
0.701002
0.707755
0.702729
0.689211
0.858713
0.810806
0.735482
0.673810
0.637101
0.612458
0.593332
0.590798
0.598293
0.598625
0.591446
0.592091
0.601156
0.601948
0.594600
0.595899
0.605869
0.608049
0.602450
0.604212
0.611566
0.607188
0.593941
0.655250
0.613768
0.551256
0.502358
0.475165
0.457557
0.443771
0.442663
0.449840
0.449951
0.443010
0.443368
0.451221
0.451953
0.445607
0.446730
0.455400
0.457126
0.451936
0.453357
0.459645
0.455833
0.444374
0.449425
0.414353
0.363628
0.328171
0.312224
0.301254
0.290139
0.289484
0.296592
0.296213
0.288486
0.288480
0.296316
0.296926
0.290321
0.291351
0.299928
0.301067
0.294841
0.295553
0.302030
0.298844
0.287789
0.305659
0.275906
0.234708
0.209818
0.202713
0.196372
0.186662
0.185957
0.192983
0.192318
0.184011
0.183712
0.191601
0.192094
0.185221
0.186332
0.195034
0.195740
0.188538
0.188609
0.195354
0.192851
0.182252
0.656374
0.607990
0.536418
0.483864
0.457518
0.441286
0.428649
0.431102
0.443028
0.443070
0.430315
0.424397
0.428487
0.428623
0.423986
0.427641
0.437426
0.435790
0.423476
0.418698
0.421240
0.413061
0.396788
0.752588
0.703841
0.629471
0.573773
0.544407
0.526542
0.513895
0.517118
0.529376
0.529027
0.515001
0.506995
0.508809
0.508255
0.504476
0.509043
0.519774
0.519197
0.508201
0.504680
0.508094
0.500159
0.483832
0.906716
0.853890
0.760717
0.697169
0.664807
0.643503
0.626332
0.630121
0.644891
0.644178
0.626558
0.615936
0.616911
0.615525
0.610933
0.616771
0.633644
0.634115
0.619353
0.617002
0.628144
0.620256
0.596507
1.025778
0.968767
0.867371
0.793764
0.752413
0.726125
0.707654
0.711691
0.726699
0.726099
0.708313
0.696789
0.696633
0.694651
0.689907
0.695408
0.711812
0.712172
0.697453
0.694553
0.704741
0.696305
0.672572
1.098757
1.038947
0.942365
0.858590
0.803442
0.771405
0.755190
0.759469
0.773003
0.773001
0.757982
0.747198
0.745542
0.743089
0.738639
0.742092
0.751100
0.750154
0.739533
0.734461
0.734902
0.725422
0.709386
1.163826
1.100397
0.998099
0.905455
0.841968
0.805053
0.787303
0.791669
0.806305
0.806959
0.792180
0.782212
0.781599
0.778644
0.772036
0.773459
0.780519
0.778051
0.765888
0.758826
0.757751
0.747319
0.730762
1.211227
1.145257
1.037612
0.940058
0.874366
0.834249
0.812418
0.816772
0.840878
0.841899
0.818587
0.809405
0.814796
0.811471
0.797783
0.797072
0.803916
0.800388
0.785908
0.778438
0.782565
0.771719
0.748968
1.228211
1.161585
1.052852
0.953891
0.886610
0.844645
0.820645
0.823005
0.845902
0.846832
0.824643
0.817462
0.824637
0.821467
0.806228
0.803514
0.808834
0.804692
0.790141
0.782606
0.786602
0.775863
0.753384
1.220877
1.155478
1.050176
0.953127
0.884648
0.841953
0.817360
0.815692
0.826871
0.827390
0.816106
0.812482
0.817706
0.815111
0.803131
0.797880
0.799673
0.794966
0.782384
0.774942
0.773125
0.762884
0.747254
1.210620
1.147532
1.046472
0.954731
0.890604
0.848483
0.820837
0.815352
0.823882
0.823955
0.814623
0.814783
0.823787
0.821630
0.806602
0.797644
0.796630
0.791290
0.779912
0.773906
0.772495
0.763007
0.748602
1.212377
1.151310
1.048969
0.963386
0.909668
0.868538
0.832908
0.824595
0.837254
0.836882
0.822631
0.825700
0.842333
0.840295
0.817687
0.804949
0.805899
0.800132
0.785650
0.781456
0.784434
0.775658
0.758338
1.209421
1.149800
1.049859
0.966604
0.914215
0.872979
0.835906
0.825415
0.836132
0.835030
0.821195
0.825004
0.842147
0.840384
0.817959
0.805340
0.806498
0.801343
0.787987
0.785060
0.788926
0.780558
0.763365
1.201314
1.142352
1.048314
0.963492
0.903596
0.861072
0.828622
0.816339
0.818659
0.816485
0.808625
0.811231
0.822117
0.820955
0.806539
0.798007
0.797907
0.794605
0.786758
0.784734
0.786101
0.778059
0.764357
1.206221
1.146802
1.051633
0.965214
0.903680
0.860078
0.826988
0.813991
0.815005
0.811879
0.803173
0.803932
0.812938
0.812313
0.801239
0.796758
0.800463
0.799453
0.792767
0.791966
0.794456
0.787025
0.773465
1.213400
1.153243
1.055393
0.968835
0.912042
0.868383
0.830457
0.817634
0.821955
0.818400
0.805389
0.804797
0.817406
0.817092
0.803351
0.801588
0.812142
0.813025
0.803543
0.803907
0.811045
0.804383
0.787535
1.201547
1.141602
1.043953
0.957568
0.901144
0.858352
0.821776
0.810277
0.815443
0.812246
0.799159
0.798076
0.810194
0.810039
0.797296
0.796950
0.808896
0.810771
0.802042
0.803230
0.811221
0.805103
0.788441
1.163006
1.104444
1.010365
0.924942
0.865079
0.824341
0.795357
0.786309
0.789634
0.787589
0.778925
0.778247
0.785737
0.785735
0.778092
0.778276
0.786580
0.788693
0.784310
0.786002
0.791381
0.785600
0.772347
1.106203
1.049541
0.958555
0.877322
0.821961
0.785096
0.759477
0.753356
0.758666
0.758186
0.751012
0.751441
0.759804
0.759985
0.751974
0.751959
0.760244
0.762242
0.757732
0.759713
0.766233
0.760895
0.747211
1.018568
0.964516
0.876236
0.803117
0.763519
0.732267
0.702649
0.698939
0.708635
0.709482
0.700889
0.702773
0.716129
0.716502
0.704037
0.703406
0.715762
0.717617
0.708945
0.711592
0.726897
0.722217
0.700672
0.873352
0.824296
0.744890
0.682449
0.652398
0.627695
0.601976
0.600410
0.611439
0.612747
0.604156
0.606378
0.620417
0.620900
0.607954
0.607150
0.619615
0.621300
0.612191
0.614865
0.630751
0.626740
0.605562
0.665284
0.623270
0.559223
0.509503
0.482762
0.465068
0.450792
0.450697
0.459533
0.460374
0.453517
0.454945
0.464749
0.465264
0.456475
0.456034
0.464495
0.465911
0.460143
0.462110
0.470353
0.466898
0.454155
0.458169
0.422852
0.371421
0.335353
0.319176
0.308003
0.296805
0.296687
0.304535
0.304489
0.296934
0.297651
0.306525
0.307072
0.299233
0.299248
0.307512
0.308620
0.302497
0.303730
0.311111
0.308192
0.296796
0.314201
0.284288
0.242694
0.217246
0.209563
0.202907
0.193172
0.192643
0.199878
0.199240
0.190951
0.191074
0.199603
0.200156
0.192717
0.193331
0.201904
0.202778
0.195963
0.196501
0.203627
0.201267
0.190661
0.658986
0.610336
0.538590
0.486344
0.460535
0.444416
0.431219
0.432709
0.443690
0.443047
0.429780
0.423443
0.427338
0.427770
0.424020
0.428928
0.439977
0.439258
0.427181
0.421731
0.423440
0.415833
0.401040
0.756403
0.707370
0.632745
0.577172
0.548116
0.530162
0.516756
0.518809
0.529908
0.528664
0.513952
0.505473
0.507160
0.507014
0.504234
0.510128
0.522041
0.521984
0.510421
0.505245
0.507068
0.499241
0.484132
0.911924
0.858711
0.765050
0.701314
0.668977
0.647388
0.629317
0.631830
0.645286
0.643461
0.624945
0.613791
0.614742
0.613882
0.610345
0.617501
0.635416
0.635984
0.619873
0.614978
0.623798
0.615519
0.592675
1.031877
0.974244
0.871922
0.797622
0.755936
0.729309
0.710143
0.713189
0.727051
0.725321
0.706539
0.694487
0.694408
0.692987
0.689177
0.695819
0.713108
0.713444
0.697267
0.691778
0.699625
0.690671
0.667644
1.105325
1.044517
0.946325
0.861090
0.805093
0.772771
0.756470
0.760545
0.773569
0.772712
0.756769
0.745547
0.744060
0.742058
0.738178
0.742350
0.752013
0.751154
0.739587
0.732697
0.731513
0.721749
0.706308
1.170703
1.105869
1.001195
0.906208
0.841285
0.804161
0.787078
0.792320
0.807375
0.807672
0.792154
0.781859
0.781453
0.778730
0.772164
0.773701
0.781060
0.778769
0.766277
0.758391
0.756584
0.746175
0.730092
1.218254
1.150585
1.039988
0.939403
0.871784
0.831499
0.810968
0.817137
0.842512
0.843611
0.819654
0.810138
0.815676
0.812372
0.798313
0.797242
0.804058
0.800685
0.786252
0.778652
0.782688
0.772002
0.749514
1.235032
1.166632
1.054774
0.952547
0.883155
0.841048
0.818639
0.823261
0.847791
0.848896
0.825896
0.818146
0.825299
0.822075
0.806427
0.803332
0.808602
0.804614
0.790199
0.782759
0.786856
0.776213
0.753779
1.227134
1.160081
1.051873
0.951788
0.881352
0.838563
0.815573
0.816177
0.828923
0.829379
0.816862
0.812194
0.817109
0.814481
0.802416
0.797235
0.799327
0.794873
0.782357
0.774907
0.773064
0.762728
0.746969
1.216186
1.151699
1.048190
0.953923
0.888192
0.846060
0.819908
0.816525
0.826428
0.826152
0.815136
0.813707
0.822026
0.819849
0.805159
0.796887
0.796653
0.791713
0.780270
0.774015
0.772334
0.762564
0.747921
1.217311
1.155161
1.050916
0.963399
0.908470
0.867377
0.833022
0.826540
0.840372
0.839504
0.823357
0.824528
0.840220
0.838146
0.816150
0.804530
0.806609
0.801315
0.786581
0.781872
0.784317
0.775137
0.757576
1.213622
1.153286
1.052068
0.967518
0.914282
0.873018
0.836795
0.827617
0.839167
0.837534
0.821955
0.824001
0.840245
0.838493
0.816781
0.805386
0.807703
0.802942
0.789143
0.785464
0.788616
0.779791
0.762375
1.204603
1.145328
1.050743
0.965364
0.905042
0.862333
0.830049
0.818233
0.820806
0.818083
0.808950
0.810373
0.820751
0.819746
0.806013
0.798524
0.799332
0.796179
0.787658
0.784652
0.785177
0.776636
0.762713
1.208632
1.149264
1.054216
0.967987
0.906499
0.862579
0.828918
0.815430
0.816029
0.812345
0.802962
0.803326
0.812395
0.812114
0.801578
0.797804
0.802047
0.800878
0.793248
0.791221
0.792709
0.784741
0.770992
1.215092
1.155233
1.057961
0.972152
0.915842
0.871810
0.832740
0.818710
0.822098
0.818002
0.804831
0.804501
0.817648
0.817801
0.804426
0.803054
0.813860
0.814356
0.803730
0.802716
0.808751
0.801548
0.784558
1.202585
1.143038
1.046139
0.960686
0.904860
0.861706
0.823863
0.810960
0.815058
0.811390
0.798396
0.797863
0.810690
0.811020
0.798527
0.798407
0.810477
0.811939
0.802111
0.801981
0.808928
0.802353
0.785615
1.163457
1.105245
1.011822
0.927129
0.867643
0.826577
0.796632
0.786482
0.788993
0.786594
0.778034
0.777852
0.785954
0.786353
0.778919
0.779315
0.787752
0.789587
0.784375
0.785005
0.789564
0.783462
0.770200
1.106278
1.049831
0.959229
0.878308
0.822974
0.785842
0.759744
0.753089
0.758004
0.757318
0.750154
0.750852
0.759600
0.760068
0.752267
0.752508
0.760982
0.762875
0.757838
0.759060
0.764998
0.759464
0.745814
1.018342
0.964381
0.876255
0.803050
0.763120
0.731681
0.702102
0.698406
0.708085
0.708851
0.700171
0.702094
0.715597
0.716158
0.703920
0.703553
0.716061
0.717925
0.709022
0.711171
0.726089
0.721291
0.699780
0.873122
0.824069
0.744648
0.681937
0.651445
0.626615
0.601129
0.599799
0.610966
0.612240
0.603496
0.605635
0.619704
0.620316
0.607574
0.607030
0.619653
0.621403
0.612177
0.614507
0.630129
0.626058
0.604910
0.665236
0.623175
0.559022
0.509069
0.482033
0.464229
0.450053
0.450100
0.459032
0.459809
0.452775
0.454113
0.463950
0.464544
0.455881
0.455673
0.464364
0.465860
0.459968
0.461706
0.469809
0.466347
0.453647
0.458109
0.422768
0.371284
0.335111
0.318789
0.307522
0.296288
0.296145
0.303969
0.303830
0.296139
0.296809
0.305722
0.306303
0.298507
0.298663
0.307115
0.308302
0.302126
0.303283
0.310654
0.307787
0.296447
0.314080
0.284177
0.242596
0.217145
0.209414
0.202685
0.192849
0.192194
0.199329
0.198602
0.190234
0.190348
0.198909
0.199469
0.192020
0.192687
0.201372
0.202313
0.195512
0.196091
0.203284
0.200999
0.190448
0.657634
0.608045
0.535665
0.482689
0.456562
0.440098
0.426161
0.426660
0.436796
0.435618
0.422026
0.415574
0.419581
0.420035
0.416073
0.420706
0.431537
0.431281
0.420144
0.415147
0.416731
0.409610
0.395829
0.754298
0.704965
0.631542
0.575517
0.545418
0.527000
0.513430
0.514325
0.523807
0.521813
0.507177
0.498570
0.500076
0.499839
0.496889
0.502247
0.513166
0.513420
0.503150
0.498026
0.498632
0.491208
0.477973
0.895103
0.843453
0.763038
0.699836
0.663644
0.641534
0.626500
0.627864
0.637836
0.635045
0.618227
0.607272
0.606663
0.605640
0.603048
0.609031
0.620932
0.621584
0.611016
0.605543
0.606135
0.598135
0.583922
1.014617
0.958641
0.869826
0.796059
0.750492
0.723384
0.707391
0.709409
0.719810
0.717050
0.699940
0.688214
0.686688
0.685179
0.682340
0.687742
0.698870
0.699171
0.688396
0.682034
0.681240
0.672421
0.658138
1.102799
1.041892
0.945198
0.859325
0.801818
0.769146
0.753370
0.756665
0.767707
0.766013
0.750678
0.739754
0.738263
0.736378
0.732533
0.735924
0.744208
0.743248
0.732330
0.724524
0.720898
0.711099
0.697789
1.168741
1.103235
0.998205
0.901947
0.835552
0.798256
0.781933
0.786972
0.800211
0.800079
0.785887
0.776160
0.775595
0.773182
0.767206
0.768081
0.774240
0.771637
0.759221
0.750064
0.745424
0.734766
0.720797
1.214088
1.145600
1.034673
0.932184
0.861010
0.820661
0.802937
0.809052
0.825220
0.826214
0.811578
0.802963
0.804237
0.801391
0.792589
0.791276
0.796674
0.792773
0.778243
0.768453
0.764882
0.753684
0.737547
1.230020
1.160698
1.048265
0.943897
0.870784
0.828688
0.809454
0.814498
0.830122
0.831094
0.817081
0.809739
0.812258
0.809557
0.799673
0.796925
0.801233
0.796837
0.782214
0.772463
0.768853
0.757495
0.741183
1.223159
1.155041
1.045291
0.943109
0.870554
0.827856
0.806888
0.808757
0.820484
0.820446
0.808338
0.802652
0.806053
0.803950
0.794258
0.790385
0.792824
0.788536
0.775827
0.766791
0.761964
0.750826
0.736412
1.212015
1.146515
1.041632
0.945099
0.876661
0.834652
0.811207
0.809413
0.818259
0.817043
0.805447
0.801477
0.806743
0.805038
0.794208
0.788922
0.790287
0.786224
0.774952
0.767339
0.763154
0.752569
0.738818
1.206570
1.143917
1.043721
0.953469
0.891000
0.849974
0.823042
0.818108
0.826116
0.824048
0.811422
0.808981
0.817233
0.815584
0.801899
0.795046
0.796143
0.792220
0.781439
0.775241
0.772758
0.762775
0.748683
1.202841
1.142188
1.045340
0.958324
0.897630
0.856291
0.827189
0.819224
0.824766
0.821968
0.810070
0.808590
0.817375
0.816061
0.802767
0.796231
0.797565
0.794101
0.784159
0.778888
0.777067
0.767417
0.753453
1.200053
1.140368
1.045464
0.958662
0.895817
0.852830
0.822412
0.811112
0.812084
0.808445
0.799010
0.798121
0.805396
0.804951
0.795443
0.791278
0.793616
0.791164
0.782658
0.778025
0.775998
0.766562
0.753364
1.203205
1.143825
1.049157
0.962249
0.898747
0.854323
0.821565
0.807507
0.806145
0.801800
0.792995
0.792693
0.800153
0.800633
0.793241
0.791443
0.795883
0.794678
0.786840
0.782952
0.781747
0.772797
0.759700
1.206222
1.146964
1.052004
0.965799
0.904401
0.859702
0.824218
0.808794
0.807213
0.802608
0.793329
0.793495
0.802437
0.803512
0.796256
0.796094
0.803452
0.803396
0.795137
0.792117
0.792815
0.784596
0.770887
1.192845
1.134059
1.039790
0.954261
0.893558
0.849728
0.815236
0.800577
0.799463
0.795286
0.786438
0.786772
0.795672
0.796954
0.790417
0.791286
0.799711
0.800532
0.793061
0.790899
0.792478
0.784914
0.771529
1.155288
1.097601
1.005513
0.921143
0.860197
0.818585
0.788874
0.777075
0.777047
0.774012
0.766668
0.766966
0.774384
0.775676
0.770806
0.772407
0.780332
0.781825
0.776362
0.775045
0.776623
0.769616
0.757382
1.096465
1.040660
0.951766
0.871200
0.814152
0.776622
0.751354
0.743558
0.746371
0.744857
0.738073
0.738345
0.745677
0.746938
0.742191
0.744195
0.752631
0.754630
0.749768
0.749281
0.751947
0.745617
0.733523
1.002941
0.950264
0.866325
0.793229
0.745223
0.713562
0.691587
0.687642
0.694070
0.693859
0.686541
0.686955
0.695718
0.696948
0.690735
0.692757
0.702417
0.704725
0.699404
0.699790
0.705464
0.699987
0.686349
0.857394
0.809577
0.734400
0.671795
0.633390
0.608427
0.590578
0.589173
0.597221
0.597502
0.589932
0.590268
0.599248
0.600394
0.593784
0.595736
0.605662
0.607955
0.602431
0.603221
0.609899
0.605245
0.591892
0.654875
0.613271
0.550502
0.500810
0.472531
0.454635
0.441472
0.441051
0.448669
0.448624
0.441121
0.441156
0.449058
0.450021
0.444096
0.445896
0.455123
0.457050
0.451562
0.452250
0.458059
0.454164
0.442792
0.449207
0.414054
0.363161
0.327331
0.310859
0.299623
0.288538
0.287932
0.295058
0.294413
0.286231
0.286046
0.293985
0.294704
0.288257
0.289744
0.298885
0.300255
0.293851
0.294266
0.300665
0.297599
0.286696
0.305299
0.275565
0.234394
0.209467
0.202179
0.195619
0.185640
0.184597
0.191358
0.190415
0.181824
0.181476
0.189475
0.189993
0.183096
0.184405
0.193497
0.194410
0.187217
0.187362
0.194292
0.192004
0.181579
0.665072
0.614794
0.541490
0.487923
0.461664
0.444851
0.430128
0.429881
0.439506
0.437755
0.423438
0.416495
0.420353
0.420509
0.415822
0.419579
0.429820
0.429773
0.419514
0.415354
0.417429
0.410706
0.397287
0.762369
0.712551
0.638600
0.582099
0.551889
0.533052
0.518583
0.518636
0.527463
0.524727
0.509227
0.500068
0.501409
0.500639
0.496509
0.500632
0.510766
0.511184
0.501814
0.497535
0.498629
0.491687
0.478935
0.901815
0.850132
0.770647
0.707461
0.671572
0.649047
0.632795
0.633162
0.642542
0.638840
0.620842
0.609442
0.608925
0.607173
0.602748
0.607029
0.617915
0.618642
0.608895
0.604153
0.604997
0.597510
0.584023
1.019830
0.964014
0.876492
0.803056
0.758014
0.730643
0.713534
0.714563
0.724320
0.720620
0.702440
0.690525
0.689305
0.687119
0.682375
0.685995
0.696088
0.696359
0.686139
0.680182
0.679379
0.670959
0.657394
1.106887
1.045961
0.949522
0.863953
0.806930
0.774280
0.757916
0.760450
0.770699
0.768278
0.752562
0.741921
0.740936
0.738680
0.733408
0.735270
0.742649
0.741456
0.730530
0.722528
0.718563
0.708870
0.695982
1.170202
1.104562
0.999435
0.903595
0.837905
0.800954
0.784419
0.789007
0.801696
0.801237
0.787297
0.778444
0.778695
0.776297
0.769412
0.769015
0.774368
0.771174
0.757925
0.747715
0.742037
0.731058
0.717327
1.214038
1.145179
1.033488
0.931319
0.861031
0.821277
0.803613
0.809604
0.825145
0.826125
0.812449
0.804891
0.806740
0.804208
0.795408
0.793373
0.798724
0.793961
0.777339
0.765633
0.760113
0.748183
0.732336
1.228504
1.158751
1.045426
0.941250
0.868971
0.827635
0.808883
0.814309
0.829633
0.830558
0.817116
0.810285
0.813005
0.810733
0.801456
0.798753
0.803599
0.798515
0.781642
0.769722
0.763927
0.751624
0.735449
1.220316
1.151843
1.041481
0.939285
0.867242
0.825412
0.805563
0.808522
0.820684
0.820218
0.807165
0.800635
0.803617
0.801890
0.793268
0.790586
0.794120
0.789852
0.775863
0.765011
0.758409
0.746340
0.731764
1.209641
1.143637
1.037812
0.940770
0.872398
0.831298
0.809541
0.809486
0.819077
0.816958
0.803034
0.796407
0.799847
0.798395
0.789793
0.787354
0.791222
0.788078
0.776054
0.766921
0.761073
0.749670
0.735904
1.205689
1.142250
1.040430
0.949107
0.886137
0.845969
0.821177
0.818349
0.827165
0.823919
0.808184
0.801686
0.806791
0.805321
0.795070
0.792501
0.797075
0.794654
0.783429
0.775633
0.770991
0.760271
0.746789
1.202187
1.140775
1.042345
0.954275
0.893031
0.852388
0.825177
0.819087
0.825332
0.821414
0.806533
0.801054
0.806702
0.805634
0.795919
0.793780
0.798584
0.796563
0.786117
0.779189
0.775175
0.764786
0.751449
1.198286
1.138190
1.042492
0.955244
0.892349
0.849799
0.820293
0.809986
0.811281
0.806822
0.795376
0.791953
0.797420
0.797442
0.790617
0.789684
0.794540
0.792875
0.783497
0.777195
0.773414
0.763151
0.749961
1.200949
1.141404
1.046449
0.959661
0.896601
0.852315
0.819340
0.805037
0.803154
0.798315
0.789000
0.788014
0.795173
0.796399
0.790764
0.790848
0.796442
0.795153
0.786018
0.780147
0.777065
0.767131
0.753832
1.204171
1.144835
1.049658
0.964065
0.904069
0.859271
0.822038
0.805079
0.801906
0.796989
0.788607
0.789594
0.799234
0.801270
0.795277
0.796029
0.803800
0.803032
0.792902
0.787598
0.786205
0.776886
0.762914
1.190020
1.131305
1.037102
0.952482
0.893362
0.849394
0.812860
0.796225
0.793181
0.788653
0.780965
0.782499
0.792391
0.794723
0.789367
0.791000
0.799676
0.799688
0.790283
0.785732
0.785138
0.776459
0.762838
1.150594
1.093224
1.001764
0.918415
0.858425
0.816794
0.785957
0.772580
0.771010
0.767381
0.760342
0.761134
0.769189
0.771518
0.768131
0.771084
0.779548
0.780620
0.773711
0.770125
0.769594
0.761540
0.749136
1.090438
1.035095
0.947094
0.867544
0.811160
0.773721
0.747902
0.738978
0.740499
0.738047
0.730622
0.730337
0.737499
0.739728
0.737091
0.741223
0.750795
0.752945
0.747213
0.744775
0.745452
0.738159
0.725981
0.996191
0.944063
0.861146
0.788920
0.741036
0.709534
0.687734
0.683096
0.688397
0.686995
0.678341
0.677249
0.684802
0.686878
0.683515
0.688192
0.698981
0.701880
0.696635
0.695478
0.699131
0.692782
0.679349
0.851038
0.803771
0.729600
0.667770
0.629394
0.604615
0.587108
0.585236
0.592316
0.591389
0.582246
0.580681
0.588087
0.589920
0.586238
0.591041
0.602272
0.605289
0.600000
0.599453
0.604317
0.598913
0.585800
0.649906
0.608801
0.546907
0.497977
0.470046
0.452343
0.439229
0.438403
0.445284
0.444299
0.435464
0.433791
0.440416
0.441839
0.438196
0.442627
0.453455
0.455944
0.450117
0.449540
0.454045
0.449610
0.438312
0.445769
0.411086
0.360990
0.325875
0.309797
0.298778
0.287751
0.286857
0.293489
0.292367
0.283508
0.282163
0.289009
0.289880
0.284959
0.288228
0.298433
0.300022
0.293142
0.292611
0.298183
0.294871
0.284120
0.302992
0.273711
0.233291
0.209024
0.202097
0.195765
0.185930
0.184746
0.191201
0.190153
0.181499
0.180556
0.187664
0.188099
0.182022
0.184135
0.193587
0.194438
0.186851
0.186448
0.192952
0.190634
0.180435
0.677544
0.627182
0.553664
0.500161
0.474345
0.457370
0.441871
0.441180
0.450709
0.448496
0.433238
0.425707
0.429313
0.429088
0.423601
0.426513
0.436298
0.436443
0.426952
0.423710
0.426571
0.420246
0.406936
0.775702
0.725644
0.651090
0.594740
0.565926
0.546900
0.530661
0.530159
0.539548
0.536216
0.518877
0.509049
0.510530
0.509151
0.503374
0.506332
0.516464
0.517080
0.507976
0.504785
0.507453
0.501031
0.487801
0.917021
0.864869
0.783877
0.721626
0.692735
0.670082
0.646706
0.646216
0.659723
0.655253
0.631423
0.619053
0.619955
0.617376
0.609514
0.612425
0.625306
0.626242
0.614754
0.611208
0.616434
0.609554
0.592866
1.033112
0.977019
0.888392
0.816331
0.778647
0.751330
0.727090
0.727142
0.740853
0.736338
0.712500
0.699915
0.700329
0.697339
0.689044
0.691195
0.703268
0.703725
0.691633
0.686678
0.690132
0.682276
0.665504
1.115188
1.054408
0.957980
0.873681
0.819276
0.786941
0.768571
0.770219
0.780798
0.777741
0.760637
0.750401
0.750531
0.747771
0.740304
0.740621
0.748485
0.747305
0.735498
0.727935
0.725366
0.716006
0.702286
1.175841
1.110361
1.005130
0.910813
0.847669
0.811316
0.793339
0.797065
0.809796
0.809042
0.794786
0.787216
0.789066
0.786581
0.777969
0.776211
0.782401
0.778877
0.763687
0.753132
0.748282
0.737259
0.722456
1.224503
1.155132
1.038146
0.937457
0.872521
0.833564
0.811900
0.817112
0.833578
0.834545
0.820193
0.814166
0.818219
0.815954
0.805966
0.803588
0.819816
0.814443
0.785448
0.772410
0.770257
0.757898
0.737293
1.237583
1.167301
1.048620
0.945904
0.879001
0.838637
0.816228
0.821248
0.837746
0.838654
0.824267
0.818577
0.823240
0.821331
0.811326
0.808873
0.825045
0.819463
0.790053
0.776555
0.773882
0.760987
0.739983
1.221832
1.153419
1.042647
0.941858
0.872385
0.831690
0.811524
0.814788
0.827843
0.827055
0.812768
0.806300
0.810265
0.808758
0.799690
0.797528
0.803272
0.799079
0.782760
0.770789
0.764110
0.751520
0.735824
1.211771
1.145616
1.038901
0.942772
0.876756
0.836866
0.815234
0.816271
0.827565
0.824742
0.807904
0.799620
0.803259
0.801848
0.793143
0.792402
0.798982
0.796627
0.783265
0.773130
0.766687
0.754884
0.740773
1.213263
1.148786
1.043079
0.952028
0.894684
0.855701
0.827863
0.826848
0.843477
0.839338
0.814157
0.804642
0.815436
0.813900
0.797561
0.797299
0.805344
0.804117
0.791464
0.782368
0.777731
0.766662
0.752300
1.210007
1.147457
1.044972
0.957025
0.901331
0.861769
0.831383
0.827094
0.841226
0.836512
0.812215
0.803646
0.814930
0.813867
0.798225
0.798508
0.806747
0.805835
0.793892
0.785590
0.781521
0.770776
0.756586
1.201131
1.140601
1.043611
0.956872
0.896434
0.854787
0.824702
0.815381
0.818504
0.813536
0.799166
0.793788
0.799308
0.799541
0.793020
0.794149
0.801567
0.800491
0.789710
0.782201
0.777600
0.766911
0.753499
1.203676
1.143763
1.047738
0.961900
0.902328
0.858712
0.823596
0.809172
0.808039
0.802982
0.792364
0.790904
0.799056
0.800700
0.794885
0.796001
0.803574
0.802161
0.790775
0.783498
0.779870
0.769353
0.755223
1.212084
1.151808
1.052973
0.969250
0.923250
0.878863
0.828402
0.809392
0.806602
0.801593
0.792183
0.794050
0.807113
0.809724
0.801738
0.802963
0.818873
0.817455
0.797798
0.790522
0.790445
0.780388
0.763109
1.197419
1.137858
1.040169
0.957598
0.912573
0.868997
0.819067
0.800087
0.797169
0.792518
0.783998
0.786670
0.800180
0.803153
0.795765
0.797775
0.814458
0.813733
0.794723
0.788058
0.788686
0.779232
0.762288
1.151838
1.094396
1.002324
0.920461
0.864301
0.823238
0.789625
0.775207
0.773434
0.769510
0.761953
0.763102
0.772585
0.775551
0.772056
0.775695
0.785638
0.786274
0.776911
0.771557
0.770458
0.761677
0.748095
1.090713
1.035463
0.947074
0.868831
0.815281
0.778477
0.751065
0.741603
0.743165
0.740141
0.731426
0.730669
0.738541
0.741368
0.739216
0.744645
0.755567
0.757703
0.750540
0.746628
0.747047
0.739060
0.725518
1.003374
0.950776
0.862627
0.791439
0.750806
0.719866
0.691940
0.686918
0.694426
0.692244
0.679586
0.677382
0.686701
0.689271
0.684985
0.691042
0.703338
0.706551
0.700613
0.698840
0.708895
0.701884
0.680654
0.858920
0.811242
0.731983
0.671031
0.639472
0.615191
0.591898
0.589821
0.599200
0.597486
0.584204
0.581239
0.590138
0.592350
0.587806
0.594151
0.606998
0.610447
0.604624
0.603611
0.614828
0.608866
0.588209
0.652269
0.611492
0.549564
0.501523
0.475080
0.457830
0.444225
0.443414
0.450567
0.449014
0.438591
0.435587
0.441806
0.443465
0.440727
0.446896
0.459041
0.461878
0.455536
0.454075
0.458606
0.453819
0.441615
0.449107
0.414951
0.365453
0.331092
0.315706
0.305007
0.294046
0.293237
0.299871
0.298517
0.289023
0.286765
0.292843
0.293758
0.289776
0.294262
0.305218
0.306965
0.299760
0.298581
0.303819
0.300381
0.289545
0.307909
0.279147
0.239479
0.215694
0.208892
0.202730
0.193233
0.192215
0.198596
0.197550
0.188889
0.187469
0.193824
0.194174
0.188743
0.191422
0.201059
0.201908
0.194199
0.193466
0.199613
0.197291
0.187350
0.679312
0.628789
0.555100
0.501565
0.475781
0.458574
0.442547
0.441400
0.450749
0.448526
0.433376
0.426118
0.430022
0.429825
0.423974
0.426315
0.435717
0.436093
0.427429
0.425126
0.428682
0.422770
0.409677
0.777580
0.727511
0.653031
0.596834
0.568142
0.548913
0.532123
0.531063
0.540095
0.536574
0.519187
0.509502
0.511179
0.509654
0.503278
0.505529
0.515285
0.516224
0.508079
0.505994
0.509535
0.503660
0.490713
0.918537
0.866604
0.786116
0.724345
0.695761
0.672967
0.648980
0.647723
0.660582
0.655691
0.631711
0.619504
0.620685
0.617807
0.608987
0.611003
0.623534
0.624935
0.614570
0.612304
0.618582
0.612392
0.596063
1.033846
0.978148
0.890324
0.819050
0.781880
0.754489
0.729513
0.728482
0.741187
0.736108
0.712306
0.700316
0.701397
0.698154
0.688650
0.689705
0.701434
0.702466
0.691572
0.687926
0.692454
0.685339
0.668972
1.114795
1.054488
0.958973
0.875692
0.821999
0.789613
0.770291
0.770452
0.779678
0.776113
0.759696
0.751087
0.752726
0.749992
0.741123
0.740007
0.747368
0.746686
0.735943
0.729499
0.727831
0.719123
0.705794
1.173981
1.109034
1.004831
0.911725
0.849435
0.813012
0.793847
0.795701
0.806862
0.805895
0.793314
0.788786
0.793298
0.791245
0.780961
0.777245
0.782527
0.779182
0.764692
0.754885
0.750620
0.740059
0.725575
1.221387
1.152590
1.036698
0.937334
0.873327
0.834280
0.811289
0.814437
0.829314
0.830376
0.818432
0.816455
0.823996
0.822487
0.810693
0.806020
0.821036
0.815497
0.786763
0.774083
0.772186
0.760088
0.739717
1.233738
1.164048
1.046487
0.945133
0.879195
0.838793
0.815123
0.818143
0.833078
0.834063
0.821999
0.820236
0.828307
0.827234
0.815664
0.811199
0.826343
0.820605
0.791328
0.778049
0.775518
0.762777
0.741911
1.217851
1.149989
1.040273
0.940778
0.872264
0.831654
0.810515
0.812110
0.823689
0.822615
0.809729
0.805908
0.812280
0.811456
0.801511
0.798322
0.803804
0.799864
0.783898
0.772284
0.765872
0.753429
0.737780
1.208122
1.142403
1.036535
0.941485
0.876320
0.836645
0.814457
0.814355
0.824437
0.820975
0.804374
0.797027
0.801697
0.800755
0.792082
0.791578
0.798853
0.797239
0.784468
0.774870
0.768839
0.757228
0.743141
1.210145
1.145929
1.040722
0.950430
0.893728
0.855043
0.827053
0.825433
0.841197
0.836322
0.810636
0.800788
0.811502
0.810284
0.794738
0.795641
0.805025
0.804782
0.792759
0.784236
0.780038
0.769183
0.754864
1.207176
1.144723
1.042457
0.954990
0.899784
0.860564
0.830283
0.825822
0.839512
0.834235
0.809218
0.799820
0.810558
0.809718
0.795086
0.796714
0.806271
0.806218
0.794759
0.786896
0.783162
0.772591
0.758438
1.198347
1.137786
1.040851
0.954409
0.894406
0.853129
0.823290
0.814128
0.817259
0.812025
0.797042
0.790884
0.795868
0.796212
0.790408
0.792444
0.800639
0.800007
0.789430
0.782085
0.777616
0.766984
0.753566
1.200957
1.140932
1.044848
0.959197
0.900039
0.856840
0.822084
0.808031
0.807199
0.802138
0.791132
0.789104
0.796817
0.798428
0.792907
0.794328
0.802063
0.800632
0.789093
0.781617
0.777834
0.767241
0.753089
1.209343
1.148938
1.050042
0.966502
0.920947
0.877058
0.827066
0.808546
0.806214
0.801340
0.791664
0.793085
0.805726
0.808162
0.800151
0.801250
0.816894
0.815139
0.795048
0.787258
0.786783
0.776553
0.759247
1.194562
1.134894
1.037189
0.954871
0.910382
0.867398
0.818001
0.799546
0.797098
0.792603
0.783844
0.786092
0.799162
0.801895
0.794368
0.796136
0.812448
0.811272
0.791640
0.784210
0.784230
0.774547
0.757613
1.148799
1.091303
0.999313
0.917846
0.862373
0.821968
0.788878
0.774937
0.773543
0.769699
0.761860
0.762540
0.771575
0.774310
0.770751
0.774309
0.784042
0.784233
0.774082
0.767721
0.765797
0.756718
0.743191
1.087486
1.032302
0.944200
0.866564
0.813847
0.777725
0.750757
0.741644
0.743437
0.740366
0.731263
0.729932
0.737290
0.739934
0.737915
0.743546
0.754496
0.756228
0.748113
0.742961
0.742361
0.733985
0.720484
1.000150
0.947754
0.860130
0.789741
0.750050
0.719751
0.692111
0.687272
0.694846
0.692504
0.679372
0.676497
0.685192
0.687612
0.683661
0.690151
0.702674
0.705514
0.698497
0.695339
0.704237
0.696776
0.675587
0.856050
0.808635
0.729971
0.669834
0.639152
0.615417
0.592307
0.590317
0.599686
0.597791
0.584046
0.580427
0.588702
0.590757
0.586545
0.593342
0.606454
0.609585
0.602752
0.600451
0.610607
0.604266
0.583677
0.649989
0.609436
0.547991
0.500612
0.474839
0.457997
0.444542
0.443810
0.450990
0.449318
0.438551
0.435045
0.440789
0.442256
0.439645
0.446086
0.458409
0.461022
0.453969
0.451605
0.455446
0.450478
0.438400
0.447317
0.413337
0.364196
0.330312
0.315390
0.304965
0.294120
0.293402
0.300112
0.298733
0.289059
0.286508
0.292273
0.292990
0.288946
0.293461
0.304469
0.306110
0.298584
0.297019
0.301986
0.298579
0.287938
0.306428
0.277823
0.238441
0.215004
0.208515
0.202533
0.193129
0.192213
0.198695
0.197675
0.188946
0.187387
0.193562
0.193748
0.188159
0.190701
0.200283
0.201102
0.193359
0.192611
0.198756
0.196559
0.186813
0.670609
0.619955
0.546361
0.492823
0.466715
0.449180
0.432764
0.431046
0.440032
0.438173
0.424108
0.417924
0.422654
0.422739
0.416653
0.418473
0.427460
0.428159
0.420587
0.419481
0.423908
0.418600
0.405959
0.767868
0.718172
0.644814
0.588981
0.559243
0.539782
0.523548
0.521819
0.529488
0.526132
0.510473
0.501782
0.503829
0.502488
0.496162
0.497907
0.506776
0.508165
0.501799
0.500991
0.504920
0.499761
0.487955
0.905098
0.854350
0.777422
0.716035
0.681242
0.658289
0.640115
0.638065
0.645448
0.640497
0.622170
0.611539
0.612407
0.609668
0.601644
0.602833
0.612515
0.614538
0.608085
0.607234
0.611363
0.606032
0.593700
1.020697
0.966317
0.882234
0.811498
0.768162
0.740524
0.721094
0.718760
0.725505
0.720230
0.702473
0.692855
0.694373
0.691393
0.682255
0.682069
0.690855
0.692606
0.685771
0.683695
0.686178
0.680008
0.667710
1.105358
1.045951
0.952564
0.870180
0.815350
0.782448
0.763031
0.760999
0.767235
0.763584
0.750522
0.745451
0.749679
0.747560
0.737555
0.734548
0.739880
0.739791
0.731784
0.726992
0.725715
0.717975
0.706295
1.164687
1.100644
0.998673
0.906417
0.843217
0.805905
0.785610
0.784534
0.792680
0.792041
0.783902
0.785027
0.793999
0.793023
0.780679
0.773782
0.775772
0.772581
0.761012
0.752811
0.748783
0.739161
0.726440
1.205113
1.137889
1.029302
0.930922
0.863293
0.823086
0.801241
0.801086
0.812243
0.814062
0.808407
0.813903
0.827057
0.826956
0.812323
0.802812
0.804036
0.798171
0.781595
0.770619
0.765624
0.754423
0.739374
1.217530
1.149422
1.039214
0.938892
0.869362
0.827724
0.805011
0.804498
0.815533
0.817219
0.811520
0.817343
0.831102
0.831498
0.817170
0.807906
0.809253
0.803123
0.785934
0.774347
0.768756
0.756851
0.741184
1.208906
1.141964
1.034550
0.936017
0.866666
0.824944
0.802074
0.800022
0.807893
0.806990
0.798864
0.801010
0.811787
0.812264
0.800842
0.794687
0.797032
0.793111
0.779817
0.769838
0.763918
0.752267
0.737903
1.199371
1.134542
1.030991
0.936956
0.870947
0.830390
0.806915
0.803391
0.809282
0.805485
0.792815
0.789473
0.796337
0.796410
0.787921
0.786069
0.791922
0.790806
0.780304
0.772640
0.767942
0.757131
0.743535
1.197626
1.134776
1.033817
0.944461
0.883006
0.843653
0.818575
0.813839
0.819688
0.814288
0.797486
0.790165
0.794994
0.794539
0.786977
0.788137
0.797093
0.797628
0.788017
0.781765
0.778257
0.768216
0.755082
1.195090
1.133785
1.035398
0.948487
0.888321
0.848630
0.821921
0.815219
0.819728
0.814042
0.797257
0.789248
0.793056
0.792648
0.786311
0.788567
0.797835
0.798476
0.789266
0.783518
0.780366
0.770532
0.757520
1.190853
1.130590
1.034869
0.948363
0.886620
0.845124
0.816397
0.806490
0.807636
0.802258
0.788890
0.782956
0.786548
0.786832
0.782354
0.784365
0.791844
0.791600
0.782774
0.776931
0.773531
0.763481
0.750349
1.193564
1.133680
1.038519
0.952234
0.890311
0.847208
0.815305
0.802036
0.800953
0.795971
0.785299
0.782384
0.787941
0.788962
0.784312
0.785418
0.791626
0.790320
0.780713
0.774245
0.770726
0.760578
0.747199
1.196441
1.136783
1.041608
0.956579
0.897807
0.854410
0.818605
0.803043
0.801360
0.796717
0.787145
0.786534
0.794549
0.795941
0.789976
0.790390
0.797431
0.795617
0.784070
0.777229
0.774772
0.764897
0.750635
1.181921
1.122952
1.028909
0.945081
0.887478
0.845163
0.810219
0.795073
0.793573
0.789382
0.780601
0.780635
0.788896
0.790391
0.784708
0.785627
0.793218
0.791777
0.780335
0.773444
0.771115
0.761656
0.747821
1.142029
1.084552
0.993456
0.911313
0.853360
0.813593
0.784225
0.772161
0.771668
0.768173
0.760119
0.759353
0.765847
0.767413
0.763893
0.766605
0.774388
0.774014
0.764542
0.757791
0.754642
0.745572
0.733213
1.081138
1.026051
0.939047
0.861378
0.807549
0.772066
0.747432
0.739424
0.741541
0.738851
0.730135
0.727999
0.733396
0.735044
0.732946
0.737735
0.747396
0.748222
0.739378
0.733017
0.730400
0.721791
0.709645
0.986516
0.935089
0.854035
0.784382
0.739539
0.709899
0.688720
0.684445
0.689810
0.687821
0.677612
0.674336
0.679609
0.681233
0.679291
0.685453
0.697107
0.698791
0.689923
0.684334
0.684115
0.676246
0.662955
0.842298
0.795903
0.723809
0.664620
0.629134
0.605942
0.588758
0.586984
0.593925
0.592335
0.581667
0.577969
0.583123
0.584498
0.582251
0.588640
0.600899
0.602864
0.594142
0.589427
0.590704
0.583970
0.571075
0.643083
0.602702
0.542397
0.495550
0.469759
0.453258
0.440490
0.439821
0.446700
0.445274
0.435295
0.431998
0.437036
0.437912
0.434859
0.440269
0.451743
0.453482
0.445247
0.441670
0.443808
0.438666
0.427699
0.440444
0.406306
0.357353
0.323721
0.309114
0.298915
0.288190
0.287528
0.294348
0.293094
0.283599
0.281274
0.287077
0.287368
0.282380
0.285863
0.296313
0.297531
0.289459
0.287514
0.292032
0.288707
0.278532
0.298576
0.269758
0.230211
0.207022
0.201097
0.195313
0.185736
0.184840
0.191588
0.190597
0.181681
0.180250
0.186747
0.186676
0.180161
0.181925
0.191270
0.192004
0.184178
0.183567
0.189930
0.187953
0.178380
0.666689
0.616797
0.544483
0.491925
0.466206
0.448531
0.431675
0.429554
0.438432
0.436854
0.423443
0.418038
0.423341
0.423323
0.416530
0.417679
0.426470
0.427611
0.421115
0.421482
0.427293
0.422896
0.410691
0.762186
0.713520
0.642022
0.587706
0.558691
0.539251
0.522584
0.520310
0.527730
0.524593
0.509642
0.501916
0.504939
0.503524
0.496192
0.497257
0.506021
0.507884
0.502530
0.503152
0.508547
0.504308
0.492839
0.896901
0.847610
0.773556
0.714357
0.680267
0.657479
0.639189
0.636322
0.642987
0.638227
0.621163
0.612266
0.615631
0.612917
0.602640
0.602729
0.612242
0.614749
0.609282
0.609910
0.615757
0.611364
0.599136
1.012405
0.959549
0.878459
0.810057
0.767467
0.739871
0.719970
0.716263
0.721872
0.716888
0.701153
0.694422
0.699409
0.696674
0.684821
0.682935
0.691199
0.693329
0.687504
0.686987
0.691263
0.686075
0.673891
1.099281
1.041117
0.950002
0.869594
0.815630
0.782341
0.761348
0.757103
0.761977
0.758959
0.748945
0.748397
0.756597
0.755117
0.742734
0.737226
0.741257
0.741206
0.734198
0.731005
0.731371
0.724672
0.713377
1.160214
1.097251
0.997199
0.906496
0.843717
0.805497
0.782950
0.778941
0.785548
0.786129
0.782553
0.790402
0.804943
0.805088
0.789782
0.779146
0.778849
0.775124
0.764296
0.757697
0.755220
0.746682
0.734527
1.201223
1.135093
1.028417
0.931383
0.863796
0.822310
0.797886
0.794532
0.804964
0.808504
0.807741
0.821545
0.842116
0.843478
0.824734
0.810531
0.808771
0.801867
0.785635
0.776059
0.772399
0.762291
0.748036
1.214225
1.147188
1.038868
0.939926
0.870470
0.827486
0.801978
0.797949
0.807996
0.811371
0.810744
0.825084
0.846360
0.848245
0.829787
0.815746
0.814014
0.806783
0.789943
0.779831
0.775652
0.764862
0.749972
1.206521
1.140532
1.034832
0.937847
0.868934
0.826077
0.800300
0.794330
0.799799
0.800006
0.797033
0.806519
0.823092
0.824799
0.810499
0.800434
0.800297
0.795689
0.783132
0.774983
0.770845
0.760360
0.746537
1.197607
1.133611
1.031588
0.939171
0.873837
0.832457
0.806367
0.799001
0.801944
0.798586
0.790057
0.792187
0.803145
0.804096
0.793746
0.789364
0.793868
0.792619
0.783012
0.777290
0.774607
0.765001
0.751788
1.196904
1.134663
1.034446
0.946407
0.885189
0.845285
0.818466
0.810287
0.812639
0.807262
0.794125
0.790655
0.797949
0.798062
0.789690
0.789681
0.798931
0.799716
0.790339
0.785910
0.784615
0.775775
0.762771
1.194953
1.133986
1.035892
0.949866
0.889775
0.849797
0.822062
0.812868
0.814568
0.808804
0.794656
0.788967
0.793968
0.793714
0.786919
0.788554
0.798460
0.799452
0.790447
0.786433
0.785418
0.776734
0.763825
1.190745
1.130575
1.035171
0.949106
0.887612
0.846140
0.816993
0.806099
0.806318
0.800937
0.788378
0.783049
0.786654
0.786485
0.781269
0.782496
0.789763
0.789794
0.781858
0.777727
0.776160
0.767159
0.754281
1.193510
1.133586
1.038605
0.952333
0.890348
0.847589
0.816359
0.803684
0.803287
0.798389
0.787039
0.783115
0.787369
0.787301
0.781763
0.781928
0.787621
0.786479
0.777816
0.772930
0.771096
0.761844
0.748589
1.195201
1.135652
1.041265
0.956051
0.896196
0.853457
0.820129
0.806653
0.807458
0.802957
0.791025
0.787983
0.793503
0.793321
0.786508
0.785979
0.792209
0.790435
0.779880
0.774468
0.773890
0.764732
0.750071
1.181121
1.122186
1.028810
0.944684
0.886015
0.844504
0.812346
0.799737
0.801103
0.797160
0.785869
0.783240
0.788797
0.788553
0.781865
0.781673
0.788276
0.786616
0.775773
0.769848
0.768996
0.760035
0.745741
1.143180
1.085467
0.994261
0.911871
0.854027
0.815068
0.787232
0.777131
0.778547
0.775477
0.766233
0.763711
0.768199
0.768152
0.763275
0.764523
0.771237
0.770198
0.760403
0.753784
0.751054
0.742198
0.729776
1.082715
1.027469
0.940489
0.863093
0.810239
0.775564
0.751575
0.744783
0.748166
0.746057
0.737094
0.734137
0.738131
0.738414
0.734959
0.738173
0.746785
0.746457
0.736236
0.729105
0.726150
0.717444
0.705277
0.987395
0.936117
0.855952
0.787503
0.745065
0.716196
0.694174
0.690153
0.696182
0.694814
0.684946
0.681443
0.685361
0.685889
0.683214
0.688171
0.699761
0.699960
0.688067
0.680799
0.679520
0.671309
0.658104
0.843004
0.796856
0.725792
0.667978
0.634967
0.612424
0.594120
0.592286
0.599641
0.598650
0.588579
0.585088
0.589315
0.589797
0.586797
0.591907
0.604068
0.604534
0.592737
0.586243
0.586379
0.579261
0.566443
0.644094
0.603788
0.543857
0.497749
0.473154
0.457105
0.444111
0.443679
0.451033
0.450105
0.440648
0.437828
0.442816
0.442992
0.438570
0.442315
0.452788
0.453376
0.443570
0.438875
0.440342
0.434975
0.424022
0.441040
0.406809
0.357843
0.324480
0.310430
0.300465
0.289709
0.289350
0.296643
0.295654
0.286295
0.284332
0.290437
0.290295
0.284048
0.286195
0.295907
0.296570
0.287846
0.285410
0.289641
0.286290
0.276227
0.298597
0.269587
0.229806
0.206642
0.201006
0.195313
0.185662
0.185005
0.192172
0.191241
0.182102
0.180797
0.187692
0.187409
0.179979
0.180973
0.190069
0.190722
0.182793
0.182118
0.188452
0.186573
0.177172
0.669009
0.620484
0.550279
0.499216
0.474174
0.456418
0.439172
0.436858
0.445815
0.444310
0.430992
0.425893
0.431801
0.431386
0.423320
0.423912
0.433034
0.434600
0.428581
0.430080
0.437424
0.433949
0.421937
0.762136
0.714874
0.645719
0.593489
0.566132
0.546829
0.529246
0.526724
0.534834
0.531871
0.516679
0.509783
0.515138
0.513469
0.503476
0.503796
0.513497
0.515693
0.509969
0.511560
0.519166
0.515717
0.503468
0.894259
0.846522
0.775390
0.719322
0.689381
0.666966
0.645855
0.642645
0.652341
0.647963
0.628999
0.622424
0.635200
0.632437
0.613048
0.611419
0.628255
0.630920
0.618204
0.619797
0.632305
0.628550
0.610579
1.008993
0.957743
0.879690
0.814628
0.776309
0.749032
0.726034
0.721578
0.730013
0.725636
0.708704
0.705262
0.720349
0.717777
0.696612
0.692566
0.708031
0.710102
0.696676
0.697082
0.708042
0.703463
0.685450
1.097059
1.040375
0.951763
0.874074
0.822419
0.789074
0.766035
0.760353
0.765909
0.763775
0.755127
0.758308
0.771537
0.770479
0.754278
0.746718
0.751037
0.750629
0.742390
0.740020
0.742863
0.736861
0.724326
1.160085
1.098389
1.000114
0.911712
0.850830
0.812143
0.787113
0.781235
0.789080
0.790942
0.788986
0.801652
0.821683
0.822553
0.803617
0.790522
0.790334
0.785881
0.773276
0.767416
0.767211
0.759473
0.746469
1.206697
1.141279
1.033101
0.938069
0.874748
0.832564
0.803114
0.798528
0.819431
0.824587
0.817023
0.836048
0.867479
0.869755
0.842237
0.825317
0.827921
0.820002
0.797079
0.787708
0.789628
0.780361
0.761848
1.220383
1.154005
1.044076
0.947146
0.882004
0.838338
0.807709
0.802228
0.822536
0.827523
0.820274
0.839967
0.872074
0.874825
0.847561
0.830696
0.833247
0.824980
0.801508
0.791729
0.793221
0.783355
0.764284
1.209465
1.144460
1.039557
0.944726
0.877678
0.834343
0.805792
0.797235
0.803166
0.804623
0.803892
0.818594
0.840404
0.842732
0.824961
0.812256
0.812043
0.806659
0.792483
0.785375
0.783564
0.774132
0.759922
1.202215
1.138881
1.036654
0.946166
0.882602
0.841017
0.812553
0.802488
0.804498
0.801928
0.796032
0.802467
0.817471
0.818778
0.805705
0.799450
0.804543
0.802899
0.791801
0.787050
0.786429
0.777922
0.764623
1.217778
1.154560
1.041573
0.954066
0.895212
0.855254
0.825219
0.814645
0.816699
0.811751
0.799867
0.799959
0.812690
0.813000
0.800441
0.799851
0.815894
0.816597
0.800153
0.795761
0.797006
0.789216
0.775226
1.216682
1.154414
1.043027
0.957038
0.899108
0.859247
0.828811
0.817906
0.819747
0.814220
0.800442
0.797139
0.806660
0.806323
0.795601
0.797090
0.814108
0.815192
0.799191
0.795189
0.796692
0.789042
0.775130
1.197789
1.137375
1.040390
0.954887
0.894592
0.853454
0.823531
0.811985
0.812496
0.807263
0.794626
0.789923
0.794502
0.793759
0.786721
0.787367
0.796172
0.796357
0.787248
0.784076
0.784603
0.776636
0.763498
1.199801
1.139643
1.043910
0.958012
0.897262
0.854969
0.823397
0.811274
0.812955
0.808164
0.794803
0.789924
0.793919
0.792817
0.785508
0.784959
0.791656
0.790651
0.781374
0.777790
0.778763
0.770416
0.756053
1.201551
1.141718
1.047123
0.962453
0.905994
0.863863
0.828794
0.817295
0.827242
0.822827
0.801762
0.796117
0.803723
0.802182
0.790285
0.789201
0.801063
0.799369
0.783605
0.779766
0.787731
0.779265
0.757295
1.187881
1.128594
1.034915
0.951207
0.895932
0.855073
0.821295
0.810960
0.821745
0.817967
0.797424
0.792026
0.799522
0.797863
0.786064
0.785200
0.797260
0.795474
0.779158
0.774491
0.781889
0.773407
0.751683
1.150037
1.091950
1.000271
0.918039
0.861855
0.823520
0.795405
0.786720
0.791127
0.788393
0.776647
0.772553
0.776102
0.774799
0.768169
0.768367
0.775532
0.773999
0.762800
0.756573
0.755936
0.747350
0.733293
1.089734
1.034177
0.946804
0.870117
0.820326
0.786300
0.760631
0.754380
0.759666
0.758028
0.747855
0.744151
0.747314
0.746550
0.741783
0.744024
0.753392
0.752212
0.739549
0.732053
0.730346
0.721693
0.708224
0.995803
0.944248
0.863635
0.797581
0.766007
0.737800
0.706311
0.701197
0.710135
0.709219
0.696671
0.692584
0.695668
0.695385
0.692127
0.697226
0.714556
0.713711
0.694159
0.685547
0.688490
0.680117
0.661955
0.851454
0.805158
0.733779
0.678468
0.656377
0.634422
0.606493
0.603402
0.613459
0.612919
0.600414
0.596663
0.600341
0.600184
0.596653
0.601864
0.619789
0.619209
0.599669
0.591723
0.595846
0.588495
0.570810
0.651020
0.610804
0.551006
0.505955
0.484227
0.468605
0.453742
0.453277
0.461502
0.461024
0.451473
0.448900
0.453845
0.453533
0.448167
0.450945
0.461870
0.461617
0.449534
0.444067
0.445874
0.440331
0.428524
0.448055
0.413936
0.365110
0.332109
0.318966
0.309201
0.298078
0.298045
0.305887
0.305178
0.295865
0.294106
0.300320
0.299908
0.292942
0.294268
0.303718
0.303938
0.294393
0.291493
0.295576
0.292101
0.281837
0.306223
0.277215
0.237388
0.214120
0.208456
0.202758
0.193210
0.192918
0.200436
0.199611
0.190413
0.189153
0.196172
0.195782
0.187951
0.188544
0.197438
0.197983
0.189881
0.188910
0.194922
0.192959
0.183660
0.666378
0.618313
0.548671
0.497758
0.472390
0.454097
0.436355
0.433825
0.442863
0.441509
0.428415
0.423742
0.430044
0.429681
0.421537
0.422450
0.432214
0.433973
0.427634
0.428988
0.436583
0.433519
0.421811
0.758408
0.711683
0.643286
0.591527
0.564168
0.544560
0.526641
0.524018
0.532305
0.529586
0.514695
0.508266
0.514063
0.512635
0.502909
0.503861
0.514313
0.516581
0.510203
0.511174
0.518600
0.515285
0.503206
0.889364
0.842297
0.772184
0.716980
0.687386
0.664898
0.643577
0.640304
0.650236
0.646173
0.627565
0.621480
0.634718
0.632397
0.613668
0.613008
0.630723
0.633349
0.619661
0.620204
0.632108
0.628205
0.610265
1.003453
0.953041
0.876309
0.812461
0.774737
0.747448
0.724098
0.719312
0.727745
0.723625
0.707101
0.704159
0.719677
0.717626
0.697314
0.694397
0.710782
0.712836
0.698480
0.697849
0.708162
0.703373
0.685338
1.091340
1.035674
0.948734
0.872596
0.821726
0.788256
0.764435
0.757805
0.762774
0.760645
0.752429
0.756105
0.769710
0.769137
0.753804
0.747385
0.752626
0.752393
0.743675
0.740754
0.743322
0.737280
0.724766
1.154394
1.093881
0.997574
0.911024
0.851065
0.812110
0.785829
0.778281
0.784842
0.786357
0.784778
0.797909
0.818254
0.819553
0.801453
0.789473
0.790231
0.786249
0.773782
0.768045
0.768067
0.760564
0.747699
1.201069
1.136935
1.030911
0.937926
0.875620
0.833116
0.802146
0.795389
0.814478
0.819026
0.811821
0.831302
0.863005
0.865643
0.838871
0.822974
0.826465
0.819246
0.797002
0.788301
0.790833
0.782034
0.763791
1.214934
1.149843
1.042084
0.947252
0.883206
0.839305
0.807181
0.799471
0.817881
0.822255
0.815408
0.835547
0.867822
0.870804
0.844134
0.828136
0.831462
0.823917
0.801279
0.792389
0.794681
0.785393
0.766630
1.204370
1.140532
1.037618
0.944761
0.878854
0.835448
0.805664
0.795220
0.799591
0.800665
0.800461
0.815633
0.837501
0.839880
0.822512
0.810472
0.810898
0.806056
0.792509
0.786203
0.785211
0.776348
0.762397
1.197615
1.135218
1.034611
0.945761
0.883218
0.841705
0.812381
0.800930
0.801848
0.799199
0.794007
0.801020
0.816085
0.817356
0.804539
0.798766
0.804331
0.803012
0.792259
0.788071
0.788144
0.780147
0.767071
1.213995
1.151395
1.039506
0.953118
0.894998
0.855157
0.824585
0.813077
0.814425
0.809616
0.798538
0.799283
0.812118
0.812411
0.800088
0.799897
0.816325
0.817213
0.800891
0.796838
0.798641
0.791301
0.777506
1.214505
1.152441
1.041451
0.955888
0.898254
0.858432
0.827668
0.816183
0.817617
0.812328
0.799283
0.796568
0.806190
0.805830
0.795286
0.797104
0.814455
0.815658
0.799662
0.795866
0.797823
0.790595
0.776884
1.198169
1.137469
1.040013
0.954064
0.893464
0.852150
0.822027
0.810220
0.810619
0.805629
0.793484
0.789137
0.793725
0.792874
0.785881
0.786768
0.795859
0.796119
0.786947
0.783897
0.784788
0.777199
0.764276
1.203019
1.142112
1.045076
0.957828
0.896092
0.853340
0.821652
0.809558
0.811376
0.806796
0.793631
0.788791
0.792628
0.791348
0.784030
0.783685
0.790653
0.789693
0.780286
0.776726
0.777940
0.769883
0.755704
1.206903
1.145992
1.049491
0.962797
0.904782
0.861962
0.826873
0.815619
0.825914
0.821687
0.800571
0.794732
0.802074
0.800346
0.788444
0.787555
0.799694
0.798015
0.782041
0.778127
0.786194
0.777907
0.756068
1.193653
1.133212
1.037486
0.951596
0.894644
0.853044
0.819257
0.809230
0.820422
0.816851
0.796228
0.790609
0.797843
0.796012
0.784164
0.783372
0.795573
0.793768
0.777294
0.772595
0.780076
0.771729
0.750099
1.154552
1.095470
1.002057
0.918014
0.860508
0.821557
0.793360
0.784894
0.789621
0.787133
0.775481
0.771324
0.774703
0.773204
0.766365
0.766350
0.773370
0.771767
0.760612
0.754586
0.754195
0.745790
0.731818
1.092264
1.036007
0.947452
0.869588
0.819001
0.784574
0.758752
0.752548
0.758004
0.756646
0.746780
0.743228
0.746316
0.745305
0.740122
0.741829
0.750787
0.749504
0.737088
0.730085
0.728867
0.720497
0.707113
0.996558
0.944613
0.863397
0.796793
0.764931
0.736517
0.704786
0.699533
0.708461
0.707820
0.695744
0.691963
0.695024
0.694455
0.690648
0.695006
0.711774
0.710821
0.691657
0.683754
0.687384
0.679364
0.661266
0.851287
0.804816
0.733190
0.677684
0.655553
0.633520
0.605388
0.602135
0.612126
0.611835
0.599809
0.596389
0.600063
0.599634
0.595537
0.599959
0.617275
0.616602
0.597498
0.590287
0.595077
0.588054
0.570410
0.650764
0.610469
0.550547
0.505384
0.483629
0.467992
0.453086
0.452600
0.460836
0.460549
0.451337
0.449001
0.453954
0.453438
0.447618
0.449739
0.460127
0.459792
0.448088
0.443178
0.445421
0.440066
0.428277
0.448128
0.413960
0.365034
0.331897
0.318666
0.308905
0.297858
0.297918
0.305820
0.305226
0.296081
0.294413
0.300611
0.300102
0.292920
0.293885
0.302989
0.303148
0.293829
0.291187
0.295417
0.291970
0.281682
0.306628
0.277562
0.237614
0.214172
0.208380
0.202683
0.193249
0.193090
0.200680
0.199912
0.190760
0.189485
0.196465
0.196050
0.188187
0.188674
0.197405
0.197909
0.189883
0.188936
0.194907
0.192886
0.183545
0.657536
0.609060
0.538608
0.486814
0.460443
0.441393
0.423196
0.420561
0.429833
0.428776
0.416075
0.412025
0.418641
0.418948
0.412205
0.414632
0.425605
0.427238
0.419357
0.418802
0.424978
0.421604
0.410229
0.750043
0.702996
0.633864
0.581198
0.552439
0.532312
0.514814
0.512385
0.520523
0.518169
0.504098
0.497800
0.502239
0.501736
0.495556
0.498865
0.510146
0.512149
0.504417
0.502710
0.507150
0.503080
0.492035
0.881843
0.834511
0.763317
0.706829
0.674009
0.651196
0.632441
0.629577
0.637335
0.633537
0.617235
0.609734
0.614506
0.613325
0.605499
0.608912
0.621491
0.623834
0.614945
0.611980
0.615527
0.610448
0.598271
0.995595
0.945171
0.867804
0.803116
0.762510
0.735018
0.714169
0.709602
0.715531
0.711261
0.696399
0.691079
0.697405
0.696450
0.687647
0.689583
0.701079
0.703159
0.694132
0.690152
0.692072
0.686035
0.673763
1.081574
1.026428
0.940356
0.864690
0.813226
0.779666
0.756348
0.749216
0.752251
0.749125
0.740267
0.741194
0.750659
0.750885
0.741544
0.739861
0.746976
0.747542
0.739026
0.733985
0.733279
0.726322
0.715083
1.142462
1.083024
0.988938
0.903848
0.843920
0.804952
0.778615
0.769446
0.771948
0.771301
0.768769
0.778062
0.793765
0.795473
0.783060
0.776123
0.778919
0.776782
0.766507
0.760220
0.758257
0.750363
0.738690
1.183465
1.121184
1.021139
0.930255
0.865590
0.823134
0.794191
0.784115
0.788702
0.790188
0.790474
0.805781
0.827477
0.830207
0.813984
0.803115
0.803812
0.799234
0.785758
0.778254
0.776262
0.767555
0.754375
1.197026
1.133849
1.032222
0.939578
0.873268
0.829506
0.799489
0.788511
0.792429
0.793705
0.794274
0.810119
0.832258
0.835129
0.818757
0.807600
0.808022
0.803191
0.789602
0.782248
0.780336
0.771285
0.757592
1.190560
1.128086
1.028489
0.937461
0.871948
0.828778
0.799100
0.787160
0.787533
0.786350
0.784933
0.795965
0.812995
0.815208
0.802579
0.794922
0.796994
0.794252
0.783844
0.778134
0.776411
0.767626
0.754674
1.183231
1.122078
1.025061
0.937584
0.875276
0.833987
0.805087
0.793279
0.792575
0.788785
0.782354
0.786315
0.797660
0.798887
0.789893
0.787448
0.793727
0.793654
0.785216
0.781151
0.780509
0.772382
0.759839
1.185096
1.124747
1.027939
0.943245
0.884075
0.844372
0.815808
0.804606
0.804463
0.799365
0.788755
0.787290
0.794761
0.795197
0.788464
0.790200
0.801078
0.802568
0.793503
0.790013
0.790368
0.782780
0.770237
1.188139
1.127818
1.031005
0.946205
0.886812
0.846775
0.817953
0.806868
0.807065
0.801909
0.790082
0.786184
0.791329
0.791341
0.785972
0.789111
0.800460
0.801908
0.792802
0.789285
0.789591
0.782031
0.769577
1.191980
1.130964
1.034115
0.946609
0.883957
0.841786
0.811947
0.800187
0.800012
0.795306
0.784206
0.779977
0.783702
0.783497
0.778893
0.781238
0.789657
0.789978
0.781751
0.777816
0.777203
0.769201
0.756877
1.203495
1.141309
1.042311
0.951847
0.886596
0.842301
0.810722
0.798120
0.798194
0.793902
0.783058
0.779262
0.783138
0.782746
0.777501
0.778587
0.785392
0.784427
0.775198
0.770192
0.768926
0.760420
0.747645
1.211782
1.148954
1.048656
0.957130
0.891957
0.847011
0.813988
0.801384
0.803679
0.799735
0.787254
0.783580
0.788360
0.787747
0.781097
0.781428
0.788817
0.787117
0.775671
0.769803
0.769478
0.760751
0.746333
1.198927
1.136473
1.036763
0.945880
0.881572
0.837701
0.805872
0.794325
0.797374
0.794043
0.782121
0.778767
0.783570
0.782871
0.776140
0.776382
0.783716
0.782010
0.770445
0.764238
0.763641
0.754998
0.740847
1.156942
1.096239
0.999748
0.911862
0.849841
0.808912
0.780776
0.771292
0.773734
0.771405
0.762396
0.759670
0.763665
0.763071
0.757628
0.758369
0.764826
0.763602
0.753809
0.747714
0.745729
0.737384
0.725168
1.090257
1.032949
0.942465
0.861616
0.806355
0.770361
0.745666
0.738796
0.742588
0.741312
0.733340
0.730874
0.734630
0.734199
0.729579
0.731317
0.738828
0.738213
0.728673
0.723014
0.721631
0.713778
0.701798
0.989169
0.936805
0.855137
0.785274
0.742103
0.712513
0.689419
0.684581
0.690211
0.689647
0.681481
0.678982
0.682842
0.682526
0.678281
0.681164
0.691186
0.691086
0.680340
0.675263
0.676321
0.669205
0.656019
0.841959
0.795345
0.723832
0.665681
0.632742
0.609882
0.590614
0.587903
0.594703
0.594438
0.586120
0.583734
0.587973
0.587617
0.582946
0.585780
0.596204
0.596392
0.585910
0.581731
0.584204
0.578113
0.565253
0.642969
0.602438
0.542214
0.495890
0.471361
0.455227
0.441876
0.441170
0.448418
0.448092
0.439833
0.437833
0.442847
0.442371
0.436536
0.438251
0.447089
0.447428
0.438804
0.435910
0.438906
0.434174
0.423236
0.440953
0.406576
0.357326
0.323587
0.309327
0.299364
0.288764
0.288627
0.296069
0.295469
0.286742
0.285134
0.291205
0.290729
0.283725
0.284657
0.293229
0.293703
0.285746
0.284229
0.289056
0.285851
0.275716
0.299603
0.270429
0.230284
0.206592
0.200570
0.194883
0.185591
0.185354
0.192751
0.192025
0.183099
0.181795
0.188572
0.188189
0.180593
0.181152
0.189650
0.190172
0.182562
0.182065
0.188347
0.186325
0.176798
0.653561
0.605163
0.534766
0.483118
0.456764
0.437694
0.419653
0.417500
0.427442
0.426567
0.413660
0.409745
0.416729
0.417718
0.412377
0.416989
0.429881
0.431131
0.420438
0.416665
0.420710
0.416485
0.404941
0.746883
0.699705
0.630157
0.577395
0.548586
0.528598
0.511617
0.510077
0.519367
0.517382
0.502925
0.496467
0.500821
0.501359
0.497686
0.503852
0.517211
0.518620
0.507591
0.501912
0.503291
0.497832
0.486530
0.880861
0.833036
0.760091
0.703106
0.670263
0.647719
0.629714
0.628303
0.638350
0.634968
0.617043
0.608255
0.611190
0.611357
0.608284
0.615789
0.631060
0.632708
0.619905
0.612192
0.611503
0.604526
0.592311
0.994054
0.943328
0.864506
0.799652
0.759271
0.732127
0.711980
0.708760
0.716780
0.712542
0.695272
0.687491
0.691017
0.691385
0.688186
0.695149
0.709857
0.711555
0.698932
0.690412
0.688126
0.680138
0.667792
1.076434
1.021754
0.936263
0.861550
0.810753
0.777640
0.754806
0.748164
0.751478
0.747389
0.735739
0.732906
0.739328
0.740510
0.736261
0.740279
0.751104
0.752205
0.741623
0.733366
0.729712
0.721251
0.709720
1.135036
1.076631
0.984211
0.901026
0.842328
0.803941
0.777765
0.768179
0.769291
0.766276
0.759627
0.763164
0.774421
0.776564
0.769561
0.769312
0.776584
0.776309
0.765995
0.758131
0.754411
0.745684
0.733994
1.174918
1.113943
1.016024
0.927491
0.864060
0.822308
0.793630
0.782344
0.783320
0.781362
0.777508
0.785773
0.801469
0.804210
0.794069
0.790310
0.795080
0.793419
0.782476
0.774908
0.771841
0.762873
0.750276
1.188103
1.126314
1.026942
0.936715
0.871676
0.828683
0.799028
0.786907
0.787215
0.785013
0.781369
0.790024
0.805984
0.808684
0.798230
0.794066
0.798522
0.796764
0.786059
0.779032
0.776378
0.767279
0.754273
1.181658
1.120500
1.023081
0.934183
0.870014
0.827581
0.798291
0.786098
0.785055
0.781402
0.775679
0.780557
0.792690
0.794821
0.787048
0.785676
0.792034
0.791628
0.782321
0.776262
0.773847
0.764877
0.752176
1.174875
1.114762
1.019487
0.933416
0.871970
0.831268
0.803026
0.791870
0.791296
0.786378
0.776956
0.776652
0.784516
0.785948
0.780990
0.783448
0.792876
0.794098
0.785679
0.780534
0.778846
0.770246
0.757665
1.177067
1.117474
1.022428
0.938405
0.879778
0.840407
0.812380
0.802429
0.803535
0.798279
0.785711
0.781559
0.786465
0.787438
0.784428
0.789782
0.802187
0.804212
0.795101
0.790168
0.789287
0.780987
0.768115
1.182893
1.122820
1.026870
0.941790
0.882198
0.842044
0.813521
0.803585
0.805124
0.800227
0.787373
0.782150
0.785908
0.786757
0.784557
0.790540
0.802903
0.804532
0.795033
0.789803
0.788700
0.780334
0.767509
1.192400
1.130853
1.032912
0.943847
0.879736
0.836772
0.806890
0.795571
0.796007
0.791619
0.780505
0.776287
0.780211
0.781131
0.778800
0.783624
0.793611
0.794004
0.784468
0.778518
0.776269
0.767477
0.754964
1.209760
1.146215
1.044504
0.951107
0.883285
0.837435
0.805191
0.792238
0.792166
0.788135
0.778008
0.775221
0.780366
0.781374
0.777946
0.781339
0.790127
0.789224
0.778168
0.771007
0.767988
0.758729
0.745925
1.223309
1.158309
1.053531
0.957730
0.889006
0.841869
0.807701
0.794163
0.795769
0.792063
0.780861
0.779019
0.785954
0.786975
0.781801
0.784427
0.794661
0.793051
0.778905
0.770647
0.768186
0.758748
0.744732
1.210587
1.145902
1.041626
0.946410
0.878466
0.832195
0.798859
0.785987
0.788071
0.784930
0.774423
0.773066
0.780157
0.781116
0.775737
0.778059
0.788104
0.786652
0.772901
0.764954
0.762735
0.753601
0.739873
1.163810
1.101566
1.002076
0.911093
0.846227
0.803105
0.773192
0.762055
0.763350
0.761084
0.753265
0.752102
0.757815
0.758646
0.754526
0.756878
0.764909
0.764295
0.754311
0.748128
0.746078
0.737723
0.725551
1.092241
1.034051
0.941912
0.859208
0.801961
0.764146
0.737592
0.728757
0.731113
0.729733
0.722788
0.721498
0.726437
0.727082
0.723568
0.726478
0.734870
0.735299
0.727247
0.723145
0.723160
0.715876
0.703806
0.987588
0.934799
0.852353
0.781462
0.736403
0.705416
0.681156
0.674220
0.677836
0.677042
0.670196
0.668698
0.673623
0.674038
0.670288
0.673782
0.683499
0.684774
0.677459
0.675417
0.679423
0.673321
0.659573
0.838797
0.791988
0.720137
0.661442
0.627138
0.603291
0.583166
0.578624
0.583561
0.583075
0.575939
0.574253
0.579155
0.579265
0.574953
0.578211
0.588171
0.589735
0.582882
0.582012
0.587617
0.582604
0.569183
0.640029
0.599406
0.538995
0.492326
0.467275
0.450560
0.436406
0.434567
0.440805
0.440415
0.432807
0.431092
0.436101
0.435902
0.430706
0.432912
0.441895
0.443233
0.436831
0.436355
0.441346
0.437365
0.426284
0.439321
0.404965
0.355640
0.321571
0.306879
0.296672
0.285921
0.285402
0.292369
0.291880
0.283702
0.282173
0.287942
0.287614
0.281256
0.282535
0.291027
0.291922
0.285188
0.285008
0.290794
0.287854
0.277562
0.299400
0.270329
0.230217
0.206200
0.199718
0.193966
0.184953
0.184760
0.191922
0.191389
0.183024
0.181752
0.188094
0.187786
0.180803
0.181551
0.189701
0.190204
0.183090
0.183059
0.189559
0.187452
0.177698
0.656901
0.608816
0.538537
0.487599
0.462135
0.443766
0.426467
0.425340
0.436514
0.435683
0.421771
0.417366
0.424136
0.425390
0.421170
0.427704
0.442539
0.443314
0.429577
0.422662
0.424602
0.419497
0.407657
0.752242
0.704779
0.633692
0.581037
0.553415
0.534048
0.517325
0.517286
0.529576
0.527923
0.511197
0.504065
0.508499
0.509706
0.507598
0.516255
0.532471
0.533173
0.517800
0.508247
0.507214
0.500389
0.488147
0.897564
0.848025
0.765269
0.707440
0.681095
0.659035
0.635872
0.637060
0.659431
0.656598
0.627164
0.616220
0.619178
0.620376
0.619430
0.630731
0.654458
0.655211
0.632294
0.619655
0.617592
0.608745
0.593369
1.010193
0.957854
0.869320
0.803789
0.770126
0.743409
0.717850
0.717168
0.737544
0.733717
0.704406
0.693668
0.696545
0.698010
0.697659
0.709110
0.732607
0.733539
0.710943
0.697625
0.693987
0.684072
0.668508
1.079683
1.025027
0.938313
0.864246
0.814998
0.782414
0.759464
0.754113
0.760293
0.755933
0.740274
0.734227
0.738740
0.740750
0.740155
0.748811
0.763650
0.764641
0.750422
0.738861
0.733051
0.723107
0.710409
1.135255
1.077528
0.985343
0.903721
0.846612
0.808932
0.782954
0.773910
0.775762
0.771390
0.760474
0.759162
0.767128
0.769641
0.766714
0.771901
0.783187
0.783879
0.772276
0.762654
0.757674
0.748100
0.735757
1.177484
1.117020
1.017439
0.930503
0.868581
0.827689
0.799452
0.788381
0.789398
0.785215
0.775938
0.778141
0.790110
0.792838
0.786340
0.788288
0.797042
0.797279
0.787081
0.779184
0.776364
0.767101
0.753618
1.190071
1.128935
1.028138
0.939648
0.876173
0.834084
0.804927
0.793036
0.793322
0.788880
0.779836
0.782356
0.794463
0.797041
0.790143
0.791600
0.799999
0.800308
0.790721
0.783731
0.781610
0.772442
0.758711
1.179503
1.119477
1.023286
0.936385
0.873862
0.832238
0.803380
0.791716
0.790960
0.785898
0.776235
0.776108
0.784602
0.786789
0.782811
0.786574
0.796653
0.797706
0.788396
0.781701
0.778935
0.769788
0.756903
1.173277
1.114016
1.019565
0.934853
0.874949
0.834833
0.806732
0.796630
0.797470
0.792193
0.780000
0.776430
0.781878
0.783691
0.781998
0.788521
0.801080
0.802932
0.793249
0.786650
0.784263
0.775207
0.762136
1.180035
1.120485
1.023477
0.940039
0.885768
0.846704
0.815498
0.806911
0.813227
0.808285
0.790673
0.784379
0.788201
0.789861
0.789385
0.798137
0.815563
0.817681
0.804157
0.797196
0.797001
0.787984
0.772565
1.187952
1.127505
1.028861
0.943613
0.887824
0.847653
0.815771
0.807131
0.813938
0.809562
0.792212
0.785810
0.789396
0.791138
0.790990
0.799823
0.816988
0.818567
0.804432
0.797053
0.796583
0.787441
0.771997
1.197519
1.135522
1.036077
0.946033
0.881879
0.838483
0.808036
0.797648
0.800130
0.796206
0.783971
0.779605
0.784132
0.786078
0.785390
0.792530
0.805185
0.805619
0.793612
0.785702
0.782692
0.773239
0.759824
1.219143
1.154540
1.050208
0.954914
0.886345
0.839595
0.806421
0.793999
0.796062
0.792382
0.780912
0.778505
0.785274
0.787415
0.784883
0.790558
0.803187
0.802483
0.788060
0.779065
0.775715
0.765910
0.752010
1.239454
1.172423
1.062262
0.963625
0.897278
0.848785
0.809800
0.796892
0.807187
0.803804
0.784620
0.783230
0.794030
0.796315
0.790122
0.795730
0.816624
0.815326
0.791296
0.780587
0.782569
0.772596
0.752534
1.226649
1.159942
1.050342
0.952418
0.886927
0.839101
0.800458
0.787705
0.798134
0.795280
0.776969
0.776238
0.787337
0.789602
0.783115
0.788256
0.808837
0.807807
0.784575
0.774723
0.777413
0.767892
0.748043
1.173124
1.109878
1.007998
0.915631
0.850397
0.805789
0.773280
0.760925
0.762962
0.760832
0.752352
0.752130
0.760013
0.762060
0.758394
0.762512
0.773925
0.773916
0.762062
0.755878
0.755393
0.747021
0.733256
1.097494
1.039009
0.946035
0.863479
0.807114
0.767981
0.737864
0.726547
0.727944
0.726460
0.719845
0.719521
0.726146
0.727859
0.724970
0.729276
0.739520
0.740813
0.733106
0.730461
0.733517
0.726603
0.712438
0.994168
0.941232
0.856137
0.786770
0.746702
0.714642
0.682991
0.672168
0.673509
0.672397
0.666570
0.666312
0.675861
0.677164
0.670773
0.675256
0.686259
0.688650
0.683089
0.684307
0.699475
0.694052
0.670947
0.844508
0.797678
0.723547
0.666651
0.637678
0.613070
0.585804
0.577565
0.580292
0.579558
0.573488
0.572871
0.581966
0.582749
0.575807
0.579899
0.590944
0.593596
0.588638
0.591149
0.607868
0.603576
0.580954
0.642696
0.602289
0.542098
0.496401
0.472938
0.455798
0.439125
0.435405
0.440545
0.440240
0.433460
0.432275
0.437835
0.438065
0.433324
0.436253
0.445848
0.447904
0.442788
0.444251
0.452192
0.448690
0.435931
0.443570
0.409425
0.360249
0.326340
0.311935
0.301535
0.290098
0.289119
0.295770
0.295624
0.288232
0.286994
0.292732
0.292629
0.286851
0.288529
0.297058
0.298218
0.292285
0.293052
0.299947
0.297127
0.286201
0.305826
0.276901
0.236826
0.212423
0.205438
0.199563
0.190814
0.190872
0.198056
0.197907
0.190255
0.189147
0.195164
0.194959
0.188563
0.189499
0.197357
0.197823
0.191077
0.191308
0.197874
0.195634
0.185680
0.657195
0.608257
0.536615
0.484544
0.458613
0.440568
0.424064
0.423564
0.434993
0.434368
0.420793
0.416678
0.423545
0.424731
0.420607
0.427727
0.443183
0.443546
0.428261
0.419720
0.420666
0.415232
0.403378
0.753892
0.705391
0.632516
0.578120
0.549446
0.530015
0.513906
0.514523
0.527269
0.526121
0.510092
0.503614
0.508483
0.510044
0.508548
0.518141
0.535005
0.535089
0.517767
0.505993
0.503367
0.495832
0.483421
0.900461
0.849775
0.764921
0.704853
0.676894
0.654343
0.631574
0.633432
0.656477
0.654453
0.626002
0.615918
0.619487
0.621480
0.621820
0.634495
0.658910
0.658833
0.633591
0.618182
0.613919
0.603971
0.588282
1.012837
0.959585
0.869284
0.801722
0.766436
0.739080
0.713767
0.713746
0.734891
0.731889
0.703317
0.692969
0.696080
0.698463
0.699944
0.713245
0.737591
0.737714
0.712813
0.696728
0.690833
0.679728
0.663773
1.080413
1.025418
0.937940
0.862821
0.812594
0.779576
0.756840
0.752110
0.758963
0.754999
0.739085
0.732069
0.735738
0.738420
0.740158
0.751348
0.767520
0.768104
0.752138
0.738461
0.730970
0.720089
0.707015
1.133393
1.076007
0.984265
0.902874
0.845713
0.808013
0.782321
0.773817
0.776060
0.771336
0.758732
0.754595
0.760254
0.763039
0.763013
0.771622
0.784992
0.786008
0.773583
0.762826
0.756975
0.746901
0.734316
1.173469
1.113880
1.015683
0.929979
0.868733
0.828170
0.800302
0.789677
0.790750
0.785593
0.773574
0.771597
0.780183
0.782883
0.779684
0.785687
0.797100
0.798319
0.788162
0.779973
0.776964
0.767579
0.753987
1.185121
1.125079
1.026011
0.939060
0.876430
0.834724
0.805930
0.794455
0.794772
0.789361
0.777595
0.775949
0.784657
0.787168
0.783484
0.788871
0.799848
0.801219
0.791892
0.784844
0.782713
0.773569
0.759827
1.174731
1.115676
1.020945
0.935186
0.873130
0.831638
0.803042
0.791850
0.791446
0.786038
0.774722
0.771792
0.777936
0.780262
0.778908
0.785706
0.797625
0.799208
0.789705
0.782579
0.779512
0.770277
0.757409
1.169138
1.110509
1.016872
0.932523
0.872450
0.832120
0.804184
0.794648
0.796194
0.791327
0.778850
0.774282
0.778801
0.781067
0.781251
0.789679
0.803170
0.804890
0.794409
0.786830
0.783728
0.774352
0.761206
1.176472
1.117195
1.020343
0.936548
0.881585
0.842067
0.811010
0.803139
0.810462
0.806397
0.789343
0.783286
0.787233
0.789578
0.790409
0.800285
0.818109
0.819732
0.805043
0.796794
0.795678
0.786166
0.770518
1.184761
1.124371
1.025498
0.939486
0.882723
0.842056
0.810478
0.802776
0.810748
0.807338
0.790698
0.784869
0.788928
0.791381
0.792225
0.801872
0.819335
0.820489
0.805326
0.796829
0.795564
0.785959
0.770245
1.194529
1.132507
1.032711
0.941789
0.876614
0.832855
0.803055
0.793964
0.797755
0.794653
0.782783
0.778605
0.783360
0.785830
0.785987
0.793957
0.807111
0.807519
0.795089
0.786708
0.783387
0.773705
0.760104
1.216154
1.151507
1.046825
0.950720
0.881265
0.834383
0.802231
0.791545
0.795159
0.792141
0.780472
0.777533
0.783990
0.786397
0.784689
0.791370
0.804842
0.804632
0.790538
0.781942
0.778960
0.769245
0.755227
1.236341
1.169287
1.058847
0.959593
0.892598
0.844128
0.806274
0.795274
0.807241
0.804433
0.784684
0.782246
0.792333
0.794726
0.789396
0.796161
0.818152
0.817716
0.794563
0.784915
0.787776
0.778110
0.757953
1.223381
1.156788
1.047210
0.949104
0.883300
0.835438
0.797471
0.786128
0.797939
0.795578
0.776709
0.774966
0.785397
0.787821
0.782210
0.788474
0.810105
0.809973
0.787766
0.779179
0.782889
0.773686
0.753678
1.169855
1.107003
1.005769
0.914013
0.849005
0.804123
0.771242
0.759017
0.761586
0.759740
0.750999
0.750294
0.757977
0.760385
0.757538
0.762551
0.774703
0.775346
0.764353
0.759266
0.759647
0.751445
0.737420
1.094462
1.036706
0.945107
0.864157
0.808732
0.769120
0.737407
0.724599
0.725357
0.723822
0.717310
0.717169
0.724149
0.726433
0.724249
0.729156
0.739789
0.741442
0.734333
0.732485
0.736145
0.729266
0.714818
0.991435
0.939434
0.856199
0.789176
0.750623
0.718041
0.684001
0.670525
0.670348
0.668924
0.663466
0.663872
0.674176
0.676141
0.670265
0.675086
0.686206
0.688758
0.683609
0.685385
0.700960
0.695513
0.672156
0.841874
0.795905
0.723562
0.669065
0.641775
0.616736
0.587004
0.575966
0.577089
0.576125
0.570643
0.570887
0.580802
0.582199
0.575647
0.579916
0.590924
0.593619
0.588931
0.591805
0.608758
0.604409
0.581580
0.640204
0.600285
0.541204
0.497160
0.475024
0.457605
0.439091
0.433465
0.437710
0.437571
0.431552
0.431192
0.437377
0.438056
0.433634
0.436662
0.446153
0.448143
0.443117
0.444727
0.452722
0.449094
0.436145
0.441710
0.407607
0.358619
0.325190
0.311363
0.300844
0.288616
0.287095
0.293783
0.294146
0.287487
0.286850
0.292949
0.293098
0.287526
0.289248
0.297648
0.298669
0.292648
0.293342
0.300140
0.297147
0.286035
0.304751
0.275627
0.235181
0.210450
0.203447
0.197560
0.188812
0.189228
0.196936
0.197347
0.190243
0.189499
0.195687
0.195597
0.189313
0.190265
0.198020
0.198335
0.191404
0.191427
0.197820
0.195414
0.185314
0.655577
0.604418
0.529389
0.473736
0.445438
0.427098
0.411432
0.411227
0.422059
0.421969
0.410368
0.407644
0.415234
0.416356
0.411788
0.418616
0.433662
0.433601
0.417757
0.408477
0.408900
0.403377
0.391689
0.752817
0.702356
0.626959
0.568453
0.535992
0.515568
0.500396
0.500848
0.511582
0.511250
0.499153
0.494934
0.500843
0.502796
0.501510
0.510941
0.526520
0.526040
0.508750
0.495854
0.491791
0.483900
0.472049
0.890425
0.839012
0.759293
0.695175
0.657101
0.632873
0.615948
0.616523
0.628690
0.627782
0.612871
0.606774
0.611540
0.614423
0.615990
0.628151
0.645735
0.644945
0.624951
0.608458
0.600337
0.589786
0.576821
1.002449
0.948871
0.864391
0.793202
0.747736
0.718550
0.699062
0.697773
0.708129
0.706247
0.691017
0.684270
0.688321
0.691700
0.694818
0.707973
0.725632
0.725091
0.705519
0.688396
0.678649
0.666876
0.653569
1.078345
1.022617
0.934754
0.856867
0.803113
0.768720
0.746559
0.741700
0.746805
0.743572
0.730722
0.724552
0.728112
0.731477
0.734965
0.747326
0.762864
0.763166
0.747522
0.732874
0.723903
0.712522
0.699890
1.128703
1.071319
0.980249
0.897882
0.839174
0.800873
0.775638
0.767560
0.769442
0.764838
0.752450
0.746842
0.750691
0.753722
0.756111
0.766927
0.781288
0.782613
0.770275
0.759201
0.752852
0.742602
0.730152
1.161814
1.103451
1.009729
0.925074
0.863872
0.823330
0.795931
0.785793
0.786095
0.780552
0.767906
0.762873
0.767612
0.770266
0.770860
0.780039
0.793585
0.795611
0.785606
0.777589
0.774276
0.764987
0.751912
1.172035
1.113482
1.019323
0.933895
0.871623
0.830005
0.801611
0.790570
0.790173
0.784400
0.772001
0.767383
0.772338
0.774806
0.774795
0.783173
0.796164
0.798304
0.789176
0.782414
0.780099
0.771115
0.757909
1.165960
1.107663
1.014669
0.929347
0.866845
0.825008
0.796601
0.785781
0.785514
0.780308
0.768845
0.764566
0.769112
0.771663
0.772337
0.780800
0.793503
0.795274
0.785807
0.778705
0.775556
0.766337
0.753577
1.161108
1.102824
1.009996
0.925120
0.863402
0.822199
0.794503
0.785119
0.786688
0.782690
0.771717
0.767767
0.772400
0.775234
0.776452
0.785273
0.798225
0.799451
0.788790
0.780817
0.777099
0.767501
0.754519
1.165105
1.106240
1.011632
0.926611
0.866139
0.825504
0.797912
0.790309
0.794860
0.792123
0.780601
0.776622
0.781559
0.784653
0.786088
0.795354
0.809731
0.810494
0.797617
0.788878
0.785475
0.775613
0.761643
1.172145
1.112114
1.015392
0.928030
0.865717
0.824158
0.796579
0.789747
0.795343
0.793361
0.782173
0.778282
0.783213
0.786249
0.787464
0.796292
0.810206
0.810679
0.797778
0.789239
0.786011
0.776172
0.762141
1.182395
1.120625
1.021408
0.929636
0.862545
0.818620
0.790869
0.783778
0.788597
0.786785
0.776582
0.772699
0.777162
0.779693
0.780153
0.787724
0.799541
0.799982
0.789164
0.781862
0.778790
0.769308
0.756134
1.199928
1.136094
1.033070
0.937143
0.866746
0.820692
0.791797
0.784403
0.789348
0.787419
0.776624
0.772055
0.776095
0.777886
0.777119
0.783741
0.795378
0.796133
0.786138
0.780276
0.778447
0.769539
0.756444
1.213646
1.148412
1.042351
0.944651
0.874271
0.827451
0.796838
0.789300
0.795996
0.794056
0.781215
0.776021
0.780524
0.781792
0.779420
0.785755
0.799779
0.800991
0.789521
0.784567
0.784752
0.776387
0.762390
1.200701
1.136237
1.031698
0.936013
0.867518
0.821410
0.790225
0.781740
0.787893
0.786144
0.773942
0.769294
0.774071
0.775378
0.772797
0.778705
0.792409
0.793915
0.783355
0.779398
0.780310
0.772316
0.758450
1.153865
1.092805
0.995347
0.906447
0.842637
0.798975
0.768060
0.757305
0.760024
0.758375
0.749506
0.746610
0.751519
0.753311
0.751663
0.756822
0.767362
0.768982
0.761894
0.759292
0.760108
0.752485
0.739716
1.083296
1.027381
0.939606
0.862088
0.808038
0.769030
0.737716
0.724211
0.724305
0.722390
0.715378
0.714363
0.720278
0.722533
0.721042
0.725796
0.735552
0.737312
0.731398
0.729993
0.732117
0.725147
0.712358
0.979986
0.930131
0.853549
0.790096
0.749945
0.717548
0.686003
0.670770
0.669322
0.667103
0.660947
0.661243
0.668738
0.671064
0.668447
0.672878
0.683137
0.685088
0.679211
0.679136
0.684896
0.678892
0.664206
0.831573
0.787521
0.721426
0.670454
0.641598
0.616528
0.588698
0.575214
0.574705
0.572996
0.567241
0.568021
0.575763
0.577668
0.574129
0.577838
0.587843
0.589673
0.583791
0.584274
0.591085
0.586017
0.571778
0.632839
0.593918
0.537371
0.496348
0.475775
0.458234
0.438045
0.429718
0.432581
0.432238
0.426690
0.427397
0.434409
0.435572
0.431258
0.433754
0.442461
0.443716
0.437785
0.437957
0.443296
0.439033
0.427409
0.433676
0.399635
0.351316
0.319282
0.306823
0.296234
0.282528
0.279701
0.286268
0.287068
0.281049
0.281357
0.288306
0.288772
0.283047
0.284478
0.292600
0.293142
0.286282
0.286026
0.291644
0.288232
0.277378
0.295936
0.266356
0.225306
0.200593
0.194373
0.188554
0.179156
0.179709
0.188283
0.189390
0.182760
0.182648
0.189540
0.189614
0.183023
0.183843
0.191663
0.191728
0.184118
0.183526
0.189549
0.186947
0.176720
0.663152
0.609896
0.531162
0.471672
0.441077
0.422597
0.408042
0.408593
0.419437
0.420034
0.410107
0.408760
0.417047
0.418396
0.413957
0.420932
0.435848
0.435264
0.418401
0.407724
0.406869
0.400706
0.388907
0.761650
0.709011
0.629689
0.566721
0.531115
0.509733
0.494969
0.495678
0.506099
0.506698
0.497063
0.495037
0.502418
0.504984
0.503834
0.513322
0.528614
0.527569
0.509311
0.494935
0.489388
0.480790
0.468922
0.899084
0.845654
0.762686
0.693825
0.651803
0.625847
0.608718
0.608846
0.619762
0.620014
0.608925
0.606004
0.613297
0.617175
0.618598
0.630616
0.647463
0.646083
0.625483
0.607506
0.597563
0.586269
0.573590
1.009942
0.954716
0.867644
0.792265
0.743079
0.712090
0.692241
0.690490
0.699723
0.698966
0.687268
0.683371
0.689774
0.694184
0.697332
0.710521
0.727578
0.726594
0.706645
0.688327
0.677018
0.664599
0.651554
1.083824
1.026989
0.937044
0.856350
0.800220
0.764691
0.742448
0.737818
0.742976
0.740517
0.729161
0.724082
0.728482
0.732542
0.736736
0.749762
0.765537
0.765788
0.749890
0.734702
0.725140
0.713378
0.700608
1.130317
1.072606
0.980897
0.897558
0.838080
0.799595
0.774813
0.767557
0.770110
0.765787
0.753155
0.746795
0.750060
0.753328
0.756791
0.768867
0.784210
0.785990
0.773838
0.763117
0.757329
0.747049
0.734075
1.159881
1.101857
1.008762
0.924634
0.863985
0.823940
0.797238
0.788228
0.789591
0.783984
0.769904
0.762915
0.766154
0.768755
0.770670
0.781573
0.797068
0.799931
0.790068
0.783205
0.781997
0.772965
0.758443
1.168358
1.110392
1.017293
0.932883
0.871498
0.830430
0.802617
0.792653
0.793397
0.787613
0.773782
0.767286
0.770853
0.773323
0.774572
0.784527
0.799354
0.802264
0.793249
0.787681
0.787559
0.778897
0.764260
1.162394
1.104493
1.012102
0.927325
0.865156
0.823370
0.795132
0.785085
0.785883
0.781104
0.769208
0.764227
0.768381
0.771269
0.772839
0.782164
0.795616
0.797622
0.788133
0.781513
0.779285
0.770207
0.756837
1.158392
1.100116
1.007027
0.921915
0.859877
0.818110
0.790012
0.781130
0.783925
0.780895
0.770460
0.767124
0.772523
0.776044
0.777710
0.786753
0.799990
0.800810
0.789231
0.781034
0.777689
0.767942
0.754267
1.163733
1.104399
1.008101
0.922212
0.861054
0.819598
0.791420
0.784439
0.790849
0.789456
0.778647
0.775913
0.782504
0.786407
0.787696
0.796983
0.812598
0.812622
0.797205
0.787910
0.785185
0.774997
0.759660
1.168964
1.108473
1.010078
0.921857
0.858971
0.816949
0.789445
0.784029
0.792062
0.791562
0.780842
0.777803
0.784032
0.787613
0.788485
0.797209
0.812363
0.812305
0.797287
0.788695
0.786528
0.776525
0.761144
1.173931
1.112265
1.012967
0.921089
0.854100
0.810713
0.784541
0.780336
0.788133
0.787757
0.777424
0.772983
0.777084
0.779489
0.779813
0.787184
0.799204
0.799882
0.789533
0.783568
0.782011
0.772929
0.759234
1.186121
1.123105
1.021471
0.926766
0.857740
0.813567
0.787831
0.784905
0.793675
0.792995
0.780818
0.773667
0.775330
0.776120
0.775420
0.782153
0.794127
0.796162
0.788663
0.785854
0.786615
0.778850
0.765780
1.195614
1.132004
1.028894
0.934191
0.866997
0.823122
0.796128
0.793691
0.804232
0.803230
0.788207
0.778700
0.778972
0.778566
0.776720
0.783545
0.797953
0.801206
0.793829
0.793263
0.796902
0.790195
0.776524
1.182922
1.120535
1.019865
0.928348
0.863956
0.820988
0.792898
0.788689
0.798015
0.796764
0.782073
0.772906
0.773338
0.772920
0.770873
0.777334
0.791466
0.795001
0.788480
0.788818
0.793063
0.786643
0.773082
1.140963
1.082118
0.988886
0.904781
0.845129
0.803997
0.774724
0.765935
0.770377
0.768559
0.757290
0.751169
0.753383
0.754016
0.752407
0.757821
0.768785
0.771678
0.766978
0.767119
0.770059
0.763353
0.750672
1.076631
1.023089
0.939829
0.867906
0.818283
0.780952
0.749100
0.734573
0.734241
0.731307
0.722315
0.719674
0.724823
0.726686
0.724837
0.729446
0.739361
0.741368
0.735868
0.735141
0.737637
0.730746
0.717959
0.978865
0.931356
0.859164
0.801716
0.766270
0.734830
0.700896
0.682501
0.679453
0.675602
0.667400
0.667319
0.675981
0.678497
0.674780
0.678753
0.689576
0.690945
0.683199
0.681914
0.686604
0.680042
0.665308
0.832460
0.790559
0.728612
0.683599
0.659336
0.634738
0.603547
0.585759
0.582960
0.579617
0.572403
0.573646
0.583231
0.585617
0.580974
0.584118
0.594494
0.595413
0.587114
0.585678
0.590813
0.584961
0.570727
0.632527
0.595243
0.542205
0.506318
0.489731
0.472340
0.448622
0.435982
0.436459
0.435153
0.429442
0.431130
0.439565
0.441259
0.436515
0.438564
0.446986
0.447458
0.440063
0.438688
0.442619
0.437693
0.426053
0.432099
0.398700
0.352074
0.323064
0.313408
0.302790
0.286316
0.280815
0.286389
0.287174
0.281606
0.282947
0.291020
0.291879
0.285867
0.287047
0.295067
0.295160
0.287354
0.286098
0.290927
0.287122
0.276168
0.293703
0.263995
0.222988
0.199186
0.194490
0.188612
0.177624
0.177441
0.186409
0.188071
0.181957
0.182635
0.190360
0.190667
0.183796
0.184518
0.192479
0.192382
0.184195
0.183048
0.188741
0.185975
0.175666
0.674995
0.620745
0.539982
0.478441
0.446818
0.428726
0.415394
0.416799
0.427907
0.429015
0.420169
0.419774
0.428710
0.430404
0.426271
0.433600
0.448535
0.447507
0.429597
0.417394
0.414867
0.407711
0.395583
0.774529
0.720538
0.638406
0.572800
0.535993
0.514343
0.499669
0.500757
0.511898
0.513208
0.504596
0.504314
0.513663
0.516789
0.515044
0.524459
0.540069
0.538589
0.518955
0.503298
0.496500
0.487064
0.474783
0.913558
0.858399
0.771661
0.699933
0.659059
0.632218
0.611787
0.611944
0.628050
0.629214
0.615101
0.614687
0.628137
0.632772
0.629780
0.641201
0.661703
0.659895
0.634455
0.615190
0.605808
0.593862
0.579220
1.022707
0.966004
0.875667
0.797906
0.750170
0.718277
0.694946
0.693194
0.707797
0.707949
0.692989
0.691485
0.704043
0.709191
0.707822
0.720329
0.741111
0.739825
0.715243
0.696041
0.685796
0.672941
0.657874
1.092061
1.034507
0.942815
0.860830
0.804428
0.768589
0.745846
0.741472
0.747870
0.746096
0.735053
0.731386
0.737839
0.742381
0.745557
0.758225
0.774613
0.774828
0.758181
0.743049
0.734019
0.722088
0.708539
1.135211
1.077357
0.984802
0.901524
0.842722
0.804698
0.780182
0.773681
0.777601
0.773696
0.760640
0.754558
0.758730
0.762150
0.764990
0.777011
0.793334
0.795358
0.782813
0.772978
0.769285
0.759097
0.744350
1.167575
1.109299
1.012022
0.928585
0.870333
0.831228
0.804179
0.796415
0.801871
0.796523
0.778905
0.771403
0.775970
0.778548
0.778994
0.790288
0.809871
0.813199
0.800622
0.795559
0.803437
0.794693
0.771798
1.174836
1.116767
1.019727
0.936340
0.877579
0.837437
0.809143
0.800442
0.805446
0.799945
0.782403
0.775262
0.780148
0.782689
0.782598
0.793046
0.812075
0.815410
0.803486
0.799590
0.808556
0.800212
0.777195
1.164179
1.106542
1.013630
0.929957
0.869239
0.827976
0.799720
0.790603
0.793353
0.789021
0.775997
0.770661
0.775433
0.778672
0.780125
0.789820
0.805024
0.807133
0.796245
0.790089
0.790100
0.781152
0.765733
1.162587
1.104113
1.009161
0.924571
0.863889
0.822182
0.793282
0.785286
0.790676
0.788285
0.776395
0.772788
0.779220
0.783335
0.784945
0.794715
0.810856
0.811423
0.796542
0.787723
0.785796
0.775855
0.760168
1.183179
1.121988
1.012502
0.925950
0.867811
0.826250
0.794975
0.789331
0.801976
0.801346
0.785632
0.782163
0.791358
0.795918
0.796039
0.807434
0.837057
0.836661
0.806635
0.795436
0.797280
0.786615
0.765077
1.186942
1.124607
1.013050
0.924204
0.864493
0.822661
0.792557
0.789126
0.803897
0.804260
0.788355
0.784159
0.792618
0.796645
0.796268
0.807105
0.836366
0.836045
0.806645
0.796442
0.799052
0.788670
0.767118
1.173495
1.111723
1.010727
0.919621
0.854752
0.812339
0.786666
0.785272
0.797227
0.797801
0.785131
0.779100
0.783058
0.785395
0.785429
0.793595
0.809042
0.809960
0.796827
0.791081
0.791440
0.782496
0.767082
1.179819
1.117432
1.016008
0.923356
0.857797
0.815664
0.791342
0.792231
0.805558
0.805808
0.790849
0.781026
0.781225
0.781285
0.780281
0.787695
0.802596
0.805565
0.797191
0.795945
0.799273
0.792247
0.778128
1.191869
1.129025
1.022990
0.932018
0.875607
0.834615
0.803567
0.805128
0.823597
0.823305
0.801439
0.787992
0.787390
0.785715
0.782085
0.790374
0.815622
0.820330
0.805350
0.806816
0.817910
0.812309
0.793300
1.179337
1.118123
1.015353
0.928522
0.875652
0.835738
0.803170
0.802224
0.818800
0.817875
0.796201
0.783051
0.782585
0.780810
0.776852
0.784702
0.809600
0.814590
0.800537
0.802952
0.814666
0.809338
0.790423
1.134897
1.077927
0.987760
0.908605
0.854921
0.816345
0.786981
0.779752
0.786555
0.784471
0.770047
0.761207
0.762124
0.761794
0.759298
0.765091
0.778605
0.782443
0.777256
0.779120
0.784901
0.778912
0.764951
1.076305
1.024687
0.944630
0.878020
0.834439
0.798884
0.765133
0.749791
0.749914
0.745971
0.734254
0.730188
0.735980
0.737477
0.733998
0.738640
0.750758
0.753031
0.745925
0.745669
0.750454
0.743706
0.728961
0.987697
0.941562
0.870389
0.818580
0.796214
0.765792
0.721349
0.700055
0.698110
0.692715
0.679928
0.679706
0.695113
0.697758
0.687572
0.691495
0.711960
0.713041
0.695189
0.693265
0.709837
0.702903
0.675230
0.843818
0.803118
0.741868
0.702295
0.690639
0.666577
0.624259
0.602627
0.600332
0.595394
0.584006
0.585705
0.602528
0.605294
0.594247
0.597309
0.616997
0.617396
0.598794
0.596196
0.612406
0.606018
0.579260
0.639377
0.603515
0.553057
0.521797
0.509973
0.492816
0.465020
0.448704
0.447533
0.445102
0.438305
0.440563
0.451114
0.453234
0.447191
0.449112
0.458811
0.458829
0.449133
0.446736
0.451269
0.445946
0.432763
0.437594
0.405116
0.360411
0.334521
0.327846
0.317208
0.297878
0.289713
0.294067
0.294476
0.288900
0.290942
0.300145
0.301341
0.294929
0.296024
0.304444
0.304299
0.295515
0.293648
0.298434
0.294405
0.282946
0.299181
0.269785
0.229563
0.207231
0.204048
0.198007
0.185272
0.183721
0.192334
0.194155
0.188434
0.189723
0.198058
0.198585
0.191625
0.192325
0.200387
0.200232
0.191766
0.190327
0.195789
0.192913
0.182584
0.674492
0.620008
0.538997
0.477537
0.446436
0.429214
0.416714
0.418299
0.429072
0.430246
0.422075
0.422304
0.431501
0.433056
0.428401
0.434914
0.449077
0.448020
0.430787
0.419202
0.416829
0.409399
0.396912
0.774704
0.720413
0.637837
0.571944
0.535225
0.514031
0.499779
0.500736
0.511455
0.513004
0.505501
0.506428
0.516491
0.519514
0.516866
0.524954
0.539471
0.537982
0.519382
0.504894
0.498745
0.489374
0.476927
0.914064
0.858602
0.771352
0.699087
0.657911
0.631110
0.610690
0.610404
0.625978
0.627589
0.615106
0.616537
0.631222
0.635789
0.631433
0.640957
0.659961
0.658132
0.634081
0.616497
0.608239
0.596729
0.582167
1.022608
0.965752
0.875134
0.797026
0.749044
0.717101
0.693614
0.691324
0.705431
0.706161
0.693042
0.693660
0.707670
0.712755
0.709792
0.720089
0.739145
0.737749
0.714568
0.697140
0.688155
0.675891
0.661017
1.090424
1.032996
0.941538
0.859828
0.803702
0.768039
0.745190
0.740392
0.746501
0.745363
0.736058
0.734447
0.742284
0.746728
0.748295
0.758694
0.773312
0.773212
0.757592
0.743902
0.735950
0.724527
0.711133
1.131638
1.074234
0.982539
0.900291
0.842399
0.804852
0.780334
0.773569
0.777414
0.774190
0.762718
0.758510
0.763948
0.767249
0.768524
0.778323
0.792873
0.794321
0.782274
0.773353
0.770411
0.760571
0.745898
1.162557
1.104979
1.009056
0.927206
0.870316
0.831835
0.804763
0.796852
0.802432
0.797778
0.781503
0.775605
0.781305
0.783804
0.782854
0.792142
0.810110
0.812669
0.800043
0.795366
0.803699
0.795159
0.772241
1.169749
1.112443
1.016868
0.935180
0.877813
0.838220
0.809850
0.801142
0.806469
0.801566
0.784894
0.778841
0.784606
0.787164
0.786039
0.794934
0.812657
0.815191
0.802829
0.798799
0.807825
0.799543
0.776504
1.160463
1.103484
1.011816
0.929601
0.870006
0.829115
0.800833
0.791984
0.795299
0.791296
0.778301
0.773126
0.778254
0.781572
0.782529
0.791379
0.805767
0.807164
0.795526
0.788642
0.788149
0.779028
0.763621
1.160759
1.102800
1.008810
0.925367
0.865549
0.824134
0.795405
0.788077
0.794269
0.791846
0.778973
0.774343
0.780392
0.784529
0.786168
0.795877
0.811791
0.811762
0.795776
0.785619
0.782627
0.772200
0.756423
1.182605
1.121818
1.013059
0.927433
0.870011
0.828794
0.797990
0.793415
0.807046
0.806115
0.788668
0.783248
0.791448
0.795912
0.796373
0.808261
0.838112
0.837199
0.805776
0.792813
0.793216
0.781794
0.759995
1.185748
1.123815
1.012964
0.924996
0.865982
0.824587
0.795187
0.793125
0.809088
0.809151
0.791314
0.784894
0.792164
0.796067
0.796147
0.807660
0.837298
0.836524
0.805705
0.793681
0.794785
0.783577
0.761706
1.169774
1.108511
1.008416
0.918322
0.854258
0.812415
0.787648
0.787851
0.801254
0.801803
0.787544
0.779659
0.782636
0.784897
0.785320
0.793991
0.809683
0.810203
0.795919
0.788679
0.787793
0.778169
0.762506
1.172946
1.111241
1.011019
0.919649
0.855131
0.813831
0.790686
0.793356
0.808291
0.808891
0.793003
0.781986
0.781545
0.781516
0.780627
0.788141
0.803002
0.805607
0.796458
0.794250
0.796785
0.789314
0.775018
1.182611
1.120651
1.016176
0.926823
0.871744
0.831866
0.802217
0.805595
0.825613
0.825923
0.803744
0.789657
0.788639
0.786789
0.782980
0.790976
0.815897
0.820257
0.804842
0.805833
0.816554
0.810697
0.791530
1.169740
1.109538
1.008544
0.923549
0.872159
0.833409
0.802132
0.802735
0.820599
0.820278
0.798575
0.785130
0.784433
0.782454
0.778128
0.785471
0.809911
0.814587
0.800293
0.802517
0.814085
0.808592
0.789506
1.126975
1.071035
0.982664
0.905389
0.853143
0.815484
0.786914
0.780615
0.788252
0.786546
0.772107
0.763212
0.764161
0.763713
0.760804
0.766075
0.779186
0.782771
0.777425
0.779214
0.784930
0.778792
0.764657
1.070872
1.020237
0.941896
0.877096
0.834796
0.799804
0.766225
0.751044
0.751402
0.747544
0.735806
0.731898
0.737989
0.739522
0.735701
0.739928
0.751776
0.753882
0.746656
0.746367
0.751101
0.744221
0.729332
0.984564
0.939293
0.869633
0.819443
0.798142
0.767990
0.723258
0.701550
0.699396
0.693880
0.681077
0.681181
0.697095
0.699897
0.689436
0.693061
0.713414
0.714395
0.696404
0.694442
0.710944
0.703911
0.676158
0.842116
0.802104
0.742076
0.703844
0.693036
0.669052
0.626193
0.603877
0.601180
0.596072
0.584716
0.586807
0.604178
0.607150
0.595902
0.598763
0.618416
0.618765
0.600044
0.597430
0.613598
0.607145
0.580323
0.638391
0.602974
0.553336
0.523016
0.511795
0.494577
0.466165
0.449185
0.447664
0.445132
0.438426
0.441039
0.452043
0.454344
0.448188
0.450003
0.459699
0.459692
0.449931
0.447552
0.452118
0.446744
0.433456
0.437055
0.404755
0.360386
0.334904
0.328511
0.317741
0.297930
0.289368
0.293596
0.294015
0.288535
0.290835
0.300353
0.301671
0.295194
0.296257
0.304719
0.304566
0.295716
0.293856
0.298694
0.294628
0.283062
0.298965
0.269571
0.229340
0.207004
0.203848
0.197675
0.184668
0.182991
0.191642
0.193526
0.187879
0.189327
0.197858
0.198456
0.191456
0.192162
0.200286
0.200135
0.191611
0.190165
0.195672
0.192779
0.182374
0.662140
0.608079
0.528347
0.468724
0.439298
0.423113
0.410809
0.411623
0.421258
0.422191
0.414827
0.415919
0.425422
0.426350
0.419899
0.423883
0.436019
0.435346
0.420969
0.412699
0.412778
0.406073
0.393339
0.762489
0.708868
0.628020
0.563858
0.528113
0.507762
0.494014
0.494063
0.503012
0.504486
0.498765
0.500952
0.510973
0.513223
0.508849
0.513791
0.525290
0.524184
0.509460
0.499075
0.495892
0.487777
0.475610
0.900552
0.846170
0.761638
0.690890
0.647338
0.621176
0.604031
0.602569
0.611403
0.613180
0.607975
0.611272
0.623034
0.626686
0.623234
0.628884
0.640404
0.638857
0.623009
0.610466
0.604162
0.594446
0.582354
1.009513
0.953785
0.865888
0.789259
0.738780
0.707351
0.687025
0.683444
0.690747
0.691921
0.686723
0.689824
0.701298
0.705467
0.703064
0.708982
0.720034
0.718536
0.703256
0.690543
0.683220
0.672780
0.660623
1.078898
1.022408
0.933166
0.853174
0.797705
0.762494
0.739739
0.733691
0.737907
0.737554
0.731945
0.733422
0.742318
0.746018
0.744918
0.750682
0.760637
0.759722
0.746965
0.736269
0.730186
0.720095
0.707872
1.119616
1.063251
0.974200
0.893945
0.837211
0.800049
0.775064
0.766902
0.769214
0.767104
0.759588
0.759051
0.766255
0.769064
0.767510
0.772630
0.782317
0.782120
0.771316
0.763422
0.760164
0.750994
0.738136
1.144657
1.088784
1.000103
0.920908
0.864739
0.826572
0.799515
0.789958
0.791734
0.788317
0.778422
0.776275
0.782926
0.785140
0.782597
0.787354
0.798011
0.798292
0.787765
0.782065
0.782632
0.774182
0.759138
1.153051
1.097440
1.009135
0.930082
0.873394
0.834105
0.805919
0.795935
0.797725
0.793776
0.782581
0.779217
0.785288
0.787570
0.785430
0.790614
0.801554
0.801735
0.790795
0.784739
0.785130
0.776518
0.761284
1.151646
1.095769
1.007313
0.927134
0.868726
0.828348
0.800273
0.791216
0.793796
0.790009
0.778108
0.773318
0.778170
0.780944
0.780712
0.787273
0.798050
0.797559
0.785333
0.776338
0.772565
0.762763
0.749062
1.153563
1.096856
1.006766
0.925301
0.866253
0.825793
0.798674
0.792091
0.797348
0.794187
0.780684
0.773927
0.777737
0.780879
0.782189
0.790728
0.803000
0.801674
0.786312
0.773883
0.767214
0.755753
0.741452
1.163059
1.104898
1.010711
0.927746
0.869125
0.829210
0.803030
0.799563
0.808839
0.806475
0.790447
0.781563
0.784867
0.787979
0.789617
0.800031
0.816188
0.814340
0.794188
0.779406
0.772224
0.759494
0.742986
1.166374
1.107045
1.010699
0.925277
0.864892
0.824714
0.799953
0.798968
0.810487
0.808994
0.792433
0.782407
0.784751
0.787443
0.789021
0.799445
0.815634
0.813928
0.794155
0.779937
0.773140
0.760403
0.743695
1.163147
1.103042
1.006575
0.917980
0.853834
0.812697
0.789887
0.790825
0.803003
0.802466
0.787207
0.776797
0.777418
0.779124
0.780220
0.788844
0.801402
0.800648
0.786542
0.775954
0.770540
0.759214
0.744503
1.165438
1.104557
1.006771
0.916194
0.850695
0.809480
0.787825
0.790526
0.804133
0.804452
0.789394
0.778298
0.777501
0.777646
0.777071
0.783935
0.795593
0.796348
0.786317
0.780520
0.778808
0.769575
0.755786
1.167349
1.106506
1.008372
0.918825
0.855909
0.815737
0.793438
0.796597
0.811429
0.812216
0.796635
0.784993
0.783563
0.782356
0.779919
0.785780
0.799023
0.801100
0.792343
0.790352
0.792867
0.785329
0.771071
1.153594
1.094335
0.999260
0.913521
0.853817
0.814629
0.790833
0.791356
0.804193
0.804753
0.790413
0.780253
0.779661
0.778413
0.775246
0.780118
0.792728
0.795211
0.787943
0.787758
0.791619
0.784675
0.770539
1.116898
1.061197
0.973582
0.895321
0.840270
0.802149
0.775553
0.769671
0.776591
0.775925
0.764709
0.758365
0.760493
0.760608
0.757645
0.761375
0.770994
0.773046
0.767830
0.767773
0.770550
0.763414
0.750209
1.060282
1.009709
0.931747
0.865399
0.819848
0.784436
0.753387
0.739478
0.739909
0.737236
0.728197
0.726028
0.732046
0.733891
0.730800
0.734002
0.743029
0.744459
0.738497
0.737642
0.739935
0.732680
0.719547
0.969668
0.924751
0.857231
0.804737
0.772607
0.742156
0.707637
0.688152
0.684712
0.680482
0.672033
0.672975
0.683285
0.686183
0.681349
0.684272
0.694857
0.695853
0.687385
0.685842
0.690059
0.683219
0.668518
0.827605
0.787780
0.729655
0.688803
0.667220
0.642979
0.610370
0.590610
0.586800
0.582892
0.575561
0.578046
0.589464
0.592395
0.586870
0.589276
0.599679
0.600371
0.591418
0.589795
0.594549
0.588499
0.574335
0.629728
0.593846
0.543455
0.510624
0.496052
0.478571
0.453017
0.438316
0.437686
0.436005
0.430514
0.433324
0.443235
0.445440
0.440200
0.441818
0.450225
0.450581
0.442909
0.441568
0.445535
0.440457
0.428579
0.430488
0.397709
0.352304
0.324779
0.316184
0.305221
0.287208
0.280381
0.285483
0.286241
0.280939
0.283094
0.292196
0.293416
0.287128
0.288148
0.296274
0.296319
0.288285
0.287053
0.292032
0.288111
0.276835
0.292991
0.263355
0.222459
0.198832
0.194372
0.188106
0.176161
0.175480
0.184518
0.186349
0.180452
0.181650
0.190037
0.190562
0.183520
0.184231
0.192378
0.192276
0.183883
0.182712
0.188558
0.185728
0.175152
0.654904
0.602246
0.525112
0.468394
0.441038
0.425574
0.412757
0.412296
0.420838
0.421607
0.415137
0.417645
0.428134
0.428549
0.419773
0.420512
0.430232
0.430001
0.418945
0.414744
0.417675
0.411983
0.399204
0.754719
0.702514
0.624285
0.563121
0.529508
0.509958
0.495756
0.494531
0.502447
0.503893
0.499302
0.503227
0.514499
0.515913
0.508291
0.509064
0.517505
0.516794
0.505915
0.500377
0.500834
0.494364
0.482548
0.892546
0.839530
0.757352
0.689566
0.647907
0.622641
0.605425
0.602804
0.610493
0.612484
0.609088
0.614721
0.628411
0.630886
0.622817
0.623047
0.630316
0.628939
0.617600
0.610500
0.608376
0.600876
0.589630
1.001384
0.946965
0.861333
0.787637
0.739089
0.708590
0.688171
0.683391
0.689581
0.691288
0.688525
0.694610
0.708387
0.711291
0.703788
0.703665
0.709911
0.708064
0.696755
0.689039
0.685673
0.677447
0.666221
1.070661
1.015441
0.928643
0.851603
0.798444
0.764089
0.740683
0.733191
0.736531
0.737124
0.734485
0.739649
0.750981
0.753622
0.747818
0.747593
0.752892
0.750770
0.740092
0.732843
0.729724
0.721252
0.709591
1.111786
1.056620
0.970010
0.892648
0.838346
0.801886
0.775807
0.765943
0.767356
0.766620
0.762899
0.766844
0.776948
0.779023
0.773071
0.772380
0.777412
0.775002
0.764244
0.757811
0.756106
0.747703
0.734957
1.137062
1.082432
0.996676
0.920506
0.867227
0.829662
0.800909
0.789499
0.790273
0.788388
0.782628
0.785128
0.794951
0.796664
0.790001
0.789503
0.796009
0.793351
0.780904
0.774824
0.775584
0.767118
0.751816
1.147430
1.092980
1.007481
0.931384
0.877620
0.839123
0.809673
0.798431
0.799557
0.796761
0.788534
0.788377
0.796650
0.798301
0.792682
0.793585
0.801049
0.798185
0.784448
0.776826
0.776422
0.767213
0.751475
1.149897
1.094991
1.008672
0.931225
0.875434
0.836464
0.808736
0.799802
0.802387
0.798777
0.787173
0.782471
0.787173
0.788760
0.786053
0.789758
0.797936
0.794929
0.780085
0.768906
0.763590
0.752738
0.738393
1.155455
1.099668
1.011573
0.932848
0.876528
0.838304
0.813096
0.807923
0.813322
0.809107
0.793290
0.783270
0.784487
0.785710
0.785365
0.792651
0.803536
0.800510
0.782917
0.767887
0.758950
0.746052
0.731109
1.167282
1.110040
1.018104
0.937799
0.881899
0.844748
0.821484
0.819956
0.828557
0.824249
0.804978
0.791002
0.790430
0.791160
0.791461
0.801598
0.816592
0.813632
0.792136
0.774445
0.764226
0.749768
0.732848
1.171109
1.112688
1.018556
0.935738
0.877978
0.840462
0.818480
0.819207
0.829791
0.826153
0.806204
0.790971
0.789432
0.789932
0.790584
0.801226
0.816601
0.813821
0.792402
0.774766
0.764479
0.749796
0.732642
1.166765
1.107508
1.012813
0.926678
0.864832
0.825605
0.804393
0.806115
0.817638
0.815443
0.797471
0.783463
0.781473
0.781851
0.782554
0.791424
0.803627
0.801253
0.783962
0.769173
0.760052
0.746581
0.731097
1.167143
1.106952
1.010532
0.921812
0.857755
0.817377
0.795935
0.797973
0.810264
0.809815
0.794564
0.783061
0.782085
0.782025
0.781058
0.787480
0.798101
0.796398
0.782170
0.771483
0.765773
0.754241
0.739537
1.167707
1.107273
1.009906
0.921200
0.858292
0.818111
0.795566
0.796979
0.809360
0.810203
0.797405
0.788418
0.789013
0.788438
0.785350
0.790026
0.801611
0.800671
0.787204
0.780139
0.778735
0.768919
0.753643
1.152924
1.093815
0.998925
0.913164
0.852690
0.813187
0.789257
0.788214
0.798791
0.799905
0.789307
0.782907
0.785093
0.784679
0.780635
0.783948
0.794716
0.794351
0.782899
0.778359
0.778929
0.770089
0.755100
1.115204
1.059366
0.971266
0.892145
0.836062
0.797710
0.771530
0.765526
0.771869
0.772067
0.763628
0.760320
0.764651
0.765296
0.761391
0.763643
0.771759
0.771867
0.763973
0.761161
0.761846
0.753594
0.739995
1.057755
1.006624
0.927366
0.858961
0.811581
0.776078
0.746613
0.734366
0.735725
0.734236
0.727200
0.727030
0.734373
0.736340
0.732374
0.734520
0.742819
0.743491
0.736525
0.734791
0.736444
0.728975
0.715906
0.966469
0.920686
0.851341
0.795775
0.760784
0.730325
0.698634
0.682136
0.680608
0.677784
0.670870
0.673027
0.683760
0.686506
0.681171
0.683557
0.693924
0.695099
0.687098
0.686045
0.690385
0.683991
0.670017
0.825026
0.784260
0.724107
0.679837
0.655143
0.630931
0.601505
0.585210
0.583545
0.580869
0.574531
0.577551
0.588923
0.591571
0.585698
0.587879
0.598451
0.599761
0.591872
0.591493
0.597002
0.591646
0.578178
0.628981
0.592433
0.540348
0.504633
0.487534
0.470085
0.447172
0.435471
0.436478
0.435393
0.430084
0.432744
0.442426
0.444329
0.438753
0.440256
0.448973
0.449943
0.443281
0.443368
0.448528
0.444039
0.432294
0.431290
0.398440
0.352478
0.323411
0.313060
0.302073
0.285819
0.280570
0.286135
0.286743
0.281104
0.282809
0.291543
0.292556
0.286173
0.287163
0.295381
0.295778
0.288481
0.288260
0.294076
0.290463
0.279120
0.294755
0.265461
0.224973
0.201106
0.195681
0.189299
0.178114
0.177516
0.186005
0.187296
0.180991
0.181792
0.189851
0.190273
0.183289
0.183992
0.192068
0.192074
0.184069
0.183428
0.189710
0.186969
0.176240
0.655895
0.604919
0.530382
0.476332
0.450612
0.435567
0.422284
0.420910
0.428811
0.429583
0.423881
0.427667
0.439438
0.439607
0.428735
0.426859
0.434441
0.434410
0.425837
0.424406
0.429097
0.424047
0.411408
0.755274
0.704479
0.628180
0.569801
0.538292
0.519383
0.504629
0.502559
0.510288
0.511811
0.507748
0.513297
0.526948
0.527747
0.516147
0.513166
0.518993
0.518392
0.510202
0.508059
0.511028
0.505698
0.494211
0.898113
0.845743
0.760720
0.695369
0.656090
0.631716
0.613952
0.610803
0.619692
0.621948
0.618350
0.626591
0.646976
0.648413
0.631128
0.625608
0.629863
0.628316
0.619186
0.615894
0.616859
0.610953
0.600280
1.006547
0.952652
0.863968
0.792700
0.746664
0.717178
0.696228
0.690876
0.698236
0.700425
0.697937
0.707086
0.727706
0.729428
0.712331
0.705932
0.708770
0.706340
0.696778
0.692617
0.692320
0.685704
0.675008
1.069769
1.015558
0.930234
0.856012
0.805629
0.772227
0.747977
0.739427
0.742697
0.744026
0.743169
0.751376
0.766039
0.767673
0.756329
0.750806
0.752506
0.749230
0.739577
0.734962
0.734565
0.727253
0.715475
1.110937
1.056732
0.971915
0.897313
0.846125
0.810435
0.782760
0.771420
0.772456
0.772758
0.771632
0.779184
0.792545
0.793913
0.783273
0.777883
0.780139
0.775886
0.764093
0.759097
0.760117
0.752217
0.737966
1.137343
1.083526
0.999828
0.926728
0.879653
0.842753
0.809156
0.795795
0.798278
0.797542
0.792413
0.798934
0.814072
0.815304
0.802566
0.798232
0.806133
0.801140
0.782657
0.776960
0.784519
0.775917
0.753576
1.149605
1.095816
1.012139
0.938966
0.891443
0.853842
0.819981
0.807317
0.810433
0.808502
0.800012
0.802745
0.815503
0.816510
0.805256
0.803004
0.812352
0.807047
0.786608
0.778583
0.784354
0.774534
0.751423
1.155040
1.100630
1.015407
0.940293
0.887910
0.850468
0.822408
0.813549
0.816444
0.812973
0.801296
0.796753
0.802064
0.802396
0.796406
0.797587
0.804796
0.799687
0.781607
0.769506
0.765091
0.753301
0.736316
1.165103
1.109476
1.021385
0.944748
0.891949
0.856004
0.831782
0.827776
0.833637
0.828659
0.810815
0.798406
0.798445
0.797703
0.794341
0.800172
0.811118
0.806658
0.786094
0.769917
0.761205
0.747182
0.729951
1.185374
1.127362
1.031770
0.952967
0.903292
0.868832
0.844451
0.844177
0.853590
0.847861
0.824928
0.807671
0.808446
0.806808
0.800916
0.810542
0.830638
0.826804
0.798322
0.779141
0.770780
0.755114
0.733945
1.189564
1.130397
1.032635
0.951377
0.899864
0.865008
0.841775
0.843493
0.854594
0.849349
0.825660
0.807108
0.806925
0.805196
0.799952
0.810444
0.831216
0.827627
0.799007
0.779490
0.770693
0.754703
0.733391
1.177936
1.118846
1.024020
0.940032
0.881595
0.844525
0.823992
0.826107
0.837090
0.833559
0.813421
0.796914
0.793764
0.792616
0.791291
0.799829
0.813106
0.809431
0.788271
0.770995
0.760813
0.745840
0.728330
1.175898
1.116008
1.019885
0.933201
0.871967
0.832858
0.810830
0.811793
0.822698
0.821461
0.806037
0.794490
0.793999
0.793420
0.790975
0.796805
0.808238
0.804509
0.785158
0.770954
0.763526
0.750282
0.733576
1.178783
1.118155
1.018684
0.931353
0.871376
0.831676
0.806512
0.805371
0.815360
0.815919
0.805135
0.798707
0.803269
0.803013
0.797221
0.801747
0.820176
0.816772
0.791303
0.779698
0.779994
0.768406
0.747195
1.163306
1.103857
1.006492
0.921459
0.863274
0.823969
0.797469
0.793955
0.802219
0.803342
0.795412
0.792393
0.799146
0.799245
0.792385
0.795360
0.812933
0.810289
0.787211
0.778583
0.781278
0.771026
0.750351
1.121319
1.065306
0.976378
0.897247
0.841892
0.803860
0.777217
0.770482
0.776004
0.776426
0.769769
0.768974
0.775705
0.776526
0.770932
0.772097
0.780881
0.779476
0.767576
0.762506
0.762816
0.753902
0.738947
1.063336
1.011635
0.930791
0.861193
0.813775
0.778731
0.750001
0.738907
0.741311
0.740327
0.733941
0.735353
0.744716
0.746502
0.740455
0.741740
0.750984
0.751108
0.741827
0.739295
0.741840
0.734439
0.720304
0.974445
0.927447
0.854535
0.796819
0.764169
0.734160
0.701031
0.687028
0.690848
0.688753
0.678761
0.681962
0.696993
0.699382
0.689283
0.691296
0.705754
0.707112
0.695311
0.694406
0.704980
0.699094
0.679650
0.833819
0.791859
0.728048
0.681399
0.658705
0.634884
0.604295
0.590778
0.594543
0.592414
0.582561
0.586070
0.601415
0.603661
0.593192
0.595300
0.610294
0.612116
0.600848
0.601135
0.613175
0.608473
0.589627
0.636377
0.599497
0.546060
0.508730
0.490749
0.473605
0.452212
0.442514
0.444910
0.443758
0.437564
0.440011
0.450330
0.451862
0.444945
0.446364
0.456426
0.457908
0.450980
0.452073
0.459132
0.455218
0.442774
0.439235
0.406812
0.361146
0.331851
0.320871
0.309992
0.294667
0.289911
0.295246
0.295225
0.288890
0.290155
0.298758
0.299534
0.292752
0.293660
0.302210
0.302920
0.296027
0.296665
0.303464
0.300162
0.288593
0.303596
0.275011
0.235663
0.212525
0.206867
0.200357
0.189219
0.187856
0.195198
0.195720
0.188996
0.189451
0.197195
0.197507
0.190561
0.191218
0.199202
0.199336
0.191768
0.191654
0.198291
0.195630
0.184839
0.652870
0.602532
0.529164
0.476457
0.451810
0.437213
0.423873
0.422299
0.430033
0.430662
0.424837
0.428589
0.440344
0.440260
0.428715
0.425873
0.432617
0.432507
0.424558
0.423773
0.428763
0.423643
0.410811
0.752191
0.702089
0.627088
0.570259
0.540029
0.521663
0.506812
0.504435
0.511912
0.513269
0.509117
0.514672
0.528240
0.528541
0.515833
0.511386
0.516024
0.515275
0.507925
0.506825
0.510480
0.505306
0.493701
0.895312
0.843646
0.759965
0.696295
0.658485
0.634733
0.616791
0.613219
0.621770
0.623847
0.620209
0.628506
0.648743
0.649406
0.630524
0.623006
0.625663
0.623865
0.615786
0.613926
0.615986
0.610459
0.599718
1.004578
0.951286
0.863765
0.794002
0.749320
0.720394
0.699187
0.693290
0.700209
0.702256
0.699891
0.709255
0.729767
0.730623
0.711726
0.703098
0.704147
0.701351
0.692804
0.690122
0.690991
0.684796
0.674032
1.069236
1.015389
0.930801
0.857582
0.808094
0.774990
0.750348
0.741082
0.743793
0.745064
0.744632
0.753378
0.768151
0.769040
0.756001
0.748328
0.748276
0.744500
0.735585
0.732178
0.732707
0.725663
0.713768
1.112204
1.058048
0.973387
0.899133
0.848289
0.812525
0.784203
0.771952
0.772339
0.772691
0.772293
0.780750
0.794532
0.795394
0.783272
0.775912
0.776483
0.771599
0.760251
0.756141
0.757789
0.749956
0.735500
1.140365
1.086285
1.002169
0.928842
0.881670
0.844405
0.809964
0.795604
0.797449
0.796841
0.792573
0.800179
0.815935
0.816835
0.802769
0.796579
0.802802
0.797064
0.778836
0.773845
0.781827
0.773133
0.750500
1.153705
1.099484
1.015099
0.941416
0.893620
0.855636
0.821041
0.807556
0.810172
0.808372
0.800586
0.804187
0.817401
0.818032
0.805466
0.801365
0.808997
0.802907
0.782759
0.775587
0.781900
0.771909
0.748320
1.159584
1.104733
1.018847
0.943259
0.890704
0.853141
0.824791
0.815559
0.818201
0.814750
0.803313
0.798993
0.804206
0.803847
0.796410
0.795672
0.801161
0.795398
0.778003
0.767359
0.764038
0.752160
0.734477
1.169832
1.113861
1.025319
0.948443
0.895751
0.860064
0.836056
0.832145
0.837953
0.832812
0.814640
0.801664
0.800916
0.799048
0.794007
0.797820
0.807104
0.802338
0.783177
0.769384
0.762542
0.748759
0.730830
1.189962
1.131759
1.036040
0.957305
0.908029
0.874110
0.850223
0.850232
0.859584
0.853517
0.829921
0.811637
0.811195
0.808138
0.800381
0.807912
0.826386
0.822596
0.796190
0.780106
0.774190
0.759136
0.737468
1.193880
1.134634
1.036946
0.955987
0.905044
0.870780
0.847932
0.849709
0.860525
0.854860
0.830578
0.811160
0.809909
0.806832
0.799719
0.808104
0.827263
0.823724
0.797106
0.780537
0.774062
0.758717
0.737016
1.181953
1.122843
1.028163
0.944604
0.886764
0.850076
0.829428
0.830963
0.841232
0.837284
0.817055
0.800497
0.797036
0.794968
0.791935
0.798390
0.809989
0.805935
0.785860
0.770421
0.761679
0.746971
0.729038
1.179579
1.119748
1.023874
0.937678
0.876934
0.837849
0.815041
0.814582
0.824179
0.822577
0.807830
0.797383
0.797585
0.796641
0.792680
0.796426
0.806002
0.801326
0.781938
0.768119
0.760958
0.747519
0.730420
1.182298
1.121801
1.022636
0.935735
0.876016
0.836044
0.809696
0.806573
0.814803
0.815030
0.805531
0.801079
0.807076
0.806844
0.799669
0.802134
0.818603
0.813906
0.787658
0.775420
0.775175
0.763147
0.741657
1.166728
1.107406
1.010248
0.925391
0.867183
0.827565
0.800072
0.794741
0.801273
0.802081
0.795541
0.794653
0.802957
0.803147
0.794973
0.796032
0.811822
0.807963
0.783989
0.774490
0.776474
0.765852
0.745071
1.124491
1.068451
0.979357
0.899843
0.844063
0.805894
0.779074
0.771517
0.775957
0.776163
0.770583
0.771447
0.779332
0.780051
0.773201
0.772730
0.780168
0.777949
0.765522
0.759977
0.759922
0.750907
0.736026
1.065993
1.014009
0.932430
0.861641
0.813218
0.778232
0.750401
0.739908
0.742265
0.741332
0.735637
0.738062
0.748043
0.749499
0.742278
0.742231
0.750552
0.750321
0.741054
0.738672
0.741383
0.734170
0.720196
0.976530
0.929059
0.854968
0.795408
0.761251
0.731393
0.699953
0.687665
0.692309
0.690521
0.680927
0.684637
0.699877
0.701818
0.690687
0.691628
0.705463
0.706771
0.695361
0.695060
0.706149
0.700614
0.681358
0.835747
0.793353
0.728385
0.679821
0.655499
0.631829
0.603098
0.591526
0.596256
0.594369
0.584622
0.588295
0.603635
0.605435
0.594094
0.595354
0.609906
0.611790
0.601004
0.602024
0.614694
0.610336
0.591585
0.638516
0.601475
0.547420
0.508798
0.489556
0.472502
0.452507
0.444077
0.446853
0.445525
0.439092
0.441434
0.451648
0.452796
0.445205
0.446019
0.455791
0.457318
0.450737
0.452417
0.460025
0.456319
0.443813
0.441369
0.409092
0.363501
0.333868
0.322284
0.311412
0.296674
0.292123
0.297093
0.296530
0.289741
0.290736
0.299178
0.299678
0.292470
0.293035
0.301432
0.302140
0.295384
0.296323
0.303440
0.300205
0.288505
0.305457
0.277124
0.238193
0.215335
0.209590
0.203019
0.191824
0.189978
0.196637
0.196566
0.189380
0.189528
0.197103
0.197238
0.190064
0.190563
0.198481
0.198591
0.191032
0.191006
0.197773
0.195112
0.184209
0.645713
0.595013
0.521577
0.469121
0.445257
0.431142
0.417952
0.416687
0.424586
0.424843
0.417959
0.420399
0.430835
0.430314
0.419062
0.416412
0.423228
0.422768
0.413976
0.412215
0.416517
0.410843
0.397534
0.745524
0.695418
0.621218
0.564892
0.535397
0.517465
0.502738
0.500429
0.507513
0.508380
0.503414
0.507340
0.518354
0.518088
0.506673
0.502589
0.507074
0.505933
0.497985
0.496093
0.499147
0.493393
0.481253
0.884581
0.833654
0.755467
0.692882
0.656183
0.632740
0.614448
0.610407
0.617076
0.618450
0.614744
0.620492
0.633793
0.633763
0.620336
0.614114
0.616019
0.613915
0.606346
0.604121
0.605920
0.599825
0.588382
0.996027
0.943369
0.861145
0.792074
0.748094
0.719178
0.697405
0.690827
0.695699
0.696894
0.694328
0.701041
0.714606
0.714757
0.701338
0.694144
0.694515
0.691609
0.683948
0.681229
0.681986
0.675281
0.663878
1.069503
1.015353
0.930733
0.856717
0.806347
0.772738
0.747795
0.737971
0.739558
0.739914
0.738505
0.745349
0.757145
0.757488
0.746255
0.739318
0.739105
0.735563
0.727473
0.724288
0.724409
0.717013
0.705116
1.116155
1.061096
0.974860
0.898512
0.845261
0.808391
0.779992
0.767171
0.766532
0.765893
0.764360
0.771143
0.782701
0.783256
0.772583
0.765781
0.765577
0.761398
0.752333
0.748929
0.749425
0.741507
0.728402
1.147075
1.091564
1.004330
0.927400
0.873878
0.835009
0.803237
0.788598
0.787313
0.785763
0.782644
0.788528
0.800479
0.801214
0.790273
0.784026
0.785336
0.780610
0.769341
0.765713
0.767755
0.759317
0.743740
1.160698
1.104874
1.017072
0.939386
0.884865
0.845022
0.812924
0.799017
0.798510
0.796043
0.789979
0.792523
0.802407
0.802911
0.793068
0.788278
0.790491
0.785522
0.773198
0.768589
0.769915
0.760569
0.744066
1.164120
1.107938
1.019654
0.940815
0.884501
0.845039
0.816227
0.806017
0.807724
0.804117
0.793232
0.789242
0.793688
0.793133
0.785842
0.783680
0.786659
0.782076
0.770051
0.763938
0.762465
0.751870
0.735920
1.169883
1.113210
1.023997
0.944676
0.888684
0.851170
0.826499
0.821485
0.826541
0.821771
0.805016
0.793315
0.792106
0.789820
0.784169
0.785266
0.791082
0.787602
0.775189
0.768147
0.765508
0.753959
0.737487
1.180727
1.123157
1.031449
0.951577
0.896922
0.861367
0.839571
0.838753
0.846849
0.841459
0.820361
0.803348
0.798987
0.795282
0.789664
0.793267
0.802873
0.800507
0.786674
0.779165
0.776973
0.765002
0.747267
1.183723
1.125310
1.032024
0.950331
0.894325
0.858531
0.837684
0.838441
0.847860
0.842897
0.821373
0.803631
0.798787
0.795064
0.789776
0.793821
0.803792
0.801531
0.787460
0.779464
0.776773
0.764597
0.746899
1.178877
1.119735
1.025798
0.941061
0.880965
0.842777
0.821115
0.820964
0.830134
0.826685
0.808633
0.794626
0.791744
0.789264
0.784569
0.786967
0.793872
0.790593
0.777249
0.768562
0.764258
0.752005
0.735618
1.178258
1.118356
1.022852
0.935587
0.872833
0.832346
0.808426
0.806075
0.814309
0.812841
0.799905
0.791985
0.793282
0.792134
0.786387
0.786321
0.791045
0.786555
0.772611
0.763455
0.758913
0.747013
0.731249
1.178051
1.118046
1.021718
0.934135
0.871613
0.830367
0.804201
0.799600
0.806687
0.806720
0.798190
0.795579
0.800819
0.800428
0.793048
0.791251
0.796375
0.791442
0.775916
0.767147
0.764299
0.753200
0.737004
1.162777
1.104004
1.009725
0.924203
0.863194
0.822459
0.795515
0.789059
0.794568
0.795032
0.789114
0.789652
0.796935
0.796955
0.788866
0.786145
0.790961
0.786729
0.772716
0.765604
0.764100
0.754068
0.738615
1.124158
1.068139
0.979285
0.898631
0.840797
0.801749
0.775024
0.766730
0.770141
0.770125
0.765504
0.767736
0.776000
0.776533
0.768772
0.765901
0.769594
0.767035
0.757453
0.753135
0.752647
0.744002
0.730554
1.064906
1.012782
0.930989
0.858557
0.807677
0.772101
0.745392
0.735275
0.736995
0.736206
0.731857
0.735263
0.744873
0.746031
0.738492
0.736469
0.741695
0.741120
0.734086
0.732718
0.734739
0.727784
0.715236
0.971682
0.924293
0.850969
0.789375
0.749239
0.719050
0.692770
0.681904
0.683523
0.682236
0.677122
0.681277
0.692855
0.694396
0.686016
0.685062
0.693170
0.694078
0.687381
0.688083
0.693455
0.688114
0.675275
0.829787
0.787478
0.723336
0.672753
0.642554
0.618668
0.595286
0.585463
0.587466
0.586116
0.580645
0.584561
0.596085
0.597472
0.589017
0.588541
0.597472
0.598898
0.592646
0.594497
0.601477
0.597183
0.584573
0.634661
0.597376
0.542914
0.502679
0.481276
0.464041
0.445792
0.438610
0.441459
0.440352
0.434713
0.437367
0.446917
0.447720
0.440042
0.439610
0.447358
0.448447
0.442913
0.444881
0.451760
0.447956
0.436116
0.437321
0.404741
0.358628
0.328030
0.315394
0.304429
0.290437
0.286374
0.291290
0.290552
0.283754
0.284832
0.293199
0.293400
0.285633
0.285482
0.293169
0.293563
0.286766
0.287577
0.294462
0.291094
0.279377
0.300243
0.271668
0.232354
0.209118
0.203137
0.196596
0.185581
0.183783
0.190300
0.189869
0.182213
0.182161
0.189773
0.189653
0.181879
0.182029
0.189878
0.189815
0.181869
0.181581
0.188369
0.185644
0.174524
0.647805
0.596927
0.523263
0.470835
0.447264
0.433129
0.419752
0.418798
0.427134
0.427000
0.418759
0.419760
0.429206
0.428224
0.416888
0.414385
0.421261
0.420296
0.410302
0.407137
0.410533
0.404456
0.391001
0.748532
0.698261
0.623858
0.567728
0.538926
0.521049
0.505910
0.503915
0.511507
0.511832
0.505106
0.507169
0.516819
0.515966
0.504575
0.500743
0.505283
0.503574
0.494361
0.491044
0.493294
0.486936
0.474227
0.889280
0.838113
0.759654
0.697490
0.662856
0.639456
0.619398
0.615441
0.622897
0.623499
0.617182
0.620447
0.631923
0.631185
0.617964
0.612236
0.614275
0.611683
0.603053
0.599753
0.601340
0.594495
0.581741
1.002530
0.949465
0.866644
0.797586
0.755336
0.726199
0.702427
0.695728
0.701184
0.701382
0.695941
0.699920
0.711505
0.710992
0.698049
0.691741
0.692604
0.689577
0.681305
0.677950
0.678743
0.671354
0.658631
1.078194
1.023319
0.937318
0.862159
0.811287
0.776923
0.750999
0.740932
0.742439
0.741574
0.737602
0.741820
0.751782
0.751700
0.741335
0.735794
0.736651
0.733698
0.725841
0.722623
0.722708
0.714952
0.702521
1.128066
1.071708
0.982813
0.904058
0.849004
0.810759
0.781316
0.768026
0.767082
0.765013
0.760771
0.764983
0.774947
0.775354
0.765840
0.760766
0.761958
0.759244
0.751847
0.749516
0.750247
0.742485
0.729716
1.163417
1.105753
1.013652
0.932978
0.876675
0.835988
0.803069
0.787911
0.786469
0.783486
0.777548
0.781030
0.791683
0.792405
0.782499
0.777623
0.779753
0.777144
0.769416
0.768181
0.770521
0.762814
0.748833
1.176962
1.118833
1.025889
0.944089
0.886471
0.844644
0.811268
0.796619
0.795846
0.792336
0.784379
0.785525
0.794705
0.795185
0.785797
0.781496
0.783924
0.781347
0.773856
0.773390
0.776403
0.768441
0.753682
1.175441
1.117576
1.025921
0.943573
0.884368
0.842913
0.812582
0.801131
0.802160
0.798299
0.787554
0.784105
0.788814
0.788108
0.780236
0.777157
0.779737
0.777588
0.771347
0.771759
0.774848
0.766593
0.751661
1.176512
1.118740
1.027482
0.945352
0.886833
0.847319
0.820769
0.814067
0.818340
0.814206
0.799500
0.790318
0.790356
0.787716
0.780209
0.778495
0.782560
0.781517
0.776398
0.778337
0.782652
0.774680
0.759439
1.182701
1.124715
1.032543
0.950866
0.894305
0.856799
0.832705
0.829877
0.837447
0.833274
0.815125
0.801823
0.799109
0.794890
0.786691
0.785936
0.792263
0.792324
0.787333
0.790486
0.796669
0.789248
0.773301
1.184534
1.125951
1.032660
0.949635
0.892079
0.854481
0.831277
0.829843
0.838602
0.834956
0.816771
0.803258
0.800416
0.796138
0.787834
0.786923
0.793130
0.793047
0.787746
0.790426
0.796186
0.788631
0.772760
1.181705
1.122257
1.027794
0.941712
0.880176
0.840428
0.816700
0.814304
0.822297
0.819835
0.805081
0.795218
0.794675
0.791715
0.783833
0.781566
0.785182
0.783516
0.777204
0.777547
0.780497
0.772013
0.756854
1.182424
1.122309
1.026356
0.938107
0.874238
0.832451
0.806676
0.802161
0.809107
0.808065
0.797466
0.792866
0.796229
0.794736
0.786246
0.782204
0.783929
0.780408
0.771740
0.769266
0.770092
0.760776
0.745615
1.182699
1.122680
1.026243
0.938132
0.874946
0.832572
0.804593
0.798121
0.804573
0.804570
0.796804
0.796462
0.803208
0.802587
0.793082
0.787885
0.789682
0.785231
0.774162
0.770144
0.771130
0.761694
0.745622
1.167674
1.108939
1.014624
0.928653
0.867044
0.825319
0.796862
0.788931
0.794060
0.794340
0.788658
0.790884
0.799365
0.799232
0.789466
0.783992
0.785894
0.781834
0.771116
0.767188
0.768255
0.759322
0.743917
1.129100
1.072993
0.983819
0.902383
0.843657
0.803828
0.776314
0.767203
0.770181
0.770188
0.766319
0.770093
0.779479
0.779888
0.770712
0.765768
0.767647
0.764996
0.756995
0.754466
0.755352
0.747409
0.734192
1.069105
1.016760
0.934341
0.860771
0.808839
0.772767
0.746089
0.736261
0.738386
0.738069
0.734564
0.739298
0.749762
0.750754
0.742016
0.738200
0.741864
0.740910
0.734593
0.734130
0.736744
0.730178
0.717902
0.974883
0.927185
0.852904
0.790013
0.749111
0.718676
0.692768
0.683196
0.686097
0.685688
0.681362
0.686527
0.698575
0.699898
0.690575
0.687922
0.694527
0.694816
0.688266
0.689276
0.694220
0.689040
0.676977
0.832146
0.789511
0.724408
0.672488
0.641506
0.617506
0.594807
0.586632
0.590209
0.589817
0.585030
0.589854
0.601802
0.602973
0.593623
0.591565
0.599083
0.599812
0.593448
0.595311
0.601693
0.597422
0.585460
0.636598
0.599009
0.543821
0.502383
0.479993
0.462701
0.445351
0.439429
0.443367
0.442911
0.437853
0.441423
0.451601
0.452214
0.443532
0.441798
0.448485
0.448995
0.443228
0.445098
0.451895
0.448055
0.436219
0.438833
0.406031
0.359444
0.328117
0.314871
0.303911
0.290498
0.287047
0.292340
0.291764
0.285213
0.286884
0.295763
0.295764
0.287101
0.286052
0.293208
0.293267
0.286194
0.286910
0.293847
0.290446
0.278596
0.301099
0.272415
0.232912
0.209433
0.203232
0.196755
0.186045
0.184408
0.190868
0.190258
0.182471
0.182587
0.190494
0.190161
0.181659
0.181280
0.188995
0.188801
0.180625
0.180283
0.187205
0.184469
0.173177
0.658237
0.607656
0.534051
0.481613
0.458155
0.443101
0.428223
0.427100
0.436033
0.435387
0.425405
0.425369
0.434744
0.433499
0.421498
0.418955
0.426012
0.424842
0.414077
0.410144
0.413350
0.407405
0.394059
0.759577
0.709304
0.634294
0.578511
0.551619
0.533196
0.515578
0.513767
0.523010
0.522765
0.513116
0.513657
0.523786
0.522514
0.509513
0.505539
0.510348
0.508312
0.497970
0.493690
0.496011
0.489486
0.476066
0.906404
0.854476
0.771507
0.710612
0.687356
0.663755
0.632579
0.628566
0.642640
0.642564
0.627903
0.629257
0.644855
0.643512
0.624363
0.617747
0.620047
0.617071
0.607092
0.603104
0.606130
0.598850
0.583583
1.020272
0.966265
0.878583
0.810606
0.779708
0.750362
0.715409
0.708605
0.720637
0.720021
0.705990
0.707815
0.723280
0.722192
0.703639
0.696794
0.698234
0.695081
0.685721
0.681898
0.684179
0.676339
0.661104
1.091734
1.036116
0.948033
0.872397
0.823346
0.788393
0.759782
0.749890
0.753007
0.751159
0.743439
0.745370
0.755455
0.755052
0.743689
0.739052
0.741268
0.738821
0.730602
0.727191
0.727761
0.719822
0.706474
1.144784
1.087031
0.994472
0.913924
0.858901
0.819609
0.788081
0.774688
0.774654
0.771436
0.763838
0.765834
0.775638
0.775963
0.766266
0.762607
0.765830
0.764365
0.757494
0.755903
0.757433
0.749925
0.736909
1.189668
1.129041
1.028038
0.943906
0.889364
0.847336
0.809573
0.794037
0.794278
0.790173
0.780163
0.781820
0.794285
0.795000
0.783121
0.779311
0.785412
0.784597
0.776546
0.777109
0.781184
0.774192
0.760074
1.203068
1.141867
1.039853
0.954369
0.898357
0.855236
0.817083
0.801872
0.802579
0.798288
0.787185
0.787385
0.798770
0.799163
0.787318
0.783315
0.789174
0.788624
0.781908
0.784661
0.790495
0.783779
0.769055
1.191498
1.131956
1.036047
0.951163
0.891025
0.848485
0.816378
0.804090
0.805176
0.801195
0.790178
0.787301
0.793050
0.792085
0.782738
0.778830
0.781991
0.781901
0.779587
0.785154
0.792602
0.786379
0.771824
1.187696
1.128949
1.035114
0.951316
0.892305
0.851765
0.823095
0.814977
0.819010
0.815498
0.802327
0.795559
0.797417
0.794332
0.784369
0.780262
0.783809
0.784782
0.784688
0.793578
0.804161
0.799175
0.784401
1.198063
1.139123
1.039294
0.956835
0.901774
0.863274
0.834958
0.830035
0.838813
0.835748
0.818650
0.809043
0.809749
0.804984
0.792623
0.788262
0.795944
0.797958
0.796080
0.807419
0.824384
0.820653
0.802039
1.198813
1.139531
1.039070
0.955721
0.899991
0.861523
0.834021
0.830293
0.840105
0.837643
0.820849
0.811461
0.812297
0.807443
0.794662
0.789675
0.796848
0.798523
0.796307
0.807242
0.823908
0.820101
0.801542
1.189076
1.129499
1.034173
0.947885
0.886919
0.846520
0.820428
0.816007
0.823390
0.821816
0.809607
0.803497
0.805501
0.802009
0.790786
0.784716
0.786652
0.786377
0.784927
0.792468
0.802262
0.796924
0.781978
1.190569
1.130418
1.033779
0.945645
0.882616
0.840366
0.812422
0.806052
0.812590
0.811958
0.802748
0.800958
0.806309
0.804447
0.793376
0.786336
0.786811
0.784277
0.779207
0.782411
0.789124
0.782072
0.766258
1.194411
1.134080
1.035228
0.947594
0.888725
0.845920
0.812609
0.804518
0.814213
0.814233
0.803238
0.804431
0.812924
0.812127
0.800522
0.793317
0.798147
0.794375
0.782059
0.782573
0.791336
0.783441
0.763100
1.179568
1.120514
1.023759
0.938259
0.880968
0.838833
0.805182
0.795954
0.804622
0.804838
0.795442
0.798705
0.808724
0.808541
0.797090
0.790169
0.795463
0.791796
0.778809
0.778123
0.785933
0.778073
0.758315
1.137824
1.081647
0.991791
0.910479
0.852773
0.812658
0.783478
0.773644
0.777217
0.777372
0.773317
0.778291
0.789007
0.789382
0.778811
0.772567
0.774300
0.771678
0.763936
0.763023
0.766320
0.759080
0.744979
1.077891
1.025294
0.941766
0.868014
0.817288
0.781120
0.753071
0.743433
0.746847
0.747027
0.743362
0.749062
0.760953
0.761832
0.751473
0.746560
0.750532
0.749247
0.741896
0.741784
0.745258
0.739077
0.726648
0.987778
0.939212
0.860841
0.797838
0.761945
0.731605
0.700881
0.691944
0.699095
0.699463
0.692546
0.698414
0.714658
0.715813
0.702030
0.698644
0.708438
0.708122
0.696874
0.696787
0.701451
0.696391
0.684505
0.844779
0.801253
0.731989
0.679847
0.653856
0.630022
0.602712
0.595502
0.603567
0.604017
0.596562
0.601989
0.618070
0.619078
0.605327
0.602599
0.613452
0.613541
0.602230
0.602792
0.608710
0.604481
0.592692
0.644472
0.606596
0.550329
0.508463
0.486858
0.469716
0.451983
0.447097
0.452727
0.452920
0.447699
0.451947
0.463327
0.463821
0.453706
0.451111
0.458141
0.458202
0.451013
0.452489
0.459259
0.455528
0.443770
0.445849
0.413043
0.366200
0.334706
0.321554
0.310708
0.297480
0.294543
0.300419
0.300129
0.293794
0.296078
0.305640
0.305560
0.296062
0.294297
0.301260
0.301123
0.293716
0.294474
0.301514
0.298245
0.286509
0.307982
0.279437
0.240136
0.216755
0.210469
0.204038
0.193555
0.192012
0.198428
0.197818
0.190230
0.190770
0.199039
0.198629
0.189620
0.188738
0.196216
0.195991
0.187924
0.187822
0.194912
0.192258
0.181003
0.661036
0.610584
0.536936
0.483845
0.459109
0.442447
0.426213
0.424822
0.434096
0.432613
0.420728
0.419829
0.429600
0.428402
0.415990
0.414048
0.422598
0.421955
0.410550
0.406309
0.409968
0.404586
0.391512
0.761305
0.711310
0.636594
0.580669
0.553110
0.533817
0.515818
0.514713
0.524886
0.524035
0.512430
0.511728
0.521810
0.520467
0.507259
0.504062
0.510301
0.508495
0.496915
0.491462
0.493469
0.487052
0.473705
0.907088
0.855571
0.773202
0.712643
0.689352
0.665671
0.635101
0.632705
0.648267
0.647849
0.631247
0.631023
0.646097
0.644570
0.625472
0.619823
0.623468
0.620410
0.608619
0.602646
0.604613
0.596938
0.581468
1.020782
0.967143
0.880001
0.812368
0.781552
0.752384
0.718355
0.713372
0.726958
0.726113
0.710277
0.710476
0.725242
0.723970
0.705662
0.699906
0.702637
0.699335
0.688090
0.682100
0.683066
0.674633
0.659094
1.092958
1.037460
0.949476
0.873717
0.824365
0.789312
0.761304
0.752766
0.757029
0.754912
0.745681
0.746252
0.755779
0.755311
0.744343
0.740855
0.744337
0.741909
0.732253
0.727114
0.726584
0.718151
0.704584
1.147038
1.089086
0.996054
0.914776
0.858958
0.819178
0.787756
0.775018
0.775567
0.772052
0.763384
0.764479
0.773969
0.774404
0.765254
0.762716
0.767099
0.765888
0.758245
0.755625
0.756465
0.748651
0.735515
1.192795
1.131700
1.029740
0.944423
0.888781
0.846088
0.808149
0.792753
0.793150
0.788836
0.778313
0.779610
0.792010
0.792943
0.781618
0.778691
0.785632
0.785183
0.776976
0.777145
0.780861
0.773700
0.759553
1.206459
1.144680
1.041524
0.954698
0.897543
0.853819
0.815437
0.800044
0.800599
0.796316
0.785429
0.785951
0.797565
0.798157
0.786578
0.782893
0.789038
0.788791
0.782375
0.785292
0.791103
0.784345
0.769623
1.194553
1.134458
1.037479
0.951311
0.890118
0.847062
0.814660
0.801853
0.802468
0.798792
0.788945
0.787335
0.793789
0.792919
0.783231
0.778729
0.781402
0.781420
0.779822
0.786194
0.794134
0.788085
0.773564
1.190123
1.130925
1.036190
0.951224
0.891196
0.850091
0.820890
0.811800
0.815041
0.812130
0.801078
0.796638
0.799808
0.796749
0.785756
0.780027
0.782238
0.783119
0.784202
0.794611
0.806285
0.801804
0.787189
1.199773
1.140538
1.040067
0.956620
0.900563
0.861381
0.832238
0.825910
0.833615
0.831326
0.817001
0.810517
0.813026
0.808294
0.794448
0.787730
0.793453
0.795274
0.794993
0.808438
0.826999
0.824072
0.805743
1.200056
1.140665
1.039875
0.955855
0.899325
0.860196
0.831715
0.826335
0.834868
0.833152
0.819271
0.813219
0.816017
0.811241
0.796893
0.789408
0.794519
0.796039
0.795593
0.808852
0.827284
0.824380
0.806142
1.190055
1.130555
1.035254
0.948744
0.887376
0.846486
0.819413
0.813293
0.819289
0.818233
0.808593
0.805475
0.809296
0.805953
0.793446
0.785307
0.785581
0.785311
0.785568
0.795307
0.806738
0.802202
0.787523
1.191199
1.131288
1.035000
0.947058
0.883976
0.841378
0.812475
0.804466
0.809634
0.809239
0.801994
0.802593
0.809477
0.807901
0.796054
0.787638
0.787031
0.784725
0.781242
0.786378
0.794494
0.788107
0.772510
1.194735
1.134729
1.036414
0.949188
0.890440
0.847313
0.813025
0.803423
0.811897
0.811949
0.802319
0.805318
0.815069
0.814686
0.802768
0.794791
0.799015
0.795628
0.784738
0.786877
0.796790
0.789466
0.769348
1.180040
1.121276
1.024999
0.939856
0.882651
0.840196
0.805676
0.795202
0.802893
0.803067
0.794599
0.799173
0.810159
0.810385
0.798842
0.791490
0.796433
0.793125
0.781240
0.781766
0.790432
0.783032
0.763481
1.138942
1.082916
0.993284
0.912082
0.854308
0.813934
0.784221
0.773631
0.776609
0.776740
0.773259
0.779028
0.790316
0.790905
0.780227
0.773651
0.775094
0.772602
0.765430
0.765156
0.768911
0.761929
0.747954
1.079669
1.027073
0.943494
0.869552
0.818589
0.782282
0.754157
0.744397
0.747709
0.747936
0.744486
0.750424
0.762408
0.763218
0.752628
0.747336
0.750915
0.749455
0.742132
0.742055
0.745552
0.739397
0.726997
0.989892
0.941201
0.862557
0.799121
0.762844
0.732475
0.702078
0.693557
0.701033
0.701518
0.694517
0.700181
0.716128
0.716997
0.702891
0.699055
0.708339
0.707630
0.696054
0.695589
0.699980
0.694791
0.682859
0.846836
0.803089
0.733404
0.680707
0.654293
0.630489
0.603653
0.597082
0.605661
0.606259
0.598583
0.603634
0.619303
0.619980
0.605886
0.602720
0.613077
0.612746
0.600996
0.601031
0.606565
0.602196
0.590398
0.646037
0.607891
0.551157
0.508787
0.486869
0.469763
0.452406
0.448071
0.454170
0.454487
0.449061
0.453015
0.464134
0.464389
0.453981
0.451044
0.457740
0.457513
0.449988
0.451046
0.457501
0.453726
0.442082
0.446456
0.413439
0.366272
0.334513
0.321247
0.310445
0.297408
0.294770
0.300935
0.300721
0.294273
0.296457
0.305967
0.305791
0.296099
0.294105
0.300893
0.300657
0.293160
0.293775
0.300697
0.297500
0.285949
0.307729
0.279086
0.239678
0.216294
0.210071
0.203694
0.193258
0.191798
0.198335
0.197763
0.190152
0.190740
0.199089
0.198673
0.189544
0.188509
0.195900
0.195687
0.187702
0.187671
0.194790
0.192247
0.181163
0.655194
0.604909
0.531553
0.477713
0.450858
0.432515
0.415865
0.415078
0.425231
0.422747
0.408350
0.406367
0.416822
0.415911
0.403356
0.402866
0.414482
0.414865
0.402170
0.397194
0.401286
0.396484
0.383598
0.752672
0.703437
0.630355
0.574366
0.544192
0.524425
0.509010
0.510069
0.521183
0.519933
0.507103
0.505123
0.514346
0.513202
0.501298
0.499957
0.508883
0.507571
0.493931
0.486274
0.486930
0.480423
0.467607
0.890137
0.840404
0.764271
0.703709
0.669720
0.646839
0.629471
0.631186
0.643872
0.643732
0.631408
0.629694
0.639203
0.637833
0.624993
0.622307
0.628379
0.625232
0.610555
0.600647
0.598785
0.590265
0.576171
1.003015
0.951203
0.870457
0.802944
0.761641
0.733725
0.713504
0.712965
0.723780
0.723552
0.712573
0.711511
0.720654
0.719518
0.707529
0.704596
0.709301
0.705532
0.691112
0.680742
0.677423
0.667794
0.653433
1.081267
1.026830
0.941304
0.866102
0.814778
0.780661
0.757191
0.751759
0.757188
0.755757
0.747265
0.747325
0.755415
0.755110
0.746076
0.744009
0.748585
0.745468
0.732935
0.724101
0.720441
0.710835
0.697471
1.134655
1.077687
0.987345
0.906519
0.849307
0.809937
0.781262
0.770365
0.771582
0.768802
0.761326
0.762804
0.771735
0.772479
0.764696
0.762960
0.767526
0.765430
0.755515
0.749797
0.748068
0.739141
0.725908
1.173218
1.114028
1.018671
0.934343
0.874687
0.832113
0.798861
0.784378
0.783724
0.780239
0.772726
0.775138
0.785601
0.787017
0.778840
0.776534
0.780984
0.779407
0.771277
0.768722
0.769665
0.761347
0.747415
1.187621
1.127588
1.030757
0.944722
0.883475
0.839727
0.805617
0.790478
0.789452
0.786051
0.778759
0.780995
0.791001
0.792160
0.783613
0.780173
0.783281
0.781595
0.775194
0.775256
0.778073
0.769995
0.755443
1.184574
1.124942
1.029810
0.943387
0.880709
0.837440
0.805946
0.792775
0.792407
0.789559
0.782542
0.783190
0.790325
0.790064
0.781183
0.776234
0.777202
0.775410
0.771563
0.774594
0.779335
0.771739
0.757060
1.183328
1.124148
1.030033
0.944184
0.882219
0.840634
0.812099
0.802218
0.804053
0.801829
0.793784
0.791963
0.796315
0.793961
0.783411
0.776750
0.776644
0.775387
0.774125
0.780947
0.788883
0.782652
0.768039
1.186855
1.127989
1.033903
0.949074
0.889015
0.849033
0.822118
0.814808
0.819103
0.817368
0.807866
0.804310
0.807279
0.803386
0.790914
0.782993
0.783214
0.782769
0.783020
0.792937
0.804471
0.799748
0.784772
1.187200
1.128286
1.034038
0.948827
0.888387
0.848368
0.821867
0.815202
0.820080
0.818773
0.809664
0.806556
0.809903
0.806076
0.793245
0.784732
0.784531
0.784057
0.784541
0.794675
0.806348
0.801807
0.787028
1.183779
1.124535
1.030129
0.943228
0.880178
0.838572
0.811433
0.803630
0.807371
0.806576
0.799875
0.799420
0.804769
0.802470
0.790744
0.782150
0.780582
0.779021
0.778274
0.785641
0.794002
0.788244
0.774109
1.183555
1.124143
1.029247
0.941481
0.877269
0.834140
0.805060
0.795373
0.798156
0.797921
0.793486
0.796401
0.804746
0.804281
0.793426
0.785111
0.783385
0.780633
0.777142
0.780837
0.786281
0.779258
0.764989
1.182811
1.123801
1.029177
0.942324
0.879545
0.836014
0.804704
0.793549
0.796386
0.796533
0.792903
0.798151
0.808835
0.809562
0.799144
0.791464
0.791058
0.787825
0.781599
0.782756
0.787454
0.779968
0.764829
1.168339
1.110527
1.017896
0.933090
0.871860
0.829056
0.797685
0.785946
0.788220
0.788377
0.785434
0.791657
0.803117
0.804260
0.794247
0.787331
0.787817
0.784870
0.777962
0.777891
0.781704
0.774305
0.759742
1.131981
1.076393
0.988036
0.907003
0.848088
0.807427
0.778213
0.766801
0.768022
0.767947
0.765768
0.771961
0.783118
0.784200
0.774689
0.768656
0.769508
0.767269
0.761177
0.760695
0.763053
0.755968
0.743226
1.073986
1.021741
0.939345
0.865297
0.812637
0.776139
0.749255
0.739094
0.740934
0.740739
0.737831
0.743254
0.753967
0.754752
0.745331
0.740300
0.742632
0.741144
0.735051
0.734783
0.737552
0.731081
0.718871
0.980729
0.932789
0.857908
0.793815
0.751599
0.721105
0.696444
0.688250
0.692188
0.692104
0.687456
0.691886
0.702827
0.703248
0.693034
0.688953
0.693796
0.692855
0.685445
0.685414
0.689612
0.684000
0.671672
0.837999
0.794831
0.728672
0.675173
0.642758
0.618861
0.597874
0.591780
0.596993
0.597005
0.591460
0.595001
0.605478
0.605572
0.595263
0.591810
0.597613
0.596980
0.589355
0.589665
0.594929
0.590141
0.577993
0.641369
0.603054
0.546570
0.503642
0.480234
0.463053
0.446965
0.442818
0.448258
0.448148
0.442364
0.444929
0.454179
0.454007
0.444425
0.441600
0.447143
0.446682
0.439821
0.440320
0.446091
0.442026
0.430436
0.441033
0.407611
0.360034
0.327853
0.314178
0.303336
0.290571
0.288107
0.294347
0.293987
0.287010
0.288286
0.296914
0.296582
0.287298
0.285512
0.292056
0.291735
0.284272
0.284419
0.290876
0.287629
0.276322
0.300757
0.271735
0.231814
0.208237
0.202167
0.195835
0.185289
0.183953
0.190841
0.190342
0.182419
0.182634
0.190756
0.190383
0.181481
0.180599
0.188007
0.187809
0.179817
0.179600
0.186518
0.184104
0.173377
0.654759
0.605506
0.533594
0.480264
0.452691
0.433539
0.417300
0.418720
0.431209
0.428255
0.411132
0.407935
0.419350
0.418772
0.405816
0.406793
0.421259
0.422276
0.407580
0.400804
0.404499
0.399739
0.386722
0.749131
0.701217
0.630246
0.575604
0.545610
0.526448
0.513341
0.518003
0.532124
0.531113
0.516379
0.513202
0.522750
0.521822
0.509969
0.510136
0.521458
0.520226
0.503873
0.493327
0.492431
0.485308
0.472190
0.882685
0.834628
0.761313
0.702865
0.669065
0.648210
0.635841
0.642450
0.658714
0.659542
0.646284
0.643580
0.652685
0.651457
0.639349
0.638252
0.646392
0.642737
0.624487
0.610596
0.606388
0.596578
0.581654
0.993924
0.943739
0.865779
0.800558
0.759793
0.734409
0.719672
0.724219
0.738718
0.739836
0.728538
0.726862
0.735599
0.734597
0.723358
0.721709
0.727940
0.723271
0.705045
0.690355
0.684309
0.673114
0.657800
1.072617
1.019387
0.936046
0.862800
0.812879
0.780917
0.761132
0.759843
0.768515
0.768518
0.760188
0.760282
0.768643
0.768526
0.759640
0.758139
0.763397
0.759105
0.743069
0.730232
0.723683
0.712583
0.698622
1.126331
1.070222
0.981568
0.902151
0.846056
0.808165
0.781865
0.773780
0.777428
0.776105
0.769508
0.771900
0.781618
0.782673
0.774805
0.773053
0.777653
0.774104
0.760855
0.751534
0.747323
0.737041
0.723131
1.164000
1.105655
1.012321
0.929220
0.870397
0.828781
0.796929
0.784034
0.785098
0.783084
0.777051
0.781149
0.792673
0.794544
0.786397
0.783848
0.788010
0.784715
0.773131
0.767112
0.765980
0.756354
0.741453
1.179195
1.119851
1.024773
0.939716
0.879087
0.835990
0.802673
0.788233
0.788193
0.786164
0.780802
0.785202
0.796504
0.798235
0.789770
0.785947
0.788465
0.784835
0.774809
0.771094
0.771509
0.762039
0.746630
1.178878
1.119572
1.025175
0.939270
0.876917
0.834024
0.802868
0.789680
0.789439
0.787673
0.782843
0.785871
0.794603
0.795050
0.786218
0.780782
0.780805
0.776839
0.769122
0.767624
0.768929
0.759685
0.744570
1.179637
1.120607
1.026673
0.940972
0.878804
0.837251
0.808791
0.798290
0.799559
0.798028
0.792096
0.792695
0.798820
0.797387
0.787107
0.780116
0.778923
0.775240
0.769675
0.771155
0.774882
0.766603
0.751469
1.184819
1.125951
1.031523
0.946320
0.885109
0.844821
0.818197
0.809909
0.813007
0.811668
0.804350
0.803255
0.807965
0.805202
0.793441
0.785433
0.784560
0.781587
0.777383
0.781717
0.788926
0.781891
0.766022
1.185124
1.126325
1.031921
0.946513
0.884982
0.844544
0.818080
0.810148
0.813604
0.812533
0.805477
0.804724
0.809783
0.807204
0.795357
0.787088
0.786109
0.783452
0.779920
0.784927
0.792609
0.785942
0.770355
1.180017
1.121240
1.027513
0.941275
0.878233
0.836352
0.808528
0.799243
0.801722
0.801118
0.796093
0.797691
0.804705
0.803684
0.793056
0.785137
0.783450
0.780552
0.776886
0.780302
0.785422
0.778221
0.763934
1.178136
1.119415
1.025773
0.939255
0.875739
0.832554
0.802628
0.791577
0.793346
0.793331
0.790280
0.794852
0.804565
0.805362
0.795857
0.788627
0.787493
0.784388
0.779360
0.780753
0.784121
0.776508
0.762714
1.175975
1.117800
1.024972
0.939705
0.878092
0.834671
0.802468
0.790177
0.791959
0.792320
0.790030
0.796454
0.808041
0.809957
0.801183
0.794944
0.795779
0.792869
0.785941
0.785954
0.789323
0.781826
0.767676
1.161809
1.104788
1.013905
0.930665
0.870641
0.828027
0.795929
0.783329
0.784765
0.785032
0.782974
0.789802
0.801726
0.803839
0.795402
0.789919
0.791694
0.789267
0.782099
0.781502
0.784503
0.777257
0.763604
1.127439
1.072476
0.985371
0.905644
0.847635
0.807210
0.777659
0.765693
0.766516
0.766314
0.764083
0.770113
0.781192
0.782819
0.774459
0.769521
0.771166
0.769275
0.763132
0.762333
0.764307
0.757226
0.744771
1.071451
1.019754
0.938447
0.865474
0.813392
0.777181
0.750378
0.739926
0.741392
0.740724
0.737026
0.741345
0.751149
0.751936
0.743332
0.739110
0.741778
0.740323
0.734035
0.733271
0.735805
0.729057
0.716485
0.979488
0.932082
0.858413
0.795092
0.752504
0.722330
0.698746
0.690587
0.694184
0.693341
0.687303
0.689830
0.698943
0.698924
0.689481
0.685970
0.690558
0.689425
0.682010
0.681558
0.686381
0.680298
0.666425
0.837961
0.795185
0.729989
0.677048
0.644161
0.620532
0.600620
0.594670
0.599630
0.598843
0.591713
0.593069
0.601495
0.601004
0.591362
0.588396
0.593863
0.592956
0.585213
0.584933
0.590667
0.585398
0.571797
0.642260
0.604076
0.547936
0.505381
0.482134
0.465092
0.449206
0.445179
0.450606
0.449959
0.442839
0.443535
0.451244
0.450657
0.441565
0.439222
0.444753
0.444068
0.436764
0.436388
0.441595
0.437226
0.425449
0.441712
0.408224
0.360627
0.328563
0.315048
0.304220
0.291399
0.289085
0.295597
0.295129
0.287429
0.287626
0.295394
0.294964
0.286169
0.284736
0.291256
0.290843
0.283191
0.282747
0.288618
0.285332
0.274375
0.300905
0.271725
0.231605
0.208001
0.202056
0.195676
0.184951
0.183734
0.191021
0.190724
0.182681
0.182626
0.190489
0.190250
0.181780
0.181043
0.188308
0.188110
0.180248
0.179848
0.186379
0.184095
0.173925
0.660914
0.613072
0.543000
0.490755
0.463156
0.444006
0.429018
0.432974
0.447986
0.445206
0.426373
0.422279
0.434190
0.433830
0.420690
0.422563
0.438447
0.439450
0.423004
0.414340
0.417345
0.412137
0.398481
0.752629
0.706054
0.636693
0.583786
0.554935
0.536775
0.525651
0.533592
0.551287
0.550852
0.534192
0.530190
0.540592
0.539782
0.527200
0.528108
0.540844
0.539364
0.520801
0.508110
0.506892
0.498997
0.484293
0.886410
0.839231
0.765004
0.708671
0.677200
0.658381
0.648801
0.659720
0.683919
0.685764
0.667280
0.663906
0.676739
0.675547
0.659566
0.658707
0.668554
0.664411
0.643345
0.627550
0.630727
0.619809
0.595073
0.995846
0.946374
0.867349
0.804313
0.766175
0.743195
0.731522
0.740469
0.763003
0.765370
0.749193
0.747123
0.759670
0.758704
0.743519
0.741855
0.749463
0.744130
0.723073
0.706464
0.707932
0.695547
0.670164
1.070910
1.018498
0.936068
0.864862
0.817341
0.787483
0.770179
0.772317
0.784945
0.786248
0.777013
0.777190
0.786811
0.786796
0.776785
0.775258
0.781101
0.775983
0.757394
0.742275
0.735382
0.723241
0.707271
1.125728
1.070006
0.981627
0.903626
0.849742
0.813409
0.788487
0.782921
0.789889
0.789873
0.782902
0.785858
0.796945
0.798170
0.789245
0.787198
0.792278
0.787755
0.771797
0.760402
0.755825
0.744704
0.729172
1.168464
1.109796
1.013586
0.931436
0.877204
0.836692
0.802708
0.791540
0.797282
0.796543
0.788562
0.793505
0.808363
0.810460
0.799486
0.796591
0.803347
0.798994
0.782455
0.774488
0.775453
0.765161
0.746399
1.184316
1.124531
1.026368
0.942060
0.885826
0.843590
0.807696
0.794328
0.798389
0.797506
0.790447
0.795935
0.810653
0.812675
0.801505
0.797398
0.802508
0.797814
0.782764
0.776894
0.779217
0.769182
0.750175
1.180436
1.121104
1.026223
0.940988
0.880142
0.837943
0.806643
0.793904
0.795012
0.794114
0.789774
0.794128
0.804435
0.805305
0.795945
0.790421
0.791049
0.786008
0.775075
0.770762
0.770844
0.760961
0.745106
1.181803
1.122749
1.028139
0.942886
0.881557
0.840490
0.812065
0.801556
0.803253
0.802241
0.797041
0.798968
0.806502
0.805684
0.795480
0.788839
0.788376
0.783531
0.774371
0.772216
0.774074
0.764848
0.748885
1.191690
1.132244
1.034324
0.948839
0.888867
0.848818
0.821257
0.812774
0.817236
0.816162
0.808111
0.808253
0.815148
0.813178
0.801262
0.794191
0.799664
0.795473
0.782124
0.782579
0.791187
0.782924
0.762208
1.191602
1.132376
1.034744
0.949283
0.889110
0.848872
0.821310
0.813007
0.817677
0.816762
0.808846
0.809161
0.816275
0.814541
0.802779
0.795729
0.801357
0.797715
0.785298
0.786715
0.796021
0.788257
0.767880
1.180753
1.122416
1.028934
0.943880
0.882113
0.840622
0.812315
0.802468
0.804798
0.804341
0.799680
0.802045
0.809957
0.809713
0.800026
0.793370
0.793272
0.789959
0.783555
0.784206
0.788140
0.780412
0.765528
1.176885
1.118907
1.026493
0.941930
0.880825
0.838227
0.807197
0.795617
0.797505
0.797668
0.794647
0.799521
0.809695
0.811180
0.802832
0.797123
0.798177
0.795288
0.788341
0.788246
0.791431
0.783905
0.769863
1.174411
1.116997
1.025698
0.943215
0.887389
0.844707
0.808372
0.795312
0.797703
0.798210
0.795174
0.801306
0.813028
0.815574
0.808167
0.804121
0.809644
0.807342
0.797088
0.796464
0.803446
0.796342
0.778864
1.160518
1.104213
1.014819
0.934340
0.880123
0.838267
0.802083
0.788864
0.791070
0.791427
0.788318
0.794524
0.806362
0.809000
0.801852
0.798450
0.804811
0.803000
0.792723
0.791879
0.798824
0.791972
0.774795
1.126900
1.072623
0.986834
0.909114
0.853631
0.813894
0.783448
0.771419
0.772913
0.772682
0.769411
0.774626
0.785405
0.787328
0.779806
0.776083
0.779562
0.778017
0.770889
0.769947
0.772995
0.766118
0.752801
1.072935
1.021806
0.941483
0.870134
0.819778
0.784205
0.757202
0.746956
0.749337
0.748393
0.742958
0.745933
0.755193
0.755972
0.747748
0.744435
0.748439
0.747029
0.739673
0.738635
0.742550
0.735715
0.721467
0.984317
0.937190
0.863502
0.801379
0.760082
0.730497
0.707089
0.699635
0.706236
0.704895
0.694659
0.695135
0.704664
0.704367
0.693719
0.691138
0.698678
0.697418
0.687148
0.686762
0.697951
0.691568
0.670614
0.844362
0.801776
0.736338
0.684368
0.652571
0.629401
0.609603
0.604347
0.612334
0.611017
0.599598
0.598822
0.607582
0.606755
0.595846
0.593712
0.602038
0.600937
0.590256
0.589896
0.601866
0.596269
0.575632
0.648265
0.610402
0.554680
0.512971
0.490511
0.473705
0.457726
0.453933
0.460209
0.459243
0.450389
0.449624
0.456615
0.455857
0.446916
0.445088
0.451317
0.450444
0.442123
0.441154
0.447112
0.442554
0.429487
0.448183
0.414955
0.367755
0.336197
0.323036
0.312224
0.299263
0.297018
0.303924
0.303461
0.295187
0.294744
0.302082
0.301718
0.293324
0.292162
0.298748
0.298238
0.290329
0.289484
0.295211
0.291909
0.280931
0.308004
0.278962
0.239078
0.215661
0.209725
0.203203
0.192298
0.191057
0.198540
0.198455
0.190559
0.190532
0.198307
0.198265
0.190217
0.189536
0.196562
0.196333
0.188639
0.188122
0.194315
0.192086
0.182325
0.662271
0.614642
0.544612
0.491780
0.463183
0.443321
0.428119
0.432135
0.447198
0.444232
0.424960
0.420420
0.432119
0.431846
0.419019
0.421249
0.437409
0.438648
0.422501
0.414190
0.417459
0.412244
0.398425
0.752447
0.706087
0.636851
0.583590
0.554035
0.535442
0.524376
0.532591
0.550456
0.549871
0.532748
0.528226
0.538331
0.537543
0.525230
0.526503
0.539598
0.538479
0.520371
0.508201
0.507382
0.499572
0.484759
0.884637
0.837640
0.763568
0.707052
0.675105
0.656166
0.647011
0.658450
0.682964
0.684725
0.665796
0.661879
0.674345
0.673115
0.657363
0.656855
0.667128
0.663472
0.643024
0.627918
0.631646
0.620910
0.596106
0.993581
0.944193
0.865216
0.801999
0.763508
0.740572
0.729465
0.739047
0.761982
0.764353
0.747817
0.745279
0.757493
0.756471
0.741429
0.740019
0.748008
0.743202
0.722843
0.707002
0.709072
0.696915
0.671497
1.069343
1.016864
0.934267
0.862751
0.814930
0.785112
0.768264
0.770999
0.784059
0.785464
0.776047
0.775947
0.785380
0.785295
0.775270
0.773802
0.779872
0.775213
0.757319
0.742963
0.736642
0.724735
0.708778
1.125308
1.069396
0.980667
0.902185
0.847938
0.811584
0.787003
0.781942
0.789322
0.789530
0.782627
0.785547
0.796575
0.797710
0.788627
0.786440
0.791581
0.787428
0.772118
0.761430
0.757386
0.746540
0.731105
1.168823
1.109927
1.013351
0.930658
0.876069
0.835527
0.801807
0.791059
0.797160
0.796739
0.789041
0.794114
0.808984
0.810969
0.799769
0.796681
0.803473
0.799472
0.783516
0.776142
0.777569
0.767642
0.749138
1.184950
1.124932
1.026405
0.941590
0.885075
0.842896
0.807317
0.794370
0.798770
0.798215
0.791449
0.797025
0.811683
0.813605
0.802343
0.798251
0.803584
0.799326
0.784751
0.779201
0.781765
0.772172
0.753653
1.180823
1.121281
1.026056
0.940456
0.879490
0.837491
0.806617
0.794344
0.795789
0.795117
0.790865
0.795074
0.805159
0.805992
0.796888
0.791846
0.793073
0.788552
0.777801
0.773226
0.773049
0.763552
0.748413
1.181371
1.122220
1.027466
0.942137
0.880937
0.840205
0.812238
0.802166
0.804134
0.803190
0.797806
0.799304
0.806458
0.805713
0.796175
0.790568
0.791100
0.786758
0.777258
0.773996
0.774882
0.765816
0.750672
1.190386
1.131004
1.033210
0.947983
0.888400
0.848785
0.821655
0.813542
0.818200
0.817056
0.808584
0.808043
0.814412
0.812585
0.801636
0.795996
0.802735
0.798966
0.784791
0.783467
0.790536
0.782196
0.762289
1.189618
1.130630
1.033416
0.948525
0.888957
0.849250
0.822132
0.814189
0.819037
0.817990
0.809494
0.808908
0.815314
0.813678
0.802962
0.797467
0.804442
0.801254
0.788017
0.787663
0.795447
0.787623
0.768058
1.178327
1.120373
1.027585
0.943379
0.882416
0.841565
0.813780
0.804354
0.806911
0.806294
0.800921
0.802175
0.809162
0.808851
0.800079
0.794845
0.796026
0.793338
0.786630
0.786211
0.789235
0.781713
0.767658
1.174272
1.116764
1.025215
0.941704
0.881560
0.839700
0.809261
0.798159
0.800324
0.800294
0.796415
0.799997
0.809087
0.810326
0.802640
0.798068
0.800228
0.798108
0.791448
0.791165
0.794191
0.787133
0.773838
1.171859
1.114919
1.024501
0.943132
0.888298
0.846373
0.810651
0.798087
0.800794
0.801067
0.797051
0.801802
0.812417
0.814626
0.807640
0.804430
0.810814
0.809268
0.799618
0.799368
0.806656
0.800090
0.783184
1.158293
1.102398
1.013783
0.934322
0.881010
0.839812
0.804136
0.791366
0.793901
0.794025
0.789907
0.794746
0.805537
0.807872
0.801062
0.798297
0.805269
0.804029
0.794293
0.793874
0.801156
0.794722
0.777923
1.125363
1.071380
0.986188
0.909265
0.854502
0.815224
0.785102
0.773457
0.775288
0.774842
0.770586
0.774486
0.784299
0.786005
0.778858
0.775669
0.779537
0.778263
0.771337
0.770483
0.773582
0.766872
0.753761
1.072368
1.021413
0.941461
0.870626
0.820728
0.785416
0.758617
0.748724
0.751448
0.750280
0.743845
0.745527
0.753887
0.754510
0.746677
0.743825
0.748044
0.746617
0.739055
0.737642
0.741211
0.734285
0.720121
0.984677
0.937623
0.864109
0.802249
0.761146
0.731662
0.708397
0.701266
0.708193
0.706605
0.695362
0.694588
0.703318
0.702908
0.692603
0.690420
0.698061
0.696602
0.685841
0.684742
0.695309
0.688669
0.667720
0.845239
0.802654
0.737248
0.685361
0.653587
0.630379
0.610599
0.605564
0.613827
0.612309
0.600025
0.598208
0.606348
0.605513
0.594965
0.593186
0.601554
0.600214
0.588987
0.587825
0.599084
0.593216
0.572615
0.649153
0.611231
0.555442
0.513709
0.491194
0.474213
0.458040
0.454287
0.460774
0.459740
0.450387
0.449043
0.455751
0.455157
0.446641
0.445116
0.451351
0.450288
0.441569
0.439953
0.445300
0.440565
0.427641
0.448716
0.415402
0.368089
0.336464
0.323217
0.312165
0.298861
0.296463
0.303485
0.303107
0.294792
0.294357
0.301821
0.301757
0.293738
0.292756
0.299293
0.298675
0.290593
0.289392
0.294733
0.291374
0.280587
0.308177
0.279056
0.239066
0.215591
0.209589
0.202848
0.191574
0.190067
0.197561
0.197627
0.189989
0.190360
0.198497
0.198766
0.190968
0.190343
0.197288
0.197006
0.189282
0.188631
0.194631
0.192402
0.182798
0.657752
0.609159
0.537448
0.482479
0.451963
0.430849
0.414260
0.416097
0.428896
0.425425
0.406914
0.402260
0.412899
0.412514
0.400486
0.402538
0.417895
0.419693
0.406041
0.400503
0.405165
0.400460
0.386958
0.747731
0.700435
0.629834
0.574143
0.541957
0.521667
0.509117
0.514848
0.529628
0.528221
0.512070
0.507253
0.515769
0.514834
0.503795
0.505062
0.517525
0.517443
0.502583
0.493757
0.494237
0.487450
0.474010
0.876679
0.829107
0.756187
0.697028
0.661189
0.640115
0.629889
0.638379
0.655766
0.656410
0.641845
0.637456
0.645275
0.643860
0.632507
0.632492
0.642030
0.639887
0.623558
0.611875
0.609583
0.600398
0.585201
0.986718
0.936710
0.858799
0.792832
0.750359
0.725196
0.712990
0.719723
0.735597
0.736777
0.724456
0.721354
0.728933
0.727665
0.716912
0.716045
0.723535
0.720456
0.704360
0.692084
0.688105
0.677660
0.662171
1.067708
1.014245
0.930372
0.856104
0.805116
0.773331
0.755183
0.755800
0.765826
0.766187
0.757395
0.756670
0.764390
0.763977
0.755004
0.753656
0.759622
0.756697
0.742761
0.732262
0.727563
0.717236
0.703340
1.124695
1.068076
0.978531
0.897719
0.840518
0.802592
0.777375
0.770772
0.775602
0.774982
0.768713
0.771038
0.780555
0.781272
0.772864
0.770677
0.775480
0.772998
0.761630
0.754399
0.751846
0.742426
0.728825
1.164127
1.105296
1.011410
0.926936
0.867236
0.825529
0.794292
0.782469
0.784397
0.783332
0.778374
0.782976
0.794844
0.796339
0.787199
0.784079
0.788514
0.786178
0.776003
0.771607
0.771828
0.763260
0.749081
1.180132
1.120285
1.024670
0.938370
0.877122
0.834171
0.801571
0.788161
0.788894
0.787806
0.783536
0.788333
0.799815
0.801217
0.792165
0.788391
0.791723
0.789211
0.780134
0.777077
0.778056
0.769754
0.755682
1.179644
1.119779
1.024549
0.937673
0.875070
0.832758
0.802741
0.790757
0.791337
0.790198
0.785729
0.788422
0.796579
0.796916
0.788798
0.784762
0.786506
0.783815
0.776163
0.773413
0.773546
0.765174
0.752030
1.178241
1.118901
1.024538
0.938651
0.876967
0.836410
0.809195
0.799826
0.801757
0.800358
0.793910
0.793316
0.798420
0.797218
0.788854
0.784841
0.786469
0.783909
0.776723
0.774307
0.774601
0.766388
0.753431
1.180850
1.122089
1.028069
0.943657
0.883826
0.844844
0.819303
0.811938
0.815435
0.813782
0.805207
0.802149
0.805519
0.803199
0.794142
0.790266
0.793002
0.790850
0.783476
0.781849
0.783821
0.776065
0.762297
1.179135
1.120950
1.027831
0.944167
0.884700
0.845872
0.820546
0.813506
0.817298
0.815670
0.806816
0.803405
0.806568
0.804278
0.795372
0.791619
0.794531
0.792818
0.786159
0.785254
0.787771
0.780432
0.766953
1.172717
1.115046
1.023385
0.939757
0.879292
0.839395
0.813101
0.804915
0.807874
0.806586
0.799241
0.797466
0.801728
0.800484
0.792523
0.788783
0.790858
0.789535
0.784463
0.784166
0.786080
0.779099
0.767032
1.170319
1.112995
1.021972
0.938676
0.878156
0.837278
0.809203
0.799481
0.801895
0.801046
0.795154
0.795725
0.802144
0.802141
0.794529
0.790676
0.792875
0.791926
0.787443
0.787936
0.790491
0.784022
0.772321
1.168645
1.111879
1.021598
0.939679
0.880939
0.839900
0.809866
0.799074
0.801645
0.801032
0.795475
0.797559
0.805782
0.806567
0.798848
0.795080
0.798616
0.797940
0.792663
0.793638
0.797758
0.791755
0.779295
1.155587
1.099788
1.011163
0.930993
0.873578
0.833053
0.802846
0.791650
0.793940
0.793210
0.787744
0.790199
0.798873
0.799884
0.792223
0.788620
0.792393
0.791708
0.786110
0.786753
0.790725
0.784682
0.772186
1.123193
1.069146
0.983889
0.906630
0.850843
0.811933
0.783567
0.772771
0.774478
0.773334
0.767710
0.769449
0.777372
0.778112
0.770668
0.767316
0.770237
0.769222
0.763695
0.763172
0.765329
0.758741
0.746880
1.070097
1.018957
0.938838
0.867498
0.816864
0.781578
0.755608
0.746258
0.748646
0.747033
0.739908
0.739973
0.746790
0.746849
0.739160
0.736284
0.739684
0.738230
0.731318
0.729433
0.730979
0.723945
0.711566
0.981022
0.933860
0.860657
0.798171
0.756071
0.726339
0.703565
0.696489
0.701042
0.699223
0.689766
0.688201
0.694911
0.694275
0.685310
0.682891
0.687782
0.686064
0.677155
0.674556
0.677638
0.670746
0.656694
0.841033
0.798268
0.733104
0.680455
0.647544
0.623921
0.604435
0.599300
0.605126
0.603514
0.593400
0.591277
0.597837
0.597040
0.587957
0.585968
0.591561
0.589910
0.580470
0.577742
0.581444
0.575294
0.561603
0.645235
0.606892
0.550581
0.508008
0.484631
0.467167
0.450874
0.447092
0.453178
0.452148
0.443162
0.441723
0.448307
0.447988
0.440005
0.438556
0.444136
0.442865
0.434269
0.431858
0.435175
0.430225
0.418815
0.443595
0.409854
0.361927
0.329694
0.315950
0.304454
0.290683
0.287998
0.294909
0.294580
0.286456
0.286342
0.294244
0.294585
0.286882
0.286017
0.292406
0.291661
0.283422
0.281805
0.286414
0.282931
0.272568
0.301648
0.272216
0.231760
0.207987
0.201862
0.194823
0.182956
0.180960
0.188341
0.188450
0.181024
0.181991
0.190822
0.191484
0.183825
0.183287
0.190295
0.189933
0.181970
0.181098
0.186946
0.184661
0.175047
0.657713
0.608436
0.535443
0.479165
0.447855
0.426823
0.410293
0.410749
0.421739
0.418583
0.401982
0.397478
0.406427
0.405641
0.394464
0.395627
0.408685
0.410431
0.399627
0.396972
0.402905
0.398362
0.384758
0.748654
0.700303
0.627738
0.569955
0.536091
0.514915
0.501325
0.504713
0.517191
0.515480
0.500485
0.495782
0.503063
0.501739
0.491126
0.491518
0.502309
0.502925
0.491821
0.487187
0.490339
0.484539
0.471240
0.879136
0.830060
0.754481
0.692202
0.653525
0.630596
0.618562
0.624121
0.638970
0.638735
0.624451
0.619956
0.626802
0.624982
0.613732
0.612876
0.621306
0.620632
0.609044
0.602880
0.604614
0.597247
0.582464
0.990688
0.939034
0.858253
0.788864
0.743253
0.715887
0.701551
0.705255
0.718573
0.718634
0.706179
0.702778
0.709465
0.707749
0.696937
0.695360
0.702194
0.700973
0.689896
0.683531
0.684027
0.675740
0.660831
1.073197
1.018303
0.931873
0.854677
0.801134
0.767391
0.747130
0.745008
0.752631
0.751904
0.742912
0.741703
0.748511
0.747578
0.738458
0.736654
0.742385
0.741403
0.732119
0.727026
0.726472
0.718222
0.704975
1.131269
1.073645
0.982349
0.899358
0.840339
0.800912
0.773957
0.765267
0.768087
0.766474
0.759852
0.761345
0.769860
0.769949
0.761297
0.758953
0.763893
0.763390
0.756227
0.753664
0.754569
0.747054
0.734298
1.170615
1.111245
1.016679
0.930860
0.870350
0.827574
0.794677
0.781307
0.781376
0.779354
0.774042
0.777572
0.788947
0.789726
0.779688
0.776607
0.781638
0.781388
0.774973
0.774593
0.777604
0.770831
0.757781
1.186204
1.125972
1.029978
0.942719
0.881103
0.837520
0.803816
0.789602
0.789054
0.787040
0.781976
0.785235
0.795995
0.796641
0.786856
0.783575
0.788026
0.787740
0.782064
0.782474
0.785837
0.779231
0.766358
1.184829
1.124474
1.028513
0.940802
0.877952
0.835562
0.805468
0.793650
0.794012
0.792035
0.785930
0.786387
0.792841
0.792425
0.784556
0.781714
0.785126
0.784733
0.780024
0.780080
0.782237
0.775359
0.763259
1.181123
1.121323
1.026377
0.940260
0.879253
0.839245
0.812317
0.803729
0.806171
0.804021
0.795376
0.792050
0.795134
0.793178
0.785376
0.783033
0.786865
0.786524
0.781495
0.781007
0.782615
0.775585
0.763647
1.181256
1.122242
1.028252
0.944608
0.887001
0.849129
0.823501
0.817112
0.821585
0.819172
0.807857
0.801620
0.803001
0.799838
0.791135
0.789198
0.794655
0.794536
0.788305
0.787616
0.789866
0.782995
0.770545
1.178344
1.120103
1.027373
0.944936
0.888105
0.850736
0.825649
0.819843
0.824749
0.822264
0.810350
0.803368
0.804208
0.800838
0.792132
0.790235
0.795779
0.795894
0.790034
0.789694
0.792232
0.785632
0.773395
1.172324
1.114708
1.023373
0.940772
0.882108
0.843827
0.818932
0.812398
0.816378
0.814053
0.803467
0.797771
0.799031
0.796321
0.788422
0.786081
0.790075
0.790350
0.786394
0.786925
0.789422
0.783160
0.771792
1.171287
1.114076
1.023269
0.940772
0.881414
0.842186
0.816206
0.808366
0.811739
0.809609
0.800152
0.796570
0.799850
0.797968
0.789677
0.786519
0.789921
0.790263
0.787047
0.788675
0.792273
0.786494
0.775065
1.172066
1.115247
1.024298
0.942689
0.884079
0.844594
0.817476
0.808837
0.812765
0.810733
0.801080
0.799079
0.804718
0.803386
0.793859
0.789893
0.793827
0.794099
0.790226
0.792627
0.798039
0.792657
0.780183
1.159659
1.103767
1.014385
0.934370
0.876855
0.837637
0.810102
0.800826
0.804344
0.802239
0.792904
0.791625
0.798035
0.797035
0.787422
0.783332
0.787173
0.787125
0.782657
0.784522
0.789640
0.784085
0.771472
1.126131
1.072073
0.986713
0.909726
0.854318
0.816348
0.789478
0.779968
0.782299
0.780026
0.771541
0.770184
0.775962
0.775125
0.766505
0.762954
0.766079
0.765425
0.760347
0.760352
0.763107
0.756823
0.744943
1.072726
1.021439
0.941034
0.869716
0.819379
0.784646
0.759529
0.751186
0.754213
0.751875
0.742675
0.740564
0.746088
0.745124
0.736522
0.733548
0.737272
0.735934
0.728818
0.726785
0.728167
0.721251
0.709164
0.984017
0.936504
0.862408
0.799646
0.757793
0.728305
0.705847
0.699663
0.705064
0.702896
0.691978
0.689229
0.696421
0.695245
0.684581
0.681989
0.687430
0.685632
0.675782
0.672349
0.674194
0.667260
0.654175
0.843690
0.800555
0.734466
0.681413
0.648569
0.624975
0.605573
0.601148
0.607795
0.606034
0.594913
0.592200
0.599713
0.598710
0.588141
0.586003
0.592103
0.590302
0.579836
0.576186
0.578565
0.572302
0.559532
0.646846
0.608295
0.551578
0.508677
0.485106
0.467513
0.451236
0.447788
0.454305
0.453170
0.443604
0.441867
0.448710
0.448413
0.440112
0.438645
0.444404
0.443013
0.433906
0.430975
0.433742
0.428680
0.417505
0.444688
0.410867
0.362787
0.330388
0.316432
0.304694
0.290697
0.287911
0.294865
0.294418
0.286038
0.285921
0.294098
0.294606
0.286899
0.286072
0.292516
0.291676
0.283158
0.281228
0.285552
0.281958
0.271617
0.302507
0.273057
0.232582
0.208756
0.202454
0.195125
0.182845
0.180437
0.187624
0.187604
0.180107
0.181278
0.190450
0.191341
0.183788
0.183319
0.190347
0.189899
0.181726
0.180599
0.186250
0.183848
0.174166
0.662791
0.613425
0.540022
0.483635
0.452681
0.432961
0.418099
0.418904
0.429640
0.427560
0.413068
0.408945
0.416483
0.415274
0.404609
0.404622
0.414935
0.415945
0.406895
0.405688
0.411938
0.406968
0.392888
0.754866
0.705822
0.631594
0.572770
0.538567
0.517759
0.504473
0.507177
0.519547
0.518372
0.504202
0.499981
0.506934
0.505221
0.494084
0.493120
0.501801
0.502350
0.493808
0.492238
0.497947
0.492484
0.478087
0.890742
0.839997
0.758557
0.693914
0.654083
0.630526
0.617547
0.622146
0.641165
0.640922
0.622194
0.617962
0.628098
0.625887
0.610285
0.607583
0.615322
0.615333
0.606477
0.605497
0.614254
0.608071
0.589506
1.003408
0.949868
0.862827
0.790724
0.743654
0.715247
0.699453
0.701914
0.719290
0.719062
0.701720
0.698428
0.708588
0.706478
0.691113
0.687817
0.694440
0.694296
0.686223
0.685500
0.693478
0.686753
0.668302
1.082738
1.026497
0.937348
0.858127
0.803625
0.768957
0.747010
0.743157
0.750313
0.749200
0.739533
0.738377
0.745879
0.744535
0.733831
0.731042
0.736456
0.736634
0.730528
0.729939
0.733785
0.727041
0.713051
1.141599
1.082976
0.989779
0.905577
0.846923
0.806859
0.777664
0.767467
0.769623
0.767550
0.760330
0.761537
0.771062
0.770657
0.759995
0.757073
0.762582
0.763303
0.758368
0.759380
0.763647
0.757493
0.744539
1.182228
1.122049
1.026065
0.940341
0.885338
0.842196
0.802634
0.787519
0.787414
0.784790
0.778329
0.781913
0.804501
0.804718
0.782582
0.778787
0.791406
0.792510
0.781055
0.783416
0.790036
0.784534
0.770428
1.197148
1.136250
1.039117
0.952317
0.896594
0.852925
0.812844
0.797325
0.796919
0.794197
0.787540
0.790458
0.812308
0.812367
0.790577
0.786990
0.799603
0.800851
0.789802
0.792513
0.799177
0.793798
0.779953
1.193098
1.132200
1.035290
0.947625
0.886708
0.844631
0.813026
0.801043
0.801617
0.798933
0.791070
0.790070
0.797115
0.796130
0.786595
0.784430
0.790202
0.791466
0.787695
0.789756
0.794090
0.788328
0.776288
1.187440
1.127070
1.031046
0.945392
0.886809
0.847618
0.819684
0.811344
0.814446
0.811640
0.800899
0.795805
0.798847
0.796345
0.787582
0.786365
0.793063
0.794334
0.789591
0.790432
0.793691
0.787556
0.775674
1.189296
1.129423
1.032360
0.950011
0.899062
0.862451
0.832442
0.826134
0.832255
0.829167
0.814690
0.806599
0.811294
0.807534
0.794519
0.794040
0.805786
0.807127
0.797316
0.796948
0.803649
0.797416
0.781504
1.185258
1.126344
1.030850
0.950102
0.900241
0.864438
0.835302
0.829810
0.836482
0.833217
0.817818
0.808619
0.812447
0.808263
0.795129
0.794650
0.806451
0.807883
0.798159
0.797839
0.804637
0.798565
0.782792
1.175721
1.118000
1.026189
0.945061
0.889467
0.852925
0.828360
0.822930
0.828143
0.824838
0.810984
0.802375
0.802315
0.798407
0.789461
0.788139
0.794889
0.796342
0.791843
0.792826
0.796491
0.790768
0.779102
1.176280
1.118995
1.027342
0.945953
0.888651
0.851203
0.826700
0.820571
0.825658
0.822313
0.808759
0.801751
0.803353
0.799886
0.790051
0.787438
0.793068
0.794398
0.790826
0.793152
0.798377
0.793115
0.780943
1.185570
1.127835
1.031055
0.949440
0.891938
0.854138
0.829188
0.823163
0.831505
0.828145
0.811635
0.805862
0.811035
0.807875
0.795087
0.791151
0.802560
0.803613
0.793764
0.797028
0.806581
0.801667
0.785734
1.173961
1.117142
1.021867
0.941696
0.885035
0.847276
0.821731
0.814898
0.822745
0.819325
0.803253
0.798420
0.804599
0.801833
0.788833
0.784611
0.795746
0.796304
0.785700
0.788309
0.797509
0.792380
0.776266
1.133617
1.079444
0.992891
0.916502
0.862192
0.825344
0.799637
0.791454
0.795338
0.791912
0.779694
0.775601
0.780656
0.778413
0.767623
0.764108
0.768900
0.768704
0.762747
0.763064
0.767241
0.761330
0.748583
1.079798
1.028357
0.946839
0.876042
0.826902
0.792941
0.768210
0.760774
0.765179
0.762030
0.749974
0.746117
0.752401
0.750516
0.739297
0.736485
0.742164
0.741137
0.732492
0.730178
0.732409
0.725762
0.713093
0.998904
0.950485
0.869205
0.806450
0.766445
0.737460
0.714048
0.708854
0.717371
0.714783
0.700437
0.697426
0.714975
0.713312
0.691392
0.688494
0.697776
0.696117
0.682134
0.677655
0.681785
0.674963
0.659405
0.858557
0.814568
0.741525
0.688402
0.657293
0.634014
0.613437
0.609881
0.619705
0.617714
0.603475
0.600909
0.618981
0.617726
0.596170
0.593735
0.603697
0.601968
0.587233
0.582500
0.587062
0.580842
0.565596
0.654234
0.615674
0.558274
0.515618
0.492692
0.475259
0.458754
0.455692
0.463224
0.461854
0.450947
0.448895
0.457340
0.456858
0.446612
0.445227
0.452369
0.451071
0.440600
0.437246
0.440371
0.435377
0.423798
0.452077
0.418479
0.370468
0.338303
0.324470
0.312731
0.298718
0.296022
0.303140
0.302447
0.293459
0.292992
0.301471
0.301831
0.293507
0.292729
0.299595
0.298823
0.289946
0.287885
0.292276
0.288721
0.278320
0.310677
0.281438
0.241247
0.217505
0.210983
0.203481
0.191165
0.188682
0.195718
0.195474
0.187647
0.188474
0.197446
0.198258
0.190691
0.190261
0.197331
0.196911
0.188731
0.187545
0.193091
0.190661
0.181021
0.662390
0.612687
0.538772
0.482090
0.451418
0.432671
0.418964
0.420167
0.430799
0.429731
0.417192
0.413847
0.420863
0.419620
0.409454
0.408778
0.417309
0.417401
0.408574
0.407347
0.412922
0.407142
0.392541
0.754775
0.705226
0.630180
0.570691
0.536353
0.515917
0.502891
0.505065
0.516731
0.516288
0.504022
0.500802
0.507537
0.505862
0.495080
0.493383
0.500500
0.500536
0.492900
0.492278
0.498173
0.492393
0.477671
0.891238
0.839752
0.757081
0.691305
0.650839
0.626985
0.613333
0.616508
0.634216
0.634375
0.617434
0.614370
0.624600
0.622511
0.607131
0.603716
0.610227
0.610190
0.602885
0.603763
0.613569
0.607612
0.588960
1.004788
0.950309
0.861706
0.788122
0.740123
0.711144
0.694398
0.695266
0.711260
0.711275
0.695473
0.693274
0.703624
0.701659
0.686443
0.682503
0.688136
0.688145
0.681744
0.683060
0.692323
0.686028
0.667602
1.085353
1.028050
0.937139
0.856251
0.800740
0.765595
0.743035
0.738117
0.744355
0.743460
0.734901
0.734491
0.742067
0.740799
0.730192
0.726879
0.731477
0.731733
0.726896
0.727822
0.732595
0.726132
0.712142
1.145411
1.085696
0.990691
0.904761
0.845110
0.804756
0.775421
0.764865
0.766662
0.764769
0.758118
0.759588
0.768991
0.768555
0.757941
0.754688
0.759645
0.760331
0.756050
0.757803
0.762456
0.756349
0.743339
1.186443
1.125225
1.027535
0.940166
0.884262
0.840954
0.801525
0.786515
0.786422
0.783864
0.777467
0.780925
0.803273
0.803388
0.781256
0.777343
0.789739
0.790810
0.779552
0.782077
0.788729
0.783147
0.768950
1.200482
1.138642
1.039981
0.951760
0.895326
0.851600
0.811729
0.796434
0.796117
0.793343
0.786507
0.789198
0.810868
0.810857
0.789073
0.785546
0.798228
0.799550
0.788507
0.791111
0.797650
0.792190
0.778301
1.194370
1.132656
1.034483
0.945788
0.884497
0.842508
0.811085
0.799208
0.799766
0.796973
0.788992
0.787974
0.795096
0.794167
0.784680
0.782690
0.788732
0.790169
0.786347
0.788192
0.792321
0.786506
0.774511
1.186198
1.125209
1.028309
0.942157
0.883647
0.844710
0.816851
0.808404
0.811344
0.808442
0.797792
0.793027
0.796478
0.794189
0.785502
0.784503
0.791557
0.793025
0.788157
0.788676
0.791649
0.785462
0.773670
1.186108
1.125838
1.028280
0.945938
0.895468
0.859253
0.829231
0.822651
0.828510
0.825326
0.811049
0.803494
0.808820
0.805354
0.792388
0.792156
0.804326
0.805831
0.795734
0.794882
0.801163
0.794845
0.779054
1.181100
1.121990
1.026337
0.945945
0.896810
0.861528
0.832419
0.826643
0.832990
0.829526
0.814168
0.805322
0.809628
0.805666
0.792612
0.792501
0.804842
0.806440
0.796301
0.795350
0.801635
0.795448
0.779784
1.171592
1.113816
1.022102
0.941509
0.886748
0.850835
0.826457
0.820871
0.825731
0.821996
0.807749
0.798935
0.798855
0.794966
0.786219
0.785527
0.793038
0.794708
0.789696
0.789906
0.793012
0.787124
0.775500
1.173047
1.115781
1.024324
0.943510
0.887039
0.850264
0.826083
0.819940
0.824661
0.820628
0.806165
0.798312
0.799383
0.795726
0.786205
0.784544
0.791230
0.792837
0.788597
0.789964
0.794547
0.789050
0.776835
1.183521
1.125828
1.029244
0.948146
0.891376
0.854181
0.829549
0.823526
0.831444
0.827210
0.809456
0.802435
0.806784
0.803319
0.790920
0.788192
0.800902
0.802287
0.791645
0.793823
0.802707
0.797516
0.781451
1.172781
1.115990
1.020846
0.941045
0.884910
0.847568
0.822185
0.815228
0.822548
0.818190
0.800823
0.794690
0.800002
0.796938
0.784401
0.781515
0.794076
0.795037
0.783654
0.785186
0.793752
0.788404
0.772201
1.132881
1.078684
0.992146
0.915912
0.861842
0.825115
0.799284
0.790725
0.793957
0.789645
0.776362
0.771275
0.775685
0.773283
0.763055
0.760907
0.767157
0.767439
0.760833
0.760191
0.763809
0.757803
0.745122
1.079316
1.027781
0.946126
0.875253
0.826065
0.791911
0.766718
0.758601
0.762229
0.758352
0.745668
0.741380
0.747485
0.745698
0.735122
0.733653
0.740760
0.740254
0.731079
0.727922
0.729658
0.723004
0.710506
0.998714
0.950145
0.868589
0.805578
0.765320
0.735923
0.711804
0.705727
0.713431
0.710305
0.695745
0.692831
0.710663
0.709326
0.688058
0.686429
0.697070
0.695921
0.681458
0.676206
0.679857
0.673051
0.657712
0.858655
0.814517
0.741169
0.687714
0.656259
0.632530
0.611248
0.606817
0.615863
0.613476
0.599251
0.596990
0.615452
0.614535
0.593539
0.592203
0.603363
0.602122
0.587026
0.581685
0.585877
0.579727
0.564715
0.654645
0.615971
0.558328
0.515351
0.492089
0.474315
0.457345
0.453635
0.460518
0.458821
0.447936
0.446043
0.454622
0.454249
0.444338
0.443750
0.451833
0.450988
0.440390
0.436763
0.439796
0.434977
0.423641
0.452874
0.419178
0.370953
0.338486
0.324367
0.312454
0.298282
0.295286
0.301991
0.301030
0.291920
0.291297
0.299583
0.299791
0.291520
0.291168
0.298655
0.298264
0.289488
0.287524
0.292098
0.288799
0.278620
0.311760
0.282401
0.241971
0.217914
0.211142
0.203567
0.191291
0.188775
0.195616
0.195169
0.187107
0.187554
0.196148
0.196706
0.189061
0.188802
0.196215
0.196078
0.188132
0.187260
0.193116
0.190934
0.181456
0.656603
0.606183
0.531332
0.473745
0.442788
0.424091
0.410231
0.410939
0.420807
0.420464
0.410056
0.408112
0.415527
0.414691
0.405109
0.404148
0.411764
0.411076
0.401762
0.400031
0.404704
0.398135
0.383107
0.748467
0.698474
0.623135
0.562944
0.528148
0.507402
0.493658
0.494463
0.504000
0.504161
0.495047
0.493530
0.500297
0.499154
0.489644
0.487869
0.494112
0.493612
0.485981
0.485152
0.489695
0.483427
0.469339
0.880695
0.829276
0.749715
0.683643
0.642552
0.617978
0.602819
0.603105
0.613008
0.613592
0.604875
0.604040
0.611426
0.610051
0.599463
0.596614
0.601878
0.601534
0.595106
0.595355
0.600980
0.594802
0.580097
0.994810
0.940251
0.854557
0.780397
0.731529
0.701717
0.683485
0.681521
0.689768
0.690163
0.682474
0.682460
0.689981
0.688759
0.678367
0.675036
0.679476
0.679151
0.673488
0.673948
0.678962
0.672425
0.657925
1.080870
1.022776
0.930913
0.848482
0.791467
0.755688
0.732795
0.726792
0.731088
0.730690
0.724932
0.725994
0.733168
0.732499
0.723639
0.720378
0.723991
0.723612
0.718586
0.718619
0.721470
0.714447
0.701369
1.142239
1.081410
0.984692
0.896424
0.834117
0.793376
0.765405
0.755165
0.756538
0.755238
0.750229
0.752525
0.760787
0.760792
0.752211
0.748928
0.752424
0.752070
0.747185
0.747240
0.749768
0.742657
0.729817
1.182530
1.120183
1.020672
0.929983
0.866760
0.823205
0.790216
0.776880
0.776984
0.775034
0.769656
0.772833
0.783587
0.784048
0.773904
0.770471
0.774952
0.774732
0.769057
0.769390
0.772862
0.765988
0.752575
1.195508
1.132579
1.032192
0.940780
0.877101
0.833147
0.799700
0.786001
0.785841
0.783620
0.777818
0.780453
0.790791
0.791206
0.781326
0.778204
0.782931
0.782892
0.777266
0.777432
0.780662
0.773862
0.760738
1.188183
1.125469
1.025774
0.935013
0.870991
0.828705
0.798946
0.787334
0.787655
0.785368
0.778935
0.779442
0.786294
0.786065
0.778258
0.775918
0.780191
0.780303
0.775361
0.774718
0.776259
0.769244
0.757295
1.177276
1.115641
1.017981
0.930354
0.869508
0.830104
0.803179
0.794130
0.796093
0.793705
0.785411
0.783253
0.787817
0.786561
0.778892
0.777176
0.782124
0.782327
0.776752
0.775149
0.775764
0.768574
0.756987
1.172154
1.111874
1.015929
0.932240
0.875994
0.839154
0.813276
0.805907
0.809723
0.807086
0.796385
0.792022
0.795953
0.793765
0.784806
0.783572
0.790477
0.790768
0.783266
0.780845
0.781475
0.774311
0.762432
1.166342
1.107409
1.013716
0.932282
0.877581
0.841632
0.816426
0.809611
0.813685
0.810662
0.798898
0.793263
0.796217
0.793622
0.784777
0.783974
0.791337
0.791846
0.784299
0.781751
0.782373
0.775346
0.763613
1.159781
1.101967
1.010810
0.929797
0.873652
0.837158
0.812663
0.805540
0.808452
0.804906
0.793263
0.787191
0.788706
0.786181
0.778864
0.778465
0.784866
0.785708
0.779920
0.777874
0.778450
0.771596
0.760346
1.161229
1.104059
1.013785
0.933023
0.876212
0.838949
0.813824
0.805846
0.808098
0.803975
0.791931
0.786049
0.788024
0.785722
0.778414
0.778214
0.784927
0.786029
0.780534
0.779061
0.780564
0.773947
0.762255
1.165577
1.108858
1.018404
0.938382
0.882008
0.844314
0.818088
0.809359
0.811966
0.807375
0.794145
0.788676
0.792254
0.790170
0.781779
0.781568
0.789675
0.790872
0.784259
0.783201
0.786565
0.780176
0.766985
1.155732
1.099880
1.010784
0.931911
0.876024
0.838032
0.810932
0.801200
0.803109
0.798245
0.785171
0.780266
0.784503
0.782787
0.774562
0.774645
0.783060
0.784131
0.776938
0.775340
0.778491
0.772063
0.758834
1.123458
1.069283
0.983876
0.907338
0.852689
0.815049
0.787698
0.777009
0.777378
0.772520
0.760949
0.756830
0.760985
0.759883
0.753106
0.753854
0.761557
0.762244
0.754885
0.751697
0.752520
0.745722
0.733836
1.070907
1.019269
0.938305
0.866691
0.816201
0.780828
0.754192
0.743753
0.744478
0.740031
0.729030
0.725855
0.731194
0.730763
0.724243
0.725493
0.733699
0.733822
0.724746
0.719804
0.719339
0.712168
0.700472
0.983409
0.935327
0.860078
0.796433
0.753883
0.723059
0.698185
0.689273
0.692405
0.688699
0.677121
0.674963
0.683632
0.683687
0.674922
0.676298
0.686081
0.685704
0.673932
0.667741
0.667664
0.660554
0.648124
0.843983
0.800266
0.732934
0.678770
0.644952
0.619881
0.598046
0.590887
0.595350
0.592459
0.581384
0.579913
0.589252
0.589509
0.580566
0.581895
0.591881
0.591435
0.579417
0.573519
0.574336
0.568064
0.556023
0.647800
0.608834
0.551237
0.507297
0.482676
0.463967
0.446099
0.440573
0.445103
0.443047
0.433701
0.432724
0.440345
0.440602
0.433454
0.434580
0.443356
0.443262
0.433495
0.429410
0.431601
0.426913
0.416452
0.446720
0.412588
0.363813
0.330481
0.315635
0.303312
0.288711
0.284894
0.290514
0.289295
0.280698
0.280332
0.288156
0.288355
0.280934
0.281560
0.290053
0.290341
0.281949
0.280086
0.284776
0.281877
0.272220
0.305440
0.275661
0.234491
0.209728
0.202644
0.195074
0.182877
0.180286
0.186777
0.186147
0.178036
0.178173
0.186280
0.186454
0.178705
0.178859
0.187080
0.187507
0.179957
0.179683
0.186220
0.184557
0.175407
0.655955
0.605249
0.529910
0.471834
0.440644
0.421650
0.407101
0.406863
0.416013
0.416296
0.407819
0.407734
0.416266
0.415973
0.406538
0.405196
0.412203
0.411068
0.401616
0.399993
0.404670
0.397850
0.382485
0.747380
0.697161
0.621455
0.560938
0.526032
0.504713
0.489609
0.488817
0.497054
0.497773
0.490968
0.491617
0.499758
0.499320
0.490067
0.488091
0.494079
0.493295
0.485524
0.484971
0.489653
0.483316
0.469093
0.878929
0.827316
0.747531
0.681393
0.640617
0.615208
0.597696
0.595475
0.602844
0.603890
0.598453
0.600264
0.609474
0.609004
0.598740
0.596054
0.602047
0.601542
0.594219
0.594504
0.600162
0.594043
0.579468
0.992615
0.937753
0.851677
0.777322
0.728699
0.698052
0.677552
0.673232
0.679088
0.679940
0.675408
0.677987
0.687396
0.687123
0.677057
0.673948
0.679191
0.678574
0.671619
0.671636
0.676360
0.669768
0.655399
1.078589
1.019968
0.927261
0.844130
0.786796
0.750455
0.726482
0.719408
0.722946
0.723110
0.719212
0.722226
0.730896
0.731040
0.722441
0.719112
0.722630
0.721526
0.715130
0.713995
0.715989
0.708491
0.695221
1.139902
1.078325
0.980355
0.890981
0.828116
0.787158
0.759096
0.749007
0.750840
0.750226
0.746243
0.749953
0.759434
0.760080
0.751584
0.748048
0.751150
0.749490
0.742267
0.740018
0.741031
0.732858
0.719236
1.179981
1.116734
1.015589
0.923641
0.859909
0.816382
0.783808
0.771400
0.773238
0.772048
0.766663
0.770896
0.782269
0.783279
0.773567
0.769857
0.773782
0.771805
0.763021
0.760236
0.762250
0.753860
0.738658
1.191783
1.127980
1.026033
0.933514
0.869447
0.825554
0.792430
0.779467
0.780906
0.779439
0.773814
0.777886
0.789207
0.790269
0.780663
0.777064
0.781066
0.779075
0.770045
0.766748
0.768266
0.759834
0.744894
1.182646
1.119216
1.018356
0.926812
0.862435
0.820015
0.790030
0.778109
0.778607
0.777037
0.772185
0.775293
0.784534
0.785256
0.777000
0.773732
0.777004
0.775142
0.766916
0.762859
0.762054
0.753575
0.740723
1.170730
1.108477
1.009720
0.921492
0.860124
0.820250
0.792496
0.782024
0.783168
0.781508
0.775856
0.777620
0.785769
0.785858
0.777415
0.774378
0.777989
0.776236
0.767724
0.763040
0.761383
0.752962
0.740860
1.166571
1.105532
1.007486
0.922915
0.865360
0.827740
0.801105
0.791709
0.794329
0.792460
0.784971
0.785649
0.794600
0.794088
0.783668
0.780838
0.786536
0.784889
0.774350
0.769068
0.767627
0.759364
0.747039
1.160243
1.100675
1.005083
0.922943
0.867017
0.830200
0.803998
0.794879
0.797517
0.795184
0.786712
0.786231
0.794321
0.793564
0.783539
0.781518
0.788016
0.786756
0.776203
0.770814
0.769393
0.761263
0.749057
1.151532
1.093469
1.001871
0.920854
0.864550
0.827324
0.801146
0.791631
0.792840
0.789776
0.781135
0.779391
0.784899
0.784275
0.777117
0.776641
0.782841
0.782297
0.773675
0.768585
0.766930
0.758854
0.747067
1.152566
1.095292
1.005074
0.924712
0.868487
0.830656
0.803502
0.793220
0.793732
0.789879
0.780344
0.777886
0.783026
0.782708
0.776659
0.777795
0.785579
0.785767
0.777161
0.772238
0.771306
0.763284
0.750848
1.156597
1.099944
1.010305
0.931152
0.876274
0.838071
0.809044
0.797685
0.797960
0.793443
0.782783
0.780176
0.786409
0.786403
0.780129
0.782600
0.793264
0.794003
0.783782
0.778965
0.780214
0.772313
0.757780
1.147588
1.091771
1.003409
0.925254
0.870720
0.832139
0.802240
0.789935
0.789506
0.784553
0.773700
0.771195
0.777712
0.778026
0.772277
0.775639
0.787196
0.788208
0.777634
0.772419
0.773591
0.765782
0.751305
1.117072
1.062733
0.977234
0.900726
0.846343
0.807906
0.778451
0.765572
0.764155
0.759071
0.748935
0.746842
0.753007
0.753802
0.749461
0.753408
0.763976
0.764956
0.755169
0.748929
0.747705
0.739860
0.727459
1.065752
1.013862
0.932513
0.860564
0.809747
0.773312
0.744595
0.731761
0.730627
0.725837
0.716103
0.714999
0.722419
0.723838
0.719600
0.723880
0.734793
0.735472
0.724652
0.717282
0.715227
0.707317
0.695281
0.979506
0.931109
0.855343
0.791193
0.748152
0.716092
0.688905
0.677309
0.678663
0.674576
0.664071
0.664146
0.674799
0.676670
0.670218
0.674418
0.686916
0.687234
0.674024
0.665962
0.665018
0.657372
0.644333
0.841116
0.797084
0.729204
0.674506
0.640183
0.613974
0.590008
0.580277
0.582987
0.579751
0.569767
0.570372
0.581452
0.583229
0.576262
0.580102
0.592563
0.592858
0.579756
0.572400
0.572664
0.566071
0.553563
0.645758
0.606549
0.548482
0.504056
0.478978
0.459530
0.440294
0.432901
0.435845
0.433515
0.425218
0.425641
0.434349
0.435449
0.429543
0.432655
0.443380
0.444036
0.433719
0.428657
0.430358
0.425675
0.415364
0.445578
0.411285
0.362153
0.328376
0.313195
0.300637
0.285634
0.280998
0.285656
0.284218
0.276150
0.276215
0.284109
0.284341
0.277407
0.279259
0.289192
0.290191
0.281730
0.279645
0.284371
0.281814
0.272555
0.305081
0.275188
0.233721
0.208510
0.201144
0.193669
0.181794
0.179241
0.185294
0.184478
0.176420
0.176161
0.183617
0.183315
0.175505
0.176254
0.185453
0.186515
0.179283
0.179441
0.186461
0.185313
0.176621
0.658696
0.608175
0.532967
0.475155
0.444298
0.425177
0.409882
0.408750
0.417209
0.418013
0.411284
0.412920
0.422791
0.422931
0.413237
0.411487
0.418282
0.416945
0.407416
0.406250
0.411591
0.404922
0.389265
0.750138
0.699857
0.623749
0.563455
0.529315
0.507629
0.490799
0.488515
0.495819
0.497002
0.492042
0.494823
0.505310
0.505474
0.495358
0.493129
0.499928
0.499050
0.490401
0.490363
0.496532
0.490434
0.475225
0.883650
0.831502
0.749372
0.683517
0.646069
0.620052
0.597627
0.592990
0.599236
0.600682
0.597203
0.602100
0.618375
0.618732
0.603616
0.601013
0.612508
0.611995
0.599295
0.599877
0.612000
0.606163
0.585487
0.996185
0.940699
0.852172
0.778057
0.732811
0.701577
0.676167
0.669546
0.674445
0.675676
0.672923
0.678548
0.695133
0.695744
0.680801
0.677860
0.688705
0.687992
0.675319
0.675233
0.686266
0.679880
0.659316
1.078266
1.019236
0.925605
0.842567
0.786426
0.749787
0.723859
0.715660
0.719132
0.719709
0.716756
0.721718
0.733143
0.734028
0.724358
0.720985
0.725800
0.724270
0.715664
0.713801
0.716878
0.709310
0.694542
1.138556
1.076504
0.977500
0.888305
0.827257
0.786356
0.756548
0.746289
0.749659
0.749525
0.745086
0.750117
0.761911
0.763148
0.753592
0.749877
0.753795
0.751250
0.741296
0.737456
0.739147
0.730433
0.714712
1.181108
1.117008
1.012641
0.921525
0.865404
0.822228
0.782978
0.770909
0.781253
0.780573
0.767737
0.772650
0.787416
0.788920
0.776602
0.772590
0.778680
0.775456
0.761898
0.757270
0.763656
0.754324
0.732441
1.191779
1.127137
1.021988
0.930459
0.874157
0.830683
0.790825
0.778039
0.787884
0.786925
0.773998
0.779073
0.794097
0.795723
0.783351
0.779256
0.785260
0.781841
0.767765
0.762306
0.767922
0.758428
0.736800
1.178662
1.114694
1.012385
0.921324
0.858994
0.816811
0.785072
0.772586
0.774569
0.773511
0.768508
0.773957
0.786658
0.788196
0.778209
0.774109
0.777752
0.774387
0.762370
0.755665
0.754474
0.745053
0.730208
1.168151
1.105069
1.003582
0.915415
0.855049
0.815101
0.785790
0.773888
0.775410
0.774294
0.769763
0.775194
0.788343
0.789562
0.778583
0.774258
0.778352
0.775040
0.762437
0.755129
0.752519
0.743308
0.730055
1.178338
1.114859
1.003730
0.917570
0.860026
0.822003
0.793729
0.782697
0.789372
0.788132
0.778659
0.784503
0.806814
0.807710
0.787203
0.782682
0.796288
0.792992
0.770483
0.762083
0.760577
0.751545
0.736931
1.171786
1.109848
1.001278
0.917621
0.861711
0.824417
0.796413
0.785440
0.791909
0.790143
0.779789
0.784580
0.806125
0.806891
0.786980
0.783555
0.798242
0.795447
0.772903
0.764401
0.762934
0.754001
0.739435
1.148154
1.089464
0.995480
0.914776
0.859412
0.821878
0.793674
0.781958
0.782518
0.779809
0.772939
0.775274
0.786200
0.787113
0.778092
0.777298
0.785043
0.783343
0.770494
0.762791
0.760248
0.751303
0.738175
1.147040
1.089553
0.998524
0.919151
0.864798
0.826825
0.797156
0.784727
0.784359
0.780694
0.772704
0.773478
0.782894
0.784176
0.777635
0.779759
0.790079
0.789548
0.776734
0.769128
0.767888
0.758859
0.744232
1.152948
1.095975
1.005022
0.927412
0.876805
0.838557
0.804760
0.790871
0.790404
0.785931
0.776295
0.776676
0.788900
0.790585
0.782576
0.787392
0.805790
0.806246
0.787712
0.780280
0.786016
0.777015
0.755184
1.144700
1.088557
0.998862
0.922126
0.871752
0.833091
0.798483
0.783772
0.782662
0.777629
0.767452
0.767491
0.779631
0.781560
0.774347
0.780548
0.800341
0.801417
0.782745
0.775074
0.780905
0.772124
0.750401
1.113262
1.058756
0.972766
0.896990
0.844349
0.805675
0.773750
0.759084
0.757043
0.751755
0.741991
0.741765
0.750980
0.753182
0.749347
0.755839
0.770401
0.771721
0.758518
0.750068
0.749153
0.740643
0.726077
1.063707
1.011504
0.929130
0.857464
0.807803
0.770945
0.739984
0.725482
0.724329
0.719253
0.709156
0.709877
0.720756
0.723492
0.719144
0.725757
0.740646
0.741868
0.728005
0.718772
0.717079
0.708751
0.694991
0.984104
0.934756
0.854524
0.790251
0.750491
0.717885
0.686178
0.673255
0.680305
0.675955
0.659521
0.661664
0.680497
0.683645
0.672184
0.678405
0.698211
0.699149
0.679650
0.669898
0.672571
0.664621
0.646746
0.847200
0.802266
0.729943
0.675106
0.643984
0.617298
0.589021
0.578078
0.586475
0.583022
0.567167
0.569679
0.588709
0.591536
0.579315
0.584911
0.604500
0.605431
0.586263
0.577531
0.581629
0.574868
0.557614
0.648188
0.608842
0.549978
0.505689
0.481342
0.461683
0.441080
0.432557
0.435616
0.433089
0.424366
0.425910
0.436844
0.438472
0.431960
0.436527
0.450111
0.451389
0.439351
0.433488
0.435865
0.431250
0.420035
0.448999
0.414878
0.365747
0.332120
0.317185
0.304688
0.289442
0.284352
0.288657
0.287050
0.279021
0.279340
0.287550
0.287728
0.280787
0.283588
0.294981
0.296532
0.287672
0.285328
0.290276
0.287982
0.278787
0.310152
0.280510
0.239317
0.214140
0.206650
0.199321
0.187852
0.185392
0.191089
0.190118
0.182101
0.181478
0.188320
0.187635
0.179873
0.181146
0.191081
0.192609
0.185579
0.185875
0.193071
0.192261
0.183965
0.653639
0.602862
0.527315
0.469355
0.438579
0.419489
0.404004
0.402560
0.410829
0.411865
0.405801
0.408190
0.418598
0.418951
0.409215
0.407268
0.413820
0.412242
0.402519
0.401298
0.406671
0.399920
0.384086
0.745205
0.694650
0.618154
0.557599
0.523388
0.501547
0.484303
0.481510
0.488496
0.489894
0.485683
0.489349
0.500504
0.500972
0.490866
0.488483
0.495104
0.494076
0.485360
0.485412
0.491718
0.485624
0.470307
0.878494
0.826050
0.743494
0.677292
0.639651
0.613302
0.590227
0.584867
0.590623
0.592248
0.589613
0.595522
0.612590
0.613360
0.598347
0.595677
0.607114
0.606563
0.593883
0.594638
0.606940
0.601211
0.580567
0.990454
0.934616
0.845570
0.771032
0.725545
0.693956
0.667884
0.660552
0.664972
0.666350
0.664377
0.671008
0.688443
0.689523
0.674719
0.671781
0.682666
0.681957
0.669233
0.669185
0.680305
0.674064
0.653622
1.071784
1.012302
0.918005
0.834461
0.778096
0.741235
0.714891
0.706260
0.709494
0.710193
0.707793
0.713620
0.725881
0.727212
0.717640
0.714304
0.719203
0.717585
0.708632
0.706402
0.709291
0.701770
0.687121
1.131222
1.068649
0.968888
0.879162
0.817963
0.777053
0.747168
0.736831
0.740215
0.740201
0.736121
0.741849
0.754408
0.756041
0.746536
0.742864
0.746863
0.744048
0.733296
0.728503
0.729553
0.720689
0.705062
1.172795
1.108161
1.003040
0.911449
0.855272
0.812276
0.773218
0.761297
0.771795
0.771245
0.758687
0.764239
0.779731
0.781601
0.769306
0.765313
0.771447
0.767791
0.753070
0.747016
0.752395
0.742737
0.720897
1.182337
1.117191
1.011373
0.919529
0.863339
0.820135
0.780433
0.767683
0.777583
0.776743
0.764194
0.770089
0.786000
0.788037
0.775615
0.771460
0.777470
0.773581
0.758247
0.751228
0.755730
0.745884
0.724315
1.168095
1.103680
1.000851
0.909709
0.847708
0.805745
0.773809
0.760904
0.762612
0.761649
0.757331
0.764066
0.778060
0.780121
0.769952
0.765630
0.769195
0.765389
0.752239
0.744137
0.741960
0.732275
0.717552
1.156816
1.093386
0.991573
0.903542
0.843602
0.803725
0.773788
0.760895
0.761722
0.760714
0.757318
0.764631
0.779519
0.781405
0.770129
0.765358
0.769190
0.765411
0.751823
0.743347
0.739941
0.730545
0.717417
1.166723
1.103003
0.991723
0.905819
0.848661
0.810545
0.781346
0.768900
0.774537
0.773423
0.765458
0.773623
0.797965
0.799627
0.778764
0.773635
0.786789
0.782954
0.759537
0.750098
0.747902
0.738692
0.724152
1.160223
1.098106
0.989460
0.906083
0.850514
0.813052
0.784020
0.771510
0.776821
0.775134
0.766298
0.773425
0.796992
0.798527
0.778308
0.774374
0.788701
0.785389
0.761906
0.752362
0.750224
0.741084
0.726525
1.136844
1.077980
0.983904
0.903437
0.848415
0.810725
0.781562
0.768466
0.767970
0.765217
0.759523
0.763807
0.776484
0.778103
0.768978
0.768104
0.775940
0.773882
0.759994
0.751147
0.747889
0.738688
0.725507
1.136192
1.078529
0.987369
0.908141
0.854074
0.815984
0.785539
0.772019
0.770761
0.766941
0.759731
0.761929
0.772704
0.774641
0.768348
0.770987
0.781944
0.781277
0.767351
0.758453
0.756399
0.747062
0.732353
1.142760
1.085621
0.994535
0.916976
0.866585
0.828224
0.793771
0.779004
0.777744
0.773042
0.763908
0.765273
0.778478
0.780765
0.773328
0.779171
0.798661
0.799196
0.779555
0.770758
0.775636
0.766330
0.744433
1.135327
1.079007
0.989121
0.912309
0.862015
0.823203
0.788004
0.772509
0.770635
0.765301
0.755419
0.756123
0.768936
0.771337
0.764783
0.772255
0.793411
0.794786
0.775173
0.766296
0.771425
0.762478
0.740776
1.104793
1.050072
0.963776
0.887783
0.835054
0.796146
0.763632
0.748151
0.745312
0.739639
0.730025
0.730276
0.739951
0.742440
0.739169
0.746963
0.763027
0.764861
0.751023
0.741720
0.740432
0.731990
0.717574
1.056095
1.003654
0.920921
0.848955
0.799099
0.761919
0.730274
0.714813
0.712741
0.707252
0.697336
0.698518
0.709765
0.712701
0.708867
0.716749
0.733151
0.735040
0.720848
0.711086
0.709282
0.701206
0.687708
0.977342
0.927760
0.847176
0.782580
0.742581
0.709622
0.677195
0.663229
0.669282
0.664569
0.648449
0.651101
0.670246
0.673583
0.662664
0.670085
0.691299
0.692954
0.673355
0.663290
0.665980
0.658361
0.640807
0.841321
0.796183
0.723541
0.668410
0.637091
0.610161
0.581334
0.569522
0.577046
0.573318
0.557792
0.560711
0.579896
0.582801
0.571006
0.577621
0.598434
0.600067
0.580958
0.572113
0.576344
0.569974
0.553075
0.643305
0.603813
0.544703
0.500199
0.475775
0.456098
0.435336
0.426395
0.428922
0.426198
0.417617
0.419234
0.430016
0.431451
0.425050
0.430299
0.444848
0.446753
0.434928
0.429232
0.431950
0.427796
0.416949
0.445154
0.411000
0.361782
0.328056
0.313137
0.300833
0.285848
0.280840
0.284966
0.283224
0.275102
0.275091
0.282808
0.282580
0.275504
0.278597
0.290573
0.292613
0.284130
0.282236
0.287681
0.285856
0.277000
0.307151
0.277586
0.236461
0.211274
0.203821
0.196759
0.185770
0.183686
0.189423
0.188363
0.180118
0.178937
0.185139
0.184037
0.176111
0.177429
0.187592
0.189448
0.182881
0.183750
0.191437
0.191014
0.182991
0.643385
0.591938
0.515560
0.456898
0.425759
0.406699
0.391411
0.390086
0.398518
0.399555
0.393347
0.395710
0.405960
0.406373
0.396884
0.394943
0.401158
0.399298
0.389325
0.387600
0.392363
0.385265
0.369352
0.734962
0.683990
0.607195
0.545875
0.510665
0.488742
0.472184
0.469656
0.476711
0.478122
0.473886
0.477384
0.487617
0.488158
0.479040
0.476620
0.482050
0.480815
0.472868
0.472623
0.477676
0.471327
0.456813
0.865578
0.813195
0.732394
0.665332
0.624020
0.597495
0.577712
0.573012
0.578372
0.579998
0.577686
0.582763
0.594360
0.595192
0.585471
0.582651
0.588512
0.587860
0.580528
0.581264
0.587273
0.581435
0.567091
0.977721
0.921915
0.834560
0.759068
0.709782
0.677963
0.655197
0.648484
0.652416
0.653761
0.652160
0.657974
0.669930
0.671101
0.661668
0.658620
0.663989
0.663270
0.655996
0.655977
0.660714
0.654439
0.640523
1.061926
1.002044
0.
