# Supplementary material for: A computational model of spatio-temporal cardiac intracellular calcium handling with realistic structure and spatial flux distribution from sarcoplasmic reticulum and t-tubule reconstructions
Source: PLoS Comput Biol. 2017 Aug 31;13(8):e1005714. doi: 10.1371/journal.pcbi.1005714 (PMC5597258; doi:10.1371/journal.pcbi.1005714)
Supplement: S1 Code — Code provided in C/C++ and includes the structural datasets used in this study. Documentation is provided on use of and updating the code. Updates may also be available on Michael Colman’s website, http://www.physicsoftheheart.com and github repository: https://github.com/michaelcolman/CODE---PLOS-Comp-Biol-2017-Model-SR. (ZIP) [file pcbi.1005714.s001.zip › PLOS_SR_Clean/Spatial_diff_out/CaSR_1D_output_0160.dat]

592.335465
592.587318
592.997093
593.482493
594.019341
594.609929
595.220364
595.828737
596.449925
597.103652
597.760621
598.398043
599.029404
599.673372
600.298551
600.878309
601.422025
601.946051
602.420913
602.820983
603.151246
603.416187
603.569850
591.830220
592.133444
592.592939
593.101744
593.650536
594.270506
594.902600
595.510964
596.126733
596.797189
597.466339
598.096936
598.718659
599.378091
600.016609
600.591907
601.127894
601.667234
602.155460
602.553340
602.881376
603.169811
603.345507
590.949785
591.350632
591.896790
592.440010
593.001081
593.678351
594.351461
594.957199
595.557359
596.264241
596.958241
597.574209
598.172513
598.865546
599.530137
600.094340
600.610108
601.182089
601.695902
602.085882
602.402079
602.736321
602.953072
589.992890
590.490681
591.117669
591.694201
592.265371
593.009219
593.728163
594.335809
594.918954
595.669907
596.391220
596.994644
597.565952
598.297951
598.988406
599.541481
600.032666
600.642257
601.181710
601.563224
601.861005
602.243357
602.498777
589.339373
589.807798
590.442800
591.063922
591.694577
592.446350
593.181348
593.824627
594.450364
595.189120
595.907723
596.531392
597.134115
597.845723
598.527339
599.095988
599.615647
600.207590
600.742105
601.142815
601.471660
601.836678
602.080983
588.692885
589.144899
589.785833
590.438712
591.111064
591.879666
592.634679
593.309220
593.966382
594.704598
595.424661
596.063241
596.684860
597.387108
598.063346
598.641529
599.177219
599.762420
600.296334
600.711052
601.058457
601.415618
601.652742
587.910308
588.407462
589.086125
589.754820
590.436468
591.247175
592.036799
592.723441
593.382219
594.147201
594.884665
595.519460
596.130135
596.851794
597.540273
598.111225
598.634715
599.240555
599.790476
600.202777
600.542416
600.923303
601.180153
587.154729
587.715274
588.434802
589.108122
589.779161
590.637974
591.461502
592.149767
592.794225
593.596991
594.356688
594.981718
595.567768
596.321300
597.027517
597.585772
598.084000
598.721767
599.291797
599.695388
600.014054
600.430126
600.712765
586.754006
587.261927
587.959511
588.652138
589.360578
590.199653
591.016577
591.727222
592.407086
593.191366
593.945115
594.591897
595.210482
595.937539
596.629518
597.202708
597.729560
598.341944
598.900266
599.321014
599.668821
600.057445
600.319254
586.379174
586.854768
587.536241
588.239209
588.966816
589.793259
590.602429
591.323321
592.020963
592.797629
593.550559
594.213132
594.850581
595.563321
596.245345
596.826321
597.367341
597.965619
598.516239
598.947087
599.310233
599.683760
599.931886
585.867457
586.376978
587.079819
587.781008
588.497394
589.338462
590.154444
590.863742
591.545990
592.341859
593.109651
593.767958
594.392893
595.119774
595.808764
596.378587
596.903208
597.515231
598.074899
598.498009
598.848935
599.240959
599.504622
585.368267
585.933513
586.665516
587.357614
588.046981
588.913738
589.740478
590.430426
591.081383
591.906203
592.690770
593.335481
593.931965
594.684189
595.384277
595.935590
596.429189
597.066398
597.639339
598.047574
598.372002
598.794807
599.081451
585.200340
585.709648
586.411878
587.111197
587.823252
588.656859
589.463675
590.164105
590.839570
591.631596
592.397295
593.053274
593.673694
594.392865
595.072067
595.631747
596.147519
596.752998
597.308048
597.727719
598.075960
598.466336
598.729402
585.043153
585.518117
586.198162
586.897531
587.616693
588.427855
589.218342
589.921297
590.605413
591.374946
592.124246
592.782683
593.411369
594.108209
594.770054
595.330234
595.853270
596.438723
596.980548
597.404991
597.763299
598.133501
598.379994
584.744206
585.250740
585.945804
586.633284
587.329745
588.145488
588.934361
589.618252
590.277983
591.052654
591.801807
592.443164
593.049174
593.751509
594.412463
594.953891
595.453330
596.046911
596.592351
597.003510
597.343982
597.727276
597.986247
584.464417
585.022233
585.737070
586.402652
587.058315
587.887087
588.675938
589.331164
589.949914
590.740600
591.493710
592.110885
592.680243
593.400554
594.066296
594.583235
595.045191
595.657953
596.209767
596.598940
596.906378
597.314408
597.592864
584.533851
585.026545
585.696401
586.351263
587.011528
587.790836
588.545653
589.198884
589.830274
590.577845
591.302657
591.923162
592.510311
593.193702
593.836293
594.360197
594.841259
595.413767
595.936800
596.326643
596.648745
597.018151
597.269539
584.635195
585.080701
585.707782
586.339732
586.984928
587.722177
588.444516
589.087402
589.716467
590.431884
591.132562
591.750500
592.342906
593.001932
593.627231
594.153484
594.641044
595.184347
595.681107
596.063023
596.384640
596.726463
596.957114
584.622163
585.082108
585.697973
586.290826
586.888283
587.608132
588.311933
588.924603
589.520982
590.231948
590.925580
591.524355
592.094404
592.757058
593.382014
593.893750
594.359811
594.902296
595.389755
595.746655
596.040462
596.386718
596.624194
584.664726
585.152166
585.755200
586.296689
586.828253
587.537812
588.224248
588.799615
589.350381
590.068358
590.759856
591.335096
591.871725
592.549841
593.179447
593.672271
594.106033
594.660923
595.145881
595.474584
595.728851
596.089738
596.338412
585.097755
585.484932
586.002686
586.506225
587.023244
587.659985
588.294732
588.862701
589.424919
590.094030
590.752866
591.334564
591.893107
592.532961
593.138374
593.643232
594.101161
594.616189
595.072516
595.406877
595.676989
595.985756
596.193589
585.585723
585.872377
586.299737
586.765288
587.266213
587.839773
588.427472
588.992631
589.565658
590.194187
590.823159
591.413816
591.991716
592.599534
593.182076
593.700540
594.179971
594.662518
595.093572
595.436938
595.719820
595.980322
596.144325
585.876775
586.110429
586.485875
586.925828
587.412406
587.953227
588.515805
589.077886
589.653700
590.263115
590.877061
591.471458
592.057018
592.650247
593.221439
593.746101
594.234378
594.702312
595.120963
595.467952
595.754166
595.990262
596.130777
591.786126
592.089299
592.548702
593.057376
593.606009
594.225861
594.858019
595.466791
596.083431
596.755221
597.426018
598.058341
598.681660
599.342438
599.982011
600.558050
601.094445
601.633876
602.121976
602.519668
602.847596
603.136045
603.311798
591.085465
591.497589
592.043081
592.571301
593.113032
593.787534
594.456534
595.050929
595.638786
596.351003
597.048351
597.658865
598.248816
598.949534
599.618585
600.177646
600.684625
601.262220
601.778164
602.161075
602.467335
602.807581
603.029802
589.785682
590.450005
591.164446
591.706790
592.193612
593.003125
593.753296
594.306013
594.803272
595.627464
596.388619
596.944285
597.434883
598.246402
598.983943
599.497118
599.913650
600.596052
601.175855
601.515313
601.742920
602.211361
602.534368
588.327979
589.326924
590.218667
590.755194
591.118157
592.137116
592.989261
593.488806
593.827744
594.837635
595.681482
596.168391
596.489424
597.483561
598.305316
598.757106
599.016079
599.870703
600.529353
600.808594
600.886096
601.546547
601.984481
587.978300
588.740985
589.569075
590.193703
590.747216
591.644773
592.466521
593.051895
593.566313
594.431669
595.224271
595.780829
596.266762
597.106688
597.868795
598.380617
598.792834
599.505274
600.113670
600.458898
600.692679
601.206626
601.572821
587.474358
588.132624
588.927957
589.601532
590.243968
591.112284
591.934530
592.576620
593.173166
593.988232
594.758699
595.352655
595.906627
596.687210
597.419259
597.960037
598.433541
599.094220
599.682043
600.063688
600.362263
600.819474
601.148308
586.470670
587.269455
588.144737
588.812598
589.410594
590.379314
591.266204
591.899453
592.447988
593.340505
594.151095
594.714253
595.202859
596.056709
596.826226
597.334286
597.742718
598.477796
599.108421
599.465059
599.706622
600.243345
600.628223
585.314994
586.397132
587.392560
588.017699
588.462693
589.625608
590.603546
591.190324
591.590552
592.655689
593.537983
594.036865
594.358848
595.386043
596.227005
596.671383
596.917865
597.822418
598.526022
598.825263
598.914197
599.625754
600.105419
585.289527
586.099442
586.993798
587.685252
588.309642
589.307419
590.222457
590.879723
591.449218
592.362186
593.190202
593.765606
594.261629
595.120697
595.893470
596.402760
596.813797
597.556488
598.196905
598.562688
598.812895
599.358688
599.749595
585.105645
585.788844
586.625464
587.348347
588.045066
588.973374
589.851267
590.538478
591.173881
592.030995
592.837930
593.456997
594.026223
594.817187
595.553680
596.093702
596.569522
597.246576
597.854650
598.253312
598.567711
599.045140
599.388179
584.407947
585.216152
586.114851
586.817760
587.453700
588.446531
589.352196
589.998834
590.562881
591.495083
592.345554
592.938894
593.445443
594.301617
595.068608
595.572846
595.980753
596.722503
597.363745
597.731071
597.983800
598.534533
598.928025
583.534008
584.613717
585.620086
586.270085
586.743017
587.899148
588.865375
589.436896
589.825740
590.930737
591.853671
592.383670
592.724764
593.743798
594.573170
595.007392
595.247571
596.150763
596.856665
597.158966
597.251585
597.973583
598.459204
583.744616
584.552986
585.451989
586.154171
586.786428
587.770944
588.665965
589.302318
589.858829
590.787795
591.637401
592.229631
592.732193
593.579716
594.335374
594.827927
595.225880
595.960867
596.597567
596.961406
597.211159
597.760219
598.153393
583.778106
584.461309
585.298382
586.020594
586.710896
587.621195
588.476346
589.141852
589.761614
590.613636
591.420332
592.038705
592.601026
593.373333
594.085571
594.600870
595.055901
595.720209
596.320307
596.713109
597.022845
597.496951
597.838439
583.293459
584.102619
584.997643
585.690148
586.308222
587.275534
588.153915
588.776617
589.320730
590.229649
591.060433
591.638028
592.126845
592.954331
593.687669
594.157429
594.535099
595.260730
595.890876
596.248733
596.492511
597.032958
597.420912
582.643085
583.722615
584.717473
585.344638
585.786327
586.905144
587.835417
588.377490
588.741604
589.805956
590.693416
591.196633
591.513227
592.493643
593.281144
593.672577
593.872331
594.756939
595.446966
595.734337
595.813572
596.516912
596.992212
583.112245
583.907487
584.777111
585.436878
586.018769
586.949876
587.795029
588.388532
588.905378
589.786593
590.592629
591.149884
591.620356
592.427702
593.141410
593.593250
593.952264
594.655161
595.260993
595.596160
595.820645
596.346373
596.726228
583.432970
584.086419
584.869824
585.524245
586.140628
586.977462
587.766679
588.376697
588.945507
589.740813
590.496892
591.076444
591.604826
592.335450
593.007609
593.488690
593.908694
594.526226
595.076263
595.423442
595.694662
596.138216
596.462350
583.274627
584.032300
584.842438
585.437102
585.954842
586.825621
587.621620
588.180935
588.669999
589.508914
590.280676
590.820618
591.281207
592.061376
592.754656
593.200575
593.553306
594.214111
594.772651
595.068574
595.261601
595.761613
596.125478
583.010301
584.005526
584.874700
585.371499
585.687070
586.682767
587.512189
587.987262
588.300959
589.276886
590.095036
590.566138
590.868417
591.789206
592.533244
592.914007
593.108402
593.906483
594.506507
594.723251
594.744437
595.393908
595.833391
583.953916
584.607875
585.294698
585.794747
586.234283
587.008946
587.727047
588.247137
588.710280
589.497184
590.226526
590.755347
591.213168
591.961558
592.629044
593.075214
593.428952
594.052139
594.570878
594.847908
595.021967
595.469616
595.789383
584.870210
585.267004
585.780688
586.264625
586.757495
587.387716
588.015128
588.568698
589.115411
589.786338
590.445319
591.019011
591.567101
592.211852
592.819280
593.317055
593.764505
594.283526
594.740067
595.065012
595.322905
595.636776
595.849938
585.361424
585.646908
586.072125
586.534877
587.032792
587.603563
588.188972
588.752429
589.324301
589.952141
590.580786
591.171312
591.749129
592.356802
592.939094
593.457209
593.936198
594.418239
594.848754
595.191588
595.474011
595.734212
595.898091
590.818200
591.218932
591.764889
592.307792
592.868358
593.545078
594.218078
594.824734
595.427336
596.138270
596.837433
597.458863
598.062205
598.759450
599.427308
599.993759
600.510637
601.082587
601.595587
601.984548
602.300086
602.634229
602.851128
589.698400
590.362651
591.076988
591.619155
592.105601
592.914573
593.664420
594.217509
594.716271
595.543228
596.308014
596.867536
597.361664
598.176089
598.915868
599.430564
599.847770
600.529941
601.108887
601.447337
601.674274
602.142597
602.465732
587.264232
588.730609
589.840581
590.303138
590.427055
591.696251
592.658142
593.039094
593.124267
594.387114
595.345578
595.717610
595.786270
597.040073
597.985940
598.336578
598.359218
599.453583
600.221275
600.394581
600.243226
601.168870
601.770838
583.682717
586.865581
588.522551
588.758847
587.787602
590.252952
591.572321
591.643828
590.578732
593.019698
594.316984
594.360865
593.259538
595.698612
596.993794
597.046488
595.974845
598.181289
599.271416
599.141605
597.900185
599.983455
601.014306
585.114795
586.742113
588.011039
588.559012
588.737104
590.123774
591.176959
591.579278
591.660974
592.987226
593.991921
594.350019
594.391911
595.697530
596.684100
597.020542
597.018603
598.166783
598.979884
599.147719
598.984901
599.987186
600.662876
585.187265
586.332327
587.436605
588.105932
588.607423
589.731714
590.705905
591.257702
591.667301
592.699348
593.592917
594.074988
594.427675
595.429550
596.294549
596.737096
597.021680
597.893594
598.607828
598.896841
599.027998
599.737687
600.267141
583.462059
585.145690
586.468679
587.044479
587.236748
588.734768
589.879662
590.339736
590.457415
591.812839
592.833092
593.185592
593.211325
594.547216
595.544693
595.861120
595.826608
597.029059
597.883077
598.060639
597.892028
598.938131
599.646587
580.332408
583.664039
585.447196
585.733990
584.732196
587.473237
588.980158
589.154859
588.149365
590.653902
591.987938
592.013947
590.847229
593.381279
594.710536
594.715894
593.529803
595.893478
597.073463
596.953544
595.668644
597.872583
598.981701
582.236628
583.932159
585.274673
585.873659
586.091704
587.620578
588.795592
589.279763
589.417912
590.796061
591.835677
592.200615
592.232485
593.573400
594.574063
594.889976
594.856582
596.069105
596.935699
597.123643
596.964289
598.022017
598.738421
582.721280
583.894044
585.041065
585.757960
586.311091
587.501370
588.535018
589.129192
589.572491
590.655256
591.592358
592.100968
592.466986
593.479712
594.347117
594.781708
595.061001
595.958257
596.700573
597.007786
597.153087
597.891663
598.441689
581.371627
583.053883
584.397930
585.017533
585.263898
586.765984
587.911698
588.362378
588.467252
589.892028
590.975031
591.372663
591.428267
592.755519
593.743108
594.050687
594.012810
595.223078
596.088973
596.275550
596.114961
597.182904
597.904054
578.590439
581.884626
583.672299
584.006823
583.093487
585.759267
587.212816
587.322557
586.213599
588.849690
590.270938
590.358620
589.251719
591.739971
593.040890
593.029541
591.834968
594.194963
595.374874
595.251242
593.954719
596.186898
597.308483
580.715274
582.398297
583.744314
584.365397
584.609628
586.101839
587.234387
587.672360
587.768248
589.190931
590.275110
590.673704
590.726388
592.043139
593.016671
593.309908
593.260054
594.463208
595.324540
595.507295
595.342855
596.408985
597.130483
581.409663
582.583284
583.734222
584.456732
585.009218
586.175199
587.178218
587.743411
588.166001
589.248464
590.191758
590.706394
591.070301
592.057916
592.893160
593.295686
593.548343
594.433789
595.169631
595.471585
595.612221
596.347213
596.895793
580.267723
581.962331
583.311810
583.927676
584.160723
585.636214
586.754445
587.186042
587.281333
588.673265
589.732287
590.117248
590.160886
591.448550
592.390641
592.650316
592.567299
593.771360
594.634135
594.817112
594.653008
595.704557
596.417576
577.701631
581.025750
582.817028
583.136912
582.198951
584.826208
586.247500
586.344114
585.249023
587.807358
589.179063
589.244386
588.132432
590.555359
591.795364
591.718128
590.442363
592.819238
594.000585
593.874660
592.584909
594.777611
595.881338
580.139010
581.819722
583.143556
583.726493
583.923259
585.362597
586.448612
586.853339
586.923208
588.285746
589.319242
589.685025
589.711699
590.976640
591.896586
592.137718
592.035911
593.214113
594.049287
594.207448
594.022767
595.058253
595.762309
581.175739
582.319937
583.416439
584.070731
584.549306
585.641886
586.582282
587.100820
587.482251
588.499878
589.387728
589.867872
590.205152
591.141068
591.928470
592.297009
592.517863
593.346208
594.022465
594.273869
594.373782
595.074352
595.602862
580.430465
582.064318
583.318625
583.831311
583.961936
585.339072
586.379887
586.766485
586.833475
588.131166
589.120979
589.482132
589.525786
590.737877
591.627961
591.880920
591.807754
592.903174
593.662644
593.769096
593.547592
594.554035
595.238615
578.360245
581.571287
583.211647
583.391403
582.325944
584.821541
586.146543
586.214302
585.153374
587.541435
588.817653
588.883781
587.851750
590.122371
591.291728
591.249124
590.093238
592.248142
593.274081
593.055546
591.697956
593.828366
594.886323
581.463910
582.931216
584.016411
584.429467
584.492754
585.745354
586.690125
587.049965
587.111559
588.333370
589.264616
589.627806
589.689879
590.848414
591.698879
591.967321
591.917301
592.951425
593.653504
593.750769
593.524934
594.447944
595.060605
583.536786
584.189051
584.872661
585.368409
585.803096
586.573045
587.287057
587.803977
588.264850
589.050341
589.779023
590.307660
590.765421
591.513592
592.180664
592.626236
592.979104
593.601059
594.118321
594.393844
594.566654
595.013543
595.333014
584.456761
584.841000
585.353299
585.849601
586.358641
586.987794
587.616104
588.179157
588.737920
589.404903
590.062698
590.644009
591.202360
591.841856
592.446637
592.950575
593.407233
593.920610
594.375039
594.707480
594.975956
595.283688
595.491100
589.731251
590.228925
590.855786
591.432002
592.002216
592.744511
593.462446
594.071119
594.658700
595.417950
596.150228
596.765339
597.347348
598.088153
598.785372
599.343006
599.836134
600.444863
600.981505
601.359754
601.655350
602.037235
602.292971
588.111479
589.110300
590.002043
590.538495
590.900570
591.917511
592.767779
593.267188
593.609309
594.626444
595.480237
595.977752
596.308343
597.310111
598.137677
598.593381
598.853786
599.706879
600.361948
600.637164
600.711966
601.371993
601.810429
583.554576
586.737295
588.394415
588.631015
587.659268
590.122484
591.439403
591.509546
590.445664
592.891473
594.195789
594.247126
593.152311
595.596225
596.895056
596.950277
595.879352
598.083866
599.170288
599.036394
597.792213
599.875358
600.906944
569.952406
583.304374
586.566448
585.765168
576.587201
587.371819
589.897854
588.798391
579.390501
590.209051
592.711189
591.566419
582.046529
592.933386
595.458946
594.413225
585.445094
595.568037
597.790446
596.534934
587.349291
597.470987
599.876984
581.075852
584.484289
586.341717
586.663643
585.726839
588.342139
589.770856
589.851161
588.759258
591.296339
592.661729
592.683542
591.534238
594.058789
595.415296
595.443212
594.322634
596.610682
597.761150
597.612002
596.336260
598.530979
599.662895
582.630380
584.430825
585.861988
586.483908
586.696105
588.225218
589.388621
589.821989
589.906746
591.303501
592.358480
592.700837
592.709443
594.081129
595.113979
595.427745
595.384796
596.607693
597.479646
597.642974
597.464182
598.557464
599.314166
579.241093
582.747263
584.668918
584.991371
583.978307
586.805305
588.366292
588.516550
587.462288
590.032044
591.409473
591.406299
590.189836
592.792028
594.170154
594.153090
592.921796
595.348018
596.570801
596.428292
595.107571
597.395456
598.577869
566.044276
579.791624
583.216736
582.363209
572.475081
584.235053
587.079335
586.106635
576.746225
587.650007
590.183507
588.955496
579.009303
590.345966
592.951534
591.767215
582.105442
592.975001
595.390169
594.114289
584.563139
595.148023
597.695093
577.960539
581.479798
583.422272
583.768724
582.782365
585.643470
587.237134
587.412292
586.378134
588.972942
590.371052
590.380202
589.169228
591.776402
593.157027
593.137895
591.906412
594.346068
595.584825
595.454543
594.143807
596.446044
597.638117
580.045762
581.877816
583.354656
584.023676
584.284575
585.890809
587.120386
587.594680
587.704834
589.164794
590.269583
590.638213
590.656719
592.040997
593.074897
593.373608
593.314335
594.577599
595.487903
595.671366
595.502352
596.636458
597.420306
577.126361
580.604566
582.543530
582.926806
582.019085
584.801381
586.340167
586.450815
585.311328
588.024386
589.494850
589.554733
588.399158
590.962701
592.318974
592.288507
591.052206
593.487401
594.722691
594.584922
593.258726
595.584875
596.786956
564.488723
578.024638
581.435460
580.688271
571.256620
582.571117
585.282419
584.144066
574.160866
585.715005
588.431993
587.320024
577.655403
588.727479
591.266089
590.057888
580.391362
591.249087
593.658815
592.360907
582.699525
593.411195
595.988160
576.479753
579.959209
581.901465
582.288434
581.380678
584.151872
585.675699
585.771888
584.621972
587.333834
588.806722
588.868893
587.711333
590.262374
591.602202
591.555125
590.304747
592.732129
593.962123
593.819730
592.489206
594.813230
596.015467
578.754725
580.588104
582.072269
582.754317
583.024507
584.598101
585.789759
586.228414
586.310486
587.776469
588.893009
589.273688
589.297227
590.647210
591.641003
591.900713
591.807385
593.060471
593.964415
594.141580
593.967194
595.096952
595.879158
576.029280
579.543683
581.499820
581.887194
580.973032
583.725473
585.235983
585.335626
584.214564
586.865734
588.304416
588.356769
587.206561
589.708680
591.005380
590.909904
589.594478
592.051109
593.293652
593.159341
591.845622
594.138560
595.326572
563.500946
577.202126
580.644728
579.894899
570.461010
581.718983
584.399794
583.283698
573.532116
584.789867
587.424110
586.305491
576.760561
587.636127
590.080558
588.761199
578.793731
589.881309
592.330509
591.055555
581.520696
592.072798
594.611670
575.967817
579.468439
581.398784
581.752954
580.802009
583.517340
584.995225
585.069053
583.924329
586.543677
587.955548
587.989822
586.824335
589.300559
590.572243
590.457253
589.122983
591.550463
592.762522
592.601735
591.266528
593.542238
594.720567
578.659150
580.464613
581.894317
582.507802
582.703538
584.201442
585.330715
585.729801
585.784178
587.170827
588.225881
588.577831
588.587567
589.869996
590.806258
591.032323
590.914234
592.095982
592.930747
593.053467
592.837524
593.928768
594.688473
576.405656
579.847869
581.699718
581.978683
580.959823
583.609065
585.044700
585.123029
584.039035
586.530384
587.881527
587.932468
586.856430
589.207538
590.430566
590.356421
589.148727
591.390608
592.487142
592.261998
590.882716
593.129278
594.286676
564.499993
578.036669
581.303654
580.404841
570.849270
581.957072
584.546905
583.481721
574.227102
584.852101
587.324213
586.285824
577.350326
587.544091
589.844557
588.669184
579.546920
589.677973
591.838486
590.442139
580.808885
591.313762
593.802283
577.787016
580.997304
582.636982
582.813685
581.743921
584.234569
585.554920
585.618991
584.555194
586.941282
588.216950
588.283452
587.251951
589.522241
590.690910
590.647628
589.490460
591.642505
592.664546
592.441874
591.080178
593.209125
594.267782
582.023204
583.015432
583.879082
584.367646
584.673464
585.659201
586.479705
586.947736
587.256239
588.228783
589.045457
589.516385
589.818829
590.739176
591.482290
591.861802
592.054099
592.848580
593.443959
593.655896
593.672972
594.320292
594.759310
583.455649
583.938512
584.533026
585.062772
585.581012
586.277465
586.952456
587.518872
588.063164
588.776996
589.466457
590.041057
590.577513
591.255099
591.883691
592.374995
592.806350
593.357580
593.837990
594.162021
594.412329
594.770862
595.018702
588.905178
589.373639
590.009107
590.630658
591.260225
592.008754
592.740709
593.384234
594.016558
594.769669
595.507852
596.152404
596.774000
597.500750
598.193906
598.770313
599.292857
599.881942
600.409607
600.802593
601.126260
601.490351
601.735481
587.591326
588.353826
589.182616
589.808397
590.361012
591.253522
592.069518
592.652207
593.170970
594.050417
594.863069
595.440877
595.945517
596.799580
597.572388
598.091618
598.506191
599.213837
599.812636
600.147229
600.373873
600.887430
601.255407
584.819719
586.446283
587.716242
588.266877
588.445179
589.824147
590.867677
591.262858
591.344905
592.684540
593.709086
594.087824
594.147144
595.464100
596.459259
596.802358
596.802366
597.943047
598.742972
598.896218
598.723310
599.726939
600.406325
580.911955
584.319042
586.177500
586.503155
585.568562
588.175620
589.593996
589.665492
588.570384
591.118046
592.498786
592.536062
591.399490
593.930085
595.291329
595.324053
594.205469
596.485665
597.623628
597.460378
596.174032
598.372386
599.509146
582.275501
584.091841
585.551122
586.203506
586.444933
587.956390
589.102804
589.520744
589.598866
591.009842
592.085910
592.447406
592.475665
593.850970
594.893437
595.221137
595.195383
596.400332
597.257373
597.411026
597.234054
598.329256
599.093229
582.281278
583.595969
584.883381
585.665921
586.245221
587.488203
588.555142
589.134599
589.556024
590.661849
591.619056
592.109798
592.459049
593.518926
594.433580
594.874146
595.147866
596.071184
596.831371
597.122509
597.258788
598.049314
598.654676
580.377003
582.262614
583.789612
584.477979
584.739203
586.374082
587.625374
588.110291
588.230091
589.673039
590.764198
591.117018
591.125311
592.531234
593.586572
593.894257
593.838405
595.109915
596.024793
596.205900
596.037650
597.179632
597.974823
577.064675
580.648486
582.662276
583.055724
582.102206
585.009095
586.639109
586.829411
585.803592
588.420877
589.838224
589.851882
588.643398
591.271003
592.670149
592.654753
591.424628
593.884609
595.142536
595.019781
593.716998
596.043198
597.257044
579.038863
580.938718
582.488825
583.204531
583.496921
585.168968
586.456245
586.970405
587.113933
588.580197
589.689452
590.053094
590.067016
591.477474
592.535117
592.842581
592.789598
594.075161
595.008120
595.205179
595.050454
596.206162
597.010010
579.579507
580.927561
582.265609
583.103608
583.744081
585.066430
586.206718
586.840269
587.302679
588.460177
589.457513
589.970153
590.329557
591.399504
592.316780
592.750653
593.022865
593.980027
594.779844
595.101033
595.260613
596.084090
596.711227
578.153166
580.036041
581.585177
582.321432
582.644508
584.293364
585.555472
586.040738
586.153935
587.664494
588.812736
589.205293
589.240990
590.637515
591.682538
591.983002
591.926163
593.206737
594.134958
594.326275
594.166531
595.333360
596.144532
575.269513
578.810349
580.825887
581.268695
580.409371
583.248246
584.832341
584.965924
583.842166
586.586959
588.084260
588.153454
587.001864
589.582935
590.953411
590.922980
589.685537
592.137534
593.389712
593.257307
591.937962
594.294609
595.524692
577.516841
579.401510
580.954357
581.694567
582.017716
583.657696
584.906920
585.379558
585.483394
586.990866
588.139191
588.531723
588.563509
589.948089
590.977405
591.261858
591.190844
592.460990
593.380853
593.565117
593.400083
594.564449
595.375183
578.306381
579.657739
581.004202
581.853713
582.498709
583.798555
584.908409
585.513178
585.954376
587.109356
588.110473
588.627297
588.982907
590.024710
590.906329
591.304972
591.546440
592.484890
593.270038
593.578451
593.728708
594.547774
595.173727
577.125981
579.028991
580.593663
581.336389
581.652881
583.273551
584.503513
584.965453
585.065651
586.541874
587.666944
588.048391
588.072419
589.424704
590.418021
590.664915
590.557105
591.823750
592.740425
592.920778
592.753634
593.903270
594.705491
574.505877
578.087632
580.119661
580.559982
579.683454
582.478538
584.021682
584.134799
583.019797
585.685534
587.135676
587.186306
586.031663
588.541127
589.842363
589.738837
588.413643
590.874383
592.119574
591.977472
590.660669
592.977523
594.189118
577.140511
579.028995
580.567297
581.276244
581.554685
583.135574
584.328994
584.760512
584.833175
586.278645
587.377645
587.740277
587.746985
589.074045
590.041542
590.266369
590.136776
591.374876
592.261618
592.415306
592.226078
593.358542
594.151232
578.369094
579.689077
580.979089
581.758617
582.326289
583.544577
584.582095
585.132501
585.527547
586.614762
587.560228
588.044294
588.373426
589.358019
590.183695
590.541078
590.744806
591.620576
592.341192
592.595215
592.701606
593.483627
594.087948
577.702073
579.532224
580.988391
581.616792
581.821352
583.331779
584.472712
584.882020
584.949463
586.326811
587.380561
587.739715
587.764502
589.034831
589.967196
590.200579
590.097932
591.251526
592.061409
592.163345
591.935805
593.035336
593.806012
575.716431
579.159730
581.013049
581.292176
580.272545
582.918386
584.350361
584.427317
583.343001
585.831045
587.181188
587.234719
586.162401
588.511394
589.732030
589.658058
588.450298
590.684676
591.771120
591.536372
590.149422
592.394530
593.553006
579.172208
580.805408
582.058508
582.566844
582.691006
584.059490
585.091922
585.472712
585.535545
586.828714
587.816979
588.179995
588.226301
589.436985
590.324938
590.577082
590.501788
591.588661
592.336287
592.430968
592.199773
593.202957
593.888140
581.605431
582.359407
583.162370
583.746177
584.250702
585.107238
585.890161
586.439408
586.921049
587.754399
588.523644
589.063885
589.525564
590.304924
590.996597
591.440920
591.790355
592.443596
592.991866
593.277428
593.462175
593.958144
594.321038
582.732869
583.187105
583.792098
584.369793
584.949666
585.651662
586.339509
586.939660
587.526849
588.231529
588.921975
589.520056
590.090306
590.752330
591.375954
591.885787
592.348223
592.884011
593.362623
593.710505
593.996995
594.339061
594.575009
588.042056
588.494470
589.137443
589.793178
590.465673
591.228973
591.977865
592.650906
593.316841
594.077693
594.829096
595.500857
596.151959
596.876981
597.570537
598.160692
598.700659
599.279807
599.800620
600.200640
600.538172
600.894526
601.133909
586.874877
587.532551
588.330388
589.009116
589.653065
590.511058
591.320320
591.953939
592.554379
593.394101
594.199835
594.830498
595.415986
596.218132
596.966612
597.519884
597.997722
598.647556
599.215275
599.574448
599.857494
600.316570
600.650918
584.688133
585.829669
586.937089
587.617125
588.125828
589.229286
590.177859
590.708189
591.110786
592.173016
593.108980
593.633535
594.021490
595.040420
595.919130
596.375633
596.666835
597.518690
598.200703
598.453046
598.556191
599.276432
599.819019
582.271758
584.064033
585.498426
586.137585
586.368574
587.864485
588.991803
589.392522
589.455672
590.890155
591.991172
592.377611
592.424094
593.803222
594.844429
595.173158
595.142747
596.336122
597.167682
597.283504
597.061023
598.180113
598.958421
582.079726
583.391296
584.681585
585.474211
586.061939
587.288528
588.334423
588.894713
589.305918
590.430640
591.414177
591.930566
592.300546
593.366454
594.286120
594.734529
595.012947
595.920479
596.656824
596.920514
597.034930
597.836194
598.453098
581.578839
582.679887
583.895418
584.769051
585.513542
586.659496
587.688037
588.348469
588.914964
589.924248
590.851132
591.433525
591.933151
592.875485
593.732989
594.239107
594.642178
595.449800
596.154869
596.509182
596.770504
597.442643
597.969611
580.078127
581.462234
582.832316
583.682599
584.321501
585.649790
586.790297
587.417055
587.872690
589.030028
590.031378
590.548398
590.914094
591.995862
592.923993
593.363056
593.636308
594.597669
595.396628
595.713721
595.870790
596.692238
597.320487
578.252167
580.209668
581.817463
582.574085
582.895338
584.600231
585.909823
586.429049
586.569784
588.072012
589.213371
589.599259
589.631302
591.051811
592.117227
592.425838
592.371901
593.677387
594.627497
594.836539
594.693568
595.857559
596.668716
578.682092
580.082029
581.477710
582.358434
583.032551
584.402691
585.584803
586.247051
586.730694
587.909189
588.924473
589.449191
589.819293
590.905530
591.837067
592.278504
592.557691
593.534951
594.355401
594.693373
594.867945
595.701957
596.336933
578.759004
579.896965
581.168491
582.104139
582.918598
584.153029
585.268120
585.999627
586.620950
587.672647
588.627011
589.223007
589.729598
590.681597
591.545461
592.053295
592.465420
593.307633
594.057783
594.454684
594.751575
595.449739
595.991218
577.778383
579.161963
580.551066
581.439841
582.128457
583.501106
584.684519
585.349450
585.837902
587.027290
588.051919
588.583752
588.957978
590.042042
590.971711
591.414255
591.694817
592.662781
593.473226
593.801749
593.970270
594.813687
595.456462
576.402681
578.330807
579.933478
580.712592
581.069656
582.782647
584.100145
584.628542
584.779029
586.303890
587.463257
587.861909
587.901333
589.315161
590.374749
590.683542
590.633522
591.921705
592.857198
593.052298
592.897805
594.083363
594.909889
577.152547
578.538506
579.931983
580.825389
581.514977
582.880999
584.054255
584.709327
585.189719
586.373625
587.394994
587.923715
588.292064
589.364620
590.279995
590.708126
590.974830
591.929085
592.726602
593.043905
593.204659
594.045427
594.687991
577.504930
578.648052
579.929670
580.877559
581.696997
582.915671
584.007982
584.719299
585.325559
586.366705
587.314525
587.905756
588.402298
589.329245
590.162565
590.641027
591.025689
591.840057
592.563736
592.937195
593.217824
593.912504
594.454743
576.793054
578.201187
579.614240
580.519622
581.209695
582.548682
583.691413
584.322664
584.785126
585.948482
586.955027
587.476734
587.837353
588.880276
589.761908
590.158978
590.398748
591.333670
592.113736
592.414415
592.561590
593.395572
594.034819
575.717047
577.684515
579.314513
580.107013
580.461177
582.114335
583.370379
583.851605
583.967126
585.449599
586.579556
586.964543
586.992297
588.346726
589.343081
589.594439
589.492779
590.743450
591.642997
591.803303
591.619463
592.791158
593.611076
576.885231
578.278199
579.664532
580.536059
581.186946
582.482022
583.582202
584.176587
584.606620
585.739418
586.721191
587.224176
587.566433
588.583862
589.438113
589.810233
590.025653
590.932683
591.683911
591.958310
592.083240
592.900447
593.530683
577.727159
578.836528
580.060665
580.939232
581.680175
582.807332
583.812262
584.451953
584.997254
585.975399
586.872853
587.430846
587.896090
588.768490
589.543687
589.973105
590.311507
591.068163
591.732026
592.052539
592.288925
592.948103
593.469900
577.586263
578.909987
580.204023
580.988262
581.560582
582.777969
583.813777
584.367021
584.766571
585.848511
586.792254
587.282358
587.620398
588.599675
589.420025
589.778975
589.985256
590.847217
591.549947
591.787897
591.882857
592.664448
593.270373
577.188149
578.999585
580.434228
581.052581
581.253001
582.744981
583.868756
584.271427
584.334772
585.708033
586.758462
587.120735
587.148194
588.417876
589.344704
589.574614
589.464478
590.619785
591.423994
591.519427
591.282262
592.374712
593.137858
579.142487
580.288210
581.384366
582.036166
582.510040
583.591879
584.522070
585.036750
585.417495
586.425588
587.309691
587.795936
588.142530
589.072561
589.854206
590.223720
590.444890
591.253442
591.903569
592.130504
592.212301
592.909311
593.438762
580.992157
581.642416
582.418418
583.061668
583.663969
584.484046
585.257711
585.856887
586.418131
587.205324
587.957624
588.539106
589.071108
589.799736
590.469007
590.948969
591.365424
591.969245
592.500353
592.829050
593.086424
593.524281
593.847098
581.976250
582.415833
583.031090
583.646404
584.271831
584.988176
585.691546
586.319843
586.938194
587.645401
588.341857
588.959631
589.553313
590.211555
590.835176
591.359574
591.842579
592.375164
592.857207
593.224343
593.534493
593.870205
594.098650
586.994664
587.492845
588.176503
588.853105
589.539083
590.343313
591.124256
591.807989
592.478184
593.276533
594.059581
594.741962
595.394341
596.146695
596.858680
597.446871
597.977301
598.573709
599.103651
599.493191
599.817240
600.199104
600.461007
585.613064
586.409664
587.290673
587.972519
588.580760
589.530972
590.394788
591.010760
591.559573
592.493286
593.359845
593.979641
594.516415
595.397888
596.189311
596.717155
597.135315
597.850455
598.446804
598.764007
598.975699
599.522789
599.921247
582.723912
584.393346
585.722529
586.329489
586.558463
588.002296
589.091959
589.502486
589.586031
591.010741
592.111070
592.539607
592.631993
593.980879
594.994333
595.338550
595.329574
596.483956
597.273690
597.374250
597.131006
598.225071
598.970823
578.680080
582.142496
584.068409
584.449544
583.550394
586.242089
587.707452
587.767803
586.598822
589.310289
590.797606
590.891495
589.783078
592.354529
593.735273
593.759206
592.603216
594.923209
596.048521
595.782251
594.280359
596.719322
597.975981
579.932813
581.805214
583.339680
584.060712
584.361147
585.944007
587.140130
587.573636
587.653890
589.156139
590.314424
590.729907
590.793236
592.202108
593.264724
593.594251
593.561512
594.786722
595.641922
595.751173
595.511655
596.702177
597.534220
579.816182
581.199125
582.575184
583.438918
584.089227
585.403192
586.523842
587.132327
587.578842
588.756656
589.786262
590.330930
590.719154
591.808267
592.742243
593.189767
593.468313
594.414534
595.190249
595.480336
595.615843
596.448279
597.088246
577.753554
579.746044
581.386526
582.167271
582.503051
584.215802
585.523011
586.029959
586.158038
587.693852
588.870202
589.285167
589.340550
590.768200
591.837757
592.147473
592.091260
593.403331
594.352811
594.558114
594.414353
595.580894
596.396308
574.254021
578.025032
580.182474
580.675119
579.789356
582.789970
584.478785
584.671300
583.586100
586.367261
587.895382
587.983141
586.842046
589.471522
590.875934
590.850423
589.588847
592.127427
593.440015
593.357843
592.100576
594.435755
595.662198
576.300888
578.311472
579.979945
580.792845
581.166152
582.926842
584.282749
584.831885
584.992135
586.547095
587.733042
588.151911
588.209688
589.642462
590.717115
591.031029
590.982104
592.313345
593.289564
593.521314
593.399146
594.576727
595.396676
576.876613
578.303515
579.740956
580.667746
581.388692
582.808075
584.034280
584.732056
585.246283
586.458515
587.502836
588.050491
588.439210
589.540775
590.485993
590.939513
591.230598
592.219769
593.051906
593.399551
593.583895
594.434215
595.080679
575.431127
577.396871
579.040832
579.851275
580.234388
582.009338
583.384886
583.962872
584.156793
585.695869
586.865061
587.272479
587.321476
588.759988
589.843486
590.172113
590.140414
591.446553
592.399239
592.608333
592.464807
593.663689
594.498539
572.497851
576.155774
578.271473
578.768078
577.907116
580.940190
582.670371
582.924736
581.932039
584.656024
586.149996
586.215948
585.050488
587.696949
589.116884
589.120678
587.914690
590.384165
591.653723
591.529939
590.212271
592.612625
593.871444
574.816527
576.785175
578.434436
579.251102
579.637149
581.406345
582.773347
583.343813
583.530602
585.061869
586.225206
586.627345
586.669416
588.095989
589.165914
589.481674
589.436630
590.725438
591.660014
591.852754
591.697992
592.894735
593.730362
575.643623
577.077598
578.528218
579.472628
580.205545
581.608780
582.814792
583.499419
584.004798
585.198593
586.227174
586.764603
587.141750
588.216618
589.133246
589.562978
589.830855
590.781321
591.572922
591.882925
592.040011
592.891555
593.543321
574.439321
576.463735
578.157404
579.010026
579.423406
581.140023
582.456493
582.991027
583.152954
584.667514
585.822906
586.230057
586.281201
587.663051
588.690873
588.976147
588.908327
590.166420
591.071248
591.233668
591.051159
592.252677
593.091498
571.747449
575.541513
577.735489
578.296051
577.518849
580.406834
582.031921
582.216251
581.172375
583.863165
585.341173
585.419860
584.299127
586.831715
588.167815
588.116467
586.875210
589.278436
590.488226
590.301295
588.909938
591.335908
592.604398
574.605851
576.614677
578.281682
579.101251
579.475210
581.142859
582.410255
582.902093
583.027340
584.510179
585.641945
586.031795
586.065376
587.419413
588.416633
588.674110
588.580174
589.810199
590.686590
590.822973
590.617797
591.802919
592.633717
576.018006
577.416830
578.810581
579.690356
580.349001
581.646153
582.747496
583.346940
583.783121
584.911889
585.892866
586.402461
586.753771
587.766036
588.615094
588.988492
589.205915
590.098735
590.831859
591.089912
591.203224
592.020105
592.652155
575.487072
577.388943
578.940477
579.664698
579.960247
581.539460
582.731004
583.175575
583.270049
584.695057
585.787491
586.168080
586.206568
587.510643
588.461634
588.693828
588.581299
589.778246
590.620538
590.735673
590.515885
591.654560
592.454202
573.615646
577.142493
579.090028
579.463091
578.540035
581.237944
582.708717
582.807279
581.725491
584.279483
585.672758
585.739950
584.656773
587.061181
588.301560
588.206778
586.936127
589.268472
590.408484
590.187774
588.789409
591.095773
592.289900
577.244505
578.934900
580.265096
580.853093
581.053976
582.480080
583.555879
583.966200
584.051675
585.389084
586.413296
586.795445
586.852085
588.093887
588.998950
589.247770
589.161506
590.294868
591.080572
591.194757
590.975007
592.014110
592.724171
579.820997
580.615950
581.481113
582.132760
582.703227
583.616801
584.445836
585.030926
585.543621
586.412606
587.213178
587.775934
588.255828
589.057556
589.765765
590.218426
590.576454
591.256651
591.832366
592.139007
592.342365
592.862611
593.242332
581.028949
581.516923
582.176254
582.815541
583.456402
584.213794
584.948507
585.587036
586.207817
586.945523
587.665400
588.287095
588.877583
589.559736
590.200154
590.722834
591.199242
591.756602
592.258576
592.627577
592.933926
593.296014
593.545155
585.919039
586.482109
587.211156
587.899682
588.583018
589.438419
590.255769
590.944362
591.605549
592.453582
593.272394
593.958319
594.597836
595.389437
596.125104
596.706192
597.215712
597.843485
598.390893
598.767744
599.067263
599.487423
599.777878
584.143034
585.220805
586.226629
586.878104
587.350706
588.487704
589.437205
590.002258
590.398116
591.526074
592.484809
593.059258
593.447628
594.505292
595.372392
595.844609
596.110964
596.987103
597.646796
597.893328
597.935103
598.672654
599.175290
579.313503
582.604129
584.396285
584.747504
583.865439
586.476849
587.894315
587.986827
586.877138
589.537314
590.997629
591.137612
590.094221
592.609706
593.950886
594.004007
592.897424
595.156451
596.238445
595.993302
594.526253
596.881606
598.065681
565.385375
578.902594
582.323044
581.625197
572.408344
583.480491
586.117960
584.947750
574.942339
586.533417
589.293401
588.247296
578.726334
589.744900
592.320083
591.236726
582.028392
592.406457
594.630696
593.086347
582.609615
594.083411
596.828966
576.326090
579.871672
581.898434
582.360191
581.529695
584.307651
585.845442
585.948752
584.811773
587.575584
589.108644
589.225575
588.130952
590.731310
592.134554
592.161425
591.008127
593.363843
594.526211
594.281083
592.798029
595.276178
596.564943
577.650150
579.608034
581.232151
582.019786
582.371802
584.051607
585.329577
585.819457
585.942809
587.489254
588.684646
589.122830
589.200126
590.633338
591.710345
592.036401
591.997480
593.276290
594.188707
594.352270
594.166993
595.357945
596.191495
573.900243
577.678157
579.848460
580.356446
579.482202
582.480308
584.161509
584.346776
583.260833
586.057711
587.607727
587.717398
586.594685
589.234591
590.646744
590.628296
589.370832
591.904018
593.206424
593.111916
591.845270
594.185045
595.416922
559.961393
574.469752
578.237670
577.577894
567.748114
579.776512
582.750496
581.733120
571.824954
583.477890
586.275756
585.196981
575.489220
586.720604
589.332163
588.102249
578.172198
589.403053
591.955424
590.765012
581.380426
591.915037
594.492450
572.397069
576.195615
578.396331
578.937737
578.101988
581.153439
582.888759
583.120712
582.069715
584.884042
586.440810
586.551779
585.430027
588.076688
589.496354
589.484166
588.235527
590.790795
592.122758
592.057880
590.815591
593.164570
594.399282
574.601025
576.612584
578.303839
579.153045
579.568487
581.374273
582.774589
583.367354
583.569806
585.141762
586.342514
586.775372
586.846198
588.298552
589.392946
589.727557
589.699772
591.032310
592.010540
592.243157
592.120853
593.317811
594.150449
571.615944
575.299993
577.449805
577.979160
577.150322
580.222528
581.989812
582.275238
581.308800
584.057045
585.572768
585.657435
584.509878
587.176594
588.616166
588.636961
587.447019
589.936375
591.225417
591.118736
589.814703
592.222527
593.485013
558.693187
572.664026
576.312256
575.637142
565.822749
577.900292
580.940411
580.056425
570.588123
581.837712
584.529718
583.392784
573.559753
584.904659
587.561446
586.418057
576.836960
587.706644
590.155417
588.864076
579.134951
590.013845
592.669460
571.013849
574.700544
576.855456
577.391704
576.567467
579.633780
581.393614
581.673806
580.702100
583.440757
584.948197
585.026029
583.871005
586.524724
587.950674
587.959556
586.756989
589.226139
590.493303
590.366340
589.047858
591.454524
592.718896
573.391839
575.410896
577.116268
577.987861
578.425392
580.208349
581.588324
582.174181
582.376061
583.920962
585.098863
585.519082
585.580507
587.000900
588.066068
588.381455
588.337500
589.619716
590.545710
590.728069
590.564511
591.771878
592.615579
570.564426
574.382832
576.615127
577.219387
576.490331
579.437000
581.119762
581.354319
580.352418
583.077355
584.582934
584.683697
583.584704
586.146672
587.513891
587.491511
586.275823
588.698752
589.925327
589.752720
588.374508
590.815376
592.093786
557.457400
572.027833
575.851396
575.339599
566.092540
577.542322
580.390283
579.414092
569.873045
581.106282
583.796211
582.731373
573.283580
584.173095
586.688771
585.493186
575.958445
586.669913
589.031182
587.631370
577.609906
588.728916
591.431121
570.797904
574.600118
576.805348
577.376840
576.608284
579.501157
581.129801
581.317904
580.277053
582.968323
584.449528
584.533525
583.417842
585.948833
587.282475
587.230295
585.987493
588.381976
589.580447
589.382409
587.982178
590.407113
591.677712
573.901525
575.883863
577.532466
578.344174
578.715621
580.374344
581.635413
582.128252
582.258567
583.732351
584.861579
585.259383
585.305857
586.648210
587.635425
587.889500
587.793831
589.016458
589.884205
590.015753
589.809693
590.983141
591.807539
571.893051
575.507948
577.567842
578.037809
577.198135
579.984461
581.529200
581.673666
580.626343
583.229849
584.663464
584.748057
583.675620
586.113786
587.384542
587.300593
586.037521
588.401967
589.574384
589.371388
587.990814
590.338935
591.567178
560.115526
573.930726
577.415271
576.709832
567.401276
578.556455
581.227857
580.190260
570.815287
581.697718
584.271872
583.238318
574.128977
584.581340
586.944789
585.693747
576.133905
586.771924
589.076692
587.691353
577.895370
588.667940
591.254743
573.861773
577.213425
579.022713
579.359035
578.442487
581.047614
582.460747
582.580024
581.545028
584.035606
585.387500
585.484284
584.452181
586.803910
588.015761
587.959329
586.745409
589.024258
590.130222
589.940327
588.584067
590.806086
591.925497
578.429800
579.514205
580.510070
581.134281
581.569246
582.670717
583.586417
584.124651
584.491540
585.537539
586.417531
586.930053
587.264128
588.232646
589.012319
589.407616
589.612494
590.464553
591.115858
591.367297
591.418607
592.119639
592.597098
580.045134
580.600672
581.308203
581.961186
582.599592
583.407208
584.176674
584.818484
585.427897
586.207621
586.955505
587.575209
588.150050
588.868787
589.532444
590.049217
590.507320
591.101997
591.628981
591.993739
592.282821
592.683591
592.960331
585.136103
585.651048
586.364278
587.078601
587.807127
588.656305
589.481443
590.206916
590.917141
591.755052
592.575603
593.291054
593.970591
594.744027
595.471780
596.072136
596.614180
597.223983
597.767658
598.169483
598.504421
598.896142
599.164314
583.721482
584.536190
585.448144
586.168395
586.819549
587.815670
588.724218
589.381648
589.970374
590.945257
591.851430
592.505861
593.070392
593.972650
594.778793
595.317023
595.745463
596.474757
597.085917
597.415670
597.638350
598.196691
598.602722
580.772657
582.463037
583.826052
584.472904
584.745460
586.237299
587.372749
587.823995
587.946772
589.415654
590.559304
591.025141
591.146298
592.515609
593.542391
593.894106
593.893018
595.063529
595.870240
595.983692
595.751256
596.859281
597.614977
576.653784
580.141229
582.105638
582.529865
581.675942
584.418501
585.930802
586.031010
584.900136
587.658881
589.192984
589.326856
588.249060
590.841250
592.234564
592.264173
591.114210
593.453133
594.597794
594.344955
592.853624
595.309456
596.578124
577.828520
579.729738
581.309170
582.080240
582.431399
584.065998
585.308856
585.782578
585.902191
587.450968
588.656035
589.112266
589.207732
590.639608
591.717228
592.055914
592.032792
593.276373
594.151066
594.275581
594.049184
595.255747
596.098929
577.629123
579.047682
580.478254
581.401140
582.108540
583.475344
584.641766
585.289503
585.775137
586.999196
588.075788
588.661793
589.083562
590.198646
591.151542
591.612860
591.904738
592.869446
593.664946
593.971809
594.122230
594.969957
595.620071
575.481857
577.520581
579.227602
580.077138
580.476057
582.243014
583.594636
584.138055
584.302861
585.886639
587.112022
587.569571
587.659923
589.116426
590.208438
590.535386
590.494399
591.826060
592.796689
593.019553
592.891217
594.073287
594.898787
571.914260
575.740942
577.973793
578.541710
577.723399
580.779902
582.513087
582.740254
581.689132
584.520685
586.099596
586.230432
585.124850
587.785435
589.215297
589.209872
587.965573
590.525173
591.859311
591.794518
590.552195
592.903465
594.140293
573.940903
576.001048
577.741022
578.627904
579.069313
580.888967
582.293488
582.882156
583.080304
584.682347
585.915365
586.374940
586.467573
587.932231
589.034658
589.371767
589.343432
590.696232
591.693063
591.942141
591.835248
593.027885
593.857475
574.512062
575.982084
577.484653
578.481156
579.269049
580.751011
582.031855
582.775532
583.331474
584.587787
585.674611
586.259135
586.680747
587.814713
588.789766
589.268966
589.582739
590.593820
591.445983
591.810623
592.010074
592.874627
593.530151
573.061504
575.069069
576.775061
577.651432
578.099580
579.941070
581.377211
582.006140
582.243633
583.825257
585.034035
585.474390
585.553463
587.025419
588.140934
588.497002
588.488971
589.817220
590.789274
591.014319
590.884928
592.097915
592.941908
570.129445
573.830729
576.007662
576.567639
575.769684
578.872655
580.667679
580.976256
580.028502
582.794563
584.325921
584.421640
583.283420
585.964388
587.417725
587.449629
586.267222
588.758543
590.046495
589.937167
588.632199
591.046857
592.315167
572.474545
574.482459
576.190081
577.069541
577.519622
579.357418
580.789069
581.414842
581.648154
583.221028
584.420386
584.852201
584.922066
586.380972
587.482613
587.825739
587.803764
589.112891
590.064191
590.270152
590.127470
591.337585
592.182382
573.335148
574.806551
576.314346
577.321528
578.118799
579.589150
580.858616
581.598127
582.149979
583.385080
584.449692
585.017511
585.423028
586.528405
587.474849
587.930811
588.220788
589.189570
589.995548
590.316639
590.484315
591.348909
592.010246
572.164334
574.228848
575.981453
576.896849
577.373410
579.156590
580.535832
581.124000
581.330724
582.886181
584.078105
584.515692
584.594786
586.006368
587.063117
587.373882
587.327280
588.601726
589.518303
589.688689
589.513782
590.729390
591.579900
569.517690
573.355516
575.610055
576.232472
575.515996
578.469773
580.156271
580.392167
579.390957
582.121686
583.635392
583.743282
582.649019
585.210884
586.575409
586.548951
585.328357
587.746883
588.967234
588.786578
587.401111
589.843097
591.124859
572.455659
574.502764
576.226051
577.105297
577.538417
579.267163
580.591390
581.131446
581.297540
582.817886
583.982554
584.399648
584.458238
585.839807
586.864002
587.144875
587.070671
588.317192
589.206646
589.352654
589.157205
590.357611
591.200020
573.958344
575.390438
576.835834
577.772155
578.486736
579.839481
580.992401
581.635496
582.109141
583.272753
584.283803
584.817556
585.190973
586.229636
587.105107
587.500408
587.736564
588.648237
589.398614
589.670678
589.797237
590.629664
591.272616
573.514963
575.448469
577.049345
577.826889
578.173226
579.802806
581.042148
581.525563
581.653242
583.111159
584.231120
584.631452
584.686737
586.017683
586.996901
587.249904
587.154565
588.373316
589.237357
589.369833
589.165319
590.321295
591.132502
571.729999
575.287939
577.282697
577.705867
576.829469
579.573434
581.088080
581.221094
580.168423
582.754360
584.173624
584.257279
583.186723
585.619332
586.888972
586.813851
585.558739
587.915394
589.080053
588.878231
587.495450
589.820950
591.027563
575.450164
577.166763
578.538436
579.172435
579.418143
580.887394
582.002872
582.446053
582.560346
583.927279
584.976546
585.376987
585.449923
586.716633
587.646849
587.914848
587.845635
589.001875
589.811298
589.945285
589.742497
590.798966
591.520090
578.101485
578.918024
579.819123
580.512743
581.125792
582.080460
582.947260
583.565086
584.107132
585.004253
585.829618
586.412890
586.911872
587.735912
588.466222
588.937939
589.314220
590.015708
590.613531
590.940077
591.160900
591.696519
592.085544
579.351246
579.858323
580.550439
581.229313
581.911397
582.708764
583.480327
584.151629
584.802058
585.567421
586.312118
586.955501
587.566335
588.269695
588.930794
589.472471
589.967610
590.545451
591.068538
591.457225
591.780964
592.157320
592.414778
584.326483
584.814672
585.519410
586.252303
587.010906
587.865314
588.702993
589.458618
590.203380
591.043396
591.870181
592.608138
593.313460
594.080153
594.804238
595.417454
595.979820
596.586480
597.135389
597.559860
597.919138
598.296608
598.549892
583.086106
583.783475
584.646539
585.403427
586.133446
587.085385
587.984939
588.699775
589.377688
590.301172
591.188023
591.888981
592.530551
593.373465
594.149242
594.720288
595.216240
595.896427
596.495253
596.878824
597.182802
597.667180
598.019275
580.766820
581.956849
583.136733
583.896588
584.489929
585.694439
586.736623
587.344528
587.819520
588.975714
590.003822
590.606128
591.053935
592.111948
593.012448
593.476638
593.776039
594.666750
595.386681
595.662508
595.782716
596.537894
597.106025
578.185414
580.039398
581.557595
582.281087
582.594434
584.202816
585.427830
585.901267
586.027186
587.569595
588.773972
589.245418
589.356915
590.774084
591.833542
592.161247
592.125775
593.372858
594.250822
594.388894
594.175956
595.343615
596.155458
577.837234
579.215845
580.603617
581.497888
582.185112
583.520206
584.661132
585.297020
585.780102
587.004126
588.087219
588.687963
589.123493
590.233836
591.179845
591.639777
591.930202
592.881440
593.660851
593.952765
594.088996
594.929913
595.575159
577.162526
578.347374
579.683150
580.680556
581.540980
582.794410
583.913623
584.647453
585.286680
586.392610
587.417931
588.084501
588.651192
589.645351
590.539749
591.071020
591.499001
592.346471
593.092315
593.478798
593.768458
594.475430
595.026560
575.464569
576.967848
578.491557
579.489721
580.259162
581.695685
582.921128
583.611114
584.129048
585.391511
586.498630
587.102700
587.537569
588.678347
589.652131
590.125011
590.429238
591.432345
592.272635
592.622427
592.808024
593.665348
594.317861
573.462543
575.582378
577.372901
578.294703
578.757501
580.572034
581.963588
582.535802
582.721039
584.345416
585.601739
586.076401
586.177340
587.663128
588.781095
589.128882
589.108258
590.459976
591.452637
591.692773
591.574311
592.778545
593.616006
573.890714
575.417256
576.977106
578.016291
578.830904
580.318940
581.594610
582.326677
582.875462
584.156806
585.272806
585.879679
586.317864
587.469438
588.457730
588.944917
589.264464
590.286966
591.149100
591.520094
591.723449
592.592324
593.250514
573.981440
575.221161
576.636281
577.717391
578.667415
580.029539
581.254155
582.074228
582.775505
583.917727
584.957973
585.625599
586.195197
587.213579
588.138695
588.697677
589.154619
590.041944
590.832882
591.263144
591.589904
592.320038
592.882774
572.985590
574.471083
575.997387
577.020794
577.836877
579.350050
580.659353
581.426406
582.001655
583.277166
584.377941
584.969661
585.397361
586.552959
587.550420
588.048057
588.374874
589.388756
590.238957
590.598333
590.793881
591.670096
592.335008
571.591945
573.637407
575.379459
576.285068
576.757552
578.626294
580.082771
580.721132
580.960458
582.571447
583.801665
584.250216
584.330464
585.824734
586.958135
587.323650
587.318404
588.653323
589.626945
589.848716
589.715642
590.937359
591.788120
572.416690
573.898609
575.420921
576.441744
577.256203
578.767425
580.075628
580.842280
581.414909
582.682474
583.773416
584.355551
584.772840
585.914769
586.897366
587.380503
587.692254
588.688553
589.520289
589.862829
590.046598
590.918993
591.583785
572.845233
574.075851
575.482026
576.558624
577.506629
578.864328
580.087036
580.908575
581.607246
582.731100
583.749244
584.397729
584.947691
585.937373
586.832072
587.363133
587.791611
588.642836
589.395109
589.789358
590.090690
590.816011
591.380812
572.186652
573.694571
575.239267
576.273730
577.088887
578.567848
579.840451
580.579488
581.131324
582.377474
583.455098
584.034233
584.447345
585.551918
586.493323
586.942049
587.224626
588.191225
588.992973
589.305732
589.465568
590.335673
591.002573
571.174684
573.265020
575.036064
575.955148
576.424305
578.221881
579.607528
580.192173
580.391150
581.956436
583.156499
583.595667
583.670653
585.088533
586.145057
586.447842
586.389244
587.667789
588.584663
588.749508
588.567359
589.786469
590.640640
572.529468
574.018129
575.530682
576.525661
577.294264
578.717928
579.935111
580.625302
581.135265
582.344299
583.391392
583.946018
584.335270
585.410315
586.320401
586.739795
586.994880
587.934010
588.709297
588.998328
589.138411
589.994126
590.653239
573.571054
574.757726
576.094571
577.091264
577.947033
579.188295
580.295860
581.020047
581.637361
582.686214
583.643812
584.247455
584.754535
585.682623
586.511750
586.984051
587.358657
588.154146
588.852310
589.198391
589.459426
590.154654
590.702379
573.608416
575.006965
576.409130
577.306633
577.987331
579.307187
580.432787
581.056579
581.515438
582.666695
583.666756
584.191772
584.558664
585.599933
586.478073
586.875597
587.111823
588.022373
588.770135
589.039632
589.161200
589.984291
590.618623
573.377825
575.269237
576.809981
577.536161
577.837997
579.423174
580.626350
581.086770
581.194358
582.640971
583.746281
584.132470
584.170066
585.515713
586.506217
586.770244
586.679978
587.896073
588.753659
588.881686
588.665704
589.809250
590.605257
575.532462
576.740243
577.927244
578.676467
579.244532
580.413528
581.418932
581.992874
582.424533
583.495073
584.430294
584.947980
585.320566
586.308427
587.143444
587.548755
587.799438
588.658726
589.358210
589.622008
589.733778
590.471520
591.027685
577.546979
578.244884
579.097276
579.827889
580.518034
581.421073
582.268520
582.930296
583.547556
584.391588
585.193451
585.813745
586.381736
587.157106
587.871361
588.388261
588.839654
589.487344
590.063100
590.430490
590.721747
591.192647
591.536129
578.622366
579.102660
579.786449
580.483314
581.192889
581.989862
582.766319
583.458808
584.135158
584.897476
585.643211
586.303175
586.936476
587.637451
588.302431
588.864078
589.383755
589.957460
590.481683
590.887664
591.232350
591.597650
591.843765
583.338485
583.866832
584.601979
585.343575
586.104495
586.992648
587.858684
588.623645
589.370637
590.242068
591.093141
591.835641
592.537140
593.325554
594.063511
594.672440
595.226844
595.859323
596.430811
596.860021
597.215839
597.615174
597.884692
581.894522
582.726987
583.663104
584.409464
585.090660
586.130418
587.084281
587.784033
588.411390
589.420407
590.358206
591.041724
591.629910
592.543661
593.354741
593.894488
594.329270
595.089415
595.739198
596.108038
596.361741
596.921467
597.323269
578.883417
580.605813
581.999162
582.668017
582.959534
584.510337
585.701663
586.200911
586.366433
587.869166
589.046163
589.546336
589.698463
591.069211
592.089305
592.425079
592.407810
593.635442
594.505649
594.685588
594.516807
595.599758
596.335079
574.669369
578.222079
580.228668
580.668511
579.800363
582.640072
584.222409
584.375925
583.294379
586.082457
587.651012
587.827369
586.802139
589.373814
590.746985
590.736482
589.509784
591.969402
593.208876
593.058050
591.709809
594.064925
595.287276
575.824173
577.770460
579.396124
580.201977
580.579684
582.274337
583.570203
584.087458
584.246513
585.830256
587.070919
587.563190
587.691770
589.129323
590.204451
590.530705
590.493338
591.793491
592.729487
592.917391
592.752441
593.935695
594.760705
575.557234
577.031968
578.526529
579.505446
580.260514
581.670634
582.873376
583.550526
584.064154
585.327465
586.441901
587.059326
587.506707
588.644623
589.613707
590.085456
590.388568
591.381288
592.208647
592.544934
592.718384
593.574154
594.226568
573.265579
575.419315
577.230137
578.162404
578.628823
580.424882
581.795523
582.348407
582.518640
584.156881
585.427897
585.912440
586.018354
587.518057
588.644189
588.998147
588.981429
590.325388
591.306908
591.531973
591.397040
592.610321
593.454370
569.474598
573.547073
575.934918
576.611906
575.892885
578.950756
580.685470
580.898404
579.802107
582.733735
584.372401
584.522402
583.400005
586.142843
587.626420
587.661929
586.459732
589.013203
590.342321
590.254541
588.954256
591.383734
592.657025
571.660530
573.841171
575.691801
576.667242
577.179368
579.026997
580.446454
581.038852
581.237699
582.894917
584.175111
584.661555
584.769652
586.284007
587.430087
587.802113
587.802348
589.164379
590.164326
590.406460
590.286318
591.511560
592.362408
572.303190
573.845631
575.429917
576.496925
577.340968
578.861825
580.167654
580.924627
581.493975
582.795375
583.925707
584.539985
584.984887
586.159660
587.172679
587.681047
588.016853
589.045999
589.910312
590.279866
590.482173
591.364249
592.032391
570.825535
572.920790
574.709796
575.649435
576.144404
578.031440
579.495866
580.131388
580.365767
582.010713
583.271797
583.738919
583.829981
585.354066
586.511962
586.893521
586.899894
588.256062
589.247854
589.481592
589.355072
590.587216
591.443544
567.793932
571.657135
573.936064
574.555789
573.789708
576.951367
578.776583
579.073873
578.064093
580.953974
582.555543
582.668693
581.501884
584.275364
585.782927
585.835843
584.648589
587.188415
588.503836
588.401567
587.085387
589.534581
590.819826
570.276974
572.363547
574.142096
575.073363
575.563379
577.449694
578.916389
579.555162
579.789547
581.426473
582.677029
583.134148
583.214455
584.723495
585.864886
586.230458
586.221041
587.560417
588.535084
588.753050
588.615208
589.843838
590.700129
571.217749
572.735426
574.293724
575.341403
576.174174
577.695301
579.008481
579.776706
580.351331
581.631723
582.737089
583.331625
583.757354
584.899179
585.877337
586.353854
586.659043
587.654384
588.483365
588.819039
588.996181
589.874864
590.545557
570.064712
572.183235
573.982461
574.923200
575.413136
577.267124
578.703976
579.325289
579.551144
581.156824
582.389081
582.848200
582.938355
584.392316
585.481388
585.806883
585.764946
587.076381
588.021953
588.207569
588.039240
589.272878
590.135032
567.391859
571.329291
573.637695
574.265407
573.503159
576.584230
578.346918
578.611419
577.599591
580.409174
581.968541
582.087010
580.970876
583.605151
585.009628
584.988619
583.739959
586.228851
587.489384
587.322768
585.931438
588.405731
589.704090
570.454467
572.551344
574.315897
575.215577
575.658019
577.454516
578.834541
579.406659
579.590225
581.156199
582.354679
582.786524
582.851028
584.274467
585.332154
585.628668
585.559624
586.843598
587.762746
587.924704
587.736913
588.957008
589.811839
572.042396
573.508583
574.991327
575.957224
576.698711
578.095998
579.289909
579.961068
580.455526
581.653611
582.690630
583.234825
583.615176
584.692483
585.604454
586.023128
586.275711
587.214487
587.988601
588.275256
588.411560
589.262816
589.917965
571.635013
573.615629
575.260966
576.071684
576.444762
578.112922
579.385198
579.885177
580.017906
581.517422
582.660833
583.053832
583.086530
584.484145
585.517815
585.800081
585.720044
586.968687
587.855715
587.996600
587.791482
588.979191
589.808641
569.845371
573.492816
575.544816
576.001182
575.141615
577.929112
579.472343
579.605110
578.514382
581.178285
582.625250
582.673046
581.494810
584.078239
585.431573
585.388447
584.134267
586.536287
587.726036
587.520912
586.101309
588.495871
589.733137
573.687162
575.446745
576.858881
577.524132
577.794919
579.296588
580.438029
580.893102
581.009351
582.414047
583.483877
583.875818
583.925687
585.256828
586.239577
586.536573
586.483030
587.667690
588.498651
588.640524
588.436508
589.524215
590.263906
576.419347
577.257458
578.186616
578.908172
579.548093
580.531154
581.423607
582.061302
582.620285
583.542155
584.386394
584.978415
585.484946
586.341158
587.103695
587.599721
587.995355
588.718806
589.336373
589.677213
589.909082
590.461605
590.861225
577.706777
578.228462
578.943331
579.648086
580.356945
581.181529
581.978762
582.672781
583.344212
584.131591
584.895392
585.553788
586.180061
586.906868
587.592575
588.156011
588.670796
589.268692
589.810795
590.215702
590.553210
590.942443
591.207604
582.332316
582.922718
583.696667
584.440984
585.189697
586.122718
587.020543
587.786536
588.520061
589.434565
590.314130
591.053910
591.737689
592.560654
593.319042
593.919241
594.453315
595.123480
595.721015
596.146724
596.484387
596.919303
597.213643
580.496022
581.610945
582.666448
583.371260
583.902864
585.128067
586.166448
586.813845
587.285538
588.480902
589.502566
590.134993
590.572004
591.653857
592.534337
593.012377
593.288895
594.225328
594.954798
595.271463
595.373474
596.110231
596.606008
575.525545
578.895487
580.751664
581.144696
580.279747
583.029004
584.559034
584.744985
583.721744
586.445659
587.972033
588.182278
587.213359
589.722700
591.053560
591.073493
589.900195
592.302813
593.507293
593.390992
592.088030
594.349341
595.488497
561.267147
575.057181
578.575297
577.887116
568.426842
579.906552
582.704410
581.642669
571.767836
583.382632
586.208813
585.260231
575.968816
586.825681
589.350332
588.152862
578.435593
589.405376
591.849287
590.547046
580.799368
591.621573
594.230236
572.314781
575.963146
578.081682
578.607668
577.807906
580.725725
582.371223
582.560126
581.503552
584.333555
585.937056
586.127576
585.111446
587.713528
589.113847
589.113859
587.897741
590.396939
591.679267
591.558864
590.236898
592.624805
593.872490
573.523848
575.594426
577.339935
578.234089
578.678108
580.444259
581.795135
582.343821
582.521109
584.147678
585.418439
585.918581
586.045735
587.525763
588.637073
588.985281
588.966763
590.301808
591.274605
591.493136
591.352898
592.558695
593.397737
569.429978
573.491457
575.867060
576.534150
575.805133
578.846367
580.565219
580.767360
579.666522
582.599497
584.244441
584.403779
583.289980
586.034673
587.518301
587.554540
586.352783
588.903113
590.227595
590.134458
588.829101
591.257518
592.530572
554.453506
570.044574
574.171971
573.739891
564.255758
576.134641
579.096873
578.024479
567.752943
579.881586
582.825968
581.764898
571.818834
583.414050
586.153185
585.013146
575.250248
586.386459
588.922278
587.660910
577.892964
588.853828
591.531750
567.802776
571.894625
574.312616
575.023528
574.339238
577.432424
579.199143
579.438769
578.364749
581.316851
582.971280
583.131770
582.019043
584.781888
586.288551
586.344457
585.159838
587.727231
589.068049
588.989361
587.696794
590.137393
591.417911
570.208382
572.364016
574.208251
575.190063
575.714830
577.599034
579.053789
579.677759
579.904999
581.571939
582.858976
583.349716
583.462006
584.996186
586.162875
586.552454
586.567068
587.936868
588.942086
589.187295
589.069799
590.304612
591.162069
567.127991
571.020222
573.332680
573.980845
573.235593
576.408119
578.237741
578.536044
577.530654
580.440538
582.065263
582.198605
581.049338
583.841027
585.365031
585.431844
584.257843
586.814124
588.145465
588.056224
586.749472
589.205026
590.493368
553.622568
568.295608
572.179336
571.613055
561.784191
574.057551
577.168076
576.229259
566.279755
578.136142
581.003429
579.876889
569.740039
581.511737
584.298062
583.183404
573.476813
584.556832
587.071894
585.785895
575.939791
586.982606
589.682025
566.597072
570.476050
572.772881
573.408292
572.655556
575.828280
577.662822
577.967719
576.965282
579.866598
581.480073
581.603412
580.443675
583.218879
584.724950
584.774806
583.584680
586.124480
587.439314
587.334628
586.016402
588.469276
589.758010
569.172425
571.285541
573.088979
574.039982
574.545738
576.434525
577.904294
578.549808
578.794505
580.433120
581.691076
582.162893
582.260054
583.754575
584.881627
585.236808
585.220148
586.556452
587.527128
587.737494
587.590971
588.827551
589.689942
566.355053
570.304495
572.632008
573.282231
572.547807
575.669906
577.473780
577.773125
576.791468
579.633819
581.221307
581.360925
580.264180
582.927995
584.361985
584.366158
583.140296
585.654776
586.940075
586.795020
585.420490
587.904911
589.208167
552.955442
567.965181
571.918301
571.384238
561.707969
573.751861
576.786755
575.851338
566.103654
577.678674
580.476863
579.413631
569.732665
580.954029
583.567593
582.363886
572.576117
583.623266
586.082491
584.701655
574.585462
585.849781
588.594040
566.784450
570.709844
573.000530
573.608956
572.827352
575.889426
577.635068
577.885319
576.861670
579.661749
581.212678
581.323196
580.200033
582.831718
584.233699
584.209169
582.956817
585.443797
586.702671
586.533983
585.140004
587.611648
588.908029
570.083993
572.136163
573.858581
574.729701
575.153083
576.904684
578.249118
578.799271
578.969271
580.515542
581.697604
582.116764
582.171368
583.593672
584.651403
584.949524
584.882938
586.160735
587.075277
587.235319
587.045788
588.258425
589.107056
568.127730
571.856399
574.006358
574.541452
573.749480
576.619733
578.233844
578.410359
577.351797
580.063403
581.548960
581.612907
580.444932
583.061792
584.445588
584.414981
583.170241
585.603275
586.823277
586.633981
585.229527
587.661760
588.930357
556.132100
570.335875
573.953948
573.309350
563.976879
575.277265
578.013519
576.953577
567.264883
578.545234
581.198514
580.044342
570.218245
581.467917
584.046784
582.848420
573.189671
584.015494
586.379995
584.966340
574.876363
586.005356
588.677253
570.331815
573.789150
575.680398
576.077585
575.205787
577.882623
579.350900
579.492855
578.440541
581.031886
582.430536
582.504902
581.377351
583.903262
585.223259
585.218918
584.023867
586.368582
587.519799
587.343185
585.962833
588.268053
589.427760
575.082746
576.210569
577.261414
577.941146
578.429930
579.589739
580.558566
581.138305
581.538892
582.637391
583.556878
584.088270
584.433630
585.467671
586.308367
586.748699
586.989477
587.885579
588.576780
588.857257
588.929049
589.665023
590.163360
576.773267
577.357319
578.109751
578.814655
579.507304
580.370348
581.192392
581.881080
582.533622
583.358247
584.145293
584.796290
585.401920
586.165767
586.875701
587.433521
587.929370
588.563530
589.128533
589.526100
589.842748
590.268957
590.560657
581.636734
582.175905
582.929141
583.693146
584.480335
585.398795
586.296727
587.092609
587.868241
588.765555
589.639407
590.401695
591.120296
591.923614
592.675145
593.297667
593.867455
594.518281
595.109657
595.557507
595.927606
596.334977
596.607713
580.173895
581.019350
581.975425
582.744647
583.452172
584.523805
585.511298
586.243058
586.899683
587.935247
588.896349
589.599986
590.205382
591.133784
591.957874
592.510543
592.960628
593.740704
594.412883
594.803042
595.072820
595.640213
596.044484
577.130057
578.869854
580.286663
580.978924
581.296263
582.881806
584.109539
584.642122
584.837428
586.367677
587.568839
588.089741
588.259426
589.644581
590.676910
591.024489
591.022136
592.272480
593.169220
593.374977
593.225529
594.314930
595.051131
572.883143
576.457911
578.491331
578.955188
578.111823
580.988729
582.608913
582.795595
581.743068
584.559051
586.152333
586.349878
585.342685
587.929147
589.314797
589.315795
588.103654
590.588435
591.857362
591.735590
590.409615
592.769501
593.991264
574.023737
575.990350
577.643339
578.475930
578.881004
580.609603
581.939301
582.486563
582.672586
584.282573
585.547025
586.059872
586.206520
587.660728
588.751197
589.091888
589.071254
590.395116
591.357947
591.571632
591.426101
592.616190
593.442385
573.744745
575.239322
576.762771
577.771918
578.556650
579.996683
581.227311
581.929216
582.466133
583.753663
584.890561
585.527233
585.992265
587.149702
588.138506
588.628606
588.950511
589.964879
590.814762
591.171654
591.360777
592.225009
592.880746
571.435425
573.611818
575.455283
576.421621
576.919495
578.741948
580.134654
580.706350
580.895352
582.556782
583.849638
584.351788
584.473791
585.996553
587.147600
587.523388
587.526787
588.890925
589.891375
590.132609
590.010189
591.232810
592.081739
567.626597
571.725245
574.149050
574.862718
574.176261
577.257948
579.010644
579.237929
578.156759
581.112076
582.773293
582.940454
581.833369
584.602308
586.113457
586.172103
584.989957
587.562611
588.908514
588.834069
587.544058
589.983393
591.262466
569.809110
572.013040
573.897539
574.908231
575.451610
577.322867
578.760037
579.366937
579.581924
581.262464
582.566491
583.073176
583.200235
584.738953
585.909557
586.302756
586.321696
587.701756
588.717664
588.972550
588.862497
590.096863
590.953207
570.450193
572.013601
573.629233
574.729210
575.602864
577.147500
578.471692
579.244013
579.830872
581.157188
582.314384
582.953019
583.419938
584.616804
585.650235
586.176195
586.528395
587.575005
588.455545
588.838231
589.050878
589.941737
590.615151
568.968454
571.085280
572.905110
573.876253
574.399521
576.310281
577.793188
578.443598
578.695383
580.368750
581.661169
582.156629
582.271864
583.816328
584.990978
585.386193
585.406150
586.780324
587.789630
588.037228
587.921235
589.162549
590.024418
565.937965
569.823986
572.133171
572.782707
572.043580
575.229075
577.073265
577.385157
576.392051
579.313839
580.949904
581.093504
579.951795
582.744631
584.266898
584.330930
583.155127
585.714335
587.048846
586.961250
585.655743
588.114753
589.405859
568.442792
570.547001
572.350434
573.307522
573.822660
575.733456
577.221901
577.879420
578.134222
579.800914
581.083123
581.568584
581.672755
583.201314
584.358296
584.736529
584.740400
586.098571
587.092308
587.325863
587.199724
588.437617
589.299141
569.413291
570.943079
572.519663
573.587750
574.442924
575.989887
577.328763
578.120583
578.718811
580.026293
581.158781
581.777530
582.224674
583.386674
584.382617
584.874443
585.195219
586.209760
587.058370
587.410943
587.600943
588.488279
589.163390
568.291086
570.417959
572.229919
573.185383
573.694120
575.575952
577.042501
577.691065
577.942120
579.572937
580.828305
581.307114
581.415516
582.890672
583.999875
584.342660
584.317737
585.650035
586.617001
586.821435
586.667360
587.909159
588.775000
565.650012
569.593867
571.911602
572.549882
571.802972
574.913597
576.708371
577.001718
576.015252
578.848595
580.428246
580.562837
579.461930
582.118287
583.544311
583.541375
582.310048
584.821549
586.105212
585.959074
584.583322
587.065448
588.367047
568.747475
570.849908
572.623243
573.533990
573.992712
575.815977
577.225798
577.825624
578.033840
579.622146
580.839527
581.286932
581.366750
582.810243
583.888254
584.202912
584.151918
585.457778
586.399482
586.581532
586.409045
587.637837
588.496505
570.370798
571.842648
573.334964
574.313489
575.072193
576.493391
577.713746
578.410234
578.927878
580.147119
581.202234
581.761828
582.157309
583.252713
584.183303
584.619266
584.889568
585.849381
586.645245
586.951213
587.102296
587.963134
588.623015
569.996999
571.983884
573.639734
574.463983
574.854243
576.544416
577.840481
578.363349
578.517560
580.037385
581.198064
581.605613
581.652201
583.066731
584.117909
584.416047
584.352432
585.622004
586.530717
586.690404
586.499200
587.697209
588.532622
568.238430
571.892678
573.955700
574.425762
573.582764
576.391056
577.956167
578.109730
577.038698
579.722338
581.186060
581.247644
580.082140
582.682002
584.052084
584.023461
582.784113
585.207217
586.418613
586.231788
584.825448
587.230670
588.474406
572.108927
573.874841
575.297751
575.976745
576.263946
577.784997
578.946710
579.421393
579.556495
580.979775
582.066094
582.472298
582.535677
583.882377
584.880883
585.192365
585.153960
586.357861
587.208693
587.367912
587.177315
588.275011
589.020162
574.862978
575.706869
576.646361
577.381539
578.037681
579.039125
579.950785
580.607425
581.184810
582.124491
582.985088
583.592000
584.112857
584.984202
585.762009
586.272858
586.683966
587.425002
588.060481
588.417360
588.662044
589.223747
589.628187
576.162125
576.689288
577.414201
578.132439
578.857351
579.699827
580.515744
581.228374
581.917958
582.722817
583.502973
584.176634
584.817679
585.559519
586.260335
586.838790
587.369147
587.983773
588.542659
588.962740
589.312552
589.710473
589.980113
580.929083
581.440066
582.181481
582.958698
583.769155
584.684751
585.586877
586.404524
587.206526
588.098519
588.971164
589.748987
590.488656
591.284907
592.035451
592.674797
593.266956
593.910292
594.499484
594.962044
595.350487
595.743204
596.002005
579.644737
580.371534
581.276006
582.077357
582.858048
583.875882
584.844756
585.624255
586.360675
587.337935
588.272092
589.013846
589.690118
590.561822
591.362339
591.957221
592.481956
593.203106
593.848865
594.277887
594.616455
595.114048
595.468883
577.244073
578.479469
579.710583
580.513818
581.152285
582.433524
583.554192
584.230271
584.764329
585.977582
587.055703
587.700633
588.184272
589.269948
590.192331
590.675777
591.000420
591.940978
592.719949
593.055051
593.221839
593.983297
594.547617
574.573428
576.494742
578.075434
578.840543
579.187775
580.887661
582.198733
582.740466
582.922176
584.524756
585.781546
586.297159
586.446084
587.890825
588.971437
589.314883
589.298556
590.606261
591.553483
591.762992
591.612020
592.773533
593.574378
574.213364
575.644527
577.092985
578.038510
578.774641
580.184880
581.398793
582.095663
582.631731
583.910510
585.043004
585.685724
586.157765
587.300669
588.275130
588.759752
589.079099
590.082248
590.921225
591.272029
591.454558
592.302755
592.945347
573.522181
574.754184
576.153184
577.212606
578.132075
579.446988
580.622693
581.404822
582.088983
583.245154
584.316577
585.021030
585.622110
586.656581
587.590328
588.156780
588.620599
589.512745
590.305714
590.735636
591.058402
591.781005
592.337505
571.780416
573.341000
574.939134
576.010841
576.846486
578.334116
579.600641
580.323390
580.873603
582.186791
583.339573
583.975995
584.439295
585.632082
586.658020
587.174645
587.518070
588.562324
589.440791
589.822156
590.031368
590.909010
591.572355
569.724789
571.919755
573.796781
574.800923
575.336046
577.192934
578.614256
579.206028
579.409175
581.091569
582.397019
582.899848
583.019454
584.571775
585.751660
586.146968
586.164898
587.556646
588.582868
588.847017
588.744436
589.973290
590.825185
570.162066
571.747285
573.384481
574.500407
575.381543
576.914790
578.222118
578.977522
579.552689
580.885410
582.051540
582.695908
583.166905
584.373106
585.414305
585.944453
586.300541
587.359948
588.254131
588.649193
588.870742
589.760174
590.431089
570.256722
571.545949
573.030425
574.181586
575.193009
576.602456
577.861769
578.708545
579.441096
580.636673
581.733632
582.450079
583.062610
584.126478
585.092889
585.685828
586.173866
587.097421
587.921810
588.377948
588.724607
589.473624
590.047985
569.244671
570.784865
572.381311
573.471772
574.345913
575.907012
577.251081
578.041525
578.644111
579.984548
581.154705
581.806091
582.283083
583.478664
584.507559
585.028210
585.377188
586.431311
587.319655
587.706829
587.922194
588.818898
589.496379
567.836615
569.949380
571.764486
572.734350
573.261524
575.179128
576.670622
577.327257
577.582718
579.275739
580.587042
581.101939
581.234983
582.765775
583.924656
584.304530
584.310798
585.694819
586.712597
586.963695
586.848655
588.094445
588.959413
568.722693
570.250503
571.829979
572.905412
573.770919
575.332433
576.683128
577.481835
578.088275
579.423350
580.584376
581.226415
581.692647
582.872771
583.884213
584.388067
584.721165
585.759421
586.632671
587.006752
587.212819
588.105514
588.781977
569.222768
570.481717
571.927393
573.045122
574.037334
575.449565
576.725490
577.593300
578.337382
579.518202
580.593037
581.290430
581.882764
582.913638
583.843535
584.402998
584.860205
585.751836
586.545472
586.974459
587.301737
588.044382
588.618037
568.629469
570.156211
571.726625
572.786908
573.634536
575.176606
576.514448
577.309693
577.911549
579.209489
580.333692
580.949754
581.395748
582.546898
583.530405
584.011909
584.325382
585.336982
586.184760
586.537590
586.727794
587.612542
588.285665
567.680709
569.786347
571.574914
572.506938
572.992928
574.865713
576.325922
576.971306
577.220204
578.835100
580.075193
580.540911
580.636593
582.108977
583.213156
583.549569
583.519076
584.850067
585.818754
586.028967
585.882623
587.113147
587.971331
569.108656
570.609772
572.139449
573.152524
573.948355
575.433028
576.715962
577.463866
578.023278
579.278026
580.362541
580.945274
581.361230
582.480848
583.433884
583.888100
584.176350
585.162539
585.986298
586.318241
586.491206
587.362595
588.027910
570.223397
571.422588
572.779153
573.800105
574.689060
575.981292
577.144719
577.920731
578.584617
579.676712
580.670636
581.304011
581.840284
582.806348
583.673153
584.178511
584.586621
585.426013
586.169938
586.556353
586.848389
587.562596
588.118816
570.328292
571.741363
573.165947
574.090386
574.804678
576.170871
577.345998
578.015757
578.517020
579.710788
580.746057
581.299551
581.693550
582.770582
583.683016
584.109199
584.374496
585.330270
586.124794
586.433996
586.585915
587.430623
588.075006
570.159349
572.067821
573.632585
574.385805
574.718773
576.348832
577.597682
578.098818
578.243154
579.733210
580.873472
581.286033
581.346475
582.729014
583.752348
584.040338
583.971767
585.237541
586.143754
586.310604
586.123048
587.290428
588.097733
572.376294
573.598598
574.808576
575.585554
576.186070
577.395520
578.442608
579.055482
579.523961
580.633478
581.602586
582.148380
582.547184
583.567781
584.433777
584.865256
585.142703
586.043616
586.785766
587.085637
587.225237
587.984101
588.550750
574.438382
575.148754
576.022799
576.781278
577.504265
578.445009
579.331597
580.031419
580.685460
581.565838
582.400909
583.051033
583.647673
584.453819
585.198291
585.743682
586.224816
586.908577
587.521283
587.921398
588.238818
588.728442
589.081349
575.539069
576.030892
576.735563
577.460120
578.202434
579.035913
579.850315
580.580324
581.293182
582.090860
582.869635
583.560299
584.223295
584.954549
585.649603
586.240797
586.791137
587.398511
587.956679
588.393251
588.762730
589.145497
589.400484
580.058557
580.610218
581.379636
582.159449
582.964033
583.906022
584.828552
585.646621
586.441918
587.357875
588.247633
589.023342
589.754699
590.572134
591.338472
591.976013
592.560337
593.224354
593.828042
594.287067
594.666038
595.078441
595.353224
578.562142
579.430575
580.408704
581.192481
581.913307
583.014325
584.031025
584.785713
585.460826
586.517764
587.496293
588.212990
588.830325
589.774829
590.615744
591.185417
591.651781
592.444856
593.129489
593.531883
593.811870
594.383341
594.788673
575.438856
577.235774
578.689460
579.390304
579.702583
581.338290
582.606995
583.162121
583.368348
584.929591
586.152665
586.685237
586.862994
588.270734
589.324372
589.693449
589.712343
590.973442
591.882271
592.102851
591.968241
593.058009
593.792443
571.068025
574.776685
576.867911
577.326559
576.423685
579.405501
581.084039
581.288521
580.221248
583.093459
584.716034
584.921475
583.907506
586.532483
587.947207
587.975920
586.796225
589.283542
590.563211
590.460128
589.159663
591.509743
592.726139
572.330007
574.350912
576.037501
576.876035
577.273735
579.049872
580.417421
580.983561
581.176745
582.815245
584.099143
584.620196
584.771556
586.250028
587.365605
587.730045
587.732472
589.070018
590.047778
590.278709
590.149185
591.339643
592.164267
572.137771
573.646326
575.183190
576.200914
576.994238
578.457975
579.711079
580.428019
580.975483
582.280379
583.428991
584.069430
584.537914
585.717618
586.730933
587.241629
587.581905
588.617004
589.486704
589.862509
590.066663
590.933645
591.588916
569.892676
572.055910
573.896619
574.868512
575.377215
577.213215
578.618716
579.198062
579.390599
581.069358
582.369762
582.864932
582.974001
584.532526
585.715018
586.108522
586.122618
587.518903
588.546881
588.813516
588.713258
589.933130
590.778615
566.146019
570.194764
572.601654
573.317850
572.643454
575.731916
577.490799
577.716713
576.621000
579.607780
581.277895
581.424030
580.260696
583.107443
584.661562
584.730859
583.533842
586.164336
587.549471
587.510195
586.262325
588.680210
589.949653
568.279684
570.466479
572.345310
573.361006
573.914529
575.793921
577.237442
577.847008
578.063067
579.762117
581.077806
581.582801
581.700309
583.270858
584.465387
584.868293
584.891057
586.302528
587.347829
587.628445
587.540314
588.772767
589.626538
568.885219
570.448380
572.068468
573.177548
574.062176
575.614960
576.944907
577.720480
578.312540
579.659677
580.838395
581.494956
581.976079
583.182246
584.221003
584.748197
585.103484
586.172978
587.077541
587.479393
587.705546
588.602182
589.277874
567.379738
569.506720
571.338302
572.322761
572.859824
574.776039
576.260947
576.907998
577.156166
578.866632
580.197972
580.734208
580.889613
582.418565
583.576382
583.955240
583.961050
585.367343
586.405430
586.670823
586.564318
587.815954
588.683258
564.331430
568.239724
570.565530
571.231542
570.512444
573.696750
575.538241
575.835109
574.805976
577.802385
579.497766
579.707566
578.659892
581.384420
582.865053
582.891609
581.660242
584.289142
585.665219
585.596269
584.294092
586.770602
588.069742
566.864133
568.976701
570.789064
571.756486
572.283784
574.201793
575.695851
576.354287
576.608974
578.314120
579.636933
580.165402
580.311728
581.824918
582.964722
583.326829
583.317055
584.706989
585.729609
585.981855
585.866031
587.113556
587.979651
567.871585
569.396504
570.970505
572.039758
572.900580
574.461294
575.815646
576.622275
577.236093
578.564472
579.719343
580.360297
580.826551
581.996624
582.996189
583.490123
583.816105
584.851297
585.723409
586.097492
586.303748
587.194095
587.868811
566.805193
568.904945
570.697536
571.640868
572.143558
574.049911
575.543540
576.219493
576.498275
578.136245
579.398598
579.882805
579.993964
581.493118
582.620573
582.976021
582.963466
584.317475
585.310818
585.546623
585.423835
586.654017
587.510355
564.244325
568.118817
570.398240
571.009557
570.231054
573.390770
575.225339
575.558488
574.622152
577.439495
579.012476
579.137510
578.011185
580.718450
582.174622
582.188856
580.969763
583.508528
584.824401
584.725014
583.419210
585.851935
587.130413
567.306798
569.378106
571.127494
572.022620
572.473685
574.322371
575.761963
576.392895
576.631340
578.224119
579.444296
579.894083
579.975042
581.441940
582.539048
582.868249
582.831846
584.160942
585.130944
585.347040
585.208033
586.424376
587.272076
568.926331
570.381020
571.858497
572.829510
573.589788
575.027878
576.271301
576.993908
577.536797
578.767852
579.833773
580.408905
580.821266
581.922724
582.857555
583.299610
583.580382
584.562837
585.385856
585.720300
585.894568
586.754394
587.408870
568.583593
570.545637
572.184467
573.002244
573.395315
575.101785
576.420126
576.971641
577.158758
578.687453
579.861679
580.301225
580.390044
581.782827
582.815526
583.104690
583.039155
584.338653
585.280485
585.473941
585.313927
586.505780
587.331793
566.882185
570.482233
572.519527
572.980713
572.136543
574.965292
576.554675
576.743427
575.725876
578.399954
579.876600
579.992095
578.930742
581.444663
582.768501
582.713818
581.445653
583.921716
585.176196
585.033310
583.683079
586.058048
587.284070
570.715550
572.460142
573.870244
574.546204
574.837809
576.373649
577.554714
578.054573
578.218995
579.651194
580.753651
581.193533
581.299209
582.622435
583.600839
583.901550
583.859308
585.090560
585.971114
586.159993
585.996578
587.088566
587.826509
573.449259
574.286918
575.223007
575.960001
576.623117
577.636811
578.564014
579.238987
579.835613
580.789151
581.665300
582.292910
582.833828
583.705915
584.482034
584.994500
585.412226
586.170398
586.825601
587.201436
587.461020
588.025417
588.428725
574.741578
575.267365
575.992790
576.715072
577.447857
578.301721
579.131490
579.859647
580.565137
581.384371
582.179264
582.868922
583.524400
584.273888
584.980346
585.565732
586.105921
586.734614
587.308920
587.743297
588.103874
588.506390
588.777103
579.195943
579.809510
580.613826
581.388783
582.171478
583.150410
584.095913
584.905145
585.677037
586.628172
587.539219
588.305688
589.014484
589.864820
590.651651
591.280623
591.842929
592.539223
593.161476
593.609579
593.964913
594.409947
594.708621
577.294267
578.455303
579.552443
580.284717
580.839588
582.124475
583.219578
583.911081
584.417276
585.655582
586.711840
587.370030
587.829449
588.942960
589.855709
590.366098
590.674465
591.636244
592.390779
592.732066
592.854749
593.599288
594.097590
572.129824
575.648530
577.580205
577.983659
577.075793
579.955233
581.569825
581.796590
580.778451
583.577919
585.149977
585.381739
584.418537
586.979874
588.353503
588.415163
587.288341
589.706670
590.934815
590.849197
589.581118
591.837351
592.973023
557.257811
571.681340
575.346931
574.614974
564.710859
576.722611
579.668035
578.626433
568.568374
580.446326
583.345823
582.404355
573.010226
584.029388
586.620008
585.481901
575.884393
586.801971
589.262126
588.003312
578.365963
589.108714
591.701212
568.906732
572.699289
574.888224
575.420639
574.574365
577.618021
579.342799
579.566242
578.508154
581.409044
583.053145
583.258488
582.242178
584.899484
586.348822
586.394391
585.227575
587.747608
589.058558
588.973083
587.688625
590.071498
591.315667
570.316383
572.416566
574.189876
575.102549
575.562763
577.379005
578.775005
579.353715
579.550145
581.212860
582.507133
583.014642
583.145557
584.671312
585.829729
586.216408
586.231224
587.606486
588.617547
588.872291
588.762355
589.972570
590.811287
566.355892
570.377798
572.749491
573.431624
572.728381
575.797009
577.542446
577.759667
576.656995
579.634009
581.295735
581.437391
580.271847
583.112472
584.661950
584.729248
583.530810
586.156856
587.536955
587.493548
586.241683
588.653820
589.919206
551.649107
566.989041
571.072315
570.650530
561.208921
573.088903
576.063494
574.980223
564.584909
576.872058
579.842410
578.712679
568.396779
580.404167
583.255464
582.122119
572.180148
583.574971
586.202730
585.020807
575.447968
586.252779
588.900611
564.745635
568.790995
571.200326
571.925660
571.266414
574.377214
576.159180
576.405136
575.324946
578.323074
580.001175
580.153241
578.995818
581.848095
583.407945
583.481948
582.289569
584.931291
586.329205
586.299430
585.059004
587.484638
588.759033
567.065797
569.222711
571.079173
572.082198
572.631899
574.534826
576.004203
576.637047
576.873092
578.582539
579.910231
580.434137
580.574093
582.128342
583.309287
583.704445
583.723423
585.139816
586.189312
586.468658
586.376127
587.621514
588.483878
563.933627
567.853196
570.192059
570.869302
570.157273
573.339934
575.176135
575.466955
574.434375
577.435771
579.137755
579.353052
578.311350
581.046037
582.537554
582.573708
581.351719
583.993444
585.382059
585.323801
584.029520
586.508927
587.808947
550.340797
565.112503
569.036920
568.509387
558.759490
570.996012
574.098758
573.110368
562.886515
575.091218
578.096321
577.130057
567.476608
578.817907
581.494877
580.285530
570.241668
581.689675
584.308122
583.052890
573.171297
584.287945
587.007776
563.421745
567.324670
569.642609
570.301434
569.578521
572.764317
574.611574
574.916516
573.893858
576.889713
578.584143
578.794313
577.746380
580.464992
581.938014
581.957663
580.720671
583.345437
584.718078
584.646376
583.342442
585.817841
587.116607
566.073911
568.179377
569.981890
570.938849
571.457576
573.376059
574.877433
575.552409
575.827149
577.507591
578.809324
579.324314
579.460448
580.972126
582.110278
582.473068
582.466339
583.844428
584.858771
585.108503
584.993560
586.234497
587.096464
563.383370
567.264262
569.556791
570.185920
569.428982
572.614321
574.473521
574.827800
573.912173
576.758031
578.359184
578.508377
577.403085
580.130834
581.605973
581.636801
580.433563
582.991754
584.326624
584.243899
582.951100
585.390756
586.672321
550.325082
565.016236
568.880465
568.282885
558.408940
570.689085
573.817003
572.971935
563.442969
574.867438
577.641566
576.544952
566.664191
578.138640
580.829890
579.660161
569.874563
580.996057
583.519923
582.251864
572.492700
583.438609
586.114463
563.901058
567.750655
569.998198
570.579206
569.771835
572.898256
574.703284
575.014310
574.060776
576.859181
578.416531
578.531516
577.397344
580.092252
581.537263
581.543230
580.317974
582.851629
584.163621
584.061980
582.753516
585.178715
586.451023
567.176285
569.196520
570.895745
571.756978
572.184654
573.971100
575.359380
575.958282
576.177531
577.745591
578.950603
579.401470
579.491800
580.927834
581.999211
582.313649
582.268406
583.591173
584.555854
584.767847
584.623352
585.830940
586.670478
565.298861
568.967065
571.086690
571.612713
570.825280
573.730426
575.387249
575.618610
574.632190
577.348483
578.860811
578.992942
577.943227
580.486291
581.836830
581.793294
580.534424
583.039884
584.323583
584.197571
582.862800
585.267770
586.519418
553.567208
567.518146
571.074578
570.411944
561.050706
572.419047
575.205521
574.224384
564.756580
575.895833
578.565916
577.554254
568.295046
579.017667
581.476187
580.216971
570.364262
581.435736
583.897535
582.581427
572.742102
583.663530
586.289254
567.549695
570.952472
572.820179
573.213852
572.349232
575.057979
576.563744
576.754665
575.768836
578.364586
579.792986
579.937858
578.929046
581.377756
582.660776
582.639998
581.427322
583.839900
585.049036
584.928957
583.612504
585.891378
587.036543
572.248941
573.365483
574.412466
575.098085
575.601553
576.785961
577.784761
578.399199
578.836942
579.961100
580.910628
581.482058
581.869941
582.906274
583.749373
584.198092
584.453708
585.384854
586.113077
586.428234
586.528155
587.267982
587.765019
573.928129
574.511006
575.266618
575.981307
576.690541
577.576434
578.425508
579.143970
579.827055
580.679644
581.495470
582.177450
582.812133
583.593700
584.318987
584.894231
585.411585
586.073818
586.668064
587.092104
587.428685
587.863724
588.158058
578.684587
579.239430
580.014076
580.800549
581.613458
582.565663
583.499066
584.327316
585.131529
586.055399
586.952218
587.734531
588.473200
589.299951
590.077230
590.725906
591.320175
591.991860
592.601124
593.064274
593.446443
593.861531
594.138014
577.184630
578.056746
579.040203
579.830173
580.558856
581.670469
582.698540
583.463499
584.147223
585.211807
586.197000
586.919592
587.543631
588.497961
589.351017
589.932971
590.410004
591.210546
591.900093
592.305888
592.588499
593.162694
593.570016
574.056440
575.858004
577.317037
578.022944
578.341891
579.988958
581.269956
581.835471
582.049651
583.617976
584.846761
585.383573
585.566141
586.984549
588.052789
588.436121
588.467016
589.735148
590.647818
590.870663
590.737545
591.830279
592.567503
569.684660
573.398490
575.494400
575.956379
575.058382
578.052199
579.743787
579.958756
578.898736
581.776986
583.403341
583.610589
582.599545
585.235681
586.666105
586.710336
585.543719
588.037773
589.320944
589.219815
587.920644
590.274214
591.493728
570.958152
572.981140
574.669480
575.509699
575.911728
577.698190
579.077930
579.654528
579.854693
581.496879
582.781309
583.301481
583.454756
584.942865
586.072494
586.451328
586.465968
587.811632
588.794863
589.029469
588.902870
590.096963
590.924220
570.783957
572.290272
573.824453
574.841203
575.637594
577.110032
578.374578
579.102200
579.656309
580.961692
582.106292
582.741510
583.209001
584.397110
585.423561
585.947254
586.298532
587.343427
588.221364
588.603023
588.811587
589.682650
590.340525
568.557630
570.713786
572.546805
573.514360
574.024251
575.868056
577.285072
577.876051
578.075409
579.751033
581.042233
581.526530
581.630234
583.197517
584.393674
584.799072
584.822258
586.229922
587.269185
587.543423
587.448484
588.673161
589.521596
564.822910
568.860890
571.256685
571.966191
571.291410
574.387206
576.157729
576.396150
575.308173
578.289455
579.947334
580.079050
578.906844
581.763796
583.332283
583.412509
582.223182
584.865903
586.263129
586.231695
584.989054
587.412299
588.685074
566.951287
569.129656
570.999068
572.008895
572.562144
574.447701
575.901276
576.521567
576.744303
578.440656
579.748061
580.243295
580.355794
581.933819
583.139619
583.551992
583.582644
585.004261
586.059005
586.346161
586.262796
587.500116
588.357048
567.546468
569.104109
570.717640
571.822634
572.707546
574.265591
575.603832
576.388146
576.986360
578.334869
579.511817
580.165793
580.646938
581.858624
582.905105
583.439506
583.801580
584.878830
585.790089
586.196482
586.426281
587.327472
588.006378
566.032850
568.155834
569.982678
570.964234
571.501877
573.423003
574.915183
575.569842
575.824279
577.539746
578.875372
579.415384
579.575121
581.108934
582.272017
582.655957
582.667098
584.079651
585.122394
585.390202
585.285740
586.542362
587.413505
562.980008
566.884791
569.206696
569.870375
569.151888
572.341108
574.189488
574.493651
573.471504
576.475620
578.179343
578.397310
577.357242
580.086939
581.572015
581.602708
580.375818
583.010799
584.390989
584.323376
583.021987
585.504276
586.807824
565.510024
567.619936
569.429345
570.395257
570.923657
572.846142
574.346582
575.012260
575.274891
576.989332
578.322347
578.860986
579.016540
580.536828
581.682765
582.050632
582.046756
583.443188
584.470889
584.726238
584.612855
585.864759
586.733916
566.518588
568.041089
569.612506
570.680669
571.542821
573.107576
574.467749
575.281330
575.903448
577.242160
578.408443
579.060725
579.537430
580.716853
581.725346
582.227956
582.562411
583.605553
584.484669
584.864729
585.075661
585.968903
586.644812
565.457552
567.554190
569.343705
570.285726
570.789578
572.699621
574.198546
574.880884
575.167791
576.817034
578.091920
578.588422
578.711006
580.221504
581.360810
581.728057
581.726842
583.090592
584.093067
584.337882
584.222135
585.453710
586.309279
562.904330
566.774705
569.050290
569.659865
568.882252
572.045488
573.885042
574.224072
573.295445
576.124877
577.711339
577.849524
576.735594
579.455631
580.925616
580.953940
579.748445
582.298308
583.624867
583.536609
582.239593
584.672233
585.948551
565.972339
568.040198
569.786032
570.679489
571.131504
572.983746
574.428467
575.065598
575.312112
576.916651
578.150357
578.613684
578.707777
580.188177
581.299748
581.643789
581.621668
582.962980
583.944192
584.170893
584.039319
585.256185
586.102400
567.598536
569.050115
570.524124
571.493391
572.254605
573.696495
574.945358
575.674373
576.225173
577.467650
578.547318
579.136224
579.561871
580.677002
581.626675
582.083901
582.379323
583.374578
584.208664
584.552633
584.732660
585.592938
586.246614
567.264425
569.222763
570.857435
571.672896
572.066560
573.777228
575.101301
575.658852
575.852285
577.392298
578.581713
579.035454
579.137120
580.543328
581.591523
581.896247
581.845774
583.158349
584.110867
584.313118
584.157044
585.347988
586.173879
565.570510
569.166183
571.198879
571.657451
570.813641
573.647167
575.242677
575.437331
574.425321
577.110720
578.602950
578.732709
577.684017
580.210770
581.549861
581.510459
580.257112
582.746117
584.011002
583.876910
582.530631
584.903000
586.128346
569.405158
571.146826
572.553901
573.228601
573.521659
575.062349
576.249707
576.756198
576.927891
578.370761
579.486388
579.939386
580.057592
581.393443
582.385820
582.700782
582.672301
583.915459
584.805488
585.001914
584.842286
585.933009
586.669853
572.137863
572.974143
573.909045
574.646391
575.312108
576.330816
577.264415
577.946524
578.551161
579.514717
580.402466
581.042053
581.594977
582.479401
583.268644
583.794367
584.224686
584.993599
585.657163
586.039154
586.301861
586.866299
587.269163
573.429258
573.954500
574.679810
575.403396
576.139432
576.998482
577.834753
578.570304
579.284130
580.113040
580.918712
581.619711
582.286857
583.048426
583.767482
584.365481
584.917497
585.556231
586.138290
586.578149
586.941660
587.344844
587.615463
578.181791
578.699646
579.451815
580.242357
581.069542
582.006346
582.931141
583.769923
584.590363
585.498448
586.384916
587.175368
587.929174
588.743817
589.515948
590.177490
590.789588
591.448133
592.048474
592.519514
592.914760
593.313158
593.575371
576.887961
577.623524
578.539269
579.352594
580.148477
581.189026
582.182277
582.983413
583.737801
584.730856
585.677883
586.430445
587.119434
588.011092
588.835967
589.455890
590.002534
590.738056
591.393147
591.828900
592.173081
592.676681
593.035488
574.471174
575.720080
576.963481
577.775300
578.424490
579.732349
580.880965
581.579394
582.129989
583.358645
584.447592
585.099122
585.591466
586.700566
587.652576
588.166359
588.517165
589.469762
590.254589
590.593309
590.763329
591.532082
592.101731
571.789406
573.730218
575.323422
576.092061
576.442187
578.174520
579.517265
580.081679
580.277308
581.894548
583.158486
583.674327
583.824923
585.297479
586.412335
586.790724
586.805713
588.122012
589.072646
589.283759
589.133694
590.305138
591.112850
571.461065
572.900025
574.353211
575.300414
576.042609
577.477669
578.719708
579.439460
579.990235
581.277233
582.409701
583.047784
583.520778
584.685749
585.690993
586.206866
586.552996
587.570510
588.418384
588.775103
588.962560
589.819393
590.467949
570.815652
572.041966
573.434098
574.490069
575.414817
576.749444
577.950983
578.757413
579.457189
580.613236
581.673497
582.363164
582.958551
584.012709
584.975766
585.569699
586.056440
586.968478
587.777085
588.217882
588.548872
589.280428
589.842724
569.123772
570.662704
572.239845
573.299834
574.136549
575.642455
576.935965
577.687566
578.257297
579.559288
580.685879
581.290916
581.733887
582.952122
584.011903
584.553901
584.915808
585.985863
586.886345
587.281814
587.500297
588.388925
589.059212
567.105975
569.263098
571.108127
572.093982
572.625349
574.501205
575.951377
576.576995
576.807404
578.467387
579.735729
580.193478
580.274342
581.865946
583.085959
583.504057
583.533464
584.957181
586.009202
586.287765
586.192674
587.435331
588.295762
567.518131
569.078630
570.691387
571.792743
572.672194
574.220241
575.551364
576.333499
576.927475
578.249908
579.392385
580.008314
580.460252
581.689099
582.758643
583.308205
583.678284
584.761089
585.675298
586.082648
586.312270
587.212993
587.891494
567.582245
568.857383
570.326315
571.468075
572.479814
573.901344
575.179414
576.046281
576.793520
577.990783
579.081722
579.790103
580.400294
581.476969
582.460198
583.067052
583.567585
584.507624
585.345470
585.809409
586.161869
586.921457
587.503606
566.551493
568.081443
569.666667
570.750230
571.624952
573.197644
574.558093
575.365386
575.982237
577.333279
578.511544
579.170724
579.657061
580.861279
581.899311
582.428124
582.785756
583.853449
584.750623
585.139696
585.355391
586.265771
586.953779
565.135789
567.238009
569.043048
570.006538
570.533106
572.463446
573.970848
574.643282
574.913831
576.623694
577.952428
578.485776
578.637213
580.174787
581.339246
581.723755
581.734661
583.133666
584.159418
584.408159
584.286180
585.552083
586.430943
566.013608
567.534340
569.106643
570.178271
571.045524
572.617585
573.982390
574.796332
575.419315
576.774088
577.956572
578.620536
579.106814
580.299455
581.320985
581.834081
582.176884
583.228976
584.112136
584.490018
584.697699
585.602533
586.287556
566.515414
567.768181
569.207727
570.322970
571.318009
572.739290
574.027629
574.909582
575.670415
576.873048
577.971905
578.693141
579.307326
580.356322
581.302871
581.878723
582.352309
583.259758
584.067417
584.508482
584.845311
585.593769
586.169701
565.936179
567.453733
569.016030
570.073057
570.923094
572.473383
573.822214
574.629607
575.246689
576.569326
577.720570
578.362686
578.832871
580.006551
581.012728
581.517796
581.854690
582.884999
583.751400
584.124998
584.333104
585.217272
585.886078
565.008259
567.099479
568.876924
569.804270
570.291734
572.172604
573.642967
574.298423
574.559550
576.202924
577.472987
577.966775
578.088766
579.586595
580.717606
581.083063
581.082220
582.433360
583.424008
583.662034
583.542532
584.764233
585.612552
566.442678
567.933840
569.454425
570.463549
571.261453
572.754153
574.047734
574.807448
575.382129
576.662519
577.775712
578.386639
578.829749
579.976172
580.957450
581.441556
581.759305
582.769329
583.616422
583.973337
584.165935
585.034497
585.693323
567.569166
568.760330
570.108646
571.125724
572.016918
573.317911
574.492883
575.282005
575.962434
577.078612
578.100344
578.762004
579.325856
580.318702
581.213827
581.748976
582.186533
583.051813
583.819305
584.228277
584.535940
585.248834
585.800232
567.694518
569.097066
570.511086
571.429849
572.145235
573.521909
574.709496
575.392179
575.908888
577.127023
578.191024
578.773831
579.196197
580.298640
581.238743
581.694583
581.989824
582.972886
583.791496
584.124570
584.293650
585.132083
585.769184
567.546171
569.439717
570.991467
571.737201
572.069083
573.712474
574.975092
575.488642
575.646418
577.162173
578.332027
578.774849
578.865165
580.270418
581.319682
581.636188
581.596618
582.890318
583.821395
584.015558
583.852199
585.003965
585.799416
569.760892
570.974465
572.176335
572.949676
573.552704
574.773695
575.834250
576.460801
576.944878
578.077228
579.072622
579.645713
580.071463
581.115963
582.007642
582.466508
582.771313
583.697271
584.461019
584.781570
584.935984
585.688207
586.247735
571.817645
572.524368
573.395403
574.154391
574.882818
575.834435
576.734337
577.448827
578.119606
579.020685
579.879029
580.553565
581.174849
582.005183
582.774952
583.346352
583.852650
584.558496
585.189284
585.604244
585.930765
586.419503
586.769719
572.915283
573.405809
574.110184
574.837499
575.586678
576.431052
577.258856
578.004009
578.733983
579.551403
580.351924
581.065512
581.752055
582.507281
583.227125
583.843288
584.417271
585.045050
585.619482
586.068292
586.444916
586.828965
587.083229
577.518251
578.068970
578.839207
579.623463
580.435974
581.387944
582.321593
583.150404
583.954523
584.876625
585.771094
586.551409
587.289879
588.120025
588.903079
589.558246
590.157852
590.831292
591.439768
591.901145
592.282211
592.698892
592.977093
576.034805
576.897497
577.872388
578.658789
579.387280
580.497066
581.524501
582.290304
582.974397
584.035057
585.015388
585.733339
586.354995
587.314200
588.175356
588.766314
589.250754
590.050808
590.736191
591.136458
591.414688
591.992696
592.403724
572.945568
574.721438
576.162155
576.862689
577.184466
578.824472
580.102723
580.670772
580.888826
582.446919
583.664796
584.190492
584.363607
585.792243
586.874165
587.272491
587.317891
588.578182
589.478762
589.687101
589.538779
590.644421
591.391054
568.633521
572.286521
574.351678
574.808221
573.924817
576.898406
578.584546
578.806508
577.762616
580.616121
582.222400
582.408721
581.371286
584.031703
585.482778
585.549547
584.414205
586.882469
588.144261
588.016789
586.675846
589.068077
590.306182
569.867222
571.860246
573.525492
574.356036
574.758774
576.539773
577.921037
578.505616
578.712681
580.339310
581.603547
582.103223
582.240425
583.737822
584.881241
585.274202
585.301444
586.638939
587.610383
587.829623
587.687101
588.895506
589.733395
569.684135
571.167991
572.679351
573.681098
574.471432
575.947121
577.222511
577.966572
578.532221
579.817295
580.932758
581.539110
581.985662
583.181339
584.220311
584.752776
585.108221
586.153068
587.026414
587.398525
587.598292
588.478396
589.144443
567.486089
569.604962
571.404212
572.347282
572.842672
574.700600
576.142482
576.771132
577.009486
578.636400
579.873199
580.304896
580.361284
581.955099
583.174251
583.587275
583.607353
585.022157
586.060669
586.321701
586.208277
587.452885
588.315300
563.808029
567.769638
570.115907
570.789627
570.081336
573.211693
575.022834
575.329111
574.353583
577.211694
578.780903
578.828315
577.543509
580.487950
582.100191
582.187746
580.979961
583.645282
585.044102
584.987977
583.691608
586.169940
587.468685
565.876917
568.017857
569.852893
570.836493
571.373649
573.274734
574.755907
575.416214
575.679117
577.326527
578.579168
579.021066
579.085760
580.691067
581.920759
582.341347
582.369150
583.796585
584.847866
585.119279
585.015678
586.272777
587.143961
566.440709
567.975876
569.564379
570.649067
571.522979
573.089694
574.446255
575.253822
575.868253
577.194580
578.339315
578.961038
579.418675
580.640713
581.702537
582.247242
582.613785
583.688283
584.589810
584.981176
585.197952
586.109051
586.797430
564.927459
567.022809
568.822939
569.782102
570.303906
572.237786
573.749188
574.427218
574.702016
576.393334
577.699723
578.209912
578.343999
579.896967
581.081393
581.483287
581.509038
582.909097
583.931139
584.173280
584.042659
585.319461
586.205481
561.898483
565.752249
568.040315
568.675347
567.923277
571.143045
573.017342
573.354313
572.382200
575.334714
577.001523
577.181654
576.087614
578.870532
580.390617
580.449824
579.257444
581.860169
583.208438
583.098899
581.731230
584.272333
585.603410
564.375595
566.463973
568.254468
569.204601
569.720250
571.652430
573.165456
573.846982
574.126785
575.825853
577.143322
577.666132
577.806415
579.347633
580.514437
580.900786
580.911900
582.295925
583.304850
583.536942
583.399303
584.669611
585.551515
565.345382
566.862967
568.429366
569.494102
570.354352
571.917798
573.277333
574.090797
574.713775
576.056768
577.227822
577.884476
578.366080
579.553595
580.572453
581.087120
581.431292
582.469580
583.339277
583.710161
583.914847
584.810945
585.489295
564.254791
566.358435
568.154412
569.104611
569.617554
571.514708
572.999181
573.664020
573.932675
575.607988
576.908504
577.428496
577.574252
579.082485
580.225016
580.604391
580.618493
581.974973
582.969953
583.213331
583.101282
584.327941
585.178982
561.674111
565.565954
567.857049
568.485927
567.739221
570.867180
572.678315
572.980060
571.990421
574.890183
576.524193
576.703958
575.644150
578.337599
579.803956
579.849540
578.678269
581.205156
582.521139
582.436160
581.154381
583.570604
584.837212
564.754644
566.832428
568.588090
569.492424
569.954870
571.793322
573.220652
573.836299
574.062164
575.696329
576.960973
577.452300
577.573458
579.056301
580.176089
580.536963
580.534127
581.871811
582.849310
583.078155
582.951614
584.160600
585.000375
566.389090
567.844722
569.322667
570.295260
571.058047
572.495762
573.735575
574.452011
574.993756
576.252181
577.350977
577.954240
578.391997
579.525888
580.497221
580.977068
581.291708
582.290034
583.123131
583.469424
583.652462
584.504300
585.151376
566.057730
568.018879
569.653409
570.466328
570.855134
572.568158
573.886261
574.428483
574.603807
576.165333
577.371850
577.826402
577.920009
579.367471
580.456121
580.796393
580.776442
582.089179
583.038550
583.246982
583.102651
584.272595
585.085933
564.359889
567.961471
569.992639
570.443196
569.581787
572.430226
574.022365
574.192327
573.129863
575.867162
577.381555
577.495646
576.390840
579.008442
580.409709
580.419594
579.218680
581.690796
582.948461
582.830152
581.528226
583.845059
585.046355
568.200144
569.943390
571.349122
572.019574
572.306828
573.851717
575.036699
575.531670
575.687812
577.150198
578.278953
578.729319
578.837637
580.215255
581.248637
581.598928
581.600051
582.844107
583.732317
583.935202
583.787359
584.857305
585.581550
570.935452
571.771824
572.705825
573.441586
574.106042
575.126079
576.059196
576.738428
577.341117
578.313431
579.210109
579.854754
580.413602
581.319937
582.134294
582.683124
583.131497
583.906451
584.571122
584.954826
585.218716
585.775756
586.173340
572.227344
572.752402
573.477199
574.200276
574.936377
575.796495
576.633557
577.369665
578.085559
578.920864
579.734280
580.442834
581.119493
581.896864
582.634214
583.249519
583.815029
584.460540
585.044850
585.485283
585.847927
586.247568
586.515543
576.849642
577.456638
578.254635
579.027186
579.810700
580.790560
581.737781
582.549108
583.321767
584.270437
585.177926
585.941241
586.649711
587.506110
588.303129
588.943681
589.516115
590.216859
590.839694
591.286472
591.640925
592.089523
592.391508
574.978048
576.121468
577.204987
577.932931
578.489939
579.772189
580.867284
581.561577
582.070100
583.301442
584.349593
584.999730
585.453934
586.576834
587.503964
588.030355
588.353288
589.314718
590.064056
590.397335
590.511916
591.265520
591.771116
569.902859
573.357251
575.255344
575.652977
574.760854
577.620306
579.229598
579.463532
578.461310
581.235315
582.786926
582.997118
582.006831
584.595514
585.995698
586.085939
584.995967
587.390897
588.598073
588.485491
587.174563
589.471535
590.628218
555.306153
569.452563
573.046662
572.315041
562.521170
574.415470
577.343286
576.323273
566.370109
578.129699
580.984552
579.994992
570.464779
581.615155
584.253934
583.168474
573.730762
584.499699
586.910856
585.587861
575.719412
586.689830
589.334872
566.719546
570.439409
572.585000
573.102986
572.267806
575.293747
577.020262
577.260201
576.223758
579.089888
580.698046
580.866266
579.811892
582.494912
583.969729
584.041596
582.907974
585.403851
586.694025
586.580093
585.251750
587.677930
588.944765
568.097593
570.153748
571.886334
572.772830
573.222320
575.044836
576.460420
577.069878
577.292932
578.915901
580.160098
580.617835
580.707798
582.251205
583.431159
583.831626
583.853013
585.229218
586.234519
586.473692
586.345629
587.576302
588.430443
564.213802
568.145681
570.452622
571.088236
570.347028
573.452189
575.245265
575.539997
574.555407
577.399435
578.957372
578.999437
577.710062
580.638693
582.235318
582.312275
581.095787
583.745699
585.128726
585.058969
583.751541
586.223347
587.518620
549.804094
564.811332
568.781288
568.279855
558.668354
570.718728
573.783597
572.876131
563.128294
574.751351
577.509923
576.182919
565.284334
577.830721
580.802255
579.671608
569.595948
581.129906
583.772003
582.522537
572.635479
583.758288
586.478615
562.602663
566.557269
568.899885
569.575040
568.874494
572.023788
573.857330
574.184538
573.224956
576.089922
577.663684
577.715301
576.433393
579.374912
580.982970
581.067123
579.857071
582.519860
583.915050
583.854023
582.554627
585.039664
586.344427
564.843103
566.955556
568.766229
569.732290
570.259509
572.178943
573.680008
574.354856
574.626887
576.292683
577.565725
578.034993
578.129111
579.706761
580.913260
581.323459
581.348229
582.759768
583.793908
584.047277
583.927830
585.196105
586.076473
561.725690
565.579883
567.867552
568.501966
567.748852
570.965432
572.837344
573.173448
572.198513
575.138099
576.787279
576.948364
575.840660
578.630415
580.161429
580.228732
579.041679
581.649261
583.001093
582.893537
581.527132
584.069995
585.402437
548.304274
562.853251
566.700118
566.106345
556.181533
568.586381
571.750092
570.843969
560.902255
572.824422
575.741819
574.684926
564.733188
576.371802
579.133645
577.987471
568.116241
579.392976
581.941346
580.582739
570.337326
581.806567
584.605466
561.159562
565.008289
567.289021
567.916983
567.159145
570.374085
572.246418
572.584364
571.613733
574.563319
576.227684
576.407025
575.311253
578.088022
579.600716
579.653753
578.454186
581.045244
582.383769
582.266818
580.894197
583.429716
584.757289
563.723014
565.818550
567.611728
568.562685
569.078477
570.995013
572.496130
573.172081
573.449119
575.138967
576.450449
576.974157
577.119007
578.644945
579.800460
580.183908
580.196110
581.564205
582.563427
582.798200
582.671019
583.919427
584.786696
560.969276
564.869060
567.174402
567.821097
567.094449
570.244688
572.076892
572.396518
571.423194
574.343298
575.996116
576.191169
575.144120
577.850095
579.327379
579.381610
578.217451
580.751729
582.073087
581.990534
580.710875
583.135509
584.408643
547.804022
562.591295
566.491146
565.943727
556.251497
568.344645
571.406840
570.466849
560.578252
572.381897
575.272434
574.271706
564.649622
575.913825
578.580575
577.453103
567.839331
578.810097
581.304675
580.050133
570.379858
581.234805
583.886999
561.460140
565.333840
567.600051
568.203327
567.428784
570.519108
572.293056
572.563454
571.548328
574.427773
576.046198
576.215040
575.146238
577.828005
579.284112
579.322072
578.143264
580.659384
581.964189
581.869070
580.576979
582.981577
584.241572
564.758087
566.785993
568.492019
569.359119
569.790526
571.570849
572.946301
573.525457
573.726516
575.329141
576.570280
577.047208
577.158127
578.628613
579.738137
580.092340
580.082872
581.409346
582.373610
582.591952
582.456320
583.646519
584.474333
562.883820
566.559229
568.679006
569.198537
568.394169
571.313026
572.964199
573.167435
572.128570
574.907427
576.457177
576.586536
575.491627
578.139017
579.567293
579.588192
578.394037
580.887197
582.165602
582.057024
580.766086
583.111359
584.337330
551.123228
565.106972
568.662661
567.976594
558.508054
569.979422
572.770243
571.724983
561.964899
573.403028
576.137611
575.067991
565.416874
576.593718
579.198073
578.041449
568.396279
579.320737
581.760819
580.498870
570.949554
581.561445
584.120755
565.139054
568.546799
570.412218
570.796482
569.913317
572.638815
574.144445
574.313416
573.280318
575.935288
577.394129
577.530880
576.474422
579.028816
580.390373
580.433766
579.284530
581.686079
582.891633
582.789247
581.517273
583.736866
584.855474
569.845297
570.961949
572.007205
572.689856
573.190571
574.379190
575.379398
575.990706
576.425170
577.569325
578.537830
579.120159
579.517320
580.596038
581.483893
581.973024
582.261231
583.202239
583.933421
584.253234
584.358105
585.083073
585.570675
571.525162
572.107522
572.862109
573.576022
574.285748
575.174587
576.026768
576.748312
577.437070
578.303335
579.135287
579.833080
580.486308
581.297015
582.054852
582.660646
583.202096
583.876861
584.476070
584.901991
585.237796
585.666823
585.956772
576.507916
577.054930
577.820454
578.600458
579.408976
580.356111
581.284382
582.107775
582.906050
583.821305
584.708446
585.481613
586.213495
587.037770
587.815796
588.467138
589.064796
589.738542
590.348485
590.811369
591.193472
591.610721
591.889195
575.034937
575.892071
576.860760
577.642346
578.366757
579.471012
580.492454
581.252743
581.930965
582.984011
583.956043
584.665973
585.280231
586.232677
587.087704
587.673586
588.155174
588.955847
589.643421
590.045730
590.325269
590.903910
591.315239
571.963996
573.730453
575.162135
575.856867
576.174619
577.807759
579.079108
579.641924
579.854586
581.403788
582.611763
583.128081
583.292512
584.712887
585.786691
586.177491
586.217915
587.479409
588.383543
588.594777
588.448175
589.554467
590.301400
567.671398
571.310519
573.362820
573.811850
572.924242
575.889654
577.568794
577.786769
576.738929
579.582650
581.177889
581.353922
580.306765
582.957342
584.398090
584.454636
583.311830
585.781435
587.047143
586.922752
585.583642
587.976363
589.214662
568.910402
570.890556
572.541548
573.361983
573.758274
575.532532
576.909209
577.491750
577.695922
579.314416
580.568742
581.058816
581.186278
582.672546
583.804023
584.185751
584.205017
585.540952
586.513418
586.733791
586.591985
587.800721
588.638849
568.730736
570.201803
571.697340
572.686253
573.468197
574.939030
576.213384
576.958827
577.523962
578.802476
579.909510
580.507900
580.945586
582.128596
583.153613
583.673632
584.019991
585.059893
585.930481
586.300665
586.499253
587.379380
588.045837
566.541058
568.644300
570.424511
571.351734
571.837028
573.691732
575.136415
575.771017
576.012470
577.632923
578.861944
579.287725
579.337055
580.915883
582.118261
582.517054
582.526526
583.933464
584.965736
585.221633
585.104832
586.349306
587.212483
562.871984
566.814416
569.138473
569.794104
569.074575
572.202546
574.018671
574.334314
573.365501
576.216015
577.776980
577.820001
576.530323
579.457731
581.051263
581.123524
579.904172
582.559797
583.950124
583.886539
582.584954
585.063208
586.363037
564.935850
567.060421
568.874883
569.841200
570.367429
572.265152
573.749526
574.416838
574.684308
576.326273
577.571675
578.008510
578.067152
579.658414
580.872108
581.278819
581.295304
582.712914
583.755405
584.019063
583.910166
585.166347
586.038145
565.492798
567.014023
568.584353
569.653614
570.517310
572.079090
573.435889
574.246876
574.863118
576.184895
577.323044
577.938953
578.389985
579.601332
580.650926
581.184251
581.540537
582.605868
583.499164
583.882969
584.094495
585.004300
585.693054
563.975897
566.057097
567.839997
568.785488
569.298189
571.225723
572.734967
573.414179
573.689432
575.375592
576.675125
577.179207
577.307149
578.851907
580.027067
580.419831
580.435975
581.827633
582.842655
583.077232
582.941018
584.216891
585.103631
560.939300
564.778239
567.050310
567.674022
566.914775
570.127546
571.998377
572.335674
571.363986
574.310533
575.970349
576.144844
575.045791
577.822370
579.335474
579.387705
578.187407
580.782605
582.124223
582.006953
580.633171
583.173997
584.506234
563.389972
565.469140
567.249305
568.191950
568.702346
570.629065
572.138741
572.819658
573.099009
574.793792
576.106277
576.625216
576.762076
578.298799
579.460561
579.841864
579.847451
581.225394
582.228036
582.453530
582.310765
583.580000
584.462409
564.327010
565.841942
567.405182
568.467542
569.325489
570.885358
572.242181
573.054859
573.677442
575.018076
576.186708
576.842053
577.322408
578.506903
579.522004
580.032998
580.373147
581.406682
582.271330
582.637078
582.837487
583.731694
584.409891
563.205875
565.312663
567.112149
568.065244
568.579332
570.474291
571.956656
572.621328
572.890641
574.564989
575.865264
576.386782
576.533945
578.040105
579.179638
579.556446
579.567624
580.920227
581.911246
582.150458
582.034154
583.258185
584.109007
560.602823
564.501679
566.800512
567.435825
566.692895
569.819295
571.628774
571.931240
570.943662
573.843356
575.478792
575.662621
574.606992
577.299270
578.763651
578.808138
577.635400
580.158969
581.471455
581.382897
580.097230
582.510152
583.776026
563.676347
565.759675
567.522209
568.432452
568.898290
570.736203
572.162722
572.779363
573.007459
574.643175
575.910861
576.407394
576.533777
578.018360
579.138981
579.500973
579.498252
580.833515
581.807529
582.032725
581.902565
583.108284
583.946584
565.310294
566.768900
568.251199
569.227753
569.992651
571.429933
572.669445
573.387058
573.931198
575.192302
576.295352
576.904729
577.348890
578.487365
579.462660
579.946297
580.262676
581.258913
582.088190
582.430292
582.609373
583.457775
584.103055
564.978931
566.941020
568.578212
569.393555
569.783345
571.495169
572.813159
573.356909
573.535065
575.099785
576.311360
576.773061
576.874560
578.328704
579.423893
579.770641
579.753997
581.064101
582.009157
582.212890
582.064315
583.230364
584.041573
563.280518
566.881630
568.914106
569.366163
568.505316
571.351620
572.943480
573.115253
572.056159
574.796796
576.316677
576.438716
575.343006
577.968454
579.377895
579.396380
578.200632
580.669340
581.922137
581.798978
580.492934
582.805521
584.004455
567.118381
568.860823
570.266354
570.937058
571.224085
572.767441
573.952273
574.448932
574.608315
576.074672
577.209336
577.667702
577.785068
579.171190
580.213189
580.571894
580.578125
581.820647
582.704911
582.903446
582.751723
583.818083
584.540304
569.849997
570.685573
571.618791
572.353965
573.017717
574.036836
574.970117
575.651030
576.256894
577.233629
578.136435
578.788824
579.356280
580.271099
581.093757
581.650089
582.103092
582.878161
583.540378
583.920707
584.181334
584.735590
585.131613
571.139543
571.663830
572.387600
573.109729
573.844974
574.704478
575.541897
576.279738
576.998826
577.838741
578.658329
579.374408
580.059336
580.844991
581.590286
582.212490
582.782400
583.428816
584.011552
584.449305
584.809184
585.206531
585.473222
576.155647
576.665069
577.407096
578.189559
579.009709
579.937294
580.851793
581.680544
582.490160
583.384886
584.256954
585.033460
585.774488
586.577747
587.340042
587.994016
588.602528
589.262430
589.866277
590.340853
590.738552
591.138207
591.400958
574.889015
575.610097
576.510927
577.314845
578.104039
579.133179
580.114309
580.905383
581.649322
582.626766
583.556788
584.293311
584.967717
585.846097
586.658681
587.268014
587.808915
588.547261
589.207804
589.648507
589.995905
590.500816
590.860118
572.524213
573.744170
574.962666
575.763058
576.407754
577.698930
578.832073
579.521663
580.064501
581.272759
582.339801
582.971794
583.446579
584.539170
585.474315
585.971095
586.310435
587.269658
588.063832
588.410014
588.584629
589.354440
589.924338
569.899921
571.791786
573.348189
574.102951
574.452879
576.160900
577.486099
578.045574
578.240278
579.831133
581.068596
581.562289
581.692895
583.145553
584.238219
584.591589
584.585120
585.913272
586.876813
587.097020
586.952726
588.124331
588.931814
569.564396
570.966678
572.384439
573.311310
574.043934
575.462697
576.694485
577.412735
577.961609
579.229235
580.339122
580.957267
581.410892
582.552993
583.532868
584.023546
584.351009
585.369581
586.222797
586.583766
586.773867
587.631360
588.280261
568.918652
570.112219
571.466975
572.495560
573.404205
574.729248
575.930051
576.743111
577.446143
578.586664
579.627625
580.301858
580.881131
581.907932
582.840741
583.408098
583.875906
584.779389
585.583687
586.021173
586.349991
587.082349
587.645965
567.253091
568.748709
570.278365
571.302478
572.118227
573.619624
574.922498
575.694185
576.280082
577.562561
578.668544
579.264170
579.698832
580.880367
581.901024
582.412302
582.752708
583.806923
584.694589
585.078649
585.288897
586.179465
586.852818
565.270744
567.366586
569.152783
570.095989
570.602357
572.477032
573.943408
574.601497
574.865763
576.494021
577.737139
578.191588
578.277170
579.818909
580.991458
581.375766
581.382160
582.785315
583.818878
584.079626
583.969780
585.217192
586.082679
565.654570
567.170436
568.733135
569.795699
570.651986
572.195152
573.536747
574.340872
574.953249
576.258096
577.381719
577.990327
578.436190
579.630321
580.662526
581.182580
581.530306
582.593007
583.488522
583.878610
584.095809
584.997095
585.678598
565.696159
566.936413
568.363469
569.472225
570.463475
571.875373
573.155508
574.032995
574.787756
575.973313
577.048940
577.746562
578.345549
579.398974
580.356036
580.940072
581.421335
582.342991
583.162998
583.610371
583.951265
584.709814
585.293994
564.664812
566.156038
567.700147
568.755184
569.613332
571.171519
572.527426
573.339985
573.961654
575.298847
576.460686
577.107473
577.582528
578.769764
579.789086
580.301019
580.643122
581.693731
582.573086
582.944094
583.146081
584.057326
584.748767
563.249153
565.301991
567.065119
568.005505
568.522352
570.433546
571.932338
572.609348
572.888356
574.578579
575.888696
576.410028
576.552616
578.076713
579.227243
579.599659
579.599147
580.982063
581.989934
582.218657
582.078787
583.349988
584.234537
564.055972
565.549455
567.095979
568.152374
569.011028
570.569836
571.926932
572.741645
573.366964
574.709892
575.880003
576.535989
577.016221
578.199564
579.211015
579.715110
580.048864
581.088515
581.957282
582.319949
582.515507
583.420744
584.108358
564.477263
565.723511
567.156291
568.267723
569.259417
570.672214
571.954281
572.835525
573.597025
574.793625
575.886826
576.606220
577.219296
578.261614
579.200105
579.769268
580.236328
581.134292
581.931113
582.361834
582.690768
583.436098
584.011515
563.825137
565.353852
566.926968
567.993066
568.848204
570.391735
571.734819
572.542802
573.163322
574.482186
575.632443
576.279935
576.756527
577.923463
578.921593
579.422105
579.755611
580.777680
581.635111
582.001592
582.204445
583.082658
583.748572
562.841503
564.958519
566.758953
567.705009
568.206169
570.078629
571.542963
572.201540
572.471467
574.110341
575.382156
575.888113
576.026027
577.514862
578.637993
579.001962
579.002013
580.344603
581.326620
581.559374
581.437124
582.649706
583.493021
564.272622
565.780331
567.318834
568.343224
569.150854
570.640099
571.930294
572.692639
573.273676
574.555413
575.674281
576.297866
576.754777
577.902001
578.883164
579.370442
579.690832
580.695132
581.533943
581.884197
582.071547
582.932444
583.586665
565.407288
566.605584
567.963638
568.990350
569.887652
571.186475
572.359144
573.150459
573.836266
574.956995
575.987028
576.661925
577.239954
578.241283
579.144522
579.689685
580.134135
580.994013
581.751119
582.150722
582.450719
583.155944
583.702930
565.540071
566.943165
568.361039
569.286518
570.007618
571.379713
572.563740
573.248701
573.771620
574.994765
576.068375
576.666224
577.105706
578.221146
579.176039
579.650588
579.960679
580.934447
581.737443
582.058040
582.217977
583.046981
583.678997
565.395011
567.284338
568.836302
569.588069
569.928149
571.562346
572.819510
573.336045
573.502460
575.021917
576.201584
576.661258
576.772206
578.191809
579.259725
579.602412
579.587886
580.865004
581.775686
581.956157
581.784612
582.924662
583.713997
567.600404
568.810677
570.011102
570.786458
571.392208
572.608233
573.666062
574.295670
574.786962
575.925991
576.932507
577.521919
577.966684
579.027812
579.938314
580.419203
580.741208
581.660011
582.409893
582.718979
582.865010
583.608499
584.163225
569.646866
570.351251
571.220111
571.978340
572.706445
573.655834
574.555330
575.273191
575.950598
576.860144
577.730396
578.420343
579.058925
579.906082
580.693182
581.281772
581.799983
582.504868
583.128227
583.535051
583.854525
584.337136
584.683972
570.738472
571.227053
571.928982
572.654428
573.402275
574.245472
575.073953
575.822778
576.559358
577.385902
578.198539
578.926958
579.629845
580.401454
581.137431
581.768271
582.352072
582.981343
583.551646
583.994481
584.365315
584.744596
584.996222
575.624371
576.165277
576.924956
577.701503
578.506798
579.446641
580.366122
581.181569
581.971914
582.876846
583.753115
584.515753
585.236503
586.047269
586.810460
587.447919
588.037032
588.712347
589.328298
589.797884
590.184487
590.601705
590.879053
574.177468
575.020280
575.978413
576.756997
577.480954
578.574408
579.584319
580.337070
581.009206
582.049290
583.008452
583.707544
584.310627
585.245994
586.080739
586.645344
587.111931
587.920952
588.621866
589.037170
589.325919
589.902026
590.309940
571.170147
572.895246
574.303834
574.997937
575.326659
576.936087
578.188825
578.746697
578.961927
580.488983
581.679268
582.185468
582.341654
583.736061
584.777646
585.128509
585.130198
586.424080
587.359555
587.598325
587.475447
588.568232
589.304979
566.983073
570.519206
572.528471
572.981908
572.137151
575.044030
576.694656
576.914639
575.895542
578.693109
580.264405
580.434616
579.392028
581.999462
583.392851
583.381341
582.134119
584.698454
586.021774
585.943424
584.662106
587.009409
588.226262
568.151344
570.084104
571.704552
572.518447
572.921693
574.671068
576.031255
576.612657
576.824092
578.425160
579.668924
580.158264
580.283543
581.736970
582.825941
583.159331
583.133072
584.496310
585.497535
585.743617
585.624451
586.818529
587.645738
567.949195
569.389058
570.857212
571.831713
572.607078
574.064794
575.330803
576.076879
576.646974
577.921246
579.032236
579.647102
580.096711
581.238750
582.215350
582.696141
583.017001
584.053206
584.928017
585.306012
585.511356
586.385633
587.046715
565.795956
567.849194
569.590685
570.496778
570.972159
572.814760
574.255118
574.897307
575.154754
576.772090
578.019822
578.500426
578.618111
580.104355
581.226994
581.582223
581.574045
582.957654
583.977213
584.231080
584.117032
585.353202
586.210832
562.213255
566.049526
568.315243
568.945135
568.219453
571.329004
573.141514
573.474345
572.549096
575.376819
576.965152
577.117880
576.045587
578.734197
580.196187
580.218717
578.999734
581.605915
582.971606
582.903318
581.611564
584.070661
585.361709
564.202036
566.275388
568.049179
568.992589
569.507209
571.390750
572.869253
573.543323
573.827102
575.467808
576.734457
577.229295
577.359291
578.859218
579.994390
580.359215
580.358150
581.748683
582.774002
583.031213
582.921941
584.169287
585.035822
564.731931
566.219779
567.759744
568.812361
569.667471
571.211014
572.555083
573.363564
573.983783
575.306265
576.455483
577.096515
577.567808
578.739338
579.742808
580.243002
580.578292
581.628444
582.512386
582.891939
583.101624
584.006008
584.691155
563.244958
565.275638
567.024829
567.963497
568.484828
570.375812
571.859222
572.529470
572.805799
574.486684
575.790443
576.312165
576.458853
577.965280
579.099307
579.459926
579.452063
580.838127
581.851564
582.086939
581.952891
583.221675
584.103880
560.281787
564.013629
566.240319
566.872947
566.171552
569.299689
571.127204
571.453148
570.489932
573.418396
575.077548
575.276387
574.230151
576.933964
578.396816
578.412871
577.178096
579.782734
581.130371
581.019761
579.658185
582.183493
583.508440
562.613003
564.650790
566.407784
567.351872
567.876231
569.769232
571.254596
571.927426
572.206884
573.890468
575.198172
575.724723
575.874110
577.379007
578.509545
578.866005
578.852404
580.229138
581.233232
581.461126
581.321221
582.584056
583.462453
563.455781
564.965034
566.525004
567.589697
568.450596
569.998241
571.346550
572.161171
572.788845
574.114395
575.270237
575.921786
576.400713
577.567961
578.563151
579.057097
579.384583
580.413508
581.276156
581.640863
581.840268
582.730743
583.406767
562.252227
564.382893
566.198199
567.161733
567.683122
569.572960
571.058340
571.744399
572.044987
573.680585
574.951870
575.462872
575.608218
577.097348
578.218673
578.580400
578.579642
579.928202
580.916321
581.153407
581.035762
582.254858
583.103629
559.560343
563.527998
565.861349
566.516525
565.792947
568.910482
570.730277
571.081370
570.194956
572.989221
574.572108
574.742917
573.695974
576.360832
577.804287
577.832779
576.644273
579.167890
580.478035
580.387962
579.105049
581.507937
582.770359
562.679497
564.790479
566.573047
567.496978
567.973173
569.810122
571.244814
571.888545
572.152781
573.751610
574.991809
575.480267
575.607472
577.077318
578.182984
578.533508
578.521263
579.850237
580.817332
581.036699
580.903051
582.104109
582.940778
564.344770
565.809569
567.299665
568.285779
569.059702
570.493956
571.736442
572.469600
573.031119
574.277984
575.369360
575.980264
576.430598
577.555261
578.516275
578.992430
579.304605
580.288033
581.103129
581.433174
581.603651
582.450833
583.096854
564.036463
565.990585
567.628831
568.457932
568.869876
570.564375
571.877357
572.439374
572.646697
574.189250
575.391387
575.869435
576.000787
577.422570
578.494418
578.838492
578.830802
580.113055
581.030675
581.212111
581.045174
582.217469
583.033988
562.363729
565.937289
567.965944
568.443109
567.644277
570.432622
572.008272
572.210770
571.228192
573.902045
575.404181
575.562754
574.558513
577.093408
578.462096
578.486043
577.334034
579.738882
580.948420
580.791375
579.445410
581.784665
582.996072
566.169845
567.900689
569.302896
569.983731
570.289842
571.814687
572.993934
573.506794
573.694213
575.142424
576.272605
576.750978
576.900871
578.257763
579.279555
579.638039
579.654515
580.870452
581.728988
581.906311
581.737017
582.810273
583.538083
568.879892
569.710531
570.640508
571.376918
572.044017
573.058013
573.990561
574.678939
575.295098
576.270481
577.175263
577.837664
578.416503
579.324746
580.140146
580.694777
581.147745
581.911842
582.561123
582.930287
583.183081
583.737589
584.135060
570.159741
570.680979
571.401425
572.121714
572.856103
573.713542
574.551454
575.293612
576.018268
576.860819
577.684194
578.406815
579.097742
579.882883
580.625755
581.246501
581.814529
582.454969
583.030197
583.461203
583.816492
584.212659
584.479418
575.062807
575.659294
576.447660
577.214446
577.992193
578.958441
579.889585
580.686183
581.443969
582.372931
583.259742
584.003089
584.690773
585.522238
586.292167
586.907217
587.463003
588.165939
588.798882
589.256960
589.619191
590.067473
590.367502
573.240968
574.356159
575.421388
576.145163
576.703409
577.963664
579.037476
579.718331
580.216908
581.422177
582.445507
583.075158
583.509267
584.600206
585.490337
585.976917
586.267417
587.246706
588.020453
588.376794
588.509386
589.256258
589.755331
568.317673
571.663751
573.516026
573.917899
573.068028
575.861547
577.433212
577.661458
576.680263
579.396172
580.910833
581.102779
580.105316
582.638467
583.977781
583.986265
582.782354
585.275678
586.548947
586.490634
585.243003
587.494208
588.628168
554.210731
567.870876
571.356553
570.656236
561.150634
572.727681
575.580790
574.580838
564.835450
576.353609
579.145198
578.150774
568.706944
579.699817
582.239505
580.983829
570.970282
582.293801
584.857289
583.644437
574.077115
584.767869
587.350850
565.201029
568.801123
570.886740
571.397957
570.597975
573.555778
575.247964
575.488820
574.481657
577.297372
578.880258
579.045939
577.995220
580.609809
582.006100
581.982349
580.724416
583.309491
584.659547
584.595822
583.328526
585.706821
586.949687
566.507447
568.500932
570.183156
571.044029
571.483570
573.279298
574.679244
575.290417
575.524595
577.134077
578.381154
578.867267
578.986590
580.445969
581.537519
581.867564
581.840054
583.211239
584.223667
584.476122
584.361980
585.579467
586.423680
562.725367
566.533031
568.762977
569.359536
568.603457
571.681693
573.466846
573.778897
572.839008
575.657026
577.242792
577.399417
576.327515
578.992050
580.426064
580.426534
579.191828
581.785237
583.142073
583.068716
581.772509
584.222641
585.507061
548.754892
563.284875
567.114929
566.566795
556.982985
568.958830
572.014797
571.157234
561.645508
573.065699
575.860185
574.832270
565.225005
576.438220
579.067544
577.853896
567.910712
579.222838
581.805157
580.552332
570.746522
581.770881
584.468470
561.137099
564.964762
567.225987
567.858271
567.139750
570.258263
572.080935
572.424132
571.510019
574.352175
575.957649
576.129002
575.069795
577.749499
579.197592
579.208918
577.981857
580.581550
581.942493
581.870034
580.576186
583.038646
584.332981
563.295272
565.339865
567.093114
568.028359
568.542230
570.424646
571.902102
572.573198
572.853881
574.515531
575.803399
576.315905
576.455349
577.949665
579.072451
579.424908
579.412968
580.796418
581.813262
582.058451
581.936321
583.193592
584.067390
560.267007
563.992856
566.212172
566.839125
566.132451
569.250394
571.069100
571.390220
570.423747
573.343857
574.995294
575.189088
574.138456
576.833254
578.287003
578.296062
577.057567
579.662840
581.014179
580.909026
579.552113
582.075922
583.398904
547.284599
561.329258
565.059885
564.513155
554.988840
566.942580
569.992848
569.070653
559.208148
571.030564
573.937960
572.948967
563.327985
574.597947
577.242424
576.021235
566.012680
577.381105
579.950410
578.610880
568.443039
579.827981
582.606962
559.618028
563.354958
565.586022
566.221191
565.519032
568.639418
570.459759
570.782907
569.818706
572.738989
574.391550
574.587826
573.539065
576.233665
577.686613
577.694447
576.452746
579.049390
580.391831
580.279753
578.917622
581.435277
582.754344
561.970879
564.053450
565.838496
566.792485
567.315079
569.203031
570.684793
571.362515
571.651801
573.308813
574.596057
575.113609
575.259126
576.751761
577.872463
578.226340
578.214939
579.575316
580.570394
580.802324
580.673235
581.913872
582.777324
559.040273
563.004663
565.340652
566.005486
565.295549
568.426155
570.258458
570.621342
569.746398
572.552363
574.145565
574.324167
573.282570
575.951011
577.395671
577.422941
576.233772
578.763312
580.079535
579.992525
578.712310
581.124661
582.394354
545.512038
560.625948
564.609671
564.104278
554.500024
566.516730
569.589875
568.781258
559.488050
570.686765
573.436740
572.419206
562.886217
574.029907
576.651777
575.492003
565.820017
576.819585
579.313346
578.058841
568.423745
579.228969
581.872331
559.450268
563.394975
565.698462
566.324685
565.571603
568.649833
570.433553
570.757775
569.850330
572.619523
574.181889
574.339491
573.281892
575.930490
577.359541
577.376987
576.177972
578.685621
579.978775
579.873402
578.577599
580.970631
582.227509
562.827097
564.864839
566.581250
567.461974
567.908789
569.677626
571.055640
571.662253
571.900771
573.471129
574.691185
575.173130
575.300650
576.743239
577.827926
578.170100
578.154843
579.457014
580.397064
580.594480
580.442681
581.631745
582.461230
561.003438
564.651472
566.767608
567.312032
566.569233
569.428169
571.066540
571.309120
570.355196
573.062072
574.589191
574.755496
573.754035
576.304809
577.685383
577.706297
576.549971
578.971300
580.199788
580.050744
578.714662
581.084815
582.323053
549.374556
563.216512
566.753510
566.136011
557.025601
568.139746
570.877802
569.922393
560.599957
571.618931
574.289639
573.325573
564.209141
574.853540
577.345091
576.220548
566.867660
577.463277
579.804084
578.467491
568.722382
579.508124
582.104583
563.243185
566.617254
568.471358
568.874695
568.049061
570.713833
572.206354
572.412158
571.462413
574.052789
575.497171
575.676668
574.717988
577.181282
578.500764
578.548981
577.441133
579.773424
580.931465
580.790532
579.474912
581.720530
582.851793
567.897959
569.002995
570.039356
570.721500
571.228321
572.404845
573.404313
574.030757
574.487479
575.626441
576.597686
577.198369
577.619675
578.683870
579.559549
580.047281
580.338106
581.258532
581.968344
582.269613
582.360013
583.086764
583.577072
569.558728
570.134246
570.880611
571.588749
572.295383
573.180044
574.033784
574.763863
575.463452
576.334635
577.173467
577.882885
578.547326
579.357808
580.112675
580.716955
581.255889
581.920793
582.507966
582.922899
583.250877
583.677864
583.967782
574.790058
575.331914
576.093176
576.870826
577.674884
578.610158
579.523365
580.331951
581.114610
582.010236
582.876412
583.628802
584.338627
585.136599
585.885586
586.509750
587.089287
587.761144
588.378283
588.850553
589.239038
589.656300
589.933058
573.348005
574.192057
575.152576
575.933492
576.656976
577.745140
578.748263
579.494369
580.159186
581.189287
582.137570
582.826019
583.417813
584.339103
585.157412
585.706198
586.161400
586.967861
587.672352
588.092602
588.384653
588.960666
589.367523
570.349862
572.076356
573.488247
574.186557
574.516144
576.118415
577.363327
577.915172
578.124249
579.640167
580.818436
581.313695
581.458400
582.836703
583.858103
584.188729
584.175195
585.468163
586.411453
586.658825
586.541636
587.633614
588.368269
566.175554
569.712218
571.724122
572.182297
571.339629
574.236827
575.878104
576.092766
575.069420
577.855358
579.414691
579.574734
578.520982
581.110726
582.481228
582.446089
581.180654
583.745091
585.077674
585.009538
583.735362
586.080535
587.294251
567.359490
569.290044
570.908752
571.722417
572.123755
573.864276
575.215814
575.791983
575.999441
577.592755
578.828875
579.311549
579.427256
580.863029
581.928915
582.239204
582.195820
583.555095
584.560100
584.811946
584.696733
585.889300
586.714240
567.176914
568.609841
570.069398
571.036599
571.804933
573.253840
574.512371
575.253954
575.821437
577.092856
578.202696
578.817384
579.261574
580.385494
581.337661
581.795206
582.098572
583.125810
583.997824
584.375561
584.580828
585.453783
586.113619
565.046390
567.086425
568.811725
569.703896
570.167812
572.000585
573.434073
574.072824
574.329663
575.948283
577.201383
577.690050
577.808715
579.274182
580.368610
580.698835
580.671700
582.042137
583.053771
583.302443
583.184984
584.419715
585.276792
561.482088
565.299881
567.544129
568.156111
567.416402
570.514819
572.320065
572.649787
571.725047
574.555746
576.152868
576.319316
575.253855
577.918319
579.349229
579.346127
578.108230
580.699170
582.054155
581.978036
580.680950
583.138586
584.429388
563.470952
565.528335
567.282108
568.208081
568.708475
570.579815
572.049559
572.719202
573.002133
574.644294
575.916815
576.420603
576.552864
578.033960
579.143621
579.486319
579.468448
580.845672
581.861372
582.111811
581.998003
583.243193
584.108812
563.998409
565.472997
566.996113
568.034209
568.876654
570.406530
571.739419
572.541440
573.158519
574.478364
575.627368
576.269959
576.738343
577.895556
578.880067
579.362915
579.684726
580.725172
581.602980
581.979056
582.186400
583.088017
583.771185
562.513237
564.530719
566.265055
567.192931
567.704510
569.579295
571.048227
571.710116
571.981561
573.654696
574.951951
575.469386
575.609755
577.103857
578.223350
578.570363
578.552003
579.931919
580.943185
581.179051
581.045488
582.310616
583.189495
559.549675
563.267124
565.480039
566.105105
565.397160
568.506220
570.316194
570.632285
569.663404
572.579924
574.228458
574.420086
573.366576
576.058821
577.509306
577.514030
576.270723
578.871462
580.219211
580.111552
578.752636
581.273269
582.593956
561.863658
563.890663
565.636428
566.573111
567.089408
568.965174
570.433125
571.093961
571.364967
573.037545
574.335467
574.854826
574.997193
576.492266
577.612225
577.959055
577.938092
579.310822
580.313801
580.542532
580.403328
581.663199
582.538911
562.686099
564.187369
565.738227
566.795666
567.647656
569.179195
570.510078
571.310846
571.928330
573.245002
574.393832
575.040074
575.513155
576.671957
577.657847
578.142943
578.462973
579.486422
580.345069
580.706600
580.903722
581.792996
582.468534
561.466304
563.589383
565.396398
566.353627
566.867001
568.740228
570.207191
570.878136
571.168043
572.797027
574.064336
574.572652
574.713683
576.194775
577.307274
577.660022
577.650901
578.992161
579.973236
580.202895
580.079774
581.299483
582.150020
558.760345
562.719166
565.043535
565.692797
564.962693
568.063120
569.864814
570.201569
569.305480
572.095343
573.676593
573.846926
572.797486
575.454094
576.888372
576.907484
575.709870
578.224982
579.526089
579.425666
578.134681
580.539926
581.805794
561.860232
563.962470
565.734301
566.649182
567.116698
568.940837
570.363380
570.998033
571.256332
572.852041
574.090825
574.578537
574.703201
576.165960
577.262906
577.604364
577.583119
578.903607
579.862120
580.072428
579.932312
581.134294
581.973385
563.508152
564.962798
566.438620
567.410882
568.173450
569.600182
570.839043
571.570945
572.131736
573.376463
574.465525
575.074431
575.521435
576.639560
577.592457
578.059855
578.363094
579.338746
580.147259
580.470916
580.637053
581.484197
582.131475
563.188047
565.128770
566.747890
567.557686
567.954763
569.646946
570.965736
571.534974
571.747320
573.288092
574.486560
574.961500
575.089005
576.503938
577.567655
577.902769
577.885361
579.160565
580.074401
580.251964
580.082298
581.254611
582.071985
561.505626
565.063058
567.069503
567.524166
566.708369
569.498571
571.086031
571.301376
570.328153
572.999980
574.497576
574.652783
573.645008
576.172755
577.533413
577.548722
576.387273
578.785732
579.993023
579.833480
578.485596
580.825282
582.037553
565.294920
567.012677
568.395909
569.057724
569.350911
570.876760
572.065385
572.589438
572.784949
574.233162
575.360489
575.836175
575.982878
577.334133
578.349312
578.700659
578.709815
579.920527
580.776617
580.951955
580.781354
581.854807
582.583170
567.989921
568.811188
569.726870
570.448941
571.106529
572.119991
573.058351
573.754458
574.376484
575.353188
576.256919
576.917649
577.494023
578.398205
579.208534
579.757557
580.204909
580.964798
581.611686
581.979164
582.230982
582.785424
583.183140
569.261530
569.775499
570.484516
571.193270
571.919943
572.776030
573.617572
574.365261
575.094434
575.938757
576.762020
577.483641
578.172677
578.954666
579.693401
580.309480
580.872904
581.509696
582.082539
582.511963
582.866372
583.262330
583.529168
574.480699
574.992124
575.737836
576.523582
577.342370
578.260406
579.161596
579.976587
580.771052
581.646626
582.497972
583.253955
583.973571
584.751608
585.485739
586.113415
586.703440
587.357461
587.964195
588.444620
588.846331
589.245544
589.506628
573.224045
573.947904
574.854791
575.666094
576.457337
577.474282
578.439790
579.217605
579.947770
580.903575
581.810350
582.525324
583.177758
584.027929
584.807050
585.384031
585.902284
586.637901
587.307061
587.759245
588.114454
588.617769
588.973727
570.878276
572.101569
573.329510
574.145010
574.800012
576.071011
577.183150
577.861360
578.395401
579.576203
580.615333
581.224771
581.677863
582.737062
583.629246
584.082093
584.388906
585.352938
586.166456
586.534332
586.724676
587.488553
588.051037
568.280836
570.174077
571.739679
572.515092
572.886768
574.560696
575.858362
576.409765
576.605559
578.161476
579.368058
579.840491
579.951054
581.365263
582.407417
582.705782
582.652958
583.995835
584.986763
585.236258
585.116834
586.274168
587.069422
567.977878
569.375102
570.790944
571.723035
572.459304
573.854335
575.064414
575.773446
576.318189
577.565313
578.656576
579.261741
579.698042
580.802556
581.732719
582.172792
582.462127
583.479260
584.345385
584.722883
584.925409
585.775758
586.417024
567.376366
568.552414
569.887931
570.902841
571.799531
573.105173
574.289505
575.094249
575.793543
576.927163
577.966339
578.644325
579.217491
580.203778
581.083060
581.601544
582.034040
582.921193
583.720858
584.158794
584.488167
585.216963
585.777296
565.769675
567.227819
568.717809
569.711790
570.504861
571.985892
573.274554
574.040385
574.626874
575.912150
577.033161
577.656962
578.108376
579.234757
580.187977
580.646224
580.950439
581.976737
582.845786
583.217325
583.418950
584.307637
584.980624
563.843294
565.879081
567.609349
568.512458
568.990582
570.842070
572.293803
572.947563
573.216431
574.850489
576.118250
576.622133
576.755543
578.216338
579.306375
579.634828
579.607029
580.974846
581.982097
582.223153
582.098350
583.346161
584.213105
564.209145
565.681061
567.195544
568.220424
569.048135
570.566031
571.889898
572.686512
573.299364
574.607597
575.747488
576.386342
576.851785
577.994671
578.964777
579.437502
579.752851
580.787002
581.660963
582.035668
582.242213
583.140265
583.820684
564.236708
565.443462
566.832099
567.911574
568.879191
570.261428
571.517758
572.383481
573.134136
574.313572
575.389799
576.095455
576.694205
577.714765
578.629365
579.177309
579.632239
580.534601
581.342331
581.783516
582.120610
582.872737
583.452129
563.215713
564.670238
566.179699
567.216628
568.062533
569.580583
570.902826
571.700740
572.317867
573.634597
574.780714
575.420830
575.887334
577.047383
578.034252
578.517873
578.839495
579.879325
580.756090
581.132013
581.339612
582.239255
582.920785
561.815222
563.819425
565.547769
566.481203
567.003202
568.857529
570.311847
570.973121
571.253080
572.906790
574.189126
574.697229
574.830929
576.327447
577.449206
577.797328
577.779402
579.157299
580.168829
580.410906
580.287371
581.538799
582.408631
562.570247
564.032606
565.552654
566.598625
567.448973
568.965063
570.281856
571.074041
571.687368
573.003409
574.151062
574.793749
575.262836
576.424863
577.413159
577.897143
578.216288
579.249566
580.118287
580.486538
580.687995
581.583345
582.262645
562.941250
564.166986
565.579512
566.678957
567.656517
569.032851
570.276154
571.128915
571.871023
573.049295
574.128848
574.839829
575.444005
576.468676
577.387043
577.937977
578.390435
579.278096
580.067118
580.491502
580.815829
581.559078
582.133750
562.259197
563.767258
565.321778
566.379066
567.224105
568.727551
570.027498
570.802013
571.399899
572.707179
573.852307
574.498970
574.972541
576.121148
577.098211
577.579685
577.896640
578.904061
579.745470
580.092875
580.279769
581.164157
581.837211
561.256257
563.345328
565.124709
566.065643
566.566963
568.390757
569.808622
570.433066
570.680170
572.313828
573.586909
574.098868
574.241544
575.707752
576.807086
577.150562
577.132208
578.457474
579.417965
579.621548
579.470470
580.700174
581.557707
562.640697
564.125559
565.640309
566.649388
567.444712
568.902548
570.163298
570.904755
571.472657
572.749672
573.868337
574.494675
574.951325
576.082147
577.043349
577.511848
577.814649
578.801696
579.620839
579.947995
580.116821
580.984834
581.647898
563.737764
564.911587
566.237850
567.235590
568.110322
569.394215
570.559605
571.349374
572.034983
573.150870
574.176562
574.849610
575.423757
576.411377
577.297395
577.825507
578.253603
579.097717
579.839378
580.223384
580.512413
581.219279
581.770421
563.853144
565.221407
566.594134
567.475020
568.162644
569.536283
570.736129
571.441111
571.979655
573.194944
574.258619
574.851684
575.286892
576.387214
577.324663
577.782766
578.077366
579.036345
579.827415
580.136999
580.289255
581.119325
581.754065
563.700332
565.541820
567.037907
567.733403
568.027877
569.680638
570.970900
571.523818
571.721870
573.226136
574.390804
574.845269
574.955072
576.356219
577.405729
577.732992
577.705109
578.967710
579.868222
580.039597
579.860802
581.003622
581.795950
565.859963
567.036408
568.192021
568.922723
569.497230
570.721844
571.804660
572.463008
572.976305
574.110789
575.108507
575.693329
576.134551
577.183050
578.079342
578.547174
578.857337
579.765031
580.507078
580.809845
580.951581
581.696118
582.252543
567.867729
568.550677
569.388183
570.115158
570.822641
571.773117
572.686722
573.422542
574.113531
575.024386
575.891492
576.578533
577.213428
578.052485
578.829483
579.407740
579.916159
580.612607
581.229961
581.632390
581.949235
582.431813
582.779305
568.939553
569.412673
570.090723
570.792183
571.524138
572.365370
573.202073
573.962866
574.709022
575.538684
576.350786
577.077521
577.777329
578.543030
579.271142
579.893374
580.468815
581.090991
581.656131
582.095380
582.464171
582.843005
583.094815
573.979420
574.529112
575.300274
576.086333
576.894272
577.825849
578.733274
579.536657
580.313326
581.198954
582.054193
582.796794
583.497925
584.285763
585.022820
585.635750
586.206373
586.873391
587.488989
587.961422
588.349967
588.765284
589.040312
572.521974
573.383112
574.362366
575.159780
575.893667
576.974049
577.968506
578.710473
579.371920
580.388081
581.321972
581.999304
582.582681
583.493225
584.297417
584.832886
585.277626
586.080456
586.785743
587.209138
587.503968
588.076023
588.479437
569.481258
571.252530
572.703262
573.436826
573.798022
575.374935
576.602274
577.153714
577.370881
578.859199
580.014367
580.495791
580.633420
582.000293
583.003024
583.316164
583.287771
584.580977
585.530155
585.787681
585.682363
586.762249
587.488582
565.233153
568.872280
570.946965
571.463926
570.705093
573.525985
575.133718
575.355440
574.374044
577.097227
578.620747
578.763424
577.700647
580.279352
581.630699
581.574819
580.285690
582.859545
584.203177
584.154063
582.914529
585.224902
586.422523
566.520686
568.490706
570.141634
570.985011
571.414235
573.126943
574.459071
575.033900
575.249699
576.817461
578.033235
578.504277
578.612062
580.036158
581.086112
581.380114
581.322399
582.680683
583.688846
583.947855
583.842341
585.023225
585.840665
566.418483
567.853248
569.314822
570.285367
571.055191
572.491302
573.738049
574.473584
575.037931
576.301139
577.404882
578.017799
578.460355
579.570569
580.506086
580.949056
581.240972
582.261238
583.128356
583.501819
583.703514
584.575637
585.235318
564.360813
566.369908
568.071297
568.948235
569.400413
571.222582
572.645995
573.275314
573.523576
575.145034
576.404318
576.905156
577.037915
578.478731
579.549770
579.864187
579.826379
581.185511
582.185124
582.417727
582.281717
583.528668
584.393958
560.878463
564.616792
566.815110
567.400589
566.640967
569.729765
571.524512
571.840763
570.896883
573.743793
575.356658
575.550767
574.535048
577.142302
578.539009
578.519158
577.273589
579.849422
581.187587
581.083027
579.735892
582.236714
583.546598
562.812302
564.831217
566.552730
567.456987
567.941288
569.798988
571.256943
571.916940
572.191801
573.836235
575.114362
575.630095
575.776881
577.235931
578.326253
578.657378
578.632527
580.000624
581.006067
581.242535
581.111837
582.368650
583.241516
563.313005
564.765773
566.268338
567.294581
568.129254
569.639802
570.957726
571.754466
572.371012
573.679359
574.819109
575.457929
575.924335
577.073944
578.050911
578.528813
578.847939
579.884949
580.760841
581.137886
581.346723
582.244349
582.923998
561.837961
563.829122
565.547166
566.478103
567.004063
568.839673
570.284376
570.949414
571.240172
572.874338
574.140943
574.639374
574.765884
576.261262
577.382147
577.730734
577.715756
579.095971
580.113046
580.366969
580.258071
581.498724
582.360867
558.915842
562.580205
564.774173
565.421950
564.784596
567.797769
569.565819
569.898822
569.006771
571.820606
573.413002
573.572746
572.488834
575.197656
576.657081
576.668168
575.434713
578.034231
579.392881
579.322769
578.039127
580.486171
581.772834
561.194518
563.193471
564.922633
565.863860
566.394627
568.224402
569.658162
570.312111
570.595445
572.229383
573.499191
574.001533
574.131534
575.629701
576.752735
577.102275
577.084962
578.458299
579.467135
579.712721
579.597244
580.834572
581.695393
562.022374
563.494262
565.022543
566.073719
566.922508
568.415482
569.705584
570.475158
571.072665
572.383873
573.532718
574.180445
574.654231
575.809955
576.792876
577.276255
577.595181
578.615467
579.470111
579.827150
580.020723
580.912798
581.590448
560.868192
562.925608
564.692164
565.644127
566.167906
567.977320
569.378450
569.985611
570.216571
571.879461
573.178813
573.709825
573.867754
575.336359
576.438331
576.785164
576.771704
578.103590
579.068205
579.267976
579.107554
580.361770
581.234378
558.286059
562.090566
564.347019
565.002088
564.342102
567.311459
569.016060
569.251554
568.211323
571.122063
572.772336
572.985917
571.982578
574.601183
576.014810
576.024746
574.822442
577.322075
578.596125
578.435472
577.031251
579.545672
580.860582
561.243543
563.274730
564.996359
565.893818
566.363506
568.131175
569.499250
570.077721
570.281233
571.915169
573.188712
573.699588
573.840493
575.290360
576.375431
576.708360
576.679848
577.990150
578.931512
579.109993
578.930740
580.168922
581.032327
562.809678
564.221241
565.649613
566.580783
567.311741
568.726808
569.956054
570.673698
571.220996
572.472261
573.568661
574.179586
574.624426
575.739930
576.687961
577.147190
577.441287
578.414330
579.218939
579.533435
579.690626
580.547146
581.202671
562.475835
564.360143
565.913112
566.645038
566.961831
568.699546
570.057896
570.647593
570.870462
572.404079
573.591686
574.049301
574.154687
575.579120
576.645119
576.969308
576.934264
578.220190
579.144524
579.327894
579.162812
580.335089
581.153191
560.831803
564.287048
566.201185
566.530235
565.517645
568.476213
570.157260
570.420163
569.482243
572.129430
573.602785
573.722466
572.655630
575.225105
576.598038
576.596394
575.392504
577.829775
579.061443
578.917719
577.586687
579.916706
581.125050
564.535502
566.202589
567.524679
568.111162
568.327455
569.908341
571.148518
571.704798
571.918570
573.358165
574.469679
574.923153
575.044490
576.404835
577.422801
577.763978
577.756894
578.980489
579.850365
580.036226
579.873786
580.945279
581.671980
567.180820
567.978100
568.859396
569.542721
570.170439
571.196900
572.156721
572.869401
573.500187
574.474286
575.369550
576.018445
576.583255
577.485572
578.293439
578.836012
579.276452
580.038993
580.691529
581.064227
581.319803
581.874656
582.272138
568.432620
568.932386
569.619320
570.304498
571.015045
571.873005
572.724093
573.480896
574.214991
575.058256
575.876295
576.590477
577.272252
578.050020
578.784729
579.395651
579.954573
580.591025
581.166040
581.598120
581.954587
582.351310
582.618341
573.448251
574.057001
574.860119
575.639107
576.421839
577.379725
578.299471
579.085736
579.831645
580.740774
581.605851
582.329217
582.998726
583.810572
584.558807
585.153286
585.692266
586.385740
587.015176
587.472783
587.834678
588.279127
588.576023
571.598264
572.744608
573.840134
574.590600
575.168020
576.409368
577.466030
578.139182
578.632833
579.809034
580.803619
581.410350
581.825867
582.896170
583.761570
584.224122
584.494464
585.466953
586.241663
586.603197
586.741623
587.479708
587.972254
566.566475
570.022573
571.946466
572.414734
571.652023
574.364099
575.896925
576.128328
575.184072
577.825243
579.290527
579.453097
578.436677
580.948589
582.257185
582.233751
580.996114
583.494870
584.780261
584.742815
583.530976
585.745101
586.860897
552.046181
566.173252
569.803165
569.244290
560.200696
571.323709
574.080669
573.115488
563.659939
574.848163
577.546515
576.513909
567.042584
578.020292
580.528239
579.229547
569.117974
580.511965
583.103284
581.941299
572.575852
583.063430
585.600655
563.505875
567.206027
569.351092
569.918602
569.199185
572.071108
573.720937
573.963360
572.993788
575.738854
577.278022
577.419701
576.351529
578.944543
580.312822
580.258741
578.968524
581.556720
582.913274
582.864901
581.629282
583.971115
585.197032
564.993609
566.987750
568.669096
569.532514
569.974823
571.742669
573.119935
573.720215
573.949749
575.541675
576.775885
577.257713
577.374599
578.806319
579.867441
580.171166
580.122141
581.480359
582.483562
582.727795
582.606275
583.822036
584.665509
561.371629
565.095664
567.273732
567.838509
567.057149
570.116130
571.882586
572.175853
571.213110
574.042247
575.640089
575.822679
574.797589
577.394526
578.781577
578.753521
577.500821
580.071339
581.405888
581.299525
579.949668
582.441041
583.743602
547.759458
561.928701
565.646808
565.043262
555.404828
567.377624
570.414968
569.524959
559.912179
571.427490
574.260419
573.308091
563.998194
574.899673
577.442291
576.198124
566.258068
577.524582
580.072625
578.746333
568.661432
579.951638
582.704997
559.827196
563.557932
565.752767
566.341852
565.590162
568.683640
570.484003
570.807602
569.871819
572.725155
574.343549
574.542421
573.532212
576.149387
577.557257
577.547123
576.308764
578.889516
580.231369
580.130014
578.785879
581.288478
582.599255
561.907643
563.906766
565.619050
566.530208
567.030358
568.872319
570.320331
570.981264
571.263793
572.902876
574.175857
574.684377
574.822863
576.301851
577.409524
577.751643
577.733810
579.110016
580.123873
580.371778
580.253767
581.502124
582.368755
558.910371
562.569500
564.753668
565.389800
564.742409
567.750392
569.516385
569.849014
568.957122
571.769101
573.360728
573.521475
572.438666
575.144463
576.600968
576.611050
575.378810
577.981153
579.344512
579.279952
578.000361
580.447356
581.732919
546.145818
559.945355
563.625315
563.155112
554.097856
565.533201
568.469189
567.616502
558.267801
569.531719
572.296635
571.239919
561.479223
572.865404
575.534601
574.326147
564.359453
575.698649
578.289815
577.055566
567.326253
578.276216
580.957427
558.266383
561.934025
564.130226
564.777928
564.136084
567.134719
568.885463
569.202941
568.300694
571.113304
572.709730
572.875625
571.797010
574.505865
575.964630
575.976012
574.742070
577.337027
578.691794
578.618634
577.332335
579.776998
581.061973
560.612164
562.634677
564.376580
565.318995
565.841600
567.651840
569.058938
569.680699
569.932912
571.581847
572.870024
573.390949
573.538514
575.024333
576.138638
576.488447
576.474857
577.829930
578.819836
579.045509
578.909598
580.156571
581.023771
557.851288
561.645938
563.899894
564.562704
563.914073
566.886615
568.592225
568.829751
567.794701
570.715299
572.376300
572.598608
571.602659
574.230974
575.653170
575.669548
574.474261
576.986757
578.274909
578.126619
576.732173
579.254538
580.573810
544.983068
559.376382
563.191166
562.739972
553.665014
565.042804
567.889407
566.834901
556.771277
568.697177
571.631353
570.713471
561.419880
572.335789
574.902014
573.725856
564.060923
575.018695
577.459765
576.045559
565.756336
577.209088
579.993964
558.226551
561.992763
564.198589
564.803055
564.097401
567.031811
568.708577
568.920571
567.859865
570.750748
572.384587
572.585750
571.572241
574.179906
575.583942
575.586056
574.375698
576.864592
578.127682
577.956939
576.543256
579.049411
580.359637
561.404109
563.358414
564.990654
565.799116
566.186929
567.937655
569.298645
569.878330
570.087652
571.672311
572.904466
573.388309
573.510290
574.947789
576.023287
576.350008
576.316310
577.615246
578.549333
578.730111
578.558375
579.768025
580.612837
559.581408
563.102737
565.096433
565.487408
564.524932
567.540467
569.264734
569.546049
568.619761
571.302232
572.806159
572.936111
571.872713
574.461526
575.849462
575.846484
574.639553
577.096034
578.347010
578.209419
576.886310
579.250936
580.489193
548.250133
561.679104
565.018143
564.090550
553.916589
566.041910
569.032148
568.179562
559.016679
569.892736
572.505478
571.452416
562.025261
572.948341
575.483339
574.310199
564.719591
575.542259
577.945739
576.644309
566.980340
577.696855
580.280195
561.736184
564.993959
566.734460
566.988918
565.949796
568.788065
570.386497
570.651138
569.742973
572.306506
573.719906
573.855396
572.829523
575.330399
576.658021
576.683552
575.527645
577.898292
579.083261
578.961139
577.664682
579.901032
581.028238
566.271165
567.331733
568.307989
568.921064
569.367599
570.573257
571.610271
572.264301
572.736309
573.869042
574.825072
575.404652
575.803361
576.865761
577.736543
578.211301
578.486737
579.412011
580.130841
580.440213
580.537026
581.263765
581.753566
567.892866
568.443503
569.151679
569.818861
570.496288
571.383579
572.252317
572.996806
573.704187
574.572995
575.402644
576.099157
576.750552
577.553155
578.300009
578.894144
579.423825
580.086968
580.676721
581.095268
581.426283
581.854383
582.144639
573.219776
573.768443
574.537784
575.321512
576.126511
577.054483
577.958259
578.757769
579.528964
580.406198
581.251321
581.984000
582.676809
583.459580
584.194205
584.804872
585.371762
586.032827
586.641558
587.107660
587.491500
587.904190
588.178170
571.765426
572.625528
573.603067
574.398516
575.129823
576.206494
577.197498
577.936323
578.592767
579.599359
580.521334
581.187111
581.760915
582.666979
583.470867
584.006027
584.448122
585.244370
585.941562
586.357434
586.646764
587.216100
587.618578
568.730222
570.500289
571.949281
572.681407
573.040652
574.613302
575.837278
576.386891
576.600225
578.076763
579.216933
579.684089
579.809319
581.172918
582.179980
582.496553
582.467845
583.753213
584.692139
584.940142
584.827954
585.905125
586.630787
564.489159
568.126326
570.198432
570.713679
569.953071
572.768481
574.372372
574.593118
573.609175
576.318608
577.825341
577.952912
576.878097
579.455150
580.813010
580.763531
579.476724
582.041626
583.373339
583.313273
582.065749
584.373540
585.570661
565.785888
567.751765
569.397068
570.235534
570.660274
572.366924
573.694363
574.266467
574.477949
576.034032
577.235627
577.694164
577.793710
579.217453
580.272906
580.573126
580.517663
581.869373
582.867631
583.117274
583.004813
584.182397
584.998595
565.696228
567.122832
568.573595
569.534371
570.296063
571.724713
572.965418
573.696168
574.254782
575.508632
576.601389
577.204510
577.641391
578.753193
579.695168
580.145058
580.440023
581.456275
582.316438
582.683337
582.879924
583.748124
584.405568
563.652787
565.647967
567.332206
568.194183
568.634653
570.447488
571.863401
572.486467
572.728449
574.342323
575.593071
576.085900
576.214434
577.659676
578.739869
579.063573
579.030900
580.387618
581.382696
581.611651
581.472741
582.715130
583.577089
560.177796
563.897286
566.073710
566.640570
565.866618
568.944486
570.730564
571.039689
570.089646
572.930803
574.537651
574.725702
573.706955
576.321328
577.729314
577.720740
576.482646
579.056959
580.392451
580.287013
578.939357
581.435133
582.740894
562.096307
564.099817
565.801240
566.686819
567.155833
569.001688
570.450117
571.102323
571.371492
573.012771
574.288988
574.803265
574.950686
576.416203
577.515715
577.855995
577.837627
579.206966
580.213027
580.451202
580.321262
581.574425
582.443719
562.575862
564.017460
565.503336
566.511979
567.330971
568.829226
570.136765
570.924551
571.535465
572.843974
573.987015
574.629829
575.100474
576.255292
577.238097
577.721733
578.045598
579.086414
579.967141
580.349681
580.561626
581.456480
582.132631
561.084977
563.067413
564.770762
565.684276
566.193536
568.016589
569.449806
570.103699
570.387621
572.025631
573.300962
573.808520
573.942367
575.441780
576.565502
576.916843
576.905040
578.291180
579.317617
579.582001
579.479933
580.717178
581.574647
558.156831
561.813194
563.992882
564.622615
563.967014
566.967195
568.722286
569.041453
568.140220
570.960523
572.565119
572.737060
571.662436
574.374328
575.834823
575.847130
574.616290
577.223024
578.593622
578.537571
577.264251
579.706440
580.987101
560.441006
562.431133
564.145530
565.069045
565.581798
567.396031
568.814373
569.453400
569.727539
571.365215
572.645060
573.158062
573.296207
574.797948
575.922573
576.273731
576.259569
577.639723
578.659098
578.916653
578.809411
580.044506
580.901323
561.284524
562.744887
564.256309
565.289544
566.120241
567.594580
568.865969
569.618537
570.205428
571.517192
572.672770
573.328210
573.808171
574.967869
575.953438
576.439256
576.761579
577.787630
578.650537
579.016475
579.215949
580.107726
580.783439
560.151535
562.192520
563.938416
564.871490
565.376780
567.164255
568.543161
569.129996
569.347439
571.009174
572.313247
572.849471
573.011606
574.484254
575.589625
575.939407
575.929172
577.265747
578.236939
578.443642
578.287827
579.542261
580.413955
557.583902
561.367232
563.599818
564.235476
563.557766
566.503305
568.183760
568.396964
567.340887
570.250059
571.903679
572.120203
571.118952
573.741103
575.158101
575.170848
573.971282
576.474536
577.753859
577.599023
576.198987
578.713430
580.027642
560.530098
562.543545
564.243085
565.121143
565.573347
567.320790
568.668452
569.228473
569.418748
571.048804
572.322319
572.833344
572.974360
574.425766
575.512699
575.847228
575.820375
577.133203
578.078415
578.261246
578.085252
579.324088
580.187305
562.078461
563.475376
564.883618
565.795556
566.509879
567.909939
569.125182
569.830429
570.368297
571.614215
572.707240
573.315282
573.757884
574.872684
575.820640
576.279738
576.573972
577.548398
578.355671
578.673218
578.832881
579.690688
580.346636
561.731065
563.601016
565.133939
565.846257
566.147411
567.875424
569.226004
569.808975
570.025944
571.553664
572.735363
573.187382
573.288184
574.710125
575.774412
576.096752
576.060221
577.346543
578.272728
578.458209
578.295012
579.469129
580.288188
560.076291
563.516583
565.410694
565.720226
564.692760
567.645990
569.323950
569.584128
568.642884
571.284174
572.750370
572.862854
571.789816
574.355715
575.725787
575.720968
574.514264
576.951154
578.183968
578.041548
576.711777
579.043985
580.253611
563.763466
565.419128
566.725069
567.295652
567.500159
569.076375
570.314476
570.869078
571.080214
572.514757
573.619674
574.066224
574.181354
575.537245
576.551398
576.888719
576.878344
578.100649
578.970768
579.157400
578.996014
580.069127
580.796813
566.394429
567.183830
568.053292
568.724659
569.343309
570.365084
571.322446
572.033212
572.661369
573.631167
574.520832
575.163689
575.722798
576.620315
577.423842
577.962268
578.399233
579.159845
579.811873
580.184850
580.441166
580.997032
581.395139
567.638471
568.132252
568.809815
569.485266
570.188131
571.041411
571.889702
572.644291
573.375676
574.215032
575.028109
575.736866
576.413325
577.186245
577.916434
578.523124
579.078512
579.712730
580.286812
580.718839
581.075779
581.473174
581.740636
572.956807
573.466198
574.208370
574.989729
575.802869
576.713506
577.607462
578.415295
579.199464
580.057945
580.888771
581.625261
582.329323
583.097402
583.825831
584.448826
585.031538
585.673223
586.265778
586.733322
587.125616
587.519901
587.779145
571.706650
572.428533
573.332326
574.140556
574.927524
575.936454
576.895126
577.668149
578.390096
579.325385
580.207051
580.899144
581.534456
582.376109
583.153070
583.729640
584.243447
584.964301
585.615615
586.051671
586.395320
586.893830
587.248464
569.372444
570.593585
571.818908
572.633904
573.287984
574.548254
575.653493
576.331870
576.863700
578.015964
579.021190
579.601896
580.034988
581.088884
581.985849
582.447065
582.756766
583.699941
584.488304
584.834005
585.008450
585.768640
586.331121
566.789667
568.679308
570.241142
571.017505
571.392667
573.049860
574.338880
574.895222
575.098314
576.614578
577.779716
578.219651
578.308807
579.722372
580.775914
581.092253
581.053978
582.367234
583.325882
583.547990
583.407703
584.563889
585.360552
566.507204
567.895369
569.300015
570.224326
570.954641
572.335479
573.536081
574.243533
574.785020
576.003695
577.062094
577.640224
578.060271
579.165522
580.107397
580.563310
580.861471
581.859955
582.701174
583.056704
583.243218
584.088411
584.728266
565.937248
567.093121
568.404230
569.399095
570.280147
571.570473
572.743053
573.539956
574.229687
575.343164
576.358393
577.015082
577.576091
578.567069
579.460798
579.995643
580.436552
581.312685
582.095408
582.519015
582.838044
583.558553
584.114045
564.374449
565.793120
567.240732
568.201698
568.970718
570.433124
571.707247
572.461454
573.036163
574.305935
575.408407
576.013192
576.452915
577.592221
578.567651
579.048976
579.368094
580.385011
581.241181
581.605549
581.803455
582.680055
583.344193
562.483465
564.457313
566.129944
566.990725
567.438873
569.268706
570.703636
571.343695
571.600582
573.223075
574.477041
574.963445
575.082422
576.566779
577.686666
578.045490
578.042613
579.397857
580.394099
580.634879
580.514904
581.745409
582.599777
562.797572
564.227082
565.693406
566.677517
567.473702
568.968371
570.273763
571.055001
571.656517
572.958970
574.094620
574.728096
575.191458
576.351017
577.343318
577.838494
578.170911
579.203323
580.075437
580.454373
580.664930
581.551838
582.222140
562.767467
563.947940
565.299810
566.341955
567.277156
568.635948
569.872168
570.719157
571.457392
572.639333
573.724071
574.438297
575.045330
576.076650
577.003538
577.564104
578.029783
578.938462
579.754853
580.208664
580.554289
581.297332
581.866631
561.707940
563.143895
564.622157
565.621435
566.430903
567.926958
569.227272
569.999497
570.597813
571.928920
573.098515
573.760804
574.244556
575.410519
576.401386
576.890146
577.218880
578.270944
579.167137
579.569185
579.797429
580.682161
581.348164
560.293023
562.280967
563.979002
564.871705
565.349874
567.185443
568.615691
569.242251
569.490652
571.172370
572.490015
573.029644
573.188204
574.685340
575.805525
576.154544
576.141656
577.535769
578.574188
578.854961
578.769208
579.992886
580.839830
561.061171
562.504796
563.993811
565.002156
565.814010
567.301825
568.588126
569.346341
569.935627
571.266079
572.440199
573.108417
573.596548
574.763352
575.752728
576.238903
576.564109
577.611793
578.503544
578.901494
579.126624
580.009544
580.674685
561.470741
562.669393
564.045549
565.108781
566.051004
567.389780
568.593869
569.409364
570.127258
571.310097
572.406535
573.134669
573.751742
574.783913
575.707104
576.262697
576.721954
577.621175
578.427346
578.871907
579.210705
579.950231
580.517878
560.848179
562.310984
563.817545
564.838001
565.650925
567.106129
568.355520
569.083363
569.648731
570.958889
572.117398
572.775271
573.256425
574.414241
575.399058
575.887077
576.211058
577.227566
578.082233
578.445421
578.644399
579.526655
580.194808
559.898032
561.918074
563.637543
564.541865
565.018409
566.783578
568.142763
568.712551
568.915938
570.557746
571.843991
572.362344
572.506619
573.983152
575.091461
575.441888
575.430174
576.762061
577.733179
577.951001
577.813113
579.038544
579.890946
561.237142
562.673438
564.136637
565.107257
565.871658
567.284776
568.499715
569.199165
569.735732
571.009667
572.131525
572.758397
573.214169
574.349513
575.315759
575.788241
576.094794
577.086586
577.913436
578.250414
578.427568
579.295032
579.955864
562.284841
563.422935
564.704189
565.661873
566.503633
567.757813
568.894930
569.659216
570.325308
571.431737
572.451330
573.118193
573.687133
574.673962
575.560500
576.088556
576.516777
577.363539
578.110452
578.500592
578.794701
579.503754
580.055251
562.374121
563.705773
565.031943
565.868786
566.521701
567.880373
569.068210
569.762057
570.290484
571.493525
572.544296
573.124774
573.549469
574.645683
575.580402
576.034587
576.325372
577.285423
578.080290
578.393410
578.548424
579.382994
580.020156
562.208877
564.006325
565.452401
566.100155
566.355441
568.007837
569.298922
569.850796
570.045844
571.536241
572.684311
573.122056
573.216850
574.612885
575.657797
575.978175
575.942943
577.205893
578.109039
578.281659
578.102831
579.252492
580.048761
564.323888
565.470615
566.588077
567.281925
567.828824
569.048745
570.131605
570.789519
571.299571
572.423199
573.406453
573.976127
574.403803
575.444284
576.333588
576.793468
577.096279
578.001750
578.744349
579.047864
579.190579
579.939350
580.498466
566.294869
566.959648
567.771125
568.472228
569.160448
570.103226
571.013783
571.747236
572.433934
573.336133
574.191637
574.866178
575.489403
576.319236
577.087881
577.657811
578.159018
578.851632
579.467891
579.870490
580.188384
580.673216
581.022185
567.348042
567.808357
568.466784
569.148123
569.864502
570.697125
571.529171
572.286343
573.027638
573.849639
574.651787
575.367627
576.056847
576.813106
577.532407
578.146230
578.714523
579.332176
579.895327
580.334223
580.703721
581.083894
581.336611
572.492210
573.030929
573.786883
574.558309
575.354220
576.277638
577.179778
577.978561
578.747129
579.616346
580.451052
581.174331
581.861355
582.644653
583.384865
584.002396
584.571883
585.224919
585.820928
586.274423
586.649373
587.060243
587.334836
571.060376
571.901528
572.857889
573.636004
574.355433
575.429140
576.421528
577.163683
577.821220
578.816181
579.723261
580.376259
580.942476
581.851947
582.667453
583.217961
583.670227
584.450810
585.126073
585.520983
585.794878
586.365853
586.772102
568.080378
569.804178
571.213904
571.918067
572.257821
573.833247
575.065618
575.628508
575.855825
577.308166
578.422705
578.869787
578.982034
580.356419
581.388070
581.740852
581.749284
582.992208
583.886806
584.094486
583.946509
585.040539
585.779233
563.927974
567.460583
569.470735
569.946202
569.150125
571.982980
573.603901
573.851270
572.913032
575.565759
577.033075
577.132574
576.034181
578.636441
580.033186
580.049703
578.870720
581.324253
582.581273
582.456586
581.125355
583.494229
584.719314
565.146333
567.061872
568.664605
569.473125
569.877602
571.586619
572.922078
573.506982
573.731172
575.261310
576.435435
576.871474
576.958367
578.399470
579.487383
579.831929
579.819909
581.131098
582.086345
582.298335
582.152231
583.343959
584.170305
565.025456
566.418453
567.836114
568.773385
569.520935
570.945418
572.186852
572.920895
573.479822
574.717212
575.787187
576.366092
576.787876
577.922394
578.899590
579.386736
579.708976
580.711088
581.551665
581.906516
582.097068
582.956757
583.608631
563.009188
564.950768
566.593129
567.430311
567.857849
569.663356
571.076420
571.700011
571.941404
573.536675
574.759337
575.211078
575.297002
576.796735
577.934489
578.310012
578.320698
579.659202
580.642484
580.882959
580.770409
581.975546
582.813100
559.609406
563.214019
565.328842
565.866240
565.079571
568.147150
569.929028
570.239859
569.298037
572.112168
573.684329
573.804739
572.663931
575.417467
576.917371
576.984842
575.839712
578.354332
579.673455
579.605683
578.354995
580.745105
582.001582
561.409608
563.364353
565.026637
565.885601
566.337923
568.176471
569.620445
570.267983
570.534210
572.169377
573.434619
573.922766
574.036922
575.557113
576.709394
577.095533
577.117637
578.474588
579.478587
579.738377
579.641547
580.856304
581.698933
561.802123
563.227871
564.689859
565.668899
566.460903
567.959839
569.264897
570.037030
570.631559
571.961320
573.127392
573.783553
574.262882
575.436350
576.439368
576.942065
577.281321
578.326309
579.214602
579.613512
579.841020
580.718802
581.379743
560.243426
562.231841
563.916815
564.781713
565.227045
567.082697
568.523205
569.136263
569.356965
571.076924
572.425337
572.985422
573.160703
574.653775
575.772971
576.124335
576.113831
577.512476
578.556228
578.846795
578.773026
579.984121
580.822369
557.251554
560.946889
563.111297
563.659291
562.840915
565.968259
567.752474
567.989456
566.890096
569.935102
571.673083
571.933262
570.951108
573.610220
575.043994
575.043080
573.798679
576.431179
577.829997
577.819591
576.621870
578.993679
580.240488
559.590867
561.588536
563.285682
564.160565
564.608781
566.455510
567.881336
568.479879
568.691256
570.411193
571.765135
572.332344
572.512593
574.004666
575.119740
575.466176
575.450974
576.846679
577.888658
578.177768
578.102834
579.312527
580.149710
560.487536
561.938089
563.429601
564.433540
565.235672
566.711390
567.981591
568.720083
569.292430
570.625778
571.807072
572.481539
572.974344
574.142592
575.134284
575.625289
575.954278
576.994062
577.878800
578.274987
578.500601
579.375004
580.033244
559.411262
561.423288
563.141205
564.048762
564.532827
566.317297
567.695978
568.282744
568.503403
570.157137
571.455195
571.980501
572.127629
573.626890
574.753591
575.117248
575.119176
576.471931
577.472377
577.729263
577.631919
578.839373
579.676140
556.911348
560.631003
562.824556
563.432932
562.729700
565.678551
567.362120
567.585002
566.553642
569.424608
571.049718
571.228460
570.162880
572.853685
574.309021
574.341952
573.158368
575.678590
576.995232
576.924025
575.676600
578.050689
579.298363
559.817305
561.802169
563.478324
564.340278
564.779763
566.520614
567.862805
568.421763
568.614106
570.224662
571.477871
571.965926
572.083748
573.558599
574.666523
575.015505
575.000678
576.326489
577.296026
577.523539
577.401775
578.595616
579.427046
561.343991
562.728983
564.128244
565.038802
565.753836
567.137628
568.334796
569.027745
569.557353
570.791705
571.873269
572.471637
572.908412
574.027112
574.982262
575.449712
575.752239
576.731299
577.547207
577.879574
578.053075
578.902369
579.549372
560.995319
562.856873
564.391499
565.123676
565.454770
567.142422
568.453732
569.012689
569.215613
570.735323
571.911393
572.363894
572.470962
573.883462
574.945127
575.273386
575.246811
576.525143
577.445069
577.625442
577.455161
578.637914
579.460838
559.351582
562.775878
564.677731
565.033020
564.101568
566.951301
568.564408
568.791329
567.830842
570.468283
571.933558
572.056553
571.012333
573.545431
574.903671
574.906304
573.724028
576.130907
577.343984
577.180785
575.816805
578.182045
579.405770
563.013622
564.664635
565.976857
566.570919
566.806814
568.343568
569.543715
570.074208
570.271021
571.699470
572.801944
573.251817
573.374251
574.717396
575.724204
576.062846
576.057949
577.267180
578.124510
578.298377
578.124353
579.208281
579.942960
565.627442
566.415895
567.288356
567.968091
568.593810
569.600456
570.538362
571.233917
571.851714
572.815117
573.700758
574.342076
574.900383
575.792007
576.590788
577.127320
577.563112
578.317427
578.962499
579.329122
579.581051
580.139548
580.540063
566.863560
567.357057
568.035723
568.713705
569.416877
570.261789
571.098159
571.841922
572.564932
573.398153
574.206667
574.912141
575.585607
576.354202
577.080395
577.684115
578.236682
578.866582
579.436128
579.864356
580.219127
580.617016
580.885293
571.975748
572.567561
573.348276
574.106333
574.872877
575.821841
576.737186
577.520516
578.260429
579.154139
580.000074
580.706044
581.364160
582.175998
582.933247
583.538963
584.082462
584.761793
585.369883
585.806501
586.153212
586.594703
586.892439
570.167677
571.278491
572.337924
573.058967
573.614761
574.850829
575.908475
576.586139
577.082037
578.234506
579.201713
579.784866
580.184758
581.260668
582.146247
582.636148
582.928590
583.869543
584.605973
584.931486
585.040752
585.784781
586.284390
565.267902
568.610520
570.461350
570.879832
570.073913
572.799475
574.347776
574.605330
573.704815
576.280880
577.695866
577.819948
576.770605
579.307429
580.662801
580.712965
579.586609
581.965327
583.163684
583.049561
581.745248
584.019954
585.165023
551.184597
564.844449
568.333389
567.692996
558.499756
569.740667
572.538905
571.643580
562.461746
573.353955
575.958073
574.864902
565.284727
576.370381
578.960288
577.829454
568.329124
579.105724
581.512217
580.198849
570.404395
581.282277
583.902649
562.225230
565.804697
567.870862
568.385318
567.621550
570.506507
572.171616
572.440064
571.513126
574.190684
575.676855
575.776857
574.677882
577.307435
578.733845
578.766192
577.597656
580.068260
581.339378
581.218437
579.894058
582.291367
583.541654
563.625088
565.554743
567.179089
568.003043
568.420454
570.181362
571.559371
572.165472
572.398041
573.958457
575.152674
575.591181
575.675027
577.151050
578.272917
578.641211
578.645785
579.970483
580.937379
581.160991
581.030466
582.229862
583.063303
560.088857
563.681698
565.781061
566.303735
565.501661
568.546353
570.307620
570.603488
569.647274
572.437269
573.984089
574.083308
572.927420
575.674094
577.172065
577.240084
576.093391
578.597163
579.903697
579.825757
578.566909
580.947272
582.197413
546.929588
560.573993
564.147438
563.491806
553.844494
565.786547
568.816051
567.937319
558.403177
569.807853
572.566691
571.433246
561.397061
573.053314
575.820677
574.749477
565.266380
576.129368
578.615234
577.400567
567.903665
578.588735
581.205106
558.470222
562.078334
564.198977
564.742742
563.963655
567.043704
568.836517
569.153908
568.219734
571.056157
572.652556
572.793357
571.668860
574.436389
575.947786
576.024299
574.886903
577.410766
578.739962
578.683035
577.441228
579.830061
581.084404
560.355922
562.326580
563.998460
564.857945
565.305437
567.155381
568.600777
569.232509
569.477625
571.161504
572.475472
573.005604
573.155913
574.669527
575.812680
576.188078
576.198144
577.576565
578.599895
578.875010
578.789685
580.000020
580.838442
557.216252
560.906400
563.062435
563.600768
562.775883
565.907777
567.699047
567.940968
566.843938
569.890977
571.629124
571.888059
570.905979
573.571164
575.013889
575.022428
573.784288
576.413313
577.806061
577.790730
576.589925
578.958651
580.203923
544.176945
558.211689
561.878696
561.193973
551.244372
563.509943
566.560646
565.466070
554.914058
567.424626
570.528059
569.666936
560.341021
571.361387
573.951175
572.709533
562.649588
574.100719
576.749668
575.627271
566.315434
576.853517
579.440776
556.559964
560.260803
562.429869
562.978854
562.157642
565.279327
567.054924
567.281543
566.174381
569.222089
570.966382
571.233051
570.256469
572.919235
574.356482
574.359174
573.116096
575.743462
577.136182
577.121085
575.920335
578.287864
579.531975
559.023493
561.028464
562.735268
563.624587
564.089556
565.908183
567.313579
567.907499
568.124912
569.817622
571.150530
571.702852
571.871969
573.373251
574.499836
574.859981
574.857355
576.234777
577.259209
577.535873
577.452068
578.658571
579.493614
556.387361
560.109834
562.309397
562.924900
562.231788
565.202974
566.908159
567.147028
566.129681
569.021640
570.667296
570.862693
569.810883
572.515275
573.982494
574.024930
572.851328
575.388918
576.725794
576.675241
575.444101
577.818970
579.064493
543.807836
557.915997
561.638990
561.130242
551.960275
563.389737
566.247561
565.224773
555.333061
567.061234
569.925861
568.906994
559.233445
570.536735
573.203862
572.067908
562.439015
573.416217
575.925503
574.725999
565.289537
575.907028
578.505287
556.809535
560.503290
562.661326
563.233475
562.498090
565.423844
567.091142
567.303295
566.259354
569.101343
570.695542
570.849323
569.765684
572.443634
573.891333
573.919836
572.730973
575.239899
576.544362
576.463253
575.206719
577.569516
578.810806
559.925438
561.854005
563.466734
564.270030
564.659329
566.376206
567.704789
568.263144
568.458619
570.021210
571.232436
571.698136
571.807722
573.253433
574.342188
574.683965
574.665740
575.970644
576.918251
577.124597
576.980757
578.170644
578.999188
558.104725
561.601492
563.593528
564.023493
563.150891
566.051564
567.700219
567.939499
566.986380
569.656048
571.150226
571.282851
570.243560
572.801384
574.182236
574.192161
573.014786
575.445033
576.681756
576.531038
575.180124
577.574844
578.823691
546.851553
560.189342
563.534897
562.729175
553.109241
564.660301
567.492479
566.576710
557.360978
568.248378
570.862553
569.842615
560.597799
571.329949
573.829751
572.681910
563.245267
573.904380
576.258310
574.901904
565.037606
575.952223
578.577787
560.231956
563.472084
565.219306
565.519693
564.574329
567.299939
568.824800
569.047498
568.112342
570.666433
572.074991
572.217594
571.217480
573.681092
574.993148
575.023433
573.889303
576.225242
577.385304
577.237406
575.903417
578.174166
579.317278
564.727656
565.784178
566.762754
567.388300
567.848768
569.023181
570.026383
570.654744
571.108467
572.229386
573.177075
573.752581
574.149891
575.199940
576.061926
576.533509
576.807970
577.721194
578.427928
578.726048
578.813692
579.546594
580.041115
566.334004
566.882880
567.590840
568.260064
568.936490
569.808299
570.656769
571.382887
572.075482
572.932776
573.753148
574.442393
575.087380
575.881593
576.621086
577.209730
577.734320
578.389815
578.971850
579.383936
579.711065
580.140151
580.431879
571.729461
572.262994
573.010950
573.773783
574.562141
575.479774
576.377493
577.172472
577.937293
578.802702
579.633741
580.354140
581.040174
581.825236
582.569391
583.191377
583.763781
584.416901
585.011332
585.463033
585.836600
586.246482
586.520520
570.301387
571.135887
572.082739
572.851111
573.562404
574.630465
575.618830
576.357504
577.011404
578.002603
578.905985
579.555947
580.121297
581.033524
581.854616
582.411408
582.867765
583.647870
584.320479
584.712797
584.984847
585.554472
585.959942
567.326766
569.041267
570.439258
571.132070
571.462942
573.033288
574.262509
574.822539
575.046358
576.495074
577.606011
578.049806
578.161288
579.540096
580.580030
580.942231
580.956981
582.198081
583.088018
583.291785
583.141262
584.233331
584.970863
563.176174
566.697444
568.694533
569.158177
568.353262
571.182233
572.801259
573.046766
572.105699
574.755097
576.218745
576.314788
575.215719
577.823825
579.230826
579.259224
578.088717
580.538815
581.789425
581.659817
580.325529
582.691867
583.915445
564.381235
566.289166
567.882408
568.682310
569.080502
570.786800
572.121436
572.705745
572.928350
574.455485
575.625899
576.058975
576.145938
577.592499
578.689759
579.044770
579.039667
580.348794
581.298742
581.506175
581.356906
582.546033
583.370809
564.239687
565.630194
567.044266
567.977961
568.722854
570.146425
571.388555
572.123774
572.682658
573.917234
574.983387
575.559733
575.982080
577.121406
578.106541
578.602326
578.930000
579.930895
580.767318
581.118276
581.305817
582.162778
582.812957
562.201459
564.145344
565.789851
566.628364
567.056753
568.863281
570.278885
570.905941
571.149383
572.741723
573.960188
574.409595
574.496512
576.000995
577.146241
577.529939
577.545732
578.882458
579.861320
580.097870
579.982224
581.184087
582.019627
558.782891
562.393219
564.514003
565.055958
564.272616
567.342512
569.128116
569.444084
568.506304
571.317655
572.886122
573.005169
571.866307
574.625277
576.133108
576.209210
575.069517
577.580795
578.893936
578.821160
577.566827
579.952870
581.206976
560.573181
562.533025
564.201131
565.064631
565.520363
567.361923
568.809607
569.461399
569.731099
571.366508
572.631696
573.121432
573.239575
574.766334
575.926961
576.321276
576.347509
577.700531
578.696922
578.949273
578.846845
580.057710
580.898492
560.958000
562.387729
563.853994
564.835694
565.629629
567.131630
568.439879
569.214502
569.811518
571.145163
572.316023
572.977675
573.463630
574.645312
575.657690
576.168864
576.511511
577.550969
578.428686
578.816288
579.035338
579.909816
580.570150
559.391619
561.383830
563.071734
563.936733
564.381621
566.240620
567.684094
568.297725
568.519466
570.246964
571.604808
572.173880
572.358101
573.861121
574.991359
575.352909
575.346436
576.736908
577.766068
578.040579
577.954855
579.164061
580.003604
556.396014
560.095349
562.261569
562.807340
561.986175
565.117702
566.905328
567.141756
566.041779
569.096761
570.846408
571.116763
570.144218
572.814081
574.260179
574.271387
573.032916
575.655427
577.037275
577.008107
575.795958
578.167826
579.417550
558.742557
560.742136
562.439319
563.311510
563.757585
565.607666
567.037417
567.637489
567.850141
569.576759
570.938431
571.512673
571.700463
573.202333
574.329158
574.686856
574.677203
576.066546
577.095847
577.370849
577.285238
578.493393
579.331875
559.650795
561.101281
562.591074
563.591861
564.392408
565.871642
567.147394
567.890552
568.465945
569.801269
570.983633
571.659267
572.155545
573.331875
574.334515
574.836000
575.170933
576.208891
577.087458
577.476641
577.696530
578.568032
579.225474
558.586134
560.596888
562.311697
563.215120
563.697246
565.486384
566.872948
567.467465
567.692494
569.343238
570.635240
571.155034
571.300740
572.806830
573.944595
574.319133
574.328420
575.682760
576.682414
576.938627
576.839688
578.043074
578.877610
556.096519
559.814619
562.004718
562.608472
561.902531
564.856729
566.549002
566.780715
565.754068
568.617751
570.231635
570.400012
569.329109
572.026069
573.492488
573.536612
572.361488
574.884893
576.203789
576.136051
574.890573
577.259543
578.503702
559.011710
560.995690
562.669911
563.529319
563.967174
565.710464
567.057318
567.620741
567.813872
569.416901
570.659149
571.137055
571.249627
572.728345
573.844941
574.203208
574.195628
575.525072
576.497339
576.728070
576.608076
577.798844
578.627519
560.546436
561.931865
563.331766
564.242942
564.957381
566.339412
567.535391
568.226707
568.752616
569.979619
571.052120
571.642071
572.074378
573.195435
574.157000
574.631550
574.939516
575.921184
576.738398
577.071762
577.245422
578.093332
578.739170
560.204080
562.067539
563.605452
564.341553
564.672583
566.353713
567.658875
568.210922
568.406259
569.918494
571.087294
571.532611
571.635475
573.049961
574.116951
574.450903
574.428281
575.707427
576.626461
576.805258
576.633383
577.815679
578.638683
558.563512
561.990780
563.897895
564.259882
563.330104
566.169577
567.772720
567.989400
567.019163
569.649148
571.108121
571.224443
570.175717
572.710794
574.073660
574.080896
572.901409
575.307362
576.517724
576.351076
574.984146
577.349432
578.573959
562.225656
563.879499
565.196712
565.796435
566.033535
567.562302
568.752480
569.272844
569.460551
570.881870
571.978305
572.422402
572.540938
573.884560
574.893947
575.235164
575.231356
576.439062
577.293404
577.463789
577.287011
578.370584
579.105815
564.838293
565.628918
566.505029
567.188358
567.814245
568.815441
569.745531
570.432691
571.042765
571.999737
572.879858
573.516221
574.071051
574.961780
575.761152
576.298375
576.733908
577.486473
578.128872
578.492615
578.742335
579.300167
579.700824
566.073356
566.568566
567.249998
567.930387
568.633338
569.474123
570.304073
571.040699
571.756957
572.584276
573.387609
574.088551
574.758678
575.525657
576.251345
576.854718
577.406335
578.034387
578.601515
579.027296
579.380215
579.777332
580.045523
571.431890
571.929835
572.654763
573.418124
574.215727
575.114792
576.000014
576.800381
577.577301
578.428056
579.250986
579.981181
580.682909
581.454712
582.191606
582.824309
583.413475
584.055000
584.644023
585.107941
585.497634
585.890037
586.148196
570.193966
570.899644
571.781420
572.568271
573.337915
574.335745
575.286776
576.053256
576.768574
577.696207
578.569312
579.254229
579.887060
580.734896
581.524484
582.115675
582.639451
583.357989
584.002637
584.433082
584.773152
585.268916
585.621909
567.881895
569.076462
570.271150
571.059229
571.692938
572.944055
574.044163
574.717810
575.244203
576.389100
577.384602
577.956361
578.385962
579.450722
580.367790
580.853049
581.180896
582.115591
582.890681
583.227274
583.396745
584.152539
584.712345
565.315699
567.166847
568.691722
569.438212
569.790886
571.443124
572.730357
573.284023
573.482596
574.992152
576.147298
576.576979
576.660957
578.090516
579.170337
579.519652
579.510929
580.805603
581.743977
581.954140
581.808226
582.958110
583.751038
564.991934
566.357597
567.737515
568.641082
569.356571
570.732900
571.932715
572.639508
573.178235
574.390327
575.439558
576.009680
576.428118
577.546417
578.510636
578.993033
579.310850
580.300197
581.126624
581.471734
581.652137
582.491509
583.127673
564.368858
565.518594
566.821375
567.808407
568.683870
569.972361
571.146424
571.946356
572.636757
573.743052
574.748610
575.398580
575.959825
576.961300
577.872960
578.428289
578.882976
579.754537
580.526854
580.942319
581.255951
581.970462
582.521809
562.752869
564.179924
565.634407
566.599737
567.371944
568.835765
570.114810
570.878006
571.459818
572.719586
573.809813
574.407767
574.848557
575.997985
576.990314
577.491632
577.824930
578.835227
579.680220
580.037059
580.230626
581.099260
581.757730
560.815337
562.810017
564.500146
565.373411
565.831366
567.664064
569.106354
569.760908
570.033543
571.641548
572.881912
573.362664
573.484283
574.980351
576.118561
576.500183
576.516132
577.857721
578.838001
579.069382
578.945662
580.164745
581.011954
561.116984
562.561453
564.042701
565.037591
565.841699
567.341875
568.654762
569.446300
570.057343
571.356649
572.489095
573.124078
573.594711
574.767918
575.778697
576.293823
576.638456
577.659757
578.513834
578.877335
579.077601
579.955797
580.621648
561.074952
562.266018
563.627916
564.675054
565.613127
566.978709
568.221573
569.072813
569.814977
571.005110
572.099831
572.825056
573.445301
574.493573
575.440803
576.021441
576.496870
577.391757
578.183388
578.611663
578.938545
579.676468
580.245869
559.996752
561.444398
562.929766
563.926496
564.730590
566.236803
567.544236
568.313885
568.908435
570.260404
571.453570
572.135776
572.638105
573.824924
574.840443
575.355016
575.698055
576.727293
577.586399
577.948452
578.145594
579.032764
579.706045
558.567129
560.571384
562.275089
563.157825
563.619767
565.472956
566.913010
567.531288
567.764259
569.480489
570.830789
571.394238
571.573183
573.093247
574.241839
574.624182
574.636569
575.996452
576.987817
577.217369
577.086267
578.325099
579.186770
559.357836
560.808887
562.298663
563.298271
564.100937
565.599250
566.895096
567.653042
568.239258
569.588788
570.782888
571.466863
571.970606
573.158170
574.173677
574.687594
575.029663
576.058221
576.917301
577.279716
577.476802
578.362612
579.034622
559.796366
560.995706
562.367887
563.422401
564.358850
565.706625
566.923799
567.749169
568.472856
569.659706
570.757956
571.487435
572.110604
573.160362
574.107560
574.686916
575.160432
576.053766
576.845162
577.274504
577.601830
578.336011
578.901901
559.199138
560.659133
562.157868
563.166546
563.971750
565.440062
566.709745
567.457951
568.036672
569.335882
570.477159
571.119462
571.594105
572.769207
573.779607
574.292465
574.633752
575.651919
576.505050
576.870738
577.073238
577.942930
578.601469
558.269437
560.285880
561.996174
562.885896
563.349317
565.133397
566.517633
567.114299
567.338855
568.953990
570.208024
570.697321
570.822208
572.319417
573.455971
573.833480
573.843587
575.178731
576.155044
576.387637
576.267914
577.471374
578.307771
559.626519
561.060678
562.518850
563.482170
564.240912
565.662065
566.889738
567.602795
568.145868
569.399378
570.493542
571.095034
571.536233
572.683069
573.670321
574.164265
574.487664
575.485655
576.318601
576.666246
576.852886
577.709406
578.360385
560.689409
561.828612
563.111834
564.072644
564.915861
566.165623
567.298294
568.059284
568.718955
569.808898
570.807604
571.454894
572.012970
573.006369
573.907951
574.451996
574.892317
575.743825
576.493394
576.886864
577.183030
577.888362
578.436224
560.790429
562.127130
563.463034
564.315589
564.979822
566.318970
567.484446
568.160067
568.672474
569.860077
570.893945
571.457215
571.870866
572.973753
573.921951
574.389760
574.690137
575.650796
576.442960
576.752427
576.903856
577.738659
578.376382
560.629952
562.435638
563.897595
564.572548
564.853875
566.469360
567.723866
568.248003
568.421231
569.897204
571.030436
571.450917
571.531340
572.936927
573.995493
574.328429
574.302014
575.560669
576.456418
576.620259
576.433028
577.586097
578.385542
562.744276
563.898089
565.029071
565.742101
566.301616
567.498750
568.552916
569.186246
569.676711
570.786207
571.756362
572.312483
572.730197
573.774171
574.671198
575.138288
575.444913
576.346479
577.082187
577.377936
577.514431
578.264063
578.825119
564.712246
565.381990
566.202381
566.913919
567.606192
568.536215
569.427806
570.142774
570.813670
571.703182
572.547367
573.211391
573.827151
574.656144
575.427102
575.999379
576.500794
577.189867
577.800681
578.197528
578.511143
578.995294
579.344860
565.762929
566.226916
566.891565
567.579059
568.296413
569.120409
569.938568
570.680990
571.408881
572.219383
573.011292
573.718040
574.400606
575.154099
575.872950
576.486587
577.053395
577.667551
578.226070
578.660350
579.026474
579.405463
579.658153
570.928419
571.458413
572.200790
572.957039
573.738491
574.649323
575.540006
576.328108
577.088334
577.953750
578.786378
579.508744
580.197160
580.985662
581.733768
582.360199
582.937959
583.598072
584.201101
584.662112
585.042696
585.452941
585.725452
569.502242
570.331716
571.271810
572.032754
572.736407
573.797431
574.777574
575.506591
576.153201
577.148048
578.055774
578.708782
579.276675
580.193443
581.019094
581.580456
582.042375
582.831046
583.515430
583.922539
584.207253
584.772489
585.172443
566.532442
568.237590
569.626448
570.310433
570.632069
572.196103
573.415122
573.958232
574.163963
575.629496
576.751870
577.200503
577.313238
578.699748
579.745483
580.111953
580.131620
581.384418
582.292529
582.524697
582.406707
583.475688
584.196511
562.386962
565.890537
567.877291
568.332090
567.515401
570.342589
571.950604
572.168112
571.175878
573.876822
575.364894
575.467558
574.363376
576.986297
578.400285
578.431225
577.261816
579.727497
581.002226
580.919954
579.669871
581.961527
583.150703
563.552274
565.460083
567.054885
567.854719
568.250150
569.954642
571.283129
571.854501
572.061431
573.606754
574.791874
575.233565
575.323954
576.773973
577.871228
578.225375
578.221110
579.538757
580.503436
580.735240
580.615452
581.782398
582.591941
563.349417
564.764022
566.200069
567.147683
567.899916
569.325473
570.568372
571.304962
571.866736
573.105751
574.179965
574.769815
575.204588
576.333865
577.306371
577.793536
578.116968
579.119702
579.959699
580.314248
580.504696
581.362508
582.012506
561.200934
563.222326
564.923508
565.795603
566.244666
568.055644
569.478306
570.121301
570.387270
571.970658
573.192844
573.670671
573.798368
575.260011
576.369166
576.731669
576.734162
578.068416
579.040478
579.259723
579.120641
580.345459
581.195400
557.612217
561.409804
563.629821
564.224460
563.479768
566.548219
568.344005
568.691637
567.814274
570.582150
572.147226
572.319095
571.299757
573.934719
575.376093
575.419772
574.254661
576.765521
578.062683
577.947169
576.614436
579.072902
580.360271
559.555214
561.596744
563.328264
564.233405
564.717474
566.568030
568.027359
568.700830
568.996386
570.618402
571.880835
572.393187
572.549272
574.036082
575.166630
575.545653
575.559705
576.899808
577.872127
578.087622
577.947227
579.182972
580.043399
560.030331
561.494581
562.998358
564.012875
564.832622
566.343092
567.661313
568.453601
569.067247
570.389295
571.547836
572.206510
572.696087
573.876595
574.892380
575.412572
575.759246
576.772024
577.609051
577.948335
578.127907
579.020008
579.699659
558.498219
560.512715
562.230518
563.131607
563.614609
565.468788
566.917477
567.555989
567.809569
569.502535
570.826228
571.367253
571.529331
573.060981
574.226389
574.630345
574.662970
575.991426
576.944316
577.129711
576.954501
578.221777
579.104230
555.506466
559.231620
561.428945
562.022767
561.279415
564.366529
566.150776
566.429294
565.416879
568.376833
570.063530
570.279431
569.236684
571.985082
573.496785
573.589820
572.474949
574.950411
576.210722
576.034195
574.598500
577.156480
578.493058
557.867605
559.882494
561.600926
562.501779
562.981738
564.828336
566.266588
566.894235
567.139446
568.829282
570.151895
570.691764
570.853309
572.387717
573.556520
573.962908
573.996518
575.324470
576.277025
576.462697
576.287342
577.552436
578.433092
558.773392
560.237361
561.741933
562.756430
563.570763
565.064438
566.359619
567.127366
567.721430
569.039445
570.196948
570.851664
571.337278
572.526517
573.552107
574.079326
574.429568
575.440270
576.275879
576.616640
576.797968
577.683295
578.357164
557.683172
559.719516
561.449950
562.355815
562.834670
564.655428
566.075858
566.705965
566.962006
568.587539
569.851867
570.352562
570.489777
572.002294
573.155464
573.549804
573.573909
574.905857
575.873687
576.094176
575.964153
577.180552
578.027012
555.144096
558.921783
561.134611
561.729287
560.985165
564.005492
565.747864
566.032377
565.077581
567.876442
569.449490
569.595692
568.514255
571.217005
572.697761
572.765625
571.624551
574.109476
575.394734
575.288109
573.988941
576.397988
577.661068
558.116044
560.125297
561.813863
562.673344
563.104630
564.876117
566.252514
566.846082
567.066010
568.645298
569.862929
570.323478
570.427394
571.910615
573.038780
573.412278
573.418301
574.734030
575.688216
575.897956
575.757087
576.959348
577.796602
559.683880
561.082362
562.493581
563.412480
564.132658
565.522471
566.728534
567.430348
567.962280
569.179606
570.236968
570.810712
571.231886
572.361872
573.337031
573.823369
574.138399
575.117612
575.928185
576.253192
576.419825
577.268974
577.916983
559.350716
561.230428
562.782383
563.535153
563.883391
565.553597
566.852315
567.401107
567.591419
569.097496
570.252609
570.673351
570.748396
572.190363
573.281799
573.629458
573.612468
574.895023
575.814125
575.991717
575.819267
576.998636
577.820620
557.696431
561.155713
563.084358
563.475406
562.591866
565.387414
566.968241
567.172099
566.187548
568.815530
570.259499
570.334904
569.209466
571.821863
573.226691
573.250434
572.073528
574.488444
575.702957
575.539613
574.178883
576.535732
577.756898
561.382405
563.051364
564.383571
565.000857
565.255018
566.768448
567.945487
568.456149
568.634870
570.051032
571.136518
571.558439
571.650301
573.021038
574.053314
574.406195
574.406786
575.619218
576.476310
576.648517
576.473321
577.553650
578.287142
564.008407
564.805911
565.690649
566.383176
567.015346
568.012225
568.936267
569.617659
570.222241
571.174538
572.047936
572.674334
573.220899
574.119723
574.929007
575.472737
575.911619
576.666543
577.310219
577.674476
577.924135
578.480704
578.880640
565.248190
565.747478
566.434786
567.121076
567.827530
568.667136
569.493913
570.226757
570.939122
571.762623
572.561351
573.256928
573.923628
574.693407
575.423880
576.031098
576.585022
577.214429
577.782141
578.207924
578.560420
578.956829
579.224633
570.374857
570.959358
571.728636
572.473219
573.225799
574.161303
575.062902
575.832684
576.562848
577.456002
578.304597
579.013765
579.675998
580.494636
581.260083
581.874796
582.428532
583.120548
583.743619
584.196251
584.555436
584.997677
585.293203
568.571519
569.671537
570.717079
571.422820
571.962924
573.185308
574.227006
574.885250
575.363835
576.524213
577.499971
578.088169
578.491841
579.577199
580.472619
580.971989
581.274921
582.231458
582.988338
583.340023
583.474632
584.207927
584.697608
563.688204
567.006227
568.837532
569.237152
568.409975
571.125480
572.654076
572.874129
571.914853
574.542698
575.984467
576.116411
575.063622
577.620662
578.989856
579.049160
577.930374
580.332185
581.563268
581.505783
580.293064
582.492584
583.601385
549.668458
563.241737
566.702852
566.040029
556.798602
568.059342
570.836799
569.863865
560.377825
571.570110
574.243781
573.158557
563.520749
574.682553
577.293530
576.167773
566.650890
577.475576
579.930446
578.738769
569.412927
579.838647
582.360287
560.588783
564.159397
566.223283
566.733360
565.959394
568.842070
570.494744
570.733269
569.753416
572.484674
574.001241
574.114780
573.016539
575.659008
577.089812
577.123263
575.955895
578.444648
579.742983
579.671993
578.433704
580.757435
581.973821
561.869006
563.843710
565.503646
566.348431
566.776434
568.538465
569.916119
570.522894
570.758622
572.325158
573.532155
573.994021
574.104146
575.559937
576.662346
577.019084
577.018246
578.348605
579.322774
579.552963
579.427508
580.628102
581.461371
558.070135
561.859506
564.066682
564.647244
563.885956
566.929137
568.700198
569.027583
568.132565
570.881243
572.428881
572.587498
571.557108
574.176861
575.604091
575.637078
574.464988
576.972560
578.269326
578.154996
576.822074
579.275198
580.557836
544.079481
558.587646
562.396145
561.843673
552.328583
564.199805
567.240350
566.441915
557.230039
568.339128
571.069781
570.085613
560.756830
571.700163
574.294076
573.158312
563.582076
574.499204
576.962225
575.638098
565.699982
576.815698
579.526918
556.415570
560.228002
562.468735
563.085027
562.361021
565.448010
567.259337
567.619259
566.753893
569.541888
571.128709
571.319988
570.316701
572.962434
574.412778
574.463944
573.303462
575.813131
577.103923
576.978175
575.637233
578.102993
579.398224
558.522205
560.558210
562.294207
563.209338
563.703885
565.564619
567.026601
567.690806
567.971524
569.629524
570.921412
571.447954
571.608345
573.119363
574.270256
574.665165
574.689880
576.019880
576.974599
577.165845
577.001267
578.254094
579.128372
555.437657
559.171042
561.379078
561.984719
561.253311
564.348926
566.144710
566.438824
565.437972
568.387115
570.058689
570.263543
569.214974
571.961358
573.474659
573.571731
572.459199
574.927357
576.176654
575.988644
574.544387
577.103608
578.442751
542.361245
556.481954
560.210176
559.639645
550.080613
562.013933
565.032923
564.053825
554.014944
566.002929
568.952124
567.960637
558.238733
569.673058
572.418183
571.385964
562.048730
572.739971
575.108376
573.626569
563.114631
574.789173
577.626583
554.811117
558.543173
560.749807
561.353723
560.618810
563.707190
565.493462
565.777377
564.768076
567.714292
569.383880
569.585724
568.535023
571.285650
572.804413
572.905640
571.795080
574.262239
575.510429
575.322261
573.877786
576.433868
577.770652
557.276836
559.307088
561.038857
561.950965
562.439974
564.283762
565.723945
566.363503
566.621372
568.278550
569.568137
570.084869
570.233554
571.761115
572.928859
573.336104
573.368351
574.693759
575.644947
575.837789
575.677497
576.918807
577.784894
554.576762
558.364280
560.593338
561.207211
560.485249
563.534732
565.305689
565.614705
564.680913
567.500520
569.091827
569.253358
568.185840
570.903407
572.398769
572.479701
571.347878
573.833891
575.114501
574.999401
573.693806
576.111676
577.383121
541.734099
556.126185
559.906557
559.357255
549.911888
561.665832
564.640971
563.745873
554.237346
565.594910
568.355719
567.293244
557.591565
568.915125
571.610988
570.533452
561.094748
571.876987
574.311714
573.022576
563.311836
574.179479
576.833633
555.013731
558.772318
560.958228
561.525218
560.755382
563.753258
565.478418
565.750726
564.782178
567.554091
569.098578
569.220881
568.120851
570.808475
572.277613
572.336576
571.186655
573.658875
574.929999
574.809288
573.497222
575.899740
577.160425
558.206993
560.161423
561.794988
562.612028
563.011029
564.741662
566.088148
566.665527
566.874042
568.417466
569.602167
570.039317
570.126521
571.591633
572.705235
573.068245
573.064095
574.364423
575.301314
575.493900
575.336818
576.530416
577.363011
556.388621
559.924799
561.946733
562.411925
561.588890
564.450154
566.083705
566.315854
565.350457
568.013321
569.485266
569.569063
568.448320
571.088292
572.519237
572.553416
571.383641
573.822588
575.060575
574.909304
573.561214
575.947321
577.193372
545.027381
558.505472
561.904932
561.175658
551.818820
563.109904
565.880916
564.936179
555.663875
566.579532
569.169758
568.042703
558.356621
569.532595
572.143181
571.025036
561.569226
572.267813
574.632337
573.286300
563.465203
574.332821
576.948305
558.533360
561.810982
563.589294
563.926862
563.031880
565.710343
567.207623
567.411623
566.457173
569.006634
570.397835
570.496004
569.416554
571.961561
573.320755
573.371412
572.242226
574.588752
575.754131
575.610388
574.282838
576.544255
577.683364
563.064689
564.135029
565.130413
565.773864
566.247943
567.412874
568.404933
569.022820
569.466592
570.580417
571.517722
572.076298
572.456652
573.524318
574.404152
574.886768
575.166617
576.084004
576.792917
577.092076
577.180044
577.910339
578.403429
564.681157
565.237831
565.957100
566.637698
567.321104
568.190911
569.033781
569.753130
570.438931
571.290101
572.103384
572.784228
573.423599
574.223065
574.970679
575.565753
576.094186
576.751931
577.334917
577.747043
578.073530
578.501348
578.792368
570.093610
570.621080
571.358988
572.109380
572.884109
573.787622
574.670275
575.450564
576.205730
577.071512
577.907769
578.633966
579.326069
580.119054
580.871864
581.502962
582.086799
582.755864
583.369144
583.839578
584.227370
584.642115
584.916700
568.667489
569.494026
570.429109
571.183523
571.879729
572.932743
573.903451
574.622333
575.261861
576.258145
577.171434
577.828924
578.400378
579.322163
580.152737
580.718095
581.185589
581.984695
582.681336
583.099421
583.392233
583.962256
584.364337
565.697409
567.399011
568.782281
569.458928
569.772204
571.327627
572.535248
573.064242
573.258638
574.728108
575.859997
576.314023
576.429630
577.822244
578.873236
579.242074
579.265691
580.531636
581.455376
581.700916
581.592321
582.666350
583.389288
561.550581
565.050485
567.031864
567.479625
566.654718
569.474009
571.070238
571.271507
570.265402
572.973317
574.472952
574.580934
573.478322
576.108261
577.527228
577.558387
576.390325
578.871382
580.163986
580.096384
578.856313
581.152862
582.343993
562.710918
564.616909
566.208967
567.005034
567.395503
569.094043
570.413532
570.973335
571.171736
572.721433
573.914528
574.360840
574.453465
575.908102
577.008409
577.362753
577.360600
578.690032
579.669202
579.913285
579.801934
580.973356
581.784830
562.501117
563.916628
565.354171
566.303079
567.055163
568.477953
569.715934
570.446866
571.005029
572.245901
573.324464
573.917823
574.354861
575.486079
576.459411
576.946458
577.271887
578.282352
579.132128
579.495127
579.691396
580.552710
581.204519
560.345283
562.370487
564.077806
564.956829
565.411132
567.222539
568.643999
569.286288
569.552099
571.135545
572.359454
572.839633
572.969197
574.430408
575.538322
575.899652
575.902926
577.241996
578.220013
578.444086
578.308008
579.535061
580.386633
556.750236
560.553974
562.783835
563.390099
562.655545
565.727137
567.524924
567.875851
567.001276
569.767706
571.331984
571.504819
570.487024
573.120045
574.559221
574.601264
573.435822
575.949518
577.249580
577.135766
575.803650
578.262997
579.551417
558.690063
560.738233
562.480869
563.399266
563.895396
565.753088
567.218318
567.898038
568.197710
569.818112
571.077413
571.588100
571.744109
573.230327
574.360994
574.740771
574.755460
576.095864
577.067251
577.280957
577.138850
578.374029
579.234659
559.163054
560.634099
562.149554
563.178271
564.011666
565.532501
566.860325
567.662127
568.281422
569.600520
570.752558
571.405997
571.893701
573.075854
574.095887
574.621145
574.970637
575.980977
576.812388
577.145598
577.320545
578.210719
578.890053
557.629073
559.650791
561.381015
562.297611
562.796223
564.662764
566.124191
566.776356
567.038412
568.725323
570.037598
570.569083
570.727274
572.262900
573.437045
573.851144
573.889650
575.212369
576.154355
576.328993
576.145910
577.410348
578.292513
554.636677
558.369181
560.579004
561.188940
560.462620
563.562815
565.361890
565.657691
564.657117
567.607851
569.279244
569.482463
568.434028
571.187941
572.711168
572.817697
571.711262
574.177934
575.423563
575.233116
573.787340
576.342288
577.678780
557.000546
559.021151
560.749832
561.664387
562.159617
564.020361
565.474408
566.118795
566.374351
568.058016
569.367801
569.896445
570.053012
571.591487
572.769815
573.186987
573.226288
574.547182
575.486765
575.659432
575.474642
576.736408
577.616745
557.910232
559.377771
560.889496
561.914373
562.741621
564.249830
565.561457
566.345573
566.949442
568.263929
569.411602
570.057349
570.538855
571.730206
572.761896
573.295839
573.648825
574.654183
575.479433
575.808928
575.981747
576.864386
577.538485
556.823356
558.861333
560.596250
561.509653
561.999435
563.834835
565.272619
565.920372
566.187627
567.809903
569.065207
569.558023
569.691525
571.204757
572.361431
572.759664
572.784812
574.112220
575.071216
575.281165
575.142529
576.357841
577.206189
554.285396
558.063615
560.279487
560.879997
560.145187
563.179660
564.939415
565.242477
564.300726
567.095422
568.659563
568.798752
567.714142
570.417173
571.900274
571.970834
570.830417
573.311545
574.589319
574.473053
573.165479
575.575301
576.841421
557.253198
559.264109
560.956718
561.822355
562.262248
564.045516
565.435973
566.043983
566.273873
567.852142
569.064752
569.521142
569.623482
571.107634
572.238211
572.614310
572.621413
573.935136
574.884762
575.088608
574.942888
576.145283
576.984087
558.813054
560.215556
561.633749
562.560542
563.289131
564.687779
565.903224
566.613968
567.152263
568.371456
569.428324
570.001420
570.423188
571.555530
572.534038
573.023781
573.341059
574.320334
575.129625
575.452976
575.618145
576.466522
577.114356
558.469152
560.356023
561.919661
562.682876
563.039744
564.716015
566.019879
566.572756
566.766382
568.276331
569.434528
569.857468
569.934947
571.380925
572.477041
572.829380
572.816124
574.100350
575.020839
575.200461
575.029468
576.207021
577.027194
556.809291
560.277927
562.220771
562.623749
561.749113
564.548663
566.131713
566.336480
565.353079
567.986211
569.435348
569.514529
568.392456
571.010024
572.420443
572.449769
571.277710
573.695077
574.912523
574.753613
573.396541
575.750573
576.968825
560.502401
562.178848
563.522163
564.149772
564.411756
565.929082
567.107968
567.619475
567.799701
569.220361
570.310866
570.736967
570.832666
572.208185
573.245502
573.603369
573.608353
574.823789
575.684204
575.860545
575.688327
576.767175
577.498660
563.135737
563.938608
564.831704
565.532599
566.171513
567.172598
568.099170
568.782333
569.389160
570.345274
571.222961
571.853285
572.403557
573.306404
574.119791
574.667535
575.110042
575.867947
576.514671
576.882107
577.133867
577.690094
578.089092
564.379867
564.883363
565.577433
566.270930
566.983545
567.827541
568.657343
569.392583
570.107603
570.934598
571.737143
572.436355
573.106523
573.879831
574.613821
575.224453
575.781522
576.413733
576.984188
577.412551
577.766709
578.163272
578.430681
569.764428
570.257052
570.972744
571.724266
572.508550
573.393480
574.262945
575.047542
575.814523
576.667253
577.498009
578.235821
578.944665
579.725644
580.471643
581.112617
581.712736
582.372182
582.981861
583.464502
583.868301
584.269206
584.531123
568.527675
569.226691
570.097518
570.870568
571.624876
572.607227
573.539197
574.283765
574.983795
575.917467
576.803123
577.496680
578.135655
578.994631
579.793946
580.390991
580.923344
581.664402
582.335343
582.788574
583.145036
583.649788
584.006473
566.217650
567.402979
568.584059
569.355277
569.970209
571.205227
572.281386
572.921092
573.419012
574.581395
575.599506
576.180673
576.612203
577.693418
578.621698
579.106662
579.435101
580.403024
581.215318
581.581647
581.771297
582.536205
583.099268
563.651175
565.490907
567.001433
567.730151
568.061651
569.701051
570.962579
571.471658
571.623494
573.169235
574.356934
574.794665
574.871751
576.326105
577.418528
577.759323
577.736433
579.078940
580.064429
580.309225
580.186320
581.344054
582.139426
563.312705
564.672923
566.045644
566.940006
567.643803
569.009044
570.189218
570.866449
571.380325
572.610480
573.681189
574.259975
574.679329
575.811103
576.782300
577.260135
577.574954
578.595126
579.456829
579.829752
580.028602
580.876034
581.515101
562.671341
563.822979
565.129033
566.119308
566.995127
568.277650
569.440879
570.227905
570.910036
572.022356
573.038146
573.695590
574.261347
575.267210
576.179650
576.732068
577.187949
578.077443
578.872014
579.305962
579.632070
580.353233
580.907507
561.036429
562.473088
563.942164
564.924734
565.711123
567.173172
568.448326
569.211394
569.796242
571.054533
572.146696
572.750625
573.197783
574.344014
575.330780
575.826779
576.159115
577.180986
578.039868
578.407595
578.608153
579.481201
580.142110
559.081772
561.092968
562.806984
563.709775
564.196538
566.028460
567.471738
568.136074
568.421920
570.020981
571.256222
571.741255
571.872092
573.358214
574.486968
574.861290
574.872359
576.223251
577.211789
577.447740
577.326089
578.547119
579.395819
559.378579
560.838760
562.345172
563.370534
564.202835
565.714392
567.037729
567.844045
568.467126
569.760230
570.884124
571.516593
571.989556
573.159484
574.168495
574.683809
575.028583
576.051527
576.904311
577.264400
577.461439
578.338708
579.004832
559.332883
560.539120
561.926454
563.004620
563.972295
565.357321
566.619298
567.492515
568.249586
569.430611
570.508961
571.222347
571.838923
572.891294
573.848411
574.441457
574.924621
575.813049
576.591240
577.005823
577.322739
578.057289
578.626362
558.249565
559.713906
561.226768
562.258088
563.097199
564.625761
565.959182
566.762748
567.383126
568.713971
569.876051
570.534216
571.026101
572.224739
573.263001
573.805333
574.167967
575.178986
576.009399
576.345566
576.524579
577.407669
578.081332
556.816359
558.839200
560.571630
561.492169
561.996119
563.869378
565.339506
566.004423
566.281597
567.958316
569.262976
569.792059
569.952639
571.491874
572.672572
573.095086
573.141790
574.467964
575.417771
575.612205
575.455666
576.692444
577.556126
557.616334
559.080443
560.592480
561.622139
562.458507
563.982961
565.311446
566.110092
566.726287
568.054114
569.213727
569.869731
570.360425
571.560194
572.600477
573.143768
573.505152
574.512773
575.339018
575.670861
575.846386
576.727513
577.400360
558.066653
559.272830
560.658947
561.734250
562.696889
564.073662
565.325553
566.188663
566.937097
568.112308
569.185643
569.894119
570.507979
571.563628
572.525761
573.122107
573.604092
574.484607
575.252237
575.656410
575.965254
576.695833
577.263376
557.480547
558.941571
560.446929
561.468836
562.294729
563.793839
565.101897
565.892883
566.502475
567.787740
568.903927
569.527160
569.993541
571.170761
572.189532
572.712094
573.057103
574.065073
574.898327
575.239698
575.422297
576.293974
576.958229
556.557268
558.570368
560.283011
561.181276
561.660560
563.476276
564.901090
565.546933
565.815087
567.405472
568.630371
569.101146
569.218561
570.716696
571.858934
572.243526
572.256843
573.582732
574.541242
574.748975
574.604756
575.819050
576.665718
557.902812
559.338206
560.802101
561.775743
562.550263
563.996348
565.255411
566.003762
566.574136
567.818909
568.897097
569.487592
569.924941
571.074037
572.067001
572.567402
572.894114
573.887451
574.709789
575.042927
575.216917
576.077417
576.733671
558.946957
560.094327
561.390430
562.366345
563.225944
564.492953
565.644722
566.424950
567.098799
568.191197
569.187430
569.832533
570.391519
571.390413
572.299819
572.851987
573.297936
574.149390
574.896119
575.286281
575.579760
576.283679
576.831093
559.025191
560.379226
561.737259
562.611198
563.293585
564.642386
565.815712
566.497186
567.013872
568.211199
569.252652
569.820339
570.238337
571.351014
572.310510
572.789788
573.099699
574.063050
574.858278
575.174322
575.332133
576.159921
576.791520
558.847173
560.679458
562.170477
562.871662
563.174293
564.792523
566.046755
566.567529
566.736539
568.228602
569.375712
569.803882
569.889249
571.308604
572.381313
572.728624
572.715839
573.977130
574.879035
575.056792
574.885509
576.024212
576.812700
560.978169
562.150764
563.305387
564.040621
564.617087
565.819449
566.874488
567.506402
567.996895
569.117844
570.100077
570.664907
571.089839
572.145055
573.053928
573.532877
573.850159
574.757036
575.499778
575.806539
575.952597
576.695538
577.249814
562.963980
563.645713
564.483325
565.212135
565.918113
566.855535
567.750942
568.468133
569.142501
570.040403
570.894010
571.566170
572.189377
573.027066
573.807004
574.388128
574.897490
575.592454
576.209616
576.613850
576.932738
577.415056
577.761729
564.024314
564.497135
565.175526
565.877583
566.607208
567.439519
568.263153
569.009790
569.742619
570.560359
571.360267
572.074475
572.764080
573.524918
574.251160
574.871998
575.445391
576.065204
576.629352
577.069182
577.438956
577.817891
578.069422
569.232576
569.757763
570.491757
571.237149
572.006370
572.904614
573.780069
574.551432
575.300951
576.172133
577.016701
577.748392
578.444193
579.243679
580.001339
580.633794
581.219773
581.899252
582.523782
583.001990
583.395082
583.816179
584.094975
567.808497
568.631327
569.560476
570.307179
570.994808
572.042165
573.002370
573.703831
574.328090
575.337534
576.265290
576.927438
577.498223
578.431049
579.267731
579.828727
580.290400
581.108855
581.823793
582.250490
582.546418
583.127483
583.537204
564.844153
566.538345
567.911351
568.574027
568.869796
570.422904
571.614600
572.104620
572.249664
573.763109
574.926452
575.380368
575.476632
576.899078
577.961379
578.309247
578.295270
579.613913
580.575054
580.828786
580.711304
581.812656
582.552524
560.708441
564.193874
566.160051
566.585615
565.722895
568.556642
570.134297
570.265149
569.121405
571.959449
573.516833
573.612303
572.435674
575.149852
576.591971
576.574597
575.280089
577.904150
579.264463
579.199992
577.912266
580.278046
581.500365
561.871929
563.765719
565.344242
566.126162
566.500377
568.196220
569.499161
570.019871
570.169019
571.761213
572.982503
573.425174
573.496154
574.981911
576.095308
576.429798
576.390846
577.774678
578.793648
579.048652
578.930120
580.127121
580.953774
561.690291
563.083883
564.503646
565.443987
566.191643
567.605593
568.829923
569.542142
570.083934
571.334171
572.420138
573.008435
573.436630
574.584867
575.570906
576.057040
576.378454
577.413158
578.287860
578.668031
578.874364
579.739715
580.393109
559.611273
561.575958
563.248103
564.121795
564.585773
566.377861
567.782852
568.413742
568.672500
570.253838
571.472079
571.934744
572.041416
573.532010
574.662419
575.031941
575.038198
576.399275
577.402976
577.656766
577.551280
578.759240
579.597823
556.147539
559.801554
561.970140
562.577323
561.885818
564.908711
566.682516
567.024924
566.147914
568.906685
570.456077
570.592078
569.503777
572.211851
573.689885
573.743166
572.572972
575.120499
576.454219
576.389966
575.138114
577.527740
578.784002
557.943517
559.934048
561.646440
562.565554
563.078182
564.923659
566.381806
567.061703
567.362868
568.977305
570.224435
570.714441
570.846783
572.359788
573.512444
573.903511
573.924892
575.285622
576.282334
576.529820
576.422202
577.632203
578.473625
558.326464
559.782459
561.290630
562.324031
563.168167
564.694004
566.029426
566.843632
567.473735
568.784599
569.924380
570.566814
571.048300
572.238136
573.268136
573.802838
574.162731
575.188005
576.041175
576.405447
576.607687
577.478853
578.139897
556.747332
558.771083
560.505807
561.431227
561.941846
563.821994
565.303160
565.986119
566.282417
567.943353
569.233438
569.755514
569.914506
571.448730
572.625489
573.047951
573.099999
574.436082
575.404351
575.630257
575.508998
576.719420
577.563592
553.731943
557.476789
559.696417
560.317199
559.604146
562.722379
564.550236
564.900169
563.990480
566.862281
568.493114
568.686004
567.646979
570.388363
571.909038
572.023584
570.935569
573.411073
574.689964
574.587799
573.309991
575.704400
576.966767
556.109798
558.134214
559.868730
560.792720
561.301051
563.178318
564.656462
565.336941
565.631180
567.289662
568.577617
569.098160
569.255865
570.789996
571.967419
572.389087
572.437846
573.768700
574.731174
574.950415
574.823868
576.033285
576.877828
557.046756
558.506615
560.016202
561.047734
561.887999
563.408682
564.738647
565.549008
566.176270
567.481253
568.616114
569.255767
569.736418
570.926041
571.956509
572.490921
572.846678
573.859540
574.696619
575.043015
575.230571
576.102337
576.766153
556.010619
558.015776
559.735036
560.653374
561.161761
563.001100
564.452374
565.129998
565.432202
567.033304
568.270508
568.756187
568.889106
570.400365
571.553279
571.946571
571.966290
573.302343
574.267651
574.478208
574.334301
575.557262
576.409261
553.550017
557.242922
559.426297
560.033476
559.335853
562.353262
564.121726
564.467882
563.607416
566.335212
567.867166
567.997610
566.914070
569.613910
571.091105
571.150787
569.989934
572.491268
573.775462
573.649304
572.312508
574.753546
576.033326
556.430444
558.409678
560.087369
560.957354
561.413548
563.198393
564.599556
565.233107
565.495785
567.058434
568.260950
568.717272
568.823331
570.306741
571.433973
571.805065
571.806277
573.126712
574.079728
574.280620
574.127287
575.339438
576.184007
557.925230
559.324245
560.743331
561.676395
562.414586
563.821022
565.045956
565.768995
566.320226
567.547287
568.613301
569.198663
569.631838
570.763247
571.739036
572.228722
572.548151
573.529044
574.341512
574.670110
574.840087
575.686259
576.331570
557.530119
559.433530
561.011203
561.783910
562.147687
563.834586
565.145658
565.699933
565.891933
567.427961
568.613040
569.064768
569.170836
570.605865
571.694630
572.051122
572.049785
573.328872
574.252566
574.448863
574.301089
575.458570
576.264835
555.821616
559.333892
561.301701
561.715650
560.842251
563.658198
565.247058
565.441634
564.427678
567.117862
568.610823
568.737134
567.681302
570.254651
571.647903
571.686865
570.548655
572.941040
574.159141
574.032139
572.741962
575.032647
576.221416
559.549125
561.245940
562.606581
563.245331
563.514378
565.042295
566.227060
566.737322
566.913947
568.362695
569.483075
569.940291
570.066177
571.432161
572.463670
572.827448
572.846049
574.057352
574.922258
575.117078
574.969530
576.027947
576.744855
562.205812
563.018146
563.922520
564.633387
565.280922
566.290793
567.224223
567.912024
568.524611
569.496493
570.392662
571.041558
571.607074
572.512305
573.326668
573.878818
574.327951
575.088617
575.740747
576.117919
576.378824
576.930528
577.324453
563.460189
563.969581
564.672266
565.374828
566.096173
566.948558
567.785796
568.527786
569.250721
570.089490
570.905499
571.617875
572.298575
573.077024
573.814358
574.429147
574.991162
575.627625
576.203326
576.638135
576.997304
577.393558
577.659334
568.652546
569.233352
569.996542
570.733385
571.477303
572.404774
573.295040
574.050525
574.771569
575.675939
576.540604
577.260843
577.930664
578.762200
579.537389
580.155606
580.713410
581.424344
582.067023
582.533069
582.901143
583.354459
583.657147
566.852452
567.946048
568.982142
569.675379
570.200544
571.415657
572.440622
573.068330
573.515417
574.706207
575.710637
576.307880
576.708158
577.817874
578.726140
579.217644
579.505096
580.501571
581.291592
581.657338
581.794211
582.549148
583.052566
561.980780
565.283137
567.097160
567.471241
566.602081
569.328390
570.832122
570.972400
569.867702
572.633853
574.146053
574.273222
573.150487
575.798901
577.196135
577.207386
575.962341
578.517254
579.825941
579.777347
578.520210
580.795033
581.939206
548.003838
561.525459
564.957454
564.243226
554.816992
566.225790
568.980601
567.820636
557.550966
569.516521
572.357178
571.217087
561.105897
572.762173
575.450328
574.176453
563.880537
575.513207
578.150870
576.938997
567.271362
578.075364
580.682509
558.896607
562.444161
564.486750
564.972837
564.160707
567.054462
568.682102
568.841599
567.717907
570.585450
572.166517
572.269367
571.097107
573.833197
575.294594
575.281317
573.988434
576.632637
578.011936
577.953881
576.673996
579.069730
580.318539
560.219093
562.153063
563.786041
564.621358
565.046920
566.796156
568.152722
568.728124
568.931891
570.523193
571.747405
572.201485
572.291081
573.784308
574.910824
575.264293
575.249003
576.627173
577.644621
577.903024
577.794228
579.001012
579.837030
556.604712
560.238404
562.381117
562.963139
562.246023
565.237904
566.978826
567.289029
566.384859
569.132005
570.672092
570.795855
569.694733
572.398631
573.871940
573.917455
572.740742
575.293441
576.635163
576.577515
575.328807
577.715855
578.969219
543.294619
557.085187
560.742024
560.218117
550.982747
562.574757
565.552587
564.741112
555.537144
566.625800
569.328926
568.247259
558.503359
569.871593
572.568003
571.445339
561.784910
572.833509
575.365111
574.162047
564.661654
575.356020
577.975448
554.924421
558.586547
560.771745
561.400567
560.733200
563.781390
565.578854
565.941786
565.083094
567.861966
569.429391
569.580206
568.505218
571.230209
572.725488
572.794414
571.635828
574.186494
575.520579
575.457696
574.208102
576.596557
577.851865
556.818207
558.826943
560.555484
561.485717
562.006488
563.877549
565.355136
566.044462
566.350216
567.992298
569.264141
569.773018
569.921460
571.449222
572.618523
573.029475
573.070331
574.423920
575.413035
575.657079
575.548142
576.757311
577.597980
553.649454
557.393221
559.614854
560.241336
559.535466
562.657891
564.491312
564.849592
563.947530
566.816138
568.442581
568.633012
567.592560
570.331755
571.849908
571.962582
570.875767
573.360354
574.652595
574.565836
573.300199
575.691546
576.949283
540.502080
554.681075
558.434502
557.887628
548.354104
560.323373
563.398981
562.557877
553.015581
564.531450
567.370493
566.364965
556.716031
568.073951
570.810237
569.796556
560.525075
571.194149
573.620624
572.370097
562.817314
573.542558
576.170009
553.011943
556.756320
558.976944
559.600887
558.891991
562.011693
563.843046
564.200375
563.297927
566.164863
567.790012
567.979903
566.938766
569.677286
571.195093
571.306106
570.215330
572.693474
573.978552
573.883487
572.611112
575.002454
576.261465
555.533268
557.548598
559.278234
560.204742
560.720217
562.586919
564.061577
564.751258
565.059408
566.695462
567.963324
568.471698
568.621337
570.146885
571.314246
571.723637
571.760322
573.097538
574.066367
574.286645
574.155508
575.371811
576.219265
552.956456
556.655842
558.853003
559.479428
558.805123
561.850243
563.646385
564.017827
563.181140
565.933510
567.488731
567.639681
566.573656
569.288586
570.779272
570.851296
569.701408
572.210739
573.501664
573.381890
572.050993
574.495828
575.777791
540.511631
554.489361
558.183560
557.659399
548.407075
560.006841
562.989654
562.208674
553.144408
564.088917
566.759698
565.681689
555.990985
567.302926
569.988826
568.883726
559.325276
570.227369
572.680462
571.356875
561.462676
572.515329
575.210346
553.375984
557.048429
559.203594
559.781953
559.056029
562.045509
563.790626
564.117739
563.242078
565.956798
567.478979
567.602832
566.512148
569.199174
570.664114
570.714278
569.546211
572.039482
573.317458
573.187569
571.847167
574.280829
575.555224
556.419456
558.367249
560.004068
560.834166
561.252845
562.998705
564.364540
564.966508
565.201470
566.759504
567.961777
568.422506
568.533498
569.996245
571.106650
571.471811
571.473571
572.776902
573.719279
573.921248
573.773879
574.962169
575.790159
554.491129
558.072258
560.125170
560.608891
559.796005
562.682444
564.331745
564.564595
563.579582
566.308471
567.833389
567.974041
566.927975
569.526633
570.942147
570.988619
569.856071
572.272745
573.514481
573.399041
572.120988
574.442921
575.658167
542.925336
556.603083
560.064644
559.354093
549.963026
561.323784
564.110011
563.128648
553.631507
564.821475
567.513146
566.497708
557.145501
568.028452
570.586381
569.501160
560.238996
570.763015
573.116750
571.858599
562.420917
572.911914
575.443181
556.615452
559.944749
561.758933
562.117765
561.233124
563.936578
565.446839
565.646456
564.668224
567.286922
568.735740
568.894266
567.891908
570.397870
571.744154
571.810043
570.721135
573.047374
574.219233
574.115000
572.860537
575.057225
576.164374
561.206262
562.295763
563.313184
563.976071
564.466909
565.649752
566.655991
567.283408
567.736898
568.881281
569.852037
570.444080
570.854076
571.924866
572.807647
573.300174
573.594736
574.516876
575.236035
575.553898
575.661485
576.381341
576.864996
562.843762
563.411774
564.147742
564.846108
565.546771
566.433329
567.291232
568.024232
568.725278
569.598358
570.435952
571.140396
571.799151
572.608661
573.363680
573.967653
574.506343
575.172712
575.765950
576.190279
576.526455
576.953946
577.242343
568.345128
568.871517
569.608428
570.358302
571.132642
572.035708
572.915922
573.692627
574.448581
575.327436
576.180433
576.920477
577.623505
578.428363
579.190075
579.825675
580.413661
581.093670
581.717695
582.195033
582.587613
583.008977
583.288253
566.920500
567.744127
568.676109
569.427652
570.120775
571.172677
572.137103
572.843450
573.473999
574.491528
575.428525
576.100016
576.678742
577.616749
578.457158
579.021215
579.484776
580.303079
581.016601
581.441528
581.736329
582.317673
582.728061
563.953955
565.648171
567.024060
567.692473
567.994712
569.551880
570.746874
571.240984
571.391979
572.914193
574.088127
574.553121
574.658717
576.085826
577.151279
577.502260
577.490277
578.807632
579.765861
580.016367
579.896730
580.998551
581.739474
559.811591
563.296590
565.266173
565.698947
564.844296
567.681952
569.262379
569.396779
568.258638
571.105957
572.674828
572.782665
571.616727
574.334992
575.780008
575.766211
574.474333
577.096290
578.452662
578.383969
577.093289
579.459908
580.683627
560.958790
562.854384
564.438539
565.229301
565.612624
567.314186
568.621154
569.146062
569.301053
570.901979
572.133806
572.587486
572.667973
574.159182
575.276923
575.615729
575.579683
576.962634
577.978773
578.230545
578.109866
579.307346
580.135042
560.757123
562.155320
563.583849
564.535357
565.293770
566.715372
567.945168
568.662303
569.210003
570.468247
571.563271
572.160470
572.596611
573.751640
574.743987
575.235729
575.560930
576.596336
577.469927
577.848452
578.053746
578.919484
579.573613
558.659166
560.631100
562.315270
563.202813
563.679608
565.480692
566.891975
567.528034
567.792454
569.381465
570.607707
571.077469
571.190601
572.689028
573.827615
574.204262
574.215585
575.578606
576.582654
576.836244
576.730729
577.939344
578.778615
555.181756
558.844828
561.027513
561.650483
560.973521
564.006245
565.786970
566.134871
565.263470
568.030168
569.587239
569.729382
568.646523
571.362880
572.849744
572.910850
571.746718
574.297125
575.632606
575.569705
574.318958
576.709706
577.966689
556.973078
558.972035
560.698056
561.632846
562.160211
564.016787
565.483355
566.170288
566.478377
568.100914
569.355890
569.852565
569.990746
571.510531
572.670094
573.067517
573.094453
574.459568
575.460412
575.711671
575.606894
576.818367
577.660301
557.356061
558.819338
560.339884
561.388090
562.246690
563.784350
565.129522
565.952457
566.591077
567.910750
569.059239
569.709644
570.197498
571.391946
572.425856
572.964283
573.328466
574.359620
575.219969
575.591265
575.798630
576.671296
577.332236
555.779137
557.809166
559.554953
560.494209
561.018891
562.910755
564.402275
565.095230
565.401516
567.072339
568.372539
568.904432
569.070398
570.606830
571.784546
572.207770
572.262238
573.605573
574.584421
574.821041
574.707631
575.918842
576.761731
552.767491
556.517462
558.746431
559.379565
558.679739
561.808941
563.647256
564.008030
563.109579
565.992439
567.634954
567.839701
566.809223
569.550997
571.070241
571.183512
570.096655
572.580142
573.871144
573.781786
572.513807
574.907813
576.167846
555.151229
557.178725
558.919581
559.852844
560.372015
562.259864
563.748877
564.440748
564.746985
566.417897
567.718775
568.251763
568.418329
569.954260
571.130807
571.551903
571.602560
572.940033
573.912174
574.141699
574.022830
575.233079
576.076447
556.095858
557.555935
559.067878
560.104757
560.952894
562.483517
563.824740
564.646814
565.286666
566.605703
567.755092
568.408140
568.898255
570.091294
571.122548
571.657866
572.016200
573.033849
573.877290
574.230331
574.422910
575.296361
575.960313
555.067834
557.069776
558.787153
559.706931
560.219917
562.068572
563.531895
564.221350
564.536483
566.153692
567.407765
567.908864
568.052579
569.568026
570.723027
571.118453
571.141327
572.480623
573.449561
573.663867
573.522967
574.747853
575.600790
552.610837
556.298117
558.477249
559.083886
558.389392
561.416136
563.196905
563.554745
562.707123
565.452867
567.003815
567.151815
566.081059
568.785266
570.264987
570.327656
569.170623
571.674450
572.960985
572.837284
571.502592
573.945584
575.226541
555.481957
557.458267
559.134229
560.005516
560.466695
562.261236
563.674337
564.320104
564.596469
566.176706
567.397980
567.871658
567.990697
569.480128
570.610902
570.985803
570.991365
572.315194
573.271350
573.475481
573.324833
574.538657
575.383975
556.962996
558.362966
559.784576
560.722104
561.467472
562.884706
564.122106
564.857979
565.423377
566.667573
567.751800
568.354054
568.800123
569.938628
570.919081
571.413630
571.738517
572.724268
573.541580
573.875410
574.049498
574.896781
575.541938
556.555587
558.463547
560.047743
560.827656
561.200293
562.899540
564.223879
564.791188
564.997182
566.550433
567.753885
568.222842
568.342335
569.784527
570.878358
571.240739
571.246358
572.531616
573.461839
573.665890
573.524281
574.681699
575.486410
554.841189
558.360499
560.337365
560.760083
559.896256
562.725847
564.328588
564.536023
563.535374
566.242812
567.754130
567.897864
566.855979
569.435900
570.834152
570.879634
569.749465
572.148754
573.374585
573.257384
571.975424
574.264741
575.450794
558.573980
560.277201
561.646974
562.295347
562.574931
564.115981
565.314206
565.837274
566.027060
567.491370
568.628062
569.100629
569.238846
570.612021
571.649207
572.019595
572.045940
573.264617
574.137540
574.341445
574.200986
575.259733
575.975148
561.239133
562.056753
562.969530
563.690157
564.348572
565.370832
566.317042
567.017389
567.642722
568.628378
569.538532
570.200431
570.776634
571.689408
572.510018
573.068733
573.525123
574.293120
574.952896
575.337832
575.604603
576.158079
576.551891
562.499152
563.013187
563.723725
564.435923
565.168130
566.032458
566.882032
567.636298
568.371585
569.223083
570.051701
570.775717
571.466201
572.252248
572.996069
573.617373
574.186345
574.829969
575.412962
575.854742
576.219174
576.617822
576.884182
567.990264
568.485185
569.206909
569.968060
570.763292
571.658031
572.536879
573.331898
574.111502
574.979627
575.827535
576.582475
577.306097
578.097617
578.851644
579.499217
580.103798
580.764337
581.372890
581.853743
582.256627
582.658421
582.921538
566.754158
567.453868
568.330035
569.113576
569.879955
570.871039
571.810749
572.564402
573.276497
574.226673
575.131667
575.845132
576.501056
577.369600
578.175872
578.779497
579.316433
580.056711
580.724073
581.173160
581.527071
582.033050
582.391576
564.444469
565.626581
566.811727
567.595765
568.226087
569.467235
570.547895
571.194111
571.702646
572.883705
573.925153
574.531686
574.985318
576.072974
577.005828
577.497884
577.832317
578.795601
579.599806
579.957715
580.141481
580.909060
581.475481
561.869941
563.701724
565.216283
565.961965
566.315060
567.957275
569.220537
569.733985
569.894545
571.461322
572.675489
573.143626
573.249999
574.705377
575.800023
576.149486
576.136331
577.469645
578.443145
578.675890
578.543154
579.706427
580.506900
561.489525
562.850683
564.234028
565.148149
565.873094
567.247923
568.434085
569.118056
569.642418
570.891311
571.985222
572.589128
573.030851
574.170710
575.148859
575.636174
575.958743
576.974898
577.828480
578.192785
578.385613
579.235733
579.878212
560.800413
561.961729
563.286541
564.301347
565.200785
566.498240
567.671418
568.467234
569.160388
570.289462
571.324380
572.000527
572.582876
573.602028
574.526984
575.091448
575.555944
576.445847
577.236815
577.666344
577.989706
578.712314
579.268708
559.121857
560.576111
562.072031
563.085481
563.900335
565.379687
566.666135
567.437979
568.032560
569.307424
570.416373
571.033953
571.493026
572.656594
573.661042
574.172927
574.517015
575.541479
576.399529
576.765805
576.965716
577.840491
578.503239
557.134083
559.169636
560.916476
561.855398
562.375926
564.225206
565.680056
566.352765
566.646400
568.264098
569.515760
570.011281
570.149411
571.656387
572.805709
573.198442
573.224828
574.578795
575.568684
575.806095
575.685830
576.909616
577.760175
557.425253
558.905879
560.443142
561.503320
562.368041
563.901296
565.240418
566.059481
566.694953
568.005243
569.145244
569.790212
570.273564
571.458565
572.482650
573.012079
573.369488
574.400257
575.260204
575.627401
575.829997
576.710111
577.377175
557.382946
558.605706
560.020298
561.130742
562.129568
563.538422
564.819601
565.709959
566.483745
567.682482
568.778492
569.508364
570.138479
571.199313
572.163149
572.763417
573.255707
574.156285
574.948858
575.378447
575.706774
576.443041
577.010780
556.305469
557.783950
559.321228
560.383107
561.253162
562.804720
564.158357
564.982019
565.622715
566.972985
568.155946
568.836620
569.347098
570.546186
571.581520
572.123133
572.490432
573.518081
574.370849
574.732010
574.931200
575.811343
576.479048
554.880178
556.915029
558.668547
559.617387
560.152333
562.045328
563.535138
564.221992
564.522701
566.220583
567.549689
568.107958
568.295422
569.826056
570.995768
571.411239
571.457457
572.804384
573.781961
574.009301
573.883370
575.108607
575.961253
555.694176
557.165088
558.691123
559.741516
560.602086
562.147359
563.497073
564.318510
564.958918
566.311315
567.497587
568.181536
568.693990
569.892886
570.926745
571.466066
571.829913
572.852905
573.700844
574.057393
574.253018
575.131404
575.798565
556.163858
557.369193
558.759552
559.846155
560.825834
562.223211
563.497381
564.383354
565.156309
566.360192
567.463820
568.201296
568.836330
569.896338
570.857010
571.453604
571.940368
572.830783
573.611755
574.030601
574.350908
575.083769
575.650527
555.602108
557.051266
558.549459
559.573080
560.409058
561.928544
563.259532
564.072222
564.705218
566.025282
567.178339
567.836404
568.329008
569.510837
570.529375
571.054855
571.406497
572.419841
573.259571
573.608309
573.797003
574.672779
575.338915
554.696859
556.686755
558.384243
559.278300
559.762672
561.600386
563.048879
563.714612
564.002690
565.635171
566.903662
567.416239
567.568270
569.067255
570.208231
570.597570
570.620169
571.948185
572.909526
573.121269
572.980530
574.199808
575.049330
556.013138
557.437462
558.894474
559.868980
560.652861
562.120056
563.403044
564.173990
564.769173
566.051897
567.170933
567.800033
568.267157
569.424509
570.420922
570.927843
571.263675
572.262485
573.090239
573.429778
573.609327
574.473478
575.131257
557.020905
558.169769
559.470628
560.455044
561.328811
562.618799
563.795929
564.600866
565.301715
566.429683
567.464320
568.145556
568.732194
569.743027
570.659261
571.220232
571.677274
572.537914
573.294395
573.696401
573.999762
574.704868
575.250878
557.067445
558.433939
559.807024
560.695078
561.393916
562.769973
563.970988
564.677402
565.220075
566.453943
567.534840
568.140290
568.588282
569.711848
570.678325
571.168612
571.493378
572.468368
573.277292
573.612753
573.788074
574.611242
575.236199
556.871267
558.725265
560.238065
560.955678
561.273335
562.924176
564.208349
564.752965
564.944327
566.475437
567.663564
568.131941
568.252044
569.677605
570.755615
571.115400
571.121096
572.394316
573.312643
573.517123
573.374070
574.498918
575.275242
559.020671
560.209859
561.384984
562.139220
562.735337
563.966224
565.049186
565.705608
566.220455
567.374286
568.391375
568.989712
569.442085
570.508445
571.425777
571.917201
572.250758
573.171758
573.931400
574.260364
574.425794
575.164828
575.712537
561.029292
561.723055
562.578588
563.327135
564.054669
565.017559
565.938725
566.680363
567.379298
568.304929
569.187015
569.885919
570.531029
571.382405
572.173333
572.766905
573.290786
574.000258
574.633221
575.054662
575.387066
575.871684
576.216864
562.103399
562.586165
563.280908
564.002555
564.753997
565.610389
566.458599
567.229285
567.986159
568.828995
569.653906
570.391277
571.100220
571.875402
572.613686
573.246976
573.834073
574.468141
575.047170
575.501710
575.882738
576.266204
576.518502
567.431634
567.962789
568.710984
569.477910
570.271139
571.190074
572.086866
572.882435
573.655957
574.544747
575.407006
576.159429
576.874224
577.682414
578.447080
579.088721
579.680275
580.351261
580.963069
581.431144
581.817988
582.235000
582.511979
566.009520
566.835162
567.778602
568.551591
569.269481
570.334763
571.315841
572.047046
572.703285
573.725002
574.668828
575.358626
575.958344
576.891787
577.731436
578.307761
578.784404
579.581129
580.271262
580.682247
580.970474
581.544379
581.950568
563.053243
564.738980
566.125587
566.826880
567.173626
568.730433
569.939446
570.474225
570.680068
572.181288
573.353192
573.853710
574.015619
575.405342
576.457587
576.839826
576.880563
578.131744
579.037962
579.266233
579.142784
580.227848
580.959664
558.926980
562.378129
564.357228
564.841565
564.081888
566.875197
568.461272
568.661050
567.654995
570.407205
571.956516
572.129278
571.116689
573.703010
575.110898
575.161705
574.036112
576.474843
577.736549
577.639708
576.362305
578.690393
579.897872
559.983365
561.880870
563.487636
564.320047
564.753619
566.459102
567.782486
568.348723
568.558803
570.140757
571.373495
571.865542
572.004443
573.458699
574.563753
574.934971
574.952471
576.267678
577.228954
577.455224
577.328656
578.511222
579.331811
559.679746
561.111291
562.580714
563.572287
564.365967
565.810191
567.061544
567.803938
568.376683
569.644750
570.753920
571.376699
571.839693
572.989389
573.981062
574.487943
574.829214
575.837707
576.679757
577.034429
577.225277
578.091031
578.747740
557.441159
559.503555
561.259632
562.193593
562.699871
564.533970
565.969554
566.621476
566.896303
568.509819
569.760894
570.258617
570.399197
571.892845
573.031568
573.420775
573.447042
574.785228
575.758844
575.979075
575.840861
577.072225
577.927903
553.769772
557.639438
559.933678
560.608086
559.946726
563.028208
564.835956
565.191133
564.309042
567.121603
568.714879
568.895194
567.862858
570.552371
572.033329
572.111711
570.986156
573.488285
574.783731
574.669194
573.335762
575.802750
577.095600
555.725196
557.815658
559.614034
560.593491
561.147543
563.034809
564.521297
565.217044
565.529973
567.180713
568.465236
568.991109
569.155567
570.670619
571.827933
572.232395
572.270784
573.618677
574.598284
574.821896
574.687844
575.927713
576.789955
556.215072
557.715962
559.278224
560.361610
561.247583
562.804368
564.160811
564.988159
565.631822
566.977514
568.155749
568.834066
569.342878
570.535400
571.563783
572.099142
572.462173
573.491513
574.345512
574.704020
574.899936
575.789036
576.463868
554.693053
556.740265
558.512624
559.482419
560.036497
561.934417
563.424923
564.108196
564.402485
566.116066
567.459573
568.031217
568.230949
569.751600
570.911350
571.318192
571.357473
572.712710
573.694593
573.918140
573.784025
575.025760
575.889177
551.710575
555.467916
557.716036
558.379746
557.722608
560.835621
562.659266
562.989787
562.031537
565.006270
566.714887
566.979636
566.023335
568.709933
570.193340
570.274834
569.143252
571.667060
572.969616
572.855802
571.521958
573.994440
575.290680
554.102222
556.135423
557.888898
558.840698
559.380547
561.269729
562.754598
563.433933
563.727131
565.445098
566.794917
567.372398
567.575738
569.096227
570.254077
570.658519
570.694677
572.046297
573.025492
573.247010
573.111224
574.350755
575.212885
555.050386
556.513651
558.031472
559.075283
559.930829
561.472124
562.818193
563.635977
564.274636
565.632875
566.827170
567.519857
568.038093
569.228887
570.252793
570.784604
571.143930
572.165024
573.011753
573.366313
573.560244
574.443043
575.113740
554.025656
556.027237
557.742822
558.655619
559.157762
561.030448
562.504818
563.180906
563.473506
565.157278
566.474567
567.028155
567.213938
568.719649
569.867361
570.268744
570.307254
571.638542
572.604843
572.824992
572.694619
573.917588
574.769621
551.572259
555.255467
557.426939
558.010899
557.267040
560.353850
562.153600
562.475294
561.528703
564.421537
566.067861
566.289849
565.302528
567.960352
569.423812
569.501480
568.389216
570.857674
572.133197
572.019566
570.711347
573.135265
574.408364
554.439638
556.415914
558.089942
558.953057
559.403140
561.224955
562.653672
563.290878
563.547522
565.192415
566.473567
566.996444
567.155994
568.637867
569.764850
570.149443
570.173628
571.490909
572.446308
572.659289
572.521541
573.731095
574.572981
555.917707
557.322033
558.747909
559.687235
560.436104
561.873633
563.129100
563.874757
564.449175
565.724597
566.842044
567.473036
567.940352
569.083780
570.067193
570.568699
570.903738
571.895197
572.719239
573.063704
573.248441
574.095484
574.738894
555.505450
557.423833
559.016787
559.800233
560.175205
561.902384
563.251764
563.838659
564.062921
565.634648
566.857530
567.344205
567.477270
568.926429
570.025053
570.392986
570.406154
571.704192
572.646347
572.866353
572.741943
573.893869
574.693932
553.784252
557.324614
559.313430
559.735087
558.854313
561.734441
563.371522
563.604441
562.628241
565.345385
566.868765
567.024799
565.993310
568.579644
569.982496
570.031171
568.901950
571.323107
572.566245
572.473209
571.228120
573.493184
574.668288
557.544664
559.259465
560.640215
561.295058
561.579401
563.148575
564.372639
564.917341
565.125850
566.602190
567.749834
568.232584
568.379460
569.759115
570.801650
571.177275
571.210363
572.443389
573.330573
573.551567
573.428679
574.482725
575.194034
560.231398
561.056352
561.979248
562.710285
563.380580
564.421885
565.387568
566.105620
566.746365
567.744230
568.664912
569.336083
569.920215
570.839589
571.666219
572.231384
572.695913
573.474784
574.145997
574.542980
574.819984
575.375827
575.769729
561.502754
562.022751
562.742943
563.466654
564.212178
565.092707
565.959023
566.729014
567.478261
568.341605
569.180433
569.913319
570.611456
571.404174
572.154324
572.782462
573.359599
574.012873
574.606058
575.057881
575.430480
575.833282
576.101196
566.819350
567.410859
568.197745
568.968633
569.749755
570.708096
571.629955
572.420421
573.174251
574.097280
574.979722
575.723034
576.415265
577.253483
578.034944
578.664650
579.230246
579.926175
580.549132
581.000565
581.360045
581.806838
582.106279
565.020655
566.118911
567.179394
567.915657
568.491568
569.730320
570.786272
571.460559
571.959257
573.153733
574.170429
574.802542
575.247322
576.343811
577.250325
577.766004
578.085146
579.037722
579.786905
580.130368
580.258791
581.000817
581.497512
560.178547
563.451871
565.287762
565.731769
564.977654
567.674535
569.199496
569.423495
568.468369
571.146839
572.646888
572.850661
571.893573
574.411811
575.774307
575.856943
574.783873
577.146374
578.349384
578.265326
577.017789
579.250933
580.377294
546.372080
559.688486
563.129032
562.545660
553.586964
564.626093
567.363158
566.374482
556.814678
568.137865
570.894230
569.936617
560.697203
571.521451
574.080732
573.001550
563.714775
574.311982
576.700257
575.448735
565.937159
576.544823
579.109044
556.954947
560.492016
562.576924
563.148320
562.461599
565.334053
566.987667
567.232450
566.258900
569.042202
570.615593
570.799274
569.795950
572.402492
573.830379
573.890961
572.772222
575.221981
576.491679
576.393422
575.119875
577.477667
578.712248
558.070854
560.071398
561.781881
562.692993
563.187407
564.978519
566.375864
566.998922
567.252161
568.857819
570.106243
570.606900
570.751882
572.228948
573.354178
573.738164
573.762785
575.087731
576.051858
576.271941
576.138930
577.349758
578.191805
554.130824
557.994753
560.281921
560.949171
560.278361
563.342948
565.132300
565.470568
564.574191
567.377518
568.964138
569.140078
568.103704
570.783799
572.256446
572.329886
571.200768
573.695339
574.983967
574.864712
573.527704
575.991010
577.281424
539.906718
554.641778
558.567467
558.133499
548.835176
560.613045
563.652823
562.844227
553.508044
564.793539
567.575673
566.579434
557.073964
568.246457
570.918884
569.847541
560.423189
571.226064
573.669022
572.340081
562.381601
573.528384
576.249747
552.396502
556.290379
558.619870
559.330546
558.704603
561.822237
563.661523
564.041097
563.180245
566.022083
567.643555
567.847815
566.834747
569.536250
571.027037
571.114655
569.997352
572.504759
573.803024
573.689519
572.357931
574.832886
576.131855
554.551873
556.635592
558.442440
559.439062
560.013313
561.923613
563.426574
564.127165
564.440073
566.132521
567.456101
568.012839
568.201111
569.722478
570.883643
571.291842
571.333684
572.689296
573.674023
573.900401
573.769191
575.015628
575.882690
551.486585
555.261792
557.534068
558.221682
557.585083
560.712509
562.547201
562.886613
561.934552
564.910353
566.618218
566.882115
565.925522
568.611473
570.094620
570.176176
569.046298
571.575883
572.884760
572.775398
571.445107
573.924842
575.226122
538.402438
552.583679
556.374799
555.900161
546.557759
558.394694
561.434282
560.508802
550.571732
562.542138
565.533482
564.663277
555.384099
566.404323
569.048577
567.957066
558.436258
569.354065
571.826375
570.505611
560.541434
571.706973
574.434742
550.912588
554.668124
556.915378
557.579753
556.924866
560.041623
561.869203
562.203044
561.248708
564.230740
565.947209
566.218888
565.267189
567.952589
569.433216
569.512206
568.379721
570.906346
572.213912
572.104468
570.774249
573.251645
574.551242
553.438755
555.462234
557.206793
558.150474
558.683338
560.576483
562.066561
562.752145
563.052884
564.766574
566.113760
566.690768
566.893514
568.410132
569.564565
569.969138
570.009665
571.357138
572.337378
572.565213
572.438352
573.675509
574.536258
550.869027
554.569381
556.767550
557.381509
556.668403
559.786756
561.613392
561.955193
561.027459
563.951616
565.629579
565.878180
564.911568
567.582182
569.055335
569.141799
568.039213
570.519474
571.807126
571.704256
570.405792
572.839609
574.119018
538.442448
552.404373
556.086051
555.499298
545.937138
557.876091
560.920696
560.023389
550.294081
561.992175
564.893886
563.980957
554.681771
565.666112
568.295640
567.234646
557.927494
568.598445
571.017165
569.725246
559.976428
570.902755
573.573865
551.290196
554.964428
557.120456
557.684418
556.919311
559.987455
561.769915
562.075201
561.113831
563.997493
565.637631
565.854591
564.861341
567.507903
568.960398
569.030542
567.914272
570.380029
571.656984
571.548472
570.244552
572.662785
573.930386
554.327669
556.286996
557.936655
558.774505
559.200629
560.991346
562.394966
563.017127
563.265950
564.885770
566.148659
566.660902
566.811894
568.280460
569.394939
569.771815
569.792597
571.106859
572.064764
572.289786
572.166600
573.354601
574.180392
552.385628
555.994854
558.069531
558.561762
557.742737
560.698103
562.399613
562.671834
561.724724
564.485783
566.045985
566.218948
565.197737
567.808119
569.231080
569.284769
568.159410
570.605310
571.874072
571.793831
570.562412
572.863786
574.069294
540.760440
554.530063
558.022602
557.299423
547.747243
559.337051
562.205134
561.277421
551.854803
563.036033
565.747715
564.755541
555.424216
566.316698
568.881066
567.794225
558.487127
569.096399
571.492459
570.296253
561.046636
571.377034
573.875624
554.555304
557.914365
559.753621
560.125578
559.238746
562.010551
563.573448
563.815335
562.875895
565.515197
566.984933
567.163229
566.177446
568.694871
570.050039
570.123184
569.040551
571.398680
572.600704
572.532886
571.325106
573.502307
574.600436
559.196611
560.302276
561.341731
562.026971
562.541304
563.762849
564.807075
565.468576
565.952012
567.119960
568.111346
568.721483
569.146655
570.229642
571.123209
571.626965
571.935656
572.879062
573.621193
573.963188
574.092291
574.816729
575.301211
560.858317
561.439090
562.195671
562.918334
563.646200
564.564933
565.455436
566.218798
566.946856
567.843025
568.700634
569.422376
570.095823
570.917864
571.684551
572.301024
572.854849
573.539874
574.153297
574.597548
574.950195
575.386477
575.678525
566.470688
567.016471
567.789071
568.584318
569.405797
570.350866
571.271252
572.087408
572.877366
573.777697
574.648674
575.408890
576.130975
576.945250
577.715052
578.360786
578.954043
579.623086
580.231030
580.695596
581.080792
581.497931
581.775480
565.025271
565.868298
566.839968
567.644817
568.393779
569.487060
570.493593
571.247553
571.921793
572.954420
573.906062
574.603538
575.210922
576.150207
576.995088
577.576392
578.055384
578.848705
579.532992
579.939014
580.224995
580.799097
581.206013
562.028286
563.736267
565.157617
565.896714
566.279325
567.866850
569.104224
569.665623
569.892640
571.403083
572.580985
573.089131
573.259730
574.654535
575.712037
576.101189
576.146161
577.391157
578.288138
578.509183
578.382658
579.468193
580.201074
557.856221
561.334325
563.353928
563.881486
563.162342
565.988626
567.605544
567.835445
566.854127
569.613538
571.167171
571.347623
570.344851
572.935170
574.348483
574.408327
573.289751
575.719902
576.970136
576.864873
575.584057
577.913245
579.122458
558.872784
560.798313
562.447494
563.324782
563.799999
565.541073
566.896482
567.491675
567.724480
569.316751
570.555835
571.055251
571.202445
572.662185
573.773578
574.152840
574.175906
575.486619
576.440414
576.660933
576.532548
577.717149
578.540140
558.526987
559.988874
561.503152
562.540592
563.376137
564.857591
566.141216
566.910384
567.503661
568.784889
569.902952
570.533210
571.003475
572.159861
573.158493
573.672274
574.018411
575.027080
575.867258
576.220503
576.412281
577.281561
577.941430
556.243188
558.341485
560.147266
561.128505
561.676494
563.548912
565.016804
565.693697
565.987485
567.615909
568.877616
569.382995
569.530313
571.031309
572.177435
572.573176
572.604778
573.946859
574.923444
575.146348
575.011926
576.248678
577.108491
552.541281
556.451693
558.798233
559.519690
558.898594
562.018470
563.857977
564.236435
563.371659
566.199764
567.804444
567.992284
566.966167
569.663195
571.151743
571.236692
570.117398
572.626271
573.928533
573.820174
572.493161
574.967373
576.265324
554.507146
556.631126
558.475074
559.497754
560.089932
562.012646
563.528544
564.246038
564.575266
566.240118
567.535069
568.067619
568.237569
569.759550
570.923991
571.334737
571.379995
572.737127
573.727026
573.960145
573.835051
575.083646
575.951681
555.020444
556.546692
558.146112
559.267256
560.188006
561.776699
563.159810
564.007304
564.666157
566.024148
567.211054
567.894469
568.407487
569.606161
570.640897
571.181658
571.551516
572.592538
573.460441
573.831730
574.038966
574.938215
575.619524
553.517845
555.585066
557.388176
558.390711
558.976019
560.902818
562.417718
563.119685
563.428119
565.152645
566.503293
567.078245
567.280540
568.806966
569.972377
570.383070
570.428080
571.797689
572.797455
573.036851
572.916050
574.169351
575.040073
550.547304
554.321690
556.596480
557.289113
556.660187
559.799773
561.646219
561.994424
561.049796
564.035116
565.750570
566.017931
565.063194
567.755755
569.244393
569.328411
568.201469
570.741976
572.065125
571.969232
570.650102
573.135167
574.439225
552.944683
554.993523
556.771261
557.749244
558.314890
560.229110
561.735814
562.432213
562.738993
564.468746
565.827374
566.409708
566.616337
568.142167
569.304532
569.711880
569.754090
571.121629
572.120839
572.360757
572.240474
573.492719
574.362457
553.892465
555.371327
556.912453
557.980499
558.859896
560.425597
561.793242
562.627664
563.280063
564.652446
565.859090
566.560183
567.084096
568.279882
569.307316
569.841815
570.207581
571.243870
572.110112
572.483377
572.693344
573.588611
574.266461
552.862691
554.881356
556.620823
557.556446
558.080626
559.978241
561.474721
562.166909
562.472820
564.173771
565.507623
566.073110
566.266615
567.776992
568.926804
569.329282
569.372953
570.719711
571.706351
571.946066
571.832448
573.067535
573.926227
550.408139
554.110240
556.306443
556.912460
556.189260
559.302193
561.124945
561.462492
560.528644
563.441042
565.106428
565.342134
564.363456
567.025325
568.489494
568.566390
567.457479
569.941944
571.238530
571.145032
569.854045
572.289619
573.569037
553.289141
555.283049
556.981305
557.867458
558.339655
560.186756
561.638409
562.292905
562.564158
564.226920
565.524940
566.060107
566.227264
567.712674
568.840031
569.223882
569.251681
570.583125
571.557762
571.789487
571.667877
572.889308
573.737853
554.786179
556.207330
557.657441
558.621036
559.393367
560.855692
562.134312
562.898913
563.489263
564.779931
565.910641
566.551154
567.024249
568.170182
569.153304
569.653555
569.991480
570.995611
571.837581
572.199369
572.399101
573.258249
573.908779
554.393417
556.329237
557.947114
558.755506
559.154245
560.906139
562.279330
562.886555
563.127477
564.711849
565.944533
566.438012
566.575055
568.025318
569.122289
569.487057
569.500745
570.811255
571.771878
572.008659
571.898412
573.062761
573.870453
552.695917
556.254265
558.268005
558.714222
557.856552
560.760838
562.421582
562.675151
561.715710
564.443160
565.973779
566.134777
565.106218
567.692736
569.093169
569.137464
568.007011
570.441151
571.703087
571.626138
570.394226
572.671702
573.854591
556.490381
558.220413
559.623339
560.300971
560.607223
562.198681
563.444160
564.007424
564.230723
565.716782
566.871013
567.358104
567.507610
568.888135
569.929796
570.303618
570.338152
571.582546
572.485675
572.721048
572.610390
573.675480
574.393661
559.209876
560.046976
560.988690
561.740226
562.430799
563.492197
564.476730
565.210997
565.864690
566.871887
567.799118
568.474724
569.061857
569.983214
570.811000
571.377381
571.845957
572.634886
573.319391
573.729112
574.017355
574.582772
574.982451
560.500862
561.031217
561.768141
562.510822
563.275483
564.174704
565.058295
565.843112
566.604301
567.476682
568.322080
569.059599
569.761124
570.556563
571.309120
571.940209
572.522772
573.185532
573.790612
574.254228
574.637421
575.048933
575.321967
566.080016
566.606261
567.378645
568.197103
569.048578
569.994858
570.920300
571.756168
572.568355
573.458198
574.322122
575.091695
575.829466
576.632734
577.396987
578.053132
578.661589
579.317749
579.917949
580.391318
580.791067
581.194155
581.459352
564.789668
565.528377
566.464725
567.313927
568.143105
569.189413
570.179883
570.980100
571.729569
572.698697
573.616663
574.344482
575.015994
575.895156
576.711724
577.326713
577.870183
578.601487
579.254897
579.692532
580.041714
580.549585
580.910947
562.384163
563.620091
564.882295
565.746737
566.452113
567.752803
568.890618
569.594842
570.152807
571.344007
572.391383
573.012603
573.486754
574.580789
575.523252
576.033533
576.383390
577.326457
578.105594
578.445175
578.621595
579.392527
579.963272
559.701546
561.603754
563.211646
564.052215
564.494681
566.197363
567.522658
568.106197
568.334710
569.896198
571.108222
571.592524
571.727917
573.181254
574.284510
574.661050
574.679852
575.976807
576.914943
577.124462
576.982370
578.151275
578.958349
559.246013
560.675349
562.154051
563.164014
563.975947
565.420642
566.671561
567.417853
567.994222
569.255658
570.356560
570.974485
571.435548
572.582881
573.573380
574.081291
574.421915
575.421442
576.253607
576.602307
576.790005
577.647036
578.297234
558.470269
559.704690
561.129652
562.240615
563.224770
564.597659
565.836260
566.686026
567.420628
568.574054
569.624873
570.314613
570.911175
571.943368
572.882941
573.462575
573.938418
574.827022
575.612443
576.037298
576.362000
577.094204
577.659564
556.680878
558.229505
559.840057
560.952511
561.849648
563.409299
564.762341
565.582538
566.212497
567.518499
568.649082
569.280371
569.751323
570.930668
571.951317
572.476417
572.831166
573.863835
574.728108
575.098824
575.306014
576.194418
576.868344
554.600606
556.758669
558.633209
559.671046
560.267640
562.201492
563.723564
564.440031
564.762854
566.416065
567.692698
568.201595
568.349770
569.873803
571.040257
571.445959
571.484656
572.852957
573.857448
574.106450
573.998536
575.240041
576.104054
554.944635
556.514571
558.158653
559.309566
560.249286
561.857432
563.257484
564.117927
564.782726
566.123160
567.285105
567.941687
568.433987
569.634322
570.674161
571.215609
571.586096
572.636797
573.518713
573.904653
574.125081
575.025461
575.706908
554.973756
556.257930
557.755876
558.944916
560.013363
561.487971
562.823474
563.752573
564.554693
565.778407
566.891619
567.629307
568.265445
569.339979
570.317752
570.927595
571.432204
572.358605
573.181101
573.636525
573.987755
574.746853
575.329970
553.943523
555.468919
557.074149
558.203796
559.136596
560.747430
562.150670
563.010391
563.677715
565.049626
566.245782
566.929002
567.440165
568.653646
569.702019
570.248416
570.623472
571.685456
572.577912
572.971604
573.197755
574.103956
574.788855
552.543707
554.618541
556.431167
557.439766
558.031464
559.979118
561.515552
562.236644
562.563355
564.281724
565.622753
566.180189
566.362738
567.911265
569.093938
569.508880
569.554984
570.946642
571.972361
572.237011
572.140578
573.394523
574.265826
553.370692
554.878568
556.458397
557.562732
558.474890
560.071960
561.466504
562.320944
562.987023
564.363148
565.566276
566.256083
566.770755
567.982850
569.026807
569.568153
569.939362
570.999922
571.892614
572.287148
572.514117
573.420699
574.105661
553.838497
555.081408
556.523588
557.659526
558.685989
560.134626
561.453604
562.371442
563.169866
564.403661
565.532885
566.285542
566.929873
568.000415
568.967907
569.566754
570.063469
570.987679
571.811025
572.268448
572.621572
573.381324
573.964349
553.258372
554.751693
556.303804
557.372249
558.248366
559.823018
561.201484
562.043706
562.699016
564.058725
565.248469
565.930532
566.437809
567.628465
568.649636
569.172599
569.530161
570.579557
571.464236
571.854186
572.078195
572.979249
573.660099
552.338509
554.382339
556.137565
557.072805
557.589025
559.489893
560.989811
561.682436
561.986073
563.669234
564.982940
565.524816
565.694769
567.200119
568.339617
568.719983
568.740102
570.109998
571.120335
571.375936
571.273569
572.515337
573.378202
553.691294
555.161456
556.674119
557.694358
558.518849
560.042086
561.374227
562.177151
562.797065
564.120818
565.277749
565.932217
566.414242
567.577983
568.573248
569.073739
569.411975
570.444062
571.314631
571.693467
571.906819
572.795761
573.468371
554.742736
555.933253
557.289283
558.323952
559.244274
560.586795
561.812229
562.654343
563.385814
564.545689
565.608149
566.308150
566.905680
567.921175
568.835501
569.390522
569.850667
570.739664
571.534178
571.970892
572.304196
573.035519
573.597963
554.824195
556.235598
557.666879
558.607857
559.355095
560.783522
562.034206
562.782179
563.359292
564.617215
565.717046
566.335203
566.790667
567.915759
568.877121
569.356762
569.679072
570.683974
571.531580
571.899235
572.101292
572.952515
573.595928
554.668991
556.573359
558.146347
558.916590
559.281221
560.984057
562.318296
562.906962
563.136563
564.683454
565.883655
566.360878
566.487246
567.911380
568.981630
569.325799
569.320763
570.630086
571.589447
571.824117
571.704050
572.858670
573.654743
556.900950
558.129291
559.355985
560.158572
560.799353
562.077169
563.204799
563.899661
564.445662
565.617257
566.646418
567.252542
567.709851
568.777277
569.691103
570.174780
570.507442
571.455633
572.249022
572.605497
572.793745
573.557755
574.122050
558.989910
559.712264
560.609487
561.400824
562.169569
563.173786
564.133474
564.907825
565.632844
566.576793
567.471697
568.178971
568.829719
569.684874
570.477324
571.071431
571.601975
572.332876
572.992940
573.439133
573.793357
574.298469
574.656686
560.111442
560.617279
561.347911
562.108690
562.898844
563.793158
564.676238
565.476502
566.257115
567.117969
567.955977
568.702337
569.417798
570.198339
570.941023
571.579224
572.176404
572.829705
573.432561
573.910196
574.312077
574.713626
574.976968
565.513365
566.092142
566.909290
567.745397
568.602091
569.579994
570.527786
571.363430
572.166493
573.074937
573.949504
574.709362
575.432522
576.254372
577.031516
577.680413
578.275159
578.948248
579.559497
580.024953
580.413203
580.839639
581.124949
563.983776
564.878580
565.910813
566.764034
567.551487
568.683217
569.722364
570.499164
571.188828
572.227006
573.178270
573.869131
574.472401
575.423670
576.279347
576.863320
577.342087
578.141668
578.830409
579.234848
579.521543
580.110864
580.530339
560.823284
562.631276
564.145975
564.946104
565.371042
567.007664
568.287734
568.880529
569.133597
570.638498
571.805810
572.292916
572.444295
573.865475
574.941921
575.332668
575.372832
576.629951
577.533980
577.746920
577.611374
578.727930
579.483943
556.448280
560.113063
562.263292
562.862770
562.186458
565.073721
566.743620
567.018331
566.096786
568.816929
570.344568
570.485001
569.426794
572.077164
573.523391
573.584347
572.453232
574.906041
576.167164
576.044623
574.727914
577.119396
578.365935
557.530334
559.567747
561.323534
562.270764
562.794543
564.592384
565.996600
566.625747
566.885503
568.473470
569.700816
570.174701
570.297321
571.785114
572.919983
573.302113
573.321781
574.650613
575.618601
575.836293
575.702148
576.921062
577.770989
557.204878
558.748337
560.353150
561.455707
562.339548
563.876337
565.205856
566.002208
566.611660
567.901898
569.017669
569.631220
570.087175
571.261705
572.278514
572.795026
573.141191
574.171352
575.034495
575.401467
575.606344
576.495192
577.171674
554.867023
557.058573
558.958780
560.000653
560.588903
562.524498
564.041916
564.742878
565.048431
566.692431
567.954321
568.438877
568.562843
570.090531
571.258696
571.653628
571.678969
573.057548
574.074043
574.330962
574.233387
575.472582
576.338780
551.080042
555.125413
557.578262
558.353744
557.751707
560.954857
562.851461
563.252018
562.392618
565.241333
566.846412
567.001634
565.921681
568.674728
570.195257
570.273432
569.126352
571.701128
573.063107
573.013305
571.775782
574.205932
575.495286
553.125512
555.335697
557.265546
558.341884
558.969576
560.953779
562.518923
563.259663
563.597970
565.275584
566.568596
567.076510
567.219961
568.769436
569.958219
570.370470
570.412910
571.813323
572.852307
573.129246
573.048335
574.299994
575.173342
553.697637
555.284315
556.952867
558.123179
559.082356
560.724588
562.154485
563.030035
563.703951
565.064083
566.239542
566.894558
567.383309
568.604154
569.663373
570.211195
570.586929
571.664944
572.577209
572.986552
573.226754
574.141775
574.834057
552.207007
554.329182
556.194867
557.238732
557.854830
559.840825
561.410088
562.152197
562.492536
564.197296
565.516470
566.039652
566.189460
567.761151
568.965266
569.384090
569.429408
570.846444
571.899496
572.185385
572.109746
573.370189
574.248648
549.231682
553.061645
555.397319
556.122409
555.505809
558.722138
560.634935
561.042519
560.179973
563.092208
564.749900
564.931754
563.850545
566.657964
568.209044
568.297467
567.147288
569.762490
571.154138
571.122312
569.892616
572.344047
573.644355
551.641192
553.743627
555.581447
556.597834
557.191526
559.163082
560.723636
561.460503
561.799513
563.508317
564.834366
565.364099
565.517088
567.085887
568.283304
568.694521
568.734231
570.150503
571.204754
571.491828
571.417270
572.679474
573.559035
552.583267
554.120500
555.726040
556.837796
557.750889
559.366506
560.780059
561.644488
562.314295
563.684338
564.875891
565.546367
566.043425
567.256137
568.299012
568.828602
569.190594
570.269770
571.186008
571.597563
571.838978
572.759031
573.454404
551.495866
553.600684
555.420409
556.402671
556.956816
558.910023
560.455422
561.178130
561.504569
563.202894
564.525096
565.061399
565.224143
566.753142
567.910159
568.287037
568.298173
569.711544
570.761957
571.041436
570.957593
572.222934
573.103547
548.953880
552.798537
555.096059
555.748678
555.040717
558.226303
560.106113
560.481702
559.591118
562.479874
564.127360
564.323752
563.285247
565.991350
567.462576
567.484477
566.266753
568.889658
570.276332
570.227847
568.970145
571.434973
572.738667
551.937991
554.020694
555.802632
556.738340
557.241736
559.142323
560.640000
561.322933
561.614607
563.277982
564.569666
565.081666
565.221068
566.719951
567.846484
568.196620
568.184850
569.578339
570.612528
570.878460
570.781911
572.035513
572.909103
553.508826
554.996060
556.519088
557.534052
558.344372
559.849326
561.165116
561.953005
562.558419
563.855467
564.985653
565.613802
566.073056
567.219622
568.196041
568.671626
568.989784
570.028198
570.910415
571.295301
571.512398
572.405770
573.083176
553.135013
555.144743
556.840131
557.703778
558.145541
559.932460
561.338580
561.969723
562.231578
563.815802
565.046509
565.530695
565.659089
567.103324
568.186766
568.517824
568.498004
569.848911
570.848884
571.097735
570.988722
572.200794
573.044453
551.438819
555.098026
557.198400
557.704636
556.903547
559.825599
561.514538
561.797495
560.884490
563.584784
565.106028
565.259015
564.231395
566.801063
568.180755
568.174197
566.965746
569.480320
570.791130
570.713463
569.445996
571.805551
573.037493
555.357766
557.150173
558.618037
559.342909
559.686650
561.305581
562.577082
563.160344
563.402553
564.887225
566.039899
566.520804
566.664892
568.039219
569.068442
569.413061
569.417357
570.696240
571.630429
571.872111
571.758335
572.865983
573.616245
558.191739
559.065021
560.050760
560.838262
561.557766
562.644872
563.651105
564.400146
565.064356
566.076969
567.006375
567.679121
568.262273
569.181353
570.003533
570.557605
571.017725
571.822631
572.526212
572.946253
573.243113
573.831771
574.249848
559.546635
560.101459
560.871478
561.644137
562.434177
563.356304
564.258682
565.056325
565.826224
566.704870
567.553436
568.290113
568.989517
569.784037
570.534206
571.160447
571.741983
572.415365
573.034666
573.509642
573.904072
574.331711
574.616939
564.958790
565.618880
566.493967
567.341189
568.186657
569.208785
570.183572
571.008882
571.785667
572.727017
573.619373
574.361670
575.054254
575.909341
576.706724
577.340945
577.907007
578.611903
579.241536
579.691725
580.053781
580.520852
580.838584
562.968865
564.183953
565.369274
566.194774
566.837590
568.154586
569.275574
569.988623
570.512653
571.722784
572.744547
573.361369
573.791217
574.918365
575.850633
576.367597
576.679968
577.649499
578.409619
578.743814
578.864814
579.644303
580.173586
557.713286
561.254171
563.296513
563.850291
563.158761
565.966183
567.581786
567.858166
566.958346
569.621834
571.110216
571.261846
570.232589
572.836611
574.251305
574.327320
573.225232
575.629058
576.853612
576.737946
575.438728
577.765927
578.958930
543.106758
557.199525
560.963796
560.506982
551.581464
562.785041
565.643043
564.745214
555.485020
566.549048
569.250473
568.178957
558.621373
569.773191
572.435293
571.339528
561.962744
572.667076
575.092877
573.770403
564.004982
574.919027
577.602311
554.206794
558.039793
560.360704
561.059294
560.446006
563.445525
565.202628
565.503258
564.584947
567.357570
568.919253
569.042304
567.957022
570.654441
572.142716
572.197202
571.049913
573.553373
574.858621
574.737347
573.417972
575.878375
577.188483
555.421994
557.616052
559.521683
560.553960
561.128614
563.037621
564.529640
565.195101
565.468363
567.102841
568.358734
568.822407
568.927258
570.454487
571.623332
572.003980
572.014497
573.390775
574.403153
574.637875
574.518224
575.779956
576.669455
551.318890
555.431138
557.933513
558.710478
558.088447
561.303415
563.200766
563.571271
562.675180
565.529897
567.133957
567.258993
566.144720
568.912134
570.442015
570.499568
569.325354
571.917841
573.292529
573.227971
571.972532
574.431964
575.750522
536.687268
551.945905
556.139555
555.789870
546.391426
558.467738
561.646941
560.859687
551.483779
562.858387
565.665268
564.573797
554.772017
566.248131
569.017669
567.901483
558.260923
569.347305
571.934791
570.729658
561.211798
572.008517
574.711023
549.569494
553.699170
556.228678
557.036635
556.450885
559.715829
561.662239
562.072453
561.208058
564.096574
565.731070
565.877528
564.780730
567.571097
569.122829
569.198071
568.041379
570.659238
572.060530
572.019740
570.783668
573.256058
574.581622
551.893697
554.129725
556.093407
557.182413
557.817884
559.843537
561.442548
562.186473
562.518264
564.227154
565.542476
566.041219
566.169181
567.750502
568.966377
569.377277
569.413288
570.849884
571.922921
572.209682
572.133066
573.420135
574.324192
548.826618
552.753160
555.175196
555.935725
555.331358
558.598421
560.548451
560.955607
560.077666
563.005924
564.666161
564.817636
563.703670
566.537640
568.112589
568.192831
567.027375
569.676142
571.097160
571.065733
569.830411
572.318212
573.651365
535.698287
550.043904
553.990368
553.557537
544.119938
556.221974
559.416961
558.619224
549.124073
560.673456
563.541432
562.447266
552.486784
564.171024
566.996570
565.880597
556.144284
567.368559
570.003909
568.815339
559.266016
570.127657
572.849008
548.270027
552.173320
554.564291
555.294947
554.666481
557.918843
559.860141
560.261876
559.382290
562.314904
563.982355
564.140703
563.029924
565.859432
567.425543
567.495806
566.322884
568.971617
570.394715
570.364698
569.130453
571.621174
572.956309
550.813426
552.983262
554.872865
555.896163
556.479812
558.480234
560.063677
560.795712
561.121258
562.842422
564.175663
564.691882
564.830395
566.397925
567.591145
567.976368
567.990732
569.433765
570.514329
570.803246
570.725747
572.022570
572.932725
548.076106
552.012702
554.396356
555.090827
554.407019
557.657919
559.589654
559.978055
559.086193
562.011962
563.683385
563.867315
562.810045
565.554144
567.057083
567.075253
565.846576
568.513488
569.939529
569.898134
568.640071
571.149772
572.492270
535.198001
549.739244
553.678398
553.159852
543.509557
555.703486
558.885437
558.058048
548.534125
560.067531
562.941256
561.920482
552.312413
563.581967
566.260542
565.030916
555.057380
566.447958
569.102634
567.883083
558.200919
569.182939
571.927452
548.528120
552.443014
554.789762
555.438951
554.705390
557.902426
559.785410
560.134292
559.208978
562.099780
563.741983
563.904498
562.826329
565.536874
567.005094
566.993207
565.739223
568.384042
569.791969
569.735464
568.463752
570.961469
572.297084
551.762810
553.883125
555.692208
556.623074
557.109606
558.992980
560.475097
561.132918
561.401714
563.045067
564.318683
564.802775
564.917637
566.402736
567.515964
567.839260
567.805455
569.202168
570.244318
570.503297
570.399932
571.669077
572.561383
549.814476
553.622740
555.874094
556.466547
555.722090
558.752033
560.526607
560.835971
559.929500
562.691877
564.259425
564.406835
563.360391
565.972856
567.383302
567.359044
566.126824
568.694131
570.053926
569.981448
568.715035
571.148930
572.446670
538.024700
552.176495
555.885795
555.277699
545.908188
557.458474
560.389283
559.519409
550.333362
561.316904
564.011170
562.994070
553.705399
564.528859
567.064419
565.836464
556.099899
567.145185
569.679633
568.445251
558.902072
569.620488
572.263169
552.240388
555.771805
557.760770
558.218439
557.397561
560.228281
561.850385
562.123733
561.222754
563.858816
565.334304
565.493031
564.489110
567.006111
568.349162
568.353802
567.172555
569.639612
570.916489
570.847473
569.598305
571.896129
573.076637
557.177656
558.369732
559.503615
560.255240
560.819767
562.095700
563.185801
563.871870
564.371482
565.555106
566.555834
567.157655
567.571083
568.656692
569.545851
570.023619
570.309190
571.291817
572.075137
572.432607
572.571046
573.348858
573.876083
558.992457
559.626531
560.450651
561.229572
562.003665
562.968292
563.896555
564.682953
565.425997
566.337009
567.203383
567.922857
568.591134
569.414819
570.180256
570.787416
571.337999
572.045919
572.688146
573.152511
573.524604
573.994465
574.312784
564.796267
565.432139
566.306652
567.172887
568.046469
569.057308
570.029289
570.866471
571.664260
572.588106
573.472778
574.223556
574.935343
575.772278
576.562691
577.206159
577.791707
578.479014
579.101551
579.561332
579.944202
580.394681
580.703983
563.060552
564.073831
565.203573
566.085542
566.872538
568.063707
569.143297
569.908094
570.569306
571.645768
572.620298
573.285563
573.852248
574.843058
575.728305
576.293414
576.740085
577.577462
578.291869
578.675963
578.935202
579.578759
580.049207
559.459666
561.549279
563.251010
564.063760
564.423291
566.199136
567.561622
568.104890
568.255079
569.872269
571.099585
571.517902
571.553132
573.091518
574.241012
574.575960
574.510362
575.880364
576.848936
577.001703
576.765222
578.023982
578.896361
554.561704
558.756849
561.197814
561.774327
560.900187
564.071495
565.881568
566.053190
564.888618
567.861286
569.502276
569.515173
568.195503
571.108078
572.685597
572.637494
571.261663
573.968282
575.349568
575.111765
573.554222
576.241479
577.685400
555.959064
558.313069
560.285517
561.253423
561.711267
563.663428
565.160922
565.736393
565.885259
567.594765
568.888253
569.285793
569.283584
570.898080
572.112367
572.432990
572.339526
573.793234
574.836578
574.992839
574.755190
576.131604
577.111643
555.778376
557.549506
559.332370
560.473252
561.338593
562.982623
564.384614
565.150885
565.698596
567.062368
568.223206
568.785184
569.167420
570.418015
571.489833
571.967110
572.249808
573.358999
574.279694
574.614567
574.770133
575.762172
576.533165
553.198029
555.724103
557.851944
558.913651
559.430435
561.530196
563.148637
563.796096
563.987146
565.757294
567.090034
567.497550
567.494156
569.151692
570.400796
570.732469
570.643434
572.156624
573.260904
573.468575
573.277118
574.672914
575.666850
548.980585
553.600112
556.368975
557.119898
556.305531
559.817037
561.870232
562.167115
561.056136
564.168139
565.894486
565.918293
564.569357
567.593466
569.248980
569.213502
567.816052
570.665457
572.171172
572.027135
570.567023
573.292327
574.776903
551.444511
553.987222
556.141434
557.234027
557.787921
559.936376
561.603244
562.290962
562.515370
564.318469
565.679714
566.108084
566.122462
567.802129
569.072874
569.422891
569.352738
570.891705
572.023577
572.256212
572.084977
573.494488
574.495684
552.242279
554.052603
555.892283
557.092542
558.027003
559.778253
561.283738
562.130059
562.741295
564.174151
565.391414
565.989408
566.400047
567.698639
568.815566
569.325696
569.640692
570.806770
571.788255
572.176675
572.375639
573.395951
574.182493
550.575808
553.009960
555.082609
556.132423
556.669445
558.817917
560.489066
561.178780
561.404778
563.232210
564.613868
565.050445
565.065473
566.769712
568.058825
568.416579
568.349582
569.908240
571.057274
571.300796
571.135918
572.556019
573.563464
547.219834
551.582163
554.202773
554.885747
554.047975
557.569938
559.639447
559.944253
558.829467
562.001391
563.770615
563.808902
562.447426
565.531293
567.222374
567.198294
565.797174
568.693622
570.235370
570.113370
568.663171
571.413581
572.911291
550.018485
552.430533
554.472362
555.492175
556.005143
558.138366
559.800348
560.484662
560.709244
562.540684
563.929174
564.372156
564.389679
566.089289
567.369231
567.716730
567.642366
569.200393
570.351351
570.596498
570.433114
571.856116
572.865646
551.148609
552.902852
5
