# Supplementary material for: A computational model of spatio-temporal cardiac intracellular calcium handling with realistic structure and spatial flux distribution from sarcoplasmic reticulum and t-tubule reconstructions
Source: PLoS Comput Biol. 2017 Aug 31;13(8):e1005714. doi: 10.1371/journal.pcbi.1005714 (PMC5597258; doi:10.1371/journal.pcbi.1005714)
Supplement: S1 Code — Code provided in C/C++ and includes the structural datasets used in this study. Documentation is provided on use of and updating the code. Updates may also be available on Michael Colman’s website, http://www.physicsoftheheart.com and github repository: https://github.com/michaelcolman/CODE---PLOS-Comp-Biol-2017-Model-SR. (ZIP) [file pcbi.1005714.s001.zip › PLOS_SR_Clean/Spatial_diff_out/CaSR_1D_output_0220.dat]

643.092366
643.305145
643.646326
644.042018
644.470802
644.935180
645.405036
645.861364
646.318676
646.796469
647.272182
647.730177
648.185737
648.658051
649.122112
649.557133
649.973689
650.387192
650.770206
651.097667
651.372045
651.596393
651.728361
642.652003
642.910532
643.295607
643.711272
644.149733
644.639905
645.129091
645.585779
646.038933
646.532047
647.018786
647.471074
647.918165
648.403422
648.877988
649.307562
649.716024
650.142510
650.536912
650.861719
651.133242
651.378156
651.529919
641.889108
642.234757
642.696546
643.141473
643.589125
644.129551
644.654889
645.109265
645.549288
646.075406
646.584667
647.025037
647.452052
647.966093
648.461792
648.879169
649.267597
649.722085
650.138358
650.454897
650.714327
650.999304
651.187813
641.071602
641.503957
642.037579
642.511075
642.965751
643.563874
644.128050
644.582182
645.005911
645.571496
646.106690
646.538285
646.943279
647.491712
648.009149
648.414872
648.779489
649.266211
649.704099
650.011911
650.253859
650.580593
650.802750
640.536434
640.942584
641.483702
641.997317
642.504300
643.105991
643.679885
644.161318
644.619675
645.174071
645.709184
646.161517
646.596642
647.129054
647.639859
648.059935
648.449519
648.918492
649.349840
649.673288
649.942075
650.251908
650.462543
640.009225
640.401173
640.948768
641.492121
642.036181
642.649212
643.235746
643.740038
644.222982
644.776556
645.315336
645.784286
646.239320
646.765924
647.273940
647.704065
648.108320
648.569314
648.997685
649.331903
649.616065
649.917115
650.119727
639.350770
639.783831
640.366791
640.926287
641.479249
642.126769
642.739865
643.250984
643.732849
644.310340
644.867038
645.336395
645.785353
646.330948
646.851505
647.277171
647.671744
648.149559
648.590146
648.920993
649.197448
649.517759
649.736375
638.696043
639.186406
639.807182
640.372548
640.917287
641.606127
642.247399
642.758323
643.226424
643.837756
644.415578
644.878717
645.308769
645.883636
646.421413
646.838093
647.212258
647.718000
648.175655
648.498525
648.756339
649.106639
649.347105
638.329971
638.773535
639.374739
639.956941
640.534831
641.208003
641.845490
642.378214
642.878868
643.473083
644.044121
644.524954
644.983124
645.536874
646.064818
646.497123
646.898416
647.383892
647.832638
648.171450
648.455317
648.781757
649.003837
637.954364
638.369245
638.955771
639.546368
640.141333
640.806170
641.440922
641.986825
642.505584
643.091894
643.659231
644.150920
644.624103
645.166681
645.688622
646.130753
646.547293
647.023207
647.467616
647.817299
648.116099
648.429965
648.640077
637.423656
637.869296
638.474796
639.063160
639.648296
640.328786
640.973927
641.514181
642.022093
642.623927
643.201125
643.686024
644.146689
644.702295
645.232676
645.668251
646.073770
646.564568
647.019489
647.364863
647.654947
647.985683
648.209371
636.875404
637.370785
638.001438
638.580415
639.140907
639.845564
640.503109
641.029604
641.512046
642.137876
642.726963
643.197322
643.631772
644.209938
644.752131
645.174689
645.556458
646.071846
646.540535
646.874830
647.143309
647.501552
647.745550
636.600265
637.043357
637.644339
638.226953
638.805756
639.479987
640.119737
640.655520
641.159098
641.755695
642.326517
642.804610
643.258800
643.808799
644.334979
644.767874
645.172001
645.662277
646.117065
646.462279
646.752072
647.082974
647.307190
636.310490
636.720068
637.297330
637.876267
638.458373
639.110249
639.733817
640.270545
640.780579
641.356509
641.911316
642.389774
642.850406
643.381938
643.895624
644.332560
644.746506
645.221661
645.666302
646.016479
646.315646
646.629937
646.840555
635.871543
636.306713
636.893556
637.457946
638.016195
638.668911
639.288624
639.806832
640.293984
640.872746
641.425643
641.887751
642.328307
642.866081
643.382148
643.807102
644.204825
644.689465
645.138977
645.479175
645.764265
646.091282
646.313649
635.433159
635.911892
636.512930
637.053925
637.571878
638.232175
638.848359
639.338447
639.787366
640.378051
640.932959
641.373256
641.782197
642.337410
642.860736
643.268551
643.638361
644.143025
644.601582
644.926266
645.185754
645.536468
645.776863
635.299298
635.718148
636.276055
636.803806
637.321722
637.933485
638.514437
638.997736
639.453861
640.005147
640.534878
640.978345
641.403761
641.928561
642.433799
642.849821
643.239287
643.715141
644.155773
644.487711
644.765262
645.085588
645.303717
635.199686
635.574947
636.092446
636.597098
637.098378
637.668533
638.215556
638.684385
639.134412
639.656318
640.165320
640.607351
641.038545
641.544187
642.036283
642.455889
642.853860
643.311204
643.737698
644.071212
644.355051
644.655113
644.856472
635.016719
635.403843
635.910431
636.379488
636.837093
637.389103
637.916061
638.354267
638.772528
639.290205
639.794075
640.220326
640.633072
641.144537
641.638629
642.047085
642.428840
642.891756
643.318344
643.638244
643.904400
644.211635
644.419919
634.913558
635.325217
635.821265
636.246080
636.646398
637.189080
637.699606
638.103339
638.480257
639.004814
639.508368
639.915399
640.300095
640.827806
641.328091
641.721341
642.076589
642.554533
642.984116
643.284502
643.520340
643.842362
644.061174
635.195233
635.519726
635.942758
636.336886
636.727095
637.207936
637.674490
638.072821
638.460964
638.943432
639.419987
639.835370
640.242152
640.737161
641.216872
641.621739
641.999574
642.443228
642.848144
643.153567
643.403341
643.681121
643.865411
635.567121
635.804667
636.150937
636.515153
636.894729
637.323046
637.750580
638.148323
638.547561
638.995392
639.447272
639.872976
640.299160
640.766638
641.226512
641.643934
642.041169
642.455548
642.836589
643.147741
643.407056
643.642903
643.789745
635.799548
635.991580
636.294196
636.638390
637.007815
637.409424
637.816451
638.212695
638.615332
639.047035
639.486633
639.916980
640.351170
640.806256
641.256336
641.679487
642.084591
642.485414
642.854132
643.166737
643.427662
643.642014
643.768682
642.621000
642.879451
643.264408
643.680006
644.118579
644.609176
645.099159
645.556984
646.011521
646.506153
646.994441
647.448231
647.896736
648.383309
648.859093
649.289784
649.699250
650.126614
650.521770
650.847210
651.119255
651.364562
651.516544
642.005632
642.361508
642.822926
643.254838
643.686043
644.225633
644.749299
645.195455
645.625830
646.157142
646.669126
647.104167
647.523432
648.044036
648.543819
648.957151
649.338698
649.799633
650.219324
650.530828
650.782334
651.073397
651.267287
640.867147
641.448870
642.060684
642.503129
642.882628
643.543398
644.140638
644.551056
644.903113
645.535129
646.103977
646.492182
646.825095
647.441390
647.998194
648.366762
648.664465
649.218485
649.694784
649.966339
650.145630
650.550085
650.834520
639.601459
640.483246
641.253408
641.688761
641.953841
642.802107
643.489605
643.851260
644.061461
644.859343
645.504312
645.835593
646.022486
646.798219
647.426711
647.737298
647.890914
648.598594
649.144819
649.362013
649.406842
649.981110
650.366881
639.341022
640.011078
640.725043
641.240949
641.677762
642.411577
643.065308
643.497431
643.858998
644.527900
645.130712
645.526524
645.860538
646.503920
647.082342
647.448517
647.740192
648.317354
648.815632
649.090197
649.274087
649.716212
650.035567
638.944308
639.521332
640.207973
640.770959
641.288993
641.990626
642.637052
643.112838
643.542829
644.166765
644.753267
645.186429
645.584224
646.178331
646.733203
647.128527
647.476918
648.004282
648.480349
648.785494
649.026460
649.415568
649.699084
638.090276
638.793915
639.554890
640.117445
640.599145
641.384175
642.081083
642.543157
642.926713
643.620363
644.246707
644.658912
645.005149
645.664188
646.253405
646.623116
646.917033
647.506576
648.016910
648.298748
648.489356
648.945652
649.276127
637.078614
638.036467
638.907297
639.436339
639.787300
640.739620
641.512910
641.930523
642.179896
643.028394
643.721423
644.082190
644.288850
645.098039
645.750290
646.067091
646.222647
646.958695
647.531258
647.762403
647.819623
648.427334
648.839502
637.046518
637.761493
638.541624
639.127458
639.634531
640.446006
641.167963
641.651829
642.054189
642.765096
643.406297
643.830013
644.185232
644.852522
645.449282
645.825513
646.126095
646.723933
647.243216
647.533629
647.732254
648.195460
648.529843
636.838207
637.440734
638.168848
638.780342
639.350015
640.105519
640.801623
641.318877
641.784003
642.442258
643.059054
643.515289
643.930836
644.541420
645.110419
645.516924
645.876871
646.420898
646.914954
647.236663
647.493280
647.897372
648.189701
636.135864
636.852328
637.636736
638.229491
638.744704
639.562127
640.289964
640.779260
641.187008
641.907522
642.556869
642.985895
643.344238
644.012701
644.611300
644.990392
645.294961
645.898357
646.424227
646.721722
646.927276
647.395613
647.731497
635.247592
636.209243
637.090030
637.634325
638.003405
638.968687
639.755162
640.184502
640.443868
641.311501
642.019530
642.389697
642.602101
643.412966
644.068474
644.390362
644.552980
645.299210
645.883485
646.126575
646.194893
646.812373
647.228417
635.316636
636.030433
636.810313
637.397472
637.906441
638.717276
639.439335
639.923937
640.327285
641.042545
641.685483
642.107706
642.459478
643.121864
643.715734
644.091725
644.394606
644.997276
645.522790
645.819761
646.024503
646.492913
646.829669
635.203227
635.800014
636.518812
637.119186
637.676471
638.418022
639.101863
639.609372
640.065627
640.713559
641.317892
641.761156
642.164221
642.762490
643.321889
643.722227
644.078965
644.621946
645.116097
645.438174
645.694937
646.099266
646.392215
634.602729
635.308027
636.073593
636.643041
637.132192
637.920637
638.622410
639.090561
639.479057
640.174810
640.798329
641.204440
641.543109
642.191502
642.773677
643.140843
643.436870
644.033624
644.553800
644.846000
645.046264
645.509576
645.843967
633.836273
634.779818
635.630399
636.137587
636.465824
637.384391
638.128647
638.523545
638.752922
639.581392
640.252468
640.592745
640.781507
641.565518
642.199141
642.504749
642.654642
643.389510
643.963365
644.197264
644.257414
644.864523
645.275944
634.059812
634.747783
635.483251
636.015251
636.463426
637.209988
637.872256
638.305213
638.662463
639.329921
639.929733
640.317307
640.641051
641.275940
641.846782
642.204965
642.492733
643.080010
643.590568
643.874143
644.066633
644.522622
644.852192
634.156781
634.716210
635.372095
635.896409
636.371745
637.029255
637.634958
638.074660
638.471325
639.062905
639.619808
640.027131
640.401768
640.972339
641.508635
641.891815
642.233098
642.756251
643.230280
643.535022
643.776209
644.164533
644.446577
633.845824
634.495702
635.173944
635.644581
636.031478
636.714882
637.321111
637.709951
638.031290
638.661615
639.233693
639.605951
639.920121
640.538710
641.096745
641.449505
641.732766
642.302842
642.795707
643.066606
643.248146
643.688460
644.005400
633.470472
634.329815
635.060752
635.446290
635.656124
636.448265
637.081623
637.393023
637.556606
638.309569
638.924363
639.235948
639.408809
640.156927
640.763030
641.059188
641.203372
641.900528
642.437187
642.646130
642.684201
643.255352
643.638121
634.199898
634.759352
635.331118
635.721649
636.042689
636.642871
637.180193
637.533258
637.831219
638.417326
638.955431
639.322014
639.637726
640.231701
640.769306
641.123905
641.410633
641.952794
642.416834
642.676641
642.845992
643.243966
643.524388
634.946553
635.280784
635.702448
636.081900
636.453133
636.929632
637.390180
637.775660
638.149978
638.634539
639.112299
639.522069
639.921345
640.422838
640.906381
641.306705
641.676664
642.124991
642.530828
642.828307
643.067470
643.349692
643.538755
635.353476
635.590707
635.936319
636.299466
636.677553
637.104036
637.529596
637.925534
638.323470
638.770731
639.222801
639.649269
640.076539
640.545188
641.006156
641.424452
641.822202
642.236616
642.617194
642.927546
643.186039
643.421419
643.568159
641.796884
642.142320
642.603786
643.048533
643.496515
644.038183
644.565877
645.023619
645.467763
645.998434
646.512360
646.957251
647.388502
647.906463
648.405765
648.826402
649.217705
649.674640
650.092949
650.411163
650.671980
650.958040
651.147171
640.805864
641.387449
641.999050
642.441365
642.821060
643.482623
644.081400
644.494038
644.848842
645.483920
646.055918
646.447170
646.782923
647.401834
647.961037
648.331755
648.631324
649.186888
649.664430
649.936982
650.117110
650.522258
650.807108
638.650327
639.951306
640.916266
641.283243
641.332139
642.410812
643.204087
643.467819
643.460531
644.485419
645.228670
645.457738
645.422642
646.422943
647.156732
647.373471
647.313958
648.240066
648.887620
649.012202
648.852146
649.663644
650.198835
635.480408
638.321724
639.776325
639.935432
638.988593
641.150594
642.267547
642.256054
641.224658
643.299186
644.348700
644.296743
643.243966
645.277326
646.311317
646.253857
645.204327
647.132260
648.070519
647.925703
646.794991
648.635768
649.551370
636.822609
638.268302
639.376901
639.821593
639.917744
641.095097
641.961265
642.234885
642.215617
643.297756
644.092446
644.318998
644.267259
645.315115
646.084476
646.287673
646.204533
647.174233
647.858328
647.976679
647.807502
648.683711
649.278730
636.948038
637.961548
638.926159
639.487610
639.881642
640.810634
641.592408
641.988557
642.253790
643.074336
643.775362
644.116682
644.342586
645.127599
645.795206
646.101020
646.281389
646.995120
647.583198
647.807039
647.900316
648.511628
648.971967
635.453251
636.949259
638.114760
638.604562
638.736815
639.981468
640.900769
641.205144
641.203574
642.315187
643.137129
643.376914
643.330052
644.401809
645.185187
645.386630
645.295673
646.289757
646.993136
647.117733
646.950000
647.850557
648.463549
632.679177
635.649276
637.231485
637.478669
636.580958
638.899213
640.125979
640.168622
639.158654
641.300597
642.409851
642.378142
641.317239
643.413995
644.482080
644.416556
643.331837
645.329156
646.312140
646.175984
645.035027
646.943067
647.903812
634.368726
635.877649
637.063990
637.578145
637.736616
639.009389
639.955073
640.281628
640.298819
641.428731
642.266412
642.517665
642.479288
643.559470
644.350563
644.558145
644.473556
645.477169
646.190926
646.325051
646.166181
647.075082
647.692820
634.751061
635.795294
636.806036
637.417967
637.864376
638.851950
639.686591
640.123878
640.422251
641.280804
642.015397
642.379945
642.622236
643.424962
644.107049
644.422038
644.611630
645.346102
645.955987
646.197865
646.307510
646.938329
647.410195
633.451893
634.960110
636.150548
636.673955
636.844474
638.118779
639.066026
639.392532
639.408081
640.554690
641.405629
641.665278
641.632454
642.711390
643.502575
643.711880
643.630388
644.640058
645.360879
645.502209
645.350126
646.266590
646.886170
630.835743
633.802868
635.394569
635.662701
634.796736
637.113958
638.344896
638.387184
637.363609
639.548471
640.684238
640.668327
639.620975
641.711414
642.778848
642.716045
641.635885
643.645265
644.640909
644.515832
643.381743
645.307186
646.273849
632.640345
634.145649
635.331573
635.849767
636.014331
637.281317
638.221875
638.543012
638.553771
639.695016
640.539622
640.792734
640.753462
641.825528
642.611063
642.816536
642.732835
643.741435
644.461565
644.601856
644.448184
645.364572
645.985583
633.132876
634.170263
635.171624
635.773874
636.209520
637.180596
638.000333
638.426176
638.714783
639.563022
640.285652
640.638496
640.869506
641.657271
642.327121
642.634139
642.819367
643.552295
644.162074
644.404265
644.513955
645.144539
645.617092
631.954634
633.449627
634.620857
635.122998
635.270789
636.511846
637.430775
637.738036
637.739343
638.854906
639.676695
639.914698
639.866098
640.918774
641.688902
641.883861
641.792591
642.794822
643.509782
643.646788
643.491276
644.398469
645.015300
629.484910
632.428082
633.988227
634.223100
633.327003
635.585342
636.770314
636.784313
635.749703
637.874604
638.965571
638.923203
637.866776
639.913030
640.950259
640.868050
639.774025
641.770867
642.756169
642.625522
641.493733
643.395188
644.352800
631.463824
632.939743
634.079023
634.542571
634.648486
635.845889
636.723830
636.995351
636.965127
638.050642
638.847588
639.067277
639.004329
640.042385
640.800230
640.986222
640.886864
641.878175
642.581995
642.709564
642.545773
643.444399
644.055389
632.200812
633.194932
634.128077
634.652004
635.004795
635.886947
636.625207
636.983716
637.214659
638.000745
638.672371
638.990707
639.196565
639.952075
640.595622
640.886312
641.058207
641.766453
642.351793
642.575237
642.669162
643.279934
643.738521
631.372727
632.795691
633.866577
634.265563
634.311590
635.437565
636.255395
636.486670
636.429483
637.466188
638.230041
638.439356
638.377741
639.388499
640.128781
640.315436
640.223897
641.183608
641.860244
641.973487
641.800521
642.677381
643.270550
629.402310
632.215200
633.627182
633.735088
632.731862
634.837327
635.900170
635.842450
634.776919
636.785977
637.805695
637.748404
636.715332
638.685843
639.681679
639.606498
638.551690
640.461801
641.386483
641.229620
640.084900
641.930753
642.845697
632.031944
633.308220
634.231171
634.544951
634.534167
635.550978
636.282808
636.488140
636.424807
637.396229
638.111875
638.326866
638.284999
639.251567
639.958345
640.158713
640.088783
641.000395
641.633574
641.744527
641.572530
642.380064
642.912205
633.793585
634.352509
634.923127
635.311769
635.630056
636.226689
636.760024
637.109360
637.404560
637.989402
638.527811
638.895905
639.213796
639.810138
640.349984
640.706416
640.994231
641.536401
641.999312
642.257198
642.424603
642.821580
643.101913
634.575357
634.898956
635.320103
635.711174
636.097067
636.572508
637.033138
637.425999
637.810133
638.290789
638.767821
639.185436
639.595435
640.093946
640.576958
640.984504
641.363945
641.807724
642.211225
642.514181
642.761435
643.037828
643.221865
640.889400
641.321429
641.854568
642.327850
642.783251
643.383813
643.952568
644.413256
644.845084
645.419743
645.964299
646.404949
646.818368
647.374536
647.899022
648.311013
648.680999
649.172094
649.613430
649.923967
650.168210
650.496871
650.720200
639.449968
640.331501
641.101276
641.536435
641.802042
642.652191
643.343345
643.710327
643.927240
644.732821
645.385785
645.724765
645.918754
646.700968
647.335357
647.651138
647.809099
648.520151
649.068863
649.287909
649.334352
649.910190
650.296998
635.389925
638.231130
639.685561
639.844597
638.898041
641.060992
642.179903
642.171373
641.143897
643.223213
644.277766
644.230610
643.182171
645.219452
646.257006
646.202639
645.155577
647.085211
648.024493
647.880261
646.750135
648.591867
649.508206
623.227995
635.195997
638.088439
637.301558
628.906147
638.619231
640.837718
639.791737
631.340496
640.871444
642.999425
641.917360
633.526740
642.923592
645.021919
643.964087
635.787243
644.861119
646.827087
645.686819
637.487691
646.483413
648.621552
633.272182
636.316215
637.951898
638.189815
637.274738
639.566901
640.776695
640.768171
639.707275
641.869235
642.989011
642.926590
641.838129
643.947830
645.035663
644.956598
643.864304
645.862965
646.854222
646.694313
645.536650
647.473293
648.472913
634.733682
636.334356
637.592608
638.114052
638.253130
639.541917
640.492519
640.784372
640.761541
641.909938
642.759001
642.983809
642.914650
644.019281
644.830637
645.021249
644.912372
645.936655
646.664976
646.779085
646.599800
647.548575
648.208540
631.757225
634.882622
636.587155
636.864544
635.956057
638.353257
639.631650
639.656093
638.605799
640.807908
641.957006
641.900251
640.795226
642.949756
644.057730
643.969089
642.842127
644.895571
645.917598
645.761762
644.588884
646.571916
647.598329
619.991674
632.268168
635.326153
634.599350
626.017083
636.139524
638.517118
637.524153
629.029367
638.699723
640.897284
639.808573
631.256758
640.869359
643.025226
641.928132
633.512763
642.865820
644.914553
643.767817
635.421995
644.633089
646.847098
630.623076
633.763171
635.490560
635.793892
634.913003
637.340731
638.647473
638.695100
637.663924
639.885520
641.050893
641.005342
639.908250
642.071317
643.186883
643.103817
641.982776
644.047182
645.081104
644.935720
643.772249
645.765154
646.797359
632.427923
634.065783
635.375482
635.949936
636.141898
637.496622
638.505002
638.838927
638.847110
640.038894
640.923867
641.170910
641.115452
642.239631
643.065773
643.263180
643.159602
644.210698
644.965168
645.098298
644.933979
645.908150
646.583225
629.700773
632.834612
634.565507
634.882093
634.024456
636.443085
637.745953
637.785899
636.734521
638.991403
640.177265
640.144005
639.058720
641.214190
642.326935
642.243854
641.123810
643.195267
644.236122
644.096042
642.934021
644.940186
645.976547
618.161804
630.399609
633.464216
632.771976
624.300500
634.344276
636.708993
635.690353
627.047223
636.895253
639.143789
638.082581
629.588663
639.150530
641.296830
640.198096
631.775587
641.150691
643.212772
642.070966
633.693549
642.961684
645.188918
628.898795
632.029481
633.755931
634.067761
633.204577
635.614972
636.909950
636.943393
635.886308
638.137460
639.317153
639.277877
638.186623
640.334540
641.440812
641.353221
640.230426
642.300450
643.340433
643.199361
642.035970
644.041983
645.079619
630.830846
632.460280
633.760589
634.327278
634.511451
635.845758
636.835748
637.155570
637.151930
638.333001
639.206713
639.444119
639.380320
640.486119
641.297266
641.484907
641.375646
642.424554
643.178610
643.312272
643.148739
644.122001
644.797361
628.251024
631.367328
633.078539
633.377271
632.505998
634.880427
636.150271
636.173062
635.120888
637.329696
638.481795
638.430787
637.342760
639.458215
640.543910
640.444163
639.313304
641.376339
642.411500
642.270468
641.115210
643.101518
644.131154
616.908884
629.096066
632.126305
631.411161
622.974956
632.891663
635.199348
634.167053
625.626084
635.296488
637.482643
636.407613
627.996620
637.421118
639.520234
638.398519
629.962310
639.322412
641.374929
640.239361
631.938043
641.107065
643.312178
627.823741
630.919326
632.597013
632.856168
631.942136
634.270611
635.497257
635.483021
634.398646
636.575072
637.700894
637.631636
636.529945
638.629481
639.701963
639.593293
638.454608
640.504933
641.527029
641.375211
640.210730
642.186943
643.209774
630.036265
631.615677
632.842963
633.329786
633.431426
634.669660
635.572963
635.824772
635.766656
636.876325
637.694488
637.899217
637.816047
638.882569
639.663753
639.836396
639.717926
640.734849
641.458899
641.571490
641.392029
642.340241
642.998539
627.879050
630.896386
632.494010
632.687577
631.723459
633.963819
635.124389
635.076602
633.991081
636.089221
637.172632
637.100611
636.028839
638.071573
639.118249
639.020305
637.923210
639.905735
640.885980
640.717201
639.548424
641.491798
642.491674
617.234916
629.149229
631.995493
631.157486
622.703884
632.362827
634.529016
633.454001
625.080670
634.429601
636.511055
635.451949
627.275853
636.411080
638.436756
637.360281
629.212811
638.231901
640.175863
639.013653
630.752192
639.800118
641.945270
628.834252
631.646763
633.058230
633.164211
632.157698
634.258258
635.315074
635.251482
634.181511
636.188428
637.208567
637.153667
636.124034
638.098194
639.097584
639.025491
637.972568
639.882430
640.804586
640.643626
639.494709
641.338912
642.254387
632.496968
633.355146
634.083638
634.464914
634.668379
635.451995
636.075501
636.377536
636.534111
637.283780
637.899254
638.214581
638.392875
639.146890
639.758657
640.059577
640.206681
640.903904
641.437627
641.641589
641.674578
642.243328
642.626157
633.726799
634.136756
634.629266
635.048322
635.440455
635.972703
636.471584
636.864425
637.233268
637.754069
638.258427
638.669778
639.060785
639.595408
640.102301
640.501039
640.859704
641.338084
641.765017
642.060688
642.291686
642.611140
642.829603
640.237347
640.643253
641.184064
641.697856
642.206401
642.812170
643.393407
643.885288
644.356705
644.926096
645.476824
645.944199
646.393183
646.938209
647.460412
647.890438
648.288251
648.763518
649.199420
649.526199
649.797883
650.110561
650.323085
639.072108
639.742014
640.455801
640.971926
641.410037
642.147092
642.806890
643.247880
643.620947
644.303790
644.921287
645.331097
645.677807
646.332650
646.921443
647.296595
647.595463
648.177668
648.679094
648.955560
649.141273
649.586073
649.907442
636.613875
638.059619
639.168364
639.613542
639.710766
640.889926
641.759795
642.039190
642.028161
643.121964
643.929173
644.167367
644.125855
645.182741
645.960316
646.170561
646.092754
647.065396
647.750414
647.868385
647.699203
648.577965
649.175250
633.153243
636.197505
637.833642
638.072341
637.158239
639.450776
640.661689
640.655238
639.598028
641.767586
642.895575
642.840489
641.758215
643.873090
644.965645
644.890657
643.801291
645.800805
646.791318
646.629502
645.470324
647.409278
648.411022
634.441370
636.057442
637.337049
637.875138
638.028709
639.321200
640.276061
640.569440
640.550471
641.709078
642.568974
642.799989
642.737483
643.847789
644.667291
644.863818
644.761792
645.786480
646.516351
646.630324
646.454839
647.410809
648.079390
634.516319
635.681456
636.809697
637.472670
637.937729
638.975494
639.844198
640.270279
640.550167
641.438020
642.196618
642.546667
642.770982
643.608551
644.321486
644.627733
644.800956
645.562508
646.193836
646.422375
646.521893
647.203136
647.728376
632.869404
634.544750
635.891832
636.483011
636.679259
638.047865
639.064555
639.395638
639.400320
640.591405
641.477083
641.718376
641.658393
642.793672
643.629705
643.826394
643.719108
644.774099
645.530029
645.656295
645.487447
646.471470
647.160183
629.936223
633.129835
634.917166
635.260808
634.408978
636.875995
638.214039
638.274765
637.251307
639.494890
640.678875
640.637735
639.542492
641.723611
642.855202
642.774704
641.653671
643.734013
644.782110
644.639472
643.479473
645.494389
646.547354
631.685923
633.376545
634.748098
635.367612
635.594230
636.995355
638.042549
638.399222
638.425124
639.635524
640.536621
640.788615
640.736516
641.879788
642.723027
642.925595
642.825162
643.891338
644.660005
644.798119
644.640021
645.634067
646.328753
632.113006
633.314443
634.496861
635.218502
635.744225
636.849853
637.780313
638.254924
638.573463
639.501433
640.292323
640.663276
640.902133
641.756828
642.484023
642.799485
642.983237
643.769252
644.427312
644.678450
644.797952
645.502254
646.041887
630.740139
632.429698
633.805655
634.435597
634.675990
636.080519
637.130974
637.489114
637.514429
638.740976
639.653957
639.913281
639.866049
641.007365
641.849571
642.052738
641.954433
643.025541
643.800114
643.943857
643.790760
644.793083
645.491649
628.029536
631.220033
633.018199
633.385622
632.569146
635.038785
636.384081
636.446979
635.411562
637.697079
638.905534
638.878648
637.795960
639.969627
641.098603
641.018933
639.901048
641.991969
643.051592
642.918585
641.763821
643.797844
644.859677
629.947204
631.633928
633.005627
633.630729
633.865186
635.261498
636.303537
636.654179
636.672620
637.892597
638.799236
639.052494
638.999166
640.133396
640.969325
641.167895
641.066557
642.135751
642.909146
643.052048
642.898247
643.900642
644.599953
630.532114
631.726859
632.900519
633.613511
634.128831
635.216217
636.128403
636.587598
636.892662
637.807829
638.586339
638.946415
639.174701
640.013815
640.727288
641.033147
641.210826
641.993281
642.649625
642.900334
643.020048
643.724333
644.264423
629.327321
631.004245
632.361858
632.971509
633.188691
634.555544
635.571062
635.902966
635.907980
637.100073
637.984249
638.224143
638.162991
639.277443
640.097112
640.284587
640.175064
641.236471
642.003340
642.142333
641.986767
642.979430
643.673513
626.813380
629.980505
631.747749
632.082602
631.234914
633.638939
634.929237
634.954981
633.901207
636.122298
637.285939
637.235113
636.145723
638.274123
639.371167
639.270932
638.137954
640.213402
641.259808
641.119735
639.967232
641.975963
643.026431
628.963565
630.619930
631.943663
632.512765
632.685543
634.004701
634.974269
635.265750
635.235351
636.394302
637.251669
637.472425
637.396531
638.495635
639.302304
639.480318
639.361867
640.410321
641.163054
641.289434
641.122718
642.104608
642.791709
629.862906
631.010325
632.110764
632.740972
633.168152
634.157767
634.977731
635.359768
635.599154
636.445687
637.169398
637.493859
637.696675
638.501862
639.187382
639.476086
639.639023
640.392549
641.018178
641.243684
641.341796
642.021470
642.544987
629.094240
630.689545
631.935939
632.433682
632.541140
633.781388
634.683175
634.929055
634.867786
635.972839
636.792907
637.001581
636.926348
637.995881
638.783336
638.962147
638.851496
639.864985
640.585105
640.691675
640.510198
641.464890
642.131347
627.186025
630.203645
631.801442
631.994019
631.027377
633.262300
634.414982
634.359383
633.268010
635.362855
636.446750
636.378355
635.311740
637.359131
638.410726
638.317837
637.224334
639.206130
640.181985
640.007118
638.832794
640.774420
641.774803
630.112873
631.535218
632.604715
633.000009
633.039542
634.155010
634.959221
635.177112
635.109774
636.141388
636.906200
637.121241
637.067778
638.086833
638.835417
639.029776
638.943345
639.902701
640.573727
640.678445
640.497315
641.370968
641.964687
632.180905
632.828891
633.503084
633.966845
634.343415
635.012514
635.601715
635.974194
636.283197
636.907617
637.480863
637.859782
638.183586
638.812522
639.380677
639.742312
640.031385
640.602077
641.090371
641.353616
641.527608
641.964320
642.281086
633.138621
633.523041
634.024037
634.484195
634.929193
635.464890
635.973316
636.394028
636.799207
637.310708
637.815791
638.248993
638.671924
639.194559
639.699494
640.117252
640.505148
640.969432
641.392601
641.706135
641.965832
642.269569
642.477204
639.568343
639.960589
640.508889
641.053861
641.601340
642.220776
642.817877
643.336883
643.838440
644.414152
644.976203
645.467436
645.942770
646.487670
647.012099
647.456328
647.871845
648.340804
648.774231
649.111586
649.398644
649.703582
649.909075
638.532554
639.110064
639.797720
640.362617
640.883913
641.590497
642.245354
642.733301
643.179665
643.825507
644.435347
644.890402
645.307666
645.919047
646.489513
646.898191
647.256859
647.790419
648.269204
648.574772
648.816511
649.210052
649.497325
636.594681
637.609091
638.575459
639.139796
639.537492
640.468607
641.254643
641.657647
641.933969
642.776319
643.500663
643.862825
644.106441
644.906403
645.587714
645.905392
646.094456
646.811213
647.397977
647.617224
647.706678
648.324550
648.790723
634.468167
636.070164
637.330946
637.856527
638.000570
639.288112
640.238476
640.530923
640.511147
641.680878
642.551433
642.794174
642.739674
643.855272
644.676884
644.876792
644.774820
645.798727
646.522302
646.627229
646.438113
647.397314
648.065272
634.368528
635.534696
636.664867
637.330614
637.798419
638.835896
639.704213
640.130341
640.412485
641.311342
642.081953
642.442250
642.674812
643.518611
644.237126
644.548265
644.724782
645.485825
646.113911
646.336938
646.431657
647.117501
647.646993
633.997806
634.970831
636.032977
636.775177
637.386909
638.342415
639.183027
639.688067
640.101645
640.900045
641.624901
642.048213
642.399498
643.138476
643.807289
644.176379
644.467395
645.129438
645.715183
646.003206
646.215709
646.790464
647.244033
632.719680
633.942285
635.142940
635.870053
636.393076
637.501179
638.430452
638.898024
639.209600
640.139837
640.934894
641.307266
641.547554
642.410566
643.144581
643.460793
643.641802
644.429114
645.084707
645.328235
645.440899
646.146942
646.691096
631.121225
632.853564
634.267917
634.917710
635.166087
636.599675
637.671724
638.040041
638.071414
639.307205
640.229151
640.491908
640.446403
641.605380
642.461182
642.667714
642.567407
643.648612
644.428579
644.570307
644.414319
645.421727
646.127430
631.486884
632.725617
633.952431
634.710136
635.266119
636.409243
637.371727
637.867725
638.202698
639.152103
639.961426
640.343602
640.591411
641.462108
642.203275
642.525863
642.714647
643.513807
644.183346
644.440438
644.565295
645.281454
645.831479
631.496085
632.506489
633.625974
634.431588
635.109761
636.137688
637.045830
637.606549
638.065103
638.901806
639.655081
640.096829
640.461925
641.217049
641.900469
642.281014
642.586000
643.272867
643.887327
644.202090
644.438708
645.035204
645.502019
630.524632
631.762307
632.992536
633.758511
634.325445
635.478317
636.450671
636.956244
637.299999
638.257117
639.070588
639.454900
639.703713
640.574682
641.316582
641.641064
641.833031
642.635303
643.309103
643.570766
643.700344
644.423931
644.978368
629.176799
630.908616
632.332856
633.001770
633.274243
634.728274
635.820717
636.207865
636.255189
637.506161
638.436836
638.704037
638.660684
639.820194
640.677469
640.887693
640.794011
641.881492
642.670339
642.821139
642.673359
643.695960
644.410543
629.740875
630.975936
632.202069
632.963238
633.524103
634.668665
635.632106
636.129284
636.464900
637.414409
638.221349
638.599592
638.842401
639.706770
640.442812
640.762937
640.951771
641.751417
642.423263
642.683645
642.812584
643.536431
644.091449
629.932568
630.937222
632.048449
632.845265
633.512284
634.522659
635.412346
635.956793
636.400506
637.221802
637.961032
638.390884
638.744683
639.485869
640.156942
640.528810
640.827867
641.509162
642.119511
642.431817
642.667467
643.264669
643.732458
629.150391
630.379058
631.593311
632.339857
632.882131
633.995910
634.928708
635.400578
635.714785
636.640102
637.427964
637.794054
638.027821
638.875721
639.597282
639.907503
640.088835
640.878697
641.541333
641.794418
641.917600
642.635158
643.186635
628.017935
629.735098
631.132645
631.769554
632.004423
633.394420
634.425114
634.761602
634.767085
635.968910
636.862139
637.105906
637.046878
638.173233
639.003006
639.195004
639.087893
640.155759
640.926226
641.062472
640.903577
641.913057
642.620433
628.849709
630.057817
631.238048
631.943593
632.440349
633.504281
634.387807
634.815488
635.091091
635.982092
636.742599
637.088930
637.307293
638.139980
638.848514
639.148787
639.320409
640.096890
640.744290
640.983078
641.093462
641.799514
642.343819
629.389544
630.347525
631.385277
632.098127
632.674248
633.582668
634.372757
634.830777
635.200181
635.952169
636.636660
637.029387
637.355160
638.064217
638.707982
639.061180
639.342703
639.995709
640.573917
640.857461
641.067546
641.639334
642.090609
629.070986
630.219870
631.321459
631.952340
632.378771
633.363566
634.175099
634.548854
634.782329
635.624754
636.348993
636.678247
636.887841
637.697965
638.389233
638.684868
638.853360
639.605623
640.225292
640.443450
640.535592
641.214202
641.738143
628.550964
630.132750
631.360938
631.847016
631.945038
633.172759
634.059929
634.296290
634.227529
635.328936
636.147861
636.361425
636.291213
637.366047
638.157260
638.341992
638.233550
639.247784
639.961653
640.061262
639.870282
640.817197
641.476675
630.151098
631.145135
632.076158
632.595257
632.939154
633.805434
634.522247
634.859840
635.075215
635.852602
636.525852
636.854341
637.074514
637.842879
638.499867
638.804268
638.986256
639.694037
640.270562
640.481598
640.564526
641.171898
641.630850
631.702602
632.259641
632.909955
633.425039
633.886462
634.524023
635.105408
635.521667
635.900677
636.483613
637.042444
637.460019
637.849260
638.434946
638.986318
639.383426
639.734531
640.259462
640.727940
641.023471
641.256078
641.640496
641.922001
632.532427
632.904032
633.413884
633.906592
634.391022
634.939073
635.460644
635.905321
636.337246
636.850597
637.361506
637.813592
638.259363
638.780837
639.288519
639.721976
640.129690
640.590122
641.013340
641.340044
641.617117
641.913489
642.113915
638.744900
639.179544
639.765574
640.329888
640.889922
641.547384
642.174998
642.705431
643.211728
643.819499
644.408171
644.907915
645.384294
645.954316
646.496632
646.940791
647.349776
647.837042
648.282771
648.615884
648.894580
649.220132
649.442966
637.511651
638.217294
638.982079
639.550455
640.039746
640.832061
641.539789
642.016639
642.420481
643.146187
643.806470
644.249788
644.623215
645.305705
645.916058
646.303890
646.611520
647.207832
647.719432
647.998401
648.186571
648.650805
648.988071
634.929599
636.428562
637.599616
638.098307
638.241707
639.486769
640.408782
640.717195
640.722983
641.874298
642.735288
643.007745
642.988025
644.080445
644.883227
645.102285
645.024949
646.019994
646.717058
646.827311
646.642801
647.562516
648.189460
631.317109
634.446697
636.158780
636.449846
635.563633
637.947347
639.218398
639.232050
638.158871
640.422566
641.617126
641.593561
640.516389
642.685226
643.808805
643.736759
642.626567
644.671605
645.679377
645.494446
644.270953
646.304379
647.355784
632.544243
634.222994
635.576275
636.176661
636.383285
637.749517
638.763614
639.091279
639.094296
640.315055
641.229662
641.494209
641.452876
642.600611
643.448080
643.655485
643.556351
644.608377
645.355380
645.465566
645.278449
646.279980
646.981465
632.540328
633.765095
634.969520
635.701494
636.229232
637.338628
638.268594
638.736979
639.051589
639.993849
640.802125
641.185987
641.435665
642.305758
643.045839
643.367201
643.551651
644.338566
644.990953
645.228917
645.336711
646.047361
646.595809
630.780306
632.536696
633.972396
634.635823
634.892382
636.342059
637.425171
637.797188
637.829454
639.086056
640.026267
640.300641
640.262574
641.433580
642.298271
642.508041
642.407031
643.497412
644.282246
644.423316
644.265370
645.280212
645.991814
627.711964
631.038257
632.932055
633.346919
632.536362
635.109384
636.521662
636.615177
635.586233
637.931132
639.180882
639.170819
638.085143
640.314310
641.477361
641.402867
640.264825
642.406663
643.493797
643.366299
642.207130
644.266025
645.346236
629.498483
631.272648
632.736464
633.432190
633.723484
635.211138
636.330506
636.733584
636.791069
638.066982
639.020535
639.303712
639.272583
640.451606
641.323961
641.540592
641.447989
642.551591
643.352107
643.508553
643.364176
644.389390
645.106801
629.936246
631.203543
632.469966
633.268017
633.864250
635.053731
636.058884
636.589429
636.953657
637.934040
638.767797
639.166887
639.428019
640.315753
641.072157
641.405966
641.605183
642.420624
643.105969
643.375078
643.510528
644.242684
644.803732
628.531852
630.298032
631.761184
632.463003
632.764316
634.265364
635.399557
635.818971
635.893211
637.170600
638.121019
638.401608
638.368275
639.549660
640.425077
640.646311
640.560069
641.663287
642.464910
642.622530
642.478636
643.514784
644.238888
625.764417
629.069751
630.965134
631.395269
630.605856
633.207450
634.649185
634.774643
633.782199
636.123768
637.368861
637.354770
636.263149
638.499483
639.668926
639.604131
638.483431
640.620650
641.710235
641.584814
640.420402
642.507239
643.601582
627.757150
629.520655
630.979788
631.677155
631.972738
633.465011
634.589601
634.999865
635.064497
636.333179
637.277483
637.552388
637.513544
638.688478
639.558260
639.775514
639.686257
640.785869
641.584322
641.739661
641.594594
642.631135
643.355927
628.391408
629.652612
630.911027
631.701676
632.288538
633.458803
634.444099
634.958140
635.307457
636.269156
637.087116
637.474463
637.725545
638.598983
639.343331
639.669823
639.864314
640.671020
641.348650
641.612190
641.744505
642.478265
643.041170
627.191916
628.954317
630.406131
631.095165
631.380537
632.831906
633.918264
634.299296
634.341416
635.583221
636.509747
636.777268
636.736757
637.889255
638.741645
638.950014
638.856414
639.941085
640.726200
640.871398
640.718698
641.749629
642.471458
624.652318
627.957236
629.835199
630.247687
629.450637
631.954967
633.318273
633.386608
632.354570
634.636910
635.846303
635.819408
634.737035
636.917348
638.051598
637.971481
636.849627
638.951323
640.013646
639.868184
638.688537
640.764048
641.852287
626.952369
628.693244
630.110472
630.758491
630.998009
632.396889
633.430595
633.764535
633.765934
634.971686
635.870015
636.117718
636.061916
637.198185
638.036593
638.234514
638.130875
639.201196
639.969831
640.099621
639.933251
640.951765
641.665952
627.976079
629.186519
630.369242
631.076767
631.574017
632.634789
633.512003
633.933434
634.204729
635.092665
635.854222
636.205543
636.430720
637.268308
637.982459
638.289458
638.466580
639.242345
639.884945
640.117738
640.223356
640.929069
641.474019
627.295143
628.957368
630.285530
630.857514
631.030333
632.341316
633.296259
633.574345
633.536040
634.685577
635.543763
635.775369
635.715635
636.821818
637.638684
637.831133
637.726059
638.770212
639.510667
639.622206
639.442361
640.425759
641.115322
625.454641
628.562851
630.245983
630.506619
629.590150
631.903836
633.108437
633.076132
631.986779
634.142231
635.267408
635.215345
634.144578
636.245624
637.330026
637.242552
636.129173
638.166444
639.169739
638.995183
637.804316
639.791032
640.819740
628.540465
630.019714
631.158424
631.617402
631.713472
632.890927
633.741580
633.987661
633.940271
635.012117
635.811105
636.046724
636.006926
637.059434
637.834488
638.040918
637.959177
638.948135
639.639395
639.750220
639.571024
640.469915
641.083184
630.736820
631.422873
632.152307
632.673675
633.105450
633.827739
634.460073
634.864443
635.200507
635.857001
636.459824
636.861731
637.205548
637.859579
638.449993
638.827364
639.129763
639.720224
640.224934
640.498565
640.682055
641.135418
641.465094
631.764782
632.179514
632.728430
633.241997
633.739816
634.324958
634.875066
635.329141
635.763469
636.304568
636.837329
637.294192
637.738638
638.283670
638.809061
639.243602
639.646893
640.128238
640.566766
640.892627
641.164163
641.481666
641.699222
637.903189
638.397346
639.025161
639.600591
640.158381
640.862861
641.524434
642.060581
642.559604
643.209841
643.828488
644.330291
644.795175
645.400722
645.965492
646.404934
646.796764
647.313817
647.777303
648.102082
648.361550
648.718542
648.964471
636.309750
637.272200
638.151380
638.692448
639.058425
640.022133
640.810534
641.246660
641.519546
642.412126
643.150128
643.551424
643.793502
644.632213
645.310811
645.650305
645.823416
646.567022
647.140156
647.365420
647.415378
648.036434
648.458795
631.959065
634.935771
636.529499
636.795366
635.926089
638.238580
639.467072
639.509103
638.487586
640.703620
641.871136
641.884834
640.862967
642.984076
644.076396
644.034514
642.972149
644.965405
645.937063
645.773488
644.583096
646.543087
647.530125
619.345205
631.633030
634.706852
634.013715
625.541892
635.573285
637.929326
636.897371
628.202937
638.127435
640.412656
639.376516
630.885798
640.496543
642.671016
641.601366
633.248349
642.550274
644.570377
643.353064
634.726881
644.218008
646.496295
629.401967
632.603248
634.403537
634.766769
633.942830
636.401192
637.735404
637.787869
636.744021
639.052469
640.285686
640.281544
639.217657
641.415611
642.564043
642.500676
641.396719
643.469072
644.503081
644.331101
643.120167
645.185628
646.263889
630.728014
632.466468
633.890865
634.553022
634.814047
636.252711
637.329011
637.701172
637.738889
639.000353
639.948777
640.234443
640.208123
641.381549
642.249679
642.466633
642.373920
643.455397
644.230948
644.363370
644.197328
645.215324
645.929306
627.494163
630.824813
632.725232
633.147334
632.343578
634.921673
636.338359
636.436290
635.413456
637.769392
639.031247
639.032230
637.956052
640.193164
641.362817
641.293498
640.159072
642.302452
643.389278
643.259935
642.099200
644.160617
645.243198
615.214395
628.015670
631.327627
630.732143
622.095217
632.569324
635.112139
634.156732
625.433287
635.518698
637.871308
636.830233
628.214902
638.002882
640.233089
639.127518
630.526222
640.152936
642.299918
641.172761
632.749399
642.134928
644.422869
626.167570
629.517817
631.448192
631.903892
631.135917
633.754580
635.209808
635.340392
634.343687
636.719245
637.994382
638.003869
636.934464
639.180633
640.359059
640.297408
639.172019
641.330156
642.434137
642.321483
641.175349
643.247383
644.335768
628.027961
629.816405
631.307714
632.037175
632.365161
633.892940
635.051104
635.489481
635.579039
636.879138
637.852354
638.151306
638.133810
639.328924
640.216357
640.446566
640.367632
641.483094
642.295897
642.462945
642.327611
643.366830
644.093030
625.210156
628.535327
630.458756
630.918177
630.158557
632.793768
634.267152
634.419608
633.450918
635.816583
637.083373
637.087035
636.011029
638.264322
639.448983
639.396142
638.285795
640.435499
641.536553
641.420207
640.263272
642.357244
643.456085
613.361608
626.037297
629.332080
628.746399
620.119007
630.636390
633.216183
632.308989
623.700100
633.704107
636.036318
634.982615
626.331617
636.157355
638.402507
637.319193
628.794810
638.358579
640.495482
639.354702
630.844783
640.339184
642.654625
624.442942
627.765171
629.684504
630.139766
629.374897
632.000809
633.464246
633.607611
632.629524
634.985665
636.245753
636.243831
635.162802
637.409528
638.588611
638.532134
637.419058
639.564243
640.661022
640.541373
639.382489
641.476916
642.576611
626.499334
628.280391
629.763580
630.487408
630.809543
632.314687
633.451456
633.874179
633.951179
635.228769
636.184235
636.472153
636.447259
637.626141
638.501110
638.725524
638.644443
639.747274
640.548918
640.707403
640.566113
641.608292
642.337279
623.892573
627.223718
629.141708
629.598961
628.849597
631.408028
632.823381
632.936996
631.944348
634.263938
635.504899
635.502624
634.441050
636.644377
637.799202
637.735435
636.628013
638.746147
639.824334
639.692187
638.524370
640.613226
641.710160
612.237826
624.971381
628.264879
627.695689
619.249032
629.478959
631.947643
630.986755
622.405842
632.279710
634.568788
633.526698
625.038968
634.654553
636.840027
635.749598
627.302649
636.748417
638.842023
637.676290
629.147961
638.631891
640.941653
623.707447
627.015570
628.897821
629.313658
628.518157
631.021543
632.381902
632.446981
631.412824
633.694665
634.906348
634.884096
633.807439
635.992749
637.132049
637.057009
635.939185
638.041871
639.102842
638.955040
637.773563
639.849370
640.938301
626.199556
627.922714
629.326670
629.968351
630.204866
631.590640
632.612608
632.940619
632.941056
634.138416
635.034485
635.288019
635.242330
636.377182
637.216898
637.420701
637.323855
638.391125
639.155351
639.283212
639.117076
640.127930
640.837282
624.192829
627.375360
629.152188
629.492579
628.646294
631.040326
632.314420
632.327601
631.273212
633.476101
634.640406
634.607191
633.548803
635.678783
636.787643
636.708287
635.600625
637.664443
638.694779
638.534959
637.358762
639.379957
640.437169
613.544485
625.792106
628.837710
628.127445
619.695316
629.589662
631.874251
630.832574
622.349198
631.935004
634.113941
633.070384
624.768453
634.125004
636.229590
635.141565
626.797201
636.082271
638.104191
636.932136
628.531202
637.785645
640.009680
625.614341
628.569331
630.132337
630.363552
629.457630
631.693579
632.849738
632.839445
631.795190
633.897706
634.990409
634.970276
633.951218
636.005839
637.061392
637.005748
635.941428
637.929556
638.900282
638.750113
637.594205
639.507793
640.472127
629.577888
630.521070
631.366196
631.862188
632.172596
633.064732
633.776978
634.141946
634.350075
635.166379
635.841773
636.200040
636.414045
637.219667
637.876224
638.205387
638.374787
639.114711
639.684554
639.909941
639.961806
640.569557
640.982781
630.966755
631.441518
632.033156
632.558768
633.054729
633.686091
634.269104
634.728061
635.154093
635.734425
636.293865
636.750482
637.182199
637.761232
638.308542
638.738927
639.126554
639.639976
640.099384
640.420600
640.676289
641.026259
641.267170
637.328880
637.779435
638.393122
638.992163
639.590896
640.288875
640.955984
641.523171
642.063852
642.704704
643.324214
643.851259
644.351375
644.942211
645.502288
645.961317
646.383495
646.883481
647.340789
647.683724
647.970921
648.303973
648.531496
636.064077
636.787305
637.581460
638.185509
638.714098
639.548105
640.296217
640.809978
641.248229
642.008038
642.700294
643.171443
643.568772
644.272461
644.900691
645.302999
645.623500
646.233226
646.757132
647.046125
647.242951
647.715676
648.058509
633.425600
634.945426
636.149000
636.684968
636.868558
638.157707
639.121905
639.467549
639.507662
640.695142
641.590154
641.891240
641.895532
643.009958
643.830886
644.063642
643.998419
645.008424
645.719284
645.839916
645.664169
646.594339
647.228483
629.745146
632.899293
634.647479
634.977961
634.133185
636.564090
637.879665
637.931445
636.892885
639.195226
640.425681
640.431356
639.378163
641.570037
642.712256
642.653383
641.554592
643.616622
644.640016
644.466164
643.251636
645.297775
646.357972
630.908823
632.612661
634.004385
634.647644
634.899282
636.314013
637.374147
637.742258
637.782581
639.042297
639.992841
640.287152
640.270697
641.441573
642.308265
642.530230
642.444368
643.513447
644.276856
644.399956
644.223992
645.238258
645.948385
630.841220
632.092858
633.338960
634.117606
634.693761
635.853284
636.830720
637.341433
637.695374
638.677285
639.521643
639.935568
640.210721
641.104505
641.864838
642.202356
642.401789
643.206290
643.876003
644.128553
644.249242
644.972899
645.529896
629.017033
630.804733
632.286895
633.000625
633.308131
634.810136
635.942167
636.357182
636.429269
637.727216
638.704526
639.009150
638.996645
640.192650
641.079063
641.306105
641.220951
642.330302
643.133767
643.290397
643.146066
644.175019
644.895822
625.894801
629.257009
631.201284
631.668946
630.910818
633.538366
635.000850
635.137328
634.147491
636.535646
637.823895
637.844387
636.784213
639.040069
640.226423
640.170113
639.048387
641.210871
642.317850
642.206355
641.060801
643.135110
644.225306
627.655725
629.462930
630.975974
631.725116
632.070412
633.613151
634.783623
635.231149
635.329170
636.647141
637.638815
637.953199
637.948866
639.154762
640.051213
640.287650
640.213207
641.337535
642.158107
642.331473
642.201912
643.241922
643.968735
628.078824
629.376743
630.690589
631.541569
632.192299
633.437560
634.494886
635.071126
635.476503
636.497944
637.369457
637.799994
638.088638
639.003739
639.785160
640.140157
640.358863
641.195256
641.900796
642.187386
642.338341
643.084915
643.654878
626.662100
628.459625
629.970246
630.724307
631.079572
632.637738
633.825382
634.290736
634.404911
635.723286
636.712346
637.024231
637.018203
638.228188
639.129910
639.373055
639.306601
640.431442
641.253575
641.428551
641.299980
642.350979
643.084200
623.890211
627.228969
629.172638
629.654368
628.917801
631.577931
633.074197
633.245619
632.292421
634.675472
635.959289
635.975865
634.910725
637.177012
638.373778
638.330983
637.229566
639.389006
640.499148
640.390342
639.240255
641.342624
642.446630
625.899865
627.694231
629.200217
629.949268
630.298501
631.847981
633.026373
633.483103
633.588655
634.897919
635.879399
636.185222
636.173854
637.377759
638.274183
638.513543
638.443951
639.564554
640.382482
640.554007
640.423258
641.474244
642.208191
626.558774
627.849485
629.154029
629.996435
630.637156
631.863476
632.901602
633.461909
633.852494
634.854115
635.708602
636.127182
636.406317
637.307945
638.078118
638.426394
638.640342
639.466850
640.162746
640.441672
640.587851
641.335384
641.907172
625.385719
627.179231
628.678322
629.419006
629.757388
631.264568
632.403281
632.829701
632.912227
634.193840
635.156704
635.455093
635.442114
636.622702
637.500525
637.729900
637.654805
638.758680
639.561219
639.720554
639.580596
640.625731
641.357029
622.882153
626.220430
628.146563
628.609832
627.863981
630.424032
631.839222
631.951709
630.958552
633.280650
634.526031
634.528984
633.472765
635.681151
636.840411
636.780204
635.675532
637.796311
638.875762
638.743477
637.575395
639.666107
640.764635
625.241840
627.012631
628.475145
629.172499
629.462396
630.914351
631.998013
632.375254
632.415193
633.658920
634.591701
634.868413
634.838299
636.000761
636.862557
637.079389
636.992486
638.081072
638.866898
639.010770
638.857088
639.889885
640.613700
626.332523
627.569943
628.794940
629.549647
630.095394
631.206516
632.131753
632.595378
632.904365
633.828644
634.622938
635.001812
635.251424
636.113510
636.849419
637.173917
637.366816
638.160566
638.821129
639.069251
639.188561
639.908178
640.462354
625.717234
627.405835
628.774593
629.391185
629.609448
630.968572
631.970067
632.288752
632.286403
633.471326
634.360853
634.617879
634.580352
635.710274
636.547922
636.756122
636.665139
637.727763
638.487486
638.615143
638.449169
639.447095
640.146329
623.943236
627.077892
628.800116
629.102654
628.228413
630.588287
631.837632
631.843736
630.787952
632.978088
634.133435
634.104744
633.053816
635.178538
636.283330
636.210395
635.109689
637.166215
638.189613
638.031237
636.853692
638.855700
639.894539
627.101984
628.603877
629.777840
630.276239
630.412963
631.633567
632.526049
632.808927
632.794328
633.898413
634.725847
634.984545
634.964939
636.039163
636.833428
637.054846
636.986954
637.994082
638.704441
638.831565
638.666269
639.578974
640.201150
629.359938
630.064930
630.825724
631.384164
631.855227
632.618101
633.289658
633.729493
634.097679
634.784456
635.414386
635.839471
636.203984
636.878304
637.487054
637.880154
638.197635
638.805340
639.327924
639.617702
639.815290
640.280965
640.618172
630.422750
630.854417
631.432423
631.981579
632.517746
633.142049
633.729909
634.218628
634.684579
635.254986
635.814175
636.294251
636.759585
637.324299
637.867659
638.318360
638.737351
639.235525
639.691239
640.033047
640.318610
640.647617
640.871939
636.724515
637.150893
637.757084
638.373087
638.998773
639.700179
640.376528
640.968242
641.537473
642.179331
642.803351
643.348973
643.871338
644.457715
645.017237
645.490253
645.931316
646.425930
646.882828
647.239720
647.543821
647.864845
648.080755
635.617854
636.234596
636.984743
637.622519
638.222679
639.014432
639.750765
640.311146
640.824293
641.539192
642.214157
642.724741
643.189066
643.843160
644.449062
644.885060
645.267762
645.829166
646.333398
646.658509
646.916955
647.329519
647.629810
633.551866
634.616697
635.654380
636.294203
636.770375
637.794094
638.666446
639.141028
639.481070
640.399313
641.194971
641.614131
641.903798
642.749537
643.467236
643.808964
644.017796
644.768186
645.384814
645.623200
645.727317
646.370947
646.855421
631.271706
632.938912
634.281207
634.885292
635.105639
636.497079
637.540337
637.904249
637.943731
639.199524
640.147372
640.447556
640.436230
641.602484
642.462295
642.682987
642.594109
643.661097
644.420276
644.544058
644.365368
645.359955
646.051974
631.051732
632.278457
633.493369
634.246530
634.802689
635.942027
636.904655
637.408751
637.760656
638.741307
639.586756
640.005722
640.285590
641.177754
641.935374
642.272620
642.471420
643.270717
643.934068
644.181118
644.295142
645.011755
645.562875
630.554300
631.590362
632.743927
633.582613
634.291616
635.350334
636.287111
636.874527
637.363639
638.243579
639.042265
639.524601
639.924934
640.712700
641.423005
641.823107
642.142272
642.841712
643.463467
643.779471
644.016405
644.620580
645.094409
629.134522
630.435574
631.740997
632.572758
633.197506
634.414159
635.442496
635.992282
636.377973
637.395642
638.267612
638.698615
638.986537
639.902493
640.682009
641.031432
641.241504
642.070096
642.764639
643.037389
643.174618
643.913589
644.480091
627.407028
629.239802
630.772271
631.531838
631.881967
633.431723
634.606108
635.053811
635.151447
636.484932
637.489146
637.810064
637.808389
639.027342
639.933166
640.173483
640.099565
641.228898
642.051439
642.221874
642.086704
643.133546
643.864982
627.742628
629.063568
630.400940
631.269638
631.933506
633.190818
634.256927
634.838289
635.249102
636.287258
637.175100
637.617424
637.915027
638.842314
639.633564
639.994212
640.216433
641.060136
641.771388
642.060467
642.212369
642.962806
643.535553
627.734106
628.816115
630.039331
630.954234
631.741898
632.884764
633.899154
634.550013
635.089121
636.009814
636.838481
637.340515
637.757650
638.569010
639.303621
639.725317
640.067438
640.797828
641.453683
641.802250
642.068721
642.697292
643.184928
626.732138
628.046006
629.381077
630.253741
630.926791
632.199850
633.282951
633.880016
634.302985
635.344916
636.233682
636.676042
636.974181
637.905607
638.702122
639.068577
639.296880
640.145131
640.861492
641.156161
641.314056
642.072031
642.648514
625.360164
627.181583
628.715412
629.487922
629.858799
631.441527
632.649284
633.127053
633.248627
634.588991
635.596181
635.918191
635.917615
637.145137
638.060957
638.312218
638.250386
639.388452
640.221186
640.402205
640.277138
641.339380
642.078935
625.974776
627.284677
628.613921
629.480281
630.146427
631.411308
632.486018
633.075150
633.490072
634.523282
635.404354
635.840551
636.133311
637.058941
637.850264
638.212735
638.437644
639.281961
639.994327
640.285441
640.440719
641.198301
641.775617
626.224274
627.297087
628.507998
629.410667
630.185248
631.311334
632.308873
632.944755
633.468933
634.371148
635.183457
635.673392
636.080474
636.879551
637.603356
638.017535
638.353672
639.075925
639.723695
640.065622
640.327891
640.956265
641.445100
625.488232
626.792132
628.109824
628.961452
629.607985
630.838521
631.878744
632.439381
632.830588
633.837766
634.699292
635.124561
635.409633
636.316514
637.090736
637.441563
637.657376
638.487823
639.186290
639.465385
639.611116
640.362634
640.937561
624.411719
626.218432
627.724825
628.464024
628.795023
630.306392
631.445201
631.866554
631.942172
633.229204
634.196733
634.496431
634.482440
635.671511
636.554716
636.784546
636.706860
637.817670
638.623913
638.782141
638.638674
639.688856
640.423570
625.379418
626.660339
627.940441
628.747116
629.343513
630.518586
631.503981
632.015444
632.363677
633.332580
634.162924
634.564723
634.830790
635.718928
636.476461
636.813686
637.016727
637.832042
638.514488
638.778734
638.911198
639.651194
640.219226
626.063582
627.083920
628.213729
629.024582
629.699168
630.711188
631.597335
632.136459
632.577437
633.402567
634.152673
634.598239
634.970260
635.730441
636.419763
636.807865
637.120141
637.810796
638.425060
638.737052
638.972542
639.575397
640.048355
625.874997
627.087022
628.278445
629.002727
629.521700
630.606376
631.510044
631.959725
632.259012
633.173912
633.961361
634.337935
634.587160
635.449228
636.185607
636.512589
636.707424
637.500099
638.158676
638.405633
638.521670
639.233680
639.780956
625.481181
627.132341
628.449482
629.022999
629.204658
630.530968
631.506918
631.812688
631.800460
632.976987
633.858029
634.112707
634.072062
635.204098
636.041819
636.254333
636.165423
637.225878
637.981622
638.108547
637.936254
638.921879
639.607323
627.244100
628.292381
629.301172
629.902545
630.328925
631.284453
632.083812
632.490086
632.765325
633.608715
634.339207
634.710482
634.966456
635.782402
636.481000
636.815082
637.022843
637.770189
638.385323
638.625870
638.732961
639.371714
639.851849
628.932888
629.531972
630.249220
630.841117
631.382624
632.102517
632.761342
633.245747
633.686105
634.329185
634.941709
635.403871
635.832690
636.460093
637.049360
637.477985
637.858888
638.419235
638.923271
639.249620
639.509150
639.919629
640.217764
629.839359
630.247172
630.817974
631.383925
631.946321
632.573226
633.169497
633.681650
634.174955
634.746002
635.308973
635.806311
636.292862
636.853863
637.397880
637.863681
638.302713
638.797021
639.254334
639.612177
639.916836
640.236900
640.451679
635.946784
636.409912
637.044016
637.667997
638.295423
639.026372
639.727053
640.325861
640.895771
641.564120
642.207937
642.755549
643.273306
643.880241
644.454415
644.925614
645.359845
645.874491
646.346600
646.702489
646.999824
647.339548
647.570406
634.653852
635.394213
636.211591
636.840378
637.396224
638.266259
639.050284
639.596031
640.062955
640.852056
641.569823
642.061416
642.475570
643.195888
643.837786
644.250048
644.580099
645.207881
645.750096
646.054442
646.262930
646.742409
647.088471
631.955641
633.507097
634.740850
635.299690
635.503134
636.838630
637.844649
638.222138
638.287176
639.509877
640.433570
640.754437
640.772400
641.906281
642.740428
642.977016
642.911259
643.950851
644.688555
644.829594
644.669173
645.605182
646.241943
628.186089
631.404415
633.193422
633.542387
632.694406
635.198098
636.564512
636.646290
635.619923
637.972480
639.236663
639.260489
638.212039
640.432578
641.588871
641.524270
640.396756
642.517770
643.579980
643.432145
642.239545
644.287391
645.349041
629.346164
631.087346
632.515762
633.186867
633.461773
634.925615
636.029371
636.430256
636.496546
637.793789
638.774637
639.089362
639.087008
640.279022
641.160321
641.386598
641.300386
642.400023
643.191293
643.335299
643.175203
644.197287
644.911590
629.241922
630.527796
631.813554
632.627633
633.237321
634.438702
635.455242
635.998206
636.380873
637.398287
638.271965
638.706533
638.997704
639.913219
640.691351
641.039974
641.248787
642.073841
642.763675
643.031076
643.162532
643.898523
644.463085
627.336682
629.182882
630.719122
631.474760
631.817422
633.363018
634.532610
634.974684
635.067332
636.409596
637.419666
637.742311
637.739433
638.966433
639.877088
640.118087
640.041992
641.172444
641.993130
642.157461
642.013885
643.064965
643.799353
624.093732
627.574829
629.594268
630.107628
629.377364
632.058171
633.558572
633.712332
632.715181
635.175131
636.504835
636.538576
635.466433
637.778180
638.998153
638.956013
637.834098
640.027927
641.152754
641.040036
639.870195
641.991827
643.104522
625.915546
627.783241
629.353028
630.146579
630.528760
632.115411
633.322480
633.795064
633.911665
635.275008
636.302579
636.637734
636.645501
637.885849
638.810222
639.063883
639.000739
640.146613
640.983771
641.163913
641.034745
642.097739
642.838636
626.358694
627.696379
629.056368
629.948539
630.636824
631.924266
633.018504
633.622858
634.053130
635.113372
636.019745
636.474861
636.782852
637.727450
638.534833
638.908010
639.140994
639.997874
640.721286
641.019632
641.179367
641.941754
642.521265
624.914102
626.762688
628.322702
629.115044
629.501527
631.107654
632.334273
632.823879
632.954020
634.319769
635.348681
635.684219
635.692018
636.939115
637.870246
638.130062
638.072973
639.224860
640.068660
640.255797
640.133783
641.204940
641.948527
622.078357
625.511575
627.516337
628.032048
627.307464
630.034614
631.574506
631.761666
630.794871
633.255286
634.587857
634.622549
633.547410
635.875789
637.109307
637.078855
635.968568
638.173969
639.311299
639.210476
638.049792
640.189854
641.309956
624.162506
626.005606
627.558120
628.342870
628.721814
630.320000
631.539010
632.021695
632.144704
633.501754
634.522915
634.852586
634.855409
636.096615
637.022362
637.278065
637.217561
638.365515
639.205226
639.388408
639.262908
640.333525
641.078549
624.864356
626.187680
627.530642
628.407296
629.080916
630.352219
631.431547
632.023558
632.441447
633.482196
634.371827
634.815806
635.115265
636.046674
636.842394
637.207697
637.434831
638.283619
638.999146
639.290901
639.446082
640.208094
640.788969
623.697701
625.532313
627.071489
627.841594
628.203647
629.764718
630.949737
631.407860
631.513395
632.839043
633.837937
634.158589
634.159574
635.374527
636.278962
636.522170
636.453850
637.585716
638.410459
638.581251
638.445964
639.510150
640.253134
621.174338
624.586889
626.560695
627.044722
626.293003
628.935656
630.405902
630.545493
629.554005
631.941230
633.227297
633.245532
632.180724
634.443777
635.634413
635.581576
634.462121
636.632015
637.740189
637.616035
636.437038
638.563845
639.679965
623.622248
625.432324
626.932511
627.657029
627.968736
629.473401
630.603197
631.012469
631.075312
632.361491
633.327601
633.623428
633.604313
634.799000
635.685560
635.914567
635.833367
636.950002
637.759273
637.916259
637.768767
638.821982
639.558346
624.774795
626.039805
627.297684
628.081908
628.656804
629.810318
630.776656
631.273315
631.610162
632.569932
633.393311
633.790619
634.054032
634.942349
635.700700
636.039156
636.243141
637.059029
637.741487
638.005383
638.136206
638.873133
639.438353
624.188183
625.912514
627.316865
627.961485
628.204279
629.607140
630.649209
630.997298
631.015740
632.240913
633.159328
633.428069
633.392599
634.557552
635.421800
635.642761
635.558433
636.647304
637.431349
637.573771
637.414903
638.437230
639.151111
622.416028
625.615077
627.380015
627.706250
626.839824
629.257058
630.549004
630.576699
629.517758
631.769418
632.957302
632.929073
631.845803
634.037893
635.179029
635.115691
634.005579
636.104442
637.156530
637.007724
635.817347
637.865027
638.925628
625.665073
627.199314
628.405198
628.929137
629.088320
630.348883
631.278288
631.588125
631.592418
632.733816
633.587529
633.856335
633.837591
634.944755
635.764188
635.998304
635.937577
636.970283
637.704377
637.846491
637.688743
638.625285
639.261538
627.985341
628.708048
629.493046
630.077001
630.575048
631.371017
632.075773
632.544939
632.939101
633.654287
634.307435
634.748513
635.125885
635.820733
636.448119
636.855437
637.186105
637.813165
638.356040
638.662969
638.874396
639.355218
639.701481
629.078239
629.522882
630.121816
630.695934
631.259838
631.915076
632.534461
633.052813
633.546060
634.142423
634.723910
635.222038
635.703348
636.285450
636.845288
637.310720
637.744520
638.260313
638.734778
639.093929
639.394355
639.735841
639.967294
635.138394
635.657913
636.327126
636.953348
637.569229
638.339958
639.068561
639.667813
640.225200
640.930497
641.597934
642.141249
642.641864
643.280075
643.873448
644.337540
644.753213
645.298639
645.790175
646.139374
646.418207
646.788348
647.041085
633.487765
634.485685
635.411863
636.003105
636.423166
637.460250
638.320356
638.820054
639.149467
640.101299
640.890592
641.333094
641.608919
642.481946
643.188645
643.548465
643.739248
644.518999
645.126810
645.380711
645.452949
646.087118
646.516171
629.001479
632.056615
633.713073
634.023038
633.179532
635.599294
636.913313
637.017227
636.037051
638.331658
639.558070
639.610875
638.611511
640.777860
641.898508
641.862580
640.782732
642.850007
643.875320
643.750294
642.591691
644.560317
645.552563
616.063216
628.626440
631.795846
631.125386
622.499871
632.824482
635.296743
634.316448
625.563389
635.670760
638.032085
637.027432
628.491704
638.215912
640.424434
639.327208
630.749861
640.335255
642.448051
641.284122
632.729858
642.194308
644.472874
626.259739
629.550026
631.424883
631.841313
631.049506
633.620542
635.043890
635.160081
634.159342
636.550885
637.846366
637.882737
636.842203
639.088788
640.268389
640.212216
639.091512
641.240240
642.330320
642.198275
641.020375
643.098405
644.184811
627.528539
629.336872
630.838712
631.570394
631.896591
633.420506
634.575059
635.011080
635.103505
636.437678
637.445695
637.773237
637.778079
638.996979
639.901587
640.141421
640.066150
641.190060
642.004839
642.165590
642.019344
643.062570
643.791667
624.105030
627.579282
629.588720
630.091646
629.351484
632.022631
633.515441
633.664579
632.665625
635.126022
636.457266
636.493311
635.423420
637.736216
638.956639
638.914644
637.792252
639.984459
641.106551
640.990147
639.816369
641.935877
643.047590
611.303521
624.623484
628.110652
627.599602
618.958259
629.598117
632.222354
631.284788
622.383217
632.774679
635.227610
634.200597
625.423990
635.461220
637.772405
636.689185
628.022565
637.777456
639.966316
638.822047
630.204282
639.829690
642.177610
622.659821
626.157318
628.201600
628.742836
628.041947
630.754696
632.284964
632.464011
631.488466
633.970698
635.320481
635.369715
634.310906
636.638952
637.874582
637.845945
636.736590
638.944378
640.082596
639.981198
638.821044
640.952760
642.071335
624.588593
626.457720
628.038441
628.848251
629.249657
630.863802
632.097287
632.593046
632.730319
634.110511
635.153588
635.501301
635.520026
636.775460
637.713945
637.979581
637.927398
639.084765
639.932842
640.122218
640.001029
641.073076
641.818794
621.692401
625.140037
627.162840
627.695720
626.987183
629.730489
631.285040
631.484825
630.530728
633.008607
634.357972
634.406456
633.343130
635.684159
636.928575
636.906361
635.802982
638.016843
639.161531
639.065750
637.908500
640.052395
641.174935
609.499054
622.580189
626.016641
625.487271
616.769359
627.536346
630.215674
629.323405
620.508391
630.846154
633.293766
632.261650
623.442179
633.539026
635.871124
634.800680
626.146066
635.912256
638.112934
636.975388
628.335426
638.010193
640.370418
620.945538
624.386171
626.400074
626.924461
626.208052
628.943517
630.491052
630.684899
629.724727
632.193761
633.535399
633.578520
632.510880
634.845794
636.084601
636.058247
634.951602
637.161489
638.302177
638.202607
637.041992
639.185441
640.309419
623.110037
624.957984
626.517183
627.309280
627.695630
629.293500
630.513497
631.000121
631.129689
632.487451
633.512809
633.850959
633.864323
635.104173
636.029624
636.287377
636.230389
637.378762
638.218761
638.401692
638.275893
639.348083
640.095321
620.499238
623.929165
625.929254
626.443165
625.724851
628.408467
629.919145
630.094350
629.134673
631.554700
632.869056
632.909112
631.862577
634.146946
635.356472
635.318277
634.211675
636.397590
637.521162
637.409673
636.240904
638.377134
639.498749
608.638195
621.688376
625.093170
624.549063
615.917922
626.486953
629.082859
628.163276
619.453558
629.588696
631.971464
630.947052
622.312572
632.166752
634.427454
633.339308
624.735409
634.406128
636.569010
635.409370
626.760159
636.414450
638.769503
620.452656
623.856247
625.816274
626.284797
625.517005
628.143124
629.597912
629.724534
628.722631
631.101500
632.381210
632.395189
631.327830
633.590066
634.780529
634.727967
633.609081
635.779860
636.888859
636.765230
635.586016
637.711842
638.826920
623.087382
624.867555
626.337569
627.039342
627.333594
628.806571
629.910321
630.303443
630.356847
631.626361
632.580243
632.870483
632.850049
634.039432
634.923725
635.155141
635.078802
636.191673
636.999204
637.157985
637.012858
638.059368
638.790216
621.125242
624.393835
626.244111
626.640581
625.835795
628.327169
629.683032
629.751996
628.724824
631.020936
632.244528
632.231888
631.158228
633.377235
634.541524
634.485906
633.381821
635.507534
636.587458
636.454925
635.280441
637.361872
638.449385
610.337052
622.859427
626.004989
625.334529
616.825129
626.929454
629.307417
628.294008
619.665253
629.511477
631.768121
630.705678
622.139906
631.829869
634.026516
632.948260
624.486750
633.954444
636.042741
634.877024
626.325530
635.795047
638.074791
622.733138
625.767591
627.396790
627.678867
626.810051
629.135691
630.366462
630.407028
629.386159
631.576045
632.722954
632.720182
631.683481
633.822929
634.931042
634.898848
633.839015
635.887647
636.906806
636.784237
635.630741
637.603365
638.596989
626.836542
627.816139
628.710123
629.258144
629.622965
630.582347
631.360529
631.783241
632.041445
632.914815
633.636327
634.026532
634.264850
635.112629
635.805999
636.163173
636.358037
637.137051
637.746968
638.006016
638.084086
638.722345
639.153107
628.285787
628.786580
629.420558
629.997125
630.549498
631.242999
631.888559
632.406055
632.885849
633.517346
634.120889
634.613641
635.077314
635.690884
636.270711
636.730382
637.147460
637.695738
638.192008
638.547353
638.832191
639.206522
639.461172
634.596581
635.068538
635.717818
636.361096
637.011100
637.767523
638.494832
639.119607
639.713655
640.403478
641.065461
641.628422
642.159755
642.779384
643.365427
643.847858
644.293370
644.819901
645.303689
645.669939
645.975531
646.320964
646.554731
633.288694
634.039254
634.872996
635.521464
636.100019
636.996442
637.808054
638.380328
638.871755
639.682876
640.419014
640.925764
641.353248
642.086389
642.740218
643.163508
643.504752
644.145121
644.699911
645.015307
645.232497
645.717971
646.067087
630.563986
632.128377
633.380630
633.959605
634.185611
635.549168
636.584319
636.988939
637.078694
638.324433
639.267018
639.602810
639.633694
640.780878
641.627244
641.874509
641.819640
642.873182
643.625018
643.778195
643.627141
644.569598
645.209655
626.764937
629.999026
631.808534
632.177996
631.352105
633.885460
635.282075
635.390959
634.388824
636.765430
638.049290
638.088087
637.052324
639.287079
640.456264
640.402288
639.285348
641.421763
642.499420
642.364498
641.181720
643.236428
644.301638
627.904842
629.660454
631.109242
631.801934
632.100289
633.592675
634.725525
635.153018
635.243521
636.564216
637.564879
637.895207
637.906489
639.113116
640.008142
640.246345
640.172022
641.286584
642.092725
642.249272
642.098894
643.128038
643.846143
627.780392
629.080027
630.386338
631.223118
631.857243
633.086038
634.130108
634.698484
635.104633
636.145079
637.038862
637.489577
637.795164
638.726260
639.519439
639.881432
640.103170
640.942703
641.646463
641.925424
642.065991
642.809276
643.378026
625.850919
627.712327
629.270597
630.050008
630.417494
631.990049
633.185945
633.651741
633.766405
635.132115
636.163206
636.502360
636.514170
637.758498
638.685926
638.941299
638.878419
640.023443
640.857479
641.032189
640.896708
641.955584
642.694816
622.584533
626.082941
628.125983
628.663811
627.958340
630.666137
632.192180
632.368384
631.392062
633.876569
635.228425
635.279140
634.221801
636.552835
637.791030
637.763689
636.654682
638.863395
640.001224
639.897770
638.734804
640.864770
641.982914
624.394335
626.277564
627.870006
628.688018
629.095334
630.708490
631.940922
632.436427
632.575077
633.962851
635.013141
635.367062
635.391784
636.651231
637.593494
637.862067
637.812136
638.972017
639.821369
640.010359
639.887929
640.958355
641.704348
624.828287
626.180330
627.562105
628.478434
629.191858
630.505641
631.625256
632.252986
632.706234
633.791504
634.721837
635.197820
635.524743
636.488357
637.312901
637.700457
637.946355
638.816631
639.551656
639.858335
640.024223
640.793421
641.378029
623.374055
625.237837
626.820015
627.636277
628.047509
629.680322
630.932522
631.445293
631.598342
632.990658
634.045453
634.403596
634.431542
635.698116
636.645927
636.919104
636.873960
638.039408
638.894817
639.089542
638.972361
640.050497
640.800126
620.533112
623.982976
626.010439
626.549656
625.849147
628.603623
630.169523
630.379568
629.435142
631.923791
633.283766
633.341936
632.287260
634.635802
635.886016
635.868189
634.768888
636.988662
638.138212
638.044928
636.888654
639.036351
640.162925
622.626490
624.483883
626.057291
626.864835
627.267996
628.893202
630.138670
630.645552
630.792435
632.176833
633.224665
633.577797
633.601458
634.862563
635.805186
636.074276
636.025820
637.187744
638.039873
638.231849
638.112622
639.190431
639.940747
623.343026
624.678601
626.040493
626.938788
627.636316
628.934767
630.041392
630.658962
631.101782
632.168948
633.083970
633.550540
633.870440
634.821574
635.634502
636.013978
636.254094
637.117034
637.845607
638.147569
638.310621
639.079780
639.665264
622.192127
624.038569
625.595697
626.386150
626.771204
628.360283
629.573752
630.058174
630.188713
631.540335
632.563467
632.905121
632.925183
634.159964
635.081985
635.339550
635.284440
636.431544
637.270746
637.453220
637.327074
638.399127
639.146807
619.687629
623.112515
625.104096
625.607627
624.877967
627.549724
629.049219
629.215146
628.248012
630.660875
631.969974
632.007231
630.959456
633.242292
634.450560
634.411788
633.305314
635.491968
636.616423
636.505620
635.337069
637.472968
638.594251
622.162620
623.984030
625.501762
626.246721
626.581898
628.114736
629.272730
629.708033
629.795204
631.105401
632.092628
632.406059
632.403064
633.615476
634.518408
634.761401
634.694000
635.827646
636.654425
636.826916
636.692159
637.755264
638.496818
623.343870
624.619871
625.895721
626.701872
627.301900
628.482939
629.475905
629.997689
630.358389
631.340618
632.182926
632.595930
632.873909
633.777882
634.551132
634.903070
635.121184
635.954665
636.656256
636.938186
637.084395
637.832379
638.402752
622.783734
624.519780
625.943087
626.610865
626.880051
628.310433
629.377535
629.749340
629.790643
631.037237
631.972538
632.254608
632.231526
633.410758
634.288808
634.522306
634.451680
635.559237
636.364402
636.527240
636.386304
637.421156
638.140028
621.036645
624.248119
626.032299
626.381501
625.540954
627.985592
629.301730
629.351956
628.314576
630.587172
631.790882
631.774413
630.701824
632.907688
634.062083
634.010483
632.913319
635.031685
636.105825
635.978085
634.806085
636.867252
637.933205
624.312893
625.857868
627.081302
627.626828
627.810448
629.096663
630.049825
630.382056
630.407634
631.568779
632.438006
632.718960
632.711408
633.831489
634.663686
634.909871
634.862660
635.913669
636.668394
636.830416
636.689867
637.638874
638.280707
626.655493
627.387175
628.187763
628.791658
629.312523
630.132479
630.860467
631.351899
631.767065
632.501227
633.170055
633.624224
634.013708
634.721194
635.361217
635.781152
636.125791
636.769815
637.331375
637.656424
637.883444
638.375381
638.726956
627.760700
628.213370
628.826720
629.419714
630.005381
630.683671
631.325930
631.866378
632.380388
632.995412
633.592809
634.104659
634.598662
635.193441
635.765971
636.244345
636.692276
637.224257
637.716150
638.092161
638.407024
638.758785
638.995335
634.023845
634.468788
635.105990
635.760593
636.431186
637.183814
637.913581
638.557032
639.174311
639.859360
640.520031
641.096587
641.646394
642.258783
642.842569
643.338221
643.801859
644.320608
644.801151
645.178813
645.499357
645.831751
646.053471
632.882795
633.522385
634.306777
634.983672
635.628351
636.473977
637.266266
637.879457
638.441071
639.200760
639.913057
640.454006
640.944929
641.625587
642.255965
642.713779
643.118344
643.705912
644.236181
644.583727
644.859610
645.284194
645.590628
630.752874
631.850654
632.929041
633.608020
634.126061
635.209705
636.142757
636.671046
637.058702
638.025446
638.860277
639.308813
639.623072
640.497412
641.240481
641.602183
641.830407
642.611693
643.259013
643.522630
643.645688
644.302427
644.793631
628.398644
630.112421
631.502348
632.144820
632.401152
633.861040
634.969436
635.386281
635.469453
636.779066
637.768907
638.097740
638.108113
639.307087
640.194219
640.433141
640.359253
641.463899
642.258416
642.409595
642.250832
643.259639
643.959067
628.148823
629.412214
630.672247
631.467813
632.067801
633.268334
634.291838
634.848745
635.247460
636.277726
637.164051
637.613347
637.918851
638.842326
639.628375
639.987889
640.207850
641.040129
641.735852
642.009009
642.142710
642.873971
643.433081
627.615492
628.683996
629.882138
630.766761
631.523946
632.639383
633.632596
634.270782
634.806677
635.734451
636.573391
637.086656
637.514378
638.334896
639.076379
639.502550
639.846356
640.576328
641.227380
641.566778
641.821719
642.441485
642.924494
626.141124
627.480439
628.835118
629.715664
630.389434
631.662148
632.744261
633.340764
633.769475
634.837453
635.751160
636.212108
636.525706
637.479813
638.295209
638.672724
638.907277
639.767373
640.490177
640.783030
640.934794
641.692016
642.270103
624.354545
626.236951
627.824767
628.634680
629.032193
630.639860
631.866854
632.356660
632.490431
633.880610
634.930399
635.280562
635.300278
636.565917
637.512499
637.781191
637.728607
638.892801
639.743829
639.931043
639.805067
640.874461
641.620169
624.677238
626.037139
627.425184
628.344340
629.058105
630.370448
631.487989
632.113510
632.566017
633.656430
634.590689
635.068304
635.396473
636.365572
637.195005
637.584942
637.831807
638.706071
639.443462
639.749823
639.913931
640.682164
641.266911
624.655515
625.771186
627.041826
628.006385
628.844425
630.041435
631.107066
631.803332
632.386725
633.359534
634.237460
634.780685
635.234621
636.085687
636.855701
637.305588
637.672542
638.431644
639.112512
639.478401
639.757727
640.401814
640.900257
623.629195
624.981047
626.365469
627.286998
628.008593
629.337544
630.472542
631.113344
631.578243
632.677309
633.620864
634.108526
634.445807
635.418289
636.248919
636.640420
636.890051
637.769041
638.511608
638.822553
638.991027
639.765978
640.354723
622.235855
624.104900
625.691624
626.511555
626.926918
628.569578
629.830803
630.349690
630.507120
631.912926
632.980219
633.349054
633.386212
634.658297
635.608718
635.881870
635.835524
637.009836
637.871531
638.067860
637.949693
639.033129
639.787122
622.880577
624.226364
625.602108
626.514808
627.228276
628.549922
629.678567
630.313737
630.772673
631.864518
632.801865
633.285047
633.618254
634.585741
635.411640
635.799216
636.045597
636.921340
637.661182
637.970231
638.137603
638.912340
639.501344
623.166142
624.267298
625.518859
626.465192
627.287022
628.469557
629.523009
630.209240
630.781835
631.738653
632.603124
633.137932
633.585030
634.425101
635.184285
635.626120
635.987075
636.739488
637.414937
637.777548
638.055435
638.699421
639.198219
622.460269
623.792468
625.148698
626.040064
626.730049
628.020716
629.120542
629.733345
630.172726
631.234172
632.145381
632.611230
632.931937
633.881633
634.692948
635.071552
635.311614
636.175302
636.904630
637.207027
637.370135
638.138940
638.724329
621.415995
623.255605
624.800957
625.576227
625.944172
627.522408
628.724379
629.197490
629.317569
630.660774
631.676236
632.010977
632.024737
633.260362
634.182238
634.438241
634.381157
635.531279
636.373182
636.557538
636.432356
637.503738
638.250522
622.445435
623.753281
625.070705
625.917062
626.557765
627.793179
628.837562
629.400801
629.796129
630.815379
631.689034
632.124568
632.420384
633.347207
634.139417
634.503564
634.731784
635.583537
636.302599
636.597496
636.754291
637.515336
638.094589
623.191370
624.236334
625.403863
626.258529
626.982888
628.051936
628.992357
629.581427
630.069539
630.941047
631.729729
632.205997
632.606164
633.399376
634.119551
634.533776
634.872755
635.599685
636.253125
636.600982
636.866844
637.492518
637.975926
623.054561
624.294018
625.525848
626.296623
626.867913
628.010197
628.964297
629.460244
629.803852
630.764073
631.586240
631.988324
632.260467
633.153558
633.918734
634.269183
634.488542
635.320666
636.023053
636.310709
636.462290
637.201021
637.758083
622.706800
624.390264
625.749501
626.368357
626.598886
627.985043
629.010296
629.358852
629.385673
630.609277
631.523798
631.799888
631.776054
632.940741
633.806988
634.040149
633.971098
635.075617
635.878176
636.046393
635.908342
636.925009
637.621864
624.532513
625.605827
626.651794
627.296219
627.770561
628.779509
629.626830
630.076844
630.393244
631.278477
632.041062
632.435790
632.712549
633.556629
634.281805
634.638490
634.870497
635.656205
636.313693
636.593328
636.733537
637.398660
637.890347
626.272324
626.890648
627.639980
628.271848
628.858857
629.627383
630.332841
630.861499
631.343656
632.025600
632.670099
633.158459
633.611379
634.265012
634.880034
635.333294
635.741037
636.335435
636.876789
637.238664
637.528578
637.961358
638.270088
627.206248
627.630632
628.230700
628.834517
629.440453
630.113682
630.755796
631.312115
631.847023
632.455873
633.051138
633.576244
634.088492
634.675416
635.245125
635.736569
636.203294
636.729627
637.221311
637.612106
637.944893
638.285150
638.509938
633.279251
633.759605
634.421149
635.078088
635.743530
636.518878
637.266121
637.909985
638.521768
639.227881
639.903270
640.477543
641.019687
641.651161
642.248967
642.742425
643.198381
643.735209
644.228233
644.602026
644.913461
645.263370
645.499570
631.952023
632.716045
633.565014
634.226809
634.819107
635.737112
636.570706
637.162305
637.670880
638.500000
639.250013
639.767101
640.204060
640.950355
641.617006
642.051424
642.402784
643.054380
643.619050
643.941933
644.164612
644.655349
645.007474
629.183339
630.777489
632.052285
632.642297
632.874066
634.268430
635.330566
635.753552
635.856016
637.125908
638.084221
638.427988
638.463473
639.628898
640.491071
640.749373
640.702683
641.770541
642.533874
642.693990
642.546483
643.496864
644.141465
625.316593
628.616949
630.459319
630.834027
629.989863
632.578261
634.009147
634.132424
633.126457
635.543672
636.848036
636.891285
635.846840
638.113800
639.303776
639.260131
638.144909
640.303502
641.395242
641.265909
640.080491
642.149926
643.222114
626.500848
628.286105
629.756896
630.459630
630.762641
632.285154
633.443983
633.888150
633.989309
635.333813
636.350646
636.688549
636.704109
637.930375
638.842988
639.093460
639.028230
640.158671
640.977563
641.141631
640.995035
642.032553
642.755580
626.398503
627.711684
629.032206
629.879993
630.525153
631.774967
632.839725
633.424513
633.844740
634.903598
635.810698
636.269158
636.581699
637.529917
638.340015
638.714865
638.947264
639.802093
640.518919
640.806543
640.952785
641.702527
642.275229
624.469853
626.340819
627.909901
628.698309
629.074675
630.668042
631.883043
632.362542
632.487613
633.874533
634.918529
635.261846
635.274304
636.542313
637.489780
637.756542
637.699739
638.865431
639.715534
639.899317
639.768495
640.834871
641.578588
621.191972
624.702276
626.755469
627.299022
626.593171
629.329601
630.875520
631.060409
630.080192
632.599462
633.967827
634.017292
632.940583
635.316342
636.580524
636.560499
635.441750
637.686752
638.845614
638.750579
637.587462
639.729306
640.853464
622.997743
624.889345
626.491786
627.318776
627.734962
629.367541
630.617168
631.124563
631.272228
632.682168
633.748677
634.110266
634.138322
635.421705
636.382766
636.661006
636.615530
637.795159
638.659430
638.855824
638.736389
639.813686
640.564263
623.421298
624.782495
626.175795
627.103397
627.828789
629.159580
630.295262
630.935957
631.401735
632.507585
633.456834
633.947780
634.287954
635.267774
636.105273
636.501095
636.753533
637.638239
638.384768
638.696883
638.864884
639.639708
640.228888
621.948347
623.827886
625.425148
626.253303
626.675136
628.326994
629.595396
630.118651
630.279700
631.699593
632.779559
633.158609
633.205152
634.484797
635.440497
635.716168
635.670452
636.854549
637.722762
637.920635
637.801074
638.887955
639.644508
619.081761
622.562705
624.609890
625.159721
624.462365
627.243705
628.827270
629.042554
628.088983
630.624183
632.017423
632.100840
631.069052
633.427492
634.682139
634.659079
633.539597
635.796504
636.964480
636.872251
635.703407
637.870441
639.007516
621.200395
623.073108
624.661053
625.480040
625.893719
627.538684
628.801491
629.320140
629.476232
630.889091
631.963274
632.338554
632.381492
633.656131
634.607369
634.879372
634.830619
636.011336
636.876906
637.073284
636.953102
638.039775
638.796336
621.936850
623.280256
624.652183
625.560456
626.269426
627.586782
628.712233
629.345957
629.804375
630.893158
631.829144
632.313740
632.649581
633.617361
634.443310
634.831391
635.078678
635.955641
636.696275
637.005574
637.172855
637.947312
638.536382
620.801328
622.652615
624.216483
625.012864
625.404344
627.017432
628.253403
628.756028
628.902638
630.274640
631.315623
631.670049
631.699380
632.956717
633.896183
634.164135
634.115991
635.280236
636.134153
636.327036
636.208115
637.284740
638.034897
618.311617
621.740303
623.736591
624.240616
623.502902
626.213844
627.741004
627.925408
626.970603
629.406480
630.731635
630.774817
629.719964
632.040073
633.270758
633.241182
632.133406
634.347885
635.492098
635.395043
634.236834
636.376999
637.500162
620.802944
622.628593
624.153121
624.905334
625.249112
626.806851
627.986581
628.439699
628.542646
629.870944
630.872387
631.195193
631.198924
632.432288
633.352179
633.606046
633.546931
634.699799
635.544721
635.732288
635.609471
636.678648
637.421799
622.001129
623.282498
624.567977
625.387272
626.004427
627.206653
628.216167
628.753693
629.130709
630.128982
630.983691
631.407412
631.696251
632.613382
633.398628
633.760353
633.988615
634.839975
635.560695
635.860607
636.022789
636.778459
637.348678
621.456751
623.199681
624.634983
625.319382
625.609666
627.064442
628.144080
628.528619
628.585170
629.847819
630.793691
631.086458
631.075892
632.262427
633.147465
633.386371
633.321287
634.451658
635.280666
635.466560
635.349002
636.393501
637.107235
619.722801
622.942914
624.739522
625.103366
624.275641
626.754743
628.084671
628.146021
627.119978
629.411813
630.626668
630.622618
629.568341
631.773299
632.929805
632.877318
631.771437
633.926320
635.029423
634.926124
633.777104
635.850664
636.911173
623.014665
624.566305
625.801107
626.361687
626.563357
627.872309
628.839134
629.184251
629.223890
630.400081
631.279998
631.571850
631.576567
632.702616
633.540600
633.791583
633.749447
634.821994
635.598488
635.780203
635.657217
636.615480
637.256601
625.368326
626.105493
626.916225
627.534133
628.072082
628.909693
629.651803
630.157181
630.586768
631.334468
632.014349
632.479179
632.879471
633.596172
634.245108
634.673897
635.028613
635.687933
636.265782
636.606068
636.846146
637.345419
637.698399
626.479152
626.936769
627.559466
628.165422
628.766618
629.460819
630.117635
630.672436
631.200710
631.828928
632.437865
632.960663
633.465489
634.070667
634.653493
635.142316
635.601559
636.146779
636.652390
637.041164
637.366564
637.724742
637.963556
632.512961
633.048489
633.741314
634.394334
635.040558
635.848309
636.615512
637.251569
637.843136
638.580605
639.275418
639.842275
640.365257
641.027700
641.645017
642.131586
642.568483
643.134734
643.644857
644.009229
644.299762
644.678772
644.936243
630.824145
631.849173
632.804658
633.421677
633.867522
634.947819
635.850445
636.386872
636.748065
637.736104
638.554147
639.018466
639.313548
640.214020
640.946787
641.329139
641.540108
642.342880
642.970669
643.239668
643.322679
643.967573
644.402495
626.232846
629.363947
631.066335
631.395176
630.548383
633.042599
634.410903
634.547701
633.580644
635.932496
637.193575
637.262769
636.265911
638.477046
639.630753
639.616370
638.548795
640.649145
641.698385
641.586930
640.431852
642.420012
643.421725
612.986584
625.854810
629.105027
628.430123
619.623966
630.200929
632.754335
631.791240
622.930045
633.215862
635.629706
634.628016
625.996614
635.865092
638.123263
637.042602
628.425834
638.098502
640.243981
639.087800
630.489997
640.022375
642.318759
623.441578
626.807877
628.728009
629.161813
628.364924
631.009451
632.485498
632.631752
631.640781
634.089136
635.419899
635.471948
634.433299
636.727303
637.943055
637.910435
636.803400
638.988021
640.104298
639.986887
638.812952
640.911521
642.008272
624.768712
626.605093
628.135146
628.888876
629.235829
630.802876
631.997885
632.464951
632.582125
633.954285
634.991192
635.336229
635.354826
636.609897
637.548200
637.813181
637.757772
638.912931
639.753647
639.931552
639.796200
640.852941
641.589998
621.341328
624.837027
626.868932
627.389865
626.662713
629.380842
630.911826
631.085255
630.096029
632.606894
633.968566
634.013908
632.934806
635.307768
636.570020
636.549029
635.429120
637.671279
638.826354
638.727279
637.559949
639.697367
640.818648
608.494762
621.858525
625.368736
624.864730
616.169171
626.920963
629.589634
628.659619
619.664804
630.208557
632.705400
631.665877
622.727650
632.979451
635.355301
634.277732
625.497628
635.418303
637.658207
636.527951
627.882077
637.559061
639.922184
619.861344
623.378337
625.443999
626.003574
625.316083
628.073572
629.639060
629.840049
628.873157
631.407700
632.792481
632.856370
631.792865
634.181766
635.457787
635.447845
634.338507
636.594713
637.763571
637.676092
636.519012
638.667392
639.795746
621.771455
623.660024
625.264636
626.097923
626.523447
628.173022
629.438993
629.960408
630.120649
631.542939
632.623962
633.001455
633.045821
634.335489
635.302000
635.585945
635.546458
636.734387
637.605154
637.804953
637.687169
638.771281
639.526337
618.830558
622.317521
624.372053
624.928782
624.237694
627.024437
628.612416
628.831495
627.882347
630.424982
631.825421
631.914836
630.889105
633.256107
634.519428
634.503597
633.390000
635.652771
636.824403
636.733573
635.565015
637.732617
638.870320
606.513205
619.730123
623.213652
622.701718
613.943927
624.812375
627.531603
626.638912
617.698598
628.235005
630.759303
629.778551
621.019088
631.121644
633.463913
632.374425
623.568626
633.522766
635.771398
634.629697
625.901576
635.677595
638.065771
618.082507
621.561663
623.606296
624.153678
623.454487
626.234770
627.818027
628.033835
627.081304
629.617026
631.012122
631.098786
630.070552
632.432320
633.690904
633.671419
632.554925
634.813937
635.982805
635.890603
634.721589
636.888858
638.026379
620.293621
622.158402
623.738758
624.551866
624.960975
626.598180
627.856093
628.374890
628.534491
629.936298
631.003450
631.377318
631.421967
632.696600
633.650026
633.926793
633.884083
635.061910
635.925488
636.122313
636.004083
637.087181
637.841614
617.712471
621.153206
623.168250
623.694042
622.980810
625.721402
627.278399
627.489463
626.559378
629.022949
630.373908
630.438596
629.402227
631.741194
632.988196
632.971162
631.873532
634.099127
635.251988
635.160271
634.005597
636.150255
637.276790
605.879558
618.938976
622.354149
621.802873
613.068067
623.803514
626.463890
625.579117
616.869584
627.075939
629.494023
628.473304
619.736020
629.754929
632.070465
630.996175
622.332669
632.115741
634.322732
633.189732
624.564812
634.222096
636.580615
617.727224
621.140222
623.114663
623.596317
622.836092
625.520333
627.020656
627.182832
626.210109
628.628674
629.939173
629.972323
628.910957
631.224962
632.451832
632.420991
631.313097
633.526892
634.670822
634.574488
633.416721
635.553415
636.672449
620.396276
622.187460
623.676207
624.401767
624.725031
626.240525
627.380137
627.806073
627.891728
629.195076
630.177018
630.491482
630.494402
631.712271
632.622265
632.874284
632.817178
633.965255
634.807688
634.997281
634.877942
635.938630
636.671940
618.465127
621.747918
623.619990
624.042855
623.265027
625.809368
627.197628
627.294911
626.295542
628.627760
629.878005
629.891579
628.849534
631.082048
632.262042
632.217486
631.116437
633.293607
634.417391
634.322156
633.180400
635.280811
636.366052
607.696116
620.243113
623.410982
622.756262
614.200236
624.432703
626.852130
625.862651
617.233157
627.142433
629.429815
628.400983
619.913280
629.566060
631.765004
630.677775
622.117006
631.737243
633.886557
632.759421
624.225475
633.732279
636.011478
620.133143
623.181284
624.831256
625.137730
624.292043
626.667610
627.931013
627.999168
627.003852
629.227570
630.400305
630.423318
629.417388
631.567582
632.689038
632.666700
631.609079
633.706962
634.766888
634.677254
633.549593
635.540514
636.536677
624.261414
625.251714
626.164812
626.738285
627.133301
628.127526
628.935906
629.387587
629.674575
630.576334
631.322418
631.736158
631.998180
632.865941
633.578870
633.954854
634.169299
634.978213
635.618062
635.903784
636.003702
636.655503
637.090345
625.723065
626.233518
626.885469
627.486584
628.068245
628.793026
629.468488
630.015338
630.524000
631.182810
631.811045
632.327243
632.813952
633.449694
634.051389
634.532794
634.972488
635.546286
636.068090
636.446515
636.750031
637.136227
637.395661
632.030940
632.514579
633.181640
633.845411
634.518673
635.302667
636.058605
636.710734
637.330685
638.045861
638.731237
639.315934
639.869158
640.512751
641.123205
641.628877
642.095795
642.641782
643.141891
643.520906
643.836199
644.188764
644.426249
630.699004
631.466789
632.321571
632.990079
633.589951
634.516689
635.358961
635.958437
636.474624
637.312788
638.073053
638.600600
639.048624
639.807424
640.487185
640.934118
641.296616
641.957578
642.529461
642.857608
643.084293
643.577965
643.931458
627.922456
629.521292
630.802347
631.398689
631.637397
633.040748
634.111624
634.541852
634.650730
635.929694
636.898873
637.252979
637.299286
638.477892
639.353910
639.625102
639.589714
640.667304
641.438099
641.603526
641.460324
642.414230
643.060289
624.048576
627.354341
629.203009
629.583316
628.745130
631.342759
632.782486
632.912597
631.912382
634.338691
635.653740
635.706761
634.672543
636.953264
638.157591
638.126965
637.023016
639.191719
640.291182
640.167073
638.985727
641.059377
642.133567
625.231983
627.021127
628.496835
629.204457
629.513228
631.043995
632.211078
632.662045
632.769326
634.122124
635.148572
635.495884
635.521766
636.761262
637.687798
637.951089
637.897171
639.037758
639.864626
640.034262
639.891881
640.933434
641.658758
625.130511
626.445805
627.769400
628.620974
629.271337
630.528523
631.600904
632.192194
632.618130
633.684408
634.600548
635.068052
635.390811
636.352036
637.175733
637.563045
637.806567
638.671701
639.396857
639.690373
639.840983
640.594689
641.169793
623.201201
625.072954
626.643503
627.434454
627.815204
629.415614
630.637978
631.123552
631.253374
632.647010
633.699963
634.051753
634.073874
635.355472
636.316851
636.595775
636.549640
637.726029
638.584769
638.774303
638.647499
639.718024
640.464415
619.919406
623.429929
625.483953
626.029477
625.327545
628.071260
629.624768
629.815964
628.840731
631.366542
632.743271
632.800286
631.732278
634.122604
635.401434
635.393527
634.284945
636.540973
637.708318
637.618273
636.458249
638.604337
639.731374
621.717946
623.610254
625.214314
626.044217
626.465210
628.104974
629.362061
629.876201
630.030057
631.447218
632.522026
632.891824
632.929533
634.226834
635.202426
635.493293
635.458577
636.648212
637.519560
637.719825
637.602770
638.683290
639.436243
622.133265
623.496039
624.892237
625.824103
626.555439
627.893610
629.036518
629.684050
630.156804
631.270974
632.229553
632.730094
633.081005
634.074487
634.926595
635.335603
635.599319
636.493073
637.244901
637.559237
637.728402
638.505525
639.096690
620.652742
622.534764
624.136078
624.969533
625.398239
627.058055
628.333579
628.863614
629.032059
630.461545
631.552226
631.942066
631.999906
633.293515
634.264386
634.553665
634.519527
635.712274
636.584257
636.782589
636.662704
637.751597
638.510238
617.780847
621.264928
623.316803
623.872279
623.181928
625.971903
627.563132
627.785576
626.839913
629.386036
630.791321
630.886588
629.866733
632.239610
633.509509
633.499778
632.391378
634.657041
635.828538
635.736057
634.566029
636.735367
637.874781
619.898304
621.773959
623.366572
624.191330
624.612103
626.265640
627.536817
628.063671
628.228901
629.653382
630.740386
631.128560
631.184598
632.473788
633.439803
633.724934
633.687157
634.876328
635.746048
635.943253
635.822931
636.911366
637.669672
620.636146
621.982224
623.358573
624.272465
624.988416
626.314292
627.448628
628.091381
628.559851
629.660879
630.610248
631.108372
631.457989
632.440541
633.281234
633.682614
633.941164
634.826699
635.572238
635.883672
636.051930
636.827798
637.418032
619.503712
621.357562
622.925544
623.727056
624.125032
625.746710
626.991952
627.503927
627.660879
629.045814
630.100754
630.469013
630.512327
631.784861
632.739419
633.020983
632.984474
634.157731
635.017139
635.213003
635.095682
636.173573
636.924585
617.019019
620.450206
622.450221
622.958656
622.226628
624.946203
626.482913
626.676674
625.732024
628.181437
629.521101
629.578338
628.537484
630.873238
632.119293
632.103363
631.007151
633.230976
634.381059
634.287266
633.130668
635.271935
636.395883
619.518013
621.345693
622.873298
623.629164
623.977825
625.543572
626.733078
627.195899
627.309217
628.650766
629.666954
630.004376
630.022671
631.271507
632.206484
632.473762
632.425920
633.587688
634.438203
634.628450
634.506275
635.576189
636.320453
620.724907
622.007790
623.295367
624.116767
624.736791
625.946285
626.966498
627.514165
627.901261
628.912566
629.782709
630.221892
630.525887
631.458407
632.258407
632.633160
632.872208
633.731796
634.457161
634.758056
634.918288
635.674078
636.246712
620.189061
621.933098
623.369268
624.053260
624.342872
625.804268
626.896653
627.291948
627.357627
628.633353
629.596013
629.905233
629.910249
631.112268
632.011841
632.263288
632.208308
633.346297
634.178622
634.362671
634.237830
635.281726
636.001568
618.463143
621.684304
623.481323
623.843714
623.013762
625.499394
626.842720
626.914636
625.896847
628.201695
629.433619
629.446013
628.407054
630.627397
631.798161
631.757702
630.661256
632.823510
633.929446
633.823434
632.665707
634.738153
635.805362
621.762751
623.315491
624.551440
625.112508
625.314800
626.630244
627.608169
627.962855
628.011092
629.199313
630.094351
630.401303
630.420586
631.561199
632.412872
632.675643
632.642879
633.722359
634.501936
634.682620
634.555236
635.512408
636.156173
624.122178
624.860603
625.673341
626.293700
626.834976
627.679229
628.430585
628.944933
629.383538
630.142414
630.835537
631.314051
631.728045
632.458472
633.120503
633.560831
633.924832
634.590763
635.171880
635.512308
635.750374
636.248777
636.602533
625.235959
625.694966
626.320187
626.929655
627.535564
628.236573
628.901811
629.465352
630.002859
630.641820
631.262982
631.798646
632.316621
632.935028
633.530570
634.030730
634.499155
635.050850
635.559886
635.949427
636.273958
636.631444
636.870284
631.527587
631.979683
632.628558
633.297320
633.984096
634.754993
635.503289
636.164378
636.799001
637.502661
638.182962
638.779695
639.350991
639.987222
640.595848
641.115361
641.600417
642.137257
642.631907
643.020016
643.348392
643.686316
643.910661
630.375065
631.023457
631.820493
632.511190
633.171275
634.035819
634.847047
635.477325
636.055363
636.833909
637.566120
638.126836
638.638766
639.344317
640.000698
640.482976
640.909209
641.515400
642.060081
642.418061
642.702039
643.133025
643.442307
628.224483
629.334970
630.427838
631.119388
631.650442
632.754913
633.708020
634.252309
634.654258
635.640834
636.496132
636.963178
637.296671
638.198337
638.969605
639.356536
639.606412
640.407466
641.069823
641.343593
641.474993
642.140335
642.634697
625.849370
627.580793
628.986472
629.639221
629.904196
631.388001
632.517779
632.949380
633.043837
634.375055
635.385553
635.730827
635.757009
636.986791
637.904258
638.168660
638.115620
639.241639
640.051846
640.212085
640.059189
641.079932
641.784587
625.603314
626.877742
628.149461
628.954602
629.565186
630.785225
631.827919
632.399876
632.811650
633.860140
634.765012
635.230900
635.554549
636.505788
637.320558
637.705328
637.947013
638.800053
639.511801
639.795212
639.936251
640.677181
641.241802
625.075922
626.149660
627.354566
628.246691
629.014247
630.146451
631.157214
631.810479
632.359826
633.303137
634.158434
634.687304
635.133348
635.980744
636.750090
637.200773
637.566019
638.317125
638.985066
639.335659
639.598625
640.227214
640.715753
623.602396
624.943096
626.300339
627.185228
627.867160
629.156513
630.256261
630.867946
631.309653
632.391321
633.319287
633.792707
634.121492
635.105374
635.950179
636.351217
636.605241
637.488485
638.229479
638.533026
638.691378
639.458508
640.043176
621.808943
623.690776
625.279228
626.091400
626.494467
628.120854
629.366678
629.872366
630.019652
631.422808
632.485090
632.843871
632.872705
634.174249
635.153396
635.444808
635.408182
636.598805
637.468746
637.664546
637.541425
638.622888
639.376530
622.115689
623.476665
624.867540
625.791832
626.514659
627.843718
628.978556
629.619697
630.086603
631.191686
632.140506
632.631164
632.975125
633.974739
634.834642
635.248857
635.515308
636.411338
637.163698
637.476864
637.644176
638.420546
639.011417
622.075953
623.195108
624.471776
625.444862
626.295061
627.508436
628.589932
629.301041
629.899428
630.889628
631.785887
632.347298
632.821894
633.701055
634.500086
634.975287
635.363781
636.141592
636.832966
637.202255
637.482756
638.132543
638.636087
621.032630
622.390636
623.783888
624.716043
625.451517
626.798458
627.948699
628.603397
629.083138
630.203028
631.168886
631.678277
632.038408
633.039412
633.899082
634.315924
634.587255
635.484595
636.234116
636.544002
636.709450
637.490582
638.085408
619.626545
621.504280
623.101476
623.932128
624.360056
626.023537
627.301524
627.834426
628.006231
629.436993
630.530107
630.922893
630.983525
632.285818
633.265383
633.562317
633.534592
634.729344
635.598064
635.790929
635.665490
636.758342
637.520130
620.270932
621.623897
623.009757
623.933898
624.661258
626.001952
627.148492
627.800237
628.277235
629.394100
630.358344
630.867668
631.227041
632.224062
633.078550
633.490511
633.757002
634.650644
635.398750
635.707959
635.873067
636.653458
637.247671
620.560524
621.667809
622.928832
623.886553
624.722480
625.923320
626.995486
627.700048
628.292848
629.275485
630.167792
630.730027
631.204673
632.074514
632.862604
633.329898
633.712435
634.482246
635.167455
635.533871
635.813246
636.460831
636.962660
619.860704
621.199041
622.564199
623.465824
624.168565
625.478076
626.597461
627.228780
627.688184
628.777469
629.718000
630.211686
630.559816
631.540684
632.382085
632.787002
633.049525
633.931807
634.672261
634.980699
635.147164
635.918887
636.506235
618.825652
620.672047
622.225864
623.009723
623.387902
624.986392
626.208636
626.699416
626.837330
628.211233
629.257617
629.620076
629.659919
630.928835
631.881904
632.164120
632.128598
633.299071
634.153600
634.345196
634.223978
635.297947
636.046256
619.872194
621.185339
622.510232
623.365035
624.016797
625.270230
626.334218
626.916085
627.331393
628.378787
629.282532
629.746709
630.070574
631.028907
631.851225
632.241359
632.491351
633.361907
634.093442
634.395367
634.555514
635.318576
635.899235
620.636823
621.686068
622.859914
623.722004
624.456644
625.542321
626.501939
627.109801
627.618039
628.516213
629.334753
629.840471
630.269693
631.093456
631.842755
632.282310
632.642442
633.387010
634.052035
634.405533
634.672832
635.299516
635.784598
620.517340
621.760916
622.997951
623.773884
624.353050
625.511979
626.485247
626.998978
627.360572
628.347590
629.200582
629.632553
629.933544
630.857282
631.651136
632.025747
632.264638
633.114324
633.827719
634.119240
634.269318
635.007712
635.567477
620.185157
621.873372
623.237340
623.859456
624.094744
625.499113
626.544066
626.909004
626.950789
628.202382
629.148170
629.453400
629.456785
630.652637
631.547259
631.803143
631.751187
632.874280
633.688028
633.859610
633.719389
634.734416
635.433623
622.028036
623.105166
624.156122
624.805744
625.287531
626.312388
627.178219
627.645075
627.978470
628.888435
629.679220
630.101649
630.405499
631.278450
632.030714
632.410225
632.660418
633.462170
634.129383
634.412201
634.551205
635.215028
635.707498
623.780625
624.402355
625.157345
625.796628
626.393734
627.177139
627.899826
628.445791
628.946291
629.650791
630.320677
630.835105
631.314378
631.995056
632.635952
633.111945
633.538250
634.147032
634.697007
635.062069
635.351633
635.783551
636.092343
624.721019
625.148756
625.754958
626.367373
626.984667
627.672579
628.331429
628.905297
629.459074
630.089572
630.708783
631.258950
631.796904
632.409925
633.004786
633.518715
634.003922
634.543962
635.043857
635.437995
635.771005
636.110672
636.335248
630.854657
631.338573
632.006666
632.672220
633.347585
634.133418
634.890580
635.543557
636.164985
636.883762
637.575197
638.167609
638.730035
639.384718
640.007025
640.523938
641.000417
641.553630
642.058511
642.440462
642.758112
643.112322
643.350029
629.524589
630.291646
631.146611
631.816382
632.418019
633.346236
634.189246
634.788898
635.305820
636.147174
636.913322
637.448098
637.904723
638.675550
639.368043
639.826655
640.198845
640.867119
641.443636
641.774394
642.003801
642.500386
642.853810
626.753283
628.348290
629.627497
630.224056
630.463986
631.868252
632.939244
633.368824
633.477414
634.758909
635.733359
636.092937
636.145068
637.338730
638.229471
638.512986
638.487215
639.572336
640.347462
640.514280
640.374711
641.336154
641.980015
622.888975
626.184151
628.028011
628.407245
627.569820
630.167833
631.607490
631.736832
630.735996
633.164255
634.483249
634.538385
633.501917
635.805431
637.027157
637.009086
635.913823
638.090629
639.193557
639.066457
637.876559
639.969925
641.046633
624.064731
625.848480
627.320075
628.025867
628.334550
629.866099
631.033847
631.485006
631.592450
632.946570
633.976380
634.327424
634.358051
635.612614
636.553508
636.828266
636.783137
637.931128
638.761887
638.931167
638.786942
639.836812
640.565766
623.962036
625.272529
626.590950
627.439038
628.088038
629.347013
630.421763
631.015364
631.443137
632.508839
633.426549
633.897040
634.225262
635.200150
636.036943
636.434407
636.685673
637.558700
638.288580
638.582912
638.733318
639.492547
640.071301
622.038646
623.901598
625.463435
626.247656
626.623972
628.229242
629.457420
629.949892
630.087081
631.473750
632.523248
632.872777
632.893795
634.194975
635.171883
635.459734
635.418084
636.605335
637.469777
637.658097
637.526580
638.606665
639.359314
618.766414
622.259290
624.300847
624.836225
624.122949
626.879193
628.443131
628.648303
627.696639
630.199389
631.564495
631.610041
630.520766
632.949766
634.250620
634.250584
633.137939
635.413717
636.588173
636.492018
635.312783
637.482147
638.620174
620.546469
622.430372
624.026570
624.850547
625.268139
626.913825
628.177529
628.699980
628.862890
630.273210
631.343076
631.708930
631.744234
633.061604
634.054756
634.356685
634.328087
635.528247
636.403111
636.599823
636.476180
637.565429
638.324500
620.949638
622.308033
623.699783
624.628996
625.360793
626.703258
627.849618
628.501583
628.978609
630.092058
631.050310
631.551556
631.906249
632.914834
633.783653
634.206918
634.482148
635.382955
636.134172
636.443962
636.608543
637.389780
637.984833
619.464530
621.341786
622.939335
623.771035
624.201492
625.868175
627.145548
627.679098
627.852178
629.281339
630.372354
630.762519
630.822056
632.134124
633.125026
633.432250
633.414325
634.612965
635.478497
635.666892
635.536592
636.632755
637.396996
616.593507
620.068570
622.115407
622.667012
621.971604
624.776125
626.372242
626.600579
625.664879
628.207199
629.611785
629.704371
628.675602
631.078771
632.372917
632.382305
631.289968
633.561295
634.724411
634.616204
633.420645
635.611358
636.760973
618.697517
620.570114
622.160837
622.984672
623.405814
625.066157
626.341680
626.873309
627.044736
628.472551
629.564030
629.956366
630.016878
631.324555
632.309199
632.610314
632.585310
633.779522
634.645232
634.833746
634.703429
635.798353
636.561523
619.424368
620.771318
622.148994
623.064639
623.783149
625.112565
626.249677
626.895304
627.368042
628.477488
629.436744
629.944876
630.305171
631.301841
632.157332
632.572418
632.842286
633.732654
634.476287
634.783219
634.947225
635.724148
636.315931
618.281296
620.140284
621.712689
622.518040
622.919863
624.542936
625.788816
626.300138
626.456793
627.857110
628.928015
629.311101
629.368933
630.653940
631.621531
631.916174
631.891594
633.069267
633.925977
634.117894
633.997082
635.074489
635.825795
615.784539
619.227934
621.235103
621.748720
621.022582
623.740318
625.275266
625.463218
624.505278
626.984559
628.347088
628.423290
627.401434
629.747381
631.005445
631.002247
629.918087
632.145341
633.291990
633.193500
632.031909
634.172569
635.296500
618.293244
620.126176
621.657652
622.415924
622.766739
624.332759
625.522569
625.984507
626.097562
627.456516
628.491832
628.847040
628.882113
630.144978
631.093546
631.373218
631.335137
632.500145
633.348029
633.533248
633.405568
634.472701
635.216370
619.506195
620.791109
622.079426
622.899732
623.518820
624.729238
625.751170
626.300408
626.690535
627.715521
628.603206
629.058928
629.378256
630.328380
631.144753
631.532853
631.780950
632.643011
633.364982
633.659122
633.811547
634.562213
635.134154
618.971559
620.717769
622.153057
622.832726
623.120176
624.583682
625.675555
626.070862
626.135662
627.427393
628.409146
628.733078
628.748939
629.975502
630.896298
631.163372
631.118130
632.257327
633.084639
633.259921
633.124832
634.159824
634.879493
617.242880
620.470065
622.266266
622.621666
621.783759
624.276143
625.619607
625.688221
624.658407
626.989273
628.242617
628.265222
627.222371
629.482783
630.680895
630.658418
629.573668
631.735219
632.835389
632.721578
631.558445
633.614926
634.679932
620.552981
622.107276
623.341567
623.897485
624.094300
625.411832
626.392860
626.748503
626.796464
627.999488
628.911456
629.231313
629.260334
630.425086
631.297820
631.575976
631.552546
632.633018
633.407821
633.580568
633.444725
634.392552
635.033929
622.918990
623.657415
624.468781
625.086393
625.625407
626.470901
627.225407
627.743078
628.186046
628.955496
629.662269
630.154281
630.581743
631.329469
632.007789
632.460916
632.832813
633.500511
634.078097
634.411655
634.641898
635.134019
635.485545
624.035571
624.494303
625.118588
625.726655
626.331778
627.034211
627.702737
628.270489
628.813770
629.462100
630.095384
630.644203
631.175967
631.809338
632.419050
632.930670
633.406349
633.960139
634.466504
634.850238
635.168085
635.520467
635.757097
630.158073
630.694735
631.390559
632.048217
632.699812
633.512524
634.283552
634.922704
635.518425
636.263875
636.971081
637.553224
638.094044
638.777675
639.417356
639.925065
640.380080
640.960341
641.479958
641.850131
642.144763
642.527098
642.785675
628.472320
629.496418
630.453389
631.074157
631.524804
632.609431
633.515016
634.053302
634.417242
635.412552
636.242756
636.721387
637.032750
637.956528
638.713305
639.117505
639.346737
640.163761
640.800758
641.074447
641.160554
641.811731
642.248287
623.893273
627.014717
628.714420
629.045138
628.202314
630.699736
632.069840
632.206903
631.240340
633.598362
634.870789
634.950219
633.959985
636.204521
637.386770
637.395325
636.345333
638.460902
639.518555
639.407179
638.246026
640.255859
641.260390
610.693754
623.512821
626.752179
626.076712
617.274940
627.852826
630.407489
629.444291
620.582393
630.873913
633.296386
632.294287
623.612331
633.570821
635.867033
634.809743
626.204309
635.898008
638.050303
636.879400
628.188589
637.829861
640.144346
621.103418
624.457290
626.370836
626.802914
626.007558
628.654915
630.133509
630.281353
629.291921
631.744283
633.082876
633.142135
632.108096
634.435744
635.679732
635.668884
634.578244
636.778163
637.902505
637.783145
636.597137
638.718872
639.825205
622.423980
624.251794
625.774034
626.523118
626.868774
628.440821
629.641289
630.113727
630.236219
631.608054
632.649720
633.001515
633.029527
634.312310
635.276264
635.560935
635.520285
636.691698
637.542162
637.721834
637.584585
638.653158
639.397596
619.011426
622.487078
624.504030
625.013594
624.275427
627.008078
628.551532
628.740315
627.775265
630.265065
631.620776
631.661158
630.568462
632.990996
634.285838
634.281719
633.165358
635.434602
636.602123
636.499728
635.314897
637.479185
638.613822
606.225028
619.514209
622.997844
622.471460
613.714062
624.532121
627.226619
626.334447
617.478476
627.886944
630.352895
629.279607
620.185132
630.627290
633.058265
631.990982
623.148017
633.162472
635.422192
634.271996
625.504861
635.311257
637.704628
617.515948
621.013146
623.064469
623.613142
622.915471
625.689068
627.268868
627.488274
626.549382
629.063470
630.439679
630.496009
629.417054
631.856300
633.167711
633.177413
632.073476
634.355949
635.533951
635.439461
634.261821
636.435718
637.577185
619.399149
621.279280
622.876084
623.704447
624.129374
625.788233
627.062737
627.594295
627.765440
629.187556
630.270473
630.651359
630.702415
632.022394
633.019965
633.329119
633.308782
634.511111
635.383827
635.577058
635.450313
636.544196
637.306863
616.452545
619.928023
621.974965
622.526530
621.831138
624.635664
626.232127
626.461202
625.526141
628.067578
629.470633
629.561508
628.532688
630.941697
632.242664
632.257464
631.169023
633.443821
634.609123
634.501578
633.306045
635.497380
636.647559
604.161211
617.336877
620.807632
620.281984
611.466609
622.407753
625.145844
624.270907
615.380857
625.883418
628.404944
627.412992
618.566854
628.797204
631.191505
630.134833
621.350696
631.319377
633.557783
632.380198
623.516543
633.423148
635.840943
615.681320
619.152176
621.192836
621.737330
621.033341
623.831701
625.426523
625.654152
624.718308
627.259501
628.664585
628.759677
627.733768
630.137660
631.431409
631.439657
630.344046
632.613413
633.778208
633.670624
632.475121
634.664577
635.813236
617.868866
619.735503
621.318575
622.135135
622.548974
624.194149
625.459311
625.985477
626.154595
627.574507
628.662105
629.056385
629.121823
630.423704
631.404062
631.704752
631.681259
632.868629
633.731378
633.921842
633.796112
634.882687
635.640374
615.264028
618.718160
620.742383
621.276082
620.572226
623.315385
624.875265
625.085736
624.148860
626.651081
628.034944
628.129241
627.122920
629.483913
630.754127
630.759658
629.681975
631.915991
633.067191
632.970443
631.809995
633.955054
635.082479
603.376606
616.491867
619.924524
619.385378
610.676925
621.396106
624.053103
623.150652
614.338597
624.681992
627.153236
626.171818
617.487838
627.509523
629.844917
628.792845
620.152313
629.939300
632.142936
631.002870
622.364150
632.026828
634.386287
615.275767
618.702424
620.685068
621.172009
620.417881
623.102902
624.606261
624.767855
623.788445
626.249242
627.598101
627.665907
626.638481
628.977417
630.228975
630.220406
629.130009
631.350175
632.491251
632.387092
631.219429
633.352218
634.470803
617.960792
619.756486
621.246939
621.970474
622.291128
623.810201
624.957361
625.389257
625.481486
626.813181
627.829217
628.175391
628.207055
629.458775
630.399207
630.675743
630.635441
631.788722
632.626182
632.804306
632.670895
633.722494
634.455728
616.030321
619.319853
621.190511
621.603373
620.812706
623.365628
624.762750
624.863555
623.858283
626.228896
627.517375
627.557772
626.527272
628.815177
630.036327
630.021029
628.939354
631.118432
632.233594
632.122942
630.964079
633.044767
634.132326
605.234150
617.815426
620.983827
620.311116
611.702300
621.980053
624.412894
623.414959
614.699564
624.725081
627.060647
626.042260
617.457092
627.275684
629.535890
628.484141
619.955759
629.565224
631.703767
630.566398
622.058269
631.497869
633.772493
617.713866
620.767736
622.415406
622.711689
621.851136
624.235377
625.509855
625.581695
624.581041
626.840719
628.047542
628.093964
627.097471
629.302341
630.464810
630.471542
629.432828
631.532347
632.584226
632.481327
631.341669
633.312050
634.304737
621.857368
622.848231
623.759432
624.328447
624.719265
625.717548
626.534593
626.994538
627.290763
628.214197
628.987026
629.426806
629.713905
630.615184
631.358833
631.758985
631.988842
632.801856
633.436148
633.710132
633.796406
634.436917
634.868372
623.324548
623.834856
624.485770
625.085236
625.666413
626.395252
627.078651
627.635076
628.155991
628.833578
629.485524
630.027271
630.540504
631.204782
631.833310
632.336562
632.790489
633.369107
633.886977
634.255619
634.547542
634.924897
635.180673
629.741646
630.225335
630.893575
631.559815
632.235857
633.021566
633.777776
634.429657
635.050715
635.770620
636.465012
637.061924
637.629902
638.290662
638.918950
639.441224
639.922279
640.479266
640.986713
641.369809
641.687377
642.041824
642.280241
628.414350
629.180601
630.035168
630.705373
631.307569
632.235336
633.076976
633.675163
634.191395
635.033545
635.802414
636.341521
636.803562
637.580377
638.278694
638.742411
639.118999
639.791213
640.370405
640.702022
640.930398
641.427320
641.782456
625.647723
627.240751
628.518534
629.115081
629.355411
630.758667
631.827692
632.255396
632.362980
633.644768
634.621544
634.985155
635.042459
636.241993
637.138319
637.426484
637.404734
638.494142
639.272014
639.438817
639.294175
640.256126
640.905765
621.787392
625.079348
626.920772
627.299516
626.462352
629.058838
630.496175
630.623587
629.621801
632.050010
633.371008
633.429941
632.398433
634.707778
635.934967
635.921238
634.829655
637.011191
638.117153
637.990119
636.795395
638.889484
639.971848
622.962304
624.743283
626.212452
626.917342
627.225856
628.756095
629.921813
630.371310
630.477974
631.832343
632.864374
633.219436
633.255181
634.515519
635.462073
635.741718
635.700902
636.853207
637.686686
637.856672
637.711524
638.762052
639.492807
622.858328
624.166225
625.482166
626.328992
626.977605
628.235644
629.308859
629.901394
630.328891
631.395161
632.315403
632.790294
633.123867
634.104450
634.947193
635.350225
635.606428
636.483267
637.214988
637.509669
637.659847
638.419631
638.999181
620.935600
622.795150
624.353774
625.136150
625.511932
627.116603
628.343779
628.836130
628.973949
630.361223
631.413336
631.767618
631.794222
633.100760
634.083633
634.377361
634.340902
635.531605
636.397061
636.585024
636.453209
637.533941
638.287073
617.665347
621.153510
623.190508
623.722916
623.008340
625.764070
627.327830
627.534136
626.584390
629.087723
630.455443
630.506133
629.422961
631.856822
633.163076
633.168470
632.060559
634.339558
635.514830
635.417964
634.238093
636.408396
637.547097
619.443920
621.323530
622.914756
623.734822
624.149940
625.794718
627.058905
627.582992
627.748114
629.160086
630.233160
630.604255
630.645621
631.968284
632.966678
633.273479
633.248800
634.451937
635.328257
635.524856
635.400922
636.490935
637.250697
619.845111
621.199487
622.586015
623.510527
624.238518
625.579594
626.727235
627.381344
627.860948
628.976947
629.938951
630.445462
630.806143
631.820450
632.694507
633.121964
633.399759
634.303400
635.057372
635.367953
635.532692
636.314692
636.910441
618.358854
620.231632
621.823373
622.649491
623.074173
624.739047
626.019608
626.556422
626.732904
628.165229
629.260402
629.655979
629.721579
631.039597
632.035466
632.345636
632.327542
633.528817
634.399462
634.589614
634.459718
635.556913
636.322041
615.485331
618.955536
620.996656
621.543111
620.842384
623.645191
625.244745
625.476856
624.545314
627.091347
628.500695
628.599279
627.577040
629.986417
631.285351
631.297173
630.204045
632.477686
633.645716
633.538938
632.343356
634.535264
635.685902
617.580915
619.450441
621.037466
621.858157
622.276632
623.936225
625.213872
625.748872
625.924672
627.357349
628.454977
628.854696
628.922845
630.237065
631.226330
631.530069
631.505777
632.701701
633.569791
633.758729
633.628054
634.723459
635.487193
618.297290
619.643268
621.019690
621.934314
622.652102
623.981733
625.120801
625.769886
626.247542
627.363170
628.330318
628.847730
629.217208
630.220750
631.080193
631.497144
631.767360
632.658664
633.403616
633.710453
633.873764
634.650426
635.242239
617.144341
619.004158
620.577427
621.383540
621.786072
623.410034
624.658066
625.173242
625.335552
626.743199
627.823616
628.217927
628.286669
629.578891
630.549574
630.844819
630.818979
631.996784
632.854811
633.046287
632.924251
634.000716
634.751602
614.640172
618.085509
620.094681
620.609922
619.885107
622.603973
624.141363
624.333612
623.381964
625.869305
627.242382
627.331056
626.321294
628.675025
629.936415
629.933877
628.848203
631.075001
632.222047
632.121993
630.958103
633.097004
634.220093
617.146139
618.980405
620.513240
621.272406
621.623699
623.190872
624.383716
624.850290
624.969845
626.337334
627.383677
627.751633
627.799048
629.070870
630.024675
630.307039
630.269366
631.433559
632.279433
632.460947
632.329280
633.393569
634.135944
618.358370
619.643595
620.931854
621.751344
622.368786
623.579929
624.606055
625.160417
625.557130
626.590842
627.489770
627.958260
628.290111
629.250504
630.074419
630.467676
630.718038
631.578999
632.296879
632.585026
632.731513
633.478167
634.048437
617.823540
619.569189
621.002906
621.679485
621.960049
623.423423
624.523727
624.925218
624.996835
626.297299
627.290410
627.627142
627.655758
628.893710
629.824057
630.098507
630.057142
631.194943
632.016451
632.183713
632.040858
633.070844
633.788664
616.094824
619.321021
621.115041
621.466690
620.620776
623.112542
624.464930
624.539678
623.516497
625.855825
627.120289
627.155458
626.125339
628.397683
629.606457
629.592673
628.512846
630.672899
631.766589
631.643987
630.472411
632.523446
633.586450
619.404819
620.958208
622.190746
622.744130
622.937615
624.254967
625.240045
625.600358
625.654233
626.865296
627.787759
628.119533
628.160809
629.337314
630.220703
630.507490
630.488946
631.568572
632.337774
632.502618
632.359105
633.301767
633.940998
621.770805
622.508505
623.318541
623.934466
624.471763
625.317444
626.074686
626.596330
627.044861
627.821982
628.538593
629.041788
629.480858
630.239812
630.928263
631.389432
631.765903
632.433457
633.006788
633.333918
633.557723
634.045281
634.394714
622.887428
623.345557
623.968783
624.575635
625.179878
625.882726
626.553428
627.124874
627.673563
628.329347
628.972058
629.531587
630.074517
630.718711
631.338127
631.857352
632.337395
632.891460
633.394468
633.772795
634.085068
634.433334
634.667955
629.301216
629.752597
630.401646
631.071950
631.760429
632.531401
633.278192
633.937586
634.571983
635.278345
635.964987
636.571012
637.153537
637.801940
638.422418
638.952437
639.446492
639.991055
640.491218
640.882236
641.211617
641.550199
641.775156
628.155694
628.801579
629.597294
630.288987
630.950650
631.814413
632.623126
633.250930
633.828117
634.608534
635.346503
635.916094
636.438905
637.156476
637.824329
638.316359
638.750982
639.365592
639.916505
640.277535
640.562227
640.994232
641.304771
626.018335
627.122075
628.210528
628.902147
629.434912
630.536840
631.485829
632.026861
632.427572
633.414517
634.274447
634.749519
635.093149
636.006729
636.788833
637.183931
637.440535
638.251787
638.921806
639.198697
639.329739
639.996884
640.494021
623.656862
625.375795
626.773609
627.425504
627.692925
629.171936
630.296379
630.724841
630.818942
632.148940
633.162903
633.515391
633.550829
634.792755
635.720611
635.991580
635.942706
637.081641
637.900923
638.064364
637.910635
638.934232
639.642200
623.405242
624.670815
625.935434
626.738422
627.349407
628.566230
629.604634
630.173858
630.584970
631.633604
632.542801
633.016832
633.350760
634.313530
635.138829
635.531914
635.780752
636.643879
637.362524
637.648635
637.790165
638.533214
639.099824
622.874581
623.940630
625.138260
626.026939
626.793867
627.924228
628.932016
629.583877
630.133545
631.077723
631.938236
632.476722
632.934413
633.792697
634.572565
635.033149
635.407560
636.166709
636.838705
637.190259
637.453471
638.083845
638.573743
621.406406
622.736079
624.083174
624.962684
625.643490
626.932069
628.030115
628.642979
629.087851
630.169352
631.102387
631.586992
631.929377
632.922416
633.776605
634.187738
634.451412
635.341746
636.084511
636.386725
636.544097
637.313772
637.899837
619.622131
621.486944
623.061114
623.865150
624.265265
625.891499
627.137768
627.648433
627.803978
629.204379
630.270667
630.641951
630.687233
631.994960
632.981461
633.281799
633.253633
634.451215
635.322215
635.515023
635.388577
636.474501
637.230675
619.918948
621.267433
622.645367
623.560770
624.279085
625.606894
626.742814
627.388535
627.861697
628.968471
629.923064
630.425312
630.783227
631.791990
632.660786
633.084154
633.358793
634.260964
635.015037
635.326522
635.492029
636.271030
636.864057
619.871379
620.980382
622.245222
623.209267
624.053902
625.264862
626.347410
627.062571
627.666434
628.660948
629.564271
630.136470
630.623575
631.513994
632.323618
632.808311
633.204396
633.988049
634.682152
635.050910
635.330432
635.982170
636.487610
618.827166
620.173256
621.553771
622.476678
623.206141
624.549643
625.701359
626.360846
626.847128
627.972121
628.945454
629.465345
629.837564
630.850912
631.721949
632.147813
632.425137
633.328169
634.081347
634.390619
634.554310
635.338213
635.935588
617.420473
619.282684
620.866382
621.688884
622.112568
623.771975
625.051530
625.590428
625.771068
627.207008
628.308216
628.712285
628.785614
630.100999
631.091807
631.396798
631.373636
632.573851
633.445782
633.636706
633.507221
634.604574
635.369823
618.042174
619.386498
620.764010
621.683013
622.407796
623.746825
624.895527
625.553336
626.039149
627.164614
628.140252
628.663851
629.038334
630.048803
630.913523
631.332605
631.603621
632.501206
633.251070
633.558604
633.721120
634.503312
635.099425
618.306125
619.411259
620.670023
621.626619
622.462459
623.663748
624.739066
625.450302
626.052900
627.047326
627.954903
628.535525
629.028659
629.912331
630.708811
631.181211
631.566836
632.338959
633.024869
633.389645
633.666806
634.314112
634.816328
617.583012
618.924618
620.292888
621.197297
621.902647
623.213703
624.336987
624.976045
625.446952
626.550309
627.509463
628.025777
628.396362
629.391367
630.239004
630.646671
630.910118
631.793161
632.533339
632.839297
633.002648
633.772592
634.359303
616.529982
618.383948
619.944193
620.733100
621.115740
622.715583
623.942104
624.441677
624.592814
625.981825
627.048809
627.436653
627.501897
628.785391
629.744693
630.029532
629.994339
631.164500
632.016948
632.203925
632.077492
633.148162
633.895037
617.574554
618.892145
620.221215
621.079029
621.733111
622.988557
624.057845
624.648884
625.077249
626.141146
627.066621
627.556429
627.905381
628.881108
629.713646
630.109892
630.362432
631.231772
631.958111
632.251946
632.403842
633.161451
633.739852
618.340622
619.391047
620.565472
621.426981
622.160577
623.247625
624.213556
624.830944
625.351900
626.267113
627.108022
627.639292
628.093584
628.937636
629.702014
630.152516
630.518292
631.260771
631.916949
632.257937
632.512982
633.131853
633.614123
618.222523
619.465026
620.699640
621.471653
622.046017
623.204688
624.185641
624.709408
625.083394
626.087338
626.963132
627.420818
627.747299
628.693710
629.506906
629.897233
630.145210
630.991531
631.692298
631.966864
632.100466
632.828956
633.385979
617.891389
619.577343
620.937580
621.554811
621.784778
623.187308
624.239462
624.614112
624.667953
625.935736
626.903853
627.234347
627.263160
628.482809
629.399163
629.673886
629.634046
630.752430
631.551643
631.704525
631.546396
632.550516
633.246721
619.734039
620.809163
621.856718
622.502132
622.979963
624.004157
624.875462
625.350778
625.695431
626.621083
627.432875
627.879117
628.207298
629.103576
629.877304
630.274853
630.535892
631.335310
631.990509
632.256924
632.380131
633.033761
633.522546
621.486443
622.106633
622.858972
623.495157
624.089807
624.873630
625.600992
626.154658
626.666004
627.385615
628.075060
628.611649
629.113819
629.816641
630.477688
630.969993
631.405848
632.014279
632.555578
632.907705
633.184382
633.607434
633.912436
622.426837
622.853324
623.457399
624.067490
624.683321
625.372226
626.035428
626.616698
627.181177
627.826404
628.464263
629.035540
629.595426
630.229708
630.843735
631.372867
631.866969
632.407681
632.900996
633.284516
633.606612
633.938369
634.159218
628.688895
629.171063
629.838419
630.505105
631.181915
631.967015
632.722015
633.373187
633.994373
634.714860
635.410815
636.010120
636.580407
637.242215
637.870071
638.390870
638.870723
639.428495
639.937302
640.321201
640.638625
640.992528
641.230838
627.370698
628.132523
628.984426
629.655062
630.258774
631.184713
632.024152
632.621544
633.138271
633.980029
634.749730
635.291056
635.755386
636.532334
637.228827
637.689126
638.062739
638.737544
639.320003
639.653662
639.882397
640.378309
640.733393
624.625930
626.205122
627.475667
628.073107
628.318304
629.715446
630.779861
631.207243
631.317664
632.595939
633.571809
633.937640
633.998015
635.195448
636.087028
636.367063
636.336055
637.434539
638.220436
638.392181
638.249648
639.208403
639.857930
620.800900
624.057865
625.885296
626.266550
625.444459
628.023623
629.452685
629.581404
628.590101
631.006987
632.324742
632.386776
631.361806
633.664783
634.883907
634.855525
633.738205
635.945780
637.066566
636.948660
635.763303
637.847703
638.927535
621.949661
623.715082
625.175307
625.880079
626.193135
627.716558
628.876779
629.325852
629.435809
630.787176
631.819512
632.178797
632.219194
633.476535
634.417577
634.689492
634.640394
635.801737
636.642474
636.817313
636.675713
637.722895
638.451776
621.836576
623.134684
624.443614
625.289091
625.939506
627.194225
628.262843
628.854371
629.283763
630.350322
631.274324
631.757499
632.099142
633.075260
633.912488
634.312223
634.567459
635.446136
636.178612
636.473949
636.625148
637.383444
637.961213
619.926600
621.769439
623.317636
624.097938
624.477027
626.078012
627.299327
627.791476
627.934084
629.320993
630.379910
630.751799
630.800663
632.089761
633.060212
633.351035
633.317019
634.505472
635.367352
635.553660
635.423435
636.502684
637.252312
616.688981
620.139124
622.158032
622.686637
621.977711
624.725525
626.283264
626.492721
625.557095
628.053135
629.429199
629.511440
628.488910
630.867456
632.147699
632.148158
631.046429
633.317612
634.487076
634.387992
633.210178
635.378382
636.513576
618.440632
620.302096
621.880133
622.694443
623.108466
624.748151
626.008847
626.534820
626.706220
628.119059
629.200055
629.589883
629.654418
630.959366
631.944166
632.246589
632.222698
633.422913
634.296599
634.492089
634.368604
635.457832
636.216344
618.832869
620.175057
621.550476
622.468675
623.193263
624.528407
625.673097
626.328359
626.811769
627.930482
628.898643
629.415882
629.786654
630.795871
631.663195
632.086556
632.362371
633.265619
634.020500
634.332126
634.497889
635.279961
635.875378
617.358561
619.212359
620.790326
621.611193
622.035486
623.688761
624.964644
625.502711
625.683852
627.117644
628.217540
628.622277
628.697640
630.010170
630.999139
631.303347
631.279958
632.482768
633.357882
633.551376
633.423738
634.521272
635.286330
614.513094
617.943466
619.965823
620.511278
619.825206
622.601547
624.191666
624.425439
623.502864
626.045904
627.458801
627.568912
626.565948
628.960135
630.248483
630.251827
629.149413
631.427782
632.601958
632.499556
631.307425
633.498904
634.649263
616.567536
618.420875
619.997433
620.815827
621.236646
622.886018
624.159150
624.695976
624.877007
626.310940
627.412674
627.820867
627.898640
629.208473
630.190874
630.487987
630.458170
631.655124
632.526536
632.718244
632.589467
633.685099
634.448789
617.253025
618.595118
619.968289
620.881970
621.599841
622.926118
624.064780
624.717911
625.201749
626.319024
627.289892
627.814717
628.191857
629.194851
630.048516
630.458909
630.723901
631.614249
632.360624
632.668781
632.832864
633.609662
634.201458
616.075807
617.940126
619.516142
620.324566
620.729561
622.352060
623.602446
624.126601
624.302082
625.706042
626.787393
627.189372
627.268033
628.559838
629.522634
629.809400
629.776353
630.952364
631.811217
632.003133
631.881062
632.957272
633.708009
613.547887
617.008575
619.025588
619.546516
618.829310
621.544321
623.085517
623.293799
622.373736
624.840148
626.208385
626.304530
625.307764
627.658738
628.911298
628.899649
627.805067
630.030928
631.178180
631.077457
629.912635
632.050691
633.173420
616.061771
617.901989
619.439175
620.201846
620.556564
622.123703
623.320664
623.797869
623.931864
625.296116
626.343466
626.718950
626.775728
628.048252
628.997413
629.274407
629.231789
630.393231
631.236652
631.415328
631.281203
632.344150
633.086035
617.279515
618.565344
619.854540
620.675658
621.294846
622.505877
623.535742
624.098114
624.504253
625.540144
626.443147
626.920014
627.261051
628.222848
629.044997
629.436948
629.686079
630.543043
631.255552
631.538112
631.680128
632.425265
632.995215
616.749904
618.491739
619.923911
620.602285
620.886222
622.345407
623.449041
623.859854
623.944010
625.244037
626.240796
626.588275
626.630826
627.865986
628.794497
629.071284
629.033624
630.164304
630.976572
631.134646
630.983983
632.013840
632.732311
615.028922
618.244494
620.035150
620.391563
619.559875
622.035930
623.388633
623.475855
622.477483
624.804094
626.069256
626.119348
625.117905
627.373077
628.576750
628.568508
627.501597
629.646419
630.726923
630.591836
629.406464
631.462641
632.528136
618.327054
619.875912
621.106213
621.661161
621.858763
623.171630
624.158058
624.526108
624.591410
625.802266
626.728610
627.070825
627.125718
628.300313
629.183840
629.475027
629.461827
630.535334
631.295925
631.452077
631.301116
632.243842
632.883790
620.685679
621.421501
622.230017
622.845719
623.383608
624.228624
624.987763
625.514268
625.969168
626.750292
627.472336
627.983326
628.430568
629.193055
629.884518
630.349314
630.728415
631.393797
631.962410
632.284337
632.503937
632.990129
633.339293
621.799306
622.256348
622.878328
623.484413
624.088453
624.791514
625.464097
626.039309
626.592937
627.253661
627.902210
628.468602
629.018280
629.667362
630.290703
630.813255
631.295231
631.848453
632.348608
632.723476
633.032849
633.379604
633.613670
628.048229
628.582196
629.276511
629.934915
630.587815
631.399389
632.168507
632.806848
633.403419
634.150587
634.861456
635.448863
635.994852
636.681325
637.321126
637.826905
638.280130
638.862009
639.383915
639.755213
640.049136
640.430406
640.689102
626.379907
627.395025
628.347116
628.968778
629.422690
630.503300
631.405053
631.942533
632.308480
633.303276
634.135682
634.619291
634.936002
635.860832
636.615231
637.013812
637.237102
638.059931
638.702788
638.979701
639.065773
639.714663
640.151909
621.853270
624.937897
626.622574
626.956192
626.129117
628.608220
629.968890
630.106894
629.151285
631.498409
632.768874
632.853535
631.872121
634.111649
635.285658
635.277993
634.200784
636.343726
637.417791
637.315314
636.158220
638.157884
639.165146
608.820444
621.472632
624.675464
624.011267
615.303049
625.782722
628.315327
627.360099
618.565985
628.789335
631.200986
630.207175
621.559301
631.485846
633.764785
632.669321
623.915733
633.758556
635.950009
634.800660
626.163700
635.746881
638.055709
619.080893
622.394574
624.289665
624.722301
623.941480
626.569030
628.036868
628.185625
627.207987
629.650140
630.988622
631.056379
630.033892
632.354610
633.588848
633.562196
632.445742
634.673095
635.813288
635.703816
634.527796
636.639410
637.742627
620.374141
622.181658
623.690142
624.435666
624.783638
626.348283
627.541560
628.013568
628.141247
629.512882
630.561285
630.928811
630.974406
632.247312
633.201474
633.480109
633.436559
634.612362
635.465456
635.647069
635.511885
636.577837
637.320133
616.997768
620.430160
622.424712
622.928567
622.195700
624.918311
626.453345
626.644844
625.695149
628.178752
629.545958
629.623166
628.595784
630.962478
632.230319
632.220807
631.110977
633.373612
634.535777
634.431340
633.248860
635.410638
636.541259
604.376147
617.489276
620.926599
620.392757
611.667092
622.445302
625.129098
624.250560
615.474152
625.816451
628.293495
627.304118
618.552031
628.662141
631.019367
629.943801
621.139915
631.112071
633.359727
632.206720
623.447318
633.245676
635.634478
615.512779
618.964149
620.988283
621.525337
620.826431
623.587630
625.161988
625.387004
624.465679
626.975497
628.364942
628.459959
627.448046
629.831141
631.113851
631.116272
630.016735
632.291596
633.465758
633.370262
632.194108
634.366667
635.506735
617.366948
619.222239
620.797853
621.614064
622.032644
623.679247
624.949111
625.483619
625.662786
627.088801
628.182282
628.582968
628.655558
629.964354
630.950411
631.253071
631.229333
632.431663
633.307621
633.503670
633.379268
634.473596
635.236079
614.454342
617.882121
619.901329
620.444333
619.756274
622.529514
624.117239
624.349895
623.426676
625.967524
627.378191
627.486726
626.482835
628.876049
630.164489
630.168757
629.067860
631.348360
632.524855
632.424723
631.234406
633.426056
634.576196
602.324394
615.315620
618.739881
618.221518
609.523796
620.323798
623.035688
622.166833
613.321244
623.790250
626.315115
625.350923
616.603561
626.743867
629.112854
628.038877
619.217720
629.215474
631.469973
630.302295
621.450999
631.351418
633.768176
613.659223
617.087521
619.106552
619.648291
618.957767
621.727368
623.312387
623.543974
622.620789
625.161000
626.572609
626.683962
625.682272
628.072585
629.354542
629.352076
628.245203
630.519541
631.692139
631.590318
630.399114
632.588545
633.737109
615.776601
617.635067
619.211586
620.026205
620.440837
622.078257
623.342144
623.875691
624.057304
625.478742
626.572425
626.979606
627.059187
628.360398
629.332793
629.623962
629.592084
630.779122
631.645588
631.838895
631.714808
632.801747
633.559521
613.121262
616.588248
618.617734
619.155614
618.458349
621.195346
622.758389
622.986876
622.085267
624.569185
625.951972
626.059176
625.071091
627.430502
628.689738
628.682518
627.591958
629.824978
630.979387
630.884010
629.723738
631.868518
632.995847
601.144788
614.333748
617.785310
617.259092
608.588684
619.274999
621.936210
621.074706
612.428587
622.625280
625.074818
624.106697
615.461863
625.462193
627.783210
626.716089
618.050685
627.846955
630.053677
628.913102
620.273307
629.934251
632.293222
613.103630
616.545586
618.535971
619.028738
618.282404
620.963761
622.473725
622.656488
621.714876
624.158533
625.507060
625.588284
624.579156
626.918509
628.163901
628.147567
627.048350
629.265516
630.403401
630.294587
629.122633
631.253146
632.370993
615.803616
617.599673
619.090405
619.815417
620.138242
621.655451
622.809752
623.256756
623.368276
624.702637
625.726212
626.087997
626.137532
627.391742
628.330539
628.606156
628.564752
629.711179
630.539856
630.708460
630.566880
631.616189
632.349013
613.886120
617.164057
619.029473
619.444449
618.662247
621.199328
622.605282
622.725885
621.752711
624.114810
625.409124
625.471440
624.476622
626.750587
627.967616
627.958059
626.888647
629.050102
630.148614
630.021485
628.845323
630.929467
632.019031
603.135072
615.664000
618.821342
618.162436
609.644471
619.822309
622.253294
621.288251
612.697925
622.622269
624.951640
623.971114
615.531221
625.227076
627.468439
626.431855
617.977248
627.509071
629.618719
628.455341
619.889198
629.371671
631.654810
615.561162
618.602251
620.243756
620.542396
619.694551
622.062854
623.340023
623.428545
622.457905
624.709635
625.922831
625.990860
625.029747
627.222244
628.383770
628.399578
627.375839
629.459353
630.495556
630.376973
629.220601
631.194683
632.189392
619.687104
620.673580
621.580835
622.148244
622.539544
623.535750
624.356928
624.826618
625.135951
626.066683
626.850083
627.305037
627.608747
628.516450
629.266130
629.673314
629.908541
630.717492
631.343821
631.608816
631.687270
632.325569
632.756543
621.148436
621.656275
622.304070
622.901155
623.481247
624.210314
624.897582
625.461450
625.992079
626.679382
627.342788
627.897843
628.424261
629.098265
629.734697
630.244450
630.702147
631.279515
631.792630
632.155256
632.441893
632.816410
633.071090
627.678900
628.160740
628.827732
629.494176
630.170741
630.955616
631.711114
632.363831
632.987249
633.709993
634.408125
635.009295
635.580393
636.241085
636.865896
637.382639
637.858667
638.413767
638.920958
639.303828
639.620385
639.973486
640.211322
626.363296
627.124627
627.976095
628.646611
629.250159
630.175530
631.015221
631.614227
632.133312
632.977071
633.748615
634.291607
634.756584
635.532047
636.224954
636.680647
637.050155
637.722605
638.304034
638.637236
638.865471
639.360629
639.715226
623.623273
625.201547
626.471405
627.068900
627.314125
628.709892
629.773994
630.203072
630.316122
631.595865
632.573010
632.940235
633.001068
634.196438
635.083599
635.358148
635.322529
636.419329
637.205277
637.377601
637.235247
638.193266
638.842267
619.804049
623.059362
624.885400
625.266424
624.444304
627.020984
628.449084
628.579509
627.591155
630.008995
631.327693
631.391105
630.366601
632.667062
633.881160
633.846626
632.724212
634.930852
636.052736
635.936420
634.752052
636.835740
637.914998
620.958252
622.721261
624.178599
624.881190
625.192278
626.713103
627.872620
628.323222
628.435800
629.788826
630.822927
631.184221
631.225359
632.480261
633.416338
633.682349
633.628482
634.788572
635.630339
635.806737
635.666050
636.713122
637.441922
620.851890
622.146125
623.449839
624.290396
624.936276
626.187979
627.256592
627.849894
628.281998
629.351143
630.278222
630.764734
631.107967
632.081547
632.913599
633.307476
633.557947
634.434853
635.168040
635.464537
635.616123
636.374846
636.953376
618.950118
620.786878
622.327094
623.099695
623.471536
625.068680
626.290992
626.785609
626.931442
628.321633
629.384876
629.761869
629.813751
631.099579
632.063984
632.348587
632.309583
633.495833
634.358157
634.545057
634.413717
635.493778
636.245897
615.719165
619.161350
621.170523
621.690249
620.973428
623.716728
625.274958
625.486704
624.554376
627.053700
628.434591
628.523148
627.505063
629.879474
631.153146
631.147663
630.041532
632.310497
633.480164
633.381470
632.202526
634.371797
635.509590
617.470357
619.324971
620.894118
621.700305
622.107477
623.742598
625.002176
625.529183
625.702920
627.118456
628.203386
628.598166
628.665920
629.968242
630.948237
631.246279
631.219350
632.418270
633.292460
633.488937
633.365991
634.456218
635.215857
617.861430
619.197804
620.565540
621.476824
622.195602
623.526005
624.668435
625.323761
625.808592
626.928821
627.899235
628.419400
628.791987
629.799759
630.664116
631.084774
631.359043
632.262140
633.018196
633.331622
633.498864
634.281806
634.877702
616.388105
618.235999
619.806857
620.622033
621.041642
622.689642
623.962354
624.499963
624.682035
626.115862
627.216169
627.622120
627.698321
629.009728
629.996731
630.299382
630.275685
631.479289
632.356193
632.552336
632.426956
633.525130
634.290193
613.543260
616.967200
618.982795
619.523752
618.834316
621.604814
623.191062
623.424127
622.502371
625.044139
626.455994
626.566145
625.563407
627.956307
629.243044
629.245364
628.143166
630.422820
631.599232
631.499997
630.310630
632.502459
633.652540
615.592070
617.440514
619.011586
619.826055
620.243618
621.888188
623.157795
623.693548
623.874719
625.307502
626.407900
626.815399
626.892672
628.201312
629.182471
629.478814
629.449149
630.647291
631.520806
631.715163
631.588631
632.684976
633.448726
616.271036
617.609460
618.978281
619.888629
620.603557
621.925895
623.061472
623.713412
624.197152
625.313669
626.283217
626.806875
627.182904
628.184646
629.037269
629.446931
629.711814
630.602875
631.350643
631.660420
631.825966
632.603861
633.196216
615.089013
616.949861
618.522008
619.327762
619.730518
621.349338
622.596765
623.119827
623.295408
624.698992
625.779017
626.179479
626.256267
627.546560
628.508557
628.794449
628.760882
629.937002
630.796434
630.988874
630.867447
631.945182
632.697015
612.556699
616.013501
618.026574
618.545209
617.826478
620.537828
622.076284
622.283834
621.364251
623.830710
625.197866
625.292549
624.293780
626.643024
627.894584
627.881768
626.786265
629.011739
630.158958
630.057973
628.893123
631.033141
632.157384
615.063169
616.899912
618.433030
619.192729
619.545379
621.110066
622.305784
622.783412
622.918599
624.283342
625.330085
625.704486
625.759791
627.030600
627.978188
628.253640
628.209770
629.370624
630.214017
630.392732
630.258998
631.323570
632.066739
616.273854
617.556094
618.840490
619.657388
620.273713
621.483581
622.514231
623.078768
623.487205
624.524056
625.426874
625.903081
626.242990
627.203070
628.023259
628.413181
628.660681
629.517020
630.229933
630.513274
630.656315
631.402923
631.973923
615.739350
617.476713
618.902782
619.575454
619.855628
621.314806
622.421291
622.836228
622.924053
624.225350
625.222164
625.569398
625.611229
626.844530
627.770570
628.044758
628.005042
629.135087
629.948289
630.107879
629.958792
630.990252
631.709743
614.014614
617.224875
619.008558
619.358403
618.522398
620.999315
622.356154
622.448787
621.455154
623.783111
625.048493
625.098755
624.097057
626.350315
627.551295
627.540238
626.471158
628.615375
629.697125
629.563947
628.380428
630.438374
631.504929
617.306830
618.851460
620.075842
620.625141
620.819211
622.132686
623.122715
623.495616
623.565213
624.778022
625.705237
626.048024
626.102917
627.276168
628.157509
628.446291
628.431238
629.504378
630.266270
630.424373
630.275324
631.219709
631.860623
619.660498
620.393350
621.197434
621.808821
622.344036
623.189280
623.951052
624.481337
624.939797
625.723206
626.446677
626.958606
627.406139
628.167910
628.857893
629.320956
629.698743
630.363997
630.933779
631.257464
631.478842
631.966503
632.316506
620.771571
621.226342
621.844794
622.447389
623.049245
623.752329
624.426929
625.005225
625.561951
626.225044
626.875286
627.442834
627.993014
628.641757
629.264076
629.785354
630.266395
630.819624
631.320821
631.697271
632.008283
632.356376
632.591199
627.281138
627.731772
628.380143
629.050241
629.738489
630.508714
631.255979
631.918022
632.556454
633.266638
633.956968
634.566309
635.150336
635.796601
636.411273
636.933581
637.420491
637.960447
638.458064
638.847527
639.175444
639.512487
639.736551
626.141351
626.786017
627.581003
628.273183
628.935305
629.797253
630.605611
631.236241
631.817920
632.601272
633.341948
633.914369
634.438381
635.152919
635.813650
636.296549
636.723177
637.334134
637.884019
638.244904
638.529007
638.959360
639.268889
624.014780
625.115956
626.203306
626.896874
627.432092
628.529240
629.475871
630.020157
630.426767
631.414454
632.275189
632.752430
633.097064
634.006036
634.778826
635.162238
635.408909
636.218869
636.890886
637.170379
637.302682
637.967516
638.463332
621.666623
623.380532
624.775852
625.430599
625.703432
627.172679
628.292208
628.724471
628.827039
630.154663
631.167816
631.522475
631.559483
632.795221
633.711983
633.969003
633.907497
635.048563
635.872976
636.041943
635.892543
636.912492
637.618306
621.424301
622.684049
623.943113
624.743912
625.354024
626.563731
627.598508
628.170412
628.587348
629.637125
630.548302
631.026129
631.361989
632.319306
633.134240
633.515198
633.754310
634.616966
635.339073
635.629488
635.774097
636.516000
637.081553
620.907495
621.964383
623.151288
624.031701
624.792262
625.916105
626.921460
627.575682
628.130396
629.078633
629.944827
630.490749
630.952820
631.805191
632.574386
633.024070
633.390367
634.146819
634.819979
635.173835
635.438715
636.069670
636.559926
619.460254
620.773824
622.103349
622.969201
623.639812
624.920505
626.016541
626.632346
627.083193
628.170222
629.112284
629.609919
629.962224
630.945534
631.785973
632.185866
632.442078
633.328034
634.070179
634.372993
634.530642
635.302090
635.889921
617.696655
619.536919
621.087871
621.875357
622.264249
623.880543
625.123874
625.637685
625.800438
627.205841
628.282723
628.672133
628.735441
630.026564
630.995707
631.284872
631.250892
632.443059
633.312364
633.504848
633.377835
634.466656
635.225271
617.985417
619.315776
620.673491
621.573001
622.279595
623.597757
624.729631
625.376855
625.854993
626.966531
627.929674
628.444929
628.813352
629.813574
630.670658
631.085741
631.355971
632.255298
633.009188
633.321872
633.488682
634.269872
634.864399
617.932055
619.026777
620.274609
621.225028
622.059081
623.259736
624.336821
625.052156
625.659363
626.656367
627.564259
628.143611
628.635950
629.522584
630.325620
630.805328
631.199306
631.982862
632.678967
633.051278
633.334104
633.987320
634.493221
616.892651
618.222750
619.586828
620.499082
621.221128
622.551538
623.695600
624.354894
624.844684
625.968207
626.941553
627.464551
627.839707
628.850207
629.716842
630.139853
630.417357
631.322392
632.079213
632.394518
632.563831
633.347939
633.944455
615.493665
617.334879
618.901606
619.717012
620.139124
621.780826
623.049982
623.588875
623.775076
625.204738
626.302121
626.707104
626.783063
628.094503
629.081044
629.383795
629.361478
630.564753
631.441597
631.640466
631.519141
632.614634
633.377786
616.097146
617.427688
618.792199
619.704231
620.424562
621.751263
622.891327
623.547596
624.035410
625.157366
626.129999
626.653479
627.028928
628.036666
628.897701
629.314536
629.585699
630.485820
631.240214
631.553884
631.721950
632.504588
633.100085
616.344154
617.439956
618.688899
619.639281
620.470125
621.662092
622.730092
623.438917
624.042004
625.035188
625.941170
626.521830
627.015768
627.897079
628.689218
629.158449
629.542954
630.316211
631.004855
631.372829
631.652872
632.302437
632.805810
615.612521
616.944668
618.304025
619.203968
619.906469
621.207936
622.323464
622.959736
623.431172
624.534795
625.493452
626.010754
626.383516
627.375712
628.216643
628.619297
628.879854
629.762336
630.503168
630.809119
630.972460
631.746655
632.336420
614.554629
616.396094
617.946676
618.732724
619.116217
620.704143
621.922149
622.419138
622.571242
623.961636
625.028948
625.418320
625.485998
626.766226
627.717979
627.996981
627.957950
629.126340
629.977721
630.161926
630.032091
631.109702
631.861377
615.580810
616.889035
618.208767
619.061259
619.712573
620.961166
622.026430
622.617740
623.048640
624.114315
625.040295
625.531000
625.880726
626.853354
627.680142
628.071378
628.320339
629.187756
629.913037
630.205294
630.356204
631.118149
631.699996
616.331400
617.373011
618.536585
619.389135
620.116781
621.201237
622.168765
622.790805
623.316874
624.234118
625.075412
625.607161
626.061443
626.902482
627.662066
628.108086
628.470514
629.211247
629.867124
630.208248
630.464146
631.085989
631.570586
616.205802
617.436497
618.656556
619.415270
619.980296
621.140112
622.128542
622.662195
623.045093
624.050484
624.926015
625.384224
625.710950
626.653779
627.462048
627.847847
628.092527
628.937099
629.638215
629.914048
630.049397
630.780804
631.339879
615.871484
617.541330
618.883869
619.484782
619.702436
621.109783
622.173376
622.561809
622.628621
623.895972
624.863018
625.194561
625.224910
626.440036
627.351099
627.621375
627.578622
628.695092
629.494942
629.649547
629.493310
630.500826
631.199197
617.697952
618.762000
619.795593
620.427950
620.897183
621.923981
622.804166
623.290751
623.645399
624.573578
625.386278
625.834022
626.163232
627.056891
627.826726
628.220558
628.478959
629.277272
629.933624
630.202290
630.327990
630.984522
631.475129
619.437317
620.050707
620.793418
621.420381
622.009270
622.794005
623.527212
624.088906
624.607663
625.331342
626.023338
626.562021
627.065315
627.767080
628.425741
628.915385
629.349277
629.957268
630.499969
630.854506
631.133829
631.559357
631.865850
620.371389
620.793088
621.389912
621.992912
622.604335
623.293448
623.960814
624.548286
625.118900
625.768619
626.409762
626.983527
627.544798
628.178823
628.791340
629.318525
629.811187
630.351796
630.846559
631.232452
631.557139
631.891144
632.113309
626.710553
627.192742
627.859731
628.525855
629.201817
629.985613
630.741555
631.396652
632.023021
632.747234
633.445817
634.046887
634.616983
635.274988
635.895619
636.407636
636.879324
637.431122
637.936163
638.317885
638.633787
638.986053
639.223314
625.393148
626.156662
627.009972
627.682137
628.286839
629.209720
630.049011
630.650955
631.174049
632.018031
632.788839
633.331229
633.795105
634.567444
635.255674
635.706263
636.071276
636.740730
637.320614
637.653556
637.882001
638.375875
638.729488
622.646795
624.232811
625.508805
626.112862
626.365507
627.752993
628.813872
629.247316
629.368323
630.643745
631.617181
631.982926
632.042866
633.234024
634.115580
634.384346
634.343818
635.438448
636.224214
636.398473
636.259164
637.213916
637.860732
618.815465
622.090013
623.927138
624.321206
623.522617
626.074551
627.494306
627.631562
626.662290
629.063902
630.374647
630.436066
629.412251
631.706279
632.913739
632.872716
631.744395
633.950446
635.073924
634.962778
633.788450
635.863080
636.938255
619.994473
621.762999
623.223646
623.930316
624.246847
625.758041
626.913630
627.368035
627.488135
628.836745
629.867469
630.227820
630.268382
631.518661
632.448681
632.708593
632.649798
633.808477
634.651651
634.831572
634.695159
635.740199
636.467639
619.910660
621.200697
622.499168
623.335674
623.978359
625.224599
626.291767
626.887396
627.323117
628.392623
629.320033
629.807837
630.151595
631.120454
631.946096
632.333785
632.579485
633.454423
634.188772
634.487503
634.640954
635.401160
635.980727
618.034518
619.855624
621.382072
622.145044
622.510013
624.100720
625.322134
625.818657
625.967320
627.359514
628.425574
628.807399
628.864291
630.141937
631.097869
631.375951
631.332721
632.515966
633.378813
633.566302
633.433889
634.518770
635.274542
614.835559
618.242660
620.230487
620.738638
620.016788
622.749921
624.305611
624.518414
623.588631
626.089899
627.474838
627.572514
626.570724
628.926639
630.188892
630.177794
629.070858
631.334518
632.503217
632.402599
631.216325
633.396900
634.540623
616.561759
618.399079
619.953160
620.749407
621.150182
622.778171
624.034722
624.561858
624.737109
626.153462
627.240371
627.639599
627.712621
629.008065
629.981943
630.276729
630.249158
631.446642
632.321136
632.518373
632.395135
633.489981
634.252453
616.941085
618.267066
619.624456
620.529136
621.243714
622.566853
623.705096
624.360420
624.847028
625.964899
626.933508
627.453714
627.826837
628.832432
629.694891
630.115518
630.392025
631.296050
632.053106
632.369759
632.540439
633.324189
633.920102
615.473215
617.307911
618.869304
619.682566
620.105081
621.740124
623.005535
623.544803
623.733516
625.157028
626.249416
626.651334
626.725465
628.036614
629.024616
629.330874
629.315222
630.520692
631.396962
631.599154
631.482531
632.575840
633.337292
612.648312
616.045929
618.049899
618.595037
617.926437
620.666519
622.239947
622.478358
621.579367
624.092175
625.488312
625.590911
624.583501
626.977746
628.266909
628.274791
627.184078
629.464164
630.640806
630.552575
629.385430
631.559046
632.700804
614.678676
616.513813
618.075990
618.889738
619.311033
620.941520
622.201571
622.736466
622.922155
624.343511
625.434554
625.836406
625.910739
627.219004
628.200981
628.500689
628.476773
629.677403
630.553624
630.754800
630.637124
631.729128
632.489714
615.356082
616.682780
618.042032
618.948862
619.662404
620.973917
622.099264
622.744659
623.224594
624.338020
625.303931
625.824739
626.199914
627.200328
628.051144
628.461992
628.729964
629.623177
630.372760
630.684756
630.852478
631.632831
632.226512
614.195816
616.033027
617.589895
618.392400
618.797859
620.399170
621.630430
622.139576
622.302541
623.712063
624.794693
625.195837
625.275983
626.564797
627.519695
627.804360
627.772421
628.948931
629.807680
629.996608
629.869466
630.957550
631.715743
611.706729
615.109338
617.097815
617.616376
616.918052
619.592470
621.106263
621.290909
620.338811
622.831080
624.208350
624.305288
623.307535
625.657630
626.901411
626.886823
625.793510
628.016746
629.160650
629.049183
627.860877
630.029210
631.166371
614.164257
615.976327
617.492149
618.245932
618.599595
620.148823
621.331013
621.796115
621.918953
623.290243
624.339768
624.713252
624.766932
626.035076
626.978004
627.251520
627.207786
628.368522
629.211514
629.386968
629.247794
630.323653
631.073956
615.347703
616.615555
617.885009
618.690264
619.298502
620.504946
621.533325
622.095083
622.500448
623.536608
624.436892
624.908750
625.244132
626.200868
627.017267
627.404119
627.649951
628.507845
629.223883
629.509906
629.655185
630.406985
630.981413
614.810217
616.528935
617.935174
618.587099
618.847279
620.317059
621.433189
621.853694
621.944358
623.241684
624.232485
624.571963
624.605205
625.836852
626.759818
627.028942
626.984463
628.118582
628.938416
629.104771
628.961716
629.996225
630.717384
613.100926
616.276415
618.032456
618.349735
617.465742
619.982727
621.362258
621.467309
620.483630
622.802608
624.059177
624.098315
623.080455
625.338653
626.538094
626.519764
625.439713
627.593659
628.685047
628.561173
627.387140
629.445410
630.512389
616.363071
617.891159
619.097583
619.627014
619.801879
621.128340
622.130975
622.512175
622.586469
623.795573
624.716811
625.051924
625.098146
626.269594
627.147493
627.430463
627.409915
628.486791
629.255453
629.420910
629.278389
630.225184
630.867132
618.699279
619.424704
620.218894
620.819883
621.347371
622.195585
622.962666
623.497163
623.957590
624.739292
625.459015
625.965941
626.408071
627.166065
627.851939
628.310468
628.685036
629.351538
629.925526
630.254415
630.480487
630.970945
631.322273
619.803464
620.254042
620.866260
621.462469
622.060039
622.763460
623.440453
624.021016
624.578647
625.240563
625.888025
626.451743
626.997640
627.642361
628.260583
628.777987
629.256569
629.810257
630.314387
630.694859
631.009696
631.360467
631.596645
626.112757
626.646647
627.339839
627.996650
628.647830
629.456956
630.226615
630.869037
631.470724
632.220143
632.931385
633.518081
634.061772
634.743129
635.375386
635.872710
636.318135
636.894053
637.412058
637.781261
638.074031
638.453815
638.711537
624.441541
625.460242
626.414339
627.037955
627.494142
628.568747
629.469270
630.012007
630.385661
631.379736
632.210157
632.692120
633.006425
633.925256
634.671275
635.060797
635.276009
636.093514
636.733580
637.010083
637.096928
637.743176
638.178641
619.897547
623.001525
624.696916
625.043233
624.239322
626.692177
628.044630
628.191751
627.257957
629.589150
630.850760
630.932223
629.949906
632.180362
633.344179
633.326209
632.239658
634.379423
635.453387
635.355269
634.207819
636.197535
637.200099
606.785747
619.529401
622.758251
622.128656
613.561980
623.896471
626.402635
625.467063
616.778716
626.900788
629.289085
628.291675
619.656383
629.559327
631.825073
630.717396
621.947142
631.795337
633.990938
632.855665
624.275523
633.803832
636.100819
617.147088
620.476221
622.377272
622.818404
622.057287
624.656260
626.114854
626.271889
625.315432
627.741591
629.071948
629.137702
628.115212
630.426261
631.649604
631.612217
630.486557
632.712274
633.855471
633.753456
632.589379
634.693343
635.793390
618.487464
620.286263
621.784294
622.521922
622.864514
624.417762
625.608468
626.085030
626.220009
627.591327
628.639892
629.009726
629.057001
630.320681
631.263462
631.531444
631.479813
632.652351
633.507999
633.694087
633.562358
634.631123
635.375593
615.168208
618.561251
620.528362
621.014383
620.270188
622.978653
624.512496
624.707952
623.763830
626.250694
627.622974
627.710439
626.699422
629.044312
630.295740
630.275194
629.159946
631.415899
632.579227
632.475492
631.286332
633.461037
634.600274
602.693852
615.652245
619.039986
618.485946
609.770225
620.509534
623.187153
622.311026
613.541460
623.885371
626.370363
625.405715
616.750311
626.760274
629.089342
628.005249
619.216539
629.163342
631.407722
630.247228
621.435609
631.293097
633.698246
613.695514
617.104479
619.098739
619.617391
618.908339
621.654003
623.222596
623.448006
622.529902
625.041168
626.434712
626.539821
625.545065
627.908747
629.179024
629.175862
628.076880
630.347924
631.523495
631.429708
630.249638
632.434907
633.581183
615.517671
617.351784
618.907499
619.711084
620.122448
621.754040
623.015834
623.550488
623.734143
625.155356
626.246206
626.648008
626.722789
628.027168
629.009361
629.311335
629.290789
630.494973
631.374943
631.578762
631.462210
632.558039
633.320552
612.622764
616.017651
618.017287
618.557841
617.885449
620.622961
622.194872
622.432424
621.532815
624.044384
625.439622
625.541728
624.533995
626.927572
628.217177
628.226454
627.137882
629.420574
630.600581
630.516084
629.352089
631.526877
632.668694
600.599171
613.470659
616.865593
616.365498
607.811999
618.448465
621.125041
620.277006
611.579845
621.890066
624.375085
623.396348
614.632543
624.783839
627.157611
626.093711
617.304568
627.288507
629.547432
628.412163
619.684310
629.470982
631.863025
611.829118
615.224458
617.225139
617.766721
617.093528
619.825357
621.390471
621.622265
620.718465
623.227206
624.620560
624.722057
623.714093
626.104747
627.388762
627.392295
626.296323
628.574122
629.753852
629.668107
628.502875
630.676291
631.817349
613.935376
615.769914
617.328183
618.136221
618.549940
620.165042
621.409632
621.930879
622.104968
623.520918
624.608359
625.009821
625.085698
626.385050
627.356730
627.651357
627.625726
628.817237
629.688487
629.887157
629.767710
630.859681
631.619940
611.337119
614.743471
616.742086
617.276170
616.596200
619.288582
620.819260
621.019109
620.081025
622.587597
623.977083
624.082826
623.091929
625.451452
626.705564
626.699875
625.615059
627.848811
629.002820
628.899890
627.718683
629.893726
631.034909
599.590945
612.527871
615.918510
615.404695
606.889197
617.390457
619.991413
619.072386
610.247695
620.608502
623.089215
622.120843
613.443522
623.473037
625.790679
624.725698
616.076573
625.859503
628.058900
626.887571
618.099169
627.918188
630.313070
611.308827
614.688640
616.645205
617.130127
616.398394
619.039211
620.521529
620.678138
619.700553
622.167844
623.523298
623.601064
622.583651
624.920923
626.161771
626.144359
625.047660
627.264273
628.401699
628.285273
627.092482
629.254817
630.387840
613.941603
615.709603
617.173792
617.878553
618.186710
619.698068
620.847782
621.288785
621.392994
622.726322
623.745099
624.098263
624.137896
625.386837
626.320318
626.591302
626.547194
627.696927
628.531479
628.704911
628.566552
629.626135
630.365294
612.028090
615.263270
617.091868
617.466684
616.630976
619.204942
620.631218
620.761866
619.796139
622.147278
623.429767
623.477005
622.461874
624.737500
625.950208
625.931143
624.849599
627.021898
628.132846
628.018037
626.854131
628.942167
630.034398
601.387598
613.771030
616.868049
616.130639
607.357197
617.776579
620.267958
619.329740
610.787251
620.664187
622.973402
621.967497
613.455230
623.203214
625.446501
624.393201
615.884332
625.467703
627.598379
626.453416
617.919294
627.387052
629.669188
613.676956
616.679150
618.287215
618.547343
617.647403
620.056940
621.359630
621.463043
620.503373
622.744695
623.946300
623.999687
623.018468
625.212235
626.368261
626.372783
625.335257
627.428721
628.477305
628.371827
627.228516
629.205251
630.201528
617.760574
618.733220
619.623358
620.172610
620.548774
621.551765
622.382036
622.858487
623.171045
624.098080
624.874652
625.320658
625.614289
626.515511
627.257677
627.656431
627.885272
628.696424
629.329919
629.603896
629.690722
630.333863
630.767227
619.208325
619.708910
620.346134
620.932406
621.505001
622.234564
622.925481
623.492726
624.024520
624.709447
625.367841
625.916103
626.434818
627.101492
627.730347
628.232919
628.685926
629.263812
629.781830
630.151382
630.444752
630.824055
631.081205
625.788482
626.268146
626.931006
627.592867
628.265387
629.047107
629.802631
630.458420
631.085234
631.808281
632.504038
633.101374
633.667687
634.322522
634.940773
635.450952
635.920970
636.471078
636.974758
637.355700
637.671375
638.023746
638.261152
624.473801
625.234443
626.083189
626.750916
627.352166
628.272868
629.111804
629.714737
630.238491
631.080963
631.848393
632.386602
632.846475
633.615703
634.301891
634.751135
635.114871
635.782616
636.361012
636.693120
636.921371
637.415449
637.769273
621.731359
623.313951
624.584767
625.184295
625.433655
626.818719
627.879250
628.314143
628.436233
629.709482
630.678686
631.039684
631.095427
632.283653
633.163751
633.432051
633.391027
634.483882
635.267996
635.441440
635.302091
636.257290
636.904453
617.901963
621.172738
623.004583
623.394383
622.592922
625.142138
626.561415
626.700387
625.732599
628.131408
629.437429
629.493988
628.466155
630.757597
631.964159
631.923504
630.795609
632.999986
634.122066
634.010603
632.836750
634.912252
635.987928
619.080020
620.844897
622.300476
623.002776
623.316139
624.824874
625.979942
626.435524
626.556476
627.902896
628.929701
629.285900
629.323050
630.571257
631.500671
631.761041
631.702815
632.861035
633.704326
633.885464
633.750780
634.797144
635.525086
618.996256
620.282145
621.575051
622.406611
623.045584
624.289332
625.355793
625.951995
626.388056
627.456015
628.380513
628.865079
629.206179
630.173645
630.999111
631.387474
631.634098
632.509826
633.246103
633.548036
633.704831
634.466834
635.046757
617.122570
618.938063
620.457617
621.214714
621.575325
623.163122
624.383482
624.880139
625.028931
626.419946
627.483795
627.863102
627.917998
629.195100
630.151610
630.431061
630.389526
631.574401
632.440577
632.633054
632.505528
633.592463
634.348283
613.926123
617.326044
619.305687
619.807180
619.080507
621.810156
623.364230
623.576701
622.646898
625.147212
626.530541
626.626374
625.623174
627.979363
629.242927
629.233961
628.129591
630.395306
631.568124
631.473539
630.293056
632.475646
633.619224
615.648643
617.479982
619.026456
619.815980
620.211588
621.835823
623.090193
623.616313
623.791142
625.207020
626.293302
626.691801
626.764336
628.060225
629.035279
629.331900
629.306574
630.507024
631.386742
631.590532
631.473146
632.570323
633.332861
616.023508
617.344752
618.695375
619.593446
620.302568
621.621659
622.757096
623.410559
623.896214
625.014124
625.983199
626.503874
626.877350
627.883289
628.746360
629.168001
629.445827
630.353627
631.117693
631.442031
631.619148
632.405357
633.001210
614.553339
616.383757
617.938669
618.745196
619.161842
620.792442
622.054294
622.590611
622.777527
624.201481
625.295268
625.698624
625.773714
627.084919
628.072844
628.379070
628.362341
629.572244
630.459089
630.671050
630.562355
631.657875
632.418529
611.728278
615.121594
617.119067
617.657294
616.982406
619.717595
621.286607
621.520821
620.618822
623.132013
624.529764
624.633982
623.627599
626.021605
627.310752
627.318900
626.227548
628.512518
629.700254
629.622447
628.463861
630.639110
631.779666
613.759861
615.590801
617.146637
617.953667
618.368665
619.993521
621.248146
621.777857
621.959612
623.379873
624.471141
624.873123
624.947018
626.255251
627.238713
627.540549
627.519184
628.724966
629.609338
629.818992
629.708145
630.802227
631.562539
614.441396
615.763402
617.116025
618.016249
618.723516
620.028502
621.147123
621.785962
622.260495
623.371046
624.335299
624.853849
625.225895
626.226286
627.080939
627.495995
627.768272
628.666783
629.423060
629.741909
629.915136
630.697907
631.292088
613.287900
615.119026
616.668340
617.464205
617.863528
619.457318
620.680363
621.181247
621.336938
622.742115
623.821421
624.217475
624.289370
625.577830
626.540978
626.832112
626.805780
627.987607
628.852227
629.047135
628.924874
630.015415
630.774455
610.804317
614.199437
616.179638
616.691750
615.987818
618.654191
620.158992
620.334436
619.373930
621.861118
623.234133
623.324734
622.317261
624.666326
625.918407
625.910202
624.822343
627.050404
628.199609
628.093710
626.910133
629.080834
630.218936
613.259247
615.065346
616.574031
617.321912
617.670319
619.212753
620.387121
620.844012
620.959143
622.324773
623.369337
623.736877
623.783884
625.049947
625.995840
626.272801
626.232659
627.397280
628.244959
628.425491
628.290732
629.369227
630.120727
614.438636
615.701915
616.965516
617.765649
618.369405
619.570792
620.593158
621.148299
621.547048
622.577292
623.471972
623.937917
624.267444
625.220880
626.036850
626.424282
626.671625
627.532232
628.252292
628.542929
628.692377
629.447045
630.022902
613.898980
615.613462
617.014429
617.661851
617.918423
619.384809
620.496594
620.911921
620.996946
622.288285
623.273048
623.606467
623.633981
624.861246
625.781380
626.048794
626.003983
627.139649
627.962832
628.133367
627.994252
629.031725
629.754447
612.188162
615.359309
617.110404
617.423701
616.536781
619.051683
620.428145
620.529128
619.540632
621.853725
623.104120
623.137117
622.113398
624.366492
625.561740
625.540236
624.458563
626.613074
627.707103
627.586876
626.416431
628.477586
629.546135
615.445600
616.970665
618.173487
618.700031
618.872860
620.197679
621.197784
621.575475
621.645414
622.849186
623.764632
624.093838
624.134260
625.300296
626.173377
626.452465
626.429587
627.506311
628.276887
628.445370
628.305997
629.255362
629.898733
617.777104
618.500718
619.292599
619.891658
620.417697
621.264438
622.029254
622.560600
623.017063
623.794006
624.508446
625.009827
625.446352
626.198923
626.879818
627.334247
627.706189
628.372071
628.947348
629.278663
629.507416
630.000094
630.352664
618.878596
619.327968
619.938554
620.533313
621.129681
621.831702
622.506578
623.084207
623.638137
624.295643
624.938153
625.496581
626.037039
626.676407
627.289661
627.802942
628.278808
628.831642
629.336697
629.719220
630.036433
630.389200
630.626502
625.432655
625.878246
626.518475
627.180389
627.862148
628.628429
629.375135
630.039041
630.678884
631.386930
632.071788
632.674041
633.250971
633.891189
634.501210
635.019932
635.503554
636.039922
636.534549
636.922247
637.249581
637.586796
637.811144
624.299383
624.938042
625.723767
626.407456
627.063245
627.920824
628.728713
629.362112
629.946042
630.726229
631.459971
632.024260
632.540725
633.249326
633.906121
634.386622
634.810984
635.417967
635.964261
636.323055
636.606517
637.037266
637.347245
622.182956
623.276316
624.352655
625.037804
625.567732
626.659242
627.605187
628.153906
628.564821
629.546844
630.398013
630.865641
631.202306
632.105671
632.875857
633.259257
633.506108
634.310911
634.978168
635.255133
635.386802
636.052649
636.549285
619.841002
621.545326
622.929093
623.576526
623.846445
625.307849
626.425964
626.864139
626.974079
628.292440
629.293838
629.638275
629.667633
630.898365
631.813883
632.073494
632.015849
633.150002
633.969113
634.136067
633.986645
635.008761
635.715829
619.595934
620.846968
622.094947
622.887371
623.492207
624.696069
625.729810
626.305621
626.726395
627.770424
628.672579
629.141810
629.471054
630.424437
631.238554
631.621414
631.862808
632.722798
633.443666
633.735731
633.883365
634.627949
635.194500
619.080911
620.127492
621.301556
622.171464
622.924581
624.043067
625.047303
625.703657
626.260144
627.205029
628.064961
628.604213
629.060970
629.910866
630.680077
631.131645
631.500177
632.257173
632.933439
633.293583
633.565297
634.199517
634.690105
617.644382
618.941946
620.254120
621.106698
621.768145
623.042438
624.136732
624.753744
625.205885
626.290417
627.227624
627.719745
628.067586
629.050543
629.892939
630.296560
630.557114
631.444736
632.192713
632.505943
632.674304
633.448814
634.035788
615.893484
617.709938
619.238959
620.011248
620.390489
621.998640
623.238845
623.752950
623.917012
625.319965
626.392956
626.777757
626.836940
628.130214
629.103474
629.398951
629.372950
630.565955
631.441884
631.647194
631.533874
632.624313
633.381003
616.166575
617.480333
618.819532
619.704291
620.400343
621.710596
622.838284
623.484048
623.962033
625.072666
626.034446
626.547953
626.915004
627.916822
628.777156
629.197232
629.473612
630.377346
631.140153
631.466044
631.645368
632.429867
633.023334
616.098477
617.181848
618.414566
619.351001
620.173917
621.366574
622.438281
623.150041
623.755485
624.753206
625.662639
626.243386
626.736743
627.624186
628.428859
628.911746
629.310506
630.100979
630.808841
631.196199
631.492446
632.149329
632.653781
615.052806
616.373025
617.723002
618.621041
619.330893
620.652941
621.790135
622.443039
622.928464
624.054582
625.032372
625.559652
625.937956
626.948065
627.814771
628.239769
628.521368
629.434935
630.206947
630.541323
630.728250
631.514193
632.106518
613.654121
615.484814
617.037192
617.837758
618.246264
619.879348
621.140012
621.669279
621.847069
623.281077
624.384483
624.795122
624.875804
626.185042
627.170937
627.476005
627.458776
628.671378
629.564814
629.785448
629.685772
630.779194
631.536059
614.259132
615.580025
616.930896
617.829002
618.536526
619.852558
620.982068
621.627617
622.107035
623.228759
624.203619
624.729116
625.105697
626.112625
626.975290
627.396494
627.674434
628.584460
629.353420
629.684671
629.868171
630.652513
631.245359
614.515861
615.600507
616.835008
617.772061
618.590793
619.769771
620.824427
621.520383
622.113195
623.102033
624.005839
624.583696
625.074457
625.955441
626.752113
627.228403
627.621411
628.404685
629.105882
629.487746
629.779316
630.432636
630.935972
613.803468
615.118845
616.460481
617.347229
618.038852
619.324212
620.422683
621.042536
621.500113
622.597086
623.550629
624.060937
624.425995
625.417424
626.265665
626.677779
626.948287
627.840415
628.592448
628.910630
629.084309
629.862407
630.452988
612.764928
614.581729
616.111116
616.884636
617.260115
618.828758
620.026982
620.504881
620.639686
622.023294
623.084187
623.464294
623.521877
624.800176
625.758818
626.047067
626.017904
627.194542
628.055994
628.251937
628.132894
629.213530
629.965950
613.777642
615.069076
616.371624
617.212134
617.854143
619.088024
620.137035
620.712054
621.128102
622.184291
623.101448
623.581840
623.921555
624.890071
625.719290
626.115711
626.371139
627.245540
627.979851
628.282489
628.442680
629.209087
629.792679
614.515066
615.545004
616.694907
617.536480
618.255206
619.329629
620.285564
620.895223
621.409144
622.315517
623.146143
623.666778
624.110728
624.945246
625.702604
626.148958
626.513868
627.259575
627.923281
628.273612
628.537851
629.165108
629.652287
614.385550
615.604571
616.811511
617.559603
618.116493
619.270411
620.251355
620.776061
621.149150
622.142969
623.006608
623.453030
623.768821
624.703042
625.505274
625.887225
626.130817
626.978161
627.685858
627.969944
628.112997
628.850270
629.412408
614.051639
615.707102
617.035921
617.626277
617.835894
619.241010
620.300322
620.682504
620.741770
621.997067
622.951648
623.271101
623.290034
624.495222
625.397848
625.661535
625.615213
626.732530
627.537573
627.699297
627.549887
628.563329
629.264914
615.863892
616.919034
617.943031
618.567885
619.031898
620.056264
620.932588
621.413503
621.760797
622.678619
623.479976
623.916251
624.234228
625.117373
625.877670
626.263627
626.517137
627.314961
627.975074
628.249657
628.381433
629.043103
629.536564
617.590508
618.199145
618.936061
619.558232
620.143679
620.925752
621.655101
622.211374
622.723122
623.437869
624.119795
624.647873
625.140404
625.831678
626.480573
626.962028
627.390553
627.997183
628.542377
628.901626
629.186133
629.616001
629.924927
618.517904
618.936670
619.529573
620.129100
620.737787
621.424211
622.087793
622.670070
623.234030
623.875579
624.507406
625.071133
625.622008
626.245713
626.848538
627.367564
627.854753
628.393564
628.890065
629.279904
629.609164
629.947024
630.171364
624.894192
625.368716
626.024114
626.679381
627.347297
628.126659
628.881652
629.537765
630.164067
630.883877
631.574371
632.165930
632.727495
633.379896
633.998180
634.509953
634.981426
635.530934
636.033405
636.413493
636.729090
637.082470
637.320750
623.590319
624.342231
625.179963
625.839155
626.435032
627.353471
628.192547
628.797021
629.321453
630.159587
630.920453
631.451995
631.906768
632.674070
633.361657
633.814747
634.182098
634.847334
635.422330
635.751810
635.978705
636.474601
636.829988
620.871400
622.435078
623.687254
624.274831
624.517548
625.900798
626.962885
627.402247
627.529051
628.794091
629.753788
630.106557
630.156603
631.344115
632.228409
632.506048
632.476141
633.559439
634.334658
634.501359
634.356611
635.317002
635.967699
617.071366
620.302946
622.109281
622.485269
621.676419
624.225051
625.647493
625.795036
624.842296
627.222722
628.515323
628.562296
627.527969
629.820686
631.034589
631.011238
629.913988
632.090184
633.195865
633.072818
631.884068
633.974370
635.056676
618.213784
619.959952
621.399273
622.091634
622.399920
623.907761
625.064943
625.525376
625.651294
626.989512
628.006800
628.354809
628.386752
629.636122
630.571924
630.843791
630.798577
631.948376
632.784399
632.961363
632.823767
633.875408
634.605920
618.112519
619.386681
620.668384
621.493024
622.128754
623.371423
624.438927
625.037642
625.475266
626.538385
627.455219
627.931567
628.266835
629.237463
630.070254
630.468190
630.723478
631.598198
632.334115
632.639539
632.801500
633.564142
634.142456
616.244894
618.042371
619.548778
620.299539
620.658289
622.244046
623.464606
623.963410
624.114478
625.500074
626.554826
626.922361
626.965483
628.253387
629.222651
629.515537
629.487359
630.669884
631.538138
631.741460
631.629269
632.709730
633.458245
613.075016
616.435782
618.395771
618.890195
618.163919
620.888588
622.441815
622.656971
621.733083
624.224531
625.597093
625.675455
624.642860
627.029326
628.313791
628.324849
627.248290
629.499082
630.672308
630.595545
629.449471
631.607271
632.736903
614.760364
616.574998
618.108921
618.891399
619.283938
620.905883
622.159631
622.686079
622.861882
624.275615
625.358059
625.749266
625.812939
627.120037
628.106729
628.415049
628.401872
629.601174
630.485386
630.702201
630.601264
631.691649
632.446749
615.111381
616.426344
617.768765
618.658351
619.360604
620.679633
621.814777
622.465180
622.947536
624.070458
625.044504
625.567680
625.942363
626.951148
627.817911
628.244031
628.526557
629.437776
630.209477
630.545881
630.735450
631.520478
632.111198
613.626050
615.455680
617.003424
617.796142
618.196158
619.834008
621.097413
621.623822
621.795318
623.239030
624.350200
624.765989
624.850840
626.158361
627.143736
627.449683
627.433842
628.648557
629.546662
629.774918
629.685495
630.777178
631.528598
610.787828
614.187614
616.178265
616.694247
615.978333
618.743087
620.318241
620.531635
619.580462
622.147896
623.577679
623.703468
622.720910
625.098292
626.379534
626.385429
625.294295
627.584721
628.785399
628.728639
627.602188
629.760835
630.888001
612.832500
614.663063
616.211914
617.004741
617.402238
619.033275
620.288078
620.806237
620.970936
622.409771
623.517887
623.931968
624.015106
625.319026
626.300269
626.602636
626.583652
627.795074
628.689769
628.914017
628.818715
629.908480
630.662527
613.528586
614.845846
616.190829
617.081625
617.780062
619.083085
620.198872
620.831497
621.299571
622.412755
623.381274
623.902404
624.275342
625.275756
626.133527
626.552879
626.830076
627.734730
628.500331
628.831578
629.016128
629.796603
630.386563
612.394140
614.214043
615.753005
616.540484
616.933218
618.522999
619.742357
620.239440
620.392134
621.791319
622.866622
623.258269
623.325467
624.614644
625.585412
625.884518
625.865942
627.054192
627.929159
628.140579
628.036811
629.116908
629.867822
609.935998
613.307029
615.273022
615.776783
615.066942
617.729067
619.230104
619.403866
618.446339
620.918281
622.281679
622.364518
621.352010
623.699440
624.959674
624.960825
623.883437
626.115856
627.276410
627.195253
626.054803
628.189842
629.311474
612.377001
614.172237
615.672340
616.414970
616.759481
618.297089
619.466116
619.918373
620.029626
621.385684
622.422123
622.782400
622.823758
624.088891
625.039409
625.322387
625.288557
626.457785
627.313620
627.508381
627.390388
628.458582
629.202632
613.550791
614.809157
616.069079
616.868452
617.471947
618.666934
619.681232
620.228943
620.621029
621.643802
622.532025
622.992514
623.317775
624.268536
625.085195
625.475270
625.726018
626.588781
627.312683
627.609471
627.764846
628.518596
629.092818
613.014603
614.724502
616.124830
616.777815
617.042465
618.496234
619.594862
620.000000
620.077229
621.361364
622.340741
622.671007
622.697161
623.918233
624.835372
625.103511
625.061605
626.195017
627.017508
627.188809
627.050371
628.090534
628.814505
611.312928
614.474549
616.226121
616.552546
615.692791
618.177511
619.534082
619.623033
618.627060
620.932367
622.178031
622.210581
621.192241
623.431727
624.620511
624.599493
623.524811
625.669405
626.758369
626.634857
625.459414
627.527516
628.599247
614.559303
616.081315
617.285467
617.819360
618.001652
619.314788
620.302332
620.670266
620.732884
621.930185
622.840877
623.167409
623.206418
624.364885
625.232469
625.509498
625.486827
626.558742
627.325873
627.492196
627.351303
628.303455
628.948668
616.883232
617.606250
618.399247
619.001528
619.530225
620.372314
621.129931
621.654215
622.104458
622.875820
623.585451
624.082755
624.515329
625.262371
625.938366
626.389391
626.759017
627.421935
627.995097
628.325324
628.553859
629.047705
629.401192
617.981217
618.430587
619.041962
619.638256
620.235317
620.934650
621.604624
622.176707
622.725237
623.377653
624.015398
624.569284
625.105123
625.739427
626.347942
626.857348
627.330199
627.880518
628.383955
628.765810
629.083122
629.436587
629.674452
624.310187
624.835522
625.516614
626.162544
626.805927
627.610895
628.379458
629.022268
629.623018
630.366829
631.069152
631.645974
632.181354
632.858208
633.490109
633.989833
634.437698
635.012535
635.528768
635.896956
636.189935
636.571742
636.831057
622.657535
623.660586
624.596873
625.206702
625.653957
626.724652
627.625231
628.170595
628.545967
629.531878
630.351004
630.821596
631.126969
632.042233
632.790295
633.186459
633.409073
634.221035
634.855256
635.127561
635.211862
635.862154
636.300567
618.165318
621.225364
622.888757
623.215756
622.400630
624.850875
626.206096
626.362324
625.443514
627.753554
628.997400
629.064550
628.071736
630.301274
631.472409
631.473222
630.418733
632.529133
633.585021
633.474013
632.311097
634.316673
635.326918
605.206246
617.780581
620.955362
620.301760
611.718561
622.056610
624.569491
623.656606
615.057458
625.084649
627.442052
626.426756
617.774600
627.684989
629.965158
628.901683
620.301282
629.983769
632.136025
630.972283
622.306650
631.920878
634.236883
615.407734
618.692663
620.564383
620.988946
620.219065
622.817052
624.279665
624.446922
623.506348
625.911557
627.224127
627.275529
626.243157
628.556428
629.790617
629.775496
628.685058
630.883128
632.010848
631.900099
630.724619
632.844494
633.950811
616.707629
618.483769
619.962474
620.688660
621.026075
622.577462
623.770276
624.252000
624.391234
625.753639
626.789035
627.144426
627.180044
628.449867
629.404780
629.689100
629.654180
630.822389
631.676710
631.868744
631.746129
632.815623
633.557888
613.413346
616.761589
618.703482
619.178975
618.433686
621.136926
622.671279
622.871848
621.935093
624.410227
625.766454
625.830753
624.786266
627.161951
628.437540
628.441818
627.358821
629.600236
630.764701
630.681422
629.530038
631.681188
632.806253
601.097162
613.874490
617.214807
616.649581
607.952137
618.665695
621.340616
620.473000
611.739905
622.043252
624.505481
623.495926
614.672888
624.851089
627.230934
626.193067
617.540290
627.372138
629.606937
628.489154
619.849353
629.550301
631.918605
611.922465
615.289016
617.259110
617.766068
617.053824
619.794053
621.361802
621.589150
620.676100
623.181358
624.567424
624.656871
623.633712
626.028971
627.321727
627.340574
626.271567
628.530157
629.711021
629.641389
628.501232
630.662233
631.793901
613.687802
615.510315
617.052070
617.841099
618.239545
619.872815
621.134909
621.664337
621.840681
623.272683
624.372419
624.778113
624.854178
626.163453
627.151653
627.461043
627.448550
628.657017
629.549693
629.773783
629.679205
630.770903
631.525527
610.760521
614.158587
616.146842
616.660508
615.943505
618.710129
620.288113
620.504023
619.554669
622.123367
623.553563
623.679070
622.696279
625.074609
626.357564
626.365510
625.276026
627.566281
628.767078
628.711228
627.586039
629.745061
630.872220
598.678774
611.598011
614.984125
614.428141
605.656411
616.491643
619.194577
618.286381
609.293820
619.907758
622.474515
621.544688
612.899991
622.943942
625.294317
624.225232
615.434185
625.426985
627.710440
626.620155
618.026141
627.702226
630.064363
609.968624
613.367637
615.356854
615.870484
615.150834
617.909608
619.478021
619.684877
618.728048
621.291452
622.718445
622.842361
621.858105
624.232426
625.511147
625.515761
624.423591
626.710830
627.908514
627.849093
626.718442
628.875347
630.004939
612.107129
613.932820
615.477502
616.268630
616.665238
618.278297
619.518057
620.027741
620.188264
621.609921
622.704252
623.109158
623.185898
624.484001
625.462011
625.764901
625.748230
626.950152
627.837376
628.057774
627.960159
629.045758
629.798690
609.552421
612.930865
614.909211
615.428000
614.735861
617.421020
618.944930
619.138645
618.199014
620.690148
622.070711
622.167147
621.165794
623.524218
624.794850
624.804797
623.735767
625.979120
627.151058
627.080585
625.949082
628.088808
629.212345
597.915847
610.744745
614.101668
613.571526
605.043652
615.538221
618.132724
617.215311
608.435956
618.728824
621.187023
620.204795
611.535829
621.540281
623.873930
622.828273
614.212932
623.988744
626.208035
625.099212
616.544423
626.143482
628.490573
609.544901
612.897077
614.835893
615.310352
614.570842
617.202619
618.675403
618.824720
617.844516
620.290158
621.629764
621.693880
620.666489
622.999591
624.249071
624.242902
623.159102
625.382137
626.533920
626.446356
625.300534
627.427988
628.544451
612.159330
613.916651
615.372772
616.074988
616.382637
617.881011
619.016426
619.444863
619.538000
620.857448
621.864119
622.206839
622.238248
623.481163
624.415653
624.691287
624.653660
625.806660
626.648039
626.832964
626.706893
627.763888
628.500108
610.255101
613.477202
615.302445
615.687654
614.876682
617.415806
618.816958
618.930509
617.952271
620.289996
621.562302
621.603931
620.589807
622.849237
624.055310
624.037907
622.965275
625.129658
626.238814
626.125212
624.960448
627.056255
628.151518
599.663135
611.995738
615.089084
614.385786
605.769763
616.024153
618.467937
617.509144
608.959772
618.817466
621.117498
620.114713
611.652197
621.334040
623.560736
622.511729
614.051532
623.580718
625.698105
624.544455
615.977109
625.482463
627.773437
611.900120
614.892014
616.500209
616.773873
615.901143
618.277603
619.556402
619.643656
618.672431
620.901762
622.094349
622.143007
621.162753
623.337828
624.482544
624.483544
623.449922
625.530844
626.572749
626.463299
625.315081
627.299778
628.300047
615.965816
616.936252
617.826959
618.380631
618.761449
619.754757
620.572652
621.037495
621.339674
622.256783
623.024338
623.462406
623.748555
624.638706
625.371311
625.763405
625.988003
626.793347
627.423186
627.695545
627.782092
628.427811
628.862975
617.406811
617.906770
618.544326
619.132085
619.705040
620.429506
621.112163
621.670209
622.192836
622.868716
623.518227
624.057711
624.567420
625.224239
625.843873
626.338824
626.785943
627.359084
627.874305
628.242928
628.536734
628.917492
629.175733
623.977636
624.451249
625.105606
625.759702
626.426597
627.205134
627.959354
628.614488
629.239444
629.957614
630.646281
631.235956
631.796037
632.447956
633.066972
633.580400
634.053869
634.605257
635.109641
635.491758
635.809261
636.164048
636.403054
622.673708
623.424473
624.261337
624.919475
625.514439
626.432174
627.270611
627.874222
628.397380
629.233920
629.993028
630.522757
630.976153
631.743222
632.431948
632.887180
633.256858
633.923831
634.500481
634.831835
635.060564
635.557767
635.913807
619.954540
621.516516
622.768311
623.355100
623.597172
624.980032
626.041864
626.480766
626.606619
627.870202
628.828208
629.179202
629.227975
630.415608
631.301648
631.582222
631.555237
632.639876
633.416222
633.584517
633.441490
634.402993
635.054207
616.156348
619.385328
621.190606
621.565687
620.756441
623.305196
624.728105
624.876041
623.923114
626.302387
627.593292
627.638390
626.602751
628.895762
630.111752
630.091875
628.998054
631.175048
632.281327
632.159622
630.972496
633.063696
634.146399
617.297896
619.042208
620.480228
621.171919
621.480343
622.989054
624.147696
624.609692
624.736455
626.074082
627.089698
627.435686
627.466183
628.715570
629.653045
629.927804
629.885396
631.036230
631.873019
632.051267
631.915081
632.967629
633.698625
617.192563
618.466104
619.747502
620.572489
621.209330
622.453786
623.523852
624.125459
624.565096
625.628132
626.543265
627.017405
627.351037
628.321283
629.155158
629.555268
629.812736
630.688506
631.425268
631.731875
631.894946
632.658438
633.237408
615.320085
617.118072
618.625374
619.377702
619.738632
621.326934
622.550944
623.053798
623.207706
624.593471
625.646742
626.012044
626.053512
627.340794
628.310781
628.605493
628.579199
629.762332
630.631055
630.835202
630.723611
631.804682
632.554081
612.145627
615.507726
617.469581
617.966474
617.243134
619.970681
621.527717
621.747486
620.827150
623.318892
624.690206
624.766744
623.732858
626.118751
627.403830
627.416593
626.341783
628.592466
629.765544
629.689204
628.543512
630.701609
631.832013
613.827954
615.643963
617.179936
617.964893
618.360240
619.985163
621.242536
621.773065
621.952245
623.367076
624.449147
624.839531
624.902593
626.209506
627.196785
627.506359
627.494198
628.693087
629.576664
629.793194
629.692042
630.782790
631.538815
614.176938
615.493134
616.837331
617.728874
618.433345
619.755106
620.893336
621.546816
622.031822
623.156623
624.131669
624.655288
625.030233
626.039347
626.906850
627.334017
627.617029
628.527242
629.297365
629.632051
629.819813
630.605320
631.197973
612.690570
614.521371
616.070470
616.864356
617.265724
618.905955
620.171848
620.700250
620.873518
622.319728
623.433069
623.850364
623.936245
625.244570
626.231063
626.538393
626.523070
627.735902
628.631046
628.855487
628.760978
629.853362
630.609337
609.853396
613.254245
615.245715
615.761964
615.046429
617.813227
619.390373
619.604872
618.654537
621.224672
622.657034
622.784655
621.803403
624.181820
625.464623
625.472590
624.382665
626.670767
627.867937
627.806818
626.674813
628.834591
629.966644
611.902797
613.733673
615.282475
616.074873
616.472293
618.104617
619.360936
619.880050
620.045422
621.485761
622.595247
623.010183
623.093969
624.398856
625.381867
625.686455
625.668907
626.879365
627.772239
627.994452
627.897175
628.987890
629.744170
612.605659
613.922367
615.266221
616.155763
616.853586
618.157337
619.274443
619.908177
620.376768
621.489876
622.457835
622.978102
623.350469
624.351497
625.211221
625.633057
625.912204
626.817451
627.583333
627.915118
628.100217
628.881453
629.472176
611.478459
613.297044
614.833791
615.619082
616.010511
617.600727
618.821466
619.319966
619.473087
620.870591
621.943326
622.332269
622.397518
623.686846
624.659815
624.961858
624.945911
626.135778
627.012587
627.226598
627.125215
628.205772
628.956426
609.026489
612.395773
614.358968
614.859931
614.148170
616.810468
618.312805
618.488114
617.531025
620.000029
621.359434
621.438340
620.422971
622.770008
624.032220
624.036313
622.961798
625.196015
626.358982
626.281391
625.144276
627.279327
628.400120
611.471860
613.265514
614.763104
615.503142
615.845655
617.382575
618.551920
619.004783
619.115664
620.468876
621.501340
621.857557
621.895817
623.159970
624.111486
624.396393
624.364562
625.535279
626.393150
626.590810
626.475423
627.543939
628.287470
612.649326
613.906439
615.164417
615.961765
616.563325
617.756529
618.769814
619.316976
619.707987
620.728224
621.612941
622.069672
622.391830
623.341076
624.157673
624.548444
624.800018
625.663377
626.388278
626.686665
626.843552
627.597735
628.171819
612.116415
613.825318
615.224279
615.875962
616.138942
617.589712
618.686018
619.089687
619.165430
620.447241
621.423489
621.750234
621.773236
622.992415
623.908693
624.176542
624.134426
625.267260
626.089468
626.261038
626.123094
627.163528
627.887525
610.417113
613.577874
615.328482
615.654252
614.793345
617.274112
618.627467
618.714413
617.716778
620.019896
621.262671
621.291822
620.270190
622.507494
623.694794
623.672698
622.596968
624.739873
625.827430
625.703132
624.527385
626.595495
627.667251
613.664150
615.185439
616.388643
616.921601
617.102345
618.412250
619.397022
619.763051
619.824047
621.019345
621.927417
622.250794
622.286555
623.442328
624.307622
624.582614
624.557935
625.627570
626.392733
626.557710
626.416061
627.367925
628.013052
615.987722
616.710096
617.502079
618.103134
618.630133
619.469833
620.225352
620.748024
621.196778
621.966310
622.673541
623.167896
623.597244
624.341165
625.014193
625.462399
625.829307
626.489588
627.060520
627.389137
627.616678
628.110030
628.463327
617.085227
617.533994
618.144342
618.739328
619.334745
620.032156
620.700419
621.271081
621.818215
622.468897
623.104358
623.655393
624.188002
624.818961
625.424145
625.930322
626.400100
626.947598
627.448691
627.828828
628.145039
628.497911
628.735529
623.602028
624.044782
624.681286
625.339708
626.018767
626.783150
627.528374
628.190621
628.828146
629.533087
630.214236
630.812614
631.386543
632.025938
632.637699
633.160073
633.647948
634.188030
634.686422
635.078221
635.409453
635.749482
635.975251
622.472434
623.106761
623.887657
624.567319
625.220295
626.076120
626.882801
627.514852
628.096699
628.873808
629.603834
630.164239
630.677826
631.386170
632.045722
632.531199
632.960821
633.570942
634.120226
634.482756
634.770016
635.203306
635.514487
620.363435
621.448892
622.518203
623.198455
623.725538
624.815763
625.761267
626.309565
626.719218
627.698256
628.545603
629.009207
629.343055
630.247077
631.021680
631.412512
631.666898
632.473054
633.141556
633.421608
633.557055
634.224811
634.722175
618.029623
619.721303
621.095616
621.737632
622.005138
623.466267
624.585369
625.024900
625.135320
626.450973
627.448360
627.788472
627.814795
629.046867
629.967954
630.237186
630.190161
631.322594
632.140996
632.310581
632.165293
633.188446
633.895667
617.773191
619.016888
620.258523
621.047564
621.651685
622.856845
623.893444
624.472723
624.895711
625.938344
626.836714
627.301609
627.627899
628.581843
629.400290
629.790584
630.039388
630.900153
631.621753
631.916816
632.068320
632.814441
633.381186
617.243593
618.287802
619.459867
620.329692
621.084642
622.206268
623.215483
623.877974
624.439134
625.383514
626.239452
626.774141
627.227796
628.077290
628.849306
629.306248
629.680149
630.438870
631.116924
631.480751
631.756687
632.392544
632.883053
615.794167
617.093005
618.406763
619.262579
619.928647
621.207365
622.308371
622.934360
623.394237
624.478031
625.410444
625.897791
626.242634
627.224567
628.068982
628.477478
628.743258
629.631474
630.380750
630.698001
630.871259
631.646697
632.232824
614.032077
615.852597
617.385930
618.163904
618.550110
620.162720
621.410217
621.935038
622.109664
623.510603
624.578615
624.959409
625.016579
626.308690
627.283803
627.584547
627.564890
628.755705
629.631151
629.839850
629.731692
630.821673
631.576970
614.300267
615.617403
616.960965
617.850900
618.552818
619.868418
621.003129
621.657645
622.143497
623.255319
624.215492
624.727329
625.093573
626.095231
626.957301
627.381108
627.660936
628.563118
629.324732
629.651721
629.833397
630.618392
631.211781
614.229133
615.315171
616.551187
617.491059
618.317949
619.515906
620.593659
621.311428
621.922104
622.923690
623.835314
624.417306
624.911624
625.800019
626.606720
627.092695
627.493367
628.281377
628.986212
629.371453
629.666844
630.325161
630.831414
613.181293
614.504295
615.856430
616.755599
617.466820
618.794115
619.936386
620.592423
621.080159
622.212632
623.196012
623.727166
624.108215
625.120179
625.989829
626.419158
626.703461
627.611825
628.377655
628.705895
628.887935
629.676900
630.273615
611.783040
613.617235
615.170895
615.970217
616.376860
618.015802
619.280958
619.810805
619.987168
621.429870
622.540739
622.956363
623.040723
624.352048
625.342010
625.653915
625.643036
626.847139
627.731751
627.943692
627.836082
628.935196
629.698042
612.398442
613.720430
615.070830
615.966985
616.673105
617.992398
619.125209
619.771875
620.251369
621.377376
622.356130
622.884022
623.262377
624.271494
625.138607
625.566023
625.848712
626.755200
627.519356
627.846297
628.026905
628.814475
629.410669
612.669426
613.752864
614.984626
615.918471
616.735374
617.916170
618.973814
619.672033
620.265739
621.254295
622.156939
622.732969
623.222469
624.105011
624.906621
625.389190
625.787141
626.571097
627.272474
627.655674
627.949208
628.604008
629.108065
611.972100
613.284309
614.620728
615.502283
616.190602
617.477586
618.579718
619.203467
619.662942
620.754984
621.702130
622.206151
622.566577
623.558637
624.412836
624.832477
625.109605
626.004485
626.760104
627.084517
627.264602
628.042187
628.630940
610.946158
612.758538
614.281365
615.048239
615.418601
616.989246
618.191650
618.674848
618.813588
620.187641
621.238124
621.609064
621.660198
622.937868
623.902175
624.198406
624.177273
625.356238
626.222355
626.427435
626.318666
627.395748
628.144253
611.966263
613.254152
614.551390
615.386584
616.024508
617.257754
618.308069
618.885263
619.301624
620.350404
621.258207
621.729610
622.062642
623.029512
623.861865
624.263466
624.524047
625.400992
626.139356
626.448865
626.615787
627.381328
627.962690
612.710107
613.737572
614.884072
615.722665
616.438666
617.509412
618.462779
619.071046
619.582703
620.483250
621.306222
621.818869
622.256332
623.088182
623.846181
624.294737
624.661916
625.408645
626.074278
626.428159
626.695873
627.323596
627.810099
612.586918
613.804148
615.009598
615.757804
616.314495
617.460796
618.434968
618.955382
619.324799
620.313386
621.170330
621.609272
621.918385
622.849422
623.650724
624.032936
624.276849
625.122639
625.829448
626.114033
626.258124
626.995989
627.558163
612.257948
613.911744
615.240386
615.833833
616.047364
617.440165
618.489290
618.865457
618.920507
620.170788
621.119131
621.431160
621.442687
622.644622
623.545341
623.808031
623.760982
624.873909
625.675493
625.835384
625.685192
626.698975
627.400782
614.070542
615.124544
616.148054
616.773935
617.238140
618.254449
619.123061
619.598761
619.942105
620.855516
621.651370
622.081030
622.392226
623.270543
624.026914
624.409508
624.659691
625.452640
626.108572
626.380408
626.510700
627.172019
627.665449
615.795739
616.403419
617.139238
617.760538
618.344167
619.121278
619.845617
620.397999
620.906398
621.617309
622.294360
622.816481
623.302552
623.987851
624.631147
625.107332
625.530760
626.132166
626.672961
627.029122
627.311795
627.740849
628.049498
616.721878
617.139727
617.731236
618.329134
618.935481
619.618285
620.278224
620.857395
621.418406
622.056443
622.683721
623.241798
623.786291
624.403481
624.999857
625.512658
625.993931
626.527267
627.019261
627.405872
627.733130
628.069967
628.293903
623.041654
623.515759
624.171411
624.826829
625.494573
626.273147
627.026546
627.680308
628.304297
629.023197
629.713724
630.305493
630.867563
631.521549
632.142879
632.659059
633.135898
633.691400
634.200632
634.587888
634.909646
635.266258
635.505735
621.737547
622.488319
623.326582
623.986281
624.582253
625.499907
626.337115
626.938572
627.459995
628.298172
629.060133
629.592540
630.048182
630.817595
631.508799
631.966862
632.339997
633.011284
633.593404
633.931192
634.165566
634.663243
635.018640
619.020421
620.580269
621.833147
622.421768
622.665207
624.047773
625.107716
625.542784
625.664360
626.932722
627.895781
628.250327
628.301424
629.491908
630.380627
630.664051
630.640574
631.729680
632.512626
632.690590
632.558239
633.515035
634.162496
615.230289
618.451564
620.256207
620.633046
619.825861
622.374122
623.794952
623.937221
622.973467
625.365596
626.664450
626.713591
625.679369
627.975943
629.194444
629.177022
628.086480
630.267396
631.380929
631.273342
630.110242
632.182658
633.256673
616.362102
618.105665
619.545413
620.239786
620.550699
622.060577
623.219603
623.680839
623.806281
625.149867
626.170582
626.520216
626.552933
627.803452
628.741429
629.017052
628.976332
630.129755
630.971063
631.156874
631.029781
632.077067
632.804097
616.242765
617.522740
618.810431
619.640813
620.282043
621.529321
622.602581
623.208382
623.652652
624.718900
625.636893
626.115031
626.452306
627.419996
628.250783
628.649236
628.906352
629.782649
630.520574
630.828993
630.994074
631.757805
632.336147
614.344679
616.163615
617.684338
618.446811
618.815793
620.407502
621.636855
622.148829
622.313896
623.699395
624.753678
625.126140
625.178113
626.453864
627.414354
627.704009
627.675066
628.856659
629.723277
629.923903
629.808173
630.894212
631.645820
611.123292
614.536874
616.524180
617.036923
616.327737
619.056102
620.619161
620.852661
619.954703
622.436057
623.806143
623.896114
622.893373
625.246043
626.513400
626.518333
625.438960
627.686642
628.854478
628.768199
627.605636
629.779371
630.916255
612.844184
614.682931
616.236692
617.034756
617.440590
619.070344
620.334284
620.875145
621.065885
622.479267
623.561120
623.957478
624.030297
625.325986
626.304590
626.609776
626.594419
627.788389
628.664738
628.871732
628.761369
629.857276
630.617592
613.216914
614.543033
615.898363
616.800778
617.514870
618.841652
619.985850
620.647891
621.141041
622.264995
623.237864
623.761271
624.137244
625.144975
626.011979
626.440309
626.723437
627.625459
628.384055
628.705509
628.882212
629.671418
630.269401
611.741381
613.578531
615.136190
615.941831
616.356206
617.997669
619.267887
619.806315
619.991416
621.430307
622.535872
622.946996
623.027988
624.341782
625.335315
625.652076
625.645865
626.841104
627.715421
627.915934
627.796913
628.902554
629.670852
608.907616
612.315303
614.315473
614.846720
614.155195
616.911814
618.490461
618.719298
617.795919
620.341693
621.758563
621.873871
620.877400
623.272020
624.568943
624.596569
623.538491
625.786268
626.951132
626.852370
625.664514
627.867764
629.022533
610.962679
612.797874
614.353045
615.154831
615.563590
617.196812
618.457502
618.986442
619.163001
620.594938
621.695255
622.102412
622.180276
623.491577
624.483311
624.798965
624.791777
625.985271
626.858159
627.058015
626.938416
628.042553
628.809779
611.669077
612.989390
614.337269
615.231486
615.934579
617.243564
618.367520
619.009841
619.485450
620.595309
621.557757
622.073386
622.443244
623.446315
624.310280
624.737420
625.019721
625.917311
626.672461
626.993047
627.169517
627.954255
628.549028
610.540698
612.365606
613.905148
614.691367
615.083232
616.682250
617.913119
618.423021
618.586610
619.978421
621.044772
621.429616
621.493183
622.782686
623.757945
624.064041
624.051638
625.234844
626.103936
626.310761
626.203767
627.287482
628.040465
608.078586
611.463044
613.430398
613.929002
613.209217
615.887608
617.403843
617.595476
616.660923
619.112828
620.462158
620.536466
619.520006
621.865897
623.129823
623.139352
622.074651
624.296575
625.450891
625.365690
624.218656
626.362329
627.486582
610.539093
612.338542
613.838345
614.577489
614.918339
616.462453
617.640839
618.104259
618.225239
619.573668
620.600757
620.953325
620.989748
622.253502
623.206256
623.493900
623.465016
624.630826
625.483895
625.677530
625.558699
626.629693
627.374490
611.725328
612.984652
614.243757
615.041332
615.643370
616.838576
617.856327
618.409542
618.805691
619.825697
620.707879
621.161203
621.480516
622.430707
623.249047
623.641309
623.893445
624.754700
625.477224
625.773863
625.929719
626.683834
627.257781
611.194784
612.906193
614.306927
614.960646
615.226706
616.674220
617.770985
618.178043
618.257185
619.539968
620.514188
620.835564
620.851701
622.076152
622.996671
623.266379
623.224428
624.355873
625.176696
625.347776
625.210138
626.248803
626.971646
609.493623
612.659920
614.413818
614.744614
613.894775
616.362734
617.712439
617.801042
616.805941
619.110368
620.350665
620.370618
619.330705
621.584761
622.780297
622.760847
621.685388
623.826679
624.913069
624.789216
623.616239
625.679686
626.749209
612.747428
614.270592
615.474965
616.009483
616.192688
617.498062
618.481795
618.849836
618.913474
620.110321
621.017313
621.335970
621.365012
622.525737
623.394513
623.670303
623.644794
624.712639
625.476224
625.640498
625.498833
626.448417
627.092121
615.074895
615.797435
616.589094
617.189682
617.716329
618.554760
619.310954
619.835987
620.287416
621.058732
621.766037
622.258554
622.685392
623.429695
624.102898
624.550188
624.915320
625.573402
626.142289
626.469369
626.695761
627.187669
627.540063
616.173921
616.622332
617.231840
617.825777
618.420348
619.117472
619.786988
620.360082
620.909827
621.562374
622.198396
622.748646
623.279810
623.909826
624.513841
625.018250
625.485753
626.030780
626.529568
626.907810
627.222524
627.574148
627.811048
622.440811
622.966687
623.649695
624.297487
624.941981
625.746775
626.513787
627.154119
627.753058
628.498106
629.203568
629.783926
630.322796
631.003573
631.640089
632.145366
632.599969
633.182903
633.708541
634.086651
634.388022
634.773596
635.034042
620.788086
621.790459
622.728910
623.341054
623.789724
624.860006
625.758285
626.299639
626.671357
627.660582
628.484743
628.959896
629.269156
630.188957
630.942013
631.343920
631.573445
632.393809
633.038491
633.323188
633.419176
634.070020
634.507362
616.302738
619.355108
621.019926
621.349829
620.537078
622.986238
624.337788
624.485962
623.554376
625.877897
627.131726
627.205002
626.215610
628.451371
629.628134
629.634844
628.587518
630.706371
631.774786
631.683573
630.549551
632.538118
633.539973
603.387942
615.918288
619.088368
618.437433
609.860498
620.194326
622.702395
621.773524
613.108606
623.204945
625.582113
624.573768
615.917729
625.841686
628.128003
627.070026
618.477890
628.166314
630.332713
629.204693
620.667334
630.163459
632.454099
613.543705
616.823205
618.696690
619.125328
618.359728
620.959134
622.421968
622.586415
621.638147
624.058954
625.381997
625.440192
624.411649
626.728381
627.964576
627.951975
626.865462
629.068429
630.204492
630.109017
628.958602
631.060189
632.158011
614.813046
616.601253
618.090820
618.825977
619.171004
620.726739
621.924749
622.413401
622.560395
623.928326
624.969505
625.333097
625.377417
626.642478
627.592688
627.875085
627.840334
629.009871
629.866095
630.060612
629.940546
631.010196
631.752246
611.452082
614.854294
616.824301
617.318284
616.589638
619.295780
620.838648
621.056043
620.144728
622.612438
623.970756
624.051920
623.041590
625.383916
626.640767
626.636816
625.549662
627.789003
628.949220
628.856751
627.688553
629.855287
630.987416
598.905776
611.922360
615.326477
614.793700
606.146291
616.835870
619.518757
618.682341
610.052063
620.272893
622.728197
621.758864
613.123511
623.112955
625.446638
624.394084
615.730909
625.560943
627.785817
626.641295
617.903084
627.697680
630.086846
609.947101
613.370715
615.375252
615.905811
615.214703
617.960590
619.539437
619.786404
618.900713
621.396680
622.782131
622.886128
621.895542
624.257832
625.533149
625.544811
624.470772
626.721504
627.889848
627.801631
626.636844
628.814015
629.955499
611.771650
613.613153
615.174680
615.982881
616.399326
618.040647
619.313352
619.858625
620.051502
621.480963
622.577439
622.983967
623.063579
624.370399
625.358167
625.670564
625.660371
626.853721
627.726495
627.927034
627.809689
628.910486
629.675807
608.861628
612.272131
614.276449
614.812691
614.126655
616.888108
618.472858
618.709266
617.792480
620.338339
621.753426
621.867562
620.870831
623.265492
624.562838
624.591124
623.533056
625.778218
626.939508
626.837079
625.646385
627.849451
629.004728
596.776329
609.716885
613.121083
612.600663
603.943252
614.689509
617.388269
616.517358
607.672995
618.145175
620.672948
619.714308
610.985759
621.116486
623.500537
622.483581
613.885149
623.671447
625.879990
624.699110
615.815263
625.757806
628.184849
608.086288
611.494144
613.495357
614.027463
613.335864
616.088987
617.664251
617.891222
616.965780
619.504395
620.913827
621.023491
620.023243
622.415421
623.711206
623.738750
622.680052
624.923208
626.082979
625.980200
624.789443
626.990721
628.144596
610.232764
612.065546
613.617836
614.417550
614.824068
616.446520
617.698740
618.224435
618.399702
619.814425
620.899418
621.296840
621.369204
622.671698
623.657321
623.970030
623.961062
625.148155
626.016806
626.217569
626.102423
627.196552
627.957373
607.670163
611.065632
613.050882
613.570829
612.874958
615.580977
617.124344
617.340381
616.427758
618.900932
620.268921
620.358605
619.355223
621.713693
622.988394
623.006523
621.948611
624.175898
625.333625
625.249802
624.104090
626.253421
627.382087
595.968543
608.873031
612.243544
611.704742
603.117325
613.686575
616.312371
615.433684
606.768912
616.957126
619.388696
618.398382
609.732706
619.730394
622.067030
621.036063
612.480141
622.192445
624.391142
623.263941
614.654332
624.305430
626.663234
607.674197
611.042344
612.986456
613.458769
612.711792
615.361509
616.851678
617.021656
616.067553
618.496712
619.825295
619.883220
618.853322
621.185333
622.436947
622.436531
621.362510
623.572372
624.714699
624.619069
623.462961
625.598642
626.718280
610.310662
612.072701
613.531283
614.234390
614.543439
616.045529
617.188896
617.628255
617.731369
619.049860
620.052254
620.389203
620.415139
621.660407
622.597951
622.876124
622.839808
623.988528
624.825573
625.007343
624.879123
625.936096
626.672121
608.409105
611.637819
613.467152
613.857885
613.058671
615.586576
616.987308
617.106696
616.134545
618.474419
619.743532
619.774513
618.740774
621.017135
622.232050
622.217820
621.145437
623.306855
624.413377
624.299215
623.136626
625.227475
626.320250
597.797335
610.156716
613.259084
612.572086
604.029074
614.208354
616.639264
615.682637
607.136798
616.998276
619.293801
618.266646
609.700852
619.483283
621.732784
620.689119
612.230857
621.755014
623.870002
622.718927
614.172289
623.653374
625.938360
610.062799
613.060272
614.671616
614.950084
614.088150
616.451215
617.727088
617.817876
616.851439
619.084061
620.275127
620.314206
619.314468
621.505756
622.657808
622.659932
621.624585
623.701680
624.740434
624.629928
623.483315
625.462119
626.459398
614.137643
615.108834
615.999517
616.553165
616.934572
617.925533
618.744800
619.214066
619.521252
620.441913
621.210012
621.644956
621.925936
622.817196
623.549766
623.939698
624.160671
624.961646
625.587506
625.856969
625.941528
626.584418
627.017878
615.581617
616.081214
616.717753
617.304271
617.876394
618.600812
619.286070
619.848735
620.376290
621.055807
621.706643
622.244939
622.751991
623.406866
624.023913
624.515176
624.957763
625.526082
626.036874
626.401916
626.692949
627.071394
627.328312
622.096639
622.570950
623.227067
623.883020
624.551153
625.329777
626.082807
626.736139
627.360527
628.081466
628.775214
629.370594
629.936336
630.594111
631.219257
631.739424
632.220936
632.782259
633.298079
633.691886
634.019155
634.379111
634.619825
620.792704
621.543523
622.382096
623.042170
623.638346
624.555835
625.392293
625.992783
626.514263
627.354874
628.120640
628.657032
629.116531
629.889949
630.584973
631.046752
631.424304
632.101635
632.690772
633.035581
633.275874
633.776860
634.133199
618.076163
619.635727
620.888630
621.477361
621.720740
623.102900
624.161584
624.594832
624.715846
625.987536
626.955493
627.314628
627.369805
628.564699
629.457183
629.743681
629.723896
630.819284
631.609672
631.795029
631.668941
632.628768
633.276610
614.287003
617.507667
619.312086
619.688888
618.881553
621.429456
622.848906
622.988930
622.024185
624.420796
625.725696
625.780092
624.750181
627.051554
628.273547
628.258264
627.170186
629.357019
630.477353
630.376164
629.218286
631.292970
632.367139
615.418542
617.161921
618.601948
619.296808
619.608143
621.118116
622.276514
622.736732
622.862491
624.210447
625.237436
625.593164
625.631122
626.886040
627.826640
628.103723
628.064741
629.221880
630.067229
630.256433
630.131732
631.180187
631.907630
615.297801
616.578343
617.867544
618.699578
619.342328
620.590525
621.664282
622.270656
622.716570
623.787105
624.711556
625.196688
625.540201
626.511765
627.343920
627.742841
628.000609
628.878160
629.616861
629.925085
630.089298
630.852880
631.431894
613.395818
615.216300
616.741525
617.507419
617.879462
619.473018
620.703956
621.217887
621.385542
622.775240
623.836161
624.216287
624.275335
625.554340
626.514741
626.803687
626.774176
627.955091
628.819884
629.017360
628.897934
629.982656
630.735257
610.172654
613.588470
615.581345
616.098989
615.394446
618.125631
619.691428
619.928292
619.034017
621.519223
622.895109
622.992088
621.995987
624.351191
625.617941
625.621733
624.541140
626.787148
627.951922
627.861314
626.694166
628.865908
630.003429
611.893889
613.735086
615.293515
616.097090
616.508430
618.142542
619.410765
619.956317
620.151562
621.568593
622.654580
623.055830
623.133334
624.431325
625.410218
625.715027
625.698701
626.890586
627.763480
627.966169
627.851696
628.945513
629.705740
612.265020
613.593969
614.954553
615.863292
616.583840
617.916350
619.066313
619.734411
620.232876
621.359847
622.334816
622.860719
623.239496
624.249435
625.117845
625.547011
625.829824
626.729445
627.484164
627.801268
627.974166
628.761346
629.358925
610.787650
612.628151
614.192260
615.005270
615.427165
617.075277
618.352447
618.898411
619.089977
620.530794
621.636144
622.047560
622.129841
623.445834
624.441772
624.760644
624.754949
625.947181
626.816828
627.012547
626.889603
627.993277
628.761170
607.954536
611.365737
613.372632
613.911714
613.228367
615.991965
617.578173
617.815512
616.899434
619.446085
620.861376
620.975763
619.979729
622.376542
623.676325
623.706773
622.649828
624.893856
626.053340
625.949407
624.757508
626.958870
628.113265
610.013085
611.851263
613.412064
614.220914
614.637331
616.277784
617.546117
618.083073
618.266038
619.699562
620.799238
621.205991
621.284489
622.597536
623.591359
623.908842
623.901842
625.091967
625.959925
626.154913
626.031530
627.133836
627.900637
610.722805
612.045486
613.398105
614.298421
615.008452
616.324647
617.456192
618.106106
618.587665
619.699816
620.662742
621.178923
621.549933
622.554257
623.419094
623.846620
624.128004
625.022412
625.773072
626.089022
626.261807
627.044857
627.639337
609.596470
611.423254
612.967340
613.758918
614.157101
615.763199
617.001730
617.519407
617.689242
619.083513
620.150870
620.536987
620.602270
621.892658
622.867666
623.173009
623.158906
624.338778
625.203422
625.405492
625.294614
626.376898
627.129905
607.136534
610.522366
612.493607
612.996780
612.282605
614.967745
616.491598
616.691317
615.763640
618.217925
619.568482
619.644465
618.629982
620.976588
622.239821
622.248146
621.181499
623.400021
624.549991
624.460092
623.309125
625.451684
626.576165
609.598713
611.399402
612.902029
613.644993
613.990689
615.540738
616.725979
617.196706
617.324058
618.675956
619.705370
620.060171
620.098593
621.363188
622.315530
622.602073
622.571349
623.734235
624.583708
624.773602
624.651677
625.721421
626.466089
610.784501
612.045263
613.306997
614.107967
614.714164
615.914350
616.937995
617.497594
617.899672
618.924224
619.809945
620.266149
620.587638
621.538946
622.357325
622.748885
622.999580
623.858531
624.578395
624.872507
625.026248
625.778925
626.352249
610.252740
611.965997
613.369499
614.026443
614.296160
615.747778
616.849608
617.262357
617.347187
618.635328
619.614014
619.938775
619.957248
621.183096
622.104099
622.373593
622.330707
623.460308
624.279224
624.448860
624.310001
625.346953
626.068672
608.551023
611.719529
613.476347
613.810288
612.963845
615.435282
616.789499
616.883359
615.893753
618.204013
619.449265
619.472820
618.435248
620.690815
621.887042
621.867663
620.791620
622.931245
624.016137
623.891541
622.718016
624.779456
625.847507
611.806819
613.331716
614.538532
615.075764
615.261988
616.570820
617.559059
617.932379
618.001596
619.204108
620.115924
620.438082
620.469342
621.631338
622.500561
622.776163
622.749852
623.816187
624.578389
624.741822
624.599405
625.547390
626.189891
614.136877
614.860650
615.654235
616.257159
616.786630
617.628631
618.389432
618.919797
619.376782
620.153440
620.865231
621.360994
621.789817
622.535061
623.208342
623.655051
624.019066
624.675625
625.243059
625.569016
625.794394
626.285054
626.636574
615.237568
615.686961
616.298128
616.894231
617.491575
618.192343
618.866506
619.444918
620.000137
620.657800
621.298064
621.851362
622.384336
623.015079
623.618931
624.122515
624.588710
625.132154
625.629408
626.006356
626.319927
626.670462
626.906658
621.711555
622.154757
622.792379
623.452115
624.132213
624.896955
625.641563
626.302855
626.941039
627.650270
628.338008
628.943477
629.524471
630.171283
630.790452
631.320404
631.817192
632.368770
632.880258
633.285101
633.627339
633.973843
634.201795
620.582390
621.216678
621.998309
622.678909
623.332494
624.188239
624.993371
625.622925
626.204236
626.986870
627.725016
628.293246
628.814080
629.530493
630.197546
630.689845
631.127581
631.750082
632.313808
632.690751
632.990247
633.429929
633.742467
618.475215
619.559391
620.628587
621.309043
621.835973
622.925700
623.868287
624.411220
624.817487
625.805356
626.663951
627.136436
627.477268
628.390908
629.173170
629.568920
629.828927
630.649276
631.334255
631.630381
631.779668
632.453155
632.950223
616.145057
617.833699
619.206790
619.848335
620.115039
621.576042
622.691725
623.123577
623.226708
624.556554
625.568716
625.918631
625.950857
627.194823
628.123429
628.394794
628.348753
629.497134
630.332172
630.516653
630.383842
631.410894
632.117169
615.887029
617.129483
618.371065
619.160914
619.765847
620.971510
622.006593
622.582441
623.004180
624.057660
624.969632
625.446171
625.781716
626.745087
627.568677
627.960604
628.211240
629.081353
629.813013
630.116542
630.274374
631.022697
631.589411
615.354473
616.399453
617.573794
618.447016
619.205414
620.328990
621.339330
622.003162
622.567945
623.521306
624.389751
624.937904
625.403717
626.260573
627.034475
627.491469
627.866119
628.628261
629.309256
629.674403
629.950457
630.586173
631.077040
613.900900
615.202498
616.521617
617.384485
618.057740
619.339639
620.443927
621.075121
621.542189
622.633768
623.577854
624.080094
624.439720
625.426952
626.269346
626.675315
626.939559
627.827258
628.574400
628.887648
629.056393
629.829411
630.415878
612.134098
613.959186
615.500619
616.289429
616.687406
618.303779
619.556372
620.089747
620.275023
621.681706
622.759137
623.153832
623.225915
624.520872
625.492470
625.789704
625.767040
626.955580
627.826479
628.028863
627.914542
629.000539
629.755521
612.398761
613.720993
615.073685
615.975495
616.689670
618.013322
619.156565
619.821694
620.318286
621.436393
622.403354
622.924564
623.300586
624.305843
625.167459
625.590110
625.868038
626.766610
627.522197
627.841911
628.016931
628.797970
629.390588
612.323926
613.415737
614.662120
615.615159
616.455641
617.664796
618.754279
619.485369
620.108143
621.114763
622.028998
622.615111
623.114768
624.007434
624.817042
625.305284
625.706086
626.489162
627.186205
627.563061
627.851311
628.505882
629.011403
611.273460
612.603249
613.967432
614.881853
615.609085
616.949005
618.105457
618.778765
619.282566
620.416373
621.396251
621.926235
622.309001
623.325957
624.201575
624.637113
624.924697
625.825438
626.580521
626.898466
627.072196
627.857614
628.454119
609.876166
611.717801
613.284269
614.100294
614.525426
616.176472
617.456891
618.007354
618.204583
619.643277
620.746221
621.157433
621.241062
622.558254
623.556012
623.877119
623.873454
625.065808
625.936792
626.137008
626.020358
627.116334
627.879215
610.498256
611.826237
613.187529
614.098156
614.820326
616.153363
617.301754
617.966579
618.461693
619.588307
620.563116
621.088673
621.467594
622.480978
623.353590
623.786810
624.072247
624.970412
625.723321
626.039898
626.212704
626.997086
627.592871
610.777362
611.864989
613.105140
614.050665
614.881276
616.076326
617.149644
617.864509
618.471629
619.463516
620.365618
620.941984
621.433677
622.319040
623.122917
623.607275
624.004478
624.781842
625.473978
625.847955
626.134375
626.786395
627.290138
610.087671
611.402219
612.744793
613.635650
614.335844
615.637147
616.755582
617.396994
617.871317
618.966260
619.913570
620.419499
620.783653
621.777533
622.631154
623.049847
623.324423
624.212649
624.959411
625.274458
625.446957
626.222829
626.812018
609.067707
610.880687
612.407816
613.182065
613.562537
615.147210
616.366364
616.869098
617.026430
618.400746
619.450691
619.824104
619.879600
621.158528
622.121225
622.415657
622.391805
623.563637
624.420900
624.616291
624.498887
625.575926
626.325687
610.087613
611.376934
612.678263
613.520042
614.167006
615.412287
616.477196
617.070850
617.502041
618.555899
619.466708
619.941949
620.279063
621.247613
622.079227
622.479180
622.736876
623.608111
624.339457
624.641692
624.802576
625.566619
626.148056
610.828181
611.858422
613.009728
613.854730
614.578763
615.659258
616.624574
617.246139
617.770169
618.679375
619.508884
620.026999
620.468798
621.303051
622.061460
622.509228
622.874244
623.616657
624.277362
624.626840
624.891005
625.515995
626.001109
610.700208
611.922153
613.133731
613.888721
614.452937
615.606726
616.590525
617.121956
617.502350
618.501994
619.368015
619.813648
620.127353
621.061574
621.864449
622.247135
622.490203
623.332358
624.035761
624.318632
624.461713
625.195275
625.754434
610.367769
612.028463
613.364420
613.965167
614.186508
615.584768
616.641819
617.027443
617.092140
618.355252
619.314137
619.633373
619.649329
620.854976
621.757937
622.022049
621.975531
623.084523
623.883385
624.043603
623.895206
624.902464
625.599799
612.186433
613.245105
614.274376
614.906253
615.376849
616.399333
617.276280
617.761875
618.115720
619.040896
619.846719
620.283414
620.599005
621.480278
622.238153
622.621217
622.870733
623.660647
624.314142
624.585374
624.715476
625.372595
625.862822
613.918328
614.528892
615.268906
615.895075
616.484383
617.268324
618.001551
618.564266
619.083483
619.805125
620.491217
621.019838
621.509920
622.197340
622.841170
623.316694
623.738400
624.336986
624.875190
625.229650
625.510812
625.937146
626.243787
614.848369
615.268331
615.863290
616.465577
617.077432
617.767360
618.436403
619.026007
619.597775
620.245970
620.881702
621.445865
621.994029
622.612844
623.209174
623.720680
624.199703
624.730151
625.219366
625.603729
625.928983
626.263648
626.486119
621.141393
621.615738
622.272193
622.928834
623.597945
624.377790
625.131661
625.785488
626.411278
627.136387
627.835075
628.434878
629.004751
629.667399
630.297041
630.820989
631.306752
631.874794
632.398119
632.799013
633.132472
633.496289
633.737960
619.838385
620.588635
621.426879
622.086907
622.683283
623.601786
624.438175
625.037031
625.557603
626.404442
627.176797
627.717593
628.180336
628.959869
629.659661
630.123704
630.503431
631.189654
631.788303
632.141228
632.388551
632.894505
633.251444
617.124507
618.681782
619.932871
620.519902
620.761330
622.145009
623.202032
623.628183
623.739908
625.025800
626.004887
626.367715
626.421942
627.627911
628.526374
628.810805
628.785079
629.897294
630.702005
630.896403
630.776809
631.745262
632.393483
613.340613
616.555412
618.356092
618.729042
617.915075
620.467917
621.884600
622.009357
621.013062
623.445897
624.769378
624.825425
623.781779
626.108342
627.339058
627.314467
626.197985
628.422890
629.563702
629.468865
628.306736
630.399237
631.477229
614.470707
616.210223
617.647170
618.339931
618.649311
620.160289
621.316319
621.768814
621.884991
623.247644
624.287271
624.648815
624.688156
625.955345
626.901201
627.175025
627.128602
628.300442
629.156757
629.350263
629.225987
630.280647
631.010239
614.356446
615.630822
616.915879
617.747063
618.390582
619.638220
620.710146
621.313611
621.758044
622.835514
623.769129
624.262317
624.613342
625.594106
626.429516
626.828227
627.085288
627.968362
628.711731
629.022215
629.187149
629.950367
630.529281
612.475388
614.278525
615.794926
616.560826
616.937458
618.527596
619.755840
620.268639
620.437271
621.831334
622.899605
623.287221
623.354377
624.645951
625.608519
625.897568
625.867895
627.052261
627.920027
628.120637
628.004839
629.082088
629.831348
609.290238
612.662299
614.638723
615.158200
614.467740
617.187630
618.748999
618.986043
618.094916
620.582539
621.962955
622.062101
621.061636
623.440614
624.713796
624.718602
623.636283
625.887792
627.057071
626.974556
625.824330
627.974399
629.103282
610.968295
612.793271
614.344499
615.150393
615.568950
617.202450
618.471582
619.020396
619.220202
620.640381
621.729668
622.134010
622.214229
623.523253
624.507589
624.814887
624.799859
625.994974
626.871241
627.078882
626.969883
628.054757
628.809548
611.312005
612.637606
613.998285
614.911241
615.638118
616.975401
618.131111
618.806893
619.313741
620.443156
621.418894
621.947332
622.330083
623.345414
624.217649
624.649837
624.935305
625.837556
626.595870
626.918487
627.096058
627.876686
628.469008
609.820995
611.663317
613.231635
614.050853
614.480280
616.135924
617.422902
617.982963
618.192090
619.630602
620.730515
621.142348
621.228375
622.546518
623.544909
623.867042
623.865218
625.059721
625.934832
626.142205
626.033746
627.122186
627.879687
606.982557
610.398229
612.411074
612.957521
612.283091
615.055122
616.653670
616.911580
616.028359
618.558611
619.963298
620.077518
619.087512
621.482598
622.783207
622.817026
621.766187
624.010203
625.176732
625.094255
623.944749
626.103224
627.237817
609.046088
610.886809
612.452461
613.268182
613.692965
615.342228
616.621701
617.173598
617.373042
618.804505
619.901359
620.309689
620.392287
621.706287
622.700758
623.019835
623.015260
624.206386
625.078533
625.283813
625.173950
626.261445
627.018430
609.764655
611.086833
612.442177
613.348556
614.066750
615.391028
616.532263
617.194076
617.687116
618.801633
619.765690
620.285273
620.660981
621.667137
622.531408
622.958381
623.239490
624.133968
624.885418
625.203357
625.377837
626.156488
626.747722
608.653642
610.472783
612.015971
612.813067
613.220600
614.832790
616.080036
616.610469
616.794559
618.188492
619.256699
619.647428
619.719845
621.011971
621.983536
622.285738
622.268645
623.448052
624.311348
624.510694
624.396137
625.478054
626.231180
606.217399
609.580236
611.545572
612.054410
611.354041
614.040172
615.571681
615.787671
614.886386
617.328576
618.676678
618.757311
617.751104
620.098773
621.357614
621.361256
620.288349
622.508312
623.656514
623.561310
622.401561
624.548355
625.675056
608.655867
610.449056
611.950500
612.698526
613.052984
614.608561
615.801739
616.284214
616.425346
617.778525
618.810930
619.171605
619.216576
620.483162
621.433821
621.717883
621.684265
622.846191
623.693548
623.879855
623.753706
624.823555
625.568768
609.823972
611.085337
612.350143
613.156587
613.769794
614.977025
616.008369
616.576509
616.987375
618.019261
618.912570
619.376935
619.705641
620.658920
621.476905
621.868014
622.118222
622.975574
623.693820
623.986856
624.139720
624.890013
625.461886
609.277969
610.997807
612.407927
613.071070
613.346966
614.806430
615.915594
616.334420
616.424576
617.724605
618.715067
619.051604
619.080976
620.306079
621.226158
621.497012
621.456854
622.583375
623.401105
623.573234
623.438938
624.468893
625.186126
607.561843
610.745540
612.512236
612.852726
612.010783
614.491752
615.853179
615.950456
614.959187
617.288911
618.549942
618.589613
617.572402
619.818324
621.011341
620.995309
619.928709
622.059745
623.142991
623.025481
621.869072
623.911601
624.970882
610.829609
612.362121
613.576437
614.120164
614.312469
615.629140
616.624554
617.003486
617.077603
618.292368
619.216279
619.550110
619.591954
620.753309
621.622247
621.900048
621.877339
622.941394
623.703369
623.870419
623.733529
624.674816
625.312781
613.168304
613.896152
614.695313
615.304290
615.840208
616.689448
617.457550
617.994869
618.458930
619.244658
619.965510
620.469518
620.904840
621.652433
622.327036
622.775332
623.140885
623.797291
624.364979
624.692321
624.919066
625.407615
625.757304
614.273112
614.725421
615.341315
615.943150
616.546924
617.254754
617.936274
618.522070
619.084792
619.750430
620.398382
620.958432
621.496586
622.130306
622.735977
623.240956
623.708167
624.251941
624.749509
625.127037
625.440926
625.790599
626.025951
620.528791
621.055236
621.739825
622.390107
623.037684
623.846022
624.615874
625.258385
625.860877
626.614418
627.329511
627.918552
628.465490
629.155729
629.800981
630.313725
630.776371
631.371594
631.910401
632.300533
632.612028
633.004460
633.267225
618.877500
619.879236
620.818131
621.431515
621.881748
622.955562
623.855211
624.394734
624.764671
625.767405
626.604448
627.088050
627.402951
628.335252
629.097744
629.504122
629.736646
630.574311
631.235686
631.533435
631.639447
632.299552
632.739362
614.398035
617.445139
619.107535
619.435355
618.617952
621.074272
622.424736
622.558732
621.597299
623.961854
625.239272
625.318210
624.318469
626.583985
627.773852
627.774738
626.702621
628.865967
629.961793
629.883273
628.750507
630.760576
631.767167
601.506244
614.011602
617.174363
616.515052
607.901728
618.272498
620.778936
619.808459
610.953105
621.250717
623.677137
622.663514
613.896805
623.952889
626.264458
625.175376
616.397034
626.289180
628.506656
627.382006
618.772939
628.361044
630.668239
611.641767
614.913615
616.783202
617.209714
616.439997
619.045995
620.506809
620.656215
619.677693
622.140413
623.489541
623.556604
622.520922
624.869365
626.117874
626.097613
624.983711
627.227509
628.385462
628.295352
627.137514
629.256423
630.360572
612.918579
614.695790
616.180566
616.917127
617.266367
618.823047
620.019799
620.504838
620.649296
622.031913
623.090094
623.467107
623.521723
624.805079
625.763629
626.046870
626.010028
627.191045
628.055630
628.253596
628.134223
629.203043
629.945559
609.606792
612.964595
614.921064
615.419671
614.708070
617.404658
618.943644
619.160905
618.253214
620.729009
622.100273
622.191601
621.184095
623.556812
624.823384
624.821813
623.733681
625.981009
627.146818
627.061316
625.907740
628.052551
629.177669
597.261473
610.066416
613.431146
612.910595
604.346103
614.963264
617.633860
616.799685
608.182529
618.402276
620.864385
619.888843
611.169528
621.274147
623.631816
622.582332
613.902292
623.756934
625.992236
624.871638
616.245301
625.919277
628.284017
608.093717
611.474805
613.467195
614.006286
613.336859
616.078084
617.659246
617.913641
617.037929
619.539873
620.931921
621.039790
620.045247
622.435286
623.723711
623.740809
622.667930
624.925819
626.100172
626.022056
624.875606
627.028134
628.158631
609.854286
611.690158
613.254494
614.073252
614.504135
616.155390
617.439774
618.000025
618.209193
619.643184
620.742821
621.154856
621.241355
622.558887
623.554592
623.873074
623.867833
625.065478
625.943883
626.153986
626.047148
627.133898
627.889743
606.919039
610.334980
612.349677
612.899628
612.229693
615.005818
616.609250
616.873047
615.995659
618.528896
619.936238
620.053503
619.066565
621.463955
622.766111
622.801155
621.751860
623.998828
625.168828
625.089994
623.943245
626.100662
627.233930
594.818868
607.775650
611.193629
610.689018
602.053123
612.812295
615.534617
614.711230
606.012624
616.368031
618.870416
617.914924
609.216780
619.327033
621.711418
620.702885
612.131401
621.901365
624.121413
622.998192
614.362228
624.055520
626.427012
606.146561
609.560567
611.572116
612.118213
611.443583
614.213445
615.809958
616.066604
615.180658
617.707288
619.111936
619.226189
618.236231
620.629049
621.926658
621.958205
620.905877
623.148674
624.314933
624.233353
623.084744
625.241116
626.373895
608.311510
610.143225
611.701371
612.513181
612.935945
614.573950
615.845008
616.393925
616.592826
618.011592
619.099783
619.504331
619.585722
620.892118
621.878179
622.191013
622.182112
623.369149
624.238508
624.442355
624.331292
625.416134
626.171082
605.786044
609.159422
611.142724
611.673981
610.999211
613.714332
615.274673
615.517271
614.640508
617.106354
618.475266
618.573505
617.582408
619.944311
621.215500
621.229307
620.165190
622.393470
623.548645
623.458845
622.303617
624.454910
625.584549
594.203237
606.990208
610.342640
609.817494
601.286459
611.828234
614.467018
613.628654
605.090649
615.181595
617.600608
616.618496
607.970766
617.966807
620.297812
619.258228
610.675717
620.407190
622.604126
621.464205
612.813549
622.497321
624.862237
605.791939
609.138077
611.079019
611.561474
610.834302
613.492076
614.997939
615.192849
614.273831
616.698718
618.032080
618.101089
617.083515
619.419385
620.669511
620.665568
619.585472
621.795629
622.934397
622.831622
621.665170
623.803702
624.924962
608.387546
610.150556
611.615057
612.328555
612.651182
614.167062
615.326037
615.782819
615.903973
617.236824
618.253845
618.606272
618.646241
619.895211
620.833077
621.111488
621.075240
622.221204
623.055382
623.235333
623.106041
624.158259
624.891605
606.455553
609.700880
611.543386
611.945611
611.157132
613.701551
615.117309
615.248542
614.283227
616.650281
617.942555
617.996680
616.989159
619.258853
620.471859
620.461672
619.398946
621.551090
622.654972
622.547010
621.400640
623.471017
624.554057
595.780246
608.206195
611.331217
610.655649
602.110604
612.319121
614.765401
613.811735
605.222600
615.162221
617.492607
616.502230
608.030361
617.739455
619.977705
618.944780
610.542478
620.013200
622.121731
620.991997
612.550032
621.923349
624.183753
608.106677
611.122638
612.748725
613.039253
612.187876
614.567366
615.857784
615.959338
614.998676
617.258984
618.473654
618.535629
617.561549
619.746299
620.897416
620.904925
619.880707
621.949938
622.987815
622.885578
621.756963
623.715829
624.703289
612.202724
613.181906
614.083097
614.648190
615.041902
616.047122
616.880941
617.364121
617.684995
618.623522
619.408828
619.859336
620.153158
621.048728
621.784228
622.177689
622.402281
623.202917
623.829362
624.101618
624.189491
624.827891
625.257930
613.654948
614.160032
614.805483
615.402929
615.987456
616.725696
617.425529
618.002907
618.545277
619.240297
619.905817
620.456926
620.973952
621.634777
622.255710
622.750015
623.194873
623.764067
624.275626
624.641833
624.933574
625.310488
625.565942
620.170679
620.646865
621.306949
621.968648
622.643638
623.429627
624.189729
624.849829
625.481800
626.212672
626.916607
627.521346
628.095841
628.762733
629.396394
629.924169
630.413332
630.984006
631.509076
631.910880
632.244701
632.609524
632.852508
618.866423
619.618437
620.460342
621.125601
621.728039
622.652694
623.495276
624.100434
624.627311
625.480019
626.257671
626.803520
627.270985
628.054663
628.758366
629.226181
629.609193
630.297665
630.897420
631.250314
631.496788
632.003572
632.362507
616.149964
617.708847
618.963693
619.556331
619.804212
621.194025
622.257113
622.689522
622.807659
624.099577
625.084081
625.452221
625.511406
626.721331
627.623563
627.911757
627.889227
629.003076
629.807881
630.000712
629.877976
630.847029
631.498760
612.361494
615.577888
617.382665
617.761821
616.954883
619.513877
620.936450
621.067216
620.077115
622.516027
623.845147
623.906793
622.868348
625.198726
626.433309
626.412676
625.299500
627.525659
628.666160
628.569446
627.404044
629.497059
630.578355
613.483774
615.225719
616.667720
617.367411
617.684262
619.201884
620.363951
620.822235
620.944207
622.312669
623.357822
623.724544
623.768406
625.039878
625.990564
626.268827
626.225822
627.399310
628.255949
628.448694
628.323065
629.378173
630.109418
613.360548
614.638409
615.929786
616.768871
617.420495
618.675320
619.753484
620.362550
620.812363
621.895286
622.834009
623.331430
623.685661
624.671192
625.513132
625.917294
626.178240
627.063505
627.807899
628.118527
628.283178
629.046844
629.626671
611.471309
613.278956
614.802943
615.577785
615.963264
617.561033
618.795670
619.313930
619.487617
620.886914
621.959823
622.350451
622.418274
623.715006
624.687062
624.983038
624.958038
626.145072
627.014386
627.215733
627.100198
628.177946
628.927881
608.280731
611.657976
613.642737
614.171823
613.490782
616.218648
617.786651
618.029262
617.143177
619.636227
621.021501
621.123778
620.124157
622.508561
623.791311
623.803236
622.725909
624.980373
626.151652
626.070453
624.921000
627.071682
628.201121
609.957583
611.787438
613.346761
614.162183
614.590255
616.232151
617.508430
618.063323
618.268548
619.694573
620.789695
621.198712
621.282541
622.596831
623.587970
623.901057
623.890562
625.089014
625.967962
626.177717
626.070165
627.155844
627.911048
610.302173
611.632193
613.000440
613.922564
614.658866
616.004817
617.168140
617.850453
618.362820
619.498662
620.481720
621.016393
621.404308
622.424575
623.301903
623.738668
624.028215
624.934195
625.695985
626.021680
626.201481
626.983009
627.575517
608.812972
610.659371
612.234757
613.062721
613.501395
615.165767
616.460585
617.027239
617.240816
618.686380
619.796351
620.216187
620.308589
621.631258
622.633480
622.959178
622.960966
624.159489
625.038764
625.250127
625.144652
626.233804
626.991106
605.977411
609.396755
611.415964
611.970503
611.304971
614.085689
615.692486
615.957749
615.079872
617.617951
619.033444
619.156498
618.173542
620.572731
621.876344
621.912976
620.865238
623.113231
624.284039
624.205830
623.059622
625.218362
626.352406
608.045543
609.889028
611.459741
612.282340
612.715252
614.373250
615.661747
616.222532
616.430199
617.870461
618.976748
619.393480
619.482885
620.801203
621.798682
622.120385
622.118621
623.312971
624.188381
624.396762
624.289169
625.376981
626.133639
608.769611
610.093388
611.452125
612.363844
613.089191
614.422188
615.573154
616.245104
616.748161
617.872498
618.845839
619.373771
619.756169
620.766899
621.634453
622.064037
622.347661
623.244382
623.997625
624.317013
624.492458
625.271293
625.862432
607.663850
609.483391
611.028341
611.829307
612.243061
613.863985
615.121564
615.663065
615.858430
617.263230
618.341023
618.740302
618.818898
620.115691
621.091417
621.396385
621.381647
622.562468
623.426269
623.625670
623.511008
624.592837
625.345959
605.230406
608.592978
610.559332
611.071372
610.376769
613.071781
614.613951
614.841331
613.951693
616.405499
617.763785
617.853511
616.853905
619.206296
620.469445
620.475976
619.405444
621.626439
622.774565
622.678797
621.518455
623.664988
624.791673
607.667139
609.460918
610.964331
611.716310
612.077064
613.641611
614.845425
615.339231
615.491934
616.856561
617.899358
618.269402
618.321920
619.593718
620.548237
620.835325
620.804207
621.967463
622.815107
623.001198
622.874682
623.944231
624.689322
608.831878
610.095150
611.363537
612.175220
612.795547
614.012049
615.053969
615.633152
616.055190
617.098167
618.001822
618.475546
618.811979
619.770839
620.593009
620.987580
621.240706
622.100013
622.819402
623.113150
623.266311
624.016313
624.587871
608.283050
610.006118
611.421364
612.090876
612.374552
613.843738
614.963494
615.392969
615.493741
616.804617
617.805448
618.151430
618.188711
619.419501
620.344001
620.618756
620.582032
621.711131
622.530922
622.704887
622.571775
623.601317
624.317924
606.566492
609.754397
611.527255
611.874815
611.040980
613.532042
614.904035
615.011540
614.030284
616.370614
617.641907
617.690995
616.681774
618.933278
620.130827
620.119014
619.056280
621.190319
622.276281
622.161485
621.007073
623.049007
624.107420
609.838066
611.374538
612.595101
613.146278
613.347073
614.673594
615.679205
616.068038
616.151828
617.376490
618.309961
618.652555
618.701891
619.868946
620.742643
621.024816
621.006082
622.073427
622.838331
623.008076
622.873051
623.814324
624.451818
612.181569
612.912930
613.718069
614.334548
614.879060
615.737817
616.515711
617.062631
617.536040
618.330991
619.060635
619.572677
620.014964
620.768269
621.447763
621.900475
622.269992
622.929779
623.500372
623.830167
624.058576
624.547599
624.897246
613.289484
613.745044
614.366699
614.975970
615.588304
616.305440
616.996508
617.591707
618.163560
618.838035
619.494326
620.061978
620.606792
621.246174
621.856768
622.366158
622.837303
623.384460
623.884883
624.264722
624.580190
624.930568
625.166102
619.771799
620.218817
620.864029
621.534342
622.226626
623.003871
623.761031
624.434933
625.085577
625.806445
626.504798
627.120346
627.710793
628.366112
628.993323
629.531039
630.034869
630.592063
631.107758
631.515636
631.860214
632.209202
632.439137
618.640241
619.277988
620.067189
620.758793
621.425060
622.293220
623.110731
623.752939
624.347026
625.141603
625.890530
626.469249
626.999943
627.724496
628.399224
628.899201
629.343863
629.971157
630.537958
630.916660
631.217285
631.659231
631.974157
616.528577
617.615267
618.691972
619.384391
619.925204
621.026921
621.981346
622.536751
622.956056
623.956420
624.826266
625.310287
625.662166
626.582979
627.372200
627.775678
628.042790
628.866345
629.552446
629.848230
629.996519
630.672084
631.172376
614.190408
615.880422
617.261366
617.916386
618.198957
619.671205
620.797961
621.241561
621.357072
622.699890
623.724264
624.087218
624.132506
625.382204
626.317229
626.596745
626.558681
627.708481
628.543089
628.725919
628.590932
629.620176
630.329746
613.913956
615.160702
616.412542
617.217142
617.838122
619.056876
620.103769
620.691100
621.124551
622.190353
623.114498
623.603229
623.950095
624.921386
625.753075
626.153416
626.411154
627.283918
628.016020
628.318726
628.475526
629.225303
629.794210
613.360986
614.413317
615.600988
616.490912
617.266377
618.404546
619.427390
620.102424
620.678112
621.643166
622.523312
623.082290
623.557750
624.424227
625.208509
625.674974
626.056872
626.822711
627.505161
627.870362
628.146073
628.782806
629.275285
611.888617
613.200588
614.536261
615.418216
616.110192
617.407552
618.524617
619.166605
619.643744
620.746904
621.702413
622.214216
622.581781
623.579938
624.435227
624.852345
625.124885
626.016775
626.765951
627.079856
627.248619
628.022481
628.610417
610.108454
611.946518
613.506690
614.316336
614.734634
616.366857
617.632548
618.176744
618.371708
619.790690
620.879846
621.283791
621.363169
622.670121
623.655428
623.964605
623.951365
625.144209
626.017814
626.221929
626.108606
627.195501
627.951703
610.372045
611.705598
613.076068
613.998310
614.732664
616.073459
617.231211
617.908693
618.416566
619.547124
620.526354
621.058205
621.443530
622.459667
623.332782
623.765791
624.052306
624.956720
625.716925
626.040360
626.217973
627.000378
627.593818
610.299737
611.401409
612.664221
613.636825
614.497196
615.724274
616.829560
617.574611
618.210164
619.229986
620.157726
620.756346
621.267020
622.169196
622.987739
623.484280
623.892764
624.683072
625.386986
625.770151
626.063097
626.719101
627.224733
609.252632
610.591679
611.971394
612.904656
613.651581
615.009529
616.182566
616.871081
617.388724
618.536875
619.532317
620.077209
620.472987
621.497671
622.379531
622.821174
623.115304
624.024455
624.788548
625.115623
625.296651
626.082397
626.677663
607.860541
609.711010
611.291775
612.125501
612.569933
614.238577
615.536214
616.103368
616.316310
617.770683
618.890668
619.318961
619.418117
620.740846
621.742483
622.067745
622.069075
623.270480
624.151405
624.362389
624.255456
625.349299
626.109487
608.493143
609.827481
611.199972
612.125480
612.864931
614.215860
615.382706
616.066083
616.579305
617.723491
618.715724
619.258252
619.651815
620.672549
621.549427
621.986734
622.277130
623.182248
623.942554
624.266656
624.445462
625.229505
625.823883
608.784872
609.875824
611.123203
612.080020
612.925546
614.138572
615.231620
615.966887
616.594434
617.606144
618.526712
619.120777
619.627756
620.521627
621.329728
621.817965
622.219679
623.001574
623.697606
624.075006
624.363893
625.016187
625.519635
608.107994
609.422398
610.768100
611.666646
612.379335
613.698899
614.838267
615.501482
615.998026
617.115560
618.083098
618.608772
618.990599
619.993012
620.849606
621.271495
621.550057
622.440722
623.188383
623.503614
623.676053
624.451989
625.041381
607.096358
608.906343
610.434256
611.214197
611.605415
613.209219
614.450074
614.974747
615.153969
616.553450
617.625646
618.020747
618.096158
619.382844
620.348069
620.645868
620.626314
621.799429
622.656181
622.850350
622.731753
623.808683
624.558746
608.110525
609.400107
610.704893
611.554347
612.213730
613.477650
614.563980
615.179708
615.633310
616.710878
617.643569
618.139466
618.494492
619.472670
620.309278
620.713972
620.976375
621.849973
622.581834
622.883804
623.044200
623.807929
624.389331
608.842263
609.876638
611.035439
611.891047
612.629335
613.728858
614.715450
615.358700
615.904595
616.836313
617.687131
618.224947
618.683397
619.528315
620.293773
620.747821
621.118569
621.864857
622.528098
622.879606
623.145038
623.769412
624.253801
608.706588
609.936579
611.159434
611.927255
612.506631
613.680693
614.686042
615.238364
615.639304
616.661212
617.548717
618.014151
618.344588
619.289349
620.100117
620.490281
620.740381
621.587632
622.295637
622.583505
622.730572
623.462363
624.019524
608.371172
610.043545
611.393456
612.008115
612.244269
613.664443
614.743375
615.148884
615.232275
616.517924
617.498504
617.837865
617.871389
619.086485
619.997342
620.269717
620.231482
621.346095
622.150964
622.318783
622.177738
623.181096
623.875089
610.201133
611.269334
612.312077
612.958826
613.445857
614.488733
615.386418
615.891488
616.264069
617.209546
618.035070
618.489911
618.821036
619.712850
620.479514
620.871103
621.128724
621.925137
622.584951
622.862876
622.998295
623.654379
624.142862
611.945531
612.563726
613.316142
613.957362
614.563700
615.366828
616.119691
616.701407
617.239039
617.979172
618.682956
619.227744
619.731762
620.430165
621.083345
621.567472
621.997064
622.602423
623.146731
623.506730
623.791879
624.219005
624.525344
612.883103
613.309824
613.916524
614.533727
615.162631
615.871156
616.559231
617.167477
617.757304
618.423060
619.075380
619.654637
620.215950
620.845771
621.451624
621.971729
622.458521
622.995754
623.490875
623.880224
624.209002
624.545164
624.767992
619.190662
619.671191
620.339735
621.012847
621.700422
622.498409
623.270531
623.942851
624.586006
625.324575
626.034509
626.645450
627.225816
627.896368
628.533580
629.065599
629.558115
630.128390
630.651479
631.051267
631.383628
631.748180
631.991881
617.883080
618.639008
619.489816
620.167965
620.784799
621.721170
622.576204
623.195659
623.736409
624.595329
625.377722
625.930755
626.406126
627.191182
627.897362
628.370978
628.759742
629.444407
630.038949
630.388000
630.631980
631.137505
631.497168
615.162145
616.722841
617.987139
618.596191
618.863981
620.262621
621.338140
621.789701
621.930119
623.221695
624.207629
624.586537
624.662245
625.864573
626.765886
627.064760
627.058230
628.156604
628.948501
629.134734
629.009219
629.974231
630.626302
611.369124
614.581752
616.396494
616.797484
616.023706
618.581030
620.014323
620.170749
619.222753
621.641936
622.967658
623.047250
622.050215
624.347820
625.575235
625.574050
624.506507
626.687105
627.804200
627.700279
626.538003
628.620712
629.700172
612.460112
614.207713
615.663761
616.383580
616.722992
618.251418
619.426877
619.904048
620.047179
621.415154
622.462318
622.839553
622.899046
624.162519
625.113003
625.402887
625.376688
626.535299
627.380072
627.567869
627.441770
628.494135
629.225297
612.301077
613.593965
614.905439
615.765215
616.436182
617.706968
618.799866
619.423226
619.885622
620.975025
621.918852
622.422476
622.782725
623.768394
624.614412
625.026707
625.295448
626.177282
626.917140
627.224850
627.388342
628.153996
628.735985
610.363398
612.204294
613.758716
614.556822
614.960286
616.577412
617.827740
618.357621
618.539555
619.948878
621.029287
621.425779
621.498268
622.795197
623.773191
624.077854
624.061186
625.246059
626.112113
626.309333
626.189193
627.275077
628.030568
607.109016
610.556613
612.584475
613.138394
612.470616
615.223268
616.808000
617.059777
616.175947
618.684916
620.081144
620.192579
619.204515
621.583363
622.870529
622.892582
621.830085
624.076591
625.242554
625.153219
623.987430
626.159541
627.299290
608.838273
610.701618
612.291176
613.129103
613.574137
615.234527
616.524951
617.089057
617.300609
618.738067
619.843547
620.261168
620.352313
621.667837
622.663326
622.983226
622.980276
624.178890
625.057319
625.264885
625.154124
626.249606
627.011258
609.216915
610.563442
611.951972
612.893132
613.646182
615.006864
616.181526
616.871426
617.389805
618.536949
619.531931
620.076736
620.472453
621.495713
622.376175
622.816737
623.110395
624.020543
624.785526
625.112605
625.293509
626.081924
626.679219
607.743778
609.601425
611.192427
612.037095
612.491781
614.167644
615.470554
616.040673
616.254903
617.716825
618.844150
619.278702
619.383399
620.706661
621.708946
622.034872
622.036954
623.243370
624.128265
624.340792
624.233926
625.333558
626.097231
604.914638
608.345255
610.378082
610.947957
610.299242
613.087373
614.699432
614.963122
614.073376
616.641858
618.081362
618.224807
617.264357
619.655578
620.955017
620.987805
619.932261
622.195957
623.374510
623.294214
622.134652
624.316098
625.460496
606.994053
608.844483
610.425086
611.259234
611.704458
613.372232
614.668612
615.233820
615.444510
616.903582
618.028590
618.462054
618.565963
619.885684
620.882716
621.204333
621.203018
622.405591
623.286882
623.496735
623.387827
624.485384
625.247903
607.726445
609.054716
610.419792
611.338873
612.072790
613.417300
614.578930
615.259065
615.770558
616.912374
617.902834
618.446584
618.842648
619.857996
620.726668
621.158794
621.446643
622.348421
623.105909
623.428431
623.606582
624.389785
624.983692
606.625531
608.448973
609.997344
610.800679
611.217082
612.853404
614.124175
614.673047
614.873341
616.303949
617.403052
617.821833
617.919399
619.219394
620.194065
620.502560
620.494899
621.677893
622.544068
622.746986
622.636608
623.719939
624.473955
604.191623
607.560360
609.529147
610.038667
609.334610
612.056156
613.614339
613.843355
612.938138
615.440297
616.828558
616.943045
615.971897
618.319745
619.579718
619.591664
618.534388
620.751718
621.900253
621.808643
620.655642
622.799954
623.925988
606.633562
608.431484
609.938521
610.692684
611.055912
612.636553
613.854571
614.356513
614.514013
615.904019
616.968073
617.356532
617.426150
618.701978
619.658507
619.951259
619.928404
621.094315
621.944834
622.135109
622.013275
623.083590
623.828901
607.800573
609.068640
610.342857
611.160271
611.787711
613.017913
614.073881
614.664909
615.098088
616.156998
617.075394
617.562264
617.910209
618.875980
619.703231
620.103709
620.363420
621.228314
621.952814
622.251681
622.409376
623.161000
623.733104
607.251335
608.982344
610.405799
611.082008
611.372270
612.857532
613.992885
614.435699
614.548561
615.872046
616.884447
617.240659
617.286819
618.525299
619.456116
619.736585
619.705367
620.842080
621.668994
621.849882
621.723112
622.753130
623.469613
605.532490
608.734890
610.518190
610.871245
610.037331
612.552032
613.942126
614.063466
613.093784
615.445508
616.726889
616.784619
615.782475
618.042381
619.246656
619.239840
618.180129
620.324755
621.419672
621.314001
620.170581
622.208738
623.265587
608.822695
610.367488
611.597223
612.156355
612.364645
613.706919
614.727356
615.128802
615.223591
616.458472
617.401173
617.751982
617.808713
618.983298
619.863756
620.151800
620.138527
621.213864
621.986435
622.163466
622.034948
622.976890
623.614378
611.180459
611.917314
612.730571
613.356118
613.910563
614.781832
615.572191
616.130498
616.614214
617.418666
618.157023
618.677040
619.126747
619.887240
620.573527
621.032631
621.408432
622.075062
622.652217
622.987921
623.221075
623.712354
624.062944
612.295807
612.755932
613.385203
614.003769
614.626488
615.355089
616.057601
616.663538
617.245283
617.928902
618.593645
619.169128
619.721306
620.367762
620.985159
621.501113
621.978715
622.532331
623.038830
623.424014
623.743721
624.096749
624.333555
618.572216
619.107894
619.809969
620.483239
621.155853
621.987811
622.780901
623.446478
624.070035
624.838621
625.566155
626.167808
626.726683
627.424623
628.077355
628.598658
629.068463
629.664146
630.200868
630.588729
630.898680
631.291679
631.556604
616.912507
617.922556
618.879928
619.519314
619.998651
621.094937
622.018378
622.584718
622.981338
623.995258
624.842523
625.341029
625.673076
626.607519
627.375223
627.793326
628.039058
628.869391
629.522540
629.814762
629.917490
630.576141
631.018453
612.424945
615.473191
617.154913
617.516800
616.745738
619.212339
620.585287
620.756823
619.848502
622.200566
623.480584
623.584048
622.632235
624.868576
626.054777
626.079504
625.056873
627.174099
628.244234
628.155375
627.021816
629.021795
630.030346
599.555977
612.021196
615.201806
614.593374
606.115868
616.412909
618.932970
618.023053
609.365556
619.506935
621.916767
620.954493
612.420245
622.261973
624.545159
623.512043
615.000718
624.628320
626.783789
625.649825
617.085462
626.617402
628.918851
609.597434
612.877604
614.775029
615.242611
614.524385
617.144721
618.630307
618.817483
617.890872
620.340961
621.692986
621.783443
620.793581
623.111968
624.358228
624.363484
623.300513
625.499269
626.633574
626.536487
625.382896
627.494084
628.598521
610.802028
612.609841
614.134029
614.911089
615.298676
616.886610
618.112178
618.624814
618.794112
620.188819
621.257207
621.646530
621.714261
622.996964
623.964040
624.263386
624.243859
625.417884
626.275565
626.469756
626.349133
627.423058
628.170413
607.378676
610.819299
612.837293
613.380465
612.700921
615.438910
617.009442
617.248949
616.354323
618.852784
620.239153
620.342086
619.346248
621.715913
622.995354
623.011712
621.944472
624.184735
625.345349
625.252244
624.083487
626.252100
627.389579
594.736848
607.852972
611.319089
610.844394
602.274360
612.972084
615.679165
614.860222
606.217205
616.498420
618.985138
618.031192
609.372363
619.427163
621.791394
620.766274
612.157052
621.956035
624.177650
623.034496
614.303609
624.093505
626.486420
605.843292
609.307651
611.361234
611.943641
611.304593
614.085989
615.696258
615.968843
615.102584
617.629706
619.041908
619.166361
618.189354
620.578248
621.875421
621.906894
620.853374
623.108643
624.282847
624.200714
623.041569
625.220890
626.365230
607.686980
609.556629
611.160873
612.017273
612.481684
614.163200
615.471168
616.047137
616.267190
617.723637
618.845864
619.276519
619.378261
620.701250
621.703861
622.030422
622.033830
623.240741
624.126846
624.340848
624.235737
625.337328
626.102679
604.779755
608.219737
610.266196
610.850258
610.214552
613.013418
614.634108
614.904419
614.019637
616.591642
618.033989
618.179481
617.220900
619.614549
620.917010
620.952661
619.900242
622.168331
623.351417
623.274876
622.118614
624.304072
625.451141
592.677027
605.669786
609.117630
608.646517
600.060523
610.820977
613.553221
612.719385
603.919461
614.410081
616.967570
616.056391
607.453746
617.495983
619.867524
618.847336
610.215862
620.063488
622.304508
621.170883
612.435401
622.247425
624.647302
604.037821
607.468354
609.501879
610.073175
609.426218
612.215737
613.829074
614.093984
613.205568
615.775269
617.216115
617.361544
616.403233
618.793810
620.091562
620.123705
619.068840
621.333599
622.513666
622.435207
621.277603
623.460839
624.606548
606.218679
608.061477
609.635332
610.464603
610.906175
612.569020
613.862203
614.427013
614.639270
616.092103
617.212093
617.644589
617.750165
619.064913
620.056280
620.376296
620.376864
621.575320
622.454768
622.666315
622.561287
623.655889
624.416722
603.699173
607.084336
609.078788
609.617470
608.943989
611.697788
613.285592
613.539455
612.656310
615.183400
616.594721
616.728039
615.772587
618.135655
619.410212
619.434895
618.389688
620.620454
621.781749
621.700934
620.557296
622.710799
623.842530
592.100980
604.917199
608.279931
607.746784
599.132503
609.795544
612.472271
611.622188
602.920067
613.233650
615.724532
614.793420
606.245266
616.181500
618.507549
617.485217
608.964660
618.656055
620.852281
619.724007
611.107644
620.769794
623.132250
603.716582
607.074799
609.026929
609.516161
608.789664
611.487203
613.022279
613.230123
612.305424
614.791226
616.167074
616.270371
615.287633
617.626191
618.882493
618.891878
617.832174
620.045278
621.190706
621.097827
619.943611
622.082975
623.205177
606.320928
608.095656
609.574712
610.302254
610.640030
612.184836
613.371756
613.851141
613.991947
615.356050
616.401144
616.777863
616.839006
618.101008
619.050002
619.340608
619.317698
620.475122
621.320252
621.511174
621.392021
622.448084
623.183218
604.387165
607.652958
609.514525
609.931509
609.153149
611.734494
613.181784
613.338875
612.396489
614.788055
616.102681
616.176198
615.184958
617.470028
618.695730
618.696473
617.643037
619.811862
620.930411
620.836914
619.706197
621.775772
622.858826
593.679427
606.165698
609.316174
608.648719
600.060133
610.360542
612.847316
611.920755
603.352425
613.315961
615.666313
614.692277
606.229285
615.959422
618.211085
617.186061
608.774608
618.281029
620.409099
619.300408
610.906596
620.247101
622.502247
606.075270
609.111947
610.758181
611.065153
610.225154
612.640642
613.961068
614.087257
613.147901
615.428521
616.661489
616.739536
615.779374
617.979162
619.143308
619.161681
618.146389
620.232732
621.285975
621.198601
620.085706
622.043920
623.031465
610.205309
611.196381
612.114817
612.698912
613.112699
614.143394
615.001929
615.507461
615.848566
616.805887
617.608447
618.074636
618.382877
619.292375
620.040891
620.446497
620.683008
621.497112
622.136486
622.420491
622.518211
623.161350
623.593641
611.673910
612.188641
612.850090
613.466843
614.072565
614.833849
615.556398
616.154954
616.716820
617.429924
618.112153
618.678647
619.210014
619.884507
620.518478
621.025311
621.482569
622.064364
622.587907
622.964771
623.265156
623.647708
623.906008
618.215932
618.706141
619.390615
620.082065
620.788014
621.603248
622.390681
623.075954
623.729892
624.477799
625.196052
625.814144
626.400767
627.076914
627.719047
628.255197
628.751097
629.324059
629.849334
630.251127
630.585903
630.953464
631.199466
616.891554
617.658721
618.527449
619.225627
619.862159
620.816861
621.688081
622.321050
622.872751
623.740937
624.531704
625.091848
625.573399
626.363940
627.075049
627.552896
627.945086
628.632093
629.228325
629.578872
629.824996
630.333779
630.696133
614.142153
615.716800
617.002366
617.634266
617.923987
619.342732
620.435935
620.902107
621.053954
622.354507
623.348733
623.734595
623.816329
625.023798
625.929991
626.233356
626.230530
627.330651
628.123502
628.310567
628.186893
629.155663
629.811087
610.317986
613.547243
615.386513
615.813202
615.063744
617.643044
619.095718
619.268295
618.332975
620.760745
622.093994
622.179857
621.188417
623.490503
624.722594
624.726155
623.662850
625.844805
626.962665
626.859611
625.699466
627.786604
628.869949
611.383443
613.148423
614.630592
615.377865
615.743185
617.295310
618.491483
618.985592
619.141869
620.519147
621.573274
621.955587
622.019417
623.287099
624.242086
624.536288
624.513983
625.675203
626.522272
626.712382
626.589649
627.647078
628.382301
611.200822
612.512174
613.851301
614.739860
615.437834
616.733634
617.848173
618.488796
618.964500
620.063796
621.014260
621.521902
621.885332
622.874962
623.725416
624.141699
624.414266
625.300193
626.044334
626.356209
626.524501
627.295971
627.882254
609.240133
611.101887
612.686181
613.514215
613.945242
615.588372
616.860957
617.408041
617.603145
619.022744
620.109618
620.509369
620.584192
621.885067
622.867733
623.176383
623.163791
624.354095
625.226166
625.429070
625.314884
626.407436
627.167650
605.969988
609.440560
611.499693
612.083818
611.443330
614.222276
615.829176
616.097493
615.226094
617.745463
619.148338
619.262926
618.277044
620.660134
621.952294
621.978538
620.920535
623.173549
624.346794
624.264181
623.105111
625.284581
626.429454
607.701139
609.584864
611.203512
612.070460
612.542115
614.227485
615.538771
616.118357
616.341537
617.788753
618.900954
619.322200
619.416154
620.736219
621.736873
622.061317
622.063465
623.269353
624.155911
624.371010
624.267591
625.370684
626.137551
608.087339
609.451383
610.866068
611.834273
612.612586
613.996569
615.190475
615.894562
616.423610
617.579839
618.581547
619.130420
619.529572
620.557899
621.443911
621.889414
622.188734
623.107010
623.880984
624.216292
624.404988
625.201237
625.803871
606.619615
608.493290
610.108386
610.978117
611.456365
613.154104
614.474913
615.057950
615.281840
616.752497
617.886710
618.325559
618.434031
619.763219
620.771789
621.103018
621.111147
622.326900
623.221939
623.443381
623.344644
624.452556
625.221946
603.794139
607.240098
609.295603
609.888747
609.261857
612.070694
613.699668
613.975362
613.094617
615.671860
617.118595
617.266571
616.310092
618.708261
620.014997
620.053665
619.004595
621.278993
622.468919
622.398317
621.247350
623.437583
624.587990
605.878742
607.743335
609.345075
610.200960
610.666645
612.353794
613.666170
614.242897
614.462460
615.930478
617.063350
617.502164
617.610749
618.937883
619.943333
620.272264
620.278873
621.492653
622.385876
622.606242
622.506727
623.613201
624.381559
606.614542
607.956414
609.341695
610.281278
611.034407
612.397332
613.574316
614.265469
614.785497
615.936772
616.936254
617.486171
617.887035
618.910309
619.789113
620.230248
620.527433
621.441089
622.211125
622.544989
622.733289
623.525537
624.125111
605.514029
607.351656
608.920310
609.743276
610.177717
611.832147
613.118035
613.677202
613.885037
615.325940
616.435763
616.861132
616.962349
618.270814
619.258188
619.577236
619.579822
620.775676
621.655261
621.870252
621.770598
622.863224
623.622917
603.082943
606.466652
608.455893
608.984354
608.297353
611.037151
612.610627
612.849770
611.951836
614.465252
615.865294
615.986962
615.019602
617.376223
618.649285
618.671747
617.624521
619.855290
621.017726
620.938459
619.796341
621.950061
623.081828
605.537148
607.348862
608.875364
609.648189
610.028614
611.626922
612.860215
613.373287
613.539751
614.940888
616.016033
616.412332
616.487725
617.772162
618.739511
619.041639
619.028421
620.206819
621.070395
621.272428
621.161069
622.240548
622.991493
606.719736
608.000694
609.293598
610.129555
610.774379
612.021893
613.093188
613.696252
614.139589
615.209247
616.137833
616.632611
616.987229
617.961171
618.797474
619.206148
619.474817
620.351111
621.087437
621.397023
621.564430
622.324863
622.902504
606.186239
607.930261
609.372309
610.066901
610.374391
611.876896
613.027728
613.483064
613.606588
614.940432
615.962266
616.326044
616.378956
617.625118
618.563696
618.851129
618.828027
619.975508
620.813176
621.003681
620.885710
621.924331
622.646410
604.486501
607.702064
609.503621
609.874460
609.057140
611.588809
612.994228
613.128081
612.169056
614.530673
615.820876
615.885745
614.890093
617.157251
618.368441
618.367530
617.314869
619.469956
620.575114
620.478285
619.342863
621.389406
622.451810
607.803469
609.359500
610.605541
611.181240
611.405341
612.763425
613.798212
614.211603
614.316630
615.560953
616.512046
616.869851
616.933035
618.114520
619.001529
619.295420
619.288957
620.373725
621.155942
621.341466
621.220652
622.170136
622.812537
610.187165
610.933118
611.760393
612.401065
612.970373
613.856177
614.659757
615.229338
615.722844
616.536273
617.282680
617.809680
618.265921
619.033129
619.725926
620.191233
620.574021
621.249279
621.835392
622.179311
622.419911
622.917857
623.272611
611.318189
611.786161
612.428032
613.060768
613.697687
614.440035
615.155070
615.771859
616.363113
617.055416
617.728003
618.310471
618.869244
619.522353
620.146297
620.668715
621.153430
621.715299
622.230381
622.623608
622.950572
623.309754
623.550273
617.834422
618.302619
618.981483
619.689168
620.418189
621.229943
622.017703
622.717308
623.389378
624.128477
624.842556
625.471378
626.073619
626.739972
627.377077
627.922938
628.433413
628.995924
629.515819
629.927222
630.276372
630.632071
630.867501
616.662590
617.326127
618.154274
618.887190
619.593064
620.498211
621.348500
622.018021
622.634510
623.447012
624.211240
624.802744
625.344945
626.080292
626.765076
627.273551
627.725129
628.356789
628.926473
629.307185
629.611461
630.061021
630.382794
614.482199
615.603328
616.728191
617.468611
618.054003
619.196615
620.187512
620.773510
621.217883
622.234667
623.118478
623.614415
623.977663
624.908217
625.707559
626.120610
626.396162
627.221801
627.908427
628.203918
628.354490
629.039433
629.548921
612.070560
613.804320
615.242417
615.952210
616.285008
617.801631
618.968568
619.446834
619.592282
620.948282
621.984274
622.357982
622.415068
623.671997
624.616694
624.907279
624.881179
626.029801
626.863380
627.045248
626.912636
627.953357
628.673860
611.745743
613.035322
614.346488
615.208900
615.882532
617.149645
618.239052
618.860930
619.321841
620.404846
621.341243
621.838482
622.193358
623.172897
624.014378
624.423998
624.690506
625.567361
626.303034
626.608637
626.771136
627.533378
628.113117
611.145726
612.242663
613.492513
614.442582
615.272367
616.461868
617.528882
618.237913
618.839608
619.824417
620.717296
621.282710
621.763185
622.638187
623.432525
623.907044
624.296430
625.070796
625.762022
626.134689
626.419579
627.070128
627.573590
609.618043
610.983506
612.388114
613.332618
614.079195
615.430966
616.593939
617.269101
617.770952
618.895766
619.864344
620.380757
620.750844
621.758166
622.624636
623.049525
623.329479
624.233402
624.995606
625.320250
625.500496
626.290277
626.890327
607.793230
609.696313
611.331393
612.204172
612.674987
614.364078
615.676326
616.251787
616.468638
617.910912
619.014373
619.422592
619.503599
620.821053
621.818545
622.135577
622.130077
623.337670
624.227276
624.444119
624.343482
625.448245
626.217763
608.074242
609.460236
610.897963
611.880834
612.667870
614.061152
615.262041
615.968983
616.498025
617.649463
618.642979
619.180580
619.569702
620.596352
621.481322
621.922779
622.218424
623.138805
623.916605
624.254738
624.446783
625.247037
625.853518
608.026817
609.170848
610.492474
611.521358
612.432291
613.707645
614.852349
615.624498
616.279745
617.318527
618.260365
618.865833
619.381890
620.295395
621.126125
621.631627
622.050217
622.858223
623.581581
623.981152
624.289772
624.963796
625.482370
606.990968
608.369103
609.803156
610.788363
611.582167
612.985882
614.195882
614.908851
615.443847
616.610478
617.620552
618.172324
618.573463
619.611855
620.507457
620.957944
621.261774
622.192102
622.978736
623.323702
623.520988
624.326072
624.935248
605.603347
607.492928
609.125686
610.007399
610.494465
612.207476
613.540694
614.130417
614.359018
615.832567
616.968017
617.402916
617.506360
618.846229
619.863861
620.197925
620.207576
621.434880
622.341769
622.572049
622.481699
623.596581
624.371748
606.251171
607.620334
609.040604
610.011017
610.791064
612.182976
613.383421
614.089056
614.618847
615.782276
616.790930
617.342626
617.743854
618.781002
619.674816
620.124144
620.427474
621.357228
622.143321
622.488157
622.685392
623.489887
624.098469
606.553002
607.676758
608.969153
609.968000
610.851613
612.103585
613.229147
613.986354
614.630843
615.663120
616.602325
617.208249
617.725141
618.635534
619.462037
619.965172
620.383051
621.189765
621.911868
622.311383
622.620233
623.292637
623.809550
605.873784
607.223836
608.615066
609.553008
610.300186
611.659285
612.831686
613.515730
614.027743
615.169063
616.158831
616.698209
617.090192
618.110161
618.987232
619.425070
619.720335
620.638239
621.413760
621.752310
621.945628
622.742187
623.345184
604.860874
606.711594
608.286691
609.103836
609.525338
611.171317
612.446605
612.991104
613.183399
614.610927
615.708552
616.118736
616.204618
617.509756
618.495719
618.808146
618.802877
620.006236
620.892706
621.110741
621.013202
622.111146
622.875175
605.904870
607.229598
608.578757
609.466059
610.158466
611.461095
612.580632
613.218381
613.689256
614.792035
615.748245
616.259795
616.627154
617.623038
618.478507
618.897807
619.176000
620.076150
620.835213
621.159823
621.340508
622.124579
622.719533
606.670549
607.736821
608.938200
609.832374
610.605358
611.741785
612.760912
613.428119
613.993959
614.948546
615.820419
616.373423
616.844825
617.706365
618.488662
618.956388
619.342778
620.112818
620.800301
621.172302
621.456482
622.100437
622.598094
606.562955
607.826533
609.092869
609.899341
610.513108
611.724202
612.762509
613.339748
613.761512
614.804925
615.711703
616.191073
616.533735
617.494327
618.320153
618.721604
618.985456
619.856141
620.586424
620.892286
621.055765
621.807356
622.378396
606.261791
607.970800
609.364721
610.016745
610.285221
611.742740
612.854755
613.285245
613.389571
614.695362
615.693816
616.045876
616.090550
617.320911
618.245364
618.526132
618.497662
619.637157
620.464210
620.648241
620.521085
621.544824
622.253189
608.156180
609.253393
610.334180
611.015725
611.534306
612.610882
613.538806
614.067522
614.459975
615.424712
616.267206
616.734837
617.077501
617.983506
618.763095
619.164117
619.432864
620.249900
620.930064
621.224014
621.373748
622.047152
622.547741
609.964278
610.604086
611.387759
612.060512
612.696863
613.530073
614.310074
614.914042
615.470744
616.228979
616.948894
617.506893
618.023132
618.734989
619.400960
619.896239
620.338532
620.961550
621.524050
621.899869
622.199414
622.640970
622.956872
610.939955
611.384335
612.018272
612.664792
613.322434
614.058969
614.772376
615.402037
616.010476
616.693578
617.361507
617.954205
618.528119
619.171092
619.789759
620.321972
620.822169
621.375807
621.888007
622.292967
622.635960
622.984981
623.215922
617.299467
617.812309
618.527073
619.245583
619.974646
620.812081
621.617507
622.314421
622.976862
623.734244
624.460729
625.083369
625.673903
626.357425
627.006322
627.545728
628.044294
628.623310
629.154888
629.560931
629.900917
630.277956
630.531787
615.915042
616.715810
617.624292
618.353317
619.014172
619.994988
620.887220
621.531940
622.091377
622.969808
623.769137
624.331421
624.814175
625.614429
626.334261
626.814330
627.207516
627.902438
628.506321
628.859738
629.109646
629.631675
630.005563
613.057095
614.690680
616.034221
616.702821
617.017355
618.470159
619.590366
620.069040
620.228375
621.539582
622.542248
622.924655
623.000318
624.223872
625.143140
625.446532
625.440654
626.553125
627.356436
627.543121
627.418566
628.409075
629.083291
609.113336
612.440750
614.357286
614.825566
614.098856
616.722318
618.208615
618.396342
617.473896
619.908075
621.247684
621.322887
620.311997
622.642032
623.892261
623.893437
622.821169
625.021979
626.153539
626.046454
624.875968
626.997815
628.107339
610.188746
612.022129
613.573127
614.364502
614.759938
616.352622
617.581266
618.090692
618.256197
619.645800
620.707531
621.083178
621.137932
622.421814
623.390196
623.683125
623.656849
624.832770
625.693349
625.884917
625.763164
626.845690
627.602625
610.002696
611.370566
612.773220
613.706421
614.437285
615.772980
616.919750
617.576256
618.061334
619.175143
620.133586
620.636405
620.993912
621.995314
622.856362
623.271580
623.542085
624.442238
625.201552
625.520220
625.696036
626.487705
627.091886
607.997799
609.926168
611.579382
612.451444
612.912023
614.600517
615.908699
616.470954
616.674366
618.112348
619.206868
619.598531
619.662412
620.978974
621.974095
622.279502
622.261246
623.471554
624.364376
624.578481
624.476460
625.587228
626.364598
604.669624
608.232340
610.369576
610.995332
610.373685
613.209532
614.856441
615.137417
614.267530
616.811240
618.223683
618.325047
617.315492
619.726655
621.035962
621.055873
619.982611
622.267573
623.468553
623.401797
622.264477
624.454824
625.615774
606.444445
608.393323
610.079262
610.988925
611.489230
613.219445
614.565431
615.158449
615.386490
616.850691
617.971443
618.383968
618.466374
619.802832
620.817224
621.139672
621.137567
622.365652
623.275497
623.504236
623.414753
624.536348
625.320278
606.860401
608.276317
609.750241
610.759990
611.569230
612.992947
614.218503
614.936789
615.472637
616.640689
617.647900
618.188622
618.579182
619.621290
620.520780
620.967382
621.266971
622.204571
622.999803
623.348107
623.549282
624.365301
624.984923
605.383218
607.312054
608.986920
609.895017
610.399469
612.139971
613.494603
614.092569
614.324308
615.802875
616.938855
617.362882
617.453993
618.805771
619.833595
620.166033
620.171719
621.412301
622.332480
622.568283
622.483427
623.611241
624.398688
602.534419
606.047125
608.166102
608.793179
608.181119
611.042548
612.709841
613.002337
612.136030
614.712577
616.156606
616.279401
615.281808
617.726539
619.061933
619.100061
618.038282
620.350847
621.572754
621.519905
620.390195
622.595183
623.763666
604.647339
606.566109
608.225853
609.117863
609.607349
611.334936
612.679015
613.268755
613.494533
614.969434
616.104021
616.528243
616.619788
617.970692
618.997417
619.329465
619.335529
620.576675
621.497364
621.733936
621.649792
622.777653
623.564809
605.397159
606.789133
608.230385
609.207332
609.986890
611.385025
612.589452
613.291041
613.814611
614.975013
615.979701
616.521648
616.914026
617.953165
618.849410
619.294811
619.595110
620.533922
621.330016
621.679854
621.882549
622.698339
623.317049
604.270108
606.170914
607.802582
608.662668
609.119758
610.812530
612.127178
612.694986
612.904132
614.355773
615.473181
615.889654
615.978457
617.305777
618.312314
618.631685
618.629945
619.860324
620.771266
621.002369
620.915522
622.035838
622.817695
601.796556
605.271311
607.333781
607.897380
607.222665
610.011053
611.617545
611.865237
610.969393
613.493320
614.901702
615.010323
614.018646
616.405659
617.700332
617.714100
616.638160
618.927790
620.130726
620.067333
618.934290
621.121077
622.278604
604.313949
606.188604
607.777516
608.586735
608.988909
610.624176
611.885281
612.407006
612.575835
613.989198
615.073691
615.463817
615.529428
616.831707
617.814905
618.114565
618.095114
619.306825
620.200511
620.417176
620.317429
621.425010
622.198781
605.545834
606.876973
608.225117
609.097503
609.767398
611.046281
612.141922
612.754158
613.201638
614.283494
615.221883
615.714958
616.066336
617.052655
617.900606
618.309111
618.578555
619.478038
620.236510
620.557587
620.735569
621.521713
622.120602
605.025707
606.825776
608.325442
609.055910
609.387294
610.920883
612.096102
612.560409
612.688621
614.035126
615.067406
615.429584
615.479174
616.737475
617.685975
617.969679
617.944310
619.117740
619.973780
620.169834
620.055213
621.124345
621.871239
603.333230
606.621514
608.485353
608.890473
608.094385
610.657353
612.087741
612.230575
611.278819
613.650640
614.951009
615.012878
614.011748
616.292307
617.512262
617.500259
616.427954
618.624058
619.750678
619.653463
618.506459
620.596524
621.689154
606.746616
608.349893
609.643885
610.249560
610.493955
611.878564
612.934512
613.356566
613.466906
614.722819
615.683555
616.041052
616.102252
617.293890
618.188176
618.477124
618.464928
619.571765
620.371455
620.561250
620.442055
621.418026
622.081819
609.224415
609.998656
610.859385
611.525273
612.114025
613.020829
613.841350
614.420016
614.919846
615.743015
616.497578
617.027067
617.484858
618.259333
618.958214
619.424059
619.808548
620.496821
621.095834
621.447163
621.694977
622.209299
622.577300
610.409480
610.896864
611.564343
612.219238
612.874655
613.634949
614.364597
614.990710
615.589034
616.289742
616.969523
617.555849
618.117865
618.776963
619.406426
619.931829
620.420774
620.992550
621.518494
621.920262
622.255919
622.627202
622.876934
616.781147
617.366054
618.130105
618.854491
619.569315
620.445439
621.274185
621.960342
622.598183
623.386979
624.132038
624.741097
625.305526
626.019443
626.686473
627.212408
627.685184
628.294012
628.843808
629.237942
629.555854
629.969543
630.252393
614.978901
616.069139
617.112230
617.808859
618.329395
619.481109
620.448316
621.033122
621.439372
622.478189
623.346105
623.845261
624.173891
625.132743
625.920901
626.339408
626.581372
627.431929
628.102990
628.396560
628.500994
629.192174
629.663601
610.211604
613.423538
615.240232
615.666963
614.926975
617.476066
618.910422
619.096820
618.191992
620.575356
621.881057
621.968124
620.984471
623.272216
624.493914
624.509134
623.463906
625.620920
626.720116
626.620068
625.465941
627.530080
628.591705
596.923852
609.772980
613.150258
612.610281
604.128430
614.559455
617.162722
616.270148
607.653274
617.790915
620.224855
619.220410
610.566611
620.544784
622.885017
621.830072
613.255790
622.964710
625.163315
624.000351
615.342822
625.019942
627.403021
607.157601
610.624359
612.681033
613.227653
612.549473
615.266215
616.824525
617.030441
616.108790
618.594810
619.972304
620.039410
619.010650
621.382329
622.666041
622.658439
621.569751
623.814223
624.984396
624.878520
623.706777
625.890668
627.056047
608.394376
610.342448
612.008405
612.868267
613.308471
614.984144
616.278324
616.812654
616.987981
618.421217
619.513949
619.887617
619.932879
621.250145
622.245554
622.535760
622.501147
623.713004
624.606411
624.805805
624.689968
625.816194
626.611770
604.845253
608.467644
610.646354
611.268355
610.624379
613.471810
615.121683
615.377314
614.476215
617.029176
618.444735
618.521953
617.482880
619.906050
621.221861
621.221061
620.121479
622.420942
623.632003
623.550433
622.395823
624.613303
625.801486
591.945813
605.404525
609.068718
608.659503
600.045131
610.934431
613.740453
612.925209
604.230086
614.610140
617.137475
616.136594
607.343939
617.542296
619.963192
618.905044
610.189669
620.126078
622.422397
621.300053
612.646712
622.427498
624.871781
603.281230
606.924893
609.136477
609.795376
609.190160
612.080128
613.768280
614.054263
613.176933
615.756306
617.198004
617.295359
616.273985
618.717756
620.053498
620.069855
618.986400
621.304966
622.534344
622.468248
621.326636
623.555461
624.750495
605.222065
607.223139
608.961798
609.895381
610.408330
612.177731
613.553500
614.148222
614.370215
615.860723
617.002901
617.411818
617.485597
618.847774
619.884036
620.204889
620.196734
621.451433
622.384768
622.615640
622.525521
623.678057
624.490143
602.266498
605.858850
608.047139
608.699017
608.092615
610.995497
612.692413
612.980801
612.099871
614.699283
616.156902
616.262776
615.242277
617.709355
619.061632
619.087498
618.007187
620.344402
621.586424
621.527157
620.387272
622.625957
623.825868
590.039446
603.259794
606.869633
606.448574
597.814208
608.753830
611.582277
610.770055
602.027737
612.488593
615.052651
614.063921
605.228035
615.515517
617.972207
616.928506
608.186279
618.191558
620.516313
619.406044
610.737127
620.557410
623.013674
601.534959
605.115753
607.287510
607.922200
607.299932
610.189094
611.874749
612.154318
611.266975
613.862416
615.318688
615.425113
614.405527
616.871736
618.223074
618.248848
617.169354
619.507886
620.751216
620.693414
619.554814
621.793942
622.993763
603.773814
605.744106
607.445577
608.343705
608.825152
610.567333
611.920596
612.497568
612.706618
614.188671
615.328498
615.739953
615.817733
617.175527
618.208046
618.527790
618.520731
619.778419
620.714348
620.948169
620.860759
622.013747
622.825311
601.163604
604.723920
606.867301
607.471268
606.820354
609.670101
611.324971
611.584799
610.689371
613.253433
614.692206
614.798368
613.796410
616.218775
617.542462
617.554154
616.468972
618.794621
620.028363
619.967009
618.830641
621.058226
622.251550
589.331174
602.494563
606.045543
605.565178
596.897632
607.732856
610.495996
609.648099
600.940917
611.285304
613.808759
612.830727
604.147155
614.230796
616.621425
615.551275
606.813636
616.777016
619.081573
617.966703
609.328672
619.098014
621.538343
601.220834
604.753497
606.853072
607.406040
606.700461
609.491402
611.091955
611.306089
610.371397
612.896764
614.302800
614.383902
613.360214
615.756186
617.055038
617.046380
615.943395
618.249309
619.465038
619.389129
618.240099
620.454251
621.639014
603.959558
605.861549
607.466174
608.260654
608.636407
610.252957
611.494388
611.984080
612.122882
613.521641
614.594293
614.961423
615.005887
616.303195
617.282355
617.564638
617.529153
618.742758
619.638493
619.844140
619.734876
620.854201
621.643702
602.018099
605.439946
607.438393
607.919181
607.171757
609.829523
611.334622
611.499144
610.552553
612.982675
614.328382
614.389275
613.375933
615.701119
616.956302
616.936855
615.849528
618.093139
619.262725
619.169877
618.023981
620.178699
621.328627
591.213970
603.971179
607.283266
606.672786
598.102536
608.487768
611.039237
610.117213
601.563609
611.546837
613.930545
612.935198
604.433755
614.218598
616.502500
615.429308
606.858641
616.560737
618.759912
617.629701
609.118425
618.643826
620.990413
603.920181
607.091569
608.853011
609.212728
608.398064
610.879702
612.250648
612.384747
611.443713
613.759096
615.020127
615.088790
614.110444
616.345140
617.532982
617.530882
616.479501
618.632051
619.731202
619.642535
618.512271
620.545913
621.591589
608.295421
609.356327
610.348859
610.979842
611.426039
612.502624
613.397610
613.916903
614.265122
615.246592
616.068987
616.536633
616.842893
617.772132
618.536567
618.939650
619.173049
620.018171
620.686547
620.981234
621.087449
621.769270
622.233808
609.895080
610.453183
611.168082
611.826919
612.466335
613.263990
614.016080
614.631048
615.204647
615.936044
616.633897
617.206638
617.742621
618.430898
619.077362
619.588798
620.052258
620.654931
621.200726
621.592475
621.907736
622.316018
622.594797
616.626787
617.188575
617.950588
618.690909
619.430345
620.294377
621.119323
621.815759
622.472886
623.246036
623.984882
624.602587
625.185245
625.883138
626.543702
627.077942
627.568546
628.161757
628.705716
629.109196
629.446475
629.845832
630.121106
615.058034
615.962663
616.953467
617.701340
618.355368
619.387213
620.314016
620.945580
621.478272
622.394354
623.219526
623.763325
624.216432
625.052916
625.798275
626.260385
626.624548
627.355184
627.985043
628.323626
628.551859
629.122890
629.541729
611.804886
613.689204
615.194000
615.863438
616.108726
617.686830
618.880807
619.311424
619.375132
620.793686
621.858539
622.186036
622.162657
623.491919
624.473708
624.724358
624.621942
625.838442
626.703944
626.841761
626.631506
627.748749
628.525042
607.390751
611.194067
613.364164
613.797573
612.876254
615.760546
617.374750
617.464821
616.317079
618.989233
620.442131
620.411246
619.171278
621.736877
623.101177
623.000326
621.704588
624.137197
625.381671
625.177201
623.796977
626.181303
627.464635
608.757426
610.872033
612.609860
613.408527
613.733776
615.465104
616.777043
617.234429
617.297064
618.802838
619.932825
620.246958
620.193767
621.591393
622.628444
622.862889
622.732360
624.021438
624.951798
625.090968
624.878966
626.101627
626.973833
608.709793
610.276989
611.831629
612.790401
613.497134
614.926430
616.135943
616.762115
617.189973
618.374597
619.380386
619.842805
620.137545
621.206951
622.115052
622.492241
622.703181
623.672651
624.482166
624.770634
624.901383
625.785739
626.475003
606.496670
608.717294
610.565641
611.447082
611.836807
613.669718
615.065301
615.575240
615.672473
617.229242
618.395325
618.724258
618.677682
620.109841
621.174809
621.420403
621.296259
622.623555
623.590322
623.754635
623.564056
624.816857
625.710873
602.789694
606.856008
609.266370
609.861419
609.041716
612.152611
613.936678
614.118720
613.016647
615.805348
617.336576
617.327836
616.082076
618.734574
620.161489
620.075895
618.773916
621.300015
622.622663
622.462297
621.117296
623.575927
624.915569
604.928368
607.169768
609.050810
609.969361
610.398354
612.273304
613.707050
614.247830
614.370711
615.953451
617.143692
617.492349
617.463627
618.915989
620.000794
620.263833
620.156394
621.502767
622.488055
622.668227
622.491043
623.755262
624.656156
605.531320
607.147994
608.774449
609.808654
610.592484
612.111321
613.400915
614.088531
614.566196
615.804934
616.858347
617.356523
617.682555
618.793809
619.741852
620.150987
620.391711
621.401821
622.250854
622.571689
622.729643
623.639820
624.345401
603.879146
606.094680
607.959452
608.872933
609.303813
611.188162
612.629931
613.174928
613.300708
614.896958
616.100739
616.459061
616.437744
617.906799
619.006615
619.280531
619.181403
620.541803
621.538696
621.726547
621.554220
622.825442
623.730410
600.673608
604.678268
607.061258
607.651644
606.837440
609.972661
611.776115
611.968411
610.869287
613.689844
615.248810
615.258126
614.021549
616.710564
618.166448
618.100519
616.810663
619.367694
620.714003
620.568966
619.232069
621.707118
623.055398
603.147391
605.351812
607.200105
608.096166
608.510842
610.381117
611.811274
612.347132
612.466250
614.058410
615.260768
615.619563
615.599057
617.067564
618.166714
618.440733
618.342616
619.704603
620.703205
620.892857
620.722051
621.993943
622.898968
604.077901
605.667800
6
