# Supplementary material for: A computational model of spatio-temporal cardiac intracellular calcium handling with realistic structure and spatial flux distribution from sarcoplasmic reticulum and t-tubule reconstructions
Source: PLoS Comput Biol. 2017 Aug 31;13(8):e1005714. doi: 10.1371/journal.pcbi.1005714 (PMC5597258; doi:10.1371/journal.pcbi.1005714)
Supplement: S1 Code — Code provided in C/C++ and includes the structural datasets used in this study. Documentation is provided on use of and updating the code. Updates may also be available on Michael Colman’s website, http://www.physicsoftheheart.com and github repository: https://github.com/michaelcolman/CODE---PLOS-Comp-Biol-2017-Model-SR. (ZIP) [file pcbi.1005714.s001.zip › PLOS_SR_Clean/Spatial_diff_out/CaSR_output_0140.vtk]

# vtk DataFile Version 3.0
vtk output
ASCII
DATASET STRUCTURED_POINTS
DIMENSIONS 26 26 52
SPACING 1 1 1
ORIGIN 0 0 0
POINT_DATA 35152
SCALARS ImageFile float 1
LOOKUP_TABLE default
-100 -100 -100 -100 -100 -100 -100 -100 -100 -100 -100 -100 -100 -100 -100 -100 -100 -100 -100 -100 -100 -100 -100 -100 -100 -100 
-100 -100 -100 -100 -100 -100 -100 -100 -100 -100 -100 -100 -100 -100 -100 -100 -100 -100 -100 -100 -100 -100 -100 -100 -100 -100 
-100 -100 -100 -100 -100 -100 -100 -100 -100 -100 -100 -100 -100 -100 -100 -100 -100 -100 -100 -100 -100 -100 -100 -100 -100 -100 
-100 -100 -100 -100 -100 -100 -100 -100 -100 -100 -100 -100 -100 -100 -100 -100 -100 -100 -100 -100 -100 -100 -100 -100 -100 -100 
-100 -100 -100 -100 -100 -100 -100 -100 -100 -100 -100 -100 -100 -100 -100 -100 -100 -100 -100 -100 -100 -100 -100 -100 -100 -100 
-100 -100 -100 -100 -100 -100 -100 -100 -100 -100 -100 -100 -100 -100 -100 -100 -100 -100 -100 -100 -100 -100 -100 -100 -100 -100 
-100 -100 -100 -100 -100 -100 -100 -100 -100 -100 -100 -100 -100 -100 -100 -100 -100 -100 -100 -100 -100 -100 -100 -100 -100 -100 
-100 -100 -100 -100 -100 -100 -100 -100 -100 -100 -100 -100 -100 -100 -100 -100 -100 -100 -100 -100 -100 -100 -100 -100 -100 -100 
-100 -100 -100 -100 -100 -100 -100 -100 -100 -100 -100 -100 -100 -100 -100 -100 -100 -100 -100 -100 -100 -100 -100 -100 -100 -100 
-100 -100 -100 -100 -100 -100 -100 -100 -100 -100 -100 -100 -100 -100 -100 -100 -100 -100 -100 -100 -100 -100 -100 -100 -100 -100 
-100 -100 -100 -100 -100 -100 -100 -100 -100 -100 -100 -100 -100 -100 -100 -100 -100 -100 -100 -100 -100 -100 -100 -100 -100 -100 
-100 -100 -100 -100 -100 -100 -100 -100 -100 -100 -100 -100 -100 -100 -100 -100 -100 -100 -100 -100 -100 -100 -100 -100 -100 -100 
-100 -100 -100 -100 -100 -100 -100 -100 -100 -100 -100 -100 -100 -100 -100 -100 -100 -100 -100 -100 -100 -100 -100 -100 -100 -100 
-100 -100 -100 -100 -100 -100 -100 -100 -100 -100 -100 -100 -100 -100 -100 -100 -100 -100 -100 -100 -100 -100 -100 -100 -100 -100 
-100 -100 -100 -100 -100 -100 -100 -100 -100 -100 -100 -100 -100 -100 -100 -100 -100 -100 -100 -100 -100 -100 -100 -100 -100 -100 
-100 -100 -100 -100 -100 -100 -100 -100 -100 -100 -100 -100 -100 -100 -100 -100 -100 -100 -100 -100 -100 -100 -100 -100 -100 -100 
-100 -100 -100 -100 -100 -100 -100 -100 -100 -100 -100 -100 -100 -100 -100 -100 -100 -100 -100 -100 -100 -100 -100 -100 -100 -100 
-100 -100 -100 -100 -100 -100 -100 -100 -100 -100 -100 -100 -100 -100 -100 -100 -100 -100 -100 -100 -100 -100 -100 -100 -100 -100 
-100 -100 -100 -100 -100 -100 -100 -100 -100 -100 -100 -100 -100 -100 -100 -100 -100 -100 -100 -100 -100 -100 -100 -100 -100 -100 
-100 -100 -100 -100 -100 -100 -100 -100 -100 -100 -100 -100 -100 -100 -100 -100 -100 -100 -100 -100 -100 -100 -100 -100 -100 -100 
-100 -100 -100 -100 -100 -100 -100 -100 -100 -100 -100 -100 -100 -100 -100 -100 -100 -100 -100 -100 -100 -100 -100 -100 -100 -100 
-100 -100 -100 -100 -100 -100 -100 -100 -100 -100 -100 -100 -100 -100 -100 -100 -100 -100 -100 -100 -100 -100 -100 -100 -100 -100 
-100 -100 -100 -100 -100 -100 -100 -100 -100 -100 -100 -100 -100 -100 -100 -100 -100 -100 -100 -100 -100 -100 -100 -100 -100 -100 
-100 -100 -100 -100 -100 -100 -100 -100 -100 -100 -100 -100 -100 -100 -100 -100 -100 -100 -100 -100 -100 -100 -100 -100 -100 -100 
-100 -100 -100 -100 -100 -100 -100 -100 -100 -100 -100 -100 -100 -100 -100 -100 -100 -100 -100 -100 -100 -100 -100 -100 -100 -100 
-100 -100 -100 -100 -100 -100 -100 -100 -100 -100 -100 -100 -100 -100 -100 -100 -100 -100 -100 -100 -100 -100 -100 -100 -100 -100 
-100 -100 -100 -100 -100 -100 -100 -100 -100 -100 -100 -100 -100 -100 -100 -100 -100 -100 -100 -100 -100 -100 -100 -100 -100 -100 
-100 -100 -100 -100 -100 -100 -100 -100 -100 -100 -100 -100 -100 -100 -100 -100 -100 -100 -100 -100 -100 -100 -100 -100 -100 -100 
-100 -100 -100 -100 -100 -100 -100 -100 -100 -100 -100 -100 -100 -100 -100 -100 -100 -100 -100 -100 -100 -100 -100 -100 -100 -100 
-100 -100 -100 -100 -100 -100 -100 -100 -100 -100 -100 -100 -100 -100 -100 -100 -100 -100 -100 -100 -100 -100 -100 -100 -100 -100 
-100 -100 -100 -100 -100 -100 -100 -100 -100 -100 -100 -100 -100 -100 -100 -100 -100 -100 -100 -100 -100 -100 -100 -100 -100 -100 
-100 -100 -100 -100 -100 -100 -100 -100 -100 -100 -100 -100 -100 -100 -100 -100 -100 -100 -100 -100 -100 -100 -100 -100 -100 -100 
-100 -100 -100 -100 -100 -100 -100 -100 -100 -100 -100 -100 -100 -100 -100 -100 -100 -100 -100 -100 -100 -100 -100 -100 -100 -100 
-100 -100 -100 -100 -100 -100 -100 -100 -100 -100 -100 -100 -100 -100 -100 -100 -100 -100 -100 -100 -100 -100 -100 -100 -100 -100 
-100 -100 -100 -100 -100 -100 -100 -100 -100 -100 -100 -100 -100 -100 -100 -100 -100 -100 -100 -100 -100 -100 -100 -100 -100 -100 
-100 -100 -100 -100 -100 -100 -100 -100 -100 -100 -100 -100 -100 -100 -100 -100 -100 -100 -100 -100 -100 -100 -100 -100 -100 -100 
-100 -100 -100 -100 -100 -100 -100 -100 -100 -100 -100 -100 -100 -100 -100 -100 -100 -100 -100 -100 -100 -100 -100 -100 -100 -100 
-100 -100 -100 -100 -100 -100 -100 -100 -100 -100 -100 -100 -100 -100 -100 -100 -100 -100 -100 -100 -100 -100 -100 -100 -100 -100 
-100 -100 -100 -100 -100 -100 -100 -100 -100 -100 -100 -100 -100 -100 -100 -100 -100 -100 -100 -100 -100 -100 -100 -100 -100 -100 
-100 -100 -100 -100 -100 -100 -100 -100 -100 -100 -100 -100 -100 -100 -100 -100 -100 -100 -100 -100 -100 -100 -100 -100 -100 -100 
-100 -100 -100 -100 -100 -100 -100 -100 -100 -100 -100 -100 -100 -100 -100 -100 -100 -100 -100 -100 -100 -100 -100 -100 -100 -100 
-100 -100 -100 -100 -100 -100 -100 -100 -100 -100 -100 -100 -100 -100 -100 -100 -100 -100 -100 -100 -100 -100 -100 -100 -100 -100 
-100 -100 -100 -100 -100 -100 -100 -100 -100 -100 -100 -100 -100 -100 -100 -100 -100 -100 -100 -100 -100 -100 -100 -100 -100 -100 
-100 -100 -100 -100 -100 -100 -100 -100 -100 -100 -100 -100 -100 -100 -100 -100 -100 -100 -100 -100 -100 -100 -100 -100 -100 -100 
-100 -100 -100 -100 -100 -100 -100 -100 -100 -100 -100 -100 -100 -100 -100 -100 -100 -100 -100 -100 -100 -100 -100 -100 -100 -100 
-100 -100 -100 -100 -100 -100 -100 -100 -100 -100 -100 -100 -100 -100 -100 -100 -100 -100 -100 -100 -100 -100 -100 -100 -100 -100 
-100 -100 -100 -100 -100 -100 -100 -100 -100 -100 -100 -100 -100 -100 -100 -100 -100 -100 -100 -100 -100 -100 -100 -100 -100 -100 
-100 -100 -100 -100 -100 -100 -100 -100 -100 -100 -100 -100 -100 -100 -100 -100 -100 -100 -100 -100 -100 -100 -100 -100 -100 -100 
-100 -100 -100 -100 -100 -100 -100 -100 -100 -100 -100 -100 -100 -100 -100 -100 -100 -100 -100 -100 -100 -100 -100 -100 -100 -100 
-100 -100 -100 -100 -100 -100 -100 -100 -100 -100 -100 -100 -100 -100 -100 -100 -100 -100 -100 -100 -100 -100 -100 -100 -100 -100 
-100 -100 -100 -100 -100 -100 -100 -100 -100 -100 -100 -100 -100 -100 -100 -100 -100 -100 -100 -100 -100 -100 -100 -100 -100 -100 
-100 -100 -100 -100 -100 -100 -100 -100 -100 -100 -100 -100 -100 -100 -100 -100 -100 -100 -100 -100 -100 -100 -100 -100 -100 -100 
-100 -100 -100 -100 -100 -100 -100 -100 -100 -100 -100 -100 -100 -100 -100 -100 -100 -100 -100 -100 -100 -100 -100 -100 -100 -100 
-100 -100 -100 -100 -100 -100 -100 -100 -100 -100 -100 -100 -100 -100 -100 -100 -100 -100 -100 -100 -100 -100 -100 -100 -100 -100 
-100 -100 574.640083 574.900357 575.324914 575.829865 576.390647 577.009776 577.652974 578.297900 578.959355 579.656767 580.359091 581.041980 581.718848 582.408333 583.076801 583.695000 584.270573 584.819054 585.310839 585.721469 586.058226 586.328114 586.485035 -100 
-100 -100 574.117989 574.431229 574.907381 575.437212 576.011033 576.660502 577.325725 577.970226 578.625559 579.339571 580.053852 580.729202 581.395978 582.101934 582.785217 583.400124 583.968767 584.533194 585.038514 585.446584 585.780695 586.074636 586.254456 -100 
-100 -100 573.205590 573.619263 574.185039 574.751395 575.339021 576.047520 576.754661 577.396072 578.034721 578.785210 579.523902 580.183040 580.825102 581.566405 582.278200 582.883809 583.433482 584.031908 584.563577 584.963612 585.285539 585.626606 585.849058 -100 
-100 -100 572.207508 572.720690 573.369712 573.970942 574.569918 575.347181 576.101939 576.745811 577.367001 578.161891 578.927063 579.571493 580.184478 580.966134 581.705689 582.301555 582.827857 583.465952 584.025272 584.418317 584.723033 585.114246 585.376649 -100 
-100 -100 571.513921 571.996738 572.653366 573.299406 573.958971 574.745940 575.519479 576.201896 576.867784 577.649714 578.410507 579.073884 579.717711 580.477170 581.206985 581.818546 582.374493 582.996943 583.554359 583.970230 584.309639 584.685075 584.936637 -100 
-100 -100 570.825031 571.290362 571.951596 572.628187 573.329347 574.135298 574.932459 575.649729 576.349387 577.130415 577.890866 578.567175 579.228276 579.976579 580.699718 581.320057 581.892439 582.510481 583.070796 583.504386 583.865743 584.235446 584.480652 -100 
-100 -100 569.999119 570.509952 571.208106 571.898449 572.607453 573.458076 574.293591 575.025820 575.728547 576.536567 577.312921 577.982604 578.629865 579.397139 580.132107 580.743981 581.303507 581.944787 582.524464 582.958236 583.313872 583.710041 583.976634 -100 
-100 -100 569.208560 569.783832 570.522654 571.215972 571.912573 572.813180 573.684443 574.419072 575.107513 575.953962 576.752270 577.410421 578.030576 578.830226 579.582697 580.180326 580.713090 581.388254 581.990224 582.416507 582.751832 583.185605 583.479560 -100 
-100 -100 568.793436 569.314442 570.030650 570.744090 571.479300 572.357728 573.219675 573.975036 574.698535 575.526644 576.320491 577.002806 577.657567 578.428571 579.164455 579.775997 580.337443 580.985652 581.575291 582.019442 582.385249 582.791096 583.063863 -100 
-100 -100 568.417127 568.904800 569.604776 570.329602 571.084637 571.947611 572.797835 573.560168 574.299998 575.121433 575.917220 576.618665 577.294543 578.049869 578.773493 579.391173 579.965728 580.597918 581.178444 581.632204 582.013395 582.403610 582.662392 -100 
-100 -100 567.911712 568.433912 569.156059 569.879688 570.623194 571.499143 572.353003 573.099953 573.822017 574.664684 575.478622 576.178216 576.842452 577.611873 578.340934 578.944937 579.500528 580.145318 580.733812 581.178348 581.545984 581.955114 582.230072 -100 
-100 -100 567.428147 568.007431 568.759970 569.475079 570.191261 571.092738 571.955879 572.680913 573.369592 574.243619 575.077051 575.764302 576.399722 577.194748 577.933575 578.516184 579.037492 579.706779 580.307770 580.735869 581.075276 581.515969 581.814619 -100 
-100 -100 567.289704 567.812886 568.536468 569.260524 570.001224 570.869644 571.713101 572.449894 573.165056 574.005689 574.820435 575.520132 576.180404 576.940072 577.655287 578.244224 578.786384 579.421180 580.002622 580.441988 580.805718 581.212306 581.486127 -100 
-100 -100 567.168634 567.658241 568.361278 569.087604 569.837707 570.685258 571.514100 572.255635 572.981568 573.799879 574.598392 575.301091 575.969633 576.704755 577.399636 577.986279 578.533487 579.146126 579.713181 580.157119 580.530963 580.916119 581.172339 -100 
-100 -100 566.908877 567.432501 568.153334 568.870054 569.599544 570.454646 571.284519 572.008754 572.711433 573.536721 574.336305 575.021884 575.666601 576.405963 577.097399 577.661397 578.181199 578.801057 579.371265 579.800894 580.155688 580.553747 580.822427 -100 
-100 -100 566.674328 567.252068 567.995557 568.692581 569.383254 570.255111 571.088238 571.785802 572.448497 573.292506 574.097602 574.758783 575.365324 576.122161 576.816532 577.352426 577.830454 578.468661 579.044000 579.449340 579.768608 580.191296 580.479628 -100 
-100 -100 566.801220 567.313367 568.012920 568.701789 569.400529 570.225352 571.027648 571.727383 572.406707 573.207965 573.984801 574.650078 575.275159 575.993125 576.662681 577.205084 577.701734 578.294693 578.836262 579.238931 579.570937 579.952216 580.211914 -100 
-100 -100 566.959337 567.424263 568.081964 568.749803 569.436077 570.221410 570.994558 571.688025 572.368601 573.138458 573.891391 574.554955 575.186030 575.878377 576.529673 577.074537 577.577098 578.135907 578.645263 579.035297 579.363640 579.714708 579.952305 -100 
-100 -100 566.994064 567.474885 568.122621 568.751850 569.391032 570.161447 570.919011 571.584980 572.234930 573.001770 573.748485 574.393464 575.002366 575.697906 576.348364 576.878288 577.357972 577.912385 578.407283 578.766986 579.063271 579.417444 579.661662 -100 
-100 -100 567.077107 567.586385 568.220935 568.797265 569.368994 570.130265 570.871953 571.501776 572.106793 572.881890 573.627103 574.248652 574.823854 575.534727 576.189489 576.699775 577.145585 577.710321 578.199406 578.526912 578.779923 579.148203 579.403597 -100 
-100 -100 567.550215 567.954960 568.499768 569.035412 569.591170 570.276818 570.965354 571.588106 572.205534 572.930962 573.642628 574.270316 574.867406 575.539323 576.169426 576.691730 577.161531 577.684720 578.143889 578.476863 578.745862 579.059177 579.271523 -100 
-100 -100 568.064501 568.364100 568.813329 569.307490 569.844821 570.463983 571.103366 571.723052 572.351663 573.035503 573.716169 574.352291 574.968572 575.607879 576.214773 576.750827 577.242250 577.732246 578.166100 578.509075 578.791530 579.054312 579.220726 -100 
-100 -100 568.365809 568.609717 569.003719 569.469755 569.990867 570.575274 571.188255 571.804593 572.436058 573.100251 573.765246 574.404757 575.028543 575.652973 576.248349 576.790669 577.291002 577.766210 578.187887 578.535177 578.821319 579.058615 579.200441 -100 
-100 -100 -100 -100 -100 -100 -100 -100 -100 -100 -100 -100 -100 -100 -100 -100 -100 -100 -100 -100 -100 -100 -100 -100 -100 -100 
-100 -100 -100 -100 -100 -100 -100 -100 -100 -100 -100 -100 -100 -100 -100 -100 -100 -100 -100 -100 -100 -100 -100 -100 -100 -100 
-100 -100 -100 -100 -100 -100 -100 -100 -100 -100 -100 -100 -100 -100 -100 -100 -100 -100 -100 -100 -100 -100 -100 -100 -100 -100 
-100 -100 574.072775 574.385950 574.861967 575.391561 575.964996 576.613983 577.278841 577.923382 578.579399 579.294788 580.010937 580.688287 581.356855 582.064176 582.748317 583.363544 583.931954 584.495645 584.999925 585.406939 585.740248 586.033751 586.213415 -100 
-100 -100 573.350313 573.775453 574.340401 574.891177 575.458575 576.163375 576.865334 577.494343 578.119988 578.876117 579.618812 580.272925 580.906787 581.656210 582.372458 582.972320 583.512113 584.114801 584.646940 585.038071 585.348423 585.694725 585.922446 -100 
-100 -100 572.008005 572.691950 573.430966 573.998108 574.511272 575.353659 576.137722 576.723002 577.254672 578.124486 578.931135 579.526903 580.057183 580.922463 581.712280 582.268775 582.719028 583.428616 584.025335 584.371508 584.600944 585.078189 585.409776 -100 
-100 -100 570.495927 571.522876 572.444158 573.006810 573.395561 574.451452 575.339841 575.870889 576.240130 577.299396 578.188705 578.710779 579.063753 580.118753 580.997799 581.494683 581.787484 582.672912 583.351026 583.637458 583.715709 584.389701 584.838873 -100 
-100 -100 570.111879 570.896388 571.751358 572.402027 572.983650 573.918763 574.780027 575.402190 575.953051 576.863669 577.698616 578.290620 578.812613 579.706235 580.522094 581.078654 581.526801 582.271253 582.902594 583.260436 583.501717 584.028786 584.405165 -100 
-100 -100 569.567019 570.243698 571.062794 571.759781 572.429527 573.338333 574.205557 574.890362 575.527975 576.386593 577.196395 577.823837 578.413237 579.243713 580.026727 580.610394 581.119729 581.815422 582.430880 582.830094 583.140876 583.613222 583.952781 -100 
-100 -100 568.512438 569.332312 570.230632 570.916993 571.536951 572.552766 573.491978 574.172262 574.763287 575.700325 576.547962 577.138911 577.656192 578.562346 579.383779 579.931819 580.372503 581.148481 581.812407 582.189025 582.443332 583.000589 583.399517 -100 
-100 -100 567.310393 568.420355 569.439929 570.078569 570.536562 571.755807 572.791690 573.426356 573.866787 574.979615 575.898779 576.419891 576.760257 577.847626 578.743137 579.223736 579.495118 580.448616 581.190476 581.509619 581.607536 582.347216 582.845099 -100 
-100 -100 567.281422 568.111556 569.027759 569.736630 570.382345 571.426668 572.392832 573.095715 573.706992 574.665724 575.532754 576.137150 576.661696 577.571234 578.392750 578.938705 579.380074 580.164391 580.840142 581.228038 581.493095 582.061784 582.468285 -100 
-100 -100 567.103355 567.802888 568.660490 569.403943 570.125914 571.094013 572.015419 572.742900 573.418089 574.322191 575.172744 575.827569 576.431553 577.268496 578.049284 578.624716 579.131664 579.846013 580.486605 580.907255 581.237948 581.735952 582.093257 -100 
-100 -100 566.410641 567.236987 568.158207 568.882392 569.542615 570.573423 571.517648 572.197053 572.794352 573.779419 574.679966 575.312307 575.853607 576.757349 577.567386 578.103150 578.537398 579.317035 579.990360 580.376920 580.642352 581.216267 581.626214 -100 
-100 -100 565.546397 566.649384 567.680871 568.351740 568.845456 570.042058 571.045110 571.642627 572.054831 573.222654 574.202096 574.771380 575.142089 576.214073 577.086771 577.547298 577.804997 578.750618 579.489777 579.807734 579.906080 580.657502 581.162996 -100 
-100 -100 565.792956 566.620867 567.544804 568.271086 568.929456 569.951381 570.882793 571.549659 572.138721 573.122776 574.026243 574.660716 575.198979 576.091688 576.885642 577.404037 577.823204 578.592623 579.259151 579.640649 579.902025 580.473390 580.882399 -100 
-100 -100 565.863952 566.566630 567.430304 568.179776 568.899926 569.848398 570.741812 571.442071 572.099550 573.003936 573.863051 574.524880 575.124713 575.937637 576.683631 577.222006 577.697276 578.392449 579.021029 579.432782 579.756487 580.249484 580.604282 -100 
-100 -100 565.410939 566.245426 567.171692 567.893562 568.542315 569.552546 570.472686 571.131017 571.711934 572.677134 573.562593 574.182789 574.706018 575.574260 576.338679 576.824945 577.215202 577.974427 578.635112 579.010995 579.266283 579.827289 580.229600 -100 
-100 -100 564.794072 565.908228 566.939822 567.597560 568.068218 569.237811 570.214561 570.791987 571.188052 572.317404 573.263467 573.807390 574.151870 575.177168 575.994886 576.395326 576.594991 577.520489 578.243443 578.545415 578.629210 579.357861 579.850055 -100 
-100 -100 565.330649 566.154254 567.059792 567.754177 568.372583 569.353460 570.247775 570.884081 571.443495 572.384007 573.246114 573.846646 574.350896 575.196121 575.936971 576.401137 576.767900 577.497982 578.127364 578.474297 578.705460 579.248757 579.641626 -100 
-100 -100 565.712643 566.392324 567.211905 567.903556 568.560626 569.449077 570.291312 570.950716 571.569020 572.421770 573.232736 573.857695 574.423190 575.188141 575.885858 576.382128 576.813435 577.448535 578.012406 578.365604 578.641024 579.097609 579.432382 -100 
-100 -100 565.595501 566.384463 567.234012 567.865910 568.423327 569.350797 570.204769 570.816995 571.357491 572.256175 573.084180 573.670581 574.168739 574.982831 575.701293 576.162493 576.525302 577.199361 577.764588 578.058277 578.247989 578.761996 579.138056 -100 
-100 -100 565.361706 566.396457 567.307354 567.838294 568.187222 569.246037 570.137434 570.666205 571.029379 572.069416 572.945793 573.463380 573.801813 574.757719 575.527024 575.921675 576.122383 576.933472 577.536415 577.743592 577.751460 578.420263 578.874809 -100 
-100 -100 566.365070 567.046133 567.766736 568.299677 568.776150 569.605715 570.381878 570.956914 571.473665 572.320366 573.105260 573.680435 574.175850 574.957175 575.649162 576.110630 576.473359 577.105408 577.625529 577.896020 578.063346 578.521032 578.850080 -100 
-100 -100 567.324711 567.738662 568.278023 568.792124 569.322016 570.000700 570.682044 571.290678 571.892847 572.620516 573.332455 573.951910 574.538094 575.214446 575.845900 576.360166 576.818325 577.344498 577.802714 578.124858 578.380307 578.698371 578.915958 -100 
-100 -100 567.834629 568.132588 568.578867 569.069381 569.603061 570.219167 570.856358 571.474640 572.102400 572.785714 573.466043 574.101875 574.717792 575.356553 575.962685 576.497781 576.988090 577.476931 577.909669 578.251585 578.533132 578.795270 578.961365 -100 
-100 -100 -100 -100 -100 -100 -100 -100 -100 -100 -100 -100 -100 -100 -100 -100 -100 -100 -100 -100 -100 -100 -100 -100 -100 -100 
-100 -100 -100 -100 -100 -100 -100 -100 -100 -100 -100 -100 -100 -100 -100 -100 -100 -100 -100 -100 -100 -100 -100 -100 -100 -100 
-100 -100 -100 -100 -100 -100 -100 -100 -100 -100 -100 -100 -100 -100 -100 -100 -100 -100 -100 -100 -100 -100 -100 -100 -100 -100 
-100 -100 573.070661 573.484194 574.049692 574.615467 575.201913 575.908657 576.614190 577.255211 577.895631 578.650343 579.395014 580.060635 580.708499 581.454197 582.168750 582.775398 583.324264 583.920110 584.448087 584.844356 585.163457 585.503068 585.725055 -100 
-100 -100 571.918674 572.602536 573.341427 573.908264 574.420610 575.261552 576.044117 576.628725 577.161358 578.034083 578.845027 579.445479 579.979915 580.848287 581.640033 582.197259 582.646886 583.354449 583.948245 584.291428 584.518659 584.994875 585.326203 -100 
-100 -100 569.414082 570.920142 572.065714 572.554904 572.701460 574.009112 575.005250 575.411086 575.518121 576.836297 577.843140 578.246638 578.338821 579.664873 580.675275 581.072089 581.125599 582.250562 583.034227 583.207250 583.047795 583.990005 584.606736 -100 
-100 -100 565.724874 568.989603 570.696960 570.959347 569.997460 572.518200 573.876699 573.964548 572.891458 575.416621 576.767450 576.826523 575.702379 578.259691 579.637026 579.737761 578.687930 580.938583 582.049402 581.914907 580.647254 582.769527 583.823559 -100 
-100 -100 567.162891 568.833568 570.141254 570.716208 570.917523 572.348844 573.443770 573.876174 573.981751 575.363252 576.412678 576.795645 576.855645 578.234474 579.288048 579.671799 579.702357 580.887455 581.724214 581.898666 581.733958 582.758495 583.451252 -100 
-100 -100 567.204711 568.380401 569.515548 570.206618 570.730122 571.902703 572.927484 573.520860 573.967063 575.046040 575.978147 576.485005 576.862537 577.924832 578.849389 579.335049 579.651527 580.564137 581.308913 581.612311 581.750544 582.482056 583.027928 -100 
-100 -100 565.405991 567.133423 568.488220 569.072688 569.265596 570.834984 572.047602 572.555760 572.708506 574.115890 575.171340 575.534610 575.562620 576.975634 578.038856 578.390241 578.371273 579.633857 580.530756 580.723032 580.553303 581.637339 582.370797 -100 
-100 -100 562.175364 565.594002 567.417113 567.693076 566.632643 569.505118 571.101218 571.323049 570.331927 572.910319 574.281369 574.296003 573.066607 575.739436 577.151272 577.177771 575.958458 578.432362 579.672033 579.559266 578.236020 580.520421 581.669745 -100 
-100 -100 564.129755 565.867688 567.240238 567.846332 568.064257 569.664203 570.905468 571.435540 571.607331 573.039584 574.117611 574.495317 574.529511 575.945451 577.007922 577.354242 577.333590 578.607841 579.520344 579.725477 579.567148 580.665979 581.409538 -100 
-100 -100 564.642822 565.842287 567.015517 567.749363 568.320912 569.559787 570.642501 571.273654 571.749649 572.886370 573.869741 574.407212 574.797897 575.866423 576.784453 577.250803 577.553615 578.497357 579.278155 579.604537 579.760024 580.528885 581.100960 -100 
-100 -100 563.290722 565.007031 566.381014 567.017633 567.277319 568.828911 570.016036 570.486311 570.600764 572.101604 573.245939 573.675656 573.748710 575.141745 576.180853 576.512122 576.483015 577.749565 578.656456 578.855270 578.690959 579.801969 580.552553 -100 
-100 -100 560.486509 563.843586 565.669457 566.014937 565.087681 567.828196 569.323940 569.429884 568.267455 571.042250 572.546546 572.659183 571.527481 574.124591 575.486246 575.483093 574.249419 576.708753 577.940442 577.815767 576.470501 578.790540 579.956981 -100 
-100 -100 562.680840 564.399681 565.778652 566.420585 566.680682 568.220979 569.391263 569.844982 569.948528 571.450293 572.601182 573.036402 573.108169 574.487621 575.506748 575.816715 575.769507 577.025534 577.925829 578.119352 577.950315 579.058595 579.808639 -100 
-100 -100 563.420071 564.624586 565.809442 566.558870 567.137263 568.347009 569.389216 569.981000 570.430384 571.575466 572.578354 573.133634 573.527742 574.563192 575.434816 575.852909 576.114941 577.041590 577.813111 578.131620 578.280221 579.043783 579.613346 -100 
-100 -100 562.286430 564.030745 565.424143 566.067432 566.320311 567.852083 569.015676 569.470938 569.581655 571.050473 572.175310 572.596974 572.658546 574.002341 574.979275 575.239757 575.141614 576.406063 577.314488 577.512068 577.346113 578.436511 579.175299 -100 
-100 -100 559.698071 563.119757 564.970648 565.312961 564.364997 567.085075 568.562944 568.671367 567.543461 570.230941 571.683798 571.775423 570.638718 573.157313 574.438049 574.337108 572.974517 575.477657 576.723690 576.602413 575.270556 577.541211 578.683869 -100 
-100 -100 562.255902 563.990620 565.364299 565.980570 566.203403 567.706952 568.847234 569.284527 569.377076 570.819199 571.919404 572.322855 572.367230 573.684473 574.634429 574.871960 574.750154 575.981253 576.853831 577.019342 576.827200 577.898469 578.627222 -100 
-100 -100 563.370961 564.557192 565.700799 566.393304 566.908969 568.061934 569.060365 569.625156 570.049824 571.132826 572.081206 572.605432 572.975000 573.948890 574.761771 575.138033 575.360458 576.213143 576.906727 577.159103 577.255446 577.978788 578.526072 -100 
-100 -100 562.643741 564.338899 565.649332 566.197413 566.354945 567.808080 568.917534 569.354807 569.463855 570.833719 571.887386 572.294549 572.370633 573.621047 574.536398 574.797531 574.723332 575.839052 576.605197 576.696669 576.450977 577.492495 578.203630 -100 
-100 -100 560.543801 563.869802 565.579939 565.783464 564.702740 567.317435 568.725765 568.841230 567.798811 570.285911 571.634370 571.745208 570.734387 573.054620 574.251360 574.211140 573.032779 575.224616 576.254791 576.000533 574.565519 576.779050 577.879734 -100 
-100 -100 563.784303 565.306867 566.440786 566.884722 566.972665 568.298996 569.312467 569.726059 569.833092 571.126121 572.119630 572.529060 572.624399 573.819723 574.694832 574.972896 574.922245 575.970912 576.673120 576.751192 576.498698 577.451680 578.086406 -100 
-100 -100 565.943611 566.622359 567.338696 567.866239 568.337087 569.161748 569.934224 570.506805 571.021931 571.867521 572.651686 573.226332 573.721104 574.501387 575.191923 575.651553 576.012034 576.641514 577.158980 577.426915 577.592094 578.048371 578.376779 -100 
-100 -100 566.899413 567.300154 567.837667 568.364152 568.910505 569.588068 570.270589 570.889355 571.504211 572.227955 572.938499 573.565298 574.161339 574.831701 575.459660 575.979244 576.445778 576.965369 577.420889 577.750357 578.016379 578.327659 578.539032 -100 
-100 -100 -100 -100 -100 -100 -100 -100 -100 -100 -100 -100 -100 -100 -100 -100 -100 -100 -100 -100 -100 -100 -100 -100 -100 -100 
-100 -100 -100 -100 -100 -100 -100 -100 -100 -100 -100 -100 -100 -100 -100 -100 -100 -100 -100 -100 -100 -100 -100 -100 -100 -100 
-100 -100 -100 -100 -100 -100 -100 -100 -100 -100 -100 -100 -100 -100 -100 -100 -100 -100 -100 -100 -100 -100 -100 -100 -100 -100 
-100 -100 571.939009 572.452064 573.100937 573.701516 574.298246 575.071246 575.821441 576.463172 577.087172 577.890837 578.669055 579.327758 579.953436 580.744561 581.490069 582.088248 582.612715 583.244666 583.795051 584.178938 584.476901 584.864974 585.126584 -100 
-100 -100 570.274555 571.301370 572.222745 572.785264 573.172129 574.223331 575.106152 575.633714 576.004390 577.071455 577.972944 578.508355 578.872983 579.936347 580.820604 581.319589 581.610596 582.489673 583.158455 583.435290 583.506622 584.177980 584.626863 -100 
-100 -100 565.594784 568.859325 570.567020 570.829997 569.867178 572.383650 573.736558 573.820137 572.746709 575.277287 576.637137 576.706017 575.590173 578.152928 579.533625 579.635909 578.584831 580.830136 581.932982 581.790211 580.516728 582.637659 583.692179 -100 
-100 -100 551.639377 565.321464 568.676221 567.892065 558.616591 569.564678 572.140833 571.022091 561.389156 572.506214 575.089292 573.910731 564.045855 575.375748 578.038410 577.037527 568.009925 578.258219 580.509128 579.224113 569.866054 580.173389 582.628255 -100 
-100 -100 563.002023 566.497611 568.409520 568.757516 567.829065 570.505465 571.978929 572.078032 570.978223 573.600520 575.017800 575.049456 573.872185 576.517980 577.959697 578.035349 576.935346 579.272030 580.447792 580.296685 578.997276 581.236810 582.395070 -100 
-100 -100 564.557599 566.405471 567.875537 568.516803 568.741523 570.330768 571.550035 572.021795 572.134883 573.585979 574.681184 575.039897 575.057245 576.506400 577.607886 577.962985 577.943374 579.215767 580.121680 580.295268 580.114885 581.240412 582.019859 -100 
-100 -100 561.045796 564.644485 566.611420 566.926053 565.855574 568.815408 570.465325 570.660498 569.618146 572.262729 573.677979 573.662478 572.382353 575.127427 576.592190 576.598109 575.333625 577.869992 579.151206 579.013375 577.651970 580.020752 581.244291 -100 
-100 -100 547.473335 561.589084 565.092519 564.165421 553.795344 566.114275 569.117579 568.177347 558.668339 569.808993 572.393586 571.078990 560.607803 572.544442 575.301855 574.092259 564.046199 575.379395 577.907707 576.601185 566.723385 577.682039 580.319403 -100 
-100 -100 559.712777 563.322632 565.308009 565.644489 564.599604 567.593963 569.275865 569.493969 568.470080 571.142766 572.582445 572.581346 571.306626 574.054378 575.517315 575.515926 574.247849 576.800550 578.101996 577.979406 576.630140 579.017225 580.253026 -100 
-100 -100 561.875513 563.748747 565.257834 565.939310 566.206969 567.876383 569.161973 569.668906 569.799632 571.326082 572.481669 572.871443 572.898292 574.354923 575.447144 575.772480 575.723194 577.047888 578.004026 578.202895 578.032945 579.211932 580.026266 -100 
-100 -100 558.931279 562.475927 564.454555 564.846929 563.923454 566.786208 568.373397 568.483498 567.290957 570.142732 571.693722 571.773386 570.588747 573.265424 574.687459 574.667441 573.392917 575.932308 577.223142 577.085320 575.710439 578.128203 579.377982 -100 
-100 -100 546.095596 559.877499 563.353744 562.588636 552.937208 564.533340 567.309932 566.097733 555.616069 567.753473 570.620412 569.490629 559.475833 570.983339 573.629500 572.382280 562.344602 573.634125 576.143524 574.798912 564.763993 575.892367 578.570302 -100 
-100 -100 558.331219 561.879340 563.865153 564.266210 563.346257 566.195902 567.763573 567.854418 566.648745 569.503048 571.062576 571.149745 569.965239 572.625574 574.024318 573.979776 572.684067 575.212093 576.495240 576.350706 574.970044 577.384554 578.633642 -100 
-100 -100 560.673330 562.553232 564.079554 564.787725 565.076810 566.704763 567.938882 568.395861 568.487806 570.033505 571.217674 571.634309 571.675012 573.085597 574.120169 574.386979 574.285328 575.596432 576.543826 576.732944 576.554435 577.727048 578.538762 -100 
-100 -100 557.905785 561.520853 563.538679 563.948092 563.022023 565.866815 567.431470 567.537532 566.378212 569.160097 570.681320 570.758672 569.582024 572.183473 573.524323 573.405879 572.003493 574.590815 575.901529 575.772327 574.416091 576.791408 578.022047 -100 
-100 -100 545.075588 559.164378 562.714171 561.957806 552.272934 563.869290 566.638258 565.476971 555.318204 567.079576 569.850525 568.716160 558.835821 570.115719 572.637819 571.216513 560.661064 572.373975 574.964525 573.658787 563.792668 574.716037 577.344430 -100 
-100 -100 557.941628 561.548409 563.547343 563.929868 562.973306 565.789599 567.331417 567.421720 566.247144 568.999354 570.494353 570.554972 569.363332 571.933845 573.243735 573.100891 571.674679 574.224294 575.495401 575.331906 573.948278 576.303377 577.523330 -100 
-100 -100 560.756146 562.624738 564.112921 564.764343 564.988923 566.560858 567.754614 568.196168 568.282978 569.747518 570.869223 571.262548 571.295919 572.623256 573.585779 573.810863 573.678802 574.896953 575.753632 575.870826 575.637849 576.766819 577.554295 -100 
-100 -100 558.469256 562.033623 563.961868 564.268107 563.235283 566.007166 567.527733 567.651675 566.583147 569.176195 570.601629 570.696080 569.638541 572.040220 573.289761 573.213346 571.978580 574.262210 575.368611 575.110033 573.654479 575.989504 577.193646 -100 
-100 -100 546.204774 560.203975 563.595258 562.680936 552.803217 564.343138 567.066374 566.026873 556.598753 567.518705 570.094700 569.091493 560.086302 570.419024 572.755886 571.555840 562.250193 572.573557 574.753159 573.261920 563.186499 574.140743 576.734318 -100 
-100 -100 559.973918 563.298424 565.005879 565.205249 564.119798 566.730006 568.135079 568.248668 567.204932 569.690557 571.038191 571.148903 570.137779 572.456271 573.650615 573.607753 572.425726 574.612336 575.636764 575.376828 573.937205 576.148381 577.248427 -100 
-100 -100 564.372291 565.402927 566.306151 566.827002 567.165096 568.214151 569.098159 569.622056 569.981887 571.019309 571.893985 572.410549 572.747726 573.701103 574.466900 574.857253 575.052351 575.856341 576.451571 576.651219 576.652910 577.317975 577.771009 -100 
-100 -100 565.859891 566.363152 566.986607 567.548672 568.105373 568.853333 569.584890 570.207858 570.808262 571.580069 572.323035 572.942942 573.516290 574.224272 574.875083 575.380379 575.819848 576.376966 576.857877 577.177425 577.423814 577.787780 578.041225 -100 
-100 -100 -100 -100 -100 -100 -100 -100 -100 -100 -100 -100 -100 -100 -100 -100 -100 -100 -100 -100 -100 -100 -100 -100 -100 -100 
-100 -100 -100 -100 -100 -100 -100 -100 -100 -100 -100 -100 -100 -100 -100 -100 -100 -100 -100 -100 -100 -100 -100 -100 -100 -100 
-100 -100 -100 -100 -100 -100 -100 -100 -100 -100 -100 -100 -100 -100 -100 -100 -100 -100 -100 -100 -100 -100 -100 -100 -100 -100 
-100 -100 571.067289 571.550154 572.207471 572.853860 573.510456 574.289154 575.052695 575.729061 576.398313 577.195751 577.980496 578.670093 579.336932 580.113089 580.853454 581.469451 582.022252 582.632777 583.172486 583.570084 583.896307 584.266612 584.517519 -100 
-100 -100 569.716148 570.500377 571.356532 572.009014 572.588449 573.512775 574.359932 574.971724 575.522887 576.449186 577.309572 577.929206 578.474787 579.384250 580.210019 580.771215 581.216207 581.946476 582.556560 582.892301 583.117966 583.641124 584.018500 -100 
-100 -100 566.864765 568.534254 569.843758 570.423286 570.624835 572.041800 573.117075 573.533017 573.633787 575.031091 576.107053 576.518209 576.601322 577.993010 579.054631 579.443427 579.471859 580.640063 581.451428 581.599020 581.415346 582.439393 583.136397 -100 
-100 -100 562.839348 566.332736 568.246380 568.600615 567.675809 570.337879 571.792280 571.874414 570.766492 573.402240 574.840933 574.894576 573.735042 576.387465 577.833488 577.913717 576.814091 579.135550 580.289085 580.113822 578.796268 581.039918 582.204766 -100 
-100 -100 564.201793 566.065737 567.568545 568.250801 568.516543 570.072661 571.258237 571.701496 571.800073 573.269179 574.393922 574.782148 574.829332 576.280637 577.391869 577.766026 577.770275 579.009812 579.886740 580.041656 579.859768 580.981616 581.766621 -100 
-100 -100 564.167948 565.518053 566.841706 567.649432 568.252624 569.545096 570.661237 571.278720 571.734208 572.889354 573.888922 574.406693 574.782044 575.904446 576.879398 577.361532 577.664873 578.628234 579.418013 579.721506 579.864070 580.679462 581.304121 -100 
-100 -100 562.178677 564.114750 565.680291 566.381098 566.645131 568.354481 569.673558 570.203512 570.355647 571.853581 572.984340 573.350106 573.361410 574.846642 575.968097 576.308172 576.265167 577.598606 578.558674 578.755302 578.586702 579.769637 580.592369 -100 
-100 -100 558.756538 562.435958 564.497414 564.883481 563.872838 566.916251 568.637321 568.872335 567.857835 570.553098 572.012183 572.015963 570.744455 573.513607 574.995917 574.998467 573.731736 576.306056 577.628372 577.515198 576.175509 578.585696 579.842376 -100 
-100 -100 560.784324 562.733032 564.319451 565.045574 565.340073 567.087920 568.444320 569.003951 569.180007 570.703369 571.854328 572.231666 572.247839 573.735326 574.855469 575.191457 575.149518 576.500121 577.483182 577.700110 577.548385 578.748277 579.581482 -100 
-100 -100 561.359296 562.738415 564.107082 564.964631 565.625891 567.001570 568.194814 568.866654 569.361965 570.575419 571.620844 572.162319 572.545995 573.673516 574.642794 575.107939 575.403146 576.409178 577.250441 577.592737 577.764269 578.620853 579.271979 -100 
-100 -100 559.933481 561.854101 563.436323 564.191003 564.529050 566.233147 567.541983 568.049225 568.172340 569.760606 570.971205 571.394420 571.446016 572.910705 574.009726 574.334128 574.285624 575.624544 576.595772 576.799975 576.637472 577.850556 578.693234 -100 
-100 -100 557.026368 560.634362 562.691370 563.146026 562.273681 565.194457 566.827289 566.959960 565.782931 568.668171 570.248977 570.340441 569.161135 571.854304 573.288749 573.266763 571.989080 574.542373 575.847478 575.713045 574.344272 576.792563 578.070208 -100 
-100 -100 559.343142 561.268111 562.858532 563.622460 563.964263 565.658696 566.951470 567.442763 567.555120 569.142930 570.357897 570.784812 570.833591 572.282876 573.360064 573.661336 573.591901 574.915396 575.873885 576.066971 575.896076 577.105180 577.946968 -100 
-100 -100 560.174659 561.562819 562.950220 563.832137 564.507703 565.857113 567.010913 567.644592 568.113411 569.332139 570.392894 570.948743 571.333013 572.423656 573.342853 573.756570 574.005898 574.984745 575.803814 576.125618 576.281678 577.131280 577.780765 -100 
-100 -100 558.996048 560.957622 562.576384 563.354281 563.696364 565.379205 566.658675 567.145702 567.261591 568.816251 570.007541 570.424186 570.464346 571.873461 572.902177 573.148417 573.022869 574.348468 575.307970 575.497987 575.324986 576.516094 577.347812 -100 
-100 -100 556.349136 560.040133 562.144229 562.615856 561.735268 564.629378 566.233033 566.358664 565.210324 568.007459 569.539645 569.614924 568.433052 571.038905 572.380960 572.251181 570.835250 573.420821 574.727498 574.583838 573.219379 575.618133 576.873464 -100 
-100 -100 559.112554 561.064566 562.663741 563.414439 563.724874 565.375549 566.627011 567.092288 567.187792 568.714566 569.881010 570.279951 570.302211 571.681171 572.677705 572.895886 572.742423 574.031355 574.952538 575.108697 574.908368 576.079405 576.900357 -100 
-100 -100 560.430478 561.799911 563.145838 563.970546 564.580351 565.864076 566.963676 567.562293 568.001487 569.155643 570.162220 570.689131 571.048390 572.069560 572.918666 573.279938 573.481049 574.379105 575.115022 575.366779 575.467608 576.274736 576.900552 -100 
-100 -100 559.791014 561.689473 563.208857 563.877904 564.112895 565.704286 566.918583 567.381047 567.491775 568.943357 570.061690 570.465472 570.519969 571.826680 572.781507 573.017965 572.908996 574.081602 574.897558 574.982309 574.729631 575.867446 576.667206 -100 
-100 -100 557.784725 561.350613 563.280361 563.587480 562.554935 565.325043 566.845433 566.972525 565.907600 568.497367 569.920830 570.017640 568.963430 571.360058 572.604873 572.527238 571.290690 573.561803 574.652977 574.380541 572.914884 575.247584 576.451927 -100 
-100 -100 561.392787 563.087074 564.395037 564.938607 565.090370 566.536960 567.642335 568.079176 568.188518 569.554739 570.606009 571.014140 571.091341 572.336706 573.246134 573.502891 573.422176 574.522884 575.270857 575.345149 575.086555 576.122799 576.832778 -100 
-100 -100 563.928839 564.713412 565.554297 566.174326 566.718454 567.633338 568.477970 569.084813 569.621724 570.516143 571.341090 571.926409 572.423324 573.232833 573.945317 574.400146 574.753998 575.413751 575.962073 576.239490 576.416531 576.923657 577.297156 -100 
-100 -100 565.102259 565.576285 566.211168 566.823458 567.444258 568.197878 568.942540 569.599988 570.244092 571.006032 571.749148 572.391853 572.998315 573.689422 574.333982 574.856789 575.326780 575.867740 576.347109 576.691720 576.975897 577.322643 577.563642 -100 
-100 -100 -100 -100 -100 -100 -100 -100 -100 -100 -100 -100 -100 -100 -100 -100 -100 -100 -100 -100 -100 -100 -100 -100 -100 -100 
-100 -100 -100 -100 -100 -100 -100 -100 -100 -100 -100 -100 -100 -100 -100 -100 -100 -100 -100 -100 -100 -100 -100 -100 -100 -100 
-100 -100 -100 -100 -100 -100 -100 -100 -100 -100 -100 -100 -100 -100 -100 -100 -100 -100 -100 -100 -100 -100 -100 -100 -100 -100 
-100 -100 570.152269 570.617946 571.281925 571.962174 572.661435 573.453949 574.233251 574.938300 575.641258 576.447378 577.247083 577.965963 578.663799 579.437607 580.177050 580.805257 581.373718 581.972030 582.502315 582.904570 583.243671 583.607114 583.853194 -100 
-100 -100 568.952590 569.628062 570.450862 571.155760 571.826657 572.714446 573.552810 574.214444 574.847986 575.735257 576.591208 577.267711 577.898021 578.752753 579.551233 580.144309 580.650662 581.319764 581.894876 582.251335 582.531723 583.002207 583.347728 -100 
-100 -100 566.702768 567.872523 569.012602 569.721164 570.256122 571.391674 572.367806 572.918233 573.344373 574.461460 575.452184 576.018866 576.444989 577.525662 578.462691 578.961685 579.280643 580.153449 580.840178 581.080186 581.170155 581.913700 582.477284 -100 
-100 -100 564.207352 566.041695 567.516707 568.185884 568.440839 569.974174 571.129950 571.543584 571.616503 573.118956 574.280089 574.703112 574.775465 576.229580 577.337266 577.709869 577.704870 578.924367 579.761372 579.856799 579.605804 580.767615 581.578215 -100 
-100 -100 563.970016 565.314760 566.642646 567.466344 568.082712 569.347289 570.426756 571.010475 571.446429 572.627030 573.664340 574.219547 574.624835 575.753120 576.732252 577.223543 577.531529 578.466819 579.216393 579.474986 579.582032 580.412208 581.053600 -100 
-100 -100 563.409959 564.541716 565.793031 566.695907 567.469419 568.659072 569.730474 570.425113 571.025751 572.085974 573.061617 573.681434 574.217455 575.215495 576.126675 576.671916 577.104857 577.947331 578.678144 579.043478 579.312355 580.008190 580.554293 -100 
-100 -100 561.828075 563.252937 564.662337 565.536374 566.196780 567.581658 568.777370 569.443963 569.933868 571.146023 572.195215 572.742758 573.135541 574.276822 575.258938 575.730644 576.026841 577.036902 577.876467 578.214635 578.384132 579.234207 579.883345 -100 
-100 -100 559.926374 561.942297 563.594893 564.367937 564.695351 566.475328 567.851375 568.410959 568.578171 570.145432 571.336886 571.745062 571.787817 573.280736 574.404241 574.738100 574.692671 576.065448 577.068856 577.302556 577.168217 578.371203 579.208128 -100 
-100 -100 560.371348 561.810847 563.243929 564.146622 564.842182 566.271991 567.513542 568.219261 568.739387 569.973503 571.036371 571.590406 571.985783 573.129404 574.112436 574.584351 574.886406 575.916265 576.783481 577.148885 577.340769 578.205565 578.861910 -100 
-100 -100 560.472835 561.638757 562.941535 563.901568 564.743728 566.029446 567.197569 567.971624 568.632008 569.736171 570.738482 571.369033 571.907907 572.911184 573.823151 574.364382 574.804869 575.690923 576.480715 576.902760 577.217998 577.943620 578.504553 -100 
-100 -100 559.502306 560.914594 562.333875 563.244269 563.956506 565.382568 566.618099 567.320532 567.841730 569.088906 570.165672 570.731302 571.133809 572.273780 573.253540 573.727122 574.030786 575.043092 575.890551 576.237437 576.416810 577.292814 577.959064 -100 
-100 -100 558.131118 560.096881 561.732933 562.530027 562.900701 564.677523 566.050066 566.609947 566.780960 568.375744 569.592798 570.020955 570.076141 571.557624 572.671030 573.004938 572.964877 574.304675 575.277367 575.482215 575.324172 576.553964 577.410644 -100 
-100 -100 558.922018 560.339606 561.768319 562.689107 563.406539 564.826493 566.050476 566.741748 567.254856 568.497849 569.573212 570.137364 570.533875 571.659208 572.619684 573.073107 573.356723 574.348534 575.175838 575.504488 575.670747 576.542287 577.208435 -100 
-100 -100 559.306557 560.484099 561.808090 562.793546 563.650713 564.920528 566.061533 566.811607 567.455917 568.552625 569.553615 570.184169 570.713833 571.685090 572.555759 573.055878 573.456641 574.301278 575.049959 575.434003 575.721896 576.441583 577.004265 -100 
-100 -100 558.605390 560.064010 561.532944 562.483484 563.214367 564.609538 565.802584 566.470333 566.966869 568.191849 569.255886 569.816534 570.206169 571.293655 572.208836 572.618474 572.863398 573.830971 574.635962 574.941183 575.087207 575.951761 576.616222 -100 
-100 -100 557.540448 559.581519 561.280912 562.122279 562.514179 564.233833 565.544733 566.059174 566.198912 567.756335 568.950034 569.371047 569.417354 570.823195 571.852180 572.105338 571.990546 573.284080 574.210723 574.366902 574.165696 575.381619 576.234346 -100 
-100 -100 558.804965 560.253134 561.702260 562.625890 563.323831 564.681031 565.837929 566.475338 566.945161 568.142898 569.183904 569.726825 570.096856 571.153648 572.034413 572.411826 572.625201 573.557349 574.326195 574.598854 574.718150 575.563346 576.217506 -100 
-100 -100 559.735514 560.890273 562.171665 563.101989 563.892908 565.082306 566.148240 566.839776 567.434609 568.474289 569.428684 570.029306 570.526586 571.431620 572.229145 572.665670 573.006175 573.777661 574.451186 574.768771 575.002394 575.681728 576.222168 -100 
-100 -100 559.648299 561.023711 562.376981 563.209730 563.827157 565.112645 566.216270 566.825566 567.276266 568.423935 569.426689 569.959956 570.328704 571.339395 572.180370 572.543356 572.747219 573.622882 574.331251 574.558917 574.642835 575.449018 576.076798 -100 
-100 -100 559.288857 561.166755 562.664323 563.325535 563.559948 565.129340 566.326487 566.784882 566.893969 568.341287 569.454467 569.859418 569.913863 571.217434 572.164385 572.393372 572.271122 573.446098 574.255490 574.331772 574.067574 575.197692 575.989297 -100 
-100 -100 561.345602 562.535477 563.681632 564.375181 564.890096 566.036850 567.033798 567.606224 568.040178 569.113371 570.055529 570.585409 570.963685 571.923625 572.724131 573.097784 573.316417 574.135393 574.787827 575.002912 575.072092 575.789207 576.336699 -100 
-100 -100 563.278805 563.956147 564.769541 565.451708 566.097121 566.972869 567.806549 568.463603 569.081227 569.927309 570.733203 571.358376 571.924620 572.681391 573.369806 573.859048 574.279633 574.889596 575.422178 575.745892 575.999329 576.446055 576.777792 -100 
-100 -100 564.304527 564.763578 565.409465 566.061039 566.728868 567.496524 568.256303 568.941842 569.617056 570.380554 571.128461 571.789694 572.418465 573.104490 573.747791 574.284025 574.773930 575.311690 575.795364 576.160632 576.469797 576.810045 577.043263 -100 
-100 -100 -100 -100 -100 -100 -100 -100 -100 -100 -100 -100 -100 -100 -100 -100 -100 -100 -100 -100 -100 -100 -100 -100 -100 -100 
-100 -100 -100 -100 -100 -100 -100 -100 -100 -100 -100 -100 -100 -100 -100 -100 -100 -100 -100 -100 -100 -100 -100 -100 -100 -100 
-100 -100 -100 -100 -100 -100 -100 -100 -100 -100 -100 -100 -100 -100 -100 -100 -100 -100 -100 -100 -100 -100 -100 -100 -100 -100 
-100 -100 569.044641 569.556134 570.260596 570.961245 571.673280 572.505895 573.315835 574.029709 574.735933 575.581890 576.416110 577.147481 577.847279 578.648959 579.406488 580.031354 580.588333 581.201874 581.738352 582.126265 582.449267 582.840692 583.111732 -100 
-100 -100 567.628352 568.443717 569.349776 570.057001 570.690752 571.669851 572.560201 573.199363 573.776688 574.763929 575.686331 576.354279 576.935447 577.871630 578.713519 579.279336 579.722912 580.455069 581.053890 581.359469 581.559900 582.126944 582.543251 -100 
-100 -100 564.667418 566.370846 567.734316 568.368180 568.619168 570.095657 571.208111 571.625179 571.712162 573.213174 574.381985 574.854698 574.977998 576.398417 577.473916 577.857658 577.869327 579.044180 579.829772 579.894446 579.604358 580.755893 581.542232 -100 
-100 -100 560.520521 564.047114 566.019261 566.427266 565.538865 568.276701 569.764251 569.808525 568.580624 571.429950 573.005685 573.135021 572.019928 574.702819 576.160311 576.222661 575.072726 577.428803 578.547911 578.212542 576.570104 579.164051 580.497216 -100 
-100 -100 561.742318 563.655749 565.231469 565.983090 566.308226 567.930073 569.154516 569.596531 569.680324 571.261127 572.488807 572.946730 573.039261 574.520745 575.645819 576.014234 576.003044 577.256433 578.117120 578.198120 577.916850 579.170532 580.047539 -100 
-100 -100 561.559574 562.981590 564.399126 565.293184 565.970140 567.329462 568.489992 569.123991 569.595747 570.835194 571.924273 572.511490 572.936250 574.084964 575.072358 575.554151 575.855949 576.839005 577.639411 577.933524 578.068101 578.933407 579.599561 -100 
-100 -100 559.383939 561.442045 563.134795 563.939077 564.285400 566.066894 567.430215 567.965509 568.110081 569.720711 570.959783 571.409997 571.487686 572.983795 574.107135 574.439227 574.388399 575.764810 576.763142 576.989945 576.854699 578.055824 578.895383 -100 
-100 -100 555.741365 559.642197 561.869237 562.371103 561.444903 564.569815 566.334704 566.546904 565.431657 568.337079 569.940737 570.051143 568.890200 571.626722 573.093251 573.071735 571.759747 574.424369 575.812294 575.757341 574.494830 576.886046 578.143001 -100 
-100 -100 557.866345 559.941637 561.660564 562.495040 562.879092 564.714004 566.133605 566.718066 566.898971 568.528064 569.774005 570.224837 570.302000 571.801345 572.928286 573.263633 573.221015 574.621872 575.655180 575.917298 575.810413 577.023322 577.866261 -100 
-100 -100 558.493384 559.957435 561.431789 562.382574 563.127809 564.607070 565.892141 566.632940 567.183756 568.453489 569.549395 570.131396 570.549640 571.707295 572.702672 573.187273 573.502342 574.540656 575.416232 575.789577 575.990816 576.871659 577.539032 -100 
-100 -100 557.058020 559.062543 560.739662 561.565062 561.958236 563.806931 565.248610 565.870169 566.096052 567.696003 568.916213 569.350066 569.414404 570.922489 572.063392 572.422464 572.407262 573.765522 574.757650 574.980936 574.838485 576.080746 576.943943 -100 
-100 -100 554.106148 557.829140 559.982781 560.479252 559.579319 562.736846 564.549557 564.843897 563.861037 566.668132 568.216882 568.293673 567.096187 569.857796 571.348406 571.374132 570.151275 572.700122 574.011815 573.884970 572.524161 575.008492 576.310560 -100 
-100 -100 556.489004 558.499811 560.188030 561.026336 561.427620 563.271731 564.704775 565.319237 565.539371 567.131631 568.345423 568.773838 568.830220 570.323143 571.446251 571.787941 571.753763 573.086013 574.049746 574.246284 574.084543 575.323039 576.188142 -100 
-100 -100 557.347764 558.826816 560.327342 561.311636 562.082288 563.545500 564.807949 565.535820 566.080001 567.330436 568.410640 568.983460 569.389400 570.513134 571.471283 571.924321 572.206824 573.187235 573.999575 574.311954 574.467425 575.349596 576.026527 -100 
-100 -100 556.123908 558.228523 559.995648 560.900230 561.354996 563.136910 564.508927 565.080216 565.270289 566.852992 568.067642 568.510439 568.583982 570.017779 571.083903 571.382767 571.315292 572.607159 573.529725 573.680217 573.473043 574.723397 575.599195 -100 
-100 -100 553.370980 557.322006 559.618691 560.235937 559.484763 562.460832 564.147064 564.358664 563.311109 566.104518 567.653134 567.761200 566.634437 569.243775 570.621109 570.569214 569.292062 571.755944 572.985815 572.763860 571.284134 573.819700 575.146807 -100 
-100 -100 556.401956 558.496278 560.244499 561.123698 561.545189 563.282176 564.609284 565.142373 565.300503 566.854858 568.047650 568.474360 568.528935 569.928761 570.956142 571.218638 571.116964 572.373643 573.261273 573.380119 573.146747 574.378623 575.244790 -100 
-100 -100 557.935873 559.392936 560.854073 561.790749 562.500781 563.863497 565.027448 565.677735 566.160608 567.353046 568.391158 568.941013 569.320756 570.367100 571.239566 571.618192 571.833530 572.742538 573.483168 573.731019 573.832901 574.677121 575.333422 -100 
-100 -100 557.456299 559.428125 561.049411 561.824808 562.161877 563.814992 565.076176 565.573463 565.711169 567.208925 568.362037 568.781936 568.843368 570.181874 571.154435 571.383493 571.254872 572.477416 573.329448 573.427324 573.181610 574.360817 575.190902 -100 
-100 -100 555.586049 559.229538 561.257364 561.672422 560.762648 563.559366 565.107900 565.253278 564.188507 566.844103 568.306893 568.410473 567.334625 569.786628 571.048996 570.936322 569.607597 572.004186 573.162524 572.908300 571.431147 573.829695 575.071363 -100 
-100 -100 559.368101 561.118599 562.507014 563.137842 563.375007 564.870811 566.014474 566.478501 566.608854 568.018005 569.102020 569.524414 569.605872 570.880098 571.803453 572.048339 571.945799 573.102395 573.896401 573.994067 573.748551 574.823295 575.559465 -100 
-100 -100 562.050188 562.876612 563.782482 564.474327 565.087369 566.057272 566.946152 567.587431 568.154058 569.082478 569.936166 570.540679 571.052180 571.881642 572.608016 573.066884 573.425536 574.114905 574.694347 574.995388 575.192660 575.725619 576.116838 -100 
-100 -100 563.306820 563.815877 564.507573 565.184225 565.867742 566.676431 567.467090 568.161814 568.838190 569.631483 570.401816 571.065557 571.689639 572.398728 573.057922 573.591029 574.073211 574.636617 575.141290 575.508751 575.814111 576.182014 576.436891 -100 
-100 -100 -100 -100 -100 -100 -100 -100 -100 -100 -100 -100 -100 -100 -100 -100 -100 -100 -100 -100 -100 -100 -100 -100 -100 -100 
-100 -100 -100 -100 -100 -100 -100 -100 -100 -100 -100 -100 -100 -100 -100 -100 -100 -100 -100 -100 -100 -100 -100 -100 -100 -100 
-100 -100 -100 -100 -100 -100 -100 -100 -100 -100 -100 -100 -100 -100 -100 -100 -100 -100 -100 -100 -100 -100 -100 -100 -100 -100 
-100 -100 567.904371 568.481411 569.231494 569.943804 570.652672 571.536341 572.382109 573.099597 573.795881 574.694497 575.567426 576.303896 576.991074 577.832902 578.613898 579.230434 579.764972 580.409089 580.961656 581.334292 581.630259 582.063033 582.365067 -100 
-100 -100 566.087727 567.188180 568.220501 568.896690 569.392717 570.559511 571.534201 572.117186 572.533196 573.725093 574.746307 575.369884 575.799048 576.916685 577.835762 578.344085 578.632205 579.525710 580.185152 580.411183 580.427597 581.199765 581.728660 -100 
-100 -100 561.156076 564.505515 566.338942 566.714369 565.841534 568.496220 569.934066 570.011158 568.844764 571.643236 573.194018 573.373802 572.327396 574.951215 576.364710 576.452991 575.349943 577.641397 578.713980 578.397956 576.789498 579.297430 580.556136 -100 
-100 -100 546.967928 560.707301 564.198184 563.516668 554.219482 565.425903 568.086062 566.827097 556.328575 568.493069 571.411307 570.372750 560.581484 571.979464 574.671290 573.612900 564.297629 574.817971 577.032130 575.304915 564.013265 576.316953 579.251931 -100 
-100 -100 558.024824 561.639029 563.716360 564.207001 563.388273 566.216859 567.780438 567.868950 566.673881 569.579528 571.205368 571.360967 570.261526 572.972392 574.448812 574.509595 573.359690 575.756847 576.920386 576.612156 574.992463 577.629234 578.997269 -100 
-100 -100 559.291559 561.305052 562.979269 563.797043 564.168388 565.901552 567.219555 567.725173 567.857449 569.483612 570.749950 571.231758 571.338046 572.842071 573.975849 574.330796 574.303804 575.628198 576.567227 576.726385 576.523835 577.765026 578.634481 -100 
-100 -100 555.355152 559.264850 561.509247 562.032185 561.120809 564.237686 565.986201 566.182748 565.061983 567.986829 569.619476 569.759360 568.622750 571.371138 572.845839 572.832103 571.523701 574.176885 575.546314 575.470193 574.191593 576.588468 577.852988 -100 
-100 -100 540.892248 555.921151 559.820129 559.124885 548.891256 561.410954 564.510055 563.459674 553.162687 565.300703 568.231211 567.142532 557.133249 568.757160 571.466408 570.180223 559.796813 571.557448 574.249644 573.074939 563.542251 574.278978 576.910668 -100 
-100 -100 553.783536 557.713313 559.986588 560.540897 559.668175 562.845974 564.658622 564.911131 563.830992 566.771172 568.405863 568.542165 567.402775 570.156479 571.638147 571.630653 570.332677 573.014290 574.422662 574.386581 573.140513 575.545833 576.810795 -100 
-100 -100 556.108041 558.174187 559.911136 560.782102 561.210602 563.092628 564.559563 565.193005 565.423035 567.063524 568.320922 568.784676 568.874600 570.396066 571.546268 571.907975 571.892773 573.287097 574.314599 574.570682 574.457430 575.693596 576.551637 -100 
-100 -100 553.118013 556.870962 559.062058 559.592700 558.725663 561.925776 563.779311 564.107683 563.153108 565.984672 567.555075 567.651092 566.472883 569.256681 570.769339 570.814640 569.610798 572.184062 573.520472 573.416122 572.073064 574.564729 575.869513 -100 
-100 -100 540.015515 554.220794 557.927420 557.198216 546.985873 559.553401 562.737327 561.881782 552.267121 563.758578 566.520560 565.341780 555.144314 566.937384 569.716241 568.568808 558.747596 569.921195 572.440460 571.102878 561.040286 572.293738 575.040085 -100 
-100 -100 552.563174 556.322187 558.524185 559.068754 558.212345 561.407844 563.254579 563.579371 562.621743 565.442935 567.003143 567.091065 565.903786 568.670914 570.165912 570.195482 568.973887 571.516887 572.819204 572.682070 571.314751 573.804250 575.112684 -100 
-100 -100 554.988168 557.070841 558.835736 559.747276 560.216113 562.072652 563.517238 564.147198 564.382508 565.991225 567.221964 567.671996 567.751732 569.232060 570.344764 570.682252 570.645284 571.964409 572.910929 573.086491 572.905512 574.157685 575.034380 -100 
-100 -100 552.064497 556.037810 558.370318 559.028872 558.324482 561.360879 563.107358 563.371701 562.367466 565.192206 566.764979 566.893134 565.788601 568.431097 569.845731 569.830303 568.585147 571.069533 572.315614 572.107847 570.641762 573.192694 574.529815 -100 
-100 -100 538.470728 553.640427 557.642516 557.180537 547.816116 559.505275 562.434950 561.453499 551.678239 563.244896 566.037283 564.974469 555.321825 566.487407 569.072664 567.847424 558.057373 569.045586 571.446374 569.939785 559.390305 571.056822 573.890057 -100 
-100 -100 552.414203 556.377253 558.691006 559.324989 558.587387 561.572266 563.266607 563.486989 562.447056 565.241105 566.791399 566.904355 565.782086 568.386392 569.758228 569.703509 568.422540 570.871637 572.083491 571.844774 570.353031 572.886416 574.214506 -100 
-100 -100 555.717338 557.780227 559.508422 560.379896 560.799367 562.531023 563.856903 564.396530 564.564433 566.109156 567.297886 567.732775 567.801107 569.183303 570.195997 570.451140 570.343283 571.590655 572.466917 572.578909 572.344301 573.561486 574.419262 -100 
-100 -100 553.725917 557.463072 559.610636 560.129870 559.308922 562.194405 563.814170 564.001601 562.967617 565.670882 567.172593 567.291633 566.225663 568.713166 570.007525 569.906643 568.585903 571.016219 572.208087 571.971305 570.511643 572.954177 574.232171 -100 
-100 -100 541.660895 555.897944 559.511385 558.828978 549.353418 560.789192 563.560955 562.539064 552.976649 564.161727 566.834529 565.822832 556.610000 567.218568 569.613652 568.297840 558.385783 569.380633 571.742705 570.269144 560.018367 571.261256 573.957966 -100 
-100 -100 555.861266 559.322622 561.205871 561.581878 560.678109 563.376913 564.862408 565.025356 564.005491 566.593941 568.012579 568.144824 567.121318 569.519624 570.751336 570.677235 569.406126 571.748632 572.873589 572.652553 571.219375 573.529888 574.693798 -100 
-100 -100 560.594438 561.719146 562.760248 563.424992 563.899623 565.060189 566.035477 566.626381 567.041435 568.149215 569.082619 569.634815 569.997252 570.995026 571.792855 572.191186 572.390778 573.258136 573.915805 574.158895 574.197194 574.919032 575.412410 -100 
-100 -100 562.270801 562.849604 563.591244 564.282267 564.963005 565.821841 566.646215 567.342228 568.004919 568.839346 569.636631 570.296909 570.903989 571.649508 572.331780 572.858225 573.321208 573.923304 574.453957 574.816905 575.104175 575.512497 575.796237 -100 
-100 -100 -100 -100 -100 -100 -100 -100 -100 -100 -100 -100 -100 -100 -100 -100 -100 -100 -100 -100 -100 -100 -100 -100 -100 -100 
-100 -100 -100 -100 -100 -100 -100 -100 -100 -100 -100 -100 -100 -100 -100 -100 -100 -100 -100 -100 -100 -100 -100 -100 -100 -100 
-100 -100 -100 -100 -100 -100 -100 -100 -100 -100 -100 -100 -100 -100 -100 -100 -100 -100 -100 -100 -100 -100 -100 -100 -100 -100 
-100 -100 567.059571 567.587574 568.321356 569.059591 569.814245 570.692190 571.547039 572.303858 573.052191 573.940880 574.816342 575.584181 576.313097 577.135417 577.906519 578.541051 579.107972 579.734735 580.285751 580.687107 581.022257 581.424805 581.702904 -100 
-100 -100 565.609764 566.442788 567.379375 568.124740 568.801348 569.826659 570.762293 571.443886 572.063166 573.095276 574.061913 574.768902 575.380518 576.336582 577.189818 577.762379 578.213802 578.960018 579.574751 579.894129 580.106769 580.686646 581.111646 -100 
-100 -100 562.587936 564.311589 565.708389 566.381864 566.676289 568.201014 569.359466 569.817651 569.945628 571.495406 572.713698 573.229965 573.386350 574.825470 575.908802 576.294464 576.310150 577.501362 578.305637 578.384413 578.105666 579.273322 580.071748 -100 
-100 -100 558.362822 561.913946 563.924776 564.376323 563.533359 566.322315 567.856445 567.940044 566.751322 569.653229 571.283177 571.460247 570.381300 573.082647 574.546376 574.607820 573.459121 575.834893 576.975376 576.654416 575.022667 577.636134 578.983778 -100 
-100 -100 559.498565 561.442468 563.066049 563.870566 564.248118 565.921850 567.191754 567.672512 567.796215 569.428322 570.710024 571.216138 571.345748 572.849427 573.985384 574.358250 574.353366 575.625307 576.506728 576.603802 576.336327 577.607956 578.497604 -100 
-100 -100 559.221499 560.684150 562.163370 563.123175 563.861149 565.273272 566.476882 567.147068 567.657373 568.947373 570.090559 570.726373 571.189627 572.365179 573.369898 573.863267 574.176805 575.178123 575.998724 576.310053 576.460115 577.341769 578.018874 -100 
-100 -100 556.948196 559.061716 560.833121 561.717026 562.133039 563.968253 565.371492 565.938043 566.117108 567.780229 569.076045 569.576573 569.694743 571.221697 572.367775 572.716929 572.680988 574.076576 575.096016 575.340399 575.220846 576.437911 577.287872 -100 
-100 -100 553.228244 557.197155 559.515009 560.105767 559.255634 562.435651 564.239559 564.480026 563.395337 566.356196 568.018703 568.180095 567.060635 569.830717 571.324051 571.323866 570.029951 572.715108 574.124123 574.086235 572.838654 575.245943 576.513319 -100 
-100 -100 555.336230 557.471299 559.275284 560.195980 560.656061 562.550999 564.016335 564.636408 564.853393 566.533095 567.831924 568.329456 568.446381 569.980582 571.137570 571.498199 571.477639 572.900032 573.953376 574.232320 574.140394 575.368167 576.220736 -100 
-100 -100 555.964653 557.479298 559.029172 560.059222 560.878121 562.423136 563.763565 564.550055 565.143129 566.458968 567.600103 568.222136 568.676482 569.869675 570.897970 571.411099 571.750798 572.811294 573.706298 574.095892 574.311548 575.206268 575.882755 -100 
-100 -100 554.527812 556.580230 558.327629 559.226318 559.690148 561.610432 563.116885 563.792669 564.065098 565.708479 566.967881 567.435026 567.530880 569.075584 570.252338 570.642525 570.653488 572.034004 573.044511 573.282548 573.153035 574.408782 575.281284 -100 
-100 -100 551.579282 555.351349 557.573392 558.139285 557.307318 560.541142 562.425025 562.778994 561.845338 564.694548 566.278577 566.383681 565.213527 568.012822 569.541126 569.599198 568.402815 570.973191 572.301722 572.187722 570.838206 573.335948 574.647514 -100 
-100 -100 553.992685 556.047553 557.800467 558.707318 559.177931 561.096976 562.601027 563.276252 563.546585 565.180604 566.428635 566.885208 566.969345 568.497057 569.655622 570.028484 570.019753 571.371812 572.350338 572.558085 572.406915 573.657923 574.531968 -100 
-100 -100 554.887951 556.409081 557.973108 559.026102 559.866594 561.402944 562.734856 563.522699 564.116654 565.408607 566.523245 567.125167 567.559507 568.715533 569.706569 570.189191 570.495704 571.493297 572.317253 572.637939 572.802245 573.696737 574.382882 -100 
-100 -100 553.698757 555.849029 557.682239 558.655847 559.179160 561.033413 562.473977 563.103796 563.342131 564.965571 566.214492 566.686329 566.787814 568.252632 569.350408 569.678173 569.633869 570.939882 571.870141 572.024788 571.823473 573.087507 573.974228 -100 
-100 -100 550.993878 554.995215 557.360184 558.045569 557.360069 560.407162 562.159743 562.426975 561.424951 564.257297 565.838767 565.974377 564.873971 567.513490 568.921786 568.898420 567.644283 570.120354 571.355805 571.135479 569.659319 572.210973 573.550933 -100 
-100 -100 554.114751 556.252426 558.063396 559.007997 559.493180 561.294909 562.681416 563.264313 563.463721 565.053860 566.276819 566.728692 566.807712 568.235924 569.292463 569.581247 569.500930 570.772069 571.668982 571.793614 571.567604 572.814650 573.692650 -100 
-100 -100 555.751652 557.245498 558.763257 559.761574 560.531603 561.951519 563.166439 563.858765 564.376914 565.601520 566.666620 567.237848 567.638697 568.712450 569.613080 570.015628 570.250717 571.178010 571.934094 572.193605 572.307061 573.166857 573.834563 -100 
-100 -100 555.371048 557.377084 559.051657 559.885238 560.276948 561.979935 563.285038 563.816187 563.982220 565.509294 566.686532 567.122689 567.200023 568.567022 569.568726 569.819721 569.708697 570.953833 571.827727 571.941825 571.710083 572.907168 573.749956 -100 
-100 -100 553.595638 557.272345 559.350716 559.820471 558.961004 561.801615 563.388040 563.560888 562.518725 565.202273 566.687340 566.803013 565.738037 568.220637 569.513325 569.421121 568.107959 570.530702 571.715089 571.479443 570.016850 572.435721 573.691429 -100 
-100 -100 557.474320 559.252617 560.685040 561.365113 561.649371 563.186121 564.363918 564.854580 565.007966 566.442460 567.547590 567.984039 568.079509 569.379910 570.329973 570.595266 570.510474 571.691655 572.510823 572.628607 572.399945 573.493057 574.241341 -100 
-100 -100 560.234646 561.083796 562.027395 562.763153 563.419668 564.428759 565.351228 566.020388 566.611680 567.564334 568.439185 569.060742 569.589326 570.441400 571.191007 571.670124 572.048014 572.760041 573.362794 573.684352 573.899466 574.448557 574.849737 -100 
-100 -100 561.534859 562.063910 562.789753 563.507226 564.232170 565.079111 565.903274 566.626769 567.328794 568.146142 568.937964 569.620428 570.263048 570.993212 571.673898 572.227060 572.729010 573.314072 573.840901 574.228758 574.552068 574.934881 575.198547 -100 
-100 -100 -100 -100 -100 -100 -100 -100 -100 -100 -100 -100 -100 -100 -100 -100 -100 -100 -100 -100 -100 -100 -100 -100 -100 -100 
-100 -100 -100 -100 -100 -100 -100 -100 -100 -100 -100 -100 -100 -100 -100 -100 -100 -100 -100 -100 -100 -100 -100 -100 -100 -100 
-100 -100 -100 -100 -100 -100 -100 -100 -100 -100 -100 -100 -100 -100 -100 -100 -100 -100 -100 -100 -100 -100 -100 -100 -100 -100 
-100 -100 566.188303 566.689131 567.414309 568.171477 568.957094 569.841658 570.711249 571.501222 572.287079 573.178855 574.061661 574.853813 575.609893 576.424222 577.189510 577.835428 578.422807 579.048661 579.609117 580.038522 580.402323 580.789730 581.051243 -100 
-100 -100 564.915096 565.628872 566.515686 567.298000 568.054795 569.037347 569.967136 570.711650 571.426456 572.405392 573.352399 574.108796 574.800971 575.693820 576.512016 577.114577 577.633516 578.333609 578.942853 579.326701 579.631094 580.130738 580.496122 -100 
-100 -100 562.532039 563.747295 564.957734 565.744823 566.363610 567.601098 568.671219 569.299147 569.800108 571.021897 572.118901 572.777919 573.273974 574.387669 575.333468 575.826443 576.143689 577.058164 577.787864 578.054347 578.163647 578.948329 579.540979 -100 
-100 -100 559.867604 561.759448 563.316783 564.069959 564.406438 566.053688 567.306326 567.789839 567.924851 569.549247 570.831895 571.359461 571.512565 572.994292 574.103292 574.456953 574.431771 575.711871 576.602248 576.721814 576.479601 577.699349 578.548899 -100 
-100 -100 559.453851 560.868075 562.298822 563.229670 563.948631 565.322088 566.493437 567.148312 567.655711 568.946928 570.100559 570.757599 571.240535 572.408945 573.403414 573.893978 574.204856 575.186434 575.983197 576.271746 576.401536 577.277029 577.950539 -100 
-100 -100 558.691155 559.918751 561.306584 562.347945 563.246189 564.542331 565.697323 566.457081 567.127604 568.294515 569.384832 570.105144 570.719255 571.769712 572.713285 573.278203 573.732308 574.614697 575.387608 575.786162 576.084639 576.818073 577.390282 -100 
-100 -100 556.876500 558.445964 560.038900 561.086811 561.894125 563.383215 564.650891 565.365841 565.909539 567.239195 568.413039 569.065612 569.540216 570.743248 571.770686 572.275867 572.603351 573.653798 574.533897 574.904868 575.103738 575.990649 576.664740 -100 
-100 -100 554.767887 556.985678 558.861529 559.834253 560.327525 562.208725 563.649440 564.241934 564.437989 566.145120 567.473487 567.990126 568.117017 569.677565 570.855083 571.231211 571.222924 572.639149 573.682816 573.947002 573.837710 575.080690 575.943834 -100 
-100 -100 555.229353 556.823241 558.453408 559.543278 560.398274 561.945042 563.270529 564.033923 564.611480 565.958558 567.137049 567.787455 568.262235 569.476225 570.520023 571.042258 571.388475 572.462775 573.370043 573.767654 573.988212 574.887483 575.566841 -100 
-100 -100 555.364418 556.650181 558.119831 559.245858 560.237631 561.656651 562.934420 563.794989 564.534807 565.733979 566.828828 567.538003 568.146549 569.222585 570.202232 570.800864 571.290664 572.222013 573.051243 573.505608 573.850142 574.607077 575.188980 -100 
-100 -100 554.387090 555.916153 557.490400 558.549885 559.400036 560.977672 562.347722 563.158891 563.772090 565.105898 566.258417 566.884173 567.342190 568.561223 569.617720 570.155073 570.511268 571.568967 572.453852 572.829927 573.035408 573.942828 574.630608 -100 
-100 -100 552.999023 555.098236 556.889605 557.824045 558.317337 560.265769 561.791796 562.474083 562.743703 564.421546 565.704266 566.177702 566.271394 567.842450 569.040612 569.442041 569.455279 570.839008 571.845692 572.074677 571.937082 573.200599 574.080413 -100 
-100 -100 553.876173 555.401762 556.973060 558.032166 558.883807 560.462968 561.835857 562.650635 563.263879 564.589353 565.729880 566.343365 566.787663 567.988498 569.025098 569.542644 569.877442 570.909240 571.766107 572.116019 572.302865 573.204217 573.891865 -100 
-100 -100 554.343445 555.619715 557.082058 558.208090 559.204414 560.625903 561.909904 562.780837 563.524160 564.703252 565.771155 566.456114 567.039094 568.076991 569.015916 569.576516 570.025958 570.904179 571.674727 572.073057 572.377397 573.126698 573.711942 -100 
-100 -100 553.694128 555.267527 556.884608 557.977197 558.843703 560.391292 561.726333 562.512177 563.104730 564.411123 565.542229 566.157885 566.600626 567.752170 568.733087 569.203125 569.497028 570.489318 571.305097 571.612030 571.763749 572.665082 573.358444 -100 
-100 -100 552.692083 554.876984 556.736756 557.717940 558.233910 560.110256 561.561843 562.189139 562.419056 564.055146 565.313410 565.785878 565.880538 567.350764 568.445574 568.760724 568.698871 570.008424 570.937769 571.084818 570.874802 572.141801 573.031863 -100 
-100 -100 554.169900 555.727762 557.318465 558.377595 559.202014 560.695847 561.975818 562.713217 563.264584 564.534386 565.634935 566.225127 566.640983 567.756974 568.698840 569.131221 569.389667 570.347490 571.130320 571.407509 571.534890 572.419993 573.105260 -100 
-100 -100 555.328892 556.569617 557.975070 559.034218 559.947893 561.254396 562.422391 563.195933 563.858911 564.964095 565.971900 566.611135 567.146345 568.109826 568.966635 569.451189 569.830513 570.639416 571.342974 571.680518 571.934670 572.651046 573.219324 -100 
-100 -100 555.443160 556.899844 558.370614 559.327289 560.061334 561.446668 562.632277 563.302745 563.803325 565.014156 566.065111 566.622291 567.011935 568.090751 568.996234 569.401417 569.635811 570.563011 571.317082 571.573655 571.681039 572.531317 573.190539 -100 
-100 -100 555.267559 557.231409 558.843709 559.623908 559.969569 561.623893 562.887316 563.389283 563.528595 565.043763 566.202942 566.616737 566.666699 568.058202 569.078236 569.344074 569.239770 570.482692 571.349622 571.457290 571.210589 572.397024 573.225827 -100 
-100 -100 557.537536 558.793606 560.036943 560.835440 561.449525 562.677424 563.738607 564.358062 564.831383 565.959796 566.944340 567.493861 567.888727 568.911929 569.772379 570.184773 570.433553 571.308161 572.013648 572.266099 572.364558 573.125724 573.702758 -100 
-100 -100 559.644435 560.372119 561.266080 562.039908 562.774966 563.729541 564.629085 565.339499 566.004195 566.899843 567.747728 568.403540 569.000149 569.805050 570.541891 571.070570 571.527820 572.184820 572.764796 573.128496 573.416572 573.898347 574.252364 -100 
-100 -100 560.766032 561.267786 561.985243 562.721073 563.473535 564.318462 565.145070 565.887263 566.612922 567.424698 568.215206 568.912308 569.576575 570.305255 570.991846 571.567386 572.095877 572.677204 573.205301 573.610927 573.955823 574.327156 574.579127 -100 
-100 -100 -100 -100 -100 -100 -100 -100 -100 -100 -100 -100 -100 -100 -100 -100 -100 -100 -100 -100 -100 -100 -100 -100 -100 -100 
-100 -100 -100 -100 -100 -100 -100 -100 -100 -100 -100 -100 -100 -100 -100 -100 -100 -100 -100 -100 -100 -100 -100 -100 -100 -100 
-100 -100 -100 -100 -100 -100 -100 -100 -100 -100 -100 -100 -100 -100 -100 -100 -100 -100 -100 -100 -100 -100 -100 -100 -100 -100 
-100 -100 565.138507 565.680273 566.436635 567.203051 567.991766 568.912028 569.812176 570.613362 571.403106 572.328762 573.238222 574.036814 574.790115 575.625822 576.403476 577.043551 577.622790 578.277689 578.865303 579.303793 579.667110 580.077530 580.355195 -100 
-100 -100 563.658139 564.509174 565.470387 566.242173 566.949863 568.023439 569.010439 569.741147 570.405551 571.474456 572.476197 573.217749 573.857712 574.820774 575.671229 576.238384 576.693324 577.479529 578.147136 578.522223 578.779626 579.356519 579.771343 -100 
-100 -100 560.571999 562.327662 563.754950 564.449176 564.760858 566.353109 567.577149 568.094587 568.277687 569.859621 571.113834 571.674562 571.875369 573.302169 574.361455 574.715027 574.701712 575.970660 576.865120 577.043627 576.863940 577.983515 578.743823 -100 
-100 -100 556.249154 559.865377 561.918948 562.383024 561.516249 564.420004 566.037987 566.191647 565.078882 567.994440 569.658421 569.894778 568.903075 571.547875 572.963876 572.957709 571.693755 574.237806 575.514672 575.351017 573.950927 576.388502 577.654115 -100 
-100 -100 557.354973 559.348594 561.024278 561.867326 562.272515 564.013779 565.343464 565.875779 566.048905 567.713632 569.033353 569.585183 569.760269 571.257488 572.377425 572.724475 572.693905 574.041907 575.008928 575.199860 575.026698 576.251990 577.106836 -100 
-100 -100 556.990386 558.523513 560.082556 561.111660 561.906240 563.362139 564.600198 565.298476 565.837160 567.168778 568.353842 569.026199 569.519249 570.717337 571.737234 572.240379 572.566132 573.600727 574.461054 574.811504 574.992768 575.879280 576.554874 -100 
-100 -100 554.530710 556.796618 558.704795 559.698817 560.204311 562.057458 563.466607 564.031071 564.206251 565.931147 567.278786 567.808763 567.941620 569.519724 570.709434 571.095881 571.095429 572.496803 573.521439 573.762527 573.629461 574.885160 575.757860 -100 
-100 -100 550.518833 554.817674 557.343731 558.086821 557.386214 560.529138 562.308362 562.512631 561.356237 564.438372 566.171154 566.351947 565.206455 568.077927 569.642137 569.703045 568.481604 571.133891 572.520323 572.441597 571.108044 573.619141 574.934518 -100 
-100 -100 552.850420 555.145697 557.096086 558.134985 558.688754 560.599258 562.063739 562.672561 562.877945 564.620073 565.972658 566.499112 566.631281 568.225762 569.438475 569.847008 569.867367 571.290128 572.336440 572.597727 572.481761 573.750339 574.630010 -100 
-100 -100 553.583162 555.191688 556.846537 557.966281 558.853317 560.433960 561.790418 562.579584 563.178041 564.543596 565.733647 566.387877 566.867048 568.108838 569.183782 569.733855 570.101021 571.178073 572.081368 572.471252 572.686007 573.600255 574.291646 -100 
-100 -100 552.118219 554.282335 556.134399 557.112431 557.632916 559.596110 561.122624 561.791960 562.047201 563.765866 565.086244 565.581497 565.687040 567.294798 568.523173 568.944785 568.973321 570.383250 571.413072 571.658336 571.530446 572.805799 573.691580 -100 
-100 -100 549.044151 553.022612 555.373169 556.015498 555.228399 558.514119 560.417897 560.740303 559.708150 562.716238 564.386032 564.507063 563.293153 566.208068 567.803363 567.888002 566.688178 569.311021 570.668728 570.562134 569.201471 571.733873 573.062841 -100 
-100 -100 551.634436 553.787654 555.627350 556.596322 557.113281 559.080118 560.614783 561.293292 561.552488 563.262661 564.569804 565.051847 565.142819 566.730128 567.935993 568.335420 568.341405 569.726878 570.731150 570.952360 570.806892 572.076819 572.962614 -100 
-100 -100 552.631281 554.207681 555.830065 556.927295 557.804541 559.395626 560.773008 561.587461 562.201072 563.542720 564.701237 565.329664 565.783265 566.980339 568.007442 568.513060 568.836237 569.864281 570.714872 571.052893 571.228649 572.137815 572.833144 -100 
-100 -100 551.464068 553.676867 555.560925 556.556405 557.085103 559.022741 560.529454 561.193850 561.449005 563.127201 564.417997 564.909122 565.018431 566.531076 567.664866 568.007691 567.966233 569.316816 570.282457 570.456924 570.265865 571.548352 572.445718 -100 
-100 -100 548.726039 552.843596 555.266240 555.945108 555.183870 558.391902 560.236625 560.533779 559.511989 562.433874 564.063038 564.203747 563.069984 565.794664 567.248489 567.228358 565.935143 568.498899 569.784558 569.584205 568.107242 570.690646 572.045855 -100 
-100 -100 551.993267 554.187668 556.042179 557.002200 557.487630 559.368605 560.818114 561.433134 561.646005 563.283917 564.539663 565.001347 565.081115 566.557325 567.652640 567.958632 567.882314 569.198482 570.130875 570.274915 570.058908 571.326336 572.216750 -100 
-100 -100 553.728530 555.260995 556.819124 557.847247 558.643195 560.109707 561.365137 562.081513 562.615020 563.872872 564.960519 565.535013 565.936972 567.057139 568.002355 568.433573 568.688044 569.646200 570.428315 570.702658 570.825189 571.705860 572.387518 -100 
-100 -100 553.385963 555.447387 557.172409 558.043157 558.464385 560.203171 561.534411 562.071688 562.230404 563.799560 564.995435 565.409536 565.447545 566.903021 567.974636 568.264416 568.173698 569.451099 570.347684 570.466080 570.226836 571.461948 572.328433 -100 
-100 -100 551.596746 555.381776 557.527426 558.037157 557.201249 560.077579 561.681202 561.836530 560.729339 563.502664 565.011043 565.063169 563.836229 566.530044 567.935798 567.889482 566.583825 569.053410 570.260724 570.012700 568.493931 570.999928 572.296112 -100 
-100 -100 555.616183 557.445297 558.924040 559.639522 559.951311 561.515814 562.710865 563.201626 563.343747 564.815570 565.935701 566.348246 566.401829 567.788169 568.808194 569.112734 569.048941 570.260367 571.100090 571.221344 570.985094 572.115681 572.887201 -100 
-100 -100 558.467967 559.341463 560.315717 561.081171 561.764803 562.799086 563.741296 564.422962 565.023961 565.997708 566.886690 567.509737 568.040199 568.931181 569.721082 570.230619 570.631643 571.367449 571.990090 572.324641 572.549305 573.117268 573.530859 -100 
-100 -100 559.809832 560.354629 561.104411 561.848374 562.599476 563.470939 564.316270 565.057109 565.774952 566.610384 567.417367 568.110643 568.766322 569.522552 570.232237 570.811180 571.335683 571.942519 572.489022 572.893001 573.229970 573.626553 573.898740 -100 
-100 -100 -100 -100 -100 -100 -100 -100 -100 -100 -100 -100 -100 -100 -100 -100 -100 -100 -100 -100 -100 -100 -100 -100 -100 -100 
-100 -100 -100 -100 -100 -100 -100 -100 -100 -100 -100 -100 -100 -100 -100 -100 -100 -100 -100 -100 -100 -100 -100 -100 -100 -100 
-100 -100 -100 -100 -100 -100 -100 -100 -100 -100 -100 -100 -100 -100 -100 -100 -100 -100 -100 -100 -100 -100 -100 -100 -100 -100 
-100 -100 564.074330 564.679496 565.475880 566.245786 567.023082 567.990424 568.924465 569.727993 570.505128 571.476794 572.417312 573.214819 573.951116 574.821876 575.619705 576.250362 576.809255 577.505188 578.122729 578.560721 578.907520 579.355505 579.658846 -100 
-100 -100 562.195031 563.333215 564.416238 565.146338 565.702709 566.966525 568.040869 568.718317 569.222719 570.486373 571.577252 572.269515 572.757491 573.890532 574.809777 575.311749 575.603320 576.574394 577.328238 577.653425 577.756813 578.517292 579.028913 -100 
-100 -100 557.119361 560.547599 562.445191 562.858963 561.994270 564.807872 566.376810 566.569169 565.520791 568.370993 569.991589 570.263300 569.329939 571.909346 573.279531 573.302565 572.092695 574.580671 575.826162 575.703955 574.355148 576.693338 577.870119 -100 
-100 -100 542.602592 556.608378 560.196600 559.512540 549.900546 561.600083 564.452561 563.342757 553.110993 565.183155 568.158804 567.263778 557.897891 568.936855 571.512193 570.270594 560.219586 571.573574 574.102797 572.754983 562.671285 573.866351 576.563946 -100 
-100 -100 553.742980 557.467739 559.646967 560.207077 559.415100 562.402469 564.086934 564.277002 563.189444 566.148218 567.848200 568.098621 567.115013 569.792207 571.238684 571.245085 569.994801 572.586489 573.916539 573.793804 572.427589 574.898482 576.189205 -100 
-100 -100 554.856827 557.010804 558.834773 559.782668 560.262863 562.081853 563.468790 564.030378 564.217054 565.928194 567.278252 567.832524 567.998046 569.547976 570.713952 571.089635 571.084115 572.474416 573.487721 573.719357 573.578513 574.826904 575.694934 -100 
-100 -100 550.474061 554.759864 557.273274 558.007948 557.298259 560.420578 562.178954 562.368780 561.206466 564.290808 566.032811 566.227137 565.093811 567.967077 569.530510 569.591768 568.370445 571.017627 572.397053 572.310528 570.970003 573.480476 574.796219 -100 
-100 -100 534.630541 551.116064 555.497244 555.128494 545.491921 557.631319 560.650884 559.493033 548.694902 561.437120 564.544542 563.469887 553.153451 565.229336 568.103153 566.955877 556.903983 568.412195 571.043324 569.752822 559.679226 570.996550 573.762246 -100 
-100 -100 548.772055 553.091780 555.650827 556.431198 555.768288 558.948139 560.760109 560.991133 559.856297 562.957610 564.704503 564.893771 563.757761 566.652213 568.243001 568.328676 567.128486 569.795116 571.192736 571.122389 569.796028 572.319510 573.643107 -100 
-100 -100 551.383851 553.635755 555.567285 556.605057 557.166194 559.119192 560.624736 561.270501 561.509155 563.255750 564.609950 565.136044 565.269002 566.887227 568.124764 568.554866 568.592579 570.020892 571.069261 571.330516 571.214925 572.493821 573.381024 -100 
-100 -100 548.283809 552.301357 554.696235 555.375004 554.612331 557.905530 559.806938 560.122710 559.089685 562.120218 563.817915 563.963565 562.770851 565.707269 567.321908 567.423116 566.239678 568.883640 570.262442 570.173630 568.825861 571.366167 572.698714 -100 
-100 -100 534.436334 549.540279 553.543921 552.957991 542.783162 555.506585 558.738821 557.775962 547.472326 559.777460 562.758442 561.579428 550.971204 563.311588 566.251536 565.141980 555.188613 566.588521 569.178520 567.847456 557.668904 569.085659 571.876768 -100 
-100 -100 547.823777 551.823830 554.198691 554.861742 554.091620 557.390131 559.303930 559.633971 558.609245 561.630499 563.313769 563.445914 562.238696 565.152404 566.742309 566.819758 565.613186 568.233356 569.587783 569.475621 568.110194 570.646495 571.979749 -100 
-100 -100 550.499130 552.693794 554.571197 555.568783 556.107474 558.078792 559.617634 560.304180 560.575634 562.287959 563.604376 564.105093 564.217296 565.781063 566.963621 567.345055 567.337190 568.717764 569.715255 569.923488 569.763018 571.045249 571.940231 -100 
-100 -100 547.588301 551.713976 554.150402 554.846186 554.108514 557.357650 559.244435 559.576471 558.584369 561.539541 563.197008 563.358469 562.244579 565.003829 566.493274 566.504104 565.239304 567.834701 569.151632 568.979410 567.524315 570.118598 571.478206 -100 
-100 -100 533.640171 549.329594 553.472848 552.952699 542.975065 555.449977 558.611225 557.669959 547.626981 559.600090 562.508284 561.431468 551.476468 563.044670 565.743414 564.500024 554.378565 565.791841 568.314935 566.838913 556.210700 568.014383 570.885960 -100 
-100 -100 548.162266 552.266898 554.671157 555.330487 554.549879 557.739050 559.566721 559.849269 558.814894 561.726438 563.345174 563.474610 562.330023 565.051104 566.501604 566.476062 565.177079 567.738178 569.021709 568.818529 567.337830 569.918307 571.271819 -100 
-100 -100 551.692163 553.833921 555.641326 556.572417 557.041186 558.870743 560.279564 560.869348 561.066104 562.682515 563.918405 564.361373 564.424351 565.902781 567.000367 567.308154 567.233600 568.543294 569.470697 569.611700 569.392048 570.652733 571.537783 -100 
-100 -100 549.752117 553.623645 555.872637 556.464565 555.698509 558.660765 560.337052 560.535877 559.459669 562.280928 563.828027 563.895474 562.677886 565.407723 566.847419 566.816033 565.521854 568.024802 569.264255 569.033019 567.530386 570.076237 571.405324 -100 
-100 -100 537.400466 552.113100 555.883809 555.277206 545.810689 557.356525 560.169070 559.083635 549.077768 560.763265 563.515320 562.306838 552.043169 563.792373 566.482866 565.245805 555.248282 566.430943 568.848795 567.323046 556.672048 568.376797 571.184149 -100 
-100 -100 552.141893 555.728653 557.704843 558.149373 557.297018 560.056721 561.580722 561.743180 560.673501 563.370975 564.828513 564.906276 563.728265 566.363716 567.738477 567.733676 566.490216 568.901724 570.070859 569.854462 568.378709 570.791632 572.005702 -100 
-100 -100 557.083308 558.256601 559.356902 560.080000 560.608955 561.821712 562.839266 563.458219 563.893143 565.047874 566.012910 566.570866 566.931977 568.008986 568.881547 569.334620 569.576210 570.490980 571.189463 571.459798 571.515675 572.276928 572.794608 -100 
-100 -100 558.842297 559.451408 560.239680 560.983386 561.717057 562.626273 563.495003 564.228198 564.924618 565.796999 566.626604 567.310871 567.944223 568.739103 569.474541 570.048350 570.553853 571.198649 571.769011 572.165161 572.480160 572.915775 573.216000 -100 
-100 -100 -100 -100 -100 -100 -100 -100 -100 -100 -100 -100 -100 -100 -100 -100 -100 -100 -100 -100 -100 -100 -100 -100 -100 -100 
-100 -100 -100 -100 -100 -100 -100 -100 -100 -100 -100 -100 -100 -100 -100 -100 -100 -100 -100 -100 -100 -100 -100 -100 -100 -100 
-100 -100 -100 -100 -100 -100 -100 -100 -100 -100 -100 -100 -100 -100 -100 -100 -100 -100 -100 -100 -100 -100 -100 -100 -100 -100 
-100 -100 563.330340 563.884313 564.660759 565.451770 566.269450 567.223694 568.159887 568.996026 569.818084 570.772978 571.708362 572.529475 573.301718 574.153281 574.945193 575.599963 576.197067 576.874724 577.488060 577.951120 578.332973 578.753204 579.034534 -100 
-100 -100 561.828482 562.694405 563.677934 564.474759 565.211417 566.321072 567.346496 568.113713 568.811329 569.910225 570.938524 571.703079 572.362000 573.340338 574.204237 574.785132 575.257852 576.069054 576.766035 577.169685 577.448137 578.034001 578.451312 -100 
-100 -100 558.705701 560.481724 561.935498 562.655202 562.995024 564.627158 565.893412 566.449330 566.666481 568.279340 569.560992 570.145506 570.365131 571.806367 572.878369 573.244160 573.248166 574.545966 575.475754 575.689517 575.535323 576.661434 577.421915 -100 
-100 -100 554.347724 557.990193 560.074524 560.564770 559.724619 562.671393 564.333371 564.525274 563.445572 566.391999 568.083789 568.344614 567.372759 570.031956 571.460394 571.465813 570.218654 572.794782 574.111088 573.987672 572.617810 575.058718 576.321696 -100 
-100 -100 555.443136 557.461060 559.168653 560.041848 560.477167 562.256613 563.624134 564.189553 564.392095 566.085224 567.431229 568.006374 568.201704 569.716210 570.851865 571.214299 571.203201 572.580982 573.583340 573.809290 573.662071 574.894036 575.748521 -100 
-100 -100 555.071832 556.628960 558.222562 559.287064 560.115041 561.602945 562.869638 563.592688 564.154742 565.511568 566.720746 567.414180 567.926934 569.146562 570.188080 570.711952 571.059740 572.120722 573.009630 573.386904 573.588212 574.483964 575.162375 -100 
-100 -100 552.598454 554.892164 556.840308 557.875565 558.417254 560.296648 561.725173 562.305137 562.496524 564.244612 565.615260 566.163932 566.315126 567.919722 569.137358 569.549206 569.572366 570.997376 572.044902 572.305966 572.188157 573.454220 574.331900 -100 
-100 -100 548.571566 552.902744 555.473358 556.261673 555.599167 558.763869 560.555862 560.768789 559.623153 562.728623 564.484911 564.683395 563.554848 566.456812 568.052656 568.140932 566.943147 569.617042 571.022730 570.959642 569.638111 572.160047 573.481552 -100 
-100 -100 550.904136 553.228148 555.220311 556.302084 556.891513 558.823790 560.300755 560.918259 561.135652 562.900596 564.278112 564.825940 564.978718 566.600930 567.841670 568.274675 568.316537 569.759437 570.823719 571.099577 570.995113 572.273727 573.159309 -100 
-100 -100 551.638421 553.272666 554.965815 556.124913 557.044899 558.647702 560.017715 560.816714 561.429062 562.819825 564.039075 564.720279 565.223769 566.489575 567.586439 568.155428 568.540452 569.636996 570.558816 570.963901 571.190532 572.114528 572.811660 -100 
-100 -100 550.170389 552.360835 554.250422 555.265708 555.817322 557.802419 559.342545 560.021062 560.290204 562.039149 563.395082 563.923060 564.055861 565.684495 566.928973 567.363450 567.405652 568.835840 569.886217 570.148055 570.032512 571.318131 572.210078 -100 
-100 -100 547.099087 551.105092 553.491981 554.169113 553.411438 556.718935 558.636937 558.968242 557.949122 560.992439 562.702286 562.859179 561.673970 564.607624 566.215556 566.309209 565.120041 567.765046 569.145698 569.057203 567.709503 570.252929 571.588367 -100 
-100 -100 549.717471 551.891089 553.759176 554.756765 555.300089 557.290169 558.843650 559.537373 559.815005 561.557348 562.900276 563.414601 563.531867 565.138384 566.358387 566.769070 566.788302 568.195368 569.222746 569.463386 569.332347 570.612807 571.504254 -100 
-100 -100 550.751647 552.340596 553.981680 555.099342 555.998790 557.615592 559.018175 559.855386 560.492262 561.862113 563.049456 563.703573 564.179383 565.396847 566.441672 566.962616 567.302497 568.352938 569.227581 569.586933 569.778702 570.697639 571.397565 -100 
-100 -100 549.622761 551.842231 553.736547 554.744019 555.289739 557.256251 558.794417 559.487451 559.768621 561.471924 562.785269 563.295142 563.421713 564.956278 566.111676 566.473099 566.450736 567.826130 568.818367 569.017028 568.843977 570.135262 571.036120 -100 
-100 -100 546.923051 551.043884 553.471466 554.156229 553.407147 556.646542 558.526356 558.854843 557.859710 560.804439 562.451885 562.606253 561.485619 564.233530 565.711187 565.711088 564.437730 567.028610 568.343189 568.169446 566.712537 569.303790 570.661544 -100 
-100 -100 550.229117 552.426141 554.285146 555.251853 555.750711 557.659151 559.140406 559.784802 560.022903 561.682036 562.954678 563.429675 563.523140 565.020112 566.137554 566.463601 566.407930 567.750164 568.710361 568.879879 568.683069 569.959732 570.853510 -100 
-100 -100 552.003306 553.539015 555.103172 556.140459 556.951251 558.441055 559.723110 560.464927 561.021104 562.298860 563.403074 563.991374 564.407141 565.545673 566.510916 566.960947 567.235378 568.218152 569.026402 569.324381 569.464897 570.356031 571.042209 -100 
-100 -100 551.698007 553.763481 555.495981 556.377496 556.813811 558.572946 559.926593 560.485422 560.664021 562.251987 563.464048 563.891476 563.940917 565.413281 566.504749 566.811568 566.738978 568.040444 568.962537 569.103455 568.881394 570.127658 570.999458 -100 
-100 -100 549.942577 553.732208 555.886146 556.407241 555.585967 558.480757 560.103921 560.277850 559.188185 561.979528 563.503773 563.568747 562.351892 565.061929 566.486761 566.455626 565.165921 567.659434 568.891812 568.665353 567.162952 569.680266 570.982122 -100 
-100 -100 553.990742 555.824527 557.311822 558.038960 558.365164 559.946643 561.159424 561.667373 561.826130 563.314857 564.450578 564.876791 564.943085 566.344768 567.380996 567.700354 567.652661 568.885560 569.747826 569.888873 569.668000 570.809286 571.586262 -100 
-100 -100 556.863416 557.741506 558.724320 559.501491 560.199335 561.249695 562.208659 562.906903 563.524179 564.514115 565.418468 566.055805 566.600087 567.506030 568.311419 568.836192 569.253704 570.008906 570.651583 571.004100 571.243061 571.820984 572.239675 -100 
-100 -100 558.216252 558.765576 559.523865 560.279508 561.044673 561.931806 562.793480 563.550660 564.284631 565.135956 565.958229 566.666108 567.336167 568.107288 568.832233 569.426706 569.967838 570.593037 571.158190 571.579051 571.929628 572.335712 572.612769 -100 
-100 -100 -100 -100 -100 -100 -100 -100 -100 -100 -100 -100 -100 -100 -100 -100 -100 -100 -100 -100 -100 -100 -100 -100 -100 -100 
-100 -100 -100 -100 -100 -100 -100 -100 -100 -100 -100 -100 -100 -100 -100 -100 -100 -100 -100 -100 -100 -100 -100 -100 -100 -100 
-100 -100 -100 -100 -100 -100 -100 -100 -100 -100 -100 -100 -100 -100 -100 -100 -100 -100 -100 -100 -100 -100 -100 -100 -100 -100 
-100 -100 562.580076 563.106717 563.872628 564.678176 565.520637 566.473795 567.416283 568.276391 569.126783 570.077088 571.011975 571.849581 572.643898 573.489261 574.281521 574.955047 575.576636 576.247813 576.860334 577.340114 577.742048 578.147612 578.414737 -100 
-100 -100 561.255878 562.003746 562.937072 563.767623 564.579525 565.637030 566.646484 567.465109 568.246506 569.285966 570.286846 571.090378 571.821636 572.743720 573.585851 574.212589 574.764405 575.515818 576.186852 576.632352 576.983156 577.497005 577.863242 -100 
-100 -100 558.779205 560.048468 561.317411 562.150652 562.816789 564.143811 565.306293 566.014013 566.583414 567.868807 569.022624 569.732020 570.269680 571.409138 572.373652 572.884101 573.229584 574.207534 575.016603 575.366173 575.540720 576.326939 576.909304 -100 
-100 -100 556.015456 557.988880 559.618739 560.415216 560.783586 562.539973 563.895078 564.459266 564.659836 566.349518 567.690963 568.271732 568.470862 569.975303 571.100226 571.466182 571.461285 572.819012 573.803268 574.025252 573.873884 575.073105 575.899513 -100 
-100 -100 555.602709 557.080362 558.582320 559.570150 560.341357 561.800747 563.055056 563.778181 564.344132 565.694145 566.902202 567.607626 568.132768 569.333209 570.354766 570.870048 571.213817 572.260796 573.136748 573.507236 573.701661 574.579198 575.242904 -100 
-100 -100 554.837008 556.121858 557.585643 558.699952 559.664810 561.026462 562.239160 563.046871 563.762211 564.981386 566.120862 566.882192 567.533951 568.628657 569.615691 570.220403 570.716496 571.653160 572.486078 572.941985 573.283731 574.032793 574.607877 -100 
-100 -100 552.985149 554.625075 556.309756 557.448297 558.333853 559.871095 561.171862 561.910905 562.480362 563.861526 565.082780 565.767690 566.271303 567.535048 568.624149 569.181814 569.556160 570.653895 571.579817 571.990032 572.218081 573.126914 573.811601 -100 
-100 -100 550.824802 553.135446 555.119385 556.196659 556.779702 558.692758 560.147834 560.744717 560.946387 562.713345 564.092697 564.635186 564.777368 566.418073 567.670849 568.105728 568.145189 569.604360 570.685420 570.977625 570.887275 572.156787 573.034994 -100 
-100 -100 551.307709 552.974061 554.700221 555.885205 556.818430 558.403794 559.747440 560.520004 561.113712 562.512248 563.743302 564.431947 564.940326 566.217564 567.323491 567.896592 568.285679 569.400245 570.342845 570.767639 571.008844 571.930385 572.623272 -100 
-100 -100 551.454523 552.801077 554.355730 555.566311 556.627414 558.089235 559.390281 560.264643 561.027035 562.281282 563.438575 564.202057 564.857899 565.983209 567.007121 567.642081 568.165541 569.137094 570.004242 570.488373 570.855642 571.633214 572.227606 -100 
-100 -100 550.461429 552.057409 553.717107 554.856918 555.772172 557.392572 558.785462 559.605632 560.236042 561.641630 562.875113 563.571611 564.086862 565.345083 566.429659 566.986502 567.363274 568.466710 569.396557 569.806036 570.035122 570.964946 571.666199 -100 
-100 -100 549.058210 551.239335 553.118953 554.130198 554.685813 556.676123 558.224437 558.908646 559.180232 560.953879 562.334346 562.889192 563.047224 564.649357 565.865137 566.273270 566.292611 567.733902 568.794267 569.060097 568.945585 570.235110 571.129863 -100 
-100 -100 550.013252 551.592606 553.229782 554.350397 555.256651 556.882584 558.290537 559.127838 559.768192 561.169042 562.390851 563.074407 563.574344 564.810916 565.871299 566.404687 566.758907 567.839395 568.746870 569.136529 569.351379 570.275142 570.974897 -100 
-100 -100 550.570801 551.876532 553.379264 554.546263 555.586157 557.062391 558.398892 559.314159 560.101805 561.340801 562.469446 563.206614 563.833788 564.912997 565.886267 566.474439 566.954081 567.879561 568.701033 569.143814 569.481193 570.249267 570.842828 -100 
-100 -100 550.004742 551.592075 553.228350 554.339223 555.232518 556.847721 558.253732 559.099966 559.745095 561.102639 562.278281 562.927811 563.400641 564.601241 565.627252 566.132300 566.460660 567.506610 568.380110 568.740031 568.932317 569.847427 570.544378 -100 
-100 -100 549.082080 551.272426 553.137902 554.118653 554.639760 556.600600 558.136897 558.832542 559.117155 560.799186 562.091451 562.583026 562.691383 564.221376 565.369440 565.721887 565.692119 567.064765 568.059602 568.268037 568.108350 569.381923 570.271029 -100 
-100 -100 550.638630 552.201229 553.798621 554.864863 555.708634 557.267371 558.619321 559.419351 560.022349 561.334742 562.467418 563.079683 563.517737 564.680905 565.669901 566.140849 566.437235 567.451301 568.294389 568.627342 568.797672 569.697406 570.386147 -100 
-100 -100 551.876655 553.124137 554.541341 555.617095 556.558791 557.915761 559.140731 559.966881 560.675675 561.821158 562.861668 563.526891 564.088704 565.090944 565.987807 566.508128 566.925100 567.785546 568.544387 568.931795 569.223813 569.960144 570.536102 -100 
-100 -100 552.066615 553.532249 555.018660 555.996748 556.760629 558.188839 559.421040 560.134813 560.674537 561.924437 563.008372 563.591871 564.006705 565.121069 566.062075 566.497058 566.763028 567.742521 568.551839 568.856021 568.999328 569.872320 570.541412 -100 
-100 -100 551.959781 553.934193 555.564092 556.367022 556.741078 558.434745 559.738507 560.276725 560.448592 562.003023 563.195284 563.634060 563.705443 565.132994 566.186077 566.475455 566.393257 567.693269 568.617027 568.770846 568.558111 569.768634 570.608403 -100 
-100 -100 554.290067 555.556383 556.817784 557.640111 558.283216 559.546416 560.643822 561.297289 561.803052 562.966705 563.983074 564.559463 564.979609 566.034855 566.926052 567.364512 567.641287 568.562811 569.317209 569.611326 569.741654 570.524979 571.112691 -100 
-100 -100 556.441070 557.178560 558.090506 558.888559 559.652714 560.640329 561.573970 562.317649 563.014878 563.943477 564.822417 565.506738 566.131157 566.966355 567.733395 568.291120 568.779946 569.476960 570.098564 570.499239 570.816585 571.318577 571.682635 -100 
-100 -100 557.585857 558.097174 558.832450 559.592510 560.373908 561.250938 562.110772 562.885931 563.644047 564.487940 565.309247 566.035617 566.728739 567.487328 568.204168 568.810179 569.371401 569.989806 570.555811 570.995682 571.368132 571.758579 572.020202 -100 
-100 -100 -100 -100 -100 -100 -100 -100 -100 -100 -100 -100 -100 -100 -100 -100 -100 -100 -100 -100 -100 -100 -100 -100 -100 -100 
-100 -100 -100 -100 -100 -100 -100 -100 -100 -100 -100 -100 -100 -100 -100 -100 -100 -100 -100 -100 -100 -100 -100 -100 -100 -100 
-100 -100 -100 -100 -100 -100 -100 -100 -100 -100 -100 -100 -100 -100 -100 -100 -100 -100 -100 -100 -100 -100 -100 -100 -100 -100 
-100 -100 561.672919 562.242566 563.038473 563.847367 564.684402 565.666156 566.631030 567.492383 568.336380 569.312359 570.265881 571.102209 571.888674 572.756253 573.565471 574.238117 574.852687 575.545886 576.174146 576.651252 577.044194 577.470268 577.753940 -100 
-100 -100 560.126973 561.022879 562.033783 562.846527 563.596660 564.742165 565.802874 566.596495 567.314560 568.438102 569.486554 570.265954 570.937972 571.934846 572.819237 573.421443 573.914767 574.740572 575.452185 575.871374 576.162860 576.752508 577.170548 -100 
-100 -100 556.899424 558.751994 560.253031 560.979700 561.306721 563.004326 564.322828 564.905239 565.133275 566.783308 568.090698 568.688344 568.915636 570.383240 571.483099 571.878252 571.912479 573.219150 574.161720 574.395057 574.261542 575.383738 576.140257 -100 
-100 -100 552.378083 556.201865 558.361537 558.838573 557.907902 560.998136 562.737372 562.950099 561.847645 564.864044 566.591130 566.860713 565.879412 568.583543 570.049729 570.095307 568.901006 571.467332 572.792540 572.695777 571.367707 573.784029 575.035556 -100 
-100 -100 553.648321 555.738106 557.487736 558.363951 558.783163 560.624030 562.039084 562.625677 562.833364 564.559528 565.927332 566.510453 566.709690 568.252451 569.419254 569.813226 569.834144 571.224666 572.244262 572.494008 572.370317 573.597945 574.447418 -100 
-100 -100 553.407872 554.980036 556.587179 557.658932 558.494073 560.008642 561.300079 562.037975 562.608859 563.983057 565.202711 565.896814 566.410434 567.656362 568.727428 569.276236 569.646039 570.731898 571.647029 572.050948 572.273716 573.169946 573.845199 -100 
-100 -100 551.040355 553.306908 555.244021 556.282934 556.836920 558.726111 560.164068 560.748138 560.939004 562.702736 564.076841 564.610319 564.739029 566.388812 567.644778 568.076254 568.108701 569.574465 570.661542 570.960833 570.877580 572.133947 573.002789 -100 
-100 -100 547.122256 551.364720 553.901584 554.690624 554.047888 557.206583 558.996439 559.201166 558.032921 561.169783 562.929728 563.092525 561.880053 564.886028 566.536219 566.634606 565.412345 568.160912 569.622536 569.614282 568.363899 570.841385 572.142462 -100 
-100 -100 549.376303 551.667521 553.644771 554.729627 555.330390 557.264176 558.740646 559.354529 559.567444 561.349428 562.735937 563.275676 563.409946 565.070740 566.338644 566.779785 566.822455 568.305003 569.409593 569.723408 569.652894 570.922995 571.800982 -100 
-100 -100 550.056754 551.685731 553.380074 554.547938 555.478988 557.084700 558.453696 559.249116 559.861455 561.274216 562.518042 563.220406 563.739988 565.010871 566.107001 566.670932 567.054906 568.179627 569.133420 569.565427 569.811389 570.740416 571.438296 -100 
-100 -100 548.557942 550.756950 552.658237 553.689237 554.257620 556.239989 557.772562 558.437491 558.693874 560.488434 561.895405 562.480369 562.670821 564.264251 565.472981 565.875764 565.891841 567.363297 568.452377 568.739507 568.638439 569.934800 570.831714 -100 
-100 -100 545.469040 549.495602 551.899918 552.598918 551.872818 555.162055 557.063802 557.364831 556.287985 559.429611 561.220506 561.475161 560.436840 563.247214 564.779235 564.809796 563.535518 566.274927 567.712683 567.652137 566.314477 568.874595 570.217328 -100 
-100 -100 548.118125 550.297624 552.173034 553.181692 553.739215 555.729318 557.280936 557.967855 558.238406 560.028288 561.424120 561.998109 562.175348 563.746597 564.930409 565.309862 565.303877 566.751697 567.817792 568.084928 567.969522 569.259745 570.154968 -100 
-100 -100 549.199728 550.776853 552.408761 553.523149 554.425532 556.054051 557.470700 558.322243 558.975159 560.366767 561.578971 562.259396 562.757315 563.977538 565.019360 565.536950 565.879457 566.954809 567.860255 568.249719 568.464722 569.384703 570.081636 -100 
-100 -100 548.150699 550.323804 552.183512 553.168197 553.700424 555.694240 557.263999 557.991506 558.309059 560.011480 561.325127 561.835337 561.959202 563.520141 564.695322 565.070404 565.063004 566.463684 567.490587 567.734837 567.609147 568.877737 569.761146 -100 
-100 -100 545.571211 549.577689 551.941054 552.581710 551.784581 555.084554 557.014504 557.398265 556.479597 559.382535 561.007914 561.140738 559.978219 562.789832 564.304629 564.326403 563.072387 565.692413 567.049335 566.946002 565.600478 568.106225 569.424112 -100 
-100 -100 548.810451 550.955091 552.772388 553.710709 554.193279 556.130470 557.647896 558.332818 558.611312 560.265998 561.533513 562.005053 562.093988 563.616654 564.754993 565.097327 565.059765 566.429489 567.427180 567.646214 567.499965 568.752759 569.627069 -100 
-100 -100 550.568266 552.073952 553.610355 554.630689 555.437566 556.944118 558.252706 559.026704 559.613555 560.900109 562.013731 562.619516 563.054201 564.192872 565.156811 565.609487 565.894166 566.904681 567.749015 568.087102 568.260532 569.146766 569.823208 -100 
-100 -100 550.303577 552.326203 554.027074 554.893241 555.328090 557.101736 558.480466 559.075422 559.295511 560.886777 562.115285 562.587392 562.695557 564.123664 565.179838 565.466747 565.386202 566.725566 567.692314 567.881218 567.703753 568.936111 569.793041 -100 
-100 -100 548.632120 552.330704 554.438915 554.942085 554.117390 557.028747 558.679242 558.900900 557.889117 560.650603 562.190288 562.336040 561.279404 563.840302 565.185780 565.109266 563.773853 566.336996 567.628382 567.466515 566.050750 568.512970 569.786264 -100 
-100 -100 552.610786 554.407350 555.869641 556.586753 556.914006 558.508112 559.742076 560.281740 560.478874 561.971793 563.126740 563.600664 563.727599 565.082817 566.079865 566.375927 566.317149 567.584307 568.486434 568.669616 568.488490 569.616966 570.381624 -100 
-100 -100 555.443665 556.309211 557.282114 558.056318 558.758097 559.819041 560.793961 561.512937 562.152341 563.155977 564.078222 564.741943 565.311057 566.210200 567.005278 567.525414 567.946882 568.722327 569.390463 569.768630 570.027892 570.607739 571.023922 -100 
-100 -100 556.781861 557.326583 558.081271 558.837360 559.607759 560.504714 561.379951 562.153435 562.904418 563.770670 564.609200 565.335623 566.021463 566.797046 567.523204 568.121257 568.671210 569.312518 569.896972 570.336495 570.701177 571.112663 571.390699 -100 
-100 -100 -100 -100 -100 -100 -100 -100 -100 -100 -100 -100 -100 -100 -100 -100 -100 -100 -100 -100 -100 -100 -100 -100 -100 -100 
-100 -100 -100 -100 -100 -100 -100 -100 -100 -100 -100 -100 -100 -100 -100 -100 -100 -100 -100 -100 -100 -100 -100 -100 -100 -100 
-100 -100 -100 -100 -100 -100 -100 -100 -100 -100 -100 -100 -100 -100 -100 -100 -100 -100 -100 -100 -100 -100 -100 -100 -100 -100 
-100 -100 560.787329 561.421204 562.253533 563.057673 563.872418 564.893113 565.882460 566.735023 567.554832 568.567573 569.543392 570.370488 571.134030 572.035143 572.865481 573.529755 574.122222 574.848884 575.496553 575.962909 576.332038 576.791842 577.100126 -100 
-100 -100 558.822833 560.020966 561.155016 561.914441 562.492888 563.829666 564.972307 565.700390 566.242522 567.555455 568.685706 569.406507 569.918327 571.086970 572.044567 572.586390 572.918260 573.917347 574.700892 575.057795 575.188326 575.955676 576.469114 -100 
-100 -100 553.490392 557.118648 559.112661 559.530548 558.593391 561.580410 563.257724 563.497604 562.448942 565.390914 567.065028 567.360208 566.429686 569.068622 570.493169 570.573109 569.433064 571.926620 573.196682 573.116244 571.820394 574.139165 575.307164 -100 
-100 -100 538.146318 553.014938 556.796911 556.038628 545.782631 558.228166 561.279361 560.191350 549.712779 562.121725 565.186915 564.298930 554.811166 566.036921 568.695499 567.543356 557.716697 568.928912 571.464681 570.182689 560.302692 571.328458 573.991350 -100 
-100 -100 550.125897 554.043060 556.310699 556.869069 555.999568 559.153529 560.938231 561.166533 560.068576 563.111236 564.856517 565.120460 564.133078 566.873564 568.379744 568.446912 567.269372 569.873250 571.235097 571.161023 569.853274 572.303852 573.583365 -100 
-100 -100 551.537262 553.723440 555.576170 556.540662 557.034013 558.909860 560.346572 560.937971 561.139938 562.887355 564.258061 564.813018 564.975870 566.579699 567.801854 568.223983 568.259060 569.696790 570.759194 571.040972 570.943576 572.190689 573.053286 -100 
-100 -100 547.377112 551.585526 554.079122 554.827481 554.151695 557.290637 559.068884 559.267167 558.093516 561.219988 562.970726 563.129144 561.914956 564.912959 566.556912 566.652598 565.428494 568.171532 569.627256 569.614435 568.359807 570.830624 572.126982 -100 
-100 -100 532.002307 548.050642 552.345947 551.989722 542.453766 554.528628 557.540576 556.357286 545.403326 558.320081 561.443676 560.259715 549.413717 562.058835 565.078257 563.933404 553.639423 565.483317 568.240678 567.075687 557.349403 568.368187 571.072682 -100 
-100 -100 545.722213 549.954673 552.487413 553.280832 552.650741 555.832159 557.646472 557.872327 556.719243 559.864884 561.629355 561.794744 560.585517 563.593510 565.246565 565.347721 564.129903 566.890217 568.364109 568.365392 567.122646 569.608372 570.914808 -100 
-100 -100 548.201880 550.445421 552.384125 553.443616 554.031509 555.993314 557.501537 558.143941 558.380834 560.172122 561.571153 562.134899 562.299079 563.929110 565.170863 565.596000 565.629672 567.115096 568.221064 568.529270 568.449348 569.736246 570.625564 -100 
-100 -100 545.037204 549.079162 551.501164 552.215098 551.497275 554.780437 556.670300 556.958473 555.872830 559.018151 560.815549 561.075572 560.043385 562.865362 564.409910 564.451451 563.188323 565.944557 567.399685 567.354533 566.028399 568.592085 569.935537 -100 
-100 -100 531.107516 546.302944 550.349446 549.818796 539.798443 552.400088 555.593060 554.542854 543.843241 556.621074 559.789766 558.852389 549.031856 560.633422 563.377504 562.114149 551.671100 563.582892 566.315330 565.032939 554.840032 566.319219 569.128560 -100 
-100 -100 544.602209 548.621558 551.015151 551.704452 550.973783 554.266803 556.178642 556.492860 555.426379 558.566746 560.354463 560.607338 559.565992 562.365313 563.884161 563.902595 562.618133 565.349871 566.781250 566.715590 565.374521 567.932364 569.274198 -100 
-100 -100 547.373940 549.547503 551.412426 552.408318 552.955210 554.952497 556.520354 557.235340 557.537606 559.292923 560.657277 561.208606 561.366639 562.936855 564.118981 564.498642 564.495461 565.926030 566.979841 567.242539 567.127361 568.408698 569.298406 -100 
-100 -100 544.648448 548.657240 551.029085 551.683620 550.904787 554.227124 556.178437 556.580119 555.680263 558.613748 560.270810 560.431556 559.293404 562.127267 563.662415 563.702472 562.466741 565.110226 566.491079 566.409654 565.081263 567.594303 568.914730 -100 
-100 -100 531.235172 546.402567 550.396083 549.774841 539.521527 552.301289 555.580684 554.769723 545.094937 556.768939 559.613134 558.473875 548.231698 560.134433 562.930961 561.732900 551.643539 563.117347 565.722710 564.419901 554.376586 565.643285 568.398295 -100 
-100 -100 545.325337 549.302284 551.629503 552.237670 551.410590 554.674890 556.574053 556.935861 556.000479 558.883382 560.492225 560.614567 559.443160 562.238143 563.736759 563.745766 562.482217 565.095829 566.448818 566.343845 564.996030 567.493037 568.803817 -100 
-100 -100 548.794222 550.879125 552.640590 553.545400 554.008370 555.872443 557.330518 557.979442 558.236895 559.867357 561.122772 561.601261 561.705827 563.186237 564.288026 564.606701 564.553287 565.917748 566.911521 567.126156 566.972234 568.218397 569.085808 -100 
-100 -100 546.961908 550.729430 552.920532 553.488255 552.720613 555.712824 557.435802 557.704298 556.727018 559.531458 561.106717 561.269537 560.225549 562.816080 564.188580 564.124111 562.799910 565.396076 566.721872 566.582749 565.187517 567.680563 568.979136 -100 
-100 -100 535.022924 549.315871 552.978100 552.338286 542.851665 554.445630 557.312492 556.339416 546.699945 558.106172 560.867625 559.876683 550.523801 561.389674 563.872798 562.532250 552.255729 563.770361 566.322639 564.946137 554.711932 566.055550 568.782704 -100 
-100 -100 549.389570 552.881908 554.811062 555.240113 554.390433 557.176368 558.740026 558.964364 557.987760 560.669458 562.159057 562.336843 561.336673 563.828536 565.128006 565.084061 563.805113 566.303522 567.550751 567.416432 566.039733 568.402049 569.589593 -100 
-100 -100 554.232275 555.382132 556.467082 557.187775 557.726079 558.959874 560.007283 560.664556 561.142174 562.320517 563.318603 563.926604 564.341171 565.405233 566.265488 566.716923 566.968985 567.925524 568.671852 568.989518 569.084833 569.847695 570.361348 -100 
-100 -100 555.965190 556.567470 557.351784 558.098918 558.844322 559.773159 560.667722 561.431330 562.159695 563.060353 563.920783 564.640020 565.304909 566.112180 566.856045 567.442339 567.968298 568.645403 569.252342 569.683137 570.024497 570.470571 570.773386 -100 
-100 -100 -100 -100 -100 -100 -100 -100 -100 -100 -100 -100 -100 -100 -100 -100 -100 -100 -100 -100 -100 -100 -100 -100 -100 -100 
-100 -100 -100 -100 -100 -100 -100 -100 -100 -100 -100 -100 -100 -100 -100 -100 -100 -100 -100 -100 -100 -100 -100 -100 -100 -100 
-100 -100 -100 -100 -100 -100 -100 -100 -100 -100 -100 -100 -100 -100 -100 -100 -100 -100 -100 -100 -100 -100 -100 -100 -100 -100 
-100 -100 560.277609 560.850884 561.652600 562.468693 563.314817 564.308066 565.285275 566.157932 567.011229 567.994644 568.954045 569.795535 570.588260 571.464884 572.285495 572.970175 573.595513 574.296817 574.931033 575.412846 575.809724 576.239034 576.524619 -100 
-100 -100 558.727823 559.628026 560.644919 561.464249 562.222870 563.380490 564.454380 565.259623 565.986676 567.117229 568.170883 568.954368 569.631886 570.638485 571.535831 572.151733 572.656873 573.490348 574.206897 574.629825 574.924595 575.517449 575.937579 -100 
-100 -100 555.495626 557.353752 558.860860 559.592594 559.926524 561.637435 562.970596 563.565014 563.801081 565.457181 566.768429 567.367837 567.598719 569.077184 570.192710 570.604408 570.652423 571.965820 572.911580 573.147087 573.015640 574.141182 574.900357 -100 
-100 -100 550.976542 554.806414 556.971075 557.450706 556.524470 559.628968 561.384011 561.608971 560.513595 563.534313 565.262232 565.529961 564.549443 567.265052 568.748636 568.812862 567.634217 570.206441 571.533850 571.438477 570.111947 572.532059 573.786587 -100 
-100 -100 552.266940 554.358471 556.108829 556.985252 557.408102 559.260883 560.690496 561.289114 561.503336 563.230266 564.593859 565.170876 565.368452 566.920532 568.103215 568.514378 568.549787 569.948311 570.972500 571.225469 571.104757 572.336246 573.188417 -100 
-100 -100 552.056113 553.623869 555.225414 556.293580 557.130558 558.654746 559.959666 560.709799 561.286494 562.656538 563.865081 564.546424 565.053750 566.307228 567.393089 567.957226 568.340135 569.436503 570.359588 570.769276 570.996589 571.897150 572.575166 -100 
-100 -100 549.719572 551.974620 553.898960 554.929465 555.482603 557.380118 558.831729 559.429498 559.626344 561.380214 562.735227 563.247282 563.362996 565.020817 566.292531 566.738177 566.782282 568.260802 569.358752 569.665706 569.587951 570.849431 571.721462 -100 
-100 -100 545.823030 550.048390 552.567339 553.344479 552.698606 555.864848 557.668523 557.888325 556.727512 559.850632 561.586594 561.722386 560.491439 563.507391 565.174212 565.285205 564.072366 566.834750 568.308460 568.308284 567.063351 569.546567 570.851271 -100 
-100 -100 548.072797 550.350386 552.311949 553.385892 553.983493 555.923029 557.410819 558.036912 558.255514 560.028020 561.396323 561.915797 562.037027 563.703376 564.982786 565.433436 565.484019 566.977258 568.091494 568.411972 568.346361 569.621715 570.503198 -100 
-100 -100 548.740829 550.360428 552.043107 553.202453 554.130948 555.740920 557.118450 557.922954 558.540135 559.949581 561.184858 561.877542 562.391348 563.664460 564.766271 565.335604 565.724903 566.856668 567.816655 568.252697 568.502078 569.436123 570.137683 -100 
-100 -100 547.232223 549.423936 551.316005 552.340044 552.906137 554.892030 556.431476 557.103798 557.365410 559.162064 560.569293 561.154002 561.344987 562.939233 564.149494 564.554009 564.572676 566.048749 567.141316 567.429613 567.329871 568.631971 569.533445 -100 
-100 -100 544.137703 548.157505 550.553648 551.246402 550.517960 553.810487 555.718352 556.026236 554.955717 558.103388 559.900603 560.161678 559.128885 561.940204 563.472176 563.502841 562.229771 564.973306 566.413692 566.352784 565.014709 567.581713 568.929844 -100 
-100 -100 546.782187 548.956238 550.824827 551.828295 552.383994 554.376645 555.933466 556.626877 556.904771 558.703146 560.108417 560.691933 560.877108 562.452286 563.638485 564.020303 564.017563 565.470204 566.540255 566.809488 566.695895 567.991047 568.889891 -100 
-100 -100 547.863952 549.435960 551.061482 552.171131 553.071822 554.702132 556.123070 556.980519 557.641113 559.042843 560.266531 560.958362 561.466141 562.693737 563.741985 564.266120 564.615602 565.697993 566.610282 567.006078 567.226123 568.148914 568.846877 -100 
-100 -100 546.820869 548.987641 550.839996 551.819460 552.349591 554.344521 555.917798 556.650414 556.975450 558.689460 560.016439 560.539762 560.675312 562.246526 563.432082 563.818135 563.821895 565.232280 566.269383 566.524743 566.407803 567.677019 568.558668 -100 
-100 -100 544.249594 548.248080 550.602842 551.237627 550.438044 553.738782 555.671818 556.060107 555.148554 558.064369 559.704578 559.851967 558.702764 561.526578 563.054349 563.090322 561.850867 564.482704 565.852589 565.764240 564.430791 566.935149 568.249233 -100 
-100 -100 547.492055 549.629888 551.439204 552.371815 552.852067 554.790305 556.311214 557.001390 557.287875 558.955232 560.237626 560.724203 560.827276 562.363125 563.515208 563.872455 563.850254 565.233956 566.246327 566.480671 566.345539 567.598625 568.470262 -100 
-100 -100 549.254302 550.753844 552.282592 553.297192 554.101811 555.610027 556.922938 557.703091 558.298609 559.597672 560.726134 561.347228 561.796408 562.948257 563.925642 564.392887 564.692987 565.718877 566.579058 566.932535 567.116304 568.003590 568.678280 -100 
-100 -100 548.997297 551.012909 552.705269 553.565000 553.997211 555.773311 557.157315 557.758912 557.987695 559.591663 560.835502 561.323509 561.446568 562.887103 563.955825 564.256660 564.191465 565.547028 566.530670 566.736032 566.569101 567.801160 568.656115 -100 
-100 -100 547.332735 551.023225 553.122308 553.618725 552.791226 555.705941 557.362443 557.590924 556.587555 559.361873 560.917063 561.078971 560.037491 562.609776 563.966834 563.903553 562.583096 565.162510 566.471172 566.326811 564.922826 567.382518 568.652741 -100 
-100 -100 551.309654 553.100434 554.555929 555.268260 555.594326 557.191941 558.431864 558.978658 559.184518 560.689323 561.858262 562.346792 562.487574 563.854356 564.863057 565.172025 565.127449 566.409659 567.327225 567.525167 567.353669 568.481803 569.244466 -100 
-100 -100 554.138357 555.000560 555.969449 556.741214 557.443417 558.508112 559.488973 560.215289 560.863522 561.878050 562.812673 563.489310 564.071011 564.981831 565.788749 566.321505 566.756295 567.545231 568.226421 568.616157 568.882857 569.464244 569.880006 -100 
-100 -100 555.473820 556.016507 556.768799 557.523839 558.295588 559.196533 560.077753 560.858676 561.618480 562.495067 563.345058 564.083449 564.781205 565.568417 566.306424 566.916849 567.479509 568.133315 568.729404 569.178766 569.549878 569.963706 570.242090 -100 
-100 -100 -100 -100 -100 -100 -100 -100 -100 -100 -100 -100 -100 -100 -100 -100 -100 -100 -100 -100 -100 -100 -100 -100 -100 -100 
-100 -100 -100 -100 -100 -100 -100 -100 -100 -100 -100 -100 -100 -100 -100 -100 -100 -100 -100 -100 -100 -100 -100 -100 -100 -100 
-100 -100 -100 -100 -100 -100 -100 -100 -100 -100 -100 -100 -100 -100 -100 -100 -100 -100 -100 -100 -100 -100 -100 -100 -100 -100 
-100 -100 559.789695 560.324282 561.102265 561.922161 562.782749 563.759745 564.727909 565.611412 566.481020 567.446398 568.392570 569.239701 570.045734 570.908848 571.723696 572.421330 573.064626 573.751799 574.376216 574.865694 575.275929 575.688404 575.959542 -100 
-100 -100 558.454241 559.212635 560.158965 561.002167 561.830217 562.913863 563.951687 564.794830 565.595127 566.649067 567.659520 568.469784 569.210700 570.152650 571.021373 571.676577 572.253101 573.018830 573.698853 574.151561 574.509105 575.030059 575.400776 -100 
-100 -100 555.959489 557.245540 558.529122 559.370513 560.046796 561.405687 562.601982 563.335882 563.922745 565.221533 566.381371 567.091259 567.633011 568.797002 569.795673 570.342916 570.719931 571.707580 572.519868 572.872105 573.050305 573.844776 574.432852 -100 
-100 -100 553.188663 555.186274 556.830436 557.627783 557.995400 559.791916 561.186306 561.777567 561.992392 563.693420 565.034966 565.606976 565.800449 567.335195 568.501004 568.911436 568.947233 570.307689 571.290188 571.511433 571.360480 572.570612 573.404350 -100 
-100 -100 552.828862 554.314563 555.819424 556.805162 557.579873 559.068714 560.357239 561.107220 561.687458 563.039657 564.237375 564.926467 565.444035 566.666937 567.724525 568.278286 568.654850 569.714283 570.596357 570.971379 571.170545 572.057382 572.727482 -100 
-100 -100 552.136737 553.410491 554.860479 555.965236 556.932366 558.316262 559.559973 560.396369 561.126654 562.335407 563.447871 564.177359 564.811134 565.925072 566.946028 567.583263 568.105951 569.063750 569.912466 570.379446 570.729849 571.488541 572.069871 -100 
-100 -100 550.365927 551.971077 553.621282 554.738328 555.620163 557.177494 558.511188 559.285982 559.876302 561.229513 562.400703 563.028563 563.492141 564.783600 565.913267 566.500495 566.895388 568.022680 568.973053 569.398807 569.637005 570.557689 571.249884 -100 
-100 -100 548.270363 550.521467 552.454274 553.500423 554.073025 556.006747 557.497456 558.138112 558.373285 560.093937 561.405736 561.870037 561.944281 563.632832 564.935270 565.395930 565.445968 566.942942 568.053778 568.362370 568.280442 569.564813 570.452261 -100 
-100 -100 548.722131 550.348973 552.035053 553.193930 554.119160 555.719211 557.090694 557.895658 558.509085 559.880492 561.064191 561.699048 562.168070 563.467760 564.605074 565.197628 565.599149 566.739310 567.703979 568.141951 568.391685 569.325541 570.026824 -100 
-100 -100 548.828925 550.151890 551.679413 552.871102 553.926690 555.398973 556.719951 557.616185 558.391580 559.637150 560.773642 561.513696 562.154774 563.287014 564.324047 564.968947 565.501203 566.488080 567.368160 567.859009 568.231399 569.020949 569.624394 -100 
-100 -100 547.812654 549.390297 551.028849 552.153243 553.063265 554.692842 556.101653 556.938721 557.581728 558.991832 560.225519 560.922573 561.440837 562.698568 563.783532 564.340810 564.719812 565.833607 566.769969 567.177992 567.404844 568.351287 569.065378 -100 
-100 -100 546.400905 548.562450 550.422143 551.418646 551.967460 553.967819 555.530853 556.230416 556.516350 558.303192 559.697668 560.269528 560.445034 562.042493 563.252407 563.655560 563.671655 565.124342 566.189530 566.447797 566.320894 567.636072 568.548446 -100 
-100 -100 547.341766 548.907189 550.528717 551.637939 552.540087 554.173001 555.592869 556.444063 557.099947 558.518877 559.761110 560.466492 560.985271 562.226679 563.288323 563.823332 564.181369 565.272357 566.187320 566.577935 566.792016 567.730247 568.440480 -100 
-100 -100 547.898440 549.191686 550.680193 551.837431 552.874386 554.355286 555.701015 556.628167 557.431193 558.691716 559.844877 560.606596 561.254891 562.347753 563.332272 563.932524 564.425658 565.364968 566.200159 566.656012 567.003977 567.777373 568.372586 -100 
-100 -100 547.349296 548.919128 550.537822 551.637714 552.527521 554.145682 555.558572 556.413790 557.072275 558.455577 559.660352 560.338048 560.835839 562.056370 563.102279 563.630007 563.982470 565.046353 565.940758 566.327312 566.543134 567.453755 568.142693 -100 
-100 -100 546.452037 548.616214 550.459251 551.427063 551.943872 553.906766 555.448545 556.150521 556.444872 558.158009 559.483811 560.007050 560.144309 561.697676 562.871177 563.254423 563.258771 564.651008 565.672364 565.919573 565.798863 567.055135 567.927664 -100 
-100 -100 548.007427 549.551348 551.129669 552.183743 553.023381 554.584948 555.943845 556.753179 557.370508 558.710763 559.875442 560.519352 560.986801 562.175724 563.191797 563.693678 564.022841 565.063553 565.937106 566.306321 566.505986 567.399650 568.077517 -100 
-100 -100 549.251485 550.483628 551.883323 552.946805 553.884148 555.245611 556.479900 557.318283 558.044202 559.216032 560.287431 560.984401 561.576015 562.603669 563.526525 564.075915 564.524242 565.415586 566.207971 566.630952 566.948768 567.683226 568.251262 -100 
-100 -100 549.461635 550.907991 552.373637 553.336734 554.094345 555.529676 556.773716 557.501034 558.058162 559.335243 560.451105 561.068239 561.514740 562.651533 563.615652 564.077597 564.374297 565.387351 566.234078 566.579563 566.754561 567.619282 568.276370 -100 
-100 -100 549.377614 551.325441 552.930769 553.716225 554.081241 555.785895 557.103774 557.655656 557.843287 559.426667 560.652066 561.126500 561.232923 562.677942 563.750710 564.065000 564.012366 565.346917 566.310697 566.513150 566.345133 567.533243 568.353845 -100 
-100 -100 551.696324 552.946168 554.190438 555.001006 555.640370 556.912562 558.023205 558.691194 559.214354 560.403365 561.448958 562.056412 562.506253 563.582301 564.494774 564.958012 565.263001 566.215851 567.004617 567.335906 567.494904 568.270368 568.847295 -100 
-100 -100 553.833249 554.562473 555.465160 556.257680 557.022518 558.018459 558.964621 559.723267 560.438394 561.389391 562.293579 563.004447 563.654648 564.512442 565.302313 565.884765 566.400122 567.124634 567.773914 568.200840 568.536341 569.039351 569.399993 -100 
-100 -100 554.970437 555.477246 556.207442 556.965384 557.749679 558.635156 559.507334 560.297606 561.073578 561.938421 562.782882 563.533494 564.250661 565.032249 565.772413 566.402886 566.989420 567.633011 568.222974 568.683810 569.070338 569.464922 569.726335 -100 
-100 -100 -100 -100 -100 -100 -100 -100 -100 -100 -100 -100 -100 -100 -100 -100 -100 -100 -100 -100 -100 -100 -100 -100 -100 -100 
-100 -100 -100 -100 -100 -100 -100 -100 -100 -100 -100 -100 -100 -100 -100 -100 -100 -100 -100 -100 -100 -100 -100 -100 -100 -100 
-100 -100 -100 -100 -100 -100 -100 -100 -100 -100 -100 -100 -100 -100 -100 -100 -100 -100 -100 -100 -100 -100 -100 -100 -100 -100 
-100 -100 559.147874 559.715194 560.510620 561.323005 562.167595 563.159348 564.135866 565.008302 565.859936 566.837971 567.789909 568.623929 569.411726 570.288709 571.113325 571.803509 572.433249 573.134622 573.766513 574.245490 574.641047 575.072798 575.360706 -100 
-100 -100 557.620487 558.507389 559.512810 560.327068 561.084843 562.238787 563.310936 564.116780 564.843284 565.965267 567.007460 567.779355 568.448680 569.457795 570.362551 570.987786 571.500420 572.330226 573.039439 573.454129 573.743017 574.341587 574.766721 -100 
-100 -100 554.442336 556.264037 557.747102 558.472234 558.810548 560.510161 561.838741 562.436822 562.678228 564.316226 565.606640 566.184675 566.397075 567.885989 569.017161 569.447614 569.514239 570.811544 571.738056 571.952136 571.799384 572.944033 573.715971 -100 
-100 -100 550.011431 553.753667 555.876150 556.349479 555.445854 558.519126 560.265603 560.501108 559.429896 562.410251 564.103588 564.335453 563.311527 566.058513 567.568633 567.664448 566.533373 569.058830 570.351315 570.216127 568.828409 571.305510 572.586391 -100 
-100 -100 551.247354 553.295893 555.013917 555.876884 556.300909 558.145074 559.576728 560.187018 560.410612 562.111330 563.440682 563.982628 564.151855 565.713459 566.912922 567.342561 567.395030 568.776625 569.780061 570.008615 569.863729 571.115816 571.983065 -100 
-100 -100 551.024871 552.560640 554.129848 555.176167 556.003741 557.532835 558.854221 559.628706 560.221303 561.557784 562.718888 563.352591 563.824034 565.085003 566.186253 566.760859 567.147779 568.240442 569.153166 569.546298 569.759139 570.672157 571.361743 -100 
-100 -100 548.728677 550.930911 552.807284 553.801518 554.331623 556.251351 557.741640 558.396314 558.650690 560.327212 561.596589 562.024894 562.064366 563.759125 565.062803 565.517950 565.556198 567.041544 568.133807 568.417997 568.310812 569.600582 570.492780 -100 
-100 -100 544.913811 549.031025 551.479185 552.202547 551.503081 554.724509 556.591623 556.914921 555.924772 558.855806 560.453272 560.456494 559.048959 562.195483 563.926286 564.046899 562.806369 565.597372 567.068480 567.028339 565.701681 568.265081 569.607639 -100 
-100 -100 547.082359 549.306648 551.218612 552.253290 552.825630 554.789586 556.319916 557.006605 557.285004 558.979643 560.260837 560.694799 560.738622 562.442756 563.755032 564.215260 564.259047 565.756890 566.862240 567.156562 567.059089 568.362475 569.264390 -100 
-100 -100 547.708132 549.295492 550.941654 552.070444 552.981761 554.605053 556.010437 556.849717 557.490066 558.862734 560.044999 560.684083 561.157474 562.442015 563.562888 564.143886 564.535925 565.659476 566.602147 567.013682 567.242389 568.190057 568.904784 -100 
-100 -100 546.200989 548.353239 550.206170 551.196099 551.737144 553.742790 555.311458 556.018773 556.310090 558.066887 559.425190 559.959654 560.106752 561.725761 562.963700 563.390980 563.426576 564.878673 565.938740 566.187366 566.048503 567.379796 568.301699 -100 
-100 -100 543.139974 547.087664 549.434445 550.083052 549.300912 552.641522 554.589085 554.946329 553.950857 557.016474 558.752836 558.951127 557.830497 560.719086 562.299817 562.370091 561.146744 563.833425 565.223389 565.098202 563.660912 566.314961 567.702537 -100 
-100 -100 545.710155 547.853513 549.694199 550.673088 551.207930 553.215050 554.790339 555.506575 555.808640 557.580370 558.957782 559.512470 559.669351 561.271727 562.484819 562.890292 562.906240 564.334864 565.373630 565.605939 565.454791 566.776491 567.693735 -100 
-100 -100 546.736657 548.301623 549.919419 551.023071 551.919596 553.546637 554.965111 555.820388 556.479718 557.884921 559.112165 559.806456 560.317068 561.551754 562.610309 563.147574 563.506931 564.577579 565.472865 565.852708 566.061671 566.987689 567.689193 -100 
-100 -100 545.650086 547.827299 549.688838 550.679763 551.222433 553.195776 554.744988 555.448360 555.742379 557.493533 558.856402 559.411903 559.578708 561.140488 562.324715 562.723405 562.745100 564.139874 565.163343 565.414689 565.301465 566.561994 567.437418 -100 
-100 -100 543.036634 547.067316 549.444859 550.108089 549.354706 552.598980 554.486286 554.814695 553.805817 556.827433 558.537453 558.745127 557.675549 560.451275 561.966430 562.022652 560.830801 563.422188 564.774160 564.690071 563.379627 565.857182 567.157115 -100 
-100 -100 546.295942 548.448471 550.272022 551.220069 551.714708 553.629898 555.122475 555.777681 556.029868 557.739846 559.065888 559.591119 559.730919 561.263785 562.421093 562.797150 562.798739 564.173179 565.179460 565.417933 565.291457 566.532701 567.395040 -100 
-100 -100 548.067425 549.572849 551.107209 552.125638 552.930678 554.430898 555.729272 556.489272 557.069468 558.390018 559.543098 560.181023 560.643208 561.816903 562.819157 563.312688 563.635258 564.663069 565.523801 565.884508 566.076287 566.952352 567.617443 -100 
-100 -100 547.810090 549.829775 551.522671 552.377203 552.799208 554.577389 555.953216 556.532064 556.733347 558.367563 559.631617 560.114761 560.219440 561.716116 562.837013 563.182073 563.155017 564.508380 565.492439 565.714531 565.572255 566.774948 567.610717 -100 
-100 -100 546.137795 549.836531 551.934198 552.417060 551.559819 554.495585 556.148405 556.340247 555.260103 558.111573 559.694301 559.825395 558.690641 561.396036 562.838511 562.840307 561.591961 564.142440 565.446581 565.335400 564.007900 566.385440 567.618701 -100 
-100 -100 550.123596 551.916372 553.369610 554.074188 554.389148 555.991736 557.228261 557.757481 557.938943 559.470816 560.654393 561.132712 561.251831 562.675760 563.738547 564.092583 564.085941 565.367742 566.287836 566.503042 566.356313 567.455871 568.199888 -100 
-100 -100 552.956395 553.818406 554.785405 555.553567 556.252082 557.317350 558.296677 559.017623 559.661353 560.686225 561.629750 562.308593 562.893345 563.831075 564.668926 565.229688 565.686366 566.483131 567.169362 567.566885 567.840320 568.413263 568.821885 -100 
-100 -100 554.292861 554.834909 555.585722 556.338822 557.109117 558.010159 558.891232 559.671467 560.432374 561.315584 562.173050 562.917840 563.624404 564.429473 565.188733 565.819303 566.397903 567.060686 567.662293 568.116290 568.489880 568.900796 569.176157 -100 
-100 -100 -100 -100 -100 -100 -100 -100 -100 -100 -100 -100 -100 -100 -100 -100 -100 -100 -100 -100 -100 -100 -100 -100 -100 -100 
-100 -100 -100 -100 -100 -100 -100 -100 -100 -100 -100 -100 -100 -100 -100 -100 -100 -100 -100 -100 -100 -100 -100 -100 -100 -100 
-100 -100 -100 -100 -100 -100 -100 -100 -100 -100 -100 -100 -100 -100 -100 -100 -100 -100 -100 -100 -100 -100 -100 -100 -100 -100 
-100 -100 558.511125 559.134900 559.957064 560.755695 561.568945 562.588115 563.577395 564.430476 565.247951 566.251409 567.214215 568.027885 568.781953 569.682874 570.519302 571.192688 571.793468 572.521876 573.168151 573.632188 574.000644 574.465920 574.778730 -100 
-100 -100 556.589070 557.761428 558.875658 559.627507 560.206948 561.537142 562.677598 563.407931 563.950764 565.247721 566.357841 567.057699 567.552897 568.726190 569.695889 570.253629 570.600795 571.593541 572.366920 572.711848 572.831527 573.612456 574.135839 -100 
-100 -100 551.384454 554.919541 556.866558 557.276234 556.361711 559.316215 560.983920 561.233558 560.207123 563.104947 564.740201 564.994318 564.015915 566.686035 568.139991 568.255947 567.168068 569.616020 570.851254 570.730770 569.373642 571.752706 572.949729 -100 
-100 -100 536.443913 550.909089 554.589033 553.832910 543.744589 556.008993 559.032062 557.976132 547.657004 559.878751 562.868411 561.900130 552.203847 563.614172 566.335344 565.260117 555.696590 566.648763 569.102431 567.723538 557.502596 568.864905 571.603453 -100 
-100 -100 548.084587 551.896209 554.101499 554.638803 553.785360 556.910932 558.697057 558.949028 557.881534 560.865900 562.549452 562.749312 561.696820 564.466783 566.003068 566.104514 564.975499 567.531923 568.856090 568.736801 567.363051 569.876637 571.188449 -100 
-100 -100 549.451643 551.574502 553.368462 554.293842 554.769702 556.654435 558.120206 558.756759 558.996074 560.677475 561.965325 562.436898 562.529312 564.151800 565.399145 565.836387 565.877310 567.309122 568.355914 568.610174 568.483362 569.759025 570.643409 -100 
-100 -100 545.400981 549.481425 551.882078 552.560402 551.823588 555.020009 556.871651 557.187015 556.190790 559.107576 560.693553 560.692390 559.280537 562.405836 564.115300 564.221604 562.969707 565.740110 567.190269 567.132264 565.791610 568.348421 569.687931 -100 
-100 -100 530.448855 546.026357 550.159037 549.681123 539.870909 552.220022 555.372827 554.458254 544.497091 556.385992 559.178387 557.684577 545.936037 559.401130 562.598700 561.455993 550.970393 563.004473 565.771824 564.500218 554.304946 565.791600 568.602170 -100 
-100 -100 543.752609 547.855795 550.291840 551.009392 550.313524 553.555602 555.448978 555.797625 554.826220 557.761540 559.359159 559.362719 557.954108 561.090795 562.810209 562.921172 561.672996 564.455997 565.918075 565.867584 564.533905 567.105116 568.455224 -100 
-100 -100 546.123009 548.302695 550.174328 551.177827 551.730149 553.717011 555.272823 555.977416 556.265862 557.984431 559.292152 559.763651 559.848587 561.505636 562.777952 563.218404 563.253901 564.723857 565.800748 566.065809 565.942951 567.261669 568.176233 -100 
-100 -100 542.980399 546.929377 549.276358 549.924629 549.141197 552.477102 554.420886 554.776310 553.775670 556.820317 558.528331 558.695966 557.552810 560.450357 562.046323 562.127586 560.911149 563.604132 564.998797 564.876341 563.440911 566.097458 567.486911 -100 
-100 -100 529.290125 544.172910 548.106925 547.473341 537.172503 550.041957 553.328716 552.402318 542.131530 554.470110 557.495621 556.409332 546.118492 558.169823 561.035531 559.863748 549.696672 561.316320 563.934542 562.493290 551.754582 563.759319 566.684571 -100 
-100 -100 542.468604 546.411079 548.749854 549.390790 548.603027 551.940389 553.888742 554.250183 553.258803 556.321850 558.055297 558.251711 557.126980 560.006067 561.576083 561.637346 560.404342 563.073225 564.446421 564.308688 562.862199 565.508020 566.891764 -100 
-100 -100 545.113949 547.273298 549.123718 550.108817 550.648534 552.640129 554.204329 554.916502 555.216810 556.980168 558.351825 558.908042 559.070252 560.651857 561.849728 562.250960 562.267839 563.674671 564.699965 564.936203 564.799856 566.090276 566.987346 -100 
-100 -100 542.294968 546.331981 548.721913 549.401195 548.666105 551.930576 553.836455 554.179874 553.184817 556.226694 557.956091 558.179654 557.123285 559.911487 561.437445 561.502281 560.317280 562.914957 564.270319 564.186112 562.875879 565.363029 566.670714 -100 
-100 -100 528.718228 544.030605 548.076574 547.530137 537.555297 550.041118 553.214929 552.252235 542.013650 554.269291 557.286177 556.287799 546.442264 558.002119 560.746623 559.602404 549.774315 561.000821 563.556662 562.273940 552.373440 563.491352 566.209592 -100 
-100 -100 542.925839 546.938540 549.292564 549.932444 549.152803 552.357536 554.205151 554.500024 553.464114 556.465815 558.160643 558.357235 557.277553 560.038801 561.540212 561.585478 560.383497 562.962417 564.302669 564.209027 562.888940 565.353904 566.646053 -100 
-100 -100 546.423578 548.519366 550.290011 551.201432 551.666723 553.517955 554.953822 555.569685 555.795812 557.473023 558.774171 559.282517 559.408180 560.928295 562.072881 562.437527 562.427030 563.791510 564.786835 565.016840 564.882556 566.104684 566.954364 -100 
-100 -100 544.589719 548.367032 550.558367 551.113952 550.316586 553.326358 555.040108 555.265174 554.207893 557.102507 558.722023 558.868692 557.744102 560.482010 561.955134 561.971824 560.733487 563.305108 564.629473 564.528418 563.212917 565.618623 566.876248 -100 
-100 -100 532.606879 546.944636 550.605508 549.927942 540.275359 552.021391 554.894613 553.823350 543.735420 555.596215 558.442460 557.348934 547.375730 558.933412 561.622095 560.421798 550.457134 561.733708 564.260566 562.981379 553.210308 564.081049 566.704009 -100 
-100 -100 547.019418 550.517916 552.442544 552.855032 551.973779 554.781976 556.343861 556.533055 555.481966 558.248503 559.773658 559.927081 558.841187 561.482855 562.886515 562.925305 561.732117 564.209076 565.457820 565.362125 564.065353 566.341801 567.489089 -100 
-100 -100 551.871423 553.020607 554.101603 554.815462 555.346397 556.583407 557.630280 558.279828 558.748750 559.951285 560.968889 561.582852 562.000100 563.116466 564.031114 564.531125 564.823068 565.791479 566.546875 566.879800 566.991016 567.735889 568.236456 -100 
-100 -100 553.605153 554.205836 554.987043 555.730609 556.473675 557.403668 558.299633 559.064224 559.796645 560.711656 561.588033 562.321358 563.003473 563.843159 564.624017 565.245264 565.799396 566.492578 567.109891 567.549537 567.896070 568.337170 568.634956 -100 
-100 -100 -100 -100 -100 -100 -100 -100 -100 -100 -100 -100 -100 -100 -100 -100 -100 -100 -100 -100 -100 -100 -100 -100 -100 -100 
-100 -100 -100 -100 -100 -100 -100 -100 -100 -100 -100 -100 -100 -100 -100 -100 -100 -100 -100 -100 -100 -100 -100 -100 -100 -100 
-100 -100 -100 -100 -100 -100 -100 -100 -100 -100 -100 -100 -100 -100 -100 -100 -100 -100 -100 -100 -100 -100 -100 -100 -100 -100 
-100 -100 558.217469 558.778612 559.565567 560.370031 561.207333 562.191206 563.159625 564.023916 564.866179 565.832396 566.770771 567.590681 568.364786 569.229068 570.042421 570.723648 571.348237 572.049216 572.683775 573.166275 573.564725 573.998314 574.287137 -100 
-100 -100 556.706158 557.584052 558.578345 559.383521 560.133702 561.278801 562.342170 563.139957 563.857195 564.966359 565.993647 566.750138 567.404523 568.399560 569.291317 569.905601 570.411680 571.241557 571.954563 572.373698 572.665919 573.266424 573.692551 -100 
-100 -100 553.555865 555.362848 556.829848 557.544014 557.874633 559.563583 560.882354 561.473067 561.706042 563.329538 564.602904 565.163581 565.359113 566.831687 567.946812 568.362563 568.419653 569.717860 570.649900 570.869681 570.720627 571.867158 572.640298 -100 
-100 -100 549.151738 552.873143 554.974506 555.434734 554.523444 557.584460 559.321254 559.551434 558.474108 561.438839 563.113547 563.326768 562.284452 565.012800 566.503588 566.580616 565.436139 567.962578 569.261016 569.131665 567.747722 570.226260 571.508020 -100 
-100 -100 550.392742 552.422262 554.118309 554.965255 555.379022 557.213431 558.639143 559.247189 559.466560 561.154175 562.466488 562.990875 563.141794 564.682880 565.860642 566.269972 566.307897 567.685871 568.690847 568.921948 568.779023 570.032112 570.899952 -100 
-100 -100 550.173646 551.690768 553.236299 554.263161 555.078189 556.600741 557.921665 558.699245 559.291528 560.617326 561.763461 562.382083 562.836629 564.074830 565.151414 565.703924 566.074494 567.158168 568.066373 568.456958 568.668528 569.581850 570.272125 -100 
-100 -100 547.888365 550.068159 551.916477 552.887157 553.402703 555.318813 556.814505 557.479389 557.739324 559.405416 560.660501 561.076730 561.102071 562.770628 564.045464 564.475863 564.495371 565.967087 567.049259 567.325682 567.213591 568.503188 569.396471 -100 
-100 -100 544.084954 548.175034 550.591009 551.287852 550.572326 553.791804 555.667836 556.006485 555.027239 557.946175 559.528768 559.522321 558.104050 561.221397 562.920587 563.014990 561.754337 564.528770 565.986044 565.934269 564.599634 567.162721 568.506755 -100 
-100 -100 546.245485 548.446750 550.329370 551.339224 551.896223 553.856697 555.393272 556.091449 556.376988 558.062600 559.330773 559.754228 559.785617 561.465244 562.750259 563.186688 563.210987 564.692007 565.782650 566.064474 565.958523 567.260198 568.162909 -100 
-100 -100 546.860945 548.428883 550.049546 551.156665 552.053953 553.671309 555.078262 555.923256 556.566144 557.930931 559.101220 559.728643 560.188687 561.453950 562.553651 563.115051 563.489730 564.597456 565.525721 565.924600 566.144445 567.089739 567.805082 -100 
-100 -100 545.347901 547.480684 549.309817 550.280895 550.809598 552.807164 554.373646 555.082960 555.374352 557.122200 558.468102 558.990301 559.124437 560.728095 561.949977 562.361736 562.382349 563.819818 564.865971 565.101296 564.952104 566.281504 567.205251 -100 
-100 -100 542.275234 546.202770 548.527804 549.161098 548.369369 551.700883 553.644128 554.001783 553.006017 556.061377 557.785102 557.971783 556.839850 559.716031 561.284279 561.342384 560.106692 562.780106 564.156755 564.018081 562.569761 565.222925 566.612991 -100 
-100 -100 544.807501 546.938680 548.765802 549.734984 550.263065 552.263051 553.833843 554.548871 554.849230 556.613029 557.980729 558.526605 558.674941 560.267571 561.470564 561.866221 561.872178 563.289789 564.317210 564.538522 564.378968 565.698732 566.616719 -100 
-100 -100 545.786922 547.349088 548.963648 550.064986 550.958968 552.581359 553.995988 554.849597 555.507186 556.907185 558.128491 558.817920 559.323437 560.550462 561.600477 562.129644 562.480943 563.542706 564.429074 564.800753 565.003355 565.926387 566.627294 -100 
-100 -100 544.655929 546.838834 548.706850 549.703088 550.248127 552.218668 553.764728 554.467172 554.760874 556.508802 557.868939 558.423849 558.589604 560.145032 561.321620 561.713759 561.729210 563.116591 564.133002 564.378249 564.259721 565.516353 566.390519 -100 
-100 -100 542.009847 546.051973 548.442176 549.115830 548.368568 551.610869 553.495528 553.824136 552.816838 555.836455 557.546124 557.756891 556.690306 559.460913 560.969852 561.021696 559.825878 562.410893 563.756765 563.667838 562.353075 564.825915 566.123805 -100 
-100 -100 545.259991 547.421527 549.256199 550.213826 550.714068 552.628646 554.119548 554.775141 555.028983 556.739128 558.066976 558.596728 558.740812 560.272765 561.428068 561.803127 561.803065 563.172631 564.173164 564.406762 564.276056 565.512869 566.372699 -100 
-100 -100 547.032294 548.542657 550.084037 551.109163 551.918166 553.417841 554.714832 555.475139 556.056981 557.379108 558.535488 559.178924 559.646812 560.823724 561.828818 562.325741 562.649567 563.673180 564.527569 564.882537 565.069572 565.941180 566.603576 -100 
-100 -100 546.777299 548.798672 550.495113 551.354113 551.778994 553.555483 554.929385 555.508486 555.711716 557.348034 558.616308 559.106153 559.218421 560.721401 561.849318 562.202511 562.179921 563.528433 564.504975 564.720335 564.572962 565.770685 566.603352 -100 
-100 -100 545.104996 548.803295 550.902217 551.388188 550.533427 553.466080 555.116339 555.308584 554.230981 557.084663 558.672138 558.810925 557.685329 560.398724 561.850807 561.864258 560.623638 563.168159 564.463694 564.345460 563.013115 565.385273 566.615134 -100 
-100 -100 549.086022 550.877882 552.330976 553.036621 553.352250 554.952492 556.187276 556.717143 556.901144 558.436196 559.625170 560.111278 560.239491 561.672239 562.744959 563.109792 563.110199 564.388841 565.302144 565.511353 565.360157 566.455341 567.196583 -100 
-100 -100 551.913095 552.774132 553.740184 554.507894 555.205826 556.269562 557.248111 557.970079 558.616497 559.645309 560.594617 561.281002 561.874321 562.820750 563.667695 564.237249 564.699455 565.495447 566.177619 566.570786 566.840573 567.410283 567.816905 -100 
-100 -100 553.245961 553.787027 554.536543 555.288507 556.057718 556.957623 557.838437 558.619962 559.383731 560.271238 561.134619 561.886740 562.601482 563.414933 564.182569 564.820686 565.404033 566.067152 566.666231 567.116941 567.487507 567.895862 568.169679 -100 
-100 -100 -100 -100 -100 -100 -100 -100 -100 -100 -100 -100 -100 -100 -100 -100 -100 -100 -100 -100 -100 -100 -100 -100 -100 -100 
-100 -100 -100 -100 -100 -100 -100 -100 -100 -100 -100 -100 -100 -100 -100 -100 -100 -100 -100 -100 -100 -100 -100 -100 -100 -100 
-100 -100 -100 -100 -100 -100 -100 -100 -100 -100 -100 -100 -100 -100 -100 -100 -100 -100 -100 -100 -100 -100 -100 -100 -100 -100 
-100 -100 557.918534 558.439762 559.200670 560.005898 560.853534 561.815517 562.768197 563.636615 564.488764 565.430861 566.349987 567.169193 567.948340 568.786611 569.579282 570.259049 570.892261 571.579857 572.210921 572.708543 573.125369 573.541673 573.814455 -100 
-100 -100 556.622364 557.358750 558.280894 559.107222 559.922612 560.988236 562.008449 562.837030 563.620849 564.648483 565.628109 566.407240 567.118441 568.032597 568.875201 569.507541 570.070211 570.838577 571.528746 571.992319 572.357994 572.882860 573.255038 -100 
-100 -100 554.201891 555.445539 556.690451 557.511854 558.178540 559.512153 560.686685 561.408507 561.983287 563.249224 564.371267 565.044816 565.552311 566.683658 567.649051 568.163201 568.516938 569.512889 570.341919 570.709495 570.898342 571.696122 572.285037 -100 
-100 -100 551.510993 553.438508 555.027752 555.802167 556.166854 557.927729 559.297906 559.883125 560.096026 561.755936 563.053345 563.585316 563.740868 565.238205 566.362913 566.728222 566.725620 568.102017 569.106219 569.344987 569.206373 570.417792 571.251294 -100 
-100 -100 551.139383 552.572469 554.025115 554.979518 555.738733 557.204207 558.479501 559.228753 559.806070 561.127479 562.287007 562.939792 563.420837 564.601929 565.613924 566.122768 566.465635 567.524216 568.415097 568.798795 569.004238 569.892887 570.563583 -100 
-100 -100 550.445038 551.672009 553.067484 554.131251 555.074086 556.445306 557.690420 558.538590 559.274071 560.457810 561.537113 562.237437 562.839999 563.905497 564.873711 565.464242 565.952987 566.894845 567.736545 568.199393 568.547627 569.307925 569.891234 -100 
-100 -100 548.709016 550.253128 551.834922 552.898835 553.749324 555.302802 556.653935 557.461157 558.076370 559.398835 560.535029 561.143059 561.587471 562.816551 563.880256 564.414692 564.771734 565.871530 566.801201 567.209696 567.435832 568.359307 569.055894 -100 
-100 -100 546.660671 548.826459 550.675475 551.658818 552.193670 554.130130 555.649347 556.341109 556.627495 558.299327 559.569491 560.023429 560.098383 561.704871 562.929018 563.332536 563.342620 564.804492 565.885395 566.166398 566.062123 567.352977 568.247569 -100 
-100 -100 547.072773 548.637416 550.252644 551.355534 552.247387 553.843719 555.234282 556.074044 556.715094 558.058453 559.210043 559.828452 560.281899 561.522639 562.597320 563.139507 563.502193 564.607906 565.541738 565.952257 566.182489 567.116415 567.821754 -100 
-100 -100 547.147860 548.422409 549.891281 551.036372 552.063445 553.524352 554.850971 555.764170 556.550235 557.776160 558.885624 559.603751 560.221262 561.312139 562.303969 562.909065 563.407439 564.362493 565.212661 565.676639 566.030368 566.817511 567.423634 -100 
-100 -100 546.129568 547.653974 549.235649 550.320452 551.207786 552.818761 554.222945 555.068204 555.717033 557.104131 558.308938 558.981148 559.475123 560.701384 561.753245 562.280304 562.631597 563.715564 564.621711 565.000334 565.204987 566.151839 566.870903 -100 
-100 -100 544.715633 546.809853 548.612290 549.577207 550.112818 552.088049 553.640204 554.346227 554.642489 556.397814 557.760163 558.307500 558.461949 560.033768 561.218194 561.598600 561.593393 563.017743 564.052673 564.278717 564.123474 565.445740 566.366465 -100 
-100 -100 545.555783 547.084806 548.672111 549.761338 550.652284 552.267651 553.677105 554.528696 555.185769 556.584128 557.803373 558.490632 558.993337 560.214890 561.256104 561.772503 562.112332 563.180674 564.071200 564.437320 564.632270 565.570449 566.284200 -100 
-100 -100 545.997157 547.283461 548.765020 549.918830 550.952217 552.421788 553.758532 554.683512 555.485099 556.733308 557.873378 558.626409 559.266413 560.342950 561.309416 561.893966 562.372308 563.293655 564.110431 564.549892 564.885844 565.654166 566.248084 -100 
-100 -100 545.341453 546.930431 548.567916 549.683067 550.581353 552.190371 553.594699 554.449331 555.110206 556.484432 557.683012 558.362844 558.863620 560.067462 561.094894 561.609698 561.951848 562.999963 563.879583 564.255664 564.464576 565.366185 566.049988 -100 
-100 -100 544.361598 546.567173 548.447059 549.444092 549.981588 551.932877 553.465496 554.170301 554.474545 556.177522 557.501101 558.036432 558.190667 559.723750 560.878789 561.253551 561.254017 562.630400 563.638159 563.878536 563.755575 564.998375 565.862642 -100 
-100 -100 545.914892 547.485443 549.092472 550.170531 551.025142 552.581940 553.935189 554.746446 555.369997 556.708202 557.875934 558.532150 559.012970 560.195908 561.204994 561.705468 562.033658 563.063082 563.923983 564.284718 564.478642 565.361685 566.032457 -100 
-100 -100 547.173471 548.417607 549.833339 550.912352 551.859417 553.217720 554.447668 555.287184 556.017808 557.191855 558.269464 558.978807 559.583684 560.616485 561.544621 562.103059 562.557150 563.438065 564.215224 564.626417 564.935628 565.660183 566.221754 -100 
-100 -100 547.395955 548.844456 550.317079 551.291294 552.058004 553.486464 554.724192 555.452639 556.015673 557.295365 558.418590 559.049883 559.513246 560.661714 561.641187 562.125523 562.440219 563.437297 564.261720 564.591752 564.757073 565.609943 566.259547 -100 
-100 -100 547.316909 549.260135 550.867033 551.662546 552.040325 553.731145 555.039748 555.593614 555.790499 557.374518 558.607282 559.098034 559.225930 560.684664 561.778748 562.126973 562.108108 563.415717 564.350193 564.535745 564.359928 565.533198 566.344846 -100 
-100 -100 549.622791 550.868782 552.111928 552.926360 553.570267 554.834790 555.940052 556.610159 557.140407 558.334295 559.389414 560.012639 560.481771 561.574638 562.508445 562.999151 563.326069 564.266318 565.035266 565.352610 565.503038 566.267924 566.838150 -100 
-100 -100 551.745380 552.471703 553.371820 554.163768 554.928351 555.920543 556.864781 557.626107 558.347536 559.306085 560.221257 560.947020 561.614423 562.489271 563.297933 563.900246 564.429309 565.150431 565.789166 566.206452 566.534595 567.030565 567.386803 -100 
-100 -100 552.874059 553.378337 554.105362 554.860884 555.643243 556.526429 557.398282 558.191712 558.973995 559.847447 560.703440 561.468436 562.201718 562.999772 563.756818 564.403204 565.000135 565.643880 566.227927 566.681830 567.062283 567.451599 567.709805 -100 
-100 -100 -100 -100 -100 -100 -100 -100 -100 -100 -100 -100 -100 -100 -100 -100 -100 -100 -100 -100 -100 -100 -100 -100 -100 -100 
-100 -100 -100 -100 -100 -100 -100 -100 -100 -100 -100 -100 -100 -100 -100 -100 -100 -100 -100 -100 -100 -100 -100 -100 -100 -100 
-100 -100 -100 -100 -100 -100 -100 -100 -100 -100 -100 -100 -100 -100 -100 -100 -100 -100 -100 -100 -100 -100 -100 -100 -100 -100 
-100 -100 557.438530 557.990418 558.767635 559.565441 560.396619 561.369426 562.325370 563.178301 564.008484 564.958171 565.878103 566.679248 567.433458 568.274689 569.063420 569.721835 570.332474 571.037005 571.683661 572.179514 572.587418 573.022624 573.310514 -100 
-100 -100 555.963903 556.821161 557.798811 558.597576 559.345195 560.474317 561.521638 562.308933 563.016869 564.106018 565.112162 565.849373 566.483563 567.450191 568.308883 568.888452 569.369783 570.213834 570.951177 571.394025 571.703303 572.301627 572.723293 -100 
-100 -100 552.901596 554.651006 556.083680 556.794390 557.138430 558.793496 560.086301 560.670454 560.906353 562.497504 563.743322 564.285730 564.464796 565.896040 566.959849 567.311223 567.304970 568.654947 569.640968 569.907907 569.798789 570.926138 571.684364 -100 
-100 -100 548.639771 552.220231 554.260566 554.724800 553.871562 556.850524 558.547837 558.781264 557.743234 560.643079 562.282163 562.483466 561.442302 564.105270 565.522166 565.491174 564.180743 566.856426 568.249608 568.196049 566.904960 569.314494 570.563735 -100 
-100 -100 549.782342 551.746611 553.399258 554.235495 554.657593 556.457312 557.860982 558.468329 558.698019 560.361054 561.657228 562.178148 562.322217 563.811699 564.922603 565.255140 565.220419 566.641969 567.695019 567.969278 567.863975 569.095726 569.947267 -100 
-100 -100 549.530502 551.004627 552.511278 553.516498 554.321002 555.826139 557.137161 557.917126 558.517344 559.837992 560.989919 561.631817 562.101920 563.275517 564.275960 564.765910 565.095121 566.173847 567.091422 567.496825 567.720938 568.626461 569.308967 -100 
-100 -100 547.292040 549.404050 551.198139 552.137143 552.636075 554.538246 556.031106 556.708713 556.992427 558.656790 559.941025 560.439465 560.566653 562.091964 563.242760 563.603621 563.592844 565.029387 566.095237 566.371194 566.265199 567.543150 568.428366 -100 
-100 -100 543.601610 547.549648 549.885285 550.543072 549.811924 553.013593 554.889439 555.254125 554.335819 557.228084 558.854994 559.015002 557.925671 560.677455 562.173881 562.189271 560.925112 563.625107 565.047593 564.990812 563.672696 566.207360 567.538321 -100 
-100 -100 545.661259 547.793664 549.620477 550.597415 551.136463 553.080398 554.611586 555.320704 555.629931 557.316676 558.618455 559.129478 559.267641 560.806401 561.969955 562.340303 562.335599 563.775363 564.841076 565.114283 565.008673 566.297441 567.192400 -100 
-100 -100 546.240205 547.763241 549.342873 550.427555 551.313444 552.906651 554.296856 555.138696 555.787295 557.154612 558.342250 559.006776 559.495476 560.698737 561.727153 562.236607 562.577861 563.662366 564.576900 564.969872 565.187319 566.124739 566.834898 -100 
-100 -100 544.767266 546.832200 548.616585 549.580325 550.123072 552.069690 553.599627 554.295118 554.586231 556.328479 557.681676 558.229036 558.388058 559.933012 561.092698 561.454487 561.437136 562.866761 563.910930 564.147766 564.001797 565.320729 566.238122 -100 
-100 -100 541.792298 545.575867 547.841327 548.490572 547.783630 550.995202 552.876239 553.215007 552.225493 555.260154 556.985016 557.206561 556.149132 558.916635 560.409656 560.411302 559.119777 561.810436 563.197444 563.069377 561.639519 564.269492 565.648999 -100 
-100 -100 544.159354 546.236112 548.034236 549.008424 549.558457 551.511488 553.047743 553.750080 554.048496 555.797286 557.158253 557.713997 557.878389 559.422414 560.577817 560.934509 560.909612 562.326194 563.356742 563.582426 563.427730 564.738123 565.650120 -100 
-100 -100 545.005246 546.562883 548.176380 549.283600 550.183472 551.790174 553.193830 554.050721 554.715459 556.092799 557.294075 557.975868 558.476800 559.676778 560.695976 561.198061 561.528782 562.583807 563.468175 563.839481 564.041727 564.959537 565.656865 -100 
-100 -100 543.752040 545.974961 547.870071 548.883434 549.439585 551.406015 552.959116 553.694643 554.035322 555.724394 557.039251 557.575538 557.735184 559.264548 560.413236 560.781089 560.776472 562.158523 563.172318 563.416280 563.297725 564.547536 565.417750 -100 
-100 -100 540.969751 545.122608 547.568454 548.272082 547.550208 550.786287 552.690159 553.093065 552.237695 555.097978 556.726422 556.913704 555.854273 558.585530 560.063289 560.089219 558.865917 561.453535 562.798220 562.708954 561.400094 563.858699 565.150512 -100 
-100 -100 544.296419 546.503039 548.370493 549.349642 549.865222 551.781494 553.286807 553.983689 554.291359 555.944861 557.229273 557.743779 557.885590 559.394909 560.527485 560.884250 560.868181 562.228879 563.220058 563.445825 563.310827 564.541012 565.397893 -100 
-100 -100 546.120809 547.642716 549.197887 550.238729 551.062023 552.558732 553.861359 554.644932 555.251904 556.551159 557.687946 558.330984 558.805376 559.960161 560.943473 561.428785 561.745426 562.749561 563.582750 563.919498 564.093680 564.963685 565.626911 -100 
-100 -100 545.901735 547.914317 549.614483 550.495446 550.953440 552.705010 554.073094 554.679201 554.924762 556.526115 557.778164 558.289921 558.444375 559.896804 560.989504 561.338728 561.328388 562.634506 563.570029 563.750978 563.575010 564.782984 565.623646 -100 
-100 -100 544.264844 547.928485 550.024770 550.549819 549.787466 552.634334 554.262097 554.499808 553.535188 556.286970 557.845810 558.037037 557.046908 559.621247 561.011780 561.033634 559.857533 562.305301 563.535666 563.364470 561.968575 564.383922 565.633209 -100 
-100 -100 548.204339 549.981729 551.432004 552.154320 552.499357 554.072710 555.299554 555.852929 556.077334 557.583299 558.763380 559.276897 559.451288 560.837903 561.879799 562.244352 562.259657 563.497471 564.370959 564.546571 564.367403 565.473553 566.223185 -100 
-100 -100 551.002425 551.857328 552.819909 553.590756 554.294696 555.351469 556.329088 557.061563 557.722011 558.746959 559.697006 560.395790 561.003529 561.938044 562.773126 563.339633 563.801143 564.579653 565.241101 565.616126 565.873180 566.442968 566.851456 -100 
-100 -100 552.321954 552.859213 553.604825 554.355184 555.124118 556.021583 556.903226 557.690624 558.461488 559.351183 560.218036 560.977427 561.698631 562.509285 563.271986 563.907033 564.486713 565.139778 565.726291 566.165651 566.528444 566.934498 567.208070 -100 
-100 -100 -100 -100 -100 -100 -100 -100 -100 -100 -100 -100 -100 -100 -100 -100 -100 -100 -100 -100 -100 -100 -100 -100 -100 -100 
-100 -100 -100 -100 -100 -100 -100 -100 -100 -100 -100 -100 -100 -100 -100 -100 -100 -100 -100 -100 -100 -100 -100 -100 -100 -100 
-100 -100 -100 -100 -100 -100 -100 -100 -100 -100 -100 -100 -100 -100 -100 -100 -100 -100 -100 -100 -100 -100 -100 -100 -100 -100 
-100 -100 556.924557 557.532527 558.338643 559.126335 559.928975 560.927580 561.893659 562.725075 563.519230 564.490614 565.417919 566.195601 566.912136 567.770414 568.562190 569.194371 569.768933 570.502879 571.169196 571.655585 572.040266 572.507969 572.819245 -100 
-100 -100 555.072529 556.204638 557.290089 558.032585 558.610751 559.908689 561.019038 561.729899 562.256498 563.512832 564.581824 565.244782 565.702929 566.823226 567.733214 568.227226 568.522927 569.545765 570.362255 570.748415 570.900463 571.673923 572.188769 -100 
-100 -100 550.077419 553.463217 555.342665 555.754079 554.895337 557.756555 559.371481 559.612827 558.613199 561.426824 563.004677 563.224931 562.226535 564.810244 566.168643 566.155208 564.887341 567.491383 568.835944 568.805943 567.551626 569.862464 571.026091 -100 
-100 -100 535.798892 549.603003 553.131339 552.415594 542.725906 554.547882 557.467064 556.438760 546.404021 558.290317 561.187240 560.204114 550.615434 561.799352 564.368681 563.026297 552.559917 564.381981 567.079483 565.877858 556.130043 567.059497 569.703199 -100 
-100 -100 546.860997 550.508784 552.629563 553.155129 552.348782 555.379596 557.119230 557.373472 556.346181 559.259291 560.904188 561.095083 560.039885 562.704058 564.117680 564.068436 562.743704 565.441288 566.863352 566.826878 565.551851 567.993303 569.269060 -100 
-100 -100 548.126822 550.163786 551.886619 552.773882 553.233702 555.083172 556.530049 557.171324 557.427437 559.090795 560.382116 560.893000 561.024813 562.515353 563.624042 563.949569 563.912152 565.337664 566.399550 566.678463 566.576468 567.833766 568.703721 -100 
-100 -100 544.208609 548.121823 550.415220 551.034889 550.269979 553.437549 555.284089 555.627051 554.694559 557.580120 559.209573 559.379964 558.294627 561.013655 562.471038 562.455678 561.170535 563.855909 565.270260 565.210511 563.889858 566.415206 567.738806 -100 
-100 -100 529.835884 544.778764 548.720268 548.168555 538.356013 550.644602 553.796775 552.954531 543.312848 554.937433 557.792205 556.752384 546.964968 558.397335 561.069549 559.794453 549.499335 561.201824 563.882220 562.608528 552.539580 563.877125 566.653520 -100 
-100 -100 542.585745 546.518924 548.843556 549.499073 548.772123 551.980426 553.864357 554.237874 553.330308 556.239456 557.887871 558.071998 556.998621 559.733253 561.205520 561.201391 559.922994 562.610113 564.021424 563.955024 562.631028 565.168646 566.503352 -100 
-100 -100 544.846011 546.934449 548.728530 549.690456 550.225103 552.162989 553.687885 554.387887 554.688241 556.403557 557.734579 558.269494 558.419078 559.946579 561.089146 561.438754 561.415747 562.842549 563.893094 564.146070 564.019317 565.321826 566.227088 -100 
-100 -100 541.823222 545.599507 547.855778 548.497885 547.783958 550.981315 552.849894 553.181713 552.187348 555.209712 556.923170 557.137114 556.072802 558.826346 560.305007 560.295324 558.997598 561.689253 563.082263 562.962982 561.540634 564.168670 565.545407 -100 
-100 -100 528.724192 542.926283 546.706725 546.146529 536.422290 548.648462 551.772397 550.815614 540.624581 552.852333 555.869664 554.881282 545.069090 556.576995 559.267098 557.976984 547.582609 559.359675 562.011489 560.599145 549.976456 561.854169 564.750839 -100 
-100 -100 541.190583 544.984598 547.260407 547.916971 547.212329 550.416682 552.291008 552.628675 551.640129 554.665264 556.382271 556.601023 555.540782 558.295676 559.774284 559.763936 558.462374 561.142114 562.522154 562.392437 560.962184 563.581401 564.952588 -100 
-100 -100 543.540065 545.687978 547.533360 548.527246 549.079348 551.033254 552.571693 553.286990 553.604343 555.318615 556.652521 557.196047 557.354640 558.884075 560.027431 560.381069 560.359327 561.754580 562.774399 563.007683 562.869985 564.149258 565.040086 -100 
-100 -100 540.456458 544.600341 547.042832 547.751524 547.039303 550.283112 552.193998 552.603882 551.756263 554.625598 556.262643 556.456460 555.400898 558.133152 559.608730 559.629585 558.402275 560.994750 562.344111 562.255455 560.947200 563.416934 564.717853 -100 
-100 -100 526.310623 542.146120 546.327051 545.841525 535.969323 548.375879 551.575305 550.812075 541.467237 552.812746 555.614678 554.582742 544.846136 556.242707 558.921172 557.723579 547.790482 559.075345 561.633680 560.353172 550.506405 561.552616 564.256115 -100 
-100 -100 540.975286 545.103365 547.518694 548.194432 547.444352 550.638963 552.505232 552.881683 552.006396 554.840334 556.447375 556.621539 555.551096 558.262955 559.722927 559.734902 558.498468 561.066341 562.389840 562.281419 560.956651 563.404918 564.691560 -100 
-100 -100 544.602939 546.718026 548.508102 549.442713 549.932921 551.770054 553.211117 553.867510 554.147825 555.773889 557.039865 557.551222 557.697065 559.172700 560.278892 560.624720 560.604452 561.931632 562.889122 563.086250 562.926910 564.147695 564.999476 -100 
-100 -100 542.846168 546.590297 548.779890 549.375943 548.672787 551.595089 553.290372 553.572600 552.639587 555.423138 557.005182 557.203162 556.215312 558.803917 560.204639 560.222064 559.040482 561.502736 562.749363 562.583493 561.195574 563.641495 564.918080 -100 
-100 -100 531.036729 545.192727 548.832641 548.261359 539.145946 550.360353 553.155055 552.216066 542.780003 554.009644 556.756759 555.818574 546.651662 557.398109 559.915757 558.764902 549.240275 560.020510 562.394133 560.995008 550.907137 562.059201 564.741214 -100 
-100 -100 545.256947 548.712431 550.624357 551.068619 550.276098 552.995186 554.537079 554.779397 553.849923 556.516156 558.015787 558.229012 557.286158 559.786248 561.125391 561.171895 560.041348 562.412333 563.585563 563.427104 562.059456 564.377469 565.544276 -100 
-100 -100 550.039934 551.174222 552.244428 552.960073 553.502440 554.722730 555.768338 556.439026 556.938565 558.129869 559.147494 559.784277 560.233073 561.323718 562.218023 562.715055 563.010211 563.945691 564.665732 564.967639 565.054790 565.801847 566.306057 -100 
-100 -100 551.747304 552.339136 553.110003 553.847104 554.587548 555.512511 556.410806 557.186954 557.933201 558.852256 559.734831 560.480887 561.175130 562.010587 562.784350 563.401580 563.950443 564.626697 565.223202 565.643854 565.976849 566.413901 566.711058 -100 
-100 -100 -100 -100 -100 -100 -100 -100 -100 -100 -100 -100 -100 -100 -100 -100 -100 -100 -100 -100 -100 -100 -100 -100 -100 -100 
-100 -100 -100 -100 -100 -100 -100 -100 -100 -100 -100 -100 -100 -100 -100 -100 -100 -100 -100 -100 -100 -100 -100 -100 -100 -100 
-100 -100 -100 -100 -100 -100 -100 -100 -100 -100 -100 -100 -100 -100 -100 -100 -100 -100 -100 -100 -100 -100 -100 -100 -100 -100 
-100 -100 556.697297 557.251316 558.031946 558.832545 559.662922 560.629501 561.575899 562.417673 563.234816 564.168453 565.070529 565.853236 566.588479 567.409761 568.178468 568.819391 569.418656 570.120513 570.770738 571.272240 571.684371 572.120698 572.408280 -100 
-100 -100 555.228132 556.088254 557.070809 557.874433 558.622591 559.744563 560.781549 561.557891 562.253257 563.325355 564.312385 565.030305 565.644637 566.589508 567.425386 567.984273 568.452177 569.295050 570.039122 570.490724 570.806193 571.405349 571.825983 -100 
-100 -100 552.176157 553.929274 555.368760 556.087458 556.433977 558.079398 559.360756 559.934831 560.159892 561.732442 562.957455 563.479821 563.638157 565.044788 566.081008 566.405843 566.381596 567.733039 568.731097 569.011768 568.912149 570.039118 570.794717 -100 
-100 -100 547.929318 551.512875 553.559600 554.032885 553.184101 556.150046 557.833972 558.058623 557.012811 559.893835 561.512662 561.695387 560.634121 563.270190 564.655191 564.592055 563.258490 565.937078 567.344598 567.307208 566.027773 568.434851 569.679831 -100 
-100 -100 549.092882 551.055967 552.708528 553.546585 553.967674 555.755790 557.147230 557.746512 557.969469 559.620002 560.903111 561.411635 561.538975 563.001413 564.078918 564.378775 564.320859 565.738498 566.798215 567.082120 566.983696 568.213914 569.062467 -100 
-100 -100 548.867873 550.333703 551.830105 552.826744 553.622831 555.116689 556.417582 557.191092 557.787220 559.103330 560.252700 560.892842 561.353205 562.498905 563.463062 563.919154 564.223702 565.290248 566.204211 566.609906 566.834631 567.738868 568.419923 -100 
-100 -100 546.660211 548.755006 550.527861 551.448566 551.932666 553.822449 555.306349 555.979331 556.262295 557.929009 559.221232 559.731029 559.858593 561.351947 562.460289 562.784109 562.746195 564.163677 565.217321 565.485571 565.374825 566.651280 567.536126 -100 
-100 -100 542.994453 546.918006 549.224937 549.858534 549.108618 552.296332 554.162980 554.523698 553.606418 556.504161 558.144828 558.325245 557.245453 559.960180 561.409426 561.386211 560.094296 562.771753 564.177645 564.108944 562.782944 565.316101 566.647200 -100 
-100 -100 545.054366 547.165620 548.965778 549.919336 550.439404 552.367578 553.887466 554.590916 554.899454 556.589344 557.900582 558.425061 558.566138 560.075834 561.200206 561.536606 561.506418 562.926193 563.977341 564.240433 564.128229 565.414310 566.308324 -100 
-100 -100 545.630084 547.135800 548.693505 549.759291 550.628610 552.203674 553.578923 554.412171 555.056788 556.420967 557.608818 558.275731 558.759744 559.940783 560.939598 561.421897 561.742208 562.811958 563.717345 564.105336 564.319556 565.253264 565.960817 -100 
-100 -100 544.159139 546.207198 547.973042 548.923619 549.454130 551.378770 552.888783 553.572809 553.857302 555.588697 556.932623 557.473631 557.623280 559.149155 560.285440 560.625401 560.591312 562.011507 563.052566 563.290440 563.145471 564.459286 565.372035 -100 
-100 -100 541.183200 544.948570 547.197359 547.838266 547.123710 550.308969 552.165431 552.490361 551.492897 554.510465 556.219935 556.430745 555.362498 558.112282 559.585259 559.568424 558.262954 560.947591 562.334926 562.211553 560.785894 563.409146 564.782573 -100 
-100 -100 543.526978 545.590292 547.374949 548.340758 548.880780 550.809932 552.321550 553.006712 553.292965 555.025992 556.372916 556.918122 557.071950 558.600905 559.739429 560.080405 560.043451 561.453623 562.482330 562.709244 562.555593 563.861729 564.769971 -100 
-100 -100 544.344855 545.892721 547.495386 548.594113 549.482469 551.066675 552.445424 553.282191 553.932089 555.296899 556.488529 557.162967 557.655388 558.842486 559.846906 560.334697 560.653465 561.699612 562.577160 562.943024 563.141336 564.057400 564.754336 -100 
-100 -100 543.068506 545.282242 547.167637 548.173666 548.719342 550.662343 552.188907 552.902203 553.227130 554.907227 556.217338 556.750587 556.904366 558.421710 559.556521 559.910187 559.892655 561.262908 562.264426 562.495629 562.367502 563.618154 564.491606 -100 
-100 -100 540.266007 544.408028 546.843123 547.539838 546.809521 550.021389 551.899085 552.280713 551.410882 554.265639 555.893034 556.080771 555.018382 557.737572 559.201181 559.212554 557.975354 560.549300 561.878253 561.771214 560.448292 562.910214 564.207793 -100 
-100 -100 543.566488 545.761888 547.615513 548.582959 549.087036 550.985442 552.473276 553.156732 553.455595 555.105225 556.388670 556.903146 557.042013 558.541171 559.660622 560.003650 559.973975 561.320921 562.296931 562.506663 562.359946 563.590841 564.451459 -100 
-100 -100 545.367452 546.875624 548.411340 549.433303 550.241504 551.728345 553.025910 553.807663 554.413588 555.710125 556.844273 557.485283 557.955676 559.101367 560.072908 560.545645 560.849496 561.840901 562.661197 562.985219 563.150358 564.019096 564.683956 -100 
-100 -100 545.132360 547.126309 548.799705 549.653873 550.092796 551.842638 553.218587 553.835174 554.088077 555.686982 556.934125 557.442144 557.592008 559.035186 560.116582 560.453893 560.431188 561.725684 562.650810 562.821528 562.638008 563.844324 564.685879 -100 
-100 -100 543.481970 547.123009 549.187901 549.681340 548.897037 551.748702 553.393087 553.649627 552.698722 555.447504 556.999907 557.186835 556.192554 558.757339 560.136932 560.147740 558.960252 561.397471 562.619159 562.439245 561.036523 563.450624 564.700783 -100 
-100 -100 547.397967 549.156938 550.580338 551.275879 551.603714 553.180226 554.421377 554.991522 555.227886 556.733763 557.909663 558.419550 558.589988 559.969073 561.001998 561.357297 561.363149 562.592164 563.458176 563.626725 563.442166 564.546741 565.296628 -100 
-100 -100 550.174997 551.016715 551.959160 552.710013 553.401387 554.458713 555.445609 556.189852 556.859006 557.885767 558.834133 559.530511 560.134995 561.064048 561.892290 562.451350 562.905143 563.676402 564.331521 564.700876 564.953689 565.521651 565.929814 -100 
-100 -100 551.482959 552.010027 552.739655 553.474091 554.232898 555.129525 556.017276 556.813216 557.590798 558.482956 559.349444 560.107282 560.825871 561.632247 562.389357 563.018063 563.591086 564.237759 564.818546 565.252947 565.612059 566.016190 566.289135 -100 
-100 -100 -100 -100 -100 -100 -100 -100 -100 -100 -100 -100 -100 -100 -100 -100 -100 -100 -100 -100 -100 -100 -100 -100 -100 -100 
-100 -100 -100 -100 -100 -100 -100 -100 -100 -100 -100 -100 -100 -100 -100 -100 -100 -100 -100 -100 -100 -100 -100 -100 -100 -100 
-100 -100 -100 -100 -100 -100 -100 -100 -100 -100 -100 -100 -100 -100 -100 -100 -100 -100 -100 -100 -100 -100 -100 -100 -100 -100 
-100 -100 556.427387 556.953069 557.721409 558.533481 559.380824 560.329735 561.262532 562.109008 562.935804 563.845279 564.727962 565.510142 566.251740 567.050493 567.803231 568.447757 569.058204 569.741825 570.381431 570.891537 571.317430 571.735231 572.006646 -100 
-100 -100 555.142019 555.884885 556.818654 557.658254 558.478629 559.527606 560.524602 561.331890 562.092315 563.083735 564.022913 564.762714 565.434463 566.304842 567.100761 567.689628 568.223849 568.993416 569.700743 570.185187 570.565553 571.090080 571.458323 -100 
-100 -100 552.741582 553.994688 555.257686 556.104363 556.788446 558.094406 559.238146 559.941412 560.500096 561.721798 562.796388 563.428050 563.894506 564.974794 565.881246 566.335394 566.646231 567.655479 568.517769 568.921479 569.136801 569.927502 570.506271 -100 
-100 -100 550.079803 552.016944 553.625759 554.434193 554.833013 556.546870 557.877443 558.449262 558.660587 560.266699 561.513431 562.005950 562.122824 563.562198 564.616244 564.903679 564.835635 566.240824 567.290800 567.577230 567.478879 568.670405 569.486356 -100 
-100 -100 549.754398 551.185623 552.640958 553.606956 554.374405 555.808080 557.052965 557.788241 558.357814 559.647440 560.776071 561.404186 561.853674 562.977301 563.917037 564.352682 564.641314 565.702246 566.616282 567.027905 567.254474 568.133970 568.794022 -100 
-100 -100 549.122430 550.328286 551.700518 552.748005 553.676358 555.022611 556.245798 557.082303 557.811883 558.985272 560.060502 560.763393 561.353252 562.356370 563.244649 563.762903 564.200360 565.120362 565.957511 566.423104 566.773939 567.530480 568.109784 -100 
-100 -100 547.466646 548.961568 550.490644 551.513792 552.333546 553.861874 555.195393 555.995030 556.611154 557.939592 559.098748 559.747695 560.214916 561.359369 562.321073 562.775607 563.078750 564.138220 565.041188 565.431819 565.645865 566.568307 567.265525 -100 
-100 -100 545.493023 547.579117 549.352707 550.280294 550.774886 552.683857 554.185866 554.872251 555.164749 556.849191 558.158512 558.686610 558.831926 560.314899 561.413537 561.731616 561.689270 563.099282 564.141460 564.393043 564.266171 565.559897 566.458182 -100 
-100 -100 545.881611 547.387898 548.938443 549.989924 550.842593 552.406848 553.775136 554.605407 555.247791 556.598944 557.776757 558.440704 558.922392 560.084408 561.063857 561.532844 561.845349 562.908412 563.810487 564.198282 564.412831 565.343399 566.048249 -100 
-100 -100 545.938120 547.168726 548.587250 549.694067 550.690142 552.111583 553.406384 554.304006 555.085122 556.303742 557.415236 558.145238 558.761186 559.801239 560.727252 561.275615 561.732394 562.658316 563.490858 563.946331 564.294963 565.073487 565.673292 -100 
-100 -100 544.932902 546.410007 547.948013 549.011668 549.884990 551.440860 552.798398 553.623645 554.266712 555.624896 556.806894 557.468451 557.948033 559.132606 560.133840 560.615397 560.933232 562.001088 562.904602 563.291743 563.505468 564.435712 565.140730 -100 
-100 -100 543.537750 545.569661 547.329524 548.290006 548.836864 550.732439 552.221813 552.905767 553.203738 554.906558 556.228180 556.754729 556.893628 558.424219 559.564041 559.904749 559.869962 561.287453 562.329419 562.576691 562.446560 563.739780 564.639139 -100 
-100 -100 544.308029 545.797793 547.353247 548.432433 549.314755 550.870442 552.222632 553.041838 553.681547 555.041249 556.227886 556.895002 557.379899 558.569125 559.574158 560.057704 560.373017 561.431515 562.322485 562.697401 562.901392 563.825201 564.527045 -100 
-100 -100 544.680331 545.941395 547.399009 548.539773 549.555501 550.973911 552.255098 553.138499 553.911664 555.134009 556.255101 556.996170 557.622673 558.672372 559.607304 560.162382 560.616916 561.521812 562.325952 562.754994 563.083306 563.848837 564.442285 -100 
-100 -100 543.981241 545.545249 547.161185 548.267498 549.153368 550.705568 552.047618 552.852714 553.479900 554.838966 556.031974 556.711876 557.208508 558.384992 559.379861 559.864441 560.180380 561.205278 562.058405 562.403218 562.585933 563.497239 564.192811 -100 
-100 -100 542.971857 545.143373 546.998539 547.991850 548.531439 550.413392 551.878672 552.532297 552.801507 554.499804 555.828043 556.373976 556.535802 558.035867 559.154828 559.497476 559.468805 560.818172 561.790452 561.983015 561.812884 563.082176 563.969106 -100 
-100 -100 544.462930 546.004486 547.581275 548.640060 549.478686 550.991370 552.302297 553.082429 553.686066 555.019127 556.188758 556.850698 557.332088 558.491383 559.470663 559.942428 560.243333 561.245295 562.073125 562.394880 562.557274 563.450321 564.134730 -100 
-100 -100 545.671822 546.882922 548.255126 549.294020 550.210074 551.548951 552.769595 553.607165 554.337517 555.505294 556.577808 557.285685 557.885946 558.899497 559.802770 560.336400 560.766212 561.621724 562.371183 562.753691 563.042060 563.767147 564.334503 -100 
-100 -100 545.871321 547.271338 548.680021 549.590326 550.309774 551.744322 553.007345 553.766122 554.352410 555.620739 556.729890 557.354938 557.813124 558.940866 559.896086 560.357905 560.651051 561.624400 562.424932 562.731519 562.879581 563.731344 564.384231 -100 
-100 -100 545.781316 547.657678 549.184670 549.898180 550.209569 551.933304 553.293664 553.902511 554.146455 555.707807 556.918418 557.401723 557.528642 558.962189 560.031141 560.358917 560.322008 561.606807 562.519577 562.683724 562.490329 563.664926 564.480213 -100 
-100 -100 548.023712 549.222089 550.401147 551.151073 551.750607 553.031704 554.176431 554.890220 555.453224 556.640082 557.681899 558.298277 558.762710 559.838414 560.753052 561.226572 561.537342 562.459517 563.211160 563.512244 563.650348 564.413658 564.985257 -100 
-100 -100 550.092455 550.788525 551.644066 552.391620 553.127875 554.124413 555.091450 555.880299 556.621947 557.582069 558.492114 559.213293 559.875491 560.739290 561.534367 562.122895 562.638156 563.345015 563.970258 564.375478 564.694805 565.187637 565.543485 -100 
-100 -100 551.193478 551.675980 552.369328 553.091299 553.852330 554.734849 555.620480 556.432425 557.228959 558.106636 558.961287 559.723387 560.452165 561.242088 561.988502 562.623172 563.207908 563.839346 564.411848 564.855715 565.228848 565.614549 565.871597 -100 
-100 -100 -100 -100 -100 -100 -100 -100 -100 -100 -100 -100 -100 -100 -100 -100 -100 -100 -100 -100 -100 -100 -100 -100 -100 -100 
-100 -100 -100 -100 -100 -100 -100 -100 -100 -100 -100 -100 -100 -100 -100 -100 -100 -100 -100 -100 -100 -100 -100 -100 -100 -100 
-100 -100 -100 -100 -100 -100 -100 -100 -100 -100 -100 -100 -100 -100 -100 -100 -100 -100 -100 -100 -100 -100 -100 -100 -100 -100 
-100 -100 555.958985 556.526466 557.324515 558.140467 558.979078 559.941558 560.879227 561.712044 562.518484 563.435046 564.317976 565.082877 565.802436 566.609400 567.364487 567.993366 568.583600 569.281171 569.930484 570.432890 570.845518 571.279313 571.564569 -100 
-100 -100 554.463422 555.351805 556.365755 557.197209 557.963561 559.075687 560.099565 560.868254 561.556613 562.605785 563.567953 564.264860 564.862049 565.792077 566.613096 567.158087 567.615365 568.456248 569.202714 569.659364 569.979140 570.572711 570.988477 -100 
-100 -100 551.340077 553.165772 554.668362 555.443320 555.839466 557.449902 558.705015 559.276564 559.511113 561.041150 562.227558 562.722565 562.860968 564.252919 565.271961 565.578383 565.537415 566.893991 567.901903 568.197683 568.115528 569.224822 569.968350 -100 
-100 -100 546.970821 550.719474 552.867143 553.431555 552.708003 555.565512 557.200276 557.433020 556.444727 559.233856 560.796366 560.946157 559.859750 562.484708 563.851911 563.764087 562.397042 565.097355 566.523482 566.514512 565.286115 567.642064 568.863539 -100 
-100 -100 548.294985 550.323209 552.029256 552.915088 553.379777 555.129564 556.492924 557.088927 557.322054 558.934441 560.185503 560.672919 560.783772 562.231098 563.290501 563.570385 563.493881 564.913954 565.979828 566.274485 566.190273 567.403604 568.241440 -100 
-100 -100 548.190542 549.663644 551.167548 552.172242 552.972634 554.450270 555.734790 556.498659 557.088820 558.393009 559.532832 560.168645 560.624632 561.751177 562.693733 563.130911 563.420597 564.479070 565.386403 565.785263 566.004044 566.907928 567.589528 -100 
-100 -100 546.085279 548.141012 549.883516 550.783747 551.250677 553.129270 554.600265 555.258316 555.526192 557.199736 558.502352 559.029592 559.176664 560.634777 561.710612 562.012372 561.959212 563.362325 564.398327 564.640964 564.500132 565.797449 566.696352 -100 
-100 -100 542.529345 546.349242 548.595005 549.189856 548.405117 551.588451 553.443237 553.781957 552.829109 555.759211 557.426730 557.648108 556.639780 559.272247 560.672485 560.624022 559.317533 561.977484 563.359128 563.244899 561.837058 564.442171 565.805260 -100 
-100 -100 544.518535 546.579501 548.336713 549.259784 549.755751 551.668122 553.173001 553.861854 554.156674 555.853096 557.174601 557.717037 557.879010 559.357056 560.453435 560.772170 560.730442 562.138407 563.174953 563.416036 563.276481 564.582642 565.489370 -100 
-100 -100 545.059169 546.537037 548.068437 549.119036 549.978189 551.527161 552.882150 553.708421 554.352688 555.700942 556.875588 557.536716 558.017326 559.187842 560.175604 560.649625 560.964742 562.030223 562.933992 563.323806 563.540113 564.468866 565.172085 -100 
-100 -100 543.599771 545.615795 547.362948 548.320922 548.874121 550.743217 552.219428 552.909788 553.224579 554.898351 556.196015 556.707421 556.834658 558.364481 559.503140 559.843718 559.812212 561.234230 562.286228 562.552493 562.445061 563.722723 564.610971 -100 
-100 -100 540.674977 544.376312 546.604922 547.282562 546.672784 549.719577 551.516389 551.868500 550.987688 553.852018 555.476679 555.637220 554.517724 557.298575 558.786448 558.776833 557.481243 560.167638 561.574259 561.508718 560.196674 562.709749 564.032592 -100 
-100 -100 542.978621 545.007274 546.772683 547.748022 548.310636 550.173513 551.635902 552.311898 552.617609 554.293782 555.599073 556.118389 556.252485 557.788383 558.932129 559.275807 559.242227 560.654230 561.692746 561.945179 561.826883 563.099450 563.985946 -100 
-100 -100 543.809716 545.318446 546.891784 547.983756 548.868538 550.396429 551.715149 552.505336 553.125545 554.484243 555.677868 556.355984 556.850342 558.034041 559.034232 559.518771 559.835140 560.876289 561.746705 562.104043 562.295148 563.215889 563.917133 -100 
-100 -100 542.627495 544.750562 546.581100 547.582047 548.143887 549.992342 551.421018 552.037360 552.272318 554.008123 555.369956 555.940089 556.121067 557.621057 558.740400 559.084912 559.060898 560.416692 561.390026 561.571670 561.382322 562.686791 563.595950 -100 
-100 -100 539.998468 543.925737 546.267527 546.976074 546.350697 549.367642 551.100128 551.326194 550.232122 553.279842 555.017182 555.273671 554.282575 556.946807 558.380003 558.377083 557.131468 559.683123 560.967339 560.762613 559.258481 561.891333 563.266877 -100 
-100 -100 543.099683 545.195870 546.979409 547.923074 548.431099 550.246078 551.652632 552.250356 552.465021 554.177127 555.517428 556.070247 556.236083 557.717980 558.820547 559.150871 559.109923 560.441052 561.387966 561.544751 561.333619 562.620236 563.519249 -100 
-100 -100 544.785195 546.232353 547.699756 548.661174 549.422313 550.893716 552.178228 552.938931 553.524983 554.834069 555.982411 556.629341 557.099017 558.243474 559.209343 559.670665 559.961120 560.948064 561.759459 562.065553 562.213387 563.095234 563.772752 -100 
-100 -100 544.529196 546.442723 548.019103 548.755797 549.072405 550.895666 552.333991 552.982693 553.252334 554.842698 556.075952 556.559924 556.678144 558.140032 559.227496 559.549733 559.500965 560.812289 561.750161 561.925321 561.744798 562.949159 563.791436 -100 
-100 -100 542.930501 546.427040 548.356180 548.657912 547.568962 550.686201 552.476861 552.806950 551.909690 554.623976 556.141916 556.275940 555.190729 557.826691 559.228739 559.215101 557.961662 560.461368 561.717658 561.557376 560.175980 562.573358 563.817041 -100 
-100 -100 546.727125 548.413551 549.746675 550.328008 550.538181 552.202415 553.524512 554.144932 554.409868 555.904537 557.058396 557.536251 557.669759 559.067015 560.107255 560.449038 560.430987 561.680449 562.565008 562.745732 562.569911 563.669409 564.416088 -100 
-100 -100 549.434949 550.241932 551.133606 551.826388 552.473063 553.552066 554.573140 555.343684 556.027146 557.051362 557.988563 558.668864 559.258010 560.187165 561.014205 561.565503 562.010029 562.785317 563.446943 563.821173 564.076742 564.643409 565.050432 -100 
-100 -100 550.715315 551.221698 551.918832 552.618380 553.353652 554.254418 555.157842 555.968615 556.754655 557.646433 558.506516 559.254900 559.964640 560.767050 561.520334 562.143132 562.710473 563.356451 563.938797 564.374692 564.734433 565.137969 565.410386 -100 
-100 -100 -100 -100 -100 -100 -100 -100 -100 -100 -100 -100 -100 -100 -100 -100 -100 -100 -100 -100 -100 -100 -100 -100 -100 -100 
-100 -100 -100 -100 -100 -100 -100 -100 -100 -100 -100 -100 -100 -100 -100 -100 -100 -100 -100 -100 -100 -100 -100 -100 -100 -100 
-100 -100 -100 -100 -100 -100 -100 -100 -100 -100 -100 -100 -100 -100 -100 -100 -100 -100 -100 -100 -100 -100 -100 -100 -100 -100 
-100 -100 555.460047 556.089603 556.922607 557.733670 558.548239 559.537097 560.486186 561.300139 562.073416 563.011620 563.902109 564.645188 565.330868 566.161339 566.927165 567.536359 568.093208 568.818194 569.481652 569.968561 570.353565 570.816320 571.123439 -100 
-100 -100 553.559262 554.743298 555.880329 556.668482 557.279948 558.553181 559.637893 560.334607 560.850010 562.059715 563.080948 563.703381 564.127591 565.219470 566.101666 566.569247 566.843263 567.862077 568.681839 569.076286 569.237336 569.998379 570.504046 -100 
-100 -100 548.383810 551.947972 553.944350 554.461141 553.734838 556.481427 558.039351 558.281552 557.330147 560.032217 561.531368 561.698273 560.657594 563.215986 564.543582 564.493781 563.183044 565.805466 567.169458 567.170150 565.968433 568.224949 569.362237 -100 
-100 -100 533.434936 547.989455 551.749770 551.249751 542.234331 553.403744 556.183343 555.200695 545.572170 556.986636 559.742975 558.690940 549.026078 560.215736 562.754919 561.355492 550.726711 562.686562 565.430740 564.304652 554.854262 565.484586 568.061316 -100 
-100 -100 545.239482 549.051668 551.271693 551.887197 551.203021 554.113252 555.791892 556.045979 555.068874 557.878776 559.456748 559.606068 558.516247 561.154435 562.535118 562.446927 561.076643 563.787766 565.222158 565.208530 563.979963 566.368334 567.619772 -100 
-100 -100 546.780517 548.827560 550.557463 551.453996 551.921292 553.735049 555.150631 555.774653 556.021164 557.659728 558.931699 559.433765 559.558955 561.010863 562.079267 562.370019 562.304039 563.714655 564.763747 565.029366 564.914874 566.171542 567.041899 -100 
-100 -100 543.084825 546.890995 549.117616 549.693383 548.887966 552.039007 553.862349 554.175266 553.201165 556.111711 557.762440 557.970568 556.951668 559.573804 560.965168 560.909407 559.596989 562.254696 563.636040 563.523212 562.114866 564.709656 566.064258 -100 
-100 -100 529.183877 543.656265 547.448640 546.812281 536.875753 549.211510 552.346569 551.449205 541.612086 553.425656 556.347959 555.419770 546.060550 557.044322 559.591627 558.268371 547.953789 559.616270 562.248354 560.855871 550.327678 562.105196 564.974673 -100 
-100 -100 541.525288 545.331596 547.567569 548.161536 547.381481 550.564475 552.420676 552.764094 551.817823 554.752973 556.425097 556.650588 555.647968 558.292797 559.706728 559.669600 558.370649 561.034841 562.418930 562.306489 560.900319 563.505896 564.869164 -100 
-100 -100 543.682925 545.713064 547.454262 548.384795 548.901235 550.784387 552.269358 552.955833 553.259417 554.943804 556.254176 556.783076 556.930315 558.436928 559.557471 559.890374 559.856744 561.274697 562.322557 562.579876 562.458659 563.749850 564.646002 -100 
-100 -100 540.694925 544.389691 546.604866 547.265769 546.641389 549.681413 551.475963 551.827891 550.947438 553.809387 555.433269 555.595574 554.477958 557.254652 558.738465 558.727614 557.434219 560.125681 561.540212 561.483651 560.178184 562.691789 564.013301 -100 
-100 -100 527.861058 541.766010 545.490465 545.048818 536.008923 547.481871 550.442064 549.592828 540.174425 551.566355 554.369336 553.272375 543.215257 554.934715 557.667466 556.391526 546.037425 557.792017 560.482897 559.230979 549.268404 560.492719 563.243235 -100 
-100 -100 540.073423 543.781965 546.016801 546.696996 546.083100 549.111518 550.885618 551.216899 550.322832 553.188679 554.822796 554.994971 553.885279 556.668632 558.157789 558.150499 556.855819 559.536460 560.936856 560.865836 559.549047 562.059045 563.379943 -100 
-100 -100 542.426625 544.494430 546.283618 547.265062 547.819558 549.660140 551.088752 551.720419 551.982101 553.688497 555.027704 555.578916 555.741968 557.263763 558.398114 558.744593 558.718153 560.105465 561.115780 561.336613 561.185212 562.475147 563.373487 -100 
-100 -100 539.584600 543.493491 545.824687 546.535717 545.916702 548.926392 550.648490 550.866985 549.771444 552.825765 554.572621 554.837231 553.853284 556.528185 557.970713 557.974469 556.736484 559.304070 560.606139 560.416937 558.924715 561.566774 562.947207 -100 
-100 -100 526.360864 541.192121 545.140713 544.742364 535.659812 547.116021 549.976156 548.832578 538.276682 550.774203 553.869382 552.994143 543.618264 554.679257 557.275476 556.051099 546.115210 557.349706 559.823384 558.286855 547.405368 559.469312 562.396678 -100 
-100 -100 540.055289 543.934388 546.213768 546.861258 546.183392 549.165375 550.872022 551.076695 549.963458 552.993502 554.717262 554.963225 553.963367 556.617963 558.042292 558.031374 556.776191 559.316273 560.589051 560.372682 558.857411 561.481427 562.852036 -100 
-100 -100 543.402622 545.399963 547.069210 547.897435 548.299573 550.113952 551.531977 552.148555 552.385301 554.038260 555.328319 555.847715 555.989623 557.462927 558.558575 558.883004 558.835744 560.157446 561.100251 561.264563 561.067831 562.317948 563.193143 -100 
-100 -100 541.643788 545.208693 547.219325 547.583282 546.543119 549.714816 551.544511 551.887259 550.996961 553.748380 555.300195 555.446799 554.366311 557.022861 558.440294 558.424437 557.166593 559.685055 560.959148 560.802024 559.426074 561.860072 563.135921 -100 
-100 -100 530.243826 543.822892 547.173612 546.126208 535.351932 548.154410 551.342402 550.561477 541.362303 552.385766 555.049789 553.976207 544.314622 555.519337 558.112537 556.889012 546.984515 558.133400 560.598267 559.243729 549.269840 560.313787 562.975019 -100 
-100 -100 543.932931 547.223446 548.968243 549.186132 548.064351 551.058107 552.766138 553.100134 552.234761 554.864354 556.320823 556.470086 555.426067 557.993523 559.351224 559.366736 558.163260 560.595842 561.805183 561.667756 560.322002 562.622027 563.781436 -100 
-100 -100 548.549517 549.619723 550.601389 551.213469 551.665181 552.933559 554.039072 554.753724 555.278285 556.462849 557.460612 558.068903 558.487350 559.580921 560.472573 560.953710 561.227763 562.170681 562.900252 563.208507 563.299673 564.043059 564.545044 -100 
-100 -100 550.202628 550.758307 551.473080 552.149624 552.847393 553.778715 554.701940 555.501825 556.261736 557.179497 558.051011 558.780920 559.459395 560.287440 561.053301 561.658724 562.195695 562.868881 563.465896 563.887130 564.219928 564.655317 564.951449 -100 
-100 -100 -100 -100 -100 -100 -100 -100 -100 -100 -100 -100 -100 -100 -100 -100 -100 -100 -100 -100 -100 -100 -100 -100 -100 -100 
-100 -100 -100 -100 -100 -100 -100 -100 -100 -100 -100 -100 -100 -100 -100 -100 -100 -100 -100 -100 -100 -100 -100 -100 -100 -100 
-100 -100 -100 -100 -100 -100 -100 -100 -100 -100 -100 -100 -100 -100 -100 -100 -100 -100 -100 -100 -100 -100 -100 -100 -100 -100 
-100 -100 555.273009 555.840532 556.638403 557.453617 558.290231 559.249055 560.182102 561.009130 561.807030 562.711201 563.580028 564.331764 565.041220 565.842323 566.594727 567.221526 567.807517 568.497082 569.136348 569.629074 570.034371 570.464106 570.747775 -100 
-100 -100 553.780208 554.668902 555.683133 556.514537 557.279457 558.387859 559.407443 560.171283 560.851533 561.886683 562.832640 563.514677 564.101013 565.026216 565.846859 566.392253 566.846715 567.678516 568.412889 568.857831 569.168917 569.758297 570.172698 -100 
-100 -100 550.662200 552.488438 553.991675 554.767448 555.162943 556.768972 558.020101 558.588573 558.816254 560.329192 561.495851 561.973235 562.099293 563.488476 564.511631 564.823114 564.782348 566.127765 567.120123 567.400847 567.307675 568.412860 569.155543 -100 
-100 -100 546.301285 550.049706 552.196891 552.761528 552.037334 554.888750 556.518998 556.750101 555.757031 558.526275 560.066250 560.196845 559.098061 561.722829 563.097905 563.019723 561.656800 564.344251 565.752209 565.725831 564.484522 566.836699 568.057718 -100 
-100 -100 547.639426 549.663686 551.364217 552.245165 552.705072 554.447674 555.805232 556.397419 556.623885 558.219442 559.450859 559.921580 560.022980 561.471787 562.539995 562.830190 562.758097 564.168917 565.219671 565.499430 565.404010 566.612379 567.448591 -100 
-100 -100 547.554029 549.016814 550.507012 551.499166 552.289044 553.757180 555.033910 555.791184 556.372986 557.663848 558.788335 559.410768 559.860049 560.990778 561.944337 562.393265 562.688735 563.741844 564.638538 565.026823 565.237244 566.135172 566.813630 -100 
-100 -100 545.469449 547.506354 549.225517 550.105114 550.555825 552.422064 553.883184 554.532558 554.791309 556.454324 557.745229 558.261419 558.403449 559.869995 560.961136 561.278290 561.234128 562.634365 563.663347 563.899786 563.753874 565.044333 565.938537 -100 
-100 -100 541.923944 545.717900 547.933221 548.501699 547.696482 550.865114 552.708344 553.037086 552.075262 554.997755 556.657340 556.870345 555.858378 558.503388 559.922242 559.892129 558.598068 561.256609 562.634178 562.518025 561.108746 563.706413 565.063670 -100 
-100 -100 543.891636 545.931315 547.660437 548.556893 549.030951 550.926988 552.418862 553.096784 553.383554 555.076203 556.395850 556.936848 557.100674 558.589969 559.701676 560.035531 560.004750 561.415433 562.453010 562.696353 562.557626 563.858428 564.760013 -100 
-100 -100 544.402017 545.864590 547.372696 548.398159 549.234772 550.766556 552.107100 552.920653 553.556972 554.906461 556.087239 556.755334 557.243317 558.422971 559.420842 559.904815 560.228385 561.300460 562.211587 562.609529 562.830450 563.755140 564.453181 -100 
-100 -100 542.919226 544.923689 546.650532 547.583526 548.112517 549.964022 551.424080 552.098268 552.403038 554.083743 555.396161 555.922544 556.061939 557.599103 558.743275 559.089318 559.064017 560.495923 561.562011 561.843868 561.746693 563.019315 563.900551 -100 
-100 -100 539.985373 543.676480 545.885505 546.537162 545.900696 548.929337 550.707788 551.039583 550.145116 553.020531 554.665379 554.845629 553.741246 556.528039 558.018722 558.012092 556.721639 559.419959 560.844667 560.800156 559.503595 562.009421 563.323217 -100 
-100 -100 542.298347 544.315278 546.060263 547.010231 547.546714 549.387418 550.827569 551.481691 551.774044 553.457118 554.779116 555.315799 555.463353 557.005930 558.153239 558.500363 558.472454 559.895525 560.950091 561.220426 561.114417 562.383563 563.263940 -100 
-100 -100 543.153410 544.646315 546.196143 547.262619 548.121435 549.622380 550.913625 551.678730 552.283476 553.644269 554.849672 555.540792 556.045770 557.236858 558.242283 558.731432 559.053483 560.103871 560.986996 561.357520 561.557217 562.477295 563.175447 -100 
-100 -100 542.002210 544.102416 545.904045 546.878341 547.414086 549.230634 550.626006 551.211973 551.426591 553.162066 554.533321 555.112972 555.301831 556.809577 557.935429 558.285198 558.265902 559.629185 560.613107 560.804889 560.621939 561.926377 562.833923 -100 
-100 -100 539.393840 543.291479 545.599691 546.280723 545.630263 548.612478 550.308788 550.501571 549.383677 552.430773 554.175835 554.438702 553.452533 556.124150 557.564104 557.566345 556.324605 558.882070 560.174718 559.978077 558.479320 561.111675 562.485850 -100 
-100 -100 542.478777 544.549892 546.301882 547.217406 547.699877 549.485312 550.862018 551.432894 551.628656 553.336877 554.679600 555.234906 555.403114 556.889658 557.997056 558.331169 558.293232 559.628297 560.580480 560.742471 560.534889 561.821608 562.719848 -100 
-100 -100 544.138139 545.564287 547.002307 547.934976 548.670990 550.120504 551.385367 552.128937 552.702383 554.005676 555.151725 555.797114 556.266149 557.412237 558.380332 558.843186 559.134754 560.123733 560.937945 561.246695 561.396447 562.279030 562.956556 -100 
-100 -100 543.861455 545.754199 547.300775 548.007258 548.299188 550.108422 551.537181 552.177818 552.440497 554.024578 555.252210 555.731084 555.845554 557.306784 558.394349 558.715806 558.665996 559.977820 560.916788 561.092696 560.912918 562.118652 562.961535 -100 
-100 -100 542.246398 545.721293 547.620422 547.891590 546.778540 549.888312 551.676726 552.004942 551.104665 553.812831 555.323502 555.450237 554.359009 556.992952 558.393576 558.377275 557.120880 559.620005 560.876213 560.715243 559.333439 561.732684 562.977458 -100 
-100 -100 546.019842 547.689536 548.998267 549.554635 549.745824 551.403411 552.724210 553.344063 553.606955 555.096578 556.243742 556.714582 556.842076 558.235879 559.273184 559.611303 559.589598 560.837160 561.720545 561.899996 561.723459 562.823965 563.571475 -100 
-100 -100 548.708102 549.503376 550.377033 551.051073 551.683323 552.755530 553.774203 554.543474 555.224730 556.244716 557.176283 557.850548 558.434224 559.359189 560.182405 560.729614 561.170254 561.942807 562.602512 562.975186 563.229884 563.796753 564.204127 -100 
-100 -100 549.978055 550.475448 551.158252 551.842616 552.565836 553.459774 554.359978 555.168785 555.952349 556.840263 557.695364 558.438360 559.143012 559.941008 560.690126 561.308706 561.872101 562.514992 563.095051 563.529229 563.887956 564.291288 564.563798 -100 
-100 -100 -100 -100 -100 -100 -100 -100 -100 -100 -100 -100 -100 -100 -100 -100 -100 -100 -100 -100 -100 -100 -100 -100 -100 -100 
-100 -100 -100 -100 -100 -100 -100 -100 -100 -100 -100 -100 -100 -100 -100 -100 -100 -100 -100 -100 -100 -100 -100 -100 -100 -100 
-100 -100 -100 -100 -100 -100 -100 -100 -100 -100 -100 -100 -100 -100 -100 -100 -100 -100 -100 -100 -100 -100 -100 -100 -100 -100 
-100 -100 555.050642 555.576528 556.344706 557.155650 557.999271 558.940481 559.863884 560.699421 561.509907 562.393752 563.246961 564.002099 564.723444 565.510702 566.258350 566.899561 567.502429 568.169665 568.788514 569.278863 569.690036 570.100266 570.368961 -100 
-100 -100 553.770477 554.514499 555.449606 556.290411 557.109223 558.149907 559.138188 559.937755 560.684483 561.645331 562.548833 563.257077 563.906815 564.768278 565.564305 566.156200 566.687147 567.436557 568.117141 568.576346 568.938314 569.455562 569.822046 -100 
-100 -100 551.379658 552.635464 553.901826 554.753776 555.440973 556.735322 557.870643 558.573223 559.126306 560.305883 561.332765 561.924776 562.365726 563.442761 564.359370 564.829506 565.147944 566.127777 566.951660 567.320040 567.509532 568.295094 568.874556 -100 
-100 -100 548.733035 550.672779 552.284000 553.099345 553.506645 555.200951 556.521259 557.099788 557.319655 558.867731 560.055532 560.502094 560.590146 562.034232 563.109027 563.426863 563.383482 564.746212 565.746893 565.989449 565.856734 567.047852 567.867196 -100 
-100 -100 548.440771 549.864246 551.309407 552.268683 553.030747 554.447493 555.680780 556.413964 556.977900 558.226039 559.307555 559.897149 560.324908 561.454127 562.415448 562.878456 563.183193 564.217797 565.093826 565.470312 565.670718 566.542943 567.201755 -100 
-100 -100 547.857566 549.037859 550.378991 551.400616 552.308685 553.635654 554.843874 555.669570 556.384981 557.529441 558.570411 559.242788 559.816467 560.830484 561.744444 562.290807 562.743688 563.648731 564.459998 564.902324 565.235912 565.980091 566.552815 -100 
-100 -100 546.265183 547.706436 549.177484 550.154560 550.940427 552.444712 553.759475 554.542831 555.141496 556.448562 557.581590 558.202766 558.653537 559.821575 560.820893 561.313500 561.641587 562.688821 563.572116 563.950188 564.156713 565.061295 565.746188 -100 
-100 -100 544.340903 546.341682 548.034935 548.901791 549.352219 551.233478 552.713796 553.380621 553.654722 555.324716 556.615319 557.117259 557.240527 558.764068 559.912158 560.278877 560.275778 561.669358 562.695168 562.944703 562.822939 564.091634 564.972281 -100 
-100 -100 544.657133 546.104944 547.588133 548.581164 549.388105 550.921007 552.264492 553.072976 553.698895 555.043624 556.216959 556.873592 557.352932 558.543574 559.559883 560.065159 560.405192 561.467599 562.367399 562.760822 562.980441 563.894836 564.585255 -100 
-100 -100 544.631230 545.826172 547.193538 548.246858 549.196033 550.585146 551.852277 552.723139 553.486546 554.711102 555.837577 556.582005 557.211951 558.270803 559.217764 559.787045 560.261698 561.198956 562.045327 562.519769 562.881063 563.646316 564.231337 -100 
-100 -100 543.568264 545.021755 546.517065 547.526397 548.346235 549.872195 551.199388 551.987164 552.602552 553.985148 555.205407 555.902437 556.409788 557.605729 558.614862 559.105382 559.435035 560.523578 561.457569 561.884365 562.129265 563.037475 563.719378 -100 
-100 -100 542.149646 544.162974 545.882043 546.783197 547.264425 549.135846 550.591935 551.224445 551.474738 553.223549 554.601946 555.178260 555.356170 556.890543 558.029789 558.372412 558.345218 559.790233 560.874400 561.180325 561.106992 562.358902 563.224069 -100 
-100 -100 542.943496 544.409386 545.922393 546.947380 547.773179 549.289281 550.597886 551.366992 551.971273 553.355687 554.585382 555.293384 555.809007 557.008007 558.016582 558.504445 558.829580 559.911708 560.838359 561.257950 561.497173 562.402333 563.083030 -100 
-100 -100 543.375227 544.599443 546.006624 547.095901 548.060582 549.424864 550.648757 551.477049 552.214856 553.446801 554.596411 555.365913 556.014245 557.078020 558.022541 558.586168 559.051934 559.975403 560.805567 561.264097 561.612962 562.372554 562.955636 -100 
-100 -100 542.762543 544.263797 545.812890 546.867310 547.707232 549.189260 550.456592 551.192040 551.770990 553.137622 554.354462 555.054150 555.564864 556.758738 557.768214 558.264465 558.591752 559.631317 560.504089 560.870689 561.068998 561.976536 562.665315 -100 
-100 -100 541.827766 543.903090 545.674412 546.616063 547.120128 548.916617 550.295151 550.866966 551.070595 552.785579 554.138200 554.697086 554.864079 556.384365 557.520552 557.875700 557.857389 559.217974 560.205528 560.416584 560.262540 561.524809 562.404648 -100 
-100 -100 543.254768 544.728128 546.231769 547.234964 548.028142 549.475595 550.719713 551.438234 551.996476 553.329103 554.508340 555.175371 555.659487 556.830448 557.821471 558.301987 558.609805 559.619372 560.457087 560.790144 560.961436 561.852125 562.532890 -100 
-100 -100 544.392214 545.552493 546.859393 547.838436 548.704356 550.000141 551.181455 551.983605 552.687475 553.845522 554.914398 555.618471 556.216226 557.234024 558.142686 558.679605 559.111515 559.971027 560.725687 561.113191 561.405299 562.131438 562.698309 -100 
-100 -100 544.551681 545.899378 547.239299 548.081640 548.745678 550.159362 551.409412 552.155587 552.730063 553.985148 555.081550 555.694291 556.142927 557.270880 558.227166 558.686900 558.976672 559.951717 560.754391 561.061205 561.209247 562.065272 562.720050 -100 
-100 -100 544.441257 546.255146 547.707967 548.346691 548.594054 550.319556 551.687200 552.299004 552.541745 554.087934 555.280793 555.745917 555.856578 557.289736 558.357413 558.678728 558.632931 559.918908 560.831987 560.992396 560.794146 561.976789 562.796275 -100 
-100 -100 546.621777 547.777358 548.899327 549.591540 550.146431 551.421776 552.570823 553.287835 553.849378 555.024947 556.051488 556.651776 557.102352 558.172666 559.082281 559.547944 559.850141 560.769329 561.518668 561.815799 561.950664 562.717753 563.292142 -100 
-100 -100 548.640449 549.309866 550.126110 550.833306 551.538947 552.524639 553.489887 554.278278 555.016675 555.968059 556.866104 557.574429 558.225176 559.081121 559.868918 560.449152 560.956264 561.657782 562.279022 562.680453 562.997368 563.491055 563.847996 -100 
-100 -100 549.716335 550.179801 550.843385 551.534152 552.270870 553.140994 554.021639 554.830732 555.622912 556.492865 557.337304 558.088377 558.806896 559.588256 560.326568 560.952842 561.529590 562.154820 562.722553 563.162596 563.533364 563.918720 564.176069 -100 
-100 -100 -100 -100 -100 -100 -100 -100 -100 -100 -100 -100 -100 -100 -100 -100 -100 -100 -100 -100 -100 -100 -100 -100 -100 -100 
-100 -100 -100 -100 -100 -100 -100 -100 -100 -100 -100 -100 -100 -100 -100 -100 -100 -100 -100 -100 -100 -100 -100 -100 -100 -100 
-100 -100 -100 -100 -100 -100 -100 -100 -100 -100 -100 -100 -100 -100 -100 -100 -100 -100 -100 -100 -100 -100 -100 -100 -100 -100 
-100 -100 554.620249 555.174506 555.954689 556.753666 557.578438 558.531977 559.463504 560.289725 561.083829 561.977363 562.833484 563.574655 564.279054 565.083346 565.844913 566.482307 567.072224 567.749305 568.368519 568.841045 569.231879 569.658506 569.943048 -100 
-100 -100 553.157918 554.020743 555.006283 555.813970 556.562594 557.668539 558.691404 559.460308 560.141723 561.160974 562.088405 562.755537 563.334844 564.268012 565.106427 565.674813 566.144378 566.951876 567.651874 568.063378 568.349518 568.941465 569.361897 -100 
-100 -100 550.116014 551.878024 553.326771 554.062537 554.428870 556.042615 557.308388 557.896499 558.143229 559.621730 560.755350 561.207648 561.319430 562.729093 563.788664 564.154156 564.168933 565.449154 566.372552 566.589128 566.438232 567.570789 568.334600 -100 
-100 -100 545.879455 549.481694 551.541689 552.047281 551.265584 554.150918 555.810335 556.081404 555.154518 557.841165 559.326863 559.418670 558.285775 560.956129 562.390814 562.412279 561.212068 563.729892 565.022351 564.893089 563.516454 565.967861 567.234372 -100 
-100 -100 547.109595 549.063298 550.703627 551.540685 551.969568 553.719068 555.091013 555.702980 555.948089 557.506200 558.699109 559.138349 559.222814 560.701889 561.820773 562.178613 562.172332 563.521182 564.504993 564.724497 564.574383 565.806010 566.659142 -100 
-100 -100 546.982520 548.397761 549.840686 550.798442 551.567190 553.030801 554.310317 555.073322 555.655816 556.922949 558.014579 558.601661 559.029522 560.197703 561.206637 561.713108 562.050368 563.082028 563.947896 564.315863 564.515024 565.400128 566.070861 -100 
-100 -100 544.937964 546.898505 548.557331 549.400110 549.830692 551.687783 553.146447 553.797428 554.055335 555.691324 556.940450 557.393949 557.470467 559.024094 560.205644 560.602870 560.624920 561.998424 563.008934 563.261180 563.153271 564.386959 565.244860 -100 
-100 -100 541.499363 545.129692 547.256264 547.780371 546.953166 550.110109 551.949333 552.281182 551.330723 554.214267 555.821609 555.929394 554.725644 557.591318 559.154541 559.241353 558.087511 560.658261 562.011291 561.951038 560.686967 563.124346 564.407530 -100 
-100 -100 543.297616 545.267778 546.940258 547.796822 548.244894 550.131536 551.618090 552.289389 552.571545 554.255970 555.559437 556.059937 556.171838 557.748056 558.942877 559.347877 559.379117 560.772463 561.807127 562.082512 561.993003 563.235418 564.096835 -100 
-100 -100 543.681599 545.121923 546.595134 547.575880 548.371253 549.905152 551.242856 552.032772 552.644007 554.026977 555.243912 555.932883 556.434617 557.644419 558.674646 559.188703 559.536430 560.616186 561.539096 561.961355 562.205257 563.104071 563.779163 -100 
-100 -100 542.097486 544.112305 545.812033 546.670719 547.101386 549.004272 550.476434 551.087950 551.295097 553.102997 554.528966 555.136823 555.340561 556.869174 558.007248 558.353519 558.329656 559.783175 560.876634 561.197730 561.142587 562.376170 563.228570 -100 
-100 -100 539.066150 542.818410 545.004918 545.530926 544.643000 547.869655 549.694057 549.899210 548.698340 551.921822 553.773400 554.090045 553.128110 555.835229 557.285471 557.257475 555.942052 558.685947 560.155889 560.180009 558.995778 561.397062 562.660366 -100 
-100 -100 541.463889 543.493525 545.213154 546.088992 546.526518 548.418609 549.871170 550.463234 550.658831 552.469543 553.906440 554.527017 554.739853 556.268745 557.402323 557.742403 557.712379 559.161801 560.251946 560.569843 560.511848 561.743034 562.594062 -100 
-100 -100 542.398266 543.877969 545.399081 546.421811 547.237695 548.742151 550.032432 550.776359 551.359010 552.753644 553.999135 554.719774 555.244979 556.450588 557.466842 557.964915 558.297675 559.370575 560.287795 560.704060 560.942575 561.836100 562.508104 -100 
-100 -100 541.328260 543.388354 545.150316 546.087143 546.591235 548.405401 549.801541 550.388013 550.607853 552.331652 553.694190 554.256968 554.422841 555.973731 557.134201 557.506236 557.505442 558.895481 559.925298 560.193178 560.097282 561.329634 562.185359 -100 
-100 -100 538.814314 542.623947 544.877223 545.517799 544.827094 547.818690 549.521826 549.730492 548.650984 551.640343 553.342270 553.546572 552.459968 555.241538 556.743038 556.776874 555.557429 558.145029 559.496578 559.427179 558.159101 560.576619 561.850681 -100 
-100 -100 541.843755 543.875412 545.594546 546.486285 546.948993 548.726338 550.096775 550.667551 550.867579 552.547194 553.860047 554.380876 554.514175 556.039691 557.181945 557.539744 557.520581 558.877373 559.867425 560.097017 559.971006 561.188466 562.038278 -100 
-100 -100 543.471932 544.882132 546.307894 547.238040 547.973414 549.398857 550.639082 551.366014 551.928218 553.215854 554.346931 554.979817 555.442111 556.596958 557.578632 558.056172 558.361641 559.358702 560.185925 560.516352 560.686500 561.555701 562.218899 -100 
-100 -100 543.190655 545.073630 546.623825 547.358334 547.690353 549.438012 550.812716 551.419839 551.662186 553.237255 554.460708 554.944135 555.071378 556.521306 557.607430 557.939809 557.906582 559.207202 560.135859 560.302757 560.112503 561.331970 562.178505 -100 
-100 -100 541.586806 545.044080 546.956791 547.294774 546.320679 549.272643 550.968890 551.249332 550.319370 553.026656 554.541577 554.688957 553.645230 556.232700 557.617832 557.614458 556.395839 558.851045 560.076287 559.881510 558.445700 560.898619 562.162990 -100 
-100 -100 545.329308 546.994470 548.313410 548.903546 549.138584 550.735710 552.002119 552.587367 552.829417 554.313047 555.460961 555.941108 556.083430 557.461061 558.489691 558.831653 558.819525 560.048136 560.911383 561.069703 560.872617 561.990238 562.747807 -100 
-100 -100 547.996444 548.790991 549.669166 550.354643 550.995533 552.044382 553.035186 553.782823 554.449606 555.462214 556.390972 557.066373 557.652167 558.571194 559.389778 559.936235 560.376701 561.140575 561.789471 562.151452 562.398617 562.969274 563.379993 -100 
-100 -100 549.256627 549.753764 550.438013 551.125334 551.847835 552.728800 553.611795 554.405288 555.177386 556.057893 556.908683 557.649629 558.352743 559.147059 559.892749 560.509106 561.069985 561.707341 562.280603 562.708388 563.063103 563.466835 563.740448 -100 
-100 -100 -100 -100 -100 -100 -100 -100 -100 -100 -100 -100 -100 -100 -100 -100 -100 -100 -100 -100 -100 -100 -100 -100 -100 -100 
-100 -100 -100 -100 -100 -100 -100 -100 -100 -100 -100 -100 -100 -100 -100 -100 -100 -100 -100 -100 -100 -100 -100 -100 -100 -100 
-100 -100 -100 -100 -100 -100 -100 -100 -100 -100 -100 -100 -100 -100 -100 -100 -100 -100 -100 -100 -100 -100 -100 -100 -100 -100 
-100 -100 554.133521 554.740602 555.544176 556.327740 557.121156 558.099353 559.043416 559.853351 560.617816 561.535210 562.401989 563.125284 563.800687 564.635658 565.416431 566.043308 566.607343 567.310608 567.940467 568.393614 568.753748 569.211359 569.519631 -100 
-100 -100 552.289613 553.425158 554.513387 555.261256 555.842606 557.111671 558.200030 558.903587 559.421567 560.598349 561.585011 562.179714 562.588812 563.694629 564.607333 565.116022 565.423248 566.393548 567.153390 567.490175 567.603853 568.374293 568.891280 -100 
-100 -100 547.296796 550.703170 552.598064 553.042794 552.248721 555.024637 556.610131 556.891169 556.001969 558.610134 560.042974 560.160974 559.079941 561.685873 563.081517 563.141394 561.997942 564.437203 565.666250 565.544588 564.193151 566.547884 567.732672 -100 
-100 -100 532.959618 546.860508 550.422411 549.798173 540.524218 551.910485 554.761650 553.883684 544.657261 555.636734 558.260190 557.121031 547.275732 558.662645 561.328068 560.182197 550.477840 561.501450 563.961328 562.593357 552.447655 563.711228 566.423083 -100 
-100 -100 544.179640 547.823045 549.931867 550.469119 549.714489 552.653100 554.359362 554.653335 553.738911 556.450600 557.953765 558.044231 556.910134 559.613171 561.084735 561.128444 559.942598 562.474815 563.776686 563.646718 562.273762 564.752624 566.044354 -100 
-100 -100 545.600550 547.556783 549.205848 550.044910 550.474835 552.281740 553.701346 554.335203 554.586335 556.179374 557.393734 557.832514 557.909955 559.435126 560.599256 560.989857 561.005925 562.365972 563.358184 563.588911 563.456809 564.689095 565.545412 -100 
-100 -100 542.028612 545.648481 547.762519 548.276022 547.437173 550.571641 552.390474 552.708255 551.743001 554.596989 556.172038 556.252441 555.030136 557.891055 559.456961 559.549407 558.397550 560.956773 562.294980 562.222497 560.948826 563.374967 564.651019 -100 
-100 -100 528.771349 542.497580 546.082835 545.367186 535.399335 547.708996 550.837701 549.957316 540.230109 551.886478 554.697697 553.486294 542.980291 555.159549 558.060514 557.001629 547.369106 558.434137 560.973688 559.748399 550.107454 560.968725 563.631523 -100 
-100 -100 540.361770 543.993834 546.123127 546.649230 545.825190 548.992406 550.839901 551.174354 550.229238 553.141337 554.781099 554.916257 553.734118 556.617837 558.195123 558.292155 557.146457 559.728028 561.093470 561.047034 559.794161 562.227132 563.505222 -100 
-100 -100 542.238191 544.228924 545.911513 546.764100 547.199918 549.097557 550.580250 551.222393 551.468261 553.223094 554.597941 555.160647 555.326519 556.889406 558.067071 558.452686 558.462706 559.886765 560.949337 561.246765 561.173788 562.407441 563.261034 -100 
-100 -100 539.036712 542.781619 544.955732 545.466960 544.568837 547.802566 549.637733 549.850063 548.652207 551.878618 553.730297 554.044825 553.082905 555.799761 557.264273 557.251299 555.946004 558.685208 560.146184 560.162858 558.974000 561.371028 562.632285 -100 
-100 -100 525.779441 540.050143 543.756713 542.984449 532.562627 545.324485 548.464027 547.241308 535.960627 549.282644 552.610317 551.815237 542.424513 553.586930 556.199116 554.868017 544.341411 556.301083 559.086060 558.001414 548.658019 559.271189 561.881950 -100 
-100 -100 538.396934 542.158906 544.354326 544.883830 543.993861 547.214971 549.029114 549.220811 548.010163 551.240573 553.104221 553.432442 552.480432 555.195499 556.653471 556.632831 555.320904 558.058149 559.518680 559.534854 558.345047 560.740116 561.999922 -100 
-100 -100 540.926657 542.971381 544.710276 545.612494 546.080044 547.936312 549.363933 549.953599 550.162047 551.937177 553.346589 553.946860 554.144014 555.692382 556.848233 557.212117 557.202804 558.627330 559.691920 559.990010 559.916611 561.144879 561.994641 -100 
-100 -100 538.261995 542.071260 544.325712 544.967144 544.280515 547.293593 549.017085 549.238630 548.170229 551.181979 552.907094 553.130471 552.059798 554.857142 556.372469 556.417362 555.210174 557.821224 559.200934 559.160849 557.915703 560.332001 561.601084 -100 
-100 -100 525.437556 539.875756 543.695812 543.210796 533.968503 545.524433 548.406632 547.313460 537.020977 549.217598 552.208027 551.175866 541.201537 552.878085 555.635444 554.472035 544.572897 555.858419 558.442180 557.233713 547.652150 558.439646 561.083186 -100 
-100 -100 538.798639 542.577959 544.790587 545.390563 544.665996 547.639939 549.335857 549.543295 548.457493 551.415071 553.080653 553.255361 552.148093 554.917534 556.413944 556.445829 555.222472 557.798080 559.135967 559.055686 557.778676 560.182837 561.447973 -100 
-100 -100 542.058137 544.021231 545.664316 546.485194 546.888066 548.652761 550.025607 550.612796 550.830589 552.453453 553.715931 554.211612 554.338415 555.829714 556.950545 557.301513 557.279883 558.612826 559.576202 559.777729 559.621721 560.841138 561.690705 -100 
-100 -100 540.294903 543.830933 545.842844 546.264677 545.355342 548.352996 550.074800 550.357364 549.426913 552.165212 553.709350 553.866268 552.827891 555.443173 556.854888 556.862287 555.651346 558.132458 559.383799 559.203529 557.781880 560.264576 561.554892 -100 
-100 -100 528.983195 542.456976 545.824976 544.960861 535.019837 546.950741 549.906281 549.031529 539.741828 550.800227 553.476427 552.460680 543.081456 554.003304 556.548173 555.365783 545.690908 556.600192 558.988851 557.544091 547.241982 558.610840 561.337516 -100 
-100 -100 542.545342 545.816576 547.574492 547.860688 546.877037 549.699487 551.299936 551.572708 550.666805 553.288564 554.745071 554.912157 553.913628 556.430620 557.769791 557.796294 556.627939 559.010439 560.181113 560.000911 558.592956 560.948399 562.132260 -100 
-100 -100 547.114085 548.180058 549.166045 549.795936 550.266462 551.487133 552.543594 553.221407 553.720222 554.890913 555.881527 556.489587 556.911887 557.992486 558.876013 559.356722 559.632586 560.559261 561.270356 561.559725 561.634985 562.387569 562.896520 -100 
-100 -100 548.748448 549.302068 550.016657 550.695447 551.390341 552.297954 553.191733 553.965484 554.705062 555.608641 556.470587 557.194670 557.868967 558.689859 559.449840 560.051593 560.584485 561.248281 561.834031 562.244502 562.570113 563.006404 563.304589 -100 
-100 -100 -100 -100 -100 -100 -100 -100 -100 -100 -100 -100 -100 -100 -100 -100 -100 -100 -100 -100 -100 -100 -100 -100 -100 -100 
-100 -100 -100 -100 -100 -100 -100 -100 -100 -100 -100 -100 -100 -100 -100 -100 -100 -100 -100 -100 -100 -100 -100 -100 -100 -100 
-100 -100 -100 -100 -100 -100 -100 -100 -100 -100 -100 -100 -100 -100 -100 -100 -100 -100 -100 -100 -100 -100 -100 -100 -100 -100 
-100 -100 553.918170 554.464887 555.233303 556.019507 556.832928 557.777661 558.702278 559.522474 560.310996 561.199546 562.051653 562.790556 563.495645 564.304440 565.073215 565.718051 566.312590 566.989507 567.605548 568.074250 568.461893 568.886313 569.169736 -100 
-100 -100 552.461140 553.314307 554.285796 555.078896 555.815208 556.912576 557.929152 558.692503 559.368558 560.382912 561.306223 561.970888 562.551114 563.490330 564.338417 564.916936 565.392824 566.199232 566.894312 567.300619 567.582722 568.171911 568.590941 -100 
-100 -100 549.426616 551.175210 552.606620 553.325258 553.678013 555.284113 556.544996 557.128528 557.370353 558.844168 559.973444 560.422735 560.535313 561.953598 563.027126 563.407439 563.431822 564.708836 565.624136 565.833277 565.677066 566.805968 567.567897 -100 
-100 -100 545.191957 548.778018 550.818882 551.306641 550.511338 553.390950 555.047411 555.315305 554.384282 557.066578 558.547702 558.635951 557.503705 560.184823 561.636494 561.676545 560.489194 563.001386 564.283054 564.144712 562.761867 565.208817 566.472977 -100 
-100 -100 546.402527 548.345510 549.972139 550.796350 551.215642 552.961047 554.331479 554.941990 555.184369 556.738281 557.926483 558.362571 558.448647 559.937620 561.071921 561.446296 561.450612 562.795975 563.770774 563.981889 563.825580 565.052586 565.903145 -100 
-100 -100 546.245232 547.657294 549.095407 550.048012 550.812751 552.274877 553.554970 554.319016 554.900826 556.163702 557.250117 557.834174 558.263955 559.440764 560.462938 560.983240 561.328914 562.358485 563.217269 563.578075 563.771532 564.651820 565.319630 -100 
-100 -100 544.168240 546.132811 547.795530 548.640574 549.072435 550.930915 552.392810 553.048110 553.308224 554.939530 556.182589 556.632956 556.711607 558.273587 559.467669 559.877995 559.907926 561.278659 562.281941 562.527241 562.413848 563.642004 564.496313 -100 
-100 -100 540.702121 544.341602 546.477702 547.008770 546.186406 549.346683 551.190946 551.529624 550.584312 553.463296 555.065097 555.170867 553.970335 556.845299 558.421683 558.522251 557.376770 559.942536 561.286101 561.217336 559.946977 562.377789 563.656956 -100 
-100 -100 542.486781 544.464906 546.146349 547.009604 547.462497 549.353385 550.844978 551.521905 551.808517 553.492921 554.796183 555.299018 555.417154 557.004182 558.212714 558.630866 558.668699 560.056136 561.078750 561.341881 561.243017 562.479152 563.337592 -100 
-100 -100 542.860123 544.306512 545.786070 546.770473 547.568299 549.106440 550.448435 551.241401 551.855716 553.244243 554.468301 555.165507 555.677456 556.900477 557.945942 558.473739 558.827178 559.898581 560.804758 561.208812 561.438981 562.332486 563.006643 -100 
-100 -100 541.264721 543.285228 544.989112 545.847430 546.276851 548.184437 549.660613 550.272293 550.480341 552.299494 553.739736 554.361152 554.578587 556.123096 557.279061 557.641824 557.624987 559.066194 560.136503 560.432002 560.357701 561.588318 562.442868 -100 
-100 -100 538.227333 541.985621 544.174616 544.696732 543.803985 547.036750 548.865957 549.069589 547.867093 551.105712 552.975111 553.307199 552.359999 555.084343 556.554465 556.545881 555.240343 557.969274 559.412534 559.406947 558.199767 560.601284 561.869341 -100 
-100 -100 540.634998 542.667622 544.387277 545.258779 545.692714 547.589753 549.048040 549.641941 549.838988 551.659821 553.108613 553.740048 553.964705 555.509369 556.661850 557.019915 556.998974 558.438996 559.509479 559.805210 559.730441 560.959351 561.812462 -100 
-100 -100 541.585263 543.065186 544.584024 545.602067 546.415472 547.925321 549.224028 549.974795 550.561762 551.959373 553.206706 553.929474 554.460527 555.679376 556.713295 557.228112 557.570525 558.641064 559.548940 559.954388 560.184275 561.073407 561.743931 -100 
-100 -100 540.530736 542.589552 544.347568 545.278554 545.779851 547.601450 549.009850 549.608048 549.834306 551.553573 552.907197 553.462049 553.626322 555.188734 556.367292 556.756721 556.767760 558.160890 559.190016 559.457329 559.360293 560.586548 561.437663 -100 
-100 -100 538.030335 541.838612 544.087879 544.722278 544.027921 547.028300 548.745074 548.967154 547.894600 550.872912 552.558062 552.747072 551.652978 554.445283 555.965115 556.016954 554.811130 557.404547 558.760344 558.696913 557.433270 559.843201 561.110679 -100 
-100 -100 541.072264 543.103772 544.821706 545.711158 546.172655 547.954494 549.332061 549.909378 550.110350 551.778472 553.074827 553.580709 553.706913 555.239760 556.396715 556.769900 556.762831 558.126266 559.121333 559.356330 559.233481 560.446489 561.291979 -100 
-100 -100 542.710770 544.123175 545.552461 546.486251 547.223359 548.647108 549.884633 550.608289 551.164482 552.440770 553.557953 554.178359 554.634759 555.794726 556.787904 557.277835 557.592921 558.595256 559.425469 559.757776 559.927988 560.795393 561.457471 -100 
-100 -100 542.436687 544.324638 545.883602 546.628375 546.965610 548.704704 550.066894 550.661729 550.892019 552.455418 553.667163 554.139638 554.261236 555.715853 556.812117 557.154998 557.129156 558.432579 559.361191 559.525729 559.331236 560.550494 561.399594 -100 
-100 -100 540.836672 544.300770 546.225641 546.578574 545.613158 548.550952 550.228060 550.490775 549.545370 552.241025 553.745558 553.882643 552.832766 555.425116 556.819619 556.825346 555.612489 558.068162 559.290903 559.090974 557.648427 560.102124 561.370813 -100 
-100 -100 544.581065 546.252307 547.581906 548.184070 548.424533 550.010453 551.259762 551.828212 552.055877 553.528443 554.666854 555.138447 555.275868 556.656241 557.691308 558.039613 558.031225 559.259600 560.120048 560.273896 560.072383 561.190187 561.949978 -100 
-100 -100 547.248491 548.047541 548.933313 549.626450 550.269627 551.310703 552.288596 553.022566 553.677170 554.679875 555.600316 556.268829 556.850695 557.770489 558.592551 559.142658 559.585114 560.348531 560.995192 561.354011 561.598373 562.168715 562.580392 -100 
-100 -100 548.508444 549.009040 549.698907 550.391357 551.114678 551.989627 552.862275 553.644257 554.405709 555.277189 556.120415 556.855355 557.554940 558.348986 559.096498 559.714993 560.276945 560.913752 561.485208 561.910649 562.263459 562.666704 562.940628 -100 
-100 -100 -100 -100 -100 -100 -100 -100 -100 -100 -100 -100 -100 -100 -100 -100 -100 -100 -100 -100 -100 -100 -100 -100 -100 -100 
-100 -100 -100 -100 -100 -100 -100 -100 -100 -100 -100 -100 -100 -100 -100 -100 -100 -100 -100 -100 -100 -100 -100 -100 -100 -100 
-100 -100 -100 -100 -100 -100 -100 -100 -100 -100 -100 -100 -100 -100 -100 -100 -100 -100 -100 -100 -100 -100 -100 -100 -100 -100 
-100 -100 553.647599 554.157102 554.900321 555.684829 556.505299 557.429022 558.338704 559.162049 559.961110 560.834749 561.679579 562.429661 563.151995 563.948451 564.711075 565.368117 565.980998 566.647339 567.259254 567.741889 568.146938 568.552971 568.819530 -100 
-100 -100 552.384098 553.105032 554.008273 554.817496 555.610283 556.634307 557.610506 558.398902 559.134539 560.085358 560.980114 561.682471 562.333360 563.207945 564.025064 564.639994 565.186070 565.931169 566.599819 567.047905 567.401899 567.913691 568.277382 -100 
-100 -100 550.023257 551.241492 552.463652 553.275520 553.931602 555.212645 556.339807 557.033350 557.575930 558.746037 559.763430 560.347369 560.788341 561.885991 562.834695 563.341824 563.687462 564.653525 565.455151 565.806484 565.985229 566.763093 567.338558 -100 
-100 -100 547.398441 549.284202 550.842376 551.612950 551.985151 553.673287 554.990881 555.563357 555.773653 557.313334 558.490790 558.926414 559.010809 560.483680 561.600328 561.968791 561.969762 563.303575 564.271301 564.492073 564.346973 565.528035 566.342087 -100 
-100 -100 547.047313 548.439459 549.849392 550.777834 551.517057 552.927496 554.159271 554.889853 555.447820 556.686858 557.757402 558.338009 558.766483 559.918989 560.916467 561.420690 561.755219 562.775258 563.626790 563.984192 564.172139 565.034534 565.687745 -100 
-100 -100 546.387630 547.560278 548.890321 549.900545 550.799935 552.124134 553.333934 554.162678 554.877488 556.011181 557.039057 557.703061 558.279174 559.311858 560.255321 560.834048 561.308054 562.205698 562.999440 563.426531 563.749215 564.483130 565.049286 -100 
-100 -100 544.716966 546.172340 547.655021 548.638837 549.429004 550.935386 552.256808 553.052020 553.659390 554.950981 556.066327 556.677851 557.131181 558.317082 559.344424 559.868606 560.218302 561.255542 562.120613 562.484654 562.682188 563.573854 564.249758 -100 
-100 -100 542.723670 544.757620 546.478367 547.363734 547.827782 549.713626 551.204440 551.891404 552.187032 553.834720 555.105064 555.598205 555.725262 557.269273 558.447647 558.849991 558.875114 560.248760 561.249524 561.482251 561.352144 562.603385 563.473153 -100 
-100 -100 543.024245 544.495503 546.001635 547.010379 547.828247 549.369132 550.723152 551.545676 552.184273 553.523622 554.691952 555.350512 555.840898 557.054147 558.100632 558.637467 558.996395 560.042292 560.913709 561.281404 561.483172 562.383946 563.067727 -100 
-100 -100 542.982539 544.193750 545.576115 546.636139 547.588549 548.987310 550.263594 551.139430 551.907278 553.143740 554.285181 555.046008 555.696157 556.782299 557.762143 558.363434 558.853733 559.770227 560.577726 561.011093 561.341854 562.099044 562.684516 -100 
-100 -100 541.891935 543.363165 544.868760 545.873047 546.683329 548.224220 549.561387 550.343646 550.951590 552.365822 553.622022 554.349036 554.884616 556.113986 557.162739 557.694151 558.046570 559.100801 559.976926 560.340218 560.535314 561.447654 562.141492 -100 
-100 -100 540.450171 542.488363 544.215570 545.100270 545.555112 547.453390 548.923819 549.541979 549.766592 551.568597 552.997202 553.609462 553.818046 555.389552 556.574352 556.969157 556.981040 558.374913 559.386254 559.611256 559.465602 560.742185 561.631259 -100 
-100 -100 541.276406 542.753872 544.268041 545.279132 546.090084 547.622102 548.944799 549.712280 550.310525 551.724147 552.984632 553.716711 554.256469 555.488968 556.539393 557.070965 557.422642 558.476394 559.352632 559.716217 559.910867 560.821101 561.513129 -100 
-100 -100 541.748738 542.974819 544.376759 545.452975 546.408719 547.786957 549.030693 549.873318 550.619077 551.857074 553.009799 553.781783 554.440267 555.532750 556.515839 557.117147 557.605635 558.521043 559.328705 559.763138 560.093579 560.845231 561.426044 -100 
-100 -100 541.169735 542.668441 544.207452 545.244832 546.073251 547.576248 548.874961 549.641055 550.239567 551.589510 552.780624 553.457161 553.958941 555.181590 556.232352 556.767944 557.122500 558.166102 559.037340 559.407470 559.610555 560.499233 561.173716 -100 
-100 -100 540.261105 542.333787 544.093973 545.014854 545.499275 547.326581 548.744267 549.356806 549.591875 551.266368 552.570498 553.085586 553.223774 554.778883 555.960990 556.359063 556.374777 557.742765 558.739743 558.973360 558.846397 560.075863 560.931841 -100 
-100 -100 541.712988 543.185835 544.685351 545.680105 546.466386 547.927815 549.191911 549.930794 550.498327 551.799865 552.937384 553.566534 554.029945 555.221556 556.247730 556.763373 557.098729 558.120114 558.968673 559.318350 559.503925 560.378455 561.044702 -100 
-100 -100 542.869759 544.034921 545.349688 546.337769 547.209117 548.499901 549.674276 550.470534 551.163905 552.296808 553.334220 554.009387 554.592457 555.623508 556.558663 557.123094 557.576100 558.445446 559.205892 559.599011 559.894162 560.615276 561.177381 -100 
-100 -100 543.041109 544.400887 545.762834 546.635221 547.321337 548.707318 549.922091 550.638836 551.187848 552.419512 553.490385 554.077666 554.511308 555.653104 556.634101 557.118270 557.425692 558.404859 559.205595 559.507350 559.649314 560.506893 561.164160 -100 
-100 -100 542.935135 544.766778 546.251788 546.938476 547.230552 548.902017 550.212292 550.779671 550.987623 552.512360 553.682991 554.122527 554.212994 555.665056 556.758330 557.102846 557.073666 558.357134 559.261700 559.409337 559.197259 560.387168 561.213720 -100 
-100 -100 545.119774 546.289829 547.438044 548.164479 548.742314 549.984363 551.088503 551.766356 552.296973 553.451230 554.458392 555.039300 555.477149 556.557132 557.483520 557.964827 558.276922 559.194283 559.936206 560.223034 560.348909 561.118911 561.697670 -100 
-100 -100 547.139072 547.818353 548.651802 549.378229 550.092413 551.059371 551.994791 552.753738 553.467286 554.399458 555.281084 555.975191 556.617586 557.476643 558.273054 558.861908 559.373992 560.074354 560.690623 561.085469 561.397205 561.891173 562.249930 -100 
-100 -100 548.214314 548.684935 549.360447 550.062886 550.802598 551.659861 552.518547 553.304103 554.075213 554.927765 555.757595 556.496894 557.208561 557.990141 558.732885 559.364084 559.943470 560.567709 561.131846 561.567324 561.934636 562.319430 562.577444 -100 
-100 -100 -100 -100 -100 -100 -100 -100 -100 -100 -100 -100 -100 -100 -100 -100 -100 -100 -100 -100 -100 -100 -100 -100 -100 -100 
-100 -100 -100 -100 -100 -100 -100 -100 -100 -100 -100 -100 -100 -100 -100 -100 -100 -100 -100 -100 -100 -100 -100 -100 -100 -100 
-100 -100 -100 -100 -100 -100 -100 -100 -100 -100 -100 -100 -100 -100 -100 -100 -100 -100 -100 -100 -100 -100 -100 -100 -100 -100 
-100 -100 553.164988 553.706137 554.465487 555.240721 556.042478 556.975659 557.888182 558.696300 559.476232 560.364560 561.220144 561.963071 562.672650 563.487389 564.262652 564.914381 565.516821 566.203851 566.832117 567.313851 567.711010 568.135204 568.416045 -100 
-100 -100 551.710282 552.555926 553.516710 554.297489 555.020867 556.106340 557.108849 557.855307 558.517620 559.537321 560.469203 561.139949 561.725073 562.672002 563.527471 564.113015 564.597016 565.416043 566.128253 566.555907 566.856039 567.437654 567.848055 -100 
-100 -100 548.681107 550.416701 551.834353 552.538463 552.875428 554.471056 555.714649 556.269076 556.478017 557.977473 559.128422 559.587329 559.703399 561.134470 562.216807 562.603403 562.634484 563.929328 564.871784 565.123128 565.015329 566.107846 566.844032 -100 
-100 -100 544.450662 548.013545 550.039645 550.512729 549.696689 552.573962 554.212216 554.433801 553.418489 556.180344 557.702806 557.802955 556.663585 559.368824 560.831235 560.874528 559.686871 562.224028 563.542442 563.475570 562.220728 564.551903 565.763057 -100 
-100 -100 545.605064 547.549052 549.178263 550.001480 550.415050 552.157034 553.516582 554.104715 554.319849 555.901199 557.113290 557.563266 557.654804 559.149667 560.284254 560.656996 560.661696 562.020115 563.016941 563.264236 563.151938 564.344061 565.170957 -100 
-100 -100 545.358219 546.806566 548.277540 549.250404 550.025170 551.489363 552.768981 553.532698 554.116205 555.385033 556.484269 557.089160 557.537882 558.699429 559.702428 560.209223 560.547653 561.579829 562.443468 562.808525 563.005327 563.886456 564.553628 -100 
-100 -100 543.117910 545.198073 546.945340 547.840039 548.301850 550.166409 551.637365 552.314190 552.605067 554.221975 555.471673 555.965670 556.106494 557.602640 558.741368 559.118435 559.126480 560.493868 561.486483 561.703940 561.553588 562.817517 563.693308 -100 
-100 -100 539.399398 543.317710 545.601551 546.210414 545.443972 548.602454 550.460884 550.844887 549.987232 552.800113 554.397829 554.584529 553.566803 556.251211 557.725337 557.774578 556.586452 559.154110 560.473495 560.337246 558.943271 561.488308 562.818864 -100 
-100 -100 541.412384 543.512082 545.287794 546.212539 546.706733 548.610515 550.118384 550.826094 551.149503 552.812631 554.111415 554.648256 554.823809 556.349248 557.511458 557.905320 557.923009 559.291050 560.276374 560.481425 560.322535 561.597708 562.486761 -100 
-100 -100 541.920841 543.418506 544.953675 545.986545 546.822209 548.372066 549.727769 550.545765 551.183444 552.553089 553.757332 554.448708 554.965007 556.186240 557.237174 557.778590 558.137628 559.167810 560.010731 560.339117 560.507183 561.428166 562.132593 -100 
-100 -100 540.376678 542.430173 544.178320 545.090193 545.576186 547.475300 548.958004 549.605738 549.860247 551.625729 553.012498 553.588869 553.769974 555.359601 556.570614 556.998686 557.041573 558.387282 559.339296 559.495758 559.281235 560.602565 561.524589 -100 
-100 -100 537.344607 541.141064 543.376198 543.970068 543.194083 546.358487 548.181282 548.447011 547.375063 550.468729 552.240781 552.486417 551.426215 554.275414 555.848421 555.965836 554.849375 557.352738 558.608120 558.372984 556.816403 559.508769 560.913011 -100 
-100 -100 539.772483 541.827793 543.578958 544.493013 544.977282 546.868134 548.338245 548.972543 549.217332 550.981273 552.369397 552.946487 553.128910 554.724917 555.942890 556.375846 556.420955 557.766591 558.718448 558.875226 558.660355 559.978448 560.897796 -100 
-100 -100 540.717058 542.217082 543.757869 544.795882 545.629144 547.160359 548.487850 549.274734 549.888575 551.258973 552.467798 553.157856 553.671941 554.911143 555.980652 556.534800 556.900328 557.929049 558.770662 559.100831 559.270375 560.181542 560.878333 -100 
-100 -100 539.622098 541.719201 543.500560 544.434253 544.928984 546.798997 548.258717 548.909800 549.181367 550.861803 552.173217 552.698601 552.849400 554.422514 555.625032 556.044364 556.077335 557.436838 558.417298 558.628840 558.482218 559.729818 560.601027 -100 
-100 -100 537.046010 540.943409 543.226828 543.846186 543.090616 546.194172 547.987623 548.288517 547.322355 550.202470 551.825636 551.980250 550.868483 553.671826 555.214376 555.301884 554.146226 556.683189 557.988291 557.863991 556.514214 558.989246 560.288368 -100 
-100 -100 540.170373 542.240483 543.981344 544.871566 545.322961 547.148651 548.570706 549.192218 549.431853 551.063051 552.321331 552.800087 552.912572 554.453349 555.628750 556.025389 556.039063 557.383028 558.351461 558.554273 558.398562 559.630877 560.491026 -100 
-100 -100 541.854382 543.288202 544.738233 545.686766 546.434785 547.871195 549.122617 549.859975 550.423158 551.683259 552.775904 553.370310 553.809095 554.983554 555.998626 556.507455 556.834181 557.834479 558.656080 558.976351 559.135899 560.006467 560.673153 -100 
-100 -100 541.586498 543.502130 545.090312 545.866090 546.233787 547.957859 549.307706 549.894311 550.114087 551.666632 552.855250 553.287891 553.365392 554.863490 555.998946 556.364079 556.347731 557.659061 558.590129 558.753812 558.557996 559.774627 560.624267 -100 
-100 -100 539.963387 543.479264 545.445895 545.849160 544.957994 547.831853 549.472297 549.711482 548.739836 551.432260 552.911622 552.983059 551.812394 554.526439 555.987855 556.020223 554.811124 557.285177 558.517519 558.323654 556.888848 559.333199 560.599549 -100 
-100 -100 543.749827 545.446389 546.804034 547.437459 547.707284 549.271147 550.498210 551.048750 551.259874 552.723101 553.842677 554.278295 554.373682 555.797433 556.870003 557.238288 557.238414 558.477422 559.345107 559.503657 559.305291 560.420192 561.178877 -100 
-100 -100 546.441077 547.252160 548.154227 548.864354 549.519327 550.554200 551.521069 552.243828 552.887913 553.881843 554.790425 555.442641 556.011806 556.945524 557.785077 558.347626 558.797719 559.567685 560.219101 560.580964 560.826812 561.396686 561.808160 -100 
-100 -100 547.710181 548.218074 548.918872 549.622305 550.352322 551.225414 552.091683 552.865848 553.619487 554.483618 555.318630 556.044861 556.739645 557.539516 558.296626 558.923589 559.491774 560.133463 560.708483 561.136219 561.490154 561.893592 562.167581 -100 
-100 -100 -100 -100 -100 -100 -100 -100 -100 -100 -100 -100 -100 -100 -100 -100 -100 -100 -100 -100 -100 -100 -100 -100 -100 -100 
-100 -100 -100 -100 -100 -100 -100 -100 -100 -100 -100 -100 -100 -100 -100 -100 -100 -100 -100 -100 -100 -100 -100 -100 -100 -100 
-100 -100 -100 -100 -100 -100 -100 -100 -100 -100 -100 -100 -100 -100 -100 -100 -100 -100 -100 -100 -100 -100 -100 -100 -100 -100 
-100 -100 552.629185 553.224889 554.010094 554.771541 555.541724 556.497425 557.418361 558.205314 558.952904 559.869175 560.741324 561.471075 562.154204 563.000669 563.794469 564.434848 565.013603 565.734910 566.385794 566.861129 567.238097 567.695347 567.999669 -100 
-100 -100 550.791383 551.910931 552.977301 553.700098 554.255246 555.501642 556.563430 557.234464 557.722999 558.911713 559.913491 560.517763 560.934080 562.055563 562.983761 563.506473 563.828499 564.821509 565.610873 565.985342 566.135446 566.887823 567.389099 -100 
-100 -100 545.818632 549.191315 551.056897 551.470793 550.640532 553.400694 554.954004 555.173662 554.188547 556.876705 558.354475 558.486737 557.401503 560.040254 561.457296 561.530053 560.395440 562.870356 564.148342 564.111220 562.897970 565.135436 566.264124 -100 
-100 -100 531.559253 545.347791 548.870408 548.209082 538.849338 550.274197 553.092702 552.090887 542.385952 553.831959 556.566267 555.440480 545.503265 557.012719 559.711062 558.570499 548.829654 559.935696 562.470116 561.287130 551.860024 562.426192 564.985800 -100 
-100 -100 542.616201 546.249870 548.355949 548.884847 548.111216 551.046122 552.731263 552.975533 551.975082 554.768995 556.319997 556.431665 555.298314 558.022367 559.500955 559.545175 558.358320 560.918911 562.261646 562.206291 560.963515 563.327849 564.566943 -100 
-100 -100 543.863628 545.887830 547.590171 548.459340 548.903231 550.710365 552.126684 552.757608 553.009272 554.610324 555.844417 556.318821 556.436138 557.930403 559.064708 559.436617 559.442517 560.810948 561.813302 562.051993 561.925602 563.159097 564.014602 -100 
-100 -100 539.902444 543.815307 546.090209 546.689124 545.908871 549.040635 550.871624 551.232708 550.354529 553.144821 554.721948 554.893060 553.862426 556.528255 557.985271 558.021959 556.826758 559.393997 560.717220 560.586428 559.195420 561.735888 563.061531 -100 
-100 -100 525.409418 540.421546 544.356727 543.792824 534.013580 546.223565 549.367554 548.603863 539.354405 550.566641 553.336655 552.353688 542.931820 554.016551 556.650412 555.487727 545.692310 556.858172 559.364883 557.966762 547.627741 559.170331 561.981552 -100 
-100 -100 538.185888 542.122076 544.429864 545.062806 544.318467 547.495532 549.368677 549.763763 548.918275 551.755521 553.379861 553.590900 552.593078 555.289259 556.772326 556.828467 555.643180 558.205206 559.511544 559.356695 557.947034 560.501297 561.843389 -100 
-100 -100 540.392591 542.480376 544.257906 545.192459 545.697073 547.608981 549.114143 549.802201 550.098528 551.811690 553.150771 553.705395 553.884156 555.443115 556.632973 557.047952 557.079191 558.428680 559.384700 559.550864 559.353402 560.653498 561.563259 -100 
-100 -100 537.273712 541.082531 543.333469 543.944487 543.185646 546.362157 548.201510 548.489685 547.433851 550.509639 552.257201 552.484486 551.414043 554.259488 555.834547 555.957740 554.844487 557.336654 558.575336 558.322720 556.753142 559.447846 560.856278 -100 
-100 -100 523.961043 538.358606 542.155833 541.554440 531.721897 543.978438 547.067424 546.016111 535.506210 548.037174 551.127533 550.124811 540.097857 551.921981 554.778648 553.769509 544.348213 555.144861 557.497036 555.852390 544.634307 557.023089 560.025245 -100 
-100 -100 536.674865 540.482973 542.733890 543.344802 542.583492 545.752350 547.580607 547.856389 546.790688 549.865360 551.612962 551.838128 550.766550 553.620859 555.206213 555.337039 554.227598 556.719129 557.956560 557.703600 556.133543 558.823652 560.228621 -100 
-100 -100 539.204304 541.286604 543.062296 543.997290 544.498976 546.392394 547.871470 548.528135 548.795177 550.514577 551.856522 552.400625 552.564730 554.154544 555.374320 555.810222 555.853711 557.198737 558.150638 558.318761 558.126367 559.409939 560.308659 -100 
-100 -100 536.440459 540.346743 542.644802 543.281281 542.546210 545.680096 547.503529 547.829455 546.884217 549.785476 551.427298 551.597722 550.500775 553.320599 554.880102 554.983163 553.837759 556.372266 557.666617 557.526463 556.164563 558.650840 559.961179 -100 
-100 -100 523.220765 538.082154 541.987474 541.436555 531.756840 543.823248 546.886130 545.983977 536.263244 547.902643 550.735454 549.634341 539.605838 551.325103 554.129007 553.053040 543.432628 554.433478 556.905978 555.557331 545.537400 556.728503 559.461903 -100 
-100 -100 536.992176 540.869487 543.125731 543.718245 542.939402 546.025856 547.808994 548.104756 547.129189 549.979172 551.567719 551.692715 550.558407 553.345397 554.876333 554.955130 553.790447 556.313821 557.603015 557.462129 556.097744 558.567315 559.864538 -100 
-100 -100 540.361461 542.366066 544.045805 544.892173 545.313414 547.100373 548.497127 549.108804 549.342251 550.933319 552.152482 552.602058 552.693278 554.216036 555.377112 555.762302 555.763664 557.093067 558.043035 558.224827 558.048376 559.275982 560.134183 -100 
-100 -100 538.592101 542.192042 544.259887 544.744096 543.918000 546.859023 548.551098 548.815857 547.860374 550.586529 552.092533 552.170344 551.003366 553.748274 555.240310 555.287114 554.088323 556.588774 557.846631 557.666705 556.246072 558.719931 560.011308 -100 
-100 -100 527.114533 540.804398 544.266053 543.527023 533.987161 545.534756 548.390267 547.462124 538.068634 549.179063 551.815260 550.628820 540.557099 552.175573 554.896317 553.761028 544.046782 555.034660 557.446590 556.017948 545.767239 557.080224 559.799446 -100 
-100 -100 540.872121 544.203612 546.016245 546.366031 545.464404 548.217738 549.771010 550.008897 549.067266 551.680230 553.106494 553.201688 552.078492 554.724881 556.141195 556.202811 555.044369 557.450427 558.635013 558.464201 557.065679 559.411581 560.592952 -100 
-100 -100 545.498957 546.588312 547.604551 548.266351 548.761222 549.967729 551.003258 551.660368 552.139879 553.296793 554.268655 554.848951 555.245255 556.355964 557.271359 557.773754 558.062567 559.001244 559.720880 560.015836 560.094071 560.845407 561.354078 -100 
-100 -100 547.151185 547.718348 548.453152 549.152296 549.859808 550.763820 551.645853 552.405312 553.130968 554.022371 554.871345 555.581748 556.248415 557.080407 557.857269 558.473890 559.017849 559.690413 560.282588 560.697296 561.025063 561.461740 561.760107 -100 
-100 -100 -100 -100 -100 -100 -100 -100 -100 -100 -100 -100 -100 -100 -100 -100 -100 -100 -100 -100 -100 -100 -100 -100 -100 -100 
-100 -100 -100 -100 -100 -100 -100 -100 -100 -100 -100 -100 -100 -100 -100 -100 -100 -100 -100 -100 -100 -100 -100 -100 -100 -100 
-100 -100 -100 -100 -100 -100 -100 -100 -100 -100 -100 -100 -100 -100 -100 -100 -100 -100 -100 -100 -100 -100 -100 -100 -100 -100 
-100 -100 552.368307 552.905324 553.657209 554.422550 555.212905 556.133803 557.033170 557.828808 558.600834 559.488957 560.348642 561.096213 561.810302 562.630596 563.411398 564.068347 564.678188 565.377304 566.019948 566.515027 566.922384 567.352807 567.636393 -100 
-100 -100 550.913647 551.754597 552.707119 553.476994 554.187891 555.260118 556.247519 556.978351 557.630417 558.651584 559.589763 560.265709 560.854868 561.808042 562.669302 563.258874 563.749394 564.582807 565.312598 565.756158 566.068052 566.656406 567.069572 -100 
-100 -100 547.884069 549.614180 551.022733 551.714716 552.037820 553.619422 554.845223 555.378646 555.572670 557.077472 558.238788 558.703355 558.821487 560.260286 561.349265 561.737274 561.772287 563.085792 564.051232 564.322448 564.228727 565.328520 566.067361 -100 
-100 -100 543.651655 547.209044 549.226523 549.687990 548.858291 551.722650 553.342428 553.539501 552.504906 555.276650 556.812792 556.918445 555.779095 558.493424 559.961984 560.003388 558.815692 561.375135 562.720202 562.675370 561.435659 563.774025 564.987703 -100 
-100 -100 544.799327 546.740568 548.365226 549.181884 549.586790 551.318641 552.663514 553.233340 553.435344 555.022275 556.244163 556.699215 556.792426 558.292751 559.430221 559.801219 559.807309 561.182654 562.201089 562.466867 562.367267 563.566036 564.395664 -100 
-100 -100 544.543177 545.992805 547.465630 548.439625 549.213032 550.671776 551.942612 552.696523 553.273647 554.543914 555.647697 556.256083 556.706597 557.869530 558.872081 559.376864 559.716751 560.759836 561.638059 562.015892 562.221381 563.107798 563.777787 -100 
-100 -100 542.292886 544.378681 546.134792 547.039110 547.507664 549.371522 550.839186 551.513560 551.803381 553.418795 554.668530 555.164044 555.305938 556.799834 557.935005 558.308545 558.316301 559.690340 560.691869 560.916603 560.770221 562.037660 562.916635 -100 
-100 -100 538.565831 542.493276 544.791489 545.416968 544.664555 547.826357 549.686213 550.073611 549.219058 552.028015 553.621898 553.807906 552.790644 555.470503 556.939674 556.984724 555.794634 558.366075 559.689847 559.556166 558.162569 560.709179 562.042093 -100 
-100 -100 540.575025 542.684485 544.476337 545.420039 545.931066 547.844065 549.359096 550.074399 550.402259 552.061002 553.352812 553.885015 554.058537 555.581486 556.742380 557.135834 557.153137 558.521064 559.504974 559.707433 559.545951 560.820469 561.710061 -100 
-100 -100 541.080934 542.588490 544.140505 545.193625 546.048410 547.612267 548.980646 549.811042 550.455234 551.818311 553.010476 553.691694 554.203125 555.425317 556.481385 557.029084 557.391074 558.416947 559.251401 559.570773 559.732038 560.650296 561.354294 -100 
-100 -100 539.534143 541.598105 543.364102 544.298073 544.806046 546.722149 548.222269 548.888628 549.153815 550.907928 552.275072 552.834554 553.007507 554.601765 555.825007 556.267193 556.317599 557.654014 558.589741 558.730214 558.504244 559.821555 560.742988 -100 
-100 -100 536.500843 540.307923 542.560945 543.177727 542.425790 545.608298 547.451743 547.741643 546.685469 549.762963 551.509441 551.733299 550.662108 553.518477 555.108189 555.245007 554.140084 556.629591 557.862941 557.606942 556.035502 558.723645 560.127655 -100 
-100 -100 538.932300 540.995728 542.761317 543.694583 544.200215 546.110795 547.603125 548.260919 548.519354 550.271791 551.638136 552.195801 552.368573 553.969564 555.201238 555.649727 555.702593 557.037116 557.969363 558.106570 557.877696 559.191035 560.109893 -100 
-100 -100 539.882055 541.386925 542.937363 543.989474 544.840465 546.392039 547.742919 548.552950 549.179817 550.542790 551.734392 552.408542 552.914453 554.155720 555.233837 555.797586 556.166723 557.187142 558.013167 558.326541 558.483777 559.391173 560.088092 -100 
-100 -100 538.791427 540.890433 542.677276 543.620637 544.129935 546.020544 547.505280 548.181652 548.468575 550.142032 551.437335 551.948405 552.091624 553.664817 554.872236 555.297124 555.331404 556.684150 557.651617 557.847850 557.689601 558.936031 559.809262 -100 
-100 -100 536.216210 540.113906 542.400668 543.027175 542.283776 545.407259 547.225768 547.553259 546.605163 549.476867 551.084030 551.225607 550.107104 552.910077 554.456022 554.547525 553.392853 555.924551 557.218977 557.080878 555.719907 558.196813 559.499770 -100 
-100 -100 539.333936 541.406051 543.151846 544.050019 544.512919 546.354918 547.796571 548.438040 548.690716 550.318096 551.566293 552.036472 552.144895 553.686433 554.865516 555.266348 555.282069 556.623751 557.586110 557.780785 557.618710 558.851904 559.714362 -100 
-100 -100 541.006804 542.446032 543.904983 544.864253 545.623847 547.072033 548.335407 549.083820 549.654187 550.914634 552.003981 552.595179 553.033380 554.210954 555.231399 555.746042 556.077036 557.078545 557.899344 558.218086 558.376325 559.246433 559.913128 -100 
-100 -100 540.726347 542.651607 544.253640 545.043658 545.423554 547.155122 548.509762 549.099496 549.321466 550.877237 552.067865 552.501581 552.581414 554.085408 555.228596 555.601876 555.592459 556.907876 557.842569 558.010569 557.817924 559.032648 559.880041 -100 
-100 -100 539.095091 542.623785 544.607460 545.027157 544.148687 547.026845 548.667311 548.904508 547.931574 550.629171 552.113752 552.188748 551.022004 553.744041 555.214941 555.257192 554.057050 556.536772 557.775426 557.589770 556.161597 558.602676 559.865215 -100 
-100 -100 542.886654 544.593806 545.966379 546.614424 546.895175 548.463091 549.689929 550.238545 550.449043 551.916541 553.041365 553.481526 553.581928 555.013348 556.094860 556.472444 556.481169 557.726854 558.601592 558.768091 558.575531 559.689187 560.445376 -100 
-100 -100 545.585954 546.404725 547.318410 548.040354 548.704423 549.743748 550.711675 551.434158 552.078923 553.076269 553.989350 554.646167 555.220536 556.160987 557.008221 557.578771 558.036464 558.813118 559.471193 559.839619 560.090019 560.660340 561.070883 -100 
-100 -100 546.860086 547.374034 548.084406 548.797907 549.536000 550.413793 551.282041 552.057046 552.812116 553.679319 554.518360 555.249035 555.948886 556.754862 557.518827 558.152938 558.728046 559.376150 559.957346 560.390735 560.748562 561.153173 561.427027 -100 
-100 -100 -100 -100 -100 -100 -100 -100 -100 -100 -100 -100 -100 -100 -100 -100 -100 -100 -100 -100 -100 -100 -100 -100 -100 -100 
-100 -100 -100 -100 -100 -100 -100 -100 -100 -100 -100 -100 -100 -100 -100 -100 -100 -100 -100 -100 -100 -100 -100 -100 -100 -100 
-100 -100 -100 -100 -100 -100 -100 -100 -100 -100 -100 -100 -100 -100 -100 -100 -100 -100 -100 -100 -100 -100 -100 -100 -100 -100 
-100 -100 552.057835 552.558731 553.286652 554.051180 554.848971 555.748752 556.632247 557.429774 558.212309 559.087377 559.942165 560.702012 561.433326 562.241460 563.014897 563.680922 564.306868 564.997455 565.638330 566.147336 566.572150 566.989822 567.261299 -100 
-100 -100 550.795664 551.506207 552.391736 553.178038 553.945073 554.943254 555.888425 556.641892 557.353233 558.311759 559.223232 559.936535 560.594649 561.483741 562.312369 562.932232 563.487471 564.263970 564.970488 565.451493 565.829098 566.353430 566.721839 -100 
-100 -100 548.437024 549.641572 550.842407 551.626754 552.251753 553.506285 554.595231 555.235758 555.734489 556.929934 557.978514 558.573870 559.015040 560.135140 561.097428 561.599635 561.941845 562.956105 563.812844 564.208278 564.417032 565.207966 565.787313 -100 
-100 -100 545.811194 547.680805 549.216994 549.958706 550.295915 551.962785 553.239411 553.742115 553.879840 555.473529 556.697399 557.142073 557.212746 558.720868 559.853230 560.204014 560.178659 561.583772 562.622379 562.895073 562.784393 563.977036 564.794006 -100 
-100 -100 545.440580 546.824975 548.223573 549.136336 549.855300 551.246645 552.446096 553.129100 553.646929 554.911435 556.011761 556.602487 557.029312 558.199589 559.204352 559.697552 560.023682 561.088929 561.993366 562.392496 562.608030 563.482367 564.139551 -100 
-100 -100 544.756221 545.931801 547.266188 548.279671 549.177203 550.489733 551.680096 552.486046 553.185308 554.325397 555.365672 556.037791 556.617578 557.654063 558.595628 559.166389 559.639007 560.562375 561.389413 561.844327 562.185734 562.929663 563.500086 -100 
-100 -100 543.059206 544.529080 546.033217 547.041418 547.850546 549.351483 550.663699 551.455095 552.063622 553.349807 554.464493 555.081414 555.540802 556.718904 557.734910 558.247623 558.592767 559.646525 560.532578 560.913131 561.121066 562.019773 562.699598 -100 
-100 -100 541.042063 543.100986 544.857076 545.785125 546.289881 548.171757 549.660592 550.358374 550.669995 552.300822 553.559606 554.055248 554.192331 555.718334 556.879524 557.267283 557.281560 558.668878 559.682435 559.922089 559.794678 561.049734 561.922297 -100 
-100 -100 541.337926 542.832517 544.375443 545.428009 546.285528 547.840442 549.206577 550.047345 550.699980 552.026102 553.177453 553.828048 554.318023 555.523285 556.564347 557.098324 557.454519 558.501991 559.371561 559.734196 559.931055 560.830971 561.515479 -100 
-100 -100 541.292409 542.525812 543.944978 545.049353 546.043340 547.468098 548.769503 549.674428 550.460533 551.678999 552.791264 553.529588 554.169912 555.259387 556.251874 556.869198 557.368425 558.273938 559.061210 559.474054 559.789894 560.542456 561.127675 -100 
-100 -100 540.194587 541.690152 543.235374 544.289081 545.148856 546.720143 548.092906 548.922336 549.564950 550.942799 552.147149 552.832468 553.347109 554.592022 555.673743 556.244776 556.623890 557.649294 558.482467 558.806858 558.974646 559.881638 560.576450 -100 
-100 -100 538.746805 540.812158 542.580704 543.519428 544.034035 545.959472 547.471905 548.156605 548.443667 550.181484 551.536020 552.090434 552.265340 553.864468 555.097174 555.550883 555.612040 556.953738 557.902534 558.074282 557.889695 559.164586 560.057430 -100 
-100 -100 539.585803 541.082013 542.627701 543.681096 544.539354 546.107619 547.476383 548.301719 548.941201 550.317655 551.521164 552.205725 552.721060 553.970127 555.057030 555.631532 556.010579 557.031714 557.858215 558.175377 558.337315 559.241335 559.935130 -100 
-100 -100 540.074102 541.309544 542.730384 543.834810 544.826391 546.245264 547.538623 548.435050 549.214479 550.430694 551.541131 552.276607 552.916946 554.016297 555.020935 555.646762 556.146805 557.042324 557.814029 558.210376 558.513131 559.260108 559.843710 -100 
-100 -100 539.509652 541.009104 542.555954 543.609884 544.465341 546.011956 547.366541 548.194488 548.836185 550.160945 551.309469 551.952380 552.437511 553.661631 554.724478 555.273926 555.633232 556.661660 557.503271 557.836832 558.010428 558.903440 559.586785 -100 
-100 -100 538.608395 540.675570 542.437410 543.367898 543.871987 545.744608 547.221621 547.905583 548.202922 549.835796 551.091082 551.573192 551.695694 553.251121 554.441789 554.850087 554.869946 556.225215 557.196302 557.392549 557.228699 558.476906 559.349154 -100 
-100 -100 540.041843 541.516059 543.022740 544.030758 544.837899 546.334265 547.642666 548.431089 549.035679 550.319476 551.427980 552.035856 552.489870 553.683782 554.718703 555.244353 555.585131 556.601018 557.435008 557.763622 557.930844 558.813147 559.488267 -100 
-100 -100 541.170156 542.347093 543.680093 544.689647 545.583984 546.897938 548.096745 548.917071 549.626898 550.758599 551.787163 552.454434 553.035746 554.074222 555.021729 555.599490 556.062412 556.933850 557.692177 558.081938 558.374339 559.094892 559.657311 -100 
-100 -100 541.307760 542.692934 544.086750 544.990765 545.703671 547.101339 548.322106 549.041387 549.591081 550.832363 551.909271 552.498419 552.935619 554.091892 555.091129 555.594413 555.918364 556.904731 557.713175 558.027157 558.180280 559.029120 559.678503 -100 
-100 -100 541.174173 543.045055 544.572335 545.298206 545.622093 547.294806 548.598111 549.153319 549.348420 550.892734 552.079036 552.525419 552.620423 554.093839 555.210442 555.579101 555.573079 556.864695 557.782453 557.953911 557.767575 558.938115 559.749747 -100 
-100 -100 543.379826 544.577688 545.760732 546.520216 547.122707 548.369365 549.468722 550.137811 550.662536 551.829205 552.849772 553.439929 553.886730 554.984539 555.931305 556.433700 556.765379 557.695032 558.451671 558.758429 558.901135 559.663164 560.232949 -100 
-100 -100 545.422983 546.119963 546.978680 547.730289 548.463504 549.438048 550.373657 551.129964 551.843321 552.783492 553.675250 554.378767 555.031391 555.904753 556.717487 557.323288 557.851323 558.564813 559.194710 559.604159 559.926520 560.419671 560.775083 -100 
-100 -100 546.511203 546.994768 547.690241 548.413417 549.169494 550.035577 550.897324 551.683649 552.457068 553.316139 554.154491 554.902825 555.624626 556.418687 557.175470 557.821268 558.414686 559.051650 559.628239 560.075526 560.451049 560.837619 561.094804 -100 
-100 -100 -100 -100 -100 -100 -100 -100 -100 -100 -100 -100 -100 -100 -100 -100 -100 -100 -100 -100 -100 -100 -100 -100 -100 -100 
-100 -100 -100 -100 -100 -100 -100 -100 -100 -100 -100 -100 -100 -100 -100 -100 -100 -100 -100 -100 -100 -100 -100 -100 -100 -100 
-100 -100 -100 -100 -100 -100 -100 -100 -100 -100 -100 -100 -100 -100 -100 -100 -100 -100 -100 -100 -100 -100 -100 -100 -100 -100 
-100 -100 551.541270 552.074620 552.819973 553.576614 554.357147 555.268552 556.155638 556.936629 557.699196 558.594166 559.464405 560.218214 560.935786 561.763524 562.548689 563.204342 563.814290 564.526896 565.184969 565.690645 566.105280 566.544706 566.834075 -100 
-100 -100 550.089133 550.924540 551.867712 552.624820 553.321198 554.383502 555.353789 556.057290 556.685634 557.725688 558.683390 559.363926 559.949635 560.917087 561.784416 562.363577 562.841715 563.702503 564.458825 564.914619 565.230899 565.835739 566.259755 -100 
-100 -100 547.066787 548.786583 550.179868 550.849580 551.144285 552.721457 553.922174 554.395601 554.514298 556.085662 557.291683 557.752871 557.838348 559.320193 560.423070 560.774684 560.747980 562.140731 563.162562 563.445823 563.338718 564.480815 565.244351 -100 
-100 -100 542.849619 546.387727 548.382937 548.809376 547.919304 550.805647 552.396331 552.484663 551.237977 554.209401 555.830957 555.914070 554.657653 557.498906 558.999598 558.961857 557.574599 560.353702 561.802388 561.761631 560.447497 562.894365 564.155445 -100 
-100 -100 544.006083 545.929883 547.534181 548.328185 548.706377 550.432884 551.751131 552.259760 552.385031 554.035917 555.298370 555.744909 555.801968 557.347461 558.501894 558.838659 558.784661 560.242416 561.321500 561.603738 561.492848 562.731597 563.584398 -100 
-100 -100 543.794461 545.211737 546.657811 547.617800 548.382693 549.826225 551.074426 551.797949 552.348370 553.631202 554.743656 555.341321 555.775248 556.961841 557.981302 558.481666 558.812697 559.891796 560.808014 561.212386 561.433563 562.326488 562.998878 -100 
-100 -100 541.659009 543.655543 545.359625 546.255148 546.736556 548.569164 550.009677 550.664482 550.941421 552.551772 553.789859 554.255015 554.357891 555.894973 557.062877 557.446417 557.456350 558.863482 559.904517 560.175407 560.076320 561.314830 562.174092 -100 
-100 -100 538.126863 541.833749 544.041555 544.667828 543.978507 547.064614 548.885737 549.257394 548.395775 551.191831 552.760032 552.885510 551.754661 554.549267 556.076847 556.136554 554.936063 557.559788 558.935852 558.879031 557.608993 560.049170 561.333033 -100 
-100 -100 539.926014 541.950265 543.696850 544.640445 545.174259 547.066414 548.568110 549.280841 549.608021 551.255380 552.525674 553.022691 553.156110 554.718298 555.911076 556.319271 556.344273 557.742983 558.766550 559.021889 558.914120 560.150439 561.010629 -100 
-100 -100 540.299985 541.784985 543.325257 544.383617 545.252126 546.821108 548.198365 549.044703 549.702347 551.050206 552.220714 552.881722 553.379988 554.611622 555.680953 556.240298 556.615263 557.663531 558.532832 558.901419 559.105730 559.995235 560.671095 -100 
-100 -100 538.686265 540.753102 542.524622 543.469466 543.992385 545.927035 547.454668 548.164825 548.478780 550.190746 551.521064 552.062358 552.231587 553.821559 555.047584 555.499245 555.565879 556.922851 557.902066 558.123714 557.994421 559.229239 560.092095 -100 
-100 -100 535.617683 539.443645 541.710049 542.340105 541.603475 544.812601 546.697767 547.066839 546.144849 549.100300 550.782101 550.985973 549.922981 552.759258 554.344248 554.489736 553.407188 555.911878 557.200012 557.082214 555.770669 558.212536 559.502414 -100 
-100 -100 538.070891 540.139670 541.912470 542.857191 543.379088 545.312553 546.839208 547.549009 547.863031 549.574445 550.904430 551.445996 551.616402 553.208791 554.437516 554.890298 554.954621 556.304633 557.273813 557.484095 557.345850 558.579184 559.442955 -100 
-100 -100 539.061332 540.554165 542.099757 543.159205 544.026427 545.594199 546.970813 547.818216 548.477823 549.823355 550.992055 551.653127 552.153960 553.390490 554.465416 555.028133 555.399728 556.431569 557.276574 557.616705 557.797326 558.688617 559.369708 -100 
-100 -100 538.045375 540.095175 541.856966 542.804858 543.337785 545.231375 546.735637 547.455376 547.792898 549.431080 550.695069 551.190870 551.328378 552.896988 554.098372 554.514413 554.538706 555.905238 556.883123 557.080658 556.914639 558.174242 559.053126 -100 
-100 -100 535.583398 539.354741 541.591629 542.225417 541.533744 544.628216 546.458997 546.849911 546.022795 548.789653 550.343875 550.467160 549.343971 552.142065 553.679319 553.752711 552.563663 555.128679 556.434044 556.280418 554.872733 557.401256 558.726011 -100 
-100 -100 538.572507 540.596878 542.318458 543.220388 543.704409 545.545625 547.001036 547.678583 547.978193 549.578619 550.807742 551.273725 551.383846 552.922910 554.096258 554.488369 554.493795 555.846527 556.814737 557.004926 556.830955 558.080662 558.952567 -100 
-100 -100 540.150252 541.582866 543.040286 544.005830 544.776611 546.233234 547.507640 548.271366 548.858143 550.127405 551.227203 551.833612 552.286269 553.460700 554.475923 554.989567 555.323171 556.327558 557.153803 557.480889 557.646744 558.514386 559.177710 -100 
-100 -100 539.796081 541.743745 543.362352 544.162888 544.549974 546.294076 547.655417 548.243185 548.458852 550.051548 551.279882 551.754352 551.875498 553.361094 554.491630 554.870217 554.878231 556.186567 557.127002 557.320866 557.163819 558.349037 559.175803 -100 
-100 -100 538.092350 541.683320 543.699361 544.131574 543.251663 546.151026 547.795611 548.012571 546.988082 549.770993 551.319543 551.463547 550.395902 553.049003 554.492283 554.548059 553.398063 555.841529 557.082418 556.945702 555.618804 557.965426 559.183918 -100 
-100 -100 541.930294 543.665828 545.060778 545.722150 546.010328 547.590605 548.822004 549.364509 549.565713 551.073339 552.240737 552.725681 552.870288 554.285973 555.357830 555.743974 555.773231 557.013652 557.896267 558.091531 557.936831 559.020389 559.754943 -100 
-100 -100 544.660605 545.492026 546.419915 547.153838 547.827738 548.876761 549.851093 550.576815 551.226979 552.245432 553.183885 553.866694 554.462743 555.405935 556.254281 556.831574 557.299674 558.081319 558.748511 559.132496 559.397395 559.961443 560.364609 -100 
-100 -100 545.947918 546.469447 547.190474 547.914803 548.662917 549.549883 550.425641 551.207289 551.971158 552.853404 553.710375 554.459044 555.173564 555.986661 556.755563 557.396240 557.979369 558.634674 559.224665 559.668605 560.034673 560.439305 560.710940 -100 
-100 -100 -100 -100 -100 -100 -100 -100 -100 -100 -100 -100 -100 -100 -100 -100 -100 -100 -100 -100 -100 -100 -100 -100 -100 -100 
-100 -100 -100 -100 -100 -100 -100 -100 -100 -100 -100 -100 -100 -100 -100 -100 -100 -100 -100 -100 -100 -100 -100 -100 -100 -100 
-100 -100 -100 -100 -100 -100 -100 -100 -100 -100 -100 -100 -100 -100 -100 -100 -100 -100 -100 -100 -100 -100 -100 -100 -100 -100 
-100 -100 550.975900 551.565396 552.339835 553.086977 553.840765 554.780959 555.681660 556.444438 557.176296 558.106767 558.999049 559.741503 560.432083 561.293631 562.096744 562.736309 563.315389 564.060929 564.738145 565.231141 565.619669 566.092309 566.406400 -100 
-100 -100 549.142294 550.252064 551.302917 552.004191 552.533244 553.765630 554.799361 555.422044 555.861698 557.094370 558.134408 558.747453 559.153814 560.307761 561.249731 561.753599 562.045392 563.095297 563.932254 564.325845 564.477814 565.262384 565.783388 -100 
-100 -100 544.184369 547.535597 549.374791 549.747124 548.848406 551.623405 553.136983 553.233663 552.026598 554.925629 556.503101 556.621273 555.422147 558.196328 559.650674 559.641891 558.304991 561.012680 562.407622 562.382071 561.098587 563.453076 564.634685 -100 
-100 -100 529.979002 543.702207 547.182101 546.438838 536.785658 548.441459 551.224094 549.933166 539.018738 551.657291 554.640881 553.423765 542.750326 555.016878 557.828122 556.450660 545.494046 557.850156 560.665117 559.447795 549.482085 560.642932 563.334803 -100 
-100 -100 541.010162 544.611408 546.684923 547.174370 546.337627 549.287102 550.930999 551.051156 549.827093 552.828105 554.472522 554.562041 553.309253 556.172452 557.692276 557.657636 556.270343 559.068281 560.534157 560.497170 559.188132 561.665071 562.954103 -100 
-100 -100 542.326639 544.290512 545.951563 546.803662 547.239700 549.023490 550.403642 550.982733 551.182009 552.817470 554.072584 554.529439 554.609645 556.156872 557.323170 557.684302 557.662704 559.102135 560.169922 560.451528 560.350269 561.593630 562.453423 -100 
-100 -100 538.640959 542.324026 544.502782 545.101608 544.383950 547.433781 549.214430 549.544654 548.647986 551.432811 552.992325 553.103297 551.956362 554.748641 556.272630 556.323330 555.115646 557.751058 559.143015 559.099399 557.837041 560.276569 561.558155 -100 
-100 -100 525.152594 539.108065 542.818924 542.296192 532.934359 544.718647 547.762658 546.972857 537.723570 548.907714 551.630177 550.489168 540.411732 552.156511 554.945749 553.797472 543.861392 555.234621 557.847782 556.636033 546.967514 557.865057 560.536482 -100 
-100 -100 536.892587 540.606606 542.830761 543.479591 542.816010 545.929414 547.776098 548.169817 547.328052 550.147407 551.736512 551.878835 550.763175 553.578341 555.126709 555.205050 554.017255 556.641592 558.015134 557.957812 556.688934 559.125162 560.406199 -100 
-100 -100 538.787058 540.833769 542.598032 543.551276 544.090090 546.012501 547.535789 548.256037 548.584364 550.268076 551.570898 552.092196 552.245997 553.826360 555.040348 555.474682 555.525352 556.909796 557.920076 558.169033 558.058342 559.291877 560.149900 -100 
-100 -100 535.542826 539.367016 541.635664 542.272861 541.545170 544.758702 546.650150 547.029612 546.116940 549.065484 550.738657 550.936886 549.869861 552.701090 554.280520 554.421500 553.339443 555.857434 557.165919 557.071853 555.779099 558.216366 559.499174 -100 
-100 -100 522.118435 536.607509 540.440031 539.867176 530.055288 542.372914 545.544458 544.696107 534.928985 546.742346 549.659965 548.627403 538.694036 550.407051 553.248502 552.260308 542.920996 553.695328 556.142521 554.856705 545.115712 556.045564 558.724446 -100 
-100 -100 534.926995 538.753125 541.021930 541.657394 540.927591 544.140228 546.032115 546.413413 545.503175 548.452336 550.126430 550.326362 549.261311 552.094156 553.674800 553.815551 552.730103 555.239438 556.535894 556.427951 555.123990 557.561483 558.846704 -100 
-100 -100 537.539443 539.598381 541.367656 542.319198 542.854399 544.777068 546.303522 547.030810 547.368371 549.049792 550.352287 550.876754 551.035468 552.618315 553.834471 554.269957 554.316529 555.679325 556.659311 556.870634 556.724150 557.970412 558.840305 -100 
-100 -100 534.956559 538.731528 540.978920 541.629136 540.958765 544.080052 545.937937 546.353763 545.550663 548.343650 549.923559 550.069896 548.966121 551.779787 553.330608 553.416681 552.238899 554.810914 556.122414 555.975495 554.574360 557.106053 558.432392 -100 
-100 -100 522.319843 536.571023 540.345884 539.828185 530.433781 542.260003 545.330692 544.596893 535.545717 546.551213 549.239673 548.105042 538.073302 549.783721 552.572702 551.449833 541.629125 552.828260 555.331957 553.928504 543.610640 555.106081 557.904759 -100 
-100 -100 535.481022 539.229518 541.436185 542.040606 541.321781 544.389150 546.196895 546.569965 545.729481 548.486226 550.033899 550.153675 549.025551 551.809868 553.332681 553.395155 552.198695 554.756623 556.057750 555.902781 554.493389 557.015099 558.334584 -100 
-100 -100 538.631536 540.623475 542.302172 543.161966 543.606486 545.409821 546.829014 547.471097 547.737977 549.345107 550.584502 551.063568 551.185483 552.701279 553.855030 554.241228 554.249747 555.584490 556.544114 556.741073 556.580021 557.801501 558.653571 -100 
-100 -100 536.705355 540.367486 542.471346 542.975557 542.158077 545.130171 546.837788 547.095290 546.101397 548.923287 550.504050 550.662671 549.604988 552.283488 553.749117 553.812177 552.667705 555.136108 556.401665 556.277439 554.963535 557.342418 558.588114 -100 
-100 -100 524.925014 538.905123 542.447617 541.728172 532.129030 543.775410 546.644870 545.650845 535.897654 547.429802 550.216174 549.194610 539.627978 550.796620 553.434265 552.345937 542.918030 553.648843 556.047568 554.753209 545.079668 555.828896 558.422241 -100 
-100 -100 538.943650 542.348042 544.206779 544.581553 543.688839 546.472794 548.037371 548.260145 547.273827 549.987698 551.496361 551.678561 550.669246 553.253639 554.648566 554.732082 553.633675 556.011278 557.208023 557.098773 555.811744 558.061718 559.195638 -100 
-100 -100 543.650918 544.765979 545.809774 546.494820 547.008607 548.235152 549.284445 549.948511 550.435948 551.633694 552.651186 553.278028 553.716378 554.829955 555.748917 556.266165 556.577670 557.525040 558.262081 558.587098 558.696411 559.433156 559.928144 -100 
-100 -100 545.330110 545.911846 546.667270 547.387654 548.114989 549.037441 549.934923 550.707985 551.450332 552.369368 553.250336 553.992659 554.686074 555.531816 556.319432 556.949793 557.510080 558.197070 558.806442 559.241251 559.585044 560.022223 560.317114 -100 
-100 -100 -100 -100 -100 -100 -100 -100 -100 -100 -100 -100 -100 -100 -100 -100 -100 -100 -100 -100 -100 -100 -100 -100 -100 -100 
-100 -100 -100 -100 -100 -100 -100 -100 -100 -100 -100 -100 -100 -100 -100 -100 -100 -100 -100 -100 -100 -100 -100 -100 -100 -100 
-100 -100 -100 -100 -100 -100 -100 -100 -100 -100 -100 -100 -100 -100 -100 -100 -100 -100 -100 -100 -100 -100 -100 -100 -100 -100 
-100 -100 550.687283 551.221640 551.969810 552.730949 553.516438 554.432094 555.323314 556.109484 556.879139 557.783207 558.663790 559.428011 560.154338 560.987864 561.776578 562.434246 563.044425 563.755048 564.409685 564.911615 565.323419 565.761911 566.051450 -100 
-100 -100 549.235161 550.070981 551.016820 551.778931 552.480772 553.546852 554.520435 555.228456 555.863755 556.913550 557.882731 558.575109 559.170624 560.143571 561.013954 561.595003 562.073194 562.930997 563.682510 564.133109 564.445426 565.049399 565.474102 -100 
-100 -100 546.211422 547.930447 549.326260 550.002202 550.303695 551.883786 553.086322 553.563057 553.688293 555.270463 556.489854 556.965397 557.062732 558.549281 559.654337 560.007901 559.981357 561.369470 562.384300 562.660003 562.546818 563.688437 564.453879 -100 
-100 -100 541.986933 545.523497 547.521855 547.956506 547.075392 549.964201 551.555697 551.646314 550.405455 553.388447 555.024764 555.124184 553.881676 556.726781 558.229271 558.194200 556.808119 559.581488 561.021758 560.972078 559.650841 562.097948 563.361451 -100 
-100 -100 543.122331 545.047723 546.658297 547.462634 547.851041 549.582444 550.903107 551.414724 551.545910 553.207388 554.483253 554.944132 555.013392 556.564814 557.723230 558.063854 558.011634 559.465650 560.538197 560.813437 560.697469 561.935998 562.790168 -100 
-100 -100 542.884522 544.307295 545.763938 546.737370 547.514646 548.965680 550.218157 550.945485 551.501688 552.793864 553.917476 554.526334 554.970198 556.164774 557.191127 557.697334 558.031580 559.109489 560.022005 560.422111 560.640294 561.532958 562.206108 -100 
-100 -100 540.724521 542.730198 544.449196 545.361841 545.858476 547.700335 549.146065 549.804795 550.086943 551.706010 552.953575 553.427178 553.537904 555.084565 556.261983 556.653598 556.668649 558.076612 559.116431 559.385465 559.285117 560.523901 561.383873 -100 
-100 -100 537.174725 540.893241 543.118831 543.764911 543.093210 546.189621 548.016705 548.392563 547.535852 550.340889 551.917964 552.050281 550.925568 553.730422 555.268529 555.337402 554.143605 556.769710 558.146820 558.090607 556.821113 559.262393 560.547087 -100 
-100 -100 538.968216 541.003236 542.767067 543.730247 544.281844 546.186121 547.695998 548.415178 548.749129 550.405543 551.684820 552.189300 552.329191 553.899174 555.099648 555.514888 555.546067 556.949498 557.977615 558.237282 558.132766 559.370732 560.231463 -100 
-100 -100 539.342995 540.837153 542.392905 543.469579 544.355437 545.937613 547.325045 548.180351 548.847087 550.204938 551.385631 552.056014 552.561566 553.797522 554.869771 555.432178 555.811677 556.866973 557.745216 558.122995 558.334004 559.225200 559.900719 -100 
-100 -100 537.732907 539.807446 541.592577 542.554376 543.094115 545.041807 546.580488 547.301456 547.626631 549.350151 550.692786 551.246388 551.424473 553.014987 554.238650 554.688826 554.757747 556.123884 557.116561 557.352770 557.234191 558.469630 559.330452 -100 
-100 -100 534.669739 538.501713 540.779266 541.424209 540.703286 543.924351 545.820650 546.201681 545.292660 548.261378 549.957865 550.177138 549.125355 551.959327 553.538206 553.678981 552.596713 555.111771 556.415842 556.315944 555.018251 557.459005 558.745291 -100 
-100 -100 537.130783 539.202680 540.982360 541.937584 542.471820 544.416717 545.954990 546.677404 547.005371 548.732015 550.078522 550.636255 550.817655 552.409842 553.633877 554.082882 554.147950 555.506265 556.488534 556.713402 556.586113 557.820364 558.682282 -100 
-100 -100 538.131346 539.623175 541.169935 542.234313 543.109810 544.688109 546.076579 546.936762 547.610947 548.974079 550.161836 550.840645 551.353409 552.592206 553.664958 554.225964 554.599015 555.636378 556.489887 556.839441 557.027278 557.920955 558.602224 -100 
-100 -100 537.126170 539.169902 540.926719 541.874062 542.411341 544.314577 545.830813 546.563012 546.915280 548.574113 549.860900 550.377796 550.529789 552.101857 553.302528 553.718445 553.744827 555.114559 556.097077 556.299895 556.138222 557.400774 558.281165 -100 
-100 -100 534.668516 538.430112 540.658409 541.288619 540.599114 543.703190 545.546183 545.949246 545.136664 547.926959 549.507234 549.654887 548.549233 551.351023 552.888112 552.962542 551.776483 554.343618 555.651871 555.501781 554.097240 556.628949 557.955670 -100 
-100 -100 537.642937 539.661410 541.377741 542.278222 542.765947 544.617151 546.085320 546.776305 547.092024 548.715349 549.969969 550.459710 550.587011 552.132173 553.307328 553.701765 553.710959 555.067264 556.039849 556.235104 556.065481 557.318032 558.191232 -100 
-100 -100 539.199638 540.631831 542.089778 543.057881 543.834859 545.302959 546.591431 547.369974 547.973883 549.265405 550.389721 551.018937 551.488316 552.670341 553.689085 554.206503 554.545350 555.555633 556.389307 556.724987 556.897723 557.767470 558.430713 -100 
-100 -100 538.826489 540.778712 542.403201 543.209674 543.604711 545.362423 546.739497 547.342781 547.575557 549.190734 550.443811 550.941485 551.079897 552.573083 553.707752 554.091382 554.106500 555.422830 556.373886 556.580740 556.434020 557.619698 558.444299 -100 
-100 -100 537.112425 540.711434 542.736848 543.177027 542.305837 545.220688 546.882158 547.114580 546.106291 548.911818 550.485138 550.652639 549.603011 552.262847 553.710274 553.772068 552.630752 555.083401 556.336955 556.216490 554.903099 557.248215 558.462765 -100 
-100 -100 540.955289 542.698143 544.102856 544.773767 545.072474 546.667664 547.915249 548.473153 548.690418 550.218151 551.407235 551.912575 552.072960 553.496545 554.573833 554.966658 555.004712 556.255049 557.150256 557.360220 557.217054 558.301497 559.033839 -100 
-100 -100 543.695141 544.532521 545.469531 546.213693 546.899124 547.962196 548.951655 549.692379 550.358063 551.393970 552.350584 553.050275 553.659769 554.611660 555.466702 556.051185 556.527914 557.319411 557.998072 558.394164 558.668331 559.235235 559.638218 -100 
-100 -100 544.988934 545.515657 546.245288 546.980014 547.739967 548.640476 549.530673 550.326917 551.105769 552.003930 552.876989 553.640522 554.367238 555.189292 555.965504 556.613636 557.205265 557.870169 558.470768 558.925257 559.299406 559.707705 559.980188 -100 
-100 -100 -100 -100 -100 -100 -100 -100 -100 -100 -100 -100 -100 -100 -100 -100 -100 -100 -100 -100 -100 -100 -100 -100 -100 -100 
-100 -100 -100 -100 -100 -100 -100 -100 -100 -100 -100 -100 -100 -100 -100 -100 -100 -100 -100 -100 -100 -100 -100 -100 -100 -100 
-100 -100 -100 -100 -100 -100 -100 -100 -100 -100 -100 -100 -100 -100 -100 -100 -100 -100 -100 -100 -100 -100 -100 -100 -100 -100 
-100 -100 550.349776 550.852510 551.586372 552.360817 553.169490 554.077950 554.969513 555.777101 556.573591 557.466933 558.342656 559.123790 559.872982 560.692293 561.472603 562.142993 562.769968 563.456599 564.090439 564.591981 565.011509 565.427805 565.699696 -100 
-100 -100 549.090026 549.800106 550.690688 551.488224 552.267747 553.272886 554.223621 554.985244 555.709970 556.688525 557.623944 558.362511 559.041682 559.940452 560.774296 561.398454 561.954899 562.724694 563.420535 563.890508 564.260318 564.783941 565.153906 -100 
-100 -100 546.734954 547.933322 549.137461 549.936479 550.578736 551.836070 552.925543 553.570355 554.080605 555.299552 556.377635 557.006151 557.475955 558.600995 559.564890 560.072108 560.417614 561.419556 562.258977 562.636882 562.832611 563.625387 564.208989 -100 
-100 -100 544.102702 545.958954 547.498037 548.260166 548.623458 550.287659 551.560135 552.063290 552.208983 553.829971 555.088305 555.573790 555.683896 557.188869 558.319352 558.677537 558.661124 560.047438 561.063155 561.312956 561.183229 562.382620 563.206768 -100 
-100 -100 543.677398 545.061048 546.471445 547.407963 548.151654 549.549867 550.750908 551.437309 551.965150 553.252896 554.383050 555.006862 555.462878 556.640716 557.650838 558.152928 558.485433 559.539887 560.427655 560.809726 561.012827 561.889508 562.551101 -100 
-100 -100 542.929837 544.117015 545.474463 546.518056 547.443405 548.770192 549.967413 550.779253 551.488830 552.648717 553.712613 554.408140 555.008445 556.060455 557.015907 557.599662 558.080300 558.999861 559.817503 560.262301 560.596830 561.341324 561.914160 -100 
-100 -100 541.175042 542.667578 544.206195 545.253441 546.097261 547.615439 548.935812 549.732447 550.348863 551.654343 552.788862 553.421284 553.893916 555.093856 556.131665 556.663275 557.021312 558.074927 558.956211 559.331506 559.535974 560.435993 561.118013 -100 
-100 -100 539.114938 541.205779 543.004582 543.979044 544.526072 546.424784 547.921729 548.623597 548.939515 550.592692 551.870592 552.376538 552.519284 554.072694 555.260207 555.670698 555.703238 557.091509 558.103955 558.342960 558.215169 559.473526 560.348551 -100 
-100 -100 539.405474 540.926533 542.509086 543.605797 544.503137 546.081272 547.461882 548.313290 548.977060 550.322810 551.492596 552.156460 552.656806 553.880081 554.938831 555.488956 555.859497 556.915127 557.792591 558.163502 558.366748 559.269961 559.955467 -100 
-100 -100 539.366598 540.620920 542.074476 543.219192 544.250993 545.702159 547.023236 547.945439 548.749119 549.987679 551.120543 551.878114 552.533555 553.630455 554.627419 555.250107 555.758276 556.678564 557.484890 557.918293 558.249641 559.003736 559.586518 -100 
-100 -100 538.278418 539.791355 541.366819 542.458463 543.355910 544.952341 546.346219 547.197260 547.862692 549.263111 550.492889 551.206606 551.744132 552.983905 554.054762 554.618599 554.999667 556.046870 556.911408 557.271760 557.468493 558.369985 559.055461 -100 
-100 -100 536.842471 538.921868 540.715808 541.689388 542.242072 544.187717 545.720317 546.429137 546.743517 548.506532 549.891949 550.484917 550.695251 552.275272 553.484579 553.921110 553.975977 555.346150 556.334948 556.555017 556.415492 557.671951 558.547791 -100 
-100 -100 537.700166 539.203161 540.764120 541.841399 542.727723 544.318056 545.709291 546.559821 547.227440 548.633951 549.871668 550.592908 551.135696 552.377421 553.448117 554.010310 554.387766 555.428952 556.286396 556.639726 556.831135 557.730317 558.415217 -100 
-100 -100 538.214530 539.445713 540.867695 541.982310 542.991555 544.432300 545.749457 546.670747 547.478342 548.730621 549.880976 550.654999 551.322050 552.422113 553.418176 554.038194 554.540257 555.447413 556.237514 556.655074 556.974557 557.724644 558.306845 -100 
-100 -100 537.683844 539.162628 540.693782 541.743893 542.607034 544.175115 545.553915 546.404352 547.071909 548.441944 549.640756 550.331474 550.851295 552.076581 553.132563 553.680078 554.044054 555.077297 555.927175 556.271165 556.453664 557.353025 558.039158 -100 
-100 -100 536.807532 538.836819 540.570789 541.488481 541.992773 543.889059 545.391220 546.094727 546.412411 548.101690 549.417554 549.958096 550.128032 551.678876 552.860983 553.269926 553.298278 554.653599 555.627754 555.829581 555.670726 556.927230 557.804023 -100 
-100 -100 538.195397 539.649631 541.140169 542.142149 542.954991 544.473662 545.808191 546.620903 547.253850 548.587682 549.752134 550.413141 550.906867 552.107233 553.140668 553.669527 554.018490 555.039601 555.881088 556.219615 556.395667 557.284155 557.961806 -100 
-100 -100 539.268356 540.443448 541.776555 542.790253 543.696411 545.035280 546.263003 547.111627 547.853809 549.031981 550.112379 550.828603 551.446099 552.496331 553.447092 554.030956 554.504455 555.386932 556.160428 556.569503 556.878119 557.601245 558.161722 -100 
-100 -100 539.358057 540.756738 542.164511 543.079702 543.806719 545.235387 546.489193 547.237878 547.818971 549.108367 550.238530 550.878946 551.355866 552.522053 553.524117 554.035836 554.374804 555.376163 556.207430 556.553627 556.735370 557.578272 558.217786 -100 
-100 -100 539.194665 541.092045 542.642583 543.382556 543.718082 545.429661 546.769703 547.353057 547.574376 549.170800 550.412766 550.914126 551.056148 552.532432 553.649301 554.028474 554.042604 555.349890 556.295242 556.510416 556.369134 557.519844 558.313195 -100 
-100 -100 541.420149 542.637813 543.843261 544.621433 545.243101 546.522985 547.656082 548.354381 548.908504 550.118033 551.184986 551.819978 552.302742 553.411427 554.364351 554.878692 555.228756 556.177400 556.961016 557.303527 557.477231 558.234073 558.793895 -100 
-100 -100 543.489950 544.200843 545.079290 545.851737 546.607886 547.611612 548.577715 549.363121 550.106288 551.081632 552.010261 552.748525 553.428930 554.317623 555.141428 555.760562 556.305781 557.038823 557.692628 558.128917 558.472501 558.969401 559.322434 -100 
-100 -100 544.594259 545.089128 545.802718 546.547205 547.327213 548.220733 549.111208 549.926019 550.728513 551.618870 552.488963 553.266779 554.012675 554.823447 555.593526 556.253462 556.863614 557.519741 558.118066 558.587605 558.980337 559.373760 559.631956 -100 
-100 -100 -100 -100 -100 -100 -100 -100 -100 -100 -100 -100 -100 -100 -100 -100 -100 -100 -100 -100 -100 -100 -100 -100 -100 -100 
-100 -100 -100 -100 -100 -100 -100 -100 -100 -100 -100 -100 -100 -100 -100 -100 -100 -100 -100 -100 -100 -100 -100 -100 -100 -100 
-100 -100 -100 -100 -100 -100 -100 -100 -100 -100 -100 -100 -100 -100 -100 -100 -100 -100 -100 -100 -100 -100 -100 -100 -100 -100 
-100 -100 549.803132 550.343004 551.105267 551.888139 552.697507 553.632200 554.543681 555.354005 556.146363 557.061732 557.952786 558.732706 559.474165 560.310199 561.100967 561.765366 562.378213 563.071751 563.704082 564.188300 564.588211 565.017791 565.302684 -100 
-100 -100 548.356869 549.194054 550.154428 550.944982 551.679560 552.760689 553.754512 554.495830 555.166369 556.218695 557.194376 557.911335 558.536010 559.499501 560.366441 560.963958 561.459544 562.281058 562.993082 563.418651 563.717599 564.307915 564.725173 -100 
-100 -100 545.352602 547.057038 548.466526 549.188336 549.552515 551.126280 552.344746 552.878821 553.084025 554.630406 555.842305 556.368448 556.548720 557.975903 559.058789 559.458191 559.509972 560.793472 561.724872 561.962606 561.839890 562.953590 563.704348 -100 
-100 -100 541.159726 544.642689 546.652248 547.160711 546.418981 549.233580 550.827663 551.012791 549.969021 552.803518 554.405874 554.600856 553.589276 556.231034 557.675057 557.737085 556.603544 559.092861 560.384326 560.287593 558.982923 561.368907 562.606821 -100 
-100 -100 542.166475 544.091676 545.731880 546.593683 547.052233 548.782718 550.121908 550.690917 550.901434 552.530107 553.803716 554.320074 554.475847 555.968702 557.105686 557.493831 557.521202 558.868291 559.853184 560.085678 559.957381 561.170946 562.013289 -100 
-100 -100 541.783883 543.252566 544.765045 545.792388 546.616280 548.094388 549.372608 550.132350 550.721779 552.024946 553.166712 553.811832 554.294320 555.478521 556.501476 557.028431 557.384639 558.418254 559.278948 559.638900 559.831746 560.722516 561.398721 -100 
-100 -100 539.422303 541.556758 543.376970 544.352264 544.886576 546.770678 548.245449 548.921694 549.214394 550.866996 552.149089 552.662674 552.812993 554.350191 555.525189 555.933295 555.968278 557.335238 558.324975 558.539047 558.384934 559.657325 560.541900 -100 
-100 -100 535.594932 539.610167 541.993981 542.709406 542.054386 545.216018 547.075806 547.455644 546.576513 549.448256 551.077385 551.265143 550.214765 552.976757 554.503171 554.595499 553.457358 556.006899 557.319276 557.179627 555.778225 558.336818 559.676570 -100 
-100 -100 537.629964 539.794804 541.659113 542.681500 543.265752 545.208351 546.740719 547.466646 547.802452 549.497919 550.818917 551.365111 551.542507 553.102728 554.296796 554.719741 554.765316 556.139413 557.131665 557.345278 557.192355 558.472801 559.364329 -100 
-100 -100 538.162621 539.708148 541.319619 542.441831 543.361565 544.964693 546.361730 547.217367 547.886526 549.279839 550.502412 551.212542 551.747599 552.977567 554.037860 554.592204 554.966748 556.016195 556.881404 557.236142 557.426457 558.341395 559.037823 -100 
-100 -100 536.635659 538.730810 540.549309 541.550491 542.128306 544.076657 545.605828 546.305594 546.607203 548.391670 549.796898 550.408585 550.636373 552.199084 553.390775 553.811967 553.854305 555.235648 556.229409 556.441906 556.287962 557.569073 558.461394 -100 
-100 -100 533.619134 537.454820 539.754430 540.439849 539.779456 542.965657 544.830999 545.159169 544.153401 547.258009 549.051982 549.360607 548.421129 551.165942 552.684875 552.772579 551.617783 554.192024 555.510415 555.369191 553.965952 556.527140 557.869375 -100 
-100 -100 536.086767 538.162689 539.955713 540.933211 541.492976 543.431729 544.955825 545.652309 545.954623 547.748545 549.166349 549.789427 550.024672 551.589229 552.780094 553.199305 553.238287 554.615224 555.605419 555.815109 555.659082 556.937357 557.827888 -100 
-100 -100 537.089020 538.582146 540.132844 541.202278 542.083140 543.670238 545.058245 545.904615 546.570629 547.988905 549.242140 549.979100 550.532344 551.763884 552.820856 553.372107 553.742748 554.782116 555.638139 555.987883 556.175932 557.082845 557.773985 -100 
-100 -100 536.087536 538.126680 539.876007 540.807871 541.323697 543.255849 544.780316 545.484062 545.794601 547.550287 548.931335 549.526730 549.741155 551.294205 552.478723 552.899094 552.945281 554.299066 555.275414 555.485596 555.338735 556.597309 557.475762 -100 
-100 -100 533.636645 537.385647 539.596911 540.188090 539.419884 542.606431 544.469254 544.808884 543.837612 546.847837 548.571704 548.831110 547.852076 550.577725 552.084425 552.177091 551.056104 553.564391 554.853646 554.717775 553.352907 555.854411 557.168512 -100 
-100 -100 536.600116 538.614280 540.322434 541.205098 541.670375 543.555557 545.039849 545.710592 545.989748 547.707081 549.050177 549.612800 549.799579 551.328646 552.492592 552.896591 552.929711 554.272317 555.242205 555.450364 555.299969 556.545258 557.412649 -100 
-100 -100 538.149017 539.583888 541.042667 542.007157 542.782710 544.274562 545.584180 546.371800 546.984098 548.318600 549.490008 550.160044 550.658729 551.843720 552.861130 553.382915 553.731343 554.747057 555.590850 555.943238 556.132385 557.001357 557.661412 -100 
-100 -100 537.767349 539.730099 541.361166 542.165793 542.556947 544.349613 545.759571 546.388289 546.644817 548.283327 549.561938 550.083252 550.239307 551.738330 552.873282 553.257481 553.276122 554.608705 555.579943 555.813263 555.693814 556.871060 557.688071 -100 
-100 -100 536.043150 539.665640 541.701391 542.132701 541.229416 544.212267 545.921095 546.188909 545.215390 548.029920 549.617030 549.799635 548.762720 551.427545 552.874634 552.932940 551.784445 554.267030 555.549713 555.468757 554.212861 556.521074 557.718389 -100 
-100 -100 539.917676 541.673047 543.087995 543.761901 544.060973 545.692041 546.974266 547.561307 547.803550 549.345013 550.546546 551.063617 551.233581 552.662433 553.741801 554.135771 554.177123 555.446127 556.364064 556.601322 556.485523 557.562502 558.287941 -100 
-100 -100 542.682212 543.527398 544.474600 545.228543 545.925719 547.011849 548.026196 548.789693 549.474881 550.525258 551.493955 552.204012 552.821850 553.779505 554.638673 555.227580 555.711436 556.516357 557.211649 557.625826 557.915255 558.485102 558.887561 -100 
-100 -100 543.988868 544.521966 545.261741 546.008470 546.782859 547.702496 548.613344 549.429160 550.225180 551.137404 552.022190 552.795526 553.530154 554.358304 555.139686 555.793600 556.393289 557.069767 557.684166 558.152825 558.538523 558.952281 559.226491 -100 
-100 -100 -100 -100 -100 -100 -100 -100 -100 -100 -100 -100 -100 -100 -100 -100 -100 -100 -100 -100 -100 -100 -100 -100 -100 -100 
-100 -100 -100 -100 -100 -100 -100 -100 -100 -100 -100 -100 -100 -100 -100 -100 -100 -100 -100 -100 -100 -100 -100 -100 -100 -100 
-100 -100 -100 -100 -100 -100 -100 -100 -100 -100 -100 -100 -100 -100 -100 -100 -100 -100 -100 -100 -100 -100 -100 -100 -100 -100 
-100 -100 549.197107 549.798876 550.602327 551.392178 552.192460 553.169236 554.108053 554.914962 555.688564 556.639785 557.551943 558.323155 559.042122 559.908538 560.716189 561.368216 561.953532 562.669429 563.309080 563.772376 564.141170 564.599124 564.905988 -100 
-100 -100 547.371429 548.484104 549.564891 550.322305 550.918171 552.175638 553.246213 553.930591 554.440775 555.671343 556.722512 557.382094 557.850471 558.979078 559.913659 560.449794 560.784716 561.760741 562.527621 562.879396 563.011297 563.771331 564.280111 -100 
-100 -100 542.469065 545.771583 547.636474 548.105508 547.371297 550.089335 551.624138 551.838775 550.851504 553.609422 555.160265 555.388324 554.435777 557.006604 558.403775 558.500127 557.421705 559.827872 561.053209 560.965063 559.687917 561.973845 563.127134 -100 
-100 -100 528.537863 541.943599 545.427722 544.873155 535.923089 546.999823 549.742919 548.702286 538.858847 550.512999 553.360579 552.414989 543.064399 554.058317 556.669281 555.586341 546.172190 556.934067 559.359148 558.072782 548.337062 559.193393 561.818481 -100 
-100 -100 539.115336 542.693594 544.820504 545.426970 544.768043 547.670741 549.341117 549.579934 548.574995 551.439926 553.065568 553.272348 552.271913 554.933008 556.397403 556.471568 555.346188 557.839768 559.130450 559.024386 557.718046 560.132435 561.397743 -100 
-100 -100 540.137755 542.192362 543.957365 544.909868 545.435973 547.268443 548.696609 549.336189 549.600752 551.250097 552.535436 553.057901 553.217898 554.735886 555.895323 556.298270 556.332461 557.684229 558.663392 558.879118 558.734182 559.979737 560.846785 -100 
-100 -100 535.986703 539.997614 542.377197 543.088798 542.426686 545.570466 547.409260 547.768991 546.872924 549.736067 551.360224 551.545631 550.492883 553.244662 554.762201 554.850124 553.709191 556.249911 557.553843 557.408172 556.002271 558.556851 559.894019 -100 
-100 -100 521.182019 536.498764 540.589823 540.185388 530.716724 542.761702 545.883071 545.083113 535.615761 547.097521 549.934838 548.918580 539.197283 550.641965 553.389352 552.313553 542.730098 553.724009 556.194911 554.780856 544.390394 555.991541 558.820064 -100 
-100 -100 534.172742 538.216170 540.639420 541.394890 540.778407 543.980145 545.874888 546.280620 545.424047 548.331829 549.996832 550.215112 549.188666 551.963190 553.498887 553.599977 552.469281 555.021784 556.333780 556.191448 554.788913 557.356267 558.703343 -100 
-100 -100 536.451184 538.599607 540.467030 541.504941 542.109342 544.074878 545.621738 546.346442 546.675094 548.427149 549.801914 550.390641 550.600476 552.165090 553.359868 553.783867 553.830414 555.211995 556.208556 556.423435 556.272186 557.559729 558.456970 -100 
-100 -100 533.364958 537.224269 539.555123 540.270837 539.635774 542.838537 544.716062 545.053991 544.054501 547.157996 548.948421 549.253800 548.312194 551.054364 552.571320 552.657777 551.504227 554.085561 555.411494 555.274951 553.875169 556.445953 557.795006 -100 
-100 -100 520.053885 534.518623 538.392462 537.917894 528.398394 540.483000 543.581575 542.591168 532.210320 544.709071 547.852307 547.022464 537.657979 548.840011 551.530037 550.414515 540.683675 551.837047 554.346949 552.944636 542.556890 554.168395 557.001995 -100 
-100 -100 532.840113 536.672090 538.968744 539.653355 538.994521 542.185092 544.055478 544.387683 543.387038 546.502778 548.309129 548.628595 547.696055 550.439250 551.954180 552.038077 550.881644 553.459569 554.784162 554.647891 553.248747 555.816643 557.163393 -100 
-100 -100 535.451603 537.515042 539.296113 540.262071 540.811709 542.759466 544.293856 545.000984 545.315205 547.105731 548.522483 549.146401 549.381136 550.942618 552.130250 552.550293 552.595648 553.967681 554.959617 555.177788 555.033678 556.309291 557.198259 -100 
-100 -100 532.878529 536.644991 538.883177 539.504109 538.765787 541.982380 543.869071 544.224393 543.268835 546.314628 548.076109 548.367374 547.412212 550.149245 551.663224 551.762911 550.650799 553.170434 554.471801 554.346947 552.992291 555.504449 556.825468 -100 
-100 -100 520.283849 534.485751 538.228603 537.606689 527.741952 540.058410 543.203756 542.276574 532.195405 544.342952 547.378632 546.493240 537.063794 548.257104 550.948425 549.885095 540.449142 551.279196 553.724441 552.366241 542.269044 553.567910 556.328466 -100 
-100 -100 533.396982 537.137862 539.334367 539.905633 539.116715 542.287841 544.136971 544.462901 543.479293 546.484572 548.205625 548.462438 547.478590 550.191543 551.685142 551.768936 550.644361 553.152310 554.447695 554.323066 552.967608 555.463529 556.771177 -100 
-100 -100 536.529800 538.530727 540.217068 541.075712 541.518305 543.375390 544.838985 545.500139 545.777609 547.469520 548.793768 549.344940 549.521373 551.037318 552.186981 552.580537 552.608373 553.953263 554.934409 555.165693 555.040536 556.259949 557.107295 -100 
-100 -100 534.581180 538.273483 540.396491 540.899571 540.059445 543.120339 544.895828 545.203872 544.259839 547.120252 548.746341 548.947107 547.920374 550.607926 552.073613 552.135346 550.989757 553.496259 554.803442 554.734072 553.491314 555.837749 557.067296 -100 
-100 -100 522.725087 536.812310 540.384658 539.632837 529.786016 541.753926 544.735931 543.816362 534.177742 545.678179 548.485169 547.491454 537.948995 549.123930 551.759986 550.656564 541.148475 552.001513 554.465896 553.267700 543.880801 554.384621 556.926854 -100 
-100 -100 536.865944 540.303643 542.187287 542.568761 541.660463 544.533599 546.167846 546.446724 545.512609 548.247926 549.780043 549.984901 548.993452 551.586891 552.985253 553.068859 551.969188 554.388993 555.630882 555.577148 554.360716 556.579584 557.698268 -100 
-100 -100 541.630941 542.763618 543.830398 544.537402 545.074559 546.347975 547.445104 548.152309 548.677240 549.902575 550.943777 551.590903 552.045076 553.169250 554.095779 554.620884 554.944997 555.918603 556.687691 557.047569 557.187963 557.929803 558.424573 -100 
-100 -100 543.337439 543.933051 544.710591 545.456850 546.213943 547.174207 548.111410 548.921771 549.696987 550.643284 551.547283 552.308791 553.017385 553.874574 554.671821 555.312944 555.888453 556.597760 557.233794 557.695947 558.062395 558.510831 558.809867 -100 
-100 -100 -100 -100 -100 -100 -100 -100 -100 -100 -100 -100 -100 -100 -100 -100 -100 -100 -100 -100 -100 -100 -100 -100 -100 -100 
-100 -100 -100 -100 -100 -100 -100 -100 -100 -100 -100 -100 -100 -100 -100 -100 -100 -100 -100 -100 -100 -100 -100 -100 -100 -100 
-100 -100 -100 -100 -100 -100 -100 -100 -100 -100 -100 -100 -100 -100 -100 -100 -100 -100 -100 -100 -100 -100 -100 -100 -100 -100 
-100 -100 548.849908 549.407402 550.199227 551.016794 551.860930 552.827696 553.768234 554.603944 555.415919 556.343795 557.243457 558.030948 558.779599 559.621546 560.417422 561.085530 561.697906 562.384303 563.005654 563.479117 563.871390 564.297236 564.580988 -100 
-100 -100 547.377555 548.235735 549.230351 550.060151 550.833200 551.948695 552.973968 553.743677 554.435942 555.499622 556.482520 557.206904 557.839350 558.808433 559.680829 560.283694 560.780009 561.592101 562.289894 562.702202 562.992231 563.578659 563.994974 -100 
-100 -100 544.326955 546.058398 547.510127 548.278869 548.687860 550.299213 551.552807 552.120660 552.351891 553.906764 555.123245 555.656867 555.846479 557.278178 558.366917 558.775023 558.830728 560.100491 561.012216 561.232927 561.099605 562.209471 562.959709 -100 
-100 -100 540.079696 543.595710 545.654968 546.217510 545.526781 548.381461 550.013709 550.237520 549.225009 552.064722 553.669079 553.871876 552.871650 555.516388 556.966571 557.040693 555.915485 558.387415 559.655839 559.540421 558.224765 560.607685 561.845827 -100 
-100 -100 541.037209 542.996920 544.689390 545.607066 546.117439 547.891285 549.269893 549.875390 550.114003 551.752668 553.031456 553.555549 553.720889 555.219165 556.363477 556.762007 556.795400 558.131518 559.099847 559.318258 559.181938 560.393998 561.237360 -100 
-100 -100 540.601184 542.107517 543.675257 544.759158 545.634339 547.157630 548.475157 549.267582 549.881401 551.198950 552.350242 553.003850 553.494859 554.686491 555.717573 556.252970 556.614045 557.643985 558.497042 558.849997 559.039503 559.931239 560.609519 -100 
-100 -100 538.182512 540.362016 542.243130 543.276147 543.860646 545.790917 547.304729 548.010538 548.324794 549.994430 551.289284 551.812235 551.970723 553.516424 554.700083 555.115981 555.156562 556.525583 557.515269 557.728951 557.576223 558.852508 559.740553 -100 
-100 -100 534.316600 538.383443 540.831504 541.603979 540.996786 544.204358 546.102103 546.508908 545.648932 548.538665 550.181732 550.378790 549.335935 552.106607 553.641838 553.741984 552.610916 555.166870 556.485121 556.350622 554.954825 557.520147 558.864780 -100 
-100 -100 536.367993 538.574391 540.494113 541.568268 542.197464 544.181817 545.748645 546.499495 546.853408 548.564806 549.897820 550.451650 550.635192 552.203122 553.405268 553.835573 553.889180 555.273557 556.276969 556.500805 556.357409 557.646976 558.544486 -100 
-100 -100 536.935664 538.511213 540.166345 541.332659 542.292672 543.932569 545.360255 546.238785 546.924776 548.331341 549.562931 550.277927 550.816863 552.053202 553.120355 553.680764 554.063413 555.126859 556.008533 556.378346 556.581791 557.508058 558.211495 -100 
-100 -100 535.438674 537.555947 539.408869 540.447076 541.060133 543.040906 544.597722 545.318595 545.635808 547.431404 548.843017 549.456570 549.685437 551.253653 552.451069 552.876069 552.924996 554.324318 555.340327 555.572425 555.434721 556.729245 557.629654 -100 
-100 -100 532.440603 536.293871 538.621988 539.339165 538.709998 541.925335 543.816091 544.164129 543.173427 546.288467 548.088043 548.397205 547.457049 550.207239 551.730898 551.820198 550.670234 553.265821 554.610497 554.492063 553.107264 555.683374 557.034438 -100 
-100 -100 534.914596 537.006562 538.825079 539.830692 540.418560 542.384635 543.932819 544.648324 544.965653 546.771842 548.197994 548.824583 549.061360 550.630054 551.824124 552.244977 552.290453 553.687495 554.703313 554.936682 554.800265 556.093820 556.993117 -100 
-100 -100 535.913504 537.423034 538.998314 540.093391 540.999837 542.613726 544.025668 544.890550 545.571930 547.006024 548.272625 549.018011 549.575935 550.810755 551.869113 552.421243 552.798535 553.856820 554.737885 555.111891 555.320359 556.242294 556.941700 -100 
-100 -100 534.902687 536.960363 538.735218 539.690974 540.230093 542.190042 543.739367 544.461047 544.786758 546.562772 547.962952 548.571666 548.793524 550.348994 551.532480 551.951134 552.002026 553.374966 554.377403 554.613178 554.487818 555.760823 556.646825 -100 
-100 -100 532.447827 536.217773 538.455772 539.069923 538.323293 541.539532 543.428611 543.785918 542.829103 545.863184 547.609818 547.885233 546.914985 549.641869 551.145264 551.233356 550.114366 552.642443 553.958722 553.849287 552.506686 555.021798 556.342850 -100 
-100 -100 535.426131 537.459803 539.194343 540.101640 540.590825 542.504763 544.015389 544.705881 545.001888 546.740606 548.103644 548.680246 548.874233 550.403941 551.564225 551.963775 551.999193 553.358841 554.352976 554.585263 554.455358 555.714674 556.589559 -100 
-100 -100 536.996493 538.450036 539.935583 540.926870 541.728711 543.248933 544.585315 545.395105 546.026077 547.378108 548.564315 549.244257 549.747339 550.931682 551.944948 552.462064 552.812285 553.842830 554.708258 555.082073 555.289704 556.173040 556.841306 -100 
-100 -100 536.636571 538.618908 540.277996 541.110964 541.529599 543.350839 544.788485 545.441442 545.717752 547.369908 548.658268 549.185437 549.342915 550.839398 551.969101 552.346873 552.365002 553.712082 554.704521 554.957537 554.854933 556.046849 556.872745 -100 
-100 -100 534.938236 538.581171 540.645302 541.105008 540.228968 543.239948 544.976439 545.269226 544.315894 547.140671 548.733868 548.919737 547.882710 550.543709 551.984765 552.035247 550.884154 553.381926 554.685712 554.623050 553.382390 555.705206 556.911642 -100 
-100 -100 538.850084 540.622729 542.062934 542.763166 543.087964 544.745059 546.052440 546.661829 546.921594 548.472906 549.679961 550.199675 550.369592 551.795784 552.870779 553.259847 553.301503 554.583288 555.519011 555.772634 555.670925 556.760812 557.494303 -100 
-100 -100 541.650252 542.509145 543.477703 544.255180 544.975937 546.085491 547.121976 547.904744 548.604963 549.665060 550.639584 551.352618 551.971201 552.927976 553.785388 554.373067 554.860033 555.675852 556.386014 556.814775 557.117196 557.698188 558.107390 -100 
-100 -100 542.978107 543.522855 544.281560 545.049970 545.846465 546.787832 547.718912 548.552171 549.361886 550.283642 551.174482 551.951183 552.687252 553.515676 554.296959 554.951815 555.556142 556.242726 556.870468 557.352688 557.750673 558.174562 558.454735 -100 
-100 -100 -100 -100 -100 -100 -100 -100 -100 -100 -100 -100 -100 -100 -100 -100 -100 -100 -100 -100 -100 -100 -100 -100 -100 -100 
-100 -100 -100 -100 -100 -100 -100 -100 -100 -100 -100 -100 -100 -100 -100 -100 -100 -100 -100 -100 -100 -100 -100 -100 -100 -100 
-100 -100 -100 -100 -100 -100 -100 -100 -100 -100 -100 -100 -100 -100 -100 -100 -100 -100 -100 -100 -100 -100 -100 -100 -100 -100 
-100 -100 548.453659 548.993996 549.789210 550.633916 551.511828 552.483292 553.432170 554.290526 555.126437 556.042829 556.933475 557.728482 558.491641 559.322177 560.112734 560.791462 561.418551 562.090169 562.701069 563.180521 563.585025 563.995142 564.265913 -100 
-100 -100 547.132770 547.889922 548.853830 549.732703 550.590373 551.662870 552.676304 553.497042 554.268325 555.265190 556.210470 556.962441 557.657739 558.565966 559.410576 560.048075 560.609288 561.356799 562.020517 562.461724 562.813253 563.330826 563.700586 -100 
-100 -100 544.667676 545.931660 547.230550 548.130749 548.868173 550.197253 551.357494 552.078286 552.653311 553.876282 554.952845 555.595325 556.088631 557.216580 558.190998 558.723184 559.087995 560.050033 560.839495 561.177497 561.350062 562.137811 562.722979 -100 
-100 -100 541.907223 543.850380 545.505237 546.388185 546.866830 548.601832 549.950713 550.547481 550.785899 552.386713 553.631109 554.133476 554.280826 555.775939 556.915359 557.312507 557.341248 558.662703 559.612612 559.815513 559.660040 560.857081 561.685300 -100 
-100 -100 541.390524 542.858118 544.386489 545.443418 546.296711 547.778837 549.059288 549.826212 550.421403 551.716378 552.847537 553.486126 553.965990 555.148891 556.172958 556.703442 557.059386 558.079661 558.923862 559.271755 559.456624 560.333350 561.000219 -100 
-100 -100 540.532388 541.810478 543.291884 544.454636 545.484363 546.902285 548.178780 549.057071 549.816722 551.002038 552.081858 552.792903 553.410397 554.476342 555.448774 556.052049 556.545525 557.454747 558.253891 558.682175 559.009329 559.758477 560.338304 -100 
-100 -100 538.633980 540.246443 541.927988 543.097005 544.040387 545.655482 547.055642 547.909238 548.565481 549.906517 551.066959 551.716552 552.204028 553.422009 554.478706 555.026678 555.396609 556.454362 557.335421 557.708904 557.915904 558.826741 559.518737 -100 
-100 -100 536.453940 538.703332 540.662430 541.757747 542.394930 544.395781 545.972701 546.724601 547.071393 548.766470 550.075225 550.598259 550.753639 552.326555 553.533894 553.960387 554.007648 555.409166 556.434162 556.682756 556.565823 557.841073 558.729219 -100 
-100 -100 536.823137 538.456341 540.169980 541.375752 542.361438 544.028049 545.479884 546.378431 547.074217 548.454215 549.649377 550.326657 550.837099 552.077347 553.153848 553.718269 554.104456 555.182211 556.083617 556.474939 556.697316 557.621733 558.322113 -100 
-100 -100 536.889073 538.216129 539.767634 541.004203 542.116726 543.643490 545.026753 545.992999 546.828030 548.093260 549.243623 550.007963 550.668336 551.779501 552.791289 553.424414 553.947081 554.898564 555.740725 556.205036 556.563083 557.342518 557.941906 -100 
-100 -100 535.874835 537.438496 539.089254 540.257538 541.226459 542.888852 544.338229 545.230235 545.925442 547.347076 548.587479 549.299587 549.833851 551.088094 552.171709 552.738763 553.127890 554.218803 555.133256 555.534498 555.764199 556.695631 557.400152 -100 
-100 -100 534.480764 536.599052 538.454885 539.494201 540.110999 542.115334 543.698957 544.446727 544.790898 546.572556 547.965820 548.551740 548.750285 550.348846 551.569887 552.001306 552.052360 553.481400 554.532647 554.801088 554.698759 555.988839 556.885646 -100 
-100 -100 535.350551 536.890375 538.507063 539.642117 540.584943 542.231270 543.671587 544.559082 545.255375 546.685954 547.938857 548.662198 549.202555 550.455601 551.533451 552.093420 552.477104 553.566512 554.482049 554.885058 555.116415 556.049027 556.754125 -100 
-100 -100 535.854578 537.125034 538.601286 539.767668 540.826765 542.323813 543.690555 544.646982 545.482609 546.768515 547.947048 548.736457 549.410707 550.517667 551.515572 552.132881 552.644122 553.593770 554.438904 554.907313 555.269016 556.050929 556.651431 -100 
-100 -100 535.294119 536.821163 538.409739 539.505709 540.409858 542.040283 543.472575 544.354809 545.045937 546.463980 547.707190 548.426310 548.961115 550.189783 551.240701 551.777981 552.144782 553.223377 554.132175 554.531364 554.760149 555.688521 556.390445 -100 
-100 -100 534.394416 536.484514 538.280842 539.239460 539.773459 541.743725 543.305121 544.036751 544.368310 546.121814 547.494656 548.071842 548.262174 549.811642 550.981840 551.370816 551.389647 552.798377 553.837218 554.098566 553.991237 555.271825 556.161839 -100 
-100 -100 535.823325 537.328561 538.879499 539.929302 540.784584 542.367731 543.758984 544.607551 545.267826 546.651864 547.862679 548.554157 549.063139 550.262985 551.285348 551.797914 552.144350 553.206393 554.103210 554.493914 554.714102 555.630888 556.324358 -100 
-100 -100 536.946182 538.167436 539.561175 540.629787 541.587467 542.986462 544.270425 545.163024 545.941415 547.156429 548.268339 549.004939 549.631382 550.679150 551.618352 552.187024 552.659322 553.575618 554.396832 554.850532 555.197067 555.951055 556.530019 -100 
-100 -100 537.074630 538.523699 539.996568 540.971407 541.753825 543.242714 544.555163 545.355121 545.978900 547.293209 548.441481 549.093353 549.574355 550.733438 551.719622 552.210054 552.540568 553.577909 554.456817 554.843299 555.058131 555.934407 556.595101 -100 
-100 -100 536.954920 538.909746 540.528560 541.329027 541.719608 543.491070 544.890830 545.530185 545.801115 547.409761 548.659541 549.167007 549.311966 550.776444 551.873543 552.224427 552.218291 553.570515 554.566474 554.818810 554.705265 555.891689 556.707978 -100 
-100 -100 539.271382 540.533347 541.797210 542.630901 543.304632 544.638988 545.825379 546.571667 547.164563 548.390778 549.466602 550.106221 550.589655 551.691163 552.630924 553.127971 553.471320 554.451918 555.276137 555.651938 555.852948 556.639339 557.218379 -100 
-100 -100 541.428733 542.171724 543.097199 543.918505 544.722297 545.774052 546.785793 547.610886 548.385119 549.379257 550.318912 551.062746 551.744695 552.631016 553.449383 554.062753 554.611440 555.368250 556.053739 556.519450 556.888911 557.409821 557.777910 -100 
-100 -100 542.584238 543.104903 543.858870 544.647868 545.472408 546.409920 547.341413 548.191412 549.021498 549.930849 550.812945 551.597320 552.346030 553.157156 553.926193 554.586452 555.204634 555.881499 556.507196 557.003884 557.421194 557.835725 558.106671 -100 
-100 -100 -100 -100 -100 -100 -100 -100 -100 -100 -100 -100 -100 -100 -100 -100 -100 -100 -100 -100 -100 -100 -100 -100 -100 -100 
-100 -100 -100 -100 -100 -100 -100 -100 -100 -100 -100 -100 -100 -100 -100 -100 -100 -100 -100 -100 -100 -100 -100 -100 -100 -100 
-100 -100 -100 -100 -100 -100 -100 -100 -100 -100 -100 -100 -100 -100 -100 -100 -100 -100 -100 -100 -100 -100 -100 -100 -100 -100 
-100 -100 547.875239 548.471681 549.316194 550.182762 551.069509 552.075731 553.049551 553.909511 554.736971 555.671221 556.570480 557.353165 558.099602 558.948910 559.753199 560.424832 561.037536 561.725008 562.344820 562.813312 563.203588 563.636750 563.928110 -100 
-100 -100 546.305485 547.226184 548.293307 549.181764 550.001900 551.163493 552.228613 553.027979 553.739948 554.804881 555.780260 556.490559 557.113061 558.095446 558.981634 559.588447 560.083620 560.899207 561.596009 561.999291 562.283274 562.884200 563.314210 -100 
-100 -100 543.059233 544.916001 546.481821 547.325897 547.787703 549.457604 550.763841 551.375202 551.644219 553.180898 554.372085 554.870108 555.026512 556.491878 557.607719 558.020424 558.070340 559.350620 560.263324 560.465246 560.311679 561.456739 562.233820 -100 
-100 -100 538.556405 542.315641 544.537947 545.190463 544.554214 547.481074 549.178986 549.467379 548.546125 551.313312 552.867542 553.007146 551.920348 554.648931 556.146319 556.225552 555.084650 557.581360 558.855550 558.708818 557.334030 559.796617 561.080331 -100 
-100 -100 539.616767 541.715172 543.536759 544.539830 545.109956 546.950909 548.388947 549.040625 549.317372 550.938925 552.191624 552.675635 552.803213 554.337571 555.513335 555.918077 555.948042 557.303494 558.284109 558.493628 558.343418 559.594299 560.468038 -100 
-100 -100 539.218253 540.820610 542.494230 543.655169 544.587852 546.176151 547.548387 548.375021 549.008262 550.330003 551.471853 552.100080 552.569917 553.783318 554.837443 555.377884 555.739833 556.795199 557.675080 558.044982 558.249741 559.158861 559.851994 -100 
-100 -100 536.742977 539.030164 541.019161 542.121752 542.752115 544.756619 546.329003 547.063852 547.389908 549.072227 550.363200 550.856957 550.983067 552.562273 553.773667 554.189696 554.222729 555.639006 556.681083 556.944220 556.845118 558.110864 558.996358 -100 
-100 -100 532.778713 537.003710 539.572604 540.405037 539.815328 543.122955 545.088812 545.522985 544.668589 547.575477 549.213537 549.364918 548.246568 551.092312 552.668883 552.761071 551.592031 554.237791 555.637718 555.591882 554.333778 556.813728 558.130598 -100 
-100 -100 534.931034 537.234506 539.249499 540.382809 541.050948 543.106974 544.732115 545.512045 545.876483 547.596537 548.920102 549.438099 549.584331 551.186807 552.419966 552.853972 552.905526 554.347491 555.417197 555.705616 555.627316 556.907235 557.800333 -100 
-100 -100 535.575720 537.215279 538.943923 540.163054 541.165478 542.867188 544.351135 545.266528 545.972290 547.372717 548.580002 549.251925 549.755305 551.019236 552.118375 552.690608 553.083794 554.196133 555.136973 555.561417 555.811369 556.748962 557.457847 -100 
-100 -100 534.105806 536.275717 538.191052 539.271192 539.916787 541.966706 543.591313 544.369317 544.734640 546.488823 547.843919 548.378963 548.530423 550.159854 551.410020 551.849619 551.902762 553.365100 554.452190 554.752115 554.680751 555.971591 556.871010 -100 
-100 -100 531.117084 535.015563 537.400540 538.147707 537.527603 540.834805 542.810379 543.247152 542.386215 545.373678 547.074277 547.254201 546.126593 549.040513 550.651575 550.751218 549.573278 552.269444 553.706687 553.684155 552.436664 554.942866 556.273194 -100 
-100 -100 533.590912 535.734012 537.612044 538.656225 539.273720 541.306976 542.922643 543.696485 544.063003 545.825814 547.192817 547.738419 547.894730 549.520317 550.761180 551.189519 551.233997 552.695711 553.785595 554.087781 554.018326 555.312477 556.214187 -100 
-100 -100 534.569124 536.140933 537.784782 538.926666 539.870443 541.542325 543.010750 543.917296 544.623675 546.044509 547.279089 547.975509 548.491551 549.744393 550.820268 551.365247 551.737425 552.852879 553.801483 554.230041 554.482094 555.428976 556.144164 -100 
-100 -100 533.479244 535.636554 537.501953 538.509862 539.082739 541.107809 542.717423 543.482602 543.839912 545.600574 546.972480 547.534362 547.708812 549.282913 550.470783 550.851356 550.854216 552.319011 553.409405 553.702660 553.619208 554.923696 555.831293 -100 
-100 -100 530.908517 534.852406 537.208856 537.876398 537.145957 540.448763 542.408799 542.822659 541.936251 544.918807 546.625884 546.840344 545.782034 548.562586 550.068602 550.075155 548.795159 551.521135 552.963982 552.921339 551.629525 554.170397 555.514413 -100 
-100 -100 534.015832 536.153441 537.984158 538.948672 539.474233 541.450650 543.017310 543.747973 544.075173 545.803610 547.146907 547.686308 547.838084 549.378731 550.530959 550.880269 550.857328 552.301771 553.376765 553.657525 553.562361 554.855998 555.756885 -100 
-100 -100 535.676010 537.204466 538.772982 539.824545 540.672145 542.240659 543.620621 544.461635 545.113744 546.466180 547.643010 548.301996 548.783200 549.960950 550.958454 551.439123 551.760711 552.835194 553.751934 554.155791 554.384836 555.307435 556.005706 -100 
-100 -100 535.338979 537.405174 539.153265 540.053851 540.528331 542.385405 543.859355 544.545011 544.852596 546.494215 547.770743 548.282820 548.428335 549.907153 551.010496 551.339893 551.311145 552.710268 553.750627 554.016604 553.911850 555.162284 556.030661 -100 
-100 -100 533.637566 537.397737 539.562967 540.099843 539.305207 542.322702 544.087213 544.422445 543.542559 546.312923 547.882239 548.056711 547.026264 549.649821 551.052440 551.030012 549.767773 552.375620 553.740189 553.671857 552.375775 554.806903 556.074267 -100 
-100 -100 537.688814 539.532299 541.047364 541.806095 542.180240 543.864260 545.199478 545.836088 546.124167 547.664505 548.861822 549.371504 549.534251 550.943479 551.994406 552.341043 552.339630 553.665128 554.637413 554.895538 554.785286 555.927749 556.699828 -100 
-100 -100 540.613038 541.512381 542.530996 543.351175 544.107107 545.244899 546.305562 547.106770 547.820503 548.882948 549.855525 550.562324 551.173559 552.121956 552.966870 553.535280 554.008818 554.842675 555.574048 556.013204 556.323819 556.931839 557.362384 -100 
-100 -100 542.008992 542.580893 543.376888 544.180001 545.006220 545.973425 546.925745 547.774175 548.593910 549.520608 550.412057 551.185038 551.915667 552.738790 553.512928 554.158559 554.759174 555.456717 556.099774 556.594049 557.004037 557.446088 557.740072 -100 
-100 -100 -100 -100 -100 -100 -100 -100 -100 -100 -100 -100 -100 -100 -100 -100 -100 -100 -100 -100 -100 -100 -100 -100 -100 -100 
-100 -100 -100 -100 -100 -100 -100 -100 -100 -100 -100 -100 -100 -100 -100 -100 -100 -100 -100 -100 -100 -100 -100 -100 -100 -100 
-100 -100 -100 -100 -100 -100 -100 -100 -100 -100 -100 -100 -100 -100 -100 -100 -100 -100 -100 -100 -100 -100 -100 -100 -100 -100 
-100 -100 547.308534 547.989791 548.896240 549.777361 550.655652 551.708409 552.710905 553.561374 554.362479 555.329266 556.244932 557.007837 557.721701 558.604823 559.430120 560.087018 560.670218 561.389095 562.025991 562.476855 562.838606 563.312986 563.637582 -100 
-100 -100 545.265771 546.516566 547.744231 548.609720 549.288287 550.637995 551.786707 552.522421 553.066876 554.304665 555.348865 555.980430 556.423167 557.586097 558.551721 559.091042 559.416766 560.404220 561.171473 561.499655 561.610620 562.407405 562.950761 -100 
-100 -100 539.871879 543.505886 545.618482 546.223775 545.571156 548.417153 550.060758 550.352150 549.453853 552.161569 553.673114 553.821629 552.762435 555.443517 556.908972 557.003363 555.891339 558.337070 559.572264 559.430391 558.071534 560.467630 561.696513 -100 
-100 -100 524.894248 539.330876 543.215962 542.822629 533.924716 545.188945 548.077486 547.177780 537.812137 549.026031 551.761159 550.647661 540.823504 552.289141 555.039937 553.946060 544.416690 555.307217 557.760573 556.366978 546.254845 557.528210 560.297454 -100 
-100 -100 536.204295 540.145707 542.553738 543.316379 542.751352 545.800409 547.593962 547.913640 546.997528 549.816412 551.402529 551.520764 550.404434 553.182320 554.723681 554.797290 553.640542 556.191020 557.512535 557.369006 555.992474 558.526108 559.875255 -100 
-100 -100 537.372510 539.650663 541.640494 542.736623 543.359766 545.328699 546.868194 547.563711 547.856288 549.525368 550.805515 551.275399 551.381410 552.958404 554.170763 554.574063 554.594080 556.004083 557.037090 557.271675 557.143665 558.435188 559.346615 -100 
-100 -100 533.044155 537.338767 539.961298 540.799265 540.192365 543.511775 545.477022 545.879071 544.985326 547.895308 549.529029 549.646455 548.490912 551.351363 552.938417 553.010457 551.814241 554.478275 555.891110 555.830093 554.553421 557.062011 558.407823 -100 
-100 -100 517.751418 533.690988 538.085417 537.773454 528.163945 540.577354 543.864078 543.096534 533.594179 545.156971 548.007902 546.863133 536.728712 548.589481 551.459964 550.329836 540.446817 551.830588 554.493973 553.277749 543.590085 554.590324 557.345323 -100 
-100 -100 531.227543 535.535797 538.179976 539.043324 538.469561 541.842141 543.861946 544.309189 543.452627 546.400369 548.065423 548.204264 547.066046 549.951290 551.561829 551.652543 550.475746 553.170635 554.617221 554.587306 553.335750 555.858977 557.211921 -100 
-100 -100 533.718368 536.027659 538.061738 539.199509 539.872003 541.968932 543.629090 544.413068 544.771146 546.523925 547.868230 548.372778 548.499267 550.137016 551.400655 551.834769 551.881342 553.365827 554.476655 554.781074 554.711306 556.028437 556.952662 -100 
-100 -100 530.664682 534.668414 537.149133 537.938647 537.335786 540.699361 542.717116 543.156886 542.281009 545.278778 546.973554 547.114214 545.947666 548.889893 550.528755 550.623420 549.433052 552.167458 553.639087 553.621565 552.371722 554.914076 556.276428 -100 
-100 -100 517.371133 531.946937 535.965271 535.524284 525.874846 538.280291 541.572654 540.784932 531.123713 542.912446 545.834859 544.675931 534.310101 546.455010 549.396113 548.260817 538.246203 549.810258 552.535586 551.341963 541.617981 552.697650 555.475822 -100 
-100 -100 530.162649 534.134658 536.573642 537.323910 536.690668 540.037460 542.046474 542.481977 541.606893 544.613773 546.320795 546.472197 545.310179 548.245989 549.872127 549.951712 548.749631 551.484479 552.960216 552.945201 551.697136 554.244635 555.610699 -100 
-100 -100 532.759714 534.977582 536.911330 537.961772 538.567409 540.637253 542.283553 543.057778 543.413198 545.190213 546.564303 547.095720 547.237388 548.855367 550.085944 550.481020 550.493902 551.989733 553.113725 553.421809 553.350355 554.684431 555.619846 -100 
-100 -100 529.968798 534.006249 536.450159 537.159948 536.453778 539.822780 541.835568 542.262268 541.373240 544.388731 546.113847 546.308893 545.226434 548.045995 549.585596 549.588723 548.298221 551.073395 552.561397 552.530304 551.241107 553.828156 555.211534 -100 
-100 -100 516.786973 531.710027 535.750765 535.205632 525.228466 537.849795 541.161828 540.349332 530.622943 542.456865 545.415317 544.375046 534.513305 546.083626 548.822234 547.516220 537.102308 548.976065 551.749448 550.508663 540.543955 551.858130 554.686397 -100 
-100 -100 530.513134 534.532423 536.943709 537.612312 536.860378 540.179447 542.148046 542.540473 541.622999 544.606652 546.305424 546.482274 545.380569 548.161828 549.659576 549.626254 548.305981 551.057743 552.527543 552.481279 551.178547 553.754766 555.131977 -100 
-100 -100 533.882425 536.062023 537.925969 538.892918 539.409622 541.369264 542.922970 543.634331 543.944860 545.648617 546.968773 547.477419 547.603584 549.124024 550.256718 550.574582 550.528093 551.976685 553.062855 553.340068 553.240954 554.551669 555.471863 -100 
-100 -100 531.929960 535.844187 538.165762 538.792446 538.057188 541.186786 543.040433 543.403688 542.530509 545.362810 546.977310 547.143525 546.090698 548.754478 550.184318 550.138808 548.848595 551.511726 552.928347 552.865958 551.570986 554.080360 555.417018 -100 
-100 -100 519.866292 534.400955 538.221707 537.624490 528.077529 539.913469 542.951109 542.124981 532.878852 544.025846 546.777913 545.758257 536.320062 547.336924 549.906007 548.606174 538.485168 549.952064 552.590667 551.334728 541.521125 552.557479 555.277974 -100 
-100 -100 534.490277 538.120524 540.173117 540.661997 539.848515 542.772351 544.468236 544.794038 543.926864 546.630687 548.152148 548.331609 547.324161 549.892619 551.257105 551.245333 550.010514 552.570013 553.899750 553.839502 552.561060 554.929559 556.145266 -100 
-100 -100 539.574741 540.802272 541.974574 542.760112 543.359375 544.691361 545.839077 546.577921 547.125665 548.360427 549.403738 550.036765 550.473603 551.589116 552.499027 552.985347 553.276155 554.294403 555.109139 555.484505 555.632424 556.435739 556.979104 -100 
-100 -100 541.443244 542.097161 542.949846 543.760820 544.572052 545.583725 546.563435 547.401302 548.194138 549.153114 550.061581 550.815804 551.513316 552.364331 553.151913 553.775898 554.343313 555.076461 555.743534 556.227240 556.614558 557.100494 557.428860 -100 
-100 -100 -100 -100 -100 -100 -100 -100 -100 -100 -100 -100 -100 -100 -100 -100 -100 -100 -100 -100 -100 -100 -100 -100 -100 -100 
-100 -100 -100 -100 -100 -100 -100 -100 -100 -100 -100 -100 -100 -100 -100 -100 -100 -100 -100 -100 -100 -100 -100 -100 -100 -100 
-100 -100 -100 -100 -100 -100 -100 -100 -100 -100 -100 -100 -100 -100 -100 -100 -100 -100 -100 -100 -100 -100 -100 -100 -100 -100 
-100 -100 547.142604 547.799778 548.706713 549.608311 550.516141 551.558739 552.559334 553.422355 554.244779 555.193516 556.100903 556.871936 557.605153 558.469391 559.287318 559.953495 560.556266 561.256848 561.886052 562.346319 562.729137 563.186004 563.501640 -100 
-100 -100 545.359207 546.404306 547.576108 548.499473 549.323991 550.548897 551.657265 552.446087 553.129445 554.231468 555.227495 555.908390 556.491513 557.514110 558.430937 559.018957 559.481028 560.333711 561.054294 561.433869 561.687425 562.343362 562.825630 -100 
-100 -100 541.657320 543.807073 545.571325 546.436350 546.838535 548.652278 550.044073 550.607054 550.771921 552.419613 553.667371 554.090345 554.125540 555.711309 556.902592 557.259437 557.201489 558.595336 559.571003 559.707452 559.446667 560.737940 561.635672 -100 
-100 -100 536.614004 540.922382 543.451158 544.090795 543.263029 546.479372 548.320983 548.507057 547.340144 550.359472 552.022803 552.025624 550.667460 553.665912 555.299497 555.269401 553.879686 556.633760 558.027494 557.758126 556.131482 558.899424 560.387714 -100 
-100 -100 537.994953 540.423227 542.474774 543.507865 544.018369 546.019136 547.554397 548.154025 548.319083 550.060815 551.375198 551.775434 551.771766 553.436487 554.695507 555.039404 554.954991 556.437659 557.493918 557.638307 557.379952 558.793076 559.801018 -100 
-100 -100 537.740730 539.582295 541.445937 542.653295 543.572853 545.274472 546.723918 547.522671 548.094198 549.488299 550.671097 551.241477 551.632639 552.924352 554.036630 554.538749 554.837251 555.974867 556.914877 557.252831 557.407522 558.422262 559.211972 -100 
-100 -100 535.008749 537.647624 539.878762 541.008322 541.570366 543.747311 545.427131 546.110932 546.322483 548.130890 549.488149 549.897104 549.888657 551.602028 552.898750 553.251957 553.169722 554.727173 555.863179 556.080096 555.887896 557.313024 558.327945 -100 
-100 -100 530.594728 535.421787 538.325098 539.138760 538.335655 541.963858 544.094695 544.427244 543.319096 546.491143 548.246049 548.255562 546.855749 549.981903 551.700161 551.678199 550.254791 553.186903 554.740301 554.604841 553.124415 555.904439 557.418852 -100 
-100 -100 533.188688 535.840256 538.091870 539.246426 539.842432 542.070669 543.804067 544.533313 544.782908 546.627890 548.015125 548.445090 548.454444 550.191576 551.511622 551.884504 551.823644 553.412703 554.584020 554.833777 554.667822 556.108823 557.131309 -100 
-100 -100 534.078420 535.949243 537.855731 539.107922 540.087606 541.904318 543.469439 544.358230 545.000845 546.471939 547.715362 548.321653 548.740042 550.084505 551.245862 551.782523 552.116857 553.324825 554.343240 554.752846 554.965124 556.010853 556.815317 -100 
-100 -100 532.439725 534.927418 537.053854 538.140541 538.706988 540.926447 542.659392 543.387844 543.637597 545.512067 546.922254 547.358600 547.364412 549.131771 550.473512 550.853971 550.795180 552.408922 553.602216 553.866367 553.709060 555.163456 556.193766 -100 
-100 -100 529.068722 533.507455 536.181174 536.884489 536.039216 539.662566 541.803110 542.139792 541.023332 544.269573 546.073371 546.093400 544.667384 547.869167 549.629414 549.616998 548.184200 551.175978 552.775966 552.669909 551.203502 554.015003 555.545756 -100 
-100 -100 531.936650 534.394266 536.479367 537.526650 538.062694 540.264608 541.988449 542.712794 542.963739 544.846766 546.268634 546.715063 546.724543 548.485103 549.813294 550.178189 550.108052 551.721233 552.918080 553.184997 553.030154 554.489608 555.523721 -100 
-100 -100 533.101089 534.894860 536.706325 537.873040 538.788679 540.574192 542.123927 543.004151 543.647355 545.139067 546.409728 547.040052 547.468896 548.795511 549.923956 550.422784 550.728572 551.940979 552.970321 553.385067 553.599956 554.659523 555.474268 -100 
-100 -100 531.794500 534.278063 536.359854 537.373919 537.864628 540.061320 541.780393 542.495349 542.737236 544.624336 546.060985 546.535714 546.571662 548.268259 549.525852 549.825404 549.699858 551.317679 552.517424 552.773002 552.600238 554.075493 555.120726 -100 
-100 -100 528.814275 533.320553 535.980736 536.607929 535.648380 539.273797 541.401227 541.713548 540.571072 543.823094 545.649813 545.725653 544.387231 547.429701 549.053201 548.916668 547.355469 550.382320 551.991752 551.860210 550.340370 553.197929 554.751727 -100 
-100 -100 532.345156 534.810542 536.859796 537.832707 538.277227 540.424245 542.098838 542.778762 542.991431 544.848225 546.259871 546.716580 546.731900 548.391000 549.606112 549.867726 549.711042 551.303913 552.483735 552.722877 552.536070 554.000239 555.039064 -100 
-100 -100 534.240039 535.993891 537.734991 538.816699 539.639097 541.317967 542.775159 543.588868 544.180213 545.606897 546.827659 547.431978 547.832595 549.073286 550.106819 550.526357 550.769786 551.931833 552.920308 553.301613 553.487478 554.522849 555.322462 -100 
-100 -100 533.748191 536.133698 538.095692 539.008337 539.407622 541.424566 542.998033 543.633465 543.831608 545.595740 546.939021 547.374728 547.391051 548.980516 550.140389 550.381826 550.220494 551.757062 552.890313 553.106470 552.905304 554.322274 555.326751 -100 
-100 -100 531.719122 536.019329 538.474856 538.977564 537.968444 541.282780 543.196999 543.433320 542.311745 545.336159 547.020825 547.070603 545.778656 548.645226 550.151510 549.986873 548.449430 551.334574 552.842629 552.672174 551.141930 553.879079 555.349604 -100 
-100 -100 536.303442 538.431999 540.132381 540.896211 541.196099 543.023660 544.445880 545.035170 545.221071 546.874248 548.132541 548.574625 548.619794 550.131931 551.234105 551.501616 551.377424 552.827610 553.880461 554.089680 553.886182 555.178415 556.070651 -100 
-100 -100 539.674802 540.692637 541.806321 542.650419 543.401043 544.597954 545.699694 546.489040 547.173958 548.274150 549.269441 549.949567 550.520617 551.498804 552.359801 552.895998 553.329569 554.206384 554.972920 555.400115 555.689920 556.357678 556.842080 -100 
-100 -100 541.279055 541.907039 542.757820 543.587296 544.426762 545.425039 546.400508 547.249551 548.062987 549.003922 549.904084 550.665848 551.381037 552.211831 552.989907 553.621677 554.208953 554.923728 555.584660 556.080029 556.490462 556.961111 557.281534 -100 
-100 -100 -100 -100 -100 -100 -100 -100 -100 -100 -100 -100 -100 -100 -100 -100 -100 -100 -100 -100 -100 -100 -100 -100 -100 -100 
-100 -100 -100 -100 -100 -100 -100 -100 -100 -100 -100 -100 -100 -100 -100 -100 -100 -100 -100 -100 -100 -100 -100 -100 -100 -100 
-100 -100 -100 -100 -100 -100 -100 -100 -100 -100 -100 -100 -100 -100 -100 -100 -100 -100 -100 -100 -100 -100 -100 -100 -100 -100 
-100 -100 -100 -100 -100 -100 -100 -100 -100 -100 -100 -100 -100 -100 -100 -100 -100 -100 -100 -100 -100 -100 -100 -100 -100 -100 
-100 -100 -100 -100 -100 -100 -100 -100 -100 -100 -100 -100 -100 -100 -100 -100 -100 -100 -100 -100 -100 -100 -100 -100 -100 -100 
-100 -100 -100 -100 -100 -100 -100 -100 -100 -100 -100 -100 -100 -100 -100 -100 -100 -100 -100 -100 -100 -100 -100 -100 -100 -100 
-100 -100 -100 -100 -100 -100 -100 -100 -100 -100 -100 -100 -100 -100 -100 -100 -100 -100 -100 -100 -100 -100 -100 -100 -100 -100 
-100 -100 -100 -100 -100 -100 -100 -100 -100 -100 -100 -100 -100 -100 -100 -100 -100 -100 -100 -100 -100 -100 -100 -100 -100 -100 
-100 -100 -100 -100 -100 -100 -100 -100 -100 -100 -100 -100 -100 -100 -100 -100 -100 -100 -100 -100 -100 -100 -100 -100 -100 -100 
-100 -100 -100 -100 -100 -100 -100 -100 -100 -100 -100 -100 -100 -100 -100 -100 -100 -100 -100 -100 -100 -100 -100 -100 -100 -100 
-100 -100 -100 -100 -100 -100 -100 -100 -100 -100 -100 -100 -100 -100 -100 -100 -100 -100 -100 -100 -100 -100 -100 -100 -100 -100 
-100 -100 -100 -100 -100 -100 -100 -100 -100 -100 -100 -100 -100 -100 -100 -100 -100 -100 -100 -100 -100 -100 -100 -100 -100 -100 
-100 -100 -100 -100 -100 -100 -100 -100 -100 -100 -100 -100 -100 -100 -100 -100 -100 -100 -100 -100 -100 -100 -100 -100 -100 -100 
-100 -100 -100 -100 -100 -100 -100 -100 -100 -100 -100 -100 -100 -100 -100 -100 -100 -100 -100 -100 -100 -100 -100 -100 -100 -100 
-100 -100 -100 -100 -100 -100 -100 -100 -100 -100 -100 -100 -100 -100 -100 -100 -100 -100 -100 -100 -100 -100 -100 -100 -100 -100 
-100 -100 -100 -100 -100 -100 -100 -100 -100 -100 -100 -100 -100 -100 -100 -100 -100 -100 -100 -100 -100 -100 -100 -100 -100 -100 
-100 -100 -100 -100 -100 -100 -100 -100 -100 -100 -100 -100 -100 -100 -100 -100 -100 -100 -100 -100 -100 -100 -100 -100 -100 -100 
-100 -100 -100 -100 -100 -100 -100 -100 -100 -100 -100 -100 -100 -100 -100 -100 -100 -100 -100 -100 -100 -100 -100 -100 -100 -100 
-100 -100 -100 -100 -100 -100 -100 -100 -100 -100 -100 -100 -100 -100 -100 -100 -100 -100 -100 -100 -100 -100 -100 -100 -100 -100 
-100 -100 -100 -100 -100 -100 -100 -100 -100 -100 -100 -100 -100 -100 -100 -100 -100 -100 -100 -100 -100 -100 -100 -100 -100 -100 
-100 -100 -100 -100 -100 -100 -100 -100 -100 -100 -100 -100 -100 -100 -100 -100 -100 -100 -100 -100 -100 -100 -100 -100 -100 -100 
-100 -100 -100 -100 -100 -100 -100 -100 -100 -100 -100 -100 -100 -100 -100 -100 -100 -100 -100 -100 -100 -100 -100 -100 -100 -100 
-100 -100 -100 -100 -100 -100 -100 -100 -100 -100 -100 -100 -100 -100 -100 -100 -100 -100 -100 -100 -100 -100 -100 -100 -100 -100 
-100 -100 -100 -100 -100 -100 -100 -100 -100 -100 -100 -100 -100 -100 -100 -100 -100 -100 -100 -100 -100 -100 -100 -100 -100 -100 
-100 -100 -100 -100 -100 -100 -100 -100 -100 -100 -100 -100 -100 -100 -100 -100 -100 -100 -100 -100 -100 -100 -100 -100 -100 -100 
-100 -100 -100 -100 -100 -100 -100 -100 -100 -100 -100 -100 -100 -100 -100 -100 -100 -100 -100 -100 -100 -100 -100 -100 -100 -100 
-100 -100 -100 -100 -100 -100 -100 -100 -100 -100 -100 -100 -100 -100 -100 -100 -100 -100 -100 -100 -100 -100 -100 -100 -100 -100 
