# Supplementary material for: A computational model of spatio-temporal cardiac intracellular calcium handling with realistic structure and spatial flux distribution from sarcoplasmic reticulum and t-tubule reconstructions
Source: PLoS Comput Biol. 2017 Aug 31;13(8):e1005714. doi: 10.1371/journal.pcbi.1005714 (PMC5597258; doi:10.1371/journal.pcbi.1005714)
Supplement: S1 Code — Code provided in C/C++ and includes the structural datasets used in this study. Documentation is provided on use of and updating the code. Updates may also be available on Michael Colman’s website, http://www.physicsoftheheart.com and github repository: https://github.com/michaelcolman/CODE---PLOS-Comp-Biol-2017-Model-SR. (ZIP) [file pcbi.1005714.s001.zip › PLOS_SR_Clean/Spatial_diff_out/Ca_1D_output_0070.dat]

0.371419
0.343057
0.301405
0.269585
0.252581
0.242438
0.234741
0.234489
0.239024
0.239090
0.234791
0.234869
0.239348
0.238988
0.233640
0.232641
0.236570
0.237213
0.233899
0.233711
0.236145
0.233461
0.226977
0.423946
0.395089
0.352179
0.318136
0.298570
0.286618
0.277984
0.277105
0.281267
0.281823
0.278779
0.279834
0.284449
0.283844
0.277926
0.275712
0.278378
0.278471
0.275262
0.275251
0.277698
0.274957
0.268466
0.498365
0.468233
0.422526
0.384813
0.361658
0.346838
0.336021
0.333995
0.337790
0.338901
0.337111
0.339330
0.344380
0.343573
0.336922
0.333528
0.335200
0.334641
0.331087
0.331169
0.333947
0.331023
0.323963
0.560518
0.528615
0.479621
0.437815
0.410671
0.392757
0.379707
0.376197
0.379306
0.380660
0.379789
0.382940
0.388491
0.387787
0.380939
0.377057
0.378132
0.377101
0.373139
0.372720
0.374913
0.371597
0.364413
0.604044
0.570571
0.518862
0.473764
0.442993
0.422282
0.407079
0.401694
0.403612
0.404805
0.404561
0.408486
0.414704
0.414523
0.408128
0.404454
0.405221
0.403838
0.399355
0.397757
0.398323
0.394420
0.387644
0.632107
0.597884
0.544915
0.498484
0.466156
0.443502
0.426000
0.418573
0.419331
0.420092
0.419939
0.424506
0.431661
0.432296
0.426578
0.423523
0.424524
0.422802
0.417380
0.414463
0.413698
0.409206
0.402495
0.650296
0.615908
0.562526
0.515977
0.483441
0.459679
0.440285
0.431454
0.431809
0.432081
0.431234
0.436065
0.444310
0.445710
0.440340
0.437896
0.439483
0.437471
0.430892
0.426909
0.425269
0.420345
0.413508
0.656720
0.622231
0.568628
0.521714
0.488627
0.464312
0.444560
0.435648
0.436000
0.435913
0.434355
0.438647
0.446818
0.448591
0.443870
0.442078
0.444064
0.442055
0.435178
0.430840
0.428925
0.423808
0.416849
0.655257
0.620513
0.566489
0.518615
0.484382
0.460111
0.441813
0.434477
0.435488
0.435192
0.432660
0.435307
0.441957
0.443576
0.439822
0.438782
0.441045
0.439364
0.433045
0.428998
0.427295
0.422161
0.415063
0.654101
0.619090
0.564486
0.515874
0.481242
0.457838
0.441903
0.437403
0.440324
0.439904
0.435412
0.435596
0.440421
0.441491
0.438170
0.437820
0.440660
0.439380
0.433425
0.429791
0.428529
0.423406
0.416004
0.655521
0.620330
0.565136
0.516257
0.481829
0.459635
0.446105
0.444331
0.449414
0.448853
0.442122
0.439979
0.443169
0.443741
0.440764
0.441094
0.444601
0.443572
0.437623
0.434127
0.433450
0.428185
0.420007
0.655309
0.619994
0.564582
0.515499
0.481114
0.459492
0.447003
0.446199
0.451723
0.450938
0.443451
0.440397
0.443005
0.443657
0.441342
0.442469
0.446480
0.445439
0.439035
0.434897
0.433621
0.427891
0.419425
0.653544
0.618087
0.562668
0.513242
0.478550
0.456822
0.444169
0.442752
0.447150
0.446155
0.439428
0.436833
0.439795
0.441068
0.439801
0.441910
0.446375
0.445115
0.437817
0.432317
0.429310
0.422808
0.414495
0.654567
0.618991
0.563424
0.513856
0.479140
0.457413
0.444480
0.442330
0.445888
0.444896
0.438995
0.437148
0.440667
0.442541
0.442141
0.445181
0.450193
0.448669
0.440325
0.433478
0.429234
0.421960
0.413326
0.656111
0.620586
0.565062
0.515858
0.481714
0.460403
0.447457
0.444917
0.448060
0.447223
0.441968
0.440634
0.444566
0.446642
0.446518
0.450134
0.456004
0.454324
0.444871
0.437305
0.432722
0.425014
0.415810
0.650549
0.615334
0.560443
0.512113
0.478893
0.458118
0.445119
0.442108
0.444793
0.443945
0.438956
0.437619
0.441211
0.443020
0.442864
0.446499
0.452374
0.450786
0.441601
0.434389
0.430080
0.422530
0.413402
0.633523
0.599157
0.546007
0.499507
0.467912
0.447797
0.434423
0.430520
0.432344
0.431129
0.425990
0.424191
0.426817
0.428040
0.427719
0.431008
0.436258
0.435133
0.427638
0.421905
0.418528
0.411811
0.403520
0.604599
0.571995
0.521965
0.478969
0.450326
0.431485
0.417780
0.412921
0.413898
0.412127
0.406501
0.404073
0.405860
0.406448
0.405740
0.408723
0.414055
0.413703
0.407813
0.404180
0.402625
0.397214
0.389696
0.554684
0.524882
0.479730
0.442162
0.418563
0.402057
0.388350
0.383087
0.383750
0.381636
0.375478
0.372570
0.373892
0.374012
0.372858
0.375685
0.381607
0.381967
0.377061
0.375244
0.375495
0.371431
0.364706
0.475661
0.449335
0.410076
0.378897
0.360596
0.347385
0.335310
0.330689
0.331656
0.329844
0.324048
0.321405
0.322754
0.322673
0.321089
0.323335
0.328849
0.329383
0.325308
0.324677
0.326147
0.323058
0.316895
0.366476
0.344192
0.311881
0.287747
0.274944
0.265730
0.256768
0.253695
0.255493
0.254572
0.250034
0.248398
0.250247
0.250183
0.248106
0.249312
0.253355
0.253493
0.250086
0.249913
0.251986
0.249501
0.243748
0.257957
0.240069
0.214827
0.197856
0.190681
0.185300
0.178982
0.177581
0.180406
0.180376
0.176931
0.176360
0.178932
0.178982
0.176429
0.176820
0.179952
0.179574
0.175932
0.175484
0.177638
0.175620
0.170312
0.184965
0.170547
0.150844
0.139155
0.135932
0.133071
0.128578
0.128249
0.131611
0.132028
0.129255
0.129331
0.132308
0.132432
0.129660
0.129636
0.132288
0.131676
0.127876
0.127101
0.129158
0.127588
0.122904
0.423537
0.394735
0.351903
0.317916
0.298376
0.286479
0.277958
0.277205
0.281456
0.282021
0.278920
0.279919
0.284517
0.283941
0.278031
0.275710
0.278144
0.277964
0.274507
0.274300
0.276569
0.273587
0.266867
0.476292
0.447296
0.403673
0.368101
0.346690
0.333152
0.323420
0.321953
0.325948
0.326990
0.324932
0.326784
0.331536
0.330732
0.324297
0.321003
0.322550
0.321868
0.318353
0.318521
0.321387
0.318456
0.311340
0.552615
0.522732
0.476780
0.438483
0.414875
0.398642
0.385816
0.382958
0.386815
0.388346
0.387085
0.389922
0.395178
0.394225
0.387129
0.383050
0.384426
0.383161
0.378770
0.379324
0.383718
0.380708
0.372017
0.617558
0.586321
0.537735
0.495976
0.468760
0.449520
0.434369
0.429870
0.432896
0.434567
0.434133
0.437820
0.443551
0.442778
0.435645
0.431219
0.432036
0.430272
0.425416
0.425362
0.429049
0.425645
0.416915
0.663967
0.631494
0.580848
0.535976
0.504488
0.482483
0.465952
0.459632
0.461112
0.462481
0.462805
0.467215
0.473538
0.473363
0.466825
0.462488
0.462333
0.460109
0.455084
0.453347
0.454037
0.449931
0.442701
0.695106
0.661877
0.609881
0.563643
0.530541
0.506619
0.487934
0.479752
0.480259
0.481027
0.480987
0.485796
0.493200
0.493874
0.487842
0.484081
0.484127
0.481515
0.475391
0.471892
0.470508
0.465660
0.458897
0.716265
0.682581
0.629420
0.582902
0.550036
0.525091
0.504253
0.495022
0.496054
0.496219
0.494390
0.499133
0.508282
0.509672
0.503157
0.499982
0.501357
0.498482
0.490391
0.485435
0.482897
0.477502
0.470611
0.723586
0.689751
0.636283
0.589354
0.555982
0.530665
0.509762
0.500731
0.501928
0.501718
0.498986
0.502910
0.511737
0.513381
0.507528
0.505101
0.506986
0.504212
0.495873
0.490524
0.487631
0.482025
0.475054
0.721354
0.687437
0.634086
0.586230
0.551289
0.526268
0.507681
0.500431
0.501728
0.501394
0.498377
0.500449
0.506630
0.507932
0.503879
0.502374
0.503944
0.501640
0.494778
0.490016
0.487415
0.481866
0.474861
0.720316
0.686000
0.631859
0.583073
0.547612
0.523677
0.507934
0.503888
0.507401
0.507088
0.502061
0.501437
0.505288
0.505809
0.502315
0.501580
0.503730
0.501970
0.495777
0.491730
0.489997
0.484559
0.477047
0.722925
0.688020
0.632365
0.582822
0.547414
0.524797
0.511777
0.511068
0.517891
0.517572
0.509411
0.506039
0.508043
0.507881
0.504579
0.504568
0.507624
0.506261
0.500164
0.496642
0.496568
0.491062
0.481898
0.722879
0.687738
0.631656
0.581662
0.546119
0.524060
0.512212
0.512654
0.520057
0.519602
0.510723
0.506404
0.507758
0.507639
0.505012
0.505855
0.509509
0.508240
0.501800
0.497745
0.497156
0.491205
0.481733
0.720140
0.685078
0.629564
0.579272
0.543210
0.520891
0.508800
0.508297
0.513593
0.512957
0.505884
0.502423
0.504223
0.504851
0.503478
0.505387
0.509473
0.508067
0.500872
0.495325
0.492178
0.485441
0.476921
0.720973
0.685842
0.630235
0.579686
0.543354
0.520753
0.508099
0.506549
0.510538
0.509842
0.503975
0.501584
0.504345
0.505792
0.505316
0.508291
0.513236
0.511674
0.503330
0.496456
0.492081
0.484567
0.475722
0.722973
0.687749
0.631730
0.581322
0.545395
0.522894
0.509764
0.507466
0.510813
0.510127
0.504905
0.503360
0.507400
0.509283
0.508717
0.512498
0.519505
0.517930
0.507569
0.500040
0.496072
0.488152
0.478033
0.716827
0.681976
0.626688
0.577203
0.542148
0.519982
0.506466
0.503340
0.505915
0.505000
0.499940
0.498425
0.502258
0.504027
0.503593
0.507599
0.514844
0.513524
0.503507
0.496393
0.492758
0.485076
0.475111
0.697665
0.663932
0.611057
0.563745
0.530458
0.508904
0.494811
0.490481
0.491814
0.490265
0.484885
0.482629
0.484874
0.486119
0.486229
0.490112
0.496070
0.495376
0.487998
0.482327
0.478888
0.472149
0.463924
0.665849
0.633944
0.584390
0.540888
0.510998
0.490769
0.475990
0.470475
0.470848
0.468501
0.462250
0.459072
0.460208
0.460833
0.460889
0.464864
0.471303
0.471514
0.465581
0.461755
0.459844
0.454490
0.447380
0.611963
0.582662
0.537657
0.499820
0.476179
0.458364
0.442497
0.436358
0.436653
0.433794
0.426383
0.422421
0.423161
0.423310
0.422895
0.427219
0.435416
0.436415
0.430424
0.427981
0.427730
0.423754
0.417516
0.527260
0.501150
0.461682
0.430044
0.411709
0.397253
0.383023
0.377498
0.378110
0.375520
0.368382
0.364656
0.365418
0.365324
0.364402
0.368101
0.375912
0.377092
0.371940
0.370777
0.371869
0.368906
0.363195
0.410906
0.388439
0.355523
0.330332
0.316373
0.305962
0.295876
0.292029
0.293215
0.291627
0.286265
0.283816
0.285019
0.284890
0.283373
0.285446
0.290576
0.291273
0.287877
0.287734
0.289711
0.287362
0.281950
0.295248
0.276514
0.249842
0.231215
0.222543
0.216046
0.208906
0.206863
0.209155
0.208676
0.204747
0.203632
0.205744
0.205722
0.203489
0.204324
0.207934
0.207917
0.204564
0.204380
0.206581
0.204578
0.199362
0.217040
0.201132
0.179136
0.165262
0.160493
0.156604
0.151320
0.150502
0.153651
0.153844
0.150700
0.150423
0.153200
0.153275
0.150589
0.150787
0.153713
0.153247
0.149548
0.149013
0.151227
0.149484
0.144475
0.496867
0.466815
0.421191
0.383498
0.360380
0.345865
0.335726
0.334456
0.338803
0.339991
0.337864
0.339635
0.344360
0.343458
0.336718
0.332946
0.333924
0.332689
0.328708
0.328618
0.331204
0.327678
0.319900
0.551467
0.521578
0.475581
0.437201
0.413587
0.397640
0.385455
0.383318
0.387699
0.389318
0.387746
0.390123
0.394988
0.393841
0.386608
0.382262
0.383240
0.381692
0.377299
0.378075
0.382624
0.379376
0.370266
0.634570
0.604045
0.554663
0.515045
0.494501
0.476063
0.456081
0.451898
0.458388
0.460359
0.456808
0.459720
0.466169
0.464904
0.456090
0.451808
0.456427
0.454543
0.446221
0.448080
0.457840
0.454731
0.440719
0.704724
0.673339
0.622062
0.579666
0.555875
0.534477
0.512039
0.506011
0.511535
0.513496
0.510577
0.514200
0.521107
0.520087
0.511361
0.506910
0.511058
0.508676
0.499809
0.500894
0.509667
0.506175
0.492367
0.753991
0.721960
0.670886
0.625134
0.592784
0.568546
0.549006
0.541573
0.543356
0.544859
0.544777
0.549227
0.555750
0.555398
0.548239
0.543361
0.543155
0.540077
0.533697
0.532086
0.533983
0.529578
0.520686
0.790388
0.757519
0.704804
0.657452
0.623053
0.596829
0.575479
0.566428
0.567697
0.568401
0.567215
0.571910
0.580215
0.580758
0.573367
0.568835
0.568855
0.565196
0.557096
0.552745
0.550941
0.545503
0.538035
0.818963
0.784963
0.728407
0.680495
0.651169
0.623894
0.595783
0.586135
0.594057
0.594020
0.584750
0.589178
0.603398
0.604627
0.592333
0.588293
0.593102
0.589079
0.575031
0.568022
0.565288
0.559051
0.550503
0.827941
0.793724
0.736744
0.688331
0.658477
0.630953
0.603003
0.593744
0.601951
0.601496
0.591128
0.594514
0.608214
0.609606
0.597989
0.594779
0.600167
0.596315
0.582035
0.574509
0.571253
0.564761
0.556187
0.822401
0.788612
0.734032
0.684696
0.648086
0.621087
0.600756
0.593259
0.595784
0.595263
0.590435
0.591722
0.598191
0.599083
0.593715
0.591600
0.593222
0.590035
0.581299
0.575294
0.571859
0.565564
0.557909
0.821599
0.787272
0.731694
0.681120
0.643438
0.617691
0.601005
0.597129
0.602190
0.601830
0.594900
0.593144
0.596263
0.596171
0.592029
0.590786
0.592484
0.590039
0.582972
0.578361
0.576934
0.570923
0.562036
0.829702
0.794001
0.732677
0.680451
0.642291
0.617948
0.604605
0.605212
0.617066
0.616845
0.603587
0.598171
0.599009
0.598030
0.594030
0.593555
0.598237
0.596413
0.588165
0.585215
0.593058
0.587123
0.569367
0.829887
0.793812
0.731812
0.678831
0.640288
0.616456
0.604412
0.606326
0.618857
0.618610
0.604752
0.598408
0.598546
0.597574
0.594253
0.594669
0.600058
0.598490
0.590102
0.586854
0.594401
0.588104
0.570013
0.821927
0.786490
0.728874
0.675925
0.636731
0.612436
0.599885
0.599912
0.606708
0.606328
0.598016
0.593558
0.594414
0.594339
0.592493
0.594059
0.598239
0.596649
0.589073
0.583727
0.581743
0.574704
0.564588
0.822330
0.786878
0.729252
0.675915
0.636190
0.611303
0.597839
0.596325
0.600795
0.600318
0.594215
0.591466
0.594092
0.595061
0.593839
0.596679
0.602814
0.601239
0.591727
0.585008
0.581754
0.573978
0.563640
0.826464
0.790509
0.730683
0.676993
0.637557
0.612437
0.597870
0.595251
0.598924
0.598338
0.592931
0.591763
0.597840
0.599526
0.596975
0.601333
0.618217
0.616842
0.597138
0.589562
0.589843
0.581701
0.566751
0.819057
0.783551
0.724582
0.671893
0.633344
0.608394
0.593110
0.589341
0.591929
0.590882
0.585519
0.584377
0.590376
0.592125
0.589924
0.594804
0.612261
0.611349
0.592043
0.584909
0.585527
0.577704
0.563027
0.794266
0.760453
0.706107
0.656340
0.620097
0.595808
0.579620
0.574344
0.575108
0.573115
0.567270
0.564670
0.567224
0.568514
0.568526
0.573251
0.581708
0.581591
0.572852
0.567225
0.564494
0.557700
0.548667
0.757347
0.725497
0.674890
0.629584
0.598166
0.575389
0.557481
0.550761
0.550608
0.547550
0.540187
0.536134
0.537047
0.537778
0.538407
0.543886
0.553165
0.554078
0.546633
0.542248
0.540017
0.534614
0.527585
0.698042
0.668451
0.621346
0.582722
0.564598
0.544482
0.518910
0.510831
0.511912
0.508132
0.497620
0.492355
0.494795
0.495096
0.493631
0.500531
0.517724
0.519475
0.505791
0.501531
0.500262
0.496175
0.490212
0.603875
0.577190
0.535290
0.502780
0.490121
0.473596
0.449820
0.442441
0.443923
0.440386
0.430012
0.424901
0.427268
0.427283
0.425316
0.431590
0.448349
0.450273
0.437474
0.434529
0.434669
0.431622
0.426173
0.473810
0.450523
0.415682
0.388496
0.373590
0.361317
0.348481
0.343564
0.344371
0.341999
0.335231
0.331737
0.332505
0.332377
0.331401
0.334897
0.342487
0.343824
0.339212
0.338587
0.340204
0.337840
0.332650
0.346379
0.326151
0.296862
0.275583
0.264982
0.256851
0.248142
0.245305
0.247139
0.246123
0.241394
0.239604
0.241329
0.241254
0.239339
0.240869
0.245564
0.245965
0.242399
0.242265
0.244411
0.242319
0.237062
0.259579
0.241531
0.216164
0.199225
0.192279
0.186970
0.180602
0.179194
0.182089
0.181978
0.178316
0.177596
0.180139
0.180156
0.177582
0.178113
0.181513
0.181239
0.177539
0.177169
0.179487
0.177519
0.172147
0.556969
0.525014
0.475824
0.433699
0.406516
0.389540
0.378589
0.377479
0.382305
0.383946
0.382050
0.383653
0.387909
0.386569
0.379299
0.374573
0.374398
0.372481
0.368560
0.368929
0.371682
0.367577
0.358985
0.614168
0.582723
0.533689
0.491388
0.464048
0.445814
0.432913
0.430981
0.435833
0.437847
0.436364
0.438334
0.442493
0.440801
0.433100
0.427975
0.428037
0.426144
0.422257
0.423936
0.429024
0.425562
0.415937
0.702286
0.670636
0.618847
0.575892
0.551926
0.531319
0.510666
0.506644
0.513560
0.515819
0.512141
0.514382
0.519908
0.518008
0.508801
0.503966
0.507946
0.506048
0.498612
0.501703
0.512203
0.509220
0.495091
0.778630
0.746506
0.693368
0.648022
0.620896
0.597251
0.574001
0.567926
0.573647
0.575756
0.572619
0.575443
0.581301
0.579663
0.570699
0.565866
0.569473
0.567128
0.559111
0.561263
0.570591
0.567254
0.553488
0.833997
0.801491
0.748932
0.700384
0.664623
0.637892
0.617231
0.609425
0.611028
0.612493
0.612205
0.615851
0.621295
0.620428
0.613264
0.608131
0.607347
0.604071
0.598087
0.596903
0.598828
0.594276
0.585316
0.875187
0.841921
0.787807
0.737593
0.699577
0.670583
0.647806
0.638036
0.638778
0.639247
0.637827
0.641749
0.649046
0.649215
0.642007
0.637361
0.636803
0.632647
0.624297
0.619545
0.617032
0.611028
0.603365
0.906877
0.872458
0.814482
0.763584
0.730611
0.700345
0.670391
0.659705
0.666887
0.666451
0.656842
0.660555
0.673831
0.674807
0.662867
0.658869
0.663128
0.658406
0.643618
0.635538
0.631543
0.624417
0.615541
0.917748
0.883100
0.824669
0.773218
0.739638
0.709005
0.679014
0.668461
0.675700
0.674770
0.664134
0.666923
0.679768
0.680970
0.669744
0.666589
0.671403
0.666786
0.651600
0.642738
0.637969
0.630488
0.621600
0.913328
0.879115
0.823063
0.770712
0.730232
0.700055
0.677650
0.668621
0.669905
0.668917
0.664109
0.665024
0.670799
0.671501
0.666407
0.664183
0.665127
0.661193
0.651672
0.644453
0.639546
0.632357
0.624523
0.912871
0.878090
0.821009
0.767415
0.725848
0.696843
0.677891
0.672230
0.675883
0.675117
0.668478
0.666651
0.669256
0.668959
0.664931
0.663364
0.664227
0.661119
0.653570
0.648060
0.645433
0.638727
0.629775
0.921098
0.884846
0.821804
0.766429
0.724283
0.696578
0.680806
0.679450
0.689727
0.689181
0.676526
0.671305
0.671794
0.670591
0.666539
0.665555
0.669392
0.667035
0.658562
0.655106
0.662216
0.655803
0.637944
0.921623
0.884887
0.820963
0.764599
0.721875
0.694582
0.680086
0.680064
0.691074
0.690588
0.677432
0.671372
0.671201
0.669980
0.666521
0.666347
0.670898
0.668966
0.660664
0.657263
0.664373
0.657786
0.639670
0.914183
0.877973
0.818274
0.761645
0.718007
0.690135
0.675205
0.673478
0.679004
0.678448
0.670731
0.666498
0.666995
0.666641
0.664649
0.665651
0.669035
0.667282
0.660157
0.654984
0.652708
0.645538
0.635608
0.914764
0.878423
0.818478
0.761158
0.716712
0.688105
0.672300
0.669188
0.672550
0.671914
0.666298
0.663688
0.665927
0.666625
0.665289
0.667654
0.673195
0.671687
0.662885
0.656660
0.653388
0.645636
0.635541
0.918255
0.881321
0.819018
0.761134
0.716795
0.687845
0.670923
0.666791
0.669447
0.668660
0.663588
0.662471
0.668114
0.669592
0.667081
0.671147
0.687810
0.686726
0.667796
0.660926
0.661369
0.653370
0.638718
0.909252
0.872776
0.811334
0.754453
0.711008
0.682256
0.664667
0.659445
0.661024
0.659701
0.654536
0.653359
0.658939
0.660583
0.658589
0.663411
0.680886
0.680437
0.661981
0.655584
0.656392
0.648750
0.634392
0.881327
0.846615
0.789925
0.736184
0.695296
0.667411
0.649075
0.642440
0.642197
0.639841
0.634082
0.631367
0.633587
0.634888
0.635267
0.640203
0.648795
0.649228
0.641391
0.636334
0.633661
0.626977
0.618245
0.838959
0.806229
0.753385
0.704412
0.668812
0.642794
0.622919
0.614965
0.613847
0.610369
0.602995
0.598780
0.599434
0.600294
0.601462
0.607434
0.617070
0.618553
0.611802
0.607674
0.605255
0.599838
0.593070
0.771556
0.740995
0.691623
0.649639
0.627955
0.605027
0.577605
0.568399
0.568602
0.564385
0.553777
0.548357
0.550703
0.551209
0.550286
0.557846
0.575648
0.577938
0.564615
0.560327
0.558707
0.554495
0.548690
0.666977
0.639188
0.594946
0.559282
0.543514
0.524620
0.499281
0.490969
0.491703
0.487754
0.477215
0.471909
0.474194
0.474414
0.472970
0.479949
0.497369
0.499776
0.487172
0.484071
0.483810
0.480588
0.475219
0.524777
0.500152
0.462797
0.432537
0.414795
0.400574
0.386618
0.381046
0.381309
0.378583
0.371593
0.367838
0.368424
0.368424
0.367924
0.372034
0.380153
0.381863
0.377412
0.376646
0.377926
0.375358
0.370164
0.385439
0.363470
0.331282
0.306954
0.293903
0.284235
0.274680
0.271410
0.272955
0.271692
0.266704
0.264663
0.266247
0.266216
0.264555
0.266495
0.271593
0.272206
0.268654
0.268418
0.270372
0.268043
0.262612
0.290152
0.269995
0.241366
0.221421
0.212410
0.205886
0.198809
0.197117
0.199955
0.199706
0.195759
0.194839
0.197349
0.197360
0.194820
0.195584
0.199301
0.199096
0.195238
0.194776
0.197036
0.194799
0.189071
0.597320
0.563426
0.510788
0.464589
0.433555
0.414915
0.404418
0.404360
0.410080
0.411974
0.409532
0.409892
0.412857
0.410875
0.403402
0.398291
0.397376
0.395498
0.392789
0.394509
0.397799
0.393474
0.384544
0.657068
0.623924
0.571937
0.525585
0.493660
0.473892
0.462465
0.461842
0.467339
0.469525
0.467626
0.468137
0.470625
0.468125
0.460290
0.454766
0.453768
0.452382
0.450828
0.454177
0.459241
0.456024
0.447442
0.747704
0.714838
0.662095
0.614640
0.581495
0.559384
0.544918
0.542836
0.548080
0.550422
0.548641
0.549350
0.551764
0.548878
0.540601
0.535016
0.534906
0.533908
0.532404
0.537107
0.544995
0.542661
0.532909
0.829997
0.796854
0.743020
0.693223
0.656774
0.631431
0.614203
0.609863
0.613595
0.615637
0.614412
0.615602
0.618149
0.615499
0.607669
0.602272
0.601924
0.600534
0.598386
0.601925
0.608543
0.605843
0.596465
0.893593
0.860010
0.805446
0.753038
0.712038
0.683238
0.663763
0.656555
0.657564
0.658756
0.658316
0.660224
0.663242
0.661519
0.655028
0.650097
0.648485
0.645915
0.642278
0.642089
0.643301
0.638983
0.631504
0.938373
0.904252
0.848570
0.794626
0.751486
0.719959
0.697336
0.687211
0.686182
0.686188
0.685309
0.687687
0.691984
0.691537
0.686136
0.682205
0.680753
0.676877
0.670206
0.665752
0.662539
0.656205
0.648913
0.968847
0.934155
0.877033
0.822454
0.779283
0.746073
0.720170
0.708006
0.706624
0.705538
0.702773
0.705247
0.711618
0.712248
0.706768
0.703874
0.704237
0.699456
0.688861
0.680912
0.674749
0.666865
0.659083
0.981597
0.946705
0.889172
0.834025
0.790122
0.756173
0.729607
0.716887
0.715000
0.713315
0.709873
0.711892
0.718228
0.719284
0.714550
0.712413
0.713192
0.708263
0.696881
0.687725
0.680428
0.672000
0.664159
0.982324
0.947414
0.890119
0.834103
0.788387
0.754533
0.730002
0.718381
0.716006
0.714245
0.711185
0.712058
0.716134
0.716849
0.713612
0.711849
0.711481
0.707050
0.697924
0.689696
0.682812
0.674720
0.667242
0.982345
0.946934
0.888719
0.831750
0.785467
0.752458
0.730183
0.720984
0.720371
0.718830
0.714558
0.713695
0.716053
0.715937
0.712672
0.710971
0.710669
0.707001
0.699417
0.692821
0.687609
0.680226
0.672584
0.985731
0.949374
0.888801
0.830666
0.784211
0.752185
0.732018
0.725622
0.728211
0.726908
0.720083
0.717299
0.718647
0.717780
0.713830
0.712206
0.712541
0.709634
0.703100
0.698196
0.695904
0.689105
0.679885
0.986669
0.949754
0.888163
0.828892
0.781726
0.749936
0.730848
0.725674
0.729023
0.727832
0.720587
0.717135
0.717972
0.717056
0.713501
0.712473
0.713424
0.711103
0.705163
0.700800
0.698905
0.692224
0.682943
0.985004
0.947943
0.886656
0.826246
0.777669
0.745270
0.726241
0.720650
0.722279
0.721108
0.715695
0.712904
0.713724
0.713474
0.711464
0.711615
0.713300
0.711470
0.705768
0.700925
0.697127
0.690173
0.682305
0.986258
0.948822
0.886792
0.825248
0.775568
0.742454
0.722970
0.716819
0.717622
0.716445
0.711908
0.709885
0.711556
0.712151
0.711144
0.712619
0.715713
0.714426
0.708427
0.703267
0.699116
0.691864
0.683818
0.986777
0.948934
0.885775
0.823745
0.774063
0.740698
0.720544
0.713907
0.714701
0.713408
0.708702
0.707259
0.710429
0.711641
0.710621
0.713360
0.719542
0.718908
0.711220
0.706126
0.703213
0.695913
0.686508
0.976172
0.938704
0.876263
0.815141
0.766341
0.733367
0.712951
0.705657
0.705731
0.703980
0.699038
0.697385
0.700420
0.701819
0.701433
0.705097
0.712259
0.712375
0.705240
0.700654
0.698167
0.691202
0.682007
0.947781
0.911662
0.852212
0.793856
0.747420
0.715653
0.695210
0.686968
0.685447
0.682830
0.677592
0.674992
0.676350
0.677606
0.678664
0.683113
0.689485
0.690499
0.685996
0.682246
0.679274
0.673042
0.665759
0.900849
0.866554
0.810628
0.756912
0.715213
0.685778
0.665124
0.656029
0.653675
0.650112
0.643724
0.640110
0.640589
0.641597
0.643163
0.648589
0.656248
0.658216
0.654370
0.651435
0.649209
0.643976
0.637685
0.824612
0.792531
0.740637
0.693409
0.660354
0.634539
0.612529
0.603093
0.601099
0.596973
0.588960
0.584573
0.585257
0.586031
0.587081
0.593440
0.603748
0.606396
0.601331
0.598824
0.597848
0.593623
0.587729
0.710622
0.681320
0.634720
0.594249
0.567753
0.546538
0.527010
0.518742
0.517447
0.513638
0.505696
0.501437
0.502199
0.502730
0.503232
0.509113
0.519232
0.521884
0.517132
0.515513
0.515718
0.512317
0.506703
0.558875
0.532658
0.492499
0.458681
0.436730
0.420778
0.407306
0.401527
0.401161
0.398526
0.392439
0.389268
0.390034
0.390319
0.390206
0.394156
0.401058
0.402929
0.399982
0.399485
0.400588
0.397718
0.392317
0.409574
0.385970
0.351025
0.323797
0.308091
0.297210
0.287577
0.284253
0.285645
0.284421
0.279711
0.277864
0.279566
0.279705
0.278302
0.280424
0.285328
0.286022
0.282804
0.282405
0.284085
0.281450
0.275787
0.307207
0.285346
0.253991
0.231548
0.220759
0.213383
0.206043
0.204382
0.207304
0.207059
0.203068
0.202173
0.204814
0.204895
0.202407
0.203381
0.207318
0.207130
0.203064
0.202333
0.204402
0.201900
0.195879
0.621833
0.586675
0.531816
0.483259
0.450377
0.431216
0.421569
0.422990
0.429956
0.431965
0.428344
0.426884
0.428278
0.425550
0.418017
0.413063
0.412341
0.411193
0.410224
0.414308
0.419423
0.415521
0.406165
0.684226
0.649746
0.595325
0.546427
0.512396
0.492180
0.481974
0.483067
0.489918
0.492088
0.488677
0.487047
0.487783
0.484406
0.476464
0.471274
0.470813
0.470679
0.471433
0.477499
0.484562
0.482152
0.473636
0.779860
0.745451
0.689574
0.639008
0.602701
0.580119
0.567842
0.567863
0.574578
0.576750
0.573127
0.571378
0.572034
0.568131
0.559498
0.554360
0.555101
0.555811
0.557045
0.564588
0.574642
0.573408
0.564025
0.866959
0.832211
0.775085
0.721898
0.681962
0.655917
0.640746
0.638360
0.643349
0.645076
0.641936
0.640554
0.641217
0.637521
0.629447
0.624687
0.625381
0.625731
0.626117
0.632138
0.640653
0.638971
0.629989
0.934231
0.899172
0.841800
0.786112
0.742140
0.712214
0.693466
0.687419
0.689066
0.689800
0.687680
0.687132
0.687994
0.685333
0.679153
0.675177
0.674688
0.673481
0.671556
0.673010
0.675309
0.671553
0.664339
0.982088
0.946570
0.888308
0.831017
0.784804
0.751631
0.728790
0.718899
0.717579
0.717003
0.715045
0.715334
0.717408
0.716223
0.711691
0.709044
0.708739
0.705671
0.699609
0.695657
0.692736
0.686340
0.678843
1.014228
0.978291
0.919064
0.861184
0.814805
0.779420
0.752326
0.739237
0.736098
0.734301
0.731568
0.732486
0.736367
0.736525
0.732828
0.731586
0.732976
0.728516
0.717730
0.709318
0.702749
0.694280
0.685925
1.028718
0.992589
0.932959
0.874444
0.827128
0.790536
0.762040
0.747598
0.743363
0.740880
0.737884
0.738946
0.743300
0.744114
0.741123
0.740421
0.741922
0.736955
0.724946
0.714840
0.706721
0.697482
0.689005
1.031350
0.995116
0.935350
0.875854
0.826528
0.789599
0.762496
0.748611
0.744050
0.741453
0.738663
0.739312
0.742734
0.743413
0.740888
0.739732
0.739566
0.734848
0.725002
0.715815
0.707963
0.699130
0.691265
1.031891
0.995251
0.934680
0.874439
0.824605
0.788091
0.762332
0.749927
0.746487
0.744074
0.740666
0.740563
0.743398
0.743473
0.740183
0.738278
0.737542
0.733466
0.725479
0.718237
0.712152
0.704275
0.696609
1.035314
0.997872
0.935058
0.873990
0.824260
0.788353
0.763629
0.752859
0.751444
0.749258
0.744461
0.743610
0.746826
0.746321
0.741324
0.738773
0.738164
0.734847
0.728321
0.723168
0.719953
0.712984
0.704403
1.036505
0.998507
0.934658
0.872411
0.821859
0.785972
0.762042
0.752255
0.751511
0.749471
0.744402
0.743130
0.746031
0.745460
0.740631
0.738401
0.738265
0.735695
0.730222
0.726173
0.723851
0.717350
0.708896
1.035375
0.997073
0.933340
0.869523
0.817082
0.780543
0.757164
0.747695
0.746335
0.744395
0.740181
0.738866
0.740803
0.740697
0.737907
0.736963
0.737705
0.735931
0.731231
0.727410
0.724184
0.717778
0.710482
1.036922
0.998069
0.933250
0.867964
0.814249
0.777051
0.753587
0.744259
0.742995
0.741148
0.737063
0.735889
0.738094
0.738587
0.736854
0.737276
0.739499
0.738592
0.734184
0.730672
0.727677
0.721304
0.713911
1.037055
0.997655
0.931394
0.865532
0.812190
0.774888
0.750751
0.741535
0.741381
0.739524
0.734340
0.733187
0.736493
0.737426
0.735653
0.737321
0.742317
0.742307
0.737002
0.733980
0.732332
0.726105
0.717658
1.025081
0.985951
0.920232
0.855172
0.802763
0.766093
0.742129
0.732787
0.732353
0.730201
0.724692
0.723189
0.726286
0.727419
0.726381
0.729161
0.735330
0.736162
0.731395
0.728830
0.727576
0.721632
0.713334
0.994333
0.956422
0.893534
0.831086
0.780818
0.745713
0.722569
0.712750
0.710570
0.707788
0.702687
0.700528
0.702235
0.703423
0.704005
0.707917
0.713979
0.715643
0.712690
0.710466
0.708635
0.703135
0.696254
0.944481
0.908151
0.848349
0.790566
0.745490
0.713166
0.690120
0.679759
0.676965
0.673481
0.667574
0.664827
0.666294
0.667491
0.668481
0.673524
0.681103
0.683543
0.680631
0.678637
0.677237
0.672343
0.666005
0.864940
0.830464
0.773727
0.722631
0.687609
0.659390
0.634412
0.623810
0.621885
0.618019
0.610409
0.607390
0.610061
0.611235
0.611132
0.616987
0.627179
0.630102
0.625573
0.623599
0.623567
0.619333
0.612611
0.744014
0.712450
0.661309
0.617446
0.589526
0.566462
0.544465
0.535359
0.534276
0.530776
0.523245
0.520319
0.523105
0.524117
0.523602
0.529179
0.539315
0.542134
0.537574
0.536090
0.536906
0.533285
0.526748
0.582316
0.554452
0.511305
0.474809
0.451114
0.433899
0.419470
0.413410
0.413088
0.410675
0.405032
0.402600
0.404378
0.405080
0.404851
0.409008
0.416220
0.418252
0.415227
0.414510
0.415500
0.412355
0.406582
0.425258
0.400445
0.363416
0.334186
0.317055
0.305371
0.295398
0.292075
0.293517
0.292357
0.287786
0.286194
0.288288
0.288692
0.287488
0.290016
0.295339
0.296211
0.292877
0.292204
0.293649
0.290802
0.284974
0.318349
0.295503
0.262551
0.238560
0.226655
0.218753
0.211317
0.209717
0.212632
0.212324
0.208271
0.207374
0.210116
0.210328
0.208058
0.209447
0.213817
0.213816
0.209662
0.208730
0.210624
0.208000
0.201913
0.637339
0.601595
0.545473
0.496046
0.462646
0.443638
0.434856
0.437510
0.445590
0.447585
0.442695
0.439613
0.439788
0.436538
0.429099
0.424707
0.424817
0.424480
0.424752
0.430761
0.438047
0.434715
0.424646
0.702643
0.667207
0.610453
0.560261
0.525556
0.505510
0.496300
0.498910
0.507319
0.509332
0.503973
0.500363
0.500055
0.496101
0.487982
0.483655
0.484927
0.485994
0.487811
0.496067
0.506353
0.504669
0.494657
0.807845
0.771422
0.708254
0.655144
0.617672
0.595186
0.584042
0.586125
0.595380
0.597246
0.590535
0.586468
0.588254
0.583703
0.572649
0.568809
0.574115
0.576402
0.576832
0.587068
0.609475
0.609051
0.589141
0.898611
0.861574
0.796694
0.740417
0.698907
0.672735
0.658617
0.658279
0.665689
0.667009
0.660704
0.656853
0.658531
0.654140
0.643686
0.640379
0.645784
0.647738
0.647162
0.655600
0.676407
0.675428
0.655733
0.963305
0.926519
0.865366
0.806909
0.761247
0.730823
0.712596
0.707947
0.710939
0.711206
0.706728
0.703748
0.703241
0.699869
0.693652
0.691047
0.693166
0.693234
0.691453
0.694185
0.699064
0.695709
0.686847
1.013276
0.976031
0.914406
0.854228
0.806492
0.772359
0.748935
0.739685
0.738999
0.737939
0.734207
0.732389
0.733006
0.731151
0.726849
0.725683
0.727977
0.725735
0.718895
0.715184
0.713371
0.706959
0.698395
1.049368
1.011533
0.947744
0.887194
0.841448
0.804651
0.773777
0.760121
0.757593
0.755270
0.750535
0.749908
0.753084
0.752702
0.749053
0.749700
0.760919
0.756867
0.737214
0.727859
0.721992
0.713131
0.703070
1.065416
1.027359
0.963105
0.901799
0.854893
0.816477
0.783581
0.767928
0.763850
0.760815
0.756209
0.756272
0.760368
0.760782
0.757667
0.758524
0.769491
0.764609
0.743423
0.732059
0.724346
0.714568
0.704371
1.067457
1.029429
0.966080
0.903392
0.851948
0.812792
0.783064
0.767795
0.762498
0.759336
0.755949
0.756202
0.759716
0.760145
0.757141
0.756399
0.757512
0.752635
0.741188
0.731297
0.723387
0.714102
0.705404
1.068907
1.030530
0.966150
0.902838
0.850622
0.811514
0.782644
0.768063
0.763445
0.760422
0.756828
0.757273
0.761491
0.761523
0.756781
0.754316
0.753664
0.749266
0.740493
0.733078
0.727395
0.719264
0.710736
1.081384
1.041730
0.968074
0.903910
0.852453
0.813636
0.784334
0.770475
0.770910
0.768082
0.760207
0.761177
0.771511
0.771116
0.759100
0.754785
0.753752
0.750058
0.742987
0.738414
0.738696
0.731735
0.719768
1.082569
1.042459
0.967912
0.902695
0.850413
0.811432
0.782592
0.769381
0.770305
0.767609
0.759597
0.760402
0.770636
0.770179
0.758123
0.753878
0.753176
0.750354
0.744721
0.741728
0.743345
0.737146
0.725443
1.072550
1.032773
0.965537
0.898982
0.844120
0.804437
0.776992
0.764411
0.761670
0.759074
0.754759
0.754743
0.758851
0.758714
0.753674
0.751341
0.751609
0.749871
0.745645
0.743109
0.741671
0.735888
0.728109
1.073897
1.033517
0.965179
0.897055
0.841072
0.800777
0.773289
0.761337
0.759537
0.757071
0.752084
0.751676
0.755499
0.755764
0.751942
0.751182
0.753604
0.753046
0.749090
0.747297
0.746584
0.741124
0.733314
1.077805
1.036358
0.963552
0.894785
0.841120
0.800874
0.771259
0.760011
0.767234
0.764833
0.751021
0.750149
0.757812
0.758380
0.751375
0.752023
0.761822
0.762397
0.753376
0.752256
0.754407
0.749255
0.739062
1.064782
1.023519
0.951097
0.883055
0.830445
0.791026
0.761870
0.750944
0.758273
0.755743
0.741569
0.740250
0.747664
0.748461
0.742293
0.744237
0.755421
0.756918
0.748363
0.747618
0.750113
0.745203
0.735119
1.028233
0.988474
0.921557
0.856089
0.804504
0.766904
0.740062
0.728897
0.727441
0.724545
0.718318
0.716643
0.719822
0.720864
0.719701
0.723014
0.730110
0.732342
0.729430
0.728619
0.728942
0.724225
0.716758
0.977438
0.938916
0.874256
0.813604
0.768945
0.734461
0.706582
0.694927
0.693162
0.689834
0.683029
0.681180
0.684811
0.686118
0.685232
0.689913
0.698867
0.701665
0.697987
0.696581
0.696840
0.692349
0.685119
0.903626
0.865834
0.799060
0.746078
0.724420
0.694384
0.652175
0.639260
0.641196
0.637636
0.626237
0.624554
0.632877
0.634387
0.629417
0.634989
0.650195
0.653256
0.643812
0.641561
0.645380
0.641172
0.630461
0.778184
0.743473
0.682530
0.637130
0.622866
0.598420
0.559742
0.548630
0.551549
0.548384
0.537041
0.535442
0.543973
0.545416
0.540136
0.545647
0.560945
0.563835
0.554067
0.551928
0.556255
0.552478
0.541906
0.601513
0.572003
0.525169
0.486969
0.464667
0.446570
0.428829
0.422276
0.422931
0.420747
0.414562
0.412909
0.416668
0.417749
0.416393
0.420814
0.429566
0.431760
0.427395
0.426236
0.427773
0.424492
0.417816
0.437796
0.412110
0.373260
0.342805
0.325547
0.313317
0.302253
0.298816
0.300513
0.299353
0.294574
0.293238
0.296044
0.296703
0.295365
0.298301
0.304469
0.305616
0.301917
0.301069
0.302630
0.299732
0.293644
0.327733
0.304397
0.270539
0.245703
0.233180
0.224899
0.217244
0.215570
0.218363
0.217879
0.213658
0.212721
0.215597
0.215957
0.213905
0.215750
0.220689
0.221028
0.216963
0.216039
0.217929
0.215332
0.209296
0.643364
0.607404
0.550954
0.501262
0.467699
0.448707
0.440114
0.442992
0.451159
0.452921
0.447387
0.443433
0.442970
0.439834
0.433244
0.429869
0.430640
0.430394
0.430306
0.435776
0.442575
0.438973
0.428824
0.709917
0.674102
0.616736
0.566020
0.530999
0.510957
0.502024
0.504959
0.513473
0.515135
0.508901
0.504181
0.503099
0.499258
0.492115
0.489018
0.491171
0.492470
0.493964
0.501636
0.511356
0.509354
0.499255
0.817544
0.780435
0.716121
0.661958
0.623798
0.601233
0.590514
0.593104
0.602531
0.603939
0.596097
0.590628
0.591444
0.586964
0.576977
0.574556
0.580953
0.583624
0.583785
0.593401
0.615161
0.614371
0.594370
0.911291
0.873224
0.806586
0.748565
0.705843
0.679412
0.665843
0.666262
0.674024
0.674893
0.667299
0.661827
0.662344
0.657900
0.648440
0.646530
0.653053
0.655459
0.654692
0.662571
0.682760
0.681418
0.661613
0.979157
0.940993
0.877447
0.816472
0.768973
0.738013
0.720418
0.716835
0.720486
0.720428
0.714618
0.709896
0.708060
0.704413
0.698925
0.697464
0.700538
0.701029
0.699165
0.701520
0.705959
0.702290
0.693280
1.032066
0.993121
0.928509
0.865050
0.814817
0.779834
0.757094
0.749179
0.749451
0.748258
0.743272
0.739698
0.738861
0.736479
0.732544
0.732144
0.735117
0.733219
0.726410
0.722545
0.720533
0.713893
0.705139
1.070403
1.030650
0.963465
0.899089
0.850328
0.812383
0.782126
0.769876
0.768462
0.766172
0.760339
0.758085
0.759799
0.758707
0.755079
0.756088
0.767668
0.763852
0.744328
0.735031
0.729218
0.720216
0.709904
1.087767
1.047731
0.979962
0.914662
0.864530
0.824711
0.792122
0.777585
0.774456
0.771524
0.766105
0.764898
0.767770
0.767454
0.764077
0.764912
0.775918
0.771127
0.750073
0.738846
0.731268
0.721404
0.710978
1.090261
1.050359
0.983693
0.917243
0.862691
0.821900
0.791895
0.777070
0.772234
0.769136
0.765359
0.764951
0.767756
0.767589
0.764092
0.762953
0.763779
0.758790
0.747380
0.737580
0.729735
0.720386
0.711561
1.091418
1.051427
0.984199
0.917646
0.862629
0.821691
0.791844
0.776847
0.772053
0.769002
0.765472
0.765961
0.770082
0.769732
0.764313
0.761094
0.759833
0.755129
0.746310
0.738951
0.733293
0.725128
0.716553
1.103358
1.062397
0.986411
0.919589
0.865701
0.824903
0.793963
0.778889
0.778548
0.775584
0.768144
0.769741
0.780491
0.779888
0.767037
0.761693
0.759830
0.755718
0.748580
0.744103
0.744453
0.737528
0.725589
1.104151
1.062967
0.986480
0.919001
0.864502
0.823456
0.792610
0.777717
0.777507
0.774564
0.767101
0.768747
0.779570
0.778960
0.766005
0.760628
0.759039
0.755849
0.750292
0.747580
0.749428
0.743396
0.731796
1.093943
1.053209
0.984253
0.915613
0.858604
0.816827
0.787294
0.772910
0.768929
0.765965
0.762050
0.762732
0.767290
0.766934
0.761024
0.757629
0.757118
0.755208
0.751358
0.749416
0.748491
0.743051
0.735459
1.095074
1.053789
0.983813
0.913679
0.855604
0.813239
0.783697
0.770006
0.767015
0.764087
0.759254
0.759264
0.763307
0.763254
0.758608
0.756926
0.758760
0.758283
0.755017
0.754136
0.754220
0.749291
0.741755
1.098440
1.056109
0.981703
0.910965
0.855304
0.813062
0.781480
0.768685
0.774928
0.772056
0.758166
0.757485
0.765213
0.765407
0.757608
0.757453
0.766794
0.767645
0.759565
0.759572
0.762684
0.758194
0.748360
1.084414
1.042254
0.968193
0.898135
0.843531
0.802251
0.771407
0.759277
0.765912
0.763058
0.748823
0.747661
0.755121
0.755573
0.748673
0.749896
0.760700
0.762531
0.754945
0.755340
0.758810
0.754577
0.744853
1.046271
1.005565
0.936905
0.869316
0.815677
0.776423
0.748385
0.736519
0.734746
0.731826
0.725810
0.724463
0.727820
0.728613
0.726792
0.729415
0.736146
0.738619
0.736487
0.736639
0.737817
0.733659
0.726454
0.993280
0.953769
0.887293
0.824472
0.777817
0.741961
0.713386
0.701574
0.699954
0.696963
0.690674
0.689417
0.693454
0.694639
0.693116
0.697066
0.705556
0.708423
0.705282
0.704576
0.705477
0.701367
0.694273
0.916757
0.877981
0.809408
0.754334
0.730860
0.699766
0.657291
0.644656
0.647105
0.644150
0.633488
0.632618
0.641584
0.643088
0.637463
0.642259
0.656900
0.659885
0.650781
0.648999
0.653278
0.649286
0.638570
0.788363
0.752765
0.690199
0.642947
0.627139
0.601923
0.563246
0.552614
0.556155
0.553629
0.543013
0.542235
0.551457
0.552974
0.547136
0.551977
0.566777
0.569572
0.560009
0.558152
0.562768
0.559107
0.548482
0.608771
0.578541
0.530413
0.490749
0.467248
0.448598
0.430936
0.424805
0.425928
0.424156
0.418444
0.417391
0.421698
0.422886
0.421190
0.425217
0.433746
0.435947
0.431724
0.430729
0.432427
0.429216
0.422526
0.442691
0.416472
0.376686
0.345190
0.327081
0.314444
0.303382
0.300136
0.302009
0.300935
0.296275
0.295231
0.298399
0.299166
0.297680
0.300521
0.306762
0.308074
0.304551
0.303863
0.305563
0.302740
0.296667
0.331214
0.307473
0.272932
0.247362
0.234236
0.225630
0.217874
0.216178
0.218913
0.218288
0.213933
0.213057
0.216150
0.216607
0.214532
0.216488
0.221696
0.222306
0.218459
0.217725
0.219772
0.217261
0.211252
0.644081
0.608025
0.551714
0.501917
0.468172
0.448884
0.439775
0.441877
0.449090
0.450303
0.444529
0.440251
0.439574
0.437193
0.432385
0.430676
0.432163
0.431396
0.429349
0.431754
0.435273
0.430500
0.420896
0.710720
0.674827
0.618051
0.567097
0.531691
0.511289
0.501899
0.503973
0.511123
0.512151
0.505920
0.500779
0.499035
0.495988
0.491117
0.489771
0.492149
0.492801
0.492572
0.496811
0.502003
0.498582
0.489840
0.814482
0.777718
0.717753
0.663469
0.624471
0.601421
0.590519
0.592075
0.599297
0.600013
0.592826
0.586722
0.584301
0.580578
0.575277
0.574506
0.578822
0.580739
0.581004
0.586564
0.594390
0.592006
0.582491
0.910892
0.872802
0.809819
0.750899
0.706712
0.679630
0.666182
0.666062
0.672101
0.672396
0.665249
0.658900
0.655941
0.652037
0.647038
0.646538
0.650859
0.652593
0.652236
0.656474
0.662887
0.660055
0.650877
0.987677
0.948360
0.883433
0.819853
0.769885
0.738098
0.721178
0.718270
0.721883
0.721589
0.715364
0.709527
0.706274
0.702753
0.698794
0.698278
0.700719
0.700809
0.698651
0.698948
0.699854
0.695123
0.687471
1.044075
1.003454
0.936062
0.868732
0.814611
0.778644
0.757766
0.751798
0.753344
0.752333
0.746517
0.741506
0.739103
0.736320
0.732934
0.732597
0.734336
0.732320
0.726429
0.722076
0.718639
0.711539
0.703357
1.082768
1.041161
0.971700
0.902246
0.846320
0.807249
0.782003
0.773072
0.773294
0.771565
0.765462
0.761459
0.760867
0.758887
0.755257
0.755093
0.757323
0.753589
0.743525
0.735482
0.729426
0.720521
0.711089
1.101193
1.059229
0.989049
0.918497
0.861035
0.819985
0.792384
0.781219
0.779852
0.777639
0.772140
0.769374
0.769999
0.768612
0.764837
0.764060
0.765439
0.760736
0.749440
0.739929
0.732574
0.723051
0.713555
1.105362
1.063600
0.993877
0.923048
0.864061
0.821981
0.793814
0.781131
0.777880
0.775447
0.771490
0.770185
0.771474
0.770376
0.766361
0.764000
0.762892
0.757816
0.748126
0.739248
0.731677
0.722618
0.714248
1.105069
1.063678
0.994570
0.924587
0.866105
0.823856
0.794834
0.780996
0.776885
0.774362
0.771212
0.771306
0.773897
0.772840
0.767460
0.763258
0.760645
0.755612
0.747439
0.740312
0.734256
0.726234
0.718401
1.106581
1.065344
0.995812
0.926863
0.869880
0.827786
0.797507
0.782798
0.778701
0.776073
0.772820
0.773988
0.778602
0.777495
0.769886
0.764202
0.761069
0.756442
0.749582
0.744592
0.741329
0.734413
0.726068
1.106634
1.065511
0.996099
0.927151
0.870019
0.827686
0.797082
0.781961
0.777467
0.774643
0.771454
0.772848
0.777687
0.776676
0.769047
0.763384
0.760558
0.756814
0.751428
0.748076
0.746191
0.740120
0.732135
1.105269
1.064144
0.995270
0.925174
0.866175
0.823119
0.793009
0.777927
0.772671
0.769592
0.766633
0.767482
0.770889
0.770164
0.764695
0.760536
0.758861
0.756515
0.752891
0.750735
0.748935
0.743504
0.736808
1.106220
1.064683
0.994931
0.923588
0.863513
0.819885
0.789773
0.775048
0.770109
0.766845
0.763192
0.763310
0.766278
0.765867
0.761605
0.759229
0.759534
0.758808
0.756491
0.755617
0.754893
0.750059
0.743534
1.104572
1.062559
0.991585
0.919890
0.861007
0.817506
0.786525
0.772456
0.769422
0.766124
0.760484
0.759910
0.763571
0.763418
0.759091
0.758247
0.761364
0.762107
0.759996
0.760297
0.761405
0.757107
0.749850
1.089514
1.047713
0.977149
0.906116
0.848178
0.805717
0.775778
0.762629
0.760194
0.757040
0.751132
0.750113
0.753521
0.753637
0.750218
0.750724
0.755246
0.756998
0.755520
0.756337
0.757906
0.753925
0.746809
1.053866
1.013103
0.944884
0.876007
0.819470
0.779226
0.752152
0.740104
0.736969
0.734117
0.729641
0.728523
0.730885
0.731350
0.729862
0.731639
0.736415
0.738740
0.738213
0.738842
0.739545
0.735677
0.729584
0.997213
0.957874
0.892435
0.827994
0.776690
0.740087
0.714749
0.703834
0.701466
0.699016
0.694718
0.693846
0.696710
0.697554
0.696463
0.699206
0.705202
0.707799
0.706603
0.706746
0.707340
0.703559
0.697559
0.909169
0.871647
0.809132
0.751524
0.710745
0.679201
0.653346
0.643567
0.643265
0.641268
0.635979
0.635583
0.640653
0.641805
0.639256
0.642554
0.650712
0.653353
0.650068
0.649651
0.651245
0.647635
0.640686
0.778798
0.744435
0.688011
0.638326
0.605465
0.579946
0.557917
0.550282
0.551196
0.549681
0.544468
0.544205
0.549544
0.550754
0.548067
0.551388
0.559697
0.562145
0.558411
0.557926
0.559881
0.556567
0.549642
0.607244
0.577095
0.529765
0.488619
0.461060
0.442084
0.427901
0.423168
0.424360
0.423289
0.419211
0.418720
0.422320
0.423329
0.421893
0.424711
0.431072
0.433038
0.430469
0.430283
0.431833
0.428863
0.422943
0.442300
0.415750
0.375606
0.342999
0.323074
0.310096
0.300160
0.297507
0.299607
0.298820
0.294740
0.294144
0.297445
0.298165
0.296391
0.298506
0.303913
0.305198
0.302363
0.302143
0.304011
0.301355
0.295521
0.330527
0.306320
0.271036
0.244599
0.230678
0.221741
0.214040
0.212472
0.215329
0.214684
0.210314
0.209704
0.213195
0.213695
0.211265
0.212882
0.217987
0.218737
0.215195
0.214794
0.217144
0.214753
0.208722
0.646796
0.610666
0.554314
0.504697
0.471150
0.451661
0.441786
0.442769
0.448810
0.449206
0.442949
0.438361
0.437759
0.436343
0.433470
0.433940
0.436882
0.435814
0.431405
0.430269
0.430716
0.424814
0.415480
0.714976
0.678705
0.621393
0.570186
0.534780
0.514028
0.503720
0.504608
0.510461
0.510612
0.503907
0.498392
0.496639
0.494638
0.491908
0.492850
0.496653
0.496680
0.493535
0.493715
0.495328
0.490330
0.481565
0.820857
0.783282
0.722332
0.667113
0.627876
0.604255
0.592157
0.592469
0.598276
0.598102
0.590515
0.583935
0.581145
0.578480
0.575682
0.577320
0.583124
0.584142
0.580946
0.582032
0.585446
0.581122
0.571789
0.919267
0.879989
0.815377
0.754730
0.709692
0.681880
0.667538
0.666710
0.671842
0.671429
0.663768
0.656773
0.653283
0.650218
0.647403
0.648966
0.654533
0.655384
0.651895
0.652150
0.654539
0.649864
0.640788
0.997933
0.957105
0.889622
0.823418
0.771620
0.739035
0.722175
0.719775
0.723711
0.723123
0.716057
0.709328
0.705592
0.702430
0.699561
0.700227
0.703271
0.702778
0.698753
0.696553
0.695240
0.689247
0.681178
1.055719
1.013332
0.942813
0.872025
0.815195
0.778408
0.758578
0.754516
0.757949
0.757159
0.750011
0.743773
0.740738
0.737709
0.734274
0.734068
0.735706
0.733500
0.727264
0.722282
0.718485
0.710923
0.702175
1.095663
1.052072
0.978980
0.905346
0.845784
0.805917
0.782869
0.777274
0.781427
0.780370
0.771867
0.766245
0.765214
0.762431
0.757308
0.756143
0.757211
0.753583
0.744881
0.738085
0.733831
0.725154
0.714529
1.114692
1.070698
0.996803
0.921949
0.860761
0.818922
0.793660
0.786080
0.788933
0.787601
0.779828
0.775528
0.775691
0.773248
0.767515
0.765258
0.765196
0.760658
0.751131
0.743468
0.738466
0.729472
0.718862
1.118643
1.075038
1.002031
0.927459
0.865534
0.822673
0.795974
0.785959
0.785504
0.783923
0.778977
0.776708
0.777317
0.775222
0.769739
0.766045
0.763998
0.758920
0.750119
0.742441
0.736226
0.727626
0.718906
1.117449
1.074590
1.002951
0.930122
0.869577
0.826629
0.798328
0.786295
0.784174
0.782362
0.778710
0.778315
0.780430
0.778535
0.771870
0.766418
0.763092
0.757786
0.749700
0.743065
0.737685
0.729900
0.721889
1.117381
1.075185
1.004325
0.933647
0.875797
0.833117
0.802640
0.789011
0.786460
0.784344
0.780579
0.781441
0.785427
0.783645
0.775259
0.768515
0.765128
0.759992
0.752293
0.747192
0.744425
0.737516
0.728668
1.116572
1.074861
1.004791
0.934867
0.877419
0.834560
0.803339
0.788680
0.785187
0.782634
0.778977
0.780219
0.784586
0.783032
0.774751
0.768133
0.765098
0.760756
0.754307
0.750567
0.748924
0.742724
0.734214
1.115137
1.073625
1.004208
0.933503
0.874167
0.830586
0.799831
0.784635
0.779639
0.776547
0.773306
0.774162
0.777564
0.776414
0.770062
0.764995
0.762773
0.759890
0.755642
0.753096
0.751121
0.745525
0.738660
1.115648
1.073923
1.004014
0.932502
0.872471
0.828314
0.797159
0.781812
0.776649
0.773107
0.769103
0.769196
0.772265
0.771528
0.766478
0.763381
0.763095
0.761951
0.759291
0.758066
0.757079
0.752089
0.745502
1.112924
1.070954
1.000520
0.929217
0.871524
0.827495
0.794405
0.779339
0.775959
0.772251
0.766078
0.765474
0.769602
0.769186
0.763798
0.762187
0.764318
0.764723
0.762808
0.762876
0.763679
0.759276
0.752100
1.097070
1.055363
0.985407
0.914777
0.857986
0.815029
0.783110
0.769083
0.766402
0.762951
0.756644
0.755700
0.759633
0.759506
0.755013
0.754697
0.758166
0.759595
0.758424
0.759143
0.760535
0.756533
0.749534
1.060634
1.019881
0.951777
0.882768
0.826066
0.785404
0.757786
0.745509
0.742425
0.739638
0.735255
0.734420
0.737062
0.737261
0.734929
0.735799
0.739710
0.741667
0.741210
0.741936
0.742763
0.738988
0.732936
1.001961
0.962690
0.897391
0.832420
0.780160
0.743256
0.718444
0.708144
0.706374
0.704453
0.700692
0.700324
0.703475
0.703990
0.701907
0.703375
0.708140
0.710284
0.709396
0.710024
0.711105
0.707540
0.701507
0.910928
0.873684
0.811856
0.753417
0.710426
0.678721
0.654991
0.646721
0.647410
0.646326
0.642066
0.642365
0.648120
0.648886
0.644801
0.646403
0.652807
0.654941
0.652400
0.652923
0.655272
0.651981
0.645003
0.779653
0.745503
0.689659
0.639016
0.603881
0.578247
0.558487
0.552541
0.554612
0.554099
0.549963
0.550471
0.556518
0.557364
0.553152
0.554722
0.561237
0.563200
0.560285
0.560818
0.563612
0.560637
0.553655
0.609266
0.578992
0.531429
0.489342
0.460532
0.441379
0.428225
0.424629
0.426814
0.426517
0.423171
0.423421
0.427489
0.428248
0.425781
0.427203
0.432327
0.433943
0.431862
0.432377
0.434609
0.431928
0.425955
0.444548
0.417708
0.377036
0.343602
0.322851
0.309619
0.300054
0.297973
0.300631
0.300238
0.296555
0.296552
0.300374
0.300997
0.298449
0.299630
0.304388
0.305558
0.303050
0.303319
0.305665
0.303234
0.297402
0.332518
0.307978
0.272108
0.244971
0.230448
0.221207
0.213502
0.212123
0.215218
0.214662
0.210378
0.210182
0.214199
0.214724
0.211763
0.212840
0.217729
0.218565
0.215317
0.215318
0.218046
0.215825
0.209792
0.652574
0.616324
0.559711
0.510407
0.477432
0.457914
0.447191
0.447085
0.452067
0.451560
0.444508
0.439466
0.438909
0.438263
0.437031
0.439575
0.444541
0.443701
0.437424
0.433860
0.432422
0.426005
0.416927
0.723146
0.686273
0.627725
0.576281
0.541434
0.520454
0.508836
0.508513
0.513423
0.512598
0.504832
0.498797
0.497199
0.496065
0.495040
0.498273
0.504717
0.504610
0.498329
0.495483
0.495161
0.489163
0.479795
0.836326
0.797267
0.730484
0.674183
0.636622
0.612514
0.597311
0.596308
0.603185
0.601995
0.591233
0.583959
0.583182
0.581448
0.578781
0.583344
0.597499
0.598057
0.585483
0.582863
0.586081
0.580304
0.567590
0.935987
0.894928
0.823850
0.761494
0.717642
0.689217
0.672018
0.670335
0.677056
0.675791
0.664802
0.657026
0.655588
0.653304
0.650228
0.654399
0.668155
0.668472
0.655659
0.652506
0.654984
0.648865
0.636230
1.009941
0.967549
0.896998
0.828633
0.775989
0.742812
0.725369
0.723247
0.728112
0.727083
0.718305
0.710748
0.707251
0.704470
0.702033
0.703937
0.708863
0.708002
0.701263
0.697065
0.695054
0.688098
0.678578
1.067505
1.023483
0.949747
0.876331
0.818083
0.780786
0.761317
0.758962
0.765336
0.764611
0.754831
0.747480
0.745082
0.741932
0.737395
0.737325
0.739759
0.737473
0.730210
0.724929
0.722237
0.714363
0.703805
1.111326
1.065744
0.986259
0.909559
0.849555
0.809308
0.786289
0.784295
0.798622
0.798085
0.780849
0.773604
0.777601
0.774202
0.762186
0.759775
0.760940
0.757472
0.748951
0.743897
0.745522
0.737091
0.721216
1.130469
1.084454
1.004092
0.926091
0.864430
0.822273
0.797234
0.793586
0.806959
0.806338
0.789860
0.783923
0.789051
0.785774
0.772769
0.768906
0.768724
0.764403
0.755401
0.749959
0.751267
0.742726
0.726897
1.130469
1.085203
1.008956
0.931632
0.868351
0.825189
0.799356
0.792033
0.795603
0.794658
0.787155
0.783745
0.784804
0.781927
0.774153
0.769449
0.767356
0.762384
0.753816
0.747333
0.743691
0.735433
0.724922
1.128776
1.084520
1.010150
0.935360
0.874505
0.831350
0.803003
0.792821
0.793605
0.792259
0.786768
0.785540
0.787837
0.785261
0.776853
0.770587
0.767647
0.762273
0.753604
0.747470
0.744028
0.736362
0.726698
1.130784
1.087313
1.012558
0.941134
0.887027
0.844274
0.809936
0.797319
0.798080
0.796219
0.789565
0.789598
0.794045
0.791693
0.781569
0.774349
0.773196
0.767848
0.757538
0.752672
0.754925
0.747910
0.733793
1.129206
1.086558
1.013206
0.943219
0.890049
0.847157
0.811636
0.797423
0.796754
0.794255
0.787764
0.788318
0.793294
0.791297
0.781394
0.774399
0.773628
0.768978
0.759687
0.755893
0.758982
0.752540
0.738758
1.124110
1.082186
1.012014
0.941442
0.883869
0.840195
0.807590
0.792426
0.788639
0.785396
0.780619
0.781122
0.785161
0.783717
0.776021
0.770433
0.768730
0.765482
0.759883
0.756908
0.755855
0.749962
0.741551
1.123899
1.082019
1.011957
0.941190
0.884003
0.839693
0.805557
0.789627
0.785497
0.781609
0.775824
0.775750
0.780188
0.779298
0.772429
0.768725
0.768591
0.767064
0.763369
0.761693
0.761181
0.755875
0.748150
1.121213
1.079219
1.009361
0.940446
0.895518
0.851301
0.805546
0.788920
0.789886
0.785722
0.773935
0.773412
0.782459
0.781958
0.771172
0.768228
0.771161
0.771144
0.767361
0.767181
0.770342
0.765645
0.755487
1.104747
1.063072
0.993757
0.925555
0.881524
0.838383
0.793816
0.778226
0.779904
0.776090
0.764340
0.763645
0.772645
0.772468
0.762507
0.760790
0.764993
0.765995
0.763019
0.763587
0.767429
0.763210
0.753278
1.066989
1.026255
0.958198
0.890068
0.836315
0.795505
0.764844
0.751973
0.749972
0.747114
0.741481
0.741014
0.745736
0.745889
0.741281
0.741317
0.745204
0.746758
0.745395
0.745963
0.747448
0.743577
0.736628
1.007864
0.968492
0.902667
0.838042
0.787909
0.750905
0.723965
0.713702
0.713224
0.711582
0.707126
0.707355
0.712925
0.713332
0.708562
0.709076
0.714034
0.715778
0.713790
0.714470
0.716537
0.713005
0.706001
0.920489
0.882661
0.817242
0.759263
0.724073
0.692312
0.660887
0.652768
0.656817
0.656306
0.649987
0.651619
0.666655
0.667251
0.653551
0.653446
0.664015
0.665737
0.657890
0.658635
0.663702
0.660536
0.650967
0.788908
0.754121
0.694571
0.644161
0.616526
0.590848
0.563714
0.558152
0.563756
0.563902
0.557731
0.559549
0.574779
0.575441
0.561682
0.561557
0.572141
0.573743
0.565721
0.566599
0.572257
0.569463
0.559860
0.614218
0.583675
0.535209
0.492797
0.464862
0.445636
0.431596
0.428625
0.432222
0.432449
0.428880
0.429773
0.435832
0.436451
0.431682
0.432149
0.437402
0.438788
0.436022
0.436918
0.440291
0.437815
0.431087
0.448965
0.421959
0.380808
0.346998
0.326251
0.312881
0.303102
0.301381
0.304657
0.304553
0.300962
0.301414
0.306097
0.306659
0.303099
0.303647
0.308258
0.309360
0.306772
0.307371
0.310286
0.308048
0.302024
0.336832
0.312195
0.276083
0.248617
0.233777
0.224338
0.216601
0.215364
0.218652
0.218191
0.214013
0.214139
0.218568
0.219104
0.215723
0.216407
0.221146
0.222052
0.219026
0.219347
0.222395
0.220343
0.214346
0.656023
0.619643
0.562929
0.513695
0.480841
0.461165
0.449828
0.448812
0.452847
0.451564
0.443913
0.438490
0.437863
0.437579
0.437153
0.440731
0.446607
0.446180
0.439574
0.435058
0.432750
0.426358
0.417853
0.727225
0.690195
0.631476
0.579985
0.545130
0.523877
0.511558
0.510264
0.514166
0.512480
0.504034
0.497588
0.495943
0.495200
0.494979
0.499186
0.506386
0.506406
0.499386
0.495144
0.493561
0.487266
0.478251
0.841192
0.801889
0.734771
0.678196
0.640440
0.615937
0.599984
0.598035
0.603926
0.601823
0.590291
0.582578
0.581776
0.580445
0.578523
0.583930
0.598606
0.598986
0.585299
0.580885
0.582460
0.576063
0.563489
0.941458
0.899981
0.828239
0.765232
0.720899
0.692027
0.674244
0.671881
0.677835
0.675762
0.664024
0.655822
0.654370
0.652443
0.649969
0.654785
0.668874
0.668890
0.654912
0.649981
0.650822
0.644006
0.631395
1.015793
0.972717
0.901017
0.831473
0.777967
0.744349
0.726726
0.724470
0.729046
0.727500
0.718126
0.710208
0.706691
0.704137
0.702052
0.704333
0.709452
0.708327
0.700677
0.695131
0.691909
0.684423
0.674893
1.073519
1.028541
0.953157
0.878017
0.818533
0.780842
0.761679
0.759870
0.766577
0.765731
0.755542
0.747888
0.745420
0.742318
0.737833
0.737824
0.740287
0.737831
0.730047
0.723998
0.720631
0.712490
0.701956
1.117364
1.070612
0.989071
0.910219
0.848680
0.808104
0.785836
0.784996
0.800221
0.799891
0.782342
0.774767
0.778584
0.775063
0.762872
0.760298
0.761369
0.757818
0.749104
0.743750
0.745123
0.736619
0.720783
1.136271
1.089016
1.006461
0.926157
0.862878
0.820466
0.796422
0.794254
0.808796
0.808491
0.791638
0.785222
0.790023
0.786528
0.773296
0.769258
0.769014
0.764706
0.755679
0.750158
0.751390
0.742828
0.727001
1.135834
1.089390
1.011086
0.931607
0.866860
0.823525
0.798724
0.792920
0.797641
0.796891
0.788794
0.784653
0.785222
0.782099
0.774216
0.769551
0.767610
0.762766
0.754211
0.747653
0.743908
0.735554
0.724976
1.133709
1.088428
1.012276
0.935656
0.873610
0.830371
0.802976
0.794179
0.795953
0.794587
0.788225
0.785995
0.787641
0.784835
0.776519
0.770598
0.768078
0.762944
0.754244
0.747908
0.744215
0.736334
0.726539
1.135343
1.091050
1.014864
0.942033
0.887085
0.844305
0.810706
0.799212
0.800751
0.798681
0.790954
0.789838
0.793569
0.791034
0.781164
0.774527
0.773987
0.768922
0.758470
0.753218
0.755041
0.747696
0.733396
1.133271
1.090056
1.015709
0.944778
0.891060
0.848135
0.813060
0.799574
0.799366
0.796536
0.789002
0.788491
0.792836
0.790751
0.781206
0.774879
0.774740
0.770306
0.760719
0.756350
0.758846
0.751987
0.737992
1.127564
1.085344
1.014676
0.943645
0.885783
0.842000
0.809463
0.794493
0.790738
0.787081
0.781508
0.781265
0.784924
0.783530
0.776238
0.771258
0.770052
0.766838
0.760746
0.757014
0.755228
0.748841
0.740198
1.126815
1.084875
1.014739
0.943966
0.886769
0.842263
0.807752
0.791445
0.786928
0.782584
0.776312
0.775918
0.780316
0.779632
0.773147
0.769899
0.770055
0.768343
0.763941
0.761331
0.759967
0.754113
0.746147
1.123635
1.081746
1.012100
0.943519
0.898817
0.854347
0.807858
0.790414
0.790684
0.786063
0.774075
0.773614
0.782917
0.782742
0.772293
0.769651
0.772689
0.772317
0.767681
0.766453
0.768700
0.763444
0.753053
1.106556
1.065068
0.996098
0.928351
0.884606
0.841206
0.795828
0.779306
0.780220
0.776009
0.764231
0.763797
0.773191
0.773383
0.763707
0.762184
0.766383
0.766990
0.763178
0.762740
0.765717
0.760994
0.750863
1.068039
1.027494
0.959777
0.892007
0.838418
0.797380
0.766120
0.752541
0.749954
0.746808
0.741206
0.741012
0.746105
0.746587
0.742219
0.742392
0.746243
0.747470
0.745455
0.745220
0.746009
0.741734
0.734634
1.008188
0.968964
0.903375
0.838903
0.788736
0.751563
0.724361
0.713769
0.712992
0.711194
0.706763
0.707164
0.712971
0.713625
0.709071
0.709696
0.714603
0.716145
0.713773
0.713917
0.715502
0.711684
0.704567
0.920194
0.882467
0.817197
0.759161
0.723696
0.691829
0.660519
0.652434
0.656435
0.655879
0.649570
0.651241
0.666335
0.667092
0.653611
0.653596
0.664072
0.665709
0.657762
0.658228
0.663005
0.659660
0.650018
0.788439
0.753703
0.694199
0.643614
0.615631
0.589886
0.563000
0.557637
0.563316
0.563467
0.557264
0.559037
0.574235
0.575004
0.561439
0.561411
0.571938
0.573538
0.565531
0.566260
0.571741
0.568849
0.559204
0.613944
0.583396
0.534882
0.492293
0.464118
0.444825
0.430918
0.428099
0.431775
0.431981
0.428328
0.429156
0.435204
0.435892
0.431251
0.431843
0.437162
0.438585
0.435801
0.436583
0.439853
0.437333
0.430593
0.448818
0.421795
0.380597
0.346673
0.325781
0.312338
0.302576
0.300884
0.304160
0.303995
0.300309
0.300708
0.305397
0.306000
0.302512
0.303172
0.307895
0.309055
0.306454
0.306997
0.309884
0.307657
0.301654
0.336714
0.312072
0.275942
0.248428
0.233511
0.224001
0.216204
0.214901
0.218126
0.217582
0.213317
0.213411
0.217857
0.218413
0.215058
0.215820
0.220667
0.221638
0.218623
0.218950
0.222031
0.220028
0.214069
0.657764
0.621271
0.564631
0.515198
0.481958
0.461897
0.450041
0.448224
0.451364
0.449416
0.441312
0.435577
0.434769
0.434438
0.433987
0.437467
0.442975
0.442845
0.437005
0.432542
0.429895
0.423793
0.416078
0.727738
0.691018
0.633231
0.581887
0.546466
0.524825
0.512264
0.510197
0.513007
0.510574
0.501761
0.494999
0.493092
0.492241
0.491888
0.495636
0.501509
0.501642
0.495908
0.491503
0.488880
0.482741
0.474970
0.835869
0.797594
0.735717
0.679755
0.640087
0.615242
0.600662
0.598113
0.601080
0.598184
0.588112
0.580178
0.577267
0.575746
0.575103
0.579096
0.586132
0.586365
0.579612
0.575005
0.572810
0.566419
0.557741
0.936101
0.895586
0.829053
0.766535
0.720227
0.691040
0.674748
0.671894
0.674896
0.672088
0.662009
0.653702
0.650114
0.648023
0.646905
0.650221
0.656467
0.656187
0.649048
0.643738
0.640612
0.633672
0.624920
1.016075
0.973195
0.902208
0.832472
0.778070
0.744143
0.726723
0.723988
0.727191
0.725120
0.716233
0.708402
0.704548
0.701973
0.700035
0.701668
0.705078
0.703610
0.696683
0.690276
0.685077
0.677362
0.669241
1.074525
1.029245
0.953648
0.877628
0.816977
0.778995
0.760151
0.757836
0.762434
0.761368
0.752974
0.745811
0.742498
0.739516
0.736126
0.735960
0.737503
0.734637
0.726692
0.719292
0.713299
0.704836
0.696119
1.114889
1.067717
0.988091
0.907850
0.843448
0.802577
0.781984
0.780025
0.787185
0.786850
0.777325
0.770682
0.768993
0.765743
0.760003
0.758213
0.758678
0.754683
0.745484
0.737729
0.732635
0.723677
0.713146
1.133282
1.085473
1.004616
0.922709
0.856443
0.813819
0.791740
0.788772
0.795452
0.795163
0.786187
0.780439
0.779522
0.776315
0.769801
0.766897
0.766356
0.761754
0.752271
0.744350
0.739085
0.729986
0.719382
1.135667
1.088473
1.009095
0.927985
0.861566
0.818184
0.794670
0.789304
0.792501
0.791605
0.784885
0.780453
0.779539
0.776612
0.770671
0.766971
0.765279
0.760515
0.751724
0.743808
0.737272
0.728379
0.719451
1.133187
1.087197
1.010015
0.931662
0.867540
0.824339
0.798887
0.791051
0.792091
0.790312
0.784034
0.780679
0.780826
0.778161
0.771618
0.767075
0.764930
0.760289
0.752077
0.744818
0.738675
0.730252
0.721855
1.132089
1.087334
1.012026
0.937115
0.877059
0.834293
0.805717
0.795471
0.795479
0.792805
0.785699
0.783135
0.785041
0.782635
0.774797
0.769674
0.768085
0.763743
0.755549
0.749260
0.745152
0.737260
0.727898
1.129822
1.086292
1.013074
0.940301
0.881553
0.838577
0.808359
0.795883
0.793987
0.790484
0.783566
0.781638
0.784193
0.782295
0.774881
0.770148
0.768988
0.765232
0.757821
0.752335
0.748868
0.741411
0.732291
1.126433
1.083951
1.012882
0.940767
0.880656
0.836749
0.806082
0.791451
0.786614
0.782325
0.776672
0.775332
0.777607
0.776546
0.771300
0.767955
0.767181
0.764359
0.758575
0.753738
0.749537
0.742462
0.734891
1.125325
1.083335
1.013049
0.941488
0.881506
0.836762
0.804358
0.787821
0.781484
0.776602
0.771160
0.770331
0.773269
0.773093
0.769118
0.767322
0.767879
0.766142
0.761301
0.757243
0.753654
0.747021
0.739703
1.121257
1.079488
1.009487
0.939160
0.882288
0.837494
0.801972
0.784333
0.778677
0.773610
0.766985
0.766604
0.771444
0.771954
0.767577
0.766836
0.769151
0.768455
0.764017
0.760884
0.759031
0.752934
0.744908
1.103505
1.062241
0.993117
0.923817
0.868018
0.824270
0.789710
0.772795
0.767648
0.763007
0.756762
0.756633
0.761692
0.762617
0.758990
0.759225
0.762555
0.762745
0.759107
0.756757
0.755651
0.750099
0.742340
1.064343
1.024091
0.956915
0.888919
0.832677
0.791342
0.761948
0.747570
0.742723
0.739099
0.734864
0.734852
0.738572
0.739711
0.738070
0.739288
0.742993
0.743927
0.741509
0.739824
0.738531
0.733521
0.726992
1.003061
0.964217
0.899639
0.835036
0.782492
0.745112
0.719739
0.708593
0.705962
0.703623
0.700005
0.700130
0.703902
0.705114
0.703684
0.705370
0.709763
0.711259
0.709345
0.708453
0.708094
0.703656
0.697254
0.909469
0.872589
0.811438
0.752708
0.708196
0.676225
0.653648
0.645750
0.646323
0.645170
0.641103
0.641473
0.647173
0.648372
0.645055
0.646761
0.652425
0.654270
0.651838
0.651731
0.653208
0.649373
0.642222
0.777573
0.743632
0.688178
0.636907
0.600059
0.574265
0.556055
0.550985
0.553333
0.552877
0.548802
0.549127
0.554867
0.555976
0.552465
0.554179
0.560085
0.561998
0.559542
0.559831
0.562114
0.558820
0.551749
0.608176
0.577911
0.530270
0.487595
0.457875
0.438556
0.426082
0.423120
0.425623
0.425299
0.421736
0.421762
0.425715
0.426655
0.424602
0.426325
0.431474
0.433177
0.431187
0.431436
0.433379
0.430545
0.424516
0.444010
0.417126
0.376324
0.342513
0.321227
0.307801
0.298430
0.296537
0.299254
0.298697
0.294727
0.294544
0.298352
0.299087
0.296773
0.298278
0.303320
0.304656
0.302148
0.302252
0.304498
0.302084
0.296306
0.332157
0.307595
0.271661
0.244354
0.229564
0.220119
0.212283
0.210764
0.213700
0.212899
0.208332
0.208020
0.212079
0.212662
0.209792
0.211117
0.216341
0.217375
0.214157
0.214156
0.216969
0.214884
0.208963
0.662978
0.626383
0.569654
0.520102
0.486742
0.466327
0.453823
0.451332
0.453933
0.451400
0.442657
0.436523
0.435514
0.434849
0.433797
0.436671
0.441784
0.441840
0.436642
0.432744
0.430485
0.424788
0.417453
0.732304
0.695744
0.638320
0.587203
0.551861
0.529892
0.516613
0.513868
0.516264
0.513172
0.503475
0.496265
0.494230
0.492941
0.491682
0.494540
0.499684
0.499912
0.494925
0.491035
0.488678
0.482924
0.475607
0.839218
0.801438
0.740430
0.685231
0.646089
0.621012
0.605577
0.602466
0.605532
0.601920
0.590392
0.581964
0.579260
0.577206
0.575042
0.577610
0.582996
0.583181
0.577723
0.573606
0.571440
0.565378
0.557297
0.938689
0.898694
0.833055
0.771393
0.725716
0.696398
0.679334
0.675956
0.679047
0.675571
0.664196
0.655584
0.652349
0.649790
0.647147
0.648988
0.653515
0.653053
0.646997
0.641942
0.638641
0.631909
0.623711
1.018370
0.975721
0.905184
0.835900
0.781838
0.747858
0.729959
0.726640
0.729371
0.726829
0.717620
0.709940
0.706375
0.703575
0.700793
0.701461
0.704014
0.702228
0.695295
0.688597
0.682935
0.675229
0.667499
1.076554
1.031132
0.955308
0.879267
0.818743
0.780792
0.761698
0.758815
0.762595
0.761331
0.753512
0.746987
0.744001
0.741083
0.737500
0.736885
0.738079
0.734733
0.725978
0.717591
0.710478
0.701771
0.693544
1.116837
1.069167
0.988527
0.907823
0.843495
0.802716
0.781900
0.779301
0.784957
0.784616
0.776702
0.770991
0.769088
0.766157
0.761417
0.759915
0.760727
0.756172
0.745318
0.735686
0.728167
0.718708
0.709384
1.134441
1.086013
1.003932
0.921395
0.855153
0.812734
0.790693
0.787379
0.792736
0.792429
0.784870
0.779772
0.778455
0.775649
0.770494
0.768342
0.768536
0.763543
0.752378
0.742464
0.734638
0.724905
0.715414
1.135696
1.087934
1.007550
0.925839
0.859359
0.816335
0.793342
0.788267
0.791150
0.790022
0.783323
0.778694
0.777565
0.774961
0.769919
0.767209
0.766387
0.761674
0.751976
0.742726
0.734672
0.725153
0.716447
1.133453
1.086789
1.008333
0.929256
0.865106
0.822329
0.797553
0.790399
0.791611
0.789304
0.781962
0.777490
0.777084
0.774646
0.769078
0.765997
0.765083
0.761004
0.752552
0.744419
0.737196
0.728195
0.719756
1.134208
1.088461
1.010902
0.934993
0.875125
0.832751
0.804571
0.795129
0.795847
0.792438
0.783296
0.779061
0.780690
0.778452
0.771146
0.767711
0.767365
0.763906
0.756079
0.749156
0.743889
0.735449
0.726224
1.131944
1.087478
1.012099
0.938411
0.879874
0.837206
0.807222
0.795402
0.794145
0.789881
0.780905
0.777288
0.779566
0.777876
0.771070
0.768099
0.768203
0.765303
0.758210
0.752040
0.747388
0.739356
0.730346
1.126602
1.083625
1.011561
0.939010
0.878950
0.835236
0.804777
0.790376
0.785506
0.780574
0.773720
0.771177
0.772911
0.772193
0.768130
0.766462
0.766996
0.764677
0.758536
0.752714
0.747429
0.739694
0.731924
1.124842
1.082600
1.011771
0.940190
0.880332
0.835638
0.803043
0.786069
0.779156
0.773784
0.767940
0.766710
0.769514
0.769851
0.767020
0.766539
0.768138
0.766409
0.760524
0.755068
0.750202
0.742794
0.735197
1.121546
1.079498
1.008452
0.938199
0.880919
0.836070
0.800534
0.781833
0.775005
0.769534
0.763251
0.763159
0.767928
0.769106
0.766190
0.766629
0.769981
0.768907
0.762691
0.757722
0.754615
0.747637
0.739038
1.103197
1.061759
0.991780
0.922731
0.866626
0.822795
0.788063
0.769866
0.763380
0.758329
0.752589
0.752966
0.758113
0.759763
0.757554
0.758837
0.763048
0.762751
0.757275
0.753036
0.750633
0.744179
0.735845
1.061965
1.021794
0.954705
0.887212
0.831319
0.789943
0.759954
0.744498
0.738549
0.734428
0.730306
0.730522
0.734482
0.736306
0.735769
0.737900
0.742135
0.742745
0.739145
0.735938
0.733259
0.727415
0.720591
0.999803
0.961086
0.896755
0.832571
0.780259
0.742916
0.717259
0.705347
0.701741
0.698764
0.694864
0.694713
0.698227
0.700044
0.700001
0.702728
0.707498
0.708969
0.706628
0.704656
0.703085
0.697910
0.691288
0.905641
0.868894
0.808186
0.749685
0.704750
0.672884
0.650789
0.642362
0.641820
0.639900
0.635415
0.634952
0.639051
0.640747
0.639905
0.642851
0.648442
0.650539
0.648733
0.648020
0.648387
0.643928
0.636750
0.773859
0.740063
0.685030
0.633977
0.596730
0.571079
0.553432
0.547982
0.549323
0.548078
0.543417
0.542681
0.546669
0.548175
0.547112
0.550173
0.556134
0.558430
0.556747
0.556577
0.557896
0.554078
0.547027
0.604983
0.574922
0.527631
0.485336
0.455820
0.436667
0.424281
0.421051
0.422951
0.421959
0.417633
0.416699
0.419829
0.421059
0.420381
0.423420
0.429242
0.431295
0.429374
0.429041
0.430239
0.426999
0.420912
0.441358
0.414743
0.374399
0.341062
0.320093
0.306857
0.297540
0.295467
0.297811
0.296814
0.292267
0.291322
0.294504
0.295378
0.293999
0.296565
0.302262
0.303802
0.301102
0.300659
0.302366
0.299711
0.293930
0.330012
0.305752
0.270329
0.243536
0.229100
0.219862
0.212101
0.210466
0.213164
0.212136
0.207261
0.206404
0.209925
0.210511
0.208244
0.210283
0.215928
0.217011
0.213535
0.213100
0.215555
0.213366
0.207507
0.670010
0.633405
0.576530
0.527144
0.494124
0.473501
0.460235
0.457242
0.459766
0.456810
0.447252
0.440776
0.439742
0.438701
0.436772
0.438933
0.443679
0.443918
0.439381
0.436307
0.434938
0.429718
0.422468
0.739679
0.703112
0.645353
0.594655
0.560260
0.538118
0.523583
0.520345
0.523304
0.519710
0.508417
0.500736
0.499034
0.497258
0.494504
0.496384
0.501110
0.501495
0.497136
0.494175
0.493095
0.487854
0.480295
0.851826
0.813749
0.747968
0.693585
0.658076
0.632932
0.613815
0.610381
0.617326
0.613141
0.596557
0.587396
0.586504
0.583851
0.578299
0.579292
0.584150
0.584434
0.579554
0.576649
0.578143
0.572605
0.561950
0.950398
0.910157
0.839699
0.779010
0.737120
0.707833
0.687099
0.683341
0.690220
0.686207
0.669984
0.660909
0.659672
0.656601
0.650576
0.650773
0.654727
0.654272
0.648621
0.644603
0.644848
0.638568
0.627746
1.023087
0.980513
0.909617
0.841159
0.788593
0.754699
0.735444
0.731469
0.734714
0.731817
0.721494
0.714160
0.711637
0.708630
0.704292
0.703856
0.706039
0.704099
0.697019
0.690628
0.685795
0.678354
0.670257
1.080456
1.034900
0.958313
0.882803
0.823580
0.785774
0.765526
0.761928
0.765823
0.764464
0.756479
0.750910
0.749045
0.746274
0.741881
0.740662
0.742056
0.738346
0.728481
0.719634
0.712579
0.703875
0.695465
1.125756
1.077265
0.991206
0.910642
0.849121
0.808546
0.784997
0.781704
0.789759
0.789501
0.779420
0.774735
0.773942
0.771456
0.766614
0.765334
0.768818
0.763785
0.749135
0.738088
0.729988
0.720264
0.710706
1.142628
1.093289
1.005605
0.923116
0.859701
0.817591
0.792984
0.789178
0.797068
0.796828
0.786937
0.782660
0.782359
0.780095
0.775124
0.773587
0.776776
0.771434
0.756420
0.744955
0.736402
0.726281
0.716475
1.137779
1.089528
1.007674
0.926155
0.861199
0.818618
0.794785
0.789563
0.793001
0.791724
0.784328
0.780078
0.780011
0.777848
0.772671
0.770533
0.770952
0.766278
0.755273
0.745155
0.736716
0.726839
0.717710
1.136780
1.089351
1.008685
0.929728
0.867701
0.825450
0.799408
0.792334
0.794794
0.792043
0.782702
0.777784
0.778715
0.776560
0.770180
0.767859
0.768355
0.764777
0.755751
0.747262
0.740306
0.731007
0.721695
1.146163
1.098516
1.013644
0.937566
0.886113
0.844233
0.808471
0.799161
0.805378
0.801330
0.785492
0.780242
0.789288
0.787185
0.772446
0.769343
0.770836
0.768156
0.759696
0.752916
0.749813
0.741112
0.729230
1.144031
1.097638
1.014888
0.941003
0.890877
0.848663
0.811034
0.799351
0.803647
0.798742
0.782960
0.778173
0.787757
0.786178
0.771990
0.769432
0.771406
0.769261
0.761483
0.755401
0.752888
0.744568
0.732864
1.130276
1.086464
1.012060
0.939626
0.881796
0.838506
0.806505
0.792130
0.788718
0.783285
0.773956
0.770495
0.773298
0.772780
0.767950
0.767260
0.769312
0.767446
0.760617
0.754318
0.749488
0.741365
0.732351
1.127665
1.084813
1.012100
0.940967
0.883230
0.838878
0.804656
0.787222
0.781256
0.775535
0.767976
0.766413
0.770196
0.770822
0.767560
0.767884
0.770930
0.769208
0.761866
0.755453
0.750915
0.742983
0.733946
1.130172
1.086837
1.010395
0.940615
0.887607
0.843067
0.803509
0.783798
0.781865
0.776111
0.764194
0.764116
0.770782
0.772325
0.768173
0.769220
0.775626
0.774200
0.764371
0.758227
0.761354
0.753693
0.737379
1.111353
1.068716
0.993511
0.925068
0.873294
0.829770
0.790943
0.771594
0.769850
0.764520
0.753300
0.753837
0.760951
0.762993
0.759533
0.761315
0.768427
0.767651
0.758459
0.752935
0.756655
0.749465
0.733410
1.062990
1.022521
0.954296
0.887640
0.833840
0.792787
0.761154
0.744833
0.739250
0.734795
0.729552
0.729844
0.734702
0.736897
0.736179
0.738813
0.743982
0.744213
0.738910
0.734458
0.731787
0.725254
0.716970
0.999554
0.960684
0.895841
0.832395
0.781838
0.744860
0.718036
0.705551
0.702068
0.698629
0.693624
0.693135
0.696964
0.699102
0.699306
0.702622
0.707922
0.709237
0.706065
0.703281
0.701585
0.695777
0.688025
0.908122
0.871003
0.808003
0.750291
0.709413
0.677922
0.652391
0.643353
0.643950
0.641437
0.634485
0.633244
0.638223
0.640165
0.638752
0.642254
0.648102
0.650266
0.648395
0.647501
0.648718
0.643717
0.634710
0.776662
0.742529
0.685297
0.634988
0.601691
0.576408
0.555448
0.549494
0.552019
0.550164
0.542946
0.541275
0.545964
0.547654
0.546086
0.549790
0.556085
0.558563
0.556981
0.556782
0.559109
0.554845
0.545982
0.605210
0.575211
0.527866
0.486207
0.457960
0.439160
0.426184
0.422767
0.424738
0.423263
0.417824
0.416079
0.418926
0.420279
0.420088
0.423950
0.430362
0.432590
0.430477
0.429784
0.430975
0.427403
0.420655
0.441700
0.415370
0.375425
0.342711
0.322463
0.309537
0.300159
0.298053
0.300348
0.299070
0.293927
0.292354
0.295105
0.296007
0.295130
0.298394
0.304562
0.306205
0.303283
0.302441
0.303907
0.301085
0.295137
0.330982
0.307109
0.272305
0.246111
0.232109
0.223136
0.215554
0.213971
0.216593
0.215459
0.210373
0.209081
0.212118
0.212649
0.210791
0.213286
0.219162
0.220268
0.216642
0.215907
0.218104
0.215876
0.210116
0.671591
0.635035
0.578271
0.528981
0.495958
0.475106
0.461401
0.457964
0.460196
0.457119
0.447593
0.441278
0.440387
0.439224
0.436853
0.438507
0.443003
0.443495
0.439678
0.437479
0.436871
0.432175
0.425205
0.740982
0.704596
0.647169
0.596754
0.562470
0.540142
0.525150
0.521395
0.523963
0.520162
0.508855
0.501338
0.499792
0.497818
0.494476
0.495748
0.500198
0.500858
0.497254
0.495217
0.494958
0.490293
0.483041
0.852491
0.814783
0.749662
0.695846
0.660634
0.635364
0.615732
0.611652
0.618072
0.613601
0.597029
0.588182
0.587611
0.584725
0.578367
0.578582
0.583096
0.583659
0.579560
0.577613
0.579983
0.575071
0.564744
0.950417
0.910648
0.841022
0.781086
0.739623
0.710240
0.688893
0.684306
0.690507
0.686232
0.670269
0.661895
0.661303
0.658107
0.651174
0.650429
0.653924
0.653690
0.648765
0.645652
0.646734
0.641076
0.630589
1.022529
0.980411
0.910319
0.842658
0.790562
0.756543
0.736546
0.731547
0.733995
0.730999
0.721454
0.715466
0.714102
0.711223
0.705993
0.704455
0.705995
0.704095
0.697550
0.691878
0.687724
0.680815
0.673034
1.079186
1.034042
0.958194
0.883468
0.824725
0.786751
0.765640
0.760881
0.763961
0.762775
0.756165
0.752681
0.752580
0.750251
0.744996
0.742505
0.743026
0.739093
0.729465
0.721049
0.714428
0.706111
0.697969
1.123784
1.075665
0.990284
0.910478
0.849443
0.808683
0.784212
0.779711
0.786979
0.787103
0.778807
0.776686
0.778066
0.776272
0.770657
0.768073
0.770587
0.765140
0.750446
0.739550
0.731634
0.722149
0.712811
1.140164
1.091167
1.004111
0.922347
0.859420
0.817169
0.791705
0.786744
0.793860
0.793979
0.785803
0.784000
0.785826
0.784343
0.778813
0.776220
0.778624
0.772935
0.757833
0.746428
0.737962
0.728001
0.718363
1.135170
1.087206
1.005889
0.925026
0.860535
0.817904
0.793411
0.787189
0.789857
0.788670
0.782439
0.779997
0.781565
0.780105
0.774727
0.772098
0.772244
0.767555
0.756659
0.746710
0.738424
0.728701
0.719695
1.134382
1.087141
1.006840
0.928382
0.866744
0.824549
0.798109
0.790275
0.791990
0.789005
0.780121
0.776097
0.777961
0.776359
0.770195
0.768092
0.768972
0.765800
0.757103
0.748906
0.742179
0.733059
0.723864
1.144161
1.096569
1.011822
0.936010
0.884792
0.843050
0.807184
0.797401
0.802973
0.798498
0.782573
0.777457
0.786852
0.785146
0.770906
0.768568
0.770951
0.768951
0.760899
0.754426
0.751535
0.743018
0.731276
1.142198
1.095778
1.013008
0.939240
0.889272
0.847260
0.809733
0.797851
0.801710
0.796379
0.780236
0.775138
0.784672
0.783342
0.769734
0.768092
0.771038
0.769571
0.762141
0.756287
0.753918
0.745742
0.734155
1.128330
1.084473
1.010038
0.937701
0.880063
0.837028
0.805243
0.790909
0.787341
0.781607
0.771849
0.767908
0.770424
0.769989
0.765624
0.765627
0.768361
0.766920
0.760260
0.754039
0.749258
0.741183
0.732203
1.125546
1.082663
1.009955
0.938939
0.881427
0.837385
0.803482
0.786274
0.780380
0.774521
0.766598
0.764563
0.767983
0.768538
0.765485
0.766130
0.769454
0.767809
0.760360
0.753799
0.749150
0.741143
0.732059
1.127865
1.084534
1.008161
0.938546
0.885781
0.841613
0.802495
0.783129
0.781395
0.775616
0.763425
0.762913
0.769168
0.770521
0.766377
0.767454
0.773840
0.772197
0.761965
0.755435
0.758297
0.750444
0.733987
1.108917
1.066320
0.991247
0.923046
0.871592
0.828504
0.790155
0.771183
0.769668
0.764350
0.752889
0.753010
0.759695
0.761498
0.757952
0.759636
0.766574
0.765416
0.755620
0.749493
0.752762
0.745282
0.729053
1.060477
1.020083
0.952069
0.885771
0.832443
0.791873
0.760660
0.744662
0.739263
0.734781
0.729265
0.729131
0.733565
0.735527
0.734747
0.737319
0.742299
0.742084
0.736061
0.730811
0.727479
0.720563
0.712123
0.996948
0.958220
0.893712
0.830775
0.780827
0.744358
0.717877
0.705604
0.702191
0.698643
0.693317
0.692355
0.695725
0.697674
0.697951
0.701359
0.706578
0.707457
0.703470
0.699727
0.697210
0.690943
0.683034
0.905475
0.868577
0.806066
0.749008
0.708836
0.677849
0.652560
0.643603
0.644133
0.641434
0.634127
0.632359
0.636787
0.638582
0.637430
0.641192
0.647093
0.648864
0.646131
0.644190
0.644497
0.639009
0.629864
0.774216
0.740337
0.683634
0.634003
0.601397
0.576573
0.555788
0.549854
0.552265
0.550211
0.542642
0.540455
0.544607
0.546165
0.544874
0.548872
0.555269
0.557422
0.555044
0.553868
0.555350
0.550663
0.541701
0.603172
0.573393
0.526490
0.485404
0.457732
0.439304
0.426481
0.423106
0.425028
0.423402
0.417666
0.415504
0.417949
0.419153
0.419080
0.423132
0.429616
0.431599
0.428886
0.427459
0.428047
0.424204
0.417420
0.440015
0.413859
0.374261
0.341991
0.322178
0.309533
0.300292
0.298256
0.300568
0.299219
0.293881
0.292022
0.294481
0.295218
0.294321
0.297633
0.303820
0.305315
0.302045
0.300793
0.301952
0.299046
0.293150
0.329501
0.305776
0.271254
0.245420
0.231758
0.223003
0.215540
0.214044
0.216726
0.215580
0.210386
0.208907
0.211735
0.212099
0.210130
0.212563
0.218409
0.219439
0.215664
0.214773
0.216880
0.214697
0.209045
0.667493
0.631160
0.574979
0.525863
0.492582
0.471492
0.457610
0.453738
0.455406
0.452469
0.443779
0.438122
0.437565
0.436470
0.433941
0.435221
0.439554
0.440388
0.437410
0.436173
0.436292
0.432235
0.425815
0.735662
0.699805
0.643695
0.593644
0.558768
0.536263
0.521547
0.517221
0.518434
0.514704
0.504947
0.498299
0.496864
0.494947
0.491709
0.492627
0.496875
0.497898
0.495188
0.494049
0.494206
0.490211
0.483858
0.840080
0.803640
0.745200
0.692026
0.654064
0.628640
0.611517
0.606470
0.608083
0.603644
0.592119
0.584815
0.583421
0.580667
0.575710
0.575730
0.579904
0.580830
0.577681
0.576359
0.576845
0.572640
0.565527
0.937675
0.899294
0.836689
0.777571
0.733450
0.703849
0.684805
0.678979
0.680206
0.676012
0.665441
0.659159
0.658255
0.655338
0.649609
0.648401
0.651342
0.651381
0.647408
0.644934
0.644132
0.639203
0.631974
1.016220
0.975026
0.907120
0.840324
0.787749
0.753377
0.733190
0.726851
0.727291
0.724579
0.717877
0.714436
0.714632
0.712257
0.706626
0.703843
0.704299
0.702452
0.696918
0.692195
0.688471
0.682299
0.675511
1.072738
1.028545
0.954969
0.881231
0.822129
0.783630
0.761898
0.755612
0.757050
0.756461
0.752986
0.752867
0.755366
0.753816
0.747566
0.743065
0.741518
0.737316
0.729014
0.721694
0.715733
0.708129
0.700745
1.111128
1.064504
0.985889
0.907323
0.844427
0.803027
0.779346
0.773212
0.776539
0.777515
0.775289
0.777404
0.782157
0.781332
0.774310
0.768887
0.766877
0.760894
0.749440
0.739974
0.732810
0.724013
0.715396
1.127442
1.079929
0.999660
0.919120
0.854285
0.811361
0.786660
0.779981
0.783057
0.783985
0.781899
0.784342
0.789540
0.789088
0.782300
0.776999
0.774961
0.768745
0.756858
0.746856
0.739113
0.729807
0.720871
1.128438
1.081411
1.002445
0.922471
0.857219
0.813974
0.789012
0.781040
0.781695
0.780985
0.777998
0.778907
0.782824
0.782354
0.776706
0.772535
0.770900
0.766007
0.756390
0.747445
0.739699
0.730607
0.722339
1.127008
1.080753
1.003132
0.925256
0.862020
0.819332
0.793429
0.784063
0.783048
0.780156
0.774419
0.772776
0.775371
0.774625
0.769668
0.767274
0.767576
0.764616
0.756917
0.749464
0.742776
0.734284
0.726267
1.129196
1.083417
1.005873
0.930364
0.870724
0.828667
0.800436
0.789618
0.788348
0.783725
0.774551
0.770944
0.774067
0.773058
0.766981
0.765896
0.768434
0.766956
0.760043
0.753785
0.748875
0.740951
0.732323
1.127482
1.082745
1.006971
0.933266
0.874744
0.832574
0.803139
0.790736
0.788081
0.782541
0.772654
0.768296
0.770850
0.769921
0.764593
0.764448
0.767731
0.766831
0.760497
0.754783
0.750313
0.742672
0.734180
1.121579
1.078366
1.006014
0.933538
0.873798
0.830765
0.801038
0.786735
0.781299
0.775432
0.767330
0.763381
0.764316
0.763844
0.761161
0.761670
0.764422
0.763379
0.757604
0.751902
0.746692
0.739083
0.731432
1.119062
1.076704
1.005835
0.934496
0.875105
0.831261
0.799696
0.783361
0.776571
0.770722
0.763756
0.761063
0.762721
0.762826
0.760676
0.761250
0.763837
0.762353
0.756048
0.750112
0.744950
0.737311
0.729501
1.114982
1.072973
1.002167
0.932330
0.875272
0.831466
0.797632
0.779955
0.773545
0.767929
0.760882
0.759403
0.762793
0.763382
0.760622
0.761279
0.764808
0.763092
0.755489
0.749371
0.745841
0.738268
0.728818
1.096197
1.054910
0.985390
0.917014
0.861391
0.818779
0.785839
0.768745
0.762774
0.757681
0.751273
0.750324
0.754048
0.754953
0.752624
0.753734
0.757653
0.756199
0.748731
0.742699
0.739326
0.731968
0.722677
1.054733
1.014822
0.948447
0.882025
0.827437
0.787418
0.758685
0.744107
0.738609
0.734337
0.729357
0.728232
0.730791
0.731906
0.731295
0.733306
0.737060
0.736322
0.730449
0.724830
0.720199
0.713173
0.705769
0.992177
0.953927
0.890717
0.828107
0.777596
0.741701
0.716985
0.705568
0.702031
0.698665
0.693789
0.692159
0.694111
0.695362
0.695727
0.698822
0.703419
0.703570
0.698680
0.693779
0.689679
0.683089
0.675965
0.897530
0.861522
0.802583
0.746169
0.703316
0.672897
0.651494
0.643108
0.642148
0.639602
0.634069
0.631917
0.633820
0.635087
0.635617
0.639544
0.645434
0.646346
0.641818
0.637857
0.635343
0.629372
0.621800
0.766291
0.733319
0.680172
0.631287
0.596119
0.571786
0.554629
0.549058
0.549863
0.547943
0.542243
0.539860
0.541711
0.542830
0.543186
0.547343
0.553770
0.555062
0.550843
0.547615
0.546235
0.541076
0.533747
0.598878
0.569506
0.523649
0.483142
0.455411
0.437340
0.425324
0.422120
0.423770
0.422275
0.417037
0.414796
0.416569
0.417368
0.417239
0.420959
0.427073
0.428366
0.424528
0.421884
0.421133
0.417008
0.410813
0.436361
0.410282
0.371028
0.339051
0.319416
0.307006
0.298062
0.296151
0.298493
0.297244
0.292072
0.290220
0.292445
0.292841
0.291506
0.294293
0.300093
0.301163
0.297308
0.295520
0.296175
0.293203
0.287553
0.325660
0.301839
0.267277
0.241568
0.228176
0.219584
0.212160
0.210761
0.213613
0.212521
0.207277
0.205820
0.208665
0.208760
0.206204
0.208114
0.213703
0.214535
0.210516
0.209501
0.211586
0.209481
0.203934
0.664075
0.628308
0.573084
0.524757
0.491849
0.470720
0.456555
0.452373
0.453909
0.451182
0.443048
0.438090
0.438112
0.437010
0.433971
0.434836
0.439191
0.440388
0.438087
0.437863
0.439046
0.435726
0.429626
0.731218
0.696099
0.641298
0.592289
0.557941
0.535485
0.520512
0.515805
0.516754
0.513239
0.504236
0.498594
0.498109
0.496245
0.492280
0.492707
0.497129
0.498491
0.496226
0.496037
0.497345
0.494055
0.487867
0.833939
0.798525
0.742154
0.690403
0.653254
0.627933
0.610406
0.604780
0.605933
0.601766
0.591410
0.585793
0.586132
0.583573
0.577460
0.576853
0.581786
0.582981
0.579510
0.579025
0.580909
0.577377
0.570094
0.931377
0.894083
0.833657
0.776066
0.732815
0.703225
0.683531
0.676853
0.677494
0.673688
0.664693
0.660711
0.662054
0.659526
0.652524
0.650425
0.653900
0.654075
0.649715
0.648065
0.648666
0.644419
0.637025
1.011251
0.970982
0.904721
0.839272
0.787365
0.752773
0.731643
0.724177
0.724046
0.721931
0.717191
0.716575
0.719335
0.717590
0.710767
0.706636
0.706513
0.704575
0.699315
0.695509
0.692998
0.687550
0.680887
1.068457
1.025130
0.953078
0.880611
0.822119
0.783141
0.760047
0.752451
0.753600
0.753899
0.752686
0.756048
0.761780
0.761106
0.753410
0.747007
0.744133
0.739545
0.731680
0.725347
0.720650
0.713806
0.706570
1.106715
1.061023
0.984263
0.907087
0.844931
0.802893
0.777488
0.770044
0.773709
0.775797
0.775687
0.781769
0.790873
0.791068
0.781689
0.773758
0.769990
0.763388
0.752339
0.744061
0.738868
0.730858
0.721756
1.123490
1.076862
0.998380
0.919176
0.855028
0.811408
0.784889
0.776743
0.780010
0.782011
0.782106
0.788584
0.798172
0.798774
0.789674
0.781900
0.778126
0.771286
0.759797
0.751000
0.745247
0.736749
0.727351
1.125738
1.079391
1.001650
0.922678
0.857749
0.813837
0.787296
0.777553
0.777434
0.777496
0.777005
0.781592
0.788843
0.789368
0.782466
0.776573
0.773727
0.768453
0.759228
0.751273
0.744781
0.736516
0.728515
1.125121
1.079351
1.002655
0.925356
0.861921
0.818672
0.791747
0.780588
0.778105
0.775621
0.772341
0.773824
0.779123
0.779229
0.773503
0.770243
0.770320
0.767311
0.759703
0.752992
0.747254
0.739580
0.732061
1.127135
1.081746
1.005298
0.929791
0.868777
0.826283
0.798323
0.786042
0.782545
0.778088
0.771712
0.770847
0.776356
0.776016
0.769291
0.768096
0.771705
0.770424
0.762789
0.756786
0.752429
0.745264
0.737328
1.125853
1.081343
1.006400
0.932424
0.872402
0.829970
0.801273
0.787940
0.783375
0.777883
0.770195
0.767710
0.771884
0.771285
0.765393
0.765391
0.769968
0.769365
0.762310
0.756813
0.752856
0.745925
0.738082
1.120852
1.077687
1.005553
0.932874
0.872540
0.829487
0.800183
0.785663
0.779632
0.773778
0.766343
0.762887
0.764152
0.763510
0.760361
0.760791
0.764013
0.763242
0.757580
0.752539
0.748185
0.741249
0.733944
1.117827
1.075571
1.005048
0.933522
0.873713
0.830100
0.799436
0.783834
0.777440
0.771653
0.764410
0.761134
0.762120
0.761566
0.758843
0.759034
0.761588
0.760268
0.754401
0.749398
0.745415
0.738369
0.730516
1.111877
1.070251
1.000768
0.930846
0.873269
0.829914
0.797704
0.781661
0.776223
0.770751
0.763024
0.760219
0.762339
0.761904
0.758359
0.758436
0.761837
0.760143
0.752839
0.747821
0.746055
0.738957
0.728719
1.093244
1.052343
0.984166
0.915755
0.859726
0.817681
0.786500
0.771259
0.766474
0.761595
0.754413
0.751975
0.754242
0.753981
0.750759
0.751151
0.754770
0.753114
0.745666
0.740431
0.738554
0.731498
0.721343
1.053793
1.014045
0.948160
0.881832
0.827342
0.787912
0.760354
0.747117
0.742682
0.738665
0.733047
0.730768
0.731997
0.732016
0.730567
0.731818
0.735034
0.733797
0.727512
0.721908
0.717654
0.710704
0.703024
0.991529
0.953544
0.891002
0.829039
0.779341
0.744038
0.719727
0.708924
0.705967
0.702873
0.697786
0.695420
0.696265
0.696601
0.696349
0.698910
0.703241
0.702616
0.696461
0.690751
0.686250
0.679505
0.672327
0.896204
0.860732
0.803101
0.748095
0.706984
0.677151
0.655208
0.646692
0.645837
0.643537
0.638120
0.635524
0.636336
0.636898
0.637321
0.641225
0.647795
0.647752
0.640657
0.635071
0.631570
0.625260
0.617735
0.764984
0.732580
0.680814
0.633432
0.600089
0.576273
0.558369
0.552463
0.553223
0.551553
0.546149
0.543581
0.544579
0.545125
0.545398
0.549490
0.556567
0.556876
0.550043
0.545126
0.542676
0.537151
0.529896
0.598492
0.569419
0.524289
0.484660
0.457953
0.440268
0.428032
0.424788
0.426563
0.425338
0.420398
0.418212
0.419635
0.419941
0.419263
0.422373
0.428168
0.428630
0.423395
0.419711
0.418273
0.413909
0.407760
0.436332
0.410329
0.371321
0.339730
0.320599
0.308430
0.299490
0.297713
0.300285
0.299246
0.294245
0.292522
0.294690
0.294711
0.292690
0.294729
0.300034
0.300577
0.296054
0.293767
0.294108
0.291053
0.285450
0.325591
0.301723
0.267155
0.241574
0.228433
0.219978
0.212596
0.211375
0.214474
0.213502
0.208275
0.206914
0.209837
0.209671
0.206480
0.207753
0.212978
0.213563
0.209289
0.208095
0.210093
0.208013
0.202542
0.662371
0.627344
0.573352
0.526129
0.494101
0.473019
0.458346
0.453988
0.455813
0.453278
0.445264
0.440883
0.441722
0.440594
0.436822
0.437454
0.442362
0.443839
0.441513
0.441914
0.444207
0.441478
0.435310
0.728545
0.694225
0.640832
0.593271
0.560550
0.538257
0.522297
0.517421
0.519246
0.515989
0.506706
0.501988
0.503262
0.501494
0.496107
0.496228
0.501919
0.503492
0.500327
0.500645
0.503576
0.500767
0.493774
0.830088
0.795587
0.741143
0.691667
0.660264
0.635223
0.613021
0.607216
0.612059
0.608262
0.595071
0.590891
0.596377
0.594102
0.583669
0.582749
0.594009
0.595307
0.585660
0.585416
0.591723
0.588540
0.577227
0.927163
0.890816
0.832397
0.777200
0.739829
0.710472
0.685860
0.678788
0.683015
0.679664
0.668114
0.665961
0.672795
0.670729
0.659417
0.656901
0.666631
0.666812
0.656158
0.654710
0.659724
0.655806
0.644356
1.007614
0.968217
0.903534
0.839874
0.790055
0.755484
0.732605
0.724402
0.725237
0.723642
0.719114
0.720630
0.726530
0.725402
0.716819
0.711966
0.712946
0.710920
0.704330
0.700984
0.700381
0.695358
0.687496
1.065818
1.023260
0.952534
0.881711
0.825140
0.785971
0.760887
0.752427
0.754770
0.755686
0.754641
0.760337
0.769623
0.769692
0.760011
0.752593
0.750265
0.745483
0.736656
0.730973
0.728495
0.722183
0.713649
1.105706
1.060634
0.984735
0.909494
0.851632
0.809319
0.779549
0.771501
0.780255
0.783045
0.779449
0.787991
0.804123
0.805099
0.790262
0.780784
0.780882
0.774004
0.758557
0.751366
0.752560
0.745166
0.730663
1.123092
1.077020
0.999284
0.921938
0.862020
0.818091
0.787151
0.778266
0.786468
0.789144
0.785844
0.794850
0.811503
0.812869
0.798263
0.788914
0.789003
0.781896
0.766032
0.758382
0.759069
0.751256
0.736524
1.125419
1.079550
1.002525
0.924798
0.861322
0.817078
0.788540
0.777521
0.778036
0.778630
0.778700
0.785892
0.796981
0.798225
0.789082
0.782128
0.779782
0.774342
0.764261
0.757050
0.752813
0.745270
0.736272
1.126448
1.080799
1.004086
0.927411
0.864721
0.821183
0.792829
0.780255
0.777439
0.775342
0.773363
0.777652
0.787018
0.787762
0.779570
0.775604
0.776891
0.773838
0.764848
0.758437
0.754319
0.747330
0.739297
1.132600
1.086672
1.007806
0.932027
0.871162
0.828414
0.799471
0.786009
0.783314
0.779198
0.773202
0.775958
0.790654
0.790870
0.776604
0.774705
0.782532
0.781264
0.769126
0.762641
0.761129
0.754537
0.744437
1.132061
1.086812
1.009118
0.934526
0.874458
0.831852
0.802502
0.788393
0.784872
0.779648
0.771932
0.772462
0.785289
0.785001
0.771599
0.771043
0.779990
0.779461
0.767884
0.761870
0.760737
0.754338
0.744272
1.124269
1.080679
1.007629
0.934622
0.874470
0.831378
0.801646
0.786872
0.781068
0.775365
0.768118
0.765659
0.769295
0.768539
0.763064
0.763258
0.768121
0.767496
0.760447
0.755639
0.753032
0.746650
0.738470
1.120327
1.077833
1.006943
0.935352
0.876195
0.832683
0.801582
0.786382
0.781087
0.775416
0.767302
0.763799
0.765662
0.764608
0.760137
0.760092
0.763986
0.762804
0.755961
0.751705
0.750497
0.743958
0.734239
1.113821
1.072107
1.002855
0.933453
0.878958
0.835863
0.801286
0.786128
0.783640
0.778299
0.767845
0.764170
0.769151
0.767948
0.760104
0.760023
0.767377
0.765782
0.755091
0.751478
0.761067
0.754361
0.733503
1.095301
1.054325
0.986424
0.918580
0.865738
0.824009
0.790489
0.776261
0.774569
0.769861
0.759860
0.756390
0.761292
0.760162
0.752636
0.752777
0.760204
0.758496
0.747502
0.743501
0.752804
0.746018
0.725190
1.056294
1.016425
0.950525
0.884466
0.831271
0.792130
0.763966
0.751426
0.748489
0.744680
0.737829
0.734687
0.735725
0.734913
0.732031
0.732866
0.737026
0.735482
0.727751
0.722420
0.720461
0.713662
0.703920
0.993964
0.955971
0.893643
0.832511
0.784935
0.749953
0.724201
0.713331
0.711222
0.708335
0.702548
0.699607
0.699932
0.699571
0.698565
0.700981
0.706421
0.705287
0.697097
0.690960
0.687431
0.680699
0.672417
0.898839
0.863541
0.806420
0.753594
0.718839
0.689403
0.661896
0.652122
0.652763
0.650597
0.643384
0.640230
0.640331
0.640376
0.640781
0.645521
0.657044
0.656383
0.643267
0.636338
0.635475
0.629028
0.618234
0.767577
0.735424
0.684301
0.639244
0.612435
0.589012
0.565373
0.558063
0.560174
0.558648
0.551628
0.548705
0.549136
0.549271
0.549576
0.554465
0.566461
0.566128
0.553230
0.546913
0.546897
0.541199
0.530805
0.600917
0.572039
0.527423
0.488924
0.464414
0.447031
0.433242
0.429550
0.431649
0.430650
0.425628
0.423463
0.424677
0.424616
0.423509
0.426377
0.432896
0.432780
0.425663
0.421309
0.420007
0.415535
0.408880
0.439191
0.413311
0.374571
0.343456
0.325174
0.313202
0.303866
0.302114
0.304959
0.304124
0.299203
0.297580
0.299698
0.299454
0.296956
0.298503
0.303705
0.303855
0.298582
0.295960
0.296252
0.293130
0.287367
0.328903
0.305118
0.270695
0.245284
0.232367
0.224013
0.216679
0.215642
0.218950
0.218117
0.212979
0.211689
0.214605
0.214273
0.210726
0.211580
0.216518
0.216896
0.212403
0.211023
0.212869
0.210748
0.205311
0.659252
0.624535
0.570986
0.524059
0.492035
0.470733
0.455810
0.451365
0.453310
0.450972
0.443211
0.439188
0.440387
0.439527
0.436050
0.437148
0.442542
0.444112
0.441460
0.441519
0.443704
0.441074
0.435032
0.725004
0.691023
0.638143
0.591009
0.558449
0.536075
0.519968
0.515075
0.517077
0.514046
0.505015
0.500652
0.502313
0.500933
0.496040
0.496792
0.503036
0.504645
0.500991
0.500742
0.503332
0.500454
0.493504
0.826072
0.791967
0.738153
0.689287
0.658251
0.633266
0.610973
0.605165
0.610225
0.606642
0.593630
0.589776
0.595657
0.593910
0.584222
0.584145
0.596084
0.597394
0.587099
0.586086
0.591833
0.588415
0.577060
0.922778
0.886932
0.829326
0.774950
0.738102
0.708839
0.684024
0.676742
0.680976
0.677727
0.666322
0.664489
0.671736
0.670285
0.659851
0.658294
0.668776
0.669048
0.657840
0.655688
0.660153
0.655988
0.644478
1.002997
0.964229
0.900593
0.837978
0.788789
0.754239
0.730884
0.722042
0.722423
0.720695
0.716317
0.718180
0.724536
0.724035
0.716326
0.712435
0.714187
0.712438
0.705666
0.701975
0.701098
0.695975
0.688114
1.061112
1.019300
0.949824
0.880231
0.824363
0.785109
0.759243
0.749685
0.751106
0.751623
0.750671
0.756721
0.766472
0.767140
0.758270
0.751762
0.750219
0.745948
0.737389
0.731828
0.729449
0.723268
0.714842
1.101017
1.056766
0.982242
0.908343
0.851213
0.808752
0.778014
0.768550
0.776038
0.778245
0.774718
0.783618
0.800205
0.801721
0.787591
0.778918
0.779758
0.773564
0.758771
0.752101
0.753733
0.746680
0.732380
1.118542
1.073305
0.996966
0.920992
0.861832
0.817776
0.785847
0.775481
0.782342
0.784411
0.781192
0.790550
0.807601
0.809431
0.795437
0.786801
0.787579
0.781200
0.766123
0.759169
0.760453
0.753095
0.738619
1.121161
1.076059
1.000332
0.923897
0.861183
0.816880
0.787479
0.775155
0.774514
0.774630
0.774846
0.782388
0.793803
0.795423
0.786828
0.780527
0.778830
0.774025
0.764613
0.758049
0.754398
0.747311
0.738575
1.122632
1.077613
1.001973
0.926364
0.864313
0.820774
0.791784
0.778212
0.774530
0.772171
0.770464
0.775125
0.784760
0.785823
0.778149
0.774780
0.776638
0.774072
0.765548
0.759624
0.755991
0.749398
0.741597
1.129521
1.084019
1.005885
0.930791
0.870283
0.827524
0.798188
0.784046
0.780752
0.776576
0.770984
0.774121
0.789009
0.789513
0.775784
0.774447
0.782786
0.781864
0.769983
0.763805
0.762626
0.756358
0.746476
1.130293
1.085200
1.007765
0.933352
0.873277
0.830560
0.800959
0.786441
0.782575
0.777426
0.770119
0.770981
0.783944
0.783893
0.770958
0.770887
0.780260
0.779976
0.768519
0.762678
0.761772
0.755639
0.745764
1.124390
1.080631
1.007266
0.933849
0.873271
0.829882
0.799951
0.785001
0.779118
0.773548
0.766578
0.764331
0.768056
0.767434
0.762255
0.762813
0.768003
0.767538
0.760528
0.755802
0.753369
0.747193
0.739150
1.122339
1.079384
1.007653
0.935073
0.875026
0.831015
0.799779
0.784608
0.779431
0.773911
0.765925
0.762469
0.764319
0.763295
0.758989
0.759217
0.763380
0.762296
0.755410
0.751154
0.750056
0.743661
0.734032
1.117196
1.074817
1.004342
0.933519
0.877755
0.834012
0.799379
0.784417
0.782174
0.776997
0.766571
0.762814
0.767702
0.766452
0.758669
0.758781
0.766354
0.764809
0.754016
0.750356
0.760014
0.753403
0.732588
1.098992
1.057305
0.988094
0.918735
0.864551
0.822137
0.788554
0.774543
0.773124
0.768594
0.758609
0.755033
0.759809
0.758583
0.751024
0.751237
0.758778
0.757083
0.746007
0.741998
0.751389
0.744699
0.723905
1.059290
1.018806
0.951802
0.884485
0.830202
0.790448
0.762120
0.749675
0.746946
0.743320
0.736552
0.733383
0.734315
0.733361
0.730334
0.731065
0.735183
0.733615
0.725900
0.720699
0.718940
0.712291
0.702604
0.995738
0.957312
0.894229
0.832261
0.783975
0.748531
0.722533
0.711601
0.709575
0.706873
0.701283
0.698434
0.698699
0.698158
0.696890
0.699029
0.704286
0.703107
0.695044
0.689210
0.686035
0.679534
0.671332
0.899411
0.863877
0.806361
0.753124
0.718033
0.688304
0.660512
0.650551
0.651159
0.649169
0.642245
0.639275
0.639348
0.639190
0.639257
0.643605
0.654881
0.654168
0.641236
0.634742
0.634359
0.628204
0.617490
0.767428
0.735176
0.683892
0.638688
0.611768
0.588195
0.564321
0.556817
0.558860
0.557507
0.550798
0.548088
0.548505
0.548438
0.548374
0.552812
0.564503
0.564118
0.551442
0.545596
0.546067
0.540658
0.530337
0.600627
0.571696
0.527003
0.488435
0.463886
0.446441
0.432545
0.428765
0.430860
0.430015
0.425249
0.423263
0.424474
0.424236
0.422785
0.425219
0.431407
0.431230
0.424340
0.420382
0.419452
0.415184
0.408582
0.439105
0.413181
0.374365
0.343165
0.324831
0.312843
0.303515
0.301792
0.304691
0.303976
0.299220
0.297700
0.299808
0.299447
0.296716
0.297947
0.302885
0.302979
0.297863
0.295481
0.295967
0.292930
0.287178
0.329061
0.305232
0.270717
0.245186
0.232186
0.223831
0.216568
0.215625
0.219011
0.218263
0.213214
0.211959
0.214851
0.214457
0.210794
0.211465
0.216221
0.216551
0.212143
0.210864
0.212758
0.210636
0.205178
0.654457
0.619571
0.565643
0.518245
0.485488
0.463846
0.449054
0.444736
0.446772
0.444668
0.437256
0.433363
0.434503
0.434294
0.432324
0.434733
0.440662
0.442077
0.438572
0.437075
0.437702
0.434534
0.428745
0.720585
0.686404
0.633051
0.585299
0.551530
0.528943
0.513643
0.509037
0.510728
0.507908
0.499524
0.494882
0.495548
0.494932
0.492656
0.495146
0.501395
0.502822
0.498840
0.496709
0.496770
0.493135
0.487019
0.822269
0.787922
0.733211
0.683195
0.647318
0.622240
0.604441
0.599020
0.601355
0.597825
0.587488
0.582653
0.584094
0.583194
0.579580
0.581750
0.589122
0.590326
0.584491
0.581438
0.581480
0.577118
0.569585
0.918700
0.882769
0.824539
0.769288
0.727756
0.698479
0.678150
0.671037
0.672223
0.668686
0.659586
0.656363
0.658879
0.658256
0.654139
0.655164
0.661313
0.661751
0.655350
0.651373
0.650221
0.645118
0.637427
0.997590
0.959116
0.895888
0.833464
0.783445
0.748933
0.726415
0.717129
0.715737
0.713185
0.708719
0.709066
0.713200
0.713418
0.709414
0.708317
0.710682
0.709601
0.703716
0.698773
0.695347
0.689531
0.682841
1.054294
1.013150
0.944794
0.875930
0.819510
0.780288
0.754891
0.744038
0.742387
0.741445
0.740467
0.744891
0.752093
0.753304
0.748183
0.744572
0.744115
0.741100
0.734103
0.728122
0.723691
0.717201
0.710266
1.092467
1.049207
0.976499
0.903263
0.843143
0.800659
0.772459
0.760771
0.760384
0.760666
0.760925
0.768161
0.778755
0.780664
0.773506
0.767981
0.766377
0.761880
0.753037
0.746406
0.742696
0.735689
0.727052
1.109583
1.065430
0.991085
0.915917
0.853886
0.809853
0.780458
0.767856
0.766832
0.766943
0.767457
0.775082
0.786019
0.788111
0.780967
0.775345
0.773603
0.768999
0.760123
0.753507
0.749733
0.742570
0.733793
1.112591
1.068537
0.994731
0.919578
0.856857
0.812727
0.783598
0.769913
0.766163
0.764727
0.764718
0.770397
0.778720
0.780513
0.775478
0.771668
0.770876
0.767584
0.760481
0.754485
0.749747
0.742817
0.735601
1.113219
1.069354
0.995960
0.921805
0.860177
0.816873
0.788052
0.773861
0.768594
0.765259
0.762846
0.765449
0.771563
0.772797
0.768977
0.767751
0.769759
0.768293
0.762115
0.756833
0.752484
0.745951
0.739147
1.117200
1.073144
0.999106
0.925589
0.865452
0.822861
0.793810
0.779461
0.773847
0.769155
0.764192
0.764440
0.770245
0.770946
0.766532
0.767393
0.773085
0.772928
0.765766
0.760577
0.757030
0.750767
0.743561
1.119857
1.075864
1.001913
0.928420
0.868186
0.825359
0.796015
0.781452
0.775576
0.770258
0.763998
0.762471
0.766770
0.767034
0.763233
0.765054
0.771470
0.771662
0.764646
0.759552
0.756090
0.749868
0.742658
1.120845
1.077201
1.004136
0.930178
0.868393
0.824421
0.794620
0.779623
0.773298
0.767827
0.761277
0.758425
0.759924
0.759818
0.757873
0.759646
0.764080
0.763839
0.758212
0.753333
0.749385
0.742989
0.736090
1.123569
1.079941
1.006848
0.932279
0.869621
0.824511
0.793605
0.778234
0.772232
0.766909
0.760065
0.756900
0.757866
0.757506
0.755476
0.756671
0.760230
0.759242
0.753158
0.748076
0.744347
0.737663
0.730038
1.122071
1.078430
1.004910
0.930580
0.868862
0.823576
0.791527
0.776305
0.771573
0.766618
0.759133
0.756066
0.758065
0.757557
0.754199
0.755009
0.759249
0.757733
0.750005
0.744768
0.743064
0.736188
0.726116
1.104371
1.061315
0.988864
0.915803
0.855453
0.811362
0.780296
0.765922
0.761923
0.757591
0.750610
0.747840
0.749894
0.749386
0.746038
0.746785
0.750926
0.749324
0.741509
0.736181
0.734457
0.727626
0.717603
1.062468
1.020919
0.951716
0.881649
0.823818
0.782562
0.754596
0.741709
0.737911
0.734438
0.729074
0.726694
0.727634
0.727271
0.725462
0.726532
0.729776
0.728489
0.722159
0.716890
0.713230
0.706685
0.699117
0.996478
0.957280
0.892557
0.828232
0.776446
0.739752
0.714627
0.703541
0.700744
0.698169
0.693698
0.691609
0.692287
0.692134
0.691205
0.693079
0.697037
0.696303
0.690423
0.685580
0.682146
0.676064
0.669071
0.897627
0.861548
0.802762
0.746743
0.704757
0.674028
0.651040
0.641754
0.640583
0.638755
0.634291
0.632270
0.632969
0.632976
0.632576
0.635495
0.641745
0.641573
0.634703
0.630378
0.628430
0.622966
0.615531
0.764276
0.731650
0.679436
0.631831
0.598309
0.574006
0.555184
0.548470
0.548820
0.547603
0.543234
0.541347
0.542287
0.542257
0.541582
0.544486
0.551053
0.551215
0.544740
0.541213
0.540370
0.535687
0.528506
0.597265
0.568090
0.522836
0.483144
0.456434
0.438545
0.425839
0.422182
0.423835
0.423056
0.418953
0.417350
0.418775
0.418559
0.416889
0.418751
0.423643
0.423929
0.419323
0.416846
0.416600
0.412859
0.406835
0.435780
0.409671
0.370477
0.338694
0.319466
0.307245
0.298257
0.296503
0.299199
0.298540
0.294103
0.292734
0.294880
0.294539
0.291796
0.292864
0.297378
0.297749
0.293702
0.292183
0.293180
0.290410
0.284837
0.325813
0.301821
0.266993
0.241079
0.227712
0.219256
0.212074
0.211125
0.214469
0.213785
0.208882
0.207666
0.210524
0.210153
0.206565
0.207226
0.211858
0.212293
0.208312
0.207481
0.209686
0.207629
0.202104
0.652157
0.617031
0.562666
0.515003
0.482157
0.460568
0.446042
0.442280
0.445041
0.443179
0.435536
0.431534
0.432766
0.433284
0.432801
0.436880
0.443906
0.444933
0.439542
0.435673
0.434365
0.430222
0.424177
0.719372
0.684740
0.630523
0.582267
0.548375
0.525888
0.510979
0.507238
0.510156
0.507596
0.498439
0.493164
0.493431
0.493685
0.493592
0.498249
0.505789
0.506791
0.500718
0.495829
0.493424
0.488565
0.482258
0.822972
0.787868
0.731425
0.680619
0.644800
0.619876
0.602427
0.598334
0.603171
0.599761
0.586959
0.580289
0.580177
0.580242
0.580010
0.585198
0.594219
0.595086
0.587076
0.580845
0.577835
0.572011
0.564437
0.919030
0.882477
0.822743
0.766937
0.725632
0.696568
0.676531
0.670577
0.673976
0.670169
0.658070
0.652372
0.652879
0.653180
0.652785
0.657298
0.665477
0.665923
0.657705
0.650808
0.646748
0.640210
0.632456
0.995281
0.956738
0.893288
0.831010
0.781295
0.747067
0.724828
0.715840
0.714629
0.711143
0.704429
0.702284
0.704571
0.705532
0.704810
0.707264
0.712045
0.711614
0.704795
0.697923
0.692403
0.685483
0.678674
1.050136
1.009351
0.941521
0.873368
0.817384
0.778516
0.753290
0.741872
0.738793
0.736112
0.732941
0.734525
0.739478
0.741156
0.739232
0.739313
0.741592
0.740001
0.733267
0.726486
0.720814
0.713689
0.706790
1.087697
1.044979
0.972781
0.900400
0.840323
0.798227
0.770507
0.757562
0.753976
0.751944
0.750653
0.754825
0.762215
0.764359
0.760966
0.759272
0.760305
0.757818
0.750496
0.743927
0.739344
0.732111
0.724015
1.104206
1.060712
0.987064
0.912906
0.851015
0.807424
0.778530
0.764661
0.760388
0.758158
0.757116
0.761627
0.769261
0.771463
0.767951
0.766035
0.766872
0.764391
0.757317
0.751090
0.746734
0.739523
0.731353
1.106278
1.062994
0.990407
0.916501
0.854535
0.810898
0.781952
0.767604
0.762175
0.758921
0.756803
0.759545
0.765330
0.767239
0.765023
0.764483
0.766184
0.764657
0.758735
0.752984
0.747925
0.740893
0.733882
1.106599
1.063507
0.991326
0.918400
0.857658
0.814803
0.786116
0.771848
0.766038
0.761647
0.757436
0.757548
0.761343
0.762811
0.761759
0.763284
0.767069
0.766798
0.761433
0.756150
0.751373
0.744585
0.737790
1.111296
1.067855
0.994566
0.922059
0.862977
0.820666
0.791359
0.777235
0.771733
0.766622
0.760366
0.758410
0.761307
0.762401
0.761583
0.764842
0.771630
0.772177
0.765617
0.760333
0.756062
0.749418
0.742292
1.115855
1.072143
0.998340
0.925204
0.865482
0.822595
0.792870
0.778603
0.773098
0.767775
0.760823
0.757840
0.759858
0.760713
0.760275
0.764102
0.771260
0.771834
0.765105
0.759676
0.755338
0.748646
0.741475
1.120055
1.076170
1.002464
0.927776
0.865262
0.820743
0.790718
0.775924
0.769955
0.764707
0.758118
0.754986
0.756081
0.756792
0.756866
0.760239
0.765439
0.765404
0.759543
0.753880
0.749008
0.742088
0.735078
1.127052
1.082503
1.007451
0.930962
0.866545
0.820367
0.789103
0.773703
0.767803
0.762772
0.756390
0.753717
0.755313
0.755961
0.755380
0.758083
0.762720
0.761895
0.755080
0.748845
0.743970
0.736758
0.729150
1.130356
1.085043
1.007461
0.930046
0.865574
0.818795
0.786376
0.770891
0.765812
0.761151
0.754660
0.752631
0.755955
0.756584
0.754301
0.756575
0.762007
0.760688
0.752093
0.745480
0.742084
0.734737
0.725278
1.112990
1.068214
0.991623
0.915394
0.852172
0.806417
0.774745
0.759833
0.755274
0.751164
0.745238
0.743638
0.747150
0.747775
0.745358
0.747432
0.752733
0.751456
0.743074
0.736767
0.733707
0.726598
0.717237
1.067230
1.024565
0.953061
0.880738
0.820706
0.777874
0.748900
0.735163
0.730802
0.727411
0.722755
0.721358
0.723467
0.724094
0.723155
0.725248
0.729445
0.728707
0.722551
0.717335
0.713651
0.707173
0.699749
0.998490
0.958578
0.892377
0.826476
0.772953
0.734888
0.708722
0.696601
0.693095
0.690463
0.686550
0.685331
0.687011
0.687637
0.687271
0.689695
0.694155
0.694204
0.689485
0.685829
0.683431
0.677802
0.670781
0.898258
0.861634
0.801406
0.744125
0.700492
0.668647
0.645014
0.634754
0.632728
0.630767
0.626879
0.625678
0.627335
0.627896
0.627619
0.630555
0.636865
0.637643
0.632760
0.630637
0.630760
0.626048
0.618265
0.763669
0.730681
0.677390
0.628911
0.594105
0.568974
0.549708
0.542131
0.541688
0.540338
0.536473
0.535259
0.536960
0.537307
0.536608
0.539377
0.545838
0.546945
0.542633
0.541496
0.542878
0.539002
0.531462
0.595639
0.566325
0.520718
0.480621
0.453293
0.434879
0.421687
0.417336
0.418448
0.417616
0.413869
0.412674
0.414463
0.414502
0.412989
0.414928
0.419853
0.420880
0.417874
0.417139
0.418387
0.415257
0.409151
0.434492
0.408335
0.368985
0.336950
0.317376
0.304886
0.295664
0.293579
0.296013
0.295427
0.291312
0.290146
0.292368
0.292184
0.289705
0.290932
0.295490
0.296275
0.293159
0.292667
0.294473
0.292007
0.286388
0.325185
0.301191
0.266282
0.240137
0.226492
0.217921
0.210757
0.209763
0.213032
0.212507
0.207930
0.206820
0.209593
0.209321
0.206038
0.206840
0.211401
0.211973
0.208473
0.208164
0.210707
0.208710
0.203096
0.653595
0.618079
0.562804
0.514876
0.482484
0.461244
0.446994
0.444140
0.448520
0.446925
0.438243
0.433927
0.435256
0.436297
0.436893
0.442437
0.450763
0.451279
0.443533
0.437243
0.434242
0.429090
0.422413
0.722769
0.687366
0.631269
0.582444
0.549559
0.527333
0.512057
0.509678
0.516117
0.513902
0.501866
0.495638
0.495905
0.496864
0.498190
0.504844
0.514526
0.514961
0.505641
0.497876
0.493776
0.487651
0.480215
0.835248
0.798522
0.734011
0.682541
0.652554
0.627846
0.605393
0.603798
0.621562
0.618434
0.592933
0.583157
0.583726
0.584610
0.584970
0.593291
0.608970
0.609325
0.593851
0.584167
0.582840
0.575473
0.562728
0.930979
0.892916
0.825159
0.768888
0.733537
0.704695
0.679561
0.675991
0.692087
0.688272
0.663045
0.653654
0.654478
0.655594
0.656099
0.664190
0.679391
0.679614
0.664214
0.654102
0.651935
0.643874
0.630838
0.997690
0.958655
0.893507
0.831146
0.782747
0.748802
0.725963
0.717958
0.719621
0.715555
0.704528
0.699730
0.700797
0.702433
0.704170
0.709955
0.718035
0.717966
0.708836
0.699835
0.693268
0.685181
0.676986
1.050492
1.009652
0.940811
0.873048
0.817906
0.779474
0.754258
0.743006
0.740161
0.736166
0.729904
0.728613
0.731806
0.733878
0.734488
0.738021
0.743485
0.743001
0.735562
0.727835
0.721947
0.714115
0.706012
1.094597
1.051473
0.972351
0.900132
0.840419
0.798862
0.771461
0.758182
0.753267
0.749389
0.745517
0.746566
0.751762
0.754066
0.753261
0.755203
0.760115
0.759327
0.751960
0.745600
0.744774
0.737226
0.724835
1.110414
1.066632
0.986227
0.912401
0.850970
0.807975
0.779427
0.765186
0.759456
0.755364
0.751833
0.753221
0.758605
0.760879
0.759849
0.761463
0.766133
0.765461
0.758602
0.752875
0.752528
0.745175
0.732798
1.104137
1.061187
0.988341
0.915345
0.854528
0.811469
0.782531
0.768116
0.762072
0.757458
0.752991
0.752989
0.756874
0.758933
0.758966
0.761521
0.766326
0.766225
0.760318
0.754530
0.749898
0.742668
0.734845
1.104858
1.061922
0.989172
0.916969
0.857722
0.815297
0.786091
0.772036
0.766447
0.761409
0.755393
0.753509
0.756059
0.757866
0.758776
0.762913
0.769703
0.770292
0.763908
0.758115
0.753227
0.746071
0.738612
1.114495
1.070391
0.993833
0.921499
0.869036
0.826851
0.791447
0.777400
0.774058
0.768883
0.759866
0.756639
0.759464
0.761114
0.761716
0.767617
0.783353
0.784304
0.769844
0.763277
0.759260
0.752078
0.743315
1.120430
1.075778
0.998196
0.924709
0.871193
0.828182
0.792267
0.778162
0.775056
0.770011
0.760796
0.757178
0.759691
0.761254
0.761980
0.768104
0.783962
0.784727
0.769880
0.763049
0.758917
0.751647
0.742790
1.122839
1.078245
1.002209
0.926672
0.864475
0.819639
0.788750
0.774466
0.769584
0.764772
0.757876
0.754688
0.756469
0.757977
0.759040
0.764003
0.771537
0.771685
0.763969
0.757369
0.752197
0.744777
0.736974
1.133046
1.087320
1.008739
0.930646
0.865794
0.819027
0.787016
0.772119
0.767284
0.762706
0.756181
0.753898
0.757098
0.758615
0.758309
0.762545
0.769659
0.769140
0.760508
0.753412
0.748802
0.741191
0.732394
1.152805
1.104757
1.011977
0.931569
0.866960
0.819326
0.784818
0.769575
0.765944
0.761707
0.754793
0.753848
0.763834
0.765406
0.758590
0.762358
0.771860
0.770987
0.759177
0.751843
0.751294
0.743648
0.730563
1.135557
1.088102
0.996458
0.917358
0.854046
0.807299
0.773210
0.758155
0.754746
0.750933
0.744602
0.744175
0.754429
0.756003
0.748981
0.752459
0.761822
0.761117
0.749795
0.743136
0.743274
0.736031
0.723051
1.073962
1.030263
0.955436
0.881868
0.821415
0.777595
0.746978
0.732552
0.728256
0.724920
0.720251
0.719565
0.723595
0.725099
0.724124
0.727438
0.734010
0.733965
0.726947
0.722056
0.719868
0.713508
0.704819
1.002467
0.962078
0.894012
0.827866
0.774748
0.735751
0.707238
0.693651
0.689579
0.686756
0.682854
0.682279
0.685273
0.686689
0.686681
0.690057
0.696610
0.697470
0.692497
0.689990
0.689655
0.684397
0.676156
0.907646
0.870319
0.803692
0.746804
0.706358
0.673704
0.644938
0.632365
0.629497
0.627168
0.623034
0.622453
0.626007
0.627262
0.626757
0.630855
0.643849
0.645532
0.636179
0.635753
0.641080
0.636912
0.625040
0.772100
0.738575
0.679409
0.631628
0.600319
0.574562
0.550219
0.540348
0.539083
0.537401
0.533311
0.532679
0.536099
0.537009
0.535997
0.539720
0.552530
0.554480
0.545914
0.546601
0.553240
0.549927
0.538305
0.596907
0.567635
0.521648
0.482161
0.455919
0.437103
0.421971
0.416239
0.416721
0.415796
0.412248
0.411543
0.413956
0.414392
0.413133
0.415471
0.421566
0.423183
0.420428
0.421097
0.424335
0.421615
0.414505
0.435748
0.409700
0.370316
0.338543
0.319319
0.306629
0.296643
0.294001
0.296195
0.295777
0.292064
0.291246
0.293724
0.293791
0.291630
0.293112
0.298061
0.299135
0.296385
0.296645
0.299307
0.297015
0.291016
0.327187
0.303308
0.268493
0.242339
0.228624
0.219967
0.212734
0.211723
0.215038
0.214827
0.210748
0.209885
0.212669
0.212550
0.209610
0.210566
0.215072
0.215708
0.212506
0.212518
0.215271
0.213267
0.207531
0.654323
0.618016
0.561413
0.512205
0.479053
0.457763
0.443954
0.441636
0.446461
0.445288
0.437088
0.433221
0.434905
0.436284
0.437384
0.443557
0.452220
0.452223
0.443082
0.435149
0.430858
0.425023
0.418103
0.724061
0.687822
0.630274
0.579963
0.546060
0.523562
0.508593
0.506730
0.513693
0.512028
0.500607
0.494956
0.495731
0.497271
0.499395
0.506872
0.516924
0.516776
0.505913
0.496268
0.490597
0.483585
0.475821
0.836974
0.799428
0.733429
0.680360
0.649141
0.623947
0.601663
0.600546
0.618882
0.616369
0.591498
0.582264
0.583372
0.585077
0.586627
0.596077
0.612250
0.612014
0.594909
0.583158
0.579999
0.571549
0.558401
0.932274
0.893583
0.824642
0.767040
0.730585
0.701255
0.676224
0.673070
0.689659
0.686284
0.661341
0.652057
0.653116
0.655089
0.657107
0.666701
0.682673
0.682514
0.665664
0.653623
0.649689
0.640549
0.627087
0.997646
0.958338
0.892645
0.829612
0.780618
0.746417
0.723703
0.716021
0.717945
0.713846
0.702339
0.696777
0.697414
0.699706
0.703202
0.710949
0.720286
0.720300
0.710238
0.699830
0.691938
0.682998
0.674429
1.048787
1.008068
0.939381
0.871720
0.816609
0.778269
0.753275
0.742233
0.739307
0.734674
0.727034
0.723948
0.725900
0.728327
0.730893
0.736859
0.744135
0.744339
0.736659
0.728230
0.721613
0.713275
0.704919
1.091452
1.048754
0.970324
0.898803
0.839605
0.798424
0.771337
0.758173
0.752879
0.747925
0.742074
0.740618
0.743964
0.746387
0.747667
0.752333
0.759432
0.759800
0.752770
0.746295
0.745240
0.737492
0.724971
1.106425
1.063203
0.983711
0.910807
0.850054
0.807522
0.779315
0.765195
0.759088
0.753921
0.748397
0.747256
0.750751
0.753092
0.754069
0.758327
0.765150
0.765695
0.759319
0.753663
0.753258
0.745833
0.733387
1.099916
1.057466
0.985418
0.913185
0.852891
0.810168
0.781531
0.767360
0.761268
0.756009
0.750100
0.748215
0.750731
0.752978
0.754746
0.759508
0.766036
0.766793
0.761074
0.755142
0.750320
0.742943
0.735022
1.100779
1.058163
0.985872
0.914028
0.854945
0.812628
0.783677
0.770039
0.764815
0.759736
0.753084
0.750235
0.752109
0.754311
0.756670
0.762447
0.770382
0.771328
0.764698
0.758418
0.753102
0.745638
0.737992
1.110721
1.066719
0.990204
0.917787
0.865116
0.822855
0.787726
0.774298
0.771699
0.766971
0.757947
0.754463
0.757109
0.759311
0.761174
0.768274
0.784712
0.785674
0.770698
0.763455
0.758894
0.751300
0.742253
1.116901
1.072189
0.994363
0.920482
0.866535
0.823394
0.787860
0.774579
0.772449
0.768097
0.759162
0.755610
0.758185
0.760325
0.762112
0.769173
0.785556
0.786288
0.770975
0.763563
0.758971
0.751338
0.742207
1.119489
1.074741
0.998332
0.922271
0.859608
0.814714
0.784380
0.771127
0.767347
0.763259
0.756629
0.753475
0.755336
0.757302
0.759194
0.764992
0.773114
0.773450
0.765614
0.758804
0.753464
0.745877
0.737924
1.129909
1.083996
1.005003
0.926406
0.861184
0.814497
0.783202
0.769485
0.765799
0.761856
0.755390
0.752869
0.755926
0.757728
0.758148
0.763261
0.771155
0.771170
0.762897
0.756096
0.751727
0.744213
0.735401
1.149945
1.101739
1.008615
0.927863
0.863081
0.815617
0.781791
0.767658
0.765063
0.761316
0.754262
0.752844
0.762492
0.764229
0.758097
0.762801
0.773226
0.773164
0.762120
0.755499
0.755519
0.748179
0.735187
1.132884
1.085422
0.993712
0.914597
0.851335
0.804732
0.771031
0.756682
0.753965
0.750445
0.743895
0.742982
0.752912
0.754654
0.748283
0.752660
0.762940
0.763121
0.752718
0.746956
0.747804
0.740940
0.728072
1.071479
1.028024
0.953614
0.880529
0.820398
0.776583
0.745807
0.731346
0.727147
0.723831
0.718974
0.718026
0.721975
0.723746
0.723359
0.727414
0.734749
0.735462
0.729276
0.725242
0.723747
0.717714
0.709075
1.000356
0.960464
0.893295
0.828164
0.775673
0.736524
0.707207
0.692710
0.688034
0.684934
0.680941
0.680429
0.683678
0.685491
0.685969
0.689869
0.696942
0.698342
0.694015
0.692210
0.692449
0.687420
0.679160
0.905919
0.869249
0.803830
0.748337
0.708760
0.675854
0.645799
0.631660
0.627667
0.624874
0.620774
0.620554
0.624664
0.626401
0.626237
0.630647
0.643931
0.645944
0.637038
0.637141
0.642941
0.638909
0.626929
0.770481
0.737615
0.679688
0.633381
0.603015
0.576992
0.551223
0.539609
0.537121
0.535027
0.531132
0.531033
0.535107
0.536503
0.535750
0.539645
0.552577
0.554696
0.546406
0.547442
0.554398
0.551143
0.539390
0.595212
0.566413
0.521364
0.483051
0.457610
0.438579
0.422258
0.415149
0.414783
0.413730
0.410560
0.410430
0.413406
0.414248
0.413223
0.415663
0.421774
0.423425
0.420784
0.421610
0.424962
0.422211
0.414994
0.434142
0.408272
0.369283
0.338082
0.319314
0.306496
0.295835
0.292549
0.294520
0.294331
0.291116
0.290813
0.293697
0.294046
0.292063
0.293599
0.298496
0.299504
0.296724
0.296969
0.299590
0.297193
0.291080
0.325829
0.301903
0.267035
0.240923
0.227338
0.218630
0.211184
0.210152
0.213720
0.213949
0.210384
0.209939
0.212992
0.213053
0.210241
0.211222
0.215646
0.216163
0.212838
0.212719
0.215340
0.213193
0.207337
0.654744
0.617207
0.558672
0.506984
0.471605
0.449723
0.436465
0.434291
0.438437
0.437918
0.431873
0.429369
0.431850
0.433577
0.434863
0.441008
0.449144
0.448629
0.438895
0.429914
0.424454
0.418124
0.411289
0.723595
0.686418
0.627665
0.574801
0.537635
0.514216
0.500191
0.497965
0.502475
0.501607
0.494410
0.490958
0.492874
0.495034
0.497587
0.504883
0.513646
0.512921
0.502108
0.491441
0.484066
0.476443
0.469136
0.828548
0.790926
0.729753
0.674022
0.634242
0.607781
0.590889
0.588189
0.594698
0.593117
0.582275
0.577248
0.578816
0.581457
0.585048
0.593806
0.604435
0.603598
0.590665
0.578143
0.569412
0.560290
0.551537
0.923154
0.884663
0.821144
0.761280
0.716473
0.685897
0.666230
0.661464
0.666256
0.663689
0.652448
0.647042
0.648284
0.651220
0.655577
0.664776
0.675431
0.674834
0.662315
0.649630
0.640133
0.630344
0.621359
0.994974
0.955610
0.890488
0.826218
0.774704
0.739708
0.717833
0.709706
0.709096
0.705386
0.697158
0.692683
0.693627
0.696600
0.701358
0.709830
0.718588
0.718577
0.709128
0.698152
0.688650
0.679205
0.671318
1.044691
1.004273
0.936902
0.869094
0.813214
0.774644
0.750060
0.739111
0.735511
0.730764
0.723430
0.719639
0.720798
0.723571
0.727710
0.735172
0.743071
0.743745
0.736533
0.727854
0.720088
0.711504
0.703857
1.077874
1.036422
0.966286
0.896016
0.837485
0.796540
0.769755
0.756933
0.751672
0.746236
0.739144
0.735832
0.737404
0.739927
0.743147
0.749712
0.757427
0.758616
0.752717
0.746080
0.740941
0.733182
0.724761
1.091863
1.050013
0.979073
0.907694
0.847853
0.805665
0.777789
0.764075
0.758158
0.752513
0.745598
0.742529
0.744209
0.746615
0.749488
0.755601
0.763031
0.764393
0.759164
0.753419
0.749042
0.741669
0.733340
1.093167
1.051371
0.981188
0.909614
0.849286
0.806693
0.778646
0.764908
0.759109
0.753751
0.747174
0.744173
0.745658
0.748130
0.751340
0.757530
0.764611
0.765842
0.760722
0.754752
0.749285
0.741856
0.734512
1.093986
1.051839
0.981032
0.909243
0.849091
0.806621
0.778720
0.765668
0.760873
0.756197
0.749807
0.746776
0.748219
0.750850
0.754454
0.761100
0.768568
0.769539
0.763620
0.757045
0.751138
0.743460
0.736023
1.099829
1.056648
0.983366
0.910645
0.851035
0.808565
0.780130
0.767918
0.764786
0.760883
0.754192
0.751042
0.752705
0.755421
0.759048
0.766225
0.775384
0.776113
0.768142
0.760993
0.755396
0.747529
0.739290
1.105193
1.061236
0.986554
0.912265
0.851351
0.808139
0.779616
0.767914
0.765543
0.762197
0.755697
0.752499
0.754026
0.756561
0.759953
0.766902
0.775881
0.776463
0.768431
0.761391
0.755969
0.748184
0.739932
1.109861
1.065464
0.990527
0.914284
0.850447
0.805824
0.777533
0.765904
0.763371
0.760253
0.754289
0.751031
0.752090
0.754137
0.756943
0.762990
0.770109
0.770707
0.764544
0.758308
0.753020
0.745609
0.738095
1.117677
1.072481
0.996019
0.918001
0.852563
0.806690
0.777601
0.765770
0.763390
0.760252
0.753979
0.750475
0.751498
0.752967
0.754686
0.760119
0.767198
0.768019
0.762313
0.756969
0.752836
0.745931
0.738282
1.122308
1.076373
0.997382
0.918888
0.854082
0.807879
0.777413
0.765211
0.763231
0.760013
0.753086
0.749569
0.751871
0.752953
0.752685
0.757829
0.766017
0.767164
0.760999
0.756522
0.754660
0.748254
0.739317
1.105616
1.060661
0.983505
0.907198
0.844337
0.799084
0.768487
0.755638
0.753121
0.749831
0.743220
0.740101
0.742651
0.743711
0.743173
0.747979
0.756013
0.757423
0.751944
0.748336
0.747266
0.741325
0.732546
1.060158
1.018146
0.947772
0.876894
0.817974
0.775258
0.745816
0.731976
0.727841
0.724425
0.719124
0.716860
0.718685
0.720038
0.720804
0.725115
0.731645
0.733223
0.729661
0.727064
0.725559
0.720120
0.712879
0.992537
0.954066
0.890486
0.827617
0.776073
0.737659
0.709154
0.694357
0.688984
0.685416
0.681099
0.679994
0.682457
0.684191
0.685128
0.689062
0.695116
0.696837
0.694167
0.692719
0.692244
0.687374
0.680267
0.893767
0.859059
0.802291
0.749162
0.708283
0.675765
0.648243
0.633341
0.627881
0.624388
0.620424
0.620277
0.623866
0.625786
0.626140
0.629882
0.637012
0.638827
0.635459
0.635101
0.637103
0.632872
0.624484
0.759539
0.728496
0.678818
0.634775
0.602966
0.577085
0.553455
0.540631
0.536405
0.533630
0.530157
0.530525
0.534481
0.536208
0.535903
0.539068
0.545861
0.547512
0.544192
0.544289
0.547092
0.543445
0.535224
0.590953
0.563108
0.520435
0.484003
0.459221
0.440187
0.423313
0.414663
0.412992
0.411572
0.408818
0.409306
0.412872
0.414092
0.413155
0.415347
0.420337
0.421515
0.418940
0.418803
0.420581
0.417414
0.410925
0.429852
0.404317
0.366354
0.336266
0.318257
0.305383
0.293905
0.289609
0.291094
0.291019
0.288315
0.288675
0.292174
0.292834
0.290857
0.292236
0.296650
0.297284
0.294164
0.293719
0.295511
0.292774
0.286795
0.321117
0.297062
0.262165
0.236367
0.223296
0.214547
0.206507
0.205178
0.209012
0.209701
0.206656
0.206810
0.210428
0.210713
0.207830
0.208717
0.213038
0.213287
0.209471
0.208836
0.211037
0.208635
0.202653
0.659189
0.620404
0.559653
0.505489
0.468318
0.445919
0.432989
0.431140
0.435403
0.435614
0.431052
0.429914
0.433376
0.435503
0.436801
0.442848
0.450702
0.449687
0.439175
0.429198
0.422813
0.415903
0.408832
0.727881
0.689567
0.628749
0.573343
0.534015
0.509705
0.495714
0.493443
0.497612
0.497598
0.492580
0.491090
0.494561
0.497327
0.499735
0.506775
0.515143
0.513894
0.502352
0.490739
0.482481
0.474272
0.466696
0.831963
0.793445
0.730664
0.672461
0.629823
0.602142
0.585361
0.582059
0.586753
0.586140
0.579205
0.577064
0.581122
0.584579
0.587573
0.595821
0.605994
0.604638
0.591025
0.577723
0.568314
0.558637
0.549499
0.925650
0.886513
0.821813
0.759902
0.712481
0.680733
0.661143
0.655749
0.658721
0.657043
0.649518
0.646768
0.650342
0.654085
0.657958
0.666794
0.677157
0.676188
0.663157
0.649926
0.639976
0.629739
0.620372
0.996445
0.956700
0.890810
0.825316
0.772472
0.736755
0.714753
0.706528
0.705634
0.702518
0.695757
0.692464
0.694457
0.697996
0.702941
0.711623
0.720507
0.720442
0.710797
0.699600
0.689952
0.680252
0.672065
1.044441
1.003983
0.936505
0.868410
0.812280
0.773589
0.749100
0.738504
0.735284
0.730775
0.723461
0.719533
0.720673
0.723718
0.728456
0.736687
0.745295
0.746288
0.739139
0.730697
0.723339
0.714732
0.706694
1.075653
1.034485
0.965069
0.895363
0.837694
0.797089
0.770312
0.758130
0.753749
0.748297
0.740152
0.735760
0.736579
0.739175
0.743285
0.751061
0.760076
0.761850
0.756049
0.750034
0.745916
0.738304
0.729230
1.088757
1.047288
0.977250
0.906683
0.847921
0.806180
0.778350
0.765337
0.760400
0.754734
0.746644
0.742388
0.743249
0.745720
0.749510
0.756862
0.765625
0.767540
0.762333
0.757185
0.753858
0.746648
0.737651
1.090527
1.048926
0.979074
0.907904
0.847986
0.805633
0.777858
0.764758
0.759798
0.754655
0.747540
0.743933
0.745064
0.747754
0.751715
0.758848
0.766827
0.768301
0.762969
0.757150
0.752223
0.744809
0.736974
1.092322
1.050007
0.978836
0.906776
0.846362
0.803843
0.776285
0.763923
0.760105
0.755967
0.749559
0.746506
0.748047
0.751078
0.755365
0.762810
0.771032
0.771896
0.765196
0.758247
0.752535
0.744665
0.736633
1.099041
1.055303
0.980877
0.907170
0.846420
0.803796
0.776327
0.765208
0.763657
0.760563
0.753825
0.750831
0.752594
0.755776
0.760250
0.768337
0.778223
0.778689
0.769687
0.761929
0.756894
0.748723
0.739286
1.103188
1.058658
0.982819
0.907569
0.845642
0.802524
0.775342
0.765164
0.764706
0.762303
0.755707
0.752492
0.753911
0.756732
0.760835
0.768602
0.778301
0.778761
0.769974
0.762620
0.757993
0.750043
0.740655
1.104529
1.059951
0.984688
0.908334
0.844700
0.800767
0.773855
0.764116
0.763484
0.761308
0.755220
0.751443
0.751964
0.753880
0.756969
0.763517
0.771290
0.772194
0.766130
0.760419
0.756017
0.748841
0.740944
1.109085
1.064181
0.988386
0.911343
0.847380
0.802933
0.775445
0.765841
0.765514
0.763182
0.756299
0.751434
0.751035
0.751883
0.753776
0.759611
0.767198
0.768892
0.764558
0.760856
0.758335
0.752145
0.744410
1.111035
1.065924
0.989138
0.912912
0.851214
0.807012
0.777673
0.767527
0.767598
0.764911
0.756720
0.751064
0.751224
0.751329
0.751214
0.756767
0.765189
0.767633
0.764007
0.762118
0.762556
0.757197
0.748242
1.094623
1.050808
0.976446
0.903093
0.843882
0.800778
0.771049
0.759786
0.758847
0.755747
0.747666
0.742300
0.742663
0.742706
0.742275
0.747457
0.755706
0.758414
0.755487
0.754455
0.755649
0.750735
0.741943
1.052275
1.011522
0.943641
0.875812
0.820035
0.779198
0.750545
0.737531
0.734030
0.730399
0.723879
0.719952
0.720281
0.720893
0.721616
0.726183
0.733133
0.735585
0.733431
0.732423
0.732393
0.727615
0.720341
0.987959
0.950912
0.890057
0.830471
0.781920
0.744911
0.716365
0.701208
0.695451
0.691209
0.685871
0.683859
0.685867
0.687272
0.687921
0.691976
0.698472
0.700464
0.697905
0.696827
0.696927
0.692212
0.684882
0.891992
0.858800
0.805035
0.755424
0.717834
0.686223
0.657372
0.640959
0.634354
0.629858
0.625021
0.624739
0.629203
0.631175
0.630673
0.634450
0.641945
0.643499
0.639197
0.638161
0.640345
0.635824
0.626642
0.759304
0.729686
0.682871
0.642232
0.613482
0.588112
0.562573
0.547599
0.541823
0.538010
0.533961
0.534665
0.539924
0.541933
0.540810
0.543934
0.551001
0.552110
0.547367
0.546297
0.548855
0.544704
0.535656
0.590819
0.564084
0.523640
0.490044
0.467523
0.448713
0.430113
0.419303
0.416139
0.413996
0.411133
0.412158
0.416624
0.418203
0.417021
0.419079
0.424107
0.424734
0.420954
0.419752
0.420851
0.417199
0.410368
0.428920
0.404001
0.367395
0.339237
0.322833
0.310000
0.297067
0.291167
0.291797
0.291542
0.289106
0.290123
0.294375
0.295364
0.293283
0.294523
0.298839
0.299072
0.295185
0.293978
0.295203
0.292111
0.285948
0.319526
0.295639
0.261258
0.236486
0.224453
0.215665
0.206561
0.204370
0.208070
0.209019
0.206425
0.207230
0.211484
0.212030
0.209070
0.209868
0.214147
0.214151
0.209824
0.208661
0.210476
0.207846
0.201749
0.664906
0.625327
0.563026
0.507455
0.469539
0.447111
0.434510
0.433052
0.437737
0.438534
0.434917
0.434909
0.439486
0.441905
0.442806
0.448571
0.456398
0.455016
0.443714
0.433127
0.426303
0.418886
0.411307
0.734209
0.694979
0.632179
0.575199
0.535097
0.510418
0.496171
0.494074
0.498926
0.499619
0.495532
0.495640
0.501162
0.504330
0.505644
0.512218
0.521142
0.519513
0.506551
0.494399
0.486358
0.477751
0.469192
0.840461
0.800719
0.734473
0.674548
0.632994
0.604625
0.585223
0.581935
0.589219
0.589453
0.581905
0.582029
0.591789
0.595765
0.594370
0.602089
0.617171
0.615429
0.595989
0.582149
0.575941
0.565992
0.552953
0.933087
0.892889
0.825050
0.761723
0.715633
0.683221
0.660898
0.655495
0.661095
0.660265
0.652053
0.651493
0.660723
0.664960
0.664418
0.672720
0.688045
0.686755
0.667998
0.654462
0.647989
0.637631
0.624372
0.999860
0.959651
0.892565
0.826416
0.773556
0.737551
0.714958
0.706850
0.706846
0.704417
0.698226
0.696253
0.700149
0.704002
0.707759
0.715973
0.725702
0.725465
0.714630
0.703608
0.695262
0.685610
0.676223
1.046040
1.005417
0.937368
0.869353
0.814017
0.775513
0.750634
0.740442
0.738228
0.734210
0.726882
0.723380
0.725288
0.728450
0.732695
0.740820
0.750195
0.751190
0.743407
0.735561
0.729980
0.721541
0.712110
1.077642
1.036270
0.965820
0.896799
0.842954
0.802880
0.773476
0.761817
0.758992
0.753866
0.744672
0.739885
0.740846
0.743441
0.747456
0.755727
0.767692
0.769615
0.761516
0.756588
0.756941
0.749548
0.736463
1.090276
1.048659
0.977682
0.907967
0.853184
0.812060
0.781660
0.769253
0.765950
0.760555
0.751199
0.746305
0.747127
0.749603
0.753459
0.761482
0.773315
0.775343
0.767661
0.763420
0.764451
0.757387
0.744326
1.091136
1.049460
0.979113
0.908447
0.849715
0.807851
0.780020
0.767652
0.764066
0.759229
0.751263
0.747219
0.748303
0.751089
0.755236
0.762889
0.772032
0.773412
0.766937
0.761182
0.757829
0.750355
0.740805
1.095298
1.052418
0.979592
0.907278
0.847310
0.805088
0.777774
0.766289
0.764177
0.760403
0.752937
0.749428
0.750935
0.754165
0.758853
0.767161
0.777027
0.777625
0.768950
0.761363
0.756779
0.748591
0.738715
1.108800
1.063384
0.983131
0.907828
0.847111
0.804711
0.777658
0.768082
0.771820
0.769153
0.757910
0.753896
0.755341
0.758748
0.763994
0.773860
0.788373
0.788561
0.774818
0.766103
0.767781
0.759094
0.741751
1.111888
1.065676
0.984013
0.907232
0.845512
0.802845
0.776365
0.768082
0.773189
0.771289
0.760061
0.755600
0.756493
0.759396
0.764197
0.773763
0.788163
0.788474
0.775118
0.766981
0.769212
0.760821
0.743545
1.104461
1.059306
0.982377
0.906052
0.843596
0.800640
0.774649
0.766737
0.768637
0.767035
0.759487
0.754598
0.754676
0.756362
0.759410
0.766861
0.776427
0.777445
0.769990
0.764171
0.761369
0.754106
0.744404
1.105319
1.060329
0.984058
0.908286
0.847284
0.804416
0.777303
0.769552
0.771780
0.770016
0.761579
0.755296
0.754596
0.754877
0.755896
0.762253
0.771133
0.773325
0.768856
0.766105
0.765923
0.760044
0.750644
1.109563
1.064312
0.985173
0.911522
0.857692
0.815548
0.782547
0.773623
0.777270
0.775003
0.763885
0.756757
0.761642
0.760937
0.754405
0.760017
0.770078
0.773327
0.769817
0.770051
0.776100
0.771342
0.758144
1.093156
1.049478
0.973297
0.903090
0.852219
0.811281
0.777617
0.767157
0.769387
0.766474
0.755410
0.748611
0.753763
0.752977
0.746027
0.751179
0.761021
0.764548
0.761801
0.762976
0.769856
0.765574
0.752537
1.048265
1.008315
0.941714
0.876980
0.825921
0.786974
0.757541
0.745059
0.742808
0.739047
0.730874
0.725725
0.726213
0.726210
0.725504
0.730258
0.738272
0.741260
0.739233
0.739447
0.742031
0.737666
0.728696
0.986408
0.950398
0.891232
0.834973
0.791144
0.755566
0.725337
0.709671
0.704176
0.699414
0.692704
0.690134
0.693025
0.694153
0.693339
0.697585
0.705474
0.707626
0.704067
0.703360
0.705695
0.701063
0.691693
0.898276
0.865841
0.810297
0.764663
0.736971
0.706308
0.669560
0.650987
0.646235
0.640893
0.632352
0.632424
0.641731
0.643773
0.638568
0.642600
0.653077
0.654484
0.647043
0.645974
0.655391
0.650639
0.633714
0.767125
0.738211
0.689662
0.652825
0.633659
0.608845
0.574934
0.557269
0.552862
0.548129
0.540687
0.542080
0.552490
0.554764
0.549027
0.552410
0.562523
0.563320
0.555018
0.553570
0.563024
0.558504
0.541743
0.593974
0.568118
0.529194
0.498347
0.479276
0.460732
0.439313
0.426466
0.422313
0.419470
0.416042
0.417558
0.423599
0.425477
0.423326
0.425476
0.431585
0.431876
0.426334
0.424521
0.426661
0.422684
0.414099
0.431247
0.406989
0.371657
0.345414
0.330945
0.318176
0.303536
0.296115
0.295948
0.295379
0.292911
0.294422
0.299538
0.300798
0.298408
0.299624
0.304209
0.304204
0.299532
0.297868
0.299214
0.295901
0.289126
0.321536
0.298048
0.264522
0.240981
0.230023
0.221189
0.211015
0.207819
0.211077
0.212040
0.209733
0.211020
0.215785
0.216554
0.213563
0.214333
0.218646
0.218521
0.213856
0.212386
0.214022
0.211265
0.205057
0.664657
0.624882
0.562315
0.506631
0.468888
0.446876
0.434655
0.433251
0.437830
0.438893
0.436045
0.436857
0.441909
0.444214
0.444432
0.449251
0.456328
0.454893
0.444201
0.434355
0.427988
0.420665
0.413020
0.734134
0.694700
0.631580
0.574343
0.534182
0.509666
0.495573
0.493370
0.498070
0.499150
0.496103
0.497339
0.503572
0.506648
0.507092
0.512475
0.520476
0.518774
0.506556
0.495370
0.488035
0.479729
0.471227
0.840348
0.800433
0.733869
0.673603
0.631760
0.603312
0.583858
0.580294
0.587341
0.588120
0.581992
0.583627
0.594403
0.598307
0.595782
0.601996
0.615898
0.614018
0.595444
0.582782
0.577549
0.568122
0.555261
0.932452
0.892192
0.824211
0.760704
0.714397
0.681875
0.659419
0.653702
0.659111
0.658940
0.652292
0.653392
0.663736
0.667896
0.666103
0.672728
0.686714
0.685170
0.667203
0.654838
0.649398
0.639649
0.626625
0.998248
0.958158
0.891281
0.825361
0.772675
0.736739
0.714047
0.705724
0.705718
0.703988
0.699228
0.698798
0.703693
0.707432
0.709977
0.716525
0.724895
0.724229
0.713887
0.703792
0.696318
0.687198
0.678024
1.043324
1.003028
0.935586
0.868281
0.813564
0.775385
0.750523
0.740245
0.738171
0.734841
0.728757
0.726581
0.729324
0.732342
0.735464
0.742034
0.750091
0.750474
0.742804
0.735522
0.730560
0.722487
0.713168
1.074156
1.033284
0.963769
0.895844
0.842973
0.803424
0.774130
0.762499
0.759911
0.755402
0.747185
0.743421
0.745020
0.747459
0.750503
0.757433
0.768238
0.769414
0.761013
0.756241
0.756907
0.749680
0.736586
1.086854
1.045801
0.975871
0.907381
0.853679
0.813168
0.782979
0.770729
0.767727
0.762803
0.754040
0.749733
0.750911
0.753220
0.756316
0.763288
0.774146
0.775372
0.767083
0.762592
0.763575
0.756461
0.743294
1.088627
1.047464
0.978065
0.908525
0.850796
0.809556
0.782085
0.770059
0.766840
0.762237
0.754332
0.750280
0.751313
0.753875
0.757512
0.764466
0.772856
0.773444
0.766152
0.759737
0.755929
0.748147
0.738402
1.093927
1.051472
0.979433
0.908076
0.848995
0.807425
0.780655
0.769731
0.768048
0.764250
0.756276
0.752119
0.753132
0.756043
0.760443
0.768424
0.777833
0.777698
0.768004
0.759388
0.753970
0.745220
0.735041
1.108052
1.062990
0.983377
0.908902
0.849006
0.807329
0.781030
0.772242
0.776524
0.773659
0.761459
0.756306
0.756899
0.759897
0.765014
0.774844
0.789162
0.788694
0.773801
0.763817
0.764420
0.754987
0.737236
1.110543
1.064679
0.983638
0.907669
0.846794
0.804959
0.779425
0.772141
0.777923
0.775831
0.763525
0.757743
0.757641
0.760106
0.764853
0.774510
0.788831
0.788565
0.774082
0.764655
0.765763
0.756589
0.738883
1.101339
1.056586
0.980393
0.904987
0.843495
0.801506
0.776629
0.769896
0.772620
0.771002
0.762591
0.756526
0.755687
0.756957
0.759944
0.767448
0.776908
0.777418
0.769019
0.762106
0.758337
0.750397
0.740331
1.100087
1.055587
0.980212
0.905530
0.845667
0.803915
0.778041
0.771580
0.774762
0.773235
0.764311
0.757194
0.755770
0.755678
0.756570
0.762841
0.771514
0.773262
0.768097
0.764570
0.763699
0.757332
0.747666
1.102761
1.058100
0.980052
0.907686
0.855190
0.814267
0.782501
0.774830
0.779418
0.777575
0.766356
0.758761
0.763125
0.762089
0.755359
0.760732
0.770488
0.773354
0.769379
0.769150
0.774787
0.769726
0.756356
1.086072
1.043061
0.968094
0.899293
0.849823
0.810083
0.777525
0.768128
0.771161
0.768706
0.757744
0.750749
0.755580
0.754520
0.747303
0.752109
0.761587
0.764788
0.761742
0.762666
0.769318
0.764862
0.751711
1.042207
1.002949
0.937583
0.874267
0.824518
0.786588
0.757990
0.746241
0.744553
0.741125
0.733074
0.727906
0.728295
0.728108
0.727097
0.731474
0.739135
0.741850
0.739617
0.739683
0.742137
0.737655
0.728603
0.982044
0.946708
0.888738
0.833821
0.791136
0.756301
0.726522
0.711167
0.705915
0.701294
0.694663
0.692202
0.695194
0.696258
0.695171
0.699087
0.706697
0.708635
0.704903
0.704067
0.706287
0.701566
0.692149
0.895616
0.863796
0.809338
0.764890
0.738132
0.707933
0.671271
0.652641
0.647866
0.642501
0.633984
0.634259
0.643844
0.645933
0.640494
0.644270
0.654549
0.655799
0.648203
0.646994
0.656290
0.651467
0.634524
0.765673
0.737276
0.689635
0.653776
0.635320
0.610742
0.576663
0.558696
0.554087
0.549255
0.541836
0.543480
0.554233
0.556625
0.550725
0.553931
0.563920
0.564619
0.556195
0.554629
0.563979
0.559411
0.542644
0.593193
0.567710
0.529448
0.499319
0.480733
0.462245
0.440519
0.427276
0.422863
0.419924
0.416561
0.418331
0.424681
0.426690
0.424466
0.426516
0.432571
0.432808
0.427189
0.425324
0.427418
0.423404
0.414796
0.430786
0.406734
0.371775
0.345940
0.331731
0.318903
0.303942
0.296193
0.295854
0.295253
0.292871
0.294599
0.299964
0.301337
0.298914
0.300086
0.304663
0.304634
0.299915
0.298234
0.299578
0.296235
0.289415
0.321242
0.297832
0.264444
0.241055
0.230182
0.221238
0.210795
0.207395
0.210600
0.211591
0.209370
0.210828
0.215788
0.216643
0.213635
0.214395
0.218729
0.218597
0.213891
0.212412
0.214062
0.211282
0.205022
0.658522
0.619115
0.557459
0.502789
0.465891
0.444535
0.432602
0.430774
0.434616
0.435709
0.433772
0.435368
0.440496
0.442280
0.441292
0.444260
0.449638
0.448433
0.439904
0.432334
0.427549
0.421072
0.413895
0.727679
0.688726
0.626846
0.570510
0.530729
0.506729
0.493118
0.490387
0.493916
0.495151
0.493667
0.495887
0.501795
0.504285
0.503792
0.506989
0.512304
0.510779
0.501621
0.493046
0.487095
0.479904
0.472565
0.831537
0.792464
0.728690
0.669268
0.625238
0.597160
0.580392
0.576093
0.579566
0.580682
0.578828
0.581686
0.589293
0.592533
0.591682
0.595059
0.601241
0.599377
0.588593
0.578952
0.572682
0.564642
0.556019
0.923683
0.884318
0.819174
0.756552
0.707993
0.675777
0.655977
0.649495
0.651402
0.651772
0.649719
0.652366
0.659749
0.663245
0.662944
0.666444
0.672379
0.670526
0.660041
0.650404
0.643738
0.635347
0.626629
0.991610
0.952216
0.886956
0.822084
0.769620
0.734014
0.711686
0.702719
0.701660
0.700681
0.698522
0.700020
0.705199
0.708378
0.709480
0.713044
0.717685
0.716241
0.708032
0.699609
0.692647
0.684542
0.676965
1.036309
0.996857
0.931277
0.865334
0.811050
0.773273
0.748752
0.737815
0.734937
0.732491
0.729017
0.729059
0.732751
0.735332
0.736612
0.740203
0.744872
0.743971
0.737020
0.730243
0.724809
0.717284
0.709519
1.065008
1.025400
0.959125
0.892828
0.838266
0.799219
0.772638
0.760451
0.756758
0.753115
0.747857
0.746432
0.749287
0.751364
0.752383
0.756277
0.762302
0.761794
0.754503
0.748898
0.745707
0.738556
0.729379
1.078394
1.038668
0.972107
0.905357
0.850083
0.810199
0.782908
0.770316
0.766287
0.761970
0.755581
0.752956
0.754966
0.756836
0.758147
0.762473
0.768809
0.768263
0.760637
0.754681
0.751208
0.743782
0.734371
1.083304
1.043261
0.976334
0.908618
0.851857
0.811455
0.784818
0.772759
0.768922
0.764447
0.757419
0.753668
0.754502
0.756380
0.758698
0.763737
0.769504
0.768529
0.760533
0.752708
0.746428
0.738031
0.729469
1.088678
1.047621
0.978801
0.909627
0.851988
0.811536
0.785748
0.775119
0.772657
0.768448
0.760461
0.755409
0.755339
0.757248
0.760485
0.766851
0.773657
0.772229
0.762291
0.752239
0.744041
0.734431
0.725351
1.097820
1.055071
0.982128
0.910860
0.852508
0.812180
0.787299
0.778638
0.778949
0.775284
0.765501
0.759076
0.758122
0.759899
0.763790
0.771636
0.780770
0.779166
0.766657
0.755092
0.746943
0.736491
0.725606
1.100217
1.056642
0.982224
0.909367
0.849915
0.809415
0.785396
0.778294
0.780086
0.777118
0.767127
0.759967
0.758257
0.759576
0.763315
0.771212
0.780510
0.779135
0.766930
0.755722
0.747857
0.737515
0.726623
1.095671
1.052260
0.979180
0.905580
0.844960
0.804045
0.780629
0.774440
0.776307
0.774081
0.765396
0.758110
0.755751
0.756258
0.758992
0.765561
0.772943
0.772244
0.763246
0.754281
0.747008
0.737775
0.728688
1.093813
1.050365
0.977302
0.903558
0.843157
0.802142
0.778434
0.772639
0.775096
0.773447
0.765137
0.757767
0.755029
0.754636
0.756074
0.761566
0.768466
0.768776
0.762292
0.756291
0.751702
0.744031
0.735443
1.090540
1.047222
0.974141
0.901852
0.844452
0.803947
0.778173
0.771613
0.774307
0.772845
0.764476
0.757424
0.755760
0.754797
0.754226
0.759072
0.766814
0.768078
0.762768
0.759513
0.758703
0.752432
0.742944
1.073270
1.031460
0.961161
0.892094
0.837367
0.797866
0.771291
0.763045
0.764331
0.762550
0.754903
0.748965
0.748136
0.747303
0.746235
0.750417
0.757838
0.759540
0.755426
0.753664
0.754177
0.748730
0.739594
1.034364
0.995662
0.931570
0.867989
0.816249
0.778483
0.752319
0.741437
0.739557
0.736903
0.730814
0.726848
0.726832
0.726850
0.726638
0.730062
0.735932
0.737542
0.734739
0.733293
0.732880
0.727760
0.720250
0.975087
0.940035
0.882817
0.827228
0.782191
0.747446
0.720302
0.706113
0.701136
0.697320
0.692216
0.690543
0.692889
0.694060
0.693784
0.696802
0.702422
0.703739
0.700602
0.699088
0.698815
0.693842
0.686399
0.884084
0.852709
0.802390
0.756321
0.721603
0.691424
0.662912
0.646433
0.639949
0.635399
0.630520
0.630868
0.636431
0.638501
0.636953
0.639866
0.646584
0.647618
0.642896
0.641340
0.643167
0.638432
0.629172
0.754984
0.726893
0.683002
0.645311
0.618790
0.594164
0.568193
0.552421
0.546240
0.542122
0.538015
0.539500
0.546069
0.548382
0.546427
0.548928
0.555463
0.556214
0.551129
0.549604
0.551854
0.547538
0.538450
0.588640
0.563027
0.524632
0.493243
0.472261
0.453664
0.434170
0.422205
0.418301
0.415852
0.413140
0.414943
0.420423
0.422369
0.420846
0.422546
0.427379
0.427806
0.423740
0.422315
0.423234
0.419464
0.412592
0.427623
0.403357
0.367971
0.341137
0.325611
0.312641
0.298731
0.291817
0.291900
0.291522
0.289326
0.291005
0.296053
0.297365
0.295122
0.296189
0.300444
0.300582
0.296532
0.295251
0.296453
0.293268
0.286975
0.318684
0.295076
0.261206
0.237005
0.225324
0.216229
0.206272
0.203406
0.206893
0.207898
0.205558
0.206894
0.211759
0.212561
0.209519
0.210257
0.214580
0.214544
0.210077
0.208875
0.210728
0.208021
0.201759
0.653677
0.615070
0.554890
0.502035
0.466597
0.445958
0.433970
0.431517
0.434755
0.435834
0.434575
0.437090
0.442706
0.443869
0.441034
0.441682
0.445429
0.444493
0.438112
0.433287
0.430703
0.425360
0.418537
0.723240
0.684964
0.624282
0.569546
0.531035
0.507732
0.494173
0.490857
0.493820
0.495161
0.494568
0.497921
0.504436
0.506155
0.503412
0.503846
0.507098
0.505742
0.498953
0.493370
0.489932
0.484137
0.477292
0.828054
0.789421
0.726257
0.668008
0.624780
0.597353
0.580953
0.576184
0.579304
0.580731
0.579999
0.584364
0.592967
0.595282
0.591481
0.591407
0.594607
0.592673
0.584696
0.578300
0.575117
0.568693
0.560370
0.920298
0.881334
0.816742
0.755221
0.707419
0.675814
0.656336
0.649381
0.651037
0.651945
0.651345
0.655835
0.664421
0.666970
0.663506
0.663257
0.665877
0.663559
0.655444
0.648690
0.644918
0.638070
0.629621
0.987440
0.948633
0.884422
0.820980
0.769677
0.734644
0.712202
0.702591
0.701180
0.700959
0.700715
0.704340
0.710737
0.713105
0.711367
0.711356
0.713021
0.710581
0.703360
0.696776
0.691635
0.684680
0.677567
1.031818
0.993105
0.928923
0.864678
0.811770
0.774522
0.749616
0.737851
0.734542
0.733015
0.731802
0.734251
0.739392
0.741358
0.740002
0.740231
0.742114
0.739663
0.732432
0.726345
0.721765
0.714837
0.707353
1.060797
1.022041
0.957372
0.892969
0.839801
0.801306
0.774366
0.761218
0.756877
0.754139
0.751309
0.752352
0.756993
0.758574
0.756922
0.757830
0.761976
0.759521
0.750236
0.744154
0.740699
0.733590
0.724651
1.075419
1.036552
0.971626
0.906806
0.853020
0.813861
0.786471
0.773186
0.768588
0.764887
0.760272
0.759347
0.762590
0.763836
0.762752
0.764539
0.769305
0.766732
0.756637
0.749537
0.745166
0.737346
0.727965
1.082298
1.043073
0.977728
0.911905
0.856895
0.817568
0.791282
0.779157
0.775101
0.770689
0.763994
0.760400
0.761033
0.761908
0.762395
0.765375
0.769271
0.766508
0.756793
0.747659
0.740288
0.731187
0.722324
1.089328
1.049150
0.982001
0.914833
0.859237
0.820266
0.795337
0.785154
0.782644
0.777860
0.768819
0.762460
0.761062
0.761539
0.763156
0.767933
0.773241
0.770394
0.759023
0.747550
0.737938
0.727402
0.717972
1.099693
1.057922
0.986496
0.917510
0.861802
0.823211
0.799098
0.791053
0.791547
0.786831
0.774850
0.766215
0.763335
0.763436
0.765776
0.772349
0.780399
0.777639
0.763720
0.750547
0.740451
0.728898
0.717889
1.102359
1.059738
0.986782
0.916128
0.859226
0.820404
0.797112
0.790531
0.792365
0.788220
0.775944
0.766528
0.762915
0.762693
0.765122
0.772009
0.780400
0.777875
0.764085
0.750975
0.740870
0.729249
0.718174
1.097227
1.054589
0.982943
0.911009
0.852056
0.812430
0.789812
0.783844
0.785259
0.782105
0.772142
0.763423
0.759779
0.759258
0.761125
0.766886
0.773286
0.771176
0.760202
0.748910
0.739306
0.728604
0.719008
1.094590
1.051680
0.979563
0.906837
0.847278
0.806984
0.783744
0.777729
0.779394
0.777314
0.769075
0.761686
0.758748
0.758005
0.758899
0.763604
0.769452
0.767960
0.758831
0.749961
0.742675
0.733407
0.724339
1.090376
1.047365
0.974684
0.902701
0.845374
0.805058
0.779452
0.772323
0.773746
0.772392
0.765687
0.760062
0.758966
0.758221
0.757605
0.761690
0.768819
0.768031
0.759149
0.752592
0.748719
0.740872
0.731198
1.072253
1.030554
0.960264
0.891002
0.835876
0.796301
0.769866
0.761170
0.761431
0.760153
0.754734
0.750840
0.751055
0.750660
0.749553
0.752895
0.759678
0.759455
0.752058
0.747361
0.745161
0.738403
0.729234
1.032632
0.993854
0.929491
0.865374
0.812989
0.775132
0.749376
0.738661
0.736768
0.734872
0.730502
0.728310
0.729496
0.729855
0.729200
0.731674
0.736449
0.736645
0.732050
0.728784
0.726676
0.720739
0.713208
0.972991
0.937636
0.879725
0.823149
0.777209
0.742418
0.716095
0.702865
0.698805
0.695929
0.691969
0.691514
0.694687
0.695995
0.695218
0.697369
0.701974
0.702549
0.698857
0.696588
0.695434
0.690191
0.683019
0.881911
0.850033
0.798688
0.751150
0.714966
0.684788
0.657798
0.643050
0.638343
0.634814
0.630400
0.631364
0.637368
0.639382
0.637284
0.639370
0.645092
0.645966
0.641801
0.640323
0.641697
0.637133
0.628622
0.753287
0.724635
0.679571
0.640223
0.612121
0.587506
0.563207
0.549387
0.545097
0.541872
0.537884
0.539588
0.546294
0.548443
0.546031
0.547931
0.553744
0.554703
0.550658
0.549697
0.551886
0.547966
0.539715
0.587954
0.561917
0.522530
0.489700
0.467486
0.448884
0.430662
0.420269
0.417585
0.415659
0.413004
0.414795
0.420185
0.421941
0.420157
0.421621
0.426263
0.427034
0.423825
0.423130
0.424441
0.421081
0.414656
0.428093
0.403673
0.367791
0.340017
0.323567
0.310564
0.297543
0.291570
0.292137
0.291802
0.289430
0.290887
0.295724
0.296864
0.294485
0.295474
0.299738
0.300157
0.296689
0.296052
0.297732
0.294834
0.288691
0.319963
0.296456
0.262582
0.237973
0.225667
0.216498
0.207045
0.204491
0.207853
0.208553
0.205888
0.206918
0.211543
0.212213
0.209118
0.209827
0.214160
0.214291
0.210201
0.209470
0.211696
0.209146
0.202892
0.652267
0.614493
0.555596
0.504553
0.470604
0.450620
0.438560
0.435664
0.438744
0.439809
0.438782
0.442035
0.448421
0.449043
0.444183
0.442763
0.445187
0.444349
0.439442
0.436694
0.436165
0.431663
0.424733
0.723240
0.685434
0.625067
0.571782
0.534687
0.512075
0.498514
0.494913
0.498313
0.499724
0.498999
0.503323
0.511402
0.512392
0.506457
0.504258
0.506136
0.504766
0.499258
0.496018
0.495727
0.490981
0.483297
0.834147
0.795077
0.728013
0.670232
0.628040
0.601312
0.585180
0.580739
0.587813
0.589492
0.585695
0.591512
0.605175
0.606550
0.595587
0.591858
0.594774
0.592608
0.584404
0.581065
0.586302
0.581103
0.566936
0.926558
0.887062
0.818432
0.757248
0.710416
0.679469
0.660208
0.653569
0.659236
0.660553
0.657133
0.663312
0.677037
0.678603
0.667843
0.663709
0.665833
0.662985
0.654276
0.650374
0.654938
0.649272
0.634926
0.988224
0.949570
0.885094
0.822721
0.772714
0.738239
0.715515
0.705498
0.704686
0.704990
0.705341
0.710692
0.719319
0.720851
0.715185
0.711927
0.712055
0.708712
0.701171
0.696188
0.694082
0.688022
0.679674
1.032108
0.993717
0.929761
0.866832
0.815433
0.778608
0.752948
0.740406
0.737093
0.736202
0.736310
0.740678
0.747859
0.749201
0.744638
0.742166
0.743436
0.739717
0.730592
0.725197
0.722549
0.716102
0.707611
1.064405
1.025703
0.959504
0.896347
0.845812
0.807668
0.778624
0.764419
0.760000
0.757896
0.756553
0.759816
0.771719
0.772846
0.763551
0.762845
0.776481
0.772502
0.750675
0.743920
0.743462
0.736388
0.724112
1.080339
1.041477
0.974927
0.911297
0.860185
0.821508
0.792217
0.778100
0.773503
0.770232
0.766607
0.767304
0.777331
0.777995
0.769478
0.769989
0.784528
0.780404
0.757433
0.749254
0.747475
0.739398
0.726527
1.086823
1.047780
0.982143
0.917533
0.864309
0.825801
0.799233
0.786944
0.783131
0.778732
0.771800
0.768316
0.769343
0.769210
0.767338
0.768701
0.772956
0.768859
0.756159
0.746473
0.739675
0.730191
0.720000
1.096880
1.056673
0.988295
0.922241
0.868851
0.831070
0.806139
0.796335
0.794867
0.789617
0.778605
0.771036
0.768792
0.767843
0.767446
0.770990
0.776715
0.772878
0.759093
0.747062
0.737890
0.726907
0.716201
1.123492
1.080433
0.996083
0.927574
0.876065
0.838895
0.812924
0.805721
0.811246
0.805681
0.786871
0.775655
0.771204
0.769657
0.770212
0.776455
0.789115
0.785639
0.765710
0.751618
0.743819
0.731747
0.717332
1.126448
1.082539
0.996644
0.926472
0.873788
0.836349
0.811077
0.805172
0.811850
0.806739
0.787603
0.775630
0.770514
0.768767
0.769589
0.776331
0.789445
0.786186
0.766215
0.751917
0.743862
0.731590
0.717077
1.105890
1.063168
0.990151
0.919275
0.862648
0.824079
0.800973
0.794890
0.796763
0.792802
0.780802
0.770958
0.766543
0.764969
0.765507
0.770593
0.777729
0.774551
0.760634
0.747937
0.737994
0.726425
0.715424
1.101853
1.058821
0.985712
0.913850
0.856532
0.816774
0.792078
0.785103
0.786072
0.783508
0.775036
0.767937
0.765496
0.764350
0.764023
0.768038
0.774561
0.771569
0.758723
0.747828
0.739810
0.729428
0.718785
1.100399
1.056627
0.980850
0.909508
0.857199
0.816938
0.785866
0.776490
0.776396
0.774907
0.769417
0.765591
0.767288
0.766737
0.764290
0.768254
0.784220
0.781666
0.760450
0.751089
0.748363
0.739276
0.725493
1.081490
1.038885
0.965215
0.896180
0.845697
0.805967
0.774050
0.763243
0.762197
0.761096
0.757335
0.755718
0.759144
0.759150
0.756237
0.759443
0.775045
0.773145
0.753598
0.746280
0.745427
0.737605
0.724436
1.036854
0.997556
0.931787
0.867349
0.816061
0.778100
0.750840
0.739574
0.737585
0.736152
0.732983
0.732530
0.735672
0.736272
0.734343
0.736077
0.741438
0.740385
0.732650
0.727894
0.725724
0.719169
0.710286
0.975999
0.940029
0.880667
0.823419
0.778186
0.743426
0.716373
0.703673
0.700893
0.698708
0.695070
0.695768
0.700829
0.702150
0.699643
0.700964
0.705946
0.705852
0.700354
0.697568
0.697300
0.691912
0.683417
0.886395
0.853514
0.799643
0.751396
0.717918
0.687904
0.658500
0.644900
0.644033
0.641306
0.634973
0.636705
0.648426
0.650265
0.642171
0.643321
0.651205
0.651928
0.645229
0.644235
0.651174
0.646819
0.633032
0.758180
0.728537
0.680877
0.640706
0.615266
0.590843
0.564269
0.551837
0.551553
0.548997
0.542673
0.544732
0.556795
0.558680
0.550429
0.551603
0.559826
0.560948
0.554765
0.554658
0.562673
0.559134
0.545719
0.591621
0.565131
0.524545
0.490819
0.468766
0.450304
0.432231
0.423065
0.421958
0.420294
0.416864
0.418579
0.424780
0.426259
0.423136
0.424293
0.429539
0.430582
0.427297
0.427301
0.430209
0.427241
0.419993
0.432212
0.407827
0.371731
0.343584
0.326898
0.313970
0.301371
0.295942
0.296818
0.296255
0.293358
0.294536
0.299418
0.300326
0.297419
0.298258
0.302727
0.303371
0.300174
0.300115
0.302601
0.299980
0.293626
0.324792
0.301660
0.268286
0.243885
0.231413
0.222238
0.212991
0.210291
0.213129
0.213288
0.210177
0.210867
0.215237
0.215737
0.212511
0.213134
0.217453
0.217725
0.213972
0.213667
0.216258
0.213869
0.207634
0.649836
0.612602
0.554708
0.504868
0.471934
0.452436
0.440380
0.437276
0.440128
0.441014
0.439864
0.443033
0.449242
0.449391
0.443658
0.441190
0.442809
0.441858
0.437496
0.435489
0.435512
0.431210
0.424271
0.721067
0.683795
0.624426
0.572381
0.536368
0.514268
0.500675
0.496820
0.499954
0.501177
0.500341
0.504577
0.512421
0.512790
0.505757
0.502270
0.503161
0.501631
0.496766
0.494451
0.494911
0.490504
0.482870
0.832588
0.794002
0.727837
0.671266
0.630190
0.603962
0.587701
0.582916
0.589656
0.591148
0.587297
0.593059
0.606440
0.607040
0.594722
0.589421
0.591092
0.588692
0.581250
0.579021
0.585213
0.580494
0.566440
0.925806
0.886701
0.818801
0.758637
0.712756
0.682192
0.662698
0.655622
0.660900
0.662069
0.658706
0.664944
0.678437
0.679197
0.666981
0.661149
0.661907
0.658739
0.650742
0.647944
0.653480
0.648330
0.634120
0.988480
0.950070
0.886073
0.824366
0.774948
0.740611
0.717526
0.706974
0.705748
0.705970
0.706539
0.712152
0.720719
0.721549
0.714499
0.709597
0.708398
0.704635
0.697589
0.693511
0.692217
0.686584
0.678351
1.033612
0.995276
0.931458
0.868772
0.817566
0.780590
0.754385
0.741195
0.737434
0.736533
0.737031
0.741873
0.749192
0.749995
0.744184
0.740171
0.740158
0.735937
0.727112
0.722398
0.720349
0.714201
0.705795
1.067147
1.028328
0.961946
0.898680
0.848045
0.809542
0.779817
0.764909
0.760041
0.757971
0.757093
0.760919
0.773063
0.773743
0.763283
0.761106
0.773482
0.768964
0.747356
0.741172
0.741175
0.734319
0.722115
1.083914
1.044852
0.977974
0.914067
0.862733
0.823683
0.793789
0.779076
0.774096
0.770847
0.767583
0.768690
0.778818
0.778965
0.769265
0.768315
0.781619
0.777021
0.754388
0.746933
0.745728
0.737902
0.725081
1.090747
1.051534
0.985638
0.920801
0.867426
0.828723
0.801837
0.789200
0.785125
0.780663
0.773817
0.770365
0.771124
0.770225
0.767048
0.766909
0.769981
0.765599
0.753594
0.745077
0.739253
0.730193
0.720054
1.100805
1.060542
0.992117
0.926047
0.872727
0.835014
0.810058
0.800137
0.798485
0.793049
0.781811
0.773859
0.770941
0.768923
0.767041
0.768999
0.773583
0.769718
0.757107
0.746800
0.739079
0.728793
0.718232
1.127150
1.084187
1.000075
0.931820
0.880635
0.843730
0.817871
0.810622
0.815938
0.810077
0.790860
0.779033
0.773680
0.770882
0.769813
0.774383
0.785893
0.782562
0.764149
0.752144
0.746094
0.734928
0.720777
1.129926
1.086199
1.000683
0.930912
0.878650
0.841504
0.816275
0.810186
0.816516
0.811066
0.791583
0.779121
0.773218
0.770292
0.769505
0.774550
0.786465
0.783278
0.764703
0.752342
0.745916
0.734507
0.720258
1.109330
1.066785
0.994120
0.923635
0.867346
0.828905
0.805590
0.799000
0.800312
0.796036
0.783993
0.774133
0.769398
0.766959
0.766054
0.769480
0.775321
0.771863
0.758729
0.747297
0.738433
0.727397
0.716520
1.105138
1.062264
0.989448
0.917889
0.860728
0.820844
0.795612
0.787760
0.787937
0.785142
0.777060
0.770577
0.768422
0.766829
0.765272
0.767661
0.772734
0.769011
0.756192
0.745698
0.738035
0.727765
0.717090
1.103443
1.059789
0.984194
0.912978
0.860557
0.819965
0.788211
0.777777
0.776792
0.775188
0.770458
0.767754
0.770203
0.769541
0.766067
0.768461
0.782889
0.779288
0.757530
0.747902
0.744957
0.735686
0.721795
1.084208
1.041640
0.967972
0.898826
0.848023
0.807912
0.775423
0.763727
0.761941
0.760866
0.758020
0.757698
0.762032
0.762063
0.758247
0.760002
0.774144
0.771170
0.750912
0.743089
0.741824
0.733756
0.720497
1.039121
0.999710
0.933663
0.868786
0.817014
0.778762
0.751308
0.739706
0.737429
0.736205
0.733910
0.734600
0.738529
0.739099
0.736325
0.736800
0.740947
0.739044
0.730782
0.725672
0.723237
0.716563
0.707674
0.977724
0.941461
0.881477
0.823382
0.777425
0.742521
0.715842
0.703568
0.701113
0.699359
0.696452
0.697983
0.703547
0.704707
0.701412
0.701688
0.705756
0.705141
0.699457
0.696637
0.696364
0.691057
0.682684
0.887654
0.854352
0.799603
0.750177
0.715746
0.685711
0.657187
0.644650
0.644614
0.642464
0.636670
0.638908
0.650852
0.652420
0.643602
0.643899
0.651116
0.651604
0.645031
0.644279
0.651393
0.647272
0.633738
0.759353
0.729292
0.680730
0.639320
0.612882
0.588502
0.562980
0.551804
0.552438
0.550381
0.544362
0.546648
0.558734
0.560302
0.551418
0.551913
0.559660
0.560718
0.554815
0.555098
0.563399
0.560143
0.546973
0.593085
0.566327
0.525104
0.490426
0.467578
0.449155
0.431935
0.423716
0.423162
0.421663
0.418249
0.419957
0.426059
0.427227
0.423591
0.424246
0.429187
0.430225
0.427206
0.427603
0.430854
0.428106
0.420962
0.433970
0.409553
0.373269
0.344682
0.327527
0.314602
0.302456
0.297372
0.298238
0.297445
0.294297
0.295294
0.300012
0.300656
0.297373
0.297876
0.302159
0.302798
0.299762
0.299976
0.302719
0.300214
0.293860
0.326651
0.303654
0.270444
0.246036
0.233374
0.224160
0.215004
0.212145
0.214562
0.214259
0.210761
0.211186
0.215371
0.215659
0.212166
0.212574
0.216783
0.217037
0.213346
0.213191
0.215941
0.213592
0.207302
0.646701
0.609682
0.552504
0.503257
0.470938
0.451710
0.439608
0.436436
0.438897
0.439383
0.437710
0.439952
0.445003
0.444651
0.438974
0.436296
0.437463
0.436212
0.431672
0.429306
0.428646
0.424046
0.417255
0.717183
0.680451
0.622695
0.571669
0.536510
0.514694
0.500873
0.496690
0.498766
0.499495
0.498536
0.501608
0.507388
0.507162
0.500912
0.497309
0.497393
0.495585
0.490983
0.488417
0.487501
0.482854
0.476204
0.824189
0.786893
0.726207
0.671566
0.631911
0.605921
0.588808
0.582853
0.584778
0.585606
0.584783
0.588989
0.596747
0.596664
0.588569
0.583574
0.582587
0.579984
0.574803
0.572034
0.571985
0.567128
0.559203
0.918847
0.880931
0.818300
0.759811
0.715088
0.684553
0.664048
0.655633
0.655946
0.656368
0.656026
0.660717
0.668635
0.668711
0.660686
0.655177
0.653282
0.650037
0.644558
0.641384
0.640779
0.635578
0.627603
0.988712
0.950570
0.887664
0.826189
0.776730
0.742044
0.718316
0.707010
0.704295
0.703803
0.704226
0.708655
0.714913
0.715164
0.709152
0.704140
0.701687
0.698044
0.692517
0.688806
0.686266
0.680688
0.674000
1.036680
0.998092
0.934237
0.870707
0.818442
0.780682
0.753955
0.740157
0.735443
0.733869
0.733842
0.737746
0.743369
0.743727
0.738524
0.734108
0.732088
0.728202
0.722005
0.718040
0.715327
0.709404
0.702323
1.069689
1.030532
0.964966
0.900257
0.846938
0.807308
0.778025
0.762638
0.756963
0.754306
0.752815
0.755616
0.761096
0.761359
0.756084
0.752568
0.752903
0.748917
0.740398
0.736042
0.733909
0.727568
0.719127
1.086701
1.047207
0.980983
0.915387
0.861107
0.820775
0.791281
0.776075
0.770346
0.766685
0.763107
0.763496
0.767171
0.766878
0.762125
0.759527
0.760577
0.756686
0.747752
0.742864
0.740182
0.733247
0.724329
1.094040
1.054345
0.988281
0.921862
0.866499
0.826551
0.799154
0.785896
0.780988
0.776379
0.769982
0.766557
0.766453
0.765049
0.761536
0.760006
0.760354
0.756873
0.749476
0.743985
0.739664
0.732017
0.723558
1.100687
1.060457
0.993380
0.926317
0.871049
0.832250
0.807106
0.796487
0.793365
0.788026
0.778361
0.770936
0.767571
0.764867
0.761934
0.761909
0.763715
0.760926
0.753400
0.747296
0.742212
0.733964
0.725210
1.109656
1.068385
0.998199
0.930262
0.875864
0.838048
0.813979
0.805694
0.805424
0.799829
0.786745
0.776378
0.770855
0.767216
0.764544
0.765970
0.770360
0.768157
0.759226
0.752550
0.747832
0.739191
0.729281
1.111728
1.069855
0.998564
0.929394
0.874094
0.836118
0.812682
0.805464
0.806150
0.800997
0.787806
0.777032
0.771134
0.767378
0.764838
0.766503
0.771079
0.768862
0.759675
0.752611
0.747522
0.738649
0.728651
1.106872
1.064886
0.994534
0.923895
0.866005
0.826737
0.803441
0.795943
0.795659
0.791608
0.781616
0.772953
0.768410
0.765324
0.762793
0.763507
0.765894
0.763031
0.754665
0.747350
0.741130
0.732166
0.723102
1.103908
1.061532
0.990380
0.918562
0.859376
0.818682
0.793911
0.785337
0.784672
0.781982
0.775030
0.769586
0.767549
0.765505
0.762685
0.762480
0.763898
0.760290
0.751423
0.743913
0.737813
0.728995
0.719964
1.099094
1.056441
0.984156
0.912414
0.854339
0.812997
0.785696
0.775580
0.774546
0.772972
0.768609
0.766448
0.767518
0.766491
0.762974
0.762346
0.764872
0.760989
0.750488
0.743228
0.738724
0.730394
0.720506
1.079962
1.038346
0.967879
0.898111
0.841593
0.800821
0.773028
0.761882
0.760192
0.759143
0.756560
0.756662
0.759544
0.759277
0.755646
0.754637
0.757048
0.753603
0.744023
0.737864
0.734410
0.726935
0.717575
1.038784
0.999655
0.934389
0.868847
0.814765
0.775976
0.749792
0.738224
0.735681
0.734602
0.733058
0.734445
0.738112
0.738459
0.735294
0.733971
0.735014
0.732633
0.726440
0.722115
0.719136
0.712834
0.705363
0.977490
0.941248
0.881423
0.822220
0.773895
0.738605
0.713517
0.701701
0.698856
0.697485
0.695922
0.698118
0.702943
0.703856
0.700725
0.699713
0.701451
0.700409
0.696117
0.693672
0.692325
0.687299
0.680618
0.884835
0.851680
0.797731
0.746547
0.707064
0.676762
0.652790
0.641433
0.639532
0.637966
0.635382
0.638003
0.644879
0.646152
0.641809
0.641280
0.644877
0.644976
0.641130
0.640234
0.641660
0.637772
0.630440
0.756002
0.726044
0.678255
0.635047
0.603519
0.578967
0.558224
0.548415
0.547245
0.545760
0.542898
0.545430
0.552401
0.553651
0.549258
0.549066
0.553343
0.554042
0.550794
0.550878
0.553496
0.550397
0.543302
0.591779
0.564853
0.523393
0.487517
0.462696
0.444175
0.428702
0.421398
0.420714
0.419539
0.417118
0.419043
0.424242
0.425111
0.421768
0.421688
0.425335
0.426067
0.423671
0.424132
0.426369
0.423678
0.417706
0.432945
0.408334
0.371691
0.342373
0.324303
0.311298
0.299853
0.295193
0.296027
0.295218
0.292252
0.293293
0.297722
0.298101
0.294552
0.294493
0.298152
0.298552
0.295598
0.295814
0.298275
0.295748
0.289662
0.325270
0.302102
0.268580
0.243756
0.230713
0.221440
0.212466
0.209672
0.211950
0.211397
0.207662
0.207984
0.212107
0.212153
0.208209
0.208226
0.212200
0.212278
0.208412
0.208182
0.210939
0.208532
0.202120
0.648519
0.611538
0.554459
0.505479
0.473527
0.454252
0.441810
0.438601
0.441052
0.441037
0.438294
0.439393
0.443601
0.442770
0.436877
0.434148
0.435201
0.433583
0.428381
0.425279
0.424091
0.419133
0.412099
0.719577
0.682900
0.625287
0.574810
0.540511
0.518728
0.504229
0.499850
0.501808
0.501946
0.499798
0.501532
0.506279
0.505489
0.499030
0.495340
0.495198
0.493037
0.487942
0.484785
0.483397
0.478343
0.471363
0.828011
0.790693
0.729930
0.676185
0.638373
0.612439
0.593659
0.587023
0.588213
0.588293
0.586488
0.589152
0.595472
0.594744
0.586666
0.581558
0.580011
0.577162
0.572065
0.569008
0.568264
0.563001
0.555072
0.923907
0.885832
0.822873
0.765003
0.721874
0.691223
0.668927
0.659687
0.659090
0.658643
0.657256
0.660334
0.666759
0.666222
0.658343
0.652882
0.650600
0.647357
0.642280
0.639081
0.637894
0.632376
0.624502
0.994863
0.956343
0.892771
0.830995
0.781677
0.746496
0.721670
0.709779
0.706542
0.705122
0.704097
0.706979
0.712081
0.711871
0.705985
0.701310
0.699100
0.695845
0.690826
0.687354
0.684779
0.679086
0.672329
1.044738
1.005380
0.940118
0.875323
0.822239
0.783524
0.755703
0.741294
0.736070
0.733547
0.732074
0.734609
0.739299
0.739357
0.734377
0.730430
0.728861
0.725795
0.720698
0.717405
0.714903
0.709189
0.702420
1.079904
1.039558
0.971546
0.904878
0.850586
0.809613
0.778584
0.762424
0.756449
0.752936
0.749961
0.751654
0.756245
0.756293
0.751319
0.748035
0.748054
0.745242
0.739259
0.736286
0.734759
0.729058
0.721413
1.096802
1.056032
0.987198
0.919395
0.863878
0.822019
0.790662
0.774588
0.768588
0.764349
0.759804
0.759629
0.762750
0.762252
0.757510
0.754729
0.755224
0.752755
0.747132
0.744627
0.743430
0.737695
0.729829
1.101491
1.060815
0.992963
0.924532
0.867465
0.825990
0.797210
0.783072
0.777728
0.772981
0.766663
0.763478
0.763448
0.761782
0.757643
0.755370
0.755486
0.753601
0.749653
0.747831
0.746378
0.740649
0.733301
1.105126
1.064322
0.996305
0.927742
0.870943
0.830695
0.804214
0.792667
0.789141
0.784108
0.775338
0.768868
0.765942
0.762860
0.758744
0.757178
0.758160
0.757061
0.753870
0.752784
0.751913
0.746338
0.738852
1.110258
1.068975
0.999550
0.930846
0.875374
0.836226
0.810702
0.801374
0.800371
0.795378
0.784079
0.775192
0.770351
0.766224
0.761895
0.760995
0.763683
0.763160
0.759483
0.758830
0.759317
0.753878
0.745318
1.111474
1.069774
0.999566
0.929966
0.873828
0.834632
0.809732
0.801385
0.801296
0.796824
0.785635
0.776617
0.771589
0.767334
0.762926
0.761941
0.764514
0.763790
0.759796
0.758785
0.758976
0.753351
0.744698
1.108600
1.066612
0.996323
0.925185
0.866409
0.826031
0.801456
0.792815
0.792052
0.788561
0.780097
0.773200
0.769645
0.766149
0.761806
0.760013
0.760666
0.758932
0.754725
0.752563
0.750844
0.744681
0.736824
1.106630
1.064231
0.992995
0.920733
0.860620
0.818959
0.793196
0.783558
0.782498
0.780127
0.774196
0.770221
0.769087
0.766729
0.762310
0.759815
0.759545
0.756638
0.751000
0.747551
0.744981
0.738290
0.730111
1.102473
1.059807
0.987302
0.915037
0.855372
0.813235
0.785949
0.775227
0.774393
0.772923
0.768630
0.767373
0.769073
0.767784
0.762926
0.760206
0.760744
0.757192
0.749447
0.745303
0.743454
0.736612
0.727215
1.083538
1.041899
0.971192
0.900903
0.842841
0.801417
0.773884
0.762389
0.761039
0.760027
0.757271
0.758000
0.761355
0.760875
0.756139
0.753343
0.753912
0.750521
0.742960
0.738979
0.737353
0.730872
0.721815
1.042148
1.002940
0.937451
0.871427
0.816515
0.777209
0.750844
0.739021
0.736542
0.735624
0.734415
0.736486
0.740617
0.740789
0.736706
0.733977
0.733770
0.731225
0.725969
0.722852
0.720846
0.715162
0.708002
0.980346
0.943941
0.883778
0.823906
0.774732
0.739108
0.714229
0.702649
0.700134
0.699168
0.698174
0.701043
0.706254
0.706971
0.703029
0.700867
0.701650
0.700264
0.696207
0.694205
0.693100
0.688420
0.682168
0.886712
0.853374
0.799161
0.747106
0.706378
0.675920
0.652926
0.642383
0.641154
0.640213
0.638327
0.641550
0.648715
0.649757
0.644668
0.643177
0.646045
0.645661
0.641491
0.640385
0.641015
0.637282
0.630967
0.757450
0.727270
0.679157
0.635037
0.602302
0.577697
0.558103
0.549322
0.548975
0.548158
0.545948
0.548997
0.556195
0.557204
0.552112
0.551045
0.554674
0.554851
0.551112
0.550806
0.552497
0.549443
0.543282
0.593327
0.566152
0.524210
0.487578
0.462053
0.443512
0.428727
0.422241
0.422240
0.421562
0.419587
0.421931
0.427343
0.427992
0.423996
0.423106
0.426118
0.426402
0.423683
0.423946
0.425912
0.423223
0.417488
0.434245
0.409459
0.372459
0.342639
0.324147
0.311142
0.300106
0.295918
0.297093
0.296482
0.293723
0.295051
0.299663
0.299846
0.295723
0.295020
0.298210
0.298299
0.295131
0.295251
0.297650
0.295112
0.289052
0.326263
0.302994
0.269272
0.244181
0.230921
0.221671
0.212926
0.210327
0.212654
0.212057
0.208320
0.208783
0.213032
0.212888
0.208436
0.207970
0.211662
0.211552
0.207526
0.207248
0.210038
0.207623
0.201150
0.654368
0.617411
0.560055
0.511205
0.479597
0.459855
0.446409
0.443014
0.445566
0.444981
0.440936
0.441038
0.444988
0.443820
0.437374
0.434636
0.435845
0.434056
0.428248
0.424564
0.423289
0.418212
0.410859
0.727272
0.690292
0.631450
0.581283
0.548402
0.526408
0.510254
0.505633
0.507891
0.507455
0.503772
0.504446
0.509315
0.508095
0.500481
0.496546
0.496424
0.494021
0.488311
0.484641
0.483557
0.478221
0.470288
0.842443
0.803821
0.738242
0.684737
0.652756
0.626813
0.602128
0.594635
0.596544
0.596009
0.592067
0.593899
0.603947
0.602694
0.589602
0.583645
0.581749
0.578650
0.573260
0.570249
0.572051
0.566374
0.555125
0.938799
0.899273
0.831380
0.773537
0.736140
0.705462
0.677259
0.667129
0.667182
0.666068
0.662508
0.664696
0.674834
0.673808
0.661014
0.654881
0.652426
0.649108
0.643919
0.640915
0.642301
0.636370
0.625200
1.004974
0.965621
0.899655
0.837552
0.789560
0.754094
0.727353
0.715104
0.712128
0.709993
0.707168
0.708828
0.713950
0.713415
0.706717
0.702273
0.700636
0.697664
0.692567
0.689046
0.687077
0.681126
0.673314
1.055476
1.015117
0.947125
0.881372
0.828946
0.789535
0.759631
0.744727
0.739791
0.736522
0.733168
0.734570
0.739095
0.739002
0.733791
0.730509
0.730145
0.727772
0.722779
0.719729
0.717944
0.712271
0.704892
1.102248
1.059857
0.980366
0.912154
0.861250
0.819242
0.782389
0.765129
0.762021
0.757820
0.750347
0.751087
0.756030
0.756033
0.750457
0.747916
0.749777
0.747990
0.742182
0.740079
0.740934
0.735655
0.726509
1.118969
1.076082
0.995629
0.926073
0.873715
0.830666
0.793362
0.776035
0.772881
0.768217
0.759709
0.759150
0.762940
0.762417
0.756831
0.754401
0.756507
0.755251
0.750452
0.749679
0.751620
0.746793
0.737660
1.111098
1.069291
0.998569
0.928583
0.871405
0.828723
0.797490
0.782416
0.777315
0.772585
0.765953
0.763278
0.763917
0.762183
0.757277
0.754604
0.755410
0.754819
0.752850
0.753828
0.755471
0.751267
0.743992
1.111779
1.070213
1.000380
0.930658
0.873761
0.832334
0.803511
0.791028
0.787885
0.783285
0.774866
0.769549
0.767588
0.764366
0.759074
0.756390
0.757604
0.757813
0.757185
0.760004
0.763457
0.760019
0.752608
1.116410
1.074533
1.003064
0.934014
0.882591
0.842310
0.810539
0.800009
0.800475
0.796170
0.784483
0.776955
0.773454
0.769132
0.763173
0.760871
0.765303
0.766066
0.763593
0.767688
0.776231
0.773347
0.761939
1.116894
1.074768
1.002807
0.933164
0.881273
0.841037
0.809889
0.800242
0.801566
0.797839
0.786445
0.779021
0.775495
0.771046
0.764843
0.762207
0.766300
0.766744
0.763952
0.767787
0.776173
0.773172
0.761664
1.112856
1.070602
0.999478
0.928044
0.869572
0.828305
0.801606
0.791810
0.791352
0.788484
0.780889
0.775827
0.773754
0.770120
0.764086
0.760441
0.760721
0.759941
0.758242
0.760325
0.763486
0.759665
0.751737
1.112378
1.069592
0.996982
0.924345
0.864187
0.821804
0.794522
0.783834
0.783106
0.781104
0.775573
0.773125
0.773507
0.771084
0.765050
0.761040
0.760651
0.758489
0.754672
0.754732
0.756433
0.751601
0.743021
1.115901
1.072135
0.993024
0.919791
0.859721
0.817013
0.788771
0.777542
0.781085
0.779756
0.771444
0.771060
0.775247
0.773949
0.766481
0.762823
0.765356
0.762360
0.754005
0.752675
0.757207
0.751719
0.738743
1.097140
1.054403
0.977104
0.905868
0.847452
0.805579
0.777304
0.765539
0.768699
0.767744
0.760682
0.761948
0.767614
0.767141
0.759982
0.756530
0.759243
0.756179
0.747368
0.745402
0.749436
0.743887
0.731098
1.048462
1.008863
0.942006
0.875668
0.820760
0.781138
0.754088
0.741975
0.740319
0.739539
0.737843
0.740488
0.745835
0.745977
0.740578
0.737131
0.737252
0.734735
0.729255
0.727185
0.727075
0.721963
0.714057
0.985391
0.948717
0.887782
0.827720
0.778804
0.743032
0.717619
0.706188
0.704844
0.704198
0.702744
0.706121
0.712804
0.713409
0.707757
0.704878
0.706043
0.704399
0.699391
0.697517
0.697199
0.692782
0.686185
0.892139
0.858448
0.803051
0.750964
0.711386
0.680973
0.656995
0.647151
0.649053
0.648609
0.644847
0.648672
0.662109
0.662968
0.651269
0.648981
0.654450
0.653577
0.645485
0.643518
0.644590
0.640874
0.633877
0.762681
0.732123
0.682813
0.638620
0.607109
0.582630
0.562149
0.554259
0.557226
0.556956
0.552790
0.556345
0.569644
0.570448
0.558871
0.557060
0.563338
0.562970
0.555139
0.553773
0.555723
0.552601
0.545749
0.597300
0.569882
0.527431
0.490548
0.465323
0.446885
0.432065
0.426266
0.427601
0.427363
0.425042
0.427687
0.434230
0.434701
0.429211
0.427725
0.431031
0.430889
0.426898
0.426658
0.428581
0.425873
0.420004
0.437778
0.412906
0.375682
0.345702
0.327244
0.314332
0.303482
0.299717
0.301473
0.301109
0.298382
0.299980
0.305087
0.305142
0.300258
0.299060
0.302105
0.301941
0.298320
0.298282
0.300677
0.298183
0.292142
0.329645
0.306417
0.272739
0.247663
0.234404
0.225242
0.216703
0.214298
0.216755
0.216235
0.212621
0.213311
0.217745
0.217504
0.212666
0.211803
0.215250
0.215024
0.210954
0.210712
0.213545
0.211211
0.204835
0.656234
0.619451
0.562232
0.513163
0.480927
0.460426
0.446539
0.443281
0.446049
0.444887
0.439572
0.438747
0.442427
0.441188
0.434793
0.432630
0.434680
0.433097
0.426709
0.422396
0.420910
0.415880
0.408575
0.728544
0.691804
0.633266
0.583166
0.550065
0.527811
0.511765
0.507751
0.510542
0.509712
0.504812
0.504438
0.508830
0.507472
0.499995
0.496663
0.497266
0.494871
0.488307
0.483638
0.481962
0.476379
0.468329
0.843079
0.804752
0.739641
0.686477
0.654700
0.629021
0.605004
0.598589
0.601374
0.600644
0.595534
0.596201
0.605540
0.604094
0.591269
0.585961
0.584665
0.581383
0.574897
0.570549
0.571379
0.565140
0.553587
0.939342
0.900057
0.832558
0.775040
0.737930
0.707690
0.680339
0.671401
0.672393
0.671188
0.666582
0.667642
0.677033
0.675839
0.663400
0.657950
0.656043
0.652506
0.646206
0.641796
0.642071
0.635451
0.623907
1.006047
0.966748
0.900835
0.838730
0.790750
0.755516
0.729423
0.718113
0.715857
0.713635
0.709986
0.710742
0.715305
0.714700
0.708394
0.704641
0.703565
0.700482
0.694504
0.689803
0.686853
0.680284
0.672154
1.057326
1.016785
0.948418
0.882212
0.829389
0.789850
0.760212
0.745840
0.741330
0.737966
0.734046
0.734866
0.739086
0.739056
0.734257
0.731613
0.731783
0.729470
0.723987
0.720173
0.717702
0.711600
0.704026
1.104860
1.062069
0.981774
0.912708
0.861053
0.818607
0.781670
0.764568
0.761646
0.757411
0.749710
0.750277
0.755208
0.755376
0.750131
0.748032
0.750246
0.748637
0.742776
0.740383
0.740911
0.735433
0.726222
1.121747
1.078372
0.996952
0.926355
0.873064
0.829403
0.791772
0.774309
0.771163
0.766625
0.758360
0.758141
0.762241
0.761928
0.756458
0.754106
0.756266
0.755201
0.750683
0.750081
0.752084
0.747301
0.738216
1.113408
1.071147
0.999561
0.928547
0.870398
0.827000
0.795241
0.779764
0.774523
0.770141
0.764339
0.762626
0.763960
0.762435
0.757305
0.754202
0.754680
0.754194
0.752762
0.754388
0.756546
0.752658
0.745540
1.113427
1.071500
1.000964
0.930315
0.872455
0.830225
0.800685
0.787547
0.784137
0.780097
0.773056
0.769308
0.768426
0.765410
0.759527
0.755870
0.756320
0.756534
0.756709
0.760643
0.765066
0.762235
0.755104
1.117337
1.075233
1.003311
0.933503
0.881166
0.840030
0.807392
0.795990
0.796047
0.792425
0.782508
0.776989
0.774877
0.770776
0.763956
0.760293
0.763648
0.764366
0.762925
0.768508
0.778384
0.776346
0.765320
1.117409
1.075191
1.003005
0.932839
0.880195
0.839140
0.807030
0.796356
0.797143
0.794086
0.784556
0.779285
0.777260
0.773074
0.765964
0.761877
0.764832
0.765268
0.763641
0.769134
0.779005
0.776961
0.765890
1.113260
1.071029
0.999876
0.928209
0.869260
0.827293
0.799602
0.788700
0.787615
0.785266
0.779341
0.776283
0.775635
0.772313
0.765542
0.760654
0.759982
0.759300
0.758795
0.762511
0.767114
0.764221
0.756732
1.112668
1.070017
0.997586
0.924994
0.864625
0.821688
0.793458
0.781672
0.780260
0.778573
0.774368
0.773590
0.775213
0.773154
0.766646
0.761740
0.760684
0.758751
0.756097
0.757642
0.760617
0.756611
0.748442
1.116151
1.072591
0.993787
0.920776
0.860674
0.817536
0.788434
0.776201
0.779086
0.777892
0.770517
0.771398
0.776577
0.775657
0.767957
0.763722
0.765810
0.763120
0.755843
0.755770
0.761326
0.756526
0.743931
1.097562
1.055031
0.978037
0.907034
0.848623
0.806416
0.777449
0.764882
0.767497
0.766579
0.760135
0.762281
0.768662
0.768508
0.761243
0.757419
0.759827
0.757028
0.749055
0.748022
0.752798
0.747765
0.735277
1.049284
1.009817
0.943147
0.876914
0.821952
0.782091
0.754623
0.742030
0.740045
0.739279
0.737946
0.741106
0.746860
0.747159
0.741648
0.737908
0.737777
0.735353
0.730321
0.728780
0.729104
0.724286
0.716543
0.986609
0.949976
0.889065
0.828936
0.779878
0.743979
0.718469
0.706945
0.705543
0.704940
0.703634
0.707173
0.713928
0.714480
0.708632
0.705431
0.706277
0.704506
0.699573
0.697839
0.697653
0.693315
0.686749
0.893575
0.859842
0.804321
0.752011
0.712212
0.681770
0.657977
0.648377
0.650460
0.650102
0.646325
0.650028
0.663259
0.663891
0.651917
0.649258
0.654325
0.653154
0.644871
0.642764
0.643753
0.639965
0.632898
0.764104
0.733444
0.683910
0.639403
0.607634
0.583182
0.563020
0.555542
0.558817
0.558658
0.554390
0.557690
0.570665
0.571182
0.559306
0.557121
0.562982
0.562264
0.554125
0.552477
0.554229
0.550987
0.544053
0.598464
0.570903
0.528185
0.490988
0.465543
0.447141
0.432614
0.427210
0.428861
0.428724
0.426288
0.428703
0.434987
0.435216
0.429460
0.427661
0.430638
0.430205
0.425930
0.425410
0.427132
0.424340
0.418457
0.438419
0.413406
0.375950
0.345746
0.327164
0.314287
0.303625
0.300128
0.302115
0.301826
0.299026
0.300506
0.305493
0.305410
0.300336
0.298915
0.301754
0.301431
0.297663
0.297473
0.299764
0.297275
0.291296
0.329775
0.306435
0.272598
0.247416
0.234133
0.225013
0.216570
0.214307
0.216906
0.216436
0.212796
0.213469
0.217898
0.217603
0.212635
0.211612
0.214940
0.214662
0.210576
0.210317
0.213145
0.210882
0.204615
0.653432
0.617084
0.560678
0.511387
0.477972
0.456881
0.443619
0.441290
0.444773
0.443190
0.436564
0.434760
0.437981
0.436885
0.431206
0.430220
0.433737
0.432563
0.425325
0.419995
0.417820
0.412736
0.405672
0.722673
0.686832
0.630412
0.580473
0.545927
0.523789
0.510045
0.507895
0.511832
0.510940
0.505040
0.503513
0.506624
0.505372
0.499405
0.497528
0.499478
0.497191
0.489331
0.482961
0.479555
0.473537
0.466027
0.829011
0.792714
0.733763
0.681393
0.644702
0.619927
0.603453
0.600410
0.604784
0.604409
0.598776
0.597762
0.601640
0.600279
0.593159
0.589998
0.590086
0.586577
0.578168
0.571050
0.567328
0.560219
0.551141
0.924754
0.887505
0.826088
0.769489
0.727678
0.698632
0.679118
0.673746
0.676488
0.675869
0.671024
0.670566
0.674479
0.673373
0.666684
0.663246
0.662441
0.658442
0.650073
0.642691
0.638190
0.630484
0.621278
0.997777
0.959452
0.896123
0.834499
0.785455
0.751195
0.728527
0.719656
0.718850
0.717276
0.713714
0.713851
0.717150
0.716686
0.711995
0.709304
0.708620
0.704949
0.697303
0.690311
0.684750
0.677119
0.669313
1.050405
1.010462
0.943966
0.877845
0.823691
0.784739
0.757882
0.745230
0.741503
0.738794
0.735598
0.736390
0.740109
0.740314
0.736524
0.734357
0.734182
0.731216
0.724693
0.719108
0.714477
0.707427
0.700037
1.088629
1.046930
0.975958
0.906596
0.850096
0.807865
0.776583
0.761036
0.755909
0.752371
0.748573
0.749739
0.754152
0.754655
0.750706
0.748562
0.749143
0.746797
0.741028
0.737221
0.734681
0.728364
0.720566
1.106077
1.063665
0.991356
0.920255
0.861935
0.818216
0.785812
0.769421
0.763709
0.759888
0.755909
0.756742
0.760673
0.760774
0.756423
0.753723
0.753930
0.751975
0.747593
0.745667
0.744665
0.739066
0.731405
1.108616
1.066509
0.995879
0.924270
0.864184
0.820507
0.790098
0.774785
0.769084
0.765398
0.761589
0.761279
0.763384
0.762352
0.757497
0.753876
0.752876
0.751301
0.749105
0.749289
0.749461
0.744726
0.737908
1.109832
1.067944
0.997810
0.926420
0.866605
0.823884
0.795206
0.781715
0.777388
0.774029
0.769423
0.767626
0.767995
0.765551
0.759643
0.755166
0.753808
0.752753
0.752104
0.754456
0.756627
0.752941
0.746341
1.112007
1.070127
0.999813
0.928850
0.870602
0.828821
0.800587
0.788673
0.786246
0.783285
0.777516
0.774639
0.774163
0.770723
0.763688
0.758717
0.758231
0.757625
0.757119
0.761054
0.765755
0.762935
0.755547
1.111925
1.070031
0.999637
0.928499
0.870088
0.828358
0.800464
0.789066
0.787182
0.784684
0.779299
0.776715
0.776397
0.772938
0.765685
0.760372
0.759601
0.758898
0.758468
0.762563
0.767443
0.764764
0.757448
1.109253
1.067374
0.997117
0.925298
0.865034
0.822492
0.794874
0.782928
0.780256
0.778300
0.774866
0.773917
0.774704
0.772156
0.765583
0.760078
0.757837
0.756437
0.755968
0.758804
0.761573
0.758278
0.751816
1.107055
1.065096
0.994480
0.922398
0.861654
0.818287
0.789569
0.776630
0.773518
0.772077
0.770121
0.771088
0.773710
0.772440
0.766570
0.761350
0.758955
0.756751
0.754775
0.755859
0.757217
0.753079
0.746243
1.102928
1.060916
0.989355
0.917849
0.858223
0.814773
0.784738
0.770997
0.768248
0.767161
0.765575
0.768025
0.772655
0.772471
0.766873
0.762304
0.761007
0.758356
0.754342
0.754049
0.755270
0.750550
0.742489
1.084564
1.043571
0.973805
0.904319
0.846438
0.804005
0.774249
0.760352
0.757438
0.756505
0.755494
0.758778
0.764233
0.764656
0.759545
0.755502
0.754648
0.752013
0.747453
0.746351
0.746938
0.742035
0.734060
1.044354
1.005581
0.940709
0.875073
0.820072
0.780068
0.752421
0.739189
0.735753
0.734858
0.734679
0.738224
0.743523
0.744129
0.739668
0.735982
0.734858
0.732571
0.728787
0.727313
0.726637
0.721862
0.715241
0.983762
0.947513
0.887467
0.827428
0.777854
0.741876
0.716742
0.704942
0.702275
0.701427
0.700834
0.704121
0.709482
0.710010
0.705464
0.702295
0.702020
0.700249
0.696522
0.695018
0.694388
0.689965
0.683793
0.890950
0.857517
0.802845
0.750129
0.708889
0.678371
0.655856
0.646132
0.645504
0.644806
0.642799
0.645580
0.651988
0.652315
0.646432
0.643813
0.645379
0.644101
0.639461
0.638052
0.638555
0.634608
0.628006
0.761736
0.731274
0.682405
0.637349
0.603977
0.579464
0.560766
0.553313
0.553956
0.553444
0.550850
0.553055
0.559155
0.559252
0.553292
0.551093
0.553394
0.552495
0.547907
0.546858
0.548077
0.544635
0.538127
0.596845
0.569273
0.526556
0.488989
0.462779
0.444351
0.430517
0.425282
0.426264
0.425864
0.423489
0.425075
0.429625
0.429511
0.424710
0.422858
0.424825
0.424200
0.420621
0.420062
0.421447
0.418472
0.412625
0.436375
0.411186
0.373491
0.342988
0.324089
0.311180
0.300745
0.297396
0.299289
0.298881
0.295851
0.296769
0.300960
0.300702
0.295986
0.294590
0.297105
0.296671
0.293010
0.292627
0.294672
0.292111
0.286203
0.326943
0.303338
0.269119
0.243672
0.230297
0.221152
0.212710
0.210559
0.213329
0.212869
0.209009
0.209381
0.213579
0.213252
0.208385
0.207416
0.210711
0.210402
0.206272
0.205878
0.208597
0.206369
0.200215
0.652714
0.617001
0.561507
0.512588
0.478919
0.457852
0.445563
0.444842
0.449730
0.448096
0.440245
0.437582
0.440692
0.439787
0.434547
0.434624
0.439439
0.438507
0.430251
0.423702
0.420856
0.415478
0.408231
0.720062
0.684993
0.629856
0.580532
0.545954
0.524537
0.512858
0.513147
0.519209
0.518632
0.511530
0.509061
0.511740
0.510629
0.505346
0.504577
0.507671
0.505359
0.496143
0.488189
0.483795
0.477172
0.469228
0.823145
0.787903
0.731141
0.679623
0.642854
0.619540
0.606665
0.607295
0.615510
0.615871
0.608185
0.605889
0.608740
0.607473
0.601515
0.599605
0.600770
0.596935
0.586727
0.577693
0.572955
0.564903
0.554818
0.917856
0.881619
0.822355
0.766692
0.725041
0.697736
0.682043
0.680503
0.687265
0.687632
0.681025
0.679492
0.682445
0.681432
0.675849
0.673472
0.673438
0.668861
0.658531
0.649072
0.643375
0.634554
0.624233
0.992351
0.954635
0.892409
0.831577
0.783084
0.750359
0.730480
0.724456
0.726184
0.725675
0.721905
0.721794
0.724856
0.724545
0.720404
0.718247
0.717777
0.713319
0.703828
0.694767
0.687658
0.678911
0.670357
1.046174
1.006501
0.940336
0.874688
0.820934
0.783101
0.758224
0.747590
0.745680
0.744035
0.741272
0.742397
0.746411
0.746858
0.743273
0.741238
0.740845
0.736938
0.728715
0.721242
0.715168
0.707072
0.698987
1.086306
1.044455
0.972662
0.903147
0.846259
0.804735
0.775266
0.761203
0.757421
0.754920
0.751953
0.753908
0.759125
0.759974
0.755928
0.753599
0.753670
0.750245
0.742832
0.737328
0.733547
0.726229
0.717653
1.104365
1.061687
0.988352
0.916887
0.857956
0.814632
0.783575
0.768130
0.763339
0.760475
0.757572
0.759521
0.764519
0.765070
0.760579
0.757557
0.757070
0.753874
0.747712
0.743955
0.741590
0.734937
0.726505
1.106294
1.064094
0.993112
0.921328
0.860967
0.817434
0.787522
0.772534
0.767264
0.764394
0.761844
0.762905
0.766181
0.765717
0.760869
0.756934
0.755164
0.752154
0.747837
0.745735
0.744088
0.738143
0.730660
1.107717
1.065782
0.995441
0.923784
0.863488
0.820681
0.792221
0.778637
0.774278
0.771575
0.768412
0.768269
0.770101
0.768357
0.762443
0.757678
0.755647
0.753005
0.749800
0.749450
0.749433
0.744367
0.737107
1.110301
1.068383
0.997704
0.926268
0.867020
0.824978
0.797115
0.784896
0.782019
0.779577
0.775482
0.774566
0.776087
0.773482
0.766215
0.761055
0.760347
0.758148
0.754599
0.755616
0.757956
0.753692
0.745668
1.110066
1.068230
0.997644
0.926200
0.866900
0.824873
0.797181
0.785277
0.782750
0.780635
0.776841
0.776167
0.777846
0.775292
0.767951
0.762637
0.761860
0.759818
0.756636
0.758084
0.760806
0.756841
0.749001
1.106602
1.064975
0.995079
0.923522
0.863198
0.820463
0.792465
0.779774
0.776437
0.774727
0.772523
0.773090
0.775331
0.773690
0.767531
0.762279
0.759984
0.757744
0.755587
0.756491
0.757612
0.753413
0.746688
1.103616
1.062093
0.992203
0.920927
0.860890
0.817472
0.787938
0.774079
0.770192
0.768891
0.767987
0.770175
0.773935
0.773540
0.768327
0.763584
0.761311
0.758822
0.756082
0.755979
0.756141
0.751550
0.744880
1.099105
1.057639
0.987006
0.916837
0.859188
0.815789
0.783911
0.768917
0.764993
0.763941
0.763502
0.766979
0.772452
0.773058
0.768240
0.764220
0.762966
0.760435
0.756522
0.755583
0.755697
0.750865
0.743563
1.080967
1.040523
0.971697
0.903575
0.847723
0.805413
0.773927
0.758919
0.754907
0.753897
0.753722
0.757643
0.763602
0.764629
0.760252
0.756776
0.756028
0.753672
0.749498
0.748086
0.747862
0.742982
0.735770
1.041611
1.003306
0.939229
0.874534
0.820490
0.780673
0.752493
0.738746
0.734751
0.733646
0.733543
0.737082
0.742420
0.743335
0.739440
0.736296
0.735460
0.733407
0.729812
0.728241
0.727357
0.722559
0.716076
0.982292
0.946395
0.886893
0.827479
0.778497
0.742738
0.717494
0.705534
0.702523
0.701301
0.700257
0.702920
0.707744
0.708242
0.704122
0.701358
0.701210
0.699525
0.695929
0.694491
0.694103
0.689534
0.682895
0.891008
0.857786
0.803134
0.750827
0.710400
0.680086
0.657233
0.647501
0.646623
0.645422
0.642587
0.644266
0.649581
0.649604
0.644118
0.641757
0.643120
0.641806
0.637484
0.636464
0.638133
0.633946
0.625862
0.762430
0.732109
0.683163
0.638363
0.605624
0.581279
0.562352
0.554990
0.555452
0.554420
0.550884
0.551823
0.556678
0.556368
0.550737
0.548730
0.550758
0.549737
0.545363
0.544591
0.546897
0.543178
0.535184
0.597414
0.569937
0.527346
0.489919
0.463835
0.445517
0.431824
0.426731
0.427648
0.426860
0.423685
0.424189
0.427785
0.427351
0.422764
0.421101
0.422979
0.422202
0.418478
0.417724
0.419190
0.415988
0.409632
0.436846
0.411650
0.373965
0.343511
0.324667
0.311789
0.301398
0.298158
0.300130
0.299570
0.296047
0.296277
0.299902
0.299517
0.295020
0.293800
0.296289
0.295759
0.291942
0.291271
0.293118
0.290468
0.284524
0.327151
0.303470
0.269165
0.243703
0.230360
0.221192
0.212704
0.210641
0.213598
0.213192
0.209151
0.209212
0.213167
0.212878
0.208253
0.207420
0.210681
0.210339
0.206172
0.205590
0.208107
0.205915
0.199964
0.654699
0.619579
0.564851
0.516469
0.483041
0.462250
0.450872
0.451719
0.458504
0.457022
0.447780
0.444390
0.447481
0.446689
0.441587
0.442313
0.447938
0.447100
0.438137
0.430840
0.427944
0.422243
0.414279
0.721115
0.686519
0.631899
0.583190
0.549352
0.528692
0.518354
0.520955
0.530457
0.530253
0.520677
0.517227
0.519922
0.518857
0.513493
0.513295
0.517213
0.514898
0.504818
0.496225
0.492552
0.485479
0.475866
0.824330
0.789271
0.731858
0.681021
0.646949
0.624947
0.612815
0.617347
0.636522
0.637525
0.620449
0.616117
0.620737
0.619402
0.611042
0.609541
0.611791
0.607859
0.596552
0.587589
0.590195
0.581561
0.563063
0.918126
0.881966
0.821895
0.766917
0.728132
0.702337
0.687513
0.689977
0.707818
0.709004
0.693218
0.689796
0.694647
0.693558
0.685426
0.683305
0.684164
0.679357
0.667866
0.658453
0.660153
0.650695
0.631814
0.991599
0.953918
0.891219
0.830883
0.783693
0.752275
0.733976
0.730506
0.736153
0.736534
0.730803
0.730233
0.733648
0.733357
0.728790
0.726744
0.726680
0.721807
0.711077
0.701270
0.694925
0.685554
0.674988
1.047949
1.007835
0.939652
0.874039
0.821345
0.784487
0.760573
0.751658
0.752347
0.751605
0.748172
0.749520
0.754369
0.754914
0.750664
0.748533
0.748540
0.744082
0.734336
0.725981
0.720229
0.711555
0.701947
1.100501
1.056646
0.974602
0.903654
0.850789
0.809820
0.777300
0.764473
0.765635
0.764013
0.757886
0.760467
0.767681
0.768710
0.763056
0.760519
0.763584
0.759509
0.747807
0.741448
0.739438
0.731571
0.719958
1.119033
1.074278
0.990565
0.917529
0.862483
0.819503
0.785063
0.770465
0.770259
0.768188
0.762292
0.765056
0.772212
0.773036
0.766983
0.763778
0.766296
0.762361
0.751704
0.746868
0.746079
0.738826
0.727410
1.109552
1.066691
0.993193
0.921022
0.861326
0.818104
0.788007
0.773477
0.769337
0.767102
0.764755
0.766716
0.771419
0.771349
0.765962
0.762023
0.760921
0.757063
0.750285
0.746545
0.744416
0.737711
0.728981
1.109178
1.066919
0.995204
0.923370
0.863662
0.821058
0.792329
0.779015
0.775448
0.773207
0.770286
0.771111
0.774549
0.773339
0.767029
0.762570
0.761819
0.758236
0.751744
0.749183
0.748304
0.742258
0.733640
1.115065
1.072567
0.998203
0.926471
0.871746
0.829754
0.797522
0.785487
0.783688
0.781570
0.777149
0.777365
0.782999
0.781066
0.771430
0.767197
0.773943
0.770808
0.757818
0.756058
0.760300
0.754898
0.742199
1.114464
1.072163
0.998117
0.926590
0.871997
0.830040
0.797849
0.785984
0.784379
0.782459
0.778222
0.778559
0.784273
0.782421
0.772847
0.768643
0.775515
0.772734
0.760313
0.759165
0.763923
0.758928
0.746495
1.106681
1.065103
0.994735
0.923724
0.864745
0.822273
0.793418
0.780482
0.777302
0.775650
0.773434
0.774619
0.778217
0.777196
0.771067
0.766673
0.766169
0.763573
0.758822
0.758031
0.758619
0.753766
0.746010
1.104032
1.062546
0.992063
0.921835
0.864365
0.821328
0.789934
0.775399
0.771377
0.770031
0.769071
0.771640
0.776349
0.776481
0.771493
0.767638
0.766791
0.764367
0.760254
0.759216
0.759159
0.754321
0.747147
1.105093
1.063000
0.988590
0.919953
0.870122
0.827166
0.788087
0.771380
0.767550
0.766327
0.765057
0.768799
0.775733
0.776767
0.771445
0.768335
0.768941
0.766761
0.761652
0.760303
0.761840
0.757039
0.748189
1.087232
1.046161
0.973547
0.906968
0.858985
0.817138
0.778457
0.761806
0.757938
0.756686
0.755464
0.759395
0.766601
0.767921
0.762950
0.760311
0.761368
0.759428
0.754275
0.752731
0.754185
0.749419
0.740615
1.042949
1.004691
0.940011
0.876484
0.825366
0.786010
0.755831
0.741580
0.737671
0.736279
0.735336
0.738433
0.744028
0.745037
0.741062
0.738585
0.738815
0.737064
0.733054
0.731494
0.731358
0.726602
0.719395
0.983995
0.948198
0.888288
0.829849
0.783387
0.748050
0.721212
0.709156
0.706719
0.705115
0.702594
0.704400
0.709461
0.709846
0.705197
0.702929
0.703760
0.702204
0.698007
0.696713
0.697841
0.693166
0.684822
0.899206
0.865593
0.806554
0.755351
0.724162
0.694151
0.662871
0.652880
0.655949
0.654277
0.646273
0.646888
0.655888
0.655641
0.645764
0.643617
0.647324
0.646021
0.639625
0.639324
0.647121
0.642711
0.628144
0.771200
0.740473
0.687205
0.643342
0.619415
0.595288
0.568192
0.560640
0.565024
0.563536
0.554888
0.554715
0.563145
0.562542
0.552570
0.550736
0.555040
0.553948
0.547395
0.547225
0.555607
0.551630
0.537116
0.600983
0.573544
0.530606
0.493648
0.469029
0.450860
0.436116
0.431116
0.432712
0.431618
0.427033
0.426620
0.430249
0.429640
0.424553
0.423164
0.425644
0.424744
0.420266
0.419387
0.422024
0.418621
0.410682
0.440080
0.414985
0.377321
0.347151
0.328861
0.316014
0.305227
0.302030
0.304277
0.303630
0.299546
0.299300
0.302786
0.302406
0.297958
0.296940
0.299591
0.298968
0.294836
0.293927
0.295935
0.293206
0.286881
0.330387
0.306822
0.272703
0.247440
0.234214
0.224996
0.216384
0.214313
0.217391
0.217077
0.213017
0.212981
0.216868
0.216717
0.212374
0.211668
0.214868
0.214477
0.210281
0.209540
0.211884
0.209714
0.203918
0.655020
0.619977
0.565214
0.516465
0.482442
0.461237
0.449789
0.450749
0.457604
0.455980
0.446387
0.442613
0.445472
0.444689
0.439799
0.440832
0.446787
0.446278
0.437687
0.430778
0.428177
0.422574
0.414580
0.720599
0.686062
0.631413
0.582394
0.548070
0.527168
0.516963
0.519824
0.529486
0.529190
0.519283
0.515441
0.517866
0.516776
0.511607
0.511721
0.516006
0.514082
0.504445
0.496319
0.493015
0.486099
0.476490
0.822838
0.787814
0.730386
0.679269
0.644786
0.622736
0.611009
0.615996
0.635465
0.636455
0.619086
0.614373
0.618689
0.617295
0.609111
0.607916
0.610571
0.607090
0.596293
0.587881
0.590935
0.582525
0.564075
0.916304
0.880136
0.820000
0.764745
0.725616
0.699877
0.685550
0.688543
0.706743
0.708000
0.692013
0.688284
0.692860
0.691695
0.683678
0.681796
0.683019
0.678673
0.667724
0.658901
0.661082
0.651892
0.633093
0.990162
0.952414
0.889563
0.828948
0.781497
0.750132
0.732227
0.729219
0.735214
0.735736
0.729952
0.729222
0.732469
0.732089
0.727528
0.725598
0.725799
0.721329
0.711120
0.701882
0.696015
0.686924
0.676462
1.047067
1.006870
0.938515
0.872637
0.819714
0.782873
0.759239
0.750684
0.751684
0.751149
0.747817
0.749168
0.753968
0.754429
0.750094
0.747977
0.748170
0.744041
0.734733
0.726864
0.721533
0.713143
0.703674
1.100023
1.056100
0.973930
0.902757
0.849675
0.808717
0.776435
0.763890
0.765309
0.763934
0.758032
0.760737
0.768005
0.768972
0.763203
0.760672
0.763935
0.760136
0.748725
0.742692
0.740984
0.733387
0.721958
1.118758
1.073947
0.990135
0.916926
0.861732
0.818811
0.784610
0.770266
0.770284
0.768445
0.762767
0.765646
0.772854
0.773664
0.767592
0.764516
0.767311
0.763631
0.753103
0.748344
0.747645
0.740601
0.729398
1.109254
1.066338
0.992752
0.920491
0.860788
0.817710
0.787865
0.773591
0.769652
0.767566
0.765299
0.767243
0.771924
0.771899
0.766700
0.763122
0.762428
0.758792
0.751923
0.747887
0.745518
0.738864
0.730331
1.108537
1.066260
0.994545
0.922764
0.863211
0.820857
0.792414
0.779342
0.775918
0.773706
0.770693
0.771341
0.774685
0.773589
0.767672
0.763828
0.763635
0.760215
0.753335
0.750032
0.748512
0.742300
0.733818
1.113915
1.071484
0.997279
0.925804
0.871421
0.829793
0.797881
0.786060
0.784336
0.782127
0.777446
0.777333
0.782831
0.781042
0.771897
0.768456
0.775884
0.772871
0.759265
0.756450
0.759763
0.754031
0.741413
1.112870
1.070739
0.997032
0.925973
0.871903
0.830431
0.798615
0.786971
0.785398
0.783293
0.778637
0.778466
0.783902
0.782149
0.773104
0.769773
0.777405
0.774805
0.761806
0.759627
0.763473
0.758168
0.745824
1.104828
1.063507
0.993632
0.923268
0.864974
0.823102
0.794710
0.782049
0.778909
0.776992
0.774194
0.774663
0.777751
0.776700
0.771080
0.767544
0.767836
0.765576
0.760551
0.759093
0.759095
0.754120
0.746529
1.102117
1.060943
0.991051
0.921577
0.864881
0.822530
0.791692
0.777502
0.773545
0.771876
0.770196
0.771880
0.775903
0.775855
0.771248
0.768134
0.768059
0.766123
0.762100
0.760866
0.760631
0.755904
0.748981
1.103325
1.061556
0.987750
0.919873
0.870806
0.828552
0.790084
0.773771
0.770036
0.768454
0.766357
0.769105
0.775237
0.775980
0.770903
0.768379
0.769671
0.768031
0.763234
0.762015
0.763650
0.759101
0.750536
1.085809
1.045034
0.972969
0.907079
0.859780
0.818570
0.780455
0.764179
0.760404
0.758777
0.756686
0.759583
0.765953
0.766939
0.762119
0.759925
0.761521
0.760041
0.755207
0.753863
0.755469
0.750943
0.742374
1.042087
1.004060
0.939816
0.876849
0.826292
0.787437
0.757698
0.743762
0.739926
0.738153
0.736343
0.738414
0.743205
0.743879
0.739996
0.737852
0.738447
0.736966
0.733103
0.731595
0.731491
0.726835
0.719742
0.983824
0.948175
0.888543
0.830483
0.784406
0.749415
0.722905
0.711117
0.708757
0.706782
0.703403
0.704217
0.708529
0.708604
0.704012
0.701984
0.703018
0.701517
0.697217
0.695722
0.696671
0.691917
0.683567
0.899717
0.866163
0.807223
0.756202
0.725211
0.695398
0.664346
0.654594
0.657784
0.655771
0.646928
0.646629
0.654989
0.654483
0.644627
0.642642
0.646423
0.645010
0.638312
0.637600
0.645043
0.640422
0.625762
0.772056
0.741336
0.688059
0.644240
0.620360
0.596297
0.569313
0.561927
0.566419
0.564663
0.555311
0.554387
0.562325
0.561571
0.551663
0.549971
0.554286
0.553020
0.546084
0.545409
0.553354
0.549133
0.534521
0.601801
0.574336
0.531354
0.494371
0.469706
0.451467
0.436681
0.431723
0.433377
0.432129
0.427115
0.426236
0.429600
0.428997
0.424081
0.422853
0.425340
0.424277
0.419457
0.418114
0.420341
0.416741
0.408773
0.440665
0.415518
0.377778
0.347541
0.329156
0.316145
0.305169
0.301887
0.304168
0.303509
0.299305
0.298959
0.302463
0.302249
0.298032
0.297159
0.299802
0.299068
0.294721
0.293491
0.295201
0.292369
0.286089
0.330731
0.307102
0.272889
0.247546
0.234214
0.224793
0.215906
0.213660
0.216749
0.216520
0.212575
0.212727
0.216844
0.216949
0.212841
0.212235
0.215403
0.214942
0.210644
0.209715
0.211865
0.209660
0.203951
0.653174
0.617673
0.562062
0.512035
0.476565
0.454360
0.442061
0.441826
0.447038
0.445030
0.436113
0.432268
0.434615
0.433698
0.429088
0.430082
0.435911
0.435982
0.428884
0.423552
0.421654
0.416604
0.409291
0.718044
0.683138
0.627921
0.577597
0.541435
0.519372
0.508358
0.509614
0.516298
0.515495
0.507377
0.503695
0.505482
0.504262
0.499592
0.499779
0.504023
0.502890
0.495019
0.488501
0.485270
0.479142
0.471227
0.818087
0.782968
0.726222
0.673732
0.635336
0.611928
0.600784
0.603051
0.612417
0.612788
0.604118
0.600611
0.602428
0.600955
0.595609
0.594692
0.597185
0.594700
0.585971
0.578590
0.575174
0.567807
0.557940
0.911934
0.875687
0.816292
0.759660
0.716577
0.689448
0.675728
0.676021
0.684123
0.684730
0.677409
0.674896
0.676928
0.675652
0.670495
0.668920
0.670111
0.666891
0.658108
0.650393
0.646107
0.638085
0.628076
0.987816
0.949909
0.887270
0.825524
0.776064
0.743495
0.724989
0.720447
0.723295
0.723226
0.719307
0.718709
0.721244
0.720651
0.716551
0.714784
0.715176
0.711900
0.703907
0.696509
0.690830
0.682913
0.674675
1.043294
1.003404
0.936804
0.870362
0.815812
0.778021
0.754076
0.744514
0.743517
0.742491
0.740085
0.741269
0.745193
0.745386
0.741517
0.739547
0.739783
0.736823
0.729796
0.723689
0.718837
0.711558
0.703884
1.084206
1.042229
0.970458
0.900319
0.842621
0.801113
0.772508
0.759232
0.756050
0.754273
0.752182
0.754647
0.760237
0.760917
0.756396
0.754096
0.754900
0.752234
0.745435
0.740742
0.737774
0.731192
0.723127
1.102863
1.060086
0.986857
0.914941
0.855422
0.812243
0.782023
0.767255
0.762946
0.760748
0.758713
0.761171
0.766581
0.767096
0.762395
0.759738
0.760199
0.757655
0.751583
0.747860
0.745653
0.739506
0.731642
1.105154
1.062822
0.991671
0.919660
0.859250
0.816111
0.786928
0.772592
0.767817
0.765371
0.763161
0.764313
0.767699
0.767382
0.762979
0.760041
0.759466
0.756978
0.752143
0.748987
0.746459
0.740534
0.733549
1.105657
1.063678
0.993375
0.921893
0.862047
0.819946
0.792279
0.779294
0.775265
0.772637
0.769305
0.768794
0.770565
0.769167
0.764242
0.761154
0.760680
0.758351
0.753762
0.751047
0.748957
0.743252
0.736292
1.106725
1.065000
0.994852
0.924190
0.865907
0.824910
0.797997
0.786288
0.783564
0.780838
0.776063
0.774403
0.776004
0.773828
0.767565
0.764522
0.765797
0.763766
0.758026
0.755753
0.755114
0.749720
0.741854
1.105208
1.063857
0.994329
0.924286
0.866502
0.825877
0.799309
0.787937
0.785446
0.782743
0.777773
0.775811
0.777148
0.774872
0.768645
0.765688
0.767135
0.765439
0.760191
0.758435
0.758245
0.753199
0.745548
1.101051
1.060167
0.991758
0.922119
0.863857
0.822889
0.796243
0.784274
0.780960
0.778409
0.774477
0.773028
0.773901
0.772157
0.767339
0.764477
0.764462
0.763074
0.759927
0.758723
0.757952
0.753261
0.746943
1.097946
1.057333
0.989203
0.920132
0.862385
0.821003
0.793163
0.780286
0.776524
0.774191
0.771080
0.770676
0.772434
0.771484
0.767312
0.764673
0.764665
0.763533
0.760912
0.760106
0.759583
0.755221
0.749259
1.093852
1.053327
0.984576
0.916596
0.861166
0.819862
0.789922
0.776127
0.772489
0.770277
0.767213
0.767701
0.770696
0.770395
0.766301
0.763981
0.764860
0.763888
0.760732
0.760058
0.760296
0.756141
0.749734
1.076817
1.037226
0.970110
0.903965
0.850101
0.809692
0.780024
0.766189
0.762473
0.760239
0.757276
0.758050
0.761404
0.761365
0.757431
0.755258
0.756248
0.755237
0.751877
0.750975
0.751085
0.746869
0.740418
1.039305
1.001665
0.938858
0.875780
0.823382
0.785077
0.758301
0.745519
0.741732
0.739384
0.736505
0.736910
0.739762
0.739597
0.735889
0.733694
0.733979
0.732736
0.729556
0.728116
0.727297
0.722779
0.716645
0.982127
0.946633
0.887895
0.829551
0.781708
0.747010
0.722831
0.711716
0.708967
0.706539
0.702715
0.702334
0.704858
0.704333
0.700236
0.698115
0.698579
0.697072
0.693182
0.691168
0.690271
0.685464
0.678780
0.893090
0.859966
0.805423
0.753561
0.713753
0.684060
0.661955
0.653045
0.652804
0.650504
0.644740
0.643594
0.647020
0.646153
0.640449
0.638446
0.639958
0.638322
0.633147
0.630957
0.631675
0.626854
0.618384
0.765529
0.735140
0.685987
0.641233
0.608679
0.584552
0.566035
0.559296
0.560382
0.558458
0.552391
0.550974
0.554379
0.553478
0.547751
0.546049
0.548051
0.546495
0.541015
0.538787
0.539899
0.535429
0.527028
0.600163
0.572579
0.529790
0.492258
0.466040
0.447562
0.433826
0.428938
0.430096
0.428762
0.424091
0.423062
0.425770
0.425229
0.421009
0.419769
0.421658
0.420387
0.415629
0.413495
0.413751
0.409948
0.403460
0.438809
0.413453
0.375521
0.344867
0.325756
0.312429
0.301532
0.298095
0.300196
0.299519
0.295454
0.295212
0.298753
0.298760
0.294887
0.294082
0.296557
0.295692
0.291203
0.289550
0.290483
0.287516
0.281691
0.328352
0.304477
0.269886
0.244188
0.230537
0.220784
0.211495
0.208944
0.211949
0.211739
0.207907
0.208370
0.212896
0.213305
0.209374
0.208849
0.212022
0.211473
0.206980
0.205807
0.207705
0.205407
0.199731
0.653222
0.617153
0.560512
0.509338
0.472963
0.450261
0.437452
0.436275
0.440520
0.438479
0.430206
0.426464
0.428330
0.427126
0.422438
0.422896
0.428016
0.428428
0.423025
0.419700
0.419123
0.414617
0.407453
0.718389
0.682792
0.626305
0.574497
0.536992
0.513976
0.502017
0.501932
0.507186
0.506074
0.498551
0.494978
0.496446
0.494950
0.490076
0.489813
0.493682
0.493261
0.487453
0.483411
0.481941
0.476752
0.469262
0.819061
0.783114
0.724767
0.670400
0.630009
0.605163
0.592762
0.593166
0.599976
0.599759
0.592315
0.589118
0.591048
0.589310
0.583418
0.582140
0.584672
0.583307
0.576960
0.572434
0.570745
0.564744
0.556084
0.913659
0.876562
0.815525
0.756925
0.711692
0.682933
0.667785
0.666104
0.671543
0.671414
0.665170
0.662905
0.665093
0.663533
0.657772
0.655942
0.657446
0.655591
0.649345
0.644642
0.642259
0.635813
0.627185
0.990118
0.951520
0.887651
0.824248
0.773068
0.739005
0.719029
0.712831
0.713962
0.713136
0.709310
0.708606
0.710957
0.710033
0.705543
0.703658
0.704552
0.702721
0.697195
0.692720
0.689373
0.683020
0.675666
1.045594
1.005348
0.938259
0.870734
0.814944
0.775982
0.750807
0.739870
0.737484
0.735754
0.733251
0.734275
0.738023
0.737848
0.733543
0.731584
0.732657
0.731124
0.726094
0.722421
0.719559
0.713713
0.706924
1.084554
1.042776
0.972226
0.901805
0.843347
0.801063
0.771624
0.757212
0.752629
0.750213
0.748225
0.750622
0.756197
0.756502
0.751456
0.749434
0.751699
0.750431
0.744821
0.741807
0.740207
0.734890
0.727875
1.102875
1.060424
0.988673
0.916823
0.856943
0.813364
0.782683
0.767166
0.761751
0.758954
0.756830
0.758990
0.764243
0.764367
0.759267
0.757127
0.759263
0.758141
0.753037
0.750631
0.749484
0.744456
0.737616
1.106450
1.064158
0.993336
0.921355
0.861000
0.817832
0.788476
0.773897
0.768665
0.765633
0.762692
0.762989
0.765786
0.765048
0.760541
0.758279
0.759119
0.758090
0.754562
0.752716
0.751229
0.746269
0.740051
1.106322
1.064341
0.994250
0.923107
0.863900
0.822165
0.794508
0.781600
0.777499
0.774275
0.769782
0.767988
0.768946
0.767095
0.762170
0.759885
0.760650
0.759729
0.756510
0.754885
0.753603
0.748652
0.742289
1.106032
1.064427
0.994945
0.925183
0.868300
0.828047
0.801122
0.789605
0.787164
0.783793
0.777391
0.774210
0.775312
0.772588
0.765773
0.763376
0.765631
0.764879
0.760461
0.759026
0.758823
0.753983
0.746703
1.103920
1.062766
0.994046
0.925120
0.868969
0.829355
0.803060
0.792096
0.789998
0.786572
0.779732
0.775962
0.776538
0.773541
0.766674
0.764306
0.766653
0.766106
0.761998
0.760887
0.760982
0.756375
0.749230
1.100317
1.059583
0.991633
0.922829
0.865754
0.825938
0.800283
0.789145
0.786203
0.782841
0.776936
0.773294
0.772528
0.769822
0.764782
0.762562
0.763546
0.763189
0.760900
0.760246
0.759877
0.755594
0.749599
1.098139
1.057585
0.989659
0.920963
0.863675
0.823495
0.797459
0.785911
0.782788
0.779566
0.774155
0.771254
0.770956
0.768791
0.764297
0.762120
0.763099
0.762848
0.760829
0.760576
0.760595
0.756642
0.750878
1.094970
1.054391
0.985609
0.917330
0.860864
0.820712
0.793989
0.782213
0.779978
0.776860
0.770819
0.768529
0.769153
0.767485
0.763048
0.761077
0.763259
0.762982
0.759791
0.759600
0.760660
0.756878
0.750320
1.078557
1.038851
0.971574
0.904961
0.849857
0.810423
0.783844
0.771929
0.769581
0.766475
0.760650
0.758827
0.759979
0.758621
0.754248
0.752248
0.754343
0.753823
0.750240
0.749675
0.750486
0.746558
0.739917
1.041385
1.003601
0.940555
0.877289
0.824670
0.787067
0.761820
0.750163
0.746989
0.743877
0.739010
0.737461
0.738775
0.737532
0.733196
0.730939
0.731654
0.730688
0.727506
0.726148
0.725457
0.721099
0.715092
0.984560
0.948807
0.889618
0.831028
0.783075
0.748795
0.725500
0.715141
0.712972
0.709990
0.704601
0.702919
0.704679
0.703406
0.698540
0.696224
0.696907
0.695466
0.691313
0.688941
0.687573
0.682774
0.676470
0.896031
0.862452
0.807196
0.754758
0.714367
0.684859
0.663680
0.655584
0.656682
0.654071
0.646518
0.644633
0.648392
0.647083
0.640081
0.637687
0.639389
0.637630
0.631736
0.628627
0.627875
0.622932
0.615520
0.768371
0.737504
0.687555
0.642161
0.608955
0.584839
0.566996
0.560899
0.563264
0.561182
0.553679
0.551922
0.556014
0.554915
0.548018
0.545954
0.548107
0.546370
0.540117
0.536910
0.536498
0.531864
0.524497
0.602085
0.574221
0.530898
0.492987
0.466479
0.447886
0.434227
0.429531
0.431061
0.429617
0.424429
0.423273
0.426281
0.425722
0.421113
0.419765
0.421723
0.420330
0.415136
0.412427
0.412005
0.408073
0.401910
0.440012
0.414531
0.376359
0.345490
0.326162
0.312638
0.301590
0.298080
0.300214
0.299436
0.295164
0.294918
0.298666
0.298770
0.294842
0.294060
0.296587
0.295648
0.290913
0.288945
0.289563
0.286502
0.280762
0.329267
0.305337
0.270641
0.244812
0.230972
0.220976
0.211404
0.208609
0.211482
0.211166
0.207262
0.207821
0.212567
0.213135
0.209276
0.208812
0.212018
0.211412
0.206756
0.205380
0.207101
0.204721
0.199034
0.655254
0.618749
0.561191
0.509409
0.472847
0.450383
0.437788
0.436443
0.440602
0.439048
0.431635
0.428309
0.430082
0.428629
0.423540
0.423190
0.427248
0.427520
0.423203
0.421308
0.421727
0.417392
0.409984
0.721419
0.685086
0.626944
0.574002
0.535869
0.512537
0.500154
0.499532
0.504727
0.503798
0.496541
0.493360
0.495366
0.493642
0.487760
0.486684
0.489970
0.489815
0.485412
0.483508
0.484001
0.479415
0.471547
0.826566
0.789274
0.726052
0.669747
0.628367
0.602595
0.588885
0.588567
0.597051
0.596701
0.587294
0.584603
0.589830
0.587875
0.578171
0.575846
0.578691
0.578048
0.573024
0.571405
0.572881
0.567966
0.558649
0.921902
0.883375
0.817279
0.756552
0.710097
0.680127
0.663373
0.660764
0.667725
0.667265
0.658837
0.657005
0.662544
0.660767
0.651148
0.648393
0.650531
0.649657
0.644877
0.643238
0.644186
0.639050
0.629974
0.995280
0.955708
0.889723
0.824687
0.772315
0.737104
0.715716
0.708367
0.709013
0.707761
0.703476
0.702954
0.706233
0.705076
0.699226
0.696937
0.698464
0.697675
0.693743
0.691856
0.691228
0.686136
0.678751
1.051008
1.010006
0.941326
0.872656
0.816168
0.776324
0.749798
0.737743
0.734687
0.732522
0.729768
0.731057
0.735726
0.735302
0.729712
0.727661
0.730184
0.729640
0.725164
0.723233
0.722539
0.717765
0.710985
1.091095
1.048595
0.976291
0.905146
0.847408
0.804560
0.773038
0.757567
0.752992
0.750162
0.747400
0.750457
0.758914
0.759001
0.750950
0.749321
0.755414
0.755079
0.747375
0.744984
0.746276
0.741802
0.733382
1.108848
1.065798
0.992550
0.920300
0.861508
0.817671
0.785179
0.768886
0.763685
0.760471
0.757392
0.760033
0.768091
0.767998
0.759982
0.758448
0.764630
0.764467
0.757038
0.754915
0.756379
0.752064
0.743789
1.110021
1.067369
0.995894
0.923838
0.864083
0.820979
0.790991
0.776098
0.770836
0.767368
0.763630
0.763695
0.767325
0.766336
0.760671
0.758923
0.762052
0.762039
0.758088
0.756883
0.756717
0.752398
0.745996
1.108346
1.066105
0.995646
0.924858
0.866950
0.825604
0.797298
0.784360
0.780866
0.777203
0.771273
0.768963
0.771054
0.768946
0.762483
0.760642
0.763602
0.763675
0.760072
0.759117
0.759159
0.754718
0.747943
1.107598
1.065742
0.995817
0.927115
0.873872
0.834348
0.805185
0.793831
0.794299
0.790478
0.780457
0.777003
0.784022
0.780995
0.767828
0.765555
0.774723
0.774851
0.764949
0.763770
0.766882
0.762388
0.752209
1.104866
1.063541
0.994512
0.926850
0.874549
0.835895
0.807612
0.796988
0.797894
0.793935
0.783223
0.778904
0.785134
0.781693
0.768447
0.766196
0.775425
0.775668
0.765924
0.764901
0.768185
0.763824
0.753702
1.100900
1.060066
0.991924
0.923939
0.868634
0.829887
0.804491
0.793978
0.792197
0.788144
0.779789
0.774704
0.774131
0.770748
0.764223
0.762475
0.765654
0.766034
0.762859
0.762424
0.763075
0.759002
0.752284
1.100733
1.059818
0.990860
0.922377
0.866016
0.826945
0.802058
0.791629
0.790018
0.785976
0.777543
0.772583
0.771233
0.768163
0.762971
0.761482
0.764811
0.765217
0.762063
0.761904
0.763037
0.759253
0.752583
1.103218
1.061494
0.988720
0.919466
0.862871
0.823759
0.799155
0.789494
0.793146
0.789143
0.775656
0.770449
0.769802
0.767103
0.761905
0.761277
0.770090
0.770389
0.761756
0.761334
0.765591
0.761907
0.752066
1.087565
1.046659
0.975251
0.907498
0.852070
0.813508
0.788924
0.779045
0.782575
0.778589
0.765342
0.760703
0.760696
0.758349
0.753170
0.752435
0.761064
0.761012
0.751870
0.750971
0.754899
0.751028
0.741093
1.046377
1.008030
0.943446
0.879844
0.827539
0.790560
0.766167
0.755501
0.754078
0.750178
0.742155
0.738817
0.739494
0.737464
0.732189
0.730380
0.733041
0.732402
0.727812
0.726203
0.726321
0.721999
0.715103
0.989469
0.953141
0.892596
0.833751
0.786543
0.752625
0.729312
0.719706
0.719750
0.716186
0.707605
0.704802
0.707479
0.705703
0.698865
0.696627
0.698841
0.697588
0.692071
0.689213
0.688201
0.683374
0.676482
0.904148
0.869518
0.811244
0.758392
0.720964
0.691636
0.668079
0.661328
0.670949
0.668020
0.651735
0.649206
0.660677
0.659100
0.643590
0.640566
0.644972
0.643243
0.634182
0.630125
0.631121
0.626069
0.616419
0.776718
0.744809
0.691791
0.645923
0.615605
0.591539
0.571152
0.566269
0.577112
0.574857
0.558934
0.556862
0.568896
0.567691
0.552382
0.549677
0.554517
0.552772
0.543306
0.539161
0.540448
0.535706
0.526153
0.607016
0.578741
0.534377
0.496205
0.470221
0.451589
0.437383
0.432996
0.436260
0.434647
0.427522
0.426237
0.430866
0.430278
0.423956
0.422555
0.425493
0.424157
0.417914
0.414758
0.414475
0.410515
0.404013
0.444017
0.418484
0.380070
0.349157
0.329938
0.316344
0.305089
0.301590
0.304141
0.303178
0.298178
0.297782
0.301980
0.302041
0.297569
0.296855
0.299787
0.298927
0.293866
0.291735
0.292388
0.289351
0.283543
0.333365
0.309538
0.274944
0.249164
0.235246
0.225147
0.215499
0.212608
0.215369
0.214858
0.210680
0.211047
0.215724
0.216235
0.212320
0.211933
0.215280
0.214746
0.210071
0.208658
0.210353
0.208007
0.202385
0.654770
0.617913
0.559804
0.507584
0.470949
0.448741
0.436368
0.434916
0.438980
0.438090
0.431928
0.429404
0.431308
0.429902
0.424823
0.423896
0.426984
0.426798
0.422765
0.421262
0.421714
0.417128
0.409483
0.721105
0.684338
0.625491
0.571886
0.533374
0.509869
0.497174
0.495960
0.500702
0.500205
0.494090
0.491759
0.494044
0.492422
0.486516
0.484940
0.487499
0.487189
0.483419
0.482356
0.483331
0.478825
0.470890
0.826582
0.788752
0.724634
0.667386
0.625260
0.598833
0.584234
0.582812
0.590422
0.590243
0.581873
0.580065
0.585735
0.583940
0.574176
0.571465
0.573903
0.573438
0.569370
0.569008
0.571405
0.566921
0.557741
0.922486
0.883335
0.816179
0.754297
0.706855
0.675997
0.658157
0.654329
0.660330
0.659896
0.652311
0.651257
0.657238
0.655626
0.645939
0.642889
0.644802
0.644265
0.640529
0.640238
0.642240
0.637676
0.628822
0.996602
0.956356
0.889229
0.822947
0.769537
0.733478
0.711194
0.702918
0.702884
0.701620
0.697862
0.697861
0.701419
0.700359
0.694448
0.691925
0.693283
0.692791
0.689739
0.688962
0.689219
0.684602
0.677389
1.052845
1.011197
0.941429
0.871577
0.814158
0.773658
0.746561
0.733991
0.730588
0.728413
0.725902
0.727423
0.732185
0.731770
0.726118
0.723899
0.726297
0.725936
0.722020
0.720782
0.720643
0.716142
0.709435
1.092826
1.049766
0.976577
0.904434
0.845981
0.802693
0.770863
0.755205
0.750564
0.747715
0.744934
0.747990
0.756390
0.756436
0.748356
0.746651
0.752689
0.752455
0.745023
0.742949
0.744502
0.740124
0.731681
1.109913
1.066377
0.992381
0.919317
0.860001
0.815904
0.783268
0.766942
0.761772
0.758526
0.755340
0.757923
0.765928
0.765828
0.757833
0.756324
0.762551
0.762469
0.755127
0.753058
0.754567
0.750249
0.741927
1.109986
1.066888
0.994717
0.922023
0.861923
0.818698
0.788660
0.773747
0.768477
0.764975
0.761213
0.761346
0.765088
0.764192
0.758608
0.756977
0.760254
0.760322
0.756327
0.754993
0.754708
0.750328
0.743906
1.106942
1.064321
0.993296
0.922102
0.864076
0.822745
0.794415
0.781405
0.777846
0.774157
0.768304
0.766230
0.768622
0.766728
0.760407
0.758753
0.761928
0.762072
0.758310
0.757069
0.756858
0.752311
0.745536
1.105086
1.062932
0.992585
0.923723
0.870603
0.831228
0.802057
0.790582
0.790934
0.787066
0.777143
0.774001
0.781418
0.778671
0.765689
0.763665
0.773093
0.773268
0.763097
0.761476
0.764199
0.759545
0.749370
1.101638
1.060137
0.990894
0.923313
0.871337
0.832966
0.804729
0.793976
0.794701
0.790602
0.779867
0.775734
0.782265
0.779074
0.766055
0.764146
0.773716
0.774013
0.763917
0.762340
0.765141
0.760567
0.750422
1.097451
1.056567
0.988451
0.920748
0.865913
0.827558
0.802300
0.791682
0.789648
0.785281
0.776647
0.771440
0.770911
0.767662
0.761414
0.760154
0.763824
0.764301
0.760721
0.759668
0.759801
0.755454
0.748642
1.097649
1.056773
0.987986
0.919887
0.864047
0.825420
0.800740
0.790228
0.788287
0.783741
0.774735
0.769309
0.767722
0.764662
0.759800
0.758969
0.762958
0.763522
0.759926
0.759097
0.759696
0.755583
0.748733
1.100784
1.059140
0.986591
0.917717
0.861569
0.822863
0.798475
0.788706
0.791942
0.787291
0.773031
0.767134
0.766101
0.763347
0.758511
0.758693
0.768335
0.768858
0.759752
0.758639
0.762424
0.758381
0.748240
1.085796
1.044955
0.973722
0.906245
0.851121
0.812822
0.788328
0.778239
0.781267
0.776573
0.762502
0.757131
0.756720
0.754346
0.749604
0.749785
0.759340
0.759575
0.749977
0.748391
0.751853
0.747645
0.737425
1.045177
1.006827
0.942281
0.878783
0.826598
0.789653
0.765104
0.754062
0.752073
0.747489
0.738746
0.734831
0.735230
0.733290
0.728569
0.727735
0.731358
0.731049
0.726063
0.723786
0.723387
0.718780
0.711744
0.988686
0.952282
0.891626
0.832694
0.785392
0.751268
0.727561
0.717414
0.716853
0.712707
0.703638
0.700563
0.703241
0.701729
0.695517
0.694269
0.697449
0.696550
0.690680
0.687186
0.685663
0.680611
0.673676
0.903741
0.868976
0.810470
0.757380
0.719695
0.689989
0.665869
0.658473
0.667498
0.664122
0.647595
0.645103
0.656839
0.655666
0.640797
0.638721
0.644079
0.642705
0.633304
0.628648
0.629144
0.623927
0.614321
0.776621
0.744565
0.691273
0.645100
0.614448
0.589959
0.568988
0.563461
0.573747
0.571156
0.555150
0.553259
0.565637
0.564837
0.550095
0.548229
0.553928
0.552540
0.542824
0.538210
0.539109
0.534290
0.524829
0.607211
0.578806
0.534196
0.495727
0.469424
0.450436
0.435773
0.430862
0.433654
0.431764
0.424587
0.423418
0.428248
0.427898
0.421971
0.421222
0.424861
0.423877
0.417565
0.414182
0.413748
0.409827
0.403443
0.444530
0.418892
0.380268
0.349086
0.329600
0.315775
0.304268
0.300448
0.302653
0.301451
0.296328
0.295859
0.300010
0.300076
0.295775
0.295482
0.298938
0.298411
0.293445
0.291342
0.292072
0.289188
0.283526
0.334132
0.310209
0.275419
0.249379
0.235228
0.224996
0.215261
0.212223
0.214753
0.214028
0.209649
0.209773
0.214216
0.214572
0.210664
0.210520
0.214250
0.214017
0.209542
0.208333
0.210251
0.208118
0.202649
0.651602
0.614434
0.556004
0.503312
0.466384
0.444017
0.431317
0.429294
0.432798
0.432520
0.428019
0.426736
0.429119
0.428110
0.423458
0.422272
0.424663
0.423980
0.419801
0.418105
0.418066
0.413097
0.405364
0.717171
0.680256
0.621574
0.567631
0.528714
0.504782
0.491347
0.488969
0.492360
0.492326
0.488314
0.487369
0.489833
0.488700
0.483755
0.482112
0.484048
0.483421
0.479782
0.478601
0.478931
0.474241
0.466706
0.818627
0.781091
0.720062
0.662825
0.619946
0.592786
0.577191
0.573738
0.577089
0.577180
0.573293
0.572935
0.576454
0.575265
0.569168
0.566892
0.568600
0.567992
0.564575
0.563990
0.565242
0.560743
0.552729
0.914785
0.875858
0.811697
0.749652
0.701280
0.669568
0.650707
0.644891
0.646681
0.646445
0.643179
0.643437
0.647214
0.646203
0.640215
0.637655
0.638877
0.638203
0.635084
0.634518
0.635415
0.630835
0.623086
0.993334
0.952780
0.885575
0.818480
0.764093
0.727280
0.704258
0.694975
0.693730
0.692726
0.690548
0.691463
0.694774
0.694178
0.689514
0.687040
0.687641
0.686848
0.684059
0.683020
0.682501
0.677700
0.670956
1.050110
1.008021
0.937863
0.866909
0.808321
0.767254
0.740074
0.727394
0.723822
0.721965
0.720136
0.721857
0.725925
0.725805
0.721344
0.718950
0.719763
0.718884
0.715657
0.714182
0.713172
0.708242
0.701700
1.088062
1.044789
0.972233
0.899095
0.838632
0.794965
0.764381
0.749293
0.744553
0.742021
0.739806
0.742129
0.747499
0.747693
0.742610
0.740398
0.742458
0.741551
0.736954
0.735018
0.734404
0.729434
0.722290
1.104451
1.060709
0.987353
0.913344
0.852065
0.807658
0.776373
0.760689
0.755464
0.752542
0.749943
0.751878
0.756954
0.757057
0.752066
0.750021
0.752219
0.751356
0.746660
0.744502
0.743659
0.738642
0.731582
1.105506
1.061939
0.989191
0.915416
0.854104
0.810538
0.780910
0.766218
0.761016
0.757890
0.754836
0.755372
0.758555
0.758124
0.753878
0.751971
0.753244
0.752448
0.748775
0.746520
0.744694
0.739557
0.733258
1.101766
1.058627
0.986801
0.914442
0.854878
0.813142
0.785323
0.772161
0.767902
0.764625
0.760375
0.759370
0.761330
0.760160
0.755660
0.753933
0.755336
0.754589
0.750813
0.748220
0.746095
0.740809
0.734464
1.098663
1.056062
0.985031
0.914688
0.858010
0.818147
0.791233
0.779327
0.776641
0.773156
0.767025
0.764881
0.767258
0.765427
0.759211
0.757552
0.760473
0.759802
0.754551
0.751613
0.750095
0.744734
0.737499
1.094477
1.052668
0.983005
0.914202
0.858859
0.820020
0.793908
0.782529
0.780001
0.776183
0.769264
0.766174
0.767763
0.765574
0.759434
0.758093
0.761365
0.760909
0.755711
0.752758
0.751266
0.745961
0.738760
1.089814
1.048876
0.980882
0.912865
0.857168
0.818470
0.793181
0.781696
0.778010
0.773752
0.767078
0.763217
0.762764
0.760539
0.756333
0.755597
0.758098
0.757983
0.754349
0.751716
0.749721
0.744572
0.738237
1.088427
1.047979
0.980548
0.912984
0.857208
0.818322
0.792907
0.781085
0.776970
0.772300
0.765281
0.761155
0.760368
0.758329
0.754822
0.754651
0.757689
0.757886
0.754429
0.752118
0.750600
0.745620
0.739145
1.087071
1.046755
0.978633
0.911480
0.856272
0.817308
0.791291
0.779203
0.775681
0.770691
0.762514
0.758380
0.758330
0.756604
0.753035
0.753530
0.758445
0.758825
0.753997
0.751780
0.751949
0.747044
0.738957
1.072629
1.033131
0.966359
0.900565
0.846299
0.807628
0.781383
0.768861
0.764988
0.759824
0.751703
0.747914
0.748342
0.747006
0.743729
0.744516
0.749645
0.749956
0.744783
0.742196
0.742133
0.737125
0.728993
1.037233
0.999432
0.936499
0.873531
0.821231
0.783709
0.757999
0.745220
0.740359
0.735259
0.728327
0.725214
0.725918
0.725049
0.722398
0.723110
0.726831
0.726819
0.722296
0.718868
0.716663
0.711377
0.704757
0.981824
0.945807
0.886229
0.827347
0.779095
0.744179
0.719668
0.707697
0.703742
0.699075
0.692281
0.689924
0.691875
0.691491
0.688539
0.689219
0.692919
0.692487
0.687067
0.682637
0.679602
0.674041
0.667538
0.894537
0.860496
0.804494
0.751294
0.710084
0.679416
0.656513
0.646496
0.645831
0.641932
0.633720
0.632082
0.636781
0.636775
0.631803
0.632299
0.637115
0.636348
0.629038
0.623874
0.621313
0.615770
0.608557
0.767871
0.736489
0.685653
0.639294
0.605057
0.579627
0.559976
0.551953
0.552682
0.549629
0.541932
0.540860
0.546149
0.546353
0.541262
0.541766
0.546773
0.546023
0.538622
0.533741
0.531856
0.526873
0.519862
0.602424
0.574128
0.529992
0.491155
0.463672
0.443970
0.428862
0.422573
0.422704
0.420474
0.415184
0.414514
0.418306
0.418566
0.415204
0.415868
0.420037
0.419649
0.414060
0.410486
0.409426
0.405526
0.399726
0.441226
0.415413
0.376578
0.344890
0.324742
0.310497
0.298618
0.294097
0.295175
0.293713
0.289146
0.288806
0.292553
0.292772
0.289442
0.289996
0.294186
0.294220
0.289656
0.287642
0.288368
0.285710
0.280405
0.331225
0.307014
0.271729
0.245132
0.230584
0.220168
0.210288
0.206998
0.209138
0.208200
0.203759
0.203698
0.207832
0.208007
0.204228
0.204566
0.209000
0.209295
0.205179
0.204326
0.206654
0.204886
0.199666
0.649902
0.612566
0.553904
0.500998
0.463966
0.441282
0.427877
0.425052
0.428083
0.428336
0.425289
0.425497
0.428947
0.428488
0.423973
0.422601
0.424665
0.423644
0.419232
0.417474
0.417358
0.412228
0.404339
0.715020
0.678003
0.619264
0.565264
0.526376
0.501945
0.487310
0.483652
0.486171
0.486581
0.484220
0.484995
0.488767
0.488295
0.483510
0.481837
0.483737
0.482873
0.478898
0.477617
0.477917
0.473156
0.465548
0.815511
0.777991
0.717314
0.660309
0.617742
0.589901
0.572445
0.567086
0.568948
0.569383
0.567536
0.569239
0.574444
0.574050
0.568087
0.565993
0.568228
0.567443
0.563220
0.562311
0.563779
0.559245
0.550903
0.911417
0.872432
0.808505
0.746574
0.698422
0.666002
0.645335
0.637727
0.638150
0.638238
0.636864
0.639075
0.644489
0.644280
0.638464
0.636117
0.637857
0.636915
0.632810
0.631699
0.632684
0.627972
0.619804
0.990490
0.949623
0.882029
0.814568
0.760038
0.722661
0.698538
0.688323
0.686641
0.686025
0.684976
0.687221
0.691627
0.691694
0.687319
0.684899
0.685372
0.684067
0.680456
0.678684
0.677719
0.672545
0.665487
1.047398
1.004818
0.933945
0.862380
0.803627
0.762217
0.734458
0.721690
0.718693
0.717295
0.715737
0.718052
0.722560
0.722931
0.718927
0.716430
0.716510
0.714812
0.710803
0.708434
0.706867
0.701248
0.693957
1.084905
1.041084
0.967834
0.894185
0.834066
0.790245
0.759040
0.744483
0.741701
0.739652
0.736321
0.738394
0.743384
0.743947
0.739705
0.737216
0.737677
0.735716
0.730824
0.728164
0.727318
0.721423
0.712849
1.100567
1.056249
0.982154
0.907630
0.846701
0.802173
0.770309
0.755166
0.751917
0.749508
0.745880
0.747743
0.752617
0.753160
0.748961
0.746527
0.746996
0.744905
0.739679
0.736549
0.735269
0.729206
0.720669
1.100999
1.056787
0.983014
0.908464
0.846875
0.803054
0.773086
0.758460
0.753987
0.751443
0.748884
0.750515
0.754624
0.754898
0.750996
0.748646
0.748761
0.746607
0.741439
0.737510
0.734470
0.728265
0.721079
1.097151
1.053227
0.979979
0.906531
0.846223
0.804037
0.775866
0.762388
0.758237
0.755605
0.752699
0.753687
0.757348
0.757182
0.752931
0.750761
0.751342
0.749184
0.743390
0.738727
0.735007
0.728703
0.721840
1.095281
1.051606
0.978131
0.906221
0.848292
0.807796
0.780584
0.768177
0.765181
0.762370
0.758112
0.758404
0.762417
0.761844
0.756520
0.754683
0.756890
0.754830
0.747479
0.742185
0.738883
0.732531
0.724948
1.090564
1.047788
0.975871
0.905679
0.849180
0.809664
0.783081
0.770964
0.767895
0.764667
0.759689
0.759144
0.762514
0.761733
0.756669
0.755409
0.758229
0.756523
0.749243
0.743922
0.740641
0.734336
0.726776
1.083454
1.042088
0.973294
0.904766
0.848635
0.809355
0.783137
0.770525
0.766080
0.762212
0.757253
0.755825
0.757654
0.756911
0.753448
0.753074
0.755616
0.754523
0.748862
0.744084
0.740488
0.734300
0.727396
1.080616
1.040192
0.972931
0.905663
0.850172
0.810804
0.783991
0.770617
0.765278
0.760761
0.755381
0.753449
0.754971
0.754481
0.751884
0.752620
0.756149
0.755715
0.750508
0.746269
0.743554
0.737471
0.729955
1.078570
1.038640
0.971279
0.905140
0.851196
0.811778
0.783468
0.769249
0.763504
0.758458
0.752450
0.750559
0.753570
0.753458
0.750275
0.752082
0.757813
0.757921
0.751781
0.748061
0.748309
0.742287
0.731928
1.064659
1.025570
0.959598
0.894800
0.841754
0.802560
0.773951
0.759246
0.753067
0.747698
0.741519
0.739693
0.742969
0.743239
0.740582
0.743052
0.749378
0.749716
0.743444
0.739505
0.739642
0.733607
0.723247
1.030686
0.993048
0.930541
0.867941
0.815911
0.777721
0.750318
0.735761
0.729349
0.723959
0.718033
0.716303
0.718691
0.719363
0.718334
0.721058
0.726405
0.726657
0.721026
0.716140
0.713135
0.707002
0.699436
0.976456
0.940459
0.880985
0.822099
0.773736
0.737983
0.711838
0.698164
0.692708
0.687705
0.681770
0.680615
0.683884
0.684992
0.683933
0.686728
0.692259
0.692271
0.685886
0.680161
0.676284
0.670084
0.663041
0.889986
0.855957
0.799954
0.746721
0.705681
0.674075
0.649054
0.637125
0.634337
0.630087
0.623269
0.622822
0.628195
0.629610
0.627102
0.629860
0.636885
0.636685
0.628314
0.622060
0.619064
0.613064
0.605240
0.764213
0.732816
0.681942
0.635478
0.601344
0.575043
0.553456
0.543674
0.542417
0.539044
0.532658
0.532654
0.538456
0.539846
0.536935
0.539473
0.546563
0.546427
0.538181
0.532484
0.530385
0.525136
0.517664
0.599934
0.571540
0.527256
0.488141
0.460351
0.440028
0.423861
0.416386
0.415430
0.412939
0.408214
0.408261
0.412656
0.413650
0.411443
0.413549
0.419177
0.419402
0.413538
0.409529
0.408285
0.404358
0.398540
0.439747
0.413812
0.374749
0.342756
0.322341
0.307804
0.295468
0.290324
0.290764
0.289088
0.284733
0.284636
0.288506
0.288917
0.286124
0.287611
0.292861
0.293492
0.289014
0.286967
0.287790
0.285347
0.280231
0.330374
0.306053
0.270537
0.243640
0.228889
0.218431
0.208546
0.205084
0.206883
0.205758
0.201281
0.201042
0.204868
0.204833
0.201172
0.202092
0.207339
0.208212
0.204407
0.203840
0.206515
0.205125
0.200204
0.648866
0.611479
0.552735
0.499923
0.463127
0.440228
0.426029
0.422458
0.425165
0.425840
0.423947
0.425544
0.430365
0.430404
0.425649
0.424103
0.426215
0.424995
0.420222
0.418560
0.418945
0.413842
0.405518
0.713837
0.676735
0.617853
0.564080
0.525747
0.500956
0.484904
0.480099
0.482188
0.482970
0.481770
0.484254
0.490212
0.490349
0.484779
0.483027
0.485630
0.484629
0.479749
0.478525
0.479955
0.475252
0.466602
0.814817
0.777113
0.715602
0.659101
0.617868
0.589549
0.569597
0.562578
0.564660
0.565425
0.564092
0.568222
0.578884
0.579245
0.569665
0.567523
0.573198
0.572304
0.564540
0.563667
0.570901
0.566397
0.552205
0.910169
0.870923
0.806031
0.744509
0.697620
0.664725
0.641638
0.632487
0.633293
0.633701
0.632669
0.637216
0.648029
0.648594
0.639227
0.636862
0.642024
0.640888
0.633074
0.631794
0.638468
0.633683
0.619517
0.987814
0.946618
0.878490
0.811072
0.757244
0.719520
0.693893
0.682858
0.681443
0.681168
0.680527
0.684123
0.690641
0.691349
0.686230
0.683825
0.685032
0.683315
0.678185
0.675862
0.675832
0.670387
0.661763
1.044591
1.001512
0.929836
0.858244
0.800580
0.759049
0.729918
0.717063
0.715701
0.714678
0.712189
0.714971
0.720562
0.721423
0.717230
0.714678
0.714842
0.712465
0.707110
0.704066
0.703240
0.697075
0.687937
1.082581
1.038056
0.963651
0.890420
0.834104
0.790413
0.755747
0.741832
0.744443
0.742760
0.734582
0.735792
0.741982
0.742901
0.737810
0.735228
0.735881
0.733043
0.726430
0.723497
0.725576
0.718924
0.705974
1.097565
1.052501
0.977167
0.903040
0.845917
0.801548
0.766251
0.751742
0.753884
0.751876
0.743500
0.744676
0.750916
0.751881
0.746783
0.744142
0.744671
0.741538
0.734369
0.730731
0.732164
0.725233
0.712295
1.096815
1.051872
0.976668
0.901859
0.841272
0.797398
0.766187
0.751556
0.748890
0.746840
0.743525
0.746112
0.751691
0.752646
0.748516
0.745787
0.745592
0.742238
0.734990
0.729623
0.726583
0.719481
0.710428
1.094055
1.049100
0.973362
0.899044
0.838969
0.796489
0.767249
0.753442
0.750182
0.748125
0.745678
0.748636
0.754751
0.755535
0.750738
0.748151
0.748838
0.745402
0.736855
0.730251
0.725986
0.718811
0.710561
1.100017
1.054294
0.972950
0.899139
0.842046
0.801023
0.771448
0.758588
0.758532
0.756350
0.750682
0.753496
0.761040
0.761656
0.755301
0.753291
0.758992
0.755646
0.742191
0.734605
0.734110
0.726867
0.714370
1.095017
1.050265
0.970575
0.898572
0.842925
0.802820
0.773726
0.760948
0.760582
0.757920
0.751652
0.753747
0.760815
0.761354
0.755392
0.754184
0.760737
0.757865
0.744486
0.736876
0.736446
0.729241
0.716708
1.079669
1.037477
0.966298
0.897167
0.841406
0.801627
0.773749
0.760083
0.755506
0.752026
0.748200
0.749274
0.754414
0.755049
0.751214
0.751118
0.754690
0.752700
0.744154
0.737444
0.733734
0.726651
0.717874
1.075440
1.034610
0.965778
0.898657
0.844331
0.804556
0.775525
0.760669
0.754561
0.750235
0.746171
0.746595
0.751843
0.752796
0.749615
0.751150
0.756275
0.755295
0.747435
0.741746
0.740311
0.733295
0.722530
1.080021
1.039239
0.965826
0.900137
0.852583
0.812731
0.776824
0.760301
0.752945
0.747934
0.743767
0.744945
0.757856
0.759267
0.749754
0.752536
0.763674
0.763623
0.752024
0.748093
0.758812
0.751856
0.729078
1.066595
1.026686
0.954724
0.890378
0.843713
0.804052
0.767807
0.750796
0.742975
0.737516
0.732933
0.733886
0.746832
0.748590
0.739793
0.743565
0.755655
0.756119
0.744594
0.740599
0.751346
0.744473
0.721740
1.026654
0.988764
0.925076
0.862768
0.812230
0.773544
0.743500
0.727387
0.720050
0.714465
0.709137
0.708914
0.714389
0.716411
0.715348
0.719851
0.727975
0.728528
0.720785
0.714934
0.713657
0.706867
0.696141
0.973458
0.937098
0.876455
0.817646
0.770893
0.734534
0.705472
0.690440
0.684669
0.679426
0.673372
0.673395
0.679127
0.681485
0.680795
0.685424
0.694060
0.694509
0.685881
0.679045
0.675986
0.669308
0.660289
0.892210
0.857361
0.797634
0.744806
0.711183
0.678913
0.645064
0.631468
0.629940
0.625440
0.616676
0.617266
0.626036
0.628601
0.625462
0.630320
0.645250
0.645571
0.630383
0.622887
0.623508
0.617153
0.604616
0.767475
0.735280
0.680713
0.634603
0.607773
0.580896
0.550775
0.539531
0.539738
0.536143
0.527664
0.528558
0.537610
0.539927
0.536086
0.540496
0.555303
0.555720
0.540889
0.534164
0.535789
0.530347
0.518367
0.599860
0.571192
0.526074
0.486934
0.460311
0.439661
0.421597
0.413348
0.412475
0.409801
0.404636
0.405276
0.411007
0.412524
0.410331
0.413619
0.421669
0.422441
0.415201
0.410739
0.410184
0.406293
0.399650
0.439989
0.414022
0.374739
0.342756
0.322726
0.308139
0.295228
0.289734
0.289967
0.288132
0.283664
0.283705
0.287859
0.288345
0.285685
0.287917
0.294436
0.295582
0.290837
0.288759
0.289947
0.287724
0.282529
0.331348
0.307131
0.271720
0.244890
0.230221
0.219897
0.210158
0.206688
0.208282
0.207013
0.202452
0.201987
0.205477
0.205210
0.201607
0.202985
0.208921
0.210266
0.206705
0.206359
0.209323
0.208259
0.203602
0.645047
0.607443
0.548382
0.495325
0.458408
0.435359
0.420870
0.416984
0.419552
0.420464
0.419174
0.421478
0.426862
0.427187
0.422470
0.420807
0.422744
0.421347
0.416444
0.414751
0.415140
0.409979
0.401562
0.710000
0.672693
0.613506
0.559470
0.520956
0.495910
0.479433
0.474187
0.476042
0.477038
0.476482
0.479733
0.486318
0.486798
0.481322
0.479510
0.482004
0.480884
0.475922
0.474708
0.476172
0.471462
0.462777
0.810773
0.772870
0.711070
0.654282
0.612812
0.584135
0.563612
0.556018
0.557750
0.558700
0.558064
0.563023
0.574373
0.575148
0.565743
0.563624
0.569273
0.568310
0.560466
0.559579
0.566819
0.562346
0.548190
0.905789
0.866313
0.801073
0.739198
0.692016
0.658745
0.635103
0.625411
0.625890
0.626478
0.626106
0.631463
0.642970
0.643982
0.634826
0.632522
0.637679
0.636452
0.628463
0.627036
0.633609
0.628822
0.614697
0.983039
0.941541
0.872939
0.805068
0.750910
0.712882
0.686889
0.675533
0.673981
0.673898
0.673791
0.678088
0.685251
0.686377
0.681449
0.679087
0.680232
0.678299
0.672791
0.670071
0.669747
0.664166
0.655505
1.039289
0.995852
0.923618
0.851519
0.793544
0.751834
0.722559
0.709636
0.708337
0.707536
0.705466
0.708827
0.714974
0.716209
0.712186
0.709634
0.709628
0.706858
0.700867
0.697111
0.695729
0.689246
0.679966
1.076601
1.031698
0.956722
0.882997
0.826441
0.782680
0.748009
0.734178
0.736995
0.735559
0.727724
0.729457
0.736141
0.737416
0.732497
0.729855
0.730195
0.726811
0.719383
0.715495
0.716816
0.709696
0.696508
1.090816
1.045389
0.969512
0.894949
0.837647
0.793248
0.757928
0.743450
0.745756
0.744010
0.736063
0.737898
0.744750
0.746121
0.741163
0.738391
0.738526
0.734760
0.726662
0.721941
0.722511
0.715058
0.701860
1.089340
1.044053
0.968352
0.893180
0.832444
0.788481
0.757087
0.742245
0.739535
0.737753
0.735114
0.738689
0.745192
0.746661
0.742602
0.739657
0.739046
0.735018
0.726773
0.720303
0.716385
0.708781
0.699519
1.086066
1.040798
0.964616
0.889993
0.829759
0.787082
0.757438
0.743124
0.739595
0.737814
0.736296
0.740602
0.747949
0.749377
0.744620
0.741735
0.741966
0.737838
0.728301
0.720648
0.715553
0.707930
0.699521
1.091808
1.045800
0.964044
0.889951
0.832643
0.791318
0.761175
0.747584
0.747066
0.745155
0.740605
0.745005
0.753964
0.755332
0.749063
0.746748
0.751977
0.747945
0.733531
0.724928
0.723614
0.715952
0.703346
1.086705
1.041716
0.961684
0.889450
0.833591
0.793134
0.763375
0.749749
0.748818
0.746382
0.741233
0.744940
0.753456
0.754805
0.749017
0.747620
0.753809
0.750320
0.736004
0.727387
0.726140
0.718513
0.705856
1.071319
1.028949
0.957542
0.888275
0.832386
0.792260
0.763673
0.749138
0.743974
0.740622
0.737746
0.740255
0.746757
0.748213
0.744696
0.744676
0.748153
0.745687
0.736230
0.728506
0.723988
0.716445
0.707480
1.067223
1.026270
0.957313
0.890131
0.835742
0.795652
0.765929
0.750245
0.743537
0.739234
0.735908
0.737494
0.743908
0.745681
0.743039
0.745010
0.750371
0.749109
0.740398
0.733674
0.731408
0.723899
0.712910
1.072079
1.031225
0.957791
0.892090
0.844501
0.804346
0.767767
0.750442
0.742442
0.737356
0.733756
0.735837
0.749712
0.751923
0.743142
0.746683
0.758352
0.758229
0.745901
0.740972
0.750885
0.743449
0.720445
1.059223
1.019240
0.947231
0.882818
0.836057
0.796069
0.759164
0.741372
0.732890
0.727274
0.723091
0.724730
0.738451
0.740950
0.732980
0.737715
0.750564
0.751160
0.739061
0.734194
0.744241
0.736981
0.714074
1.020085
0.982064
0.918198
0.855694
0.804940
0.765861
0.735150
0.718264
0.710275
0.704462
0.699381
0.699687
0.705787
0.708460
0.708232
0.713781
0.722836
0.723692
0.715555
0.709035
0.707243
0.700211
0.689404
0.967593
0.931075
0.870192
0.811104
0.764039
0.727226
0.697472
0.681630
0.675165
0.669654
0.663802
0.664285
0.670548
0.673482
0.673596
0.679274
0.688898
0.689781
0.680960
0.673676
0.670297
0.663525
0.654517
0.886963
0.851965
0.792012
0.738889
0.704913
0.672187
0.637671
0.623256
0.620988
0.616224
0.607699
0.608712
0.617898
0.620959
0.618588
0.624442
0.640333
0.641160
0.625952
0.618203
0.618665
0.612339
0.599890
0.762897
0.730570
0.675795
0.629416
0.602283
0.575049
0.544393
0.532455
0.532007
0.528189
0.519920
0.521134
0.530450
0.533109
0.529876
0.535136
0.550810
0.551755
0.537033
0.530228
0.531846
0.526546
0.514714
0.596046
0.567255
0.521941
0.482594
0.455803
0.434986
0.416643
0.407983
0.406694
0.403843
0.398746
0.399491
0.405261
0.406857
0.404973
0.408870
0.417642
0.418914
0.411888
0.407540
0.407166
0.403523
0.397073
0.436844
0.410800
0.371387
0.339284
0.319218
0.304680
0.291809
0.286247
0.286305
0.284338
0.279782
0.279651
0.283557
0.283857
0.281229
0.283798
0.290839
0.292424
0.287997
0.286231
0.287765
0.285873
0.280903
0.328671
0.304427
0.268955
0.242072
0.227448
0.217308
0.207835
0.204549
0.206138
0.204768
0.200003
0.199158
0.202207
0.201605
0.197869
0.199391
0.205677
0.207395
0.204218
0.204317
0.207721
0.207015
0.202586
0.640047
0.602130
0.542611
0.489018
0.451606
0.428424
0.414061
0.410207
0.412732
0.413722
0.412629
0.415031
0.420213
0.420635
0.416288
0.414579
0.416107
0.414555
0.409764
0.407913
0.407780
0.402464
0.394308
0.704987
0.667435
0.607922
0.553232
0.513848
0.488616
0.472574
0.467455
0.469126
0.470193
0.469941
0.473114
0.478816
0.479398
0.474947
0.473126
0.474718
0.473492
0.469239
0.467951
0.468305
0.463507
0.455809
0.804589
0.766585
0.705359
0.647679
0.604530
0.575583
0.556214
0.548913
0.549418
0.550412
0.550951
0.555278
0.562555
0.563425
0.558113
0.556138
0.558370
0.557356
0.552790
0.551747
0.553171
0.548694
0.540462
0.899591
0.860017
0.795366
0.732570
0.683686
0.650112
0.627589
0.618164
0.617334
0.617956
0.618840
0.623596
0.631095
0.632222
0.627152
0.625027
0.626816
0.625547
0.620798
0.619148
0.619775
0.614991
0.606919
0.977875
0.936175
0.
