# Supplementary material for: A computational model of spatio-temporal cardiac intracellular calcium handling with realistic structure and spatial flux distribution from sarcoplasmic reticulum and t-tubule reconstructions
Source: PLoS Comput Biol. 2017 Aug 31;13(8):e1005714. doi: 10.1371/journal.pcbi.1005714 (PMC5597258; doi:10.1371/journal.pcbi.1005714)
Supplement: S1 Code — Code provided in C/C++ and includes the structural datasets used in this study. Documentation is provided on use of and updating the code. Updates may also be available on Michael Colman’s website, http://www.physicsoftheheart.com and github repository: https://github.com/michaelcolman/CODE---PLOS-Comp-Biol-2017-Model-SR. (ZIP) [file pcbi.1005714.s001.zip › PLOS_SR_Clean/Spatial_diff_out/CaSR_output_0080.vtk]

# vtk DataFile Version 3.0
vtk output
ASCII
DATASET STRUCTURED_POINTS
DIMENSIONS 26 26 52
SPACING 1 1 1
ORIGIN 0 0 0
POINT_DATA 35152
SCALARS ImageFile float 1
LOOKUP_TABLE default
-100 -100 -100 -100 -100 -100 -100 -100 -100 -100 -100 -100 -100 -100 -100 -100 -100 -100 -100 -100 -100 -100 -100 -100 -100 -100 
-100 -100 -100 -100 -100 -100 -100 -100 -100 -100 -100 -100 -100 -100 -100 -100 -100 -100 -100 -100 -100 -100 -100 -100 -100 -100 
-100 -100 -100 -100 -100 -100 -100 -100 -100 -100 -100 -100 -100 -100 -100 -100 -100 -100 -100 -100 -100 -100 -100 -100 -100 -100 
-100 -100 -100 -100 -100 -100 -100 -100 -100 -100 -100 -100 -100 -100 -100 -100 -100 -100 -100 -100 -100 -100 -100 -100 -100 -100 
-100 -100 -100 -100 -100 -100 -100 -100 -100 -100 -100 -100 -100 -100 -100 -100 -100 -100 -100 -100 -100 -100 -100 -100 -100 -100 
-100 -100 -100 -100 -100 -100 -100 -100 -100 -100 -100 -100 -100 -100 -100 -100 -100 -100 -100 -100 -100 -100 -100 -100 -100 -100 
-100 -100 -100 -100 -100 -100 -100 -100 -100 -100 -100 -100 -100 -100 -100 -100 -100 -100 -100 -100 -100 -100 -100 -100 -100 -100 
-100 -100 -100 -100 -100 -100 -100 -100 -100 -100 -100 -100 -100 -100 -100 -100 -100 -100 -100 -100 -100 -100 -100 -100 -100 -100 
-100 -100 -100 -100 -100 -100 -100 -100 -100 -100 -100 -100 -100 -100 -100 -100 -100 -100 -100 -100 -100 -100 -100 -100 -100 -100 
-100 -100 -100 -100 -100 -100 -100 -100 -100 -100 -100 -100 -100 -100 -100 -100 -100 -100 -100 -100 -100 -100 -100 -100 -100 -100 
-100 -100 -100 -100 -100 -100 -100 -100 -100 -100 -100 -100 -100 -100 -100 -100 -100 -100 -100 -100 -100 -100 -100 -100 -100 -100 
-100 -100 -100 -100 -100 -100 -100 -100 -100 -100 -100 -100 -100 -100 -100 -100 -100 -100 -100 -100 -100 -100 -100 -100 -100 -100 
-100 -100 -100 -100 -100 -100 -100 -100 -100 -100 -100 -100 -100 -100 -100 -100 -100 -100 -100 -100 -100 -100 -100 -100 -100 -100 
-100 -100 -100 -100 -100 -100 -100 -100 -100 -100 -100 -100 -100 -100 -100 -100 -100 -100 -100 -100 -100 -100 -100 -100 -100 -100 
-100 -100 -100 -100 -100 -100 -100 -100 -100 -100 -100 -100 -100 -100 -100 -100 -100 -100 -100 -100 -100 -100 -100 -100 -100 -100 
-100 -100 -100 -100 -100 -100 -100 -100 -100 -100 -100 -100 -100 -100 -100 -100 -100 -100 -100 -100 -100 -100 -100 -100 -100 -100 
-100 -100 -100 -100 -100 -100 -100 -100 -100 -100 -100 -100 -100 -100 -100 -100 -100 -100 -100 -100 -100 -100 -100 -100 -100 -100 
-100 -100 -100 -100 -100 -100 -100 -100 -100 -100 -100 -100 -100 -100 -100 -100 -100 -100 -100 -100 -100 -100 -100 -100 -100 -100 
-100 -100 -100 -100 -100 -100 -100 -100 -100 -100 -100 -100 -100 -100 -100 -100 -100 -100 -100 -100 -100 -100 -100 -100 -100 -100 
-100 -100 -100 -100 -100 -100 -100 -100 -100 -100 -100 -100 -100 -100 -100 -100 -100 -100 -100 -100 -100 -100 -100 -100 -100 -100 
-100 -100 -100 -100 -100 -100 -100 -100 -100 -100 -100 -100 -100 -100 -100 -100 -100 -100 -100 -100 -100 -100 -100 -100 -100 -100 
-100 -100 -100 -100 -100 -100 -100 -100 -100 -100 -100 -100 -100 -100 -100 -100 -100 -100 -100 -100 -100 -100 -100 -100 -100 -100 
-100 -100 -100 -100 -100 -100 -100 -100 -100 -100 -100 -100 -100 -100 -100 -100 -100 -100 -100 -100 -100 -100 -100 -100 -100 -100 
-100 -100 -100 -100 -100 -100 -100 -100 -100 -100 -100 -100 -100 -100 -100 -100 -100 -100 -100 -100 -100 -100 -100 -100 -100 -100 
-100 -100 -100 -100 -100 -100 -100 -100 -100 -100 -100 -100 -100 -100 -100 -100 -100 -100 -100 -100 -100 -100 -100 -100 -100 -100 
-100 -100 -100 -100 -100 -100 -100 -100 -100 -100 -100 -100 -100 -100 -100 -100 -100 -100 -100 -100 -100 -100 -100 -100 -100 -100 
-100 -100 -100 -100 -100 -100 -100 -100 -100 -100 -100 -100 -100 -100 -100 -100 -100 -100 -100 -100 -100 -100 -100 -100 -100 -100 
-100 -100 -100 -100 -100 -100 -100 -100 -100 -100 -100 -100 -100 -100 -100 -100 -100 -100 -100 -100 -100 -100 -100 -100 -100 -100 
-100 -100 -100 -100 -100 -100 -100 -100 -100 -100 -100 -100 -100 -100 -100 -100 -100 -100 -100 -100 -100 -100 -100 -100 -100 -100 
-100 -100 -100 -100 -100 -100 -100 -100 -100 -100 -100 -100 -100 -100 -100 -100 -100 -100 -100 -100 -100 -100 -100 -100 -100 -100 
-100 -100 -100 -100 -100 -100 -100 -100 -100 -100 -100 -100 -100 -100 -100 -100 -100 -100 -100 -100 -100 -100 -100 -100 -100 -100 
-100 -100 -100 -100 -100 -100 -100 -100 -100 -100 -100 -100 -100 -100 -100 -100 -100 -100 -100 -100 -100 -100 -100 -100 -100 -100 
-100 -100 -100 -100 -100 -100 -100 -100 -100 -100 -100 -100 -100 -100 -100 -100 -100 -100 -100 -100 -100 -100 -100 -100 -100 -100 
-100 -100 -100 -100 -100 -100 -100 -100 -100 -100 -100 -100 -100 -100 -100 -100 -100 -100 -100 -100 -100 -100 -100 -100 -100 -100 
-100 -100 -100 -100 -100 -100 -100 -100 -100 -100 -100 -100 -100 -100 -100 -100 -100 -100 -100 -100 -100 -100 -100 -100 -100 -100 
-100 -100 -100 -100 -100 -100 -100 -100 -100 -100 -100 -100 -100 -100 -100 -100 -100 -100 -100 -100 -100 -100 -100 -100 -100 -100 
-100 -100 -100 -100 -100 -100 -100 -100 -100 -100 -100 -100 -100 -100 -100 -100 -100 -100 -100 -100 -100 -100 -100 -100 -100 -100 
-100 -100 -100 -100 -100 -100 -100 -100 -100 -100 -100 -100 -100 -100 -100 -100 -100 -100 -100 -100 -100 -100 -100 -100 -100 -100 
-100 -100 -100 -100 -100 -100 -100 -100 -100 -100 -100 -100 -100 -100 -100 -100 -100 -100 -100 -100 -100 -100 -100 -100 -100 -100 
-100 -100 -100 -100 -100 -100 -100 -100 -100 -100 -100 -100 -100 -100 -100 -100 -100 -100 -100 -100 -100 -100 -100 -100 -100 -100 
-100 -100 -100 -100 -100 -100 -100 -100 -100 -100 -100 -100 -100 -100 -100 -100 -100 -100 -100 -100 -100 -100 -100 -100 -100 -100 
-100 -100 -100 -100 -100 -100 -100 -100 -100 -100 -100 -100 -100 -100 -100 -100 -100 -100 -100 -100 -100 -100 -100 -100 -100 -100 
-100 -100 -100 -100 -100 -100 -100 -100 -100 -100 -100 -100 -100 -100 -100 -100 -100 -100 -100 -100 -100 -100 -100 -100 -100 -100 
-100 -100 -100 -100 -100 -100 -100 -100 -100 -100 -100 -100 -100 -100 -100 -100 -100 -100 -100 -100 -100 -100 -100 -100 -100 -100 
-100 -100 -100 -100 -100 -100 -100 -100 -100 -100 -100 -100 -100 -100 -100 -100 -100 -100 -100 -100 -100 -100 -100 -100 -100 -100 
-100 -100 -100 -100 -100 -100 -100 -100 -100 -100 -100 -100 -100 -100 -100 -100 -100 -100 -100 -100 -100 -100 -100 -100 -100 -100 
-100 -100 -100 -100 -100 -100 -100 -100 -100 -100 -100 -100 -100 -100 -100 -100 -100 -100 -100 -100 -100 -100 -100 -100 -100 -100 
-100 -100 -100 -100 -100 -100 -100 -100 -100 -100 -100 -100 -100 -100 -100 -100 -100 -100 -100 -100 -100 -100 -100 -100 -100 -100 
-100 -100 -100 -100 -100 -100 -100 -100 -100 -100 -100 -100 -100 -100 -100 -100 -100 -100 -100 -100 -100 -100 -100 -100 -100 -100 
-100 -100 -100 -100 -100 -100 -100 -100 -100 -100 -100 -100 -100 -100 -100 -100 -100 -100 -100 -100 -100 -100 -100 -100 -100 -100 
-100 -100 -100 -100 -100 -100 -100 -100 -100 -100 -100 -100 -100 -100 -100 -100 -100 -100 -100 -100 -100 -100 -100 -100 -100 -100 
-100 -100 -100 -100 -100 -100 -100 -100 -100 -100 -100 -100 -100 -100 -100 -100 -100 -100 -100 -100 -100 -100 -100 -100 -100 -100 
-100 -100 -100 -100 -100 -100 -100 -100 -100 -100 -100 -100 -100 -100 -100 -100 -100 -100 -100 -100 -100 -100 -100 -100 -100 -100 
-100 -100 -100 -100 -100 -100 -100 -100 -100 -100 -100 -100 -100 -100 -100 -100 -100 -100 -100 -100 -100 -100 -100 -100 -100 -100 
-100 -100 524.303355 524.587014 525.050722 525.609494 526.242830 526.953437 527.702102 528.464566 529.255092 530.090943 530.937849 531.775249 532.622905 533.498952 534.356532 535.154466 535.890880 536.572942 537.167785 537.655590 538.049337 538.358031 538.533860 -100 
-100 -100 523.696444 524.044335 524.573914 525.168895 525.822449 526.567973 527.339137 528.096989 528.875952 529.726759 530.583137 531.406938 532.239853 533.137649 534.018602 534.819154 535.551714 536.252585 536.862639 537.347590 537.738858 538.076129 538.279423 -100 
-100 -100 522.615458 523.081947 523.721610 524.367579 525.043589 525.855416 526.669948 527.418293 528.171368 529.057135 529.933338 530.728662 531.526278 532.469074 533.392766 534.193263 534.911831 535.652621 536.292811 536.769703 537.148988 537.542100 537.796051 -100 
-100 -100 521.397701 521.978735 522.715895 523.405316 524.097765 524.986615 525.853618 526.601853 527.329937 528.259597 529.156354 529.922647 530.676759 531.667654 532.629591 533.426485 534.125458 534.913795 535.588696 536.062003 536.426528 536.880591 537.182715 -100 
-100 -100 520.493840 521.037548 521.777560 522.510203 523.265995 524.170677 525.066722 525.864204 526.643772 527.553087 528.436052 529.215028 529.997211 530.953254 531.897201 532.706777 533.437524 534.216219 534.899427 535.407455 535.818631 536.261997 536.556285 -100 
-100 -100 519.582866 520.100514 520.833785 521.586262 522.379663 523.312298 524.247874 525.095534 525.917506 526.820831 527.693107 528.474755 529.265295 530.197700 531.123780 531.933250 532.677648 533.459802 534.158862 534.697236 535.141483 535.587340 535.880345 -100 
-100 -100 518.527564 519.089371 519.850101 520.599846 521.389125 522.378587 523.370482 524.245826 525.075763 526.004491 526.883010 527.641059 528.400055 529.347453 530.280030 531.069614 531.792504 532.608497 533.340739 533.887437 534.331343 534.816805 535.140792 -100 
-100 -100 517.546113 518.174820 518.970033 519.707692 520.469038 521.516586 522.553246 523.434433 524.249538 525.218482 526.115463 526.849725 527.564838 528.546296 529.492993 530.256148 530.939711 531.798035 532.561762 533.103832 533.527256 534.062910 534.423177 -100 
-100 -100 517.040025 517.603803 518.369520 519.127808 519.929928 520.936467 521.945902 522.837358 523.685297 524.637458 525.538420 526.310328 527.071051 528.008460 528.922688 529.692178 530.403199 531.222733 531.968331 532.531152 532.992103 533.495278 533.831041 -100 
-100 -100 516.629965 517.153176 517.899256 518.671651 519.493297 520.463097 521.434535 522.312157 523.167614 524.119757 525.039469 525.850072 526.644188 527.555609 528.442392 529.207439 529.924591 530.715375 531.442690 532.012431 532.489517 532.973037 533.291926 -100 
-100 -100 516.115468 516.674035 517.443672 518.215496 519.020792 519.989596 520.942587 521.780446 522.603427 523.589584 524.547437 525.370252 526.156796 527.080220 527.962180 528.697970 529.380501 530.176422 530.905084 531.457270 531.913620 532.418438 532.756600 -100 
-100 -100 515.646243 516.267450 517.072556 517.837731 518.612457 519.602826 520.553964 521.353292 522.129960 523.162173 524.155796 524.973306 525.727971 526.676878 527.559288 528.255616 528.883873 529.699662 530.435934 530.962296 531.380010 531.921008 532.286989 -100 
-100 -100 515.562319 516.128231 516.910338 517.694283 518.503172 519.461260 520.394742 521.214237 522.029951 523.025116 524.000298 524.836016 525.619527 526.518121 527.359283 528.048543 528.688882 529.453475 530.160265 530.696695 531.141244 531.637618 531.971308 -100 
-100 -100 515.507863 516.046043 516.818380 517.617954 518.449828 519.397622 520.328556 521.168082 522.008924 522.983105 523.942125 524.782508 525.572648 526.432115 527.233746 527.902592 528.533744 529.263578 529.949516 530.489618 530.944396 531.411327 531.721102 -100 
-100 -100 515.316269 515.902031 516.708088 517.511737 518.336192 519.310421 520.260256 521.095690 521.922637 522.916135 523.883425 524.705708 525.464153 526.319099 527.100439 527.721509 528.301066 529.032983 529.720144 530.240560 530.669283 531.147641 531.469587 -100 
-100 -100 515.172682 515.827382 516.671799 517.468761 518.267462 519.282155 520.257452 521.081550 521.877899 522.909113 523.893267 524.691290 525.403175 526.272135 527.043908 527.613102 528.123047 528.868013 529.553207 530.035974 530.414539 530.916594 531.259022 -100 
-100 -100 515.449884 516.037223 516.843864 517.647628 518.475894 519.461868 520.430574 521.287105 522.128815 523.123985 524.084498 524.894923 525.632355 526.451839 527.188356 527.759944 528.283815 528.951143 529.571153 530.030244 530.409433 530.853636 531.158292 -100 
-100 -100 515.760899 516.300927 517.070333 517.864071 518.697359 519.664625 520.631439 521.513795 522.385199 523.359623 524.303509 525.122800 525.874796 526.662898 527.374949 527.948117 528.472063 529.072596 529.622911 530.040003 530.395946 530.794536 531.069285 -100 
-100 -100 515.915162 516.478086 517.242929 518.001806 518.796175 519.770732 520.748842 521.629654 522.491634 523.478756 524.427909 525.238504 525.974713 526.765306 527.473086 528.027227 528.517729 529.089656 529.593221 529.947474 530.245933 530.640021 530.920077 -100 
-100 -100 516.092111 516.688506 517.439157 518.140727 518.866590 519.848694 520.830187 521.691961 522.522371 523.532283 524.489916 525.283949 525.990473 526.798081 527.508790 528.039152 528.486077 529.053931 529.530093 529.827021 530.059186 530.463975 530.754664 -100 
-100 -100 516.665533 517.135708 517.776635 518.430315 519.143463 520.045276 520.974898 521.839985 522.696024 523.658156 524.582064 525.384856 526.117408 526.886292 527.572481 528.117077 528.588619 529.105038 529.541537 529.841144 530.089035 530.420135 530.653120 -100 
-100 -100 517.216864 517.556490 518.075605 518.675893 519.369342 520.196554 521.072318 521.939007 522.814453 523.733967 524.623470 525.435066 526.189922 526.926778 527.590492 528.152573 528.649207 529.128435 529.536642 529.850300 530.115049 530.379948 530.551771 -100 
-100 -100 517.495129 517.762764 518.208397 518.771552 519.447315 520.235983 521.082533 521.948015 522.830571 523.730105 524.601816 525.417010 526.181468 526.904117 527.556576 528.127004 528.634851 529.098074 529.493049 529.813623 530.083871 530.315464 530.454087 -100 
-100 -100 -100 -100 -100 -100 -100 -100 -100 -100 -100 -100 -100 -100 -100 -100 -100 -100 -100 -100 -100 -100 -100 -100 -100 -100 
-100 -100 -100 -100 -100 -100 -100 -100 -100 -100 -100 -100 -100 -100 -100 -100 -100 -100 -100 -100 -100 -100 -100 -100 -100 -100 
-100 -100 -100 -100 -100 -100 -100 -100 -100 -100 -100 -100 -100 -100 -100 -100 -100 -100 -100 -100 -100 -100 -100 -100 -100 -100 
-100 -100 523.658506 524.006106 524.534990 525.128582 525.779729 526.521907 527.289569 528.044904 528.823321 529.675897 530.535822 531.363849 532.200471 533.100515 533.981694 534.780130 535.508118 536.202285 536.804456 537.281687 537.666631 537.999663 538.200882 -100 
-100 -100 522.819613 523.298279 523.935655 524.562496 525.213564 526.017088 526.821386 527.552715 528.290427 529.184529 530.068581 530.861682 531.652823 532.607815 533.537372 534.329771 535.032967 535.770638 536.402005 536.860005 537.218961 537.612633 537.869622 -100 
-100 -100 521.244592 522.021620 522.866089 523.524802 524.126088 525.078673 525.965925 526.637445 527.258215 528.274248 529.219748 529.928427 530.585791 531.688030 532.722997 533.486950 534.104762 534.959910 535.659792 536.065840 536.334588 536.877907 537.254584 -100 
-100 -100 519.437790 520.605266 521.660114 522.321694 522.794472 523.978384 524.977137 525.581351 526.009242 527.234743 528.261358 528.863660 529.292335 530.629609 531.785099 532.499189 532.957900 534.005459 534.796092 535.138084 535.241902 536.010771 536.522987 -100 
-100 -100 518.878695 519.766536 520.735741 521.480525 522.154628 523.218995 524.205034 524.925275 525.565460 526.614150 527.569156 528.246834 528.873231 530.001412 531.067809 531.834709 532.455519 533.363924 534.120255 534.554722 534.850468 535.463648 535.899578 -100 
-100 -100 518.124648 518.881236 519.790940 520.561566 521.315112 522.368512 523.388362 524.200933 524.950077 525.932547 526.845210 527.549560 528.242058 529.281124 530.292882 531.070214 531.745549 532.617610 533.378110 533.872937 534.255577 534.820665 535.224189 -100 
-100 -100 516.804781 517.713281 518.690224 519.414999 520.083063 521.281536 522.413909 523.244641 523.953077 525.014497 525.949426 526.582592 527.161452 528.289799 529.342422 530.061552 530.640905 531.624593 532.461703 532.940064 533.260960 533.940725 534.424346 -100 
-100 -100 515.355599 516.584584 517.680812 518.320469 518.766117 520.221987 521.484753 522.276570 522.824010 524.074444 525.075509 525.601755 525.937349 527.294651 528.435836 529.061335 529.422135 530.630039 531.571723 531.987014 532.122961 533.030647 533.638854 -100 
-100 -100 515.294953 516.202653 517.180907 517.910610 518.589250 519.805382 520.955446 521.800291 522.525413 523.615061 524.578386 525.229078 525.810361 526.926572 527.956139 528.648826 529.212287 530.203281 531.058933 531.556011 531.895417 532.597257 533.096153 -100 
-100 -100 515.126748 515.881019 516.793744 517.574320 518.349051 519.441921 520.497435 521.331942 522.107343 523.153381 524.130359 524.873528 525.571876 526.584739 527.544756 528.259176 528.893356 529.786279 530.588928 531.119227 531.534864 532.150373 532.590051 -100 
-100 -100 514.427690 515.313138 516.293209 517.056465 517.762172 518.899663 519.942594 520.680491 521.337139 522.501396 523.569149 524.310425 524.946057 526.032132 527.012189 527.663455 528.196571 529.157157 529.989544 530.470232 530.800609 531.507511 532.011702 -100 
-100 -100 513.556239 514.739299 515.840215 516.547290 517.067554 518.378363 519.464660 520.077313 520.488221 521.896191 523.082473 523.763314 524.198500 525.481662 526.523754 527.067631 527.371453 528.524045 529.428764 529.819278 529.940508 530.862635 531.482861 -100 
-100 -100 513.883311 514.778086 515.774835 516.555660 517.267866 518.389613 519.404238 520.114973 520.759500 521.936718 523.029661 523.791461 524.427920 525.485417 526.417398 527.014585 527.500302 528.429495 529.241760 529.708172 530.027487 530.725917 531.225519 -100 
-100 -100 514.022694 514.796278 515.745480 516.568245 517.363128 518.418772 519.409771 520.182210 520.928432 522.009534 523.047790 523.841874 524.548363 525.497737 526.352898 526.951249 527.485472 528.320247 529.088198 529.593892 529.989988 530.588675 531.018582 -100 
-100 -100 513.598356 514.534752 515.572143 516.379829 517.109559 518.255404 519.295620 520.034120 520.701303 521.867754 522.945127 523.691423 524.301741 525.305438 526.160473 526.664001 527.064453 527.981737 528.796738 529.263203 529.577298 530.252939 530.736155 -100 
-100 -100 513.014451 514.276879 515.447889 516.198662 516.743600 518.094105 519.220228 519.879113 520.335757 521.721153 522.884653 523.545089 523.939167 525.123061 526.023705 526.392513 526.521529 527.651062 528.544792 528.918570 529.021363 529.891495 530.478982 -100 
-100 -100 513.749629 514.691857 515.733954 516.544025 517.279505 518.441901 519.508177 520.276293 520.964486 522.131360 523.200400 523.936630 524.527795 525.491753 526.297339 526.749668 527.093056 527.939510 528.680065 529.079416 529.340234 529.980152 530.445712 -100 
-100 -100 514.307017 515.095167 516.051974 516.873088 517.672133 518.759712 519.805491 520.644602 521.440528 522.514470 523.531368 524.310827 524.987876 525.852173 526.604949 527.105879 527.533744 528.221978 528.834838 529.203290 529.491891 530.019025 530.413050 -100 
-100 -100 514.278327 515.200876 516.200898 516.960841 517.657418 518.821202 519.917863 520.741546 521.481298 522.621385 523.669946 524.424907 525.044545 525.955983 526.725733 527.190825 527.541115 528.237028 528.805379 529.063103 529.220662 529.812135 530.256650 -100 
-100 -100 514.088260 515.299105 516.372309 517.016684 517.475587 518.817623 519.985870 520.741989 521.303923 522.616562 523.731205 524.425296 524.885732 525.945411 526.765888 527.157034 527.324635 528.150865 528.730833 528.855649 528.769485 529.548514 530.088976 -100 
-100 -100 515.292477 516.087286 516.935436 517.585301 518.204117 519.281048 520.321113 521.138479 521.883902 522.985684 523.998318 524.752055 525.378862 526.258652 527.002067 527.470707 527.816232 528.441886 528.928945 529.133883 529.245323 529.754823 530.134198 -100 
-100 -100 516.381411 516.857582 517.485795 518.111178 518.796139 519.695576 520.623902 521.480756 522.327119 523.297092 524.224561 525.021014 525.743561 526.516227 527.200752 527.732754 528.186571 528.698422 529.123698 529.401311 529.626031 529.958076 530.194120 -100 
-100 -100 516.918385 517.252563 517.763547 518.357192 519.047237 519.873111 520.748834 521.617003 522.494714 523.415612 524.305396 525.117063 525.871605 526.606559 527.266751 527.824695 528.316552 528.789577 529.190674 529.498049 529.757959 530.018815 530.187831 -100 
-100 -100 -100 -100 -100 -100 -100 -100 -100 -100 -100 -100 -100 -100 -100 -100 -100 -100 -100 -100 -100 -100 -100 -100 -100 -100 
-100 -100 -100 -100 -100 -100 -100 -100 -100 -100 -100 -100 -100 -100 -100 -100 -100 -100 -100 -100 -100 -100 -100 -100 -100 -100 
-100 -100 -100 -100 -100 -100 -100 -100 -100 -100 -100 -100 -100 -100 -100 -100 -100 -100 -100 -100 -100 -100 -100 -100 -100 -100 
-100 -100 522.502265 522.968047 523.606019 524.248261 524.917035 525.717934 526.520490 527.259899 528.010706 528.902246 529.790325 530.599740 531.409602 532.359816 533.284641 534.079173 534.784110 535.504247 536.119775 536.572473 536.932294 537.312986 537.561200 -100 
-100 -100 521.170733 521.947352 522.790957 523.447539 524.043968 524.988380 525.866236 526.530461 527.149053 528.169305 529.123764 529.843021 530.509457 531.617093 532.653059 533.413209 534.021788 534.862347 535.544485 535.933069 536.188038 536.723137 537.096321 -100 
-100 -100 518.269614 519.984213 521.302867 521.897436 522.113175 523.555286 524.648467 525.089095 525.204188 526.725490 527.886103 528.341559 528.453057 530.136672 531.472918 532.097424 532.302383 533.588568 534.466232 534.656394 534.475507 535.535443 536.233344 -100 
-100 -100 513.986164 517.696275 519.659659 520.026101 519.065422 521.803158 523.276810 523.339324 522.086514 524.987133 526.520182 526.523496 525.115058 528.329577 530.147576 530.490217 529.541748 532.024398 533.248626 533.092391 531.674905 534.061536 535.253810 -100 
-100 -100 515.482372 517.377732 518.867551 519.542902 519.810431 521.405206 522.630517 523.115215 523.230290 524.807402 525.986637 526.382705 526.428356 528.169052 529.560366 530.173230 530.356899 531.730837 532.692189 532.902499 532.731845 533.902495 534.696668 -100 
-100 -100 515.381806 516.702580 517.964841 518.716669 519.291257 520.652681 521.859550 522.570916 523.099786 524.317470 525.342625 525.868144 526.280071 527.618142 528.826274 529.507088 529.963945 531.085307 531.989639 532.365179 532.540926 533.407378 534.052427 -100 
-100 -100 513.207682 515.138653 516.610560 517.166950 517.275869 519.176297 520.674042 521.341242 521.572627 523.134469 524.256322 524.550638 524.471431 526.262665 527.644521 528.134323 528.147491 529.735845 530.862842 531.119677 530.925796 532.242246 533.129701 -100 
-100 -100 509.454394 513.290666 515.258757 515.375649 513.858873 517.431205 519.447431 519.834481 518.827970 521.660163 523.094096 522.895506 521.147793 524.584362 526.418337 526.493863 524.998422 528.108096 529.678901 529.577302 527.988413 530.772953 532.172464 -100 
-100 -100 511.656944 513.582103 515.049391 515.605015 515.721182 517.642578 519.160403 519.839027 520.083933 521.683247 522.843348 523.160429 523.084220 524.859749 526.211168 526.663828 526.653689 528.258518 529.414664 529.694848 529.521047 530.867924 531.776963 -100 
-100 -100 512.307445 513.608704 514.855920 515.599464 516.181068 517.593591 518.840587 519.558050 520.091417 521.407689 522.529465 523.109929 523.531034 524.833600 525.968475 526.550462 526.932809 528.109634 529.087038 529.503638 529.705170 530.651367 531.353617 -100 
-100 -100 510.934746 512.776081 514.234829 514.882277 515.128424 516.840971 518.133429 518.577237 518.603702 520.422617 521.803045 522.300710 522.366014 524.044887 525.302197 525.701175 525.665836 527.220505 528.337378 528.586098 528.387406 529.752150 530.674501 -100 
-100 -100 507.993604 511.593776 513.537424 513.862899 512.787447 515.804419 517.394784 517.326718 515.692404 519.166393 521.041197 521.184810 519.804941 522.931129 524.560212 524.531521 523.009816 526.008694 527.512718 527.357277 525.705407 528.550188 529.981562 -100 
-100 -100 510.405429 512.259405 513.742321 514.417836 514.677599 516.365519 517.615018 518.016828 518.021863 519.861321 521.280019 521.810724 521.883888 523.526723 524.723506 525.055687 524.963391 526.486851 527.585797 527.821411 527.611839 528.967327 529.884669 -100 
-100 -100 511.235188 512.562868 513.865449 514.682971 515.312912 516.654448 517.791789 518.401697 518.871662 520.254123 521.478609 522.149242 522.606010 523.817398 524.809963 525.239025 525.491545 526.620289 527.575399 527.974343 528.159865 529.086714 529.777271 -100 
-100 -100 510.011674 511.975178 513.539110 514.253910 514.527244 516.260549 517.555789 518.014258 518.081698 519.873716 521.255311 521.767698 521.818613 523.384306 524.468118 524.643490 524.379902 525.970098 527.129163 527.401136 527.217336 528.528322 529.415677 -100 
-100 -100 507.184984 511.058824 513.157471 513.544568 512.462100 515.579095 517.249839 517.291823 515.835697 519.160593 520.964027 521.087858 519.693288 522.661816 524.078399 523.734859 521.755014 524.997980 526.617619 526.517620 524.938994 527.652859 529.019150 -100 
-100 -100 510.197329 512.175190 513.751241 514.471615 514.752459 516.509547 517.841675 518.343516 518.443057 520.230757 521.600335 522.106619 522.143325 523.659963 524.685173 524.806708 524.485083 525.992957 527.065194 527.260850 527.017943 528.291211 529.160693 -100 
-100 -100 511.570199 512.942815 514.274105 515.094930 515.727826 517.123993 518.348578 519.069821 519.632570 520.980968 522.167671 522.839836 523.294035 524.384310 525.246354 525.577842 525.734672 526.679000 527.442213 527.679624 527.743232 528.595166 529.249463 -100 
-100 -100 510.816458 512.796038 514.332053 514.986332 515.203035 516.997810 518.406254 519.039325 519.294063 520.971931 522.288956 522.866959 523.043246 524.405806 525.364840 525.585228 525.434172 526.602857 527.366690 527.342780 526.940288 528.188172 529.051232 -100 
-100 -100 508.450514 512.336972 514.340097 514.583139 513.325427 516.538787 518.342411 518.650940 517.638527 520.585508 522.250557 522.538851 521.593507 524.069546 525.316019 525.206061 523.844023 526.161934 527.164190 526.663499 524.744194 527.459206 528.810860 -100 
-100 -100 512.282121 514.061571 515.392892 515.932090 516.084253 517.760119 519.094099 519.740600 520.028999 521.637336 522.896205 523.488057 523.697869 525.003463 525.923689 526.174009 526.051706 527.116446 527.771395 527.703109 527.271500 528.398381 529.161156 -100 
-100 -100 514.794221 515.583112 516.421955 517.063354 517.676949 518.751706 519.792060 520.612078 521.360926 522.464636 523.477548 524.230981 524.856420 525.732283 526.469426 526.930429 527.266492 527.879709 528.352640 528.544545 528.645541 529.147205 529.521912 -100 
-100 -100 515.870687 516.329079 516.951688 517.589113 518.292559 519.190117 520.119436 520.988239 521.849724 522.815102 523.739488 524.541896 525.272673 526.035783 526.712235 527.245101 527.702531 528.200647 528.616332 528.897014 529.129869 529.449057 529.674413 -100 
-100 -100 -100 -100 -100 -100 -100 -100 -100 -100 -100 -100 -100 -100 -100 -100 -100 -100 -100 -100 -100 -100 -100 -100 -100 -100 
-100 -100 -100 -100 -100 -100 -100 -100 -100 -100 -100 -100 -100 -100 -100 -100 -100 -100 -100 -100 -100 -100 -100 -100 -100 -100 
-100 -100 -100 -100 -100 -100 -100 -100 -100 -100 -100 -100 -100 -100 -100 -100 -100 -100 -100 -100 -100 -100 -100 -100 -100 -100 
-100 -100 521.171401 521.751455 522.486510 523.170176 523.848621 524.713309 525.552266 526.278703 527.000461 527.943181 528.867338 529.665854 530.447564 531.454972 532.420337 533.206462 533.878514 534.623861 535.246247 535.667860 535.991804 536.421963 536.714119 -100 
-100 -100 519.256384 520.423091 521.477208 522.135741 522.597090 523.757026 524.726305 525.306557 525.726199 526.964316 528.018234 528.652307 529.107631 530.460106 531.619150 532.324961 532.760660 533.768561 534.509435 534.802132 534.868239 535.617607 536.123108 -100 
-100 -100 513.885697 517.595142 519.559360 519.926654 518.960118 521.678456 523.126573 523.167246 521.905507 524.816302 526.371613 526.400231 525.012336 528.237263 530.057998 530.396787 529.434267 531.888150 533.074765 532.880786 531.435402 533.811558 535.002331 -100 
-100 -100 497.961854 513.479098 517.327227 516.604532 506.793434 518.490590 521.222810 519.852278 508.716273 521.507685 524.435000 522.877456 510.626957 524.732309 528.197260 527.431941 518.068721 528.975679 531.366387 529.881623 519.395841 530.935444 533.700195 -100 
-100 -100 510.690776 514.655251 516.835515 517.277732 516.335487 519.254001 520.865669 520.942871 519.655928 522.653496 524.240712 524.184874 522.691511 526.012540 527.911770 528.222960 527.208543 529.792220 531.091207 530.909607 529.452066 531.984277 533.305378 -100 
-100 -100 512.289169 514.370535 516.006880 516.688221 516.901988 518.746354 520.176880 520.747473 520.895733 522.524114 523.716946 524.037029 523.983920 525.817229 527.260380 527.799568 527.865619 529.396323 530.476576 530.688843 530.484294 531.809267 532.728053 -100 
-100 -100 508.156392 512.205217 514.349319 514.523426 513.003950 516.670851 518.738807 519.085890 518.013576 520.917424 522.398733 522.162019 520.356509 523.892439 525.806815 525.875243 524.336020 527.507529 529.111699 528.969283 527.327683 530.199801 531.679203 -100 
-100 -100 492.666154 508.626761 512.453013 510.963134 497.517893 513.171999 517.033917 516.211224 505.931215 518.079976 520.767116 518.754325 504.855039 520.452064 524.066428 522.614551 510.098980 524.271238 527.461063 525.920546 513.943791 527.261910 530.467185 -100 
-100 -100 506.547166 510.586101 512.721692 512.892005 511.379540 515.076173 517.172475 517.533752 516.473358 519.423507 520.948376 520.735317 518.931527 522.448652 524.327799 524.352082 522.784292 525.985726 527.632472 527.520675 525.901316 528.812324 530.318131 -100 
-100 -100 509.109448 511.151094 512.757501 513.415862 513.622063 515.546988 517.036402 517.605080 517.723912 519.499830 520.816026 521.198344 521.154057 522.942910 524.296718 524.704554 524.650501 526.296649 527.490971 527.752867 527.556545 529.001658 529.998192 -100 
-100 -100 506.068971 509.872694 511.972724 512.330243 511.245869 514.420280 516.141238 516.099314 514.438962 517.986688 519.888654 519.964788 518.504341 521.736011 523.455567 523.422557 521.863414 524.969587 526.552139 526.384804 524.699118 527.663295 529.195971 -100 
-100 -100 492.382390 507.159788 510.860022 509.925576 499.118009 511.995516 514.962848 513.143405 499.494291 515.021099 518.665376 517.325254 505.208361 519.102767 522.279914 520.726330 508.454864 522.226199 525.283666 523.625910 511.317539 524.956503 528.239484 -100 
-100 -100 505.556620 509.376274 511.507760 511.904328 510.843494 513.986494 515.654591 515.560396 513.870075 517.444868 519.393090 519.509921 518.062919 521.250758 522.900227 522.790820 521.165273 524.238634 525.800606 525.616217 523.916587 526.869366 528.396389 -100 
-100 -100 508.072661 510.147141 511.827886 512.596914 512.899320 514.710132 516.050522 516.471548 516.480044 518.364842 519.818630 520.323557 520.350791 522.008852 523.186002 523.408355 523.186093 524.799751 525.976541 526.217354 526.002716 527.422009 528.404887 -100 
-100 -100 504.966305 509.045955 511.318713 511.767631 510.692820 513.924338 515.659067 515.659155 514.133164 517.558113 519.436145 519.536872 518.091531 521.163009 522.658612 522.301157 520.279980 523.631865 525.334806 525.227521 523.620705 526.464925 527.940673 -100 
-100 -100 490.551242 506.488136 510.513049 509.644041 498.559895 511.833723 514.948344 513.370447 500.649313 515.276901 518.730847 517.386719 505.449568 518.963627 521.825465 519.663384 505.346784 520.925564 524.374004 522.894293 511.137088 524.171762 527.312441 -100 
-100 -100 505.212069 509.315008 511.606943 512.064018 510.996057 514.254572 516.030379 516.081072 514.595562 518.008480 519.870802 519.969924 518.516746 521.527745 522.954301 522.539253 520.459851 523.718052 525.324104 525.133925 523.464152 526.269800 527.727530 -100 
-100 -100 508.496403 510.657313 512.389680 513.164480 513.457598 515.343150 516.791360 517.359720 517.516558 519.315877 520.711271 521.239409 521.311194 522.790445 523.801881 523.927038 523.634147 525.012824 525.962920 526.022797 525.673974 527.019002 527.966579 -100 
-100 -100 505.911701 510.072955 512.328930 512.689441 511.477999 514.852765 516.757828 517.043033 515.970534 519.028056 520.775069 521.034862 520.022778 522.581888 523.872721 523.696939 522.250339 524.688477 525.798025 525.303747 523.367442 526.233878 527.713254 -100 
-100 -100 491.686823 508.031362 511.990992 510.881921 499.066286 512.989900 516.388227 515.418002 504.986139 517.411303 520.477730 519.625740 510.344264 521.165933 523.576370 522.166285 511.885731 523.086875 525.291637 523.179634 510.380054 524.076807 527.303543 -100 
-100 -100 507.819694 511.704147 513.704365 513.945387 512.687348 515.902702 517.711933 518.028447 517.023012 519.972367 521.638208 521.927458 520.981089 523.450172 524.686963 524.566273 523.189355 525.484923 526.461834 525.937260 523.999373 526.702970 528.049217 -100 
-100 -100 512.961589 514.163739 515.223275 515.855341 516.307178 517.647814 518.820245 519.585149 520.156204 521.473252 522.588749 523.282548 523.739714 524.789274 525.594506 525.967304 526.110995 526.904729 527.447813 527.538049 527.424349 528.184266 528.714371 -100 
-100 -100 514.671869 515.252868 515.979181 516.658490 517.370822 518.347916 519.331473 520.201624 521.042176 522.057686 523.016145 523.809146 524.511476 525.307513 525.999943 526.508021 526.926951 527.458058 527.892513 528.150700 528.351833 528.733553 529.010662 -100 
-100 -100 -100 -100 -100 -100 -100 -100 -100 -100 -100 -100 -100 -100 -100 -100 -100 -100 -100 -100 -100 -100 -100 -100 -100 -100 
-100 -100 -100 -100 -100 -100 -100 -100 -100 -100 -100 -100 -100 -100 -100 -100 -100 -100 -100 -100 -100 -100 -100 -100 -100 -100 
-100 -100 -100 -100 -100 -100 -100 -100 -100 -100 -100 -100 -100 -100 -100 -100 -100 -100 -100 -100 -100 -100 -100 -100 -100 -100 
-100 -100 520.111760 520.654483 521.393846 522.121516 522.856499 523.716928 524.558444 525.311957 526.077466 527.012177 527.948394 528.789021 529.622945 530.608911 531.560458 532.354944 533.042542 533.746664 534.336185 534.751438 535.091767 535.498390 535.780005 -100 
-100 -100 518.555278 519.441549 520.412876 521.159283 521.817049 522.829987 523.748952 524.412514 525.030811 526.108335 527.124587 527.871807 528.554951 529.712602 530.786908 531.542660 532.124073 532.953801 533.607906 533.939971 534.159630 534.742673 535.173074 -100 
-100 -100 515.262859 517.154298 518.649951 519.338838 519.601459 521.135210 522.277584 522.689000 522.769931 524.381944 525.632062 526.105781 526.212807 527.977881 529.375832 529.985413 530.140496 531.433107 532.284689 532.382691 532.130000 533.286420 534.088748 -100 
-100 -100 510.591269 514.548743 516.735444 517.198865 516.266798 519.128440 520.664791 520.673727 519.348889 522.381605 524.030960 524.040297 522.598376 525.930458 527.832222 528.148115 527.124037 529.641675 530.851245 530.575618 529.046677 531.585949 532.926139 -100 
-100 -100 511.968609 514.075754 515.779318 516.569220 516.896297 518.603101 519.892771 520.350730 520.432187 522.112561 523.391928 523.805990 523.844453 525.674254 527.132955 527.728239 527.863188 529.263103 530.221251 530.354554 530.125215 531.412907 532.327149 -100 
-100 -100 511.740582 513.257400 514.730072 515.607554 516.260240 517.738104 519.022643 519.734091 520.255993 521.562911 522.676373 523.224436 523.639805 525.048827 526.310268 526.975165 527.398872 528.556801 529.486834 529.834586 529.995698 530.957789 531.698604 -100 
-100 -100 509.313498 511.484105 513.195103 513.876906 514.055455 516.105100 517.709445 518.383338 518.601614 520.271107 521.489511 521.794747 521.700308 523.573118 525.011759 525.471371 525.438846 527.102004 528.298161 528.555583 528.359242 529.786429 530.775883 -100 
-100 -100 505.323641 509.461211 511.700654 511.934938 510.463803 514.229235 516.382804 516.773558 515.730732 518.703101 520.247353 520.041596 518.246362 521.790564 523.693531 523.721968 522.153936 525.383864 527.060784 526.968530 525.366893 528.292072 529.811353 -100 
-100 -100 507.620413 509.785859 511.493257 512.177637 512.373629 514.464765 516.114877 516.823865 517.069799 518.776571 520.024160 520.341502 520.242454 522.096445 523.505263 523.932247 523.886247 525.582713 526.829808 527.132731 526.971882 528.432982 529.442438 -100 
-100 -100 508.369021 509.868191 511.327924 512.201935 512.879958 514.452557 515.832786 516.601398 517.158087 518.560860 519.750088 520.329583 520.737318 522.104633 523.294172 523.868012 524.235414 525.483279 526.532379 526.969120 527.189576 528.235386 529.027358 -100 
-100 -100 506.945390 509.004257 510.681923 511.448637 511.777387 513.672241 515.117692 515.616143 515.658337 517.571133 519.015765 519.493385 519.524813 521.284549 522.610988 523.000582 522.939208 524.571450 525.755893 526.003986 525.802083 527.282575 528.310491 -100 
-100 -100 503.909103 507.774395 509.959289 510.392226 509.372282 512.607407 514.372992 514.352567 512.710513 516.300614 518.245797 518.347599 516.900438 520.136810 521.852246 521.802570 520.226520 523.322631 524.897039 524.715698 523.025709 526.015647 527.575268 -100 
-100 -100 506.446708 508.524190 510.236405 511.043575 511.396163 513.270989 514.675373 515.133282 515.153916 517.083128 518.560098 519.065842 519.101451 520.821782 522.085197 522.405298 522.280093 523.866178 525.012551 525.227530 525.000909 526.467934 527.491090 -100 
-100 -100 507.354196 508.892881 510.430849 511.406308 512.155200 513.664503 514.937310 515.601243 516.094587 517.554292 518.833943 519.494225 519.931018 521.200046 522.242493 522.659741 522.885456 524.054269 525.038724 525.415183 525.589972 526.610712 527.394431 -100 
-100 -100 506.052898 508.278018 510.118979 511.007968 511.399127 513.309860 514.738030 515.232255 515.303194 517.186711 518.636025 519.135474 519.155236 520.787116 521.920856 522.068479 521.756602 523.391495 524.577272 524.806386 524.589022 526.012815 527.011350 -100 
-100 -100 503.145780 507.348767 509.765843 510.329682 509.345336 512.662049 514.470966 514.526980 513.042243 516.485164 518.372417 518.472715 517.021099 520.077826 521.550946 521.159086 519.098078 522.406080 524.058814 523.893143 522.246222 525.107959 526.611243 -100 
-100 -100 506.406316 508.651105 510.511718 511.412295 511.811074 513.737165 515.189499 515.715141 515.810318 517.686947 519.125956 519.622357 519.627150 521.201122 522.262791 522.343138 521.962629 523.508069 524.602120 524.751474 524.473103 525.858582 526.838960 -100 
-100 -100 508.035231 509.630598 511.213822 512.206499 512.959881 514.505158 515.837807 516.588169 517.158295 518.579489 519.826459 520.496962 520.931641 522.059942 522.942498 523.233573 523.341165 524.311402 525.094612 525.302143 525.349959 526.294599 527.042186 -100 
-100 -100 507.408545 509.629680 511.419836 512.228495 512.542674 514.492096 516.011291 516.662498 516.909013 518.670734 520.055516 520.625979 520.770145 522.176715 523.154700 523.318882 523.100751 524.311619 525.109140 525.052414 524.623365 525.980629 526.949470 -100 
-100 -100 505.176478 509.343764 511.609957 511.984662 510.788652 514.172808 516.093365 516.403422 515.354503 518.407905 520.152166 520.421742 519.420644 521.959867 523.231634 523.048371 521.591414 523.980630 525.033603 524.489354 522.516805 525.371037 526.847657 -100 
-100 -100 509.454567 511.436447 512.977112 513.639953 513.868064 515.673981 517.101135 517.761211 518.039751 519.720106 521.036905 521.621578 521.801419 523.143239 524.077089 524.276714 524.096041 525.203139 525.894642 525.804366 525.352316 526.575185 527.428477 -100 
-100 -100 512.425987 513.342062 514.332428 515.085883 515.782384 516.951939 518.062677 518.907991 519.667688 520.814592 521.864170 522.620758 523.236891 524.128720 524.870893 525.305785 525.615274 526.248459 526.743856 526.933456 527.038173 527.596635 528.025086 -100 
-100 -100 513.773402 514.321742 515.063676 515.802684 516.587205 517.561885 518.549540 519.448083 520.328048 521.323653 522.273973 523.083519 523.813228 524.584435 525.263114 525.782627 526.228125 526.737797 527.169665 527.456831 527.702171 528.059525 528.319686 -100 
-100 -100 -100 -100 -100 -100 -100 -100 -100 -100 -100 -100 -100 -100 -100 -100 -100 -100 -100 -100 -100 -100 -100 -100 -100 -100 
-100 -100 -100 -100 -100 -100 -100 -100 -100 -100 -100 -100 -100 -100 -100 -100 -100 -100 -100 -100 -100 -100 -100 -100 -100 -100 
-100 -100 -100 -100 -100 -100 -100 -100 -100 -100 -100 -100 -100 -100 -100 -100 -100 -100 -100 -100 -100 -100 -100 -100 -100 -100 
-100 -100 518.989100 519.505573 520.242714 520.997469 521.767548 522.629347 523.472929 524.244272 525.040067 525.988494 526.952411 527.837771 528.713455 529.691905 530.631243 531.424084 532.109835 532.777880 533.329328 533.720163 534.054338 534.453690 534.736263 -100 
-100 -100 517.616704 518.367879 519.286748 520.077028 520.820495 521.777818 522.668433 523.368642 524.068887 525.111414 526.142313 526.976363 527.772336 528.855458 529.879635 530.649088 531.273115 532.010133 532.590227 532.901171 533.148387 533.683945 534.095835 -100 
-100 -100 515.031455 516.332426 517.611235 518.420401 519.025771 520.236809 521.247476 521.781882 522.212152 523.527783 524.719988 525.419759 525.970136 527.336398 528.550682 529.244388 529.677452 530.622476 531.290184 531.416423 531.400264 532.287870 532.983956 -100 
-100 -100 512.117536 514.154584 515.809739 516.588397 516.904103 518.533777 519.720389 520.067659 520.055643 521.835368 523.229526 523.749475 523.867711 525.689413 527.125632 527.703490 527.801361 529.116233 529.929575 529.850293 529.385639 530.818870 531.836815 -100 
-100 -100 511.637252 513.136375 514.624055 515.556395 516.251641 517.621165 518.764930 519.346653 519.788545 521.168993 522.398392 523.063384 523.571052 524.985157 526.246227 526.931252 527.360576 528.404794 529.180748 529.362133 529.392094 530.396686 531.190644 -100 
-100 -100 510.763252 512.032169 513.426046 514.418497 515.266495 516.598820 517.794651 518.556205 519.221686 520.447350 521.580968 522.300751 522.944416 524.181866 525.333131 526.042130 526.592532 527.590213 528.429158 528.822207 529.110236 529.939288 530.598448 -100 
-100 -100 508.755040 510.362791 511.922796 512.844793 513.530515 515.135982 516.533522 517.306492 517.866946 519.261368 520.456900 521.059645 521.501623 522.899376 524.116529 524.705940 525.072692 526.324328 527.367776 527.800742 528.022843 529.030302 529.798388 -100 
-100 -100 506.457475 508.740726 510.562527 511.331984 511.589827 513.699718 515.347448 516.022937 516.222544 518.024725 519.369012 519.778877 519.769797 521.591343 522.969393 523.371530 523.305797 525.034532 526.321697 526.675674 526.574620 527.993206 528.975703 -100 
-100 -100 506.971393 508.579420 510.141808 511.072770 511.786908 513.453498 514.924518 515.763025 516.370466 517.789586 518.991485 519.587464 520.014962 521.395005 522.591737 523.164040 523.534330 524.828280 525.936412 526.436024 526.709915 527.742622 528.519152 -100 
-100 -100 507.193926 508.463387 509.860327 510.863135 511.760211 513.229254 514.586089 515.486017 516.248199 517.521150 518.664511 519.367309 519.978794 521.179452 522.283896 522.944890 523.488862 524.581796 525.564194 526.102414 526.502411 527.376191 528.047108 -100 
-100 -100 506.269018 507.775803 509.274726 510.210434 510.954957 512.569954 513.984367 514.783422 515.372991 516.818031 518.056917 518.689541 519.141725 520.502538 521.684593 522.265926 522.644779 523.860834 524.878886 525.297445 525.514310 526.567704 527.368729 -100 
-100 -100 504.894513 506.984031 508.707493 509.507979 509.857019 511.874240 513.437205 514.058422 514.230561 516.088913 517.498240 517.969281 518.003773 519.770266 521.105300 521.513220 521.474718 523.054264 524.194134 524.418446 524.213641 525.688202 526.718338 -100 
-100 -100 505.782729 507.311124 508.848342 509.827823 510.600630 512.207702 513.596833 514.372477 514.950462 516.399005 517.650099 518.293122 518.739145 520.064635 521.194725 521.719107 522.038902 523.191861 524.146032 524.506250 524.681411 525.720025 526.519561 -100 
-100 -100 506.197582 507.514622 508.997257 510.103587 511.072443 512.513517 513.806477 514.652539 515.389553 516.674336 517.849992 518.584510 519.192990 520.314769 521.306953 521.852001 522.279645 523.244822 524.095710 524.510609 524.821460 525.675368 526.351223 -100 
-100 -100 505.414929 507.101589 508.807495 509.926835 510.791553 512.381326 513.730944 514.479549 515.046789 516.495693 517.760907 518.426975 518.875086 520.111557 521.121321 521.518109 521.722661 522.824450 523.732693 524.036169 524.159692 525.191327 525.994476 -100 
-100 -100 504.271447 506.659310 508.669211 509.705541 510.223824 512.187482 513.674293 514.248206 514.403048 516.260747 517.694534 518.209940 518.261211 519.851499 520.965118 521.138962 520.874525 522.359868 523.401416 523.504765 523.186537 524.648570 525.683738 -100 
-100 -100 505.884198 507.589177 509.317275 510.453548 511.325703 512.912769 514.259628 515.011257 515.582178 517.026473 518.288243 518.952741 519.382095 520.559516 521.490931 521.808467 521.934427 522.952300 523.777683 524.007560 524.073673 525.069394 525.855724 -100 
-100 -100 507.132277 508.494203 510.025451 511.166862 512.149677 513.577413 514.860348 515.716193 516.467236 517.737117 518.906294 519.652044 520.239966 521.230267 522.053420 522.439390 522.714512 523.507705 524.187069 524.450074 524.642575 525.425588 526.068471 -100 
-100 -100 507.199419 508.811024 510.420689 511.448187 512.237658 513.799088 515.158246 515.956454 516.574902 517.978700 519.215673 519.909428 520.375564 521.463127 522.313244 522.605278 522.716058 523.601268 524.287407 524.412650 524.402516 525.337842 526.088115 -100 
-100 -100 506.924700 509.110276 510.880758 511.708472 512.061994 513.963300 515.451282 516.102998 516.357376 518.109046 519.482345 520.054387 520.198518 521.587432 522.537243 522.668031 522.400206 523.613866 524.394212 524.312741 523.857803 525.193684 526.146984 -100 
-100 -100 509.383620 510.771499 512.128459 512.985983 513.660258 515.080444 516.344874 517.132323 517.759224 519.094617 520.271731 520.968751 521.452083 522.486158 523.295001 523.605561 523.735222 524.545564 525.154391 525.255866 525.220224 526.038464 526.684550 -100 
-100 -100 511.640952 512.430684 513.391575 514.223960 515.041384 516.148034 517.224314 518.107816 518.943456 520.022611 521.037775 521.824998 522.504252 523.332299 524.040028 524.501446 524.874893 525.456423 525.943173 526.195885 526.397355 526.877837 527.252160 -100 
-100 -100 512.811892 513.342876 514.098956 514.884935 515.721179 516.700177 517.689619 518.604837 519.506184 520.491160 521.435464 522.254871 522.999398 523.757450 524.427109 524.953327 525.414704 525.920599 526.360124 526.673848 526.949568 527.297027 527.546337 -100 
-100 -100 -100 -100 -100 -100 -100 -100 -100 -100 -100 -100 -100 -100 -100 -100 -100 -100 -100 -100 -100 -100 -100 -100 -100 -100 
-100 -100 -100 -100 -100 -100 -100 -100 -100 -100 -100 -100 -100 -100 -100 -100 -100 -100 -100 -100 -100 -100 -100 -100 -100 -100 
-100 -100 -100 -100 -100 -100 -100 -100 -100 -100 -100 -100 -100 -100 -100 -100 -100 -100 -100 -100 -100 -100 -100 -100 -100 -100 
-100 -100 517.639746 518.198965 518.971016 519.739044 520.512832 521.403239 522.262559 523.026191 523.815960 524.818113 525.835715 526.747079 527.630066 528.637782 529.589070 530.365387 531.021206 531.682283 532.209898 532.549530 532.839995 533.278542 533.601660 -100 
-100 -100 516.047307 516.937378 517.933798 518.717825 519.412196 520.446236 521.364645 522.006253 522.618053 523.797489 524.932471 525.776410 526.524323 527.699357 528.764390 529.490902 530.027434 530.801235 531.359307 531.546252 531.642880 532.326423 532.854726 -100 
-100 -100 512.725245 514.575093 516.075709 516.799190 517.099936 518.636191 519.739458 520.047631 520.009181 521.842786 523.303464 523.930914 524.144875 525.905174 527.271485 527.828936 527.910435 529.133295 529.822392 529.597865 528.955868 530.473786 531.530487 -100 
-100 -100 508.066392 511.875601 514.041948 514.545863 513.671916 516.509900 517.965340 517.752039 516.007133 519.569949 521.561500 521.794348 520.546438 523.805054 525.642942 525.880504 524.736372 527.204750 528.195255 527.340056 524.714941 528.324832 530.167037 -100 
-100 -100 509.088799 511.182802 512.928005 513.783999 514.169463 515.882838 517.125151 517.465267 517.420251 519.342980 520.864455 521.462695 521.628525 523.451923 524.870288 525.406598 525.469234 526.814838 527.633915 527.470124 526.870760 528.521812 529.687990 -100 
-100 -100 508.538402 510.134527 511.718804 512.704894 513.440064 514.940751 516.198596 516.842159 517.323847 518.794916 520.110947 520.835596 521.374171 522.780016 523.998957 524.610577 524.985487 526.126542 527.019283 527.288983 527.382367 528.433950 529.255993 -100 
-100 -100 505.768235 508.131245 510.037132 510.884759 511.192900 513.252709 514.813530 515.384054 515.496652 517.407671 518.885736 519.429395 519.540066 521.332042 522.677132 523.057989 522.964865 524.672044 525.924527 526.252849 526.155321 527.533511 528.502345 -100 
-100 -100 501.391214 505.913337 508.431326 508.886818 507.632793 511.349501 513.429359 513.634537 512.231092 515.711256 517.621414 517.752824 516.393734 519.627061 521.351628 521.261766 519.568637 522.939500 524.748988 524.847129 523.575845 526.237891 527.648700 -100 
-100 -100 503.898747 506.265725 508.177158 509.034890 509.377062 511.523292 513.190988 513.860487 514.040390 515.961797 517.421340 517.937606 518.022960 519.799378 521.133509 521.509479 521.432537 523.196648 524.533368 524.954024 524.927703 526.318476 527.280957 -100 
-100 -100 504.788142 506.394338 507.985463 508.972586 509.751841 511.460695 512.968790 513.844272 514.490879 515.954391 517.207436 517.860717 518.337899 519.715072 520.909623 521.498782 521.891416 523.162521 524.248965 524.740809 525.017687 526.056271 526.837644 -100 
-100 -100 503.426788 505.551017 507.307125 508.113288 508.460626 510.613009 512.321861 513.093910 513.411066 515.206493 516.563349 517.016254 517.057984 518.858701 520.240934 520.708933 520.740221 522.332363 523.497827 523.763657 523.599814 525.071418 526.094192 -100 
-100 -100 500.420345 504.333015 506.565696 506.953873 505.739903 509.475579 511.647161 512.086864 511.116069 514.197597 515.887052 515.892230 514.411361 517.713896 519.519657 519.614536 518.274336 521.181505 522.668353 522.482346 520.854114 523.790707 525.334960 -100 
-100 -100 502.954996 505.104274 506.904176 507.762277 508.147946 510.297999 511.991543 512.754466 513.068821 514.856278 516.207599 516.656906 516.685603 518.450937 519.788924 520.211779 520.189162 521.699736 522.772987 522.951004 522.724280 524.183682 525.211745 -100 
-100 -100 503.812232 505.478216 507.171965 508.288767 509.173337 510.854973 512.316133 513.175527 513.828123 515.264991 516.502036 517.154800 517.617488 518.914231 520.016618 520.528108 520.833159 521.920207 522.797434 523.085029 523.208005 524.252248 525.066035 -100 
-100 -100 502.343856 504.826874 506.924442 508.042515 508.648654 510.660339 512.213859 512.875903 513.119262 514.951651 516.367362 516.900298 517.006074 518.620498 519.804943 520.104808 519.982216 521.392256 522.357046 522.399257 522.030641 523.551867 524.628283 -100 
-100 -100 499.148980 503.868908 506.653859 507.528575 506.891667 510.177011 512.056843 512.304461 511.149869 514.367502 516.180519 516.356632 515.132925 518.035588 519.537294 519.409399 517.895557 520.599006 521.871617 521.401927 519.386623 522.549107 524.203219 -100 
-100 -100 502.916004 505.422123 507.549271 508.692669 509.307686 511.296459 512.819034 513.457178 513.686032 515.512322 516.930241 517.467765 517.557336 519.104093 520.197755 520.405365 520.195616 521.525199 522.413788 522.386696 521.962960 523.452287 524.514670 -100 
-100 -100 504.943793 506.672178 508.437943 509.620764 510.538849 512.149119 513.527082 514.329332 514.950126 516.377929 517.630202 518.317890 518.778025 519.913510 520.810792 521.127012 521.253369 522.183067 522.908034 523.052470 523.058468 524.044236 524.833393 -100 
-100 -100 504.624673 506.916201 508.847095 509.841594 510.345430 512.290570 513.799209 514.454006 514.710266 516.492237 517.888690 518.459153 518.596972 520.018100 520.987230 521.096665 520.793424 522.088004 522.937701 522.890176 522.461902 523.855925 524.856185 -100 
-100 -100 502.677123 506.853835 509.237160 509.829630 508.963733 512.168883 514.004643 514.280022 513.206762 516.293854 518.051701 518.306032 517.260281 519.835989 521.083301 520.765536 519.028954 521.710335 522.913278 522.419475 520.457018 523.363417 524.873235 -100 
-100 -100 507.085115 509.104395 510.742876 511.550923 511.934808 513.713603 515.109800 515.752166 516.022404 517.718599 519.044776 519.622683 519.786524 521.137579 522.053141 522.183359 521.911443 523.130085 523.914071 523.870989 523.444634 524.704489 525.583201 -100 
-100 -100 510.181766 511.139849 512.208958 513.059576 513.843622 515.039326 516.156360 517.002983 517.765272 518.922178 519.979261 520.735926 521.349133 522.244277 522.979600 523.390880 523.681298 524.358655 524.904316 525.129668 525.261135 525.847374 526.294643 -100 
-100 -100 511.610242 512.198249 513.007941 513.824014 514.675267 515.688398 516.696226 517.605103 518.492255 519.496543 520.453861 521.266309 521.997501 522.772237 523.450787 523.965034 524.411948 524.948060 525.413868 525.730378 526.000762 526.381638 526.657310 -100 
-100 -100 -100 -100 -100 -100 -100 -100 -100 -100 -100 -100 -100 -100 -100 -100 -100 -100 -100 -100 -100 -100 -100 -100 -100 -100 
-100 -100 -100 -100 -100 -100 -100 -100 -100 -100 -100 -100 -100 -100 -100 -100 -100 -100 -100 -100 -100 -100 -100 -100 -100 -100 
-100 -100 -100 -100 -100 -100 -100 -100 -100 -100 -100 -100 -100 -100 -100 -100 -100 -100 -100 -100 -100 -100 -100 -100 -100 -100 
-100 -100 516.239330 516.864294 517.678879 518.453002 519.216716 520.151885 521.038385 521.794096 522.565791 523.638312 524.713167 525.639544 526.510555 527.561076 528.530565 529.286389 529.904888 530.583810 531.110272 531.409635 531.649831 532.146215 532.515278 -100 
-100 -100 514.223833 515.412780 516.537257 517.283409 517.827626 519.044482 520.030972 520.578798 520.974591 522.422825 523.698805 524.505937 525.080280 526.465126 527.612479 528.266763 528.622909 529.548435 530.138196 530.177181 529.988160 530.970765 531.666738 -100 
-100 -100 508.803309 512.403160 514.399674 514.852654 513.982565 516.719156 518.113755 517.937492 516.268375 519.784647 521.766435 522.079356 520.924173 524.102064 525.864372 526.102999 524.985145 527.361834 528.281573 527.430201 524.829113 528.335033 530.090787 -100 
-100 -100 493.421351 508.126249 511.914188 511.295347 501.718470 513.288106 515.867129 513.886149 500.170349 515.753485 519.526069 518.434261 506.961171 520.508701 523.815752 522.875451 513.064774 524.140107 526.148348 523.124590 506.335788 524.160462 528.358377 -100 
-100 -100 504.909531 508.823000 511.108709 511.697550 510.891492 513.839259 515.385740 515.220400 513.511343 517.152077 519.219633 519.498604 518.273875 521.546936 523.376501 523.578090 522.411691 524.947418 526.020765 525.225214 522.647265 526.314887 528.199471 -100 
-100 -100 505.826721 508.092745 509.973518 510.879415 511.267628 513.176260 514.582846 515.034759 515.078196 517.044630 518.609483 519.240091 519.420033 521.241453 522.620356 523.068914 523.045074 524.570993 525.605506 525.681092 525.330132 526.863611 527.948569 -100 
-100 -100 500.919415 505.463064 508.027180 508.540331 507.320898 510.988797 512.990366 513.121012 511.678549 515.204546 517.193856 517.407824 516.114560 519.369365 521.104076 521.025825 519.331322 522.647036 524.378910 524.393727 523.059284 525.733698 527.166170 -100 
-100 -100 483.821884 501.415943 505.907456 504.907835 492.313814 507.468289 511.149895 509.792733 497.201330 511.932764 515.496417 514.264784 502.562490 516.198741 519.342166 517.614177 504.416717 519.315203 522.822717 521.771268 511.612395 523.252429 526.139112 -100 
-100 -100 498.974999 503.526628 506.100344 506.624646 505.440821 509.216787 511.349415 511.601729 510.241702 513.764336 515.716392 515.888182 514.562447 517.806723 519.540696 519.467824 517.797537 521.181881 523.010762 523.134737 521.887015 524.559922 525.974032 -100 
-100 -100 501.920962 504.206017 506.097411 506.987941 507.386303 509.586361 511.318646 512.076595 512.358440 514.248017 515.688149 516.205108 516.298425 518.108903 519.487057 519.929288 519.926169 521.621829 522.891289 523.254163 523.175316 524.610782 525.603439 -100 
-100 -100 498.998558 502.961728 505.248907 505.677229 504.499278 508.298593 510.534337 511.027491 510.098127 513.204119 514.914221 514.942121 513.489402 516.825004 518.666341 518.795231 517.490735 520.449216 521.992274 521.861624 520.275706 523.214624 524.752625 -100 
-100 -100 485.388554 500.266357 504.085487 502.938339 490.459333 505.592611 509.481157 508.763908 498.617009 510.941544 513.872363 512.323199 500.028803 514.178069 517.557760 516.363373 505.352538 517.960176 520.780410 519.139377 507.219192 520.509458 523.755347 -100 
-100 -100 498.549369 502.537470 504.868389 505.352453 504.221548 508.019237 510.246503 510.742463 509.819035 512.908675 514.600834 514.615942 513.146213 516.442713 518.241907 518.332704 516.979512 519.842146 521.273388 521.033926 519.367719 522.300000 523.849521 -100 
-100 -100 500.980134 503.332274 505.333684 506.377892 506.931227 509.074916 510.762545 511.535172 511.859711 513.684623 515.073192 515.572724 515.655522 517.366755 518.656737 519.050072 518.999117 520.451365 521.450283 521.541061 521.232121 522.724055 523.780809 -100 
-100 -100 497.413678 502.138528 504.938719 505.836243 505.235779 508.591460 510.550367 510.871729 509.772760 513.001446 514.813508 514.994181 513.793588 516.750787 518.328405 518.285662 516.844872 519.567855 520.845686 520.382945 518.378710 521.555853 523.219967 -100 
-100 -100 481.250341 499.399357 504.278417 504.084622 494.370382 506.875365 510.060292 508.949379 497.933336 511.057791 514.272128 513.153869 502.488413 514.868729 517.710937 516.275791 505.217815 517.448774 519.954628 517.764267 504.098231 518.951824 522.535869 -100 
-100 -100 498.079725 502.832754 505.667538 506.595565 506.005238 509.319806 511.225835 511.503605 510.375971 513.593961 515.408706 515.597496 514.384562 517.263231 518.739148 518.595302 517.061866 519.706840 520.912323 520.382227 518.323480 521.472904 523.125853 -100 
-100 -100 502.271394 504.715399 506.811304 507.949333 508.567987 510.574907 512.118764 512.786303 513.044454 514.857803 516.271268 516.830341 516.951341 518.446515 519.491727 519.662154 519.411738 520.719415 521.577366 521.526013 521.092580 522.543636 523.585887 -100 
-100 -100 500.292184 504.592494 507.136578 507.872036 507.119563 510.403892 512.287078 512.577291 511.509728 514.627068 516.407972 516.660253 515.612289 518.230633 519.521159 519.221520 517.495998 520.217573 521.456345 520.976363 519.029484 521.990892 523.547611 -100 
-100 -100 486.823567 503.000594 507.197381 506.614304 496.390443 509.028227 512.175335 511.120155 500.536538 513.138691 516.251510 515.345371 505.793187 516.879663 519.272693 517.485832 505.546595 518.433928 521.052084 519.025259 506.155354 520.048550 523.366292 -100 
-100 -100 503.035280 506.994524 509.202214 509.744106 508.882732 511.963959 513.712086 513.995181 512.961669 515.961047 517.653908 517.923292 516.924041 519.442974 520.663182 520.394943 518.727884 521.354760 522.527277 522.080889 520.175310 522.969762 524.379848 -100 
-100 -100 508.455278 509.752357 510.977837 511.802876 512.433355 513.826104 515.020357 515.791751 516.367281 517.709503 518.843685 519.536146 519.985288 521.051221 521.854510 522.186337 522.284709 523.173828 523.811827 523.962898 523.895335 524.715650 525.289713 -100 
-100 -100 510.358720 511.026279 511.893412 512.725556 513.569381 514.626697 515.656402 516.549800 517.405185 518.440317 519.414588 520.213056 520.918648 521.726918 522.426258 522.929105 523.351915 523.934519 524.431665 524.741826 524.988979 525.419653 525.731083 -100 
-100 -100 -100 -100 -100 -100 -100 -100 -100 -100 -100 -100 -100 -100 -100 -100 -100 -100 -100 -100 -100 -100 -100 -100 -100 -100 
-100 -100 -100 -100 -100 -100 -100 -100 -100 -100 -100 -100 -100 -100 -100 -100 -100 -100 -100 -100 -100 -100 -100 -100 -100 -100 
-100 -100 -100 -100 -100 -100 -100 -100 -100 -100 -100 -100 -100 -100 -100 -100 -100 -100 -100 -100 -100 -100 -100 -100 -100 -100 
-100 -100 515.146503 515.715768 516.507826 517.304187 518.112796 519.042904 519.944420 520.752974 521.594142 522.656826 523.738063 524.705445 525.625420 526.644482 527.587854 528.348517 528.993104 529.654942 530.190604 530.539979 530.841382 531.292968 531.625473 -100 
-100 -100 513.524990 514.423897 515.439318 516.250828 516.979256 518.052831 519.012301 519.696731 520.359607 521.604980 522.812307 523.721278 524.511196 525.693213 526.741217 527.442153 527.960808 528.736631 529.305686 529.503252 529.611037 530.310967 530.851680 -100 
-100 -100 510.146267 512.003759 513.523759 514.275392 514.610134 516.186569 517.328733 517.674862 517.685157 519.594056 521.142124 521.850829 522.117296 523.876837 525.211363 525.727141 525.779333 527.008691 527.714676 527.501602 526.869655 528.410351 529.485076 -100 
-100 -100 505.398770 509.219495 511.413627 511.953914 511.118342 513.998627 515.489619 515.307199 513.605887 517.252245 519.344372 519.673712 518.491262 521.744014 523.541386 523.727563 522.545704 525.027730 526.040812 525.197271 522.579905 526.218749 528.083335 -100 
-100 -100 506.284979 508.411086 510.210951 511.127686 511.567095 513.323124 514.594588 514.959356 514.955587 516.958254 518.579702 519.274012 519.505585 521.337883 522.731990 523.233442 523.272347 524.627732 525.465692 525.315171 524.727725 526.402515 527.586793 -100 
-100 -100 505.567821 507.228038 508.908311 509.991739 510.803307 512.346157 513.621742 514.277293 514.791843 516.339882 517.755811 518.576409 519.183781 520.615377 521.832688 522.433412 522.802426 523.951402 524.858054 525.141021 525.248137 526.317334 527.151972 -100 
-100 -100 502.621386 505.088565 507.138435 508.124791 508.535274 510.634106 512.197032 512.760515 512.891234 514.882854 516.467935 517.113514 517.300610 519.130164 520.491288 520.881668 520.798063 522.513396 523.775968 524.116207 524.031995 525.423334 526.400777 -100 
-100 -100 498.110823 502.768767 505.463437 506.085783 504.955249 508.709260 510.783695 510.970768 509.573022 513.139807 515.161595 515.397667 514.120389 517.397095 519.149422 519.084153 517.412887 520.793003 522.610512 522.719264 521.460293 524.132508 525.549508 -100 
-100 -100 500.614724 503.097235 505.169046 506.182407 506.643538 508.845865 510.531711 511.206092 511.407229 513.400318 514.950972 515.554457 515.711929 517.538131 518.911443 519.322183 519.273392 521.052409 522.399237 522.830339 522.815030 524.214615 525.182241 -100 
-100 -100 501.536172 503.232499 504.955076 506.073928 506.962502 508.748692 510.308772 511.222919 511.910597 513.430895 514.747937 515.463149 515.997250 517.427437 518.671398 519.304568 519.731072 521.020865 522.118497 522.620106 522.906539 523.952464 524.738075 -100 
-100 -100 500.194286 502.396261 504.264190 505.182341 505.630843 507.879448 509.671360 510.512609 510.887943 512.728951 514.126106 514.616938 514.699887 516.555860 517.996996 518.518310 518.589256 520.199600 521.373715 521.646662 521.490150 522.966740 523.992570 -100 
-100 -100 497.203382 501.191323 503.526415 504.014675 502.895914 506.741563 509.017046 509.546224 508.645721 511.765349 513.479788 513.506630 512.054912 515.414162 517.284298 517.438302 516.141497 519.062391 520.551909 520.368095 518.744077 521.682895 523.229022 -100 
-100 -100 499.785926 502.001426 503.896217 504.852013 505.335499 507.594692 509.394224 510.249228 510.633873 512.461499 513.837266 514.307481 514.365327 516.180660 517.577265 518.054858 518.070606 519.591744 520.661502 520.834080 520.605662 522.066716 523.097393 -100 
-100 -100 500.691753 502.422184 504.210484 505.426802 506.411289 508.198756 509.762100 510.710249 511.430482 512.908989 514.173158 514.850366 515.344201 516.684752 517.838973 518.400363 518.738666 519.828831 520.692011 520.962605 521.075729 522.122137 522.941063 -100 
-100 -100 499.263536 501.819723 504.018963 505.239467 505.944783 508.059777 509.711640 510.458687 510.766798 512.637804 514.079777 514.638486 514.776223 516.430167 517.663040 518.012934 517.923274 519.325086 520.261224 520.272095 519.883854 521.410109 522.496164 -100 
-100 -100 496.130473 500.933678 503.826041 504.803001 504.260314 507.643792 509.614474 509.939569 508.843925 512.092568 513.926760 514.125964 512.932635 515.871083 517.419445 517.343544 515.866180 518.552700 519.787684 519.278318 517.236950 520.409664 522.078008 -100 
-100 -100 500.037288 502.612817 504.836574 506.076197 506.779007 508.850097 510.444264 511.140574 511.412145 513.262482 514.695661 515.248481 515.361008 516.941789 518.079365 518.332203 518.152732 519.476606 520.341133 520.286533 519.846494 521.344977 522.419982 -100 
-100 -100 502.228322 504.012048 505.861672 507.133095 508.130166 509.802342 511.226407 512.061424 512.704393 514.146595 515.405491 516.096019 516.567949 517.737483 518.678476 519.033911 519.186671 520.126208 520.848017 520.983118 520.985247 521.982440 522.783723 -100 
-100 -100 502.062051 504.401733 506.408928 507.487036 508.062257 510.047875 511.576367 512.238025 512.495251 514.282144 515.675734 516.233093 516.367663 517.827419 518.845158 518.991148 518.712240 520.031415 520.897077 520.854916 520.431704 521.843276 522.858387 -100 
-100 -100 500.249892 504.470826 506.924490 507.595483 506.794951 510.022748 511.859085 512.123049 511.035199 514.121879 515.870515 516.099355 515.036290 517.657059 518.957449 518.674245 516.959550 519.676617 520.908447 520.429065 518.476284 521.406598 522.934433 -100 
-100 -100 504.780375 506.835436 508.531964 509.404261 509.839850 511.638408 513.034004 513.664944 513.921745 515.612790 516.928666 517.487276 517.642117 519.026046 519.984158 520.146367 519.899653 521.152356 521.967077 521.944641 521.534524 522.816568 523.711048 -100 
-100 -100 507.970560 508.956565 510.071633 510.972665 511.797357 513.013213 514.134368 514.975605 515.729657 516.881052 517.930631 518.677551 519.290382 520.208270 520.975134 521.414961 521.731837 522.439949 523.015097 523.264150 523.415525 524.021380 524.481445 -100 
-100 -100 509.449948 510.061492 510.910129 511.768774 512.654927 513.688335 514.703408 515.610986 516.493326 517.492980 518.445021 519.253116 519.988141 520.781161 521.485510 522.026140 522.499660 523.064873 523.559215 523.900530 524.192158 524.591314 524.878167 -100 
-100 -100 -100 -100 -100 -100 -100 -100 -100 -100 -100 -100 -100 -100 -100 -100 -100 -100 -100 -100 -100 -100 -100 -100 -100 -100 
-100 -100 -100 -100 -100 -100 -100 -100 -100 -100 -100 -100 -100 -100 -100 -100 -100 -100 -100 -100 -100 -100 -100 -100 -100 -100 
-100 -100 -100 -100 -100 -100 -100 -100 -100 -100 -100 -100 -100 -100 -100 -100 -100 -100 -100 -100 -100 -100 -100 -100 -100 -100 
-100 -100 514.025178 514.562812 515.342044 516.155553 516.997121 517.940545 518.869334 519.729138 520.625934 521.696511 522.790195 523.790631 524.742411 525.741162 526.660867 527.418789 528.080509 528.753795 529.325238 529.737224 530.094324 530.523107 530.827060 -100 
-100 -100 512.594672 513.362057 514.318721 515.163962 515.975631 517.014986 517.988455 518.770778 519.569068 520.748319 521.931563 522.904729 523.791860 524.881132 525.860283 526.567553 527.148194 527.897235 528.506505 528.839558 529.107904 529.683183 530.125259 -100 
-100 -100 509.902478 511.209588 512.521371 513.381966 514.050434 515.347790 516.437070 517.038023 517.553473 519.035409 520.422264 521.308488 521.987174 523.327154 524.449368 525.030662 525.378995 526.359970 527.077829 527.224962 527.219178 528.170583 528.915260 -100 
-100 -100 506.822886 508.861605 510.561069 511.402820 511.782202 513.508999 514.767669 515.158498 515.203978 517.185517 518.815423 519.571057 519.874008 521.627738 522.933484 523.357796 523.320511 524.716280 525.604155 525.540686 525.062296 526.592955 527.678573 -100 
-100 -100 506.032637 507.594116 509.192980 510.247432 511.048343 512.506370 513.704351 514.320582 514.828818 516.387003 517.839602 518.722843 519.385980 520.792390 521.976084 522.562386 522.918318 524.004615 524.834393 525.040083 525.083752 526.154399 526.997999 -100 
-100 -100 504.772817 506.193807 507.803198 509.007674 510.018501 511.428203 512.644901 513.409960 514.124044 515.517979 516.870900 517.799634 518.592367 519.870923 521.005951 521.682671 522.215173 523.234532 524.106688 524.526553 524.841045 525.712671 526.403035 -100 
-100 -100 502.321018 504.209427 506.116707 507.360210 508.282784 509.938843 511.304266 512.020624 512.577391 514.166329 515.609673 516.439756 517.050694 518.512575 519.752487 520.360072 520.750754 522.014642 523.076245 523.533192 523.783930 524.820587 525.608448 -100 
-100 -100 499.638030 502.339180 504.612790 505.788247 506.361805 508.482764 510.058217 510.626839 510.752570 512.804452 514.428778 515.083787 515.269394 517.154516 518.575732 519.031773 519.026102 520.757566 522.052438 522.427082 522.354567 523.793714 524.789490 -100 
-100 -100 500.258690 502.173030 504.117517 505.403715 506.386953 508.138577 509.610956 510.418817 511.030227 512.623393 514.037118 514.826354 515.410839 516.882019 518.152181 518.797327 519.231381 520.548705 521.672779 522.193423 522.492204 523.544128 524.332248 -100 
-100 -100 500.618873 502.103954 503.794736 505.078958 506.202538 507.821967 509.273439 510.238193 511.071916 512.463115 513.740100 514.568282 515.293132 516.600528 517.806168 518.559912 519.176826 520.303883 521.306145 521.864671 522.286757 523.177037 523.857643 -100 
-100 -100 499.737433 501.433097 503.177888 504.340098 505.278823 507.099484 508.690446 509.635251 510.347877 511.873062 513.181072 513.876169 514.397931 515.880394 517.191918 517.891339 518.360734 519.605501 520.635123 521.068652 521.304924 522.368403 523.175414 -100 
-100 -100 498.360086 500.654516 502.608955 503.602001 504.113161 506.385499 508.182776 509.005254 509.343233 511.249314 512.683965 513.172114 513.234327 515.142268 516.628547 517.175228 517.247553 518.834901 519.968610 520.197742 520.009457 521.484793 522.517046 -100 
-100 -100 499.383750 501.074547 502.819529 503.992286 504.949605 506.791575 508.409078 509.382634 510.112303 511.627538 512.912131 513.580931 514.070881 515.508043 516.768596 517.415338 517.823570 518.988431 519.927976 520.275715 520.450442 521.493731 522.300052 -100 
-100 -100 499.906569 501.376009 503.064749 504.372949 505.538473 507.199640 508.706581 509.738297 510.615938 511.977169 513.198747 513.975010 514.641269 515.853403 516.955591 517.610169 518.113242 519.075818 519.888517 520.262252 520.550402 521.415344 522.107378 -100 
-100 -100 499.165670 501.041545 502.979041 504.309645 505.369205 507.177054 508.735022 509.664429 510.370474 511.887631 513.197494 513.912512 514.426216 515.739889 516.851573 517.365188 517.656268 518.718516 519.545942 519.766543 519.834963 520.894336 521.730486 -100 
-100 -100 498.079276 500.716370 502.986027 504.234841 504.930820 507.112342 508.798364 509.544272 509.837340 511.738544 513.203513 513.764907 513.885306 515.539838 516.752655 517.059960 516.916558 518.315777 519.240765 519.228834 518.820036 520.341025 521.428627 -100 
-100 -100 500.039273 501.925126 503.875322 505.213154 506.260034 508.021434 509.520292 510.396420 511.060641 512.545987 513.831976 514.524102 514.999996 516.244945 517.270047 517.693613 517.899156 518.883932 519.638955 519.793272 519.810009 520.842598 521.668885 -100 
-100 -100 501.661207 503.153479 504.870479 506.200468 507.347550 508.898911 510.272194 511.191376 511.985166 513.283714 514.462449 515.204557 515.806976 516.873489 517.792966 518.262582 518.593011 519.403293 520.071029 520.307088 520.485518 521.301992 521.978509 -100 
-100 -100 502.048357 503.772793 505.553378 506.767596 507.717935 509.346902 510.730417 511.527827 512.135481 513.556675 514.784199 515.427725 515.856090 517.050976 518.019221 518.384330 518.533929 519.480985 520.205175 520.336017 520.327462 521.312637 522.103936 -100 
-100 -100 502.043431 504.339885 506.274186 507.289620 507.812878 509.724678 511.184444 511.786353 511.981442 513.754452 515.106898 515.584285 515.619689 517.171678 518.266907 518.462288 518.209354 519.527779 520.381498 520.321216 519.864584 521.276243 522.282540 -100 
-100 -100 504.769746 506.241951 507.730473 508.735413 509.531623 510.977397 512.224448 512.973658 513.560276 514.893876 516.048085 516.683092 517.117013 518.247018 519.161462 519.534181 519.702421 520.594864 521.273577 521.413033 521.402073 522.277538 522.964714 -100 
-100 -100 507.233386 508.085285 509.146659 510.089453 510.996086 512.140275 513.219456 514.086836 514.902457 515.973520 516.972792 517.732055 518.400976 519.283133 520.060739 520.578231 521.000650 521.647448 522.195901 522.494920 522.734377 523.258812 523.662808 -100 
-100 -100 508.516575 509.098467 509.938009 510.814986 511.725632 512.745961 513.749075 514.660600 515.552083 516.529581 517.463635 518.271555 519.020621 519.817448 520.540538 521.118446 521.631025 522.195665 522.692879 523.055677 523.373501 523.759562 524.033220 -100 
-100 -100 -100 -100 -100 -100 -100 -100 -100 -100 -100 -100 -100 -100 -100 -100 -100 -100 -100 -100 -100 -100 -100 -100 -100 -100 
-100 -100 -100 -100 -100 -100 -100 -100 -100 -100 -100 -100 -100 -100 -100 -100 -100 -100 -100 -100 -100 -100 -100 -100 -100 -100 
-100 -100 -100 -100 -100 -100 -100 -100 -100 -100 -100 -100 -100 -100 -100 -100 -100 -100 -100 -100 -100 -100 -100 -100 -100 -100 
-100 -100 512.718098 513.297632 514.108375 514.931259 515.778715 516.767684 517.739471 518.622249 519.533547 520.651964 521.785004 522.801399 523.753175 524.766055 525.684632 526.423228 527.073182 527.794808 528.422677 528.872164 529.247499 529.705609 530.025227 -100 
-100 -100 511.070614 511.979912 513.011957 513.843456 514.603876 515.749749 516.796304 517.573899 518.324937 519.618715 520.877290 521.850115 522.689186 523.836372 524.823751 525.465782 525.962456 526.835433 527.551000 527.915487 528.158228 528.819876 529.309421 -100 
-100 -100 507.641461 509.511450 511.045623 511.800441 512.137722 513.828067 515.095084 515.578276 515.733447 517.649860 519.239883 520.053571 520.442039 522.076209 523.267383 523.635956 523.566543 525.010084 525.986247 526.101702 525.811116 527.132277 528.046487 -100 
-100 -100 502.817493 506.661359 508.877334 509.401334 508.483903 511.575467 513.234883 513.243512 511.823154 515.345772 517.453449 517.954846 517.103742 520.014810 521.565883 521.488877 519.922646 522.894462 524.328501 524.031356 522.276305 525.187844 526.715986 -100 
-100 -100 503.583861 505.768252 507.639824 508.609492 509.079475 510.940391 512.310144 512.782592 512.902212 514.909089 516.576346 517.380217 517.741277 519.465615 520.738147 521.112944 521.041261 522.600863 523.689167 523.845444 523.583966 525.041165 526.070291 -100 
-100 -100 502.645359 504.451465 506.297857 507.527524 508.448664 510.026138 511.315221 511.988116 512.533903 514.132774 515.613580 516.505160 517.171631 518.612870 519.824902 520.422069 520.804559 522.015102 523.009995 523.397421 523.591805 524.638929 525.442585 -100 
-100 -100 499.265061 502.096907 504.476402 505.744956 506.390969 508.412653 509.880087 510.360578 510.425543 512.518599 514.195183 514.891166 515.098570 517.022780 518.473357 518.964499 518.993595 520.655893 521.873556 522.168185 522.021421 523.499152 524.525511 -100 
-100 -100 494.068303 499.536641 502.754635 503.811695 503.186916 506.603610 508.456480 508.458082 506.823220 510.631264 512.788813 513.053074 511.708770 515.198725 517.119949 517.253142 515.879179 519.013396 520.670990 520.610246 519.071769 522.020112 523.561562 -100 
-100 -100 497.154303 500.024962 502.455388 503.775132 504.483181 506.597015 508.161029 508.718362 508.825820 510.920749 512.566500 513.216138 513.393994 515.344643 516.846910 517.392461 517.471703 519.177323 520.438030 520.774577 520.660710 522.154846 523.186772 -100 
-100 -100 498.361110 500.273793 502.238575 503.565817 504.597505 506.383136 507.886272 508.723996 509.358710 510.954594 512.356614 513.123354 513.695428 515.222849 516.567860 517.289131 517.779191 519.068561 520.143922 520.614735 520.876952 521.953448 522.765339 -100 
-100 -100 496.983491 499.430684 501.530124 502.628515 503.199502 505.455330 507.196513 507.934437 508.193385 510.183553 511.701040 512.234221 512.316639 514.303647 515.855576 516.448644 516.560236 518.203035 519.391258 519.666098 519.509723 521.003323 522.042222 -100 
-100 -100 493.725092 498.161616 500.777548 501.451632 500.481738 504.299767 506.505628 506.859066 505.617637 509.118731 511.023780 511.065329 509.483326 513.099176 515.117183 515.338019 514.057657 517.042400 518.568191 518.400887 516.781193 519.740598 521.297591 -100 
-100 -100 496.693618 499.113527 501.183488 502.264624 502.838321 505.124449 506.911563 507.697625 507.986913 509.967255 511.457380 511.960661 512.007698 513.941761 515.433908 515.966063 516.012534 517.581058 518.688580 518.885708 518.672168 520.147613 521.185916 -100 
-100 -100 497.817148 499.647303 501.532447 502.810864 503.837190 505.696734 507.308461 508.264140 508.981099 510.536780 511.868776 512.576692 513.087333 514.498065 515.716460 516.316341 516.679622 517.820671 518.729700 519.032663 519.166867 520.225724 521.050434 -100 
-100 -100 496.441003 499.094086 501.355092 502.566834 503.222640 505.496503 507.264174 508.053339 508.364496 510.316044 511.813013 512.382403 512.510575 514.244257 515.537993 515.905049 515.805746 517.295492 518.302760 518.358742 517.998979 519.536126 520.626422 -100 
-100 -100 493.251337 498.235444 501.186668 502.071249 501.257446 505.013151 507.176144 507.543726 506.381574 509.776566 511.671794 511.847956 510.558044 513.651841 515.280412 515.194002 513.608975 516.486661 517.831117 517.379562 515.376370 518.554849 520.226255 -100 
-100 -100 497.397246 500.055320 502.322640 503.537107 504.177485 506.398583 508.102839 508.836599 509.102309 511.011919 512.471786 513.005495 513.087646 514.752332 515.963400 516.244411 516.061983 517.475171 518.408502 518.394267 517.979344 519.493616 520.577876 -100 
-100 -100 499.740056 501.582067 503.482925 504.779107 505.790663 507.519235 508.984601 509.825461 510.455483 511.923647 513.181477 513.825734 514.254185 515.520128 516.565634 516.989127 517.183611 518.174553 518.933339 519.084076 519.092371 520.119781 520.942389 -100 
-100 -100 499.612665 502.050040 504.139320 505.275762 505.895250 507.890600 509.407411 510.019919 510.200961 512.032195 513.406568 513.833982 513.791787 515.483904 516.700485 516.962424 516.748994 518.107892 518.987912 518.924924 518.459920 519.946499 521.010105 -100 
-100 -100 497.736534 502.163574 504.740376 505.494545 504.770592 507.961661 509.744925 509.893931 508.583583 511.829389 513.562101 513.530441 511.912916 515.145112 516.785734 516.661533 515.027160 517.777271 519.006557 518.458743 516.342102 519.468190 521.086849 -100 
-100 -100 502.508451 504.655450 506.430727 507.362284 507.839502 509.627884 510.989211 511.554063 511.722912 513.446497 514.735104 515.160565 515.137151 516.748121 517.900976 518.178768 517.998187 519.285593 520.109370 520.063065 519.610263 520.968055 521.911895 -100 
-100 -100 505.848076 506.872865 508.032130 508.970736 509.820344 511.037957 512.144208 512.956108 513.677195 514.825126 515.854289 516.550532 517.122012 518.121276 518.983528 519.495773 519.863078 520.605340 521.200623 521.455881 521.610092 522.248033 522.731581 -100 
-100 -100 507.392011 508.024944 508.902824 509.788679 510.693533 511.732399 512.741530 513.634845 514.501212 515.492283 516.430846 517.219032 517.948306 518.782405 519.543352 520.135526 520.651025 521.249506 521.768969 522.127981 522.434881 522.854913 523.156151 -100 
-100 -100 -100 -100 -100 -100 -100 -100 -100 -100 -100 -100 -100 -100 -100 -100 -100 -100 -100 -100 -100 -100 -100 -100 -100 -100 
-100 -100 -100 -100 -100 -100 -100 -100 -100 -100 -100 -100 -100 -100 -100 -100 -100 -100 -100 -100 -100 -100 -100 -100 -100 -100 
-100 -100 -100 -100 -100 -100 -100 -100 -100 -100 -100 -100 -100 -100 -100 -100 -100 -100 -100 -100 -100 -100 -100 -100 -100 -100 
-100 -100 511.402379 512.049480 512.903690 513.732274 514.572081 515.619794 516.637878 517.531966 518.437063 519.618781 520.797415 521.821691 522.759422 523.806070 524.738988 525.460967 526.089101 526.872214 527.555056 528.024411 528.394856 528.902660 529.252725 -100 
-100 -100 509.333172 510.545104 511.705949 512.493383 513.095380 514.453903 515.602578 516.323234 516.891662 518.428421 519.806665 520.742634 521.428492 522.747102 523.792005 524.343622 524.644773 525.754544 526.598238 526.930152 527.007950 527.891912 528.494011 -100 
-100 -100 503.810918 507.438404 509.466077 509.917756 508.995404 512.004134 513.641362 513.733070 512.418355 515.869177 517.924564 518.467146 517.682246 520.506667 521.989410 521.931944 520.423027 523.348306 524.779611 524.573970 522.912382 525.688939 527.092172 -100 
-100 -100 488.282170 503.034266 506.861057 506.148669 495.852784 508.384110 511.347721 509.817577 497.449021 511.983727 515.714762 515.092783 505.522400 517.171451 519.872787 518.259372 506.149614 519.705711 522.681749 521.014609 508.906025 522.285405 525.512146 -100 
-100 -100 499.555175 503.577819 505.994651 506.668895 505.860799 509.062965 510.804383 510.854205 509.460152 513.030444 515.179169 515.696735 514.855797 517.806480 519.394042 519.335469 517.799486 520.868274 522.422365 522.238653 520.575358 523.518497 525.059200 -100 
-100 -100 500.054630 502.606349 504.789796 505.961786 506.560088 508.525954 509.958932 510.445075 510.549270 512.618870 514.314323 515.086848 515.390628 517.229747 518.603599 519.048770 519.045668 520.687933 521.880063 522.144987 521.970862 523.447345 524.475702 -100 
-100 -100 494.102801 499.546643 502.750729 503.809421 503.181056 506.549983 508.348053 508.310084 506.659370 510.475676 512.662562 512.968222 511.659298 515.149284 517.062126 517.191100 515.813507 518.928366 520.561555 520.475036 518.915682 521.867512 523.414749 -100 
-100 -100 473.670261 494.846130 500.541522 500.529697 490.386054 503.401843 506.496508 504.685882 490.775185 506.851084 510.773978 509.546502 497.159883 511.754047 515.280705 514.040579 502.430996 515.845903 518.941761 517.453565 505.672432 518.941509 522.186098 -100 
-100 -100 491.971905 497.464948 500.728367 501.840509 501.269805 504.728972 506.615916 506.643867 505.026988 508.841918 510.995932 511.249522 509.904502 513.435322 515.413558 515.605333 514.280080 517.429439 519.092532 519.034604 517.499336 520.466487 522.021184 -100 
-100 -100 495.683186 498.389685 500.718139 501.985874 502.664810 504.857100 506.498091 507.128301 507.303348 509.363076 510.970444 511.585094 511.737598 513.736720 515.295844 515.895135 516.016631 517.709728 518.949208 519.266662 519.141059 520.646219 521.688774 -100 
-100 -100 492.571284 497.108108 499.834507 500.594827 499.671155 503.470651 505.625790 505.919195 504.640091 508.179269 510.144077 510.240018 508.703277 512.360527 514.414454 514.667116 513.421797 516.457002 518.036772 517.917552 516.332833 519.309626 520.872568 -100 
-100 -100 477.338883 494.175604 498.637087 497.868098 485.909435 500.764685 504.503432 503.316079 491.131679 505.591288 509.034243 507.437647 494.102387 509.522812 513.259282 512.174791 501.059898 513.918384 516.824418 515.215297 503.268001 516.635777 519.906415 -100 
-100 -100 492.335781 496.825904 499.499452 500.221319 499.287743 503.125010 505.341739 505.700859 504.466495 507.994100 509.927809 509.992294 508.419503 512.016438 514.003277 514.189639 512.877192 515.841021 517.344928 517.151209 515.509664 518.473027 520.037626 -100 
-100 -100 495.302960 497.854891 500.038140 501.199186 501.828099 504.127903 505.923105 506.722993 507.035731 509.025734 510.543972 511.099318 511.202313 513.055018 514.464995 514.928424 514.916872 516.468256 517.550109 517.698399 517.427504 518.942165 520.009675 -100 
-100 -100 491.785988 496.749607 499.676463 500.539337 499.720574 503.517833 505.730084 506.135488 505.001936 508.432257 510.354421 510.546073 509.276961 512.435603 514.137671 514.118987 512.598054 515.544879 516.960996 516.578749 514.628918 517.820759 519.491760 -100 
-100 -100 475.020971 494.016851 499.055328 498.553872 487.045959 501.551889 505.249759 504.188484 492.587505 506.455517 509.831309 508.618871 497.281280 510.446058 513.490906 511.975275 500.103839 513.302058 516.075477 513.998229 500.442357 515.263318 518.847806 -100 
-100 -100 492.809611 497.775043 500.703696 501.567413 500.734390 504.471865 506.617145 506.967083 505.787086 509.167558 511.042462 511.189717 509.869712 512.956738 514.576985 514.474311 512.871815 515.744035 517.085995 516.630401 514.621328 517.795339 519.464029 -100 
-100 -100 497.354441 499.916533 502.110993 503.298564 503.940966 506.070581 507.701669 508.387675 508.618425 510.497934 511.918025 512.393281 512.410343 514.106277 515.341871 515.630341 515.448298 516.856695 517.786313 517.765956 517.339993 518.853996 519.936472 -100 
-100 -100 495.403520 499.943190 502.649036 503.499857 502.853043 506.143777 508.008899 508.201357 506.916874 510.210317 511.978852 511.954631 510.341456 513.622707 515.313723 515.218469 513.607860 516.403801 517.675707 517.150894 515.055993 518.234363 519.895566 -100 
-100 -100 481.290389 498.390598 502.875583 502.473677 492.575365 504.970715 507.998361 506.644472 494.846006 508.563410 511.728898 510.094204 497.220999 511.726948 514.997765 513.512911 501.731299 514.665582 517.281064 515.054725 501.157981 516.147083 519.717005 -100 
-100 -100 498.495287 502.682177 505.043506 505.699740 504.937498 507.985839 509.672775 509.825420 508.552603 511.706039 513.372030 513.359194 511.792014 514.962738 516.574151 516.507913 514.956903 517.650101 518.848714 518.354557 516.301070 519.314813 520.831317 -100 
-100 -100 504.258263 505.630276 506.936420 507.831648 508.512603 509.911172 511.083681 511.806407 512.319807 513.669860 514.775781 515.378097 515.731270 516.963169 517.935359 518.390363 518.577566 519.533303 520.217187 520.387697 520.324925 521.214039 521.833149 -100 
-100 -100 506.285402 506.991566 507.911935 508.795266 509.676349 510.747444 511.771204 512.643845 513.474333 514.498894 515.453950 516.221386 516.916912 517.798337 518.594451 519.185986 519.684468 520.331972 520.882481 521.232892 521.513352 521.985548 522.324037 -100 
-100 -100 -100 -100 -100 -100 -100 -100 -100 -100 -100 -100 -100 -100 -100 -100 -100 -100 -100 -100 -100 -100 -100 -100 -100 -100 
-100 -100 -100 -100 -100 -100 -100 -100 -100 -100 -100 -100 -100 -100 -100 -100 -100 -100 -100 -100 -100 -100 -100 -100 -100 -100 
-100 -100 -100 -100 -100 -100 -100 -100 -100 -100 -100 -100 -100 -100 -100 -100 -100 -100 -100 -100 -100 -100 -100 -100 -100 -100 
-100 -100 510.434515 511.031252 511.868939 512.724581 513.613955 514.658334 515.692851 516.637806 517.605944 518.774245 519.950888 521.004112 521.983239 523.012638 523.943310 524.699002 525.380143 526.152068 526.843910 527.358064 527.781745 528.260871 528.585111 -100 
-100 -100 508.754130 509.685590 510.748005 511.611746 512.413232 513.619866 514.735950 515.580902 516.391881 517.736896 519.040681 520.052807 520.920582 522.081097 523.075714 523.730779 524.258113 525.188109 525.979741 526.423375 526.724284 527.402643 527.890530 -100 
-100 -100 505.271124 507.173878 508.745472 509.531206 509.906081 511.666733 513.013793 513.571165 513.789735 515.757816 517.394660 518.251807 518.672374 520.314383 521.505202 521.880385 521.840024 523.351821 524.423597 524.642778 524.428814 525.755497 526.655423 -100 
-100 -100 500.403954 504.292963 506.555376 507.111008 506.226326 509.395213 511.138354 511.220652 509.861685 513.432223 515.585289 516.132360 515.317620 518.233193 519.781001 519.708316 518.170017 521.218566 522.760406 522.584054 520.922341 523.825105 525.327275 -100 
-100 -100 501.183766 503.411205 505.335378 506.349343 506.861536 508.784180 510.216570 510.743327 510.909272 512.956296 514.662636 515.505089 515.898391 517.638127 518.921635 519.313586 519.277367 520.905736 522.086115 522.341527 522.153119 523.613841 524.627757 -100 
-100 -100 500.270143 502.121393 504.031541 505.323341 506.296606 507.914950 509.234890 509.932134 510.501811 512.129749 513.641123 514.561404 515.255665 516.727222 517.971497 518.604057 519.029799 520.296572 521.358302 521.813461 522.057116 523.116819 523.917683 -100 
-100 -100 496.899961 499.787234 502.247537 503.598288 504.306465 506.347586 507.812866 508.285872 508.350881 510.464068 512.165029 512.880741 513.111174 515.081116 516.584708 517.127761 517.206110 518.912878 520.175218 520.512322 520.397220 521.890027 522.920638 -100 
-100 -100 491.704863 497.239122 500.550842 501.703895 501.149228 504.567486 506.393936 506.364973 504.712710 508.538519 510.720076 511.000382 509.675090 513.221873 515.207402 515.399809 514.076623 517.245812 518.933764 518.900459 517.383329 520.346627 521.895152 -100 
-100 -100 494.813736 497.743015 500.260026 501.667086 502.434866 504.552020 506.089229 506.614482 506.705800 508.818086 510.493472 511.169964 511.376389 513.375323 514.929909 515.523257 515.643673 517.381111 518.669275 519.029646 518.934671 520.442780 521.481999 -100 
-100 -100 496.035842 498.000039 500.041304 501.443727 502.525007 504.316314 505.796714 506.605308 507.228771 508.850935 510.297534 511.109125 511.720699 513.283670 514.659727 515.408425 515.925884 517.246326 518.352781 518.850548 519.133472 520.224208 521.043368 -100 
-100 -100 494.658720 497.157313 499.328947 500.495754 501.111213 503.371013 505.089035 505.795866 506.044136 508.077016 509.660270 510.258242 510.390664 512.400667 513.962148 514.561541 514.686648 516.362968 517.589897 517.898158 517.766299 519.275414 520.321831 -100 
-100 -100 491.407845 495.896216 498.578988 499.314570 498.385913 502.206155 504.390370 504.712824 503.459539 507.018601 509.003802 509.121523 507.595925 511.225038 513.239192 513.453487 512.177748 515.201424 516.774009 516.646808 515.055754 518.031859 519.596289 -100 
-100 -100 494.432314 496.885650 499.000178 500.123090 500.727267 503.023948 504.807372 505.584158 505.878959 507.908563 509.464673 510.030309 510.123212 512.074057 513.568729 514.101557 514.160227 515.767499 516.923404 517.164528 516.982865 518.475131 519.519775 -100 
-100 -100 495.631621 497.473203 499.374265 500.668619 501.712129 503.593569 505.225839 506.198968 506.937982 508.530439 509.904815 510.651507 511.193074 512.626036 513.860187 514.474646 514.861442 516.044991 517.006226 517.359198 517.529928 518.603909 519.432076 -100 
-100 -100 494.334814 496.979728 499.229670 500.431154 501.089090 503.396779 505.207870 506.036759 506.381396 508.358739 509.876185 510.461231 510.605340 512.366367 513.688314 514.081709 514.014974 515.554933 516.622751 516.738945 516.423537 517.971522 519.060217 -100 
-100 -100 491.219047 496.181960 499.104675 499.960888 499.136077 502.934338 505.154133 505.573071 504.449541 507.861703 509.762550 509.938320 508.652529 511.777472 513.441677 513.387772 511.839665 514.774148 516.186114 515.803266 513.852370 517.036603 518.701947 -100 
-100 -100 495.419809 498.058669 500.299265 501.489415 502.123480 504.377250 506.129198 506.907988 507.206854 509.131179 510.594296 511.126930 511.214217 512.904196 514.147531 514.461440 514.317795 515.785481 516.782506 516.831231 516.462837 517.988860 519.071609 -100 
-100 -100 497.814734 499.642752 501.524981 502.806876 503.817950 505.567561 507.065151 507.938305 508.593055 510.074049 511.336767 511.983662 512.419690 513.704740 514.775646 515.227741 515.458301 516.499282 517.315598 517.521306 517.570047 518.613947 519.440075 -100 
-100 -100 497.740842 500.167050 502.243817 503.373572 503.995738 506.003055 507.538941 508.172281 508.370522 510.211849 511.592035 512.024575 511.990725 513.697277 514.932703 515.216751 515.033846 516.439950 517.374132 517.361628 516.934033 518.438513 519.507989 -100 
-100 -100 495.911208 500.327952 502.895694 503.647514 502.927670 506.124500 507.918011 508.079944 506.781480 510.034523 511.772806 511.747176 510.137941 513.381728 515.036827 514.929407 513.319966 516.115656 517.396841 516.896664 514.815784 517.959110 519.584117 -100 
-100 -100 500.708340 502.849075 504.619123 505.550173 506.030734 507.823044 509.190652 509.763747 509.940700 511.670235 512.964293 513.396165 513.381211 515.003385 516.170278 516.465320 516.309791 517.636927 518.505826 518.501149 518.080049 519.455269 520.406340 -100 
-100 -100 504.060160 505.081957 506.238888 507.177926 508.030223 509.251286 510.362299 511.180064 511.907102 513.060278 514.094833 514.797699 515.378017 516.389160 517.266737 517.798347 518.191599 518.968761 519.602582 519.893551 520.075622 520.730720 521.222110 -100 
-100 -100 505.609028 506.240499 507.117437 508.004191 508.911551 509.953732 510.967022 511.865181 512.736556 513.732471 514.676295 515.471185 516.209623 517.056175 517.833413 518.446332 518.988276 519.619245 520.173576 520.564939 520.897586 521.334414 521.643686 -100 
-100 -100 -100 -100 -100 -100 -100 -100 -100 -100 -100 -100 -100 -100 -100 -100 -100 -100 -100 -100 -100 -100 -100 -100 -100 -100 
-100 -100 -100 -100 -100 -100 -100 -100 -100 -100 -100 -100 -100 -100 -100 -100 -100 -100 -100 -100 -100 -100 -100 -100 -100 -100 
-100 -100 -100 -100 -100 -100 -100 -100 -100 -100 -100 -100 -100 -100 -100 -100 -100 -100 -100 -100 -100 -100 -100 -100 -100 -100 
-100 -100 509.478026 510.052305 510.885400 511.760938 512.682297 513.737099 514.792660 515.777111 516.787018 517.956092 519.136425 520.211168 521.217891 522.246297 523.185106 523.971668 524.690936 525.463091 526.163045 526.707227 527.162902 527.627173 527.934378 -100 
-100 -100 507.965228 508.785009 509.804682 510.707750 511.592866 512.760215 513.880021 514.801093 515.720944 517.001466 518.275324 519.330409 520.278059 521.386966 522.371004 523.094696 523.729179 524.594776 525.364163 525.869689 526.267152 526.859930 527.284470 -100 
-100 -100 505.123687 506.522470 507.917834 508.824729 509.543522 511.006724 512.278323 513.040056 513.689492 515.272387 516.754235 517.737526 518.493095 519.830646 520.931797 521.506844 521.897205 523.029082 523.963396 524.360687 524.555642 525.470369 526.150016 -100 
-100 -100 501.899473 504.086617 505.897588 506.774590 507.161654 509.103587 510.570634 511.129813 511.312743 513.383399 515.105896 515.971817 516.378828 518.103433 519.369899 519.771916 519.757568 521.340738 522.488983 522.745973 522.566999 523.969134 524.936287 -100 
-100 -100 501.183197 502.859918 504.576655 505.708223 506.571498 508.176712 509.519670 510.254675 510.861260 512.497999 514.030295 514.999266 515.737812 517.158635 518.346589 518.949720 519.361465 520.599648 521.638850 522.085440 522.322507 523.352967 524.130472 -100 
-100 -100 499.997032 501.526497 503.277493 504.612275 505.728578 507.219423 508.495467 509.305114 510.063069 511.516699 512.931509 513.915703 514.760979 516.100219 517.298753 518.043121 518.658722 519.791974 520.804245 521.372778 521.798263 522.680486 523.352232 -100 
-100 -100 497.548949 499.577848 501.674350 503.109750 504.181904 505.852484 507.188370 507.868450 508.407303 510.045823 511.540149 512.396326 513.033571 514.606484 515.969554 516.691334 517.186997 518.532499 519.677954 520.218565 520.532258 521.596093 522.389159 -100 
-100 -100 494.828936 497.717593 500.223680 501.641486 502.416650 504.481056 505.955914 506.424944 506.476159 508.590594 510.270371 510.931981 511.107608 513.156138 514.740984 515.337047 515.451210 517.235042 518.577544 518.999187 518.962958 520.434533 521.445320 -100 
-100 -100 495.530972 497.592810 499.740328 501.232724 502.364140 504.095900 505.485627 506.203957 506.762319 508.402152 509.880688 510.711977 511.334356 512.921820 514.314061 515.065494 515.588560 516.962022 518.133742 518.696761 519.029509 520.110018 520.913300 -100 
-100 -100 495.935971 497.543452 499.407403 500.860778 502.097017 503.716674 505.105365 505.992725 506.788870 508.244387 509.622210 510.543775 511.346692 512.725511 513.992391 514.797911 515.465869 516.655369 517.719892 518.331163 518.793213 519.711587 520.406589 -100 
-100 -100 495.033851 496.862184 498.776740 500.096005 501.138620 502.954270 504.477856 505.330282 505.990724 507.632806 509.102840 509.949761 510.587797 512.099913 513.412237 514.105594 514.584321 515.907803 517.024464 517.528278 517.814127 518.907862 519.729149 -100 
-100 -100 493.629692 496.083361 498.208490 499.352153 499.972309 502.224165 503.947310 504.658024 504.903501 506.997006 508.646247 509.327497 509.542688 511.437998 512.882444 513.382126 513.424253 515.121294 516.369242 516.686158 516.557242 518.064540 519.110282 -100 
-100 -100 494.811993 496.595435 498.449747 499.720648 500.750244 502.604862 504.200194 505.130043 505.842852 507.487379 508.933542 509.749528 510.348154 511.802158 513.048448 513.676398 514.090193 515.345349 516.393271 516.834608 517.074898 518.149236 518.965828 -100 
-100 -100 495.524363 497.021236 498.744657 500.083983 501.282412 502.992998 504.544099 505.607594 506.524573 507.967035 509.280797 510.138362 510.867455 512.122084 513.250987 513.926543 514.468740 515.521482 516.445841 516.926714 517.292973 518.181222 518.874063 -100 
-100 -100 494.970553 496.818436 498.720689 500.011431 501.054645 502.955567 504.622718 505.644754 506.425765 507.989961 509.333165 510.067435 510.599300 511.979371 513.154382 513.717813 514.067294 515.238244 516.198561 516.556873 516.732506 517.793536 518.611156 -100 
-100 -100 494.058311 496.624427 498.810619 499.963770 500.584415 502.909057 504.750325 505.624102 506.014014 507.933729 509.391917 509.926823 510.020792 511.769620 513.071148 513.441292 513.358721 514.889407 515.969388 516.126721 515.867245 517.354252 518.402164 -100 
-100 -100 496.109544 497.942286 499.823132 501.091142 502.103713 503.956259 505.574339 506.556145 507.296454 508.803924 510.085350 510.760553 511.231626 512.540522 513.639460 514.127929 514.405630 515.507905 516.402378 516.700474 516.829168 517.865228 518.673204 -100 
-100 -100 497.826421 499.283963 500.956971 502.251703 503.393217 504.994615 506.441027 507.431234 508.278259 509.599599 510.783179 511.524829 512.137918 513.246256 514.218691 514.743112 515.141967 516.056985 516.846725 517.201102 517.467058 518.309015 518.985701 -100 
-100 -100 498.326374 500.020812 501.772061 502.973039 503.931638 505.584254 507.006325 507.847343 508.491665 509.930620 511.166854 511.818762 512.263226 513.486785 514.490072 514.892573 515.095222 516.144969 516.986279 517.225745 517.297763 518.313486 519.111621 -100 
-100 -100 498.428169 500.689576 502.600073 503.614110 504.154207 506.070916 507.547133 508.175501 508.397869 510.181180 511.541747 512.030609 512.083572 513.656655 514.775112 514.991687 514.770801 516.198631 517.170196 517.215858 516.840892 518.278721 519.291797 -100 
-100 -100 501.193065 502.646432 504.122071 505.128426 505.935659 507.386763 508.644030 509.409625 510.013681 511.357429 512.521126 513.168839 513.620264 514.771411 515.710122 516.110234 516.320855 517.300657 518.077588 518.306656 518.363948 519.270883 519.969394 -100 
-100 -100 503.673068 504.517391 505.574024 506.519530 507.433836 508.584758 509.672776 510.551852 511.379806 512.460971 513.470701 514.243406 514.930436 515.835840 516.642193 517.195334 517.666988 518.385973 519.014674 519.387856 519.684866 520.242612 520.661047 -100 
-100 -100 504.963607 505.542609 506.381202 507.261742 508.179143 509.206757 510.218330 511.139734 512.041533 513.028835 513.973597 514.795280 515.563018 516.384562 517.139253 517.757112 518.321368 518.951613 519.519846 519.948563 520.318624 520.738000 521.027281 -100 
-100 -100 -100 -100 -100 -100 -100 -100 -100 -100 -100 -100 -100 -100 -100 -100 -100 -100 -100 -100 -100 -100 -100 -100 -100 -100 
-100 -100 -100 -100 -100 -100 -100 -100 -100 -100 -100 -100 -100 -100 -100 -100 -100 -100 -100 -100 -100 -100 -100 -100 -100 -100 
-100 -100 -100 -100 -100 -100 -100 -100 -100 -100 -100 -100 -100 -100 -100 -100 -100 -100 -100 -100 -100 -100 -100 -100 -100 -100 
-100 -100 508.389263 509.017722 509.889366 510.770157 511.687467 512.783760 513.874496 514.866767 515.873517 517.079212 518.287955 519.367286 520.370284 521.427049 522.389763 523.182279 523.900995 524.703528 525.426601 525.973669 526.423994 526.913069 527.238926 -100 
-100 -100 506.605817 507.605123 508.719754 509.600110 510.411065 511.694093 512.886380 513.783337 514.629450 516.020653 517.362667 518.401871 519.292856 520.486626 521.522293 522.227116 522.805212 523.759138 524.578642 525.060844 525.396824 526.075446 526.557011 -100 
-100 -100 502.872034 504.961938 506.633140 507.404127 507.709190 509.633741 511.108228 511.721435 511.951623 513.995916 515.686637 516.570370 517.006567 518.697688 519.949662 520.406517 520.460637 521.964232 523.050979 523.324560 523.178608 524.470346 525.342476 -100 
-100 -100 497.608705 501.955861 504.387193 504.864646 503.679202 507.242833 509.188942 509.317026 507.888808 511.612895 513.841524 514.407254 513.578731 516.576186 518.210124 518.264504 516.929759 519.872693 521.405260 521.311468 519.810120 522.584537 524.025141 -100 
-100 -100 498.881391 501.280743 503.289457 504.278672 504.712528 506.785836 508.330339 508.896742 509.057796 511.164957 512.906890 513.755959 514.150694 515.943160 517.296749 517.776814 517.840390 519.471273 520.679587 521.002424 520.890627 522.312458 523.293440 -100 
-100 -100 498.362541 500.230762 502.150597 503.437318 504.406138 506.068513 507.428119 508.141056 508.710166 510.353455 511.864351 512.762721 513.439623 514.963439 516.273662 516.967041 517.448763 518.767840 519.892143 520.423341 520.731470 521.772778 522.549095 -100 
-100 -100 495.351879 498.120880 500.518072 501.861510 502.593541 504.616126 506.067526 506.523606 506.564345 508.678026 510.351642 510.994866 511.137242 513.213293 514.807370 515.394523 515.492176 517.297536 518.665601 519.122940 519.126974 520.555410 521.536194 -100 
-100 -100 490.559240 495.755181 498.927928 500.075173 499.599876 502.918697 504.685393 504.607086 502.888102 506.735233 508.880833 509.027193 507.437208 511.255871 513.376097 513.586836 512.196488 515.550776 517.393143 517.546716 516.308106 519.053144 520.500243 -100 
-100 -100 493.397529 496.192946 498.636255 500.036027 500.825572 502.897109 504.387559 504.870149 504.924457 507.041605 508.706579 509.333044 509.463042 511.543471 513.148898 513.745971 513.856137 515.688609 517.085545 517.565826 517.588428 519.036103 520.029441 -100 
-100 -100 494.447131 496.372584 498.392742 499.801704 500.895024 502.652537 504.086678 504.848451 505.440509 507.093577 508.586519 509.444353 510.088251 511.626116 512.960302 513.663887 514.156305 515.541246 516.731341 517.307556 517.648816 518.736062 519.543324 -100 
-100 -100 492.993808 495.488520 497.668651 498.866700 499.520032 501.718966 503.365054 503.992608 504.171451 506.309233 508.028338 508.800080 509.117519 510.952848 512.346794 512.810624 512.830410 514.610595 515.942401 516.326349 516.243088 517.762055 518.807908 -100 
-100 -100 489.723724 494.218678 496.921484 497.716373 496.903455 500.582307 502.657540 502.850877 501.401322 505.218537 507.435604 507.877454 506.880738 509.993985 511.690954 511.666780 510.106657 513.393167 515.127971 515.093021 513.561772 516.541892 518.105130 -100 
-100 -100 492.788181 495.229865 497.339588 498.478766 499.112489 501.358404 503.090338 503.812102 504.058109 506.198572 507.894134 508.639927 508.923594 510.699193 512.025148 512.424148 512.380564 514.090523 515.352034 515.673170 515.544202 517.043989 518.084871 -100 
-100 -100 494.095139 495.879529 497.727459 498.988804 500.017065 501.896464 503.536263 504.525534 505.288856 506.910196 508.327654 509.132297 509.721389 511.121828 512.307967 512.883608 513.257797 514.496369 515.538482 515.980661 516.222740 517.282680 518.088320 -100 
-100 -100 493.026714 495.502453 497.618517 498.726739 499.321308 501.675293 503.553632 504.472877 504.921295 506.841082 508.311511 508.863973 508.972737 510.779154 512.131726 512.548249 512.517643 514.108212 515.267752 515.527813 515.371540 516.819553 517.833802 -100 
-100 -100 490.280094 494.844167 497.536441 498.237156 497.257263 501.192225 503.537792 504.128035 503.276997 506.461005 508.228966 508.300963 506.864053 510.144039 511.894143 511.898028 510.423519 513.399647 514.923559 514.774627 513.221871 516.071206 517.579046 -100 
-100 -100 494.210270 496.662125 498.747726 499.828052 500.391373 502.698411 504.534766 505.425769 505.842882 507.698954 509.098789 509.587838 509.635211 511.368921 512.646214 512.991491 512.894201 514.420409 515.519244 515.724919 515.525732 516.948753 517.952005 -100 
-100 -100 496.506806 498.223761 499.997363 501.204726 502.180568 503.949714 505.501459 506.454696 507.186004 508.654617 509.911627 510.590123 511.066076 512.311051 513.338412 513.770037 514.012310 515.119258 516.035455 516.363206 516.513610 517.525857 518.310967 -100 
-100 -100 496.531889 498.802395 500.757695 501.821311 502.422275 504.436518 506.020495 506.750289 507.068835 508.874248 510.275467 510.842614 511.000760 512.504057 513.570248 513.754044 513.522417 515.025813 516.088025 516.224672 515.938958 517.377171 518.390218 -100 
-100 -100 494.953806 499.048083 501.447267 502.131606 501.405875 504.595864 506.440587 506.746590 505.720063 508.798692 510.550889 510.796439 509.765154 512.410431 513.733155 513.439839 511.666655 514.654129 516.109317 515.819597 514.039847 516.959930 518.478082 -100 
-100 -100 499.475044 501.479340 503.150365 504.032972 504.501096 506.295566 507.699155 508.354266 508.641848 510.341278 511.668018 512.245535 512.428333 513.841757 514.829827 515.014806 514.800971 516.215314 517.198332 517.325088 517.032608 518.347381 519.250186 -100 
-100 -100 502.662458 503.632842 504.741084 505.650894 506.492813 507.717222 508.849631 509.707882 510.481088 511.646251 512.710921 513.478356 514.119195 515.071740 515.879506 516.366857 516.750153 517.573237 518.275299 518.640523 518.881835 519.533998 520.012765 -100 
-100 -100 504.146279 504.753686 505.603097 506.470783 507.370504 508.415734 509.443401 510.365713 511.263723 512.278089 513.246548 514.075966 514.839775 515.670178 516.421125 517.019392 517.567986 518.232805 518.835551 519.277268 519.648018 520.095936 520.405101 -100 
-100 -100 -100 -100 -100 -100 -100 -100 -100 -100 -100 -100 -100 -100 -100 -100 -100 -100 -100 -100 -100 -100 -100 -100 -100 -100 
-100 -100 -100 -100 -100 -100 -100 -100 -100 -100 -100 -100 -100 -100 -100 -100 -100 -100 -100 -100 -100 -100 -100 -100 -100 -100 
-100 -100 -100 -100 -100 -100 -100 -100 -100 -100 -100 -100 -100 -100 -100 -100 -100 -100 -100 -100 -100 -100 -100 -100 -100 -100 
-100 -100 507.385853 508.089307 509.003609 509.878542 510.770480 511.916624 513.040483 514.024609 515.003180 516.255364 517.493330 518.565356 519.545764 520.640431 521.629113 522.416441 523.114494 523.957572 524.704280 525.240723 525.665456 526.193790 526.547939 -100 
-100 -100 505.119693 506.467056 507.722822 508.537220 509.143985 510.658620 511.952510 512.770778 513.401496 515.028655 516.477665 517.462171 518.187140 519.564833 520.680828 521.321331 521.721571 522.873746 523.775219 524.187317 524.341026 525.222409 525.812463 -100 
-100 -100 498.974935 503.098589 505.330747 505.725600 504.525340 507.987270 509.890837 510.080579 508.737090 512.379898 514.542786 515.129644 514.352332 517.279649 518.872838 518.973459 517.703360 520.551982 522.008082 521.923715 520.453730 523.108603 524.448653 -100 
-100 -100 481.351448 498.321794 502.597811 501.588172 489.320151 504.000268 507.501416 506.016597 493.026427 508.339244 512.262361 511.657216 501.885633 513.851779 516.730559 515.419865 504.314192 517.049421 519.950207 518.504499 507.257140 519.842674 522.890114 -100 
-100 -100 494.881785 499.375296 501.973312 502.576268 501.477726 505.110286 507.090978 507.209881 505.756529 509.487923 511.708448 512.231848 511.370984 514.432253 516.147437 516.259515 514.971594 517.981380 519.579841 519.537051 518.079372 520.892671 522.361145 -100 
-100 -100 496.260532 498.850801 501.059152 502.227570 502.814681 504.877180 506.390201 506.908761 507.007714 509.109918 510.801023 511.525878 511.781715 513.726657 515.222308 515.777928 515.878085 517.614411 518.919958 519.326157 519.285256 520.715037 521.697472 -100 
-100 -100 491.082150 496.201888 499.282867 500.347923 499.813141 503.116631 504.887606 504.820108 503.107337 506.941771 509.073683 509.216168 507.627430 511.426783 513.531437 513.735633 512.341787 515.685337 517.517114 517.663875 516.419895 519.153715 520.592821 -100 
-100 -100 472.387343 491.927296 497.271079 497.298662 487.689805 500.154703 503.101277 501.181023 486.959216 503.260675 507.119032 505.511986 491.565023 507.731087 511.633807 510.387918 498.162705 512.406390 515.841950 514.800992 504.483552 516.393164 519.344174 -100 
-100 -100 489.174500 494.316341 497.439552 498.559337 498.080509 501.424790 503.226108 503.178414 501.475559 505.315088 507.441823 507.570196 505.967863 509.765950 511.870956 512.071101 510.677565 514.048462 515.910788 516.080039 514.853257 517.608696 519.062332 -100 
-100 -100 492.448649 495.082004 497.381656 498.673814 499.392432 501.523061 503.086480 503.635811 503.744894 505.865361 507.548322 508.237787 508.453931 510.405443 511.900971 512.428658 512.496040 514.318166 515.702491 516.152642 516.135663 517.624303 518.645626 -100 
-100 -100 489.188790 493.726276 496.477863 497.313251 496.517886 500.161991 502.182127 502.317827 500.824149 504.636779 506.859730 507.305782 506.315906 509.450194 511.171128 511.168068 509.631975 512.962682 514.746248 514.756526 513.259488 516.247042 517.809971 -100 
-100 -100 473.905168 490.777304 495.289854 494.692968 483.441808 497.554990 501.035347 499.513845 486.141744 501.897441 505.873262 505.104261 494.752332 507.220362 510.148507 508.506139 495.869396 510.218646 513.531973 512.097999 500.311448 513.627810 516.891842 -100 
-100 -100 488.992343 493.468292 496.141811 496.910174 496.087465 499.786088 501.901900 502.144665 500.733807 504.548380 506.752443 507.184357 506.172979 509.246370 510.896946 510.829585 509.232254 512.490274 514.201464 514.147594 512.603219 515.573081 517.131585 -100 
-100 -100 492.166884 494.610193 496.704123 497.812801 498.419051 500.718940 502.529804 503.359393 503.717571 505.760253 507.358078 508.022719 508.229496 510.017753 511.349669 511.751719 511.714375 513.374018 514.599283 514.906262 514.776041 516.250506 517.275623 -100 
-100 -100 489.196893 493.736764 496.407683 497.097372 496.115511 500.051724 502.397828 502.986281 502.142889 505.371151 507.194127 507.319003 505.928424 509.241348 511.021071 511.055186 509.615535 512.641367 514.220547 514.126650 512.616788 515.474220 516.979875 -100 
-100 -100 474.177605 491.370285 495.871388 495.026579 482.741375 497.996438 501.989227 501.353663 491.217875 503.705526 506.730038 505.256195 493.036429 507.106586 510.389324 509.005892 497.392908 510.546493 513.522473 512.036220 500.638334 513.415465 516.545846 -100 
-100 -100 490.403977 494.913810 497.549685 498.211047 497.200735 501.087667 503.393791 503.962294 503.097619 506.255088 508.001947 508.063584 506.615348 509.855479 511.561836 511.529386 510.029361 512.996777 514.521935 514.380174 512.831424 515.665498 517.159806 -100 
-100 -100 494.652011 496.999992 499.005714 500.066509 500.644628 502.812319 504.536160 505.362902 505.746189 507.585221 508.994746 509.534413 509.647241 511.266236 512.436606 512.702978 512.547997 514.084468 515.195022 515.398634 515.180579 516.613932 517.618618 -100 
-100 -100 492.987690 497.149464 499.626845 500.366036 499.691833 502.984583 504.930030 505.308130 504.335044 507.459290 509.248297 509.515423 508.503872 511.183166 512.539192 512.267259 510.519746 513.561762 515.080483 514.847102 513.116118 516.067289 517.605682 -100 
-100 -100 480.222633 495.851431 499.937357 499.420026 489.593194 501.893335 505.007801 504.015770 493.645295 506.098681 509.199076 508.318079 498.846000 509.932459 512.343560 510.450653 497.788872 511.677778 514.691330 512.970347 500.619222 514.203723 517.462992 -100 
-100 -100 496.054133 499.896467 502.066733 502.640744 501.866048 504.907242 506.653367 506.966600 505.986946 508.980117 510.683913 510.978941 510.022277 512.580367 513.840191 513.580639 511.876309 514.798453 516.220037 515.986467 514.272628 517.070670 518.478682 -100 
-100 -100 501.417796 502.690939 503.912432 504.758576 505.422393 506.824241 508.030815 508.822769 509.423743 510.782280 511.936786 512.657230 513.145452 514.260350 515.120559 515.512908 515.689300 516.740607 517.551163 517.858473 517.913600 518.788663 519.384069 -100 
-100 -100 503.323342 503.988125 504.862197 505.713301 506.580921 507.655899 508.702264 509.614263 510.489891 511.544692 512.541719 513.369598 514.115065 514.975517 515.738977 516.318697 516.839550 517.554853 518.195580 518.638323 518.989805 519.483045 519.822710 -100 
-100 -100 -100 -100 -100 -100 -100 -100 -100 -100 -100 -100 -100 -100 -100 -100 -100 -100 -100 -100 -100 -100 -100 -100 -100 -100 
-100 -100 -100 -100 -100 -100 -100 -100 -100 -100 -100 -100 -100 -100 -100 -100 -100 -100 -100 -100 -100 -100 -100 -100 -100 -100 
-100 -100 -100 -100 -100 -100 -100 -100 -100 -100 -100 -100 -100 -100 -100 -100 -100 -100 -100 -100 -100 -100 -100 -100 -100 -100 
-100 -100 506.877074 507.510374 508.388882 509.277752 510.206971 511.321354 512.432386 513.441956 514.460119 515.671090 516.880486 517.959383 518.965967 520.034511 521.016311 521.831041 522.568970 523.382897 524.112290 524.664268 525.119569 525.613406 525.942269 -100 
-100 -100 505.089737 506.095252 507.216735 508.103156 508.924346 510.227650 511.443394 512.359463 513.216944 514.611930 515.951756 516.987110 517.879740 519.087452 520.147107 520.879921 521.480905 522.443938 523.265462 523.748908 524.087543 524.770157 525.254638 -100 
-100 -100 501.355496 503.454166 505.131599 505.903902 506.214719 508.163704 509.667283 510.302394 510.543182 512.587806 514.270148 515.142470 515.575254 517.283706 518.567869 519.062847 519.147119 520.655034 521.736439 522.005520 521.858698 523.153680 524.028870 -100 
-100 -100 496.114180 500.470682 502.904469 503.376090 502.189774 505.781500 507.761122 507.912895 506.492931 510.210931 512.420833 512.963297 512.122418 515.138610 516.810621 516.911245 515.614175 518.556948 520.079290 519.977819 518.473681 521.251520 522.695494 -100 
-100 -100 497.457980 499.855014 501.854599 502.831878 503.263561 505.359132 506.934220 507.523756 507.689813 509.779519 511.487064 512.298042 512.670508 514.474765 515.862249 516.383330 516.479732 518.118516 519.324956 519.645692 519.534345 520.959982 521.944122 -100 
-100 -100 497.037988 498.886818 500.779976 502.044665 503.007105 504.686226 506.074556 506.812205 507.383990 508.993650 510.446987 511.284106 511.921966 513.451450 514.791983 515.519582 516.028821 517.364937 518.499253 519.036964 519.350395 520.396997 521.176745 -100 
-100 -100 494.132014 496.860864 499.210330 500.518176 501.236759 503.273415 504.755782 505.243052 505.288634 507.349258 508.937257 509.489465 509.569708 511.652230 513.279408 513.896856 514.017378 515.847095 517.235070 517.705888 517.718939 519.154447 520.139395 -100 
-100 -100 489.415018 494.554117 497.664192 498.765987 498.271017 501.602127 503.401181 503.359685 501.651249 505.431583 507.474527 507.510864 505.840286 509.670785 511.826374 512.062210 510.687761 514.069214 515.935428 516.104605 514.875839 517.628963 519.080934 -100 
-100 -100 492.247913 494.997596 497.385883 498.743472 499.513180 501.591244 503.105546 503.614574 503.672016 505.737074 507.319509 507.858023 507.924608 510.001929 511.625029 512.235685 512.355387 514.205250 515.618435 516.109247 516.139039 517.594371 518.593052 -100 
-100 -100 493.266356 495.159164 497.136656 498.510468 499.585176 501.343730 502.791861 503.568827 504.160428 505.782198 507.224953 508.029784 508.633790 510.156909 511.488522 512.190801 512.682970 514.073347 515.268567 515.846267 516.189224 517.284231 518.098380 -100 
-100 -100 491.787986 494.256167 496.400820 497.568065 498.202965 500.399541 502.053364 502.690196 502.870280 504.994501 506.691981 507.442047 507.740550 509.555303 510.931716 511.381285 511.391169 513.168170 514.496195 514.872269 514.783824 516.312996 517.369043 -100 
-100 -100 488.502485 492.972184 495.642354 496.408336 495.576429 499.251074 501.330555 501.530800 500.085913 503.901989 506.117326 506.559999 505.561395 508.653237 510.326370 510.282241 508.707913 511.988853 513.716837 513.669471 512.128122 515.121970 516.698004 -100 
-100 -100 491.550274 493.970696 496.051701 497.164840 497.780557 500.019322 501.751409 502.477262 502.729204 504.876463 506.581264 507.337780 507.626689 509.391148 510.701171 511.086968 511.035274 512.742815 514.002459 514.319597 514.188123 515.696284 516.744579 -100 
-100 -100 492.852042 494.615994 496.436300 497.672831 498.683245 500.552439 502.188207 503.178169 503.947066 505.580213 507.013789 507.835065 508.435371 509.836210 511.019351 511.594798 511.972621 513.216807 514.267537 514.720419 514.971148 516.033416 516.838551 -100 
-100 -100 491.793612 494.244649 496.329781 497.411847 497.987604 500.328409 502.198954 503.115324 503.567781 505.503657 506.996541 507.571644 507.698306 509.514304 510.875771 511.306040 511.292704 512.897916 514.078172 514.366042 514.231713 515.675261 516.680206 -100 
-100 -100 489.060278 493.593928 496.251035 496.923669 495.924141 499.844024 502.179745 502.765111 501.917128 505.121054 506.916298 507.016026 505.602846 508.898098 510.664977 510.693112 509.247591 512.245524 513.800415 513.694081 512.176384 515.014949 516.506668 -100 
-100 -100 492.982935 495.408240 497.460383 498.512373 499.055493 501.348713 503.177183 504.066085 504.489598 506.365661 507.792913 508.310798 508.383533 510.135920 511.432866 511.804369 511.738516 513.295228 514.432749 514.684324 514.519278 515.939073 516.930211 -100 
-100 -100 495.274115 496.966576 498.707409 499.885603 500.840709 502.598346 504.145742 505.100732 505.841656 507.330616 508.615231 509.323506 509.825678 511.089176 512.134789 512.590644 512.864157 514.007762 514.969304 515.346663 515.532338 516.545903 517.321644 -100 
-100 -100 495.304887 497.547762 499.467206 500.499070 501.078063 503.083348 504.666532 505.401042 505.731149 507.558213 508.988733 509.588227 509.774483 511.293213 512.373553 512.578373 512.377327 513.921315 515.035613 515.230229 514.986632 516.423184 517.423692 -100 
-100 -100 493.731637 497.794389 500.155415 500.806825 500.058686 503.242394 505.088991 505.401358 504.386995 507.488061 509.270460 509.550090 508.548766 511.205537 512.538564 512.263620 510.519882 513.548873 515.059279 514.833855 513.103886 516.015662 517.516671 -100 
-100 -100 498.231338 500.211773 501.851962 502.707402 503.157456 504.946413 506.352160 507.014268 507.314306 509.034070 510.387341 510.994118 511.202298 512.629031 513.628970 513.832113 513.645896 515.098309 516.129911 516.310109 516.056969 517.371626 518.264289 -100 
-100 -100 501.393209 502.347800 503.434051 504.323801 505.152377 506.372238 507.506737 508.372022 509.157207 510.340030 511.426743 512.217800 512.879599 513.847052 514.668969 515.174908 515.583843 516.440097 517.181600 517.587135 517.857507 518.516181 518.992296 -100 
-100 -100 502.861615 503.457468 504.289950 505.141804 506.030973 507.072462 508.102254 509.031558 509.941138 510.971538 511.959303 512.809103 513.591552 514.437332 515.203430 515.820379 516.393282 517.088085 517.724668 518.199352 518.594096 519.051292 519.361552 -100 
-100 -100 -100 -100 -100 -100 -100 -100 -100 -100 -100 -100 -100 -100 -100 -100 -100 -100 -100 -100 -100 -100 -100 -100 -100 -100 
-100 -100 -100 -100 -100 -100 -100 -100 -100 -100 -100 -100 -100 -100 -100 -100 -100 -100 -100 -100 -100 -100 -100 -100 -100 -100 
-100 -100 -100 -100 -100 -100 -100 -100 -100 -100 -100 -100 -100 -100 -100 -100 -100 -100 -100 -100 -100 -100 -100 -100 -100 -100 
-100 -100 506.455415 507.040714 507.887970 508.778778 509.723233 510.816079 511.914441 512.935006 513.968513 515.148239 516.328911 517.400783 518.412350 519.463110 520.439583 521.271242 522.030118 522.824196 523.536563 524.091713 524.558998 525.034225 525.348084 -100 
-100 -100 504.926603 505.763019 506.797854 507.710486 508.613027 509.825823 510.997525 511.959623 512.903369 514.191932 515.460064 516.504130 517.451500 518.589337 519.623977 520.408537 521.093909 521.973246 522.742812 523.250033 523.653605 524.256097 524.687313 -100 
-100 -100 502.063562 503.492982 504.905102 505.807299 506.526395 508.053027 509.394727 510.205656 510.877691 512.462801 513.925667 514.879160 515.619656 516.999666 518.175620 518.842669 519.311138 520.435077 521.345169 521.727863 521.919353 522.843522 523.530830 -100 
-100 -100 498.855484 501.089654 502.913840 503.764647 504.121340 506.152494 507.708260 508.322980 508.522893 510.584759 512.266470 513.073160 513.436605 515.218642 516.581793 517.106199 517.208969 518.751541 519.853184 520.083624 519.892906 521.307655 522.284517 -100 
-100 -100 498.312909 499.994882 501.695157 502.794211 503.641438 505.306934 506.725690 507.515715 508.136100 509.737344 511.194907 512.076251 512.758772 514.214127 515.484049 516.186106 516.680768 517.918582 518.940849 519.377248 519.612703 520.653430 521.438959 -100 
-100 -100 497.362512 498.844898 500.534211 501.817459 502.916492 504.449152 505.794536 506.666945 507.440430 508.817871 510.102013 510.944206 511.695082 513.058606 514.331987 515.152674 515.826663 516.992406 518.022945 518.603648 519.039503 519.933679 520.613177 -100 
-100 -100 495.178696 497.090947 499.066401 500.417142 501.456617 503.165166 504.580257 505.350379 505.927650 507.429334 508.713869 509.342884 509.811857 511.434892 512.893590 513.682036 514.217326 515.622003 516.814754 517.384908 517.717028 518.796562 519.598839 -100 
-100 -100 492.678059 495.374639 497.710101 499.015650 499.739710 501.844692 503.409521 503.999045 504.136199 506.047541 507.456164 507.819951 507.736248 509.897381 511.606112 512.257761 512.383104 514.248406 515.654584 516.111859 516.094814 517.585316 518.607377 -100 
-100 -100 493.302858 495.235147 497.246165 498.641246 499.727881 501.481578 502.935101 503.733207 504.326322 505.831490 507.107764 507.720465 508.174075 509.791388 511.246173 512.028171 512.562022 513.981400 515.193463 515.778948 516.124968 517.222898 518.038666 -100 
-100 -100 493.600819 495.127610 496.894150 498.271228 499.468586 501.095134 502.519882 503.449299 504.254855 505.639174 506.904336 507.707660 508.421573 509.778025 511.045091 511.846225 512.509001 513.711973 514.787685 515.398299 515.859204 516.797564 517.510432 -100 
-100 -100 492.639422 494.402174 496.236552 497.489356 498.492914 500.308573 501.853034 502.730159 503.398847 505.012612 506.439646 507.249318 507.858873 509.320217 510.587458 511.243724 511.695402 513.013540 514.119632 514.596088 514.856920 515.985251 516.837620 -100 
-100 -100 491.214117 493.596905 495.644626 496.723724 497.300275 499.551446 501.289084 502.019023 502.280228 504.370896 506.022002 506.722779 506.962024 508.786486 510.161655 510.606899 510.607781 512.297988 513.528057 513.799311 513.616253 515.184511 516.275500 -100 
-100 -100 492.346170 494.076643 495.866440 497.081903 498.073972 499.918170 501.517124 502.457848 503.185478 504.845032 506.314490 507.162896 507.784372 509.203358 510.405028 510.997861 511.389197 512.639738 513.681006 514.104491 514.326883 515.430436 516.270715 -100 
-100 -100 493.043649 494.491680 496.154504 497.442952 498.606625 500.298407 501.842299 502.907178 503.835486 505.304243 506.654247 507.550925 508.307404 509.557893 510.675496 511.348641 511.898047 512.959979 513.900809 514.404806 514.790570 515.680747 516.370048 -100 
-100 -100 492.526189 494.307890 496.138299 497.375173 498.383253 500.257303 501.907047 502.919785 503.705240 505.307769 506.701406 507.486704 508.059359 509.454561 510.645285 511.240810 511.633169 512.826564 513.828735 514.257907 514.498527 515.528709 516.311257 -100 
-100 -100 491.670315 494.140595 496.238791 497.333178 497.919118 500.210078 502.027293 502.883557 503.268457 505.241247 506.763307 507.361981 507.512642 509.284401 510.617929 511.047641 511.044477 512.600881 513.742538 514.015630 513.878957 515.290338 516.273450 -100 
-100 -100 493.679581 495.441635 497.244823 498.454036 499.428333 501.252800 502.853436 503.827171 504.575631 506.128893 507.470674 508.208601 508.734645 510.076896 511.213640 511.759773 512.109059 513.265771 514.239608 514.648040 514.868706 515.873066 516.637141 -100 
-100 -100 495.375012 496.772749 498.372328 499.605857 500.706037 502.286291 503.724871 504.717653 505.582516 506.947021 508.189090 508.994466 509.663340 510.804335 511.809571 512.382495 512.845776 513.833055 514.717905 515.185542 515.536227 516.365336 517.009193 -100 
-100 -100 495.901901 497.522634 499.189011 500.319523 501.230695 502.870129 504.293519 505.143974 505.810367 507.295571 508.594918 509.319690 509.829361 511.073365 512.096091 512.537123 512.800687 513.933201 514.888269 515.267822 515.452371 516.435949 517.186367 -100 
-100 -100 496.043306 498.205450 500.017898 500.953869 501.439433 503.353389 504.838431 505.479307 505.723147 507.556757 508.984921 509.556611 509.691029 511.264276 512.388019 512.635522 512.472872 513.986656 515.083742 515.299488 515.087586 516.445321 517.385513 -100 
-100 -100 498.735545 500.124082 501.525863 502.470991 503.238056 504.682489 505.946843 506.726379 507.354118 508.740821 509.961585 510.675565 511.186559 512.354263 513.308033 513.740506 514.005455 515.063207 515.946436 516.304673 516.467117 517.346647 518.004119 -100 
-100 -100 501.143665 501.950880 502.959300 503.862637 504.749707 505.893315 506.986601 507.879610 508.730853 509.847615 510.902486 511.724832 512.455997 513.387772 514.218895 514.807219 515.329258 516.114857 516.825690 517.287236 517.649790 518.211690 518.616804 -100 
-100 -100 502.395774 502.950234 503.754175 504.603218 505.500223 506.521486 507.537891 508.473077 509.397358 510.416251 511.399474 512.262230 513.067416 513.918335 514.701902 515.356090 515.968102 516.657775 517.294251 517.790936 518.210454 518.644955 518.933190 -100 
-100 -100 -100 -100 -100 -100 -100 -100 -100 -100 -100 -100 -100 -100 -100 -100 -100 -100 -100 -100 -100 -100 -100 -100 -100 -100 
-100 -100 -100 -100 -100 -100 -100 -100 -100 -100 -100 -100 -100 -100 -100 -100 -100 -100 -100 -100 -100 -100 -100 -100 -100 -100 
-100 -100 -100 -100 -100 -100 -100 -100 -100 -100 -100 -100 -100 -100 -100 -100 -100 -100 -100 -100 -100 -100 -100 -100 -100 -100 
-100 -100 505.910864 506.526753 507.386218 508.262440 509.183930 510.288897 511.391525 512.393072 513.397740 514.582316 515.757804 516.802424 517.782514 518.840682 519.823448 520.645027 521.387112 522.190753 522.903760 523.440074 523.886683 524.386118 524.721882 -100 
-100 -100 504.186675 505.154585 506.243275 507.114364 507.931054 509.218972 510.423827 511.335260 512.183442 513.542147 514.835303 515.823348 516.679568 517.884678 518.957367 519.711569 520.328868 521.266704 522.052905 522.501414 522.815267 523.513437 524.013557 -100 
-100 -100 500.604437 502.601474 504.212307 504.967459 505.292060 507.203309 508.688615 509.330286 509.581753 511.560165 513.165675 513.959301 514.323327 516.056508 517.382674 517.935642 518.081149 519.513998 520.514764 520.702794 520.478831 521.831571 522.747968 -100 
-100 -100 495.610764 499.723138 502.040754 502.499102 501.385561 504.879035 506.830139 507.012247 505.663939 509.245164 511.334075 511.750429 510.758958 513.869884 515.623199 515.833569 514.716688 517.460130 518.841317 518.596254 516.885343 519.842146 521.370485 -100 
-100 -100 496.802590 499.080342 500.990541 501.931526 502.369349 504.440311 506.023492 506.649541 506.841539 508.839258 510.426198 511.112668 511.382683 513.209761 514.646080 515.226865 515.381046 516.941717 518.061399 518.290473 518.092815 519.579942 520.610820 -100 
-100 -100 496.345753 498.107345 499.910549 501.111498 502.045945 503.747974 505.195687 506.015011 506.636665 508.129039 509.416942 510.086283 510.594946 512.140990 513.525656 514.283155 514.800467 516.109778 517.196017 517.669400 517.928633 519.010331 519.824886 -100 
-100 -100 493.540387 496.128989 498.345197 499.541591 500.182352 502.308236 503.930434 504.611551 504.847618 506.644395 507.938802 508.200984 508.014964 510.214220 511.942506 512.588176 512.686261 514.522784 515.878079 516.265067 516.176283 517.697434 518.744301 -100 
-100 -100 489.033876 493.890771 496.804546 497.733945 497.041785 500.592390 502.622110 502.933210 501.795114 504.927351 506.498905 506.079671 503.802235 508.067120 510.433485 510.702029 509.242864 512.693520 514.534576 514.564170 513.065600 516.070605 517.641188 -100 
-100 -100 491.664849 494.272813 496.521772 497.757675 498.442355 500.618207 502.286573 503.002863 503.259197 505.058394 506.340784 506.581553 506.376297 508.572884 510.300210 510.938840 511.032058 512.881359 514.251847 514.647610 514.566845 516.106923 517.169015 -100 
-100 -100 492.578301 494.384184 496.258102 497.538626 498.558962 500.371670 501.920847 502.816781 503.483668 504.976829 506.232837 506.845744 507.301080 508.854256 510.243282 510.978514 511.472243 512.821396 513.947209 514.434330 514.700968 515.834858 516.690570 -100 
-100 -100 491.102479 493.466430 495.500081 496.559723 497.108897 499.383390 501.143624 501.899104 502.174471 504.160236 505.683606 506.249799 506.382921 508.275874 509.741720 510.263830 510.325220 512.003561 513.210426 513.444521 513.215843 514.834989 515.959750 -100 
-100 -100 487.897308 492.182254 494.714108 495.334838 494.306096 498.166271 500.390092 500.755236 499.552439 503.091639 505.092740 505.305358 503.982370 507.339359 509.177269 509.267731 507.869319 510.926599 512.468725 512.197562 510.319652 513.592437 515.299525 -100 
-100 -100 490.756009 493.097524 495.100728 496.135149 496.676964 498.971967 500.769247 501.568172 501.893149 503.944712 505.545775 506.190274 506.366046 508.215062 509.609031 510.068353 510.073997 511.682738 512.824621 513.009898 512.746723 514.337045 515.445361 -100 
-100 -100 491.910919 493.660084 495.461860 496.680974 497.676640 499.535007 501.159308 502.134352 502.888893 504.526415 505.962942 506.780574 507.376661 508.788450 509.993477 510.600747 510.999784 512.191341 513.175326 513.567268 513.774077 514.843058 515.660118 -100 
-100 -100 490.725235 493.214868 495.333972 496.455578 497.072235 499.337237 501.119106 501.924171 502.256267 504.313175 505.920993 506.595385 506.816132 508.583303 509.922819 510.379112 510.410871 511.951263 513.078062 513.345493 513.215218 514.626796 515.614160 -100 
-100 -100 487.856612 492.500627 495.235385 496.003007 495.155862 498.881197 501.052581 501.417754 500.213137 503.780654 505.809429 506.105618 504.953735 508.064091 509.767565 509.845340 508.544379 511.393578 512.881943 512.784777 511.337645 514.084360 515.532544 -100 
-100 -100 491.837484 494.312671 496.412325 497.514398 498.102205 500.312051 502.035304 502.791958 503.082754 505.096947 506.663738 507.301039 507.484313 509.207576 510.502274 510.918212 510.916333 512.431240 513.544216 513.808357 513.671142 515.051245 516.012716 -100 
-100 -100 494.156590 495.868594 497.627095 498.815292 499.767129 501.491811 502.981569 503.857062 504.533248 506.084435 507.440052 508.189744 508.717932 510.038217 511.149161 511.674332 512.006590 513.147712 514.110819 514.516131 514.733051 515.711115 516.454698 -100 
-100 -100 494.180735 496.436849 498.356351 499.366648 499.905034 501.911929 503.459813 504.106866 504.331206 506.249741 507.734024 508.296728 508.395975 510.092605 511.333070 511.666978 511.574315 513.103559 514.225275 514.485806 514.335677 515.678044 516.612373 -100 
-100 -100 492.576289 496.666304 499.020348 499.620661 498.763060 502.014580 503.841793 504.019190 502.729251 506.083501 507.943846 508.093253 506.735753 509.845874 511.456267 511.380943 509.858426 512.784068 514.288159 514.186775 512.726977 515.369030 516.743783 -100 
-100 -100 497.103701 499.089967 500.720113 501.544560 501.950243 503.750200 505.137010 505.729752 505.934963 507.735436 509.123713 509.675559 509.785367 511.393117 512.559298 512.894392 512.817895 514.262120 515.307089 515.555537 515.396778 516.620992 517.450534 -100 
-100 -100 500.279017 501.231805 502.309076 503.182220 503.992354 505.207500 506.328984 507.166769 507.925860 509.132153 510.235365 511.017099 511.669963 512.710866 513.617973 514.198503 514.664755 515.539784 516.299924 516.738410 517.039445 517.674324 518.127086 -100 
-100 -100 501.751208 502.343610 503.168369 504.009316 504.887770 505.922713 506.944097 507.861995 508.764947 509.806242 510.806116 511.662085 512.456689 513.344142 514.162023 514.827456 515.438592 516.155639 516.810489 517.305218 517.714159 518.165483 518.466827 -100 
-100 -100 -100 -100 -100 -100 -100 -100 -100 -100 -100 -100 -100 -100 -100 -100 -100 -100 -100 -100 -100 -100 -100 -100 -100 -100 
-100 -100 -100 -100 -100 -100 -100 -100 -100 -100 -100 -100 -100 -100 -100 -100 -100 -100 -100 -100 -100 -100 -100 -100 -100 -100 
-100 -100 -100 -100 -100 -100 -100 -100 -100 -100 -100 -100 -100 -100 -100 -100 -100 -100 -100 -100 -100 -100 -100 -100 -100 -100 
-100 -100 505.408453 506.081538 506.963352 507.816871 508.696408 509.827054 510.937624 511.908455 512.863164 514.067033 515.242769 516.250623 517.178833 518.249647 519.234175 520.029292 520.734729 521.563582 522.289655 522.807286 523.222479 523.764296 524.131426 -100 
-100 -100 503.262656 504.536392 505.733882 506.523068 507.127023 508.611918 509.887609 510.699854 511.318093 512.876211 514.239879 515.136193 515.786795 517.157678 518.290796 518.965286 519.400863 520.506253 521.353724 521.713036 521.822626 522.742540 523.362701 -100 
-100 -100 497.478093 501.340875 503.441180 503.814146 502.682077 506.035823 507.901229 508.112137 506.828270 510.313309 512.329503 512.763026 511.811127 514.820965 516.491658 516.705312 515.620652 518.263418 519.570873 519.337272 517.657857 520.499987 521.930918 -100 
-100 -100 480.985561 496.829844 500.822652 499.829852 488.088690 502.198041 505.607021 504.217793 491.725550 506.426162 510.085369 509.198591 498.724380 511.279703 514.352479 513.320108 503.263035 514.918227 517.485072 515.699656 503.339690 517.000675 520.288134 -100 
-100 -100 493.572993 497.772326 500.196167 500.741597 499.695626 503.241811 505.228545 505.420379 504.056200 507.584959 509.585537 509.879132 508.784906 511.924993 513.725155 513.948771 512.836902 515.633837 517.071746 516.860585 515.176363 518.183476 519.751502 -100 
-100 -100 494.823728 497.240598 499.283372 500.335287 500.866863 502.970596 504.587291 505.255882 505.472695 507.343321 508.742119 509.170116 509.170951 511.160379 512.724288 513.319119 513.429186 515.116279 516.344372 516.642603 516.493761 518.005899 519.053320 -100 
-100 -100 489.926193 494.708027 497.528409 498.372579 497.618215 501.151853 503.188330 503.518017 502.395661 505.517379 507.081113 506.668295 504.392297 508.605135 510.916377 511.148610 509.661835 513.058979 514.845305 514.827754 513.294476 516.294197 517.866098 -100 
-100 -100 472.315215 490.641996 495.536594 495.157535 484.482275 498.041758 501.505206 500.495876 489.597013 502.445556 505.176908 502.505368 485.480126 504.409068 508.902961 507.670973 494.884912 509.647106 513.077794 511.673832 499.838437 513.238035 516.523393 -100 
-100 -100 488.050111 492.850996 495.702445 496.582933 495.869887 499.457436 501.545447 501.915430 500.817335 503.941493 505.491727 505.054672 502.756673 506.972384 509.286691 509.511182 508.014630 511.423433 513.220100 513.202947 511.669559 514.688997 516.277809 -100 
-100 -100 491.049451 493.511340 495.620838 496.741143 497.343844 499.576634 501.312100 502.072297 502.348073 504.213563 505.571816 505.927591 505.851140 507.876303 509.459460 510.025148 510.084924 511.827095 513.091320 513.381334 513.209129 514.790611 515.890047 -100 
-100 -100 487.841376 492.136852 494.677198 495.303146 494.275015 498.125713 500.341707 500.702920 499.482546 502.949744 504.852480 504.957429 503.553379 506.936763 508.822003 508.945140 507.565562 510.639632 512.193772 511.929055 510.055680 513.335944 515.048741 -100 
-100 -100 473.145555 489.231840 493.434560 492.488879 480.177703 495.320975 499.144312 498.032794 486.054866 500.357720 503.834441 502.520803 490.466762 504.520246 507.864016 506.541312 494.938008 508.154566 511.041315 509.062576 495.475101 510.496252 514.138679 -100 
-100 -100 487.438502 491.718873 494.240675 494.851765 493.820396 497.690049 499.934291 500.326703 499.148378 502.692697 504.694016 504.905020 503.571310 506.904449 508.713629 508.779102 507.353155 510.355873 511.844890 511.535014 509.631272 512.879400 514.572584 -100 
-100 -100 490.278794 492.692320 494.751253 495.828038 496.407164 498.687949 500.479315 501.283495 501.613457 503.668397 505.271947 505.928706 506.121759 507.922343 509.280986 509.731139 509.739093 511.292519 512.402725 512.607346 512.395333 513.891725 514.939421 -100 
-100 -100 487.029385 491.671010 494.408262 495.182402 494.344131 498.079225 500.256913 500.622457 499.419134 503.010039 505.064784 505.382751 504.248018 507.370407 509.083634 509.169257 507.872484 510.719660 512.197363 512.081874 510.620770 513.385196 514.850204 -100 
-100 -100 471.467122 489.155083 493.834687 493.239338 481.880999 496.141381 499.758117 498.567548 486.404449 500.934644 504.543863 503.533712 492.663106 505.505750 508.568800 507.331420 496.574340 508.865396 511.660702 510.232978 499.307390 511.578745 514.588567 -100 
-100 -100 488.093782 492.725130 495.450405 496.214579 495.355938 499.031197 501.144507 501.458075 500.213502 503.765964 505.786970 506.076385 504.913006 507.998762 509.674844 509.728145 508.405440 511.234303 512.706930 512.600055 511.143021 513.868461 515.300789 -100 
-100 -100 492.432080 494.816363 496.850746 497.928249 498.504894 500.617521 502.249408 502.941978 503.193035 505.169061 506.707237 507.315676 507.462966 509.182415 510.460499 510.844683 510.802293 512.320359 513.432609 513.692677 513.547987 514.903496 515.847157 -100 
-100 -100 490.750768 494.944957 497.420108 498.110736 497.323264 500.666043 502.564998 502.775387 501.504927 504.913928 506.821736 506.990824 505.647456 508.809776 510.475511 510.439304 508.944680 511.888728 513.408335 513.317714 511.873376 514.538298 515.933547 -100 
-100 -100 477.825976 493.605972 497.683493 497.027398 486.608688 499.430413 502.553579 501.205865 489.266631 503.262674 506.618737 505.327774 493.584397 507.107574 510.201133 508.744240 497.090376 510.168588 513.107058 511.732372 500.957621 512.966909 515.869844 -100 
-100 -100 493.807447 497.669119 499.819688 500.328551 499.432683 502.538968 504.264304 504.438879 503.181370 506.441185 508.234506 508.403480 507.096998 510.145688 511.726532 511.707699 510.257968 513.093456 514.525094 514.436966 513.010312 515.529023 516.799522 -100 
-100 -100 499.200468 500.469107 501.672138 502.486454 503.113358 504.512722 505.701644 506.448790 506.998581 508.415262 509.606951 510.312637 510.769980 512.027078 513.033031 513.550793 513.829935 514.905141 515.746342 516.114877 516.236530 517.058379 517.610134 -100 
-100 -100 501.108420 501.765102 502.622971 503.453056 504.300890 505.365683 506.400592 507.297501 508.165845 509.245305 510.268500 511.111902 511.879631 512.812139 513.661101 514.320883 514.906511 515.659228 516.331954 516.810546 517.188658 517.671297 517.995743 -100 
-100 -100 -100 -100 -100 -100 -100 -100 -100 -100 -100 -100 -100 -100 -100 -100 -100 -100 -100 -100 -100 -100 -100 -100 -100 -100 
-100 -100 -100 -100 -100 -100 -100 -100 -100 -100 -100 -100 -100 -100 -100 -100 -100 -100 -100 -100 -100 -100 -100 -100 -100 -100 
-100 -100 -100 -100 -100 -100 -100 -100 -100 -100 -100 -100 -100 -100 -100 -100 -100 -100 -100 -100 -100 -100 -100 -100 -100 -100 
-100 -100 505.312603 505.912887 506.751029 507.607314 508.510066 509.594164 510.674571 511.652220 512.627454 513.773146 514.902241 515.896884 516.826894 517.837692 518.777886 519.565130 520.286925 521.088253 521.811408 522.362342 522.821964 523.329699 523.669227 -100 
-100 -100 503.629943 504.574979 505.635623 506.484073 507.281601 508.546640 509.728358 510.617073 511.436896 512.754312 513.997226 514.931311 515.733458 516.887129 517.912061 518.625587 519.218021 520.155271 520.955759 521.422495 521.751382 522.457923 522.961434 -100 
-100 -100 500.119162 502.078637 503.648899 504.377101 504.682976 506.567554 508.028791 508.651432 508.878360 510.811599 512.360806 513.094400 513.397906 515.073042 516.342532 516.842886 516.953698 518.388976 519.410430 519.621705 519.415310 520.775675 521.694596 -100 
-100 -100 495.192827 499.251894 501.516123 501.942744 500.812028 504.276301 506.205855 506.376794 505.012178 508.546356 510.575173 510.927930 509.871318 512.917567 514.604016 514.748630 513.584347 516.330482 517.733644 517.512157 515.818785 518.780907 520.310279 -100 
-100 -100 496.394317 498.623447 500.477765 501.379341 501.794323 503.845658 505.420618 506.047162 506.230645 508.189970 509.722597 510.349812 510.556025 512.312272 513.673662 514.183733 514.286781 515.834362 516.960273 517.200452 517.012055 518.502780 519.534705 -100 
-100 -100 495.941993 497.655806 499.397717 500.549189 501.455199 503.149897 504.609063 505.448272 506.075982 507.538496 508.779045 509.397597 509.847540 511.315332 512.615245 513.296154 513.756187 515.033961 516.105279 516.571477 516.827764 517.910407 518.726650 -100 
-100 -100 493.160690 495.691814 497.833951 498.968194 499.574602 501.705263 503.360530 504.086576 504.349405 506.118257 507.367662 507.588944 507.353254 509.463205 511.093287 511.653763 511.686489 513.475502 514.796618 515.158200 515.053497 516.573516 517.623371 -100 
-100 -100 488.679346 493.467440 496.296531 497.154954 496.423454 499.986654 502.062724 502.436203 501.342285 504.442084 505.967434 505.515380 503.199389 507.365578 509.624992 509.803769 508.274692 511.667596 513.461314 513.452005 511.926884 514.929769 516.504344 -100 
-100 -100 491.289200 493.839158 496.012575 497.184319 497.833701 500.015946 501.720771 502.486240 502.773956 504.549850 505.792065 505.997328 505.748204 507.861342 509.495948 510.052827 510.078314 511.868736 513.188177 513.541436 513.432123 514.965334 516.028828 -100 
-100 -100 492.177198 493.935002 495.745376 496.972550 497.962503 499.772201 501.340800 502.265707 502.947893 504.420446 505.639025 506.212095 506.620377 508.107335 509.423784 510.091398 510.524861 511.818299 512.893263 513.336938 513.574063 514.698868 515.554703 -100 
-100 -100 490.685580 493.002598 494.979191 495.994639 496.518315 498.782178 500.548135 501.318621 501.599542 503.560600 505.044494 505.567957 505.654763 507.494855 508.905304 509.373856 509.384067 511.010669 512.167212 512.355859 512.095122 513.706784 514.833336 -100 
-100 -100 487.448112 491.685844 494.167767 494.754665 493.707394 497.553059 499.774460 500.147390 498.946681 502.456439 504.416767 504.587708 503.222600 506.536743 508.331336 508.379311 506.938339 509.948341 511.442132 511.125007 509.212893 512.481584 514.192586 -100 
-100 -100 490.206437 492.522204 494.498216 495.514932 496.046095 498.330008 500.121966 500.921859 501.243199 503.270757 504.839299 505.450717 505.592902 507.406241 508.763608 509.186967 509.156202 510.724902 511.825956 511.973472 511.682828 513.265800 514.374537 -100 
-100 -100 491.233142 492.982653 494.786486 496.009251 497.006173 498.858795 500.477515 501.450332 502.199772 503.820273 505.235321 506.032191 506.605375 507.986687 509.158664 509.734282 510.102311 511.260751 512.212453 512.576521 512.763035 513.821493 514.634703 -100 
-100 -100 489.921995 492.437154 494.586930 495.734406 496.366113 498.629631 500.406477 501.209976 501.539884 503.584979 505.180852 505.847538 506.057473 507.797228 509.105482 509.534139 509.540477 511.052775 512.153696 512.401179 512.256257 513.654631 514.634548 -100 
-100 -100 486.961117 491.648297 494.432021 495.240115 494.418245 498.143824 500.310713 500.676572 499.474372 503.033216 505.056780 505.356008 504.205080 507.290938 508.966632 509.022688 507.702850 510.527282 511.993265 511.880823 510.422904 513.153998 514.592151 -100 
-100 -100 490.924678 493.433928 495.576280 496.715402 497.326408 499.539385 501.260040 502.017400 502.310524 504.321456 505.888087 506.531391 506.718504 508.429337 509.708454 510.112441 510.097996 511.592244 512.683970 512.932101 512.782587 514.148353 515.100395 -100 
-100 -100 493.255728 494.988093 496.775507 497.991305 498.960975 500.688013 502.175268 503.050947 503.729283 505.280384 506.638491 507.395204 507.930002 509.249787 510.359782 510.886368 511.214785 512.336589 513.275884 513.661750 513.863756 514.827794 515.562557 -100 
-100 -100 493.293286 495.559535 497.496817 498.527574 499.080187 501.085287 502.628536 503.275464 503.502782 505.422057 506.909803 507.480964 507.590781 509.295893 510.548489 510.898883 510.813620 512.320654 513.412755 513.649810 513.482875 514.809945 515.734986 -100 
-100 -100 491.693217 495.786930 498.151418 498.767660 497.922744 501.167612 502.987898 503.165440 501.880121 505.235095 507.099419 507.258868 505.915419 509.038983 510.669607 510.621899 509.117357 512.016605 513.486729 513.360287 511.883958 514.509645 515.874600 -100 
-100 -100 496.212020 498.199245 499.834190 500.667210 501.079260 502.874564 504.256768 504.850384 505.060228 506.864090 508.258326 508.820762 508.944661 510.567677 511.754105 512.113034 512.050057 513.476941 514.495644 514.722815 514.548937 515.759721 516.581240 -100 
-100 -100 499.374980 500.327262 501.405346 502.281034 503.092693 504.305258 505.425013 506.264870 507.029053 508.241144 509.352179 510.144686 510.810709 511.866135 512.790059 513.387374 513.861716 514.727256 515.470393 515.893126 516.181775 516.806489 517.253298 -100 
-100 -100 500.838989 501.430131 502.253644 503.094078 503.971844 505.005120 506.026326 506.947201 507.855832 508.904230 509.912920 510.779713 511.586777 512.487715 513.319849 513.997886 514.614462 515.325668 515.968579 516.451027 516.849557 517.292544 517.589045 -100 
-100 -100 -100 -100 -100 -100 -100 -100 -100 -100 -100 -100 -100 -100 -100 -100 -100 -100 -100 -100 -100 -100 -100 -100 -100 -100 
-100 -100 -100 -100 -100 -100 -100 -100 -100 -100 -100 -100 -100 -100 -100 -100 -100 -100 -100 -100 -100 -100 -100 -100 -100 -100 
-100 -100 -100 -100 -100 -100 -100 -100 -100 -100 -100 -100 -100 -100 -100 -100 -100 -100 -100 -100 -100 -100 -100 -100 -100 -100 
-100 -100 505.232178 505.783913 506.588608 507.443033 508.354516 509.407493 510.463053 511.438679 512.416324 513.518825 514.606665 515.579289 516.492200 517.449871 518.341880 519.104552 519.823139 520.616447 521.353450 521.941265 522.436676 522.928703 523.249663 -100 
-100 -100 503.804763 504.585408 505.559761 506.431132 507.302330 508.468169 509.593098 510.513473 511.405466 512.609124 513.773708 514.708741 515.548511 516.584760 517.522924 518.222259 518.854706 519.741013 520.547888 521.098020 521.535667 522.154475 522.591206 -100 
-100 -100 501.132692 502.453781 503.768740 504.623284 505.320910 506.782814 508.070114 508.849605 509.484799 510.968392 512.308112 513.136442 513.754326 515.019387 516.077276 516.625885 517.009782 518.160133 519.131174 519.573641 519.809371 520.745890 521.434589 -100 
-100 -100 498.127941 500.182194 501.867874 502.665532 503.022313 504.963624 506.462511 507.066845 507.261432 509.201425 510.743362 511.413656 511.641405 513.296417 514.518105 514.885278 514.853466 516.448144 517.627358 517.925527 517.785982 519.203124 520.175968 -100 
-100 -100 497.547277 499.094793 500.662816 501.685581 502.500651 504.116160 505.514877 506.316082 506.934025 508.445072 509.782152 510.540998 511.095374 512.407647 513.520895 514.067014 514.443508 515.676422 516.730727 517.201932 517.464018 518.509900 519.295232 -100 
-100 -100 496.580343 497.943728 499.492823 500.670773 501.713440 503.234044 504.610690 505.539633 506.341684 507.648030 508.828258 509.572349 510.213923 511.411891 512.504800 513.163972 513.719054 514.828329 515.835845 516.405655 516.837009 517.735681 518.420113 -100 
-100 -100 494.472769 496.231137 498.028104 499.235193 500.194363 501.927644 503.433098 504.330774 505.002539 506.417683 507.594071 508.156174 508.555368 509.967872 511.203430 511.810881 512.214306 513.522805 514.645376 515.159366 515.452825 516.539669 517.354467 -100 
-100 -100 492.081013 494.565360 496.682499 497.812966 498.429674 500.592022 502.289812 503.068909 503.384043 505.154513 506.435865 506.764056 506.674755 508.562539 510.008950 510.466120 510.453037 512.195594 513.499426 513.865215 513.775168 515.283461 516.326342 -100 
-100 -100 492.610834 494.387836 496.216391 497.462020 498.464608 500.245847 501.796540 502.730462 503.426797 504.854379 506.032275 506.588943 506.984363 508.402947 509.646381 510.255931 510.654471 511.952961 513.058332 513.550865 513.831294 514.926334 515.753013 -100 
-100 -100 492.834090 494.241162 495.860755 497.120276 498.252661 499.876344 501.349378 502.353719 503.206016 504.537142 505.718088 506.445550 507.074063 508.289506 509.402960 510.066621 510.610283 511.700875 512.672057 513.190477 513.587710 514.515300 515.234587 -100 
-100 -100 491.866402 493.500171 495.196856 496.354424 497.309068 499.098347 500.655566 501.574761 502.269556 503.819343 505.155243 505.876459 506.394797 507.750001 508.905754 509.457206 509.810520 511.022916 512.023106 512.398891 512.584893 513.711793 514.577563 -100 
-100 -100 490.428395 492.650784 494.564244 495.570897 496.121121 498.328086 500.057388 500.818485 501.112378 503.114057 504.663696 505.273712 505.426560 507.168109 508.459178 508.824699 508.748147 510.337571 511.461732 511.623241 511.345489 512.934339 514.049891 -100 
-100 -100 491.298063 492.948269 494.666392 495.843840 496.818322 498.632413 500.217635 501.167624 501.899626 503.497928 504.891750 505.670562 506.224906 507.573475 508.703198 509.227337 509.549988 510.718119 511.672991 512.012348 512.169955 513.271144 514.121037 -100 
-100 -100 491.682976 493.131255 494.799002 496.098037 497.267278 498.941753 500.470521 501.533353 502.456241 503.885354 505.188780 506.046230 506.761310 507.948097 508.997189 509.608057 510.098183 511.093034 511.968046 512.415416 512.760424 513.632288 514.315791 -100 
-100 -100 490.859549 492.720086 494.632031 495.934429 496.982396 498.843362 500.476003 501.488086 502.276640 503.848168 505.216216 505.995850 506.561241 507.889105 509.007708 509.547413 509.893173 511.027373 511.977016 512.370587 512.588783 513.588156 514.352160 -100 
-100 -100 489.760322 492.380786 494.615585 495.815740 496.474862 498.745253 500.542089 501.405389 501.812794 503.751440 505.259780 505.882648 506.067918 507.759473 509.018957 509.404540 509.372890 510.870867 511.965384 512.216306 512.073959 513.440159 514.394601 -100 
-100 -100 491.789883 493.649901 495.560150 496.857769 497.888403 499.708808 501.297036 502.274444 503.034932 504.575211 505.915856 506.675966 507.223973 508.528420 509.624686 510.147572 510.476957 511.587734 512.516945 512.897747 513.101029 514.070845 514.811284 -100 
-100 -100 493.550701 494.997412 496.662010 497.957111 499.097606 500.675749 502.103843 503.097507 503.969942 505.331779 506.578344 507.402112 508.089626 509.225887 510.227946 510.809655 511.273229 512.215212 513.046638 513.475803 513.799745 514.598070 515.221555 -100 
-100 -100 494.125351 495.765080 497.468244 498.646630 499.596025 501.220129 502.625677 503.476346 504.153393 505.635883 506.939854 507.683946 508.219188 509.478376 510.529800 511.021446 511.322936 512.390210 513.269113 513.598452 513.752758 514.700958 515.428864 -100 
-100 -100 494.286186 496.449097 498.282184 499.262612 499.797561 501.673296 503.130248 503.772962 504.036274 505.861391 507.292509 507.886902 508.057113 509.652947 510.824951 511.160054 511.085950 512.496986 513.494630 513.654691 513.417335 514.731735 515.645749 -100 
-100 -100 496.955024 498.341511 499.751762 500.719719 501.509156 502.934084 504.182184 504.964534 505.606241 506.995991 508.226120 508.962297 509.504429 510.701428 511.700853 512.198618 512.513034 513.515272 514.329186 514.641045 514.775944 515.624156 516.262123 -100 
-100 -100 499.332791 500.136814 501.145308 502.054830 502.947547 504.083221 505.171034 506.069251 506.932856 508.060677 509.130461 509.974527 510.732521 511.692794 512.559475 513.187780 513.732973 514.493498 515.164268 515.592875 515.931646 516.472123 516.864153 -100 
-100 -100 500.566122 501.116604 501.916533 502.764171 503.660355 504.677771 505.693804 506.636177 507.573353 508.606937 509.607827 510.492198 511.322035 512.199277 513.011657 513.693043 514.317998 514.994260 515.604968 516.076883 516.476271 516.894135 517.172473 -100 
-100 -100 -100 -100 -100 -100 -100 -100 -100 -100 -100 -100 -100 -100 -100 -100 -100 -100 -100 -100 -100 -100 -100 -100 -100 -100 
-100 -100 -100 -100 -100 -100 -100 -100 -100 -100 -100 -100 -100 -100 -100 -100 -100 -100 -100 -100 -100 -100 -100 -100 -100 -100 
-100 -100 -100 -100 -100 -100 -100 -100 -100 -100 -100 -100 -100 -100 -100 -100 -100 -100 -100 -100 -100 -100 -100 -100 -100 -100 
-100 -100 504.959041 505.538921 506.357139 507.201667 508.093189 509.152709 510.204213 511.153432 512.095314 513.192698 514.264820 515.198325 516.061650 516.996221 517.855466 518.568050 519.246463 520.067685 520.842300 521.449166 521.950048 522.468863 522.807492 -100 
-100 -100 503.365810 504.262489 505.286590 506.124581 506.920013 508.147802 509.292453 510.155750 510.950078 512.211212 513.390733 514.262191 514.995673 516.057020 516.973625 517.571291 518.081873 519.077329 519.974014 520.534367 520.932113 521.636342 522.126147 -100 
-100 -100 500.070097 501.889980 503.380719 504.107475 504.451831 506.252288 507.653955 508.262764 508.496792 510.344835 511.815876 512.489708 512.731943 514.277999 515.380561 515.661712 515.552304 517.180572 518.406370 518.795861 518.740405 520.038239 520.905808 -100 
-100 -100 495.491866 499.204658 501.324149 501.771220 500.798976 504.052948 505.888112 506.071226 504.806983 508.178532 510.113196 510.425362 509.350881 512.205021 513.653515 513.426628 511.677349 514.964968 516.717818 516.776077 515.420818 518.143616 519.559212 -100 
-100 -100 496.441520 498.512454 500.264683 501.146862 501.591042 503.560733 505.088538 505.721122 505.937054 507.840753 509.337252 509.956697 510.135567 511.730058 512.873459 513.123249 512.976120 514.688740 515.996533 516.399540 516.352243 517.772162 518.748180 -100 
-100 -100 495.897328 497.509218 499.158262 500.257719 501.140444 502.804959 504.254592 505.113031 505.773030 507.238968 508.514928 509.217645 509.720661 510.979213 512.029079 512.500776 512.821983 514.093744 515.210217 515.738645 516.046509 517.106282 517.897110 -100 
-100 -100 493.214105 495.587783 497.597769 498.645887 499.200094 501.324746 502.999270 503.775655 504.114078 505.910106 507.279631 507.783321 507.887206 509.528851 510.750742 511.079010 511.008538 512.690080 513.968827 514.339342 514.262828 515.747016 516.770830 -100 
-100 -100 488.983918 493.447186 496.081788 496.823943 496.006946 499.591214 501.706413 502.164877 501.233313 504.315769 506.025180 506.136758 504.907898 507.875877 509.468208 509.381883 507.831582 510.992490 512.683216 512.667067 511.205050 514.114492 515.645862 -100 
-100 -100 491.367645 493.758953 495.799117 496.884145 497.479516 499.648486 501.364199 502.173525 502.535823 504.348841 505.727104 506.233398 506.340805 507.994260 509.230044 509.566949 509.493737 511.154644 512.399740 512.731622 512.629130 514.121489 515.159672 -100 
-100 -100 492.178782 493.833279 495.550928 496.729978 497.698884 499.458704 500.994940 501.919360 502.625116 504.128012 505.422183 506.126434 506.632022 507.919907 509.004179 509.499492 509.821007 511.043469 512.079989 512.510253 512.744377 513.845361 514.684197 -100 
-100 -100 490.787537 492.947345 494.829140 495.846313 496.426323 498.558613 500.227725 500.956967 501.230713 503.203555 504.732511 505.344338 505.509164 507.167019 508.378458 508.679705 508.557808 510.169977 511.330357 511.531207 511.286856 512.866474 513.971351 -100 
-100 -100 487.783394 491.682409 494.040003 494.699476 493.911476 497.426880 499.473032 499.776686 498.553125 502.059357 504.053873 504.340354 503.198404 506.182948 507.740580 507.595460 505.946679 509.042212 510.586616 510.313000 508.467225 511.662475 513.338088 -100 
-100 -100 490.128378 492.325280 494.251578 495.305861 495.915927 498.078365 499.777922 500.538644 500.845156 502.849176 504.412038 505.057340 505.245363 506.908937 508.115540 508.407708 508.268196 509.844709 510.965749 511.134145 510.863935 512.418200 513.507242 -100 
-100 -100 490.797443 492.559064 494.386287 495.644923 496.672293 498.496587 500.097623 501.089475 501.865179 503.421910 504.777793 505.547924 506.100312 507.397341 508.472601 508.958369 509.256215 510.398121 511.349459 511.717323 511.906413 512.949231 513.750685 -100 
-100 -100 489.119499 491.785579 494.043103 495.254688 495.923901 498.203329 500.025741 500.948741 501.436542 503.294614 504.742812 505.339460 505.513103 507.176111 508.402066 508.750188 508.685352 510.188468 511.287862 511.536317 511.395322 512.771991 513.738443 -100 
-100 -100 485.720836 490.798036 493.780631 494.683468 493.916552 497.677784 499.939054 500.560775 499.857276 502.900347 504.655006 504.859154 503.693621 506.677207 508.264864 508.231547 506.802835 509.656098 511.128888 511.021181 509.587598 512.270789 513.688012 -100 
-100 -100 489.972112 492.644308 494.907662 496.122136 496.782486 499.027521 500.815757 501.718559 502.191111 504.018477 505.438940 506.020217 506.182992 507.824646 509.032756 509.372457 509.297057 510.767328 511.832847 512.057472 511.895089 513.239160 514.181627 -100 
-100 -100 492.493516 494.277222 496.124660 497.403064 498.428592 500.161347 501.680215 502.639601 503.403018 504.879667 506.169331 506.915970 507.461871 508.704594 509.739879 510.222430 510.519890 511.575569 512.445207 512.769210 512.926116 513.886095 514.625466 -100 
-100 -100 492.646881 494.907046 496.876949 497.994756 498.667266 500.603104 502.137906 502.878645 503.245440 505.051373 506.481699 507.116852 507.356428 508.885528 510.015119 510.343854 510.288416 511.649790 512.605250 512.722423 512.451503 513.817872 514.774673 -100 
-100 -100 491.140956 495.167164 497.551346 498.313171 497.782652 500.758313 502.514167 502.843497 501.923779 504.950433 506.717755 507.042565 506.139099 508.789277 510.207304 510.177269 508.873938 511.445040 512.696792 512.383205 510.672884 513.459090 514.898334 -100 
-100 -100 495.570153 497.531495 499.176641 500.079516 500.599994 502.317672 503.681493 504.355622 504.697545 506.406103 507.765678 508.409239 508.675311 510.134619 511.210212 511.558707 511.534130 512.818551 513.701380 513.808722 513.530862 514.782169 515.636396 -100 
-100 -100 498.667206 499.609418 500.688547 501.586622 502.428898 503.627980 504.751563 505.629774 506.440988 507.638652 508.745908 509.569844 510.272850 511.278895 512.155142 512.733853 513.196846 513.997803 514.667686 515.024152 515.264203 515.888367 516.342628 -100 
-100 -100 500.100102 500.684947 501.504903 502.350293 503.237097 504.271072 505.301638 506.245997 507.179429 508.233175 509.247415 510.129197 510.947355 511.829572 512.637248 513.297248 513.893764 514.565227 515.161473 515.600981 515.968743 516.401814 516.697184 -100 
-100 -100 -100 -100 -100 -100 -100 -100 -100 -100 -100 -100 -100 -100 -100 -100 -100 -100 -100 -100 -100 -100 -100 -100 -100 -100 
-100 -100 -100 -100 -100 -100 -100 -100 -100 -100 -100 -100 -100 -100 -100 -100 -100 -100 -100 -100 -100 -100 -100 -100 -100 -100 
-100 -100 -100 -100 -100 -100 -100 -100 -100 -100 -100 -100 -100 -100 -100 -100 -100 -100 -100 -100 -100 -100 -100 -100 -100 -100 
-100 -100 504.629171 505.268892 506.120481 506.957530 507.819715 508.905184 509.961482 510.877253 511.766503 512.875376 513.939934 514.829100 515.630279 516.559553 517.397427 518.058298 518.682743 519.545129 520.358097 520.971084 521.458513 522.019084 522.385267 -100 
-100 -100 502.653012 503.833652 504.970880 505.749654 506.361362 507.770893 508.975814 509.739788 510.311820 511.754747 512.993500 513.768147 514.290437 515.489581 516.427869 516.890454 517.155640 518.382913 519.400933 519.923980 520.164238 521.067880 521.661492 -100 
-100 -100 497.380640 500.881030 502.827523 503.222957 502.249216 505.367193 507.106443 507.299598 506.080341 509.344619 511.197071 511.516306 510.473542 513.221914 514.584944 514.357907 512.644532 515.859957 517.577004 517.683959 516.387075 518.997539 520.311952 -100 
-100 -100 482.522095 496.733466 500.366508 499.503348 488.832963 501.783346 504.932562 503.617784 491.836624 505.697155 509.111408 508.162010 497.902911 509.853201 512.447041 510.489592 497.225782 512.002689 515.458891 514.321678 503.655620 515.792322 518.745481 -100 
-100 -100 493.659846 497.461296 499.688616 500.222267 499.316910 502.632112 504.515891 504.727115 503.474127 506.832606 508.739566 509.007203 507.883848 510.700978 512.103944 511.815689 510.022865 513.341218 515.146523 515.246478 513.926365 516.686661 518.130097 -100 
-100 -100 494.641167 496.855648 498.730273 499.692158 500.189283 502.232472 503.830937 504.535732 504.815622 506.667862 508.107796 508.677572 508.809526 510.371904 511.481373 511.702962 511.548903 513.235584 514.538401 514.941101 514.892811 516.348607 517.348779 -100 
-100 -100 490.030457 494.427460 496.987966 497.668822 496.802358 500.341829 502.420076 502.852681 501.911889 505.015047 506.769762 506.942125 505.746672 508.629113 510.111584 509.937243 508.330979 511.467139 513.155632 513.150222 511.697899 514.597167 516.117720 -100 
-100 -100 473.718332 490.608584 495.045134 494.422320 483.436111 497.187070 500.749034 499.953671 489.810791 502.144885 505.176889 504.028550 493.456277 505.712863 508.479323 506.798486 494.583457 508.316077 511.484782 510.091905 498.699630 511.596149 514.767630 -100 
-100 -100 488.210776 492.622062 495.207612 495.920046 495.089750 498.669460 500.785382 501.248398 500.330728 503.453988 505.222006 505.401881 504.214770 507.115303 508.618112 508.458603 506.852557 509.960781 511.603986 511.546348 510.055870 512.966313 514.504583 -100 
-100 -100 490.973582 493.224823 495.158103 496.188656 496.760631 498.892614 500.570595 501.334138 501.654002 503.553409 505.022380 505.602375 505.742576 507.351434 508.511944 508.775809 508.638168 510.248980 511.437624 511.697886 511.521741 513.053440 514.121887 -100 
-100 -100 488.063500 491.953473 494.298324 494.948460 494.148933 497.631593 499.648221 499.936199 498.701518 502.174596 504.137784 504.402819 503.239868 506.180653 507.691483 507.507872 505.837541 508.938539 510.505800 510.263992 508.445427 511.636331 513.303754 -100 
-100 -100 474.793916 489.250315 493.118637 492.433542 481.798087 495.131030 498.493528 497.245556 485.225540 499.507365 503.037725 502.037103 491.410630 503.834517 506.630269 504.893127 492.392514 506.285127 509.322401 507.454501 494.257767 508.868804 512.414067 -100 
-100 -100 487.340488 491.284697 493.690842 494.389487 493.625125 497.138934 499.183250 499.498413 498.290405 501.781281 503.763202 504.048333 502.902742 505.856947 507.376892 507.198175 505.521486 508.590603 510.120582 509.848258 508.005985 511.170555 512.821677 -100 
-100 -100 489.401329 491.831980 493.925266 495.061740 495.699569 497.903551 499.645208 500.474507 500.863339 502.779452 504.272273 504.884811 505.054456 506.693706 507.879668 508.169559 508.042694 509.568803 510.671375 510.874852 510.665840 512.128201 513.154370 -100 
-100 -100 485.343335 490.379577 493.325659 494.208540 493.429755 497.169945 499.408967 500.012207 499.297134 502.336533 504.091677 504.295531 503.124511 506.091809 507.654248 507.589454 506.133732 508.986094 510.457331 510.336994 508.892906 511.600428 513.039665 -100 
-100 -100 467.872976 487.385502 492.543822 492.123451 480.877487 495.154278 498.932345 498.416979 489.164428 500.744673 503.647437 502.482894 491.781765 504.259691 507.140535 505.708836 494.490791 507.089560 509.920712 508.512897 497.784749 509.809126 512.765016 -100 
-100 -100 486.123119 491.168646 494.122150 495.010544 494.229773 497.939114 500.154182 500.752882 500.037867 503.047291 504.775280 504.968440 503.793485 506.739033 508.285656 508.218723 506.758259 509.567632 510.993632 510.841998 509.373557 512.043331 513.456411 -100 
-100 -100 490.929632 493.404748 495.531492 496.706181 497.380347 499.477345 501.150498 501.989059 502.422014 504.232216 505.648236 506.251341 506.446296 508.012447 509.157913 509.469554 509.382445 510.774212 511.759716 511.906846 511.674135 513.028003 513.981287 -100 
-100 -100 489.483511 493.624841 496.135072 496.986999 496.530049 499.610274 501.467784 501.874323 501.008999 504.059645 505.837839 506.162108 505.255933 507.906935 509.321121 509.274504 507.955004 510.526886 511.781010 511.460882 509.751472 512.567253 514.035539 -100 
-100 -100 476.969791 492.357555 496.432573 496.158314 487.518854 498.624942 501.507571 500.594733 490.752025 502.720879 505.750238 504.961126 495.888428 506.686951 509.197102 507.889485 497.682637 509.099239 511.516537 509.711244 497.766424 510.816833 513.941327 -100 
-100 -100 492.524010 496.298045 498.445444 499.086737 498.503906 501.338482 503.012511 503.366915 502.503906 505.438109 507.138168 507.488018 506.637653 509.196264 510.547664 510.539407 509.281950 511.753077 512.923317 512.608545 510.918493 513.590487 514.935173 -100 
-100 -100 497.759399 498.998940 500.189662 501.032078 501.716621 503.078613 504.276072 505.099552 505.751119 507.127815 508.308018 509.071582 509.613937 510.767514 511.690726 512.184021 512.459261 513.413166 514.126950 514.380573 514.410189 515.238301 515.803872 -100 
-100 -100 499.605366 500.244313 501.085024 501.912466 502.769853 503.834055 504.888616 505.830967 506.747283 507.836473 508.869047 509.737825 510.526787 511.427669 512.237899 512.870105 513.424428 514.109109 514.702718 515.108198 515.432283 515.897142 516.218410 -100 
-100 -100 -100 -100 -100 -100 -100 -100 -100 -100 -100 -100 -100 -100 -100 -100 -100 -100 -100 -100 -100 -100 -100 -100 -100 -100 
-100 -100 -100 -100 -100 -100 -100 -100 -100 -100 -100 -100 -100 -100 -100 -100 -100 -100 -100 -100 -100 -100 -100 -100 -100 -100 
-100 -100 -100 -100 -100 -100 -100 -100 -100 -100 -100 -100 -100 -100 -100 -100 -100 -100 -100 -100 -100 -100 -100 -100 -100 -100 
-100 -100 504.564225 505.157748 505.997508 506.862833 507.764198 508.816000 509.847618 510.769625 511.675612 512.725200 513.741068 514.614061 515.414856 516.286281 517.085187 517.747922 518.398779 519.223038 520.022103 520.659945 521.185161 521.714736 522.055739 -100 
-100 -100 502.975089 503.889775 504.942309 505.809132 506.619985 507.838001 508.960043 509.796451 510.556197 511.767123 512.887186 513.695482 514.363334 515.356245 516.204185 516.741853 517.218514 518.222713 519.154887 519.757170 520.186214 520.900262 521.389898 -100 
-100 -100 499.688575 501.533145 503.062269 503.830346 504.199787 505.984435 507.358220 507.942148 508.146569 509.941234 511.349312 511.958018 512.131426 513.600977 514.620567 514.822705 514.665067 516.311992 517.590958 518.039528 518.026783 519.330229 520.192027 -100 
-100 -100 495.132671 498.872342 501.032320 501.525709 500.585173 503.814621 505.617582 505.780562 504.496886 507.817057 509.692962 509.946060 508.805241 511.576866 512.928611 512.603236 510.787098 514.098681 515.912984 516.038538 514.733022 517.454066 518.858215 -100 
-100 -100 496.135674 498.218627 499.990777 500.896939 501.354728 503.304806 504.807769 505.425078 505.627935 507.501966 508.964748 509.547970 509.674264 511.185508 512.225923 512.374375 512.158455 513.870120 515.212850 515.659816 515.644932 517.065865 518.034832 -100 
-100 -100 495.662237 497.263499 498.900787 499.991904 500.865261 502.512322 503.945791 504.795964 505.453534 506.917494 508.196297 508.900412 509.376083 510.548510 511.484861 511.850339 512.096560 513.337523 514.452357 514.991105 515.308596 516.369917 517.159128 -100 
-100 -100 493.056569 495.394615 497.360788 498.370539 498.895021 501.000884 502.664902 503.439535 503.786801 505.605996 507.015831 507.566308 507.677504 509.220075 510.307656 510.518092 510.362866 511.989273 513.235920 513.587812 513.501144 514.986183 516.012470 -100 
-100 -100 488.888945 493.297689 495.867511 496.553084 495.693199 499.255991 501.361413 501.820065 500.902294 504.020538 505.791440 505.980973 504.790239 507.642896 509.085053 508.874631 507.235916 510.329428 511.972418 511.922058 510.437948 513.348365 514.884229 -100 
-100 -100 491.280748 493.625017 495.605511 496.637578 497.191274 499.331607 501.029995 501.834642 502.206358 504.045684 505.470049 506.031280 506.155499 507.719678 508.831131 509.058970 508.904588 510.505245 511.708453 512.011914 511.891752 513.380128 514.418430 -100 
-100 -100 492.091744 493.709565 495.381763 496.523144 497.459341 499.181660 500.687704 501.597931 502.302443 503.808943 505.116883 505.838563 506.335642 507.556654 508.547892 508.956289 509.211428 510.390381 511.402752 511.821988 512.049988 513.142768 513.975408 -100 
-100 -100 490.710745 492.837293 494.685752 495.684416 496.245704 498.327877 499.950162 500.655040 500.917679 502.867661 504.378007 504.977129 505.117128 506.718845 507.857597 508.088955 507.914315 509.500808 510.657026 510.867227 510.631023 512.197407 513.288852 -100 
-100 -100 487.706477 491.571274 493.903376 494.559983 493.767235 497.218531 499.202350 499.472853 498.232347 501.694830 503.649831 503.907804 502.734789 505.668186 507.164263 506.959510 505.266047 508.347450 509.899338 509.647188 507.819979 510.996471 512.653686 -100 
-100 -100 489.997264 492.171059 494.079432 495.129491 495.726584 497.830733 499.466146 500.182262 500.458111 502.421385 503.948130 504.565580 504.723783 506.343360 507.497555 507.738577 507.559837 509.119296 510.239725 510.417162 510.154452 511.697707 512.775865 -100 
-100 -100 490.598022 492.344844 494.159337 495.411344 496.419522 498.188008 499.722429 500.659199 501.395143 502.921040 504.255047 505.008493 505.538792 506.797714 507.825438 508.263503 508.521420 509.636362 510.569023 510.922456 511.101726 512.141540 512.943056 -100 
-100 -100 488.859805 491.512844 493.759757 494.966678 495.618206 497.837676 499.587220 500.447029 500.890935 502.729968 504.172946 504.767969 504.930257 506.557359 507.735537 508.034441 507.924759 509.390030 510.451626 510.660072 510.489790 511.871988 512.850229 -100 
-100 -100 485.405665 490.465992 493.434611 494.332973 493.553430 497.251887 499.440978 500.001495 499.256848 502.292283 504.053674 504.267070 503.099100 506.046380 507.584864 507.500599 506.023046 508.831649 510.253895 510.087775 508.608378 511.305181 512.742589 -100 
-100 -100 489.591064 492.241740 494.479004 495.672500 496.310361 498.512374 500.256168 501.123649 501.573854 503.396774 504.821606 505.408231 505.565511 507.176261 508.340916 508.634135 508.512506 509.937056 510.951723 511.121975 510.920123 512.267537 513.222963 -100 
-100 -100 492.053998 493.805368 495.606292 496.839414 497.830843 499.546511 501.061432 502.023996 502.790628 504.264344 505.549920 506.292806 506.827831 508.042588 509.040182 509.482292 509.738618 510.751633 511.575547 511.854333 511.979384 512.934528 513.678862 -100 
-100 -100 492.165957 494.377712 496.276788 497.322872 497.948402 499.894521 501.467696 502.252132 502.649356 504.451540 505.867861 506.491371 506.716752 508.217316 509.311856 509.604803 509.513171 510.835633 511.750156 511.828082 511.528893 512.887875 513.846171 -100 
-100 -100 490.624713 494.590365 496.888515 497.562010 496.974165 499.982063 501.805015 502.205176 501.336191 504.356173 506.102890 506.412600 505.495169 508.115824 509.500520 509.438572 508.103621 510.639454 511.854247 511.505052 509.767848 512.547252 513.987237 -100 
-100 -100 494.994184 496.905734 498.477233 499.306529 499.784343 501.526683 502.948792 503.685965 504.072206 505.783002 507.128893 507.759213 508.011372 509.446823 510.494971 510.816261 510.764102 512.018275 512.869666 512.947280 512.647012 513.889773 514.742409 -100 
-100 -100 498.038486 498.945011 499.969653 500.814802 501.628489 502.841295 504.004670 504.928322 505.772815 506.979049 508.081248 508.896381 509.587739 510.575858 511.430584 511.986455 512.425359 513.200337 513.843597 514.175351 514.396475 515.010818 515.461558 -100 
-100 -100 499.442319 499.999460 500.776404 501.580690 502.445707 503.487313 504.546106 505.524882 506.485358 507.550409 508.564625 509.440958 510.249676 511.117398 511.906920 512.546611 513.121065 513.768819 514.340939 514.758247 515.108690 515.531371 515.822217 -100 
-100 -100 -100 -100 -100 -100 -100 -100 -100 -100 -100 -100 -100 -100 -100 -100 -100 -100 -100 -100 -100 -100 -100 -100 -100 -100 
-100 -100 -100 -100 -100 -100 -100 -100 -100 -100 -100 -100 -100 -100 -100 -100 -100 -100 -100 -100 -100 -100 -100 -100 -100 -100 
-100 -100 -100 -100 -100 -100 -100 -100 -100 -100 -100 -100 -100 -100 -100 -100 -100 -100 -100 -100 -100 -100 -100 -100 -100 -100 
-100 -100 504.421901 505.002539 505.852778 506.752302 507.686303 508.721649 509.735507 510.657697 511.565453 512.570890 513.544222 514.395408 515.184373 516.017288 516.789032 517.450301 518.112231 518.915705 519.706478 520.360052 520.905818 521.416288 521.739023 -100 
-100 -100 502.997498 503.819519 504.858079 505.797428 506.708838 507.847807 508.921532 509.790010 510.617542 511.714891 512.754174 513.560165 514.268587 515.167904 515.965683 516.536610 517.093178 518.009089 518.901046 519.547028 520.055152 520.686336 521.115890 -100 
-100 -100 500.329572 501.715440 503.125662 504.090100 504.867849 506.273007 507.487462 508.222412 508.813699 510.171163 511.367988 512.058867 512.537047 513.645734 514.526793 514.891434 515.148843 516.373618 517.487812 518.080129 518.427628 519.353524 520.013427 -100 
-100 -100 497.349401 499.487546 501.284346 502.222594 502.710567 504.541426 505.943744 506.519278 506.712594 508.505701 509.901071 510.443112 510.535797 512.018664 513.027023 513.147684 512.907681 514.633718 516.001095 516.488832 516.507754 517.869975 518.788612 -100 
-100 -100 496.903599 498.486930 500.109511 501.204631 502.074972 503.626361 504.959314 505.735317 506.341912 507.775261 509.031789 509.717397 510.169740 511.307010 512.197407 512.512238 512.720436 513.988182 515.148980 515.738939 516.091405 517.118490 517.873634 -100 
-100 -100 496.111312 497.446295 498.967478 500.130888 501.159410 502.639357 503.980043 504.895033 505.697079 506.997751 508.189131 508.955784 509.563682 510.568511 511.410200 511.839898 512.235749 513.292905 514.308114 514.906541 515.361697 516.259898 516.937642 -100 
-100 -100 494.206456 495.860129 497.543810 498.659138 499.549699 501.249450 502.737937 503.634747 504.326730 505.797905 507.081941 507.797926 508.282967 509.430081 510.340590 510.690598 510.921975 512.114757 513.167878 513.636413 513.899551 514.996683 515.822331 -100 
-100 -100 491.997815 494.302724 496.245018 497.235094 497.744320 499.877941 501.565754 502.348259 502.691792 504.552108 506.002176 506.596670 506.749618 508.246622 509.290414 509.468738 509.282742 510.872599 512.065729 512.343350 512.182204 513.717070 514.783058 -100 
-100 -100 492.488821 494.134697 495.815558 496.939267 497.849284 499.576779 501.096713 502.024364 502.742920 504.233304 505.531182 506.259094 506.760269 507.933451 508.872836 509.244772 509.480574 510.651699 511.666445 512.093431 512.328654 513.424613 514.257656 -100 
-100 -100 492.682630 493.995589 495.509976 496.693361 497.765431 499.306035 500.713720 501.693305 502.550312 503.887007 505.101969 505.886548 506.521735 507.583221 508.489459 508.970200 509.380167 510.386305 511.313234 511.814895 512.204240 513.112263 513.815970 -100 
-100 -100 491.752846 493.291453 494.910837 496.050159 496.999227 498.655455 500.098496 500.976663 501.670198 503.152698 504.438177 505.137855 505.616176 506.850315 507.850401 508.254646 508.498384 509.671349 510.679428 511.096790 511.323087 512.403008 513.226173 -100 
-100 -100 490.359228 492.458342 494.307167 495.349734 495.970745 497.969179 499.532586 500.242911 500.553758 502.413104 503.852655 504.403008 504.504336 506.131961 507.289373 507.524500 507.345844 508.930412 510.096668 510.342285 510.157438 511.657993 512.706420 -100 
-100 -100 491.069530 492.648159 494.324354 495.516967 496.500411 498.162305 499.594680 500.460065 501.150069 502.645312 503.952519 504.675589 505.176404 506.432673 507.452178 507.868548 508.108856 509.255572 510.225730 510.605196 510.800915 511.861253 512.675219 -100 
-100 -100 491.287846 492.696267 494.337611 495.637758 496.785222 498.329309 499.706510 500.653074 501.497871 502.863398 504.124481 504.955504 505.634436 506.742349 507.692206 508.204829 508.614397 509.560937 510.403366 510.823453 511.148753 512.017727 512.703506 -100 
-100 -100 490.345932 492.170531 494.063098 495.376879 496.415608 498.126377 499.583706 500.449824 501.138460 502.683307 504.055629 504.849788 505.410211 506.656449 507.669611 508.105476 508.358825 509.420212 510.289294 510.582603 510.715712 511.754898 512.563005 -100 
-100 -100 489.155143 491.722923 493.931760 495.157188 495.848273 497.930191 499.535183 500.243298 500.539297 502.489983 504.037689 504.708247 504.923883 506.516317 507.658612 507.932446 507.795332 509.208318 510.190453 510.281607 509.978568 511.442865 512.479085 -100 
-100 -100 491.039937 492.846180 494.702837 495.972844 496.979274 498.688476 500.164616 501.055059 501.759320 503.301501 504.664838 505.452810 506.007074 507.239538 508.239326 508.664564 508.899102 509.920010 510.740239 510.988779 511.084109 512.091485 512.880772 -100 
-100 -100 492.685187 494.054439 495.614532 496.811227 497.878958 499.425258 500.849497 501.854638 502.738161 504.091623 505.330132 506.152799 506.826724 507.903333 508.826132 509.326450 509.709055 510.566635 511.303267 511.632389 511.883191 512.683334 513.326669 -100 
-100 -100 493.204378 494.717521 496.248478 497.247955 498.068843 499.747828 501.265484 502.235464 503.001284 504.454783 505.715137 506.436623 506.952166 508.146921 509.123060 509.543755 509.776204 510.765233 511.559009 511.803058 511.894103 512.836400 513.573999 -100 
-100 -100 493.337672 495.321624 496.931813 497.670751 498.008165 500.032187 501.690631 502.533892 502.962991 504.719965 506.077270 506.640610 506.800229 508.318527 509.413874 509.685647 509.553793 510.891198 511.809856 511.889380 511.585360 512.901133 513.825148 -100 
-100 -100 495.845794 497.103415 498.335244 499.118465 499.786122 501.296998 502.700404 503.643272 504.402563 505.773702 506.958301 507.665999 508.187004 509.329255 510.269489 510.714035 510.976882 511.918305 512.667190 512.915346 513.000829 513.838692 514.478074 -100 
-100 -100 498.089052 498.811012 499.697474 500.486120 501.309940 502.484458 503.666802 504.669215 505.608216 506.745542 507.797826 508.622891 509.359739 510.283067 511.106512 511.691119 512.191016 512.901056 513.518999 513.897781 514.198458 514.722096 515.109053 -100 
-100 -100 499.253634 499.744996 500.453977 501.213875 502.062694 503.098867 504.176642 505.192213 506.185358 507.238165 508.235614 509.108218 509.920135 510.769104 511.546557 512.189673 512.773198 513.404211 513.968303 514.397003 514.762867 515.161665 515.432090 -100 
-100 -100 -100 -100 -100 -100 -100 -100 -100 -100 -100 -100 -100 -100 -100 -100 -100 -100 -100 -100 -100 -100 -100 -100 -100 -100 
-100 -100 -100 -100 -100 -100 -100 -100 -100 -100 -100 -100 -100 -100 -100 -100 -100 -100 -100 -100 -100 -100 -100 -100 -100 -100 
-100 -100 -100 -100 -100 -100 -100 -100 -100 -100 -100 -100 -100 -100 -100 -100 -100 -100 -100 -100 -100 -100 -100 -100 -100 -100 
-100 -100 504.048793 504.693391 505.600668 506.527754 507.468178 508.519676 509.534207 510.435005 511.310957 512.308998 513.264411 514.078635 514.827996 515.658652 516.423830 517.058927 517.692355 518.515889 519.324808 519.976689 520.512181 521.039166 521.375207 -100 
-100 -100 502.357714 503.375201 504.543142 505.512617 506.394226 507.594830 508.685890 509.503718 510.242977 511.385219 512.427701 513.165286 513.773819 514.726723 515.540125 516.044808 516.498166 517.511167 518.465767 519.096621 519.548980 520.250752 520.727144 -100 
-100 -100 498.803858 500.906474 502.659872 503.622590 504.160740 505.852188 507.153892 507.731751 507.960955 509.630858 510.921046 511.434602 511.528753 512.967669 513.953233 514.107476 513.901778 515.587184 516.917147 517.428850 517.483235 518.735344 519.560298 -100 
-100 -100 493.795913 498.119071 500.634664 501.433564 500.892857 503.806633 505.467550 505.653534 504.531353 507.587850 509.295130 509.430022 508.171821 510.947813 512.269788 511.871489 509.935881 513.355995 515.255389 515.488447 514.359297 516.920196 518.250646 -100 
-100 -100 495.331849 497.653436 499.623393 500.698896 501.306549 503.155068 504.582645 505.193262 505.425923 507.193650 508.563571 509.076373 509.140502 510.620802 511.619535 511.711002 511.437410 513.176928 514.556817 515.050117 515.089298 516.462109 517.400190 -100 
-100 -100 495.233192 496.884066 498.571947 499.705973 500.605060 502.221219 503.618298 504.444137 505.085061 506.526248 507.787192 508.481900 508.944359 510.065767 510.943251 511.253244 511.454982 512.683076 513.788438 514.311105 514.612421 515.682301 516.480041 -100 
-100 -100 492.902897 495.163132 497.068959 498.028202 498.499799 500.602945 502.247181 502.977040 503.268752 505.138475 506.603529 507.218550 507.393396 508.834933 509.827124 509.966861 509.757414 511.353710 512.554648 512.821652 512.627820 514.202023 515.287778 -100 
-100 -100 489.001312 493.178917 495.605321 496.174692 495.171980 498.788797 500.887635 501.269992 500.196906 503.483619 505.375369 505.705842 504.736780 507.347499 508.642162 508.343436 506.631729 509.702939 511.281649 511.070829 509.278754 512.476623 514.141414 -100 
-100 -100 491.245816 493.478014 495.358829 496.309476 496.789025 498.912665 500.585560 501.347825 501.669599 503.558040 505.036828 505.664765 505.858168 507.332798 508.361695 508.531225 508.333309 509.910678 511.076557 511.306098 511.087134 512.661673 513.754812 -100 
-100 -100 491.980031 493.541852 495.162291 496.276468 497.195007 498.856669 500.316343 501.214695 501.924304 503.392307 504.668935 505.376835 505.864956 507.062878 508.026368 508.409543 508.647104 509.822333 510.840160 511.270570 511.507774 512.593169 513.417841 -100 
-100 -100 490.615474 492.689995 494.519889 495.567647 496.217650 498.145679 499.679216 500.418689 500.789344 502.558195 503.923468 504.423777 504.483256 506.117189 507.275724 507.509710 507.337708 508.944428 510.152589 510.465561 510.358390 511.812101 512.826889 -100 
-100 -100 487.704987 491.469326 493.795954 494.597983 494.149176 497.189703 499.005259 499.381076 498.534655 501.498275 503.177345 503.258291 501.882832 504.963581 506.528159 506.344367 504.662732 507.778361 509.414617 509.363345 507.914961 510.735494 512.229885 -100 
-100 -100 489.951535 492.066397 493.956503 495.064376 495.750430 497.663395 499.157453 499.856207 500.204631 501.989407 503.386128 503.917697 504.004745 505.665239 506.846906 507.096210 506.922581 508.499920 509.664827 509.933266 509.790865 511.229029 512.239187 -100 
-100 -100 490.627313 492.286605 494.044976 495.302725 496.317968 497.920687 499.272180 500.062916 500.705177 502.225199 503.580699 504.355762 504.898394 506.154322 507.171496 507.596978 507.843036 508.945868 509.861430 510.188487 510.343529 511.405944 512.227366 -100 
-100 -100 489.157486 491.582118 493.703218 494.925746 495.648321 497.574939 499.013255 499.551318 499.687717 501.738786 503.380815 504.115909 504.380623 505.955511 507.081156 507.344163 507.203748 508.623287 509.596632 509.635392 509.250223 510.827057 511.935407 -100 
-100 -100 486.166432 490.670230 493.412528 494.386560 493.965243 497.045135 498.765268 498.798117 497.268167 501.003358 503.169662 503.633641 502.717587 505.486181 506.921214 506.782274 505.262793 508.002495 509.279148 508.772608 506.651710 509.958123 511.674842 -100 
-100 -100 489.825738 492.217785 494.276634 495.421792 496.089386 498.035205 499.522243 500.105650 500.269383 502.325991 503.963361 504.692974 504.950578 506.509871 507.620085 507.869468 507.706385 509.080470 509.998578 509.984588 509.555610 511.101890 512.194294 -100 
-100 -100 491.977351 493.562497 495.171404 496.225911 497.075830 498.761584 500.249999 501.151924 501.858061 503.386197 504.730774 505.501113 506.039450 507.258827 508.244100 508.651880 508.865505 509.867613 510.662579 510.879064 510.943530 511.944617 512.732917 -100 
-100 -100 492.026716 494.011088 495.619491 496.289390 496.512009 498.735023 500.540213 501.446294 501.908563 503.689772 505.064068 505.606739 505.723391 507.302740 508.430431 508.680259 508.505129 509.894077 510.853856 510.947519 510.660208 512.009466 512.967249 -100 
-100 -100 490.620426 494.180094 496.064945 496.104724 494.475039 498.430710 500.776013 501.439090 500.759001 503.668833 505.300248 505.423665 504.179038 507.073293 508.553139 508.416275 506.854755 509.623667 510.961463 510.682275 509.024660 511.738221 513.150196 -100 
-100 -100 494.669856 496.373355 497.669590 498.128908 498.216250 500.280493 501.994625 502.912767 503.402331 505.080081 506.353306 506.873581 506.997931 508.510360 509.596981 509.881864 509.754531 511.088038 512.004930 512.124873 511.855901 513.076871 513.914331 -100 
-100 -100 497.533166 498.338741 499.210398 499.874441 500.549337 501.850258 503.140434 504.160570 505.058946 506.261035 507.328741 508.091884 508.734630 509.731993 510.592273 511.130473 511.545021 512.338839 513.004750 513.352191 513.581672 514.188660 514.632705 -100 
-100 -100 498.866633 499.363447 500.044169 500.744277 501.542184 502.608894 503.728687 504.763362 505.757398 506.825866 507.822744 508.671287 509.455002 510.316310 511.100675 511.727926 512.289409 512.938332 513.515690 513.936428 514.287005 514.705098 514.992052 -100 
-100 -100 -100 -100 -100 -100 -100 -100 -100 -100 -100 -100 -100 -100 -100 -100 -100 -100 -100 -100 -100 -100 -100 -100 -100 -100 
-100 -100 -100 -100 -100 -100 -100 -100 -100 -100 -100 -100 -100 -100 -100 -100 -100 -100 -100 -100 -100 -100 -100 -100 -100 -100 
-100 -100 -100 -100 -100 -100 -100 -100 -100 -100 -100 -100 -100 -100 -100 -100 -100 -100 -100 -100 -100 -100 -100 -100 -100 -100 
-100 -100 503.646457 504.371027 505.332026 506.269236 507.195449 508.275568 509.299132 510.174508 511.006355 512.016082 512.965323 513.741893 514.443709 515.294093 516.066765 516.674229 517.263612 518.121619 518.948768 519.583791 520.088253 520.643397 521.001181 -100 
-100 -100 501.479206 502.851478 504.183526 505.135726 505.879524 507.239175 508.383810 509.115142 509.656076 510.960958 512.051607 512.691630 513.098350 514.222474 515.094888 515.493530 515.708686 516.952160 518.007201 518.579021 518.865384 519.739680 520.308623 -100 
-100 -100 495.538581 499.674798 502.041942 502.803242 502.269456 505.065991 506.645524 506.844965 505.761190 508.702619 510.316224 510.450128 509.233575 511.946793 513.249142 512.923214 511.073141 514.399063 516.213933 516.445354 515.337755 517.782863 519.016719 -100 
-100 -100 478.284821 495.140349 499.593520 499.442048 490.859851 501.855916 504.593999 503.410232 492.780824 505.298929 508.296523 507.089573 496.381508 508.566203 511.126099 508.985826 495.075554 510.470871 514.133702 513.269909 503.590862 514.764785 517.505636 -100 
-100 -100 491.972794 496.373280 498.971765 499.824174 499.323662 502.302480 504.021274 504.239307 503.132679 506.203301 507.916811 508.044580 506.780166 509.562095 510.891874 510.489913 508.544336 511.954425 513.832833 514.027761 512.872968 515.473291 516.845148 -100 
-100 -100 493.831455 496.131713 498.079401 499.103148 499.645291 501.618112 503.148969 503.812394 504.065088 505.870922 507.273619 507.823766 507.935249 509.395810 510.396063 510.516097 510.275434 511.941122 513.224811 513.595244 513.510346 514.983941 515.998240 -100 
-100 -100 489.807305 493.979665 496.399314 496.963756 495.950118 499.522495 501.572872 501.913066 500.804828 504.065189 505.933328 506.242099 505.256014 507.857625 509.146484 508.841660 507.127522 510.218201 511.822541 511.637784 509.862559 513.047629 514.698420 -100 
-100 -100 474.583035 490.420996 494.505028 493.603799 481.950483 496.193444 499.783605 498.780033 487.719184 500.997261 504.334952 503.557516 494.281762 505.204855 507.595561 505.734834 493.289621 507.079046 510.129359 508.306006 495.146880 509.769305 513.312061 -100 
-100 -100 488.178480 492.304769 494.681478 495.223078 494.206829 497.792480 499.867505 500.239968 499.166229 502.449142 504.338013 504.666916 503.704508 506.346741 507.677819 507.408308 505.713208 508.788677 510.364461 510.149313 508.353117 511.543690 513.203657 -100 
-100 -100 490.709162 492.840544 494.665095 495.634317 496.173679 498.176865 499.763515 500.504626 500.846950 502.673722 504.098068 504.667944 504.802620 506.367046 507.472232 507.685690 507.512085 509.115742 510.315411 510.599205 510.443915 511.956674 513.006995 -100 
-100 -100 487.843231 491.596284 493.890464 494.646527 494.157429 497.187734 499.006394 499.388480 498.547795 501.509714 503.190972 503.280391 501.912757 504.982912 506.536661 506.350207 504.677401 507.814480 509.481251 509.462335 508.037600 510.864356 512.357383 -100 
-100 -100 475.024734 488.995150 492.822875 492.563933 484.077243 495.118180 498.007543 497.146997 487.700667 499.234473 502.062625 500.664462 489.006222 502.373660 505.364280 503.661096 491.167295 505.130577 508.342878 507.021758 495.999489 508.479325 511.550983 -100 
-100 -100 487.184757 490.981865 493.341250 494.164430 493.715427 496.712285 498.468880 498.788927 497.910654 500.893885 502.615650 502.742961 501.406183 504.504877 506.082245 505.911965 504.239321 507.343752 508.964332 508.897923 507.435631 510.251478 511.743531 -100 
-100 -100 489.349741 491.599171 493.581905 494.728245 495.408113 497.278303 498.687785 499.257180 499.470766 501.390083 502.927231 503.581563 503.775399 505.406328 506.569772 506.834174 506.686219 508.196396 509.278733 509.443880 509.187536 510.699940 511.760917 -100 
-100 -100 485.966335 490.403394 493.090566 494.039957 493.598197 496.607533 498.247776 498.214883 496.644485 500.368759 502.539207 503.009149 502.099618 504.886045 506.336337 506.206875 504.701280 507.479373 508.800515 508.332862 506.240532 509.566635 511.292622 -100 
-100 -100 470.931187 487.821340 492.408087 492.341445 483.683365 494.912703 497.594594 495.776911 482.239339 497.946997 501.915249 501.312791 491.846323 503.209004 505.810888 504.276621 493.001915 505.471319 508.024809 505.717683 491.317024 506.962601 510.716429 -100 
-100 -100 486.630594 491.027074 493.636324 494.486080 493.970430 497.019417 498.731353 498.759047 497.223138 500.952528 503.113935 503.573302 502.652856 505.418440 506.850111 506.705391 505.175185 507.899794 509.156312 508.626694 506.484195 509.779969 511.491868 -100 
-100 -100 490.689797 492.846573 494.636194 495.497842 495.904562 497.968824 499.598339 500.322855 500.620672 502.545822 504.063470 504.706833 504.897913 506.473520 507.596411 507.844297 507.671254 509.053192 509.989786 510.021413 509.656791 511.113335 512.147949 -100 
-100 -100 489.230270 492.871570 494.848608 494.951050 493.359692 497.350991 499.705679 500.342083 499.636828 502.594771 504.280424 504.430057 503.196873 506.117296 507.613088 507.467703 505.893168 508.679540 510.029252 509.738478 508.074099 510.840191 512.300376 -100 
-100 -100 477.815889 491.618975 494.822615 492.950459 478.543441 495.247880 499.528111 499.177664 490.145055 501.434834 504.186087 502.914078 492.027736 504.541767 507.353852 505.808332 494.243520 507.014711 509.756508 508.110156 496.593355 509.229436 512.269558 -100 
-100 -100 491.940543 495.249335 496.890214 496.792366 495.094735 498.919201 501.192538 501.878225 501.244438 504.065047 505.623341 505.752037 504.543383 507.369323 508.810548 508.713526 507.213352 509.918140 511.214890 510.971973 509.360676 511.959647 513.271157 -100 
-100 -100 496.736881 497.791886 498.717133 499.236174 499.634886 501.188232 502.610150 503.597302 504.344433 505.707286 506.826777 507.498267 507.942863 509.123469 510.055408 510.510705 510.727118 511.716054 512.462128 512.734461 512.775024 513.584600 514.137596 -100 
-100 -100 498.443230 498.977229 499.652409 500.299364 501.034540 502.140898 503.295506 504.330039 505.302784 506.396847 507.400087 508.221743 508.966037 509.854460 510.652102 511.258324 511.784056 512.464673 513.059258 513.462918 513.781975 514.236140 514.550087 -100 
-100 -100 -100 -100 -100 -100 -100 -100 -100 -100 -100 -100 -100 -100 -100 -100 -100 -100 -100 -100 -100 -100 -100 -100 -100 -100 
-100 -100 -100 -100 -100 -100 -100 -100 -100 -100 -100 -100 -100 -100 -100 -100 -100 -100 -100 -100 -100 -100 -100 -100 -100 -100 
-100 -100 -100 -100 -100 -100 -100 -100 -100 -100 -100 -100 -100 -100 -100 -100 -100 -100 -100 -100 -100 -100 -100 -100 -100 -100 
-100 -100 503.610747 504.262521 505.180773 506.118790 507.066599 508.119716 509.130920 510.022213 510.877509 511.840502 512.754172 513.530308 514.253581 515.073773 515.839851 516.478615 517.108239 517.913824 518.695554 519.319358 519.833280 520.349181 520.681522 -100 
-100 -100 501.918514 502.945521 504.127412 505.110751 506.001960 507.204690 508.294047 509.105921 509.826566 510.928860 511.922506 512.616292 513.196787 514.143155 514.964900 515.481477 515.935830 516.927091 517.846916 518.442003 518.867595 519.558166 520.032116 -100 
-100 -100 498.365191 500.480811 502.251798 503.231963 503.782596 505.475335 506.777182 507.355597 507.571222 509.191981 510.421450 510.881948 510.944852 512.385004 513.392342 513.573632 513.378988 515.035498 516.317913 516.781204 516.799806 518.041813 518.867191 -100 
-100 -100 493.369734 497.705807 500.236683 501.050839 500.521592 503.432284 505.092741 505.284297 504.155240 507.154416 508.792387 508.868466 507.577643 510.364372 511.721670 511.365613 509.453499 512.839009 514.682013 514.858191 513.686314 516.239403 517.572419 -100 
-100 -100 494.948399 497.269115 499.236588 500.310162 500.915400 502.755951 504.178711 504.787856 505.007403 506.727706 508.038580 508.500976 508.540520 510.036111 511.074624 511.210457 510.960735 512.677393 514.011939 514.458072 514.461782 515.822470 516.758673 -100 
-100 -100 494.909313 496.537908 498.195739 499.302335 500.179798 501.779419 503.164771 503.979960 504.602209 506.007523 507.223953 507.879245 508.325687 509.470573 510.394791 510.753276 510.982922 512.201093 513.276767 513.767910 514.044406 515.098781 515.889315 -100 
-100 -100 492.639941 494.852009 496.697012 497.602026 498.032399 500.109713 501.735586 502.447697 502.717944 504.561429 505.993892 506.576498 506.739965 508.219170 509.272042 509.471641 509.300493 510.895518 512.078984 512.329463 512.121972 513.678220 514.751963 -100 
-100 -100 488.766523 492.875537 495.219542 495.715907 494.657189 498.241098 500.316217 500.675947 499.580979 502.851545 504.723191 505.029054 504.051579 506.713983 508.080315 507.850411 506.187342 509.262672 510.834374 510.621477 508.827728 512.006441 513.655883 -100 
-100 -100 490.950429 493.126350 494.931144 495.808078 496.227703 498.311944 499.955324 500.691653 500.994826 502.878848 504.357196 504.983675 505.186899 506.706873 507.795149 508.021939 507.867195 509.461742 510.638039 510.880236 510.668057 512.229761 513.309226 -100 
-100 -100 491.598452 493.121032 494.679296 495.724091 496.580803 498.199482 499.624237 500.490832 501.182697 502.662218 503.964169 504.698512 505.214669 506.449012 507.452771 507.875002 508.147229 509.352129 510.401216 510.864254 511.121327 512.197623 513.007921 -100 
-100 -100 490.164999 492.212323 493.989364 494.967667 495.549883 497.433761 498.926933 499.623561 499.970349 501.769636 503.187965 503.740829 503.843586 505.506792 506.689026 506.946060 506.801568 508.449115 509.709838 510.080054 510.011431 511.452543 512.446543 -100 
-100 -100 487.228425 490.971239 493.248068 493.977205 493.451900 496.447045 498.215293 498.534534 497.652055 500.660312 502.410755 502.560008 501.237287 504.342206 505.920570 505.750215 504.091116 507.254629 508.956787 508.980495 507.587518 510.387945 511.854666 -100 
-100 -100 489.512044 491.599797 493.437599 494.475595 495.088038 496.941639 498.374888 499.011684 499.324857 501.140315 502.597742 503.190739 503.325722 505.012620 506.210259 506.474485 506.324299 507.944974 509.168524 509.500676 509.402426 510.832421 511.824211 -100 
-100 -100 490.268063 491.887728 493.585289 494.774444 495.717816 497.245062 498.517882 499.236058 499.836622 501.371668 502.771774 503.594402 504.176189 505.461238 506.500500 506.945795 507.216184 508.354765 509.315375 509.688525 509.874338 510.936895 511.749403 -100 
-100 -100 488.894598 491.260142 493.306093 494.458274 495.109844 496.944910 498.284832 498.733083 498.813356 500.872153 502.549845 503.320881 503.615773 505.221766 506.374975 506.661490 506.544745 507.993493 509.000922 509.073180 508.710404 510.288895 511.392433 -100 
-100 -100 485.967102 490.393318 493.047681 493.949379 493.460314 496.439582 498.051934 497.985197 496.387426 500.130079 502.326878 502.816718 501.921320 504.720643 506.184874 506.069656 504.571220 507.334432 508.636926 508.155626 506.052400 509.358643 511.071308 -100 
-100 -100 489.586656 491.912106 493.886460 494.955185 495.551862 497.413257 498.813824 499.318959 499.429739 501.482414 503.134546 503.878154 504.149036 505.730299 506.863378 507.131801 506.985006 508.375952 509.311248 509.312967 508.894594 510.441849 511.532545 -100 
-100 -100 491.667840 493.195810 494.723120 495.695792 496.473754 498.099428 499.535551 500.391845 501.065591 502.582926 503.926995 504.698419 505.240747 506.472605 507.472677 507.892594 508.116117 509.128769 509.933257 510.156573 510.225115 511.228522 512.017928 -100 
-100 -100 491.658901 493.585566 495.108317 495.688013 495.836709 498.025010 499.812359 500.703433 501.151610 502.920064 504.283047 504.815118 504.925762 506.510790 507.647180 507.902379 507.730388 509.125250 510.088977 510.182163 509.893162 511.246385 512.208181 -100 
-100 -100 490.206712 493.705933 495.502885 495.448515 493.743782 497.685896 500.037824 500.706252 500.024493 502.921652 504.536007 504.641237 503.382958 506.279052 507.763415 507.626512 506.062346 508.834355 510.172563 509.887878 508.224009 510.943105 512.361066 -100 
-100 -100 494.196396 495.852360 497.076396 497.458772 497.487717 499.538805 501.260027 502.186204 502.676538 504.344127 505.601152 506.103709 506.214442 507.723731 508.810002 509.092114 508.960660 510.293272 511.207649 511.321467 511.046996 512.270652 513.112098 -100 
-100 -100 497.010973 497.782709 498.600760 499.207554 499.838953 501.124063 502.414798 503.438607 504.336095 505.529686 506.583831 507.332131 507.962915 508.954272 509.810995 510.345013 510.754922 511.545371 512.207219 512.549166 512.774281 513.381480 513.827217 -100 
-100 -100 498.318992 498.789531 499.427514 500.081590 500.843607 501.893133 503.008955 504.043664 505.035140 506.095671 507.080600 507.916216 508.689128 509.543393 510.322746 510.945183 511.501814 512.146377 512.719089 513.134813 513.481594 513.898740 514.186117 -100 
-100 -100 -100 -100 -100 -100 -100 -100 -100 -100 -100 -100 -100 -100 -100 -100 -100 -100 -100 -100 -100 -100 -100 -100 -100 -100 
-100 -100 -100 -100 -100 -100 -100 -100 -100 -100 -100 -100 -100 -100 -100 -100 -100 -100 -100 -100 -100 -100 -100 -100 -100 -100 
-100 -100 -100 -100 -100 -100 -100 -100 -100 -100 -100 -100 -100 -100 -100 -100 -100 -100 -100 -100 -100 -100 -100 -100 -100 -100 
-100 -100 503.539059 504.135104 505.008187 505.930128 506.878792 507.915794 508.922426 509.827214 510.695403 511.627771 512.513319 513.284866 514.019673 514.832414 515.608262 516.280375 516.937862 517.704445 518.438997 519.035310 519.538026 520.028709 520.345837 -100 
-100 -100 502.107075 502.952053 504.022291 504.992883 505.926061 507.066913 508.137350 508.999636 509.796470 510.805636 511.736840 512.447285 513.094907 513.984250 514.804923 515.408466 515.974970 516.841288 517.655799 518.224118 518.675256 519.288882 519.717434 -100 
-100 -100 499.426467 500.850223 502.306073 503.315928 504.128914 505.530209 506.745862 507.498406 508.085121 509.319269 510.369014 510.935329 511.338301 512.459832 513.400126 513.841152 514.144075 515.288654 516.284742 516.761894 517.023733 517.942855 518.613083 -100 
-100 -100 496.452906 498.640983 500.485975 501.473376 502.007907 503.815990 505.217753 505.835263 506.067826 507.689849 508.903014 509.297045 509.297760 510.825856 511.931910 512.176472 512.036186 513.639692 514.852395 515.193306 515.092759 516.470133 517.411754 -100 
-100 -100 496.119340 497.709237 499.334392 500.434936 501.310837 502.841271 504.166913 504.957163 505.559870 506.874066 507.987478 508.552257 508.940724 510.120293 511.107820 511.534827 511.813948 513.010925 514.055777 514.531949 514.798500 515.813298 516.573573 -100 
-100 -100 495.482706 496.763188 498.217154 499.323869 500.310336 501.758204 503.078806 503.979563 504.750869 505.973126 507.064002 507.737295 508.300864 509.362769 510.312446 510.854420 511.317394 512.341264 513.282761 513.810393 514.212976 515.080224 515.743906 -100 
-100 -100 493.759387 495.276002 496.809776 497.802431 498.603724 500.257564 501.714578 502.578027 503.226370 504.646136 505.857155 506.486461 506.922327 508.170753 509.229238 509.722152 510.049183 511.219628 512.221907 512.656284 512.899031 513.948891 514.742536 -100 
-100 -100 491.683251 493.763838 495.490505 496.309209 496.689901 498.771058 500.419630 501.155669 501.447322 503.283332 504.685875 505.195017 505.271984 506.932512 508.165431 508.519140 508.471407 510.028735 511.184342 511.462329 511.319850 512.787835 513.806232 -100 
-100 -100 491.977761 493.470125 494.969732 495.929769 496.711380 498.367781 499.834447 500.708956 501.385979 502.873435 504.169144 504.877058 505.373678 506.661405 507.742278 508.247239 508.584476 509.771464 510.794710 511.250087 511.508378 512.562745 513.356305 -100 
-100 -100 491.939788 493.163129 494.542109 495.576576 496.517895 497.980825 499.323455 500.233921 501.047239 502.419328 503.695440 504.534170 505.221701 506.358724 507.347861 507.907716 508.386560 509.446841 510.435874 511.012342 511.452454 512.326140 512.987163 -100 
-100 -100 490.835571 492.324687 493.835305 494.820951 495.615428 497.203174 498.572996 499.346686 499.963431 501.542986 502.966751 503.790595 504.366301 505.648540 506.684207 507.123237 507.411871 508.672106 509.799405 510.361402 510.700211 511.716408 512.468706 -100 
-100 -100 489.363965 491.438074 493.187396 494.058424 494.480402 496.433776 497.916242 498.475397 498.641232 500.671667 502.312259 503.034181 503.268524 504.919036 506.081701 506.323397 506.168602 507.867739 509.194317 509.647322 509.658369 511.031830 511.972794 -100 
-100 -100 490.173337 491.702871 493.272944 494.313954 495.133605 496.694638 498.009447 498.728438 499.316167 500.910147 502.373067 503.239955 503.848684 505.146180 506.184239 506.617580 506.893714 508.134637 509.238260 509.776034 510.095259 511.101148 511.849708 -100 
-100 -100 490.591240 491.909111 493.421502 494.583288 495.588537 496.981503 498.194077 498.977684 499.721562 501.135718 502.504933 503.439938 504.198964 505.362761 506.352511 506.899150 507.352238 508.371317 509.309257 509.832929 510.230458 511.085230 511.740535 -100 
-100 -100 489.910032 491.572785 493.292939 494.472065 495.386778 496.894208 498.129295 498.783744 499.328345 500.917352 502.383612 503.253732 503.868725 505.183819 506.255776 506.737895 507.036158 508.155803 509.094905 509.461540 509.646597 510.678409 511.468050 -100 
-100 -100 488.934993 491.251352 493.242534 494.336794 494.936781 496.767061 498.110853 498.565774 498.657297 500.686063 502.331635 503.055829 503.295727 504.969390 506.181257 506.504607 506.407635 507.868769 508.905029 509.055070 508.801191 510.248418 511.266029 -100 
-100 -100 490.656770 492.283091 493.945773 495.067208 495.949207 497.470429 498.750811 499.456627 500.026034 501.585969 502.997228 503.813875 504.387165 505.671928 506.723662 507.188143 507.453828 508.508443 509.363781 509.646859 509.767771 510.770071 511.550898 -100 
-100 -100 492.109395 493.341841 494.721940 495.748348 496.671779 498.101316 499.421714 500.331083 501.143948 502.482067 503.723357 504.545446 505.222538 506.327495 507.282718 507.806866 508.207070 509.085813 509.840965 510.182385 510.439973 511.243977 511.889047 -100 
-100 -100 492.513129 493.883641 495.218296 496.012867 496.663996 498.300457 499.804904 500.756700 501.500262 502.925994 504.158574 504.850746 505.346097 506.557858 507.554560 507.983755 508.217325 509.221196 510.022711 510.260502 510.341215 511.297149 512.046677 -100 
-100 -100 492.584403 494.399152 495.794422 496.299463 496.429271 498.488589 500.203254 501.080019 501.520408 503.242873 504.555042 505.068178 505.183768 506.719654 507.830126 508.097488 507.948910 509.302165 510.223297 510.282492 509.949747 511.292309 512.236996 -100 
-100 -100 494.935359 496.074537 497.139416 497.743737 498.271139 499.784037 501.226766 502.200436 502.969157 504.315777 505.461051 506.125124 506.611283 507.752788 508.695545 509.132507 509.382333 510.325301 511.069143 511.299563 511.366893 512.216541 512.868468 -100 
-100 -100 497.055585 497.702222 498.473479 499.139593 499.871258 501.024761 502.218915 503.235315 504.175598 505.294345 506.316329 507.108251 507.818694 508.731608 509.549072 510.124652 510.613727 511.317396 511.926335 512.291438 512.580764 513.106446 513.498262 -100 
-100 -100 498.159858 498.596811 499.218792 499.885743 500.663504 501.670524 502.745335 503.763888 504.752900 505.789006 506.761062 507.606347 508.395813 509.231243 509.999170 510.632436 511.205571 511.827445 512.381239 512.798272 513.155189 513.552280 513.823977 -100 
-100 -100 -100 -100 -100 -100 -100 -100 -100 -100 -100 -100 -100 -100 -100 -100 -100 -100 -100 -100 -100 -100 -100 -100 -100 -100 
-100 -100 -100 -100 -100 -100 -100 -100 -100 -100 -100 -100 -100 -100 -100 -100 -100 -100 -100 -100 -100 -100 -100 -100 -100 -100 
-100 -100 -100 -100 -100 -100 -100 -100 -100 -100 -100 -100 -100 -100 -100 -100 -100 -100 -100 -100 -100 -100 -100 -100 -100 -100 
-100 -100 503.226425 503.843979 504.717509 505.615122 506.536264 507.584868 508.602337 509.500004 510.350263 511.284669 512.162657 512.911298 513.627087 514.468861 515.276179 515.960069 516.610757 517.379141 518.094421 518.648551 519.111835 519.618271 519.954999 -100 
-100 -100 501.613055 502.570879 503.676798 504.595873 505.444644 506.655388 507.769560 508.608695 509.341504 510.398160 511.336028 511.986474 512.551572 513.536917 514.429840 515.033609 515.546576 516.460101 517.263062 517.740220 518.076252 518.779319 519.277454 -100 
-100 -100 498.261253 500.201344 501.823298 502.685038 503.143587 504.888292 506.259058 506.915480 507.203047 508.717952 509.841877 510.221178 510.238372 511.764641 512.909383 513.283041 513.282804 514.723040 515.768311 516.001775 515.808301 517.157777 518.065067 -100 
-100 -100 493.607857 497.541075 499.827297 500.454450 499.714454 502.789274 504.576146 504.914543 504.010283 506.747237 508.208517 508.151578 506.733121 509.704317 511.282026 511.272522 509.913875 512.732084 514.178772 513.983404 512.306883 515.241171 516.749308 -100 
-100 -100 494.897553 497.022594 498.819526 499.759363 500.263758 502.152657 503.643864 504.331438 504.620301 506.223584 507.409388 507.766152 507.748348 509.362327 510.585821 510.959124 510.937034 512.448735 513.554840 513.786014 513.589177 515.044604 516.049238 -100 
-100 -100 494.753481 496.247961 497.770739 498.775717 499.590772 501.190819 502.600591 503.445989 504.077967 505.409149 506.517199 507.052678 507.427433 508.711227 509.834285 510.394814 510.770462 511.922066 512.896030 513.316153 513.551145 514.568378 515.338189 -100 
-100 -100 492.606337 494.599716 496.270477 497.066086 497.435403 499.496775 501.128958 501.857089 502.131462 503.887716 505.178008 505.541650 505.474646 507.267314 508.640326 509.116621 509.170549 510.685895 511.813948 512.119640 512.039808 513.409687 514.365082 -100 
-100 -100 489.041768 492.680730 494.767103 495.128684 493.995384 497.560851 499.638176 500.018388 498.967301 502.109389 503.799990 503.732428 502.070024 505.521976 507.398005 507.566926 506.368303 509.169015 510.669661 510.648712 509.342261 511.988946 513.393397 -100 
-100 -100 490.737558 492.713122 494.351252 495.105621 495.443144 497.507963 499.144620 499.866735 500.159502 502.018070 503.439041 503.919773 503.936033 505.765494 507.146282 507.617052 507.671686 509.219195 510.394791 510.749521 510.704982 512.074874 513.022284 -100 
-100 -100 491.015902 492.474127 493.925264 494.826601 495.549981 497.184425 498.608089 499.401699 500.013828 501.609213 503.032782 503.835148 504.395736 505.735454 506.851851 507.376106 507.730178 508.970256 510.067411 510.616975 510.953827 511.947603 512.683785 -100 
-100 -100 489.276724 491.357093 493.044391 493.774928 494.028889 496.094528 497.636466 498.127731 498.149651 500.382805 502.185856 503.015672 503.339056 504.968796 506.126283 506.377247 506.229805 507.966006 509.330198 509.836531 509.909076 511.226519 512.128268 -100 
-100 -100 486.038127 489.972482 492.169252 492.474157 491.099550 494.774657 496.706807 496.604099 494.689265 498.880529 501.332768 501.949137 501.121453 503.940703 505.371109 505.111743 503.337317 506.692071 508.564559 508.821619 507.797265 510.262586 511.567206 -100 
-100 -100 488.590160 490.718358 492.471951 493.262770 493.545023 495.580860 497.064552 497.498666 497.490062 499.741106 501.588779 502.467895 502.827206 504.462577 505.608888 505.841990 505.676272 507.400894 508.754641 509.249715 509.311645 510.620543 511.517840 -100 
-100 -100 489.589619 491.173148 492.782845 493.831302 494.635820 496.184542 497.464290 498.120141 498.653337 500.305333 501.840424 502.761608 503.410666 504.745546 505.823184 506.298843 506.606151 507.828935 508.909915 509.439262 509.756398 510.731514 511.457673 -100 
-100 -100 488.452286 490.708690 492.640347 493.676207 494.226257 496.067196 497.423707 497.886926 497.996627 500.015657 501.659348 502.367395 502.577418 504.335682 505.614190 505.979643 505.927306 507.477252 508.643943 508.974536 508.906470 510.241002 511.169978 -100 
-100 -100 485.788130 489.978488 492.479348 493.255547 492.628505 495.662747 497.316817 497.321304 495.873077 499.413269 501.456461 501.738369 500.486604 503.674976 505.359818 505.353492 503.921764 506.809528 508.318863 508.269821 506.948552 509.525429 510.899428 -100 
-100 -100 489.267587 491.488632 493.373809 494.372884 494.907477 496.755546 498.149920 498.668460 498.805219 500.762273 502.311977 502.936123 503.085579 504.807245 506.066975 506.420137 506.338424 507.812884 508.880328 509.110355 508.966136 510.278448 511.206893 -100 
-100 -100 491.266915 492.758020 494.259019 495.230942 496.010432 497.564643 498.930568 499.741681 500.385120 501.855203 503.153320 503.886007 504.409170 505.676440 506.729136 507.204511 507.479503 508.524411 509.373756 509.666082 509.796565 510.755563 511.501844 -100 
-100 -100 491.236399 493.153266 494.703883 495.382184 495.663400 497.653355 499.272867 500.060521 500.443355 502.191413 503.551608 504.108370 504.271491 505.821991 506.958487 507.256414 507.144655 508.504513 509.431959 509.483657 509.139025 510.543548 511.533145 -100 
-100 -100 489.792471 493.280373 495.144608 495.316597 494.068102 497.492452 499.549988 500.064830 499.278574 502.190205 503.834859 504.023481 502.942890 505.679722 507.114924 507.027912 505.596441 508.222210 509.453102 509.037889 507.157019 510.073999 511.580340 -100 
-100 -100 493.728298 495.388812 496.659058 497.156312 497.328240 499.182018 500.731267 501.548260 501.971010 503.627734 504.897366 505.440888 505.611924 507.071104 508.134496 508.437684 508.345694 509.618682 510.464857 510.499343 510.141818 511.429099 512.315261 -100 
-100 -100 496.503922 497.280558 498.119444 498.765877 499.425101 500.634991 501.839128 502.796089 503.648531 504.822171 505.872490 506.630720 507.275744 508.253903 509.103277 509.644052 510.061908 510.829387 511.457648 511.762107 511.957915 512.580358 513.042347 -100 
-100 -100 497.793567 498.267000 498.913572 499.579159 500.339048 501.347584 502.410643 503.398341 504.354049 505.392261 506.365887 507.198892 507.972498 508.821672 509.598374 510.223065 510.780418 511.413682 511.968173 512.364205 512.697701 513.118061 513.411598 -100 
-100 -100 -100 -100 -100 -100 -100 -100 -100 -100 -100 -100 -100 -100 -100 -100 -100 -100 -100 -100 -100 -100 -100 -100 -100 -100 
-100 -100 -100 -100 -100 -100 -100 -100 -100 -100 -100 -100 -100 -100 -100 -100 -100 -100 -100 -100 -100 -100 -100 -100 -100 -100 
-100 -100 -100 -100 -100 -100 -100 -100 -100 -100 -100 -100 -100 -100 -100 -100 -100 -100 -100 -100 -100 -100 -100 -100 -100 -100 
-100 -100 502.832337 503.499854 504.387856 505.258156 506.137349 507.206307 508.234041 509.112818 509.929491 510.882780 511.765530 512.490741 513.176212 514.062438 514.905140 515.590562 516.219854 517.015170 517.732849 518.252629 518.670560 519.210676 519.575020 -100 
-100 -100 500.812808 502.056131 503.260054 504.103883 504.767540 506.144622 507.327085 508.100185 508.664813 509.874111 510.860946 511.420673 511.792270 512.987193 513.983266 514.538988 514.881367 515.970785 516.823937 517.193138 517.308888 518.224118 518.838764 -100 
-100 -100 495.361356 499.066678 501.155735 501.699605 500.933154 503.891546 505.602502 505.953804 505.090011 507.738386 509.140446 509.115209 507.762098 510.676770 512.234407 512.297092 511.024096 513.741990 515.095143 514.886943 513.223285 516.047803 517.465786 -100 
-100 -100 479.788367 494.845384 498.742137 498.177558 488.548055 500.511105 503.558066 502.746058 493.436263 504.557620 507.123223 505.610124 494.188280 507.181410 510.210165 508.943920 498.149127 510.409424 513.102121 511.357095 499.056047 512.640607 515.899303 -100 
-100 -100 491.878644 495.813924 498.099466 498.710277 497.963713 501.099755 502.950976 503.324020 502.436402 505.197675 506.669334 506.598951 505.177077 508.217665 509.881726 509.942403 508.629257 511.446215 512.873994 512.652117 510.961447 513.917070 515.449727 -100 
-100 -100 493.423306 495.469182 497.187902 498.043036 498.473829 500.454510 502.026405 502.742257 503.023549 504.687831 505.901962 506.238304 506.188428 507.922519 509.269016 509.741366 509.787429 511.294968 512.391412 512.639342 512.486548 513.891256 514.868461 -100 
-100 -100 489.767840 493.407946 495.503969 495.884079 494.765875 498.315119 500.377248 500.752431 499.686232 502.764359 504.376032 504.238039 502.531977 505.993851 507.903555 508.110968 506.936686 509.721825 511.193660 511.147208 509.822170 512.450349 513.844415 -100 
-100 -100 476.393870 490.091434 493.577046 492.431867 480.626960 494.866748 498.469041 497.540346 486.856398 499.614380 502.568657 500.783909 487.404460 502.610923 506.255886 505.290404 495.068248 506.945780 509.711378 508.454930 498.260543 509.830956 512.688519 -100 
-100 -100 487.831164 491.457725 493.523170 493.856966 492.698061 496.258417 498.325568 498.682364 497.621587 500.832342 502.608109 502.613389 501.007343 504.503832 506.412489 506.602603 505.418825 508.243545 509.773492 509.787648 508.508306 511.128621 512.508414 -100 
-100 -100 489.543203 491.563310 493.210051 493.930100 494.208004 496.277246 497.872216 498.476140 498.632746 500.703551 502.345820 503.026312 503.220448 504.983604 506.289069 506.681898 506.655263 508.298470 509.562190 509.988223 509.998279 511.326546 512.239792 -100 
-100 -100 486.030089 489.943729 492.102420 492.359252 490.951229 494.653884 496.625161 496.547281 494.642226 498.845355 501.299209 501.908256 501.080273 503.934820 505.415527 505.207741 503.468026 506.809603 508.653911 508.886341 507.846628 510.301222 511.601752 -100 
-100 -100 471.884426 487.009304 490.764356 489.387393 476.213635 491.649889 495.163790 493.050925 477.302831 495.386729 499.996595 499.638107 490.320249 501.714435 504.269610 502.333913 489.065269 503.927013 507.502407 506.741854 497.728898 508.239175 510.861764 -100 
-100 -100 485.326543 489.294804 491.524231 491.845314 490.470308 494.137003 496.045208 495.906183 493.966372 498.191430 500.693523 501.355292 500.566050 503.419186 504.881611 504.650669 502.890738 506.228213 508.071944 508.302291 507.258389 509.705773 511.001445 -100 
-100 -100 488.035803 490.225186 492.056678 492.949855 493.348125 495.290458 496.715212 497.159327 497.207010 499.363748 501.137998 501.957439 502.266446 503.989731 505.229302 505.552764 505.462516 507.115217 508.389935 508.818741 508.826134 510.135049 511.035408 -100 
-100 -100 485.161252 489.330466 491.799782 492.533910 491.870263 494.922965 496.593746 496.595881 495.144769 498.720844 500.808493 501.128817 499.909816 503.129323 504.840798 504.855351 503.450672 506.403173 507.994170 508.033077 506.779596 509.340954 510.690293 -100 
-100 -100 471.208402 487.052022 491.283982 490.942598 481.691134 493.353368 496.149347 494.539051 481.973616 496.607536 500.201623 499.045059 487.467508 501.004379 504.178854 502.846063 491.606838 504.364717 507.311743 506.120299 496.133979 507.445114 510.236136 -100 
-100 -100 486.035853 490.168505 492.597290 493.307163 492.638757 495.692612 497.395981 497.458176 496.040870 499.523254 501.485070 501.698633 500.404652 503.581779 505.274303 505.281467 503.854711 506.726111 508.211920 508.143363 506.806691 509.356798 510.713432 -100 
-100 -100 489.862290 491.938671 493.669727 494.522851 494.940500 496.856903 498.356489 499.000589 499.248281 501.082218 502.515285 503.085916 503.233832 504.882286 506.103386 506.452390 506.374892 507.805587 508.814352 508.966178 508.729684 510.085068 511.040307 -100 
-100 -100 488.362604 491.965569 493.980444 494.288098 493.132695 496.560001 498.575584 499.023807 498.184961 501.121086 502.800965 503.003523 501.934743 504.719627 506.205813 506.151426 504.746119 507.412990 508.684509 508.298563 506.445123 509.392898 510.924029 -100 
-100 -100 477.057773 490.731034 494.049762 492.797616 481.140286 494.975957 498.503607 497.843569 488.455750 499.937015 502.761773 501.715054 491.854617 503.370713 506.022498 504.629439 493.856492 505.820752 508.300804 506.317130 493.569727 507.404954 510.705482 -100 
-100 -100 490.982199 494.278607 495.989690 496.125921 494.883993 498.148205 500.078039 500.568042 499.797386 502.612609 504.189703 504.397336 503.366376 506.027471 507.418637 507.375402 506.009679 508.554931 509.722428 509.322639 507.474635 510.279504 511.690714 -100 
-100 -100 495.693419 496.749430 497.700575 498.282914 498.743914 500.143513 501.411962 502.284415 502.950455 504.275627 505.381385 506.064063 506.536307 507.686788 508.607942 509.080465 509.320527 510.267811 510.958344 511.166418 511.148347 511.994513 512.578463 -100 
-100 -100 497.364382 497.898450 498.580030 499.237869 499.964443 500.995675 502.059359 503.013060 503.921933 504.972959 505.950173 506.760993 507.503368 508.382520 509.178084 509.791304 510.321751 510.985576 511.551961 511.924076 512.220655 512.681504 513.006092 -100 
-100 -100 -100 -100 -100 -100 -100 -100 -100 -100 -100 -100 -100 -100 -100 -100 -100 -100 -100 -100 -100 -100 -100 -100 -100 -100 
-100 -100 -100 -100 -100 -100 -100 -100 -100 -100 -100 -100 -100 -100 -100 -100 -100 -100 -100 -100 -100 -100 -100 -100 -100 -100 
-100 -100 -100 -100 -100 -100 -100 -100 -100 -100 -100 -100 -100 -100 -100 -100 -100 -100 -100 -100 -100 -100 -100 -100 -100 -100 
-100 -100 502.713007 503.308771 504.147909 505.008419 505.897065 506.921153 507.919503 508.800432 509.635531 510.557538 511.427386 512.174831 512.900467 513.765477 514.604909 515.320834 515.992546 516.763883 517.469842 518.010680 518.461995 518.960013 519.292500 -100 
-100 -100 501.114776 502.044618 503.108850 503.984915 504.798079 505.985546 507.083080 507.907182 508.625478 509.669974 510.599230 511.247529 511.823052 512.836661 513.769708 514.414346 514.953797 515.866903 516.654328 517.113105 517.433979 518.126940 518.620151 -100 
-100 -100 497.785054 499.686266 501.255225 502.065276 502.483714 504.209005 505.568442 506.213196 506.487419 507.990717 509.105073 509.479911 509.507337 511.070256 512.268379 512.698215 512.735045 514.167358 515.185829 515.392556 515.178921 516.515652 517.416948 -100 
-100 -100 493.135374 497.022329 499.250775 499.823753 499.042907 502.105227 503.887556 504.218816 503.303311 506.029385 507.479585 507.415288 506.005363 509.019992 510.661120 510.720167 509.409202 512.211015 513.621265 513.392821 511.692432 514.611734 516.112754 -100 
-100 -100 494.367790 496.462767 498.219848 499.121723 499.598478 501.478981 502.969272 503.654650 503.936399 505.528236 506.701262 507.050823 507.042975 508.696464 509.978357 510.413121 510.431025 511.933306 513.008653 513.208996 512.988496 514.428006 515.424628 -100 
-100 -100 494.138394 495.625181 497.135238 498.126298 498.931375 500.530042 501.944112 502.794318 503.424938 504.743219 505.835484 506.362845 506.747203 508.065245 509.238915 509.851398 510.259476 511.406322 512.355852 512.749112 512.961924 513.962396 514.723141 -100 
-100 -100 491.899495 493.906912 495.591112 496.395341 496.770908 498.839076 500.482692 501.225192 501.506654 503.247435 504.517841 504.871469 504.813116 506.638332 508.059099 508.584129 508.668017 510.176478 511.279619 511.558758 511.456884 512.807888 513.752636 -100 
-100 -100 488.256599 491.925170 494.041754 494.425553 493.308487 496.886077 498.979965 499.382100 498.347139 501.473446 503.145047 503.070058 501.418612 504.905578 506.830493 507.048959 505.880589 508.667139 510.135751 510.083129 508.751933 511.376946 512.769758 -100 
-100 -100 489.916992 491.917508 493.583045 494.357468 494.709674 496.788193 498.440777 499.180360 499.486657 501.344358 502.764027 503.251948 503.289342 505.157614 506.587434 507.104458 507.182675 508.711956 509.846804 510.158114 510.079770 511.429028 512.367910 -100 
-100 -100 490.168595 491.644743 493.113631 494.023851 494.752889 496.399905 497.836298 498.638238 499.258995 500.872263 502.319374 503.149100 503.744349 505.130034 506.299182 506.870505 507.244373 508.457098 509.497446 509.983830 510.272754 511.249476 511.984000 -100 
-100 -100 488.399279 490.495353 492.191971 492.916996 493.163394 495.242557 496.795803 497.285119 497.307798 499.578233 501.429347 502.304681 502.674458 504.358815 505.577107 505.883408 505.759302 507.454374 508.739780 509.157532 509.163531 510.472569 511.383666 -100 
-100 -100 485.144418 489.094993 491.295092 491.582427 490.188064 493.881460 495.827453 495.716756 493.793738 498.035634 500.548123 501.216362 500.438395 503.316859 504.814571 504.619893 502.877843 506.182615 507.964353 508.118490 507.014178 509.482734 510.806030 -100 
-100 -100 487.726557 489.862130 491.612315 492.385277 492.652852 494.703544 496.204505 496.642336 496.636359 498.920766 500.808393 501.724074 502.123704 503.813355 505.023803 505.317221 505.181747 506.875128 508.162119 508.580617 508.584486 509.887289 510.793394 -100 
-100 -100 488.772660 490.356041 491.956717 492.987871 493.782837 495.348938 496.655719 497.332712 497.878605 499.539611 501.080575 502.009217 502.679244 504.060247 505.198057 505.730461 506.070666 507.286452 508.336248 508.828464 509.116065 510.077243 510.799226 -100 
-100 -100 487.679797 489.932634 491.851624 492.867811 493.408435 495.274949 496.672257 497.173616 497.303431 499.306105 500.919432 501.601540 501.808948 503.608374 504.948156 505.372867 505.361243 506.923614 508.089489 508.418615 508.347191 509.661932 510.575517 -100 
-100 -100 485.055348 489.243055 491.732321 492.488593 491.849779 494.915217 496.615450 496.664217 495.238227 498.740241 500.726719 500.958114 499.684350 502.912317 504.660201 504.716010 503.331725 506.242430 507.768715 507.741067 506.435803 508.988165 510.340019 -100 
-100 -100 488.574660 490.797285 492.680848 493.673894 494.205718 496.070270 497.488557 498.028169 498.167102 500.084865 501.579249 502.154574 502.283304 504.033741 505.346482 505.754867 505.717355 507.218214 508.305622 508.555933 508.424357 509.722908 510.636657 -100 
-100 -100 490.607349 492.108254 493.624181 494.610919 495.398388 496.947818 498.303455 499.101945 499.724275 501.156027 502.408067 503.101116 503.608413 504.897848 505.994295 506.516610 506.829415 507.896992 508.760025 509.062065 509.197058 510.151800 510.892971 -100 
-100 -100 490.599234 492.536001 494.120201 494.836632 495.138813 497.100677 498.674980 499.418553 499.760537 501.469607 502.790591 503.313504 503.462460 505.034685 506.211717 506.551922 506.472813 507.848280 508.779766 508.829166 508.480708 509.887349 510.879532 -100 
-100 -100 489.168079 492.682672 494.592221 494.818115 493.602269 496.979303 498.968089 499.419594 498.580849 501.453823 503.063765 503.221355 502.125689 504.885842 506.360066 506.311819 504.909010 507.543794 508.771285 508.345506 506.454642 509.378101 510.891715 -100 
-100 -100 493.115390 494.798867 496.107839 496.647529 496.839130 498.654328 500.142105 500.898934 501.271393 502.890717 504.129689 504.648545 504.809323 506.285210 507.378395 507.711753 507.641763 508.922139 509.765187 509.790930 509.426329 510.717854 511.609651 -100 
-100 -100 495.897749 496.690894 497.556751 498.229368 498.895844 500.077724 501.234998 502.142485 502.951255 504.090381 505.113630 505.852499 506.490512 507.478953 508.348627 508.911026 509.345303 510.119982 510.747905 511.048079 511.240609 511.865303 512.330538 -100 
-100 -100 497.190261 497.676210 498.342485 499.025076 499.786374 500.772344 501.797347 502.742598 503.658915 504.664557 505.612965 506.429074 507.196786 508.052743 508.844312 509.485741 510.056556 510.696990 511.252996 511.647543 511.979914 512.401744 512.697187 -100 
-100 -100 -100 -100 -100 -100 -100 -100 -100 -100 -100 -100 -100 -100 -100 -100 -100 -100 -100 -100 -100 -100 -100 -100 -100 -100 
-100 -100 -100 -100 -100 -100 -100 -100 -100 -100 -100 -100 -100 -100 -100 -100 -100 -100 -100 -100 -100 -100 -100 -100 -100 -100 
-100 -100 -100 -100 -100 -100 -100 -100 -100 -100 -100 -100 -100 -100 -100 -100 -100 -100 -100 -100 -100 -100 -100 -100 -100 -100 
-100 -100 502.518594 503.068085 503.869597 504.715431 505.598138 506.586993 507.555958 508.426800 509.263653 510.169989 511.037283 511.803814 512.556048 513.415289 514.256890 514.995925 515.697861 516.468185 517.181713 517.750913 518.230509 518.705394 519.014629 -100 
-100 -100 501.131074 501.910575 502.888843 503.767048 504.624877 505.721869 506.761363 507.593608 508.360265 509.344048 510.255349 510.957111 511.621748 512.570647 513.477698 514.172219 514.800004 515.658064 516.433763 516.962167 517.382925 517.977089 518.396244 -100 
-100 -100 498.530798 499.848654 501.176185 502.065913 502.785423 504.157205 505.357365 506.087611 506.645702 507.856518 508.883055 509.431463 509.845388 511.051686 512.115670 512.694275 513.098329 514.202175 515.123197 515.537982 515.757748 516.651585 517.309979 -100 
-100 -100 495.614227 497.651654 499.343144 500.193711 500.617433 502.423576 503.830120 504.435125 504.640500 506.242913 507.429026 507.793157 507.789287 509.429879 510.692343 511.119564 511.136886 512.648383 513.748920 514.009044 513.857504 515.204579 516.131986 -100 
-100 -100 495.116722 496.620181 498.144849 499.153269 499.960540 501.482995 502.814026 503.601751 504.188590 505.478015 506.560181 507.100184 507.498197 508.768743 509.891424 510.468275 510.855564 512.008123 512.969286 513.374748 513.592163 514.574865 515.319050 -100 
-100 -100 494.265778 495.528864 496.954545 498.029830 498.993259 500.440167 501.772527 502.687151 503.458723 504.647849 505.697767 506.345934 506.922671 508.057717 509.118434 509.778915 510.319843 511.323592 512.205298 512.675586 513.034453 513.867162 514.511755 -100 
-100 -100 492.317839 493.883214 495.457376 496.473784 497.291484 498.957796 500.440790 501.345152 502.022666 503.391287 504.543264 505.139540 505.584985 506.902972 508.066514 508.672811 509.076757 510.219872 511.160878 511.540986 511.743938 512.751645 513.520634 -100 
-100 -100 490.040473 492.229295 494.044337 494.921172 495.344496 497.445188 499.131130 499.934055 500.295906 502.056640 503.389571 503.865264 503.951339 505.690677 507.034909 507.511956 507.558417 509.057797 510.131016 510.345228 510.163500 511.577264 512.566290 -100 
-100 -100 490.303450 491.870390 493.441204 494.448226 495.262316 496.945595 498.447208 499.366782 500.083730 501.551714 502.828677 503.539978 504.071918 505.441299 506.629495 507.242843 507.644008 508.780391 509.709109 510.073050 510.265074 511.276488 512.052554 -100 
-100 -100 490.231512 491.503798 492.925438 493.975096 494.921754 496.414437 497.785234 498.708867 499.533683 500.944389 502.269340 503.161108 503.915658 505.147564 506.250320 506.918564 507.449903 508.442534 509.300473 509.734357 510.067331 510.916958 511.583833 -100 
-100 -100 489.052879 490.592573 492.127124 493.086446 493.841634 495.475797 496.875258 497.625116 498.211799 499.897466 501.441519 502.364251 503.033440 504.430895 505.601479 506.176819 506.539825 507.686275 508.617569 508.959414 509.124000 510.160295 510.959190 -100 
-100 -100 487.515861 489.660687 491.424746 492.230036 492.555075 494.595551 496.122114 496.626239 496.698174 498.909354 500.719311 501.559775 501.894207 503.673910 504.991636 505.406265 505.378135 506.908437 507.988534 508.159927 507.915837 509.383920 510.414604 -100 
-100 -100 488.423286 489.984300 491.549876 492.536697 493.300654 494.912431 496.271281 496.979651 497.541855 499.233549 500.799544 501.745808 502.434641 503.847850 505.028598 505.608127 505.971726 507.118932 508.051682 508.394849 508.557870 509.586748 510.379269 -100 
-100 -100 488.960279 490.282416 491.774095 492.888214 493.860332 495.299565 496.577472 497.406276 498.173512 499.606093 500.984266 501.926365 502.719811 503.983574 505.105934 505.780530 506.310822 507.305184 508.167370 508.606864 508.939586 509.770161 510.420698 -100 
-100 -100 488.374048 490.030849 491.718522 492.839075 493.713314 495.294195 496.636259 497.392871 498.001318 499.531717 500.909053 501.699693 502.285235 503.702724 504.918165 505.535216 505.927296 507.065768 508.001744 508.379053 508.578653 509.548936 510.292198 -100 
-100 -100 487.472345 489.786353 491.744506 492.768463 493.299501 495.240452 496.720042 497.312587 497.508937 499.399005 500.878974 501.453847 501.596588 503.396613 504.770129 505.241526 505.260809 506.756447 507.829297 508.055430 507.891291 509.231247 510.170537 -100 
-100 -100 489.275564 490.905797 492.559813 493.654695 494.513752 496.086303 497.436368 498.210624 498.810090 500.264123 501.534576 502.224674 502.731719 504.094907 505.273646 505.863249 506.227735 507.331016 508.228336 508.569163 508.738871 509.689496 510.423111 -100 
-100 -100 490.790998 492.045750 493.458641 494.518984 495.462415 496.877374 498.174543 499.062458 499.838312 501.091988 502.229372 502.958358 503.592880 504.752350 505.807155 506.433918 506.914839 507.836140 508.616795 508.980236 509.250755 510.041451 510.671980 -100 
-100 -100 491.228601 492.648266 494.065558 494.965661 495.692811 497.237572 498.621368 499.470477 500.125666 501.474478 502.625255 503.238607 503.693049 504.963269 506.055477 506.579415 506.884863 507.914099 508.716084 508.940830 509.005479 509.973046 510.732446 -100 
-100 -100 491.310628 493.197134 494.710557 495.380616 495.660499 497.539447 499.057928 499.779699 500.098269 501.752201 502.995314 503.430888 503.489778 505.103268 506.314142 506.673986 506.595477 507.954703 508.855819 508.876227 508.500312 509.877939 510.849519 -100 
-100 -100 493.690699 494.885627 496.044890 496.765864 497.368877 498.768069 500.055510 500.892016 501.552366 502.828463 503.913367 504.520981 504.976630 506.165566 507.180658 507.686963 507.986888 508.939297 509.669166 509.872107 509.915261 510.782839 511.452893 -100 
-100 -100 495.828707 496.511862 497.343758 498.074107 498.831511 499.918222 501.007196 501.919002 502.770761 503.823381 504.792937 505.544785 506.239343 507.177957 508.041361 508.664175 509.188463 509.905003 510.510371 510.863285 511.143238 511.676504 512.077441 -100 
-100 -100 496.940186 497.403189 498.066854 498.771982 499.556227 500.515417 501.511089 502.444180 503.355951 504.329850 505.253769 506.066094 506.844232 507.695605 508.495786 509.164434 509.765590 510.401591 510.957665 511.370742 511.724876 512.126198 512.402905 -100 
-100 -100 -100 -100 -100 -100 -100 -100 -100 -100 -100 -100 -100 -100 -100 -100 -100 -100 -100 -100 -100 -100 -100 -100 -100 -100 
-100 -100 -100 -100 -100 -100 -100 -100 -100 -100 -100 -100 -100 -100 -100 -100 -100 -100 -100 -100 -100 -100 -100 -100 -100 -100 
-100 -100 -100 -100 -100 -100 -100 -100 -100 -100 -100 -100 -100 -100 -100 -100 -100 -100 -100 -100 -100 -100 -100 -100 -100 -100 
-100 -100 502.083769 502.661644 503.470718 504.294132 505.142568 506.125883 507.080953 507.918989 508.723911 509.645072 510.527503 511.290221 512.033197 512.921030 513.785585 514.527418 515.227666 516.034283 516.781897 517.366523 517.849166 518.344586 518.666930 -100 
-100 -100 500.492059 501.398798 502.428257 503.263057 504.032031 505.177915 506.225543 506.990332 507.660837 508.723253 509.682267 510.352644 510.946239 511.987834 512.948985 513.619660 514.188041 515.145187 515.991515 516.523321 516.905476 517.569870 518.031573 -100 
-100 -100 497.175763 499.039838 500.565878 501.327728 501.692374 503.381472 504.680140 505.223947 505.385233 506.975055 508.163327 508.572144 508.611375 510.217106 511.448965 511.901702 511.961732 513.456636 514.569332 514.922416 514.877014 516.083430 516.892811 -100 
-100 -100 492.532225 496.357407 498.542140 499.066267 498.213563 501.267999 502.986512 503.158041 501.954536 504.949744 506.540698 506.519441 505.089618 508.180176 509.858704 509.928456 508.614268 511.504828 513.043111 513.063691 511.811594 514.320296 515.633463 -100 
-100 -100 493.606494 495.707688 497.472946 498.369361 498.824328 500.691282 502.141395 502.747076 502.933219 504.616608 505.870665 506.268646 506.280885 507.952302 509.234853 509.663536 509.681797 511.229586 512.380107 512.703767 512.633681 513.947713 514.860831 -100 
-100 -100 493.116205 494.714147 496.324006 497.375638 498.209331 499.811269 501.218746 502.062114 502.693512 504.029956 505.165394 505.763922 506.212734 507.477278 508.585004 509.150173 509.531771 510.687874 511.651730 512.054111 512.271191 513.272148 514.032550 -100 
-100 -100 490.390716 492.749706 494.690724 495.645851 496.112316 498.196631 499.864531 500.671835 501.049692 502.740592 504.034048 504.536910 504.690549 506.287767 507.517622 507.924828 507.927388 509.428058 510.492266 510.665650 510.420544 511.895973 512.923168 -100 
-100 -100 485.988689 490.505000 493.070480 493.691160 492.745026 496.314586 498.449999 498.995325 498.244259 501.149681 502.809864 503.012993 501.989133 504.817476 506.387941 506.421040 505.086861 507.895254 509.281910 508.985062 507.204188 510.232963 511.814268 -100 
-100 -100 488.351082 490.720549 492.672009 493.633337 494.110957 496.225863 497.925457 498.759638 499.181352 500.965123 502.369356 502.972865 503.205672 504.860227 506.128263 506.556047 506.556924 508.022559 509.027901 509.131797 508.836202 510.322562 511.371855 -100 
-100 -100 489.021995 490.652099 492.288834 493.346940 494.191649 495.869178 497.342611 498.219042 498.909670 500.455800 501.833662 502.640406 503.247016 504.626988 505.814147 506.428800 506.817240 507.886918 508.707157 508.927586 508.996580 510.069045 510.910506 -100 
-100 -100 487.419530 489.610582 491.439799 492.331472 492.756954 494.798092 496.362857 496.961111 497.127379 499.215698 500.883438 501.598007 501.833386 503.680505 505.091301 505.620075 505.696642 507.061396 507.937036 507.869753 507.384896 509.010904 510.158335 -100 
-100 -100 484.194266 488.247798 490.584908 491.100077 490.086854 493.541146 495.454185 495.536162 494.029351 497.790802 499.973052 500.332982 499.138967 502.473306 504.334929 504.572841 503.474926 506.003894 507.136360 506.490675 504.165159 507.650698 509.450424 -100 
-100 -100 486.824699 489.023179 490.865925 491.770380 492.197000 494.217975 495.748405 496.309390 496.450667 498.541612 500.221175 500.944261 501.189349 503.063842 504.503675 505.053475 505.141454 506.508774 507.385095 507.319562 506.833951 508.448845 509.586841 -100 
-100 -100 487.843704 489.484204 491.146881 492.234125 493.085948 494.716614 496.111496 496.899359 497.525453 499.090489 500.498524 501.312618 501.921824 503.374910 504.635300 505.300590 505.716974 506.788106 507.608510 507.838227 507.914596 508.953744 509.768253 -100 
-100 -100 486.622797 488.986747 490.968875 491.980586 492.486321 494.512556 496.075974 496.744773 497.015807 498.885087 500.354825 500.935720 501.096273 502.934467 504.355273 504.878717 504.937205 506.386262 507.385218 507.519219 507.272358 508.665042 509.650756 -100 
-100 -100 483.768398 488.218207 490.799974 491.487456 490.620243 494.039943 495.994887 496.297359 495.212589 498.387489 500.166161 500.280039 498.942743 502.214423 504.039948 504.212673 502.989272 505.716437 507.071725 506.830104 505.216137 508.005826 509.472338 -100 
-100 -100 487.530884 489.866892 491.813805 492.797539 493.283929 495.293728 496.855546 497.533735 497.791948 499.582965 500.948199 501.431253 501.513382 503.294247 504.671139 505.158450 505.189566 506.628373 507.626927 507.765542 507.518137 508.888462 509.855470 -100 
-100 -100 489.695872 491.261869 492.840612 493.870322 494.688138 496.275021 497.669019 498.503480 499.140300 500.513249 501.680398 502.284871 502.733408 504.075990 505.249978 505.838500 506.192794 507.258002 508.094791 508.357275 508.457430 509.426915 510.184763 -100 
-100 -100 489.699583 491.724243 493.403090 494.219968 494.620183 496.526921 498.049630 498.753971 499.050847 500.719771 501.959944 502.346447 502.345555 504.072701 505.388361 505.807427 505.763222 507.174037 508.119065 508.168879 507.819430 509.224517 510.218330 -100 
-100 -100 488.191914 491.871484 493.917605 494.308690 493.335659 496.496112 498.351280 498.710439 497.769772 500.632186 502.155132 502.087245 500.575600 503.764280 505.474275 505.519373 504.126697 506.841066 508.109366 507.706611 505.838438 508.747588 510.255489 -100 
-100 -100 492.272672 494.037260 495.437528 496.078658 496.363988 498.099450 499.502100 500.187266 500.494340 502.078920 503.252747 503.649887 503.669857 505.302399 506.530754 506.937748 506.901678 508.229004 509.104304 509.150998 508.800705 510.090456 510.980146 -100 
-100 -100 495.131782 495.963303 496.881198 497.606911 498.307646 499.461508 500.572088 501.432023 502.197322 503.302504 504.284460 504.970052 505.569644 506.612907 507.549626 508.161766 508.629796 509.435577 510.087055 510.403725 510.606714 511.234483 511.700306 -100 
-100 -100 496.454412 496.963303 497.663502 498.378626 499.156491 500.128622 501.123116 502.032927 502.915245 503.891411 504.810926 505.599991 506.356756 507.239681 508.071568 508.749832 509.350306 510.015828 510.591446 511.000272 511.341936 511.768226 512.065302 -100 
-100 -100 -100 -100 -100 -100 -100 -100 -100 -100 -100 -100 -100 -100 -100 -100 -100 -100 -100 -100 -100 -100 -100 -100 -100 -100 
-100 -100 -100 -100 -100 -100 -100 -100 -100 -100 -100 -100 -100 -100 -100 -100 -100 -100 -100 -100 -100 -100 -100 -100 -100 -100 
-100 -100 -100 -100 -100 -100 -100 -100 -100 -100 -100 -100 -100 -100 -100 -100 -100 -100 -100 -100 -100 -100 -100 -100 -100 -100 
-100 -100 501.583274 502.214416 503.041664 503.837480 504.636896 505.626971 506.572581 507.370243 508.127949 509.077407 509.980115 510.730730 511.447139 512.377427 513.269465 514.004733 514.686470 515.544015 516.332343 516.925384 517.397607 517.932620 518.281048 -100 
-100 -100 499.581405 500.775896 501.908613 502.668571 503.242828 504.541238 505.630258 506.289862 506.752648 508.002265 509.042134 509.637903 510.038561 511.289863 512.342577 512.948799 513.342834 514.510713 515.464350 515.961179 516.200019 517.047621 517.604945 -100 
-100 -100 494.184056 497.794527 499.790787 500.231900 499.341543 502.246444 503.845444 503.985123 502.793361 505.712622 507.268910 507.296817 505.937068 508.959212 510.591070 510.697898 509.452833 512.295727 513.817914 513.902094 512.719871 515.126657 516.345041 -100 
-100 -100 478.805325 493.566763 497.347413 496.658817 486.729577 498.830397 501.764517 500.528208 489.590669 502.294268 505.237978 503.779771 492.085900 505.456143 508.590479 507.337799 496.400697 508.959956 511.912774 510.813710 501.040864 512.160713 514.880916 -100 
-100 -100 490.451736 494.366707 496.644474 497.224225 496.408808 499.530096 501.304609 501.502670 500.317505 503.354945 504.988859 504.993641 503.581157 506.686209 508.371388 508.431312 507.110590 510.026638 511.593548 511.626699 510.386595 512.933653 514.280015 -100 
-100 -100 491.494407 493.748863 495.629090 496.573287 497.042327 499.017982 500.570236 501.266025 501.539800 503.227546 504.507550 504.965442 505.052140 506.677383 507.920003 508.325233 508.331764 509.869051 510.996279 511.262385 511.117963 512.522660 513.498630 -100 
-100 -100 486.675139 491.206537 493.790904 494.430153 493.489689 497.025311 499.117756 499.624479 498.835891 501.698600 503.318187 503.490502 502.441283 505.228158 506.760633 506.767177 505.424006 508.251375 509.670064 509.406437 507.648491 510.678542 512.254975 -100 
-100 -100 469.558493 487.167147 491.716010 491.032821 479.806755 493.733580 497.378963 496.823762 487.706423 498.992326 501.814093 500.815124 491.169038 502.597751 505.316072 503.967478 493.074537 505.401825 508.065992 506.189994 493.500526 507.489562 510.880729 -100 
-100 -100 484.618042 489.168118 491.774618 492.432457 491.515185 495.098916 497.238736 497.782570 497.038933 499.994792 501.717244 501.980042 501.003990 503.850687 505.429643 505.466411 504.123449 506.894507 508.220769 507.848138 506.006002 509.054634 510.663357 -100 
-100 -100 487.350804 489.661807 491.594129 492.563376 493.051543 495.152809 496.806723 497.546890 497.855873 499.779764 501.295971 501.941642 502.171187 503.921772 505.267333 505.754223 505.791145 507.176359 508.068867 508.032815 507.602358 509.162551 510.273743 -100 
-100 -100 484.114018 488.207376 490.594314 491.162319 490.201683 493.694677 495.660792 495.813832 494.356226 498.055348 500.152719 500.447110 499.214890 502.536465 504.405238 504.661715 503.572813 506.062725 507.136533 506.428157 504.055430 507.550333 509.366164 -100 
-100 -100 469.863336 485.310435 489.330710 488.502641 477.285555 491.008807 494.331500 492.758272 479.501104 494.995515 498.806621 497.699932 486.028896 499.859171 503.286295 502.456115 492.965507 503.839831 505.920964 503.206508 487.638208 504.357199 508.348888 -100 
-100 -100 483.535993 487.628648 490.019382 490.592881 489.631122 493.105974 495.042636 495.161625 493.678144 497.381063 499.485452 499.778309 498.547193 501.905129 503.814929 504.102308 503.030618 505.521763 506.593010 505.884507 503.510895 506.990221 508.794012 -100 
-100 -100 486.222498 488.518202 490.452410 491.435887 491.930126 493.984562 495.566500 496.216259 496.441056 498.402241 499.942096 500.562412 500.750430 502.620314 504.079556 504.645851 504.730405 506.108749 506.993172 506.967930 506.557899 508.062047 509.134786 -100 
-100 -100 483.039400 487.492195 490.079034 490.770937 489.914571 493.374413 495.370794 495.704325 494.642860 497.845001 499.648548 499.784687 498.471118 501.773025 503.633070 503.838799 502.631730 505.330154 506.629554 506.317190 504.647590 507.463479 508.960971 -100 
-100 -100 467.902125 484.999621 489.466450 488.862729 478.037584 491.491377 494.896155 493.904037 483.194972 495.995417 499.062731 497.666647 485.875062 499.590644 502.925330 501.877405 491.530061 503.373617 505.949223 504.261448 492.691419 505.468559 508.585099 -100 
-100 -100 483.947232 488.368876 490.918028 491.580117 490.701681 494.136134 496.122691 496.462705 495.392299 498.510912 500.210696 500.253030 498.863648 502.108759 503.921621 504.086207 502.851587 505.557346 506.881668 506.601696 504.953824 507.744264 509.217103 -100 
-100 -100 488.095322 490.297702 492.139173 493.065565 493.532123 495.514157 497.078196 497.785450 498.068228 499.786962 501.068787 501.480841 501.508233 503.271122 504.635226 505.104523 505.108327 506.536424 507.505403 507.592518 507.288740 508.680273 509.665755 -100 
-100 -100 486.564272 490.369236 492.563581 493.072372 492.185850 495.415491 497.311478 497.677162 496.733539 499.624120 501.168902 501.098614 499.587345 502.830239 504.601096 504.686598 503.323538 506.076814 507.380856 507.001811 505.156123 508.093476 509.624612 -100 
-100 -100 474.731372 489.087733 492.708815 491.865384 481.522529 494.085987 497.258474 496.390573 486.603357 498.284727 500.971248 499.334344 487.067734 501.020492 504.291017 503.059509 492.103935 504.412242 506.991063 505.061258 492.428546 506.164397 509.444980 -100 
-100 -100 489.271718 492.759546 494.646617 494.987620 494.008730 497.031015 498.781808 499.131573 498.219294 501.000725 502.472417 502.435169 500.979280 504.101758 505.771243 505.858094 504.531309 507.181684 508.411483 508.051807 506.237756 509.031060 510.436224 -100 
-100 -100 494.167391 495.297177 496.343409 497.023835 497.554927 498.892324 500.071099 500.854375 501.439235 502.709268 503.748695 504.340206 504.732043 505.999415 507.043989 507.604920 507.903723 508.908986 509.642414 509.880667 509.882499 510.733348 511.317976 -100 
-100 -100 495.895772 496.471745 497.214718 497.931182 498.687442 499.690909 500.696837 501.584240 502.430825 503.431116 504.361555 505.129978 505.856053 506.786556 507.654609 508.334256 508.918772 509.628579 510.230755 510.629103 510.942952 511.411915 511.739380 -100 
-100 -100 -100 -100 -100 -100 -100 -100 -100 -100 -100 -100 -100 -100 -100 -100 -100 -100 -100 -100 -100 -100 -100 -100 -100 -100 
-100 -100 -100 -100 -100 -100 -100 -100 -100 -100 -100 -100 -100 -100 -100 -100 -100 -100 -100 -100 -100 -100 -100 -100 -100 -100 
-100 -100 -100 -100 -100 -100 -100 -100 -100 -100 -100 -100 -100 -100 -100 -100 -100 -100 -100 -100 -100 -100 -100 -100 -100 -100 
-100 -100 501.373803 501.936833 502.718353 503.504279 504.308591 505.244124 506.148682 506.939176 507.712623 508.628710 509.521153 510.296544 511.052322 511.955622 512.834466 513.589260 514.309781 515.152505 515.943803 516.568526 517.081194 517.594860 517.925446 -100 
-100 -100 499.782807 500.673201 501.672762 502.466957 503.188433 504.283668 505.274612 505.981514 506.612774 507.675846 508.652468 509.337716 509.943011 511.001873 511.976748 512.655231 513.240079 514.240805 515.141614 515.722015 516.139097 516.823304 517.293485 -100 
-100 -100 496.467210 498.313007 499.806550 500.523992 500.836700 502.472900 503.706216 504.174141 504.280274 505.883775 507.103700 507.529589 507.576010 509.203145 510.448041 510.897877 510.964401 512.517035 513.702585 514.117588 514.114475 515.342327 516.160107 -100 
-100 -100 491.821105 495.628638 497.782938 498.264514 497.360589 500.365933 502.016614 502.100101 500.826351 503.850092 505.483424 505.478342 504.048177 507.163850 508.853134 508.908097 507.586434 510.547020 512.170803 512.261043 511.055292 513.585066 514.905828 -100 
-100 -100 492.882087 494.973944 496.722004 497.592374 498.012605 499.839262 501.233529 501.771173 501.907044 503.603666 504.885943 505.297178 505.311634 506.995653 508.280052 508.695115 508.711151 510.310863 511.529995 511.911974 511.881281 513.214801 514.135306 -100 
-100 -100 492.372972 493.973827 495.586604 496.636864 497.459456 499.035950 500.406399 501.209246 501.812047 503.146923 504.291983 504.897337 505.347566 506.610755 507.709502 508.260390 508.640162 509.828031 510.837194 511.279591 511.524311 512.540531 513.307375 -100 
-100 -100 489.626745 492.002066 493.967908 494.948642 495.429905 497.503759 499.152126 499.942556 500.308670 501.987394 503.274617 503.776981 503.929214 505.512536 506.722496 507.109936 507.104491 508.622910 509.714058 509.910308 509.680389 511.165488 512.197468 -100 
-100 -100 485.207556 489.750979 492.358442 493.026699 492.118404 495.690056 497.820878 498.367968 497.618129 500.502557 502.142848 502.337310 501.309363 504.115893 505.661866 505.672914 504.324844 507.141556 508.539828 508.249588 506.471225 509.503304 511.087019 -100 
-100 -100 487.566297 489.964475 491.962933 492.978619 493.502467 495.638113 497.351386 498.200597 498.627340 500.387718 501.760598 502.341135 502.560430 504.200302 505.457365 505.877022 505.870147 507.330382 508.326433 508.417553 508.110752 509.592478 510.640943 -100 
-100 -100 488.235600 489.894388 491.579687 492.695530 493.593184 495.306587 496.811398 497.718199 498.420003 499.934720 501.263249 502.027353 502.609996 503.987532 505.187077 505.817687 506.210637 507.260363 508.046255 508.230640 508.272346 509.332900 510.171340 -100 
-100 -100 486.629051 488.850176 490.730577 491.685291 492.172416 494.258959 495.870520 496.519240 496.709739 498.750163 500.342594 500.990641 501.189821 503.047931 504.497032 505.069757 505.167239 506.495231 507.309252 507.181172 506.652165 508.262002 509.406529 -100 
-100 -100 483.401463 487.485273 489.873367 490.453899 489.508795 493.012233 494.982754 495.133268 493.667036 497.364394 499.450956 499.727019 498.486389 501.841326 503.757609 504.058229 502.995303 505.472457 506.523875 505.800532 503.418828 506.887956 508.686464 -100 
-100 -100 486.041508 488.262522 490.145353 491.103466 491.589818 493.665432 495.258696 495.886292 496.061408 498.103361 499.699558 500.346972 500.550813 502.437940 503.921704 504.521108 504.631510 505.956684 506.760912 506.622857 506.084637 507.681297 508.817174 -100 
-100 -100 487.073181 488.726093 490.413850 491.538540 492.438623 494.126433 495.588521 496.442436 497.100782 498.630203 499.969880 500.720362 501.293768 502.749193 504.035890 504.730675 505.155692 506.194889 506.957815 507.125297 507.155480 508.180018 508.994654 -100 
-100 -100 485.861764 488.228908 490.222717 491.257498 491.801155 493.885812 495.522469 496.264973 496.576306 498.411444 499.816467 500.339060 500.465819 502.299884 503.734789 504.274257 504.333855 505.757290 506.708700 506.786120 506.495680 507.883350 508.876187 -100 
-100 -100 483.006079 487.454020 490.040528 490.742691 489.905233 493.381301 495.409700 495.790187 494.754716 497.890819 499.605396 499.665554 498.297598 501.564486 503.399818 503.583857 502.360973 505.068892 506.385586 506.093042 504.437146 507.233098 508.713437 -100 
-100 -100 486.744570 489.083969 491.040686 492.041680 492.555557 494.608800 496.224772 496.957986 497.248365 499.016077 500.337824 500.783469 500.845450 502.626115 504.014674 504.515328 504.552148 505.982561 506.958912 507.066986 506.795282 508.168372 509.143719 -100 
-100 -100 488.872833 490.452531 492.053221 493.108720 493.953615 495.567528 496.988656 497.847113 498.495789 499.859614 501.007205 501.593901 502.035566 503.387107 504.579916 505.188944 505.558088 506.627784 507.461271 507.716846 507.810973 508.778754 509.536877 -100 
-100 -100 488.836277 490.887179 492.602353 493.455398 493.883740 495.801889 497.326360 498.026822 498.317951 499.987814 501.227584 501.612149 501.615420 503.362464 504.706862 505.156020 505.136977 506.563448 507.521539 507.585293 507.245832 508.644864 509.631359 -100 
-100 -100 487.300489 491.015717 493.107446 493.541063 492.597031 495.757304 497.597404 497.934736 496.976148 499.846644 501.381236 501.321109 499.820191 503.037411 504.783753 504.866175 503.506530 506.243345 507.535029 507.160139 505.314099 508.213304 509.708922 -100 
-100 -100 491.390508 493.184211 494.624080 495.301906 495.610199 497.344594 498.731415 499.395339 499.687365 501.277444 502.463786 502.873338 502.909407 504.570490 505.834141 506.277608 506.274766 507.628533 508.530205 508.604688 508.274460 509.561068 510.442946 -100 
-100 -100 494.268411 495.120397 496.067970 496.821568 497.539397 498.693828 499.793383 500.638422 501.394000 502.502290 503.494694 504.193820 504.811429 505.880806 506.848917 507.493767 507.992514 508.825180 509.502154 509.842660 510.062135 510.692498 511.155801 -100 
-100 -100 495.602788 496.127207 496.850837 497.588330 498.380092 499.353858 500.340752 501.239995 502.115797 503.094269 504.022872 504.825439 505.600515 506.507859 507.368462 508.076803 508.706139 509.397921 509.997730 510.427791 510.784132 511.215639 511.512998 -100 
-100 -100 -100 -100 -100 -100 -100 -100 -100 -100 -100 -100 -100 -100 -100 -100 -100 -100 -100 -100 -100 -100 -100 -100 -100 -100 
-100 -100 -100 -100 -100 -100 -100 -100 -100 -100 -100 -100 -100 -100 -100 -100 -100 -100 -100 -100 -100 -100 -100 -100 -100 -100 
-100 -100 -100 -100 -100 -100 -100 -100 -100 -100 -100 -100 -100 -100 -100 -100 -100 -100 -100 -100 -100 -100 -100 -100 -100 -100 
-100 -100 501.112789 501.631909 502.377708 503.148543 503.944035 504.839750 505.707985 506.480561 507.251837 508.154029 509.047068 509.840366 510.617658 511.509857 512.379869 513.140341 513.877163 514.720106 515.521745 516.169973 516.707256 517.215638 517.539344 -100 
-100 -100 499.729469 500.473919 501.389528 502.183584 502.944433 503.942631 504.865724 505.569414 506.244532 507.245407 508.205413 508.938274 509.622233 510.612411 511.548166 512.248429 512.896333 513.850791 514.744805 515.374097 515.864756 516.495132 516.928506 -100 
-100 -100 497.136831 498.411534 499.666314 500.457395 501.062435 502.334064 503.394220 503.935180 504.335810 505.622866 506.746908 507.328608 507.738986 509.011044 510.107069 510.654926 511.034026 512.290973 513.389155 513.942587 514.252904 515.184196 515.854730 -100 
-100 -100 494.221536 496.211170 497.829441 498.577070 498.872695 500.596724 501.853847 502.212487 502.162850 503.937115 505.271401 505.660694 505.606496 507.353243 508.652602 509.003866 508.916911 510.660477 511.992401 512.418629 512.373751 513.752714 514.688309 -100 
-100 -100 493.683056 495.162478 496.646831 497.595058 498.323038 499.769011 500.977966 501.592131 502.031230 503.394936 504.567629 505.133912 505.518840 506.837114 507.969592 508.494023 508.838961 510.134608 511.266130 511.803912 512.106310 513.123043 513.877922 -100 
-100 -100 492.778452 494.049090 495.483043 496.558852 497.502803 498.896170 500.147588 500.969619 501.673884 502.871444 503.951612 504.616970 505.196177 506.331952 507.372269 507.991232 508.513969 509.595022 510.581120 511.137457 511.552670 512.413864 513.069548 -100 
-100 -100 490.770397 492.378812 494.014722 495.098967 495.964091 497.596028 499.030471 499.903584 500.567495 501.903625 503.040625 503.643306 504.097824 505.376972 506.487877 507.039885 507.413656 508.604204 509.609278 510.038025 510.270450 511.297765 512.076082 -100 
-100 -100 488.437997 490.702301 492.622281 493.624682 494.164711 496.234720 497.894843 498.713513 499.109068 500.798156 502.078508 502.549502 502.656799 504.322530 505.594253 506.005443 505.998285 507.537544 508.647916 508.877763 508.698207 510.121939 511.117330 -100 
-100 -100 488.703240 490.339486 492.018370 493.152814 494.078473 495.788459 497.309521 498.268407 499.011628 500.418062 501.622355 502.291874 502.808491 504.138551 505.295805 505.885422 506.263295 507.396122 508.310084 508.647479 508.814746 509.819085 510.595301 -100 
-100 -100 488.632638 489.969505 491.497610 492.674561 493.737413 495.294920 496.727154 497.724913 498.588682 499.920496 501.130101 501.928768 502.634421 503.866917 505.002922 505.714337 506.263990 507.209206 507.988067 508.341112 508.613904 509.443249 510.107606 -100 
-100 -100 487.440507 489.050293 490.698788 491.800163 492.695830 494.408997 495.904113 496.786678 497.464764 499.009906 500.361388 501.123145 501.702428 503.145389 504.422424 505.123575 505.566236 506.605019 507.379238 507.575954 507.636272 508.650964 509.452839 -100 
-100 -100 485.888485 488.111193 489.993720 490.955059 491.452985 493.562678 495.206361 495.906322 496.159460 498.138485 499.680956 500.302973 500.499671 502.371025 503.849647 504.457161 504.585454 505.930376 506.787155 506.763421 506.373269 507.834708 508.879457 -100 
-100 -100 486.831466 488.444764 490.098271 491.204118 492.101602 493.812217 495.301865 496.178440 496.853297 498.400588 499.755284 500.519769 501.106790 502.569954 503.870596 504.589067 505.036416 506.064564 506.818162 506.991141 507.031942 508.037169 508.836144 -100 
-100 -100 487.410095 488.755798 490.296089 491.484563 492.553788 494.107119 495.528717 496.513895 497.370223 498.708604 499.924050 500.722759 501.437898 502.716540 503.906521 504.657450 505.218719 506.138352 506.869592 507.168745 507.397816 508.209996 508.870525 -100 
-100 -100 486.859850 488.513551 490.214883 491.371921 492.314118 494.020591 495.528824 496.469891 497.199918 498.624602 499.837910 500.494768 501.006904 502.421686 503.673184 504.330342 504.730213 505.812749 506.641377 506.883829 506.972985 507.957896 508.733590 -100 
-100 -100 485.972590 488.264053 490.216043 491.253089 491.826182 493.899975 495.557977 496.366903 496.748230 498.478135 499.773636 500.216906 500.288660 502.085084 503.484635 503.984200 504.008391 505.460765 506.441546 506.530122 506.228325 507.636059 508.635145 -100 
-100 -100 487.712442 489.341338 491.006677 492.127187 493.033474 494.701403 496.177028 497.092925 497.792653 499.166351 500.320367 500.921383 501.382961 502.749246 503.955953 504.576378 504.955009 506.039234 506.884033 507.146073 507.246088 508.224602 508.990958 -100 
-100 -100 489.135072 490.420340 491.879078 492.991502 493.988844 495.456778 496.809630 497.751365 498.557286 499.786449 500.877302 501.565617 502.184047 503.365606 504.463151 505.135742 505.650142 506.579559 507.351672 507.699521 507.956854 508.746352 509.379121 -100 
-100 -100 489.464187 490.955413 492.460370 493.444476 494.236881 495.793393 497.167879 497.995693 498.626230 499.987973 501.144739 501.753020 502.211577 503.530775 504.689400 505.282045 505.646069 506.704054 507.533294 507.797270 507.897636 508.837919 509.571624 -100 
-100 -100 489.455511 491.454740 493.087274 493.864855 494.225673 496.079413 497.543134 498.192298 498.439107 500.141441 501.425646 501.875392 501.943566 503.632840 504.930660 505.378386 505.381764 506.777181 507.726769 507.826567 507.535143 508.852620 509.775877 -100 
-100 -100 491.888255 493.161974 494.417513 495.225650 495.884982 497.270353 498.511001 499.287673 499.901607 501.202133 502.322011 502.954790 503.438531 504.692883 505.786358 506.372902 506.746338 507.748611 508.532987 508.804368 508.904593 509.748647 510.390087 -100 
-100 -100 494.089113 494.820771 495.719510 496.511728 497.306923 498.390635 499.450954 500.325651 501.152483 502.215285 503.209538 503.989023 504.718756 505.712067 506.640803 507.331403 507.919042 508.688302 509.345244 509.750390 510.068253 510.601286 510.992269 -100 
-100 -100 495.234499 495.731622 496.445709 497.198555 498.012104 498.973069 499.950675 500.859475 501.756160 502.735856 503.679460 504.519159 505.333632 506.234294 507.092340 507.821403 508.480234 509.167922 509.772274 510.229182 510.613942 511.023834 511.299255 -100 
-100 -100 -100 -100 -100 -100 -100 -100 -100 -100 -100 -100 -100 -100 -100 -100 -100 -100 -100 -100 -100 -100 -100 -100 -100 -100 
-100 -100 -100 -100 -100 -100 -100 -100 -100 -100 -100 -100 -100 -100 -100 -100 -100 -100 -100 -100 -100 -100 -100 -100 -100 -100 
-100 -100 -100 -100 -100 -100 -100 -100 -100 -100 -100 -100 -100 -100 -100 -100 -100 -100 -100 -100 -100 -100 -100 -100 -100 -100 
-100 -100 500.636449 501.185819 501.941659 502.691619 503.453772 504.347112 505.199917 505.931101 506.663182 507.592995 508.512277 509.301046 510.061309 510.980933 511.864124 512.603663 513.313750 514.192041 515.025657 515.676244 516.204640 516.744216 517.093545 -100 
-100 -100 499.051916 499.923960 500.889679 501.634753 502.298381 503.350406 504.273715 504.878979 505.421218 506.538468 507.572181 508.265796 508.852945 509.950197 510.933315 511.563935 512.094584 513.177730 514.158308 514.768893 515.189839 515.925932 516.433707 -100 
-100 -100 495.755070 497.571386 499.014084 499.651225 499.858981 501.471507 502.611053 502.868007 502.712274 504.529739 505.891301 506.299866 506.232241 507.992166 509.267800 509.578591 509.420785 511.232341 512.598988 513.041192 512.976365 514.346257 515.252734 -100 
-100 -100 491.150880 494.909399 496.993038 497.351584 496.232767 499.305595 500.849711 500.558590 498.564002 502.247532 504.158814 504.072742 502.247917 505.773722 507.552552 507.321231 505.303850 509.003187 510.969449 511.058628 509.578402 512.482191 513.970536 -100 
-100 -100 492.261142 494.301957 495.983788 496.772978 497.093439 498.892589 500.186845 500.508074 500.375699 502.276207 503.684863 504.059433 503.945325 505.768746 507.095416 507.379406 507.177451 509.048048 510.464934 510.893098 510.813815 512.282325 513.282727 -100 
-100 -100 491.905363 493.407283 494.934618 495.933913 496.718390 498.232885 499.515348 500.203772 500.704746 502.070282 503.233163 503.791563 504.175595 505.508437 506.652359 507.175490 507.513115 508.814849 509.947162 510.474846 510.769174 511.804430 512.576967 -100 
-100 -100 489.519986 491.624330 493.429903 494.380108 494.894730 496.852939 498.397488 499.108411 499.417252 501.067196 502.302453 502.688342 502.694417 504.417223 505.728550 506.138238 506.128144 507.752132 508.974726 509.327482 509.260498 510.642338 511.601359 -100 
-100 -100 485.699765 489.576426 491.909300 492.581470 491.872486 495.181289 497.169286 497.648093 496.857049 499.687833 501.228011 501.200007 499.764089 502.961194 504.699296 504.749482 503.353414 506.343328 507.918115 507.891231 506.540262 509.200753 510.609996 -100 
-100 -100 487.432845 489.571964 491.430241 492.441761 493.029764 495.082910 496.737085 497.561855 497.970212 499.679265 500.965676 501.411512 501.478989 503.245496 504.603342 505.063493 505.072778 506.631904 507.759651 508.029336 507.905391 509.251795 510.195685 -100 
-100 -100 487.707521 489.296232 490.940854 492.064348 492.993061 494.709838 496.229449 497.173187 497.903474 499.353674 500.595583 501.276372 501.799779 503.200739 504.437694 505.098523 505.525873 506.646618 507.547533 507.896303 508.081753 509.040095 509.779730 -100 
-100 -100 485.896738 488.126443 490.017727 490.993483 491.510393 493.647958 495.337894 496.115461 496.449626 498.337901 499.793951 500.364364 500.533086 502.370133 503.822757 504.417310 504.557043 505.954126 506.915133 507.061012 506.858681 508.182413 509.124530 -100 
-100 -100 482.554472 486.700717 489.124028 489.728906 488.803572 492.395282 494.494693 494.890312 493.845223 497.131098 498.990114 499.180332 497.941520 501.229701 503.126181 503.443002 502.432677 504.972207 506.213500 505.960321 504.464488 507.086563 508.492713 -100 
-100 -100 485.267886 487.504906 489.403609 490.384451 490.904867 493.045987 494.740634 495.524733 495.866257 497.759237 499.219841 499.796108 499.974129 501.825637 503.293364 503.897286 504.034280 505.411976 506.340806 506.448404 506.215520 507.535264 508.481613 -100 
-100 -100 486.424730 488.039148 489.706561 490.844647 491.783451 493.511207 495.044943 496.008089 496.759598 498.215475 499.462143 500.151134 500.690939 502.121981 503.391630 504.074598 504.498922 505.573789 506.397599 506.650273 506.753893 507.721748 508.482706 -100 
-100 -100 485.436598 487.652994 489.566322 490.608979 491.217687 493.297510 494.985634 495.858679 496.324358 498.024577 499.306103 499.756829 499.843569 501.656796 503.067540 503.568437 503.582641 505.052920 506.036404 506.109259 505.780857 507.216522 508.232503 -100 
-100 -100 482.917873 486.982954 489.415012 490.136954 489.459244 492.823030 494.878339 495.456717 494.812183 497.578934 499.096189 499.070748 497.656109 500.911741 502.717275 502.828876 501.466918 504.299688 505.653103 505.295114 503.456618 506.443879 508.006895 -100 
-100 -100 486.265270 488.457200 490.334805 491.340368 491.910683 493.944794 495.590484 496.428163 496.859664 498.520334 499.760886 500.173891 500.223313 501.991496 503.357540 503.821338 503.812913 505.281477 506.274571 506.358408 506.035041 507.468115 508.479629 -100 
-100 -100 488.103976 489.657974 491.245113 492.308705 493.174533 494.797690 496.236976 497.128064 497.813922 499.191922 500.360481 500.984491 501.462262 502.796502 503.968111 504.568995 504.941120 506.018301 506.866086 507.142724 507.255292 508.214825 508.963335 -100 
-100 -100 487.844990 489.953476 491.706308 492.577401 493.011760 494.948892 496.474317 497.146888 497.396717 499.177251 500.532653 501.043904 501.176535 502.854255 504.153569 504.617013 504.651286 506.053447 507.027321 507.170957 506.943036 508.243615 509.162822 -100 
-100 -100 486.093976 489.979014 492.152794 492.609270 491.645365 494.847316 496.676864 496.922475 495.766377 498.914756 500.656617 500.821630 499.649268 502.624926 504.275966 504.399714 503.198950 505.819610 507.117084 506.898544 505.379581 507.967399 509.318753 -100 
-100 -100 490.303825 492.172886 493.667428 494.370867 494.684886 496.436831 497.816647 498.438400 498.679274 500.392468 501.713997 502.267538 502.446658 504.049898 505.280282 505.751140 505.813911 507.150497 508.076128 508.241441 508.031574 509.217601 510.028181 -100 
-100 -100 493.261542 494.145182 495.125113 495.901431 496.633009 497.799058 498.899787 499.736274 500.492818 501.659862 502.729248 503.509381 504.194929 505.270913 506.242923 506.910521 507.443224 508.291604 508.996503 509.385069 509.649153 510.257289 510.695933 -100 
-100 -100 494.629178 495.171257 495.917726 496.675354 497.482292 498.467190 499.459933 500.363268 501.252852 502.270068 503.250707 504.107773 504.928061 505.857718 506.735401 507.466328 508.122194 508.836917 509.463819 509.925925 510.306863 510.737126 511.026914 -100 
-100 -100 -100 -100 -100 -100 -100 -100 -100 -100 -100 -100 -100 -100 -100 -100 -100 -100 -100 -100 -100 -100 -100 -100 -100 -100 
-100 -100 -100 -100 -100 -100 -100 -100 -100 -100 -100 -100 -100 -100 -100 -100 -100 -100 -100 -100 -100 -100 -100 -100 -100 -100 
-100 -100 -100 -100 -100 -100 -100 -100 -100 -100 -100 -100 -100 -100 -100 -100 -100 -100 -100 -100 -100 -100 -100 -100 -100 -100 
-100 -100 500.115610 500.722407 501.504632 502.237527 502.962185 503.878239 504.733482 505.428210 506.112599 507.090792 508.044273 508.822933 509.550619 510.515106 511.419006 512.131167 512.793800 513.714372 514.573242 515.207755 515.703129 516.281435 516.660364 -100 
-100 -100 498.125722 499.287142 500.360948 501.034314 501.500984 502.731185 503.704152 504.179936 504.458308 505.836570 506.988565 507.600428 507.955677 509.297831 510.373862 510.892807 511.161551 512.503141 513.599237 514.140650 514.366506 515.315915 515.939917 -100 
-100 -100 492.765869 496.317858 498.223939 498.511690 497.368554 500.305412 501.750510 501.456268 499.499616 503.107010 504.982218 504.952306 503.205707 506.658448 508.383943 508.184740 506.223856 509.840306 511.740836 511.839675 510.388051 513.193324 514.597575 -100 
-100 -100 477.505995 492.124905 495.771459 494.792614 483.835526 496.712897 499.508700 497.281173 482.267055 498.949123 502.712924 500.940737 486.794671 502.655644 506.130561 504.038332 488.920988 505.730539 509.620286 508.373662 496.692798 509.883891 513.066909 -100 
-100 -100 489.155909 492.979215 495.148553 495.581881 494.530166 497.680650 499.293845 499.051585 497.093349 500.803714 502.732203 502.647650 500.822960 504.369930 506.165352 505.929489 503.900423 507.607444 509.577030 509.653829 508.166302 511.098140 512.615444 -100 
-100 -100 490.448210 492.517310 494.262105 495.136297 495.556260 497.429517 498.834570 499.329967 499.402301 501.182436 502.511162 502.889202 502.831046 504.615805 505.943785 506.288480 506.178914 507.941229 509.278473 509.680481 509.614690 511.046671 512.031214 -100 
-100 -100 486.489027 490.322591 492.608344 493.238775 492.482884 495.720779 497.617382 497.991244 497.110064 499.932336 501.468347 501.410030 499.935110 503.142325 504.884142 504.916002 503.507152 506.553469 508.198640 508.230026 506.917712 509.591845 511.004061 -100 
-100 -100 472.424463 486.842060 490.708961 490.159325 480.288736 492.782201 496.066185 495.389692 486.222417 497.408155 500.044791 498.471726 486.509800 500.228529 503.467194 502.146366 490.741799 503.774260 506.797052 505.560401 495.193879 506.942335 509.838099 -100 
-100 -100 484.374046 488.248729 490.593834 491.291319 490.614837 493.958733 495.979537 496.485742 495.720273 498.591477 500.168400 500.167853 498.756932 501.999371 503.785770 503.878928 502.506974 505.478821 507.025841 506.981317 505.620571 508.254188 509.645381 -100 
-100 -100 486.172168 488.354424 490.234845 491.242821 491.812256 493.919493 495.602663 496.416554 496.798480 498.597280 499.964941 500.469240 500.585583 502.392642 503.804536 504.338384 504.421615 505.915304 506.983745 507.221909 507.081104 508.405662 509.334637 -100 
-100 -100 482.550481 486.692064 489.120280 489.741851 488.836895 492.435931 494.548361 494.969552 493.946447 497.202496 499.026476 499.191256 497.932125 501.197573 503.069190 503.364133 502.349360 504.930912 506.239208 506.064675 504.631027 507.236891 508.618765 -100 
-100 -100 467.918959 483.680439 487.798433 487.017624 475.742621 489.729695 493.311841 492.372144 481.494893 494.631058 497.847859 496.600901 485.149144 498.653876 502.025482 501.233075 491.909112 502.793294 505.209643 503.717497 493.201327 504.914505 507.795737 -100 
-100 -100 481.920628 486.069412 488.501741 489.123804 488.219461 491.823235 493.945067 494.379965 493.371926 496.636392 498.468843 498.643863 497.396234 500.673573 502.555249 502.854673 501.833084 504.389856 505.659406 505.437928 503.965807 506.573971 507.965534 -100 
-100 -100 484.864704 487.084826 488.986902 490.001633 490.575308 492.698085 494.407578 495.260290 495.687034 497.491342 498.867993 499.389318 499.527428 501.358182 502.791684 503.338858 503.413994 504.846558 505.818615 505.928676 505.662853 507.036619 508.010983 -100 
-100 -100 482.222867 486.274119 488.696625 489.417858 488.749341 492.135952 494.216979 494.820120 494.203760 497.009623 498.570547 498.586577 497.205516 500.482280 502.304277 502.432591 501.084530 503.916409 505.268590 504.915165 503.083648 506.067340 507.626817 -100 
-100 -100 468.830871 484.086648 488.150869 487.647768 477.750339 490.368536 493.768294 493.309401 484.818803 495.454583 497.999534 496.439057 484.516579 498.274420 501.561443 500.323675 489.180739 501.789668 504.477505 502.572350 489.871700 503.787087 507.148697 -100 
-100 -100 483.031926 487.057501 489.443533 490.127645 489.420961 492.757568 494.792041 495.356890 494.706611 497.479269 499.008876 498.997796 497.588781 500.822732 502.601153 502.693154 501.322004 504.152470 505.512312 505.166417 503.337283 506.319586 507.876213 -100 
-100 -100 486.515409 488.667239 490.486709 491.431463 491.943294 493.941659 495.542195 496.313218 496.672020 498.414147 499.736287 500.221077 500.327896 502.054114 503.384558 503.845848 503.859893 505.301691 506.295425 506.420296 506.154072 507.525848 508.493398 -100 
-100 -100 484.516240 488.484636 490.761554 491.303745 490.414264 493.699513 495.603234 495.901226 494.786053 497.973669 499.747949 499.929788 498.770626 501.772927 503.446653 503.576550 502.379929 505.027122 506.351306 506.145991 504.640835 507.263681 508.644975 -100 
-100 -100 471.813204 486.972400 490.801758 489.989261 479.449598 492.256363 495.422786 494.283342 483.216415 496.319732 499.497674 498.404026 487.848651 500.248198 503.228519 502.139686 492.090331 503.579502 506.114946 504.618192 493.867195 505.753497 508.621218 -100 
-100 -100 487.063018 490.746338 492.746050 493.134157 492.151445 495.226500 496.969808 497.225297 496.121287 499.220293 500.952619 501.194898 500.113463 503.014923 504.607959 504.762574 503.625481 506.183958 507.450669 507.286542 505.831075 508.306504 509.555168 -100 
-100 -100 492.167730 493.361660 494.469879 495.193959 495.751179 497.114149 498.298266 499.066104 499.643321 501.026107 502.201613 502.936596 503.460246 504.731208 505.786258 506.395410 506.766761 507.798857 508.585671 508.917000 509.015310 509.815182 510.353952 -100 
-100 -100 493.962603 494.571937 495.358205 496.113591 496.899730 497.925822 498.944635 499.841204 500.712340 501.781558 502.802495 503.665994 504.473784 505.446621 506.350370 507.075813 507.713316 508.468644 509.123745 509.583186 509.945055 510.413111 510.728496 -100 
-100 -100 -100 -100 -100 -100 -100 -100 -100 -100 -100 -100 -100 -100 -100 -100 -100 -100 -100 -100 -100 -100 -100 -100 -100 -100 
-100 -100 -100 -100 -100 -100 -100 -100 -100 -100 -100 -100 -100 -100 -100 -100 -100 -100 -100 -100 -100 -100 -100 -100 -100 -100 
-100 -100 -100 -100 -100 -100 -100 -100 -100 -100 -100 -100 -100 -100 -100 -100 -100 -100 -100 -100 -100 -100 -100 -100 -100 -100 
-100 -100 499.898267 500.446142 501.201854 501.953371 502.715617 503.604744 504.451834 505.180546 505.917766 506.862620 507.804355 508.617360 509.396582 510.324811 511.208549 511.943136 512.642231 513.502249 514.313354 514.941882 515.453365 515.984012 516.330230 -100 
-100 -100 498.319902 499.188430 500.153198 500.901004 501.565785 502.611352 503.525417 504.125097 504.671144 505.805481 506.866034 507.589236 508.199191 509.304195 510.286221 510.911481 511.430678 512.492310 513.445868 514.029922 514.431016 515.158631 515.664504 -100 
-100 -100 495.030011 496.838823 498.279529 498.922520 499.134696 500.736763 501.860994 502.106971 501.952229 503.790155 505.185652 505.632746 505.594873 507.359968 508.631750 508.937429 508.768741 510.553490 511.886003 512.294455 512.204714 513.567868 514.475018 -100 
-100 -100 490.417792 494.165980 496.248795 496.618485 495.509914 498.569490 500.093864 499.787540 497.791007 501.497237 503.446605 503.405128 501.616592 505.144484 506.917992 506.683867 504.658995 508.328094 510.255675 510.306508 508.797653 511.697541 513.188914 -100 
-100 -100 491.480220 493.519501 495.208873 496.014220 496.347332 498.139966 499.419083 499.727415 499.593792 501.512997 502.953559 503.364756 503.280451 505.112481 506.440875 506.726085 506.518765 508.365927 509.750552 510.146544 510.043936 511.507004 512.508660 -100 
-100 -100 491.062764 492.573877 494.120154 495.143297 495.945444 497.460576 498.733366 499.411441 499.910685 501.290016 502.475880 503.058977 503.464244 504.812255 505.967724 506.499031 506.836555 508.123632 509.233267 509.737939 510.015623 511.045368 511.817713 -100 
-100 -100 488.621014 490.744147 492.580071 493.563714 494.103291 496.066412 497.603618 498.304021 498.608627 500.269699 501.521468 501.921698 501.941012 503.684252 505.016239 505.442035 505.438973 507.055391 508.263426 508.601237 508.523378 509.901709 510.860674 -100 
-100 -100 484.762445 488.664274 491.035087 491.748074 491.070810 494.386918 496.369125 496.837566 496.040602 498.882974 500.436945 500.416953 498.987628 502.207322 503.969507 504.039456 502.655718 505.643518 507.211681 507.178323 505.822587 508.482618 509.892416 -100 
-100 -100 486.486585 488.648913 490.543880 491.595573 492.215762 494.281986 495.937200 496.758763 497.167313 498.887609 500.187530 500.643161 500.718253 502.498285 503.869814 504.341920 504.361133 505.926101 507.059825 507.336117 507.216870 508.564627 509.508088 -100 
-100 -100 486.768583 488.376366 490.053046 491.213310 492.173222 493.906769 495.433870 496.382596 497.120679 498.584956 499.844242 500.541356 501.075226 502.477234 503.710655 504.369104 504.800236 505.934697 506.856970 507.229272 507.431360 508.391194 509.127375 -100 
-100 -100 484.972186 487.216819 489.135004 490.144000 490.691034 492.845122 494.545400 495.333834 495.682609 497.590190 499.070985 499.667947 499.852751 501.677524 503.107586 503.683345 503.818598 505.236825 506.234962 506.422937 506.251064 507.572769 508.505730 -100 
-100 -100 481.647836 485.803859 488.246910 488.879320 487.981379 491.586360 493.696389 494.106458 493.081510 496.392481 498.284290 498.511533 497.296680 500.562602 502.423275 502.709691 501.687476 504.252462 505.539633 505.340117 503.885536 506.499864 507.891642 -100 
-100 -100 484.382945 486.621435 488.527345 489.522700 490.060548 492.213961 493.920984 494.721758 495.086717 497.010972 498.510100 499.125569 499.326382 501.162645 502.599584 503.176420 503.303164 504.698905 505.663810 505.813913 505.612683 506.931630 507.869470 -100 
-100 -100 485.566624 487.170234 488.827778 489.963672 490.907866 492.645507 494.192280 495.172486 495.949381 497.444076 498.737436 499.470730 500.036486 501.460709 502.708136 503.371095 503.787524 504.870622 505.714802 505.992552 506.115444 507.087649 507.846892 -100 
-100 -100 484.606559 486.796525 488.681320 489.705328 490.308084 492.395106 494.095800 494.984223 495.475409 497.224410 498.565154 499.071667 499.193676 501.004322 502.397286 502.883308 502.891431 504.361841 505.352591 505.436583 505.118113 506.560330 507.578891 -100 
-100 -100 482.095619 486.122503 488.514539 489.208409 488.518129 491.888763 493.956959 494.549309 493.929330 496.754072 498.341386 498.382739 497.013794 500.267936 502.057761 502.158538 500.793472 503.622600 504.977124 504.623940 502.790921 505.785724 507.353006 -100 
-100 -100 485.390980 487.556282 489.403404 490.386690 490.948309 492.990483 494.651489 495.507781 495.969355 497.686129 498.994569 499.472007 499.565375 501.340389 502.698438 503.156397 503.147895 504.617615 505.616370 505.709571 505.395021 506.833956 507.847653 -100 
-100 -100 487.158168 488.701614 490.274904 491.327693 492.192035 493.827902 495.286921 496.201453 496.921092 498.353045 499.586031 500.271141 500.791311 502.137676 503.307572 503.907855 504.285001 505.371183 506.234774 506.532217 506.661526 507.623944 508.370012 -100 
-100 -100 486.834348 488.946178 490.700100 491.570053 492.008391 493.964840 495.515030 496.213375 496.497142 498.332513 499.753252 500.327173 500.504648 502.194809 503.494447 503.961501 504.006671 505.425066 506.425912 506.604978 506.405071 507.702784 508.612472 -100 
-100 -100 485.041723 488.939703 491.124500 491.585968 490.628848 493.856162 495.714188 495.985774 494.861232 498.065397 499.873181 500.102457 498.978290 501.964106 503.615873 503.746750 502.562201 505.203473 506.535117 506.362846 504.882315 507.460674 508.796668 -100 
-100 -100 489.248820 491.130122 492.638317 493.352445 493.679172 495.455540 496.862915 497.511608 497.784757 499.546478 500.924461 501.532727 501.753084 503.371489 504.608470 505.089999 505.170764 506.530762 507.489982 507.696229 507.517977 508.702578 509.503919 -100 
-100 -100 492.218157 493.111576 494.105078 494.895351 495.643211 496.831828 497.958058 498.821413 499.609531 500.817500 501.932830 502.757058 503.476985 504.572057 505.556400 506.237813 506.789177 507.661215 508.395986 508.816992 509.105338 509.718818 510.155162 -100 
-100 -100 493.595013 494.145456 494.904974 495.677670 496.502073 497.508345 498.525064 499.454642 500.374761 501.428643 502.449267 503.344621 504.195958 505.146503 506.039582 506.786147 507.461036 508.198912 508.852906 509.342479 509.744020 510.182532 510.473531 -100 
-100 -100 -100 -100 -100 -100 -100 -100 -100 -100 -100 -100 -100 -100 -100 -100 -100 -100 -100 -100 -100 -100 -100 -100 -100 -100 
-100 -100 -100 -100 -100 -100 -100 -100 -100 -100 -100 -100 -100 -100 -100 -100 -100 -100 -100 -100 -100 -100 -100 -100 -100 -100 
-100 -100 -100 -100 -100 -100 -100 -100 -100 -100 -100 -100 -100 -100 -100 -100 -100 -100 -100 -100 -100 -100 -100 -100 -100 -100 
-100 -100 499.631660 500.147105 500.893476 501.670160 502.468821 503.356605 504.212832 504.979736 505.760889 506.693826 507.632978 508.476599 509.293309 510.201398 511.071497 511.822915 512.539329 513.345550 514.101276 514.704501 515.207692 515.699592 516.018159 -100 
-100 -100 498.268264 499.001713 499.914748 500.718243 501.486425 502.469543 503.370578 504.060095 504.741129 505.778492 506.796073 507.593927 508.328858 509.330142 510.260158 510.950829 511.578801 512.487479 513.323460 513.895872 514.344329 514.960960 515.393105 -100 
-100 -100 495.709697 496.955367 498.201457 499.011878 499.637942 500.878211 501.896818 502.407423 502.804374 504.139487 505.341575 506.016179 506.503827 507.771248 508.848898 509.389016 509.754911 510.947722 511.965872 512.440702 512.691636 513.618909 514.297455 -100 
-100 -100 492.805705 494.743365 496.350204 497.133616 497.476650 499.148294 500.345895 500.659253 500.592050 502.427171 503.855473 504.362360 504.420744 506.135359 507.404418 507.755605 507.673943 509.332529 510.566291 510.895762 510.770499 512.163646 513.118106 -100 
-100 -100 492.136552 493.600442 495.097305 496.087464 496.854239 498.276657 499.443817 500.022842 500.452721 501.861425 503.108757 503.763516 504.224470 505.545646 506.672347 507.202363 507.544974 508.782531 509.837322 510.299010 510.544515 511.559894 512.324445 -100 
-100 -100 491.079072 492.368632 493.845177 494.977881 495.966069 497.357171 498.582857 499.377853 500.074100 501.303349 502.434226 503.152434 503.776262 504.941199 506.004832 506.644004 507.170947 508.217799 509.152194 509.656873 510.035099 510.888862 511.547301 -100 
-100 -100 488.936485 490.592796 492.301357 493.466164 494.393784 496.029916 497.441076 498.283531 498.929776 500.295026 501.468245 502.094514 502.566711 503.896720 505.058407 505.651194 506.046323 507.215687 508.185094 508.579168 508.786876 509.809940 510.590180 -100 
-100 -100 486.509771 488.844977 490.859170 491.963018 492.588484 494.658614 496.293039 497.075092 497.438623 499.167006 500.479941 500.954563 501.050846 502.787370 504.125868 504.590860 504.622962 506.145469 507.233123 507.443934 507.249567 508.676820 509.675649 -100 
-100 -100 486.771982 488.466407 490.231768 491.460584 492.463195 494.194389 495.710057 496.653935 497.388604 498.823154 500.056201 500.739074 501.261253 502.627493 503.820525 504.440723 504.844189 505.984426 506.906836 507.256102 507.431953 508.439047 509.213893 -100 
-100 -100 486.729204 488.110210 489.711002 490.971715 492.105835 493.695627 495.139572 496.144319 497.021114 498.381688 499.626844 500.459331 501.186889 502.417564 503.542474 504.246192 504.801918 505.777127 506.603318 507.010744 507.323472 508.149265 508.800619 -100 
-100 -100 485.573583 487.217106 488.926739 490.106041 491.074027 492.815758 494.327230 495.230546 495.938366 497.520823 498.924570 499.751492 500.378917 501.776123 502.988145 503.636621 504.059288 505.152919 506.018050 506.322355 506.468458 507.456022 508.221720 -100 
-100 -100 484.062173 486.307384 488.236658 489.268143 489.841979 491.964384 493.621090 494.349332 494.645853 496.671924 498.285571 499.007263 499.294393 501.071880 502.441733 502.960746 503.038552 504.462801 505.441075 505.567297 505.317517 506.708565 507.691461 -100 
-100 -100 485.055209 486.671167 488.341990 489.484845 490.427240 492.158505 493.669533 494.578650 495.300595 496.909611 498.345438 499.202555 499.852686 501.261733 502.478169 503.125751 503.540701 504.617393 505.460055 505.741349 505.870000 506.850741 507.615268 -100 
-100 -100 485.703574 487.019349 488.534764 489.718721 490.801125 492.375697 493.823297 494.840102 495.743843 497.162912 498.477571 499.374552 500.150153 501.402234 502.534349 503.237397 503.779524 504.717732 505.494159 505.850307 506.124056 506.938984 507.590593 -100 
-100 -100 485.246773 486.819623 488.444616 489.554643 490.480072 492.206312 493.740844 494.704775 495.473886 497.009575 498.356497 499.142578 499.742249 501.132626 502.332402 502.955048 503.344547 504.421993 505.260916 505.522993 505.629684 506.629420 507.410930 -100 
-100 -100 484.426339 486.581976 488.419083 489.381410 489.915355 492.014587 493.700565 494.521606 494.922878 496.801022 498.264527 498.872605 499.074746 500.828271 502.171202 502.645385 502.671928 504.103122 505.075958 505.166219 504.866610 506.297356 507.309157 -100 
-100 -100 486.010206 487.558776 489.144109 490.209198 491.091751 492.781778 494.289613 495.234088 495.981136 497.481356 498.787449 499.535338 500.101510 501.462403 502.637533 503.242463 503.623516 504.703697 505.554820 505.832925 505.948518 506.940729 507.712317 -100 
-100 -100 487.248084 488.507266 489.933636 491.020118 492.011526 493.509991 494.904585 495.888792 496.756039 498.099602 499.328412 500.149427 500.860613 502.055119 503.138360 503.806257 504.331695 505.276869 506.081167 506.476511 506.773952 507.563524 508.185947 -100 
-100 -100 487.418572 488.926354 490.437593 491.415655 492.209029 493.814601 495.243539 496.117665 496.807167 498.288783 499.588174 500.336978 500.900149 502.226689 503.371101 503.967496 504.357085 505.444987 506.333086 506.687639 506.868946 507.780320 508.477138 -100 
-100 -100 487.302321 489.352519 491.017068 491.797314 492.152726 494.079688 495.609481 496.301559 496.591775 498.427867 499.863554 500.467470 500.666176 502.340025 503.616233 504.075247 504.121143 505.550264 506.575586 506.804256 506.647988 507.890322 508.748964 -100 
-100 -100 489.753466 491.064210 492.353713 493.180869 493.858977 495.302825 496.602883 497.428290 498.097898 499.504098 500.746934 501.502211 502.081823 503.350105 504.443312 505.048131 505.461013 506.508064 507.365475 507.739154 507.927932 508.745653 509.350423 -100 
-100 -100 491.996507 492.752742 493.682384 494.503193 495.330290 496.462470 497.574978 498.500800 499.386908 500.532540 501.620645 502.491350 503.292056 504.316698 505.263579 505.979394 506.604814 507.421206 508.140915 508.619184 508.993897 509.530794 509.910493 -100 
-100 -100 493.168626 493.685016 494.427943 495.212682 496.062239 497.067545 498.093389 499.052967 500.008057 501.059455 502.081684 502.996855 503.871843 504.810162 505.695190 506.453595 507.150039 507.884094 508.544228 509.059577 509.488620 509.913204 510.188763 -100 
-100 -100 -100 -100 -100 -100 -100 -100 -100 -100 -100 -100 -100 -100 -100 -100 -100 -100 -100 -100 -100 -100 -100 -100 -100 -100 
-100 -100 -100 -100 -100 -100 -100 -100 -100 -100 -100 -100 -100 -100 -100 -100 -100 -100 -100 -100 -100 -100 -100 -100 -100 -100 
-100 -100 -100 -100 -100 -100 -100 -100 -100 -100 -100 -100 -100 -100 -100 -100 -100 -100 -100 -100 -100 -100 -100 -100 -100 -100 
-100 -100 499.132825 499.689635 500.475091 501.276649 502.093154 503.018650 503.905367 504.686681 505.473629 506.436094 507.398233 508.250809 509.067839 509.991606 510.869336 511.613581 512.308384 513.097250 513.820163 514.377505 514.839249 515.331773 515.657175 -100 
-100 -100 497.588708 498.452203 499.447487 500.266672 501.013995 502.080555 503.031808 503.711768 504.346436 505.469093 506.538614 507.332432 508.027920 509.089409 510.047978 510.716685 511.282097 512.208047 513.015523 513.504109 513.851204 514.524725 514.999830 -100 
-100 -100 494.389142 496.140335 497.607853 498.378733 498.771784 500.319500 501.462532 501.864319 501.941618 503.641138 505.002386 505.608712 505.836658 507.393223 508.580638 509.030488 509.115040 510.533582 511.571660 511.841525 511.712054 512.972888 513.823773 -100 
-100 -100 489.915366 493.477959 495.577236 496.165579 495.493412 498.265923 499.760813 499.730870 498.351361 501.547747 503.375294 503.642373 502.611800 505.452535 507.022257 507.106782 505.924734 508.621019 510.033054 509.914387 508.453918 511.138986 512.537398 -100 
-100 -100 490.607065 492.628077 494.386284 495.348318 495.879097 497.629376 498.932584 499.396104 499.493922 501.283687 502.703202 503.286973 503.478702 505.104420 506.351188 506.786493 506.836763 508.309726 509.384905 509.624552 509.470611 510.841517 511.798140 -100 
-100 -100 489.779696 491.409917 493.098219 494.256633 495.171285 496.734920 498.055514 498.806505 499.385479 500.779784 502.010355 502.700372 503.221141 504.522377 505.655053 506.244981 506.644800 507.768899 508.688903 509.043831 509.223915 510.240624 511.019738 -100 
-100 -100 486.770733 489.251937 491.357658 492.494519 493.111366 495.168789 496.763097 497.485179 497.791586 499.544280 500.895935 501.414946 501.551969 503.251340 504.563231 505.032685 505.084700 506.548821 507.571143 507.705504 507.429002 508.918620 509.959907 -100 
-100 -100 482.127617 486.870627 489.673390 490.554396 489.885716 493.365995 495.413964 495.855601 494.943646 497.994301 499.708101 499.857820 498.659771 501.725230 503.436059 503.572216 502.362622 505.078167 506.410108 506.072611 504.241972 507.308366 508.907773 -100 
-100 -100 484.562236 487.084470 489.245165 490.437778 491.118544 493.264480 494.952341 495.758573 496.139987 497.969514 499.391687 499.970819 500.155529 501.888463 503.223806 503.707157 503.760148 505.211548 506.208426 506.311788 506.012095 507.501770 508.549138 -100 
-100 -100 485.315865 487.055596 488.869059 490.133992 491.162357 492.919858 494.437253 495.350598 496.065924 497.625107 499.005903 499.820557 500.438425 501.802878 502.978244 503.592112 503.989591 505.089595 505.954123 506.234362 506.353827 507.389141 508.194130 -100 
-100 -100 483.782730 486.063428 488.052315 489.153505 489.790185 491.897754 493.523107 494.204066 494.443851 496.531022 498.202972 498.981298 499.321257 501.030166 502.330619 502.787618 502.811867 504.267109 505.257669 505.351537 505.045880 506.519708 507.558424 -100 
-100 -100 480.624064 484.749921 487.227402 487.963201 487.245396 490.673570 492.632883 492.828782 491.450410 495.191291 497.391837 497.909084 497.069545 500.002668 501.634676 501.718108 500.425948 503.178554 504.503018 504.147181 502.312699 505.341072 506.924168 -100 
-100 -100 483.351812 485.577490 487.495416 488.532954 489.124188 491.210911 492.827585 493.505102 493.754031 495.878985 497.598604 498.420226 498.790453 500.510333 501.811998 502.266545 502.284814 503.728156 504.706545 504.791420 504.479374 505.944467 506.977646 -100 
-100 -100 484.524195 486.111698 487.753771 488.875302 489.804046 491.529509 493.033570 493.930965 494.649615 496.304771 497.799240 498.713486 499.401487 500.780849 501.953441 502.563553 502.953579 504.026193 504.864600 505.130834 505.244466 506.255048 507.043786 -100 
-100 -100 483.572178 485.723393 487.555906 488.499982 489.002331 491.141870 492.826546 493.581262 493.900038 495.950373 497.590202 498.348006 498.669120 500.393600 501.709804 502.192525 502.252155 503.647473 504.601498 504.698894 504.422274 505.843082 506.849538 -100 
-100 -100 481.092967 485.041280 487.346263 487.885225 486.915525 490.506362 492.593048 492.932477 491.745179 495.286561 497.339942 497.747337 496.801773 499.769585 501.433017 501.579933 500.428496 503.027747 504.298594 503.981418 502.275330 505.158180 506.676361 -100 
-100 -100 484.323017 486.449654 488.240456 489.136024 489.594750 491.707760 493.380732 494.132225 494.439725 496.447930 498.034619 498.742683 499.023599 500.722546 502.021875 502.494703 502.552118 503.953759 504.926136 505.050128 504.790973 506.196415 507.184858 -100 
-100 -100 486.045400 487.575541 489.121901 490.132540 490.961513 492.638579 494.130199 495.041539 495.760743 497.310949 498.679943 499.483528 500.084479 501.421557 502.568178 503.164733 503.555892 504.641966 505.524284 505.864994 506.038867 506.989807 507.720015 -100 
-100 -100 485.689917 487.805625 489.547162 490.381189 490.779599 492.813165 494.435813 495.188881 495.528271 497.412378 498.892796 499.523658 499.738462 501.429642 502.713788 503.164010 503.200094 504.655913 505.711755 505.967229 505.848262 507.108261 507.987315 -100 
-100 -100 483.871745 487.794019 489.972637 490.377708 489.298795 492.704269 494.681671 495.045218 494.023457 497.219828 499.044168 499.299743 498.194199 501.179152 502.814405 502.914608 501.683636 504.409233 505.826845 505.775093 504.478011 506.921637 508.194454 -100 
-100 -100 488.116701 490.010609 491.521425 492.218659 492.522925 494.383587 495.873325 496.592915 496.928917 498.709166 500.103968 500.729935 500.961933 502.580186 503.807213 504.273900 504.346170 505.752103 506.773450 507.057913 506.960061 508.110492 508.884411 -100 
-100 -100 491.117920 492.020220 493.023437 493.820896 494.582246 495.818375 496.998636 497.912548 498.743765 499.977676 501.112402 501.952311 502.682071 503.779097 504.759941 505.438125 505.995237 506.895749 507.671534 508.139548 508.467520 509.082776 509.513698 -100 
-100 -100 492.512127 493.070911 493.843465 494.632104 495.479128 496.522027 497.580745 498.551094 499.506675 500.586998 501.627702 502.538198 503.399036 504.353048 505.246200 505.994598 506.679178 507.439608 508.125019 508.648672 509.077766 509.527029 509.820389 -100 
-100 -100 -100 -100 -100 -100 -100 -100 -100 -100 -100 -100 -100 -100 -100 -100 -100 -100 -100 -100 -100 -100 -100 -100 -100 -100 
-100 -100 -100 -100 -100 -100 -100 -100 -100 -100 -100 -100 -100 -100 -100 -100 -100 -100 -100 -100 -100 -100 -100 -100 -100 -100 
-100 -100 -100 -100 -100 -100 -100 -100 -100 -100 -100 -100 -100 -100 -100 -100 -100 -100 -100 -100 -100 -100 -100 -100 -100 -100 
-100 -100 498.540912 499.167886 500.009757 500.838122 501.665976 502.649806 503.577655 504.366250 505.140602 506.148327 507.137254 507.984327 508.779900 509.734148 510.627158 511.355117 512.012052 512.805247 513.510971 514.021772 514.430690 514.942599 515.286283 -100 
-100 -100 496.611286 497.760983 498.895328 499.706423 500.341524 501.596963 502.634027 503.257573 503.717090 505.048766 506.209395 506.950738 507.487095 508.719658 509.746717 510.350087 510.739241 511.804589 512.637974 513.015661 513.155568 514.005272 514.575826 -100 
-100 -100 491.491846 494.862601 496.812528 497.369754 496.719294 499.398017 500.847334 500.879955 499.590065 502.692059 504.455157 504.768144 503.818181 506.570728 508.084638 508.219116 507.108798 509.680144 510.981865 510.848188 509.403414 511.959804 513.253093 -100 
-100 -100 477.192791 490.759194 494.376008 493.970588 485.319361 496.167377 498.754997 497.285737 485.738595 499.138423 502.429701 501.538135 491.769213 503.373360 506.163409 505.047784 495.124100 506.517155 509.063144 507.561977 496.645133 508.787542 511.729728 -100 
-100 -100 487.466501 491.178153 493.463359 494.215620 493.685759 496.599970 498.227084 498.310580 497.017142 500.236620 502.073104 502.352083 501.341402 504.191744 505.781345 505.891809 504.725017 507.377088 508.727704 508.547001 507.048866 509.752228 511.177855 -100 
-100 -100 487.922607 490.223812 492.226899 493.347557 493.983336 495.935492 497.425022 498.053508 498.282905 500.066420 501.462413 502.029563 502.209510 503.871572 505.153123 505.615821 505.670758 507.110034 508.118765 508.270072 508.031686 509.456905 510.457589 -100 
-100 -100 482.653927 487.403444 490.220998 491.119398 490.457894 493.914157 495.924154 496.323417 495.375414 498.422004 500.141690 500.300873 499.109224 502.157069 503.853260 503.986673 502.778423 505.477798 506.792908 506.443359 504.604665 507.668368 509.266546 -100 
-100 -100 464.830060 483.139185 488.050221 487.772922 477.483592 490.712736 494.164348 493.370519 483.358404 495.546753 498.541082 497.351584 486.532361 499.238070 502.313690 501.211612 490.966096 502.694949 505.202415 503.230849 490.294893 504.510209 507.949885 -100 
-100 -100 480.410928 485.203811 488.071995 489.015102 488.403987 491.944384 494.040717 494.511980 493.627982 496.755635 498.551251 498.771759 497.626007 500.704717 502.419713 502.560899 501.352607 504.053530 505.361197 504.993862 503.140226 506.218774 507.832169 -100 
-100 -100 483.346519 485.786889 487.914134 489.111079 489.811773 491.970701 493.649747 494.407066 494.729344 496.709485 498.279709 498.978139 499.253010 500.972197 502.284411 502.750247 502.787574 504.242558 505.236124 505.330015 505.024864 506.521369 507.577418 -100 
-100 -100 480.234440 484.419830 486.972468 487.778050 487.115174 490.573531 492.552381 492.763209 491.390925 495.116371 497.295169 497.792992 496.938134 499.854309 501.471480 501.542867 500.247004 503.015631 504.357165 504.008685 502.177972 505.233841 506.837071 -100 
-100 -100 466.074653 481.597936 485.766546 485.256221 474.990038 488.001431 491.237630 489.749570 476.763566 492.140550 496.076450 495.495846 486.010597 497.607068 500.410054 499.140898 488.432929 500.589318 503.193054 501.266406 488.460808 502.545302 505.957742 -100 
-100 -100 479.875484 483.981887 486.438036 487.158460 486.433633 489.863702 491.827604 492.027220 490.658078 494.430626 496.668136 497.217991 496.398318 499.322103 500.935692 501.001857 499.700860 502.460609 503.797334 503.450246 501.622333 504.669278 506.265193 -100 
-100 -100 482.777070 484.967828 486.848082 487.845510 488.400149 490.522239 492.176985 492.891176 493.179512 495.300715 497.022150 497.847558 498.213909 499.931315 501.226386 501.683631 501.720457 503.149780 504.132690 504.240629 503.961261 505.420027 506.449700 -100 
-100 -100 480.169361 484.135514 486.466190 487.030572 486.082785 489.692475 491.782606 492.108253 490.916121 494.524141 496.658512 497.135860 496.237365 499.207035 500.860175 501.000508 499.851123 502.458583 503.742745 503.440018 501.748641 504.647909 506.176913 -100 
-100 -100 467.000914 481.950597 485.835534 484.938464 473.504715 487.580113 491.127147 489.939560 477.911595 492.350396 496.029222 495.291477 485.439748 497.347568 500.253332 499.193059 489.395286 500.640069 503.084492 501.307673 489.345279 502.566997 505.784829 -100 
-100 -100 480.914630 484.856857 487.145951 487.660836 486.669310 490.259930 492.348804 492.683609 491.490888 495.051088 497.124715 497.545898 496.602266 499.547554 501.185313 501.316741 500.165785 502.778790 504.083137 503.813596 502.147456 505.022456 506.526498 -100 
-100 -100 484.290919 486.424857 488.207250 489.085475 489.529083 491.629141 493.302589 494.072126 494.411255 496.386509 497.949916 498.640797 498.897656 500.586048 501.864773 502.315010 502.359737 503.798851 504.833464 505.047388 504.880105 506.225731 507.165862 -100 
-100 -100 482.218294 486.211488 488.479555 488.957292 487.943652 491.439034 493.493898 493.902450 492.912941 496.167063 498.042881 498.324648 497.230335 500.227286 501.865821 501.954101 500.714267 503.455705 504.891897 504.845236 503.558101 506.051071 507.366287 -100 
-100 -100 469.386192 484.680982 488.515458 487.545708 476.215410 489.930758 493.388829 492.451924 481.795345 494.665643 497.850867 496.805449 486.284775 498.676391 501.617739 500.440124 490.075604 501.947374 504.677481 503.479633 493.680311 504.711189 507.394216 -100 
-100 -100 484.792371 488.515588 490.531877 490.887880 489.811103 493.105806 495.014486 495.406555 494.442352 497.554854 499.317685 499.595957 498.537149 501.435017 503.004830 503.123123 501.944061 504.611519 506.000571 505.996009 504.755545 507.106498 508.293999 -100 
-100 -100 489.971968 491.188389 492.322989 493.067812 493.650817 495.110265 496.396262 497.258230 497.918204 499.349474 500.564240 501.331459 501.874377 503.147350 504.193439 504.793943 505.172670 506.260179 507.124662 507.545660 507.725217 508.525175 509.054861 -100 
-100 -100 491.803189 492.431853 493.248535 494.040172 494.873115 495.970343 497.068111 498.040924 498.979272 500.099845 501.161153 502.055311 502.881684 503.860087 504.762427 505.490073 506.145209 506.943431 507.658242 508.182567 508.598087 509.088214 509.409870 -100 
-100 -100 -100 -100 -100 -100 -100 -100 -100 -100 -100 -100 -100 -100 -100 -100 -100 -100 -100 -100 -100 -100 -100 -100 -100 -100 
-100 -100 -100 -100 -100 -100 -100 -100 -100 -100 -100 -100 -100 -100 -100 -100 -100 -100 -100 -100 -100 -100 -100 -100 -100 -100 
-100 -100 -100 -100 -100 -100 -100 -100 -100 -100 -100 -100 -100 -100 -100 -100 -100 -100 -100 -100 -100 -100 -100 -100 -100 -100 
-100 -100 498.171770 498.765568 499.614472 500.492499 501.386531 502.383059 503.334781 504.173418 505.001656 505.982548 506.950933 507.808165 508.630050 509.556029 510.435219 511.177217 511.855148 512.603295 513.272222 513.777069 514.197687 514.664272 514.977750 -100 
-100 -100 496.584988 497.492828 498.562300 499.469302 500.303570 501.446002 502.468076 503.214360 503.897044 505.033224 506.102768 506.899804 507.601566 508.664232 509.626178 510.299232 510.852637 511.730276 512.472651 512.900238 513.201577 513.847844 514.311068 -100 
-100 -100 493.306177 495.114917 496.674906 497.552868 498.049168 499.678747 500.901207 501.385578 501.525043 503.226988 504.576855 505.185309 505.424011 506.978303 508.171621 508.638637 508.723082 510.078747 511.032998 511.229033 511.047410 512.279829 513.119379 -100 
-100 -100 488.732379 492.365909 494.574588 495.287225 494.733588 497.590994 499.171182 499.237412 497.935571 501.122074 502.929101 503.199616 502.186984 505.020697 506.597627 506.711447 505.544768 508.165711 509.482180 509.283955 507.769758 510.427804 511.816249 -100 
-100 -100 489.326046 491.420943 493.292925 494.379835 495.026665 496.868515 498.257492 498.806684 498.968682 500.763623 502.174547 502.762951 502.968166 504.595059 505.852115 506.310424 506.368028 507.787136 508.788351 508.963631 508.765782 510.114500 511.063143 -100 
-100 -100 488.383250 490.094718 491.901988 493.182568 494.207134 495.864568 497.267074 498.088339 498.717215 500.130711 501.367822 502.066093 502.597820 503.906732 505.051526 505.657193 506.059976 507.154477 508.030282 508.344334 508.495969 509.498559 510.272996 -100 
-100 -100 485.247834 487.828294 490.064967 491.323248 492.043532 494.194468 495.866180 496.646067 496.991944 498.771992 500.140859 500.671741 500.819130 502.529133 503.854053 504.336545 504.393587 505.846769 506.849973 506.965487 506.676222 508.161077 509.201979 -100 
-100 -100 480.524982 485.383020 488.322996 489.320580 488.745966 492.316625 494.436609 494.926474 494.045505 497.126218 498.861112 499.022999 497.833623 500.909503 502.632853 502.781590 501.581742 504.300229 505.632343 505.294448 503.465222 506.535975 508.139334 -100 
-100 -100 483.020890 485.630524 487.903353 489.196510 489.961376 492.184574 493.934083 494.782136 495.190864 497.043638 498.480738 499.066377 499.254894 500.994774 502.339388 502.832899 502.898286 504.365365 505.379693 505.499341 505.214124 506.716391 507.771514 -100 
-100 -100 483.885113 485.680174 487.572905 488.916731 490.015626 491.835595 493.403584 494.353098 495.092000 496.665557 498.051178 498.862849 499.476667 500.843038 502.022662 502.641559 503.051352 504.179052 505.078042 505.390384 505.536289 506.591729 507.408018 -100 
-100 -100 482.450907 484.763132 486.804333 487.964732 488.658546 490.815395 492.481958 493.194454 493.454754 495.548850 497.216384 497.981828 498.308757 500.015471 501.314850 501.768939 501.801527 503.296823 504.338961 504.479552 504.210752 505.711333 506.764536 -100 
-100 -100 479.354341 483.496929 486.008923 486.789385 486.118257 489.585553 491.579276 491.803656 490.445027 494.189941 496.382904 496.882866 496.024560 498.953628 500.579902 500.652438 499.362518 502.165394 503.554248 503.255768 501.465661 504.525456 506.125146 -100 
-100 -100 482.093629 484.333594 486.278517 487.350202 487.978352 490.100239 491.748669 492.452072 492.720261 494.855971 496.577258 497.390682 497.748012 499.459645 500.750400 501.192982 501.216545 502.706083 503.748371 503.893972 503.630175 505.128218 506.178170 -100 
-100 -100 483.246021 484.850117 486.517131 487.665455 488.623532 490.383803 491.919996 492.841613 493.580498 495.258742 496.771803 497.693726 498.378439 499.746518 500.901894 501.496663 501.891392 503.006111 503.907019 504.236229 504.400831 505.443613 506.247670 -100 
-100 -100 482.260817 484.433636 486.292103 487.257412 487.782607 489.960526 491.680454 492.457805 492.796693 494.885229 496.562888 497.344949 497.672097 499.381673 500.671972 501.130520 501.188337 502.625704 503.645190 503.810158 503.588181 505.038546 506.057561 -100 
-100 -100 479.758850 483.734364 486.068128 486.626059 485.675180 489.310811 491.437588 491.799541 490.630913 494.222378 496.325933 496.767282 495.833075 498.781275 500.410608 500.523898 499.361940 502.004245 503.342844 503.096042 501.447412 504.356178 505.884243 -100 
-100 -100 483.003192 485.155601 486.977794 487.899549 488.385876 490.543054 492.258398 493.040363 493.375020 495.426245 497.054587 497.789948 498.076783 499.755060 501.019349 501.458357 501.505208 502.941045 503.971939 504.157907 503.949671 505.382940 506.383355 -100 
-100 -100 484.754320 486.310277 487.892516 488.938858 489.805334 491.528053 493.065847 494.017298 494.770813 496.352467 497.747027 498.564903 499.163045 500.476027 501.585940 502.147445 502.525891 503.638838 504.570392 504.963118 505.180506 506.160783 506.905805 -100 
-100 -100 484.427999 486.572767 488.356052 489.233800 489.677092 491.759399 493.433251 494.235452 494.614699 496.518355 498.008640 498.641875 498.846303 500.507385 501.749767 502.158817 502.175617 503.656575 504.758092 505.058950 504.977681 506.267852 507.163989 -100 
-100 -100 482.643387 486.597687 488.821515 489.274263 488.243683 491.699124 493.730115 494.147811 493.169616 496.375313 498.198377 498.448962 497.329447 500.279988 501.870191 501.924554 500.667877 503.420298 504.882328 504.871146 503.606779 506.080409 507.371208 -100 
-100 -100 486.938636 488.859971 490.411960 491.154504 491.505280 493.413667 494.952849 495.720174 496.092355 497.882950 499.275983 499.894530 500.110932 501.699321 502.888614 503.319007 503.373316 504.798808 505.855692 506.174740 506.106317 507.282818 508.072455 -100 
-100 -100 489.987251 490.911391 491.949618 492.787574 493.591430 494.871053 496.094602 497.047993 497.908207 499.154088 500.289344 501.122320 501.837477 502.910946 503.863925 504.517795 505.065534 505.980390 506.783532 507.280754 507.635183 508.272779 508.716923 -100 
-100 -100 491.409269 491.986618 492.790151 493.615843 494.502459 495.585821 496.683862 497.688930 498.669843 499.762570 500.805041 501.709272 502.556673 503.490849 504.361981 505.093089 505.773146 506.546063 507.254848 507.804944 508.258924 508.728677 509.033946 -100 
-100 -100 -100 -100 -100 -100 -100 -100 -100 -100 -100 -100 -100 -100 -100 -100 -100 -100 -100 -100 -100 -100 -100 -100 -100 -100 
-100 -100 -100 -100 -100 -100 -100 -100 -100 -100 -100 -100 -100 -100 -100 -100 -100 -100 -100 -100 -100 -100 -100 -100 -100 -100 
-100 -100 -100 -100 -100 -100 -100 -100 -100 -100 -100 -100 -100 -100 -100 -100 -100 -100 -100 -100 -100 -100 -100 -100 -100 -100 
-100 -100 497.716793 498.309433 499.185585 500.116170 501.068423 502.093334 503.075859 503.957167 504.821214 505.784596 506.730480 507.581894 508.409237 509.320590 510.194437 510.946153 511.634001 512.356508 513.000935 513.497924 513.919957 514.362806 514.659771 -100 
-100 -100 496.254710 497.085453 498.155536 499.141378 500.087033 501.215131 502.255050 503.084331 503.870667 504.919981 505.924980 506.728208 507.480641 508.479142 509.416010 510.126591 510.743910 511.543944 512.236720 512.680431 513.036157 513.601421 514.012728 -100 
-100 -100 493.508836 494.891866 496.344309 497.389233 498.240331 499.628664 500.803915 501.506504 502.067360 503.362625 504.510647 505.191519 505.720720 506.963540 508.049401 508.652748 509.060372 510.083973 510.896966 511.205653 511.346183 512.220822 512.881004 -100 
-100 -100 490.368897 492.491071 494.352438 495.421360 496.046852 497.850808 499.214324 499.773730 499.960947 501.672230 503.002726 503.525767 503.671913 505.320305 506.592846 507.056673 507.105917 508.509933 509.483562 509.623600 509.379294 510.724727 511.665271 -100 
-100 -100 489.520452 491.161386 492.913312 494.176048 495.194010 496.785355 498.122739 498.899365 499.495931 500.870887 502.070709 502.736520 503.243692 504.547447 505.692084 506.297333 506.696581 507.783023 508.652402 508.966537 509.117643 510.093075 510.846552 -100 
-100 -100 488.218991 489.703549 491.445256 492.835368 494.047391 495.624265 497.014031 497.955236 498.757687 500.013080 501.147089 501.880761 502.530609 503.706685 504.796122 505.478623 506.025212 507.000820 507.833642 508.249155 508.568611 509.397890 510.050783 -100 
-100 -100 485.748602 487.672735 489.689462 491.109250 492.238552 494.070586 495.640501 496.594176 497.311042 498.734394 499.944002 500.593561 501.086319 502.438616 503.629701 504.254515 504.666359 505.811050 506.738515 507.092647 507.275086 508.292635 509.075575 -100 
-100 -100 483.052772 485.753703 488.115774 489.465478 490.260861 492.536257 494.324686 495.193281 495.597537 497.403464 498.768569 499.268106 499.380147 501.140412 502.508287 503.003458 503.062372 504.588018 505.674744 505.884078 505.693103 507.133452 508.143807 -100 
-100 -100 483.556363 485.492321 487.525623 488.965748 490.130528 492.026601 493.670275 494.691627 495.470489 496.957775 498.224649 498.918638 499.445673 500.828135 502.042767 502.684695 503.115003 504.288890 505.249152 505.632519 505.838643 506.874672 507.668208 -100 
-100 -100 483.827080 485.341721 487.119253 488.543710 489.818547 491.535510 493.081358 494.155566 495.075479 496.463725 497.715874 498.536071 499.249760 500.486940 501.622070 502.332184 502.908696 503.947552 504.851331 505.327438 505.695370 506.564909 507.241649 -100 
-100 -100 482.917738 484.626069 486.445013 487.746697 488.832570 490.670267 492.262482 493.228600 493.978021 495.567596 496.953346 497.740818 498.328614 499.728871 500.940426 501.570188 501.992405 503.188368 504.176003 504.582525 504.805692 505.850922 506.648643 -100 
-100 -100 481.558661 483.824050 485.819752 486.944865 487.621738 489.813608 491.535564 492.323105 492.666124 494.686677 496.270661 496.936234 497.158718 498.946824 500.308614 500.780786 500.820242 502.393032 503.533134 503.786995 503.629759 505.088688 506.108211 -100 
-100 -100 482.558095 484.199568 485.924605 487.137114 488.155929 489.955716 491.529679 492.490507 493.251601 494.877221 496.309461 497.138285 497.749715 499.148422 500.342436 500.950144 501.355952 502.548051 503.539790 503.952781 504.181973 505.231782 506.032011 -100 
-100 -100 483.146088 484.500649 486.069448 487.304615 488.441779 490.090266 491.604723 492.666195 493.604996 495.074878 496.430637 497.342225 498.108613 499.336685 500.428910 501.088585 501.628819 502.663993 503.580565 504.072634 504.454224 505.333593 506.015470 -100 
-100 -100 482.594666 484.227410 485.911505 487.054431 488.009240 489.828092 491.441073 492.439096 493.229865 494.863645 496.305707 497.151560 497.770125 499.121905 500.256511 500.810904 501.178227 502.358916 503.349648 503.763504 503.993224 505.045050 505.846361 -100 
-100 -100 481.696681 483.939344 485.845531 486.826716 487.359477 489.586017 491.367765 492.212536 492.606755 494.635287 496.235596 496.933975 497.178045 498.872293 500.124692 500.499835 500.466983 502.022740 503.163532 503.421048 503.265077 504.726695 505.746541 -100 
-100 -100 483.332994 484.951766 486.608814 487.717442 488.639050 490.433724 492.035035 493.030521 493.814555 495.422574 496.832155 497.647794 498.234321 499.544058 500.634139 501.150384 501.490918 502.658113 503.646767 504.064728 504.295188 505.336285 506.127074 -100 
-100 -100 484.642243 485.965602 487.472582 488.630077 489.692929 491.288878 492.781270 493.846422 494.781614 496.191565 497.476138 498.330362 499.039150 500.179357 501.177919 501.759703 502.246804 503.257082 504.173347 504.680611 505.069354 505.918679 506.571468 -100 
-100 -100 484.864022 486.446568 488.054256 489.124857 490.010304 491.717034 493.255061 494.239267 495.023285 496.532009 497.842937 498.597058 499.143983 500.400512 501.445437 501.936226 502.264703 503.423002 504.420217 504.871102 505.127506 506.105848 506.841579 -100 
-100 -100 484.799748 486.940431 488.713405 489.597519 490.055619 492.084682 493.730541 494.554435 494.969454 496.789811 498.203229 498.797306 498.979760 500.565935 501.728611 502.059937 502.008070 503.534228 504.676352 504.991370 504.894769 506.210258 507.112986 -100 
-100 -100 487.375504 488.755854 490.139643 491.063330 491.837849 493.379552 494.784518 495.718408 496.476550 497.889762 499.118871 499.858720 500.411276 501.611277 502.615355 503.126969 503.483199 504.588094 505.532079 505.978591 506.224630 507.101257 507.742524 -100 
-100 -100 489.735723 490.542257 491.548076 492.453074 493.366769 494.587347 495.789115 496.798830 497.748150 498.914303 500.000315 500.857260 501.630392 502.605561 503.491269 504.150161 504.749966 505.600986 506.381456 506.919843 507.347331 507.931560 508.339967 -100 
-100 -100 490.975021 491.531919 492.340325 493.201123 494.130711 495.217640 496.323243 497.354037 498.361579 499.437329 500.462719 501.366126 502.215513 503.114112 503.953377 504.674026 505.359018 506.119999 506.829206 507.398034 507.876735 508.343316 508.643742 -100 
-100 -100 -100 -100 -100 -100 -100 -100 -100 -100 -100 -100 -100 -100 -100 -100 -100 -100 -100 -100 -100 -100 -100 -100 -100 -100 
-100 -100 -100 -100 -100 -100 -100 -100 -100 -100 -100 -100 -100 -100 -100 -100 -100 -100 -100 -100 -100 -100 -100 -100 -100 -100 
-100 -100 -100 -100 -100 -100 -100 -100 -100 -100 -100 -100 -100 -100 -100 -100 -100 -100 -100 -100 -100 -100 -100 -100 -100 -100 
-100 -100 497.053899 497.723744 498.677084 499.656517 500.641446 501.721102 502.745284 503.640626 504.501091 505.477098 506.418285 507.240562 508.038066 508.968274 509.859072 510.603292 511.271903 512.003771 512.645939 513.116747 513.511459 513.977259 514.297734 -100 
-100 -100 495.290859 496.327069 497.544117 498.575447 499.512607 500.751512 501.861620 502.683967 503.415658 504.524458 505.538029 506.269473 506.922075 508.005762 508.996517 509.677576 510.220998 511.086828 511.800668 512.181761 512.443567 513.105568 513.589907 -100 
-100 -100 491.626089 493.712916 495.515239 496.558444 497.174774 498.925159 500.266220 500.875703 501.130373 502.729235 503.955181 504.427497 504.540141 506.179010 507.445086 507.930168 507.997147 509.357367 510.282838 510.402330 510.132615 511.436243 512.332263 -100 
-100 -100 486.490290 490.704958 493.273122 494.186495 493.759188 496.763059 498.493195 498.756836 497.755449 500.646728 502.239336 502.283209 500.964419 504.053088 505.767670 505.906448 504.693953 507.362413 508.661227 508.348702 506.621335 509.487614 510.982904 -100 
-100 -100 487.421658 489.813994 491.949626 493.215397 493.991068 495.966321 497.484705 498.163500 498.440803 500.131404 501.413110 501.855217 501.926675 503.644012 504.982606 505.465235 505.515349 506.965448 507.973208 508.107418 507.847920 509.271381 510.274182 -100 
-100 -100 486.634162 488.523086 490.524584 491.952485 493.090955 494.873903 496.388282 497.293956 497.970488 499.353867 500.521625 501.125584 501.582348 502.932787 504.129119 504.751822 505.158886 506.306488 507.239357 507.598247 507.785287 508.792287 509.569175 -100 
-100 -100 483.449879 486.210433 488.627075 490.005005 490.805620 493.098600 494.885821 495.733382 496.105566 497.877013 499.193387 499.624117 499.669011 501.450464 502.836237 503.321547 503.360203 504.933279 506.076137 506.351194 506.235255 507.619465 508.595034 -100 
-100 -100 478.584638 483.706627 486.838101 487.924578 487.356983 491.128924 493.384612 493.940502 493.077748 496.151250 497.824527 497.839469 496.421887 499.689920 501.510846 501.639336 500.330027 503.299149 504.864071 504.825697 503.472146 506.168285 507.609263 -100 
-100 -100 481.291211 484.046899 486.458829 487.837474 488.659367 491.014641 492.877874 493.794172 494.226384 496.056437 497.421335 497.885753 497.956824 499.770465 501.184726 501.692023 501.756957 503.376752 504.575775 504.905141 504.831469 506.234619 507.216834 -100 
-100 -100 482.334756 484.205527 486.188316 487.600737 488.763290 490.693877 492.376442 493.420464 494.210725 495.716706 496.981940 497.643488 498.138665 499.562064 500.818501 501.476319 501.923470 503.177641 504.238169 504.721339 505.008515 506.043616 506.826452 -100 
-100 -100 481.025794 483.364727 485.456180 486.655695 487.390812 489.676317 491.494093 492.376750 492.795106 494.692914 496.125338 496.624634 496.699528 498.567676 500.009657 500.517611 500.575968 502.233491 503.470693 503.829192 503.775260 505.195546 506.186489 -100 
-100 -100 478.039531 482.143616 484.673744 485.461904 484.778096 488.428315 490.623268 491.134478 490.234248 493.467912 495.272881 495.342995 493.882942 497.296506 499.173824 499.295434 497.949165 501.013153 502.658475 502.678822 501.361942 504.096266 505.555618 -100 
-100 -100 480.691642 482.956088 484.945655 486.049537 486.713114 488.959981 490.760766 491.640068 492.070972 494.003509 495.479890 496.017724 496.111769 497.968759 499.380397 499.851909 499.883267 501.539229 502.785046 503.151069 503.103531 504.535404 505.534798 -100 
-100 -100 481.729385 483.410494 485.160356 486.366266 487.378901 489.242552 490.898588 491.935200 492.746299 494.332007 495.696279 496.446007 496.988810 498.378410 499.558968 500.127085 500.505026 501.770381 502.858627 503.357015 503.651762 504.719199 505.524999 -100 
-100 -100 480.541429 482.884274 484.882680 485.924597 486.501873 488.797041 490.644092 491.546486 491.988020 493.969178 495.506536 496.127889 496.302770 498.026524 499.292255 499.622953 499.525949 501.221958 502.494380 502.842808 502.752019 504.239242 505.273999 -100 
-100 -100 477.758532 482.081096 484.622292 485.266379 484.335938 488.133488 490.413437 490.952541 490.039796 493.380636 495.298382 495.540520 494.340720 497.397565 498.987579 498.834968 497.161170 500.394954 502.107563 502.083516 500.618131 503.519959 505.056228 -100 
-100 -100 481.272296 483.610073 485.592756 486.610699 487.160835 489.429344 491.259819 492.157097 492.594339 494.557490 496.076620 496.685419 496.838470 498.505693 499.703914 499.974380 499.832468 501.502729 502.760778 503.099054 502.998709 504.478630 505.508621 -100 
-100 -100 483.198290 484.875364 486.593130 487.748288 488.704312 490.504527 492.123473 493.157174 493.971817 495.512247 496.839523 497.582943 498.108299 499.361291 500.384827 500.820599 501.102629 502.320913 503.383024 503.860317 504.132146 505.186326 505.982146 -100 
-100 -100 482.916342 485.196527 487.131096 488.149239 488.727490 490.841742 492.570664 493.464525 493.946137 495.768491 497.182784 497.767396 497.940718 499.498608 500.616877 500.865438 500.733969 502.338709 503.552731 503.881906 503.780514 505.203027 506.188006 -100 
-100 -100 481.106335 485.262337 487.667488 488.304466 487.521016 490.893921 492.947758 493.497493 492.779757 495.744613 497.448096 497.671667 496.604057 499.366188 500.785474 500.605362 499.007568 502.055776 503.664359 503.624125 502.176980 504.934671 506.368997 -100 
-100 -100 485.613138 487.649664 489.331995 490.201824 490.677698 492.602931 494.180342 495.024769 495.490949 497.206008 498.536485 499.123649 499.324126 500.815419 501.890362 502.177471 502.092961 503.617387 504.752009 505.070682 504.962443 506.260087 507.133060 -100 
-100 -100 488.830860 489.818220 490.940299 491.861150 492.738751 494.060888 495.324929 496.322605 497.218031 498.446416 499.553347 500.358935 501.043588 502.061612 502.946493 503.525231 504.018787 504.961729 505.802378 506.314735 506.678278 507.370129 507.856140 -100 
-100 -100 490.340242 490.959267 491.823621 492.711889 493.654964 494.782852 495.919287 496.956826 497.958033 499.047665 500.074011 500.954775 501.771925 502.665372 503.489409 504.174605 504.827477 505.610990 506.343280 506.912884 507.387139 507.890793 508.221668 -100 
-100 -100 -100 -100 -100 -100 -100 -100 -100 -100 -100 -100 -100 -100 -100 -100 -100 -100 -100 -100 -100 -100 -100 -100 -100 -100 
-100 -100 -100 -100 -100 -100 -100 -100 -100 -100 -100 -100 -100 -100 -100 -100 -100 -100 -100 -100 -100 -100 -100 -100 -100 -100 
-100 -100 -100 -100 -100 -100 -100 -100 -100 -100 -100 -100 -100 -100 -100 -100 -100 -100 -100 -100 -100 -100 -100 -100 -100 -100 
-100 -100 496.408737 497.182970 498.221883 499.237625 500.232509 501.372528 502.435809 503.327883 504.162638 505.167847 506.115596 506.903695 507.656008 508.622430 509.538045 510.266939 510.901389 511.661588 512.313209 512.753342 513.107036 513.618400 513.977279 -100 
-100 -100 494.108428 495.526126 496.945977 497.985591 498.805830 500.245442 501.448187 502.209836 502.767143 504.049420 505.118024 505.741204 506.176676 507.466167 508.552459 509.164627 509.524024 510.569110 511.346246 511.624019 511.671102 512.563221 513.182073 -100 
-100 -100 488.035490 492.121485 494.573842 495.434224 494.986445 497.908138 499.587445 499.863535 498.892137 501.707717 503.238154 503.276701 501.976951 505.013210 506.694205 506.848338 505.663668 508.273039 509.523489 509.208814 507.492161 510.283080 511.717985 -100 
-100 -100 471.236541 487.351461 491.835455 491.803460 483.312227 494.508114 497.404912 496.414241 486.534433 498.286719 501.068541 499.621330 488.248427 501.373547 504.554402 503.453816 493.205851 504.911838 507.443440 505.605831 493.465869 506.816754 510.082264 -100 
-100 -100 483.548943 488.021482 490.857386 491.941508 491.631406 494.815492 496.694383 497.028469 496.052549 498.986133 500.582832 500.568760 499.193090 502.340992 504.115321 504.255451 503.029800 505.768206 507.129297 506.827183 505.103433 508.049858 509.616760 -100 
-100 -100 484.456058 487.149547 489.548892 490.946278 491.782594 493.986213 495.692502 496.470347 496.789168 498.526925 499.813819 500.206493 500.225994 501.998397 503.387995 503.869938 503.906386 505.451973 506.558888 506.768038 506.580608 508.020698 509.043689 -100 
-100 -100 478.976105 484.184281 487.395586 488.514753 487.949957 491.734967 493.983097 494.496065 493.579699 496.638379 498.284547 498.239958 496.765641 500.049696 501.887563 501.998847 500.663079 503.656309 505.239282 505.188247 503.817008 506.540317 508.009374 -100 
-100 -100 460.337221 479.711713 485.099344 484.951390 474.274534 488.293391 492.064837 491.377210 481.364531 493.584611 496.489828 494.931022 482.918539 496.761327 500.119707 498.891799 487.778942 500.614273 503.642708 502.388066 491.991475 503.849180 506.830523 -100 
-100 -100 476.840838 482.031031 485.220599 486.323030 485.765522 489.615392 491.943728 492.526493 491.667880 494.782978 496.472160 496.452780 494.997107 498.316435 500.187112 500.323203 499.017992 502.073208 503.731417 503.754506 502.440924 505.182467 506.654810 -100 
-100 -100 480.227148 482.859059 485.193202 486.523633 487.328712 489.712279 491.608767 492.528425 492.949965 494.813271 496.187111 496.611967 496.637804 498.505240 499.969838 500.487184 500.557691 502.257203 503.542537 503.930189 503.894976 505.341782 506.353536 -100 
-100 -100 477.374242 481.632958 484.313677 485.186545 484.552643 488.296649 490.568248 491.108560 490.199569 493.404819 495.145666 495.115127 493.573118 497.024419 498.954342 499.092160 497.752801 500.885692 502.599651 502.658037 501.362832 504.131402 505.616596 -100 
-100 -100 463.681630 478.905835 483.120034 482.579749 471.970286 485.636540 489.306554 488.532008 478.196198 490.839049 493.871205 492.245598 479.613006 494.156566 497.668217 496.415531 485.025097 498.218081 501.381854 500.198315 489.803842 501.752435 504.763237 -100 
-100 -100 477.076387 481.247029 483.813915 484.582584 483.871435 487.577137 489.832978 490.370268 489.473031 492.714308 494.499693 494.507774 492.983345 496.414316 498.301991 498.390290 497.013481 500.147889 501.874473 501.940980 500.651605 503.437810 504.936184 -100 
-100 -100 479.757854 482.133348 484.191684 485.288553 485.922022 488.247660 490.123663 491.034652 491.468361 493.422415 494.901954 495.421846 495.503018 497.306287 498.661322 499.049250 499.008200 500.744876 502.074866 502.475657 502.435090 503.939582 504.990543 -100 
-100 -100 476.642583 481.064343 483.697757 484.385921 483.481339 487.349783 489.687730 490.241709 489.319620 492.665351 494.561227 494.738532 493.479637 496.580663 498.215434 498.061470 496.380912 499.698261 501.496179 501.517093 500.077601 503.033662 504.611548 -100 
-100 -100 462.108267 478.575904 482.971429 482.190393 470.514911 485.159228 489.044277 488.269784 477.644001 490.706916 493.971297 492.777448 481.708603 494.569111 497.488249 495.681891 482.833462 497.267651 500.660484 499.325702 488.005695 500.911616 504.141687 -100 
-100 -100 477.366478 481.791575 484.418738 485.091230 484.164802 488.004954 490.323912 490.873467 489.951811 493.283151 495.169985 495.348809 494.078359 497.108287 498.655543 498.423009 496.682577 499.965211 501.740054 501.741095 500.284792 503.235459 504.811840 -100 
-100 -100 481.191896 483.595881 485.649503 486.718685 487.314168 489.565416 491.396402 492.310485 492.770472 494.674652 496.135859 496.695350 496.814349 498.416229 499.553157 499.761083 499.584660 501.262597 502.550527 502.905878 502.818514 504.323216 505.376231 -100 
-100 -100 479.131935 483.463190 486.046684 486.787004 486.072619 489.575245 491.734795 492.321981 491.613066 494.636164 496.375008 496.573299 495.461980 498.243700 499.661330 499.419594 497.764027 500.881734 502.563835 502.539115 501.098121 503.957882 505.480450 -100 
-100 -100 465.875807 481.948336 486.203875 485.642584 475.430422 488.333497 491.788853 491.192510 482.007558 493.451313 496.328760 495.268230 485.316216 496.897612 499.478910 497.710725 485.525539 499.141444 502.294072 500.930448 489.839037 502.358356 505.447544 -100 
-100 -100 482.071838 486.090822 488.381794 488.978828 488.187103 491.460820 493.443725 493.991200 493.293867 496.181390 497.824679 498.046982 496.997780 499.687058 501.050647 500.871032 499.297218 502.293980 503.866923 503.836245 502.409059 505.104309 506.486043 -100 
-100 -100 487.681258 489.036468 490.337619 491.232976 491.951856 493.491925 494.859513 495.803661 496.534878 497.934028 499.103218 499.819631 500.307533 501.484018 502.413200 502.872202 503.135894 504.297106 505.241707 505.687343 505.870536 506.789069 507.406782 -100 
-100 -100 489.714677 490.428032 491.361594 492.266987 493.202157 494.385318 495.558507 496.591879 497.568492 498.688185 499.724862 500.576499 501.347312 502.255690 503.076884 503.721584 504.326196 505.149946 505.912855 506.474160 506.926446 507.483982 507.856662 -100 
-100 -100 -100 -100 -100 -100 -100 -100 -100 -100 -100 -100 -100 -100 -100 -100 -100 -100 -100 -100 -100 -100 -100 -100 -100 -100 
-100 -100 -100 -100 -100 -100 -100 -100 -100 -100 -100 -100 -100 -100 -100 -100 -100 -100 -100 -100 -100 -100 -100 -100 -100 -100 
-100 -100 -100 -100 -100 -100 -100 -100 -100 -100 -100 -100 -100 -100 -100 -100 -100 -100 -100 -100 -100 -100 -100 -100 -100 -100 
-100 -100 496.216256 496.968074 498.014231 499.059125 500.091713 501.229389 502.297163 503.206482 504.064839 505.048942 505.983820 506.776731 507.547746 508.490669 509.396882 510.134961 510.789043 511.527108 512.167484 512.615547 512.991507 513.480236 513.827566 -100 
-100 -100 494.199759 495.393919 496.757977 497.862534 498.835202 500.161004 501.332335 502.155515 502.860542 503.997326 505.011052 505.686469 506.279274 507.405719 508.434380 509.097611 509.602598 510.500465 511.226038 511.563234 511.777729 512.500615 513.045815 -100 
-100 -100 489.999868 492.441818 494.508279 495.624570 496.220077 498.139999 499.585862 500.158336 500.308158 502.005765 503.257669 503.610410 503.563701 505.339993 506.700892 507.133104 507.082842 508.558115 509.534599 509.555961 509.146288 510.621152 511.660053 -100 
-100 -100 484.234705 489.098440 492.061828 493.025998 492.453201 495.772352 497.665541 497.836864 496.583589 499.715838 501.379966 501.224062 499.567919 502.968890 504.853863 504.886956 503.407909 506.349172 507.759676 507.279162 505.238817 508.468143 510.207693 -100 
-100 -100 485.516078 488.309636 490.749818 492.102267 492.859532 495.024372 496.662477 497.301669 497.465524 499.262413 500.571786 500.880103 500.777843 502.645018 504.091003 504.519466 504.451100 506.040213 507.123663 507.170768 506.776794 508.391226 509.552600 -100 
-100 -100 484.875275 487.064460 489.321246 490.842411 492.000796 493.931217 495.549909 496.441626 497.055857 498.499825 499.679932 500.184873 500.530613 501.970197 503.242918 503.834204 504.180208 505.429056 506.438258 506.768897 506.904236 508.030544 508.915005 -100 
-100 -100 481.367800 484.568132 487.302855 488.747394 489.499416 492.009916 493.940317 494.751246 495.005021 496.895111 498.250131 498.548248 498.415061 500.352372 501.847668 502.274520 502.196336 503.949229 505.224916 505.478158 505.280256 506.836357 507.947409 -100 
-100 -100 475.961412 481.826584 485.386313 486.485219 485.701813 489.858553 492.325112 492.792977 491.664116 495.001850 496.762403 496.571884 494.800218 498.397342 500.396763 500.411247 498.831213 502.153462 503.932314 503.841674 502.279647 505.295696 506.940871 -100 
-100 -100 479.234870 482.415793 485.125128 486.550491 487.310410 489.880436 491.888271 492.768926 493.080956 495.024537 496.419439 496.741095 496.626916 498.597096 500.125357 500.580167 500.538310 502.356478 503.712533 504.044915 503.907192 505.486230 506.602263 -100 
-100 -100 480.633691 482.769495 484.960027 486.419846 487.570559 489.648182 491.443662 492.478195 493.202842 494.759642 496.018782 496.557224 496.922995 498.439600 499.783326 500.420179 500.823930 502.220237 503.411365 503.922918 504.199688 505.357360 506.240168 -100 
-100 -100 479.209860 481.884521 484.199461 485.405630 486.061951 488.553219 490.516422 491.370251 491.669355 493.661841 495.093135 495.414244 495.276344 497.309529 498.879800 499.343788 499.300439 501.167407 502.572730 502.942767 502.830899 504.433002 505.561123 -100 
-100 -100 475.852282 480.515680 483.340595 484.072555 483.145967 487.163567 489.569584 490.003473 488.838389 492.306963 494.149343 493.954544 492.087957 495.849553 497.927669 497.945608 496.333762 499.774346 501.657581 501.644811 500.132887 503.199300 504.868999 -100 
-100 -100 478.908995 481.500481 483.702971 484.804741 485.383995 487.835143 489.782006 490.633730 490.946036 492.972869 494.446688 494.803863 494.680000 496.691334 498.216687 498.629202 498.548665 500.413714 501.830532 502.209817 502.106318 503.725765 504.867161 -100 
-100 -100 480.111131 482.032075 483.962345 485.194324 486.181808 488.190581 489.962196 490.992416 491.739229 493.375989 494.732661 495.356224 495.760659 497.219353 498.453935 498.965099 499.273930 500.684562 501.912658 502.442219 502.728321 503.933258 504.851715 -100 
-100 -100 478.649424 481.357253 483.597741 484.646391 485.136030 487.646926 489.645344 490.517037 490.839095 492.937515 494.506386 494.985977 494.968303 496.805783 498.126908 498.338522 498.082145 499.994036 501.445866 501.799217 501.639544 503.334461 504.528780 -100 
-100 -100 475.393313 480.348304 483.233003 483.831525 482.643859 486.834732 489.336382 489.792198 488.609398 492.226207 494.238659 494.284457 492.733498 496.054856 497.740972 497.377806 495.345192 498.976995 500.942575 500.866724 499.174434 502.450810 504.229980 -100 
-100 -100 479.379525 482.090145 484.325715 485.360298 485.828477 488.311871 490.290621 491.156324 491.477667 493.566327 495.130654 495.613105 495.580519 497.348586 498.579216 498.707004 498.385890 500.256860 501.680315 502.010079 501.832097 503.520127 504.712730 -100 
-100 -100 481.577194 483.513635 485.436858 486.640762 487.584741 489.525764 491.251705 492.276861 493.035408 494.643101 495.993115 496.648955 497.057134 498.345432 499.368218 499.694063 499.863942 501.197736 502.371445 502.849841 503.092006 504.287981 505.206080 -100 
-100 -100 481.134141 483.778785 485.968558 487.022866 487.540600 489.844900 491.701668 492.565242 492.944730 494.881005 496.341400 496.820055 496.829582 498.468285 499.599603 499.700307 499.387138 501.160770 502.504282 502.795524 502.597889 504.223510 505.371842 -100 
-100 -100 478.968906 483.734494 486.481756 487.108814 486.117335 489.825152 492.059714 492.531716 491.580684 494.790588 496.588814 496.657793 495.290051 498.270221 499.746524 499.347995 497.393624 500.775881 502.571440 502.429113 500.724325 503.844025 505.519038 -100 
-100 -100 484.073063 486.434834 488.339375 489.236953 489.652208 491.745840 493.432593 494.246148 494.617073 496.437811 497.812734 498.309288 498.363836 499.931358 501.018040 501.171982 500.918047 502.590172 503.830103 504.102560 503.895139 505.373605 506.390818 -100 
-100 -100 487.790409 488.915800 490.155266 491.117884 492.004465 493.402241 494.722568 495.719861 496.591138 497.852324 498.969779 499.731421 500.354521 501.378473 502.249726 502.762952 503.192365 504.183327 505.070240 505.575319 505.921188 506.688417 507.240944 -100 
-100 -100 489.532016 490.218208 491.152238 492.081075 493.050378 494.222463 495.394038 496.441250 497.439765 498.539833 499.564800 500.419623 501.202913 502.082632 502.886502 503.534466 504.158744 504.959210 505.715184 506.291197 506.771724 507.314035 507.679086 -100 
-100 -100 -100 -100 -100 -100 -100 -100 -100 -100 -100 -100 -100 -100 -100 -100 -100 -100 -100 -100 -100 -100 -100 -100 -100 -100 
-100 -100 -100 -100 -100 -100 -100 -100 -100 -100 -100 -100 -100 -100 -100 -100 -100 -100 -100 -100 -100 -100 -100 -100 -100 -100 
-100 -100 -100 -100 -100 -100 -100 -100 -100 -100 -100 -100 -100 -100 -100 -100 -100 -100 -100 -100 -100 -100 -100 -100 -100 -100 
-100 -100 -100 -100 -100 -100 -100 -100 -100 -100 -100 -100 -100 -100 -100 -100 -100 -100 -100 -100 -100 -100 -100 -100 -100 -100 
-100 -100 -100 -100 -100 -100 -100 -100 -100 -100 -100 -100 -100 -100 -100 -100 -100 -100 -100 -100 -100 -100 -100 -100 -100 -100 
-100 -100 -100 -100 -100 -100 -100 -100 -100 -100 -100 -100 -100 -100 -100 -100 -100 -100 -100 -100 -100 -100 -100 -100 -100 -100 
-100 -100 -100 -100 -100 -100 -100 -100 -100 -100 -100 -100 -100 -100 -100 -100 -100 -100 -100 -100 -100 -100 -100 -100 -100 -100 
-100 -100 -100 -100 -100 -100 -100 -100 -100 -100 -100 -100 -100 -100 -100 -100 -100 -100 -100 -100 -100 -100 -100 -100 -100 -100 
-100 -100 -100 -100 -100 -100 -100 -100 -100 -100 -100 -100 -100 -100 -100 -100 -100 -100 -100 -100 -100 -100 -100 -100 -100 -100 
-100 -100 -100 -100 -100 -100 -100 -100 -100 -100 -100 -100 -100 -100 -100 -100 -100 -100 -100 -100 -100 -100 -100 -100 -100 -100 
-100 -100 -100 -100 -100 -100 -100 -100 -100 -100 -100 -100 -100 -100 -100 -100 -100 -100 -100 -100 -100 -100 -100 -100 -100 -100 
-100 -100 -100 -100 -100 -100 -100 -100 -100 -100 -100 -100 -100 -100 -100 -100 -100 -100 -100 -100 -100 -100 -100 -100 -100 -100 
-100 -100 -100 -100 -100 -100 -100 -100 -100 -100 -100 -100 -100 -100 -100 -100 -100 -100 -100 -100 -100 -100 -100 -100 -100 -100 
-100 -100 -100 -100 -100 -100 -100 -100 -100 -100 -100 -100 -100 -100 -100 -100 -100 -100 -100 -100 -100 -100 -100 -100 -100 -100 
-100 -100 -100 -100 -100 -100 -100 -100 -100 -100 -100 -100 -100 -100 -100 -100 -100 -100 -100 -100 -100 -100 -100 -100 -100 -100 
-100 -100 -100 -100 -100 -100 -100 -100 -100 -100 -100 -100 -100 -100 -100 -100 -100 -100 -100 -100 -100 -100 -100 -100 -100 -100 
-100 -100 -100 -100 -100 -100 -100 -100 -100 -100 -100 -100 -100 -100 -100 -100 -100 -100 -100 -100 -100 -100 -100 -100 -100 -100 
-100 -100 -100 -100 -100 -100 -100 -100 -100 -100 -100 -100 -100 -100 -100 -100 -100 -100 -100 -100 -100 -100 -100 -100 -100 -100 
-100 -100 -100 -100 -100 -100 -100 -100 -100 -100 -100 -100 -100 -100 -100 -100 -100 -100 -100 -100 -100 -100 -100 -100 -100 -100 
-100 -100 -100 -100 -100 -100 -100 -100 -100 -100 -100 -100 -100 -100 -100 -100 -100 -100 -100 -100 -100 -100 -100 -100 -100 -100 
-100 -100 -100 -100 -100 -100 -100 -100 -100 -100 -100 -100 -100 -100 -100 -100 -100 -100 -100 -100 -100 -100 -100 -100 -100 -100 
-100 -100 -100 -100 -100 -100 -100 -100 -100 -100 -100 -100 -100 -100 -100 -100 -100 -100 -100 -100 -100 -100 -100 -100 -100 -100 
-100 -100 -100 -100 -100 -100 -100 -100 -100 -100 -100 -100 -100 -100 -100 -100 -100 -100 -100 -100 -100 -100 -100 -100 -100 -100 
-100 -100 -100 -100 -100 -100 -100 -100 -100 -100 -100 -100 -100 -100 -100 -100 -100 -100 -100 -100 -100 -100 -100 -100 -100 -100 
-100 -100 -100 -100 -100 -100 -100 -100 -100 -100 -100 -100 -100 -100 -100 -100 -100 -100 -100 -100 -100 -100 -100 -100 -100 -100 
-100 -100 -100 -100 -100 -100 -100 -100 -100 -100 -100 -100 -100 -100 -100 -100 -100 -100 -100 -100 -100 -100 -100 -100 -100 -100 
-100 -100 -100 -100 -100 -100 -100 -100 -100 -100 -100 -100 -100 -100 -100 -100 -100 -100 -100 -100 -100 -100 -100 -100 -100 -100 
