# Supplementary material for: A computational model of spatio-temporal cardiac intracellular calcium handling with realistic structure and spatial flux distribution from sarcoplasmic reticulum and t-tubule reconstructions
Source: PLoS Comput Biol. 2017 Aug 31;13(8):e1005714. doi: 10.1371/journal.pcbi.1005714 (PMC5597258; doi:10.1371/journal.pcbi.1005714)
Supplement: S1 Code — Code provided in C/C++ and includes the structural datasets used in this study. Documentation is provided on use of and updating the code. Updates may also be available on Michael Colman’s website, http://www.physicsoftheheart.com and github repository: https://github.com/michaelcolman/CODE---PLOS-Comp-Biol-2017-Model-SR. (ZIP) [file pcbi.1005714.s001.zip › PLOS_SR_Clean/Spatial_diff_out/CaSR_output_0150.vtk]

# vtk DataFile Version 3.0
vtk output
ASCII
DATASET STRUCTURED_POINTS
DIMENSIONS 26 26 52
SPACING 1 1 1
ORIGIN 0 0 0
POINT_DATA 35152
SCALARS ImageFile float 1
LOOKUP_TABLE default
-100 -100 -100 -100 -100 -100 -100 -100 -100 -100 -100 -100 -100 -100 -100 -100 -100 -100 -100 -100 -100 -100 -100 -100 -100 -100 
-100 -100 -100 -100 -100 -100 -100 -100 -100 -100 -100 -100 -100 -100 -100 -100 -100 -100 -100 -100 -100 -100 -100 -100 -100 -100 
-100 -100 -100 -100 -100 -100 -100 -100 -100 -100 -100 -100 -100 -100 -100 -100 -100 -100 -100 -100 -100 -100 -100 -100 -100 -100 
-100 -100 -100 -100 -100 -100 -100 -100 -100 -100 -100 -100 -100 -100 -100 -100 -100 -100 -100 -100 -100 -100 -100 -100 -100 -100 
-100 -100 -100 -100 -100 -100 -100 -100 -100 -100 -100 -100 -100 -100 -100 -100 -100 -100 -100 -100 -100 -100 -100 -100 -100 -100 
-100 -100 -100 -100 -100 -100 -100 -100 -100 -100 -100 -100 -100 -100 -100 -100 -100 -100 -100 -100 -100 -100 -100 -100 -100 -100 
-100 -100 -100 -100 -100 -100 -100 -100 -100 -100 -100 -100 -100 -100 -100 -100 -100 -100 -100 -100 -100 -100 -100 -100 -100 -100 
-100 -100 -100 -100 -100 -100 -100 -100 -100 -100 -100 -100 -100 -100 -100 -100 -100 -100 -100 -100 -100 -100 -100 -100 -100 -100 
-100 -100 -100 -100 -100 -100 -100 -100 -100 -100 -100 -100 -100 -100 -100 -100 -100 -100 -100 -100 -100 -100 -100 -100 -100 -100 
-100 -100 -100 -100 -100 -100 -100 -100 -100 -100 -100 -100 -100 -100 -100 -100 -100 -100 -100 -100 -100 -100 -100 -100 -100 -100 
-100 -100 -100 -100 -100 -100 -100 -100 -100 -100 -100 -100 -100 -100 -100 -100 -100 -100 -100 -100 -100 -100 -100 -100 -100 -100 
-100 -100 -100 -100 -100 -100 -100 -100 -100 -100 -100 -100 -100 -100 -100 -100 -100 -100 -100 -100 -100 -100 -100 -100 -100 -100 
-100 -100 -100 -100 -100 -100 -100 -100 -100 -100 -100 -100 -100 -100 -100 -100 -100 -100 -100 -100 -100 -100 -100 -100 -100 -100 
-100 -100 -100 -100 -100 -100 -100 -100 -100 -100 -100 -100 -100 -100 -100 -100 -100 -100 -100 -100 -100 -100 -100 -100 -100 -100 
-100 -100 -100 -100 -100 -100 -100 -100 -100 -100 -100 -100 -100 -100 -100 -100 -100 -100 -100 -100 -100 -100 -100 -100 -100 -100 
-100 -100 -100 -100 -100 -100 -100 -100 -100 -100 -100 -100 -100 -100 -100 -100 -100 -100 -100 -100 -100 -100 -100 -100 -100 -100 
-100 -100 -100 -100 -100 -100 -100 -100 -100 -100 -100 -100 -100 -100 -100 -100 -100 -100 -100 -100 -100 -100 -100 -100 -100 -100 
-100 -100 -100 -100 -100 -100 -100 -100 -100 -100 -100 -100 -100 -100 -100 -100 -100 -100 -100 -100 -100 -100 -100 -100 -100 -100 
-100 -100 -100 -100 -100 -100 -100 -100 -100 -100 -100 -100 -100 -100 -100 -100 -100 -100 -100 -100 -100 -100 -100 -100 -100 -100 
-100 -100 -100 -100 -100 -100 -100 -100 -100 -100 -100 -100 -100 -100 -100 -100 -100 -100 -100 -100 -100 -100 -100 -100 -100 -100 
-100 -100 -100 -100 -100 -100 -100 -100 -100 -100 -100 -100 -100 -100 -100 -100 -100 -100 -100 -100 -100 -100 -100 -100 -100 -100 
-100 -100 -100 -100 -100 -100 -100 -100 -100 -100 -100 -100 -100 -100 -100 -100 -100 -100 -100 -100 -100 -100 -100 -100 -100 -100 
-100 -100 -100 -100 -100 -100 -100 -100 -100 -100 -100 -100 -100 -100 -100 -100 -100 -100 -100 -100 -100 -100 -100 -100 -100 -100 
-100 -100 -100 -100 -100 -100 -100 -100 -100 -100 -100 -100 -100 -100 -100 -100 -100 -100 -100 -100 -100 -100 -100 -100 -100 -100 
-100 -100 -100 -100 -100 -100 -100 -100 -100 -100 -100 -100 -100 -100 -100 -100 -100 -100 -100 -100 -100 -100 -100 -100 -100 -100 
-100 -100 -100 -100 -100 -100 -100 -100 -100 -100 -100 -100 -100 -100 -100 -100 -100 -100 -100 -100 -100 -100 -100 -100 -100 -100 
-100 -100 -100 -100 -100 -100 -100 -100 -100 -100 -100 -100 -100 -100 -100 -100 -100 -100 -100 -100 -100 -100 -100 -100 -100 -100 
-100 -100 -100 -100 -100 -100 -100 -100 -100 -100 -100 -100 -100 -100 -100 -100 -100 -100 -100 -100 -100 -100 -100 -100 -100 -100 
-100 -100 -100 -100 -100 -100 -100 -100 -100 -100 -100 -100 -100 -100 -100 -100 -100 -100 -100 -100 -100 -100 -100 -100 -100 -100 
-100 -100 -100 -100 -100 -100 -100 -100 -100 -100 -100 -100 -100 -100 -100 -100 -100 -100 -100 -100 -100 -100 -100 -100 -100 -100 
-100 -100 -100 -100 -100 -100 -100 -100 -100 -100 -100 -100 -100 -100 -100 -100 -100 -100 -100 -100 -100 -100 -100 -100 -100 -100 
-100 -100 -100 -100 -100 -100 -100 -100 -100 -100 -100 -100 -100 -100 -100 -100 -100 -100 -100 -100 -100 -100 -100 -100 -100 -100 
-100 -100 -100 -100 -100 -100 -100 -100 -100 -100 -100 -100 -100 -100 -100 -100 -100 -100 -100 -100 -100 -100 -100 -100 -100 -100 
-100 -100 -100 -100 -100 -100 -100 -100 -100 -100 -100 -100 -100 -100 -100 -100 -100 -100 -100 -100 -100 -100 -100 -100 -100 -100 
-100 -100 -100 -100 -100 -100 -100 -100 -100 -100 -100 -100 -100 -100 -100 -100 -100 -100 -100 -100 -100 -100 -100 -100 -100 -100 
-100 -100 -100 -100 -100 -100 -100 -100 -100 -100 -100 -100 -100 -100 -100 -100 -100 -100 -100 -100 -100 -100 -100 -100 -100 -100 
-100 -100 -100 -100 -100 -100 -100 -100 -100 -100 -100 -100 -100 -100 -100 -100 -100 -100 -100 -100 -100 -100 -100 -100 -100 -100 
-100 -100 -100 -100 -100 -100 -100 -100 -100 -100 -100 -100 -100 -100 -100 -100 -100 -100 -100 -100 -100 -100 -100 -100 -100 -100 
-100 -100 -100 -100 -100 -100 -100 -100 -100 -100 -100 -100 -100 -100 -100 -100 -100 -100 -100 -100 -100 -100 -100 -100 -100 -100 
-100 -100 -100 -100 -100 -100 -100 -100 -100 -100 -100 -100 -100 -100 -100 -100 -100 -100 -100 -100 -100 -100 -100 -100 -100 -100 
-100 -100 -100 -100 -100 -100 -100 -100 -100 -100 -100 -100 -100 -100 -100 -100 -100 -100 -100 -100 -100 -100 -100 -100 -100 -100 
-100 -100 -100 -100 -100 -100 -100 -100 -100 -100 -100 -100 -100 -100 -100 -100 -100 -100 -100 -100 -100 -100 -100 -100 -100 -100 
-100 -100 -100 -100 -100 -100 -100 -100 -100 -100 -100 -100 -100 -100 -100 -100 -100 -100 -100 -100 -100 -100 -100 -100 -100 -100 
-100 -100 -100 -100 -100 -100 -100 -100 -100 -100 -100 -100 -100 -100 -100 -100 -100 -100 -100 -100 -100 -100 -100 -100 -100 -100 
-100 -100 -100 -100 -100 -100 -100 -100 -100 -100 -100 -100 -100 -100 -100 -100 -100 -100 -100 -100 -100 -100 -100 -100 -100 -100 
-100 -100 -100 -100 -100 -100 -100 -100 -100 -100 -100 -100 -100 -100 -100 -100 -100 -100 -100 -100 -100 -100 -100 -100 -100 -100 
-100 -100 -100 -100 -100 -100 -100 -100 -100 -100 -100 -100 -100 -100 -100 -100 -100 -100 -100 -100 -100 -100 -100 -100 -100 -100 
-100 -100 -100 -100 -100 -100 -100 -100 -100 -100 -100 -100 -100 -100 -100 -100 -100 -100 -100 -100 -100 -100 -100 -100 -100 -100 
-100 -100 -100 -100 -100 -100 -100 -100 -100 -100 -100 -100 -100 -100 -100 -100 -100 -100 -100 -100 -100 -100 -100 -100 -100 -100 
-100 -100 -100 -100 -100 -100 -100 -100 -100 -100 -100 -100 -100 -100 -100 -100 -100 -100 -100 -100 -100 -100 -100 -100 -100 -100 
-100 -100 -100 -100 -100 -100 -100 -100 -100 -100 -100 -100 -100 -100 -100 -100 -100 -100 -100 -100 -100 -100 -100 -100 -100 -100 
-100 -100 -100 -100 -100 -100 -100 -100 -100 -100 -100 -100 -100 -100 -100 -100 -100 -100 -100 -100 -100 -100 -100 -100 -100 -100 
-100 -100 -100 -100 -100 -100 -100 -100 -100 -100 -100 -100 -100 -100 -100 -100 -100 -100 -100 -100 -100 -100 -100 -100 -100 -100 
-100 -100 -100 -100 -100 -100 -100 -100 -100 -100 -100 -100 -100 -100 -100 -100 -100 -100 -100 -100 -100 -100 -100 -100 -100 -100 
-100 -100 583.512932 583.769204 584.186720 584.682297 585.231513 585.836736 586.463830 587.090700 587.732356 588.408663 589.089409 589.750680 590.405700 591.073030 591.720161 592.319212 592.878803 593.414993 593.898259 594.303547 594.637054 594.904464 595.059718 -100 
-100 -100 582.998975 583.307410 583.775552 584.295212 584.856866 585.491937 586.140861 586.767463 587.403275 588.096291 588.789262 589.443478 590.088706 590.772024 591.433217 592.028352 592.580586 593.132434 593.629195 594.032155 594.363313 594.654522 594.832182 -100 
-100 -100 582.102117 582.509592 583.065868 583.620933 584.195568 584.888824 585.579228 586.202922 586.822477 587.552023 588.269873 588.908845 589.530102 590.247922 590.936388 591.521274 592.053875 592.639105 593.161924 593.557015 593.876409 594.214131 594.433427 -100 
-100 -100 581.124315 581.630052 582.268386 582.857541 583.442899 584.203912 584.941136 585.567111 586.169529 586.943401 587.688187 588.313556 588.906790 589.664284 590.379585 590.954046 591.462673 592.086610 592.636089 593.023413 593.324918 593.711792 593.970442 -100 
-100 -100 580.450790 580.926679 581.572884 582.206869 582.852429 583.622317 584.377029 585.040281 585.686610 586.447955 587.189034 587.833863 588.458149 589.194378 589.900519 590.490799 591.028656 591.635920 592.181847 592.590021 592.924115 593.294342 593.542194 -100 
-100 -100 579.783259 580.242255 580.893866 581.559232 582.246694 583.034554 583.811065 584.507467 585.186551 585.947223 586.688767 587.347404 587.989696 588.715711 589.416019 590.015713 590.570031 591.171701 591.718606 592.142481 592.496653 592.859980 593.101084 -100 
-100 -100 578.979149 579.483566 580.172696 580.853141 581.549578 582.380912 583.193715 583.903615 584.585072 585.372682 586.130883 586.784275 587.414113 588.159356 588.871902 589.463993 590.006022 590.629625 591.194014 591.616604 591.963891 592.352234 592.613883 -100 
-100 -100 578.206131 578.774564 579.504622 580.189057 580.874160 581.754643 582.602361 583.314343 583.981555 584.807343 585.587669 586.230441 586.834459 587.611832 588.342025 588.920696 589.436748 590.093244 590.678788 591.093212 591.419782 591.844482 592.132700 -100 
-100 -100 577.798224 578.313256 579.021108 579.725295 580.448325 581.308031 582.148215 582.882033 583.584665 584.392040 585.167093 585.832798 586.470433 587.220275 587.934972 588.527968 589.072535 589.702849 590.276474 590.708447 591.064814 591.461809 591.729032 -100 
-100 -100 577.422553 577.904815 578.596584 579.311697 580.054269 580.900148 581.730930 582.473628 583.193480 583.993683 584.769189 585.452279 586.109890 586.844747 587.548296 588.148183 588.706305 589.321557 589.886843 590.328693 590.700388 591.082021 591.335463 -100 
-100 -100 576.913878 577.430461 578.144110 578.857814 579.589089 580.448966 581.285231 582.014662 582.718078 583.538456 584.330337 585.010273 585.655761 586.404743 587.114496 587.701954 588.242377 588.870829 589.444673 589.878046 590.236772 590.637133 590.906555 -100 
-100 -100 576.422757 576.995807 577.739284 578.444211 579.148356 580.033966 580.880395 581.589313 582.260457 583.110941 583.920872 584.587769 585.204596 585.979069 586.699288 587.266834 587.774650 588.428016 589.014838 589.432648 589.764091 590.195677 590.488457 -100 
-100 -100 576.270489 576.787436 577.501468 578.214450 578.942213 579.794707 580.621311 581.341320 582.037899 582.855271 583.646415 584.325147 584.966377 585.706679 586.404712 586.979700 587.509134 588.129494 588.697734 589.127083 589.482842 589.881239 590.149726 -100 
-100 -100 576.132487 576.615386 577.307951 578.022037 578.758032 579.588805 580.399841 581.123394 581.829607 582.624531 583.399317 584.080742 584.730241 585.447160 586.126457 586.700694 587.236432 587.835818 588.390380 588.824572 589.190628 589.568308 589.819668 -100 
-100 -100 575.854192 576.369839 577.078740 577.782014 578.496307 579.333074 580.143703 580.848974 581.531286 582.332190 583.107357 583.771613 584.397844 585.119692 585.796955 586.350673 586.861086 587.468254 588.026307 588.446841 588.794645 589.185411 589.449195 -100 
-100 -100 575.597981 576.166304 576.896356 577.578742 578.253122 579.104694 579.916846 580.594361 581.236110 582.054285 582.834086 583.473970 584.062755 584.802374 585.483610 586.011190 586.482146 587.108186 587.672085 588.069566 588.383163 588.798687 589.082078 -100 
-100 -100 575.697109 576.200015 576.885528 577.558373 578.238952 579.042133 579.821756 580.499258 581.155545 581.930697 582.682112 583.325622 583.932524 584.634254 585.291550 585.825932 586.315845 586.899313 587.432095 587.828667 588.155964 588.531505 588.787145 -100 
-100 -100 575.827698 576.283360 576.926504 577.577292 578.243973 579.006235 579.754937 580.424031 581.079695 581.822968 582.550209 583.191432 583.803865 584.480593 585.120143 585.656965 586.153161 586.705143 587.208869 587.595262 587.920495 588.267169 588.501474 -100 
-100 -100 575.839320 576.310145 576.942678 577.554551 578.173701 578.919672 579.651203 580.291347 580.915309 581.654750 582.375138 582.997287 583.587321 584.267466 584.906469 585.428596 585.902667 586.452225 586.944247 587.303055 587.598325 587.948805 588.189950 -100 
-100 -100 575.903037 576.401847 577.021369 577.581071 578.133455 578.869585 579.584355 580.187616 580.766165 581.513154 582.231623 582.830184 583.386568 584.082142 584.725661 585.228531 585.669550 586.230622 586.718645 587.047374 587.301302 587.666200 587.918577 -100 
-100 -100 576.357368 576.753775 577.285782 577.806152 578.343231 579.005033 579.667222 580.263060 580.853331 581.550948 582.236387 582.841338 583.419699 584.076621 584.695682 585.210604 585.675767 586.196160 586.654980 586.989396 587.259416 587.570834 587.781211 -100 
-100 -100 576.859943 577.153517 577.592550 578.073198 578.593004 579.189902 579.803865 580.396625 580.997753 581.654219 582.309296 582.923055 583.520772 584.145335 584.741307 585.269907 585.756663 586.244212 586.677761 587.021763 587.305017 587.567091 587.732570 -100 
-100 -100 577.157191 577.396431 577.781917 578.235726 578.740255 579.303370 579.891500 580.480968 581.084842 581.721899 582.361669 582.979055 583.584399 584.194213 584.778720 585.313542 585.809182 586.282025 586.703296 587.051313 587.338141 587.575304 587.716742 -100 
-100 -100 -100 -100 -100 -100 -100 -100 -100 -100 -100 -100 -100 -100 -100 -100 -100 -100 -100 -100 -100 -100 -100 -100 -100 -100 
-100 -100 -100 -100 -100 -100 -100 -100 -100 -100 -100 -100 -100 -100 -100 -100 -100 -100 -100 -100 -100 -100 -100 -100 -100 -100 
-100 -100 -100 -100 -100 -100 -100 -100 -100 -100 -100 -100 -100 -100 -100 -100 -100 -100 -100 -100 -100 -100 -100 -100 -100 -100 
-100 -100 582.954125 583.262507 583.730546 584.250037 584.811439 585.446230 586.095020 586.721854 587.358440 588.052799 588.747507 589.403564 590.050467 590.735132 591.397282 591.992966 592.545322 593.096898 593.593138 593.995537 594.326294 594.617327 594.794956 -100 
-100 -100 582.242205 582.661062 583.216593 583.756366 584.311212 585.001245 585.686996 586.298771 586.905609 587.640611 588.362137 588.995872 589.608840 590.334542 591.027439 591.606858 592.130120 592.720340 593.244529 593.631700 593.940363 594.283758 594.508486 -100 
-100 -100 580.920508 581.594953 582.322038 582.876943 583.377069 584.203503 584.970931 585.539861 586.054106 586.902058 587.687924 588.265360 588.777006 589.616048 590.379898 590.914523 591.347622 592.043877 592.632494 592.975686 593.205152 593.678273 594.004810 -100 
-100 -100 579.435120 580.448524 581.355445 581.905131 582.280972 583.319135 584.189879 584.705200 585.059133 586.094826 586.963424 587.469665 587.807893 588.833087 589.683634 590.157652 590.433039 591.303591 591.972411 592.255506 592.334040 593.001737 593.444703 -100 
-100 -100 579.068538 579.842521 580.684501 581.322499 581.890445 582.807412 583.649348 584.253380 584.786334 585.675423 586.490850 587.066620 587.571656 588.439094 589.228432 589.762650 590.192759 590.921479 591.541462 591.892955 592.130584 592.651284 593.022441 -100 
-100 -100 578.544455 579.212348 580.020199 580.706229 581.363211 582.252358 583.097264 583.760989 584.378574 585.216541 586.008149 586.620153 587.192769 587.999009 588.757207 589.319906 589.811701 590.490015 591.091397 591.481507 591.785992 592.250739 592.584886 -100 
-100 -100 577.515443 578.325357 579.213105 579.891495 580.502215 581.495079 582.407627 583.064394 583.634572 584.550580 585.381223 585.959555 586.463327 587.344029 588.140498 588.669444 589.094841 589.850438 590.497022 590.863028 591.110532 591.657370 592.049229 -100 
-100 -100 576.336495 577.433330 578.442016 579.075458 579.528957 580.720627 581.727050 582.337753 582.758404 583.848827 584.751197 585.262590 585.594777 586.652647 587.521839 587.985266 588.245074 589.174116 589.896077 590.204538 590.297397 591.022836 591.511579 -100 
-100 -100 576.309351 577.130122 578.036578 578.738147 579.374691 580.396603 581.337606 582.018216 582.609358 583.546509 584.395467 584.986663 585.497970 586.383005 587.180949 587.709292 588.136044 588.899547 589.557113 589.933329 590.190404 590.747416 591.146109 -100 
-100 -100 576.128160 576.820322 577.668664 578.403188 579.113886 580.063266 580.963923 581.672296 582.328686 583.210466 584.040389 584.678454 585.266014 586.080772 586.840159 587.398479 587.890235 588.585936 589.209889 589.618961 589.940866 590.428338 590.778611 -100 
-100 -100 575.432492 576.250766 577.162119 577.877055 578.526473 579.539778 580.466170 581.130612 581.712682 582.672356 583.548763 584.162529 584.687309 585.568100 586.357377 586.877941 587.299335 588.060058 588.717023 589.093328 589.351513 589.913610 590.315714 -100 
-100 -100 574.563292 575.655883 576.676316 577.338124 577.822724 579.000828 579.987176 580.573352 580.975469 582.112753 583.064663 583.615108 583.971806 585.018182 585.870026 586.318000 586.567286 587.491809 588.214130 588.523726 588.618399 589.354942 589.850904 -100 
-100 -100 574.793182 575.612279 576.525068 577.240647 577.887333 578.892176 579.807007 580.460164 581.034349 581.991809 582.869140 583.483302 584.004551 584.875567 585.651243 586.157429 586.566467 587.318884 587.970445 588.342857 588.598067 589.158194 589.559424 -100 
-100 -100 574.846843 575.540532 576.392046 577.129174 577.835797 578.766688 579.642413 580.326685 580.966565 581.845722 582.679415 583.320301 583.902229 584.695813 585.425932 585.953677 586.419500 587.099548 587.713950 588.116182 588.432873 588.916441 589.264580 -100 
-100 -100 574.379102 575.201630 576.113333 576.821739 577.456518 578.446746 579.347300 579.989088 580.552768 581.490697 582.349518 582.949104 583.455948 584.304871 585.054942 585.534132 585.919041 586.661814 587.307344 587.674312 587.924107 588.474978 588.869961 -100 
-100 -100 573.746316 574.843915 575.858151 576.501700 576.959067 578.104707 579.059453 579.620412 580.001627 581.099217 582.016544 582.540691 582.871983 583.875986 584.679955 585.077322 585.278296 586.183675 586.890294 587.185093 587.266879 587.983162 588.466823 -100 
-100 -100 574.250299 575.060321 575.948784 576.626849 577.228073 578.185271 579.056134 579.672136 580.211278 581.122835 581.957369 582.536753 583.024830 583.852243 584.580898 585.040318 585.404431 586.121582 586.739572 587.080862 587.308904 587.843670 588.230134 -100 
-100 -100 574.602585 575.269657 576.071947 576.745883 577.383551 578.247204 579.063942 579.699644 580.294140 581.118803 581.902598 582.505144 583.052658 583.801571 584.487898 584.977946 585.404812 586.032112 586.589746 586.940315 587.213818 587.664135 587.993839 -100 
-100 -100 574.465569 575.239390 576.070009 576.684121 577.222508 578.122494 578.948388 579.535070 580.050811 580.920217 581.720027 582.283139 582.762804 583.561158 584.268508 584.723406 585.082350 585.751091 586.313941 586.609224 586.800638 587.307918 587.678367 -100 
-100 -100 574.217331 575.232861 576.123673 576.638329 576.971276 577.999264 578.860429 579.363049 579.702210 580.710834 581.557919 582.051988 582.372327 583.312132 584.070398 584.459392 584.657979 585.464220 586.066951 586.279554 586.294187 586.953637 587.401207 -100 
-100 -100 575.192115 575.860120 576.564587 577.081852 577.540514 578.343240 579.090950 579.639010 580.129449 580.946671 581.703817 582.255820 582.732748 583.498817 584.180019 584.635192 584.994675 585.623800 586.144483 586.419045 586.590141 587.043195 587.367990 -100 
-100 -100 576.131561 576.537395 577.064660 577.564455 578.076491 578.731481 579.386306 579.967766 580.542545 581.242143 581.927786 582.524614 583.092293 583.753912 584.374696 584.882098 585.336258 585.860246 586.318825 586.643251 586.900502 587.216916 587.432603 -100 
-100 -100 576.633196 576.925374 577.361871 577.839299 578.355763 578.949706 579.561377 580.152525 580.752595 581.408431 582.063182 582.676741 583.274248 583.898484 584.493977 585.021960 585.507989 585.994774 586.427578 586.770872 587.053523 587.315174 587.480447 -100 
-100 -100 -100 -100 -100 -100 -100 -100 -100 -100 -100 -100 -100 -100 -100 -100 -100 -100 -100 -100 -100 -100 -100 -100 -100 -100 
-100 -100 -100 -100 -100 -100 -100 -100 -100 -100 -100 -100 -100 -100 -100 -100 -100 -100 -100 -100 -100 -100 -100 -100 -100 -100 
-100 -100 -100 -100 -100 -100 -100 -100 -100 -100 -100 -100 -100 -100 -100 -100 -100 -100 -100 -100 -100 -100 -100 -100 -100 -100 
-100 -100 581.968265 582.375628 582.931694 583.486353 584.060203 584.752374 585.441978 586.065967 586.687623 587.421265 588.144621 588.789495 589.416113 590.138203 590.829685 591.416264 591.949119 592.533199 593.053955 593.446848 593.764663 594.101715 594.320904 -100 
-100 -100 580.831798 581.506175 582.233163 582.787852 583.287418 584.112909 584.879474 585.448283 585.963761 586.814522 587.604301 588.185956 588.701401 589.543418 590.309353 590.845136 591.278328 591.973563 592.560425 592.901757 593.129901 593.602520 593.929024 -100 
-100 -100 578.361094 579.847990 580.976361 581.452163 581.587053 582.876489 583.856037 584.249072 584.344237 585.635950 586.621363 587.011320 587.093150 588.383654 589.361752 589.734818 589.772000 590.882714 591.659449 591.833659 591.680813 592.615675 593.222806 -100 
-100 -100 574.724352 577.949604 579.632524 579.881409 578.913218 581.408695 582.748654 582.828012 581.757643 584.242556 585.569543 585.623288 584.512063 587.010676 588.346715 588.422159 587.358853 589.590152 590.692115 590.560547 589.306928 591.412030 592.452974 -100 
-100 -100 576.160820 577.810587 579.099529 579.661189 579.850985 581.261136 582.335677 582.753076 582.846580 584.201834 585.231029 585.603331 585.655436 586.998218 588.018482 588.378212 588.391915 589.559553 590.385010 590.556225 590.392712 591.406935 592.090884 -100 
-100 -100 576.218773 577.379801 578.500386 579.181587 579.695508 580.844613 581.843653 582.416092 582.844140 583.900953 584.815599 585.311558 585.677586 586.710274 587.605788 588.070413 588.371472 589.264069 589.993234 590.289050 590.423587 591.144351 591.681966 -100 
-100 -100 574.456827 576.163366 577.503715 578.085989 578.282678 579.816829 580.992586 581.475611 581.610370 582.993431 584.033331 584.392799 584.420479 585.795282 586.826973 587.162169 587.136963 588.369591 589.243740 589.427689 589.257903 590.322948 591.043935 -100 
-100 -100 571.275914 574.652794 576.457851 576.741907 575.715710 578.522234 580.070529 580.267316 579.267524 581.811823 583.166893 583.189281 581.993130 584.595952 585.967513 585.984740 584.783655 587.202371 588.410733 588.293193 586.988090 589.232398 590.361746 -100 
-100 -100 573.205899 574.923817 576.282961 576.887435 577.107731 578.672718 579.880388 580.387411 580.542563 581.949493 583.010164 583.383132 583.417479 584.796288 585.828632 586.160606 586.134399 587.377741 588.266460 588.462111 588.302459 589.380599 590.110715 -100 
-100 -100 573.704475 574.891734 576.053416 576.780369 577.344271 578.560036 579.619025 580.232596 580.693304 581.804257 582.765709 583.289946 583.669291 584.710652 585.604133 586.055243 586.346740 587.267218 588.028246 588.344241 588.493658 589.247151 589.808575 -100 
-100 -100 572.352252 574.053275 575.414155 576.043728 576.297926 577.826595 578.994709 579.456894 579.568467 581.032030 582.146196 582.560652 582.625731 583.986727 585.000897 585.320903 585.287711 586.526158 587.412107 587.603814 587.439667 588.528925 589.265887 -100 
-100 -100 569.557759 572.886500 574.695527 575.036797 574.116901 576.822878 578.299846 578.409992 577.277164 579.982467 581.445267 581.545949 580.427204 582.970885 584.303077 584.296425 583.082532 585.492421 586.697936 586.572911 585.250381 587.526381 588.671510 -100 
-100 -100 571.720346 573.422945 574.787152 575.420006 575.673323 577.191587 578.344939 578.792666 578.894186 580.357034 581.475058 581.892616 581.955580 583.304638 584.301915 584.604275 584.556226 585.786046 586.666757 586.854498 586.687144 587.774294 588.510428 -100 
-100 -100 572.439350 573.629463 574.798697 575.535978 576.102789 577.292338 578.316528 578.896557 579.333933 580.448540 581.422272 581.957907 582.337715 583.350281 584.204837 584.616202 584.874351 585.780624 586.534269 586.844386 586.988983 587.738336 588.297381 -100 
-100 -100 571.302580 573.023117 574.395804 575.026593 575.270844 576.776227 577.918544 578.363360 578.467561 579.898646 580.991225 581.395091 581.448424 582.765367 583.726309 583.987943 583.898784 585.132996 586.018440 586.208735 586.044247 587.115583 587.840979 -100 
-100 -100 568.725441 572.099998 573.922389 574.254448 573.312122 575.988010 577.439101 577.543055 576.432969 579.056206 580.468901 580.547716 579.423855 581.896128 583.158261 583.071336 581.754852 584.193880 585.407094 585.283319 583.972613 586.205271 587.328136 -100 
-100 -100 571.224930 572.933567 574.283347 574.883884 575.094617 576.567527 577.681958 578.104216 578.186604 579.589503 580.656610 581.041498 581.077584 582.369995 583.306623 583.547789 583.437713 584.642699 585.496706 585.658614 585.470330 586.524180 587.240696 -100 
-100 -100 572.302023 573.467870 574.588790 575.263063 575.761078 576.884939 577.855450 578.398204 578.802329 579.853307 580.771426 581.273573 581.627313 582.583562 583.385375 583.759350 583.982333 584.823959 585.509608 585.761832 585.860019 586.572287 587.110577 -100 
-100 -100 571.566386 573.231543 574.514776 575.045966 575.190785 576.606826 577.682949 578.095857 578.184969 579.519685 580.540848 580.924226 580.983568 582.216708 583.121373 583.379775 583.306972 584.414497 585.178617 585.278039 585.043998 586.068259 586.767147 -100 
-100 -100 569.481805 572.751210 574.427368 574.619756 573.547217 576.103181 577.470642 577.562758 576.511156 578.950576 580.262306 580.349324 579.325560 581.624576 582.810076 582.769664 581.602081 583.779007 584.809105 584.573458 583.176769 585.349006 586.429507 -100 
-100 -100 572.655466 574.151017 575.261377 575.690613 575.766816 577.056912 578.036638 578.423790 578.508507 579.766683 580.728827 581.114564 581.192824 582.371628 583.236307 583.510870 583.461444 584.505032 585.208874 585.297484 585.058607 585.997007 586.621310 -100 
-100 -100 574.773151 575.439147 576.139864 576.652256 577.105641 577.903491 578.647214 579.192337 579.680707 580.496620 581.253100 581.804777 582.281379 583.046860 583.727196 584.181239 584.539276 585.166640 585.685426 585.958146 586.127713 586.579776 586.904121 -100 
-100 -100 575.712126 576.105067 576.630702 577.142859 577.671199 578.325070 578.980891 579.572110 580.159208 580.854851 581.539231 582.143579 582.721357 583.377380 583.995142 584.508362 584.971413 585.489383 585.945670 586.277634 586.545588 586.855609 587.065324 -100 
-100 -100 -100 -100 -100 -100 -100 -100 -100 -100 -100 -100 -100 -100 -100 -100 -100 -100 -100 -100 -100 -100 -100 -100 -100 -100 
-100 -100 -100 -100 -100 -100 -100 -100 -100 -100 -100 -100 -100 -100 -100 -100 -100 -100 -100 -100 -100 -100 -100 -100 -100 -100 
-100 -100 -100 -100 -100 -100 -100 -100 -100 -100 -100 -100 -100 -100 -100 -100 -100 -100 -100 -100 -100 -100 -100 -100 -100 -100 
-100 -100 580.858043 581.363686 582.001932 582.590677 583.174541 583.932794 584.667383 585.292891 585.898935 586.681256 587.437900 588.076090 588.680892 589.447452 590.169110 590.747099 591.255983 591.876736 592.420740 592.802263 593.099641 593.484922 593.743422 -100 
-100 -100 579.215144 580.228440 581.135441 581.685069 582.059597 583.094551 583.961744 584.475367 584.831632 585.874765 586.754281 587.272338 587.621050 588.654174 589.510226 589.987322 590.262700 591.129599 591.792333 592.069002 592.143042 592.809386 593.252522 -100 
-100 -100 574.594561 577.819659 579.502833 579.752163 578.783261 581.275648 582.611768 582.688435 581.618549 584.108532 585.443426 585.505681 584.401774 586.905483 588.245011 588.322525 587.259057 589.486919 590.583315 590.445853 589.188162 591.292631 592.334213 -100 
-100 -100 560.809822 574.333014 577.642743 576.848091 567.610047 578.488783 581.042673 579.933104 570.407720 581.381378 583.927471 582.768211 573.078084 584.185915 586.779264 585.752597 576.739976 586.940789 589.180939 587.910110 578.629181 588.856146 591.286974 -100 
-100 -100 572.058953 575.512551 577.398061 577.732847 576.799028 579.447508 580.899690 580.989490 579.893077 582.474752 583.868396 583.896952 582.734911 585.320415 586.719456 586.770226 585.657675 587.972887 589.137220 588.986989 587.698390 589.917818 591.063205 -100 
-100 -100 573.615736 575.440830 576.892479 577.525107 577.744912 579.304915 580.495943 580.948313 581.047203 582.472707 583.549769 583.901937 583.916008 585.326820 586.394522 586.729280 586.698290 587.946596 588.835431 589.003528 588.823637 589.933520 590.701726 -100 
-100 -100 570.164806 573.718953 575.665052 575.986060 574.948909 577.842056 579.444397 579.615585 578.565708 581.175723 582.574652 582.567437 581.321083 583.994028 585.416322 585.411871 584.165455 586.646836 587.897637 587.756458 586.414540 588.743207 589.946369 -100 
-100 -100 556.775769 570.712988 574.180071 573.293459 563.174228 575.208233 578.127863 577.168374 567.724042 578.757272 581.320492 580.052827 569.853472 581.482231 584.163402 582.967549 573.115728 584.216393 586.686606 585.393898 575.676494 586.450381 589.043084 -100 
-100 -100 568.858007 572.424476 574.390374 574.734129 573.721498 576.649035 578.285968 578.481968 577.451958 580.088577 581.509874 581.516095 580.275670 582.952507 584.374652 584.365146 583.116210 585.612248 586.881497 586.754085 585.423035 587.767871 588.982063 -100 
-100 -100 570.982069 572.836244 574.330977 575.007876 575.273695 576.912672 578.171005 578.662424 578.783817 580.278284 581.409797 581.790349 581.814213 583.235280 584.298999 584.611611 584.557753 585.851725 586.784444 586.974823 586.804383 587.960795 588.760285 -100 
-100 -100 568.047356 571.561960 573.523069 573.912200 572.996977 575.822108 577.387087 577.499445 576.336061 579.118432 580.629453 580.699986 579.530585 582.151652 583.541614 583.516895 582.261671 584.749140 586.011848 585.873131 584.520986 586.892833 588.119814 -100 
-100 -100 555.300597 568.971104 572.418212 571.662600 562.115637 573.579620 576.327015 575.155155 564.931407 576.771158 579.562205 578.441601 568.601639 579.893281 582.486665 581.259428 571.406764 582.481452 584.940918 583.618828 573.768783 584.689158 587.317727 -100 
-100 -100 567.425115 570.941994 572.908157 573.303308 572.389762 575.203002 576.751042 576.846783 575.671588 578.454463 579.970886 580.046132 578.875749 581.482539 582.852815 582.807754 581.535123 584.013184 585.269720 585.125890 583.769680 586.139001 587.365058 -100 
-100 -100 569.737325 571.595359 573.102050 573.798349 574.079095 575.681731 576.896334 577.345799 577.434339 578.940847 580.091772 580.491093 580.524013 581.905425 582.920806 583.185237 583.088728 584.370941 585.296510 585.479484 585.302931 586.454310 587.251328 -100 
-100 -100 566.991377 570.557885 572.546248 572.945594 572.026074 574.827022 576.366292 576.470713 575.332041 578.048955 579.529434 579.594772 578.431916 580.985209 582.305637 582.200698 580.844349 583.365234 584.641279 584.509223 583.174141 585.509205 586.718315 -100 
-100 -100 554.308087 568.208907 571.706933 570.954097 561.391076 572.824642 575.551865 574.415120 564.463548 575.971259 578.673862 577.547405 567.833750 578.914643 581.400250 580.033537 569.782603 581.174172 583.692164 582.400727 572.696243 583.438958 586.023022 -100 
-100 -100 566.980436 570.535715 572.501493 572.870517 571.917032 574.684888 576.196292 576.279769 575.121577 577.807631 579.261196 579.308769 578.130525 580.655564 581.948358 581.821825 580.444506 582.932433 584.173796 584.011482 582.651644 584.968106 586.167591 -100 
-100 -100 569.735159 571.572959 573.032782 573.665997 573.876878 575.412964 576.575642 576.997018 577.068555 578.494895 579.583272 579.955663 579.977210 581.283813 582.235225 582.462608 582.339032 583.540302 584.386895 584.507266 584.282896 585.393439 586.167467 -100 
-100 -100 567.465283 570.969499 572.860476 573.153803 572.128526 574.840055 576.319128 576.420869 575.344595 577.888704 579.276632 579.347901 578.278746 580.658858 581.897875 581.823891 580.602432 582.868756 583.972213 583.731130 582.313547 584.604639 585.786371 -100 
-100 -100 555.379108 569.149521 572.479812 571.573883 561.857141 573.182351 575.839597 574.786514 565.437739 576.219358 578.743693 577.719408 568.734113 579.013524 581.336754 580.148987 570.924757 581.165912 583.339944 581.897489 572.043508 582.772952 585.315038 -100 
-100 -100 568.910320 572.178588 573.853021 574.041741 572.964592 575.515714 576.879001 576.967917 575.913499 578.351107 579.662718 579.750116 578.726549 581.024629 582.208754 582.166868 580.997017 583.170167 584.195806 583.955774 582.555654 584.726127 585.806057 -100 
-100 -100 573.229494 574.241446 575.125619 575.631030 575.953564 576.971522 577.824277 578.320565 578.654966 579.660474 580.506230 580.999841 581.319706 582.258142 583.014394 583.400866 583.595898 584.397157 584.994158 585.201126 585.211219 585.867943 586.314382 -100 
-100 -100 574.690643 575.184146 575.793830 576.340463 576.878559 577.601300 578.305019 578.900047 579.472690 580.215831 580.932259 581.529755 582.085193 582.779176 583.420410 583.920289 584.357261 584.913097 585.395230 585.718160 585.967312 586.329131 586.580113 -100 
-100 -100 -100 -100 -100 -100 -100 -100 -100 -100 -100 -100 -100 -100 -100 -100 -100 -100 -100 -100 -100 -100 -100 -100 -100 -100 
-100 -100 -100 -100 -100 -100 -100 -100 -100 -100 -100 -100 -100 -100 -100 -100 -100 -100 -100 -100 -100 -100 -100 -100 -100 -100 
-100 -100 -100 -100 -100 -100 -100 -100 -100 -100 -100 -100 -100 -100 -100 -100 -100 -100 -100 -100 -100 -100 -100 -100 -100 -100 
-100 -100 580.008351 580.484320 581.131165 581.765625 582.409295 583.173698 583.922223 584.582792 585.234143 586.010266 586.772829 587.440909 588.085904 588.837924 589.555096 590.151607 590.689659 591.290077 591.824426 592.220332 592.545848 592.913380 593.161424 -100 
-100 -100 578.675247 579.449033 580.291987 580.931481 581.497930 582.407287 583.239759 583.837590 584.372979 585.276789 586.114635 586.714506 587.240443 588.122742 588.922350 589.462690 589.892691 590.612480 591.217782 591.553696 591.780597 592.299439 592.672033 -100 
-100 -100 575.862524 577.511354 578.801698 579.366846 579.556658 580.956120 582.016750 582.422851 582.514359 583.884022 584.936029 585.332372 585.404525 586.759298 587.787789 588.153396 588.167218 589.323207 590.130143 590.281469 590.104114 591.118952 591.806810 -100 
-100 -100 571.894552 575.346412 577.233259 577.572849 576.641687 579.279186 580.717332 580.794717 579.692903 582.286417 583.698108 583.745072 582.598078 585.189874 586.593363 586.648793 585.537506 587.841600 588.989155 588.820451 587.518028 589.741366 590.892339 -100 
-100 -100 573.259138 575.100179 576.581956 577.249536 577.503214 579.038527 580.205703 580.636972 580.725751 582.167139 583.269153 583.645343 583.683982 585.097733 586.174729 586.525358 586.514170 587.737813 588.605795 588.760465 588.581119 589.690532 590.465231 -100 
-100 -100 573.246306 574.579417 575.885847 576.681879 577.274116 578.542716 579.634717 580.233591 580.672565 581.804343 582.784265 583.289847 583.653097 584.744757 585.690041 586.151752 586.440650 587.384557 588.159748 588.457039 588.596433 589.399686 590.014833 -100 
-100 -100 571.299908 573.211753 574.759339 575.455544 575.720186 577.392704 578.677321 579.184498 579.320473 580.792597 581.905427 582.266350 582.277425 583.723295 584.812339 585.136987 585.088334 586.390987 587.328017 587.516340 587.347499 588.510110 589.319228 -100 
-100 -100 567.932165 571.565494 573.604868 573.996760 573.017550 575.992324 577.666857 577.878726 576.857441 579.516562 580.957194 580.968094 579.730501 582.428241 583.869322 583.863680 582.616106 585.133161 586.422554 586.303717 584.981608 587.350144 588.585657 -100 
-100 -100 569.933983 571.859430 573.429218 574.151847 574.447037 576.157459 577.479298 578.016228 578.176223 579.672743 580.804713 581.176955 581.193538 582.642901 583.732319 584.054674 584.007745 585.325786 586.283271 586.489575 586.335737 587.513561 588.332254 -100 
-100 -100 570.491557 571.856282 573.211126 574.060354 574.712528 576.062572 577.230116 577.883549 578.363260 579.549928 580.572700 581.101138 581.473861 582.573363 583.517272 583.967301 584.251359 585.232998 586.053231 586.384450 586.549449 587.389403 588.028743 -100 
-100 -100 569.064085 570.967600 572.535066 573.281875 573.613426 575.291512 576.578405 577.075978 577.195504 578.745681 579.926106 580.335113 580.379787 581.811301 582.884001 583.196895 583.144479 584.454394 585.403975 585.601253 585.439400 586.629303 587.456677 -100 
-100 -100 566.166704 569.744302 571.782772 572.232654 571.367036 574.249435 575.859885 575.994867 574.846754 577.661680 579.201325 579.282555 578.117957 580.756142 582.159367 582.133631 580.876257 583.379300 584.657984 584.524211 583.179470 585.582000 586.836348 -100 
-100 -100 568.451656 570.358156 571.931417 572.684675 573.018094 574.687075 575.959745 576.443269 576.552865 578.101171 579.283610 579.694260 579.735499 581.153455 582.207576 582.501115 582.431366 583.728566 584.667880 584.856448 584.688237 585.875045 586.701546 -100 
-100 -100 569.264373 570.635104 572.003192 572.869960 573.531314 574.857423 575.990692 576.611258 577.067486 578.255212 579.286995 579.824240 580.195181 581.262519 582.163994 582.571175 582.817392 583.776403 584.578650 584.893763 585.046899 585.881394 586.519251 -100 
-100 -100 568.085888 570.019102 571.611762 572.372884 572.703016 574.356353 575.612510 576.088310 576.197549 577.713755 578.872667 579.272483 579.305540 580.687566 581.699943 581.948016 581.832785 583.129020 584.067084 584.252227 584.082155 585.252933 586.070040 -100 
-100 -100 565.452321 569.090160 571.159174 571.615648 570.737235 573.583938 575.158969 575.279764 574.149522 576.881352 578.372987 578.436444 577.268840 579.828167 581.151582 581.037117 579.669328 582.191731 583.467369 583.324284 581.983200 584.342016 585.575821 -100 
-100 -100 568.152853 570.073872 571.643355 572.373745 572.668755 574.285913 575.509712 575.959325 576.044485 577.531206 578.664312 579.045444 579.060556 580.415047 581.398938 581.622488 581.482927 582.747076 583.651434 583.806610 583.611962 584.764261 585.571384 -100 
-100 -100 569.426829 570.772084 572.090737 572.893453 573.482799 574.734828 575.804556 576.380094 576.798068 577.919421 578.895639 579.401089 579.745530 580.749952 581.589451 581.950804 582.154994 583.043400 583.772728 584.026305 584.130337 584.925347 585.540723 -100 
-100 -100 568.773740 570.638679 572.127203 572.776494 572.996673 574.548448 575.727198 576.163889 576.253495 577.668887 578.754845 579.135536 579.174395 580.465063 581.411363 581.648347 581.544057 582.709585 583.524196 583.618569 583.378978 584.498093 585.283740 -100 
-100 -100 566.778008 570.283508 572.175892 572.469556 571.443693 574.152491 575.629652 575.731997 574.656772 577.197526 578.584319 578.658013 577.592080 579.968780 581.204814 581.130783 579.908856 582.165653 583.256888 583.004662 581.579076 583.868418 585.050282 -100 
-100 -100 570.311553 571.975911 573.257201 573.783750 573.922139 575.330338 576.399974 576.809207 576.895439 578.225923 579.245716 579.630659 579.691795 580.921925 581.823100 582.079453 582.002890 583.099288 583.849127 583.934983 583.690941 584.711209 585.409160 -100 
-100 -100 572.797866 573.567602 574.390206 574.992767 575.517633 576.403935 577.218314 577.796807 578.306427 579.170738 579.967993 580.530776 581.010356 581.806214 582.510205 582.961635 583.315033 583.973504 584.523500 584.806283 584.988082 585.490239 585.858779 -100 
-100 -100 573.949391 574.413934 575.034530 575.630207 576.231155 576.959537 577.676318 578.305541 578.921542 579.655198 580.372242 580.992924 581.581871 582.259672 582.895422 583.413507 583.881479 584.421612 584.902162 585.249661 585.535924 585.880962 586.119770 -100 
-100 -100 -100 -100 -100 -100 -100 -100 -100 -100 -100 -100 -100 -100 -100 -100 -100 -100 -100 -100 -100 -100 -100 -100 -100 -100 
-100 -100 -100 -100 -100 -100 -100 -100 -100 -100 -100 -100 -100 -100 -100 -100 -100 -100 -100 -100 -100 -100 -100 -100 -100 -100 
-100 -100 -100 -100 -100 -100 -100 -100 -100 -100 -100 -100 -100 -100 -100 -100 -100 -100 -100 -100 -100 -100 -100 -100 -100 -100 
-100 -100 579.118421 579.577842 580.231899 580.900563 581.587249 582.366184 583.131351 583.821349 584.506616 585.290909 586.067274 586.763288 587.438320 588.188280 588.905353 589.515126 590.070066 590.659670 591.186104 591.588117 591.927173 592.287417 592.530176 -100 
-100 -100 577.934395 578.601450 579.412394 580.104805 580.762949 581.636993 582.462031 583.110698 583.728530 584.592844 585.424528 586.078791 586.687203 587.516165 588.290211 588.863939 589.356793 590.017320 590.589767 590.948659 591.231334 591.696446 592.036265 -100 
-100 -100 575.715095 576.871497 577.995987 578.690720 579.213030 580.334007 581.297904 581.839499 582.254760 583.345244 584.309478 584.855762 585.263279 586.313575 587.221924 587.700081 588.005892 588.869687 589.555306 589.802885 589.900829 590.632975 591.185623 -100 
-100 -100 573.258468 575.072916 576.528484 577.182907 577.425962 578.942527 580.085935 580.494516 580.563588 582.032884 583.164838 583.570228 583.630098 585.047206 586.122003 586.472729 586.455195 587.663583 588.499447 588.606639 588.371410 589.511936 590.305884 -100 
-100 -100 573.045009 574.373961 575.683844 576.492524 577.095126 578.342168 579.406348 579.979611 580.404225 581.557816 582.569158 583.105698 583.493880 584.591487 585.541308 586.011396 586.304962 587.227622 587.971746 588.233934 588.345537 589.161415 589.790382 -100 
-100 -100 572.515936 573.632943 574.867184 575.756275 576.516196 577.685058 578.736022 579.414501 579.998984 581.034753 581.987049 582.589042 583.107565 584.078353 584.963280 585.489479 585.907997 586.733693 587.452134 587.812294 588.077663 588.761823 589.298392 -100 
-100 -100 570.975602 572.380717 573.771433 574.634764 575.285699 576.643045 577.811604 578.458838 578.932313 580.118185 581.144673 581.678038 582.058147 583.170340 584.126195 584.582289 584.867499 585.853426 586.672691 587.000019 587.163033 587.999025 588.637927 -100 
-100 -100 569.112237 571.099712 572.731049 573.497283 573.823122 575.566070 576.909070 577.448786 577.603256 579.139291 580.307114 580.705448 580.743954 582.201327 583.296526 583.618527 583.569362 584.908404 585.884795 586.105433 585.966053 587.149956 587.974359 -100 
-100 -100 569.549954 570.970418 572.385943 573.278963 573.965054 575.365720 576.577981 577.262406 577.764911 578.972401 580.012897 580.553626 580.937511 582.053238 583.011224 583.468542 583.759593 584.763116 585.606571 585.957650 586.140352 586.989916 587.635832 -100 
-100 -100 569.638814 570.791635 572.080026 573.029138 573.858589 575.119538 576.261804 577.015143 577.656640 578.735702 579.715515 580.330209 580.854154 581.832669 582.721208 583.246213 583.672819 584.537050 585.306857 585.715952 586.021631 586.733578 587.285017 -100 
-100 -100 568.662300 570.061518 571.467221 572.368131 573.069654 574.470039 575.680340 576.364601 576.869941 578.089367 579.141722 579.692003 580.081708 581.194658 582.149878 582.608250 582.900545 583.890969 584.719991 585.057460 585.230992 586.090789 586.745674 -100 
-100 -100 567.288037 569.236791 570.857906 571.647355 572.012262 573.758348 575.104330 575.649109 575.810362 577.371373 578.561245 578.976182 579.024817 580.473459 581.560472 581.882076 581.837129 583.151674 584.106078 584.305976 584.149354 585.357222 586.199241 -100 
-100 -100 568.060008 569.462974 570.875418 571.783684 572.488238 573.882367 575.081995 575.755964 576.253456 577.468026 578.517798 579.065601 579.449282 580.549248 581.487861 581.929116 582.204652 583.178239 583.991050 584.314155 584.477605 585.333937 585.988561 -100 
-100 -100 568.430260 569.591257 570.894911 571.862434 572.701640 573.947017 575.064752 575.796364 576.422516 577.492500 578.468112 579.080224 579.594570 580.544801 581.397645 581.887669 582.281028 583.111148 583.847792 584.226790 584.511133 585.218496 585.771182 -100 
-100 -100 567.725083 569.158831 570.600253 571.528676 572.239772 573.608091 574.777187 575.427683 575.908064 577.103241 578.139596 578.681851 579.058274 580.124812 581.024177 581.428510 581.671762 582.623766 583.416850 583.720117 583.866818 584.716295 585.368442 -100 
-100 -100 566.655283 568.659832 570.324750 571.141824 571.515080 573.202947 574.487794 574.986675 575.115135 576.636043 577.798752 578.202540 578.240588 579.622332 580.636322 580.889928 580.782943 582.056022 582.969843 583.128549 582.936245 584.130320 584.966956 -100 
-100 -100 567.871861 569.292687 570.710702 571.608508 572.283278 573.610560 574.740383 575.357326 575.808095 576.974163 577.986176 578.509616 578.866484 579.905097 580.774392 581.150951 581.366973 582.287888 583.048917 583.323159 583.445744 584.277303 584.919752 -100 
-100 -100 568.757926 569.890334 571.143525 572.048270 572.814499 573.973725 575.010460 575.677131 576.247988 577.257583 578.183845 578.763167 579.244637 580.134882 580.923622 581.358915 581.700447 582.466263 583.136224 583.456245 583.691962 584.361669 584.892995 -100 
-100 -100 568.643524 569.993608 571.317812 572.126539 572.721287 573.973612 575.044959 575.627305 576.053066 577.168548 578.141857 578.652855 579.005469 580.002250 580.836264 581.200171 581.407822 582.278869 582.985864 583.219868 583.310231 584.104646 584.721670 -100 
-100 -100 568.264911 570.110273 571.577047 572.217034 572.434107 573.965726 575.127836 575.559260 575.645770 577.056901 578.138712 578.521250 578.560752 579.849632 580.790309 581.022804 580.909125 582.076935 582.885452 582.972702 582.723102 583.834973 584.612510 -100 
-100 -100 570.271934 571.440291 572.562138 573.235223 573.729797 574.844856 575.809516 576.353811 576.761584 577.802793 578.715999 579.223574 579.585622 580.532352 581.326300 581.700512 581.922746 582.738826 583.391894 583.614329 583.690918 584.398621 584.937315 -100 
-100 -100 572.165150 572.829390 573.624729 574.287986 574.912288 575.760861 576.565333 577.194080 577.783980 578.601052 579.380365 579.983741 580.533171 581.277289 581.958304 582.445126 582.865767 583.474664 584.008185 584.335761 584.592223 585.035186 585.362758 -100 
-100 -100 573.171236 573.620947 574.252145 574.886221 575.533431 576.276065 577.008295 577.665768 578.313002 579.048758 579.771258 580.411084 581.022923 581.696350 582.331636 582.863930 583.352342 583.889362 584.373832 584.741371 585.052062 585.390728 585.621891 -100 
-100 -100 -100 -100 -100 -100 -100 -100 -100 -100 -100 -100 -100 -100 -100 -100 -100 -100 -100 -100 -100 -100 -100 -100 -100 -100 
-100 -100 -100 -100 -100 -100 -100 -100 -100 -100 -100 -100 -100 -100 -100 -100 -100 -100 -100 -100 -100 -100 -100 -100 -100 -100 
-100 -100 -100 -100 -100 -100 -100 -100 -100 -100 -100 -100 -100 -100 -100 -100 -100 -100 -100 -100 -100 -100 -100 -100 -100 -100 
-100 -100 578.039942 578.545269 579.240068 579.929530 580.629533 581.449252 582.246070 582.946125 583.635356 584.458267 585.267484 585.974795 586.651271 587.428819 588.164278 588.771628 589.316380 589.922511 590.456822 590.846724 591.171239 591.558219 591.824632 -100 
-100 -100 576.640156 577.446844 578.341218 579.036501 579.658352 580.624535 581.503270 582.132311 582.696546 583.657699 584.552642 585.196802 585.756037 586.665387 587.482772 588.030453 588.462527 589.187648 589.786487 590.099425 590.306920 590.864103 591.271104 -100 
-100 -100 573.713408 575.401212 576.748631 577.369519 577.609800 579.072193 580.175518 580.591272 580.678130 582.141352 583.276120 583.726804 583.834902 585.220136 586.265124 586.629831 586.632476 587.799409 588.588518 588.673459 588.409400 589.531422 590.296351 -100 
-100 -100 569.615918 573.113225 575.063696 575.458273 574.563275 577.281884 578.761347 578.816177 577.620306 580.400213 581.931586 582.043053 580.931173 583.559203 584.978731 585.021892 583.868408 586.210475 587.335100 587.037675 585.470549 587.983766 589.276733 -100 
-100 -100 570.856141 572.750410 574.306568 575.043364 575.356447 576.960973 578.173454 578.613166 578.696841 580.238792 581.432037 581.868908 581.946987 583.392757 584.487152 584.836430 584.814796 586.056112 586.915875 587.013063 586.754801 587.976065 588.829729 -100 
-100 -100 570.708897 572.112067 573.509711 574.389402 575.053916 576.391909 577.533949 578.156587 578.616940 579.826327 580.886251 581.452656 581.859575 582.979127 583.940489 584.405738 584.696391 585.661907 586.450889 586.743711 586.879331 587.728284 588.381255 -100 
-100 -100 568.591412 570.617179 572.284610 573.078161 573.420395 575.168380 576.504546 577.026686 577.164059 578.738064 579.946504 580.379706 580.446757 581.909494 583.006799 583.328427 583.274943 584.619274 585.593789 585.809539 585.669465 586.854042 587.682003 -100 
-100 -100 565.021372 568.857672 571.050774 571.549284 570.644889 573.707969 575.435341 575.638505 574.539382 577.383285 578.949977 579.049746 577.899093 580.583371 582.019891 581.997330 580.711067 583.311913 584.662058 584.592236 583.330058 585.695409 586.938167 -100 
-100 -100 567.107397 569.150886 570.845531 571.670388 572.050253 573.848669 575.236950 575.804336 575.975638 577.568564 578.785659 579.221565 579.289920 580.756989 581.858629 582.183993 582.138665 583.504492 584.508870 584.754946 584.639453 585.835444 586.667506 -100 
-100 -100 567.708136 569.154513 570.611601 571.551596 572.285747 573.735763 574.991876 575.711452 576.244273 577.486390 578.558168 579.124495 579.529245 580.659790 581.630638 582.100088 582.403376 583.417266 584.271049 584.631142 584.823464 585.689343 586.346703 -100 
-100 -100 566.266058 568.252961 569.915223 570.734561 571.123780 572.936198 574.345149 574.944686 575.153917 576.725046 577.922348 578.345029 578.403415 579.877678 580.990048 581.333865 581.310234 582.643069 583.615808 583.831814 583.688298 584.909222 585.758868 -100 
-100 -100 563.321049 567.014976 569.151986 569.650168 568.771071 571.866706 573.638308 573.911971 572.922343 575.690699 577.215143 577.288719 576.108996 578.814077 580.269437 580.283828 579.068392 581.579210 582.870671 582.745337 581.405358 583.848462 585.129656 -100 
-100 -100 565.674961 567.666344 569.336604 570.165312 570.560006 572.367345 573.767805 574.360277 574.563578 576.127012 577.317690 577.734769 577.785531 579.246326 580.343244 580.672070 580.632449 581.943953 582.893871 583.088797 582.930449 584.148471 584.999300 -100 
-100 -100 566.520490 567.977602 569.453822 570.418787 571.171207 572.605360 573.840382 574.547131 575.072382 576.295776 577.351757 577.908381 578.301425 579.401927 580.339854 580.781632 581.057226 582.023578 582.826369 583.138036 583.294440 584.161528 584.826254 -100 
-100 -100 565.308441 567.372876 569.103094 569.981550 570.415571 572.166246 573.511669 574.065284 574.241778 575.791757 576.978191 577.404463 577.468441 578.877936 579.925276 580.217733 580.150438 581.426785 582.341610 582.498744 582.304014 583.529964 584.387838 -100 
-100 -100 562.587280 566.459174 568.703835 569.291862 568.526194 571.460872 573.118233 573.316914 572.271122 575.015094 576.529728 576.623842 575.500592 578.074351 579.432011 579.380922 578.121525 580.557646 581.779179 581.575871 580.141155 582.621408 583.919597 -100 
-100 -100 565.531122 567.582509 569.289858 570.138835 570.536164 572.239895 573.538650 574.052044 574.194274 575.713984 576.877114 577.285829 577.330430 578.709245 579.723358 579.984906 579.888403 581.133741 582.017304 582.146091 581.927611 583.136265 583.984969 -100 
-100 -100 567.003143 568.431277 569.858816 570.766872 571.450861 572.781806 573.916167 574.542159 575.002359 576.163783 577.173787 577.703347 578.068651 579.099703 579.963386 580.342052 580.560818 581.463803 582.202091 582.456268 582.564812 583.395814 584.040133 -100 
-100 -100 566.497140 568.434572 570.020970 570.770314 571.084807 572.702062 573.931563 574.403873 574.520377 575.982679 577.105645 577.504628 577.552328 578.875913 579.842691 580.077295 579.960415 581.172695 582.020786 582.128560 581.896994 583.056513 583.871386 -100 
-100 -100 564.625751 568.212109 570.199939 570.593319 569.673977 572.423143 573.936438 574.059577 572.985816 575.592263 577.020548 577.103960 576.020275 578.452244 579.709643 579.610204 578.314136 580.681772 581.831985 581.595921 580.159500 582.512614 583.730474 -100 
-100 -100 568.332795 570.053966 571.413903 572.023366 572.241803 573.703838 574.815361 575.253473 575.361664 576.735772 577.790080 578.191490 578.259216 579.519450 580.437595 580.687774 580.596263 581.743753 582.535231 582.642655 582.411330 583.468947 584.192154 -100 
-100 -100 570.964234 571.775397 572.661525 573.333680 573.925627 574.868137 575.728213 576.342187 576.882364 577.781621 578.609044 579.192631 579.688367 580.505542 581.225464 581.683792 582.044546 582.731436 583.310659 583.615935 583.817427 584.344743 584.730457 -100 
-100 -100 572.197883 572.696793 573.372909 574.031451 574.694159 575.477898 576.241393 576.908701 577.557821 578.323817 579.069311 579.712358 580.320213 581.017215 581.669048 582.199098 582.680500 583.242804 583.747767 584.117394 584.424361 584.790079 585.042408 -100 
-100 -100 -100 -100 -100 -100 -100 -100 -100 -100 -100 -100 -100 -100 -100 -100 -100 -100 -100 -100 -100 -100 -100 -100 -100 -100 
-100 -100 -100 -100 -100 -100 -100 -100 -100 -100 -100 -100 -100 -100 -100 -100 -100 -100 -100 -100 -100 -100 -100 -100 -100 -100 
-100 -100 -100 -100 -100 -100 -100 -100 -100 -100 -100 -100 -100 -100 -100 -100 -100 -100 -100 -100 -100 -100 -100 -100 -100 -100 
-100 -100 576.931093 577.501757 578.242206 578.943599 579.640840 580.511905 581.345078 582.049579 582.729474 583.603528 584.449863 585.161368 585.825021 586.642255 587.401316 588.000993 588.524134 589.161418 589.712723 590.088869 590.387782 590.814566 591.110716 -100 
-100 -100 575.133585 576.223712 577.243839 577.908495 578.393645 579.547501 580.511622 581.087441 581.494815 582.655265 583.645477 584.244575 584.653456 585.741648 586.635484 587.126554 587.404872 588.291566 588.952791 589.191071 589.222098 589.976743 590.491934 -100 
-100 -100 570.249646 573.572518 575.386881 575.750429 574.872000 577.509024 578.939826 579.027301 577.891935 580.620680 582.125863 582.285387 581.240239 583.810760 585.188633 585.259589 584.154557 586.433943 587.513753 587.236795 585.704287 588.132692 589.352105 -100 
-100 -100 556.181034 569.820815 573.279203 572.588119 563.319279 574.473495 577.127597 575.917199 565.674362 577.545237 580.382793 579.339452 569.680531 580.892045 583.526087 582.453430 573.179539 583.644722 585.869108 584.240356 573.379101 585.246933 588.082305 -100 
-100 -100 567.191481 570.774136 572.827642 573.303977 572.478324 575.285471 576.839217 576.937782 575.774462 578.608635 580.187754 580.323730 579.226316 581.882799 583.323197 583.366861 582.214091 584.594334 585.760115 585.486759 583.940147 586.494341 587.821015 -100 
-100 -100 568.491322 570.477878 572.127928 572.931355 573.293808 575.001970 576.301756 576.801242 576.930552 578.517352 579.748464 580.208602 580.300556 581.769856 582.875960 583.217013 583.184441 584.487175 585.414081 585.576446 585.383394 586.599430 587.450762 -100 
-100 -100 564.650612 568.494718 570.702751 571.219235 570.327894 573.386047 575.101962 575.294187 574.192242 577.053509 578.645190 578.770177 577.640508 580.335819 581.780264 581.765101 580.482747 583.075541 584.411853 584.325829 583.051363 585.421840 586.670993 -100 
-100 -100 550.451647 565.219912 569.053987 568.377965 558.350338 570.622210 573.659095 572.626442 562.526742 574.420996 577.285369 576.201603 566.340812 577.772165 580.434142 579.177760 569.025458 580.516528 583.137784 581.952216 572.481277 583.129231 585.736543 -100 
-100 -100 563.114627 566.979150 569.216930 569.765928 568.913152 572.028053 573.802541 574.045496 572.980903 575.858730 577.455322 577.579680 576.449504 579.150993 580.602644 580.593723 579.321370 581.939061 583.308585 583.256759 582.010278 584.389659 585.640649 -100 
-100 -100 565.377683 567.417596 569.132899 569.994177 570.417237 572.261687 573.695669 574.308939 574.525316 576.132749 577.363458 577.813148 577.894641 579.382478 580.505297 580.853780 580.832432 582.196084 583.198936 583.442849 583.324463 584.541666 585.387614 -100 
-100 -100 562.386547 566.108355 568.281019 568.812621 567.966028 571.102350 572.912710 573.218775 572.256348 575.049030 576.595082 576.687519 575.526244 578.252453 579.728618 579.761263 578.563314 581.096160 582.409597 582.303965 580.979668 583.430270 584.714678 -100 
-100 -100 549.361810 563.463179 567.144635 566.444729 556.434733 568.755369 571.866705 570.994533 561.442616 572.824442 575.555980 574.400538 564.386603 575.956997 578.674710 577.527798 567.819390 578.848957 581.334925 580.020340 570.121222 581.190991 583.893172 -100 
-100 -100 561.808707 565.534750 567.715198 568.256972 567.417867 570.549007 572.352310 572.654150 571.688013 574.470823 576.007257 576.092071 574.922401 577.633886 579.094616 579.113524 577.900515 580.408527 581.694486 581.562859 580.219674 582.668619 583.955627 -100 
-100 -100 564.214722 566.266294 568.002022 568.894019 569.347569 571.168213 572.581145 573.189274 573.407994 574.986366 576.192469 576.629119 576.701070 578.152740 579.242156 579.568752 579.528398 580.830352 581.767771 581.947477 581.775539 583.005589 583.866165 -100 
-100 -100 561.342027 565.237309 567.519135 568.149738 567.431555 570.425561 572.141608 572.391505 571.388208 574.165094 575.705926 575.821446 574.720310 577.325196 578.716681 578.697768 577.466697 579.922840 581.160949 580.971991 579.550753 582.046146 583.354273 -100 
-100 -100 547.995208 562.862066 566.773334 566.283774 556.967479 568.548313 571.440094 570.461366 560.798420 572.204973 574.948127 573.884004 564.326930 575.364618 577.916989 576.706026 567.036590 577.896008 580.280301 578.829443 568.549305 579.937344 582.704733 -100 
-100 -100 561.633927 565.515828 567.774603 568.376234 567.621336 570.562756 572.226075 572.431064 571.390545 574.135034 575.651885 575.750563 574.631119 577.201688 578.556461 578.504211 577.242644 579.667520 580.874865 580.658196 579.213784 581.692557 582.991915 -100 
-100 -100 564.835567 566.858261 568.546528 569.387601 569.782284 571.478709 572.773986 573.291262 573.440853 574.951199 576.110815 576.526965 576.583903 577.948278 578.951242 579.208378 579.108781 580.346131 581.219823 581.343061 581.123885 582.319617 583.160813 -100 
-100 -100 562.834058 566.511047 568.614698 569.108396 568.275357 571.113180 572.698762 572.865880 571.824856 574.480053 575.948230 576.048528 574.975831 577.442398 578.730322 578.641771 577.353050 579.753476 580.936830 580.718363 579.299518 581.695463 582.948603 -100 
-100 -100 550.909016 564.939395 568.488765 567.793097 558.392077 569.695417 572.421467 571.392122 561.917119 572.958488 575.583075 574.557145 565.381928 575.926359 578.313152 577.033693 567.297936 578.120963 580.456045 579.028146 569.006089 580.014590 582.656340 -100 
-100 -100 564.886947 568.294602 570.141484 570.497333 569.585713 572.239611 573.690993 573.832896 572.805017 575.346255 576.732029 576.845421 575.815047 578.193714 579.419847 579.357842 578.117760 580.431404 581.548670 581.344779 579.951404 582.218399 583.360169 -100 
-100 -100 569.540217 570.645285 571.664328 572.309092 572.763942 573.895880 574.842599 575.407988 575.799448 576.877106 577.784253 578.316601 578.664802 579.649763 580.441233 580.840596 581.045175 581.907049 582.563229 582.811969 582.857983 583.570151 584.055824 -100 
-100 -100 571.187501 571.755050 572.480193 573.152714 573.812777 574.646755 575.444555 576.114215 576.750878 577.558569 578.331662 578.972071 579.563652 580.297230 580.972247 581.496004 581.958634 582.558947 583.089424 583.454699 583.744013 584.149298 584.429865 -100 
-100 -100 -100 -100 -100 -100 -100 -100 -100 -100 -100 -100 -100 -100 -100 -100 -100 -100 -100 -100 -100 -100 -100 -100 -100 -100 
-100 -100 -100 -100 -100 -100 -100 -100 -100 -100 -100 -100 -100 -100 -100 -100 -100 -100 -100 -100 -100 -100 -100 -100 -100 -100 
-100 -100 -100 -100 -100 -100 -100 -100 -100 -100 -100 -100 -100 -100 -100 -100 -100 -100 -100 -100 -100 -100 -100 -100 -100 -100 
-100 -100 576.116678 576.638774 577.363252 578.090657 578.833557 579.698727 580.540392 581.283042 582.013503 582.877571 583.726056 584.468028 585.172586 585.970979 586.721097 587.339351 587.894855 588.514410 589.063110 589.466065 589.802198 590.199752 590.472913 -100 
-100 -100 574.683604 575.508325 576.433689 577.167550 577.832615 578.845177 579.769225 580.440484 581.045830 582.049993 582.986713 583.667574 584.255827 585.185501 586.015901 586.572060 587.013002 587.752320 588.366915 588.693252 588.912401 589.481701 589.896973 -100 
-100 -100 571.696598 573.405158 574.786422 575.447378 575.731508 577.242343 578.391873 578.848848 578.976021 580.485661 581.666592 582.157466 582.296124 583.700926 584.756688 585.125900 585.133877 586.317096 587.124824 587.223584 586.970621 588.107740 588.883886 -100 
-100 -100 567.522661 571.044907 573.034192 573.472358 572.622997 575.392898 576.919434 577.014167 575.857140 578.686874 580.268434 580.423428 579.344497 581.992158 583.421325 583.466744 582.316386 584.677770 585.823448 585.540257 583.983810 586.515249 587.821624 -100 
-100 -100 568.681349 570.605307 572.207957 572.996346 573.361197 575.017801 576.276694 576.756187 576.879664 578.470412 579.713742 580.194746 580.307182 581.775527 582.882908 583.238978 583.225221 584.485044 585.365191 585.478265 585.233553 586.471862 587.337509 -100 
-100 -100 568.446246 569.887415 571.343007 572.285060 573.008680 574.399730 575.586535 576.247221 576.746577 578.004226 579.114356 579.725365 580.168035 581.313892 582.293351 582.771284 583.074578 584.058541 584.867578 585.177567 585.328521 586.193381 586.856962 -100 
-100 -100 566.238350 568.314615 570.054238 570.921675 571.330210 573.132384 574.511114 575.067517 575.240725 576.864778 578.125695 578.604924 578.709370 580.201809 581.321663 581.660487 581.622626 582.986433 583.981653 584.215054 584.090672 585.291098 586.129365 -100 
-100 -100 562.596144 566.493840 568.769482 569.349600 568.516726 571.635520 573.404997 573.640054 572.573523 575.470110 577.091157 577.237492 576.124960 578.841405 580.303980 580.302136 579.034066 581.655791 583.026868 582.974362 581.727281 584.108848 585.362070 -100 
-100 -100 564.663547 566.761318 568.533749 569.438296 569.890025 571.748039 573.183751 573.789015 573.997519 575.639116 576.905769 577.384956 577.490265 578.990503 580.120932 580.470445 580.446514 581.833978 582.858747 583.122111 583.021967 584.233062 585.074789 -100 
-100 -100 565.262535 566.755505 568.282574 569.296789 570.101134 571.615307 572.926466 573.691996 574.267015 575.554114 576.669329 577.273706 577.712579 578.876873 579.879006 580.375464 580.702405 581.738439 582.612128 582.989132 583.196561 584.076646 584.743038 -100 
-100 -100 563.817075 565.848641 567.576834 568.465647 568.922741 570.804131 572.275582 572.927778 573.182521 574.796588 576.032590 576.487911 576.576580 578.085634 579.231975 579.605011 579.606285 580.961429 581.953295 582.185051 582.055613 583.290502 584.149160 -100 
-100 -100 560.874270 564.614239 566.815885 567.380376 566.566805 569.735363 571.574677 571.905229 570.963066 573.773515 575.333694 575.435932 574.283050 577.023988 578.514919 578.559453 577.369013 579.901667 581.211025 581.099756 579.772323 582.229465 583.519940 -100 
-100 -100 563.256493 565.289387 567.020999 567.915236 568.376504 570.255396 571.723431 572.373817 572.625549 574.230663 575.456276 575.902115 575.980424 577.474601 578.605018 578.962982 578.947572 580.279275 581.245220 581.452721 581.306112 582.537239 583.397031 -100 
-100 -100 564.136840 565.633551 567.169937 568.200447 569.019775 570.523823 571.825082 572.589114 573.162470 574.427284 575.518454 576.104763 576.525985 577.657761 578.627007 579.096558 579.395155 580.379406 581.195496 581.517259 581.683811 582.563729 583.237742 -100 
-100 -100 562.958654 565.065792 566.858397 567.802547 568.302195 570.122078 571.532971 572.142522 572.365488 573.956323 575.178189 575.634117 575.725557 577.165336 578.243250 578.562822 578.517661 579.809451 580.734395 580.898126 580.710825 581.950784 582.819626 -100 
-100 -100 560.284126 564.202826 566.511749 567.164549 566.461851 569.464693 571.185743 571.437875 570.436125 573.219620 574.768634 574.891108 573.793824 576.397249 577.784879 577.760357 576.522671 578.972752 580.202795 580.004013 578.574758 581.071152 582.382031 -100 
-100 -100 563.312758 565.404735 567.171349 568.082629 568.541242 570.307694 571.664316 572.226587 572.409868 573.966348 575.161214 575.596355 575.665759 577.072480 578.114462 578.400527 578.324334 579.585255 580.480343 580.617244 580.407697 581.631665 582.491989 -100 
-100 -100 564.881519 566.344470 567.825904 568.792883 569.534946 570.922165 572.107370 572.776042 573.272647 574.467747 575.506596 576.059431 576.446910 577.504802 578.395113 578.796096 579.033619 579.955138 580.710115 580.977390 581.098514 581.945150 582.600664 -100 
-100 -100 564.468487 566.438649 568.076481 568.881640 569.249934 570.917336 572.191335 572.699668 572.847008 574.340643 575.489878 575.907821 575.973353 577.324510 578.318374 578.573199 578.472478 579.706774 580.577428 580.702218 580.485290 581.662447 582.489610 -100 
-100 -100 562.687635 566.305955 568.342863 568.788750 567.919236 570.713497 572.266132 572.419926 571.372168 574.008804 575.461702 575.560512 574.490391 576.951606 578.236889 578.156224 576.874292 579.266903 580.443284 580.226133 578.804720 581.177579 582.408898 -100 
-100 -100 566.488810 568.236802 569.639259 570.296245 570.560957 572.065089 573.213137 573.680957 573.815240 575.217026 576.294841 576.713171 576.797029 578.082734 579.025826 579.295064 579.220320 580.391347 581.207473 581.334906 581.120417 582.195914 582.930850 -100 
-100 -100 569.196443 570.029640 570.952427 571.667428 572.302514 573.285210 574.180866 574.825207 575.392553 576.318224 577.168958 577.771784 578.286102 579.125733 579.867874 580.345473 580.724642 581.433380 582.035372 582.360884 582.580009 583.123090 583.518503 -100 
-100 -100 570.472563 570.990938 571.700396 572.399065 573.103117 573.926016 574.724727 575.422907 576.099837 576.891905 577.660830 578.324400 578.951974 579.670141 580.342864 580.892229 581.392698 581.975978 582.502574 582.892254 583.216891 583.597209 583.858119 -100 
-100 -100 -100 -100 -100 -100 -100 -100 -100 -100 -100 -100 -100 -100 -100 -100 -100 -100 -100 -100 -100 -100 -100 -100 -100 -100 
-100 -100 -100 -100 -100 -100 -100 -100 -100 -100 -100 -100 -100 -100 -100 -100 -100 -100 -100 -100 -100 -100 -100 -100 -100 -100 
-100 -100 -100 -100 -100 -100 -100 -100 -100 -100 -100 -100 -100 -100 -100 -100 -100 -100 -100 -100 -100 -100 -100 -100 -100 -100 
-100 -100 575.275768 575.770927 576.486941 577.233218 578.006750 578.877878 579.733180 580.507467 581.273945 582.140636 582.995943 583.761361 584.492434 585.283478 586.028822 586.659135 587.234918 587.852298 588.408215 588.836374 589.198897 589.581830 589.839354 -100 
-100 -100 574.018251 574.724642 575.600757 576.371586 577.116367 578.085398 579.001929 579.733248 580.430863 581.382819 582.300141 583.029026 583.696125 584.564569 585.362276 585.949821 586.458184 587.149579 587.755020 588.140171 588.445526 588.937978 589.296726 -100 
-100 -100 571.665960 572.869803 574.066317 574.840915 575.448154 576.671259 577.729632 578.349479 578.838884 580.028502 581.091217 581.721769 582.193573 583.280107 584.204154 584.683455 584.992644 585.896747 586.623238 586.896186 587.012454 587.782638 588.362800 -100 
-100 -100 569.042546 570.917101 572.456301 573.195509 573.521165 575.151489 576.392853 576.873497 577.005594 578.589453 579.832915 580.332030 580.463854 581.914210 582.999418 583.340685 583.310927 584.576280 585.462319 585.593130 585.367349 586.560957 587.391244 -100 
-100 -100 568.664005 570.061368 571.471619 572.384964 573.089004 574.445273 575.603598 576.250947 576.747659 578.005881 579.124328 579.753043 580.212152 581.352148 582.323135 582.798960 583.100246 584.067921 584.857424 585.149089 585.283271 586.141640 586.800872 -100 
-100 -100 567.948331 569.154830 570.517072 571.537035 572.417311 573.693675 574.832574 575.581101 576.237342 577.374431 578.432460 579.125927 579.716415 580.739189 581.658788 582.207451 582.649076 583.514787 584.274980 584.668234 584.962886 585.683411 586.245189 -100 
-100 -100 566.194858 567.730912 569.289146 570.312474 571.101652 572.565827 573.813925 574.518015 575.050221 576.346888 577.487571 578.115997 578.570860 579.743199 580.744415 581.233975 581.550269 582.577460 583.437993 583.798509 583.990824 584.863416 585.527045 -100 
-100 -100 564.141628 566.309626 568.142375 569.089705 569.568319 571.417477 572.835028 573.418946 573.611066 575.277285 576.569842 577.065692 577.179804 578.703441 579.851750 580.214172 580.200052 581.584210 582.602406 582.854300 582.740072 583.964401 584.815206 -100 
-100 -100 564.586241 566.146108 567.740999 568.805783 569.641238 571.159679 572.461386 573.210327 573.774643 575.089545 576.237325 576.866454 577.323379 578.506626 579.523097 580.028143 580.361279 581.409858 582.294609 582.678798 582.890687 583.775224 584.444343 -100 
-100 -100 564.698210 565.961153 567.403951 568.508150 569.479888 570.871320 572.123263 572.964360 573.685742 574.857326 575.925765 576.614991 577.204740 578.252417 579.205093 579.784075 580.257615 581.167259 581.977617 582.420125 582.756009 583.499915 584.072429 -100 
-100 -100 563.710444 565.218488 566.769737 567.812202 568.646378 570.192520 571.532578 572.322042 572.916804 574.222549 575.350432 575.960326 576.404106 577.591875 578.619000 579.136472 579.478013 580.514375 581.382510 581.750721 581.951721 582.843993 583.520453 -100 
-100 -100 562.318734 564.392333 566.160340 567.081540 567.565539 569.474753 570.966214 571.626653 571.881417 573.527166 574.785140 575.247543 575.335673 576.868767 578.034598 578.417881 578.421715 579.781983 580.773035 580.999068 580.864243 582.107478 582.972950 -100 
-100 -100 563.170817 564.675340 566.223047 567.263889 568.097785 569.643587 570.984489 571.775509 572.368961 573.666674 574.783848 575.383076 575.815073 576.987101 577.996900 578.497265 578.820706 579.835608 580.680853 581.027854 581.213762 582.101151 582.777593 -100 
-100 -100 563.620189 564.873878 566.308488 567.410219 568.382895 569.773103 571.027003 571.873746 572.595412 573.748016 574.792408 575.460538 576.028338 577.043017 577.960157 578.506195 578.945557 579.811198 580.573668 580.970891 581.274416 582.012160 582.587403 -100 
-100 -100 562.967595 564.508037 566.088736 567.152185 567.993154 569.507115 570.811660 571.574712 572.147591 573.425038 574.530776 575.129591 575.559027 576.688281 577.649791 578.109434 578.398165 579.378798 580.188895 580.499917 580.656502 581.542565 582.222922 -100 
-100 -100 561.961496 564.098533 565.913389 566.863073 567.355409 569.193236 570.612741 571.219366 571.434405 573.036364 574.266856 574.723901 574.810002 576.255624 577.331968 577.641402 577.581748 578.877417 579.802198 579.959613 579.764611 581.007884 581.880153 -100 
-100 -100 563.377428 564.900321 566.451525 567.478222 568.274655 569.734100 570.983571 571.698140 572.229550 573.470057 574.545005 575.118456 575.522135 576.619085 577.546231 577.973162 578.231063 579.181194 579.961936 580.246521 580.381322 581.252156 581.924530 -100 
-100 -100 564.477046 565.690620 567.061561 568.089236 568.973934 570.248505 571.387281 572.137046 572.778015 573.856025 574.839697 575.461958 575.983950 576.931134 577.775779 578.255796 578.634358 579.438323 580.140859 580.484119 580.742765 581.449109 582.007354 -100 
-100 -100 564.552295 565.979993 567.416403 568.343209 569.050366 570.403833 571.560714 572.208850 572.689357 573.871412 574.897813 575.439449 575.817984 576.879516 577.773707 578.177098 578.414325 579.335177 580.087821 580.352341 580.467907 581.305140 581.952186 -100 
-100 -100 564.349155 566.277047 567.853624 568.606468 568.929754 570.550697 571.785471 572.267676 572.391783 573.873796 575.006954 575.407379 575.451188 576.821399 577.829264 578.096315 578.000941 579.232627 580.096726 580.216154 579.986022 581.151497 581.964149 -100 
-100 -100 566.562456 567.794610 569.009958 569.783795 570.374905 571.574277 572.608748 573.206408 573.659667 574.760105 575.720857 576.255116 576.639490 577.646506 578.496263 578.907054 579.158666 580.027598 580.731864 580.991508 581.097773 581.847838 582.414733 -100 
-100 -100 568.624411 569.337429 570.210909 570.963409 571.676382 572.605959 573.480396 574.167363 574.809132 575.679825 576.505537 577.144395 577.727615 578.519132 579.246416 579.770999 580.227124 580.881273 581.460796 581.827771 582.118534 582.595555 582.944641 -100 
-100 -100 569.723768 570.215035 570.916053 571.632856 572.364419 573.186101 573.988460 574.706603 575.408380 576.196235 576.965192 577.644604 578.294422 579.010590 579.687974 580.258270 580.784083 581.363305 581.891050 582.298230 582.644091 583.013114 583.262509 -100 
-100 -100 -100 -100 -100 -100 -100 -100 -100 -100 -100 -100 -100 -100 -100 -100 -100 -100 -100 -100 -100 -100 -100 -100 -100 -100 
-100 -100 -100 -100 -100 -100 -100 -100 -100 -100 -100 -100 -100 -100 -100 -100 -100 -100 -100 -100 -100 -100 -100 -100 -100 -100 
-100 -100 -100 -100 -100 -100 -100 -100 -100 -100 -100 -100 -100 -100 -100 -100 -100 -100 -100 -100 -100 -100 -100 -100 -100 -100 
-100 -100 574.256448 574.792218 575.539103 576.294417 577.070694 577.976571 578.861337 579.645884 580.415404 581.314733 582.195489 582.966361 583.694085 584.506709 585.265196 585.890394 586.458019 587.102689 587.683337 588.118276 588.478750 588.884157 589.157918 -100 
-100 -100 572.793364 573.636096 574.586061 575.346435 576.042259 577.100774 578.073076 578.789919 579.437016 580.476718 581.446837 582.159462 582.773571 583.712680 584.544340 585.098541 585.544211 586.318439 586.978335 587.351508 587.608075 588.176940 588.585370 -100 
-100 -100 569.743221 571.483975 572.895738 573.578430 573.881014 575.454902 576.664880 577.175096 577.350746 578.893717 580.109369 580.639303 580.814707 582.214734 583.256103 583.601692 583.587195 584.836679 585.720349 585.900901 585.727838 586.829735 587.577517 -100 
-100 -100 565.472937 569.060606 571.092438 571.545118 570.677463 573.552689 575.155651 575.311351 574.215680 577.068003 578.684035 578.889176 577.878058 580.489048 581.885810 581.878433 580.633688 583.136888 584.396418 584.240392 582.867067 585.264278 586.508305 -100 
-100 -100 566.607271 568.578561 570.230313 571.055431 571.447573 573.167800 574.482883 575.009638 575.177159 576.801988 578.082118 578.603582 578.754628 580.223168 581.321895 581.659285 581.625928 582.950993 583.903561 584.093944 583.925624 585.130442 585.970518 -100 
-100 -100 566.295759 567.799713 569.326650 570.330963 571.106562 572.541333 573.763679 574.453280 574.980928 576.278983 577.428762 578.073454 578.543484 579.711981 580.707163 581.195118 581.510017 582.524367 583.368923 583.712894 583.890728 584.762317 585.426538 -100 
-100 -100 563.924462 566.132868 567.991438 568.954239 569.440588 571.267079 572.658833 573.219547 573.394151 575.076010 576.385161 576.892288 577.011426 578.550551 579.709119 580.079613 580.071201 581.444451 582.448009 582.681321 582.547434 583.782480 584.641204 -100 
-100 -100 560.027649 564.209636 566.664632 567.373597 566.662951 569.766141 571.525284 571.736254 570.612708 573.618988 575.304309 575.469670 574.335690 577.142875 578.667199 578.715413 577.503228 580.106942 581.465134 581.381829 580.064489 582.535752 583.830599 -100 
-100 -100 562.283827 564.520286 566.419785 567.426525 567.959619 569.840258 571.283832 571.886163 572.089954 573.789996 575.106573 575.613309 575.733717 577.288303 578.467872 578.858164 578.868417 580.261230 581.284677 581.536504 581.418527 582.665970 583.531523 -100 
-100 -100 562.969352 564.544616 566.164189 567.257893 568.124180 569.676011 571.008132 571.782288 572.367327 573.701573 574.862368 575.497239 575.959781 577.168263 578.212323 578.741507 579.093011 580.146530 581.030775 581.410886 581.619878 582.518476 583.198318 -100 
-100 -100 561.496245 563.626586 565.447993 566.407769 566.916658 568.842707 570.338660 570.991713 571.237418 572.920170 574.211750 574.693895 574.793073 576.359020 577.552029 577.953357 577.970609 579.354452 580.366030 580.606225 580.479796 581.734166 582.605106 -100 
-100 -100 558.442058 562.364400 564.680465 565.312633 564.537222 567.761784 569.626599 569.936864 568.916618 571.866709 573.503503 573.621985 572.433300 575.276978 576.827978 576.896148 575.701659 578.284681 579.622426 579.518760 578.180799 580.672703 581.979863 -100 
-100 -100 560.980248 563.100882 564.910837 565.861792 566.366170 568.293462 569.794571 570.453702 570.701231 572.375854 573.655927 574.126889 574.213854 575.762307 576.935808 577.318068 577.316252 578.679702 579.670219 579.890651 579.749667 580.999609 581.870814 -100 
-100 -100 561.950636 563.497804 565.088414 566.161268 567.016816 568.573532 569.919354 570.711265 571.306133 572.618250 573.751495 574.364426 574.805551 575.975769 576.978406 577.469441 577.783871 578.796482 579.637351 579.975182 580.152383 581.046762 581.729976 -100 
-100 -100 560.792177 562.957309 564.798636 565.766687 566.276190 568.172588 569.644987 570.288416 570.529586 572.172749 573.435712 573.912429 574.013973 575.498543 576.609818 576.943881 576.902432 578.234620 579.191574 579.372860 579.194057 580.452351 581.332352 -100 
-100 -100 558.088467 562.114487 564.479184 565.132052 564.370134 567.515399 569.319804 569.601151 568.584722 571.451960 573.047694 573.178650 572.054921 574.736494 576.165885 576.145353 574.874479 577.402629 578.677468 578.495621 577.062983 579.591557 580.918414 -100 
-100 -100 561.252271 563.397220 565.206176 566.135665 566.599548 568.438857 569.854360 570.448604 570.647510 572.250627 573.479006 573.927008 574.000408 575.451740 576.529109 576.831080 576.759256 578.060935 578.988388 579.142925 578.942197 580.186235 581.059002 -100 
-100 -100 562.912952 564.412010 565.932104 566.928784 567.697424 569.129999 570.355571 571.050170 571.564958 572.793991 573.857482 574.417918 574.810004 575.910021 576.840099 577.266295 577.521120 578.471248 579.251033 579.533001 579.663468 580.529866 581.198509 -100 
-100 -100 562.537443 564.558406 566.243325 567.083530 567.480201 569.184837 570.487867 571.007468 571.153977 572.689413 573.860196 574.264621 574.299736 575.727371 576.782838 577.070526 576.986603 578.251566 579.145195 579.276409 579.055355 580.267016 581.115268 -100 
-100 -100 560.747948 564.464307 566.562902 567.045071 566.195734 569.030032 570.605210 570.750319 569.652011 572.371889 573.850799 573.901769 572.699100 575.338346 576.720870 576.677727 575.398886 577.837165 579.037781 578.813076 577.345692 579.795556 581.062390 -100 
-100 -100 564.679400 566.473853 567.919262 568.609328 568.900314 570.434643 571.604181 572.078095 572.208086 573.647415 574.743557 575.146931 575.199572 576.559404 577.562510 577.864739 577.807509 579.007510 579.844703 579.977886 579.759011 580.868471 581.624308 -100 
-100 -100 567.472406 568.328356 569.280246 570.023908 570.685966 571.695462 572.613752 573.274315 573.855133 574.803886 575.671530 576.280144 576.799706 577.674557 578.452302 578.956582 579.356468 580.087803 580.709545 581.048667 581.278000 581.838830 582.245758 -100 
-100 -100 568.787781 569.321216 570.053860 570.778606 571.509090 572.357844 573.179947 573.898185 574.593629 575.405923 576.192292 576.869185 577.511312 578.254123 578.953260 579.525957 580.047163 580.651134 581.196972 581.602756 581.941021 582.334589 582.603602 -100 
-100 -100 -100 -100 -100 -100 -100 -100 -100 -100 -100 -100 -100 -100 -100 -100 -100 -100 -100 -100 -100 -100 -100 -100 -100 -100 
-100 -100 -100 -100 -100 -100 -100 -100 -100 -100 -100 -100 -100 -100 -100 -100 -100 -100 -100 -100 -100 -100 -100 -100 -100 -100 
-100 -100 -100 -100 -100 -100 -100 -100 -100 -100 -100 -100 -100 -100 -100 -100 -100 -100 -100 -100 -100 -100 -100 -100 -100 -100 
-100 -100 573.221198 573.819723 574.606010 575.364397 576.128819 577.080676 577.998282 578.784508 579.540975 580.484804 581.395252 582.164117 582.874384 583.721817 584.500611 585.116699 585.663906 586.347826 586.956336 587.389149 587.732206 588.174191 588.473228 -100 
-100 -100 571.362223 572.489972 573.560580 574.279257 574.824457 576.070939 577.129229 577.793276 578.282534 579.512726 580.569215 581.231425 581.693662 582.802012 583.702885 584.193640 584.478399 585.433089 586.175787 586.497734 586.601298 587.350532 587.854417 -100 
-100 -100 566.335997 569.738245 571.616896 572.021147 571.156244 573.941055 575.493173 575.684284 574.649863 577.437440 579.010703 579.250482 578.296669 580.843806 582.196572 582.219053 581.028045 583.474518 584.700646 584.582379 583.257191 585.557950 586.716082 -100 
-100 -100 551.937495 565.847867 569.404039 568.717564 559.173534 570.774320 573.603543 572.520134 562.468701 574.312226 577.212409 576.287394 566.945076 577.906649 580.460675 579.242241 569.357432 580.521704 583.009501 581.685040 571.767711 582.779595 585.433272 -100 
-100 -100 563.044735 566.733974 568.884174 569.427510 568.631216 571.587134 573.254816 573.446405 572.375848 575.270711 576.922138 577.141356 576.139090 578.781365 580.206477 580.210462 578.977632 581.524062 582.831147 582.710232 581.366422 583.796760 585.066319 -100 
-100 -100 564.212670 566.324742 568.109331 569.030308 569.492791 571.287437 572.658545 573.215769 573.399432 575.068723 576.378995 576.905786 577.051649 578.567238 579.706574 580.068897 580.057132 581.420465 582.414180 582.639754 582.499555 583.727239 584.581094 -100 
-100 -100 559.981459 564.151505 566.594057 567.293790 566.573582 569.658389 571.399491 571.598095 570.469442 573.477488 575.170426 575.347011 574.223198 577.032159 578.556095 578.604776 577.392810 579.992504 581.345086 581.255434 579.932244 582.402686 583.697591 -100 
-100 -100 544.588202 560.610206 564.859880 564.456428 554.887384 566.907069 569.901840 568.790635 558.265351 570.693626 573.718005 572.650009 562.519497 574.354002 577.160444 576.016022 566.105062 577.431081 580.015487 578.739208 568.815132 579.958203 582.681003 -100 
-100 -100 558.318844 562.520922 565.007389 565.751803 565.077134 568.216389 570.008012 570.245701 569.144021 572.170203 573.870679 574.045739 572.921662 575.750172 577.298783 577.369220 576.176195 578.794033 580.163763 580.089344 578.779621 581.262629 582.565121 -100 
-100 -100 560.822765 563.025920 564.913454 565.923270 566.466727 568.386659 569.868090 570.504354 570.738708 572.446116 573.767186 574.276139 574.399248 575.975399 577.177365 577.586931 577.612852 579.012468 580.039803 580.293435 580.177279 581.434705 582.307174 -100 
-100 -100 557.729511 561.685473 564.040006 564.704286 563.951380 567.185337 569.051557 569.359443 568.341249 571.312405 572.974373 573.114891 571.945253 574.808579 576.377389 576.460739 575.280987 577.882627 579.238695 579.150279 577.823388 580.322386 581.632867 -100 
-100 -100 544.047932 558.941576 562.887062 562.312047 552.311033 564.810718 567.982639 567.032375 556.906282 568.988488 571.913750 570.762955 560.396388 572.447346 575.309080 574.195271 564.358790 575.605877 578.160383 576.852238 566.837288 578.071292 580.817114 -100 
-100 -100 557.234059 561.174818 563.511594 564.161627 563.401034 566.637468 568.512190 568.830264 567.817451 570.779815 572.429349 572.558559 571.376906 574.220941 575.768463 575.831512 574.632255 577.213978 578.549851 578.442164 577.100592 579.596263 580.907556 -100 
-100 -100 559.861798 562.015756 563.856397 564.831059 565.353793 567.284486 568.789365 569.455990 569.714794 571.391364 572.679801 573.167450 573.273527 574.803374 575.958103 576.326246 576.314025 577.673497 578.658706 578.868987 578.716246 579.976094 580.854976 -100 
-100 -100 557.000356 561.036630 563.418037 564.090900 563.354891 566.541189 568.387110 568.703261 567.716751 570.616977 572.240905 572.392827 571.288673 574.002048 575.463732 575.470986 574.225443 576.781927 578.084521 577.927296 576.513866 579.052951 580.384452 -100 
-100 -100 543.332855 558.676229 562.722784 562.194985 552.366756 564.627874 567.726659 566.788453 556.891430 568.668987 571.523858 570.454512 560.633082 572.034601 574.691623 573.467691 563.510124 574.745077 577.238502 575.812355 565.445331 576.975376 579.782762 -100 
-100 -100 557.502691 561.516248 563.862887 564.496303 563.714964 566.841239 568.628554 568.895446 567.866783 570.724031 572.310222 572.431313 571.298121 573.976613 575.403827 575.379329 574.104027 576.630010 577.903012 577.718784 576.283108 578.808908 580.133810 -100 
-100 -100 560.915621 563.012182 564.776645 565.677296 566.123090 567.914452 569.291953 569.862639 570.046697 571.629166 572.839419 573.271696 573.331487 574.783127 575.862159 576.166179 576.096669 577.392106 578.314777 578.466830 578.263419 579.500313 580.367291 -100 
-100 -100 558.966688 562.766745 564.965822 565.528362 564.747709 567.666200 569.312939 569.501508 568.434697 571.202399 572.720103 572.787040 571.594642 574.268559 575.682776 575.653078 574.384453 576.854755 578.086483 577.878045 576.426293 578.914838 580.213706 -100 
-100 -100 546.792343 561.251187 564.945129 564.317229 554.907898 566.341554 569.118943 568.047280 558.199581 569.684849 572.389187 571.209703 561.168455 572.664909 575.301713 574.084752 564.254225 575.264159 577.658074 576.191147 565.827440 577.238839 579.977730 -100 
-100 -100 561.264269 564.786451 566.719999 567.140099 566.276547 568.997151 570.494901 570.648085 569.587732 572.233390 573.662863 573.740411 572.589160 575.170407 576.519169 576.515716 575.297309 577.677750 578.839946 578.645309 577.219173 579.577814 580.764672 -100 
-100 -100 566.111485 567.262167 568.337850 569.039283 569.548235 570.735467 571.729652 572.329851 572.748395 573.876006 574.819415 575.365325 575.719779 576.776477 577.634508 578.082562 578.325134 579.232261 579.928734 580.205584 580.270540 581.019597 581.527851 -100 
-100 -100 567.836933 568.433685 569.204311 569.928943 570.642544 571.529397 572.375585 573.087305 573.762579 574.612002 575.421380 576.090164 576.710878 577.491523 578.215589 578.782825 579.284967 579.925983 580.495147 580.893306 581.210125 581.641639 581.937908 -100 
-100 -100 -100 -100 -100 -100 -100 -100 -100 -100 -100 -100 -100 -100 -100 -100 -100 -100 -100 -100 -100 -100 -100 -100 -100 -100 
-100 -100 -100 -100 -100 -100 -100 -100 -100 -100 -100 -100 -100 -100 -100 -100 -100 -100 -100 -100 -100 -100 -100 -100 -100 -100 
-100 -100 -100 -100 -100 -100 -100 -100 -100 -100 -100 -100 -100 -100 -100 -100 -100 -100 -100 -100 -100 -100 -100 -100 -100 -100 
-100 -100 572.501974 573.049147 573.814944 574.593625 575.397425 576.335364 577.254041 578.071499 578.871479 579.798270 580.703181 581.494997 582.240590 583.068491 583.840810 584.480071 585.064186 585.729215 586.332441 586.788759 587.165494 587.579810 587.857053 -100 
-100 -100 571.019048 571.875541 572.846381 573.630516 574.353873 575.446250 576.454499 577.205579 577.883924 578.951790 579.946587 580.680518 581.312573 582.266549 583.111325 583.678782 584.140853 584.937313 585.622806 586.020616 586.295540 586.872734 587.283719 -100 
-100 -100 567.934540 569.693903 571.130388 571.837270 572.166702 573.777729 575.026898 575.573004 575.780631 577.352719 578.593851 579.145762 579.339456 580.753823 581.807296 582.164792 582.166244 583.441215 584.355441 584.566107 584.415084 585.523548 586.272082 -100 
-100 -100 563.630329 567.241837 569.302184 569.779711 568.937648 571.852765 573.496498 573.687864 572.623274 575.504900 577.146911 577.374605 576.382483 579.008001 580.416886 580.420943 579.191695 581.723172 583.016730 582.894862 581.547348 583.948768 585.191470 -100 
-100 -100 564.752023 566.745373 568.426408 569.279724 569.700462 571.456608 572.807460 573.365762 573.561485 575.213588 576.518598 577.061816 577.231899 578.717296 579.831366 580.183493 580.168000 581.519513 582.502864 582.723319 582.577456 583.789137 584.629783 -100 
-100 -100 564.430665 565.956317 567.514651 568.551479 569.358381 570.824060 572.074771 572.789226 573.340241 574.663012 575.836070 576.500868 576.989524 578.178365 579.193895 579.701062 580.036029 581.074166 581.944171 582.311757 582.507395 583.387911 584.055297 -100 
-100 -100 562.043395 564.276776 566.171266 567.171305 567.691081 569.543931 570.956781 571.534890 571.727033 573.432130 574.763869 575.289247 575.425810 576.989451 578.173777 578.567374 578.580346 579.975331 580.999899 581.251379 581.131445 582.376417 583.240131 -100 
-100 -100 558.129960 562.340918 564.835749 565.585203 564.909461 568.035584 569.810599 570.033427 568.922958 571.952805 573.661317 573.844224 572.726601 575.561774 577.115000 577.187931 575.997125 578.621113 579.997486 579.928823 578.622733 581.104410 582.405259 -100 
-100 -100 560.384680 562.646915 564.583873 565.629304 566.195594 568.099082 569.558173 570.172468 570.390537 572.113698 573.454676 573.982203 574.122352 575.702728 576.908183 577.320932 577.350981 578.762776 579.803256 580.068821 579.961671 581.218738 582.090060 -100 
-100 -100 561.070036 562.668447 564.322526 565.452078 566.349429 567.924373 569.272888 570.060043 570.660993 572.020301 573.209038 573.869425 574.354988 575.586344 576.651362 577.198610 577.567069 578.638964 579.540554 579.934772 580.154752 581.062628 581.748108 -100 
-100 -100 559.593405 561.747493 563.602700 564.596516 565.134844 567.083848 568.596373 569.261935 569.523496 571.235513 572.560363 573.072787 573.197466 574.783935 575.993314 576.407859 576.438662 577.841515 578.871997 579.127189 579.011856 580.275924 581.152982 -100 
-100 -100 556.541184 560.488502 562.837513 563.501682 562.754197 566.001710 567.883633 568.206115 567.200926 570.184414 571.858218 572.009527 570.847480 573.710161 575.274879 575.353175 574.169741 576.773391 578.131966 578.044412 576.717897 579.220184 580.533766 -100 
-100 -100 559.104118 561.243660 563.080091 564.058113 564.588113 566.539363 568.061058 568.737455 569.004528 570.709972 572.023501 572.524463 572.636248 574.204013 575.392463 575.786767 575.798230 577.181753 578.193185 578.430920 578.302788 579.562595 580.439348 -100 
-100 -100 560.107895 561.667380 563.276465 564.369726 565.247554 566.830062 568.201417 569.016585 569.634897 570.974551 572.135576 572.773196 573.235840 574.426274 575.446818 575.953275 576.283854 577.317148 578.179688 578.536465 578.727996 579.631567 580.319296 -100 
-100 -100 558.983911 561.156622 563.009532 563.991041 564.518495 566.443168 567.946049 568.617333 568.884028 570.552233 571.837893 572.333576 572.452434 573.958479 575.090969 575.443155 575.419777 576.774670 577.755429 577.958059 577.795383 579.062161 579.945655 -100 
-100 -100 556.315175 560.346166 562.718150 563.379418 562.631330 565.806882 567.644648 567.955872 566.965296 569.855783 571.470751 571.616438 570.506504 573.210650 574.663075 574.661764 573.409486 575.962333 577.262971 577.104465 575.689614 578.226055 579.555710 -100 
-100 -100 559.515857 561.664994 563.480721 564.419220 564.897999 566.764255 568.210261 568.832775 569.056421 570.681266 571.927587 572.390036 572.477864 573.949577 575.048269 575.369377 575.316832 576.642306 577.594712 577.771822 577.588239 578.841227 579.717562 -100 
-100 -100 561.213779 562.717348 564.245314 565.252955 566.037623 567.493638 568.745451 569.465110 570.002562 571.252070 572.333027 572.908231 573.315034 574.433313 575.382561 575.826747 576.100301 577.073078 577.876608 578.179877 578.326634 579.203004 579.876220 -100 
-100 -100 560.873752 562.899902 564.593836 565.446204 565.858992 567.584650 568.910444 569.451874 569.618688 571.173625 572.361433 572.780212 572.829213 574.273828 575.346924 575.650841 575.584029 576.871308 577.788371 577.940130 577.734619 578.956940 579.810694 -100 
-100 -100 559.116666 562.838746 564.946984 565.441660 564.607890 567.461673 569.057243 569.221673 568.141593 570.880296 572.375839 572.440570 571.250771 573.906444 575.305625 575.277098 574.013500 576.474104 577.697924 577.493061 576.040519 578.501298 579.774034 -100 
-100 -100 563.076787 564.876738 566.331779 567.034499 567.340841 568.893224 570.081533 570.573581 570.721081 572.178114 573.290448 573.707971 573.774097 575.149466 576.168349 576.485198 576.443504 577.663708 578.521955 578.673598 578.469073 579.588798 580.349988 -100 
-100 -100 565.891111 566.752234 567.713533 568.469813 569.147024 570.173647 571.109758 571.787909 572.385926 573.351660 574.235264 574.858579 575.392382 576.282344 577.075425 577.594717 578.010499 578.760185 579.400751 579.756748 579.999552 580.569870 580.981685 -100 
-100 -100 567.217789 567.756208 568.498090 569.235368 569.980846 570.846292 571.685788 572.421378 573.133875 573.962849 574.765111 575.457024 576.113807 576.871630 577.585963 578.173908 578.711128 579.332514 579.895919 580.317595 580.668713 581.071294 581.344928 -100 
-100 -100 -100 -100 -100 -100 -100 -100 -100 -100 -100 -100 -100 -100 -100 -100 -100 -100 -100 -100 -100 -100 -100 -100 -100 -100 
-100 -100 -100 -100 -100 -100 -100 -100 -100 -100 -100 -100 -100 -100 -100 -100 -100 -100 -100 -100 -100 -100 -100 -100 -100 -100 
-100 -100 -100 -100 -100 -100 -100 -100 -100 -100 -100 -100 -100 -100 -100 -100 -100 -100 -100 -100 -100 -100 -100 -100 -100 -100 
-100 -100 571.773702 572.292954 573.047349 573.839774 574.667524 575.603400 576.527270 577.367608 578.194979 579.116748 580.020623 580.828275 581.595288 582.416437 583.188382 583.845395 584.452897 585.110895 585.712570 586.184559 586.580500 586.980152 587.243312 -100 
-100 -100 570.469484 571.207275 572.126796 572.943684 573.741208 574.780431 575.771284 576.571973 577.332220 578.341143 579.308497 580.080768 580.784293 581.681583 582.503598 583.115033 583.653930 584.390989 585.050250 585.488383 585.833917 586.340201 586.700879 -100 
-100 -100 568.031048 569.283918 570.534312 571.353260 572.006626 573.312425 574.455905 575.149712 575.703095 576.952877 578.068195 578.744415 579.254216 580.367376 581.311893 581.809546 582.145174 583.105275 583.900229 584.243491 584.415132 585.189652 585.763043 -100 
-100 -100 565.313710 567.261853 568.867516 569.648847 570.007489 571.737430 573.072574 573.627575 573.820461 575.466959 576.765297 577.312239 577.484949 578.960504 580.064491 580.419819 580.409556 581.743164 582.709826 582.926363 582.775937 583.957143 584.770946 -100 
-100 -100 564.928416 566.383164 567.858622 568.825711 569.580206 571.016631 572.252684 572.964595 573.517118 574.832041 576.002025 576.675420 577.173396 578.345539 579.344184 579.844463 580.176212 581.201872 582.060097 582.421399 582.610480 583.473996 584.127426 -100 
-100 -100 564.201965 565.460163 566.891308 567.978206 568.920983 570.260774 571.456899 572.253730 572.954960 574.143300 575.248883 575.981648 576.607919 577.672595 578.633079 579.218572 579.698375 580.613097 581.426703 581.870166 582.202892 582.939289 583.505422 -100 
-100 -100 562.407499 564.006826 565.647301 566.751887 567.612698 569.126759 570.412517 571.145528 571.707002 573.054820 574.242200 574.903107 575.386702 576.614768 577.671953 578.208570 578.566805 579.637914 580.540828 580.937049 581.155954 582.049843 582.724315 -100 
-100 -100 560.301411 562.552615 564.481663 565.521388 566.080201 567.967104 569.407659 570.004355 570.208757 571.933855 573.276601 573.799699 573.930996 575.527091 576.742866 577.157271 577.185183 578.610681 579.664887 579.943250 579.846736 581.096769 581.962397 -100 
-100 -100 560.760674 562.385525 564.066283 565.216187 566.123514 567.684326 569.011795 569.777808 570.363921 571.730261 572.929316 573.596262 574.086275 575.327838 576.401062 576.952249 577.324416 578.411428 579.330124 579.740209 579.971704 580.877750 581.560058 -100 
-100 -100 560.880081 562.197726 563.717085 564.898000 565.934798 567.371677 568.653424 569.515617 570.264464 571.490181 572.617829 573.358201 573.992673 575.087360 576.082478 576.696281 577.201903 578.149586 578.995624 579.465981 579.823191 580.586901 581.171548 -100 
-100 -100 559.876348 561.444727 563.073183 564.188805 565.084263 566.676175 568.045960 568.852629 569.470342 570.844084 572.046384 572.720685 573.217078 574.444294 575.501243 576.040053 576.402984 577.482072 578.391523 578.790140 579.012669 579.926381 580.615981 -100 
-100 -100 558.470096 560.617710 562.465774 563.456991 563.999147 565.954231 567.475295 568.146932 568.411621 570.145564 571.491910 572.027167 572.173020 573.740020 574.927732 575.321905 575.334827 576.748005 577.787563 578.046351 577.931820 579.200062 580.080217 -100 
-100 -100 559.391395 560.945441 562.554350 563.652989 564.539571 566.134182 567.514435 568.333402 568.957745 570.326451 571.518555 572.182021 572.665761 573.874733 574.911032 575.429910 575.773856 576.833781 577.724710 578.107032 578.317869 579.226579 579.914963 -100 
-100 -100 559.921269 561.203822 562.678357 563.821160 564.837745 566.282610 567.589497 568.481720 569.248333 570.459146 571.561884 572.280218 572.891063 573.946869 574.898745 575.472807 575.941596 576.850787 577.659025 578.095497 578.428304 579.184101 579.767970 -100 
-100 -100 559.342616 560.899639 562.503035 563.588836 564.459626 566.038660 567.411024 568.232156 568.856168 570.185020 571.336280 571.970530 572.431584 573.608437 574.613246 575.106663 575.427937 576.457523 577.319025 577.676115 577.867896 578.768284 579.453607 -100 
-100 -100 558.407519 560.555331 562.382236 563.338704 563.842458 565.759501 567.258003 567.928646 568.195615 569.845406 571.113128 571.593335 571.697052 573.199486 574.325869 574.670586 574.640878 575.993804 576.976639 577.186798 577.034366 578.286921 579.160874 -100 
-100 -100 559.899577 561.431342 562.994799 564.034476 564.854408 566.376347 567.694026 568.468145 569.049643 570.334295 571.444305 572.043204 572.471622 573.614324 574.586287 575.049737 575.342955 576.344276 577.178841 577.512209 577.684520 578.570576 579.247891 -100 
-100 -100 561.075550 562.298908 563.685759 564.734046 565.649413 566.974345 568.168859 568.970095 569.656618 570.776327 571.794939 572.445482 572.995660 573.981255 574.864688 575.378986 575.792863 576.644126 577.396727 577.784631 578.077367 578.803107 579.369470 -100 
-100 -100 561.222549 562.662075 564.117576 565.068621 565.807557 567.205328 568.409439 569.101232 569.621463 570.844186 571.905460 572.475073 572.880177 573.977527 574.906605 575.339178 575.606478 576.575648 577.378901 577.686676 577.835017 578.694288 579.351321 -100 
-100 -100 561.084521 563.026338 564.623733 565.401436 565.754493 567.417325 568.694309 569.214027 569.371668 570.894909 572.062937 572.489611 572.555956 573.962855 575.003733 575.294599 575.220980 576.505551 577.421975 577.583508 577.384212 578.573510 579.397303 -100 
-100 -100 563.359091 564.603652 565.839461 566.639006 567.260771 568.497800 569.570700 570.204199 570.691454 571.828930 572.823004 573.385115 573.795452 574.835038 575.715816 576.152767 576.431603 577.344419 578.094098 578.392275 578.528109 579.299657 579.877068 -100 
-100 -100 565.466774 566.190905 567.084124 567.862570 568.606407 569.571164 570.481884 571.204128 571.880222 572.785542 573.643652 574.311929 574.923545 575.745728 576.503305 577.056624 577.543223 578.235102 578.853585 579.255102 579.573328 580.069657 580.428398 -100 
-100 -100 566.590287 567.092063 567.812351 568.555015 569.317300 570.173120 571.010827 571.763967 572.500045 573.321644 574.122696 574.832289 575.511529 576.257888 576.965467 577.565698 578.123018 578.737332 579.300695 579.740000 580.111797 580.498951 580.757527 -100 
-100 -100 -100 -100 -100 -100 -100 -100 -100 -100 -100 -100 -100 -100 -100 -100 -100 -100 -100 -100 -100 -100 -100 -100 -100 -100 
-100 -100 -100 -100 -100 -100 -100 -100 -100 -100 -100 -100 -100 -100 -100 -100 -100 -100 -100 -100 -100 -100 -100 -100 -100 -100 
-100 -100 -100 -100 -100 -100 -100 -100 -100 -100 -100 -100 -100 -100 -100 -100 -100 -100 -100 -100 -100 -100 -100 -100 -100 -100 
-100 -100 570.885232 571.446215 572.229393 573.024680 573.846725 574.810042 575.755294 576.596518 577.417439 578.363958 579.285462 580.091181 580.849883 581.692653 582.480994 583.136640 583.736677 584.416019 585.032814 585.501715 585.888487 586.308264 586.587641 -100 
-100 -100 569.364675 570.247088 571.241776 572.040786 572.777431 573.902154 574.942530 575.718442 576.416635 577.507333 578.520211 579.267473 579.911469 580.882508 581.745998 582.332556 582.812954 583.623211 584.322243 584.733960 585.020694 585.601897 586.013601 -100 
-100 -100 566.190670 568.015546 569.492279 570.206409 570.527096 572.195198 573.490663 574.061639 574.281091 575.886958 577.150643 577.713975 577.914405 579.352859 580.431364 580.814208 580.841111 582.126076 583.052872 583.280862 583.147978 584.254942 585.000238 -100 
-100 -100 561.744244 565.510907 567.635852 568.104032 567.188344 570.225696 571.936497 572.147500 571.065345 574.009424 575.682495 575.917688 574.916615 577.583268 579.025780 579.063397 577.875918 580.404416 581.708088 581.608891 580.294899 582.679891 583.914050 -100 
-100 -100 563.010248 565.065716 566.783705 567.641399 568.050734 569.860662 571.253836 571.832264 572.034527 573.717190 575.042375 575.593373 575.767461 577.278752 578.420707 578.800032 578.811489 580.176293 581.175915 581.416899 581.290810 582.500831 583.338224 -100 
-100 -100 562.795050 564.335068 565.906665 566.951336 567.766095 569.256787 570.531043 571.260478 571.821234 573.161381 574.345657 575.012826 575.503700 576.716494 577.758598 578.287948 578.642387 579.703115 580.596415 580.986850 581.200728 582.083107 582.748829 -100 
-100 -100 560.490760 562.704527 564.592333 565.596945 566.128084 567.992716 569.416872 570.000930 570.194418 571.916069 573.253971 573.768916 573.888393 575.491906 576.710323 577.121774 577.143537 578.574455 579.633240 579.916624 579.824824 581.064090 581.922001 -100 
-100 -100 556.660665 560.803940 563.274060 564.025129 563.364865 566.491856 568.269309 568.487591 567.358643 570.419836 572.135332 572.290887 571.104747 574.029382 575.630249 575.712918 574.501823 577.190993 578.615275 578.591313 577.340786 579.790807 581.077242 -100 
-100 -100 558.852830 561.090756 563.017784 564.067285 564.644184 566.552761 568.015145 568.629252 568.845781 570.586769 571.938390 572.461478 572.588106 574.203254 575.433835 575.855209 575.887229 577.334048 578.409300 578.706440 578.626813 579.879100 580.745667 -100 
-100 -100 559.494205 561.090066 562.747093 563.885537 564.793803 566.374505 567.725819 568.513197 569.116959 570.497607 571.709328 572.389146 572.889757 574.128437 575.195909 575.741364 576.110823 577.207928 578.137285 578.554281 578.790411 579.703781 580.390963 -100 
-100 -100 557.990668 560.154141 562.021032 563.029169 563.582477 565.533198 567.043600 567.701308 567.955112 569.708021 571.077319 571.637826 571.810497 573.372535 574.556493 574.947690 574.958872 576.397876 577.461625 577.737963 577.634232 578.908793 579.791265 -100 
-100 -100 554.920980 558.889644 561.255564 561.938575 561.216230 564.454739 566.328014 566.628735 565.577800 568.646438 570.389352 570.621037 569.576735 572.346337 573.853953 573.883235 572.631004 575.315286 576.722369 576.657608 575.337376 577.856666 579.178096 -100 
-100 -100 557.513186 559.659895 561.504461 562.493081 563.036065 564.991228 566.515245 567.189145 567.452962 569.200870 570.560505 571.111929 571.273873 572.817260 573.979876 574.351222 574.343829 575.763089 576.807797 577.067706 576.952230 578.221683 579.102713 -100 
-100 -100 558.558974 560.110358 561.713743 562.806059 563.688200 565.283475 566.669694 567.499461 568.133528 569.494397 570.678879 571.340561 571.823837 573.019885 574.040792 574.546812 574.881412 575.937234 576.826534 577.208669 577.419573 578.325245 579.011422 -100 
-100 -100 557.502200 559.638906 561.465241 562.429614 562.947493 564.897815 566.429814 567.131653 567.429917 569.101581 570.391229 570.890240 571.010258 572.541284 573.691789 574.056855 574.046972 575.425120 576.435944 576.676328 576.552201 577.802326 578.672693 -100 
-100 -100 554.932104 558.873072 561.194647 561.821005 561.033773 564.263358 566.145509 566.503418 565.574741 568.437494 570.038897 570.169899 569.028156 571.788806 573.273568 573.291369 572.054592 574.635418 575.972755 575.871641 574.545474 577.016139 578.315055 -100 
-100 -100 558.083077 560.191305 561.974823 562.891765 563.358840 565.251817 566.730292 567.387917 567.646077 569.271242 570.516873 570.979158 571.065795 572.561916 573.680392 574.016925 573.980670 575.331276 576.316071 576.534155 576.391722 577.627054 578.488565 -100 
-100 -100 559.771405 561.251871 562.758980 563.754685 564.538290 566.010894 567.286996 568.035005 568.599428 569.859196 570.950704 571.542390 571.966869 573.088607 574.039970 574.489064 574.773218 575.770977 576.605648 576.942596 577.116857 577.990409 578.656267 -100 
-100 -100 559.466813 561.459817 563.129941 563.971674 564.385186 566.126020 567.474805 568.047299 568.249071 569.810029 571.014024 571.470703 571.568838 572.981710 574.029776 574.320546 574.249535 575.570396 576.525720 576.717617 576.549154 577.761744 578.603758 -100 
-100 -100 557.779171 561.430111 563.503359 563.984925 563.148871 566.020968 567.641573 567.845826 566.828243 569.547720 571.058884 571.189808 570.128714 572.670129 574.009422 573.947046 572.647626 575.168663 576.442659 576.291040 574.908248 577.327423 578.577664 -100 
-100 -100 561.687313 563.458596 564.895130 565.591487 565.900572 567.466486 568.674544 569.194125 569.374100 570.837658 571.968070 572.425595 572.541855 573.883504 574.874456 575.175468 575.127013 576.377713 577.270212 577.457147 577.285463 578.396200 579.147830 -100 
-100 -100 564.472357 565.324295 566.279098 567.034862 567.717500 568.755404 569.706973 570.404212 571.022319 572.001696 572.902091 573.548639 574.104459 574.991831 575.779706 576.298083 576.719447 577.487693 578.150535 578.528483 578.788594 579.361212 579.771239 -100 
-100 -100 565.788608 566.324116 567.064520 567.804053 568.556040 569.431983 570.285005 571.036265 571.764940 572.608441 573.426150 574.135178 574.806923 575.570994 576.289141 576.882647 577.429323 578.065704 578.646247 579.084153 579.447513 579.855017 580.129652 -100 
-100 -100 -100 -100 -100 -100 -100 -100 -100 -100 -100 -100 -100 -100 -100 -100 -100 -100 -100 -100 -100 -100 -100 -100 -100 -100 
-100 -100 -100 -100 -100 -100 -100 -100 -100 -100 -100 -100 -100 -100 -100 -100 -100 -100 -100 -100 -100 -100 -100 -100 -100 -100 
-100 -100 -100 -100 -100 -100 -100 -100 -100 -100 -100 -100 -100 -100 -100 -100 -100 -100 -100 -100 -100 -100 -100 -100 -100 -100 
-100 -100 570.010458 570.634543 571.453440 572.243984 573.043981 574.045236 575.014189 575.846580 576.643688 577.626132 578.569375 579.365786 580.101663 580.977632 581.786745 582.433863 583.011780 583.723993 584.359791 584.817856 585.180896 585.633885 585.937539 -100 
-100 -100 568.077922 569.257824 570.373681 571.120376 571.688274 573.000540 574.121049 574.832598 575.358395 576.634369 577.726902 578.415447 578.900142 580.041699 580.977736 581.504371 581.824896 582.806232 583.576235 583.926226 584.053734 584.810454 585.316418 -100 
-100 -100 562.830536 566.404470 568.366872 568.778097 567.856850 570.791362 572.439106 572.674732 571.644041 574.514502 576.135736 576.396882 575.446554 578.048716 579.449888 579.521199 578.387368 580.845065 582.095475 582.013284 580.731743 583.021039 584.172984 -100 
-100 -100 547.720255 562.368711 566.092408 565.347974 555.270149 567.499047 570.499113 569.437151 559.174595 571.314660 574.294433 573.375688 563.921704 575.055739 577.683757 576.538440 566.820866 577.892380 580.392281 579.121820 569.357796 580.249543 582.878390 -100 
-100 -100 559.536193 563.391473 565.619797 566.165658 565.308842 568.408941 570.165515 570.393582 569.317828 572.289478 573.983264 574.216370 573.212027 575.912846 577.391681 577.447936 576.274797 578.838175 580.175695 580.096336 578.799965 581.218505 582.480997 -100 
-100 -100 560.948184 563.090953 564.903565 565.842049 566.319234 568.166994 569.585454 570.172668 570.373695 572.079208 573.411835 573.943040 574.089784 575.654573 576.844700 577.248573 577.272763 578.679532 579.717114 579.985781 579.882247 581.111994 581.963281 -100 
-100 -100 556.890828 561.003952 563.435162 564.149144 563.458121 566.565307 568.330166 568.540803 567.405616 570.456778 572.163541 572.314670 571.126536 574.044188 575.639659 575.719969 574.507199 577.191440 578.610395 578.582195 577.327645 579.771532 581.053595 -100 
-100 -100 541.858119 557.543884 561.730230 561.337959 551.837862 563.828395 566.826636 565.697985 555.034557 567.627990 570.674523 569.520039 558.948480 571.265515 574.198270 573.057840 562.939073 574.557178 577.250159 576.074923 566.415065 577.338082 580.016890 -100 
-100 -100 555.258713 559.395640 561.865328 562.623442 561.977220 565.126717 566.927878 567.166741 566.053363 569.124722 570.846380 571.006270 569.824820 572.753435 574.358874 574.445728 573.239995 575.940626 577.376618 577.361794 576.118649 578.576590 579.868134 -100 
-100 -100 557.655856 559.855853 561.753243 562.784380 563.353393 565.287523 566.778412 567.418166 567.656522 569.407388 570.771125 571.315334 571.467707 573.060066 574.271492 574.681583 574.707782 576.158614 577.236439 577.530130 577.443740 578.710666 579.587036 -100 
-100 -100 554.505280 558.487077 560.868143 561.564055 560.849320 564.084174 565.949180 566.240777 565.183964 568.256978 570.006422 570.243497 569.205169 571.985535 573.504758 573.544225 572.302124 575.001061 576.422997 576.371197 575.060613 577.583162 578.905424 -100 
-100 -100 540.739632 555.727875 559.714729 559.185780 549.297968 561.721873 564.872119 563.855601 553.400982 565.886765 568.972256 568.018262 558.271744 569.753555 572.466915 571.231845 560.990215 572.669096 575.344420 574.075062 564.034499 575.336385 578.101955 -100 
-100 -100 554.032131 557.994534 560.351187 561.025783 560.299209 563.540192 565.421173 565.732286 564.689600 567.757356 569.498306 569.729448 568.683763 571.445082 572.942350 572.962208 571.702186 574.380655 575.782899 575.714245 574.391437 576.909056 578.229879 -100 
-100 -100 556.745919 558.885994 560.720284 561.697285 562.230668 564.189254 565.724601 566.420236 566.709365 568.428125 569.762043 570.296029 570.444075 571.986104 573.146596 573.518128 573.513498 574.918384 575.952922 576.209348 576.094349 577.356145 578.232436 -100 
-100 -100 554.038591 557.984109 560.316720 560.959138 560.192028 563.445794 565.351137 565.728785 564.820023 567.712204 569.343289 569.500065 568.380726 571.162579 572.666916 572.702004 571.482117 574.084150 575.442713 575.360651 574.049376 576.527150 577.828921 -100 
-100 -100 540.801121 555.732804 559.662360 559.053845 548.993061 561.520505 564.723409 563.893407 554.282445 565.842120 568.654793 567.539038 557.479688 569.170009 571.913156 570.728486 560.787330 572.089703 574.655538 573.369433 563.462665 574.575283 577.292306 -100 
-100 -100 554.636073 558.550008 560.837801 561.432804 560.616157 563.811242 565.663074 565.998717 565.052796 567.895963 569.481210 569.601516 568.450297 571.196667 572.669250 572.677357 571.433188 574.008373 575.341738 575.238537 573.909757 576.372280 577.664592 -100 
-100 -100 558.007949 560.061061 561.791722 562.674778 563.120019 564.945665 566.368942 566.992402 567.230003 568.830464 570.062486 570.528256 570.626408 572.086551 573.175298 573.493665 573.445751 574.790586 575.770594 575.984298 575.835218 577.062680 577.916618 -100 
-100 -100 556.151164 559.870689 562.026596 562.572910 561.793762 564.744358 566.434837 566.683808 565.699293 568.461399 570.007929 570.155711 569.106983 571.677772 573.043602 572.992660 571.703399 574.255436 575.560878 575.428684 574.063635 576.513199 577.788897 -100 
-100 -100 544.308933 558.438378 562.048998 561.395918 551.961882 563.453530 566.282115 565.303324 555.741021 567.021127 569.740475 568.737724 559.418836 570.227904 572.705370 571.409359 561.348114 572.641700 575.149331 573.803321 563.765713 574.899608 577.576767 -100 
-100 -100 558.491413 561.940641 563.839646 564.250481 563.391801 566.141231 567.676836 567.884100 566.901275 569.541738 571.002532 571.163923 570.157855 572.632130 573.927284 573.897862 572.654324 575.111111 576.340173 576.213594 574.867323 577.188485 578.355200 -100 
-100 -100 563.265324 564.399031 565.465361 566.168599 566.689488 567.899326 568.923013 569.559094 570.016740 571.168857 572.143835 572.734262 573.136039 574.188242 575.042396 575.494667 575.750324 576.695510 577.433785 577.750965 577.849130 578.600932 579.106552 -100 
-100 -100 564.972634 565.565503 566.335825 567.067055 567.794721 568.702633 569.574983 570.316446 571.022578 571.899947 572.739034 573.440556 574.091358 574.887361 575.623843 576.206445 576.729707 577.400684 578.002315 578.430554 578.770152 579.211163 579.509981 -100 
-100 -100 -100 -100 -100 -100 -100 -100 -100 -100 -100 -100 -100 -100 -100 -100 -100 -100 -100 -100 -100 -100 -100 -100 -100 -100 
-100 -100 -100 -100 -100 -100 -100 -100 -100 -100 -100 -100 -100 -100 -100 -100 -100 -100 -100 -100 -100 -100 -100 -100 -100 -100 
-100 -100 -100 -100 -100 -100 -100 -100 -100 -100 -100 -100 -100 -100 -100 -100 -100 -100 -100 -100 -100 -100 -100 -100 -100 -100 
-100 -100 569.498215 570.062791 570.851871 571.654382 572.485310 573.459525 574.416320 575.268157 576.098017 577.052192 577.980311 578.792023 579.557594 580.409488 581.208821 581.875899 582.486177 583.173378 583.795969 584.269296 584.659589 585.082343 585.363612 -100 
-100 -100 567.973372 568.860060 569.861062 570.666909 571.411972 572.548088 573.600633 574.387272 575.093942 576.191955 577.211091 577.963598 578.613937 579.594696 580.470421 581.069734 581.561212 582.379013 583.083016 583.498282 583.787811 584.371998 584.785941 -100 
-100 -100 564.793391 566.623821 568.107521 568.827448 569.155293 570.835755 572.144507 572.726296 572.953110 574.565548 575.834733 576.401640 576.607088 578.056261 579.149066 579.546899 579.586433 580.878260 581.808636 582.038741 581.907259 583.017394 583.765821 -100 
-100 -100 560.347724 564.120427 566.251372 566.723236 565.812582 568.863059 570.588077 570.810070 569.734528 572.683820 574.359909 574.595697 573.597294 576.275224 577.733495 577.787779 576.614404 579.149230 580.455822 580.358217 579.045321 581.433958 582.671529 -100 
-100 -100 561.630464 563.688115 565.407947 566.267045 566.680615 568.501654 569.908052 570.497508 570.706328 572.391329 573.715114 574.263061 574.437655 575.958425 577.115066 577.509983 577.534718 578.907576 579.912189 580.156578 580.033327 581.247099 582.087284 -100 
-100 -100 561.439262 562.976192 564.544066 565.586790 566.404176 567.904016 569.190627 569.931393 570.498374 571.836899 573.013993 573.672619 574.160195 575.381019 576.436995 576.980508 577.347191 578.418037 579.319148 579.715262 579.933566 580.820136 581.488544 -100 
-100 -100 559.159615 561.364375 563.242379 564.240937 564.772393 566.645068 568.081714 568.678356 568.878447 570.593922 571.917995 572.417323 572.528045 574.140025 575.373150 575.797858 575.830706 577.273638 578.342698 578.633400 578.546937 579.791122 580.652034 -100 
-100 -100 555.346136 559.475802 561.931854 562.673948 562.012073 565.146470 566.936544 567.168513 566.047330 569.099294 570.797080 570.932538 569.733233 572.667991 574.284343 574.379020 573.177190 575.879316 577.314908 577.298607 576.053365 578.508891 579.798728 -100 
-100 -100 557.533798 559.760940 561.675742 562.717113 563.292430 565.206951 566.679928 567.305408 567.528185 569.263391 570.602198 571.110789 571.228793 572.850533 574.092495 574.523458 574.563631 576.020845 577.105391 577.409052 577.334279 578.591617 579.461465 -100 
-100 -100 558.164144 559.752715 561.400854 562.533196 563.440450 565.025922 566.385589 567.181830 567.791140 569.171006 570.377844 571.051845 571.549833 572.792489 573.866692 574.418501 574.794103 575.898643 576.834468 577.255844 577.495607 578.413775 579.104366 -100 
-100 -100 556.651944 558.809881 560.669950 561.673318 562.225913 564.180874 565.698286 566.363470 566.623064 568.379608 569.751283 570.313681 570.488903 572.053881 573.241294 573.635932 573.651071 575.095588 576.163612 576.441961 576.340081 577.620016 578.506646 -100 
-100 -100 553.577365 557.540987 559.901000 560.579869 559.856803 563.099439 564.979168 565.286952 564.242694 567.318218 569.068445 569.307407 568.269667 571.042414 572.552318 572.583774 571.334385 574.023846 575.434526 575.370495 574.050632 576.576240 577.902518 -100 
-100 -100 556.166013 558.308755 560.148566 561.133970 561.676708 563.635423 565.165225 565.845988 566.117441 567.874203 569.243570 569.804727 569.975127 571.524058 572.691068 573.066556 573.063765 574.488734 575.538076 575.800715 575.687459 576.961558 577.845899 -100 
-100 -100 557.212415 558.760133 560.359202 561.448752 562.330837 563.929087 565.320362 566.156560 566.798598 568.169614 569.365385 570.038190 570.531256 571.735638 572.764505 573.278257 573.620598 574.683914 575.580143 575.968409 576.184127 577.092646 577.779963 -100 
-100 -100 556.161115 558.293242 560.114647 561.075952 561.593539 563.546340 565.082731 565.790325 566.096379 567.779355 569.081672 569.592908 569.723459 571.265217 572.427695 572.804411 572.805794 574.193615 575.214013 575.464273 575.347828 576.598963 577.468177 -100 
-100 -100 553.598936 557.534012 559.849662 560.472405 559.684560 562.916370 564.802562 565.165725 564.244490 567.119601 568.734861 568.879207 567.749228 570.522269 572.021311 572.053505 570.830790 573.422967 574.771934 574.683563 573.367506 575.837434 577.133503 -100 
-100 -100 556.754575 558.857775 560.635678 561.549028 562.015499 563.910847 565.393712 566.057201 566.323529 567.960840 569.220409 569.696680 569.796549 571.305930 572.438718 572.790183 572.768709 574.132240 575.129650 575.360308 575.226847 576.462526 577.321998 -100 
-100 -100 558.448629 559.924525 561.426137 562.418118 563.201069 564.676465 565.957626 566.712226 567.285359 568.557088 569.662483 570.268499 570.706831 571.841932 572.807313 573.271248 573.570468 574.582087 575.429697 575.778603 575.960604 576.834796 577.499332 -100 
-100 -100 558.152256 560.139945 561.803764 562.641075 563.053548 564.797766 566.152335 566.731807 566.942312 568.515353 569.733546 570.205039 570.317485 571.743245 572.804713 573.110110 573.054510 574.389736 575.358032 575.561900 575.400416 576.612276 577.453046 -100 
-100 -100 556.471833 560.116589 562.182990 562.659799 561.822477 564.698686 566.325680 566.537033 565.527906 568.259548 569.784991 569.930888 568.884293 571.437795 572.789728 572.741451 571.457161 573.992521 575.279461 575.140284 573.765086 576.181602 577.429762 -100 
-100 -100 560.379844 562.146797 563.578408 564.271673 564.580797 566.150915 567.365350 567.892231 568.080834 569.555710 570.699194 571.170442 571.300111 572.653820 573.657224 573.971711 573.937292 575.201224 576.105580 576.303127 576.137835 577.247662 577.997680 -100 
-100 -100 563.162375 564.011958 564.964142 565.718812 566.402903 567.445202 568.403072 569.107752 569.734550 570.724391 571.636544 572.295442 572.863606 573.762936 574.563119 575.094355 575.528639 576.308798 576.981963 577.368406 577.633556 578.206858 578.616404 -100 
-100 -100 564.476842 565.011056 565.750182 566.489803 567.244048 568.124581 568.983914 569.742691 570.480049 571.333548 572.162270 572.882875 573.566382 574.342254 575.072532 575.678461 576.237327 576.884803 577.474768 577.920060 578.287901 578.696810 578.971536 -100 
-100 -100 -100 -100 -100 -100 -100 -100 -100 -100 -100 -100 -100 -100 -100 -100 -100 -100 -100 -100 -100 -100 -100 -100 -100 -100 
-100 -100 -100 -100 -100 -100 -100 -100 -100 -100 -100 -100 -100 -100 -100 -100 -100 -100 -100 -100 -100 -100 -100 -100 -100 -100 
-100 -100 -100 -100 -100 -100 -100 -100 -100 -100 -100 -100 -100 -100 -100 -100 -100 -100 -100 -100 -100 -100 -100 -100 -100 -100 
-100 -100 569.000760 569.527690 570.294008 571.100730 571.946197 572.904656 573.852610 574.715059 575.561097 576.498413 577.414931 578.233724 579.013659 579.852742 580.646531 581.326423 581.954523 582.628087 583.241385 583.722561 584.126097 584.532081 584.798998 -100 
-100 -100 567.685637 568.433417 569.365813 570.195659 571.009248 572.072937 573.090005 573.913532 574.691954 575.715985 576.694784 577.476015 578.190823 579.107855 579.954980 580.592769 581.154642 581.906046 582.574673 583.019935 583.371694 583.884577 584.249559 -100 
-100 -100 565.229305 566.497731 567.762702 568.590957 569.255343 570.590336 571.764399 572.482088 573.052036 574.316208 575.440448 576.120672 576.637245 577.774158 578.749925 579.280498 579.644407 580.615480 581.415376 581.762041 581.937175 582.719507 583.298551 -100 
-100 -100 562.503033 564.473266 566.093370 566.877897 567.238328 569.004329 570.374539 570.954009 571.160617 572.820159 574.122727 574.666044 574.837318 576.341646 577.482473 577.876743 577.901767 579.241303 580.209285 580.426577 580.276936 581.468563 582.289555 -100 
-100 -100 562.160220 563.623189 565.103204 566.070822 566.830563 568.293999 569.560898 570.297347 570.864176 572.184520 573.349965 574.013580 574.508749 575.703035 576.734629 577.269267 577.630425 578.669579 579.535535 579.902261 580.096299 580.968799 581.628419 -100 
-100 -100 561.492950 562.743192 564.164718 565.245727 566.192585 567.553263 568.777533 569.600524 570.316896 571.500419 572.587828 573.298267 573.913400 574.997520 575.989306 576.604542 577.109016 578.044186 578.873424 579.327892 579.669161 580.414853 580.986938 -100 
-100 -100 559.763032 561.334841 562.948469 564.037105 564.896860 566.429963 567.745362 568.510219 569.091657 570.420677 571.571265 572.189427 572.643974 573.898503 574.992518 575.556515 575.934487 577.033085 577.958816 578.369755 578.598502 579.503786 580.185306 -100 
-100 -100 557.707602 559.911085 561.799593 562.815336 563.367388 565.273895 566.746296 567.381202 567.615550 569.307391 570.599433 571.062723 571.142286 572.781480 574.041617 574.480267 574.519568 575.979641 577.061156 577.354807 577.266396 578.530725 579.405055 -100 
-100 -100 558.139483 559.732869 561.382135 562.512284 563.415058 564.990513 566.343505 567.138698 567.743912 569.092300 570.257060 570.884218 571.346066 572.610104 573.712931 574.283512 574.669022 575.780406 576.720015 577.142888 577.382841 578.300690 578.990881 -100 
-100 -100 558.224453 559.523649 561.022186 562.189398 563.223860 564.671998 565.972913 566.855906 567.618592 568.841231 569.956139 570.681481 571.307943 572.412639 573.422721 574.048462 574.564746 575.528377 576.387822 576.865740 577.228679 578.003678 578.596656 -100 
-100 -100 557.200380 558.754747 560.367401 561.472252 562.365709 563.968023 565.353794 566.177242 566.808399 568.189872 569.396576 570.075277 570.577995 571.809513 572.871404 573.414567 573.782819 574.873997 575.791697 576.191106 576.413087 577.341896 578.043077 -100 
-100 -100 555.786393 557.919205 559.752611 560.733637 561.272449 563.238921 564.775156 565.462313 565.741711 567.490675 568.852708 569.405582 569.569207 571.137553 572.325408 572.719548 572.733114 574.159577 575.206127 575.460608 575.336953 576.627858 577.523592 -100 
-100 -100 556.696775 558.240521 559.838304 560.929636 561.815282 563.418712 564.811951 565.645473 566.285830 567.673335 568.886212 569.571328 570.074322 571.292085 572.334255 572.858688 573.209416 574.281583 575.181500 575.566532 575.778042 576.699968 577.397781 -100 
-100 -100 557.227195 558.500619 559.965258 561.102194 562.118925 563.570746 564.888493 565.793763 566.576422 567.808751 568.935499 569.677713 570.309759 571.381417 572.347352 572.935686 573.419339 574.343330 575.165469 575.614454 575.957193 576.718560 577.304504 -100 
-100 -100 556.663921 558.207883 559.798782 560.877735 561.748191 563.332941 564.714318 565.546109 566.184440 567.538293 568.717281 569.378204 569.863390 571.061340 572.087522 572.604004 572.948787 573.996564 574.877657 575.257972 575.469832 576.367788 577.047366 -100 
-100 -100 555.751848 557.879753 559.690265 560.638178 561.140698 563.062947 564.569394 565.248418 565.526506 567.205798 568.504852 569.014444 569.145280 570.671960 571.824522 572.199032 572.200843 573.573448 574.580136 574.822778 574.702241 575.941992 576.803275 -100 
-100 -100 557.246959 558.764648 560.314269 561.346035 562.165035 563.692507 565.019148 565.804050 566.400505 567.711732 568.851724 569.480161 569.936527 571.105365 572.104961 572.598771 572.922987 573.949217 574.809973 575.173062 575.369070 576.250681 576.919566 -100 
-100 -100 558.432097 559.643921 561.018031 562.058286 562.972615 564.304236 565.509389 566.323630 567.027283 568.172130 569.219736 569.899999 570.478736 571.490365 572.400912 572.944801 573.389356 574.268589 575.048527 575.464334 575.776984 576.500985 577.061053 -100 
-100 -100 558.599412 560.024208 561.464190 562.404888 563.141293 564.547875 565.764306 566.469853 567.007121 568.255599 569.346673 569.947485 570.382728 571.504059 572.458436 572.919819 573.218537 574.217654 575.049501 575.388155 575.559885 576.411766 577.059196 -100 
-100 -100 558.483014 560.404331 561.983095 562.748288 563.096344 564.771271 566.062367 566.595710 566.768677 568.319210 569.518010 569.977337 570.076257 571.503416 572.567024 572.885179 572.842129 574.157451 575.103900 575.301481 575.135354 576.305749 577.114176 -100 
-100 -100 560.751036 561.983117 563.206338 563.998092 564.619123 565.866385 566.952890 567.600902 568.105052 569.266601 570.288093 570.879140 571.317761 572.379734 573.283965 573.747251 574.054386 574.994948 575.771136 576.096947 576.253651 577.017876 577.586408 -100 
-100 -100 562.849250 563.567457 564.454523 565.230368 565.977159 566.951501 567.875297 568.612590 569.306192 570.233035 571.115205 571.808774 572.445510 573.291028 574.072605 574.651325 575.163858 575.880155 576.520661 576.941933 577.273236 577.769472 578.125148 -100 
-100 -100 563.967552 564.466426 565.183990 565.926895 566.693974 567.559448 568.410122 569.178522 569.932177 570.774088 571.597449 572.330465 573.033379 573.803130 574.534680 575.159563 575.741267 576.378049 576.960965 577.416319 577.798326 578.188016 578.446083 -100 
-100 -100 -100 -100 -100 -100 -100 -100 -100 -100 -100 -100 -100 -100 -100 -100 -100 -100 -100 -100 -100 -100 -100 -100 -100 -100 
-100 -100 -100 -100 -100 -100 -100 -100 -100 -100 -100 -100 -100 -100 -100 -100 -100 -100 -100 -100 -100 -100 -100 -100 -100 -100 
-100 -100 -100 -100 -100 -100 -100 -100 -100 -100 -100 -100 -100 -100 -100 -100 -100 -100 -100 -100 -100 -100 -100 -100 -100 -100 
-100 -100 568.345968 568.905880 569.690264 570.490328 571.320603 572.294090 573.250653 574.102549 574.931400 575.882098 576.805638 577.612940 578.376186 579.230001 580.034107 580.707006 581.321989 582.010130 582.631346 583.102532 583.491696 583.916457 584.199727 -100 
-100 -100 566.839533 567.715435 568.707442 569.509702 570.254646 571.388191 572.439515 573.226663 573.932952 575.024848 576.036372 576.781282 577.426731 578.411194 579.294413 579.902562 580.401160 581.216980 581.915601 582.324302 582.608888 583.197774 583.616012 -100 
-100 -100 563.704343 565.504651 566.968818 567.683805 568.015732 569.687296 570.992324 571.576815 571.807607 573.406095 574.660401 575.211975 575.404273 576.863654 577.970518 578.384564 578.439874 579.720063 580.635579 580.848369 580.699157 581.824981 582.584284 -100 
-100 -100 559.332279 563.031943 565.128079 565.595035 564.703222 567.728435 569.446418 569.676735 568.620615 571.537764 573.187647 573.396186 572.364162 575.069399 576.550491 576.630982 575.495764 577.995234 579.274727 579.145017 577.781933 580.217330 581.476884 -100 
-100 -100 560.569540 562.591430 564.284605 565.132846 565.547645 567.361788 568.769831 569.368742 569.585325 571.249806 572.547258 573.068360 573.221530 574.751622 575.923202 576.334049 576.373273 577.733957 578.722796 578.947842 578.805078 580.035927 580.888654 -100 
-100 -100 560.368892 561.879144 563.420249 564.445169 565.255111 566.758909 568.058826 568.819443 569.399710 570.711855 571.851703 572.473157 572.933169 574.161512 575.231275 575.784400 576.155342 577.224472 578.118199 578.501550 578.708594 579.605683 580.283621 -100 
-100 -100 558.123572 560.283978 562.121966 563.090922 563.604100 565.494403 566.962065 567.604906 567.852228 569.505980 570.761632 571.194508 571.245025 572.888204 574.148430 574.581876 574.610867 576.060812 577.126435 577.399488 577.289817 578.557615 579.434941 -100 
-100 -100 554.378935 558.417457 560.814365 561.512725 560.808505 563.986407 565.827228 566.142994 565.160476 568.058022 569.644686 569.674279 568.333790 571.375277 573.044506 573.147780 571.923770 574.651257 576.086143 576.038174 574.726848 577.248658 578.569465 -100 
-100 -100 556.497345 558.679716 560.553256 561.562583 562.117742 564.051629 565.558771 566.233409 566.505077 568.178185 569.447653 569.888458 569.945362 571.599015 572.868868 573.308709 573.344355 574.806856 575.885426 576.168690 576.068608 577.349411 578.236120 -100 
-100 -100 557.091624 558.653200 560.271075 561.378524 562.272102 563.868232 565.250263 566.074795 566.703355 568.054347 569.219509 569.851579 570.318358 571.571712 572.662813 573.225385 573.604418 574.703744 575.626728 576.029072 576.252596 577.182376 577.884010 -100 
-100 -100 555.580623 557.705401 559.533059 560.508854 561.041864 563.012626 564.553225 565.246800 565.530888 567.256049 568.589450 569.112692 569.253862 570.840270 572.051696 572.466047 572.495851 573.922664 574.965745 575.212701 575.079059 576.383290 577.287377 -100 
-100 -100 552.534626 556.437314 558.756325 559.399679 558.634487 561.915350 563.826634 564.174500 563.191571 566.201526 567.903849 568.093629 566.986608 569.822970 571.373807 571.438339 570.229361 572.875337 574.246823 574.131403 572.730725 575.327843 576.687095 -100 
-100 -100 555.060314 557.177207 558.993936 559.959608 560.486079 562.456520 564.001311 564.700960 564.992713 566.728878 568.076986 568.616339 568.765500 570.337909 571.528221 571.924212 571.937654 573.344892 574.370187 574.603696 574.460356 575.756543 576.656194 -100 
-100 -100 556.060191 557.601945 559.194716 560.279663 561.158853 562.754833 564.144524 564.979629 565.621546 566.996369 568.196227 568.872427 569.369394 570.581193 571.620075 572.146080 572.497868 573.553104 574.436637 574.812704 575.019836 575.931365 576.621826 -100 
-100 -100 554.972881 557.113469 558.942547 559.913513 560.441782 562.377702 563.895231 564.580051 564.862156 566.576067 567.908514 568.447108 568.604712 570.140731 571.303747 571.692438 571.709832 573.086414 574.096691 574.344169 574.230724 575.475139 576.339742 -100 
-100 -100 552.376696 556.337860 558.672243 559.318406 558.568451 561.755311 563.605252 563.921086 562.922739 565.883943 567.556635 567.750977 566.686977 569.423423 570.914098 570.964561 569.781766 572.342737 573.677843 573.592963 572.294999 574.743539 576.028570 -100 
-100 -100 555.546671 557.661821 559.451445 560.377635 560.856298 562.733645 564.194263 564.830427 565.070222 566.742997 568.039105 568.548115 568.679452 570.188608 571.327898 571.696927 571.696764 573.053899 574.046171 574.279569 574.152429 575.378303 576.230259 -100 
-100 -100 557.249305 558.729966 560.236170 561.231542 562.015529 563.485029 564.754791 565.493824 566.055558 567.345852 568.472683 569.094131 569.545079 570.700157 571.688315 572.176622 572.497191 573.511180 574.357415 574.710241 574.897191 575.761570 576.418179 -100 
-100 -100 556.953952 558.944886 560.609014 561.442472 561.848304 563.594790 564.941938 565.503360 565.692430 567.291154 568.527451 568.997201 569.097308 570.570893 571.677724 572.023240 572.004014 573.338197 574.302041 574.515507 574.371149 575.558046 576.383147 -100 
-100 -100 555.267971 558.919429 560.984496 561.450663 560.591099 563.484935 565.107821 565.289789 564.219351 567.014548 568.564135 568.687585 567.568631 570.231850 571.655996 571.664881 570.444753 572.957784 574.235302 574.118276 572.801529 575.150249 576.368377 -100 
-100 -100 559.183313 560.951857 562.381521 563.068681 563.369512 564.944153 566.155991 566.669197 566.838871 568.336865 569.493997 569.959212 570.073877 571.476106 572.526038 572.880434 572.880527 574.144675 575.047645 575.255822 575.107956 576.193396 576.928045 -100 
-100 -100 561.968996 562.818437 563.769118 564.521088 565.202692 566.245982 567.203102 567.904129 568.528162 569.527594 570.448593 571.111228 571.684028 572.607348 573.434986 573.991475 574.445899 575.232809 575.908245 576.298878 576.567643 577.133062 577.536487 -100 
-100 -100 563.284123 563.817872 564.555921 565.294238 566.047746 566.928913 567.788768 568.547758 569.286944 570.147014 570.983318 571.710893 572.403522 573.195955 573.945632 574.570003 575.143480 575.798642 576.392125 576.839742 577.208217 577.613886 577.885813 -100 
-100 -100 -100 -100 -100 -100 -100 -100 -100 -100 -100 -100 -100 -100 -100 -100 -100 -100 -100 -100 -100 -100 -100 -100 -100 -100 
-100 -100 -100 -100 -100 -100 -100 -100 -100 -100 -100 -100 -100 -100 -100 -100 -100 -100 -100 -100 -100 -100 -100 -100 -100 -100 
-100 -100 -100 -100 -100 -100 -100 -100 -100 -100 -100 -100 -100 -100 -100 -100 -100 -100 -100 -100 -100 -100 -100 -100 -100 -100 
-100 -100 567.691869 568.308212 569.119924 569.907315 570.707450 571.708599 572.678324 573.511792 574.307841 575.284577 576.220150 577.008873 577.740336 578.619342 579.436388 580.093580 580.680466 581.395802 582.031403 582.487809 582.850090 583.307549 583.615153 -100 
-100 -100 565.793782 566.952940 568.053807 568.795712 569.365775 570.673701 571.793009 572.506645 573.033341 574.298074 575.377546 576.052587 576.527236 577.675839 578.624597 579.166648 579.501582 580.479738 581.242519 581.582865 581.700997 582.468839 582.983481 -100 
-100 -100 560.651521 564.148469 566.073630 566.479552 565.578087 568.486915 570.127066 570.370342 569.357328 572.193441 573.787006 574.018692 573.033123 575.664105 577.091736 577.194137 576.103280 578.527367 579.750999 579.636148 578.303406 580.642108 581.818985 -100 
-100 -100 545.878635 560.190264 563.830360 563.088626 553.148754 565.230451 568.207698 567.171619 557.038955 569.027787 571.949749 570.969307 561.348266 572.636809 575.318157 574.235720 564.724140 575.596332 578.032629 576.683542 566.639850 577.807183 580.499067 -100 
-100 -100 557.411778 561.179303 563.356597 563.885833 563.042901 566.120303 567.878216 568.125679 567.075205 570.001047 571.647566 571.831784 570.777621 573.505649 575.011588 575.097485 573.964368 576.492936 577.801963 577.686606 576.336472 578.806966 580.096444 -100 
-100 -100 558.787331 560.877376 562.641584 563.548458 564.012062 565.867146 567.309298 567.933521 568.165743 569.819462 571.087316 571.553774 571.646442 573.229259 574.442492 574.860926 574.891812 576.296368 577.323180 577.570626 577.443873 578.697588 579.566972 -100 
-100 -100 554.822690 558.828266 561.182155 561.839292 561.100152 564.252917 566.076842 566.382692 565.392444 568.275795 569.851056 569.875697 568.530711 571.553897 573.204897 573.295901 572.062015 574.771719 576.188396 576.124821 574.801078 577.316290 578.633780 -100 
-100 -100 540.146933 555.435123 559.485589 558.995047 549.279576 561.485494 564.596385 563.685351 553.825740 565.590301 568.370878 566.968621 555.671444 568.652883 571.731896 570.594434 560.316949 572.097410 574.801521 573.540702 563.497300 574.805375 577.571329 -100 
-100 -100 553.194526 557.222740 559.612020 560.308425 559.610068 562.807600 564.672417 565.011086 564.045791 566.948930 568.537914 568.569699 567.230129 570.265453 571.927173 572.024164 570.795380 573.517826 574.946624 574.891196 573.574838 576.103826 577.431496 -100 
-100 -100 555.498698 557.645203 559.487019 560.472579 561.013295 562.967544 564.496918 565.187555 565.468791 567.162677 568.455020 568.927501 569.018853 570.635956 571.874961 572.300021 572.329990 573.771152 574.827678 575.087929 574.967683 576.261534 577.159037 -100 
-100 -100 552.366856 556.270314 558.589150 559.231973 558.465586 561.742516 563.650727 563.997239 563.010371 566.003716 567.683541 567.849004 566.724279 569.568391 571.132094 571.206043 570.003139 572.654658 574.030279 573.917269 572.518223 575.117470 576.478302 -100 
-100 -100 538.805010 553.528107 557.421152 556.809561 546.700648 559.336485 562.561652 561.645953 551.540218 563.671833 566.644183 565.573234 555.451914 567.297935 570.112109 568.952479 558.929592 570.381878 572.968316 571.571399 561.086047 572.817836 575.679034 -100 
-100 -100 551.829134 555.726631 558.037866 558.673673 557.902393 561.179041 563.089874 563.440253 562.460003 565.467155 567.166796 567.355317 566.245616 569.074215 570.615902 570.672979 569.456242 572.087630 573.445305 573.319708 571.911984 574.502226 575.857739 -100 
-100 -100 554.436456 556.564484 558.387004 559.355797 559.884360 561.839144 563.372483 564.067294 564.356755 566.084060 567.426302 567.966916 568.121169 569.675726 570.852602 571.244869 571.259255 572.647741 573.661276 573.897653 573.766293 575.036252 575.918981 -100 
-100 -100 551.651908 555.620299 557.968144 558.631408 557.900791 561.109010 562.978858 563.311232 562.328031 565.309470 567.001132 567.210919 566.159699 568.908490 570.409904 570.468786 569.292788 571.860639 573.200429 573.117098 571.820659 574.278246 575.570328 -100 
-100 -100 538.282768 553.331598 557.304291 556.757131 546.922322 559.213895 562.332959 561.382738 551.321452 563.350213 566.304112 565.304113 555.565483 566.984656 569.690859 568.553570 558.825031 569.931815 572.459153 571.189488 561.396448 572.390538 575.078526 -100 
-100 -100 552.213920 556.156919 558.466895 559.088294 558.311075 561.459362 563.270993 563.554571 562.530096 565.471149 567.128318 567.311377 566.237136 568.960572 570.440124 570.481886 569.290954 571.840410 573.163651 573.068890 571.761440 574.197902 575.475214 -100 
-100 -100 555.611089 557.673108 559.411436 560.300418 560.748667 562.565149 563.971668 564.570176 564.784690 566.425384 567.697321 568.190677 568.309750 569.806300 570.934516 571.295214 571.286805 572.633362 573.612626 573.836117 573.700544 574.907479 575.746942 -100 
-100 -100 553.755102 557.482660 559.638743 560.175756 559.374519 562.340537 564.023598 564.238914 563.191874 566.029407 567.614959 567.753800 566.644862 569.338945 570.791346 570.812434 569.599615 572.133647 573.432378 573.325564 572.020407 574.397557 575.640313 -100 
-100 -100 541.877986 556.044558 559.654056 558.970859 549.404435 561.020541 563.854056 562.797309 552.874979 564.524682 567.315956 566.235090 556.422909 567.792492 570.440907 569.264435 559.459646 570.565878 573.046541 571.772732 562.103624 572.853555 575.446759 -100 
-100 -100 556.098941 559.553301 561.448653 561.846436 560.963185 563.731745 565.266968 565.447391 564.406390 567.117952 568.610853 568.756759 567.686382 570.285778 571.669909 571.712725 570.543568 572.984532 574.210675 574.110545 572.824704 575.074465 576.208325 -100 
-100 -100 560.880556 562.013833 563.077165 563.775369 564.291204 565.504795 566.529362 567.160835 567.613437 568.787628 569.781552 570.380552 570.788683 571.887374 572.789929 573.285925 573.577652 574.533437 575.276764 575.603146 575.711214 576.446767 576.941292 -100 
-100 -100 562.588473 563.180207 563.948347 564.677296 565.403985 566.314027 567.188946 567.932890 568.644310 569.535767 570.390773 571.107196 571.775815 572.602100 573.372644 573.987416 574.536490 575.221444 575.830251 576.263468 576.605026 577.040555 577.334731 -100 
-100 -100 -100 -100 -100 -100 -100 -100 -100 -100 -100 -100 -100 -100 -100 -100 -100 -100 -100 -100 -100 -100 -100 -100 -100 -100 
-100 -100 -100 -100 -100 -100 -100 -100 -100 -100 -100 -100 -100 -100 -100 -100 -100 -100 -100 -100 -100 -100 -100 -100 -100 -100 
-100 -100 -100 -100 -100 -100 -100 -100 -100 -100 -100 -100 -100 -100 -100 -100 -100 -100 -100 -100 -100 -100 -100 -100 -100 -100 
-100 -100 567.373578 567.928519 568.706220 569.500115 570.324680 571.291760 572.241542 573.086623 573.907887 574.849359 575.762642 576.559546 577.312883 578.157608 578.953727 579.620355 580.231855 580.919901 581.543036 582.016573 582.407542 582.833429 583.117295 -100 
-100 -100 565.880492 566.749069 567.732258 568.527436 569.266440 570.392744 571.436638 572.216955 572.915696 573.997493 574.997614 575.731074 576.365616 577.339880 578.213722 578.814025 579.308053 580.124150 580.825530 581.237235 581.523899 582.113983 582.532922 -100 
-100 -100 562.768408 564.556614 566.008022 566.714418 567.040308 568.703051 569.999713 570.577856 570.801781 572.388705 573.629728 574.168227 574.348057 575.795393 576.890412 577.293617 577.341994 578.623140 579.542762 579.759468 579.612552 580.739543 581.499769 -100 
-100 -100 558.419151 562.101494 564.180507 564.636988 563.739070 566.754025 568.463648 568.689242 567.628111 570.532692 572.167940 572.362311 571.316558 574.007841 575.474395 575.540728 574.395457 576.895988 578.179984 578.054353 576.693670 579.129932 580.390183 -100 
-100 -100 559.661271 561.667289 563.342342 564.177485 564.583873 566.389710 567.792394 568.389057 568.602066 570.256028 571.540169 572.047928 572.187362 573.701942 574.857041 575.252469 575.280723 576.638810 577.628717 577.855361 577.713684 578.945114 579.798320 -100 
-100 -100 559.463879 560.958515 562.479950 563.488798 564.288298 565.786309 567.085291 567.847990 568.427816 569.731402 570.859614 571.469674 571.917024 573.127991 574.178851 574.715105 575.073650 576.135910 577.025906 577.406862 577.612469 578.509645 579.188200 -100 
-100 -100 557.228085 559.369598 561.184235 562.133643 562.634593 564.521344 565.992817 566.643503 566.895027 568.540389 569.785046 570.208929 570.248986 571.871962 573.109869 573.524303 573.539036 574.978416 576.035818 576.302278 576.188198 577.455765 578.334168 -100 
-100 -100 553.493552 557.509108 559.879067 560.555325 559.837582 563.013145 564.860573 565.188384 564.214465 567.102240 568.677392 568.699914 567.351697 570.370511 572.015112 572.098141 570.858736 573.573329 574.997066 574.939481 573.621362 576.142904 577.465128 -100 
-100 -100 555.605462 557.768298 559.617062 560.605493 561.147565 563.077888 564.589505 565.273129 565.550510 567.216416 568.475780 568.908831 568.956621 570.591356 571.840029 572.261488 572.282161 573.731591 574.798476 575.071632 574.964609 576.244066 577.131528 -100 
-100 -100 556.191204 557.736220 559.332386 560.421350 561.302735 562.893325 564.276178 565.105128 565.735765 567.080568 568.236526 568.859963 569.316954 570.555597 571.630321 572.177805 572.543520 573.630588 574.542220 574.934466 575.150944 576.078879 576.781010 -100 
-100 -100 554.675494 556.783567 558.590772 559.550251 560.072226 562.035685 563.574315 564.269464 564.553786 566.271949 567.595839 568.110069 568.241976 569.816810 571.015742 571.418178 571.436580 572.852094 573.884212 574.120662 573.979247 575.282049 576.187218 -100 
-100 -100 551.619959 555.505260 557.805437 558.435384 557.661477 560.934225 562.841867 563.190126 562.207251 565.209175 566.901816 567.083145 565.968230 568.795357 570.336550 570.391841 569.173566 571.809336 573.170359 573.044306 571.635304 574.231824 575.592681 -100 
-100 -100 554.113776 556.220013 558.024795 558.981800 559.502125 561.466231 563.007165 563.705905 563.996566 565.726679 567.067528 567.600617 567.743858 569.309223 570.492083 570.880817 570.886814 572.285669 573.302159 573.527013 573.377097 574.671824 575.572045 -100 
-100 -100 555.074162 556.613138 558.202634 559.285141 560.161810 561.753646 563.140076 563.973952 564.614796 565.985865 567.181561 567.854631 568.348270 569.554747 570.587673 571.107899 571.453807 572.502369 573.379075 573.748781 573.950965 574.860163 575.550118 -100 
-100 -100 553.949815 556.094670 557.928578 558.903498 559.433417 561.366811 562.881718 563.565992 563.848259 565.560081 566.890978 567.429803 567.586918 569.118695 570.276962 570.661247 570.674251 572.045333 573.050264 573.293076 573.175646 574.416963 575.280373 -100 
-100 -100 551.326508 555.296666 557.641008 558.295399 557.550262 560.735338 562.583154 562.899464 561.902939 564.863119 566.536258 566.733892 565.672712 568.405930 569.893028 569.940792 568.755355 571.311583 572.642102 572.553544 571.252348 573.697084 574.980257 -100 
-100 -100 554.488466 556.610704 558.409093 559.342835 559.825854 561.702616 563.162068 563.798985 564.040777 565.714434 567.012905 567.526618 567.662387 569.171775 570.310361 570.679104 570.677813 572.031339 573.019451 573.249121 573.118612 574.340861 575.190729 -100 
-100 -100 556.191213 557.675707 559.187391 560.187919 560.974725 562.443751 563.712904 564.452820 565.016701 566.309169 567.439717 568.066880 568.523705 569.682384 570.673404 571.164457 571.485482 572.496322 573.338470 573.687104 573.870242 574.730944 575.385371 -100 
-100 -100 555.897217 557.889365 559.556192 560.392835 560.799716 562.544763 563.891900 564.454519 564.646217 566.247661 567.488510 567.965116 568.072896 569.552551 570.665130 571.016307 570.998377 572.328794 573.289161 573.498286 573.349972 574.532781 575.355424 -100 
-100 -100 554.210927 557.861865 559.927808 560.396050 559.536983 562.428219 564.050879 564.234269 563.167041 565.965087 567.519684 567.650881 566.541004 569.211694 570.643578 570.660725 569.443941 571.952283 573.225980 573.104533 571.784048 574.128311 575.343740 -100 
-100 -100 558.122320 559.889994 561.319431 562.007232 562.308145 563.880911 565.092053 565.606538 565.779236 567.280842 568.443541 568.916568 569.040194 570.450720 571.509166 571.872044 571.876654 573.138437 574.037456 574.241335 574.089777 575.171505 575.903900 -100 
-100 -100 560.903303 561.751859 562.701665 563.453125 564.134064 565.176168 566.133069 566.835494 567.462520 568.466139 569.393030 570.063225 570.644484 571.576113 572.411959 572.975970 573.434730 574.221282 574.894094 575.281322 575.546938 576.109542 576.511289 -100 
-100 -100 562.215478 562.748352 563.485245 564.222532 564.975087 565.855403 566.715332 567.475854 568.218090 569.082602 569.924894 570.659813 571.360529 572.161058 572.918548 573.549751 574.127441 574.783190 575.374890 575.819791 576.185589 576.588980 576.859572 -100 
-100 -100 -100 -100 -100 -100 -100 -100 -100 -100 -100 -100 -100 -100 -100 -100 -100 -100 -100 -100 -100 -100 -100 -100 -100 -100 
-100 -100 -100 -100 -100 -100 -100 -100 -100 -100 -100 -100 -100 -100 -100 -100 -100 -100 -100 -100 -100 -100 -100 -100 -100 -100 
-100 -100 -100 -100 -100 -100 -100 -100 -100 -100 -100 -100 -100 -100 -100 -100 -100 -100 -100 -100 -100 -100 -100 -100 -100 -100 
-100 -100 567.047520 567.563609 568.316351 569.111673 569.947076 570.893350 571.828327 572.678108 573.509976 574.429181 575.325409 576.123771 576.884356 577.705712 578.483780 579.151148 579.772472 580.446812 581.064968 581.551719 581.959516 582.367903 582.635891 -100 
-100 -100 565.765337 566.494996 567.407919 568.224590 569.028384 570.077304 571.079437 571.890487 572.655348 573.658659 574.614079 575.372339 576.065574 576.962501 577.790739 578.412058 578.964250 579.718215 580.394332 580.847148 581.204228 581.719572 582.085568 -100 
-100 -100 563.371475 564.604530 565.837921 566.650404 567.307441 568.621447 569.776966 570.483979 571.043799 572.281639 573.376727 574.029790 574.521202 575.634033 576.585095 577.091036 577.437853 578.416090 579.228557 579.586109 579.768343 580.552698 581.132427 -100 
-100 -100 560.713157 562.624436 564.199046 564.965133 565.323629 567.059744 568.409162 568.982876 569.187776 570.813923 572.081910 572.594944 572.738081 574.214288 575.323968 575.683820 575.679505 577.032482 578.017179 578.247214 578.106090 579.298288 580.119179 -100 
-100 -100 560.360953 561.779699 563.216264 564.158174 564.905289 566.348852 567.603850 568.338872 568.903078 570.198586 571.334160 571.970258 572.438134 573.600713 574.597501 575.097808 575.433353 576.472492 577.345138 577.717928 577.916058 578.789638 579.449753 -100 
-100 -100 559.692477 560.903340 562.279350 563.326472 564.253224 565.602585 566.826785 567.658524 568.378867 569.542296 570.603784 571.292276 571.884211 572.931187 573.882353 574.461812 574.940547 575.863648 576.687030 577.137539 577.476397 578.223131 578.796840 -100 
-100 -100 557.992930 559.513076 561.069340 562.113985 562.947891 564.476451 565.804518 566.594892 567.196396 568.500540 569.623531 570.227164 570.668183 571.874144 572.916765 573.440093 573.789385 574.866713 575.775527 576.172004 576.390449 577.297898 577.983110 -100 
-100 -100 555.978488 558.109395 559.927331 560.891019 561.412170 563.318897 564.812709 565.488379 565.764412 567.416490 568.675382 569.131758 569.213917 570.788406 571.987006 572.381353 572.390205 573.822992 574.880335 575.151357 575.044448 576.314134 577.194474 -100 
-100 -100 556.376697 557.917178 559.506571 560.589824 561.464562 563.035339 564.402431 565.225255 565.852926 567.178709 568.318209 568.933542 569.384705 570.602794 571.656678 572.188279 572.544026 573.628679 574.543778 574.944499 575.168600 576.086658 576.780317 -100 
-100 -100 556.434868 557.692769 559.141435 560.269116 561.279121 562.716538 564.020940 564.917276 565.688745 566.895811 567.989762 568.698956 569.308325 570.381293 571.356391 571.951538 572.441918 573.380945 574.216837 574.673305 575.021285 575.794529 576.389829 -100 
-100 -100 555.409607 556.918349 558.482286 559.553181 560.426891 562.012532 563.393606 564.223539 564.859820 566.223020 567.407347 568.067731 568.553058 569.760718 570.797086 571.317213 571.664423 572.732592 573.626584 574.002598 574.206896 575.136278 575.841585 -100 
-100 -100 553.994586 556.069509 557.853592 558.807294 559.334468 561.278757 562.805243 563.497749 563.786345 565.509993 566.846987 567.381923 567.530986 569.079963 570.248294 570.625344 570.622988 572.027634 573.050473 573.279300 573.132991 574.429929 575.332543 -100 
-100 -100 554.819943 556.332051 557.899927 558.973599 559.849222 561.437217 562.821385 563.655403 564.297444 565.668905 566.864325 567.536584 568.028687 569.231989 570.259039 570.769832 571.107157 572.162109 573.043051 573.408728 573.605022 574.527158 575.227983 -100 
-100 -100 555.253509 556.520092 557.977735 559.110883 560.124016 561.565898 562.876016 563.779812 564.562058 565.785302 566.902772 567.639737 568.267029 569.327225 570.280188 570.857321 571.330330 572.240858 573.048895 573.485093 573.818357 574.575815 575.160860 -100 
-100 -100 554.601634 556.160299 557.765610 558.856396 559.733423 561.310210 562.684457 563.516237 564.157439 565.504938 566.680343 567.344839 567.834331 569.020553 570.033603 570.541172 570.878901 571.914875 572.784729 573.156973 573.363394 574.254182 574.929731 -100 
-100 -100 553.621505 555.782177 557.621959 558.593343 559.112726 561.025009 562.523945 563.205962 563.493342 565.165417 566.464207 566.985633 567.132342 568.644356 569.783758 570.152902 570.152809 571.513347 572.509605 572.746963 572.624599 573.853466 574.708148 -100 
-100 -100 555.113781 556.652509 558.224887 559.275820 560.106870 561.630248 562.952528 563.739847 564.342692 565.653666 566.797970 567.438686 567.908320 569.074298 570.069852 570.563806 570.888183 571.905953 572.756964 573.113270 573.304423 574.177303 574.840476 -100 
-100 -100 556.309911 557.530989 558.917590 559.970039 560.891965 562.220975 563.423135 564.239351 564.948329 566.096698 567.151495 567.844467 568.436802 569.454750 570.370928 570.923019 571.372678 572.243988 573.012161 573.418378 573.723591 574.439257 574.994110 -100 
-100 -100 556.486885 557.912840 559.357906 560.307110 561.050344 562.451328 563.663560 564.371342 564.915176 566.167678 567.267120 567.882549 568.334970 569.467968 570.435579 570.915323 571.228255 572.214763 573.029449 573.355546 573.518702 574.360470 575.001925 -100 
-100 -100 556.374502 558.291286 559.870683 560.643543 561.001430 562.665063 563.949624 564.485988 564.668408 566.221364 567.428620 567.904555 568.024759 569.465261 570.546820 570.892567 570.876281 572.170033 573.093732 573.277523 573.104226 574.261887 575.063126 -100 
-100 -100 558.631384 559.859832 561.081661 561.876189 562.500648 563.741739 564.824551 565.475449 565.987046 567.154510 568.186235 568.793267 569.250985 570.329072 571.252010 571.738378 572.063441 572.994167 573.754794 574.068917 574.217768 574.972771 575.535837 -100 
-100 -100 560.717337 561.432902 562.317554 563.092673 563.839122 564.810551 565.733343 566.473808 567.174019 568.108914 569.002445 569.711055 570.364865 571.226820 572.025567 572.621804 573.146265 573.860349 574.492510 574.905510 575.230064 575.720043 576.072026 -100 
-100 -100 561.828418 562.325047 563.039786 563.780526 564.545964 565.409749 566.260676 567.032566 567.792739 568.643510 569.478605 570.226087 570.945000 571.730742 572.478159 573.117654 573.708933 574.346478 574.924712 575.374028 575.750459 576.135395 576.390689 -100 
-100 -100 -100 -100 -100 -100 -100 -100 -100 -100 -100 -100 -100 -100 -100 -100 -100 -100 -100 -100 -100 -100 -100 -100 -100 -100 
-100 -100 -100 -100 -100 -100 -100 -100 -100 -100 -100 -100 -100 -100 -100 -100 -100 -100 -100 -100 -100 -100 -100 -100 -100 -100 
-100 -100 -100 -100 -100 -100 -100 -100 -100 -100 -100 -100 -100 -100 -100 -100 -100 -100 -100 -100 -100 -100 -100 -100 -100 -100 
-100 -100 566.541313 567.088429 567.858015 568.646492 569.466046 570.423777 571.362869 572.198218 573.009453 573.937595 574.836413 575.618917 576.357023 577.183795 577.960540 578.609148 579.209556 579.899987 580.531835 581.015011 581.412637 581.839202 582.122047 -100 
-100 -100 565.079598 565.930610 566.899821 567.689808 568.426765 569.539537 570.569732 571.340961 572.031952 573.097382 574.080718 574.799385 575.418546 576.370465 577.218119 577.790966 578.265471 579.092438 579.812070 580.241514 580.540804 581.128473 581.543580 -100 
-100 -100 562.042852 563.781832 565.204146 565.907746 566.244534 567.878463 569.153586 569.725998 569.952546 571.512451 572.731112 573.255676 573.423450 574.837679 575.891688 576.243810 576.242107 577.564195 578.525425 578.778390 578.662308 579.773172 580.521202 -100 
-100 -100 557.815897 561.377455 563.404387 563.864277 563.015118 565.960289 567.636760 567.864928 566.837372 569.686927 571.292666 571.478325 570.435596 573.073359 574.480376 574.460559 573.183063 575.802537 577.160855 577.094539 575.807293 578.187390 579.421297 -100 
-100 -100 558.974083 560.924211 562.562264 563.388407 563.801867 565.577995 566.961554 567.557176 567.778760 569.411789 570.682550 571.188115 571.323096 572.796131 573.897568 574.231743 574.202208 575.594740 576.621950 576.882021 576.769584 577.983264 578.823165 -100 
-100 -100 558.749185 560.206951 561.695304 562.686052 563.476903 564.959557 566.249253 567.013283 567.599376 568.898072 570.030693 570.659971 571.120628 572.279742 573.269530 573.755965 574.081886 575.139746 576.036031 576.427766 576.642554 577.532918 578.205058 -100 
-100 -100 556.554552 558.637622 560.406043 561.329254 561.817307 563.690849 565.158212 565.818740 566.089851 567.732444 569.000026 569.490666 569.613882 571.121185 572.259250 572.618431 572.610177 574.020740 575.063204 575.328025 575.217939 576.475569 577.347370 -100 
-100 -100 552.918575 556.811129 559.112297 559.756570 559.028610 562.185629 564.030524 564.379509 563.457227 566.320035 567.929664 568.087068 567.006275 569.728848 571.209660 571.229796 569.989415 572.643094 574.037012 573.974293 572.668831 575.166824 576.478379 -100 
-100 -100 554.943083 557.046374 558.847224 559.807950 560.335419 562.250239 563.756005 564.448251 564.745301 566.410765 567.696567 568.200618 568.335481 569.856318 571.006962 571.375582 571.373594 572.789406 573.835331 574.100838 573.993574 575.262234 576.143330 -100 
-100 -100 555.497159 557.003316 558.563920 559.633303 560.504572 562.074038 563.442261 564.268393 564.903747 566.249870 567.419454 568.073162 568.554017 569.742638 570.759725 571.265534 571.604615 572.672736 573.572816 573.959829 574.174004 575.095307 575.793143 -100 
-100 -100 554.016087 556.065438 557.833426 558.785477 559.318193 561.238336 562.746312 563.430346 563.715140 565.427641 566.756912 567.292013 567.445533 568.972631 570.120545 570.482716 570.470727 571.879452 572.909631 573.146952 573.007986 574.302050 575.201869 -100 
-100 -100 551.045102 554.806033 557.053857 557.695592 556.991543 560.163310 562.019095 562.352693 561.377479 564.359732 566.052272 566.262585 565.210489 567.948340 569.427587 569.437471 568.175072 570.823527 572.192371 572.074583 570.680540 573.257905 574.609977 -100 
-100 -100 553.397911 555.456596 557.235297 558.195156 558.732895 560.657098 562.169047 562.857621 563.147460 564.864449 566.199461 566.741054 566.898339 568.424085 569.568099 569.925461 569.906879 571.304454 572.323109 572.551236 572.405079 573.692019 574.587334 -100 
-100 -100 554.245666 555.779381 557.366525 558.452891 559.333753 560.911671 562.288398 563.124762 563.771551 565.123994 566.303531 566.970979 567.461648 568.646231 569.654043 570.152371 570.481733 571.524622 572.399523 572.768736 572.970416 573.875266 574.562377 -100 
-100 -100 553.020466 555.196457 557.051375 558.039814 558.578785 560.507379 562.027007 562.737856 563.058368 564.722271 566.016808 566.541430 566.694568 568.204934 569.340370 569.704909 569.701803 571.068135 572.070755 572.312373 572.194674 573.430347 574.290741 -100 
-100 -100 550.286862 554.344671 556.733208 557.412173 556.689306 559.866459 561.728461 562.104894 561.232354 564.062678 565.670339 565.850281 564.797033 567.496973 568.958139 568.984824 567.777839 570.334997 571.664245 571.575386 570.278952 572.711950 573.990387 -100 
-100 -100 553.508381 555.666122 557.490364 558.441394 558.937028 560.813923 562.284329 562.954695 563.240553 564.868345 566.132118 566.634550 566.769767 568.260496 569.379983 569.733422 569.718971 571.064901 572.045619 572.269248 572.135415 573.352341 574.199997 -100 
-100 -100 555.251849 556.744930 558.267113 559.279938 560.077927 561.543895 562.817424 563.576404 564.161150 565.435444 566.550730 567.178625 567.641947 568.782706 569.755085 570.235663 570.550006 571.544882 572.370637 572.705338 572.878525 573.738105 574.393428 -100 
-100 -100 554.986837 556.970566 558.639512 559.493377 559.926368 561.650541 562.993336 563.578414 563.805307 565.378792 566.607166 567.102900 567.246887 568.685585 569.767629 570.113722 570.104624 571.400348 572.328512 572.511238 572.340679 573.531837 574.361212 -100 
-100 -100 553.330730 556.950726 559.013205 559.512619 558.728197 561.548699 563.153508 563.374540 562.400392 565.115773 566.647726 566.822917 565.825270 568.383226 569.762986 569.785069 568.619918 571.048967 572.270964 572.108503 570.738296 573.116835 574.348083 -100 
-100 -100 557.205679 558.960403 560.386724 561.087578 561.411986 562.962390 564.167120 564.701103 564.907399 566.385863 567.542047 568.038489 568.201079 569.574483 570.606920 570.968432 570.984117 572.212661 573.080754 573.258775 573.085477 574.176145 574.915565 -100 
-100 -100 559.961623 560.804693 561.751166 562.504735 563.190153 564.226264 565.182362 565.893552 566.532493 567.533559 568.461819 569.143089 569.737140 570.659575 571.485559 572.046668 572.504438 573.276995 573.933926 574.307343 574.563234 575.126189 575.529689 -100 
-100 -100 561.262407 561.791897 562.525222 563.260796 564.012751 564.890801 565.751320 566.516776 567.265189 568.132063 568.977941 569.719680 570.426542 571.225352 571.978979 572.607647 573.182310 573.830197 574.412384 574.848757 575.208756 575.610604 575.881202 -100 
-100 -100 -100 -100 -100 -100 -100 -100 -100 -100 -100 -100 -100 -100 -100 -100 -100 -100 -100 -100 -100 -100 -100 -100 -100 -100 
-100 -100 -100 -100 -100 -100 -100 -100 -100 -100 -100 -100 -100 -100 -100 -100 -100 -100 -100 -100 -100 -100 -100 -100 -100 -100 
-100 -100 -100 -100 -100 -100 -100 -100 -100 -100 -100 -100 -100 -100 -100 -100 -100 -100 -100 -100 -100 -100 -100 -100 -100 -100 
-100 -100 566.003008 566.605920 567.404176 568.182546 568.973902 569.957653 570.907595 571.722735 572.499675 573.450714 574.358549 575.119752 575.822593 576.668435 577.450288 578.074771 578.640592 579.359488 580.009507 580.482009 580.855676 581.313968 581.619838 -100 
-100 -100 564.164807 565.289593 566.366191 567.100441 567.669582 568.950154 570.043808 570.740854 571.254392 572.486040 573.532925 574.179755 574.626398 575.733277 576.634601 577.125962 577.419841 578.421175 579.216531 579.587845 579.730140 580.490808 580.998135 -100 
-100 -100 559.201924 562.570986 564.438791 564.846328 563.991693 566.821247 568.417064 568.653272 567.663809 570.429419 571.976262 572.182345 571.183683 573.744766 575.095647 575.094813 573.860390 576.408441 577.717247 577.672535 576.420365 578.702987 579.852623 -100 
-100 -100 544.997536 558.742126 562.252547 561.544931 551.942782 563.648698 566.538021 565.525411 555.636132 567.339395 570.184050 569.193997 559.669635 570.768230 573.326329 572.030142 561.796677 573.363898 575.993147 574.784013 565.118771 575.936854 578.552108 -100 
-100 -100 556.035451 559.662442 561.767467 562.286689 561.483610 564.480030 566.197740 566.446523 565.430229 568.295615 569.910187 570.088520 569.034903 571.677141 573.084374 573.049783 571.760333 574.401064 575.786664 575.735841 574.463390 576.874860 578.135009 -100 
-100 -100 557.325282 559.341512 561.045025 561.919852 562.370239 564.194132 565.618720 566.245837 566.491705 568.129398 569.399650 569.898776 570.024856 571.501619 572.603532 572.932829 572.901580 574.300274 575.337355 575.602815 575.494487 576.732499 577.590032 -100 
-100 -100 553.476462 557.337478 559.599786 560.208417 559.448429 562.572767 564.389343 564.717085 563.780335 566.634690 568.243913 568.408002 567.329111 570.023613 571.471416 571.465554 570.207074 572.847102 574.232431 574.165545 572.856445 575.345270 576.649849 -100 
-100 -100 539.304830 554.042221 557.928547 557.378676 547.678480 559.814500 562.919429 562.068538 552.483992 564.016215 566.843558 565.809450 556.105361 567.437411 570.091341 568.848657 558.730595 570.239012 572.870223 571.606159 561.664417 572.850279 575.588445 -100 
-100 -100 551.871443 555.752448 558.045992 558.690354 557.967910 561.132724 562.986963 563.345603 562.434231 565.312446 566.940994 567.119309 566.052734 568.762549 570.224709 570.229729 568.978084 571.622334 573.008912 572.939623 571.630356 574.131508 575.446553 -100 
-100 -100 554.079905 556.147458 557.922076 558.871371 559.396276 561.307674 562.810020 563.496496 563.787796 565.477526 566.787996 567.312340 567.457391 568.969930 570.104152 570.456467 570.440005 571.846005 572.880563 573.130389 573.006539 574.286834 575.176556 -100 
-100 -100 551.051281 554.805541 557.045040 557.680314 556.970106 560.129762 561.975024 562.302795 561.323558 564.295594 565.978651 566.182669 565.124977 567.851542 569.319332 569.320323 568.053156 570.702405 572.075918 571.965034 570.576905 573.152546 574.502273 -100 
-100 -100 537.998867 552.135484 555.894346 555.341224 545.712854 557.809060 560.898541 559.960642 549.935875 561.960847 564.923411 563.933755 554.210810 565.608152 568.277986 567.023914 556.824478 568.396959 571.008902 569.635025 559.245008 570.872443 573.709537 -100 
-100 -100 550.412384 554.180850 556.435877 557.082334 556.378893 559.543124 561.391931 561.723490 560.748162 563.721617 565.406993 565.614632 564.559691 567.286687 568.753985 568.753795 567.483102 570.122097 571.484626 571.365169 569.970563 572.538840 573.883934 -100 
-100 -100 552.769397 554.884919 556.700497 557.674744 558.212454 560.134274 561.645226 562.342318 562.646073 564.332949 565.644605 566.175844 566.328449 567.840780 568.973685 569.327912 569.311667 570.690485 571.699332 571.933099 571.800483 573.061196 573.938796 -100 
-100 -100 549.767719 553.819634 556.208053 556.894591 556.183564 559.371330 561.243276 561.629233 560.766390 563.607108 565.224198 565.411257 564.362595 567.064935 568.525868 568.549724 567.340690 569.903281 571.237852 571.150846 569.856117 572.299282 573.585774 -100 
-100 -100 535.942860 551.406388 555.486076 554.989748 545.250710 557.463230 560.599497 559.811237 550.480025 561.765739 564.545358 563.520923 553.880597 565.158238 567.809926 566.630399 556.823177 567.970727 570.499087 569.231427 559.483287 570.417974 573.093793 -100 
-100 -100 550.234501 554.268413 556.626542 557.276818 556.524834 559.661629 561.486930 561.836754 560.943774 563.748461 565.335133 565.501823 564.437760 567.120004 568.565231 568.579718 567.361268 569.900735 571.210856 571.104839 569.794198 572.217102 573.490055 -100 
-100 -100 553.733531 555.809590 557.562325 558.469220 558.936878 560.740582 562.151113 562.782976 563.042463 564.642262 565.886644 566.384088 566.521394 567.981950 569.077834 569.421659 569.403651 570.719750 571.670402 571.869094 571.714350 572.920467 573.761891 -100 
-100 -100 551.940623 555.637953 557.790769 558.359391 557.632814 560.526210 562.195695 562.458700 561.514468 564.262295 565.818422 566.000855 565.005546 567.578617 568.969615 568.987981 567.817827 570.262390 571.502175 571.346509 569.985379 572.394712 573.652995 -100 
-100 -100 540.214798 554.220653 557.809809 557.211964 548.083196 559.262407 562.033558 561.086120 551.698337 562.833022 565.544368 564.591634 555.437003 566.148307 568.654980 567.515471 558.067570 568.766418 571.127263 569.761328 559.844400 570.815992 573.456360 -100 
-100 -100 554.266772 557.683085 559.566439 559.989095 559.177240 561.872101 563.391366 563.615876 562.675447 565.306162 566.779457 566.975775 566.023729 568.508840 569.839312 569.886431 568.765945 571.120465 572.288771 572.140865 570.800147 573.083182 574.232995 -100 
-100 -100 558.988651 560.108814 561.162415 561.861222 562.385517 563.584859 564.608418 565.257570 565.736081 566.902224 567.897537 568.516826 568.952394 570.031146 570.917024 571.409917 571.703308 572.632761 573.349487 573.652560 573.742399 574.480198 574.978014 -100 
-100 -100 560.674070 561.258064 562.017062 562.739979 563.463806 564.369232 565.245935 565.999614 566.723072 567.618923 568.480383 569.208821 569.888921 570.712863 571.478065 572.089603 572.634318 573.306133 573.899422 574.318527 574.650065 575.082886 575.376885 -100 
-100 -100 -100 -100 -100 -100 -100 -100 -100 -100 -100 -100 -100 -100 -100 -100 -100 -100 -100 -100 -100 -100 -100 -100 -100 -100 
-100 -100 -100 -100 -100 -100 -100 -100 -100 -100 -100 -100 -100 -100 -100 -100 -100 -100 -100 -100 -100 -100 -100 -100 -100 -100 
-100 -100 -100 -100 -100 -100 -100 -100 -100 -100 -100 -100 -100 -100 -100 -100 -100 -100 -100 -100 -100 -100 -100 -100 -100 -100 
-100 -100 565.752838 566.301293 567.073043 567.863111 568.681384 569.633516 570.564534 571.390819 572.191705 573.107247 573.992217 574.760562 575.483976 576.294705 577.054716 577.688293 578.278466 578.965789 579.599741 580.086762 580.487178 580.914174 581.196508 -100 
-100 -100 564.296392 565.149217 566.121683 566.914876 567.651663 568.758024 569.779408 570.541766 571.222824 572.274822 573.243289 573.947168 574.551019 575.485375 576.313840 576.868885 577.331311 578.156336 578.880734 579.316619 579.620337 580.208217 580.622223 -100 
-100 -100 561.269544 563.010781 564.437704 565.147027 565.485668 567.111070 568.375871 568.940052 569.158057 570.703181 571.905567 572.414814 572.566753 573.961013 574.991666 575.321005 575.303314 576.625550 577.596004 577.859577 577.750685 578.860804 579.606435 -100 
-100 -100 557.056453 560.619508 562.650484 563.116862 562.271073 565.204812 566.869317 567.090252 566.056591 568.890992 570.480725 570.652144 569.594025 572.209895 573.590107 573.543094 572.245610 574.866424 576.235821 576.182102 574.903818 577.281505 578.511703 -100 
-100 -100 558.232706 560.180899 561.817657 562.644213 563.055994 564.821768 566.194711 566.783587 566.999741 568.622612 569.882981 570.379014 570.500990 571.952055 573.025823 573.332726 573.283471 574.672029 575.704119 575.971492 575.864156 577.076200 577.913453 -100 
-100 -100 558.030689 559.480707 560.959398 561.941947 562.724853 564.197337 565.478163 566.236643 566.819285 568.114122 569.244651 569.872741 570.325796 571.462268 572.422285 572.880734 573.185897 574.233294 575.126361 575.517953 575.732842 576.621803 577.292558 -100 
-100 -100 555.862463 557.930300 559.679903 560.586854 561.061467 562.923781 564.383350 565.039810 565.310128 566.954252 568.228065 568.727934 568.851587 570.332921 571.436304 571.764981 571.733727 573.128400 574.161257 574.419723 574.305537 575.561619 576.432911 -100 
-100 -100 552.247598 556.118747 558.394845 559.018037 558.273488 561.417872 563.254666 563.600086 562.678454 565.545149 567.165503 567.339337 566.266328 568.958760 570.401140 570.389676 569.126018 571.761084 573.141888 573.069492 571.757493 574.253929 575.565373 -100 
-100 -100 554.271935 556.356748 558.134331 559.074681 559.585533 561.486363 562.982128 563.669299 563.965475 565.632972 566.926010 567.440784 567.577968 569.075181 570.194031 570.535082 570.512223 571.911622 572.945684 573.202863 573.090084 574.356291 575.236421 -100 
-100 -100 554.822860 556.313797 557.855079 558.907771 559.764426 561.318054 562.673291 563.491921 564.123672 565.466782 566.636137 567.291562 567.768482 568.939042 569.932245 570.416166 570.738334 571.794367 572.686825 573.069618 573.281019 574.199085 574.894617 -100 
-100 -100 553.343327 555.377715 557.129116 558.069156 558.590851 560.492055 561.983007 562.657220 562.936286 564.639515 565.960853 566.490535 566.636003 568.147558 569.276980 569.621784 569.596658 570.997640 572.024840 572.262782 572.124512 573.414219 574.310053 -100 
-100 -100 550.371536 554.116247 556.348931 556.982623 556.271416 559.420719 561.255709 561.577607 560.595651 563.563532 565.243146 565.444490 564.383196 567.106554 568.570037 568.565344 567.292175 569.935652 571.304285 571.190084 569.799352 572.371065 573.717986 -100 
-100 -100 552.704347 554.750947 556.517278 557.469155 557.997827 559.901686 561.392888 562.067080 562.346744 564.050489 565.373672 565.906433 566.054951 567.568403 568.698966 569.043949 569.015938 570.408308 571.425254 571.654209 571.508801 572.792116 573.684204 -100 
-100 -100 553.528254 555.053076 556.630168 557.708570 558.579212 560.138039 561.493905 562.313542 562.947996 564.289829 565.461042 566.122126 566.605616 567.779709 568.775827 569.262996 569.583034 570.618812 571.488088 571.852799 572.051267 572.954550 573.641142 -100 
-100 -100 552.283755 554.451314 556.297064 557.278555 557.808240 559.717049 561.214568 561.907063 562.214577 563.870714 565.160782 565.682400 565.830460 567.331003 568.455476 568.809041 568.795889 570.152809 571.145507 571.376850 571.251619 572.487848 573.350521 -100 
-100 -100 549.533248 553.581195 555.959725 556.632173 555.901784 559.058532 560.898751 561.257675 560.373272 563.198595 564.804739 564.984466 563.928457 566.618459 568.068399 568.083787 566.865966 569.412219 570.728861 570.625837 569.318414 571.754035 573.036806 -100 
-100 -100 552.732113 554.879921 556.691927 557.632656 558.118320 559.980055 561.435783 562.095008 562.373560 563.997803 565.260248 565.762130 565.894484 567.376774 568.485809 568.828398 568.803169 570.138178 571.106945 571.318005 571.175123 572.392742 573.243331 -100 
-100 -100 554.455291 555.936583 557.442153 558.438938 559.224071 560.681414 561.950364 562.707627 563.291368 564.563160 565.675879 566.301616 566.761059 567.894162 568.857129 569.327546 569.631435 570.616256 571.432311 571.757490 571.924066 572.782952 573.439628 -100 
-100 -100 554.176461 556.144442 557.790915 558.622388 559.039420 560.761554 562.110154 562.703512 562.936253 564.507528 565.731525 566.223578 566.362676 567.793492 568.866814 569.203109 569.182999 570.469588 571.391125 571.566879 571.391330 572.581664 573.411801 -100 
-100 -100 552.508882 556.109847 558.146104 558.619258 557.816609 560.640318 562.257993 562.494106 561.531037 564.243824 565.770231 565.941329 564.939030 567.488810 568.860225 568.873139 567.697536 570.118302 571.335356 571.167369 569.792981 572.171120 573.403104 -100 
-100 -100 556.363920 558.103163 559.507017 560.185521 560.495402 562.047753 563.263657 563.811083 564.027053 565.505389 566.658051 567.151271 567.310032 568.676990 569.702170 570.055906 570.063557 571.285241 572.148380 572.321932 572.145437 573.235452 573.975206 -100 
-100 -100 559.102030 559.934013 560.863590 561.600339 562.274986 563.311017 564.274284 564.994870 565.640847 566.643394 567.570281 568.249516 568.840651 569.758421 570.578704 571.133512 571.584844 572.351802 573.004428 573.374256 573.627665 574.189730 574.593178 -100 
-100 -100 560.393023 560.913926 561.633781 562.355867 563.099046 563.975941 564.841103 565.613347 566.367187 567.236096 568.081725 568.822206 569.526835 570.322003 571.070897 571.694199 572.263387 572.906375 573.484597 573.917809 574.275638 574.676488 574.946831 -100 
-100 -100 -100 -100 -100 -100 -100 -100 -100 -100 -100 -100 -100 -100 -100 -100 -100 -100 -100 -100 -100 -100 -100 -100 -100 -100 
-100 -100 -100 -100 -100 -100 -100 -100 -100 -100 -100 -100 -100 -100 -100 -100 -100 -100 -100 -100 -100 -100 -100 -100 -100 -100 
-100 -100 -100 -100 -100 -100 -100 -100 -100 -100 -100 -100 -100 -100 -100 -100 -100 -100 -100 -100 -100 -100 -100 -100 -100 -100 
-100 -100 565.463138 565.982028 566.739615 567.539240 568.373196 569.307767 570.225910 571.057727 571.869354 572.762847 573.630798 574.400792 575.132421 575.922048 576.666797 577.304092 577.905218 578.574515 579.197853 579.693128 580.106938 580.515573 580.781950 -100 
-100 -100 564.191666 564.925413 565.846294 566.672376 567.478985 568.513121 569.495610 570.289264 571.035519 572.010112 572.934036 573.662286 574.325368 575.187001 575.976013 576.560306 577.087551 577.840529 578.528759 578.996893 579.364552 579.878659 580.240963 -100 
-100 -100 561.817795 563.056514 564.302532 565.134050 565.804123 567.093983 568.223372 568.915233 569.462444 570.664718 571.722586 572.343898 572.804546 573.875927 574.777088 575.232309 575.542442 576.529261 577.366773 577.752011 577.954406 578.732068 579.303073 -100 
-100 -100 559.187561 561.103469 562.691226 563.483343 563.868730 565.564320 566.880076 567.442831 567.647167 569.229291 570.456934 570.940013 571.054357 572.483153 573.533451 573.828418 573.769646 575.143587 576.163379 576.430467 576.320747 577.495884 578.302061 -100 
-100 -100 558.873971 560.288673 561.724716 562.674070 563.426368 564.842015 566.070864 566.794124 567.352187 568.621584 569.732422 570.349735 570.793471 571.909311 572.846319 573.286090 573.576477 574.615784 575.505586 575.899641 576.113780 576.979085 577.630119 -100 
-100 -100 558.257953 559.449239 560.803508 561.835118 562.748224 564.075176 565.280030 566.101631 566.816958 567.971447 569.029496 569.720607 570.302979 571.299340 572.185095 572.705245 573.141511 574.045678 574.864230 575.315923 575.655977 576.398861 576.968880 -100 
-100 -100 556.627076 558.103960 559.613914 560.622951 561.429992 562.935552 564.247547 565.031073 565.633118 566.941018 568.081933 568.718808 569.178731 570.315942 571.275522 571.733718 572.038690 573.082362 573.968839 574.350183 574.558217 575.463971 576.149193 -100 
-100 -100 554.676912 556.738355 558.490831 559.406737 559.893755 561.774881 563.252601 563.923322 564.204526 565.864999 567.154410 567.670717 567.810305 569.284292 570.380888 570.705973 570.672222 572.062024 573.087398 573.334202 573.208747 574.479740 575.362457 -100 
-100 -100 555.053895 556.543518 558.076689 559.115548 559.956505 561.498559 562.845612 563.659881 564.288271 565.619048 566.778765 567.430701 567.904875 569.058968 570.035595 570.508036 570.823202 571.872748 572.761538 573.143433 573.354502 574.269125 574.961881 -100 
-100 -100 555.095297 556.314670 557.719077 558.812984 559.795656 561.198669 562.475444 563.358169 564.125020 565.325131 566.419897 567.138422 567.746558 568.778203 569.700010 570.249516 570.706510 571.621591 572.442573 572.891692 573.235239 574.000971 574.590685 -100 
-100 -100 554.081220 555.548157 557.072950 558.123975 558.984293 560.522748 561.864154 562.676944 563.308054 564.646730 565.811778 566.463339 566.937145 568.110717 569.106126 569.589965 569.910871 570.965617 571.856551 572.238975 572.450488 573.365922 574.059260 -100 
-100 -100 552.682772 554.702509 556.447871 557.395413 557.930198 559.807040 561.280654 561.954515 562.244365 563.924058 565.227124 565.745146 565.882069 567.396965 568.529097 568.874726 568.849546 570.248078 571.275597 571.521154 571.395155 572.668024 573.552723 -100 
-100 -100 553.447710 554.924749 556.463379 557.526492 558.393393 559.930774 561.266855 562.073826 562.701377 564.040458 565.208600 565.864249 566.342000 567.518784 568.516615 569.001438 569.319638 570.366410 571.247145 571.619578 571.823032 572.733110 573.423879 -100 
-100 -100 553.822188 555.065906 556.501321 557.621707 558.618833 560.017412 561.281098 562.150431 562.909115 564.110471 565.211699 565.938462 566.554623 567.592906 568.520571 569.074481 569.528810 570.426049 571.223629 571.651193 571.978164 572.733013 573.317332 -100 
-100 -100 553.134201 554.670023 556.255073 557.336726 558.202263 559.731212 561.053696 561.844716 562.458175 563.792314 564.962263 565.626184 566.112054 567.275838 568.262750 568.746524 569.063595 570.080865 570.929371 571.276416 571.461866 572.360147 573.044770 -100 
-100 -100 552.130055 554.259745 556.076501 557.043142 557.563275 559.417362 560.860413 561.500561 561.759504 563.426422 564.727888 565.257267 565.409962 566.894653 568.004885 568.348651 568.325633 569.664298 570.632123 570.831274 570.671424 571.921350 572.793901 -100 
-100 -100 553.568232 555.081179 556.626704 557.660425 558.477402 559.963491 561.250379 562.012058 562.598585 563.904489 565.049402 565.694099 566.163774 567.310085 568.281381 568.752327 569.054956 570.050725 570.875563 571.201142 571.367577 572.248667 572.922758 -100 
-100 -100 554.720970 555.913648 557.263129 558.281625 559.177239 560.489179 561.682871 562.497106 563.205666 564.348397 565.398390 566.089586 566.677603 567.679337 568.574970 569.106652 569.536460 570.387538 571.134473 571.518922 571.808530 572.525210 573.084885 -100 
-100 -100 554.877844 556.262779 557.654284 558.550404 559.254250 560.658731 561.890570 562.622626 563.185275 564.428179 565.515693 566.125563 566.573090 567.688431 568.635745 569.096428 569.391106 570.358676 571.155948 571.465302 571.616402 572.458179 573.102529 -100 
-100 -100 554.756178 556.616489 558.129260 558.834531 559.137843 560.826397 562.151906 562.732592 562.953335 564.487575 565.676502 566.146133 566.265062 567.684068 568.744431 569.072623 569.040856 570.316209 571.224477 571.393546 571.208346 572.368072 573.172507 -100 
-100 -100 556.959095 558.147478 559.315876 560.056976 560.644480 561.897660 563.011607 563.697639 564.235866 565.397543 566.418388 567.019801 567.473412 568.536839 569.443426 569.914945 570.226249 571.142635 571.891050 572.194296 572.335218 573.090052 573.654618 -100 
-100 -100 558.999348 559.689493 560.536862 561.274878 561.997301 562.971203 563.911787 564.674290 565.390908 566.327139 567.216605 567.921565 568.571009 569.423552 570.210662 570.795033 571.307892 572.010860 572.633576 573.038671 573.357790 573.846319 574.198466 -100 
-100 -100 560.086990 560.565305 561.251758 561.964224 562.711330 563.573663 564.435159 565.221800 565.993524 566.847836 567.682010 568.427274 569.142483 569.921332 570.659649 571.289139 571.870321 572.498389 573.068543 573.511333 573.883327 574.266382 574.521250 -100 
-100 -100 -100 -100 -100 -100 -100 -100 -100 -100 -100 -100 -100 -100 -100 -100 -100 -100 -100 -100 -100 -100 -100 -100 -100 -100 
-100 -100 -100 -100 -100 -100 -100 -100 -100 -100 -100 -100 -100 -100 -100 -100 -100 -100 -100 -100 -100 -100 -100 -100 -100 -100 
-100 -100 -100 -100 -100 -100 -100 -100 -100 -100 -100 -100 -100 -100 -100 -100 -100 -100 -100 -100 -100 -100 -100 -100 -100 -100 
-100 -100 564.978137 565.536914 566.321865 567.123357 567.947340 568.895397 569.819056 570.638208 571.430740 572.332882 573.203043 573.957836 574.669333 575.468107 576.215636 576.837884 577.419333 578.102085 578.734578 579.221875 579.622365 580.047028 580.327300 -100 
-100 -100 563.501386 564.376285 565.373109 566.187816 566.938435 568.035888 569.046311 569.802692 570.478454 571.512229 572.461436 573.149572 573.740969 574.662792 575.477079 576.018904 576.471175 577.293330 578.018919 578.458516 578.765487 579.348533 579.758377 -100 
-100 -100 560.419067 562.217566 563.694197 564.448205 564.826642 566.422152 567.665031 568.227521 568.453817 569.964330 571.136601 571.625768 571.764639 573.146031 574.159125 574.471086 574.438460 575.763159 576.740595 577.016135 576.921369 578.016707 578.752233 -100 
-100 -100 556.110383 559.804082 561.914951 562.454648 561.711431 564.554162 566.177663 566.405848 565.420872 568.178987 569.723579 569.870480 568.795975 571.400668 572.762713 572.693676 571.368813 574.004576 575.387768 575.356901 574.120400 576.455740 577.666404 -100 
-100 -100 557.416162 559.415288 561.093679 561.957939 562.404585 564.137604 565.486972 566.073443 566.298563 567.889936 569.124482 569.604416 569.714473 571.152280 572.209356 572.498612 572.433399 573.822492 574.858811 575.134699 575.038898 576.236759 577.064976 -100 
-100 -100 557.312975 558.767095 560.249991 561.237754 562.023218 563.481153 564.747946 565.498622 566.076711 567.361440 568.484064 569.108974 569.558936 570.679204 571.620527 572.062637 572.354882 573.394774 574.282085 574.668099 574.878217 575.766422 576.437247 -100 
-100 -100 555.231266 557.264201 558.986613 559.875645 560.335821 562.187012 563.635113 564.279591 564.538318 566.186833 567.468450 567.982544 568.122379 569.574189 570.650298 570.960466 570.916236 572.298133 573.316690 573.554797 573.416863 574.688891 575.570900 -100 
-100 -100 551.711087 555.491406 557.714293 558.305182 557.533882 560.670644 562.496194 562.824289 561.876190 564.766027 566.406832 566.614032 565.600293 568.224014 569.625656 569.593692 568.319092 570.937735 572.298607 572.190170 570.813989 573.366278 574.702439 -100 
-100 -100 553.672772 555.713531 557.453731 558.368184 558.859183 560.745188 562.227593 562.902853 563.188413 564.859920 566.160434 566.689646 566.844033 568.314721 569.410313 569.737023 569.705068 571.094001 572.115833 572.355460 572.221164 573.502676 574.392375 -100 
-100 -100 554.192776 555.659002 557.176914 558.216083 559.063759 560.594869 561.932659 562.745212 563.376507 564.706028 565.864178 566.514764 566.988921 568.150412 569.134372 569.611747 569.930116 570.982235 571.872763 572.256974 572.470304 573.383897 574.075347 -100 
-100 -100 552.723973 554.729234 556.462988 557.407899 557.947631 559.802151 561.264474 561.943256 562.246605 563.902414 565.185933 565.691719 565.819370 567.333224 568.464361 568.810284 568.788886 570.190750 571.225236 571.485940 571.378467 572.638415 573.513659 -100 
-100 -100 549.798174 553.484425 555.697275 556.359863 555.734628 558.768669 560.553650 560.897071 560.009897 562.852309 564.462778 564.623909 563.522860 566.269068 567.744048 567.746115 566.483563 569.127031 570.509447 570.441910 569.144003 571.625592 572.930673 -100 
-100 -100 552.093073 554.108409 555.856709 556.815220 557.361895 559.210496 560.660690 561.326961 561.622167 563.279044 564.567969 565.079687 565.212546 566.730742 567.865281 568.212985 568.188636 569.582039 570.606272 570.855802 570.739324 571.995010 572.868936 -100 
-100 -100 552.925840 554.416678 555.967890 557.039575 557.906589 559.418736 560.725217 561.506754 562.116821 563.452859 564.624989 565.288555 565.773406 566.944323 567.936944 568.421879 568.740386 569.772055 570.635499 570.993424 571.186338 572.093047 572.782657 -100 
-100 -100 551.760065 553.850338 555.648738 556.624669 557.166729 558.997716 560.415395 561.029265 561.263690 562.963472 564.294672 564.845494 565.015435 566.501452 567.613159 567.959644 567.941276 569.286436 570.257005 570.448880 570.275120 571.554209 572.444919 -100 
-100 -100 549.156152 553.021878 555.320545 556.001131 555.355953 558.352656 560.074560 560.307905 559.243219 562.221683 563.915483 564.150057 563.151843 565.796440 567.221392 567.225683 566.001608 568.529304 569.810513 569.629621 568.177927 570.750059 572.094692 -100 
-100 -100 552.186288 554.250047 556.002604 556.922844 557.411277 559.204285 560.593520 561.183274 561.393774 563.067086 564.374255 564.906161 565.059733 566.527379 567.622589 567.955266 567.921383 569.243636 570.189292 570.358299 570.164339 571.426608 572.307784 -100 
-100 -100 553.812053 555.242043 556.690645 557.637537 558.384110 559.828009 561.085652 561.825503 562.392823 563.673825 564.796965 565.426489 565.884479 567.015795 567.973968 568.435345 568.728762 569.710128 570.519379 570.830792 570.984187 571.853868 572.520674 -100 
-100 -100 553.516072 555.416702 556.983101 557.718996 558.037128 559.817282 561.215295 561.834136 562.080099 563.643577 564.855347 565.327051 565.439690 566.884342 567.962302 568.286608 568.246086 569.546183 570.478212 570.658400 570.486258 571.675485 572.506211 -100 
-100 -100 551.892953 555.372411 557.296769 557.614729 556.567159 559.602888 561.337372 561.632485 560.712857 563.396588 564.894190 565.022007 563.946355 566.551190 567.940086 567.933455 566.705886 569.176233 570.421178 570.269959 568.913932 571.279144 572.505934 -100 
-100 -100 555.646884 557.325498 558.655069 559.240807 559.455589 561.077624 562.358079 562.945718 563.184540 564.653122 565.787233 566.253922 566.382220 567.762506 568.792882 569.135424 569.123961 570.361971 571.240457 571.424792 571.256407 572.342929 573.080224 -100 
-100 -100 558.326351 559.129459 560.017240 560.706539 561.344667 562.397560 563.387911 564.129392 564.786621 565.786630 566.703908 567.369498 567.947483 568.864432 569.683070 570.231127 570.674787 571.445031 572.103398 572.478009 572.734520 573.296112 573.698848 -100 
-100 -100 559.593953 560.097700 560.790745 561.484128 562.207827 563.087580 563.965004 564.748919 565.509289 566.377492 567.217439 567.949672 568.646441 569.437651 570.182797 570.800804 571.365126 572.007626 572.587594 573.022756 573.381848 573.782754 574.052917 -100 
-100 -100 -100 -100 -100 -100 -100 -100 -100 -100 -100 -100 -100 -100 -100 -100 -100 -100 -100 -100 -100 -100 -100 -100 -100 -100 
-100 -100 -100 -100 -100 -100 -100 -100 -100 -100 -100 -100 -100 -100 -100 -100 -100 -100 -100 -100 -100 -100 -100 -100 -100 -100 
-100 -100 -100 -100 -100 -100 -100 -100 -100 -100 -100 -100 -100 -100 -100 -100 -100 -100 -100 -100 -100 -100 -100 -100 -100 -100 
-100 -100 564.462762 565.082020 565.900289 566.695634 567.494832 568.469188 569.404686 570.205817 570.966388 571.891199 572.770201 573.504610 574.183478 575.006123 575.764690 576.367934 576.916921 577.626586 578.273024 578.745103 579.118400 579.572131 579.874289 -100 
-100 -100 562.587225 563.752409 564.868697 565.637974 566.232536 567.491182 568.563191 569.249137 569.754453 570.948698 571.957976 572.573705 572.994732 574.077568 574.953183 575.419986 575.693608 576.689395 577.486194 577.863585 578.012756 578.762740 579.262204 -100 
-100 -100 557.483615 560.993396 562.953085 563.444540 562.697957 565.430720 566.978247 567.215934 566.267945 568.941640 570.425690 570.591376 569.563137 572.101107 573.421800 573.387834 572.116800 574.676093 575.999126 575.978992 574.769730 577.007179 578.134789 -100 
-100 -100 542.750168 557.089402 560.783432 560.250703 551.206860 562.368668 565.141076 564.167668 554.620990 565.928967 568.658698 567.616495 558.043403 569.135335 571.662799 570.318018 559.958818 571.626627 574.291048 573.143210 563.722564 574.293784 576.853523 -100 
-100 -100 554.380946 558.136802 560.318896 560.909297 560.205395 563.099872 564.766252 565.015459 564.042175 566.821682 568.381683 568.527814 567.448926 570.067454 571.444719 571.376350 570.049073 572.697530 574.091761 574.059187 572.824717 575.191937 576.431656 -100 
-100 -100 555.894908 557.915713 559.621447 560.501406 560.956305 562.748370 564.146045 564.759125 564.997863 566.614317 567.868348 568.360765 568.482233 569.926294 570.993549 571.292961 571.237067 572.621805 573.647897 573.902556 573.784286 575.020789 575.877937 -100 
-100 -100 552.234949 556.001174 558.204236 558.775075 557.982439 561.088176 562.883922 563.187683 562.219573 565.090767 566.715725 566.910627 565.887001 568.500456 569.892898 569.853249 568.572120 571.186807 572.545465 572.436525 571.058478 573.600827 574.929110 -100 
-100 -100 538.473891 552.799438 556.556271 555.937410 546.151775 558.305908 561.392695 560.499196 550.771990 562.440214 565.318510 564.375871 555.028329 565.986061 568.536081 567.255046 557.130347 568.594399 571.185338 569.827603 559.526782 571.055471 573.865808 -100 
-100 -100 550.681896 554.451937 556.668533 557.261054 556.496245 559.635418 561.464670 561.798899 560.858228 563.753879 565.399808 565.611564 564.603570 567.238241 568.651913 568.630210 567.363024 569.986176 571.349910 571.243996 569.870224 572.423689 573.760390 -100 
-100 -100 552.800579 554.816564 556.544491 557.466123 557.975055 559.839275 561.307251 561.981942 562.275657 563.938854 565.231563 565.750763 565.894003 567.388441 568.504247 568.843189 568.818692 570.216492 571.247889 571.501133 571.382161 572.652317 573.533731 -100 
-100 -100 549.804544 553.484903 555.686238 556.334812 555.697413 558.725457 560.508194 560.851256 559.964275 562.804530 564.414160 564.576582 563.476944 566.219610 567.691197 567.692198 566.431334 569.078650 570.467223 570.406797 569.114089 571.595868 572.899715 -100 
-100 -100 536.992711 550.858904 554.564159 554.106335 545.043300 556.514531 559.467176 558.615811 549.221313 560.562904 563.350491 562.274719 552.365255 563.920657 566.623182 565.382540 555.225326 566.771274 569.411477 568.167514 558.316072 569.409959 572.127041 -100 
-100 -100 549.173150 552.864496 555.081502 555.745238 555.115666 558.133440 559.898705 560.224199 559.325430 562.167905 563.784996 563.954917 562.861360 565.608799 567.083989 567.087196 565.824106 568.462328 569.840152 569.768108 568.466099 570.944825 572.248272 -100 
-100 -100 551.527768 553.573796 555.339890 556.301792 556.840219 558.668052 560.088500 560.717155 560.975412 562.654200 563.968692 564.505193 564.660989 566.166203 567.291721 567.640868 567.621657 568.993779 569.994704 570.218591 570.075462 571.344063 572.226929 -100 
-100 -100 548.728932 552.580871 554.873297 555.559194 554.923104 557.918231 559.635907 559.866887 558.804337 561.791118 563.495008 563.737971 562.746974 565.401703 566.835612 566.846480 565.629728 568.171642 569.468567 569.301399 567.860383 570.440971 571.790164 -100 
-100 -100 535.684518 550.296779 554.177840 553.749991 544.657167 556.089790 558.949114 557.854671 547.555430 559.758509 562.771383 561.872236 552.526078 563.527972 566.112407 564.912636 555.108209 566.210498 568.670863 567.198944 556.625286 568.372784 571.226718 -100 
-100 -100 549.154308 552.977210 555.219860 555.845130 555.151528 558.113270 559.807846 560.018638 558.934350 561.894002 563.572422 563.795315 562.787314 565.421648 566.837765 566.834446 565.602083 568.118737 569.388496 569.196811 567.734829 570.298426 571.638309 -100 
-100 -100 552.416497 554.393371 556.045182 556.864396 557.260109 559.043469 560.433874 561.032810 561.256556 562.876252 564.138058 564.640073 564.772447 566.229500 567.316532 567.643317 567.603979 568.915850 569.855624 570.029362 569.846115 571.076331 571.936505 -100 
-100 -100 550.622960 554.169585 556.174432 556.554501 555.556508 558.648173 560.424112 560.735160 559.825159 562.545071 564.074741 564.213846 563.142186 565.767000 567.171227 567.162992 565.931786 568.421132 569.684653 569.538073 568.188736 570.589400 571.847091 -100 
-100 -100 539.246119 552.763793 556.113737 555.131486 544.672849 557.122502 560.207788 559.387450 550.193687 561.157128 563.799181 562.736511 553.188484 564.258683 566.824929 565.627468 555.878591 566.868848 569.304267 567.976512 558.154157 569.039517 571.663122 -100 
-100 -100 552.847186 556.124969 557.870526 558.109548 557.032529 559.946293 561.598007 561.895874 561.007078 563.606610 565.043517 565.186936 564.152403 566.688686 568.032898 568.054545 566.875742 569.279224 570.477701 570.348809 569.027963 571.297668 572.441716 -100 
-100 -100 557.427826 558.494577 559.475189 560.089384 560.539816 561.776749 562.847692 563.531710 564.029897 565.189663 566.167784 566.762786 567.172378 568.251731 569.134262 569.613424 569.889393 570.824909 571.550410 571.860338 571.955202 572.691162 573.187558 -100 
-100 -100 559.067169 559.621135 560.333795 561.006861 561.695387 562.605063 563.501158 564.273430 565.007369 565.901425 566.752988 567.467226 568.133237 568.949772 569.707372 570.308384 570.842971 571.512472 572.107159 572.528223 572.861111 573.293640 573.587271 -100 
-100 -100 -100 -100 -100 -100 -100 -100 -100 -100 -100 -100 -100 -100 -100 -100 -100 -100 -100 -100 -100 -100 -100 -100 -100 -100 
-100 -100 -100 -100 -100 -100 -100 -100 -100 -100 -100 -100 -100 -100 -100 -100 -100 -100 -100 -100 -100 -100 -100 -100 -100 -100 
-100 -100 -100 -100 -100 -100 -100 -100 -100 -100 -100 -100 -100 -100 -100 -100 -100 -100 -100 -100 -100 -100 -100 -100 -100 -100 
-100 -100 564.254506 564.812709 565.596522 566.396305 567.217636 568.161899 569.081292 569.895534 570.681101 571.573030 572.431366 573.174957 573.877521 574.670968 575.415950 576.035983 576.613400 577.289205 577.913331 578.392690 578.787202 579.208527 579.487473 -100 
-100 -100 562.780698 563.655139 564.651097 565.464604 566.213019 567.306585 568.313000 569.065306 569.734591 570.756778 571.692210 572.367511 572.949006 573.866297 574.680192 575.221954 575.671364 576.485731 577.201396 577.631493 577.931432 578.511022 578.919699 -100 
-100 -100 559.703786 561.501843 562.977788 563.731284 564.108231 565.699243 566.938299 567.498277 567.719420 569.215754 570.370872 570.844499 570.971395 572.349839 573.366934 573.682872 573.649791 574.965057 575.930018 576.193489 576.089897 577.181809 577.916541 -100 
-100 -100 555.402748 559.095238 561.204456 561.743236 560.998644 563.835453 565.454634 565.681426 564.692934 567.434527 568.959737 569.089922 568.003612 570.607393 571.976326 571.914956 570.592870 573.217811 574.586396 574.541599 573.294790 575.626915 576.837050 -100 
-100 -100 556.719889 558.714931 560.387724 561.247022 561.688944 563.415251 564.759273 565.342387 565.562065 567.139421 568.357390 568.823121 568.924624 570.362972 571.426937 571.724148 571.662019 573.043218 574.067190 574.331077 574.226267 575.419975 576.246734 -100 
-100 -100 556.632121 558.077099 559.547877 560.524584 561.300762 562.750193 564.010012 564.754953 565.326035 566.599595 567.709345 568.323008 568.767027 569.890101 570.839834 571.290954 571.587415 572.622561 573.501066 573.878513 574.081872 574.965124 575.633273 -100 
-100 -100 554.567505 556.584306 558.286778 559.158283 559.604672 561.445061 562.884451 563.521462 563.772563 565.412145 566.683847 567.188736 567.324234 568.782308 569.870173 570.192297 570.155035 571.534171 572.546689 572.779735 572.637682 573.903984 574.782030 -100 
-100 -100 551.056079 554.814340 557.011476 557.580243 556.791807 559.915839 561.731291 562.050868 561.095284 563.978506 565.612474 565.812729 564.795920 567.429227 568.845297 568.827727 567.562925 570.179953 571.537132 571.427069 570.049705 572.595729 573.926981 -100 
-100 -100 552.999639 555.022327 556.738833 557.631009 558.103685 559.975731 561.446933 562.112887 562.391617 564.059668 565.358347 565.886219 566.041913 567.521251 568.628747 568.967258 568.943742 570.334446 571.356863 571.598191 571.464434 572.741390 573.626797 -100 
-100 -100 553.494320 554.947513 556.445778 557.463932 558.292786 559.809312 561.134784 561.936581 562.561114 563.891261 565.054040 565.710048 566.189941 567.358456 568.350189 568.835185 569.159831 570.216882 571.113253 571.503869 571.720669 572.630767 573.318004 -100 
-100 -100 552.006102 554.001373 555.717997 556.642089 557.161700 559.001314 560.449940 561.115196 561.410178 563.071204 564.366233 564.883874 565.021109 566.540549 567.675760 568.025602 568.008075 569.417519 570.463896 570.737100 570.637576 571.893232 572.762893 -100 
-100 -100 549.072898 552.750149 554.946416 555.587391 554.940075 557.958719 559.728199 560.054750 559.156290 562.007233 563.633563 563.810361 562.721296 565.471936 566.948824 566.952870 565.693418 568.346104 569.743640 569.693041 568.407365 570.882875 572.180724 -100 
-100 -100 551.375163 553.380347 555.111328 556.048654 556.573636 558.403633 559.835217 560.483335 560.767410 562.429435 563.731433 564.256890 564.400332 565.923570 567.060683 567.410879 567.390731 568.792773 569.829933 570.093865 569.987160 571.239948 572.108951 -100 
-100 -100 552.227411 553.704742 555.236053 556.286366 557.131774 558.621476 559.905125 560.665925 561.263187 562.600459 563.781557 564.455226 564.948233 566.124731 567.121314 567.609757 567.932739 568.971676 569.845223 570.213801 570.413644 571.319777 572.006901 -100 
-100 -100 551.087303 553.158177 554.932134 555.885692 556.406140 558.210662 559.600687 560.189607 560.407611 562.106598 563.444384 564.002256 564.177846 565.669649 566.786500 567.137173 567.123023 568.474107 569.452701 569.652790 569.484192 570.763287 571.652835 -100 
-100 -100 548.500631 552.341274 554.611602 555.269120 554.603220 557.571162 559.263064 559.469104 558.385198 561.362525 563.061375 563.300327 562.305249 564.955204 566.385437 566.393824 565.173362 567.705670 568.993244 568.819077 567.371889 569.943723 571.287416 -100 
-100 -100 551.517070 553.559687 555.285762 556.182561 556.649876 558.418417 559.782897 560.350454 560.545286 562.214758 563.522950 564.056039 564.210695 565.681382 566.780027 567.115459 567.083987 568.409440 569.359534 569.533248 569.342644 570.605249 571.485896 -100 
-100 -100 553.121118 554.533490 555.957628 556.880831 557.606838 559.032594 560.273743 560.999216 561.555862 562.831407 563.951640 564.578863 565.035318 566.167103 567.126483 567.588675 567.882770 568.865890 569.677954 569.992279 570.147918 571.018585 571.685534 -100 
-100 -100 552.808255 554.691508 556.233256 556.944533 557.242787 559.011260 560.400839 561.012627 561.252509 562.810050 564.015993 564.482252 564.590610 566.033731 567.111109 567.434266 567.392347 568.693004 569.626924 569.808761 569.638094 570.828918 571.660324 -100 
-100 -100 551.171776 554.633130 556.532735 556.825947 555.759158 558.788563 560.520521 560.813616 559.891146 562.569040 564.059391 564.179900 563.098050 565.700154 567.087175 567.077830 565.847222 568.317226 569.563220 569.412593 568.057213 570.424445 571.652298 -100 
-100 -100 554.906059 556.570746 557.880265 558.445806 558.645384 560.261840 561.540745 562.127468 562.364200 563.827897 564.955406 565.415155 565.537361 566.913797 567.941025 568.280028 568.265211 569.501762 570.379990 570.564260 570.396224 571.484060 572.222149 -100 
-100 -100 557.568721 558.362144 559.235166 559.909296 560.535822 561.583071 562.571112 563.311160 563.966162 564.962058 565.873816 566.533457 567.105941 568.018519 568.833254 569.377378 569.817497 570.585531 571.242807 571.616895 571.873448 572.435652 572.838815 -100 
-100 -100 558.827317 559.323662 560.004992 560.686071 561.400031 562.274134 563.148666 563.930632 564.688569 565.553031 566.388127 567.115066 567.806745 568.593455 569.334413 569.948356 570.509080 571.149028 571.727471 572.161828 572.520716 572.921864 573.192255 -100 
-100 -100 -100 -100 -100 -100 -100 -100 -100 -100 -100 -100 -100 -100 -100 -100 -100 -100 -100 -100 -100 -100 -100 -100 -100 -100 
-100 -100 -100 -100 -100 -100 -100 -100 -100 -100 -100 -100 -100 -100 -100 -100 -100 -100 -100 -100 -100 -100 -100 -100 -100 -100 
-100 -100 -100 -100 -100 -100 -100 -100 -100 -100 -100 -100 -100 -100 -100 -100 -100 -100 -100 -100 -100 -100 -100 -100 -100 -100 
-100 -100 564.011228 564.529028 565.284484 566.081001 566.909912 567.836611 568.746166 569.568743 570.367081 571.239573 572.083161 572.830599 573.544910 574.324084 575.063441 575.696664 576.290313 576.945330 577.551326 578.030400 578.432209 578.834585 579.098652 -100 
-100 -100 562.745663 563.478783 564.398479 565.223234 566.026531 567.052178 568.026585 568.813728 569.548991 570.498481 571.392784 572.094675 572.738890 573.592033 574.379870 574.965253 575.488507 576.224153 576.890311 577.337967 577.690771 578.198798 578.559498 -100 
-100 -100 560.382401 561.621096 562.867199 563.700678 564.371439 565.649812 566.771170 567.462399 568.005575 569.173134 570.191165 570.779377 571.218194 572.285399 573.193554 573.660433 573.975431 574.937369 575.743542 576.100414 576.282207 577.055333 577.626544 -100 
-100 -100 557.767165 559.682177 561.268941 562.064576 562.455525 564.132746 565.438691 566.006799 566.218736 567.752844 568.931418 569.376455 569.466676 570.897402 571.963077 572.281453 572.241620 573.579970 574.559584 574.791583 574.654683 575.828771 576.637129 -100 
-100 -100 557.479897 558.886045 560.311269 561.253176 561.999571 563.399476 564.617537 565.338659 565.892151 567.127149 568.198882 568.784343 569.209748 570.328639 571.281706 571.742394 572.044747 573.061744 573.920461 574.286295 574.479556 575.338526 575.988126 -100 
-100 -100 556.903203 558.071801 559.398555 560.407354 561.302540 562.612113 563.803461 564.615613 565.319100 566.449413 567.478981 568.144884 568.713551 569.717482 570.622663 571.164357 571.612045 572.503188 573.300462 573.733431 574.059677 574.792203 575.356526 -100 
-100 -100 555.325002 556.755906 558.216347 559.186373 559.964816 561.449060 562.744298 563.513871 564.101416 565.391091 566.510122 567.124240 567.570567 568.725538 569.714141 570.202034 570.526267 571.559009 572.429202 572.800540 573.002746 573.893553 574.568297 -100 
-100 -100 553.416582 555.405380 557.089882 557.955068 558.405634 560.262131 561.720552 562.374740 562.640954 564.288473 565.561922 566.057018 566.178967 567.684164 568.819309 569.182873 569.180351 570.555551 571.567138 571.812456 571.691571 572.941490 573.809272 -100 
-100 -100 553.732372 555.172236 556.648501 557.638517 558.441423 559.956382 561.281888 562.077722 562.692342 564.016984 565.172399 565.818212 566.290324 567.466492 568.471868 568.972923 569.309737 570.357769 571.244160 571.630501 571.845662 572.746610 573.427231 -100 
-100 -100 553.704699 554.893507 556.254620 557.303837 558.247451 559.622839 560.875901 561.736100 562.488017 563.692129 564.798376 565.528216 566.147311 567.193390 568.131411 568.697266 569.168117 570.091532 570.923140 571.387305 571.740815 572.495320 573.072773 -100 
-100 -100 552.643177 554.089240 555.577684 556.583520 557.399638 558.912366 560.227854 561.009462 561.617626 562.975157 564.170413 564.850247 565.346128 566.528156 567.529417 568.020164 568.350192 569.420740 570.335748 570.749915 570.986315 571.883364 572.557757 -100 
-100 -100 551.226207 553.228574 554.938917 555.837327 556.318397 558.173878 559.619076 560.250508 560.501413 562.217172 563.565286 564.123160 564.291417 565.808459 566.939598 567.286674 567.267622 568.687226 569.748197 570.040964 569.960817 571.199555 572.056269 -100 
-100 -100 552.009069 553.464980 554.967365 555.985310 556.805503 558.309359 559.608873 560.374453 560.972730 562.330832 563.532970 564.221169 564.723339 565.907269 566.907420 567.395500 567.721465 568.786608 569.695711 570.104141 570.336034 571.230626 571.904041 -100 
-100 -100 552.431638 553.643749 555.036308 556.113473 557.068078 558.421488 559.637648 560.461548 561.190930 562.399098 563.522483 564.271578 564.904783 565.953661 566.888440 567.448889 567.912079 568.823889 569.642245 570.093726 570.437464 571.187343 571.763093 -100 
-100 -100 551.815415 553.297888 554.826225 555.864089 556.691203 558.161892 559.422741 560.156647 560.730517 562.069636 563.257655 563.936740 564.433240 565.610074 566.608019 567.100833 567.427056 568.455820 569.320035 569.685073 569.883679 570.778842 571.457729 -100 
-100 -100 550.873906 552.922016 554.667754 555.590784 556.081210 557.864449 559.236030 559.809270 560.014733 561.693663 563.013324 563.552140 563.708170 565.207826 566.330989 566.684449 566.669988 568.017305 568.997478 569.212345 569.066535 570.310710 571.177259 -100 
-100 -100 552.257877 553.713167 555.197100 556.184377 556.963706 558.395733 559.627356 560.338312 560.887335 562.191436 563.342444 563.989790 564.460334 565.614602 566.594264 567.071662 567.379731 568.381575 569.214902 569.550700 569.725453 570.604989 571.276136 -100 
-100 -100 553.350866 554.500798 555.795805 556.764993 557.619653 558.895776 560.056372 560.840979 561.527253 562.660571 563.705530 564.391582 564.975654 565.979116 566.877910 567.411511 567.842701 568.697174 569.449268 569.839248 570.133268 570.851485 571.410966 -100 
-100 -100 553.475078 554.816077 556.150646 556.991535 557.651097 559.037891 560.257520 560.978367 561.530796 562.761257 563.835748 564.432980 564.870328 565.983777 566.930711 567.388933 567.680447 568.649600 569.449985 569.761460 569.914174 570.760257 571.406545 -100 
-100 -100 553.337227 555.144898 556.596369 557.241269 557.493935 559.183017 560.512555 561.094688 561.314013 562.834113 564.005717 564.457791 564.561043 565.977340 567.035286 567.357449 567.318112 568.594455 569.504408 569.672625 569.485421 570.652483 571.460679 -100 
-100 -100 555.487493 556.640048 557.761431 558.455893 559.007784 560.255750 561.372020 562.059813 562.596195 563.747131 564.753146 565.339002 565.778999 566.835886 567.736894 568.201039 568.504882 569.418911 570.166611 570.468582 570.608776 571.367576 571.934584 -100 
-100 -100 557.484791 558.152796 558.967915 559.673251 560.371065 561.335831 562.274181 563.035556 563.748771 564.676597 565.554426 566.246877 566.884933 567.729164 568.508805 569.085260 569.590809 570.289416 570.909731 571.313232 571.631900 572.121979 572.475252 -100 
-100 -100 558.550775 559.013362 559.675431 560.362566 561.089993 561.942003 562.798876 563.582530 564.349948 565.196841 566.021154 566.755674 567.460677 568.230767 568.960927 569.582335 570.156246 570.779153 571.346067 571.786918 572.158221 572.541779 572.797171 -100 
-100 -100 -100 -100 -100 -100 -100 -100 -100 -100 -100 -100 -100 -100 -100 -100 -100 -100 -100 -100 -100 -100 -100 -100 -100 -100 
-100 -100 -100 -100 -100 -100 -100 -100 -100 -100 -100 -100 -100 -100 -100 -100 -100 -100 -100 -100 -100 -100 -100 -100 -100 -100 
-100 -100 -100 -100 -100 -100 -100 -100 -100 -100 -100 -100 -100 -100 -100 -100 -100 -100 -100 -100 -100 -100 -100 -100 -100 -100 
-100 -100 563.563073 564.109804 564.878271 565.663892 566.474766 567.413991 568.331636 569.144946 569.927252 570.810080 571.657295 572.391380 573.088878 573.884172 574.636204 575.264599 575.845045 576.510711 577.118763 577.582062 577.965149 578.384044 578.663704 -100 
-100 -100 562.115270 562.967610 563.939057 564.732285 565.466702 566.557355 567.565821 568.322024 568.992283 570.001025 570.920351 571.582482 572.157212 573.080096 573.908084 574.468353 574.929918 575.724609 576.412712 576.816209 577.096416 577.678020 578.091459 -100 
-100 -100 559.102549 560.846194 562.276410 562.996540 563.349561 564.945350 566.195395 566.771263 567.008551 568.476194 569.602818 570.054891 570.169186 571.562927 572.609267 572.968953 572.980901 574.243337 575.152928 575.365376 575.216150 576.329562 577.080915 -100 
-100 -100 554.906564 558.475488 560.511697 561.002073 560.212124 563.073481 564.714911 564.974106 564.040463 566.713772 568.193309 568.291330 567.177600 569.815905 571.232422 571.251727 570.061768 572.548979 573.824545 573.697951 572.344328 574.754481 576.000372 -100 
-100 -100 556.132122 558.067620 559.689957 560.513024 560.929800 562.660330 564.015039 564.613921 564.848877 566.395198 567.581086 568.020779 568.108213 569.569843 570.674183 571.025924 571.017047 572.347923 573.318043 573.534038 573.386055 574.597884 575.437792 -100 
-100 -100 556.008255 557.413323 558.844688 559.793012 560.551924 561.996911 563.258180 564.007374 564.578870 565.832782 566.915490 567.500303 567.926741 569.079247 570.073093 570.570383 570.900449 571.918005 572.771722 573.133232 573.328033 574.200723 574.862327 -100 
-100 -100 553.976467 555.929369 557.581784 558.423212 558.853732 560.685910 562.122186 562.760037 563.010367 564.627632 565.865328 566.319761 566.402710 567.929987 569.090007 569.476465 569.492699 570.849611 571.847100 572.093353 571.982739 573.202877 574.051085 -100 
-100 -100 550.554788 554.175975 556.299351 556.832067 556.027048 559.140102 560.951024 561.272778 560.326767 563.177664 564.769260 564.885300 563.715460 566.524576 568.056001 568.132726 566.982052 569.526567 570.863447 570.798983 569.540118 571.955733 573.226458 -100 
-100 -100 552.356869 554.321379 555.990915 556.850550 557.302407 559.166145 560.632347 561.292650 561.567631 563.228665 564.514195 565.009706 565.123976 566.672570 567.846476 568.242193 568.268782 569.644727 570.664469 570.931814 570.838126 572.067524 572.920180 -100 
-100 -100 552.746618 554.181107 555.650626 556.632425 557.427887 558.945685 560.268412 561.050862 561.655019 563.011942 564.203792 564.876701 565.367709 566.560178 567.577710 568.086817 568.430804 569.493483 570.399082 570.809315 571.044671 571.933561 572.602118 -100 
-100 -100 551.175234 553.178557 554.873086 555.737095 556.177316 558.057933 559.515922 560.130400 560.346581 562.109911 563.496344 564.079657 564.268724 565.781012 566.911211 567.261348 567.245189 568.671104 569.739144 570.044038 569.978569 571.202069 572.048261 -100 
-100 -100 548.163038 551.889399 554.067358 554.606934 553.756955 556.934600 558.740686 558.964937 557.819546 560.950668 562.743469 563.030252 562.056158 564.742162 566.186408 566.173789 564.895753 567.582916 569.016155 569.021225 567.827341 570.216843 571.473417 -100 
-100 -100 550.534086 552.549199 554.259379 555.136648 555.581612 557.452563 558.893763 559.491590 559.697533 561.462227 562.856751 563.449867 563.645927 565.157838 566.283660 566.628207 566.606599 568.028960 569.094406 569.396867 569.329271 570.550861 571.395903 -100 
-100 -100 551.451473 552.917463 554.424917 555.439447 556.249836 557.741833 559.024304 559.767746 560.347018 561.711401 562.924747 563.622294 564.131608 565.319418 566.324233 566.819515 567.150957 568.207522 569.108332 569.513977 569.745428 570.629989 571.295842 -100 
-100 -100 550.379255 552.416066 554.156738 555.079398 555.573991 557.375747 558.765852 559.354884 559.577013 561.266399 562.596994 563.141441 563.298629 564.824507 565.968529 566.336697 566.337516 567.709483 568.724727 568.986514 568.888899 570.109707 570.957013 -100 
-100 -100 547.872456 551.638247 553.862267 554.486531 553.788529 556.762475 558.459051 558.677520 557.624476 560.554954 562.218769 562.410770 561.335345 564.072513 565.551347 565.584874 564.383201 566.938351 568.272913 568.201912 566.942141 569.340157 570.602518 -100 
-100 -100 550.841482 552.850496 554.548799 555.425929 555.877290 557.638544 558.997244 559.564289 559.762312 561.408296 562.691897 563.196913 563.323222 564.824351 565.950140 566.304088 566.287636 567.630040 568.610672 568.839477 568.715377 569.922122 570.763609 -100 
-100 -100 552.419328 553.817852 555.231367 556.152471 556.878460 558.284431 559.504732 560.216337 560.763788 562.026065 563.133106 563.749268 564.199446 565.337350 566.306855 566.780288 567.085211 568.074635 568.897555 569.230069 569.402672 570.262708 570.918295 -100 
-100 -100 552.103579 553.977642 555.521716 556.256243 556.589279 558.307866 559.651359 560.235559 560.459370 562.008657 563.209177 563.677377 563.794706 565.227591 566.303069 566.634528 566.605500 567.896914 568.823235 568.998682 568.819516 570.021380 570.856726 -100 
-100 -100 550.478271 553.922593 555.832272 556.180384 555.229284 558.130744 559.785365 560.039508 559.094047 561.769689 563.260888 563.396006 562.351067 564.914309 566.288113 566.288864 565.088637 567.522605 568.744351 568.567628 567.169262 569.578961 570.823547 -100 
-100 -100 554.184584 555.844517 557.161860 557.755193 557.991498 559.559038 560.793002 561.351546 561.571703 563.029561 564.155774 564.621308 564.754067 566.116298 567.135795 567.477439 567.470052 568.691057 569.553484 569.721651 569.537830 570.639400 571.385663 -100 
-100 -100 556.828223 557.620719 558.497291 559.180983 559.815115 560.843549 561.808619 562.530946 563.174128 564.163355 565.071575 565.730837 566.303827 567.210579 568.020768 568.563650 569.003148 569.763922 570.412663 570.778673 571.029659 571.595050 572.000917 -100 
-100 -100 558.078049 558.574076 559.256579 559.940266 560.653967 561.517653 562.378065 563.147422 563.895836 564.753737 565.584430 566.308686 566.998084 567.780852 568.518187 569.129602 569.687729 570.322888 570.895861 571.325369 571.681385 572.082995 572.354253 -100 
-100 -100 -100 -100 -100 -100 -100 -100 -100 -100 -100 -100 -100 -100 -100 -100 -100 -100 -100 -100 -100 -100 -100 -100 -100 -100 
-100 -100 -100 -100 -100 -100 -100 -100 -100 -100 -100 -100 -100 -100 -100 -100 -100 -100 -100 -100 -100 -100 -100 -100 -100 -100 
-100 -100 -100 -100 -100 -100 -100 -100 -100 -100 -100 -100 -100 -100 -100 -100 -100 -100 -100 -100 -100 -100 -100 -100 -100 -100 
-100 -100 563.061012 563.660770 564.453386 565.224661 566.005182 566.969535 567.900047 568.697457 569.450604 570.357716 571.216017 571.932628 572.601231 573.426124 574.196193 574.813308 575.367735 576.059672 576.679179 577.124459 577.478167 577.927899 578.230996 -100 
-100 -100 561.234079 562.357792 563.432242 564.167039 564.735901 565.989427 567.063284 567.754453 568.261991 569.428531 570.407779 570.998922 571.405424 572.497861 573.397918 573.897843 574.198137 575.154549 575.903335 576.234948 576.346753 577.104149 577.612526 -100 
-100 -100 556.285072 559.661115 561.535239 561.966822 561.165865 563.918768 565.486815 565.756025 564.860089 567.455869 568.882958 569.006570 567.943474 570.516804 571.892913 571.948047 570.812656 573.223277 574.438021 574.320778 572.993449 575.308175 576.473120 -100 
-100 -100 542.068894 555.855331 559.382603 558.749187 549.507330 560.830388 563.657201 562.769024 553.554083 564.503396 567.121983 566.008306 556.295451 567.535808 570.164267 569.025172 559.417264 570.324029 572.759145 571.419433 561.450939 572.520660 575.186650 -100 
-100 -100 553.204863 556.818040 558.906667 559.432636 558.672606 561.586612 563.273464 563.554647 562.632917 565.331203 566.828905 566.926417 565.811472 568.479489 569.929212 569.967278 568.789471 571.292504 572.580026 572.455115 571.106864 573.545017 574.816147 -100 
-100 -100 554.615898 556.560281 558.198356 559.030773 559.455148 561.240085 562.639642 563.260096 563.502456 565.081220 566.287782 566.728550 566.811017 568.312567 569.456004 569.835509 569.845718 571.188990 572.169238 572.396582 572.265176 573.481507 574.326780 -100 
-100 -100 551.058736 554.668724 556.777947 557.297774 556.479009 559.569278 561.359571 561.666665 560.706014 563.530354 565.093607 565.185859 563.999571 566.802874 568.334456 568.414017 567.263379 569.796730 571.119994 571.044410 569.776712 572.181876 573.445885 -100 
-100 -100 537.837974 551.537531 555.121487 554.438444 544.634204 556.759494 559.838569 558.958646 549.324043 560.860789 563.648728 562.479733 552.217998 564.128290 566.960640 565.893461 556.327051 567.299963 569.814450 568.592869 559.014451 569.797620 572.439489 -100 
-100 -100 549.416702 553.040622 555.168435 555.705554 554.905934 558.030489 559.851420 560.178002 559.238616 562.114665 563.734240 563.873865 562.722752 565.547690 567.091739 567.178002 566.035217 568.589638 569.937595 569.885313 568.636314 571.049239 572.316549 -100 
-100 -100 551.301271 553.283889 554.963361 555.821564 556.265245 558.140261 559.605585 560.244067 560.491083 562.210649 563.555157 564.101774 564.260201 565.799235 566.960439 567.341533 567.351946 568.753478 569.796357 570.082030 570.002104 571.225137 572.071937 -100 
-100 -100 548.130335 551.850507 554.018248 554.545814 553.687615 556.870873 558.685610 558.915743 557.772937 560.906453 562.699378 562.984532 562.010506 564.704270 566.159932 566.159351 564.889374 567.572533 568.998389 568.997380 567.799695 570.185549 571.440331 -100 
-100 -100 534.976474 549.137119 552.827607 552.103166 541.927498 554.435255 557.531525 556.378862 545.484502 558.380089 561.590095 560.757846 551.387035 562.491395 565.096447 563.813101 553.527192 565.226010 567.940511 566.832842 557.489370 568.080848 570.683509 -100 
-100 -100 547.484344 551.218112 553.402606 553.944304 553.091862 556.263932 558.060701 558.273226 557.119179 560.254967 562.056768 562.352465 561.386056 564.077721 565.527338 565.519998 564.244230 566.925522 568.351065 568.349801 567.151544 569.535818 570.789369 -100 
-100 -100 549.983540 552.009508 553.733679 554.630759 555.098442 556.937864 558.356677 558.950942 559.166043 560.899840 562.270551 562.846520 563.029617 564.555435 565.697526 566.060252 566.054822 567.455895 568.500074 568.786551 568.706857 569.925318 570.768733 -100 
-100 -100 547.333474 551.100652 553.328538 553.957162 553.266601 556.262451 557.979935 558.212823 557.172327 560.124308 561.809774 562.019444 560.958678 563.710375 565.201971 565.245684 564.054978 566.630185 567.988515 567.942035 566.701521 569.099390 570.358302 -100 
-100 -100 534.628360 548.905879 552.678352 552.179860 542.963353 554.469196 557.344047 556.289528 546.203074 558.162640 561.089987 560.064780 550.240544 561.732260 564.444814 563.294580 553.526947 564.662695 567.209840 566.003549 556.483258 567.197226 569.821237 -100 
-100 -100 547.813955 551.551819 553.737944 554.323933 553.592977 556.546302 558.230786 558.443006 557.380434 560.280788 561.911202 562.076018 560.981178 563.705868 565.178495 565.208936 564.002761 566.546478 567.868454 567.787491 566.519176 568.905080 570.159670 -100 
-100 -100 551.002160 552.949282 554.578361 555.391173 555.787902 557.530277 558.882738 559.457193 559.665312 561.259531 562.497235 562.978445 563.097115 564.566870 565.672727 566.019852 566.000571 567.320968 568.277848 568.482808 568.333494 569.539114 570.378767 -100 
-100 -100 549.207583 552.727366 554.731545 555.158741 554.269303 557.219471 558.905213 559.166945 558.225096 560.932374 562.452728 562.597473 561.557662 564.147008 565.545154 565.554679 564.360526 566.818938 568.065326 567.901800 566.516832 568.956118 570.226259 -100 
-100 -100 537.914153 551.333171 554.693994 553.860849 544.082405 555.823778 558.717435 557.821156 548.558589 559.544532 562.192256 561.173233 551.851846 562.690195 565.215850 564.051061 554.489705 565.282650 567.657603 566.259766 556.179615 567.320508 569.996902 -100 
-100 -100 551.398963 554.658048 556.412889 556.707529 555.743937 558.518632 560.082009 560.330084 559.409048 562.000194 563.434173 563.589265 562.589175 565.082461 566.410163 566.439668 565.288729 567.650848 568.818704 568.656925 567.287938 569.601613 570.765143 -100 
-100 -100 555.936214 556.998718 557.982378 558.611220 559.077588 560.275907 561.306550 561.960384 562.437455 563.584746 564.555050 565.147702 565.558289 566.625194 567.499505 567.976965 568.253356 569.175098 569.885856 570.181373 570.264311 571.007826 571.509777 -100 
-100 -100 557.558632 558.110641 558.822993 559.498057 560.184623 561.075167 561.947123 562.697871 563.414881 564.296462 565.138735 565.846463 566.507197 567.316083 568.067207 568.663743 569.193842 569.855024 570.440504 570.853300 571.180950 571.614419 571.909671 -100 
-100 -100 -100 -100 -100 -100 -100 -100 -100 -100 -100 -100 -100 -100 -100 -100 -100 -100 -100 -100 -100 -100 -100 -100 -100 -100 
-100 -100 -100 -100 -100 -100 -100 -100 -100 -100 -100 -100 -100 -100 -100 -100 -100 -100 -100 -100 -100 -100 -100 -100 -100 -100 
-100 -100 -100 -100 -100 -100 -100 -100 -100 -100 -100 -100 -100 -100 -100 -100 -100 -100 -100 -100 -100 -100 -100 -100 -100 -100 
-100 -100 562.830064 563.370506 564.129180 564.904237 565.705751 566.637730 567.549736 568.358167 569.135880 570.014426 570.857940 571.589568 572.286932 573.085317 573.842843 574.477046 575.061157 575.726785 576.332556 576.793191 577.174137 577.591506 577.870328 -100 
-100 -100 561.386823 562.231098 563.190827 563.972025 564.696322 565.779903 566.783220 567.534931 568.200761 569.205285 570.120833 570.780305 571.355007 572.282227 573.117792 573.686110 574.152759 574.946691 575.631152 576.030955 576.308427 576.888065 577.300390 -100 
-100 -100 558.380820 560.113201 561.528697 562.234707 562.576607 564.166045 565.412041 565.984195 566.217288 567.680876 568.803697 569.252660 569.366720 570.766874 571.824415 572.196050 572.215801 573.475796 574.379237 574.586304 574.433465 575.544178 576.293928 -100 
-100 -100 554.186608 557.741907 559.761899 560.237597 559.436552 562.293085 563.932026 564.188677 563.251548 565.921117 567.396718 567.491308 566.377366 569.023830 570.453956 570.488239 569.308724 571.791512 573.058750 572.925479 571.567555 573.974332 575.218222 -100 
-100 -100 555.395527 557.321973 558.932806 559.745286 560.154209 561.881307 563.234787 563.832589 564.065403 565.608237 566.790110 567.226922 567.315212 568.784395 569.900907 570.265839 570.265502 571.593657 572.556828 572.766620 572.614215 573.822549 574.660370 -100 
-100 -100 555.246462 556.648726 558.075914 559.019930 559.775486 561.219230 562.481099 563.231311 563.802418 565.052924 566.131365 566.713641 567.141449 568.300576 569.304738 569.812951 570.149748 571.165661 572.013902 572.370109 572.560767 573.429796 574.089096 -100 
-100 -100 553.187913 555.143903 556.799214 557.642346 558.073641 559.906932 561.346235 561.987880 562.240274 563.853880 565.086741 565.538759 565.623476 567.157219 568.326931 568.723704 568.746249 570.100896 571.092676 571.333685 571.218874 572.434717 573.280240 -100 
-100 -100 549.743454 553.371919 555.502839 556.041161 555.239904 558.355671 560.171086 560.498691 559.557168 562.404538 563.991795 564.106437 562.939367 565.755745 567.297393 567.384994 566.241040 568.781430 570.110720 570.039687 568.775935 571.186337 572.453986 -100 
-100 -100 551.533925 553.504841 555.181622 556.046770 556.502618 558.369886 559.840386 560.505496 560.784344 562.445540 563.731086 564.228712 564.348168 565.905328 567.089986 567.496103 567.527920 568.899005 569.909086 570.166799 570.065811 571.290203 572.140454 -100 
-100 -100 551.914699 553.354114 554.828832 555.813737 556.611341 558.132699 559.459073 560.244209 560.851084 562.212667 563.410450 564.090223 564.589614 565.792637 566.822208 567.342188 567.690622 568.746471 569.638658 570.034412 570.258884 571.143510 571.811262 -100 
-100 -100 550.334112 552.342072 554.040017 554.903884 555.343274 557.227813 558.689198 559.304017 559.521143 561.293694 562.691804 563.286267 563.486537 565.011535 566.155911 566.519125 566.508374 567.924236 568.973772 569.258237 569.177509 570.398565 571.246378 -100 
-100 -100 547.317140 551.048401 553.228406 553.764972 552.911263 556.093927 557.904013 558.127236 556.980747 560.124165 561.931440 562.230838 561.268748 563.968491 565.428528 565.431386 564.161106 566.836039 568.247896 568.229215 567.017020 569.406592 570.666850 -100 
-100 -100 549.696547 551.714051 553.424235 554.298055 554.740210 556.615206 558.061106 558.660570 558.867844 560.640752 562.044880 562.646758 562.852305 564.376759 565.517645 565.876574 565.862169 567.276821 568.326434 568.611142 568.530119 569.749795 570.596431 -100 
-100 -100 550.627407 552.093457 553.598933 554.609621 555.418029 556.914369 558.203640 558.952695 559.535568 560.902349 562.117059 562.816133 563.329909 564.528157 565.547091 566.055796 566.394929 567.449471 568.342721 568.739704 568.964215 569.845190 570.509844 -100 
-100 -100 549.568505 551.604045 553.341235 554.259021 554.751339 556.559000 557.958890 558.557419 558.784832 560.470491 561.793628 562.331309 562.486786 564.021621 565.180106 565.562261 565.572545 566.946841 567.961433 568.222752 568.124000 569.339839 570.183643 -100 
-100 -100 547.073358 550.837706 553.058062 553.677075 552.976025 555.956870 557.664291 557.893589 556.846239 559.767689 561.417665 561.596910 560.514959 563.260350 564.753773 564.801728 563.610922 566.170501 567.508314 567.442071 566.185634 568.577437 569.834694 -100 
-100 -100 550.052873 552.061396 553.758211 554.633049 555.083080 556.847723 558.212124 558.784460 558.983244 560.619860 561.889972 562.382605 562.502724 564.009294 565.146607 565.512682 565.505701 566.853122 567.837553 568.070617 567.949014 569.152064 569.990002 -100 
-100 -100 551.639511 553.039389 554.455078 555.378410 556.104997 557.509285 558.727654 559.436672 559.979148 561.232202 562.328089 562.934052 563.379122 564.520653 565.498923 565.981870 566.294123 567.287343 568.112290 568.446132 568.618832 569.477271 570.131671 -100 
-100 -100 551.330149 553.207684 554.757907 555.499557 555.834681 557.545868 558.880715 559.455228 559.668983 561.208804 562.400330 562.859847 562.972422 564.408550 565.491533 565.830842 565.807337 567.100409 568.026075 568.199426 568.017584 569.219046 570.055343 -100 
-100 -100 549.708234 553.157461 555.075941 555.434861 554.488309 557.377799 559.018769 559.258869 558.300540 560.966736 562.450153 562.577223 561.527173 564.093743 565.474297 565.481647 564.285566 566.719164 567.938098 567.756929 566.354004 568.764007 570.010704 -100 
-100 -100 553.415673 555.080052 556.405253 557.007480 557.247164 558.805356 560.026000 560.571077 560.779371 562.228244 563.347072 563.805728 563.934226 565.297985 566.321784 566.667668 566.662529 567.882524 568.741920 568.905936 568.718399 569.819792 570.567414 -100 
-100 -100 556.058946 556.854775 557.736991 558.426361 559.061828 560.083841 561.038720 561.750105 562.383369 563.364549 564.266074 564.919577 565.488934 566.395563 567.207644 567.752534 568.192760 568.952317 569.598496 569.961356 570.209721 570.774553 571.180961 -100 
-100 -100 557.308179 557.806792 558.493504 559.181012 559.895128 560.753904 561.606082 562.366245 563.106061 563.956620 564.781088 565.500177 566.186178 566.967957 567.705845 568.318028 568.876095 569.509951 570.080719 570.507730 570.861764 571.262687 571.534053 -100 
-100 -100 -100 -100 -100 -100 -100 -100 -100 -100 -100 -100 -100 -100 -100 -100 -100 -100 -100 -100 -100 -100 -100 -100 -100 -100 
-100 -100 -100 -100 -100 -100 -100 -100 -100 -100 -100 -100 -100 -100 -100 -100 -100 -100 -100 -100 -100 -100 -100 -100 -100 -100 
-100 -100 -100 -100 -100 -100 -100 -100 -100 -100 -100 -100 -100 -100 -100 -100 -100 -100 -100 -100 -100 -100 -100 -100 -100 -100 
-100 -100 562.545911 563.049972 563.784587 564.559147 565.368905 566.281163 567.179522 567.992304 568.781401 569.645168 570.480990 571.223106 571.936921 572.722479 573.473281 574.118919 574.720551 575.375042 575.976005 576.449703 576.847454 577.246925 577.509358 -100 
-100 -100 561.294603 562.008337 562.901446 563.700064 564.481925 565.493742 566.458259 567.236523 567.962983 568.903867 569.789939 570.485711 571.129446 571.992108 572.796443 573.400170 573.935625 574.668029 575.325217 575.764947 576.112440 576.616534 576.974915 -100 
-100 -100 558.957065 560.164125 561.373320 562.173791 562.819150 564.086249 565.200822 565.885065 566.420257 567.579616 568.588548 569.168743 569.605993 570.688680 571.622457 572.119134 572.456229 573.407288 574.196286 574.540771 574.715491 575.482788 576.050363 -100 
-100 -100 556.360728 558.230140 559.772547 560.531468 560.894095 562.565560 563.869007 564.432602 564.637487 566.164234 567.333169 567.768186 567.854272 569.306978 570.406034 570.765234 570.761469 572.076562 573.030328 573.246234 573.101131 574.267285 575.070866 -100 
-100 -100 556.023940 557.403555 558.799262 559.715815 560.443660 561.838047 563.054742 563.774060 564.323166 565.550563 566.612757 567.190300 567.615575 568.752328 569.733933 570.227597 570.554031 571.559388 572.398992 572.750667 572.935193 573.786563 574.431453 -100 
-100 -100 555.383260 556.545059 557.862271 558.861644 559.749786 561.056957 562.249621 563.064561 563.767980 564.889620 565.908417 566.567430 567.137842 568.156139 569.084324 569.651656 570.116280 571.001490 571.785142 572.206870 572.525370 573.249978 573.808964 -100 
-100 -100 553.740312 555.182248 556.651788 557.627312 558.409390 559.895245 561.196040 561.975652 562.570862 563.848193 564.952990 565.559659 566.008364 567.177131 568.187389 568.700236 569.041850 570.066342 570.922117 571.283045 571.478864 572.359454 573.026978 -100 
-100 -100 551.775112 553.790381 555.496986 556.377456 556.839519 558.699565 560.166634 560.837645 561.122066 562.751683 564.008943 564.497564 564.623266 566.144305 567.302939 567.694869 567.715294 569.073901 570.065332 570.297908 570.171201 571.406924 572.265815 -100 
-100 -100 552.077030 553.535742 555.030634 556.033724 556.845907 558.367417 559.701660 560.509308 561.134759 562.455321 563.607021 564.254947 564.736440 565.930468 566.959533 567.485694 567.837683 568.872083 569.735657 570.101849 570.303258 571.193193 571.868289 -100 
-100 -100 552.035766 553.237770 554.611204 555.666223 556.612862 557.996263 559.256991 560.121638 560.877623 562.091639 563.210311 563.953861 564.589599 565.657460 566.621538 567.212894 567.696181 568.602601 569.402946 569.834426 570.163758 570.911690 571.489310 -100 
-100 -100 550.951582 552.412101 553.909111 554.911285 555.720123 557.245096 558.568894 559.346495 559.949154 561.332404 562.556934 563.261422 563.780445 564.989159 566.021946 566.545432 566.893667 567.936184 568.804598 569.168007 569.364754 570.264844 570.948489 -100 
-100 -100 549.516093 551.538677 553.255824 554.141345 554.601587 556.478790 557.935755 558.556088 558.786883 560.545540 561.934285 562.521572 562.715008 564.261517 565.428941 565.818001 565.830566 567.208321 568.210519 568.438552 568.300821 569.558829 570.434278 -100 
-100 -100 550.325977 551.791208 553.294543 554.301423 555.109860 556.626602 557.937635 558.702268 559.296093 560.677798 561.904786 562.612526 563.134209 564.344744 565.378267 565.901445 566.248754 567.290636 568.159032 568.522635 568.718966 569.617326 570.299551 -100 
-100 -100 550.782791 551.996123 553.384125 554.450616 555.398026 556.762625 557.994832 558.830561 559.566692 560.779744 561.905441 562.656318 563.297386 564.368922 565.334447 565.925085 566.406451 567.311451 568.111586 568.543863 568.872988 569.616314 570.190042 -100 
-100 -100 550.195662 551.675439 553.194915 554.218657 555.036415 556.523724 557.809745 558.568597 559.158668 560.484198 561.650945 562.310851 562.799549 563.998860 565.029696 565.554051 565.902173 566.933738 567.796499 568.164585 568.367324 569.247093 569.914246 -100 
-100 -100 549.276963 551.321933 553.057653 553.963399 554.437894 556.245398 557.648257 558.254541 558.485826 560.131807 561.411709 561.914633 562.046826 563.573519 564.733106 565.120934 565.133879 566.486377 567.473738 567.706980 567.583405 568.800749 569.647757 -100 
-100 -100 550.681536 552.135531 553.615045 554.594729 555.368025 556.810798 558.058320 558.785806 559.342502 560.621304 561.738214 562.354460 562.807569 563.977464 564.984632 565.489729 565.819491 566.830096 567.671722 568.020908 568.207308 569.073552 569.732757 -100 
-100 -100 551.790894 552.943866 554.243965 555.219372 556.077592 557.349130 558.504040 559.283970 559.961775 561.074614 562.093935 562.756221 563.327699 564.340774 565.259843 565.814657 566.261990 567.123495 567.879654 568.273931 568.570354 569.284228 569.839596 -100 
-100 -100 551.926011 553.275601 554.626331 555.490085 556.166259 557.530001 558.721324 559.418551 559.950323 561.161627 562.215471 562.791889 563.216470 564.339871 565.305388 565.782102 566.086783 567.058078 567.856045 568.163064 568.310888 569.157719 569.805473 -100 
-100 -100 551.792601 553.613172 555.088852 555.771077 556.058709 557.703350 558.986797 559.533286 559.724513 561.226892 562.380517 562.811721 562.898057 564.328170 565.405178 565.744677 565.717599 566.990377 567.892333 568.049741 567.851450 569.023546 569.836724 -100 
-100 -100 553.944997 555.108243 556.249492 556.970492 557.540123 558.760739 559.840865 560.497242 561.008638 562.142108 563.132292 563.702053 564.130902 565.194107 566.106939 566.582084 566.892429 567.803417 568.543879 568.836728 568.969195 569.729682 570.299800 -100 
-100 -100 555.941348 556.616725 557.444888 558.165026 558.869257 559.818720 560.733151 561.470964 562.164145 563.076283 563.940528 564.620836 565.251067 566.096278 566.881098 567.462727 567.970594 568.666671 569.281658 569.678873 569.992675 570.482422 570.836864 -100 
-100 -100 557.005900 557.473884 558.145028 558.841113 559.570686 560.412287 561.251624 562.016494 562.766967 563.599664 564.411782 565.136029 565.834325 566.603034 567.334976 567.958507 568.532761 569.153241 569.715900 570.152033 570.519789 570.902365 571.158034 -100 
-100 -100 -100 -100 -100 -100 -100 -100 -100 -100 -100 -100 -100 -100 -100 -100 -100 -100 -100 -100 -100 -100 -100 -100 -100 -100 
-100 -100 -100 -100 -100 -100 -100 -100 -100 -100 -100 -100 -100 -100 -100 -100 -100 -100 -100 -100 -100 -100 -100 -100 -100 -100 
-100 -100 -100 -100 -100 -100 -100 -100 -100 -100 -100 -100 -100 -100 -100 -100 -100 -100 -100 -100 -100 -100 -100 -100 -100 -100 
-100 -100 562.052738 562.588704 563.340197 564.106652 564.899075 565.822067 566.724695 567.523821 568.295042 569.173512 570.019606 570.754248 571.455018 572.258044 573.020746 573.660554 574.251215 574.925290 575.541371 576.013126 576.402427 576.819931 577.096616 -100 
-100 -100 560.611555 561.449658 562.400841 563.172370 563.886599 564.960898 565.953267 566.691917 567.347346 568.356294 569.278326 569.942371 570.520725 571.454001 572.295540 572.869610 573.343027 574.147420 574.846190 575.263975 575.556965 576.130850 576.535936 -100 
-100 -100 557.610448 559.331826 560.736203 561.430804 561.760475 563.341661 564.574123 565.123611 565.331487 566.815855 567.955200 568.411365 568.527536 569.937791 571.002884 571.379827 571.405369 572.679931 573.605798 573.847931 573.735821 574.817621 575.545713 -100 
-100 -100 553.420907 556.956036 558.963791 559.428012 558.611117 561.465561 563.090114 563.310270 562.306629 565.040333 566.548431 566.652239 565.532158 568.197755 569.636910 569.674152 568.495135 570.997862 572.295104 572.220412 570.967203 573.281141 574.481520 -100 
-100 -100 554.582677 556.509521 558.122400 558.934405 559.339220 561.063741 562.408836 562.989278 563.200997 564.766195 565.967175 566.415213 566.507993 567.981834 569.098526 569.462254 569.462570 570.801359 571.782674 572.022385 571.906360 573.086947 573.905516 -100 
-100 -100 554.359414 555.791326 557.245448 558.206286 558.970402 560.416138 561.678131 562.428790 563.002105 564.257763 565.346651 565.946062 566.389551 567.536390 568.524851 569.022149 569.353343 570.371482 571.223969 571.584258 571.778238 572.648197 573.307044 -100 
-100 -100 552.166472 554.217293 555.941929 556.825955 557.282085 559.120531 560.567764 561.227714 561.506332 563.108575 564.346624 564.834342 564.969943 566.450642 567.575315 567.945266 567.950612 569.302410 570.285719 570.504844 570.360563 571.605190 572.468404 -100 
-100 -100 548.514423 552.371799 554.623984 555.226404 554.471589 557.585716 559.413082 559.778375 558.909542 561.703272 563.286942 563.467422 562.448705 565.111357 566.570202 566.616699 565.439562 567.980572 569.290248 569.165489 567.803040 570.304706 571.613876 -100 
-100 -100 550.491950 552.562698 554.316913 555.232727 555.722786 557.600791 559.084974 559.775763 560.085317 561.729584 563.011742 563.537342 563.703747 565.211327 566.358479 566.745170 566.761230 568.116507 569.096625 569.308068 569.159322 570.414998 571.289800 -100 
-100 -100 550.983434 552.464985 553.985415 555.010221 555.839067 557.370349 558.708346 559.514408 560.140898 561.487604 562.669771 563.345409 563.848891 565.050504 566.084356 566.615398 566.968618 567.991289 568.832669 569.167923 569.342906 570.249607 570.941510 -100 
-100 -100 549.444864 551.479981 553.214292 554.122107 554.607910 556.485979 557.953154 558.597863 558.853393 560.582776 561.938071 562.496928 562.668787 564.229812 565.418258 565.834195 565.871985 567.210844 568.165159 568.338199 568.145550 569.439348 570.340804 -100 
-100 -100 546.432328 550.195091 552.412974 553.008242 552.249848 555.377322 557.182663 557.456989 556.417441 559.443297 561.172134 561.402754 560.351372 563.150359 564.692710 564.797275 563.680185 566.172877 567.433332 567.230494 565.738592 568.361305 569.730272 -100 
-100 -100 548.828947 550.865123 552.601167 553.509883 553.993309 555.863596 557.319489 557.952311 558.199002 559.926035 561.281316 561.839814 562.011933 563.577338 564.770787 565.190232 565.229419 566.567926 567.522012 567.695181 567.501916 568.793023 569.692573 -100 
-100 -100 549.755958 551.238487 552.761941 553.789138 554.614061 556.127947 557.440849 558.219711 558.825023 560.169991 561.353530 562.026244 562.526410 563.740892 564.788555 565.329213 565.687256 566.708063 567.547933 567.884476 568.060673 568.959176 569.644693 -100 
-100 -100 548.664805 550.731704 552.487960 553.408306 553.895899 555.742729 557.184325 557.826299 558.091427 559.745685 561.034188 561.547827 561.692345 563.235489 564.413408 564.820075 564.848491 566.195392 567.170622 567.387211 567.249008 568.481604 569.341090 -100 
-100 -100 546.108099 549.945542 552.193845 552.801177 552.051680 555.115317 556.884752 557.178591 556.218888 559.060409 560.659593 560.810896 559.715006 562.468464 563.980165 564.057392 562.908011 565.421015 566.717513 566.602471 565.277690 567.720768 569.002759 -100 
-100 -100 549.155649 551.195640 552.910935 553.786399 554.228454 556.028364 557.428932 558.037611 558.268469 559.875298 561.114570 561.585333 561.694410 563.206990 564.359049 564.744124 564.753990 566.085078 567.047531 567.254485 567.106501 568.324512 569.173827 -100 
-100 -100 550.780261 552.197269 553.629205 554.563942 555.298945 556.713288 557.943261 558.663896 559.212523 560.452810 561.529330 562.114708 562.545730 563.698675 564.694266 565.192173 565.513501 566.504367 567.321658 567.645291 567.809113 568.669576 569.327313 -100 
-100 -100 550.477115 552.376597 553.949373 554.715116 555.073929 556.772490 558.098016 558.666483 558.872168 560.403489 561.577264 562.005521 562.083058 563.553849 564.667829 565.024594 565.008369 566.306710 567.233288 567.405265 567.222214 568.420730 569.256776 -100 
-100 -100 548.836982 552.327646 554.278692 554.677331 553.790206 556.626952 558.238895 558.460741 557.482106 560.145449 561.609513 561.684759 560.538320 563.202124 564.635744 564.664043 563.470998 565.917563 567.142826 566.965837 565.569533 567.970413 569.214280 -100 
-100 -100 552.578070 554.262511 555.609517 556.236181 556.498989 558.038957 559.242067 559.773287 559.968722 561.410332 562.514749 562.945116 563.040089 564.438236 565.491394 565.852570 565.853563 567.080774 567.944725 568.111541 567.925944 569.024091 569.770381 -100 
-100 -100 555.240167 556.045419 556.940222 557.642741 558.287320 559.304266 560.250682 560.953565 561.578770 562.553260 563.445732 564.086418 564.645507 565.562807 566.388132 566.942109 567.387510 568.151186 568.800053 569.164351 569.413116 569.976949 570.382928 -100 
-100 -100 556.496467 557.000763 557.695928 558.391933 559.111236 559.968606 560.816061 561.570433 562.304382 563.149393 563.967567 564.679744 565.361664 566.147556 566.892330 567.510363 568.072414 568.709108 569.281679 569.709571 570.063721 570.464271 570.735472 -100 
-100 -100 -100 -100 -100 -100 -100 -100 -100 -100 -100 -100 -100 -100 -100 -100 -100 -100 -100 -100 -100 -100 -100 -100 -100 -100 
-100 -100 -100 -100 -100 -100 -100 -100 -100 -100 -100 -100 -100 -100 -100 -100 -100 -100 -100 -100 -100 -100 -100 -100 -100 -100 
-100 -100 -100 -100 -100 -100 -100 -100 -100 -100 -100 -100 -100 -100 -100 -100 -100 -100 -100 -100 -100 -100 -100 -100 -100 -100 
-100 -100 561.507982 562.098542 562.876492 563.630311 564.392621 565.339383 566.251858 567.031405 567.771531 568.677882 569.540216 570.261619 570.936020 571.769945 572.550575 573.178840 573.745617 574.452727 575.090035 575.554279 575.922684 576.372718 576.672662 -100 
-100 -100 559.686490 560.796992 561.853806 562.568796 563.117151 564.352872 565.405903 566.071634 566.556245 567.732540 568.723509 569.321845 569.733617 570.838438 571.751218 572.262851 572.575700 573.551014 574.324484 574.687735 574.830373 575.573848 576.069337 -100 
-100 -100 554.755862 558.103097 559.952931 560.360110 559.531059 562.271257 563.813840 564.034580 563.062721 565.722974 567.185464 567.319878 566.252491 568.851885 570.246054 570.312344 569.185255 571.624815 572.879825 572.832260 571.618521 573.839485 574.958317 -100 
-100 -100 540.609565 554.297681 557.791641 557.129059 547.821930 559.173246 561.973797 560.986981 551.389041 562.713257 565.420416 564.317203 554.530750 565.868437 568.524059 567.390405 557.756877 568.727607 571.223119 570.033849 560.646154 571.154979 573.697536 -100 
-100 -100 551.605384 555.209291 557.295355 557.815128 557.040887 559.951919 561.622320 561.864500 560.874768 563.639616 565.175844 565.290580 564.176464 566.861224 568.316733 568.355724 567.178159 569.704083 571.025119 570.961508 569.719481 572.065983 573.294568 -100 
-100 -100 552.872074 554.871935 556.553616 557.411099 557.847553 559.633169 561.030997 561.650319 561.894499 563.480291 564.703077 565.173143 565.288401 566.765102 567.884339 568.249019 568.251715 569.601943 570.590870 570.825674 570.699921 571.917589 572.762306 -100 
-100 -100 548.994651 552.845040 555.086121 555.676303 554.906118 557.994271 559.795626 560.139400 559.251574 562.024580 563.589464 563.755756 562.725284 565.371300 566.814711 566.849743 565.665669 568.204741 569.515960 569.394359 568.033195 570.529894 571.834245 -100 
-100 -100 534.758489 549.513819 553.384992 552.827145 543.180464 555.221740 558.313950 557.530593 548.288304 559.462563 562.216634 561.232932 551.847953 562.874583 565.491204 564.341682 554.650911 565.698872 568.186058 566.826732 556.691717 568.018230 570.779188 -100 
-100 -100 547.310241 551.183878 553.458312 554.083546 553.350123 556.482895 558.325530 558.702668 557.845871 560.661605 562.269164 562.470994 561.469743 564.143556 565.611548 565.665418 564.492191 567.030046 568.330354 568.191633 566.817775 569.327615 570.646153 -100 
-100 -100 549.465531 551.527910 553.285449 554.211203 554.711742 556.599100 558.083619 558.760549 559.049793 560.736364 562.052736 562.593925 562.763902 564.299820 565.470731 565.875769 565.903874 567.245302 568.202569 568.383221 568.203920 569.480233 570.371906 -100 
-100 -100 546.362278 550.135130 552.366008 552.975478 552.231341 555.368888 557.187966 557.480911 556.454916 559.466739 561.176233 561.392535 560.333358 563.129553 564.673715 564.783118 563.668798 566.152487 567.399443 567.182521 565.680151 568.304634 569.676893 -100 
-100 -100 533.162504 547.428167 551.193139 550.608350 540.912573 553.010241 556.066316 555.054340 544.789343 557.041180 560.059523 559.062332 549.188324 560.817293 563.617623 562.594304 553.203088 563.961164 566.326738 564.769764 553.923799 565.938636 568.854531 -100 
-100 -100 545.751021 549.522847 551.752967 552.361475 551.614357 554.744578 556.553549 556.835435 555.800484 558.810260 560.518654 560.732307 559.671416 562.473923 564.025709 564.140794 563.029121 565.511940 566.757771 566.540462 565.037399 567.658064 569.027753 -100 
-100 -100 548.251399 550.308232 552.062665 552.987008 553.483271 555.353220 556.814275 557.463797 557.727580 559.416664 560.732954 561.263862 561.420663 562.979543 564.173226 564.594463 564.632144 565.968997 566.922364 567.104491 566.929440 568.191961 569.074392 -100 
-100 -100 545.521394 549.368198 551.631943 552.257470 551.529319 554.622559 556.421109 556.739576 555.800713 558.663056 560.280618 560.447413 559.365810 562.134779 563.662091 563.753480 562.613799 565.126312 566.415469 566.288729 564.955079 567.408091 568.699675 -100 
-100 -100 532.492579 547.117730 550.960382 550.410110 540.845575 552.759464 555.779998 554.881623 545.263460 556.768230 559.566999 558.486407 548.622241 560.143917 562.893540 561.815126 552.277950 563.178214 565.634384 564.315963 554.448162 565.480999 568.175996 -100 
-100 -100 546.016089 549.834090 552.055595 552.635769 551.861739 554.905377 556.660720 556.945495 555.973796 558.786981 560.355186 560.480157 559.363975 562.101796 563.601911 563.670348 562.512080 565.012062 566.293775 566.163769 564.825661 567.262764 568.542408 -100 
-100 -100 549.295570 551.276028 552.933962 553.766564 554.177383 555.937443 557.310190 557.905511 558.127231 559.696316 560.900024 561.344889 561.435267 562.929818 564.067424 564.441568 564.440299 565.756439 566.701194 566.889436 566.723421 567.934637 568.780422 -100 
-100 -100 547.497845 551.068701 553.116493 553.592426 552.767981 555.671165 557.335291 557.584080 556.623114 559.320749 560.812170 560.894885 559.752673 562.445485 563.907142 563.947550 562.762952 565.234532 566.484107 566.319921 564.936842 567.367084 568.635957 -100 
-100 -100 536.070538 549.664149 553.098991 552.365617 542.912605 554.338822 557.153954 556.216606 546.875263 557.899333 560.516425 559.362211 549.487038 560.882697 563.548146 562.420678 552.831254 563.680573 566.071256 564.685834 554.653103 565.741874 568.409057 -100 
-100 -100 549.713609 553.020850 554.818625 555.163401 554.265228 556.983116 558.509588 558.730794 557.782153 560.366369 561.777456 561.876006 560.776353 563.372535 564.760651 564.816929 563.672983 566.051183 567.227818 567.071989 565.710290 568.014197 569.174563 -100 
-100 -100 554.297326 555.378277 556.385516 557.039276 557.524660 558.711550 559.726329 560.364545 560.826879 561.963771 562.919945 563.490826 563.880401 564.970458 565.868762 566.361863 566.646850 567.576049 568.291565 568.589779 568.673838 569.415188 569.916320 -100 
-100 -100 555.933722 556.496360 557.224501 557.915495 558.612007 559.499959 560.363346 561.103587 561.810216 562.682706 563.515152 564.212047 564.866206 565.682887 566.445945 567.052555 567.589574 568.255748 568.844422 569.258873 569.586858 570.019682 570.314664 -100 
-100 -100 -100 -100 -100 -100 -100 -100 -100 -100 -100 -100 -100 -100 -100 -100 -100 -100 -100 -100 -100 -100 -100 -100 -100 -100 
-100 -100 -100 -100 -100 -100 -100 -100 -100 -100 -100 -100 -100 -100 -100 -100 -100 -100 -100 -100 -100 -100 -100 -100 -100 -100 
-100 -100 -100 -100 -100 -100 -100 -100 -100 -100 -100 -100 -100 -100 -100 -100 -100 -100 -100 -100 -100 -100 -100 -100 -100 -100 
-100 -100 561.237034 561.769735 562.515378 563.274167 564.057810 564.971343 565.863774 566.653164 567.418221 568.296827 569.146625 569.885314 570.590032 571.397999 572.165836 572.810652 573.408075 574.092536 574.720677 575.203552 575.601297 576.024063 576.303193 -100 
-100 -100 559.796012 560.630351 561.574972 562.337987 563.042545 564.106577 565.087121 565.813396 566.460594 567.471017 568.398694 569.067319 569.649310 570.588127 571.435049 572.013263 572.492818 573.309452 574.022780 574.453620 574.756096 575.335624 575.743325 -100 
-100 -100 556.794867 558.511751 559.908685 560.593724 560.912584 562.482827 563.701212 564.233811 564.429233 565.918202 567.066962 567.528305 567.646907 569.063966 570.134921 570.513983 570.543682 571.833903 572.778509 573.036618 572.935252 574.023070 574.754175 -100 
-100 -100 552.603636 556.134200 558.134869 558.589931 557.762396 560.606784 562.216725 562.417224 561.397733 564.139747 565.659907 565.768794 564.649500 567.323025 568.767692 568.804395 567.626316 570.147568 571.466448 571.409436 570.167850 572.487688 573.690871 -100 
-100 -100 553.759285 555.683866 557.293125 558.100103 558.498333 560.215106 561.548784 562.114819 562.316168 563.886297 565.095843 565.548484 565.643100 567.121931 568.241718 568.604946 568.607220 569.960154 570.959070 571.213714 571.107826 572.293851 573.114871 -100 
-100 -100 553.527823 554.960812 556.416594 557.378685 558.142161 559.584000 560.839440 561.582712 562.151296 563.408627 564.501814 565.104533 565.549909 566.698443 567.687327 568.183851 568.516975 569.544328 570.408687 570.779295 570.980331 571.854587 572.515714 -100 
-100 -100 551.326226 553.381696 555.113723 556.005938 556.468043 558.306477 559.751654 560.410215 560.688246 562.289839 563.528839 564.018326 564.155227 565.634687 566.757312 567.125288 567.131175 568.488678 569.479175 569.704180 569.563439 570.810870 571.676282 -100 
-100 -100 547.666789 551.531680 553.795790 554.412134 553.669263 556.786667 558.615842 558.984551 558.118601 560.909752 562.491254 562.671766 561.653915 564.313465 565.769093 565.813042 564.635068 567.179409 568.492579 568.369887 567.008065 569.510931 570.821614 -100 
-100 -100 549.640847 551.719659 553.487285 554.418963 554.923274 556.809393 558.300087 558.997781 559.311632 560.953017 562.230231 562.752697 562.918018 564.424157 565.570922 565.957997 565.974370 567.329832 568.308809 568.518112 568.367289 569.622383 570.497544 -100 
-100 -100 550.130015 551.619769 553.154224 554.195981 555.040966 556.584274 557.933280 558.750180 559.382719 560.724819 561.897898 562.565983 563.066141 564.269084 565.307679 565.844433 566.200605 567.220075 568.054636 568.382538 568.551919 569.456376 570.147990 -100 
-100 -100 548.589247 550.633054 552.382238 553.308541 553.812836 555.705360 557.187387 557.847995 558.112989 559.833887 561.173992 561.719893 561.885810 563.451087 564.649945 565.077882 565.122277 566.453884 567.395054 567.555044 567.352763 568.643250 569.544548 -100 
-100 -100 545.575819 549.347410 551.580219 552.194661 551.456459 554.599270 556.422054 556.716758 555.690806 558.704270 560.413114 560.626871 559.567297 562.372515 563.928804 564.049574 562.942292 565.424010 566.666684 566.446903 564.942656 567.561873 568.930951 -100 
-100 -100 547.975577 550.018549 551.766717 552.691603 553.193026 555.079952 556.554512 557.207088 557.465569 559.183993 560.522396 561.065947 561.230947 562.800812 564.005681 564.438078 564.483924 565.813653 566.751953 566.909335 566.704705 567.991931 568.891146 -100 
-100 -100 548.907092 550.393762 551.925490 552.964720 553.804690 555.335699 556.668136 557.466357 558.082825 559.422482 560.592921 561.253583 561.747847 562.964410 564.019264 564.567935 564.929153 565.943393 566.770743 567.093792 567.260045 568.155478 568.841131 -100 
-100 -100 547.819747 549.888401 551.649603 552.578424 553.078520 554.942624 556.404979 557.067920 557.345854 558.995151 560.271690 560.774697 560.913905 562.457475 563.639403 564.050662 564.080263 565.421730 566.386473 566.590735 566.443026 567.674612 568.535847 -100 
-100 -100 545.264162 549.102025 551.353505 551.967238 551.228275 554.308601 556.098813 556.414677 555.469975 558.305382 559.892740 560.034481 558.933977 561.687414 563.201782 563.282212 562.133631 564.642253 565.930025 565.803819 564.469848 566.914298 568.199461 -100 
-100 -100 548.306760 550.348522 552.068169 552.950541 553.402460 555.216129 556.633156 557.258624 557.500660 559.105162 560.337233 560.801947 560.908421 562.421831 563.576748 563.965042 563.976380 565.305361 566.262685 566.462946 566.309699 567.528251 568.379351 -100 
-100 -100 549.922559 551.344092 552.783558 553.727331 554.472112 555.896549 557.136937 557.867299 558.422493 559.663898 560.738718 561.322388 561.753564 562.909167 563.908851 564.411096 564.735482 565.726888 566.543142 566.865261 567.027807 567.887673 568.545278 -100 
-100 -100 549.609172 551.516644 553.101053 553.878610 554.247576 555.952774 557.283104 557.855027 558.063324 559.598145 560.774580 561.204653 561.284722 562.760316 563.880094 564.242878 564.231667 565.532674 566.461608 566.636644 566.455858 567.652520 568.486531 -100 
-100 -100 547.962604 551.463883 553.429206 553.841437 552.964852 555.805674 557.418664 557.639910 556.661119 559.329526 560.798828 560.877863 559.735180 562.405353 563.846030 563.881601 562.695071 565.145411 566.375054 566.204153 564.812838 567.210677 568.451205 -100 
-100 -100 551.708520 553.401725 554.761153 555.399967 555.671995 557.215908 558.419817 558.950468 559.146273 560.592179 561.701708 562.136450 562.235829 563.639972 564.699712 565.067608 565.074721 566.306468 567.175341 567.347945 567.166554 568.263304 569.007369 -100 
-100 -100 554.377621 555.189258 556.093768 556.806221 557.458646 558.479906 559.428106 560.131708 560.758316 561.736343 562.633149 563.278041 563.841488 564.763938 565.594812 566.154431 566.605103 567.373323 568.026787 568.395729 568.647655 569.211481 569.616527 -100 
-100 -100 555.638261 556.147608 556.850811 557.555369 558.281753 559.143657 559.993602 560.749562 561.485499 562.333718 563.155737 563.871864 564.557919 565.348408 566.098065 566.721050 567.287821 567.928848 568.505638 568.937440 569.294218 569.695361 569.966283 -100 
-100 -100 -100 -100 -100 -100 -100 -100 -100 -100 -100 -100 -100 -100 -100 -100 -100 -100 -100 -100 -100 -100 -100 -100 -100 -100 
-100 -100 -100 -100 -100 -100 -100 -100 -100 -100 -100 -100 -100 -100 -100 -100 -100 -100 -100 -100 -100 -100 -100 -100 -100 -100 
-100 -100 -100 -100 -100 -100 -100 -100 -100 -100 -100 -100 -100 -100 -100 -100 -100 -100 -100 -100 -100 -100 -100 -100 -100 -100 
-100 -100 560.917216 561.414449 562.137060 562.896136 563.688456 564.582333 565.460476 566.253240 567.029676 567.895228 568.739687 569.490181 570.211785 571.007616 571.768407 572.422821 573.036551 573.711861 574.337136 574.832945 575.247316 575.656677 575.923372 -100 
-100 -100 559.667292 560.372629 561.251647 562.032346 562.794262 563.786108 564.726433 565.477249 566.184674 567.132398 568.032658 568.737815 569.387955 570.263247 571.078294 571.687746 572.232366 572.991360 573.679884 574.146849 574.513900 575.028558 575.391109 -100 
-100 -100 557.332106 558.527821 559.719718 560.498462 561.119566 562.366052 563.450532 564.092630 564.592843 565.773270 566.808292 567.398391 567.836489 568.938318 569.884654 570.379397 570.715829 571.706957 572.540863 572.921296 573.120344 573.898513 574.469797 -100 
-100 -100 554.735079 556.590842 558.115265 558.851366 559.186659 560.841657 562.112786 562.620807 562.767701 564.338706 565.546078 565.989206 566.065039 567.547256 568.660600 569.007599 568.984731 570.358340 571.369585 571.627649 571.510410 572.686089 573.492502 -100 
-100 -100 554.381059 555.754151 557.140733 558.045180 558.757564 560.137408 561.328958 562.010858 562.528477 563.777307 564.864506 565.451115 565.875974 567.028155 568.017088 568.503610 568.824984 569.867746 570.750385 571.135996 571.342979 572.204154 572.852470 -100 
-100 -100 553.718919 554.883092 556.204075 557.206768 558.094377 559.393149 560.571266 561.369032 562.061074 563.188933 564.218806 564.885423 565.459884 566.482342 567.410270 567.972704 568.437717 569.344463 570.155163 570.599459 570.933197 571.665968 572.228485 -100 
-100 -100 552.053537 553.507313 554.994570 555.990646 556.789161 558.271707 559.566359 560.344325 560.941844 562.215946 563.321418 563.933690 564.388605 565.552162 566.554408 567.059503 567.399059 568.437452 569.309969 569.684147 569.888467 570.774651 571.445248 -100 
-100 -100 550.068063 552.103701 553.839400 554.755417 555.251746 557.109672 558.576500 559.257861 559.556826 561.173935 562.423090 562.915091 563.050354 564.557882 565.703726 566.085388 566.098735 567.468727 568.470168 568.708245 568.583889 569.822420 570.683368 -100 
-100 -100 550.365124 551.843020 553.368371 554.408029 555.253652 556.787806 558.133309 558.957355 559.595787 560.906962 562.046225 562.689075 563.171592 564.360254 565.386049 565.911246 566.262368 567.298507 568.160495 568.522538 568.720006 569.609096 570.284698 -100 
-100 -100 550.320131 551.540495 552.944521 554.036623 555.018314 556.424153 557.706732 558.596584 559.368993 560.569851 561.666279 562.393043 563.022178 564.093790 565.069172 565.674760 566.166536 567.064610 567.848539 568.263353 568.580570 569.324647 569.902045 -100 
-100 -100 549.229914 550.710587 552.240568 553.284035 554.134438 555.685397 557.039519 557.857011 558.489469 559.844648 561.028600 561.700885 562.204409 563.426575 564.487015 565.043838 565.415123 566.434822 567.268228 567.600035 567.774601 568.670149 569.354577 -100 
-100 -100 547.789772 549.834823 551.586372 552.517000 553.027250 554.927697 556.420093 557.096018 557.379215 559.087157 560.417329 560.959495 561.127382 562.696785 563.903688 564.341556 564.395411 565.731341 566.682694 566.867660 566.698567 567.954813 568.833194 -100 
-100 -100 548.610584 550.091427 551.621160 552.663574 553.511800 555.059194 556.408879 557.221900 557.850727 559.203697 560.386004 561.056902 561.560326 562.784980 563.848604 564.407340 564.777737 565.793626 566.621844 566.948072 567.118123 568.011276 568.694803 -100 
-100 -100 549.081205 550.302479 551.706586 552.797129 553.774981 555.173750 556.447344 557.327978 558.092792 559.289588 560.382563 561.105508 561.733375 562.811217 563.794553 564.405555 564.896871 565.786070 566.557283 566.959035 567.266009 568.005444 568.581278 -100 
-100 -100 548.506907 549.987537 551.514087 552.552432 553.393545 554.917326 556.249608 557.059728 557.686072 558.992556 560.126458 560.760942 561.237948 562.439069 563.479601 564.015395 564.367736 565.387040 566.225906 566.564748 566.743976 567.626992 568.301042 -100 
-100 -100 547.595225 549.635829 551.373482 552.288133 552.780016 554.625199 556.077051 556.742383 557.025491 558.639068 559.881107 560.359239 560.480655 562.007969 563.174125 563.570260 563.586826 564.928618 565.894854 566.098163 565.945216 567.177131 568.036841 -100 
-100 -100 548.985402 550.440635 551.926406 552.917655 553.708935 555.181038 556.465610 557.234581 557.822751 559.088672 560.183826 560.784627 561.231611 562.403733 563.417678 563.930616 564.264549 565.270146 566.099566 566.431636 566.603233 567.475291 568.141270 -100 
-100 -100 550.072087 551.234762 552.549943 553.543238 554.420779 555.712131 556.888311 557.689326 558.382013 559.495531 560.509626 561.167382 561.738819 562.758181 563.686719 564.251668 564.706349 565.568676 566.322355 566.713433 567.007324 567.720227 568.275444 -100 
-100 -100 550.180236 551.550634 552.927376 553.816974 554.515154 555.889376 557.087444 557.788584 558.322553 559.543363 560.604310 561.184367 561.613403 562.748603 563.727887 564.219000 564.536030 565.511839 566.314869 566.630990 566.787435 567.626465 568.267221 -100 
-100 -100 550.024805 551.877551 553.387717 554.101886 554.415557 556.062219 557.342114 557.880807 558.063424 559.583254 560.751779 561.190659 561.282239 562.729409 563.823957 564.181664 564.172133 565.449750 566.360863 566.536545 566.358633 567.514044 568.314400 -100 
-100 -100 552.195000 553.381078 554.550875 555.299023 555.889187 557.114747 558.192973 558.844248 559.352597 560.497741 561.500658 562.079513 562.516529 563.593778 564.521798 565.012513 565.337195 566.256384 567.007169 567.314907 567.460107 568.213271 568.775638 -100 
-100 -100 554.211372 554.901348 555.750397 556.491511 557.211987 558.168949 559.085401 559.822972 560.517673 561.437826 562.311751 563.000750 563.639667 564.495919 565.292676 565.886456 566.405588 567.110602 567.735065 568.142797 568.464188 568.952520 569.303879 -100 
-100 -100 555.286806 555.765535 556.453329 557.166919 557.910748 558.760916 559.604514 560.371829 561.125818 561.965241 562.785474 563.517801 564.224436 565.002620 565.744670 566.378448 566.962393 567.591525 568.162751 568.607150 568.980531 569.363845 569.618509 -100 
-100 -100 -100 -100 -100 -100 -100 -100 -100 -100 -100 -100 -100 -100 -100 -100 -100 -100 -100 -100 -100 -100 -100 -100 -100 -100 
-100 -100 -100 -100 -100 -100 -100 -100 -100 -100 -100 -100 -100 -100 -100 -100 -100 -100 -100 -100 -100 -100 -100 -100 -100 -100 
-100 -100 -100 -100 -100 -100 -100 -100 -100 -100 -100 -100 -100 -100 -100 -100 -100 -100 -100 -100 -100 -100 -100 -100 -100 -100 
-100 -100 560.392734 560.922534 561.663100 562.415297 563.191625 564.098176 564.981360 565.759517 566.517444 567.402146 568.261104 569.005406 569.713545 570.528361 571.300869 571.945972 572.544796 573.241046 573.882126 574.373915 574.777748 575.208009 575.492055 -100 
-100 -100 558.954124 559.783904 560.721003 561.474069 562.167498 563.224148 564.191477 564.896189 565.524615 566.550825 567.495001 568.167960 568.747804 569.699048 570.552159 571.123542 571.594713 572.434319 573.169271 573.610115 573.916079 574.509031 574.925874 -100 
-100 -100 555.959644 557.667726 559.051988 559.719298 560.015850 561.583019 562.781646 563.266187 563.400974 564.944157 566.129955 566.589322 566.682318 568.135108 569.218721 569.570350 569.552412 570.907322 571.897084 572.164622 572.051774 573.173537 573.925421 -100 
-100 -100 551.781404 555.295219 557.277350 557.704416 556.829010 559.691422 561.278321 561.391481 560.201147 563.104737 564.694757 564.786232 563.573253 566.350227 567.822286 567.797140 566.460452 569.159290 570.561319 570.507406 569.205649 571.612193 572.854164 -100 
-100 -100 552.942498 554.852466 556.445050 557.234076 557.611444 559.324490 560.637302 561.154556 561.294518 562.916862 564.159948 564.606479 564.672725 566.188970 567.323719 567.660923 567.616362 569.036351 570.084051 570.351829 570.236695 571.454679 572.294537 -100 
-100 -100 552.746493 554.152817 555.586732 556.537844 557.295148 558.725417 559.963342 560.682862 561.230615 562.498777 563.599769 564.194682 564.627636 565.796151 566.799709 567.294017 567.621421 568.678349 569.573075 569.964772 570.178215 571.057556 571.720653 -100 
-100 -100 550.639049 552.620917 554.310023 555.195352 555.668639 557.482496 558.906546 559.550217 559.818727 561.416902 562.647412 563.113477 563.220269 564.735303 565.885055 566.262422 566.271848 567.656404 568.677897 568.939544 568.836690 570.060552 570.909936 -100 
-100 -100 547.139820 550.822750 553.012246 553.629436 552.938705 555.995334 557.794001 558.151083 557.280724 560.061877 561.623527 561.756450 560.648788 563.401196 564.904495 564.961568 563.777115 566.363708 567.718100 567.656816 566.394509 568.811148 570.082083 -100 
-100 -100 548.939785 550.948417 552.678954 553.610987 554.134683 556.004766 557.485640 558.182368 558.496810 560.129784 561.390511 561.885637 562.019802 563.558304 564.731624 565.131767 565.155659 566.536233 567.546698 567.798192 567.690400 568.914475 569.765889 -100 
-100 -100 549.319829 550.791119 552.316267 553.362984 554.220103 555.768510 557.125735 557.956684 558.601261 559.931950 561.088419 561.741159 562.231676 563.443066 564.493402 565.040838 565.408865 566.446705 567.308780 567.675847 567.879553 568.760661 569.429645 -100 
-100 -100 547.724038 549.770246 551.524396 552.460481 552.978161 554.886521 556.391799 557.089085 557.394888 559.082460 560.393614 560.925813 561.089747 562.652266 563.854578 564.291830 564.351542 565.699835 566.674705 566.899324 566.774433 567.998169 568.852397 -100 
-100 -100 544.682113 548.468969 550.713189 551.339606 550.615669 553.780316 555.637688 555.997819 555.082298 557.997310 559.654582 559.853384 558.802049 561.591195 563.144658 563.274162 562.187658 564.681116 565.966445 565.857354 564.562340 566.982582 568.259725 -100 
-100 -100 547.099429 549.146872 550.901454 551.836662 552.352585 554.258856 555.762116 556.457942 556.762712 558.448783 559.758786 560.290588 560.455033 562.018590 563.221766 563.658681 563.715069 565.057330 566.024888 566.240920 566.109255 567.331819 568.186613 -100 
-100 -100 548.064425 549.541382 551.069647 552.115731 552.970004 554.515106 555.869276 556.698732 557.342762 558.669345 559.822533 560.474135 560.965927 562.179402 563.231883 563.780236 564.144113 565.167713 566.010294 566.355004 566.540273 567.422622 568.095400 -100 
-100 -100 547.038867 549.067175 550.808276 551.741597 552.261980 554.129477 555.608479 556.307394 556.627256 558.249059 559.501835 559.994528 560.131815 561.672249 562.848456 563.252635 563.274677 564.627163 565.600326 565.806016 565.652624 566.894506 567.759950 -100 
-100 -100 544.577118 548.310924 550.521785 551.142154 550.446302 553.504027 555.305007 555.673149 554.827557 557.578985 559.125116 559.254338 558.153368 560.902860 562.409031 562.474909 561.299567 563.834270 565.130734 564.992625 563.622327 566.107330 567.409429 -100 
-100 -100 547.513897 549.516542 551.216752 552.102924 552.573029 554.387093 555.816248 556.471960 556.753098 558.336894 559.555016 560.018119 560.127900 561.639765 562.789721 563.171038 563.174409 564.512064 565.474076 565.671074 565.508786 566.740276 567.598615 -100 
-100 -100 549.051579 550.467983 551.906701 552.856345 553.611142 555.043529 556.294096 557.038064 557.607699 558.857422 559.942162 560.539735 560.984148 562.137776 563.133057 563.634461 563.961037 564.954607 565.775204 566.104262 566.273285 567.130948 567.785506 -100 
-100 -100 548.678012 550.604369 552.202702 552.989538 553.365093 555.081628 556.418973 556.990751 557.195246 558.761057 559.969522 560.434276 560.549530 562.010781 563.119806 563.486677 563.489606 564.784505 565.717902 565.914068 565.762725 566.935159 567.751830 -100 
-100 -100 546.971903 550.525196 552.517485 552.940679 552.063629 554.922898 556.541023 556.747548 555.728697 558.466865 559.989339 560.125872 559.065152 561.679986 563.097638 563.143972 561.998396 564.418491 565.649569 565.518544 564.210321 566.530847 567.734850 -100 
-100 -100 550.756474 552.473565 553.852049 554.502616 554.781599 556.336818 557.546049 558.073240 558.262809 559.742211 560.887484 561.359732 561.495998 562.887732 563.939317 564.313918 564.337548 565.564539 566.439468 566.635346 566.484843 567.556869 568.283062 -100 
-100 -100 553.451781 554.274241 555.191100 555.914252 556.575711 557.606120 558.560977 559.268560 559.900710 560.896886 561.815320 562.482188 563.063875 563.988755 564.820327 565.385140 565.843970 566.615880 567.276448 567.657845 567.921471 568.480046 568.878958 -100 
-100 -100 554.723679 555.239632 555.952258 556.666585 557.402214 558.272829 559.130229 559.892864 560.637075 561.498507 562.335986 563.067435 563.765862 564.562260 565.315760 565.943789 566.516754 567.163302 567.746953 568.187118 568.550447 568.951485 569.220524 -100 
-100 -100 -100 -100 -100 -100 -100 -100 -100 -100 -100 -100 -100 -100 -100 -100 -100 -100 -100 -100 -100 -100 -100 -100 -100 -100 
-100 -100 -100 -100 -100 -100 -100 -100 -100 -100 -100 -100 -100 -100 -100 -100 -100 -100 -100 -100 -100 -100 -100 -100 -100 -100 
-100 -100 -100 -100 -100 -100 -100 -100 -100 -100 -100 -100 -100 -100 -100 -100 -100 -100 -100 -100 -100 -100 -100 -100 -100 -100 
-100 -100 559.819396 560.405173 561.175009 561.918323 562.668776 563.604513 564.502107 565.263424 565.991912 566.910912 567.790829 568.523629 569.205216 570.052862 570.843065 571.473031 572.042379 572.770753 573.430404 573.909723 574.287956 574.750911 575.059255 -100 
-100 -100 558.001802 559.104367 560.148975 560.847544 561.376212 562.602017 563.633727 564.261521 564.707431 565.920337 566.943784 567.550479 567.955482 569.088150 570.014285 570.513414 570.804583 571.827446 572.640045 573.019207 573.163415 573.933149 574.445331 -100 
-100 -100 553.084791 556.413636 558.241779 558.616246 557.733540 560.486751 561.998344 562.120619 560.969776 563.801192 565.346422 565.471085 564.313539 567.024026 568.450494 568.454217 567.167553 569.796114 571.145428 571.107116 569.836017 572.150793 573.313892 -100 
-100 -100 538.986507 552.616515 556.074916 555.347222 545.806639 557.343671 560.116136 558.896957 548.323988 560.610906 563.521354 562.346077 551.967236 563.917787 566.666826 565.345634 554.737167 566.715133 569.436546 568.220008 558.401297 569.384955 572.034874 -100 
-100 -100 549.954923 553.531487 555.591124 556.080060 555.256659 558.180663 559.819150 559.962500 558.793456 561.726619 563.339904 563.438235 562.229223 565.028035 566.519126 566.497333 565.161054 567.879370 569.299855 569.251198 567.956071 570.392628 571.661717 -100 
-100 -100 551.275798 553.226042 554.874308 555.719030 556.150825 557.919173 559.289466 559.868603 560.071971 561.686915 562.928289 563.385727 563.472665 564.993714 566.140816 566.499272 566.482234 567.890781 568.932438 569.201673 569.096116 570.321531 571.169726 -100 
-100 -100 547.624255 551.285274 553.447475 554.038507 553.320980 556.344263 558.106666 558.427430 557.526401 560.296125 561.848752 561.968426 560.846511 563.595611 565.094733 565.143555 563.952384 566.547107 567.912990 567.861240 566.604092 569.019003 570.287303 -100 
-100 -100 534.216075 548.099558 551.785981 551.262415 541.957664 553.653885 556.666809 555.864771 546.626941 557.777385 560.494796 559.386073 549.477905 561.034865 563.777948 562.642611 552.842870 564.056996 566.628964 565.419567 555.826559 566.631397 569.278906 -100 
-100 -100 545.911205 549.601865 551.808010 552.447350 551.781562 554.864465 556.687711 557.066057 556.214726 559.017382 560.598223 560.746609 559.652693 562.423555 563.945870 564.019841 562.846968 565.435596 566.789680 566.729210 565.468797 567.883083 569.152260 -100 
-100 -100 547.808446 549.837285 551.584756 552.527307 553.057776 554.955625 556.456966 557.162296 557.479785 559.144297 560.433144 560.949342 561.101145 562.655850 563.848109 564.271013 564.317097 565.687367 566.687883 566.934772 566.825027 568.047464 568.897543 -100 
-100 -100 544.602367 548.387831 550.634186 551.266994 550.551075 553.720014 555.583252 555.952633 555.045489 557.955618 559.606583 559.801493 558.747564 561.533258 563.082879 563.209388 562.123835 564.628286 565.930069 565.840085 564.560188 566.976664 568.248080 -100 
-100 -100 531.313386 545.652214 549.446941 548.888123 539.216142 551.360657 554.484955 553.640288 543.983091 555.651840 558.531633 557.513064 547.721227 559.257411 562.046711 561.043515 551.726188 562.461866 564.901947 563.633590 553.979291 564.816021 567.471467 -100 
-100 -100 543.977604 547.764263 550.010078 550.640638 549.922031 553.089080 554.951449 555.321185 554.414985 557.324571 558.975415 559.171124 558.118398 560.904455 562.453718 562.578805 561.489071 563.986070 565.278914 565.178338 563.889878 566.306518 567.579678 -100 
-100 -100 546.546166 548.584166 550.334396 551.273964 551.799679 553.695294 555.196660 555.905467 556.228529 557.888885 559.175653 559.693379 559.848633 561.403260 562.594804 563.016928 563.058521 564.410038 565.386090 565.603301 565.465583 566.697816 567.556896 -100 
-100 -100 543.965835 547.704793 549.927907 550.566206 549.892745 552.977718 554.806018 555.199210 554.377444 557.154062 558.724448 558.875222 557.792485 560.557252 562.077044 562.155489 560.991321 563.533631 564.836622 564.705119 563.341067 565.829628 567.133674 -100 
-100 -100 531.419194 545.540944 549.277019 548.755139 539.424635 551.145220 554.173868 553.413974 544.341422 555.333465 558.018295 556.914755 547.056376 558.567682 561.303947 560.188858 550.496140 561.551113 564.031789 562.670644 552.569163 563.840947 566.587204 -100 
-100 -100 544.439512 548.151774 550.333518 550.924877 550.201637 553.231846 555.009218 555.358815 554.498861 557.238595 558.776417 558.900294 557.792602 560.528835 562.022322 562.078200 560.895592 563.422695 564.713880 564.573142 563.200028 565.677977 566.974916 -100 
-100 -100 547.539013 549.509741 551.168033 552.013202 552.444871 554.220459 555.613877 556.236297 556.487486 558.071832 559.294545 559.766019 559.883792 561.373804 562.505627 562.880898 562.885860 564.206028 565.158408 565.359141 565.206036 566.411795 567.252134 -100 
-100 -100 545.612315 549.235550 551.314274 551.808243 550.992580 553.923369 555.603104 555.848940 554.859803 557.636808 559.191308 559.342215 558.291140 560.931272 562.371302 562.424996 561.284980 563.729698 564.984994 564.866083 563.570437 565.922788 567.153744 -100 
-100 -100 533.934418 547.770055 551.273086 550.557613 541.058211 552.567188 555.397003 554.409854 544.783125 556.147549 558.888271 557.870138 548.406431 559.438850 562.036578 560.947559 551.593596 562.230482 564.609365 563.333200 553.772269 564.400021 566.963713 -100 
-100 -100 547.795613 551.164128 553.001410 553.368514 552.479620 555.224927 556.763641 556.975588 555.993669 558.661294 560.141276 560.312392 559.306702 561.853368 563.223932 563.297844 562.202763 564.556768 565.742526 565.636425 564.365538 566.590767 567.712100 -100 
-100 -100 552.447358 553.550313 554.581634 555.256266 555.759187 556.964873 557.993627 558.640159 559.111312 560.283315 561.278425 561.888677 562.313510 563.406345 564.307353 564.812147 565.115145 566.050742 566.779796 567.102015 567.211092 567.940251 568.430042 -100 
-100 -100 554.106903 554.682262 555.428686 556.138879 556.853711 557.759126 558.637699 559.391515 560.113960 561.010856 561.871005 562.595168 563.271922 564.100074 564.871666 565.489003 566.038763 566.716074 567.318177 567.748527 568.089215 568.522194 568.814214 -100 
-100 -100 -100 -100 -100 -100 -100 -100 -100 -100 -100 -100 -100 -100 -100 -100 -100 -100 -100 -100 -100 -100 -100 -100 -100 -100 
-100 -100 -100 -100 -100 -100 -100 -100 -100 -100 -100 -100 -100 -100 -100 -100 -100 -100 -100 -100 -100 -100 -100 -100 -100 -100 
-100 -100 -100 -100 -100 -100 -100 -100 -100 -100 -100 -100 -100 -100 -100 -100 -100 -100 -100 -100 -100 -100 -100 -100 -100 -100 
-100 -100 559.520537 560.051592 560.795285 561.552249 562.333887 563.245251 564.133149 564.916792 565.681609 566.574681 567.442875 568.196335 568.912250 569.732490 570.508683 571.156249 571.756062 572.451585 573.090805 573.580335 573.982502 574.412429 574.696815 -100 
-100 -100 558.081443 558.912020 559.852199 560.610504 561.309705 562.370814 563.342195 564.051857 564.687041 565.722135 566.676490 567.359775 567.948243 568.904662 569.761035 570.334717 570.806605 571.644654 572.376746 572.814225 573.117682 573.710339 574.127862 -100 
-100 -100 555.084910 556.792867 558.180240 558.853895 559.157381 560.728369 561.929880 562.418390 562.559559 564.112477 565.310037 565.781798 565.885089 567.342399 568.428527 568.782393 568.765012 570.116997 571.102367 571.364803 571.248073 572.369830 573.123057 -100 
-100 -100 550.899787 554.412861 556.398643 556.833736 555.967105 558.833034 560.422053 560.538405 559.353924 562.267861 563.870761 563.976219 562.775205 565.556011 567.030297 567.008003 565.672740 568.367733 569.764156 569.703996 568.397471 570.804543 572.048289 -100 
-100 -100 552.042688 553.954513 555.553306 556.352135 556.739370 558.457984 559.774293 560.295371 560.441329 562.073268 563.328105 563.786993 563.863781 565.385573 566.524416 566.865557 566.823091 568.240847 569.284222 569.547112 569.428486 570.646609 571.487658 -100 
-100 -100 551.824027 553.235483 554.679227 555.642775 556.411788 557.849826 559.092837 559.816901 560.370592 561.647373 562.758279 563.362955 563.804524 564.980272 565.990412 566.490328 566.820975 567.877727 568.770423 569.159390 569.370929 570.250362 570.914213 -100 
-100 -100 549.695048 551.685153 553.387902 554.288796 554.776179 556.599302 558.029291 558.677668 558.951693 560.558003 561.797078 562.270629 562.384178 563.907746 565.066396 565.451186 565.465114 566.851116 567.872885 568.133835 568.030487 569.254856 570.104948 -100 
-100 -100 546.180425 549.873692 552.079232 552.714231 552.039594 555.106397 556.911655 557.273720 556.408697 559.198243 560.768032 560.907234 559.805054 562.566567 564.079578 564.144972 562.966333 565.555599 566.912037 566.852021 565.590668 568.008450 569.280163 -100 
-100 -100 547.975511 549.993704 551.739659 552.689283 553.229224 555.110968 556.600223 557.303770 557.625103 559.266616 560.535684 561.037793 561.178027 562.723747 563.904333 564.311093 564.340644 565.725774 566.740786 566.996416 566.891711 568.117357 568.969296 -100 
-100 -100 548.356054 549.835523 551.374547 552.437769 553.310769 554.871695 556.238896 557.078707 557.732085 559.072144 560.238038 560.899479 561.396962 562.612847 563.666487 564.217265 564.589580 565.633831 566.504007 566.879137 567.088733 567.971443 568.640193 -100 
-100 -100 546.763179 548.816342 550.582772 551.534195 552.067288 553.988020 555.503967 556.211618 556.527979 558.226234 559.548619 560.092029 560.264397 561.828410 563.029636 563.466397 563.528152 564.884560 565.871600 566.108766 565.993113 567.217580 568.070128 -100 
-100 -100 543.725803 547.518200 549.772615 550.412592 549.703084 552.879175 554.747293 555.118760 554.215269 557.142376 558.812810 559.025342 557.984366 560.772733 562.322125 562.448581 561.362544 563.865070 565.164520 565.070630 563.787361 566.206905 567.481097 -100 
-100 -100 546.149949 548.200484 549.961649 550.906706 551.434200 553.351452 554.865883 555.573640 555.891294 557.591080 558.915681 559.461713 559.636151 561.200646 562.401140 562.836018 562.893765 564.243442 565.222296 565.450603 565.328149 566.551621 567.404944 -100 
-100 -100 547.123812 548.600406 550.130449 551.181681 552.044079 553.599378 554.964971 555.806596 556.464124 557.806358 558.976085 559.642993 560.145229 561.361627 562.413751 562.961946 563.327972 564.356754 565.206726 565.559379 565.750675 566.635080 567.308092 -100 
-100 -100 546.107655 548.131409 549.869171 550.803044 551.328265 553.205223 554.695800 555.406752 555.740405 557.380333 558.652469 559.162877 559.311972 560.856265 562.033967 562.439548 562.464427 563.820225 564.797527 565.007684 564.857828 566.102170 566.969005 -100 
-100 -100 543.649847 547.376106 549.580686 550.199135 549.506334 552.573502 554.386276 554.766233 553.934293 556.706105 558.274204 558.423748 557.336968 560.090495 561.598678 561.666941 560.495199 563.032318 564.331453 564.196345 562.828558 565.316164 566.620024 -100 
-100 -100 546.574802 548.573127 550.269942 551.156103 551.630635 553.454487 554.895835 555.564300 555.860234 557.463989 558.703804 559.186975 559.311277 560.829132 561.982087 562.366627 562.374137 563.715349 564.681196 564.882400 564.723616 565.957430 566.816923 -100 
-100 -100 548.095247 549.511959 550.952299 551.905488 552.666992 554.110449 555.374164 556.131883 556.717054 557.986205 559.091898 559.708835 560.167509 561.328345 562.327916 562.833691 563.165618 564.164589 564.991371 565.327375 565.501855 566.361230 567.015857 -100 
-100 -100 547.705811 549.636763 551.241673 552.035167 552.419185 554.148618 555.500310 556.086294 556.306253 557.891636 559.121176 559.605502 559.735231 561.203674 562.317708 562.690131 562.700085 564.002047 564.943984 565.150457 565.007045 566.179826 566.995109 -100 
-100 -100 545.991615 549.552466 551.554407 551.986063 551.118238 553.991974 555.625303 555.845937 554.841787 557.599604 559.143125 559.299414 558.253669 560.874959 562.297662 562.350323 561.213056 563.641145 564.882359 564.764253 563.466475 565.785751 566.986996 -100 
-100 -100 549.781852 551.505774 552.893753 553.553875 553.843363 555.412505 556.636438 557.177682 557.381799 558.878799 560.042668 560.532304 560.682029 562.081094 563.138315 563.519445 563.551185 564.786748 565.671987 565.879744 565.738462 566.811239 567.535825 -100 
-100 -100 552.486292 553.314328 554.239906 554.972979 555.645570 556.689102 557.657817 558.379109 559.025306 560.036901 560.971110 561.652582 562.245968 563.178753 564.016695 564.588217 565.054826 565.835246 566.505372 566.896721 567.167913 567.728897 568.127786 -100 
-100 -100 553.764285 554.285109 555.005887 555.730137 556.477023 557.360289 558.230995 559.006993 559.764770 560.640351 561.491938 562.236371 562.945516 563.749980 564.510210 565.145046 565.725581 566.380424 566.973015 567.421963 567.791996 568.196131 568.465951 -100 
-100 -100 -100 -100 -100 -100 -100 -100 -100 -100 -100 -100 -100 -100 -100 -100 -100 -100 -100 -100 -100 -100 -100 -100 -100 -100 
-100 -100 -100 -100 -100 -100 -100 -100 -100 -100 -100 -100 -100 -100 -100 -100 -100 -100 -100 -100 -100 -100 -100 -100 -100 -100 
-100 -100 -100 -100 -100 -100 -100 -100 -100 -100 -100 -100 -100 -100 -100 -100 -100 -100 -100 -100 -100 -100 -100 -100 -100 -100 
-100 -100 559.173326 559.672912 560.401989 561.171345 561.975085 562.878738 563.766137 564.569600 565.359586 566.241935 567.105121 567.874354 568.611845 569.418252 570.186323 570.846087 571.462456 572.136351 572.757641 573.248867 573.660108 574.069210 574.336748 -100 
-100 -100 557.924507 558.630332 559.515155 560.307288 561.082016 562.082298 563.029874 563.789820 564.510251 565.476169 566.397681 567.124852 567.793467 568.678108 569.499094 570.113830 570.661182 571.416495 572.098098 572.557578 572.919426 573.434305 573.798610 -100 
-100 -100 555.590699 556.782232 557.978596 558.771711 559.409654 560.661296 561.748989 562.397069 562.908651 564.110022 565.170972 565.789600 566.252385 567.359698 568.309033 568.809625 569.150402 570.133209 570.954848 571.322553 571.512171 572.292497 572.867643 -100 
-100 -100 552.986510 554.832203 556.360830 557.116132 557.475626 559.131462 560.402134 560.913190 561.068780 562.663723 563.900979 564.378863 564.488207 565.969311 567.082829 567.437663 567.423797 568.783699 569.778057 570.019039 569.887561 571.069179 571.881708 -100 
-100 -100 552.585236 553.958770 555.357032 556.283587 557.019225 558.407856 559.603797 560.291280 560.819422 562.089073 563.202289 563.817307 564.267298 565.427121 566.422167 566.917746 567.246028 568.281602 569.152261 569.525358 569.723274 570.586893 571.239105 -100 
-100 -100 551.868605 553.043560 554.385705 555.415914 556.329449 557.643207 558.830194 559.635709 560.338638 561.484645 562.535510 563.222667 563.815176 564.851768 565.792812 566.367647 566.840848 567.746052 568.550604 568.987904 569.316972 570.050750 570.615535 -100 
-100 -100 550.153115 551.627029 553.145112 554.176200 555.006335 556.506460 557.811276 558.596631 559.203173 560.495069 561.618554 562.245024 562.712101 563.894890 564.916771 565.439089 565.790706 566.830458 567.700606 568.071714 568.274141 569.161859 569.834459 -100 
-100 -100 548.130195 550.193837 551.967306 552.924491 553.458723 555.334021 556.811087 557.499047 557.804320 559.441727 560.708410 561.210607 561.352171 562.883402 564.052514 564.454548 564.484388 565.856525 566.858452 567.097163 566.973461 568.215000 569.078077 -100 
-100 -100 548.422124 549.923342 551.483804 552.562791 553.444439 555.001176 556.362010 557.197951 557.848279 559.177756 560.334142 560.989777 561.482609 562.687641 563.729723 564.269984 564.634503 565.678656 566.548233 566.917975 567.121425 568.013581 568.690147 -100 
-100 -100 548.382204 549.621180 551.055883 552.184141 553.200232 554.631216 555.933265 556.840360 557.629913 558.849596 559.965067 560.709661 561.353186 562.432827 563.413869 564.025864 564.526751 565.438196 566.238615 566.670959 567.001498 567.747230 568.322765 -100 
-100 -100 547.299672 548.796013 550.353181 551.430743 552.315368 553.890412 555.265128 556.103381 556.757299 558.133371 559.340389 560.038085 560.562511 561.782687 562.836429 563.389606 563.764432 564.803122 565.662905 566.024659 566.223473 567.114953 567.791813 -100 
-100 -100 545.869327 547.927337 549.701995 550.664027 551.208660 553.129137 554.641378 555.340193 555.648646 557.379609 558.737264 559.313101 559.512111 561.068271 562.258414 562.684683 562.735562 564.095764 565.080370 565.305219 565.173389 566.415042 567.279622 -100 
-100 -100 546.706447 548.194063 549.738347 550.802949 551.677202 553.246010 554.617447 555.454326 556.109164 557.489209 558.701646 559.404571 559.932504 561.153447 562.206229 562.757310 563.128488 564.161941 565.016054 565.372241 565.566755 566.456307 567.132702 -100 
-100 -100 547.199748 548.418544 549.825337 550.926584 551.921744 553.341669 554.638181 555.542585 556.333653 557.562465 558.690007 559.446261 560.097798 561.178404 562.157187 562.765832 563.260843 564.160853 564.947801 565.367338 565.688324 566.430538 567.005364 -100 
-100 -100 546.654409 548.119025 549.634254 550.671604 551.521670 553.066258 554.421948 555.254186 555.905355 557.251349 558.427805 559.102784 559.609590 560.813771 561.851346 562.388058 562.746353 563.770937 564.617237 564.965055 565.151854 566.040145 566.716587 -100 
-100 -100 545.763976 547.774540 549.490936 550.397232 550.891904 552.759752 554.235840 554.920975 555.224528 556.886626 558.179511 558.706719 558.868232 560.393886 561.555711 561.954878 561.980542 563.323680 564.293057 564.501389 564.352877 565.591465 566.454919 -100 
-100 -100 547.117303 548.557268 550.031664 551.020391 551.819212 553.312872 554.622323 555.414685 556.029364 557.338667 558.481336 559.127171 559.608216 560.787658 561.802806 562.320716 562.663368 563.674470 564.510538 564.850985 565.029960 565.907060 566.575164 -100 
-100 -100 548.158849 549.321371 550.638940 551.638497 552.528946 553.844060 555.047216 555.874621 556.596787 557.750789 558.809273 559.508824 560.111536 561.142543 562.076119 562.648424 563.113868 563.986332 564.752551 565.159311 565.466328 566.181343 566.735113 -100 
-100 -100 548.227852 549.611080 551.002136 551.904231 552.617588 554.020669 555.248883 555.977106 556.539595 557.802174 558.908719 559.532449 559.995518 561.140869 562.125023 562.625645 562.957534 563.946576 564.767675 565.109504 565.288846 566.123000 566.755957 -100 
-100 -100 548.048851 549.925431 551.457843 552.187105 552.514045 554.196068 555.509052 556.073703 556.280541 557.845315 559.061372 559.546911 559.678367 561.129889 562.227181 562.596054 562.605637 563.896916 564.829768 565.040406 564.898707 566.037907 566.823661 -100 
-100 -100 550.238080 551.442143 552.633126 553.399895 554.009286 555.265434 556.374311 557.052372 557.587458 558.769988 559.812873 560.430171 560.898167 561.986100 562.921173 563.423653 563.765241 564.700801 565.473480 565.810103 565.980347 566.729351 567.283856 -100 
-100 -100 552.278990 552.981787 553.849436 554.610607 555.353111 556.337175 557.281595 558.045820 558.767521 559.718748 560.624845 561.344035 562.007259 562.877636 563.685072 564.291320 564.825920 565.547771 566.192058 566.621805 566.960569 567.452134 567.801775 -100 
-100 -100 553.369235 553.858470 554.563302 555.297124 556.063612 556.939346 557.809446 558.602888 559.383230 560.250515 561.098693 561.856872 562.584763 563.378080 564.132427 564.779113 565.377935 566.023584 566.613077 567.075968 567.463625 567.852760 568.108436 -100 
-100 -100 -100 -100 -100 -100 -100 -100 -100 -100 -100 -100 -100 -100 -100 -100 -100 -100 -100 -100 -100 -100 -100 -100 -100 -100 
-100 -100 -100 -100 -100 -100 -100 -100 -100 -100 -100 -100 -100 -100 -100 -100 -100 -100 -100 -100 -100 -100 -100 -100 -100 -100 
-100 -100 -100 -100 -100 -100 -100 -100 -100 -100 -100 -100 -100 -100 -100 -100 -100 -100 -100 -100 -100 -100 -100 -100 -100 -100 
-100 -100 558.619686 559.156049 559.912677 560.689159 561.492220 562.421105 563.327430 564.132480 564.917276 565.820947 566.698947 567.466205 568.195288 569.018347 569.796904 570.450585 571.053280 571.735946 572.358277 572.834566 573.228035 573.651460 573.932495 -100 
-100 -100 557.184145 558.016717 558.970303 559.753685 560.481589 561.557077 562.546921 563.285389 563.950622 564.989203 565.950275 566.654631 567.267653 568.217150 569.071348 569.658900 570.145443 570.955075 571.656474 572.074863 572.368481 572.950799 573.362692 -100 
-100 -100 554.201414 555.898466 557.298707 558.011739 558.368350 559.936556 561.153129 561.689922 561.897195 563.422481 564.615704 565.129759 565.301254 566.711110 567.779757 568.171078 568.217425 569.485692 570.405015 570.638057 570.514779 571.614637 572.356274 -100 
-100 -100 550.039714 553.510181 555.506951 556.004238 555.253012 558.061375 559.654824 559.849772 558.826631 561.621399 563.198378 563.382548 562.369754 564.986282 566.413613 566.470236 565.339676 567.805777 569.083271 568.986442 567.694632 570.052827 571.276117 -100 
-100 -100 551.075150 552.988136 554.613216 555.461266 555.908029 557.628588 558.962407 559.532135 559.744124 561.350868 562.605219 563.110139 563.257903 564.732888 565.854966 566.235102 566.257618 567.589830 568.563633 568.793251 568.665783 569.864387 570.696206 -100 
-100 -100 550.735254 552.185979 553.677866 554.688106 555.497740 556.960577 558.227173 558.979776 559.562197 560.849327 561.976201 562.611215 563.084822 564.252880 565.261066 565.778492 566.127611 567.149533 568.001681 568.359528 568.551732 569.430287 570.096921 -100 
-100 -100 548.437475 550.535742 552.324507 553.279581 553.800293 555.660730 557.117379 557.782417 558.066866 559.701718 560.970051 561.476929 561.623247 563.139849 564.297517 564.696513 564.727301 566.081118 567.063926 567.281993 567.136580 568.388551 569.258708 -100 
-100 -100 544.690990 548.632094 550.971141 551.666088 551.007702 554.130791 555.965826 556.333741 555.452755 558.297469 559.910662 560.095819 559.054845 561.782201 563.286736 563.372123 562.239557 564.767683 566.073250 565.947512 564.581544 567.093932 568.410078 -100 
-100 -100 546.686105 548.813376 550.644797 551.645949 552.215463 554.131448 555.641844 556.353288 556.678117 558.352720 559.656892 560.193919 560.365561 561.904281 563.080728 563.494795 563.537066 564.899476 565.886739 566.106530 565.964048 567.224384 568.101281 -100 
-100 -100 547.197001 548.720433 550.307724 551.411031 552.314554 553.895536 555.273238 556.115593 556.772829 558.143201 559.344435 560.039320 560.561865 561.774063 562.819169 563.364606 563.734112 564.774707 565.635440 565.993166 566.187258 567.089657 567.775321 -100 
-100 -100 545.671947 547.743928 549.540156 550.526324 551.092987 553.017467 554.528474 555.221174 555.520313 557.269570 558.644134 559.235888 559.449706 560.992661 562.169320 562.583988 562.625516 563.995285 564.984343 565.203619 565.060906 566.322663 567.200371 -100 
-100 -100 542.671695 546.469873 548.744855 549.420035 548.761456 551.913100 553.759131 554.090105 553.110208 556.149032 557.899849 558.185889 557.236674 559.954783 561.457237 561.542328 560.399187 562.950486 564.262587 564.136623 562.769900 565.286722 566.605699 -100 
-100 -100 545.103283 547.158777 548.932906 549.898263 550.448758 552.364070 553.869820 554.559025 554.858064 556.614045 557.997657 558.597686 558.816759 560.360434 561.535690 561.948063 561.986250 563.352094 564.338266 564.555299 564.410688 565.670050 566.546462 -100 
-100 -100 546.080098 547.558975 549.093912 550.151204 551.020163 552.585353 553.953425 554.786599 555.440146 556.828785 558.052351 558.767112 559.302959 560.514894 561.556015 562.098031 562.463678 563.495299 564.348137 564.701671 564.893793 565.789301 566.470488 -100 
-100 -100 545.067683 547.089054 548.822260 549.745187 550.254855 552.158103 553.658488 554.349652 554.653477 556.373639 557.721546 558.295632 558.495540 560.025878 561.192666 561.603784 561.646417 562.990705 563.963691 564.180315 564.042831 565.284343 566.149936 -100 
-100 -100 542.614862 546.333105 548.525583 549.113817 548.358459 551.495863 553.328048 553.659968 552.703588 555.655323 557.338994 557.578985 556.594665 559.288265 560.774162 560.859106 559.741493 562.232765 563.517250 563.394080 562.058688 564.522215 565.816220 -100 
-100 -100 545.532488 547.528791 549.220700 550.094242 550.552554 552.406744 553.864004 554.518823 554.787853 556.469487 557.781635 558.324440 558.497570 560.003922 561.149840 561.544069 561.572704 562.904234 563.868501 564.080497 563.937529 565.165812 566.020933 -100 
-100 -100 547.047353 548.467664 549.910711 550.863228 551.626016 553.091363 554.374607 555.141921 555.735997 557.041683 558.186698 558.837685 559.321057 560.485806 561.486371 561.997893 562.339869 563.344499 564.179541 564.529099 564.716945 565.575975 566.228367 -100 
-100 -100 546.651019 548.592496 550.205333 550.999959 551.383607 553.144174 554.524428 555.132779 555.373582 556.979659 558.231336 558.735935 558.881012 560.355711 561.472314 561.848046 561.864702 563.181071 564.137834 564.365119 564.243520 565.409634 566.219201 -100 
-100 -100 544.928465 548.511516 550.524863 550.951948 550.060431 552.992607 554.666129 554.916883 553.941944 556.709190 558.265540 558.435318 557.401057 560.027798 561.452601 561.505394 560.366536 562.820153 564.083039 563.996201 562.744744 565.034161 566.221894 -100 
-100 -100 548.748456 550.484405 551.883078 552.548052 552.840248 554.441017 555.694875 556.261298 556.487062 557.996896 559.172381 559.672834 559.831498 561.236288 562.297208 562.681491 562.718433 563.970348 564.873803 565.103607 564.984538 566.051532 566.770935 -100 
-100 -100 551.476111 552.311698 553.247432 553.990581 554.674934 555.739326 556.730042 557.471435 558.134958 559.159805 560.105225 560.796406 561.397804 562.336674 563.179633 563.756508 564.230730 565.023243 565.707362 566.113784 566.397681 566.961447 567.360273 -100 
-100 -100 552.766257 553.293226 554.023866 554.759808 555.520473 556.421267 557.310545 558.104080 558.877311 559.765749 560.628208 561.381874 562.098698 562.909465 563.675388 564.316458 564.905038 565.570466 566.175089 566.636185 567.016099 567.425111 567.696649 -100 
-100 -100 -100 -100 -100 -100 -100 -100 -100 -100 -100 -100 -100 -100 -100 -100 -100 -100 -100 -100 -100 -100 -100 -100 -100 -100 
-100 -100 -100 -100 -100 -100 -100 -100 -100 -100 -100 -100 -100 -100 -100 -100 -100 -100 -100 -100 -100 -100 -100 -100 -100 -100 
-100 -100 -100 -100 -100 -100 -100 -100 -100 -100 -100 -100 -100 -100 -100 -100 -100 -100 -100 -100 -100 -100 -100 -100 -100 -100 
-100 -100 558.010174 558.607669 559.404178 560.186004 560.978322 561.947897 562.880372 563.681098 564.446617 565.385315 566.283932 567.042220 567.748695 568.601938 569.397288 570.038721 570.614593 571.320974 571.952645 572.410224 572.774491 573.227053 573.530345 -100 
-100 -100 556.196303 557.303122 558.375427 559.123657 559.710870 560.961389 562.027084 562.708566 563.214784 564.428855 565.464066 566.110744 566.567913 567.681608 568.603060 569.129431 569.456657 570.421701 571.180267 571.528085 571.658258 572.409640 572.912638 -100 
-100 -100 551.319920 554.611201 556.464025 556.921426 556.176729 558.888548 560.421713 560.643393 559.673831 562.393535 563.920210 564.136368 563.180716 565.727734 567.108901 567.198442 566.121539 568.508065 569.723335 569.637314 568.374253 570.634975 571.775421 -100 
-100 -100 537.440176 550.813672 554.279521 553.709629 544.743465 555.816797 558.561994 557.549952 547.849810 559.340083 562.143014 561.190255 551.886323 562.805939 565.393525 564.311348 554.951546 565.641573 568.050711 566.781407 557.152554 567.890387 570.486441 -100 
-100 -100 548.033447 551.594058 553.701710 554.290911 553.617047 556.508606 558.173551 558.417407 557.429695 560.255270 561.855888 562.051363 561.048684 563.685038 565.132503 565.199881 564.076665 566.550707 567.832240 567.730407 566.439948 568.827278 570.077827 -100 
-100 -100 549.108138 551.136231 552.874663 553.806860 554.317469 556.131041 557.545598 558.178284 558.438285 560.067376 561.335683 561.848160 562.001236 563.500081 564.643328 565.037092 565.066536 566.406172 567.378961 567.597633 567.459141 568.687690 569.542437 -100 
-100 -100 545.066816 549.002846 551.336186 552.025539 551.358797 554.464582 556.280081 556.629653 555.733182 558.568972 560.176336 560.358088 559.313863 562.031469 563.527449 563.608108 562.472258 564.992206 566.290202 566.159123 564.789111 567.297622 568.611246 -100 
-100 -100 530.561821 545.579691 549.586591 549.166443 539.779386 551.695270 554.777328 553.972436 544.564165 555.956320 558.768904 557.763325 548.146791 559.460495 562.171644 561.097032 551.585652 562.493180 564.953184 563.584096 553.415255 564.784779 567.558863 -100 
-100 -100 543.295496 547.262543 549.638373 550.371230 549.749765 552.910805 554.778784 555.171730 554.312610 557.189665 558.834508 559.046625 558.027074 560.766690 562.280807 562.375218 561.250560 563.782934 565.089892 564.963557 563.598159 566.118898 567.441690 -100 
-100 -100 545.510281 547.626416 549.463791 550.481353 551.071107 553.010138 554.536052 555.249567 555.571157 557.294208 558.644117 559.217347 559.416773 560.960992 562.139864 562.556487 562.601186 563.971234 564.963194 565.185092 565.045016 566.312203 567.194266 -100 
-100 -100 542.432498 546.251228 548.553722 549.255847 548.620093 551.787177 553.644772 553.985016 553.011330 556.050246 557.799096 558.083260 557.132989 559.849591 561.351024 561.435597 560.293945 562.851588 564.170524 564.049068 562.685814 565.210899 566.535685 -100 
-100 -100 529.229346 543.558592 547.392857 546.918266 537.483097 549.450443 552.522065 551.567045 541.416752 553.643862 556.709217 555.856802 546.524854 557.637177 560.307026 559.203518 549.572840 560.615692 563.109328 561.750022 551.579033 562.964337 565.744171 -100 
-100 -100 541.883774 545.679267 547.952372 548.627476 547.970758 551.126469 552.977097 553.311871 552.336607 555.384521 557.145167 557.439855 556.496231 559.212958 560.712117 560.794051 559.649567 562.204111 563.521936 563.400713 562.037758 564.560367 565.883420 -100 
-100 -100 544.454761 546.499266 548.262991 549.218583 549.760608 551.682213 553.195626 553.893258 554.202144 555.954345 557.335805 557.935856 558.154307 559.694468 560.866408 561.279186 561.322566 562.683974 563.671666 563.896108 563.761799 565.018742 565.893810 -100 
-100 -100 541.882930 545.618543 547.837979 548.456273 547.731420 550.899764 552.757478 553.107489 552.168450 555.153365 556.871375 557.140296 556.178076 558.883862 560.378465 560.471516 559.363294 561.866199 563.162808 563.050493 561.725045 564.198781 565.499342 -100 
-100 -100 529.365042 543.455988 547.170676 546.567433 536.855121 548.983332 552.079264 551.168724 541.268221 553.188872 556.155288 555.253928 545.881267 556.978979 559.641268 558.577727 549.196712 559.958662 562.394180 561.070897 551.148862 562.262474 564.978753 -100 
-100 -100 542.354351 546.064177 548.241764 548.810278 548.034065 551.154389 552.970966 553.287554 552.316488 555.261013 556.941230 557.177607 556.187925 558.869560 560.343405 560.420036 559.298446 561.788094 563.076304 562.961204 561.632553 564.090542 565.378684 -100 
-100 -100 545.442060 547.423249 549.092199 549.941191 550.376197 552.200757 553.635039 554.277342 554.541148 556.197651 557.491658 558.023614 558.187430 559.680483 560.812873 561.197925 561.222240 562.553137 563.523880 563.753060 563.629577 564.834473 565.671802 -100 
-100 -100 543.496847 547.149290 549.249265 549.747615 548.918618 551.927402 553.666397 553.956858 553.011202 555.823261 557.417377 557.604618 556.580547 559.230796 560.675178 560.732402 559.596919 562.074968 563.363139 563.288525 562.050509 564.377134 565.596116 -100 
-100 -100 531.752163 545.686631 549.220908 548.484113 538.784784 550.564623 553.490103 552.566236 543.032299 554.377655 557.138486 556.145357 546.704033 557.743365 560.344074 559.247501 549.834161 560.572824 563.003667 561.805245 552.477251 562.905851 565.429223 -100 
-100 -100 545.726895 549.126848 550.989359 551.366715 550.469577 553.292670 554.891843 555.152537 554.215643 556.904290 558.406215 558.598175 557.609240 560.165873 561.542840 561.620558 560.528391 562.919025 564.142000 564.081476 562.868398 565.069106 566.178959 -100 
-100 -100 550.432922 551.552724 552.606572 553.303345 553.829665 555.077762 556.149057 556.833921 557.338544 558.535948 559.552994 560.182173 560.622211 561.726291 562.636503 563.150794 563.467158 564.426388 565.182865 565.534521 565.669742 566.403960 566.894323 -100 
-100 -100 552.118340 552.706968 553.474682 554.209839 554.952981 555.893131 556.807613 557.595036 558.347212 559.269087 560.150545 560.892734 561.584216 562.424232 563.206428 563.835319 564.400170 565.097910 565.723455 566.177462 566.537717 566.980821 567.276855 -100 
-100 -100 -100 -100 -100 -100 -100 -100 -100 -100 -100 -100 -100 -100 -100 -100 -100 -100 -100 -100 -100 -100 -100 -100 -100 -100 
-100 -100 -100 -100 -100 -100 -100 -100 -100 -100 -100 -100 -100 -100 -100 -100 -100 -100 -100 -100 -100 -100 -100 -100 -100 -100 
-100 -100 -100 -100 -100 -100 -100 -100 -100 -100 -100 -100 -100 -100 -100 -100 -100 -100 -100 -100 -100 -100 -100 -100 -100 -100 
-100 -100 557.662854 558.215154 558.998428 559.806059 560.640303 561.598022 562.530448 563.358311 564.161057 565.076741 565.963392 566.738320 567.474598 568.303588 569.087159 569.744592 570.347804 571.025959 571.640985 572.110252 572.499155 572.920831 573.201616 -100 
-100 -100 556.202928 557.054436 558.038794 558.857267 559.619550 560.725923 561.743973 562.507820 563.192855 564.242582 565.211141 565.923011 566.543674 567.498825 568.358262 568.950799 569.438748 570.242040 570.933586 571.343021 571.631156 572.211692 572.623520 -100 
-100 -100 553.177206 554.898522 556.336578 557.091352 557.487797 559.089822 560.337862 560.904621 561.135488 562.669705 563.868110 564.389626 564.569959 565.984569 567.058721 567.457622 567.507851 568.766316 569.671497 569.892660 569.762687 570.860942 571.602898 -100 
-100 -100 548.965661 552.465721 554.506864 555.052105 554.346068 557.190605 558.818237 559.047261 558.051995 560.853106 562.433225 562.625077 561.622684 564.242699 565.675783 565.742704 564.619570 567.072933 568.333573 568.223495 566.924669 569.281967 570.506283 -100 
-100 -100 549.956594 551.900474 553.572257 554.470055 554.963017 556.722659 558.091834 558.693931 558.931120 560.548074 561.808269 562.320770 562.477418 563.957851 565.086681 565.475819 565.503963 566.828616 567.790712 568.010678 567.878457 569.077411 569.910982 -100 
-100 -100 549.569231 551.053558 552.594850 553.655714 554.511448 556.015078 557.317063 558.099056 558.703726 560.004609 561.140776 561.783865 562.265407 563.440527 564.456179 564.981125 565.335001 566.355262 567.202860 567.556684 567.747812 568.628682 569.297964 -100 
-100 -100 547.221071 549.359306 551.202452 552.209422 552.775698 554.677969 556.169822 556.861800 557.166329 558.817089 560.097166 560.612673 560.766539 562.291083 563.456710 563.862750 563.898899 565.255720 566.240111 566.459441 566.316697 567.573350 568.447328 -100 
-100 -100 543.440209 547.426934 549.823356 550.569806 549.955143 553.120017 554.989480 555.382246 554.519356 557.380758 559.006651 559.200342 558.166349 560.901834 562.414521 562.507005 561.381000 563.915681 565.227647 565.107624 563.747694 566.267064 567.588207 -100 
-100 -100 545.447862 547.612314 549.493729 550.541991 551.152751 553.107044 554.649101 555.383683 555.725602 557.415183 558.730632 559.274933 559.452495 560.998581 562.182621 562.603444 562.653053 564.025154 565.023132 565.252761 565.119475 566.388709 567.271499 -100 
-100 -100 545.987134 547.538093 549.165560 550.309577 551.250424 552.865559 554.271766 555.135521 555.808700 557.191851 558.402004 559.101981 559.628658 560.847178 561.898920 562.450040 562.826854 563.880170 564.756055 565.127616 565.333792 566.246873 566.939320 -100 
-100 -100 544.486036 546.579068 548.407848 549.428819 550.028612 551.983657 553.520620 554.233171 554.547163 556.307499 557.688915 558.283361 558.499068 560.047726 561.230148 561.648593 561.696092 563.081864 564.090926 564.327788 564.199574 565.473743 566.359284 -100 
-100 -100 541.500446 545.316023 547.618693 548.324251 547.695373 550.874871 552.745008 553.094743 552.129179 555.178571 556.935710 557.223431 556.274736 558.998578 560.506104 560.593248 559.454692 562.024800 563.360235 563.254456 561.904014 564.434499 565.761927 -100 
-100 -100 543.937769 546.009232 547.808433 548.801093 549.378618 551.320159 552.848895 553.556124 553.869396 555.637429 557.029734 557.634030 557.855587 559.404082 560.583304 560.997995 561.042339 562.426025 563.434909 563.672816 563.545573 564.818848 565.703469 -100 
-100 -100 544.912446 546.407493 547.966680 549.049193 549.943056 551.533925 552.924765 553.775444 554.443286 555.846862 557.083507 557.806749 558.347816 559.563976 560.607684 561.151551 561.523655 562.572202 563.447242 563.822141 564.032383 564.941574 565.630443 -100 
-100 -100 543.892671 545.932061 547.690326 548.637027 549.169642 551.099336 552.623152 553.331086 553.648074 555.386839 556.753548 557.340410 557.547933 559.081923 560.249412 560.660302 560.707749 562.069236 563.065448 563.304596 563.186193 564.440949 565.313600 -100 
-100 -100 541.437361 545.175719 547.394292 548.005484 547.271554 550.436921 552.293655 552.642082 551.698165 554.671396 556.376941 556.631925 555.656336 558.352711 559.837524 559.919934 558.804925 561.313979 562.622510 562.522552 561.206849 563.682993 564.983594 -100 
-100 -100 544.369488 546.384506 548.102043 548.999740 549.481280 551.362532 552.844379 553.517608 553.802046 555.503158 556.833841 557.389757 557.570301 559.078891 560.223403 560.615234 560.646828 561.993880 562.979840 563.213138 563.088383 564.329567 565.191723 -100 
-100 -100 545.904926 547.343069 548.811798 549.790035 550.577808 552.069738 553.377868 554.165622 554.776837 556.098823 557.257875 557.918567 558.407083 559.572946 560.571566 561.080351 561.424616 562.442946 563.297803 563.666595 563.871054 564.743229 565.403232 -100 
-100 -100 545.529472 547.489488 549.128877 549.950232 550.359454 552.146615 553.552584 554.183055 554.441959 556.061149 557.322593 557.833552 557.981291 559.455509 560.569093 560.940201 560.956101 562.285903 563.263293 563.508779 563.402574 564.582117 565.399874 -100 
-100 -100 543.831873 547.434123 549.474136 549.927722 549.061261 552.019491 553.718616 553.991967 553.035365 555.812897 557.375932 557.549888 556.517001 559.142192 560.563257 560.610164 559.468515 561.936157 563.219946 563.150274 561.912926 564.215717 565.411816 -100 
-100 -100 547.687631 549.439805 550.862174 551.551693 551.867662 553.492481 554.769442 555.356114 555.597911 557.117525 558.299097 558.803127 558.963236 560.367385 561.426001 561.807259 561.845120 563.109092 564.029445 564.274463 564.168433 565.247282 565.974057 -100 
-100 -100 550.449513 551.298000 552.253779 553.018897 553.725109 554.811146 555.822199 556.581175 557.258590 558.292943 559.244581 559.939548 560.542957 561.482588 562.325506 562.902642 563.380565 564.183563 564.881708 565.301653 565.597561 566.171591 566.576610 -100 
-100 -100 551.760089 552.298034 553.046458 553.802662 554.583867 555.504759 556.412651 557.222189 558.008152 558.905850 559.774647 560.532388 561.251755 562.064200 562.831490 563.474719 564.068467 564.743708 565.360869 565.834530 566.225789 566.644143 566.921170 -100 
-100 -100 -100 -100 -100 -100 -100 -100 -100 -100 -100 -100 -100 -100 -100 -100 -100 -100 -100 -100 -100 -100 -100 -100 -100 -100 
-100 -100 -100 -100 -100 -100 -100 -100 -100 -100 -100 -100 -100 -100 -100 -100 -100 -100 -100 -100 -100 -100 -100 -100 -100 -100 
-100 -100 -100 -100 -100 -100 -100 -100 -100 -100 -100 -100 -100 -100 -100 -100 -100 -100 -100 -100 -100 -100 -100 -100 -100 -100 
-100 -100 557.270256 557.803997 558.588548 559.421074 560.286971 561.247418 562.186355 563.035275 563.861073 564.765812 565.644501 566.427965 567.179395 567.997153 568.775246 569.443143 570.061272 570.725554 571.331469 571.808135 572.210431 572.617195 572.885302 -100 
-100 -100 555.964113 556.712563 557.663449 558.528307 559.372797 560.433856 561.437692 562.250025 563.012162 563.996813 564.929823 565.670813 566.355065 567.249634 568.080971 568.707638 569.260279 570.000175 570.659212 571.098927 571.449446 571.962368 572.328103 -100 
-100 -100 553.528073 554.778720 556.060018 556.942867 557.664959 558.981716 560.132825 560.847215 561.415430 562.624252 563.687587 564.320374 564.804598 565.916557 566.875995 567.397578 567.755050 568.708335 569.493348 569.832516 570.007161 570.786791 571.365013 -100 
-100 -100 550.806439 552.729998 554.362009 555.223867 555.684472 557.405481 558.744758 559.336661 559.571605 561.154612 562.384286 562.878534 563.020275 564.495669 565.618046 566.005092 566.028724 567.339029 568.284019 568.490709 568.342088 569.525478 570.343451 -100 
-100 -100 550.322289 551.771148 553.274968 554.308454 555.141289 556.606141 557.873475 558.631504 559.218612 560.498480 561.616091 562.245570 562.716925 563.883097 564.891168 565.410657 565.759109 566.769852 567.608882 567.957722 568.144318 569.011571 569.670375 -100 
-100 -100 549.507857 550.764016 552.217080 553.353836 554.360937 555.757195 557.015822 557.880808 558.628944 559.799859 560.866938 561.568866 562.177120 563.227221 564.183903 564.775704 565.260676 566.160304 566.953354 567.380499 567.706822 568.447860 569.020690 -100 
-100 -100 547.666424 549.246359 550.891866 552.032237 552.952385 554.540264 555.917583 556.754966 557.398612 558.723697 559.871237 560.513456 560.994110 562.193835 563.233079 563.769890 564.132486 565.178476 566.051959 566.424668 566.632183 567.532201 568.215416 -100 
-100 -100 545.538181 547.740817 549.656810 550.722880 551.339517 553.307292 554.857297 555.591657 555.926629 557.602471 558.897256 559.414996 559.568167 561.117725 562.305171 562.721455 562.764529 564.150413 565.166079 565.415516 565.303503 566.562343 567.438706 -100 
-100 -100 545.894346 547.495376 549.173817 550.351981 551.314756 552.952560 554.378943 555.258746 555.939490 557.301033 558.481247 559.149685 559.652289 560.873561 561.932345 562.485621 562.864284 563.929314 564.821798 565.211062 565.432933 566.345761 567.036930 -100 
-100 -100 545.940688 547.246374 548.771299 549.984411 551.075362 552.576664 553.936582 554.884760 555.703975 556.949488 558.082525 558.834731 559.484020 560.577767 561.573203 562.195140 562.709227 563.648903 564.482003 564.942498 565.297638 566.067331 566.658825 -100 
-100 -100 544.917120 546.462309 548.091116 549.240841 550.192523 551.830063 553.257038 554.133550 554.815536 556.213152 557.432368 558.130922 558.654425 559.889156 560.955850 561.513039 561.895542 562.972797 563.877113 564.275243 564.503701 565.423003 566.117968 -100 
-100 -100 543.519315 545.617052 547.452506 548.477451 549.082595 551.059823 552.620732 553.355949 553.692171 555.442885 556.810743 557.383061 557.574161 559.148611 560.351202 560.774819 560.823718 562.235044 563.274514 563.541781 563.442939 564.715550 565.599910 -100 
-100 -100 544.368618 545.893413 547.492842 548.613621 549.542133 551.164952 552.583305 553.455084 554.137025 555.541043 556.769678 557.476823 558.004913 559.238268 560.299874 560.851054 561.229003 562.304891 563.210001 563.609615 563.839468 564.759653 565.454978 -100 
-100 -100 544.855659 546.113143 547.573452 548.725741 549.769589 551.243426 552.587136 553.525023 554.342758 555.603234 556.757645 557.529171 558.189006 559.278516 560.261931 560.870574 561.375093 562.312926 563.148289 563.612238 563.970530 564.741988 565.334013 -100 
-100 -100 544.286289 545.797343 547.368761 548.452132 549.343344 550.946763 552.352886 553.215789 553.889706 555.279169 556.496037 557.196980 557.718443 558.928964 559.965788 560.496435 560.859029 561.923995 562.822093 563.217909 563.445368 564.360793 565.052407 -100 
-100 -100 543.377190 545.445239 547.222175 548.170288 548.696467 550.632790 552.164077 552.876779 553.194995 554.913919 556.257567 556.817355 556.997741 558.526226 559.681954 560.067129 560.086916 561.477270 562.503273 562.763002 562.659194 563.921170 564.797881 -100 
-100 -100 544.769511 546.258029 547.790866 548.826917 549.667710 551.221606 552.583882 553.410129 554.050753 555.405276 556.589736 557.263208 557.759248 558.941955 559.951530 560.458574 560.801353 561.849302 562.734144 563.119975 563.337657 564.241260 564.924649 -100 
-100 -100 545.858182 547.064697 548.440420 549.492865 550.432565 551.803960 553.059193 553.926965 554.682348 555.870541 556.958564 557.677640 558.290435 559.322933 560.250269 560.812518 561.279160 562.182541 562.991314 563.437355 563.777996 564.521393 565.092562 -100 
-100 -100 545.964354 547.395220 548.848033 549.806540 550.571847 552.031101 553.313145 554.087364 554.688068 555.975146 557.100324 557.736329 558.205614 559.348688 560.322788 560.808027 561.134742 562.156511 563.020479 563.398130 563.607006 564.471626 565.124354 -100 
-100 -100 545.828015 547.758372 549.354994 550.140806 550.518691 552.256469 553.623919 554.238016 554.488249 556.067245 557.293527 557.786834 557.923393 559.368924 560.452954 560.800606 560.795186 562.126626 563.104930 563.348823 563.232138 564.403766 565.210787 -100 
-100 -100 548.104111 549.349797 550.595681 551.414290 552.071916 553.378530 554.535984 555.256791 555.826481 557.026317 558.079874 558.703623 559.174816 560.260217 561.187500 561.678126 562.016390 562.981375 563.790858 564.157519 564.352552 565.128577 565.700866 -100 
-100 -100 550.228995 550.962059 551.873960 552.680820 553.467580 554.496082 555.482259 556.282348 557.032387 558.002160 558.920293 559.646643 560.313762 561.185249 561.991184 562.595311 563.135311 563.879734 564.553180 565.009751 565.372146 565.885788 566.249380 -100 
-100 -100 551.368571 551.882174 552.625030 553.400523 554.208447 555.124905 556.032677 556.858236 557.664057 558.549806 559.410606 560.176715 560.909523 561.706038 562.462452 563.112137 563.720266 564.385916 565.000852 565.488665 565.898857 566.307446 566.574939 -100 
-100 -100 -100 -100 -100 -100 -100 -100 -100 -100 -100 -100 -100 -100 -100 -100 -100 -100 -100 -100 -100 -100 -100 -100 -100 -100 
-100 -100 -100 -100 -100 -100 -100 -100 -100 -100 -100 -100 -100 -100 -100 -100 -100 -100 -100 -100 -100 -100 -100 -100 -100 -100 
-100 -100 -100 -100 -100 -100 -100 -100 -100 -100 -100 -100 -100 -100 -100 -100 -100 -100 -100 -100 -100 -100 -100 -100 -100 -100 
-100 -100 556.698438 557.286335 558.117655 558.969654 559.842329 560.835799 561.798255 562.647769 563.464762 564.387798 565.276193 566.048721 566.784470 567.620900 568.412335 569.073008 569.677028 570.357686 570.973593 571.440823 571.830243 572.260182 572.548636 -100 
-100 -100 555.148470 556.056513 557.106586 557.977855 558.782360 559.930553 560.984462 561.774278 562.476823 563.530187 564.495003 565.196761 565.810357 566.778037 567.649864 568.245618 568.732779 569.540875 570.234179 570.638360 570.923857 571.519136 571.944044 -100 
-100 -100 551.944722 553.777447 555.317914 556.139900 556.583228 558.238518 559.533745 560.137496 560.400114 561.923107 563.103832 563.597347 563.750890 565.195062 566.293036 566.695078 566.739972 568.009617 568.918899 569.126813 568.982367 570.113342 570.880216 -100 
-100 -100 547.505850 551.218357 553.404587 554.029671 553.371579 556.282021 557.968339 558.251186 557.330242 560.077105 561.619989 561.761103 560.688276 563.378840 564.852354 564.922406 563.785333 566.262034 567.531046 567.397103 566.051664 568.478821 569.744252 -100 
-100 -100 548.578916 550.646859 552.435293 553.409834 553.956241 555.777207 557.199936 557.841452 558.110638 559.717551 560.959607 561.440106 561.566148 563.078242 564.234369 564.627905 564.652574 565.995728 566.970990 567.185191 567.043363 568.278533 569.140599 -100 
-100 -100 548.219394 549.791849 551.430493 552.561683 553.469641 555.032851 556.384665 557.196838 557.818912 559.126673 560.257690 560.880513 561.344900 562.539903 563.575936 564.104614 564.458821 565.502239 566.374425 566.743286 566.948354 567.847747 568.532861 -100 
-100 -100 545.815755 548.053862 549.997364 551.068782 551.677451 553.647742 555.193288 555.911326 556.227072 557.892118 559.171322 559.662842 559.789921 561.344398 562.534389 562.939945 562.969177 564.367254 565.397098 565.657300 565.558867 566.812095 567.688462 -100 
-100 -100 541.943193 546.075720 548.585005 549.388018 548.791379 552.046982 553.978605 554.395632 553.537751 556.418140 558.042714 558.198484 557.101517 559.901779 561.450444 561.535549 560.377149 562.988397 564.369919 564.321949 563.073155 565.529863 566.833819 -100 
-100 -100 544.039978 546.295746 548.267405 549.371831 550.019599 552.039947 553.635310 554.395614 554.747052 556.447556 557.758023 558.272973 558.419443 559.996338 561.207728 561.631017 561.678094 563.099889 564.154733 564.437519 564.357801 565.624395 566.508167 -100 
-100 -100 544.646100 546.259267 547.958058 549.153067 550.134295 551.806751 553.263926 554.159586 554.849843 556.231434 557.424504 558.089611 558.587015 559.830234 560.909912 561.470201 561.854836 562.950509 563.877590 564.294721 564.539939 565.466828 566.167839 -100 
-100 -100 543.163442 545.310572 547.202221 548.265149 548.896934 550.915796 552.512959 553.273161 553.626281 555.357134 556.695848 557.226471 557.378338 558.979477 560.207090 560.636481 560.685649 562.125886 563.196701 563.489817 563.416272 564.692770 565.582271 -100 
-100 -100 540.179216 544.045875 546.408034 547.145359 546.527811 549.791064 551.735698 552.157921 551.295840 554.247670 555.928511 556.110979 555.008194 557.868886 559.450238 559.544352 558.380031 561.036506 562.451767 562.424588 561.185151 563.665749 564.981932 -100 
-100 -100 542.622860 544.747046 546.606490 547.638045 548.244713 550.248249 551.837005 552.592748 552.945871 554.682902 556.030703 556.569580 556.725335 558.323059 559.542655 559.962754 560.005055 561.444701 562.517530 562.812565 562.740737 564.019855 564.911028 -100 
-100 -100 543.584656 545.140145 546.766092 547.894205 548.823801 550.468498 551.910144 552.796128 553.484746 554.881106 556.095148 556.779500 557.286890 558.520447 559.580491 560.118284 560.485730 561.583667 562.517045 562.937925 563.185388 564.119573 564.825144 -100 
-100 -100 542.497478 544.629463 546.472917 547.469311 548.034047 550.023948 551.601981 552.346291 552.688524 554.418959 555.766886 556.316675 556.485904 558.038493 559.211810 559.591169 559.598512 561.038054 562.109735 562.397250 562.314541 563.600297 564.494638 -100 
-100 -100 539.941869 543.837325 546.165246 546.826687 546.108877 549.353506 551.273751 551.668583 550.779917 553.716934 555.395185 555.601173 554.553014 557.297883 558.787661 558.802829 557.554927 560.229231 561.645068 561.600510 560.326357 562.830422 564.154621 -100 
-100 -100 542.988888 545.099879 546.907258 547.858501 548.373987 550.313075 551.845628 552.552645 552.862317 554.559173 555.877620 556.404100 556.550453 558.071423 559.211797 559.562357 559.545687 560.965066 562.020509 562.294679 562.199564 563.473986 564.361531 -100 
-100 -100 544.605951 546.114435 547.661045 548.695104 549.524723 551.062076 552.410365 553.225001 553.854002 555.179727 556.334392 556.979022 557.450415 558.613777 559.601457 560.080231 560.400667 561.457643 562.357791 562.752765 562.976370 563.885031 564.573304 -100 
-100 -100 544.251706 546.290361 548.012802 548.895355 549.353684 551.176434 552.616881 553.275155 553.559593 555.174009 556.429248 556.928731 557.067302 558.530472 559.624089 559.954730 559.930939 561.306380 562.326997 562.584702 562.477893 563.709947 564.566705 -100 
-100 -100 542.553749 546.264495 548.397973 548.919619 548.121176 551.092282 552.819495 553.127987 552.229891 554.968026 556.515381 556.680269 555.651960 558.251371 559.642963 559.628958 558.394247 560.955686 562.293667 562.220690 560.938406 563.335001 564.585634 -100 
-100 -100 546.541102 548.359630 549.851633 550.593703 550.952719 552.604877 553.908625 554.518437 554.783295 556.297219 557.473679 557.970031 558.124453 559.517799 560.558598 560.904833 560.906833 562.209461 563.163130 563.413324 563.301455 564.427267 565.189051 -100 
-100 -100 549.422064 550.308757 551.311430 552.115711 552.853810 553.966763 555.000600 555.775933 556.465159 557.503552 558.455582 559.146302 559.744476 560.679261 561.513532 562.075400 562.542785 563.362701 564.080714 564.510785 564.814935 565.413816 565.838527 -100 
-100 -100 550.798584 551.362278 552.145800 552.934229 553.742872 554.688038 555.615805 556.439180 557.234405 558.137773 559.008632 559.764323 560.480224 561.289924 562.052815 562.689389 563.281035 563.967065 564.598823 565.083994 565.486700 565.922016 566.211930 -100 
-100 -100 -100 -100 -100 -100 -100 -100 -100 -100 -100 -100 -100 -100 -100 -100 -100 -100 -100 -100 -100 -100 -100 -100 -100 -100 
-100 -100 -100 -100 -100 -100 -100 -100 -100 -100 -100 -100 -100 -100 -100 -100 -100 -100 -100 -100 -100 -100 -100 -100 -100 -100 
-100 -100 -100 -100 -100 -100 -100 -100 -100 -100 -100 -100 -100 -100 -100 -100 -100 -100 -100 -100 -100 -100 -100 -100 -100 -100 
-100 -100 556.138264 556.809124 557.700199 558.564812 559.427437 560.466191 561.456403 562.295928 563.086560 564.042385 564.947979 565.701929 566.406159 567.276125 568.088148 568.734054 569.308922 570.021195 570.654855 571.105653 571.467718 571.938574 572.259847 -100 
-100 -100 554.121670 555.354797 556.561444 557.407017 558.068002 559.402955 560.539570 561.265561 561.801373 563.027353 564.062022 564.687527 565.124588 566.270499 567.220283 567.748659 568.067724 569.046848 569.811157 570.142717 570.258887 571.047152 571.583615 -100 
-100 -100 548.796430 552.384251 554.461579 555.040183 554.366332 557.196388 558.828395 559.113630 558.215149 560.904056 562.406008 562.557239 561.512640 564.156211 565.598023 565.683153 564.575000 567.001617 568.232768 568.104643 566.775868 569.137549 570.348757 -100 
-100 -100 534.002985 548.269447 552.093693 551.665606 542.741086 553.988896 556.866052 555.967563 546.647970 557.797405 560.519026 559.427872 549.735829 561.046612 563.754667 562.658646 553.197979 564.003808 566.445886 565.088917 555.151325 566.244311 568.970718 -100 
-100 -100 545.211414 549.098638 551.462481 552.191655 551.600205 554.627366 556.404605 556.715501 555.798193 558.597229 560.173731 560.296181 559.196334 561.935131 563.450655 563.514397 562.361256 564.890108 566.204773 566.073075 564.725580 567.222757 568.552578 -100 
-100 -100 546.406134 548.641428 550.588200 551.651424 552.249553 554.189237 555.705870 556.386811 556.670159 558.324062 559.594625 560.063587 560.170655 561.723815 562.914898 563.306891 563.322045 564.715941 565.739309 565.974276 565.850535 567.127679 568.028521 -100 
-100 -100 542.194921 546.395610 548.956268 549.762514 549.147033 552.414422 554.346199 554.732196 553.836358 556.721492 558.343663 558.467602 557.335044 560.149878 561.708413 561.773049 560.587398 563.216548 564.610775 564.547707 563.280558 565.766229 567.099289 -100 
-100 -100 527.243642 542.831830 547.122662 546.790303 537.284456 549.530219 552.763397 551.984591 542.538768 554.015812 556.848921 555.733851 545.769170 557.437440 560.257245 559.133449 549.368555 560.607060 563.233105 562.021030 552.410755 563.317300 566.048024 -100 
-100 -100 540.412532 544.629048 547.214558 548.049528 547.469343 550.788311 552.771469 553.199761 552.338505 555.259212 556.911686 557.056695 555.941145 558.779723 560.361118 560.444013 559.276852 561.934010 563.358275 563.322492 562.077500 564.577034 565.917216 -100 
-100 -100 542.815672 545.088309 547.087306 548.200877 548.855130 550.916862 552.546569 553.310478 553.655583 555.388077 556.719965 557.223590 557.352424 558.962700 560.202810 560.625406 560.666647 562.127576 563.219822 563.515291 563.441825 564.744764 565.659520 -100 
-100 -100 539.751066 543.718346 546.171202 546.947098 546.344005 549.660525 551.644581 552.067816 551.190444 554.155742 555.835443 555.983592 554.845314 557.733445 559.340505 559.427879 558.249523 560.941658 562.388493 562.363663 561.119941 563.636803 564.985503 -100 
-100 -100 526.531320 541.001040 544.986396 544.550460 535.004938 547.262904 550.507213 549.713594 540.130026 551.806303 554.704512 553.580697 543.423206 555.333997 558.216796 557.090753 547.213375 558.609567 561.290534 560.098111 550.453946 561.432881 564.184653 -100 
-100 -100 539.221194 543.161402 545.578326 546.320085 545.689949 548.990977 550.966731 551.385380 550.507665 553.479538 555.168660 555.325309 554.190763 557.073448 558.669765 558.744819 557.557207 560.249639 561.699569 561.676903 560.434853 562.955811 564.307309 -100 
-100 -100 541.794278 543.989380 545.902506 546.940767 547.536582 549.572638 551.188052 551.941481 552.282291 554.032614 555.387594 555.912603 556.053741 557.647328 558.859915 559.250602 559.264586 560.734406 561.837363 562.136365 562.062292 563.378617 564.301803 -100 
-100 -100 539.031607 543.019901 545.434782 546.138404 545.444901 548.755342 550.727907 551.135511 550.244878 553.217054 554.916563 555.106877 554.037450 556.820824 558.343255 558.354883 557.096268 559.816976 561.274790 561.239282 559.966056 562.515625 563.878935 -100 
-100 -100 526.000786 540.735925 544.727205 544.197122 534.386468 546.792815 550.039639 549.219046 539.590209 551.278764 554.196527 553.166395 543.429118 554.853590 557.564109 556.298244 546.110007 557.737406 560.451426 559.221450 549.395765 560.547717 563.334884 -100 
-100 -100 539.532025 543.500248 545.880458 546.540616 545.799103 549.057467 550.983424 551.353979 550.432258 553.371020 555.042778 555.213303 554.123900 556.871606 558.355995 558.334693 557.048977 559.746925 561.186161 561.135197 559.848183 562.386274 563.743105 -100 
-100 -100 542.835843 544.986546 546.823939 547.773614 548.275808 550.197942 551.716173 552.400712 552.690306 554.365167 555.663453 556.160954 556.282589 557.786989 558.911039 559.232587 559.193242 560.616231 561.680803 561.949241 561.848286 563.138930 564.045637 -100 
-100 -100 540.886227 544.748564 547.035781 547.645535 546.905173 549.986293 551.800849 552.136493 551.245001 554.045214 555.638371 555.796378 554.747413 557.388559 558.809625 558.775594 557.515235 560.130636 561.519029 561.451548 560.170360 562.643147 563.961188 -100 
-100 -100 528.957848 543.304693 547.070642 546.467265 537.003602 548.702741 551.687901 550.837710 541.610461 552.688020 555.414751 554.396558 545.025940 555.957280 558.511744 557.249091 547.322448 558.577437 561.163798 559.917945 550.235741 561.117467 563.800491 -100 
-100 -100 543.382511 546.964310 548.985656 549.458923 548.641085 551.519646 553.179077 553.478008 552.592272 555.264987 556.765401 556.935368 555.929718 558.475372 559.830548 559.828009 558.620897 561.134417 562.437940 562.373308 561.109111 563.443383 564.642199 -100 
-100 -100 548.395755 549.605986 550.759554 551.528479 552.110606 553.415116 554.534374 555.246876 555.770578 556.980854 558.004065 558.622466 559.048542 560.150487 561.051044 561.533945 561.822843 562.823794 563.623260 563.990022 564.133470 564.924572 565.460260 -100 
-100 -100 550.238610 550.882936 551.721827 552.517268 553.310385 554.299007 555.253364 556.065761 556.834049 557.769792 558.658141 559.395919 560.079779 560.918181 561.695611 562.311977 562.871647 563.592756 564.247929 564.722430 565.102554 565.580879 565.904505 -100 
-100 -100 -100 -100 -100 -100 -100 -100 -100 -100 -100 -100 -100 -100 -100 -100 -100 -100 -100 -100 -100 -100 -100 -100 -100 -100 
-100 -100 -100 -100 -100 -100 -100 -100 -100 -100 -100 -100 -100 -100 -100 -100 -100 -100 -100 -100 -100 -100 -100 -100 -100 -100 
-100 -100 -100 -100 -100 -100 -100 -100 -100 -100 -100 -100 -100 -100 -100 -100 -100 -100 -100 -100 -100 -100 -100 -100 -100 -100 
-100 -100 555.974288 556.620945 557.511896 558.396177 559.287568 560.315501 561.303287 562.154978 562.966750 563.904800 564.802477 565.564809 566.288436 567.139891 567.944656 568.599800 569.194197 569.888504 570.514753 570.975054 571.358070 571.811874 572.124440 -100 
-100 -100 554.214566 555.243852 556.394691 557.297414 558.103547 559.312930 560.408533 561.186915 561.860810 562.951981 563.939025 564.613555 565.189517 566.197090 567.098735 567.675511 568.129992 568.975537 569.693585 570.075789 570.332388 570.982274 571.458755 -100 
-100 -100 550.562992 552.682767 554.415528 555.253780 555.634114 557.430814 558.809895 559.364448 559.523227 561.158111 562.397705 562.819837 562.855839 564.418833 565.589992 565.935852 565.873764 567.256688 568.229774 568.374962 568.126630 569.401776 570.286979 -100 
-100 -100 545.592495 549.844470 552.328798 552.935310 552.081859 555.279104 557.107282 557.287123 556.121397 559.121001 560.775783 560.785324 559.447164 562.403778 564.010030 563.970472 562.586344 565.318782 566.707758 566.454987 564.863409 567.591062 569.057291 -100 
-100 -100 546.983510 549.374408 551.385704 552.385069 552.868227 554.846126 556.363951 556.952382 557.110115 558.838146 560.144504 560.545309 560.543679 562.184321 563.421502 563.753639 563.664373 565.133592 566.184379 566.335325 566.087701 567.482706 568.476885 -100 
-100 -100 546.768560 548.574176 550.396458 551.569624 552.461474 554.134752 555.561162 556.344174 556.904492 558.285377 559.459619 560.027977 560.416331 561.688543 562.781080 563.270846 563.561458 564.685430 565.616353 565.953071 566.108365 567.112171 567.892848 -100 
-100 -100 544.115526 546.696364 548.874342 549.968853 550.507533 552.645916 554.295281 554.960845 555.162217 556.953582 558.301358 558.712112 558.708180 560.394666 561.667922 562.010353 561.924619 563.460436 564.580916 564.793096 564.600941 566.012254 567.017307 -100 
-100 -100 539.803050 544.523152 547.357200 548.138266 547.328683 550.898557 552.990557 553.304692 552.194178 555.339090 557.082801 557.102131 555.729939 558.805909 560.493010 560.464103 559.053136 561.944698 563.474518 563.334180 561.862512 564.617064 566.117597 -100 
-100 -100 542.329271 544.925068 547.126929 548.249879 548.824510 551.012901 552.713023 553.421290 553.658321 555.484253 556.860930 557.292376 557.306040 559.015362 560.311116 560.672589 560.606980 562.171371 563.323126 563.564029 563.395009 564.821160 565.833681 -100 
-100 -100 543.170087 545.010645 546.883801 548.110160 549.067456 550.851763 552.387198 553.254802 553.882116 555.335631 556.568017 557.172159 557.588266 558.910627 560.050141 560.573649 560.898340 562.085606 563.085699 563.484561 563.690045 564.723676 565.519702 -100 
-100 -100 541.514548 543.976683 546.077363 547.146413 547.698773 549.883512 551.585812 552.294910 552.533007 554.385676 555.783670 556.222154 556.234242 557.970570 559.286212 559.655335 559.592333 561.178811 562.350169 562.603725 562.442227 563.880408 564.899985 -100 
-100 -100 538.148315 542.551618 545.200754 545.895029 545.054001 548.628073 550.733583 551.054177 549.938035 553.149580 554.938408 554.969778 553.578222 556.720933 558.446568 558.428226 557.010953 559.955586 561.526683 561.412076 559.952421 562.735362 564.250668 -100 
-100 -100 540.983636 543.420100 545.485250 546.520108 547.045583 549.214213 550.907693 551.612236 551.850271 553.709067 555.116017 555.562435 555.577424 557.308037 558.612437 558.968862 558.896737 560.482731 561.656935 561.912900 561.753599 563.195825 564.218313 -100 
-100 -100 542.132656 543.907759 545.699615 546.852243 547.753406 549.508674 551.028475 551.886478 552.512072 553.980540 555.233942 555.857104 556.281529 557.588915 558.701228 559.193874 559.495427 560.686121 561.695149 562.098641 562.306770 563.351383 564.155259 -100 
-100 -100 540.833924 543.287682 545.344837 546.347248 546.830440 548.987659 550.671238 551.363757 551.591120 553.448194 554.863240 555.330403 555.365659 557.040989 558.285115 558.586891 558.469004 560.056031 561.230814 561.477246 561.303844 562.756949 563.786835 -100 
-100 -100 537.875698 542.325511 544.952953 545.574510 544.630565 548.190801 550.273308 550.565316 549.422433 552.627399 554.426840 554.499168 553.177252 556.182925 557.791706 557.669795 556.148118 559.114516 560.689170 560.552895 559.051307 561.866513 563.397288 -100 
-100 -100 541.341043 543.774730 545.796910 546.755692 547.190357 549.295722 550.932443 551.587243 551.782807 553.607772 554.996167 555.443661 555.457798 557.098185 558.303717 558.571258 558.424959 559.988070 561.143080 561.373126 561.185573 562.627067 563.650230 -100 
-100 -100 543.188993 544.919091 546.634787 547.697187 548.500475 550.145202 551.567962 552.353834 552.921902 554.322177 555.522288 556.114992 556.508820 557.737050 558.763590 559.185244 559.430409 560.572393 561.540901 561.911649 562.091335 563.110184 563.897770 -100 
-100 -100 542.681160 545.034015 546.965958 547.858359 548.240407 550.219895 551.757191 552.363840 552.538694 554.275909 555.599241 556.024776 556.036935 557.612671 558.766280 559.013955 558.861777 560.371662 561.482103 561.689501 561.487085 562.882330 563.872292 -100 
-100 -100 540.659173 544.901909 547.320088 547.805501 546.792679 550.056363 551.930253 552.138553 550.999047 553.991110 555.654943 555.697675 554.411288 557.254784 558.753656 558.603915 557.101217 559.934464 561.412170 561.237737 559.724535 562.421811 563.871577 -100 
-100 -100 545.172056 547.271097 548.944497 549.689631 549.973444 551.766561 553.155229 553.716659 553.879267 555.506258 556.744714 557.175365 557.214567 558.712460 559.807466 560.078991 559.962167 561.387178 562.419271 562.620710 562.416705 563.689428 564.568919 -100 
-100 -100 548.493894 549.496915 550.592327 551.418854 552.150429 553.320948 554.394557 555.157254 555.817506 556.893954 557.869533 558.534923 559.094545 560.060736 560.913250 561.445485 561.874823 562.737097 563.489326 563.907237 564.190598 564.847876 565.325235 -100 
-100 -100 550.075796 550.694363 551.531112 552.344531 553.165266 554.140362 555.090325 555.913712 556.702485 557.620382 558.500671 559.246229 559.948014 560.766837 561.535344 562.159772 562.739224 563.442412 564.091564 564.577521 564.980369 565.443499 565.759182 -100 
-100 -100 -100 -100 -100 -100 -100 -100 -100 -100 -100 -100 -100 -100 -100 -100 -100 -100 -100 -100 -100 -100 -100 -100 -100 -100 
-100 -100 -100 -100 -100 -100 -100 -100 -100 -100 -100 -100 -100 -100 -100 -100 -100 -100 -100 -100 -100 -100 -100 -100 -100 -100 
-100 -100 -100 -100 -100 -100 -100 -100 -100 -100 -100 -100 -100 -100 -100 -100 -100 -100 -100 -100 -100 -100 -100 -100 -100 -100 
-100 -100 -100 -100 -100 -100 -100 -100 -100 -100 -100 -100 -100 -100 -100 -100 -100 -100 -100 -100 -100 -100 -100 -100 -100 -100 
-100 -100 -100 -100 -100 -100 -100 -100 -100 -100 -100 -100 -100 -100 -100 -100 -100 -100 -100 -100 -100 -100 -100 -100 -100 -100 
-100 -100 -100 -100 -100 -100 -100 -100 -100 -100 -100 -100 -100 -100 -100 -100 -100 -100 -100 -100 -100 -100 -100 -100 -100 -100 
-100 -100 -100 -100 -100 -100 -100 -100 -100 -100 -100 -100 -100 -100 -100 -100 -100 -100 -100 -100 -100 -100 -100 -100 -100 -100 
-100 -100 -100 -100 -100 -100 -100 -100 -100 -100 -100 -100 -100 -100 -100 -100 -100 -100 -100 -100 -100 -100 -100 -100 -100 -100 
-100 -100 -100 -100 -100 -100 -100 -100 -100 -100 -100 -100 -100 -100 -100 -100 -100 -100 -100 -100 -100 -100 -100 -100 -100 -100 
-100 -100 -100 -100 -100 -100 -100 -100 -100 -100 -100 -100 -100 -100 -100 -100 -100 -100 -100 -100 -100 -100 -100 -100 -100 -100 
-100 -100 -100 -100 -100 -100 -100 -100 -100 -100 -100 -100 -100 -100 -100 -100 -100 -100 -100 -100 -100 -100 -100 -100 -100 -100 
-100 -100 -100 -100 -100 -100 -100 -100 -100 -100 -100 -100 -100 -100 -100 -100 -100 -100 -100 -100 -100 -100 -100 -100 -100 -100 
-100 -100 -100 -100 -100 -100 -100 -100 -100 -100 -100 -100 -100 -100 -100 -100 -100 -100 -100 -100 -100 -100 -100 -100 -100 -100 
-100 -100 -100 -100 -100 -100 -100 -100 -100 -100 -100 -100 -100 -100 -100 -100 -100 -100 -100 -100 -100 -100 -100 -100 -100 -100 
-100 -100 -100 -100 -100 -100 -100 -100 -100 -100 -100 -100 -100 -100 -100 -100 -100 -100 -100 -100 -100 -100 -100 -100 -100 -100 
-100 -100 -100 -100 -100 -100 -100 -100 -100 -100 -100 -100 -100 -100 -100 -100 -100 -100 -100 -100 -100 -100 -100 -100 -100 -100 
-100 -100 -100 -100 -100 -100 -100 -100 -100 -100 -100 -100 -100 -100 -100 -100 -100 -100 -100 -100 -100 -100 -100 -100 -100 -100 
-100 -100 -100 -100 -100 -100 -100 -100 -100 -100 -100 -100 -100 -100 -100 -100 -100 -100 -100 -100 -100 -100 -100 -100 -100 -100 
-100 -100 -100 -100 -100 -100 -100 -100 -100 -100 -100 -100 -100 -100 -100 -100 -100 -100 -100 -100 -100 -100 -100 -100 -100 -100 
-100 -100 -100 -100 -100 -100 -100 -100 -100 -100 -100 -100 -100 -100 -100 -100 -100 -100 -100 -100 -100 -100 -100 -100 -100 -100 
-100 -100 -100 -100 -100 -100 -100 -100 -100 -100 -100 -100 -100 -100 -100 -100 -100 -100 -100 -100 -100 -100 -100 -100 -100 -100 
-100 -100 -100 -100 -100 -100 -100 -100 -100 -100 -100 -100 -100 -100 -100 -100 -100 -100 -100 -100 -100 -100 -100 -100 -100 -100 
-100 -100 -100 -100 -100 -100 -100 -100 -100 -100 -100 -100 -100 -100 -100 -100 -100 -100 -100 -100 -100 -100 -100 -100 -100 -100 
-100 -100 -100 -100 -100 -100 -100 -100 -100 -100 -100 -100 -100 -100 -100 -100 -100 -100 -100 -100 -100 -100 -100 -100 -100 -100 
-100 -100 -100 -100 -100 -100 -100 -100 -100 -100 -100 -100 -100 -100 -100 -100 -100 -100 -100 -100 -100 -100 -100 -100 -100 -100 
-100 -100 -100 -100 -100 -100 -100 -100 -100 -100 -100 -100 -100 -100 -100 -100 -100 -100 -100 -100 -100 -100 -100 -100 -100 -100 
-100 -100 -100 -100 -100 -100 -100 -100 -100 -100 -100 -100 -100 -100 -100 -100 -100 -100 -100 -100 -100 -100 -100 -100 -100 -100 
