# Supplementary material for: A computational model of spatio-temporal cardiac intracellular calcium handling with realistic structure and spatial flux distribution from sarcoplasmic reticulum and t-tubule reconstructions
Source: PLoS Comput Biol. 2017 Aug 31;13(8):e1005714. doi: 10.1371/journal.pcbi.1005714 (PMC5597258; doi:10.1371/journal.pcbi.1005714)
Supplement: S1 Code — Code provided in C/C++ and includes the structural datasets used in this study. Documentation is provided on use of and updating the code. Updates may also be available on Michael Colman’s website, http://www.physicsoftheheart.com and github repository: https://github.com/michaelcolman/CODE---PLOS-Comp-Biol-2017-Model-SR. (ZIP) [file pcbi.1005714.s001.zip › PLOS_SR_Clean/Spatial_diff_out/CaSR_output_0010.vtk]

# vtk DataFile Version 3.0
vtk output
ASCII
DATASET STRUCTURED_POINTS
DIMENSIONS 26 26 52
SPACING 1 1 1
ORIGIN 0 0 0
POINT_DATA 35152
SCALARS ImageFile float 1
LOOKUP_TABLE default
-100 -100 -100 -100 -100 -100 -100 -100 -100 -100 -100 -100 -100 -100 -100 -100 -100 -100 -100 -100 -100 -100 -100 -100 -100 -100 
-100 -100 -100 -100 -100 -100 -100 -100 -100 -100 -100 -100 -100 -100 -100 -100 -100 -100 -100 -100 -100 -100 -100 -100 -100 -100 
-100 -100 -100 -100 -100 -100 -100 -100 -100 -100 -100 -100 -100 -100 -100 -100 -100 -100 -100 -100 -100 -100 -100 -100 -100 -100 
-100 -100 -100 -100 -100 -100 -100 -100 -100 -100 -100 -100 -100 -100 -100 -100 -100 -100 -100 -100 -100 -100 -100 -100 -100 -100 
-100 -100 -100 -100 -100 -100 -100 -100 -100 -100 -100 -100 -100 -100 -100 -100 -100 -100 -100 -100 -100 -100 -100 -100 -100 -100 
-100 -100 -100 -100 -100 -100 -100 -100 -100 -100 -100 -100 -100 -100 -100 -100 -100 -100 -100 -100 -100 -100 -100 -100 -100 -100 
-100 -100 -100 -100 -100 -100 -100 -100 -100 -100 -100 -100 -100 -100 -100 -100 -100 -100 -100 -100 -100 -100 -100 -100 -100 -100 
-100 -100 -100 -100 -100 -100 -100 -100 -100 -100 -100 -100 -100 -100 -100 -100 -100 -100 -100 -100 -100 -100 -100 -100 -100 -100 
-100 -100 -100 -100 -100 -100 -100 -100 -100 -100 -100 -100 -100 -100 -100 -100 -100 -100 -100 -100 -100 -100 -100 -100 -100 -100 
-100 -100 -100 -100 -100 -100 -100 -100 -100 -100 -100 -100 -100 -100 -100 -100 -100 -100 -100 -100 -100 -100 -100 -100 -100 -100 
-100 -100 -100 -100 -100 -100 -100 -100 -100 -100 -100 -100 -100 -100 -100 -100 -100 -100 -100 -100 -100 -100 -100 -100 -100 -100 
-100 -100 -100 -100 -100 -100 -100 -100 -100 -100 -100 -100 -100 -100 -100 -100 -100 -100 -100 -100 -100 -100 -100 -100 -100 -100 
-100 -100 -100 -100 -100 -100 -100 -100 -100 -100 -100 -100 -100 -100 -100 -100 -100 -100 -100 -100 -100 -100 -100 -100 -100 -100 
-100 -100 -100 -100 -100 -100 -100 -100 -100 -100 -100 -100 -100 -100 -100 -100 -100 -100 -100 -100 -100 -100 -100 -100 -100 -100 
-100 -100 -100 -100 -100 -100 -100 -100 -100 -100 -100 -100 -100 -100 -100 -100 -100 -100 -100 -100 -100 -100 -100 -100 -100 -100 
-100 -100 -100 -100 -100 -100 -100 -100 -100 -100 -100 -100 -100 -100 -100 -100 -100 -100 -100 -100 -100 -100 -100 -100 -100 -100 
-100 -100 -100 -100 -100 -100 -100 -100 -100 -100 -100 -100 -100 -100 -100 -100 -100 -100 -100 -100 -100 -100 -100 -100 -100 -100 
-100 -100 -100 -100 -100 -100 -100 -100 -100 -100 -100 -100 -100 -100 -100 -100 -100 -100 -100 -100 -100 -100 -100 -100 -100 -100 
-100 -100 -100 -100 -100 -100 -100 -100 -100 -100 -100 -100 -100 -100 -100 -100 -100 -100 -100 -100 -100 -100 -100 -100 -100 -100 
-100 -100 -100 -100 -100 -100 -100 -100 -100 -100 -100 -100 -100 -100 -100 -100 -100 -100 -100 -100 -100 -100 -100 -100 -100 -100 
-100 -100 -100 -100 -100 -100 -100 -100 -100 -100 -100 -100 -100 -100 -100 -100 -100 -100 -100 -100 -100 -100 -100 -100 -100 -100 
-100 -100 -100 -100 -100 -100 -100 -100 -100 -100 -100 -100 -100 -100 -100 -100 -100 -100 -100 -100 -100 -100 -100 -100 -100 -100 
-100 -100 -100 -100 -100 -100 -100 -100 -100 -100 -100 -100 -100 -100 -100 -100 -100 -100 -100 -100 -100 -100 -100 -100 -100 -100 
-100 -100 -100 -100 -100 -100 -100 -100 -100 -100 -100 -100 -100 -100 -100 -100 -100 -100 -100 -100 -100 -100 -100 -100 -100 -100 
-100 -100 -100 -100 -100 -100 -100 -100 -100 -100 -100 -100 -100 -100 -100 -100 -100 -100 -100 -100 -100 -100 -100 -100 -100 -100 
-100 -100 -100 -100 -100 -100 -100 -100 -100 -100 -100 -100 -100 -100 -100 -100 -100 -100 -100 -100 -100 -100 -100 -100 -100 -100 
-100 -100 -100 -100 -100 -100 -100 -100 -100 -100 -100 -100 -100 -100 -100 -100 -100 -100 -100 -100 -100 -100 -100 -100 -100 -100 
-100 -100 -100 -100 -100 -100 -100 -100 -100 -100 -100 -100 -100 -100 -100 -100 -100 -100 -100 -100 -100 -100 -100 -100 -100 -100 
-100 -100 -100 -100 -100 -100 -100 -100 -100 -100 -100 -100 -100 -100 -100 -100 -100 -100 -100 -100 -100 -100 -100 -100 -100 -100 
-100 -100 -100 -100 -100 -100 -100 -100 -100 -100 -100 -100 -100 -100 -100 -100 -100 -100 -100 -100 -100 -100 -100 -100 -100 -100 
-100 -100 -100 -100 -100 -100 -100 -100 -100 -100 -100 -100 -100 -100 -100 -100 -100 -100 -100 -100 -100 -100 -100 -100 -100 -100 
-100 -100 -100 -100 -100 -100 -100 -100 -100 -100 -100 -100 -100 -100 -100 -100 -100 -100 -100 -100 -100 -100 -100 -100 -100 -100 
-100 -100 -100 -100 -100 -100 -100 -100 -100 -100 -100 -100 -100 -100 -100 -100 -100 -100 -100 -100 -100 -100 -100 -100 -100 -100 
-100 -100 -100 -100 -100 -100 -100 -100 -100 -100 -100 -100 -100 -100 -100 -100 -100 -100 -100 -100 -100 -100 -100 -100 -100 -100 
-100 -100 -100 -100 -100 -100 -100 -100 -100 -100 -100 -100 -100 -100 -100 -100 -100 -100 -100 -100 -100 -100 -100 -100 -100 -100 
-100 -100 -100 -100 -100 -100 -100 -100 -100 -100 -100 -100 -100 -100 -100 -100 -100 -100 -100 -100 -100 -100 -100 -100 -100 -100 
-100 -100 -100 -100 -100 -100 -100 -100 -100 -100 -100 -100 -100 -100 -100 -100 -100 -100 -100 -100 -100 -100 -100 -100 -100 -100 
-100 -100 -100 -100 -100 -100 -100 -100 -100 -100 -100 -100 -100 -100 -100 -100 -100 -100 -100 -100 -100 -100 -100 -100 -100 -100 
-100 -100 -100 -100 -100 -100 -100 -100 -100 -100 -100 -100 -100 -100 -100 -100 -100 -100 -100 -100 -100 -100 -100 -100 -100 -100 
-100 -100 -100 -100 -100 -100 -100 -100 -100 -100 -100 -100 -100 -100 -100 -100 -100 -100 -100 -100 -100 -100 -100 -100 -100 -100 
-100 -100 -100 -100 -100 -100 -100 -100 -100 -100 -100 -100 -100 -100 -100 -100 -100 -100 -100 -100 -100 -100 -100 -100 -100 -100 
-100 -100 -100 -100 -100 -100 -100 -100 -100 -100 -100 -100 -100 -100 -100 -100 -100 -100 -100 -100 -100 -100 -100 -100 -100 -100 
-100 -100 -100 -100 -100 -100 -100 -100 -100 -100 -100 -100 -100 -100 -100 -100 -100 -100 -100 -100 -100 -100 -100 -100 -100 -100 
-100 -100 -100 -100 -100 -100 -100 -100 -100 -100 -100 -100 -100 -100 -100 -100 -100 -100 -100 -100 -100 -100 -100 -100 -100 -100 
-100 -100 -100 -100 -100 -100 -100 -100 -100 -100 -100 -100 -100 -100 -100 -100 -100 -100 -100 -100 -100 -100 -100 -100 -100 -100 
-100 -100 -100 -100 -100 -100 -100 -100 -100 -100 -100 -100 -100 -100 -100 -100 -100 -100 -100 -100 -100 -100 -100 -100 -100 -100 
-100 -100 -100 -100 -100 -100 -100 -100 -100 -100 -100 -100 -100 -100 -100 -100 -100 -100 -100 -100 -100 -100 -100 -100 -100 -100 
-100 -100 -100 -100 -100 -100 -100 -100 -100 -100 -100 -100 -100 -100 -100 -100 -100 -100 -100 -100 -100 -100 -100 -100 -100 -100 
-100 -100 -100 -100 -100 -100 -100 -100 -100 -100 -100 -100 -100 -100 -100 -100 -100 -100 -100 -100 -100 -100 -100 -100 -100 -100 
-100 -100 -100 -100 -100 -100 -100 -100 -100 -100 -100 -100 -100 -100 -100 -100 -100 -100 -100 -100 -100 -100 -100 -100 -100 -100 
-100 -100 -100 -100 -100 -100 -100 -100 -100 -100 -100 -100 -100 -100 -100 -100 -100 -100 -100 -100 -100 -100 -100 -100 -100 -100 
-100 -100 -100 -100 -100 -100 -100 -100 -100 -100 -100 -100 -100 -100 -100 -100 -100 -100 -100 -100 -100 -100 -100 -100 -100 -100 
-100 -100 -100 -100 -100 -100 -100 -100 -100 -100 -100 -100 -100 -100 -100 -100 -100 -100 -100 -100 -100 -100 -100 -100 -100 -100 
-100 -100 -100 -100 -100 -100 -100 -100 -100 -100 -100 -100 -100 -100 -100 -100 -100 -100 -100 -100 -100 -100 -100 -100 -100 -100 
-100 -100 782.831854 783.559169 784.593398 785.634791 786.583438 787.413808 788.025856 788.474460 788.938337 789.500718 789.971434 790.195981 790.110251 789.722977 789.053539 788.272277 787.659958 787.364641 787.253425 787.272843 787.475708 787.841897 788.108627 -100 
-100 -100 781.211035 782.173524 783.407003 784.541222 785.537542 786.456733 787.080718 787.466776 787.906010 788.591304 789.174227 789.451654 789.377645 789.000772 788.263270 787.344050 786.638138 786.393203 786.297846 786.270231 786.460942 786.956576 787.320011 -100 
-100 -100 778.471218 779.894074 781.456817 782.733305 783.804031 784.906718 785.530294 785.777832 786.152657 787.077693 787.829497 788.181418 788.128101 787.807828 786.968940 785.815035 784.954455 784.848594 784.766673 784.630148 784.778450 785.530412 786.043382 -100 
-100 -100 775.525301 777.461899 779.456358 780.906602 781.978661 783.289679 783.966296 784.047091 784.216375 785.381803 786.358823 786.784597 786.716377 786.516666 785.680136 784.336608 783.230845 783.304321 783.317399 783.058542 783.027179 784.040858 784.766819 -100 
-100 -100 774.168927 776.027986 778.218998 779.958716 781.249671 782.466346 783.099370 783.187206 783.382769 784.367467 785.323304 785.807677 785.849921 785.690261 784.990997 783.842204 782.879060 782.781979 782.757748 782.549569 782.583712 783.413536 784.095359 -100 
-100 -100 773.150093 775.012358 777.366932 779.396361 780.922952 782.076375 782.599966 782.643441 782.838539 783.676553 784.512817 784.975806 785.106712 785.079702 784.595357 783.729051 782.985332 782.807202 782.693562 782.494283 782.575795 783.268017 783.844662 -100 
-100 -100 771.592940 773.769947 776.397445 778.687158 780.399149 781.612937 782.060655 781.970510 782.081032 782.956748 783.716266 784.089581 784.235149 784.433266 784.160055 783.479353 782.875216 782.790316 782.628895 782.344935 782.387114 783.138182 783.701369 -100 
-100 -100 769.789542 772.359706 775.301360 777.768406 779.585348 780.988600 781.540892 781.397878 781.341700 782.351847 783.136357 783.382997 783.394483 783.807202 783.754031 783.174090 782.571455 782.673074 782.586862 782.212960 782.093539 782.998941 783.676161 -100 
-100 -100 769.482917 771.715352 774.504124 776.953138 778.904489 780.509502 781.427741 781.715443 781.923469 782.698299 783.300236 783.452156 783.448937 783.739683 783.751762 783.348748 782.928684 782.996611 782.979079 782.743032 782.731440 783.463446 784.079428 -100 
-100 -100 769.366364 771.269327 773.718057 775.967332 777.980714 779.929141 781.393255 782.306334 782.909445 783.486667 783.776581 783.719369 783.628597 783.793740 783.783444 783.488095 783.232197 783.348537 783.412333 783.334044 783.463623 784.109324 784.638334 -100 
-100 -100 768.675384 770.559966 772.754074 774.716347 776.688751 779.086996 781.111819 782.601361 783.536304 784.004790 783.998031 783.636317 783.370930 783.526045 783.498377 783.212004 783.035900 783.342333 783.520067 783.523789 783.730690 784.481562 785.020297 -100 
-100 -100 767.871412 769.898824 771.995623 773.651489 775.360585 778.100924 780.574341 782.435739 783.574781 783.996173 783.796338 783.173540 782.676164 782.921493 782.982476 782.691835 782.478720 783.034703 783.403931 783.450774 783.614552 784.555535 785.218699 -100 
-100 -100 768.732703 770.360205 772.193495 773.708820 775.336250 777.761832 780.101048 781.884456 782.993543 783.446395 783.288324 782.746151 782.332179 782.511453 782.654074 782.545771 782.523630 783.058716 783.520334 783.723486 784.028438 784.877162 785.520342 -100 
-100 -100 770.021327 771.333282 772.864727 774.191136 775.654812 777.675277 779.586086 781.003315 781.907152 782.406836 782.370309 781.978449 781.721441 781.966489 782.219132 782.306946 782.494071 783.073823 783.585185 783.901140 784.334919 785.164874 785.773557 -100 
-100 -100 770.840148 772.143534 773.481452 774.536378 775.717202 777.476338 778.957554 779.912983 780.522914 781.083642 781.110522 780.752645 780.573764 781.043814 781.446873 781.661530 781.990016 782.762366 783.355028 783.703287 784.196791 785.185266 785.844678 -100 
-100 -100 771.385904 772.851606 774.163474 774.951966 775.716947 777.314212 778.507973 779.021756 779.219389 779.812618 779.897856 779.479369 779.201410 779.931763 780.557619 780.857922 781.208567 782.255677 783.045430 783.425919 783.865462 785.086471 785.904303 -100 
-100 -100 773.060866 774.277532 775.489667 776.242351 776.892268 778.013456 778.825797 779.055193 779.054913 779.351939 779.353930 778.988451 778.806532 779.435186 780.121765 780.586262 781.141391 782.235171 783.203319 783.827560 784.462815 785.582752 786.375359 -100 
-100 -100 774.846699 775.926696 777.063054 777.819408 778.408243 779.154082 779.562730 779.490894 779.291403 779.339557 779.185150 778.796289 778.665757 779.234558 779.903169 780.456677 781.187652 782.410707 783.563194 784.441051 785.286476 786.364962 787.092137 -100 
-100 -100 776.113819 777.332418 778.491570 779.208816 779.689943 780.257024 780.342470 779.924520 779.470738 779.431713 779.130859 778.590695 778.388150 779.054229 779.720813 780.248545 781.042671 782.531206 783.881869 784.919764 785.884659 787.071331 787.806394 -100 
-100 -100 777.227981 778.670528 779.926121 780.562306 780.836280 781.345983 781.274822 780.565921 779.782914 779.762917 779.440297 778.731589 778.298221 779.123182 779.886957 780.348654 781.020490 782.774724 784.353837 785.467552 786.396497 787.726618 788.547572 -100 
-100 -100 779.679857 780.769117 781.851215 782.446625 782.690893 782.955707 782.778233 782.084480 781.316945 781.050519 780.679301 780.074488 779.736653 780.316827 781.031638 781.597813 782.378944 783.932054 785.482156 786.675439 787.672204 788.821194 789.556947 -100 
-100 -100 782.254912 782.960382 783.760335 784.281023 784.519266 784.606468 784.354549 783.756001 783.092170 782.659141 782.231749 781.768890 781.570308 781.942952 782.543606 783.197369 784.080739 785.412249 786.807086 788.005782 789.033096 789.988356 790.574971 -100 
-100 -100 783.776347 784.280583 784.911910 785.371413 785.590062 785.599015 785.321235 784.781846 784.173703 783.679256 783.234579 782.848393 782.713269 782.994074 783.533489 784.220882 785.134627 786.350675 787.646872 788.824000 789.840814 790.692390 791.194987 -100 
-100 -100 -100 -100 -100 -100 -100 -100 -100 -100 -100 -100 -100 -100 -100 -100 -100 -100 -100 -100 -100 -100 -100 -100 -100 -100 
-100 -100 -100 -100 -100 -100 -100 -100 -100 -100 -100 -100 -100 -100 -100 -100 -100 -100 -100 -100 -100 -100 -100 -100 -100 -100 
-100 -100 -100 -100 -100 -100 -100 -100 -100 -100 -100 -100 -100 -100 -100 -100 -100 -100 -100 -100 -100 -100 -100 -100 -100 -100 
-100 -100 781.172412 782.126307 783.347567 784.473819 785.473447 786.408291 787.053418 787.454987 787.893912 788.559373 789.107359 789.344036 789.233681 788.832462 788.086962 787.178644 786.503362 786.306119 786.267957 786.296215 786.530926 787.053727 787.429276 -100 
-100 -100 778.699598 780.179125 781.762004 782.963992 783.937622 785.078761 785.769002 786.006513 786.307188 787.258284 788.032549 788.326034 788.182317 787.838922 786.990869 785.791560 784.872222 784.871207 784.919210 784.818133 784.935825 785.771449 786.374948 -100 
-100 -100 774.035808 776.782193 779.092131 780.343071 781.100736 782.799332 783.596317 783.424784 783.249392 784.931296 786.172042 786.517796 786.228895 786.129996 785.136032 783.331333 781.754342 782.369565 782.659097 782.214513 781.876360 783.509403 784.612925 -100 
-100 -100 768.609546 773.124595 776.389656 777.641507 777.724790 780.334665 781.408975 780.685770 779.436226 782.242195 784.142311 784.496001 783.787492 784.217876 783.279368 780.810020 778.026306 779.731264 780.471911 779.559481 778.158049 781.007326 782.820049 -100 
-100 -100 768.845349 772.222889 775.378219 777.192352 778.151188 779.967675 780.764622 780.318267 779.838957 781.633002 783.175531 783.667300 783.435935 783.547739 782.738862 780.886541 779.127714 779.775115 780.150800 779.582332 779.055643 780.837242 782.214201 -100 
-100 -100 768.614288 771.599621 774.812898 777.125109 778.643220 780.055576 780.532512 780.109842 779.875443 781.194036 782.407258 782.854616 782.823789 783.011798 782.501592 781.237504 780.104022 780.292194 780.367047 779.925762 779.751094 781.028555 782.069468 -100 
-100 -100 765.918565 769.850505 773.725067 776.431713 778.139275 779.633448 779.899498 779.053297 778.346163 780.025557 781.302293 781.517664 781.273332 782.005393 781.884092 780.800288 779.676948 780.138489 780.162193 779.461826 778.989408 780.606183 781.772382 -100 
-100 -100 761.902779 767.516458 772.273801 775.200826 776.739573 778.728987 779.109470 777.770329 775.966744 778.656800 780.300954 780.161139 779.139505 780.751229 781.131568 779.954637 778.217853 779.482998 779.771014 778.654028 777.238478 779.799431 781.462745 -100 
-100 -100 763.660889 767.631661 771.662080 774.531499 776.477270 778.437467 779.298324 778.937729 778.368659 779.850422 780.858383 780.753611 780.270297 781.114498 781.371198 780.621340 779.676889 780.278883 780.464795 779.802933 779.237118 780.810215 782.049908 -100 
-100 -100 764.617285 767.640330 770.915652 773.391247 775.402963 777.819050 779.539646 780.363107 780.770246 781.509328 781.802859 781.439336 781.036200 781.483517 781.590963 781.052078 780.511189 780.947686 781.148893 780.834358 780.727022 781.879784 782.813711 -100 
-100 -100 763.018846 766.437377 769.506434 771.359437 772.876681 776.344214 779.214990 781.064395 782.096409 782.489362 782.178317 781.211065 780.368583 780.993044 781.122782 780.458640 779.785151 780.683446 781.111964 780.813148 780.620468 782.115143 783.156580 -100 
-100 -100 760.221467 764.885088 768.163734 769.283121 769.573155 774.436477 778.413581 780.972703 782.400327 782.618646 781.897337 780.264271 778.514527 779.818297 780.247656 779.317550 777.937521 779.767922 780.659106 780.185489 779.319016 781.679643 783.170526 -100 
-100 -100 763.101023 766.163724 768.752390 770.021421 771.115009 774.671359 777.987420 780.276198 781.572675 781.946312 781.426885 780.208459 779.138839 779.790432 780.143388 779.669317 779.121780 780.265611 781.039952 780.963333 780.845883 782.444426 783.634527 -100 
-100 -100 765.584288 767.774383 769.802916 771.003752 772.242085 774.927312 777.408136 779.022374 779.921209 780.538689 780.362893 779.532060 778.885021 779.444962 779.863987 779.747019 779.680104 780.616068 781.308374 781.434631 781.668529 783.008537 784.014336 -100 
-100 -100 765.869019 768.386279 770.290818 771.052033 771.696516 774.344529 776.381185 777.209269 777.426060 778.522092 778.644218 777.773599 776.968298 778.112957 778.858427 778.808639 778.708333 780.072234 780.894158 780.893249 780.933228 782.746985 783.966333 -100 
-100 -100 764.819826 768.441092 770.612882 770.781251 770.158952 773.432212 775.435449 775.488844 774.537631 776.405774 776.894065 775.693192 774.028913 776.245019 777.557572 777.398582 776.695952 778.983576 780.230066 779.968620 779.213100 782.035059 783.793772 -100 
-100 -100 768.121564 770.539950 772.349008 772.814715 772.889323 774.802227 776.050470 775.995562 775.461296 776.349037 776.565851 775.724476 774.898623 776.252854 777.362276 777.586246 777.688653 779.413044 780.688669 780.990219 781.146336 783.092422 784.486893 -100 
-100 -100 770.761968 772.671012 774.297887 774.982368 775.350603 776.498051 777.092280 776.766902 776.241079 776.627169 776.576742 775.834720 775.324840 776.355388 777.305438 777.685715 778.173574 779.863236 781.304519 782.071406 782.755861 784.337203 785.453002 -100 
-100 -100 771.302679 773.813757 775.677662 776.320153 776.455734 777.572271 777.802238 776.906805 775.815037 776.402379 776.292210 775.197647 774.237714 775.737207 776.858809 777.035687 777.256493 779.616378 781.500958 782.425149 783.102662 785.000172 786.200817 -100 
-100 -100 770.815967 774.568772 776.915508 777.327635 776.687001 778.305477 778.530649 776.994480 774.763487 776.138344 776.269754 774.635208 772.508938 775.092321 776.662445 776.455611 775.689103 779.209312 781.721611 782.582054 782.661034 785.304573 786.872608 -100 
-100 -100 775.361933 777.642197 779.416820 779.972117 779.864970 780.613320 780.573619 779.409105 777.988257 778.304548 778.147124 777.029447 775.967971 777.327045 778.465129 778.698079 778.904561 781.287810 783.388880 784.516521 785.214529 787.003536 788.191453 -100 
-100 -100 779.697051 780.876029 782.013610 782.582284 782.752124 783.000926 782.786446 781.993928 781.108671 780.843036 780.474905 779.806766 779.380823 780.010582 780.780384 781.331578 782.071528 783.713776 785.362359 786.590967 787.583512 788.793512 789.580840 -100 
-100 -100 782.017822 782.733224 783.548819 784.072233 784.298753 784.371630 784.104550 783.481643 782.788404 782.338952 781.907295 781.435323 781.223203 781.597704 782.215311 782.881612 783.773611 785.128218 786.559885 787.788614 788.835451 789.808499 790.410308 -100 
-100 -100 -100 -100 -100 -100 -100 -100 -100 -100 -100 -100 -100 -100 -100 -100 -100 -100 -100 -100 -100 -100 -100 -100 -100 -100 
-100 -100 -100 -100 -100 -100 -100 -100 -100 -100 -100 -100 -100 -100 -100 -100 -100 -100 -100 -100 -100 -100 -100 -100 -100 -100 
-100 -100 -100 -100 -100 -100 -100 -100 -100 -100 -100 -100 -100 -100 -100 -100 -100 -100 -100 -100 -100 -100 -100 -100 -100 -100 
-100 -100 778.354536 779.746691 781.264880 782.510189 783.589050 784.744521 785.441703 785.745567 786.123853 786.986738 787.626973 787.849381 787.682314 787.287381 786.424588 785.305241 784.542002 784.589742 784.693250 784.737542 785.024799 785.857589 786.404347 -100 
-100 -100 773.956777 776.678660 778.952359 780.176362 780.938077 782.678037 783.534237 783.409820 783.241276 784.878876 786.038242 786.290371 785.920796 785.770398 784.760151 782.979349 781.471171 782.198195 782.624536 782.313557 782.075562 783.761360 784.884192 -100 
-100 -100 763.480361 770.406867 774.832117 775.669513 774.508337 778.433023 780.106439 778.693688 775.882966 780.279927 783.131836 783.283082 781.874728 782.881356 781.791298 778.250245 773.654810 777.096498 778.846350 777.405206 774.497338 779.171009 782.177623 -100 
-100 -100 747.116010 763.112458 770.473037 770.232366 763.409414 773.277642 776.399401 772.759667 762.801737 774.428598 779.772354 779.422651 774.565705 779.132411 778.563023 772.357880 759.945580 770.984257 774.867606 771.342171 761.035456 773.415418 779.212376 -100 
-100 -100 757.028137 764.931315 770.326338 771.860151 771.074381 775.137390 776.571405 774.684089 771.574559 776.212521 779.287253 779.565528 778.154402 779.485817 778.634728 774.982481 770.317284 773.862728 775.501033 773.819524 770.811408 775.786742 778.997669 -100 
-100 -100 759.839573 765.510357 770.482913 773.148326 774.378550 776.548405 777.006320 775.539728 774.021024 776.673039 778.750993 779.026048 778.427909 779.315733 778.851687 776.720081 774.522683 775.843347 776.419567 775.364004 774.271780 777.062112 779.135437 -100 
-100 -100 752.961881 762.054726 769.052753 772.398079 773.523270 776.095999 776.113179 773.266166 769.249173 773.909699 776.911443 776.526948 774.314954 777.112364 777.816088 775.661312 772.347085 774.930356 775.820205 773.888634 770.887270 775.409805 778.450834 -100 
-100 -100 737.831497 756.468377 766.616684 770.024563 768.655987 774.087739 774.464523 769.146569 757.416241 769.605016 774.699857 772.884827 765.236040 773.625915 776.072060 772.732638 764.174356 772.175476 774.361526 770.491621 760.880694 772.051979 777.338561 -100 
-100 -100 750.733907 759.816723 766.722704 770.171860 771.515271 774.672307 775.476432 773.347886 769.851035 774.119886 776.385271 775.481636 773.082308 776.033298 777.063585 775.334337 772.397291 775.078933 775.938498 774.038921 771.155174 775.583901 778.458025 -100 
-100 -100 755.517425 761.229569 766.197815 768.879265 770.453821 774.028726 776.338100 776.882514 776.704899 777.974464 778.337106 777.273844 776.007578 777.336021 777.761587 776.640459 775.261377 776.662464 777.222355 776.311008 775.398796 777.869915 779.682370 -100 
-100 -100 750.316130 758.375406 763.756271 764.795749 763.600808 770.536834 775.812196 778.460861 779.724841 779.898847 778.932892 776.456903 773.389752 775.937637 776.853063 775.113967 772.195921 775.330384 776.801192 775.583746 773.358484 777.331534 779.899199 -100 
-100 -100 737.270506 753.704853 760.856401 759.298671 750.020459 765.391501 774.275532 778.564419 780.982626 780.342189 778.326963 773.589083 765.004358 772.666828 774.954372 771.685864 763.159856 772.147267 775.350297 772.820181 765.197178 774.867774 779.360967 -100 
-100 -100 750.756419 758.245164 762.690820 762.916444 761.343307 768.487044 774.205736 777.507161 779.220730 779.363132 778.069379 775.208030 771.953173 774.539619 775.580554 774.052584 771.442644 774.852966 776.547088 775.593900 773.621463 777.708466 780.295804 -100 
-100 -100 757.199652 761.567041 764.630991 765.345181 765.597591 769.928584 773.617921 775.485318 776.192448 777.205871 776.820715 775.043475 773.342719 774.882651 775.739104 775.100375 774.242237 776.207661 777.341196 776.965173 776.465869 779.121481 780.996050 -100 
-100 -100 754.848707 761.151120 764.714014 764.380324 762.298598 767.947878 771.708255 771.921016 770.025734 773.263704 774.160851 771.917991 768.416866 772.116194 774.188248 773.319219 771.157371 774.707226 776.484044 775.406196 773.113375 777.700960 780.672010 -100 
-100 -100 745.308241 758.731705 763.915753 761.415853 751.974138 764.252530 769.443403 767.514195 759.247007 768.446192 771.060184 767.083056 757.090053 767.572510 771.757594 769.715426 762.285905 771.461137 774.787859 772.036591 763.523634 774.625939 779.838332 -100 
-100 -100 757.415207 763.535918 766.787590 766.197860 763.779172 768.532384 771.036958 770.075390 767.401881 770.571038 771.549224 769.398618 766.075408 770.080574 772.406460 771.829543 770.022129 774.000277 776.152173 775.426474 773.463484 778.179343 781.136270 -100 
-100 -100 762.976967 766.932226 769.565545 769.913453 769.486178 771.759058 772.806267 771.849555 770.334101 771.771567 772.071132 770.497231 768.786149 771.138047 772.818655 772.704100 772.307624 775.264292 777.390447 777.794593 777.834585 780.696738 782.640074 -100 
-100 -100 760.320632 766.844755 770.695429 770.854426 769.154716 772.298176 773.260874 771.011047 767.165001 770.254844 771.175499 768.503901 764.327118 768.928678 771.654616 770.717025 768.147473 773.562014 777.198245 777.626710 776.609793 780.827131 783.389616 -100 
-100 -100 750.982416 765.164617 771.143368 770.161065 763.385603 771.320812 773.194572 768.723019 757.948935 767.537292 770.048257 765.062381 752.939771 765.388974 770.281892 767.400151 757.516495 770.479948 776.526769 776.012519 770.092688 779.460382 783.713797 -100 
-100 -100 765.537666 771.550798 774.996313 775.136585 773.407976 776.038953 776.531137 774.067470 770.182293 772.900852 773.541824 770.970941 767.034537 771.369831 773.802455 772.947362 770.647378 775.976145 779.554446 780.240064 779.401807 783.351741 785.721365 -100 
-100 -100 774.894501 777.196133 778.985978 779.548016 779.430644 780.147777 780.059281 778.840481 777.374784 777.659460 777.478950 776.343170 775.272864 776.636458 777.790377 778.047374 778.287654 780.718526 782.878914 784.070903 784.823720 786.650122 787.855269 -100 
-100 -100 778.967906 780.090652 781.223127 781.827587 782.034564 782.254558 782.030177 781.260052 780.401162 780.086998 779.707311 779.075812 778.694869 779.281101 780.049516 780.652175 781.455096 783.077310 784.741465 786.026920 787.081656 788.284298 789.066745 -100 
-100 -100 -100 -100 -100 -100 -100 -100 -100 -100 -100 -100 -100 -100 -100 -100 -100 -100 -100 -100 -100 -100 -100 -100 -100 -100 
-100 -100 -100 -100 -100 -100 -100 -100 -100 -100 -100 -100 -100 -100 -100 -100 -100 -100 -100 -100 -100 -100 -100 -100 -100 -100 
-100 -100 -100 -100 -100 -100 -100 -100 -100 -100 -100 -100 -100 -100 -100 -100 -100 -100 -100 -100 -100 -100 -100 -100 -100 -100 
-100 -100 775.297531 777.158638 779.040779 780.405856 781.486745 782.919184 783.771227 783.991969 784.179997 785.212263 785.946930 786.094136 785.787065 785.435943 784.552565 783.281710 782.383248 782.791501 783.213022 783.352654 783.617277 784.785455 785.568086 -100 
-100 -100 768.418037 772.853470 775.997417 777.150818 777.233911 779.972957 781.237735 780.673015 779.459279 782.139822 783.806691 783.896744 782.968975 783.267738 782.288859 779.881299 777.283406 779.306128 780.443386 779.920847 778.799449 781.766761 783.609031 -100 
-100 -100 747.005751 762.932920 770.184863 769.847116 763.008915 772.992701 776.287692 772.798184 762.891990 774.421697 779.581178 779.032709 774.018360 778.502717 777.909300 771.739264 759.447617 770.725299 774.920500 771.706376 761.615297 774.042778 779.827125 -100 
-100 -100 677.818672 747.654608 763.463963 757.907859 708.496755 761.372983 770.331658 759.202917 698.027589 760.938161 774.273992 770.980489 739.774900 770.545429 772.635310 757.609711 689.809768 756.280839 768.306523 757.539589 693.629802 760.364968 775.275118 -100 
-100 -100 739.328603 756.620140 765.137858 765.610511 759.135907 769.295650 772.290032 768.124846 757.686308 769.609888 775.098619 774.626766 769.491086 774.438337 774.171552 767.830138 755.335532 766.809327 770.910726 767.334138 756.984958 769.890846 776.019899 -100 
-100 -100 750.056757 759.324621 766.220611 769.049659 769.313483 772.827377 773.575739 770.882920 767.037486 771.838986 774.966565 774.823157 772.894225 775.078411 775.016334 771.929066 767.804580 771.158039 772.653501 770.857430 767.869887 773.002070 776.412875 -100 
-100 -100 733.843159 753.368301 764.221513 767.803493 766.284295 771.864736 772.111578 766.268025 754.025550 766.598935 772.092808 770.337203 762.539266 770.984333 773.266308 769.436392 760.401588 768.759223 771.229749 767.253876 757.450029 769.196108 774.957516 -100 
-100 -100 661.386054 739.681704 760.190427 762.398245 740.118361 766.821837 768.899661 754.257641 685.852527 754.307257 767.831559 760.830805 713.069594 761.702269 769.841495 760.811379 711.870748 760.242670 767.851125 756.814204 698.511036 758.850086 772.480592 -100 
-100 -100 731.531901 751.049133 761.790824 765.426082 764.065623 770.296661 771.445327 766.496056 754.960303 766.954963 771.529947 769.137446 761.081796 769.725364 772.394177 769.041021 760.409361 768.783409 771.143579 767.157991 757.470364 769.073328 774.641565 -100 
-100 -100 745.479001 754.820830 761.659339 764.293773 764.569757 769.886463 772.962586 773.079189 771.758232 774.001784 774.612391 772.671684 769.722752 772.622059 773.691508 771.848165 768.804108 771.895581 773.141754 771.467839 768.835512 773.372808 776.390207 -100 
-100 -100 731.860797 749.536684 757.908247 757.059425 748.006044 763.419069 771.925875 775.467869 777.231365 776.895212 775.190331 770.426692 761.664779 769.604628 771.994614 768.463391 759.570981 768.728490 771.978317 769.166249 761.245550 771.361219 776.249343 -100 
-100 -100 665.383214 737.152206 752.545077 743.001833 675.758045 749.894519 769.133216 775.973726 782.801106 777.862695 773.872911 762.169553 714.499583 760.766962 768.352615 758.950924 708.136931 759.479502 768.790890 760.583381 711.923392 763.223105 774.777309 -100 
-100 -100 732.447594 749.398167 756.631476 754.750202 745.148589 760.885349 769.992308 774.320132 776.622047 776.239433 774.182356 768.993692 760.002353 768.002500 770.540006 767.228387 758.658584 768.130391 771.659842 769.170445 761.544497 771.785114 776.696508 -100 
-100 -100 747.873482 755.296781 759.634772 759.580206 757.718730 764.496170 769.549405 771.444078 771.416017 773.188773 772.862635 770.025137 766.426908 769.704619 771.307781 769.980180 767.487523 771.225610 773.161727 772.153639 770.049649 774.758659 777.820579 -100 
-100 -100 738.883521 753.156340 758.954248 756.548840 747.108238 760.319254 766.493718 765.245814 757.347890 766.610268 769.029172 764.627453 754.199741 764.768367 768.925591 766.541704 758.718970 768.103777 771.567284 768.657725 759.946149 771.457303 777.019287 -100 
-100 -100 684.419614 744.362591 756.181734 746.189423 684.482031 749.175280 762.128820 754.328428 702.278115 755.293613 763.888278 752.797350 694.143678 753.289107 764.652205 757.167731 709.268512 759.115223 768.120600 758.712227 703.620342 761.910829 775.117733 -100 
-100 -100 741.558500 755.603690 761.065994 758.427509 748.691503 760.893943 765.660022 763.041670 754.176377 763.549391 766.199268 761.924048 751.653213 762.623882 767.108220 765.031123 757.544808 767.413080 771.302641 768.777804 760.413204 772.040910 777.579963 -100 
-100 -100 754.121708 760.932055 764.779566 764.538921 762.367240 766.522925 768.346522 766.576924 763.154750 766.469241 767.471865 764.879226 760.966919 765.539430 768.239833 767.425534 765.194910 770.221198 773.351671 773.243951 771.774319 776.618593 779.702336 -100 
-100 -100 743.855503 758.813815 765.287370 764.250399 757.301837 765.853874 768.213813 763.776191 752.875721 762.920065 765.680125 760.476982 748.032284 760.911604 766.122156 763.123125 752.982234 766.260572 772.481250 771.769653 765.631595 775.532945 780.232514 -100 
-100 -100 687.132942 750.565921 764.185787 758.439106 714.052606 759.767954 766.593382 754.710884 694.310792 753.358589 762.560038 749.010861 678.628116 749.338541 762.664511 752.268946 687.996894 755.698693 770.145186 764.993497 721.447794 769.127824 779.841799 -100 
-100 -100 750.037762 764.244451 770.208944 769.247382 762.437251 770.316865 772.116187 767.536235 756.738639 766.289233 768.718720 763.722724 751.684499 764.147953 768.969105 766.104630 756.341893 769.386508 775.458882 775.055422 769.196720 778.635864 783.002918 -100 
-100 -100 769.395502 773.234553 775.769392 776.209998 775.425811 776.960520 777.169146 775.475184 772.990979 774.292654 774.503118 772.818749 770.556612 773.154455 774.877056 774.728101 773.915376 777.557646 780.357509 781.400343 781.511523 784.253580 785.990937 -100 
-100 -100 775.744980 777.273002 778.695698 779.353086 779.502824 779.917874 779.792523 778.920632 777.892273 777.783484 777.512005 776.751551 776.165624 777.004707 777.942726 778.473392 779.118007 781.008563 782.882922 784.187163 785.187860 786.624836 787.586474 -100 
-100 -100 -100 -100 -100 -100 -100 -100 -100 -100 -100 -100 -100 -100 -100 -100 -100 -100 -100 -100 -100 -100 -100 -100 -100 -100 
-100 -100 -100 -100 -100 -100 -100 -100 -100 -100 -100 -100 -100 -100 -100 -100 -100 -100 -100 -100 -100 -100 -100 -100 -100 -100 
-100 -100 -100 -100 -100 -100 -100 -100 -100 -100 -100 -100 -100 -100 -100 -100 -100 -100 -100 -100 -100 -100 -100 -100 -100 -100 
-100 -100 773.823281 775.528876 777.485683 779.032320 780.316719 781.764900 782.741021 783.113012 783.359929 784.100861 784.616808 784.602672 784.231601 783.824034 783.050693 782.024785 781.423262 781.931156 782.654492 783.180861 783.737239 784.793096 785.539237 -100 
-100 -100 768.540050 771.732331 774.598220 776.152570 777.075154 779.188355 780.424379 780.358418 779.985956 781.509323 782.563344 782.514313 781.853472 781.735213 780.857818 779.112767 777.707218 779.009017 780.217807 780.486120 780.532660 782.461254 783.832229 -100 
-100 -100 756.828691 764.506678 769.540564 770.714741 769.817912 774.278824 776.285461 774.910879 772.020725 776.340721 778.851942 778.553095 776.710147 777.869838 776.968223 773.379465 768.989430 773.228785 775.802744 775.085774 772.740800 777.680301 780.737329 -100 
-100 -100 739.271221 756.362484 764.553734 764.656576 757.990584 768.561061 772.107567 768.448084 758.287756 769.898715 774.891879 773.939692 768.449148 773.332669 773.054627 766.717547 754.350196 766.393459 771.284222 768.575763 758.880655 771.544035 777.402667 -100 
-100 -100 749.319632 758.168821 764.564792 766.572739 765.914038 770.498539 772.372707 770.396490 766.894837 771.424263 774.339366 774.099542 772.149307 773.677154 773.138284 769.444273 764.735590 769.040641 771.651959 770.622591 767.937355 773.229479 776.754313 -100 
-100 -100 752.498624 759.013159 764.976170 768.243464 769.706083 772.215431 772.880759 771.168604 769.215727 771.727207 773.668007 773.528585 772.496405 773.543442 773.408233 771.323830 769.104047 770.924970 772.152733 771.428619 770.468619 773.635968 776.113234 -100 
-100 -100 745.499531 755.577139 763.519506 767.542460 768.911996 771.726835 771.762654 768.460576 764.061710 768.660258 771.407193 770.607933 768.100116 771.162369 772.119072 770.012216 766.746804 769.699219 770.826958 768.885787 765.951131 770.997165 774.410107 -100 
-100 -100 729.860847 749.745366 761.008492 765.133512 763.952918 769.599320 769.892359 763.936426 751.640954 763.909899 768.857229 766.600930 758.551704 767.362541 770.147596 766.804733 758.148406 766.503737 768.806563 764.670057 754.866616 766.745263 772.565093 -100 
-100 -100 743.077528 753.193744 761.255956 765.382100 766.889167 770.182420 770.906950 768.228894 764.110505 768.366794 770.666286 769.432897 766.611629 769.831658 771.249382 769.507889 766.360784 769.274247 770.359100 768.261540 765.130696 770.093214 773.584286 -100 
-100 -100 748.035578 754.631079 760.613088 763.843652 765.541857 769.237443 771.504035 771.657201 771.040669 772.294194 772.646243 771.284779 769.652003 771.143546 771.840580 770.645600 769.060364 770.689078 771.535187 770.568556 769.538176 772.454231 774.804153 -100 
-100 -100 742.384402 751.432929 757.675944 759.162743 758.171394 765.296181 770.392303 772.695975 773.639417 773.939564 772.930831 770.073554 766.687091 769.430253 770.437054 768.499197 765.436910 768.945178 770.689034 769.494983 767.336856 771.843576 774.845053 -100 
-100 -100 728.634598 746.283717 754.366164 753.147273 743.913817 759.581629 768.352507 772.236667 774.216145 773.893491 771.952081 766.792093 757.758076 765.736947 768.147596 764.561437 755.729601 765.296943 768.942661 766.465009 758.847684 769.212782 774.241142 -100 
-100 -100 742.622157 751.015392 756.335740 756.814329 755.138538 762.468078 768.252736 771.225254 772.542692 772.871272 771.712627 768.578419 764.899384 767.675212 768.931058 767.171129 764.249533 768.117495 770.390373 769.593608 767.610995 772.265665 775.452053 -100 
-100 -100 749.701096 754.689250 758.381635 759.210552 759.315639 763.790631 767.580995 769.191653 769.543202 770.680258 770.459928 768.476880 766.440372 768.117101 769.167866 768.374188 767.307707 769.676911 771.365115 771.200395 770.769847 773.922104 776.330691 -100 
-100 -100 747.500393 754.335066 758.189005 757.791815 755.607945 761.499322 765.270674 765.226257 763.108040 766.556538 767.500462 765.019572 761.319219 765.245216 767.372593 766.321490 764.062230 768.116065 770.352049 769.475393 767.407975 772.561691 775.922425 -100 
-100 -100 737.633617 751.686687 757.136609 754.417465 744.689988 757.381577 762.714080 760.510632 751.918303 761.490055 764.234373 759.950301 749.622335 760.492370 764.822610 762.535093 754.865401 764.706709 768.585819 765.991147 757.592179 769.388687 775.079921 -100 
-100 -100 749.859141 756.502554 760.176306 759.445428 756.699287 761.746852 764.558063 763.434085 760.417612 763.846744 765.091276 762.716006 759.024875 763.296626 765.915092 765.196211 763.136931 767.605895 770.365547 769.826293 767.873930 773.143033 776.679847 -100 
-100 -100 755.451305 759.900465 762.988710 763.311603 762.669910 765.197584 766.540614 765.469972 763.704220 765.358347 765.899372 764.156306 762.189414 764.766647 766.710841 766.526744 765.970927 769.299428 771.917724 772.501412 772.577957 775.911584 778.373502 -100 
-100 -100 752.453360 759.619630 763.853498 764.016644 762.235957 765.744211 766.912396 764.522481 760.570326 763.978439 765.011326 762.158231 757.846149 762.784649 765.678196 764.646516 762.048568 767.859779 771.757039 772.263604 771.326292 776.076180 779.090250 -100 
-100 -100 742.751666 757.816298 764.306491 763.300737 756.337480 764.805948 766.974075 762.310589 751.306501 761.376402 764.086736 758.858220 746.461755 759.418486 764.579409 761.555094 751.503259 764.960158 771.285517 770.739867 764.737924 774.747040 779.525742 -100 
-100 -100 758.281703 764.941824 768.969621 769.174434 767.303037 770.308009 771.150339 768.603976 764.481107 767.525203 768.482139 765.765973 761.553315 766.215970 768.999811 768.086813 765.555195 771.188566 775.129332 775.828291 774.889565 779.266983 782.094888 -100 
-100 -100 769.069240 771.732218 773.892141 774.569417 774.471430 775.426887 775.575251 774.387459 772.878135 773.364311 773.390869 772.228451 771.050320 772.589560 773.963847 774.218704 774.362515 776.943414 779.309818 780.537179 781.291547 783.356439 784.813891 -100 
-100 -100 774.004140 775.342473 776.710730 777.443348 777.743660 778.143842 778.092765 777.406526 776.608438 776.446385 776.204172 775.602648 775.222954 775.919770 776.805683 777.426744 778.214905 779.918915 781.684613 783.009990 784.111142 785.462658 786.384487 -100 
-100 -100 -100 -100 -100 -100 -100 -100 -100 -100 -100 -100 -100 -100 -100 -100 -100 -100 -100 -100 -100 -100 -100 -100 -100 -100 
-100 -100 -100 -100 -100 -100 -100 -100 -100 -100 -100 -100 -100 -100 -100 -100 -100 -100 -100 -100 -100 -100 -100 -100 -100 -100 
-100 -100 -100 -100 -100 -100 -100 -100 -100 -100 -100 -100 -100 -100 -100 -100 -100 -100 -100 -100 -100 -100 -100 -100 -100 -100 
-100 -100 772.736763 774.329941 776.263157 777.913457 779.375611 780.912472 782.011970 782.546394 782.845058 783.275164 783.403897 783.081367 782.585572 782.216315 781.634429 780.941859 780.737876 781.516335 782.603004 783.602798 784.506786 785.446960 786.047948 -100 
-100 -100 768.271895 770.896705 773.532298 775.265292 776.606971 778.615467 779.950589 780.292253 780.322175 781.104846 781.425834 780.917920 780.156599 780.039566 779.449026 778.320277 777.716140 779.056700 780.630490 781.753259 782.642685 783.927917 784.790796 -100 
-100 -100 759.710186 764.854489 768.967801 770.655232 771.347118 774.592101 776.463202 776.272179 775.461069 777.250906 778.019568 777.035233 775.459842 776.194223 775.744467 773.631935 771.766564 774.601270 777.251263 778.465560 779.070886 781.178531 782.585439 -100 
-100 -100 750.215899 758.842641 764.710135 766.182427 765.300958 770.493766 773.118023 772.143537 769.572052 773.052172 774.566837 772.949863 769.786128 772.133652 772.207711 768.969732 764.793137 769.966329 773.867401 774.964108 774.700481 778.015469 780.129744 -100 
-100 -100 752.647301 758.784771 764.120320 766.592838 767.528807 770.870255 772.624881 771.932515 770.594451 772.468301 773.502730 772.488726 770.802416 771.860749 771.775888 769.630900 767.510215 770.325882 772.946044 773.886715 774.268757 776.674602 778.442183 -100 
-100 -100 753.912164 759.079362 764.341479 767.679622 769.638420 771.890867 772.688458 771.723483 770.642133 771.877430 772.664188 771.993570 771.017389 771.813938 771.922660 770.661107 769.532783 771.002910 772.335527 772.537220 772.742902 774.929321 776.639407 -100 
-100 -100 750.037816 756.894159 763.363085 767.355829 769.511909 771.660529 771.781933 769.747238 767.593634 769.618034 770.804310 769.883674 768.444928 770.240673 771.015363 769.886244 768.457149 770.028204 770.721712 769.657240 768.570918 771.833797 774.327324 -100 
-100 -100 743.507983 753.530937 761.606108 765.901940 767.534584 770.361544 770.393516 767.175004 762.870020 766.854446 768.872391 767.319917 764.222041 767.902863 769.617332 768.146378 765.319277 768.129073 768.933453 766.556003 763.157680 768.597833 772.323656 -100 
-100 -100 747.739665 754.667204 761.315868 765.454896 767.706231 770.083493 770.533387 768.724744 766.601079 768.551917 769.680977 768.624489 767.049265 768.965378 770.054668 769.127275 767.656438 769.078860 769.565745 768.117926 766.706227 769.986185 772.651674 -100 
-100 -100 749.710290 755.026584 760.451525 763.949035 766.183519 768.933536 770.343911 770.040696 769.380293 770.372431 770.702068 769.654287 768.559355 769.624410 770.185282 769.360511 768.425861 769.557874 770.183412 769.553336 769.187505 771.543903 773.531533 -100 
-100 -100 746.057086 752.501564 758.026405 760.599791 761.876374 766.052402 768.828939 769.425059 769.134729 770.344431 770.319920 768.543271 766.649391 768.205180 768.799742 767.417541 765.776473 767.992058 769.383618 768.885537 768.298982 771.380021 773.676701 -100 
-100 -100 740.141491 749.327936 755.570780 757.037855 756.200721 762.563056 766.754504 767.629191 766.717860 768.897288 768.993290 766.253210 762.513323 765.675527 766.851955 764.657617 761.191164 765.543851 768.053590 767.254912 765.256439 770.171674 773.408071 -100 
-100 -100 746.097360 751.908295 756.528298 758.147320 758.740409 763.028399 766.384968 767.485329 767.459304 768.782333 768.786850 766.886535 764.794376 766.353559 767.103277 765.811108 764.304512 766.947278 768.952237 768.969964 768.641256 771.884534 774.354268 -100 
-100 -100 750.818366 754.670608 757.947642 759.239049 760.095558 763.280986 765.833533 766.639016 766.706237 767.872321 768.030537 766.690079 765.385239 766.502510 767.190336 766.523685 765.972998 768.022990 769.768806 770.200573 770.598861 773.197312 775.215612 -100 
-100 -100 750.823980 755.074685 757.956383 758.246909 757.894675 761.549250 764.079075 764.091829 763.193194 765.248494 765.891565 764.277600 762.372276 764.508764 765.787518 765.020713 764.031536 766.987761 769.164700 769.370611 769.300427 772.724855 775.171232 -100 
-100 -100 748.071278 754.245558 757.493036 756.569678 753.831808 759.217728 762.269205 761.262811 758.315592 762.164100 763.567482 761.208147 757.426982 761.681039 763.962170 762.680152 760.026331 765.007235 768.092824 767.763018 766.085064 771.387174 774.827537 -100 
-100 -100 752.903680 756.928623 759.539936 759.375681 758.443953 761.499214 763.430405 762.772858 761.292480 763.242077 764.026529 762.460791 760.579803 763.005855 764.729260 764.306355 763.554209 766.828645 769.386908 769.848030 769.838407 773.366008 775.988495 -100 
-100 -100 755.934504 759.198788 761.646801 762.063066 761.954254 763.911148 765.028081 764.331022 763.287335 764.416267 764.799003 763.559167 762.415265 764.192041 765.659805 765.684054 765.746019 768.445041 770.801179 771.736177 772.485500 775.266837 777.354252 -100 
-100 -100 754.648415 759.332937 762.492140 762.835028 762.190688 764.606021 765.614164 764.170154 762.154265 763.959194 764.552386 762.755251 760.711934 763.472926 765.464364 765.185536 764.609059 768.253982 771.108584 771.900466 772.215602 775.685488 778.091560 -100 
-100 -100 751.849025 759.181948 763.380785 763.183737 760.801562 764.800902 766.252777 763.808224 759.658615 763.326364 764.595289 761.855257 757.582205 762.560424 765.493930 764.515296 761.992019 767.670648 771.421355 771.690436 770.410611 775.527397 778.767324 -100 
-100 -100 760.132724 764.453383 767.492383 767.879549 767.149653 769.183796 769.946848 768.394449 766.229701 767.751969 768.297819 766.623310 764.643366 767.212636 769.161411 769.009724 768.442533 771.881926 774.697412 775.529578 775.710590 778.838303 781.092437 -100 
-100 -100 768.151211 770.267170 772.127065 772.815892 772.961731 773.845797 774.121603 773.333912 772.361527 772.672678 772.705027 771.904136 771.246116 772.378938 773.534474 773.972203 774.478586 776.522133 778.491185 779.653006 780.572179 782.390208 783.708843 -100 
-100 -100 772.406713 773.615507 774.899341 775.634818 776.021735 776.504227 776.606003 776.144505 775.583172 775.500557 775.356953 774.924162 774.707225 775.338255 776.166114 776.815485 777.641429 779.164924 780.754551 781.995747 783.090666 784.388991 785.283684 -100 
-100 -100 -100 -100 -100 -100 -100 -100 -100 -100 -100 -100 -100 -100 -100 -100 -100 -100 -100 -100 -100 -100 -100 -100 -100 -100 
-100 -100 -100 -100 -100 -100 -100 -100 -100 -100 -100 -100 -100 -100 -100 -100 -100 -100 -100 -100 -100 -100 -100 -100 -100 -100 
-100 -100 -100 -100 -100 -100 -100 -100 -100 -100 -100 -100 -100 -100 -100 -100 -100 -100 -100 -100 -100 -100 -100 -100 -100 -100 
-100 -100 771.241234 773.013777 774.995566 776.651318 778.181437 779.938134 781.174990 781.781871 782.039556 782.288204 782.052929 781.339705 780.651833 780.456566 780.074762 779.600448 779.689368 780.932600 782.447842 783.888031 785.075224 785.988460 786.499892 -100 
-100 -100 765.751332 769.077314 771.967513 773.574480 774.722904 777.310697 778.999386 779.443015 779.334555 780.002225 779.808820 778.541997 777.148465 777.623311 777.483799 776.498900 775.934635 778.200214 780.603392 782.499004 783.914626 784.969130 785.565234 -100 
-100 -100 753.323619 761.367587 766.693149 767.759021 766.588085 771.991392 775.197912 775.073214 773.311886 775.627491 775.838477 773.007436 768.617144 771.793516 772.850337 770.421869 766.851714 772.484002 777.352071 780.174807 782.015996 783.215865 783.912839 -100 
-100 -100 735.143865 752.986339 761.502484 761.177726 753.356418 765.857850 771.250206 769.928847 763.480563 770.349629 771.563620 766.253209 754.230731 764.962734 768.118021 763.343031 751.816147 765.676932 773.766100 777.565770 780.072539 781.081690 781.846180 -100 
-100 -100 746.360668 755.449178 761.810231 763.597854 762.825338 768.338371 771.228899 770.585901 768.360544 770.781449 771.093947 768.107593 763.695419 767.272063 768.564352 766.114027 762.445870 768.069504 772.670092 775.172608 776.846000 778.463286 779.509309 -100 
-100 -100 750.628319 757.049645 762.803022 765.917690 767.490982 770.431262 771.614989 770.598861 769.080137 770.455490 770.689863 768.865683 766.739979 768.551082 769.410927 768.232047 766.888970 769.444391 771.531951 772.139413 772.433415 774.929382 776.667563 -100 
-100 -100 744.726287 754.320009 762.009984 765.847395 767.333564 770.317060 770.627481 767.900031 763.856662 767.249018 768.607695 766.267491 762.367387 766.336550 768.477813 767.239006 764.661671 767.767456 769.042447 767.050991 763.659633 769.327278 773.195443 -100 
-100 -100 730.504663 749.157722 759.919899 763.825289 762.799204 768.331165 768.697914 763.430362 752.441651 762.544730 765.862756 761.722234 751.004883 762.077710 766.453326 764.124137 756.492520 764.281371 766.108467 760.940690 748.920999 763.054152 770.050141 -100 
-100 -100 742.749008 752.421115 760.145472 764.155418 765.694413 768.672287 768.967707 766.099047 762.084086 765.630566 767.088085 764.905968 761.234710 765.293447 767.402396 766.192899 763.564500 766.381131 767.104011 764.483395 760.763090 766.605494 770.604536 -100 
-100 -100 746.652235 753.365991 759.489870 762.945225 764.796124 767.630879 768.534258 767.144105 765.307622 767.206571 767.998672 766.549705 764.706249 766.674373 767.662093 766.536833 764.980749 766.912729 767.842470 766.767922 765.700074 769.086977 771.691645 -100 
-100 -100 739.649632 749.454113 756.640821 759.080986 758.850173 763.864059 766.145732 764.432082 760.728198 764.839770 766.591914 764.359916 760.407173 764.108263 765.631119 763.208019 759.096692 763.752380 766.439460 765.392424 762.978795 768.159530 771.701384 -100 
-100 -100 724.479419 743.748987 753.339624 754.015906 747.750253 758.749288 762.878241 759.336856 748.352731 760.051311 763.885838 759.744335 748.794216 759.354244 762.600594 757.831404 745.895613 758.703568 764.109486 761.841257 753.346684 765.174322 770.995288 -100 
-100 -100 739.704485 748.797279 754.837154 756.242199 755.435242 760.579037 763.240458 761.971527 758.694313 762.994603 764.702680 762.454150 758.566036 762.257189 763.657233 761.226207 757.368167 762.549559 765.808205 765.403545 763.555530 768.883300 772.355783 -100 
-100 -100 747.748170 752.750856 756.480095 757.497651 757.625963 761.114419 763.256455 762.838253 761.618456 763.911689 764.842911 763.347747 761.384384 763.357568 764.275655 762.950988 761.450898 764.654886 767.177555 767.584945 767.621197 771.115839 773.601386 -100 
-100 -100 746.615568 752.689258 756.107560 755.360418 752.626806 758.123033 761.245962 760.035243 756.721223 760.938133 762.731488 760.389619 756.287456 760.492105 762.564352 760.600554 757.050219 762.608864 766.367220 766.387228 764.853236 770.144042 773.624535 -100 
-100 -100 738.479134 750.376985 754.768012 751.309846 740.637443 753.490943 758.617052 755.376835 744.898737 756.133584 759.828128 755.413599 743.970272 755.687986 759.960200 756.015197 744.844769 758.387342 764.586808 763.211222 755.745122 767.301145 772.970417 -100 
-100 -100 748.518798 754.262354 757.129680 755.844952 752.721646 757.858098 760.541434 759.002776 755.541927 759.648044 761.294892 758.941017 755.021284 759.503948 761.841919 760.255410 757.148437 762.931824 766.741313 766.892245 765.541768 770.914648 774.379085 -100 
-100 -100 752.374370 756.598831 759.219874 759.014929 758.004602 760.911142 762.511075 761.470637 759.736710 761.859931 762.737927 761.156378 759.233214 761.855254 763.620492 763.099237 762.317575 765.905586 768.704424 769.371440 769.590683 773.249567 775.818266 -100 
-100 -100 747.747647 755.216541 759.349803 758.588822 755.460123 760.322175 762.641675 760.536648 756.392340 760.566236 762.333824 759.774522 755.458000 760.452512 763.457960 762.413854 759.748651 765.230482 768.847061 768.734460 766.955973 772.581657 776.274723 -100 
-100 -100 736.642984 752.735283 759.204778 756.515561 745.896964 758.168076 762.393037 758.081545 746.252903 757.932771 761.699205 756.889362 744.563095 757.607421 762.961480 760.165535 750.558642 763.001709 768.510083 766.549666 758.027814 770.421182 776.415980 -100 
-100 -100 753.472181 760.477834 764.283990 763.675909 760.810674 765.270615 767.149240 765.053925 761.106187 764.956392 766.450281 764.093827 760.136677 764.879643 767.619586 766.754032 764.369792 769.477446 772.672276 772.509659 770.772355 775.947158 779.220183 -100 
-100 -100 765.029901 767.786999 769.833086 770.247554 770.016216 771.547813 772.247262 771.475809 770.336141 771.293714 771.666710 770.779033 769.815228 771.412946 772.714965 772.918531 773.012087 775.292392 777.212902 777.999701 778.481591 780.748058 782.350887 -100 
-100 -100 770.299323 771.678348 773.025820 773.698959 774.050210 774.788861 775.144076 774.832009 774.385088 774.587563 774.650082 774.278307 774.046421 774.788265 775.631129 776.169405 776.833005 778.314755 779.796696 780.851495 781.794349 783.186867 784.172736 -100 
-100 -100 -100 -100 -100 -100 -100 -100 -100 -100 -100 -100 -100 -100 -100 -100 -100 -100 -100 -100 -100 -100 -100 -100 -100 -100 
-100 -100 -100 -100 -100 -100 -100 -100 -100 -100 -100 -100 -100 -100 -100 -100 -100 -100 -100 -100 -100 -100 -100 -100 -100 -100 
-100 -100 -100 -100 -100 -100 -100 -100 -100 -100 -100 -100 -100 -100 -100 -100 -100 -100 -100 -100 -100 -100 -100 -100 -100 -100 
-100 -100 769.686521 771.756733 773.882205 775.475697 776.876761 778.855181 780.263013 780.870531 780.981325 781.165715 780.729289 779.682954 778.708678 778.744497 778.620264 778.260096 778.390090 780.056300 781.965740 783.696391 785.060122 785.992711 786.478518 -100 
-100 -100 762.136113 766.936984 770.382530 771.654484 771.893695 775.525962 777.766345 778.106688 777.361737 778.422568 778.081341 776.013524 773.403656 774.997171 775.486992 774.321624 772.941822 776.614227 779.976139 782.433872 784.192583 785.173364 785.670835 -100 
-100 -100 739.253205 756.131933 763.811638 763.160943 755.358358 767.608250 773.025963 772.088400 765.986074 772.347842 773.018522 767.463887 755.435253 766.055504 769.395748 765.200240 754.326523 768.097452 776.208380 780.401790 783.305469 783.873758 784.237982 -100 
-100 -100 666.809216 740.107474 756.560302 749.594412 692.781685 754.555002 767.480027 762.415572 723.653111 762.505071 766.986652 753.000284 686.847185 751.402335 762.334784 750.101072 682.853175 753.494243 771.604140 778.313456 785.754254 782.437576 782.322905 -100 
-100 -100 732.259252 750.332539 759.059263 759.036582 751.532843 763.941079 769.084741 767.591658 760.915919 767.486464 768.263981 762.416340 750.180773 761.319929 764.973769 760.721600 749.646397 763.478900 771.319461 775.058297 777.609624 778.766436 779.607608 -100 
-100 -100 745.462898 754.597289 761.286537 763.855127 764.059161 768.401428 770.259558 768.781154 765.743494 768.363887 768.682990 765.535525 761.132391 764.998942 766.922778 765.345440 762.483249 767.061044 770.213547 770.768611 770.214736 773.813792 776.092667 -100 
-100 -100 732.132517 750.305348 760.372386 763.582902 762.138456 767.991120 768.936662 764.247312 753.573045 763.295909 766.007723 761.283554 750.143834 761.154620 765.574965 763.293707 755.800326 764.098118 766.646123 762.322769 750.961241 764.810015 771.468965 -100 
-100 -100 665.928377 738.251700 757.149502 758.924796 737.398087 763.286556 765.763290 753.193978 694.159215 751.946577 761.460908 749.904785 688.708052 750.100373 761.996639 755.157880 711.040121 755.429412 761.675874 747.679358 676.767351 750.045318 766.716731 -100 
-100 -100 730.408330 748.686888 758.818569 762.217774 760.790557 766.475527 767.190001 762.133557 751.353660 761.406817 764.466202 760.103982 749.293408 760.346337 764.609041 762.212051 754.539888 762.446506 764.316408 759.170528 747.287574 761.483713 768.416681 -100 
-100 -100 741.854292 751.408719 758.586437 761.621310 762.164429 765.934154 766.915413 764.354467 760.347814 764.218342 765.828908 763.593803 759.764348 763.636676 765.391321 763.544390 760.185200 763.920877 765.556970 763.666267 760.624523 766.199254 769.982613 -100 
-100 -100 725.410723 744.842886 754.777085 755.915767 749.899364 760.236958 763.382729 758.822545 747.090689 759.019669 763.233439 759.301629 748.407304 759.058938 762.352500 757.574948 745.547854 758.089835 763.140157 760.484155 751.694780 763.599992 769.539385 -100 
-100 -100 652.591123 730.943878 749.433049 744.956605 697.007487 749.193665 758.011931 745.647196 679.073711 746.116762 758.234112 747.547000 686.399562 747.232159 757.156884 744.139350 675.494029 744.978429 758.703331 750.396048 695.542543 754.256176 767.789629 -100 
-100 -100 725.120382 743.843369 752.672455 752.778774 746.122588 756.666523 760.194439 756.015008 744.666555 756.839394 761.111179 757.257105 746.480790 757.136548 760.263880 755.386919 743.529644 756.683027 762.416497 760.512657 752.378004 764.397100 770.233582 -100 
-100 -100 742.715997 750.264083 754.934323 755.258735 753.456678 758.513431 760.965711 759.294019 755.788756 760.235382 762.227308 760.128421 756.242125 760.169492 761.729954 759.345755 755.573634 761.054575 764.697891 764.669610 763.140526 768.538507 772.032745 -100 
-100 -100 736.590004 748.851710 753.702270 750.675348 740.304605 753.149210 758.144758 754.760220 744.209494 755.603513 759.489556 755.185239 743.716114 755.261764 759.220819 754.882129 743.382919 756.941270 763.250784 761.966821 754.555122 766.126355 771.797490 -100 
-100 -100 691.508741 741.258712 750.420980 738.877047 673.766411 740.827575 753.484120 743.120059 681.512408 743.904806 754.754323 742.949593 678.305339 743.155777 754.615778 742.554205 674.801442 744.998954 759.653992 752.797267 701.713916 757.405993 770.259663 -100 
-100 -100 738.164727 750.050780 754.296721 750.683692 739.933133 752.615901 757.430766 753.961614 743.425857 754.740177 758.444062 754.080395 742.755177 754.591892 758.840595 754.907330 743.859816 757.571233 763.843074 762.612690 755.327640 766.959115 772.606363 -100 
-100 -100 746.868313 753.424373 756.790282 755.663398 752.533445 757.615788 760.178058 758.448511 754.793169 759.094484 760.910546 758.566037 754.537875 759.244726 761.763849 760.306692 757.368240 762.989698 766.667375 766.703106 765.201985 770.753910 774.332413 -100 
-100 -100 733.508488 749.513290 755.818019 752.893820 742.155224 754.779509 759.431697 755.433501 743.855254 755.838351 759.860190 755.201714 742.926790 755.897124 761.076241 758.041566 748.237622 760.645262 766.130876 764.094808 755.536010 768.089787 774.225263 -100 
-100 -100 670.902520 739.742565 753.530900 743.139727 677.885117 744.996672 757.110710 745.446236 678.931209 745.746932 757.270507 744.540272 674.481802 745.305172 758.755055 749.025292 688.735251 751.601597 763.989098 755.149462 697.767071 759.225354 773.255855 -100 
-100 -100 739.509201 754.904552 760.842911 758.181622 747.893726 760.014463 764.205956 760.350588 749.163114 760.720949 764.427839 760.069774 748.311934 760.891574 765.737822 762.957128 753.562363 765.378261 770.273520 768.159237 759.698685 771.642628 777.256319 -100 
-100 -100 761.112483 765.268476 767.814322 767.823219 766.598591 769.365353 770.728969 769.782880 767.815101 770.045592 771.023163 769.826417 767.809826 770.487480 772.155867 771.865564 770.845088 773.935493 776.083189 776.354912 775.812348 779.042280 781.178009 -100 
-100 -100 768.390986 770.055126 771.539444 772.152014 772.404103 773.478896 774.140661 773.963282 773.558348 774.139407 774.467277 774.122929 773.758953 774.657011 775.512060 775.846673 776.207327 777.699207 779.117825 779.962187 780.665087 782.197524 783.306807 -100 
-100 -100 -100 -100 -100 -100 -100 -100 -100 -100 -100 -100 -100 -100 -100 -100 -100 -100 -100 -100 -100 -100 -100 -100 -100 -100 
-100 -100 -100 -100 -100 -100 -100 -100 -100 -100 -100 -100 -100 -100 -100 -100 -100 -100 -100 -100 -100 -100 -100 -100 -100 -100 
-100 -100 -100 -100 -100 -100 -100 -100 -100 -100 -100 -100 -100 -100 -100 -100 -100 -100 -100 -100 -100 -100 -100 -100 -100 -100 
-100 -100 769.766706 771.535376 773.543206 775.135729 776.563207 778.343276 779.689901 780.295218 780.401111 780.412908 779.893234 778.866869 777.968050 777.897796 777.885392 777.752409 778.068359 779.552640 781.345499 782.968512 784.288745 785.268859 785.794170 -100 
-100 -100 764.223316 767.524882 770.423389 771.928707 772.919262 775.552993 777.427578 777.910734 777.627853 778.023386 777.495386 775.804482 774.111751 774.763423 775.103168 774.532635 774.226516 776.746313 779.455255 781.574860 783.159736 784.288592 784.886362 -100 
-100 -100 752.069800 760.012207 765.054215 765.912546 764.719826 770.211711 773.479823 773.452135 771.607682 773.597354 773.270919 769.852109 765.238684 768.697290 770.191255 768.303706 765.273179 771.167109 776.124539 779.219280 781.330042 782.619008 783.279321 -100 
-100 -100 734.289010 751.949659 760.044463 759.368039 751.431105 764.069526 769.617831 768.476503 761.976188 768.480109 769.055605 762.995615 750.596267 761.700936 765.402509 761.246416 750.305341 764.414926 772.572127 776.624161 779.376010 780.468080 781.206602 -100 
-100 -100 746.246914 754.989664 760.897915 762.176236 761.022177 766.658675 769.974872 769.608604 767.281707 769.340192 769.124284 765.412095 760.467181 764.254275 766.141031 764.213122 760.862724 766.726193 771.594734 774.276412 776.024464 777.693008 778.799834 -100 
-100 -100 751.888978 757.626866 762.550026 764.886635 765.959935 769.037812 770.755401 770.166026 768.664397 769.666216 769.360928 766.860975 764.221500 766.069439 767.336172 766.540733 765.399123 768.158239 770.512674 771.244488 771.554178 774.066613 775.878829 -100 
-100 -100 747.830479 756.215454 762.343156 765.030181 765.857989 769.044946 770.040056 767.968696 764.350348 767.293067 767.814533 764.786521 760.557617 764.443150 766.628293 765.639121 763.332112 766.586290 767.955583 766.122784 762.974213 768.615086 772.306801 -100 
-100 -100 734.845531 751.908141 760.763414 763.261788 761.394116 767.171815 768.319537 763.860722 753.480970 763.051968 765.487132 760.672185 749.616720 760.537847 764.843221 762.652589 755.215654 763.087962 764.987357 759.997602 748.255752 762.327000 769.121197 -100 
-100 -100 746.386790 754.875014 761.229151 764.053680 764.807098 767.808499 768.607157 766.238308 762.418121 765.678856 766.768847 764.147778 760.039927 763.897309 766.016531 764.795704 762.085624 764.947374 765.874573 763.375354 759.690732 765.528084 769.587701 -100 
-100 -100 749.268741 755.245785 760.481988 763.143203 764.349852 766.929444 767.867400 766.463027 764.541240 766.438863 767.296490 765.789655 763.709581 765.444853 766.290453 764.962009 763.214653 765.159424 766.258409 765.295048 764.221177 767.671487 770.423152 -100 
-100 -100 741.573513 750.910053 757.414158 759.388619 758.851854 763.348316 764.998831 762.763300 758.871505 763.265068 765.334262 763.435326 759.687998 763.115915 764.133091 761.343768 757.104810 761.763596 764.431806 763.460317 761.213650 766.519647 770.068618 -100 
-100 -100 725.741998 744.713422 753.893801 754.375058 747.956307 758.270629 761.458220 757.032067 745.593018 757.801999 762.272624 758.743769 748.188457 758.435168 761.069469 755.815806 743.658357 756.488696 761.899225 759.703763 751.359696 763.359030 769.224641 -100 
-100 -100 740.087531 749.065941 755.069786 756.410057 755.298774 759.870113 761.871409 759.819601 756.016478 760.668202 763.086640 761.384166 757.642245 761.114823 762.188226 759.317805 755.108784 760.289090 763.734831 763.460453 761.603927 767.071193 770.764660 -100 
-100 -100 747.456773 752.450040 756.267180 757.246183 757.136593 760.228102 761.918793 760.983179 759.407543 761.891304 763.307907 762.165709 760.263607 762.102470 762.810135 761.165741 759.396681 762.605934 765.332896 765.920376 765.980541 769.560765 772.221011 -100 
-100 -100 745.891205 751.967114 755.353977 754.635389 751.957492 757.206271 759.872597 758.350020 755.006415 759.346275 761.275994 759.151455 755.241597 759.358270 761.110195 758.915813 755.340496 760.925875 764.715991 764.941799 763.656693 768.964967 772.370261 -100 
-100 -100 737.300076 749.222719 753.614315 750.230939 739.702808 752.429807 757.264814 753.883757 743.485435 754.856359 758.638514 754.382896 743.098608 754.740929 758.722651 754.573482 743.383155 756.949279 763.177696 762.023339 754.826799 766.330614 771.873105 -100 
-100 -100 746.847528 752.652426 755.690503 754.457031 751.316144 756.475987 759.261460 757.786082 754.352728 758.647641 760.598814 758.415636 754.471105 758.848932 761.056790 759.243642 755.890774 761.620787 765.564830 765.847658 764.480751 769.816632 773.363492 -100 
-100 -100 750.390037 754.653000 757.400585 757.222923 756.219131 759.303748 761.221199 760.458113 758.928215 761.323766 762.567130 761.241247 759.353052 761.800109 763.335990 762.527448 761.417909 764.829954 767.620119 768.246310 768.331740 771.963650 774.641970 -100 
-100 -100 745.687983 753.131355 757.133458 756.360308 753.430260 758.620955 761.279914 759.666993 756.107055 760.632122 762.649912 760.491578 756.515040 761.213040 763.636720 762.192200 759.318244 764.490529 767.732282 767.410890 765.593828 771.193249 774.810585 -100 
-100 -100 734.453229 750.510078 756.822093 754.081534 743.642127 756.353791 761.065682 757.396898 746.284885 758.353919 762.429295 758.134905 746.263458 758.891111 763.547307 760.283107 750.417705 762.454500 767.479822 765.202774 756.561789 768.929612 774.861918 -100 
-100 -100 751.138936 758.158357 762.041561 761.418058 758.580250 763.450550 765.990286 764.512169 761.040931 765.320648 767.336157 765.413119 761.596421 766.039803 768.397076 767.105272 764.241221 768.949124 771.870434 771.393440 769.338250 774.453411 777.839728 -100 
-100 -100 762.880626 765.659224 767.777289 768.232837 768.096545 769.983992 771.235791 770.999047 770.298283 771.680649 772.508991 771.952479 771.060494 772.473713 773.499675 773.334685 773.009214 774.928045 776.571337 777.075691 777.305168 779.486943 781.127892 -100 
-100 -100 768.307500 769.702439 771.092351 771.836546 772.346090 773.407659 774.213792 774.380817 774.378531 774.988671 775.425658 775.327806 775.181725 775.795312 776.381398 776.592248 776.904257 778.052410 779.240412 780.036319 780.781960 782.079523 783.046406 -100 
-100 -100 -100 -100 -100 -100 -100 -100 -100 -100 -100 -100 -100 -100 -100 -100 -100 -100 -100 -100 -100 -100 -100 -100 -100 -100 
-100 -100 -100 -100 -100 -100 -100 -100 -100 -100 -100 -100 -100 -100 -100 -100 -100 -100 -100 -100 -100 -100 -100 -100 -100 -100 
-100 -100 -100 -100 -100 -100 -100 -100 -100 -100 -100 -100 -100 -100 -100 -100 -100 -100 -100 -100 -100 -100 -100 -100 -100 -100 
-100 -100 770.179994 771.717683 773.525825 775.027718 776.415368 778.005716 779.179290 779.688374 779.766786 779.722893 779.192473 778.247779 777.476107 777.388925 777.414965 777.409882 777.801837 779.024048 780.442939 781.704994 782.829608 783.886508 784.503857 -100 
-100 -100 765.705638 768.265120 770.716712 772.204742 773.406850 775.539028 777.048934 777.439549 777.267955 777.494378 776.961452 775.564539 774.339388 774.684258 774.949705 774.697581 774.797591 776.594290 778.495031 779.892048 781.039796 782.446651 783.295067 -100 
-100 -100 757.263014 762.323138 766.124242 767.337993 767.681901 771.222049 773.509331 773.525256 772.541827 773.640753 773.233886 770.819451 768.253377 769.896778 770.834204 769.936062 768.993336 772.262320 775.182567 776.685492 777.600575 779.837076 781.184018 -100 
-100 -100 748.449747 756.888282 762.163112 762.791980 761.224951 766.969477 770.294112 769.744231 767.095192 769.773994 769.810724 766.191459 761.271789 765.165278 767.097812 765.349528 762.290874 767.796624 771.887696 773.230313 773.245556 776.681603 778.736241 -100 
-100 -100 752.958526 758.352829 762.523823 763.808975 764.063060 767.803999 770.337015 770.297982 769.051212 770.131338 769.718328 766.984566 764.101748 765.930146 767.146124 766.202101 764.971604 768.181105 771.039463 772.199710 772.787186 775.265718 777.003589 -100 
-100 -100 757.531879 760.994989 764.123649 765.618021 766.639000 769.325930 771.203339 771.362443 770.728603 771.071801 770.368814 768.177512 766.245660 767.227744 768.066050 767.623226 767.155817 768.983083 770.571730 771.023065 771.418374 773.593681 775.255289 -100 
-100 -100 758.214841 761.735656 764.601327 765.756817 766.409787 769.333578 771.120718 770.998300 770.033417 770.697329 770.000010 767.471313 765.043132 766.727166 767.872751 767.304696 766.397641 768.197270 769.124952 768.400424 767.663717 770.749939 773.037200 -100 
-100 -100 755.820148 760.701042 763.954942 764.561228 763.912916 768.004789 770.201095 769.598029 767.507167 769.338669 769.062879 765.818917 761.648989 765.109701 766.977826 765.879902 763.504535 766.346478 767.339199 765.422517 762.612302 767.642781 771.034255 -100 
-100 -100 757.311209 760.871555 763.870079 765.077194 765.615794 768.385291 770.087164 769.849857 768.850953 769.819832 769.653823 767.542588 765.208390 766.731501 767.653740 766.716338 765.351167 766.818808 767.489839 766.385414 765.301188 768.456464 770.998581 -100 
-100 -100 756.034713 759.518693 762.759916 764.471995 765.574447 767.865834 769.214451 768.990689 768.396948 769.428554 769.745019 768.615487 767.271139 767.806110 767.821685 766.539140 765.351567 766.527999 767.348264 766.949568 766.784130 769.257200 771.298762 -100 
-100 -100 750.327663 755.716389 760.051188 761.837751 762.541371 765.467475 766.861546 766.008178 764.681059 766.974302 768.257342 767.473485 765.997381 766.785067 766.369978 764.048353 761.755708 764.095498 765.769242 765.431706 764.924474 768.343126 770.879857 -100 
-100 -100 743.140580 751.562202 757.223829 758.640871 757.852071 762.276221 764.147898 762.376631 759.131296 763.597653 766.086523 765.184276 762.564864 764.589748 764.363929 760.845981 756.335314 761.031211 763.951518 763.267804 761.194590 766.672761 770.286207 -100 
-100 -100 747.388668 752.883423 757.322984 758.974230 759.390613 762.278044 763.758522 762.829150 761.413654 763.990702 765.760709 765.303494 763.937046 764.841533 764.535359 762.178717 759.932786 762.701173 765.035057 765.268835 765.069716 768.671732 771.383426 -100 
-100 -100 750.696126 754.482535 757.758415 759.091565 759.744398 762.050511 763.388941 762.967744 762.339871 764.065716 765.217179 764.722571 763.784439 764.571443 764.592541 763.210184 762.189684 764.304942 766.382077 767.178586 767.858624 770.608232 772.701285 -100 
-100 -100 749.572149 753.886214 756.889322 757.307443 756.930636 760.022313 761.773161 761.079081 759.828535 762.201069 763.410591 762.259448 760.515867 762.474335 763.315729 762.036583 760.733258 763.806186 766.374059 767.140562 767.544063 770.867268 773.180920 -100 
-100 -100 745.909016 752.203517 755.645592 754.966584 752.440389 757.439476 760.027800 758.658807 755.558335 759.751721 761.598178 759.549837 755.825157 759.958750 761.887915 760.147826 757.168881 762.300393 765.813485 766.180213 765.212433 770.083204 773.194593 -100 
-100 -100 750.009323 754.135967 756.901061 756.926413 756.174317 759.235630 761.184860 760.605319 759.306681 761.651598 762.899164 761.696340 759.913310 762.123088 763.430351 762.530981 761.408844 764.622860 767.367682 768.184943 768.496276 771.813786 774.243975 -100 
-100 -100 752.414474 755.737651 758.247882 758.724539 758.768800 761.116515 762.757504 762.639230 762.169264 763.819977 764.801941 764.156267 763.279015 764.611154 765.422315 764.833815 764.415058 766.758436 768.914671 769.773541 770.495565 773.201021 775.237232 -100 
-100 -100 750.635286 755.336496 758.439180 758.649535 758.045951 761.269684 763.336424 763.008112 762.065106 764.473374 765.799713 765.020443 763.745291 765.575642 766.390642 765.286720 764.118739 767.079017 769.334848 769.650771 769.640866 773.119615 775.583507 -100 
-100 -100 747.552112 754.884578 758.943167 758.430963 755.862918 761.090659 764.022077 763.121659 760.504505 764.692461 766.793572 765.514395 762.706499 766.045581 767.337705 765.366058 762.222613 766.926143 769.792895 769.297724 767.424362 772.655022 776.037876 -100 
-100 -100 755.874782 760.187716 763.141211 763.390374 762.761964 765.767771 767.828019 767.651942 766.743485 769.021888 770.453172 769.886420 768.657922 770.288432 771.065840 769.986462 768.684510 771.255523 773.252997 773.375210 773.054004 776.135848 778.451139 -100 
-100 -100 764.066229 766.187829 768.042771 768.770063 769.188325 770.824335 772.126026 772.448889 772.505270 773.625507 774.444406 774.389642 774.097916 774.763369 775.151688 774.826440 774.627200 775.937007 777.214779 777.786973 778.297868 779.974535 781.274003 -100 
-100 -100 768.454135 769.681116 771.006886 771.865076 772.581955 773.713488 774.688642 775.184815 775.536156 776.241099 776.803096 776.941480 776.959249 777.309356 777.567317 777.563610 777.734244 778.601210 779.577199 780.300381 781.031969 782.155788 782.994931 -100 
-100 -100 -100 -100 -100 -100 -100 -100 -100 -100 -100 -100 -100 -100 -100 -100 -100 -100 -100 -100 -100 -100 -100 -100 -100 -100 
-100 -100 -100 -100 -100 -100 -100 -100 -100 -100 -100 -100 -100 -100 -100 -100 -100 -100 -100 -100 -100 -100 -100 -100 -100 -100 
-100 -100 -100 -100 -100 -100 -100 -100 -100 -100 -100 -100 -100 -100 -100 -100 -100 -100 -100 -100 -100 -100 -100 -100 -100 -100 
-100 -100 770.091663 771.713114 773.408179 774.716991 775.946037 777.497546 778.522310 778.850559 778.829469 778.877039 778.357053 777.384874 776.631610 776.695227 776.758599 776.724432 777.037105 778.135707 779.205267 780.043338 780.923582 782.145810 782.882088 -100 
-100 -100 764.711663 767.861388 770.379291 771.506625 772.227477 774.629972 776.098356 776.112973 775.521619 776.208516 775.853447 774.291592 772.762302 773.623853 774.118102 773.734696 773.489344 775.358845 776.831158 777.382471 777.773721 779.876484 781.206451 -100 
-100 -100 752.607141 760.436613 765.185999 765.441932 763.488700 768.851170 771.856098 770.862827 767.621337 770.842766 771.476530 768.297147 763.554425 767.421390 769.485758 768.047584 765.158358 769.749942 772.598182 772.079832 769.828481 774.961769 778.207170 -100 
-100 -100 735.329243 752.876480 760.411489 758.717600 749.391767 762.367929 767.714079 764.885621 754.610181 764.838637 767.225566 761.476416 748.591546 760.493609 764.982048 761.636732 751.721331 763.361064 768.217395 765.593594 755.911111 768.795250 774.849990 -100 
-100 -100 749.581508 757.371901 761.840280 761.762776 759.699293 765.421101 768.745233 767.955055 764.821672 768.024972 768.356676 764.752628 759.771320 763.808239 765.923103 764.362971 761.334600 765.927223 768.568576 767.731136 765.343330 770.739853 774.172467 -100 
-100 -100 759.140874 762.318432 764.417419 764.486971 764.273507 767.871769 770.530636 770.991325 770.302841 771.066190 770.273532 767.506090 764.813988 766.466415 767.545553 766.784515 765.729900 767.932102 769.321004 768.979154 768.496781 771.550944 773.768775 -100 
-100 -100 762.999948 764.829767 765.415082 763.985931 761.723903 767.028272 770.867971 771.875858 771.436922 772.128115 770.759293 767.071850 762.702416 765.804705 767.546575 766.398031 764.101084 767.114129 768.514940 767.309538 765.310009 769.613084 772.509248 -100 
-100 -100 762.454229 764.808499 764.770768 760.856575 751.955621 763.759141 769.844361 770.950359 768.964862 771.388072 770.113614 764.417887 753.950598 762.996166 766.362203 763.897589 756.736078 764.271863 766.694327 763.826262 756.555167 766.104449 770.848294 -100 
-100 -100 762.467029 764.256193 764.916765 763.497377 761.362379 766.543497 770.184625 771.252852 770.896073 771.905289 771.096551 767.869767 763.817110 766.560576 767.669315 766.004761 763.331554 766.089096 767.279917 765.921317 763.878643 768.192808 771.117694 -100 
-100 -100 758.743282 761.683479 763.721285 764.046982 764.112054 767.296097 769.557234 769.988992 769.698006 771.095551 771.327071 769.921077 768.164965 768.693803 768.297906 766.308707 764.356428 766.112057 767.196149 766.596051 766.002702 769.081876 771.383895 -100 
-100 -100 749.094561 756.083009 760.554781 761.259399 760.240480 764.691569 767.064134 766.101132 763.541870 767.550339 769.783395 769.184400 767.405485 768.130732 766.934821 763.099333 758.341780 762.553664 765.092490 764.028383 761.555571 766.940948 770.600146 -100 
-100 -100 734.343836 749.664197 756.918951 756.740618 750.654762 760.281180 763.790258 760.725227 751.796532 762.425063 767.201930 766.622540 762.459610 765.721483 764.580812 757.943281 745.438518 757.392596 762.393604 759.775139 750.685673 763.216164 769.399955 -100 
-100 -100 744.701797 752.277274 757.258642 758.308819 757.423761 761.771465 763.813171 762.468089 759.789311 764.150849 766.832571 766.696037 765.135387 766.065480 765.016189 761.187687 756.682128 761.286755 764.216568 763.633420 761.620957 767.179066 770.803722 -100 
-100 -100 749.160943 754.012294 757.694756 758.843902 759.077659 762.041039 763.640923 763.025566 761.995275 764.475783 766.018874 765.539981 764.348668 765.352016 765.120859 763.103362 761.317066 763.952144 766.134610 766.558634 766.708126 770.056707 772.425813 -100 
-100 -100 744.993613 752.022577 756.311002 756.369108 754.383509 759.210586 761.741327 760.444583 757.474376 761.606631 763.636627 761.861778 758.246816 761.939948 763.526101 761.650900 758.708376 763.121972 766.229036 766.489018 765.658609 770.128008 772.981631 -100 
-100 -100 733.762728 748.141613 754.181249 752.239102 743.607316 754.914520 759.307171 756.281557 746.877088 757.384418 761.035453 757.153707 746.566391 757.483897 761.468132 758.391793 749.770976 760.306464 765.284646 764.490020 759.106960 768.312234 772.778930 -100 
-100 -100 745.165332 752.027301 755.945827 755.678552 753.558425 758.418469 761.006413 759.871624 757.097448 761.197864 763.052298 761.225015 757.778462 761.750273 763.625799 762.149345 759.583432 764.115297 767.189833 767.491014 766.687339 771.115715 773.955210 -100 
-100 -100 749.915745 754.494933 757.614328 758.017120 757.662901 760.859380 762.936178 762.767215 762.034869 764.368841 765.661916 764.975815 763.809211 765.450934 766.101709 764.966677 763.839396 766.633608 768.847403 769.352888 769.581875 772.764689 774.987184 -100 
-100 -100 746.005836 753.294962 757.529289 757.214163 754.843245 760.131977 763.400046 763.039031 761.135557 764.953235 767.066572 766.404347 764.628094 766.815674 767.193784 764.825877 761.453587 765.999354 768.933336 768.560782 766.818758 771.868315 775.179124 -100 
-100 -100 735.798438 751.021386 757.302469 755.100135 745.813155 758.093970 763.521064 762.040485 755.126381 764.195054 767.965121 766.579896 761.231325 766.895268 767.813706 763.164848 752.904396 763.996165 768.678519 766.545558 758.613233 769.799584 775.233486 -100 
-100 -100 751.740875 758.418350 762.149340 761.834613 759.666945 764.689243 767.747232 767.604474 765.958120 769.621220 771.720275 771.334654 769.686232 771.586571 771.818406 769.444846 766.150255 770.253563 772.704241 772.151601 770.306035 774.927358 777.905470 -100 
-100 -100 762.818508 765.494301 767.566685 768.203969 768.438520 770.622208 772.320868 772.850161 772.985731 774.526180 775.630039 775.755690 775.460870 776.021721 776.032528 775.153522 774.387956 775.863082 777.121796 777.433096 777.594492 779.540687 780.975896 -100 
-100 -100 767.931089 769.304480 770.719231 771.602602 772.362643 773.728098 774.948833 775.659360 776.192971 777.120209 777.868726 778.145988 778.193578 778.427767 778.437336 778.125444 778.016127 778.783082 779.647919 780.215819 780.802193 781.935156 782.789627 -100 
-100 -100 -100 -100 -100 -100 -100 -100 -100 -100 -100 -100 -100 -100 -100 -100 -100 -100 -100 -100 -100 -100 -100 -100 -100 -100 
-100 -100 -100 -100 -100 -100 -100 -100 -100 -100 -100 -100 -100 -100 -100 -100 -100 -100 -100 -100 -100 -100 -100 -100 -100 -100 
-100 -100 -100 -100 -100 -100 -100 -100 -100 -100 -100 -100 -100 -100 -100 -100 -100 -100 -100 -100 -100 -100 -100 -100 -100 -100 
-100 -100 769.883072 771.718624 773.414822 774.486057 775.392415 776.980740 777.983468 778.132634 777.884355 778.071313 777.629078 776.555485 775.621652 775.876810 776.044848 775.905526 775.971975 777.057367 777.966896 778.459194 779.007549 780.414479 781.334943 -100 
-100 -100 762.505970 767.051362 769.957871 770.527055 770.066057 773.343694 775.106598 774.636643 773.006231 774.657934 774.688429 772.681028 770.065828 772.035068 772.999418 772.238149 770.947027 773.545291 775.058295 774.821883 773.945329 777.180990 779.194056 -100 
-100 -100 739.872185 756.595590 763.499766 761.654480 752.350033 764.729808 769.592881 766.654054 756.489471 766.590006 769.068758 763.751332 751.321028 762.906112 767.166962 763.977274 754.272020 765.276412 769.431239 766.310782 756.334766 769.116106 775.142082 -100 
-100 -100 667.115539 741.328763 756.619887 747.441603 685.347587 750.738914 763.372391 753.568344 692.954009 753.536964 762.799616 749.072647 679.780536 748.097359 760.628144 750.632112 691.251174 751.898695 762.907489 751.967070 687.794778 755.198145 770.418320 -100 
-100 -100 737.488017 753.990350 760.323190 757.819646 748.168703 761.103710 766.550122 764.025932 754.086856 764.233396 766.379677 760.515632 747.676042 759.483506 763.794419 760.392354 750.430055 761.523510 765.533059 762.069173 751.877116 765.023120 771.301781 -100 
-100 -100 758.219275 762.421442 764.196702 762.699659 760.149795 765.704095 769.532930 769.997059 768.382764 770.364832 769.858291 766.114853 761.383415 764.833008 766.600334 765.134344 762.341332 765.925054 767.657658 766.328826 763.940951 768.839267 772.090566 -100 
-100 -100 764.078784 766.011804 765.262154 760.533357 751.083698 763.196955 769.848908 771.434034 769.699596 772.136829 770.714219 764.791511 754.117947 763.093547 766.414965 763.875107 756.652963 764.318618 766.897943 764.159844 756.969349 766.492422 771.199996 -100 
-100 -100 758.669603 765.662577 763.805639 750.961301 694.022013 753.510881 767.939199 769.214473 755.100964 770.216590 769.494099 756.636870 702.179530 754.627530 764.010036 756.829121 715.107367 756.993420 764.080309 756.066503 711.702720 758.496743 769.198829 -100 
-100 -100 763.702116 765.546766 764.854485 760.181820 750.957076 762.992386 769.533567 771.306485 769.760432 772.517480 771.649257 766.249011 755.974533 764.411255 766.931173 763.780224 756.158982 763.642939 766.138937 763.393284 756.258441 765.766196 770.455088 -100 
-100 -100 758.393530 762.093744 763.743321 762.690822 760.824996 765.849169 769.369828 770.075849 769.146942 771.683421 772.225861 770.232043 767.149081 768.559511 768.220392 765.212011 761.384287 764.745256 766.491616 765.277557 763.077316 767.846810 771.020895 -100 
-100 -100 739.469691 753.600590 759.615973 758.597996 752.187160 762.075612 766.258696 764.066124 755.756428 765.983027 770.132265 769.078302 764.614567 767.620941 766.365920 759.762259 747.273042 758.852648 763.455458 760.577472 751.329967 763.642581 769.687597 -100 
-100 -100 678.096820 740.354576 754.193784 748.850302 704.854650 752.537094 761.442698 752.414228 699.071649 754.563799 766.259740 763.878239 740.668505 762.595182 762.630396 747.139473 680.090125 746.120349 758.714693 749.370989 690.993022 753.075932 767.318971 -100 
-100 -100 733.829806 748.988809 755.987679 755.674368 749.579511 759.329470 762.995088 760.155883 751.491984 762.139043 766.835468 766.299249 762.090557 765.385337 764.355498 757.801991 745.562781 757.539573 762.508275 760.071754 751.257651 763.724327 769.731204 -100 
-100 -100 744.967559 752.280546 756.920674 757.568613 756.294464 760.975178 763.339717 762.182254 759.537836 763.797542 766.104575 765.195834 762.687517 764.835294 764.850961 761.862073 758.088120 762.451669 765.297423 765.057943 763.594279 768.556744 771.775091 -100 
-100 -100 733.544163 748.227664 754.694999 753.219376 744.964289 756.287221 760.640451 757.651923 748.334753 758.893019 762.672963 759.027490 748.585107 759.031631 762.456038 758.939498 749.987155 760.218486 764.920340 763.882023 758.326554 767.521686 772.013602 -100 
-100 -100 677.250305 737.930250 750.721129 742.607726 687.648103 745.520313 756.378892 746.980826 691.333585 748.130952 758.121752 747.286291 686.965559 747.608995 758.639394 749.821585 698.376641 751.580273 762.543823 757.223449 718.105384 761.110093 771.017087 -100 
-100 -100 733.468066 748.028391 754.175217 752.397617 743.995390 755.380039 759.796170 756.966622 747.861172 758.386053 762.011279 758.340848 748.084860 758.858685 762.606197 759.504313 750.927846 761.228990 765.851482 764.823248 759.279854 768.396127 772.851272 -100 
-100 -100 745.127291 752.301271 756.484086 756.363249 754.313646 759.459851 762.404975 761.761059 759.555470 763.552769 765.581370 764.451635 761.898828 764.887601 765.915548 763.902746 760.883942 765.233669 767.991355 767.806917 766.474700 771.118517 774.109791 -100 
-100 -100 733.823949 749.154714 755.584429 753.519352 744.362188 756.725755 762.215279 760.786043 753.939346 763.027786 766.801680 765.419856 760.095099 765.741469 766.620439 761.929480 751.640518 762.672478 767.321410 765.211091 757.345815 768.481463 773.875401 -100 
-100 -100 675.916425 740.268848 753.474471 744.443213 685.333088 747.758515 760.680855 754.709104 710.924918 757.316133 766.651583 762.197708 730.716460 762.376897 765.928548 753.683424 694.825304 754.012543 765.334137 757.133446 705.215394 760.468710 773.008994 -100 
-100 -100 740.047639 754.524699 760.299132 758.234925 749.376774 761.355825 766.601723 765.489851 759.055579 767.886306 771.598392 770.569538 765.508331 770.728012 771.377851 766.721861 756.620833 767.110231 771.234688 769.000116 761.127517 771.742210 776.737006 -100 
-100 -100 760.350065 764.324217 766.889782 767.213375 766.571794 769.839133 772.119739 772.593761 772.197150 774.565912 776.095780 776.178604 775.450645 776.395228 776.355416 774.856947 772.987923 775.233704 776.731481 776.602455 775.838499 778.592301 780.454676 -100 
-100 -100 767.247547 768.885690 770.441653 771.293875 771.966365 773.595870 775.045290 775.856054 776.414139 777.569862 778.486103 778.814785 778.815913 779.069080 778.983018 778.432832 778.024980 778.804007 779.616961 779.995653 780.349798 781.567199 782.498318 -100 
-100 -100 -100 -100 -100 -100 -100 -100 -100 -100 -100 -100 -100 -100 -100 -100 -100 -100 -100 -100 -100 -100 -100 -100 -100 -100 
-100 -100 -100 -100 -100 -100 -100 -100 -100 -100 -100 -100 -100 -100 -100 -100 -100 -100 -100 -100 -100 -100 -100 -100 -100 -100 
-100 -100 -100 -100 -100 -100 -100 -100 -100 -100 -100 -100 -100 -100 -100 -100 -100 -100 -100 -100 -100 -100 -100 -100 -100 -100 
-100 -100 771.304461 772.740710 774.196925 775.154127 775.985926 777.273533 778.166631 778.333109 778.121163 778.101617 777.613729 776.601643 775.731481 775.758884 775.849305 775.717561 775.776401 776.586369 777.348413 777.795323 778.338903 779.521486 780.382514 -100 
-100 -100 766.134159 769.011480 771.209699 771.915813 772.176647 774.299232 775.656798 775.512329 774.704721 775.350181 775.083688 773.491623 771.837528 772.661299 773.185538 772.692759 772.134365 773.653419 774.743423 774.766256 774.703737 776.825028 778.379538 -100 
-100 -100 754.734278 762.082785 766.102426 765.799630 763.524753 768.590953 771.286246 770.145103 766.917072 770.154098 770.719309 767.548442 762.884468 766.704280 768.573918 766.979369 763.921688 768.066439 770.167208 768.887261 766.203827 771.494871 774.894347 -100 
-100 -100 738.059015 754.938740 761.533390 759.118633 749.394841 762.092659 767.206324 764.318932 754.124182 764.446703 766.811134 761.081509 748.255782 760.075411 764.319686 760.767069 750.632760 761.759662 765.762579 762.196853 751.891217 765.100557 771.442935 -100 
-100 -100 752.490430 759.590145 763.186773 762.223552 759.486963 765.018970 768.520563 767.921747 764.847210 768.185544 768.697278 765.082512 759.924044 763.783942 765.751695 763.919429 760.436057 764.548016 766.653688 765.072770 762.057072 767.611733 771.416196 -100 
-100 -100 762.595727 764.925004 765.894194 764.818343 763.820893 767.399894 770.577414 771.608598 771.258362 772.188062 771.531474 768.733274 765.798296 767.125496 767.926835 766.785544 765.236735 767.035980 768.098228 767.306768 766.410013 769.478203 771.920509 -100 
-100 -100 767.091368 767.762022 766.889059 763.972139 760.971400 766.507155 771.091970 773.127453 773.295048 774.132337 772.881111 769.147661 764.716994 767.298092 768.379015 766.733652 764.054681 766.740899 767.860893 766.444761 764.349547 768.593437 771.469476 -100 
-100 -100 767.050404 767.980496 766.235924 760.633989 750.887822 763.173349 770.338677 772.814575 771.703254 774.190571 772.937839 767.197788 756.714456 765.071069 767.630303 764.599637 757.058884 764.329632 766.589902 763.662118 756.404050 765.856018 770.521783 -100 
-100 -100 766.440731 767.101461 766.303955 763.496712 760.562310 766.191425 771.044189 773.384979 773.843377 774.978482 774.125094 770.773769 766.416781 768.589328 769.182489 767.017000 763.885517 766.435262 767.653670 766.285014 764.122316 768.354308 771.337439 -100 
-100 -100 761.587314 763.773008 764.822990 764.186509 763.727709 767.341087 770.684815 772.210306 772.555110 774.027739 774.156558 772.511918 770.385902 770.492737 769.741303 767.375598 765.080885 766.678596 767.794873 767.206040 766.505776 769.502453 771.850935 -100 
-100 -100 751.196745 757.642958 761.263856 761.315304 760.125540 765.071065 768.337119 768.417120 766.629351 770.533276 772.294365 771.330973 769.144381 769.559752 768.145317 764.087415 759.314999 763.396025 765.755044 764.706750 762.352848 767.617266 771.072698 -100 
-100 -100 735.809209 750.759170 757.417136 756.802602 750.652681 760.841772 765.234832 763.200706 755.053607 765.377880 769.516352 768.470013 763.867338 766.898605 765.658993 758.914377 746.475271 758.287969 763.083271 760.476580 751.520759 763.880954 769.829480 -100 
-100 -100 745.455704 752.898412 757.774166 758.659925 757.702359 762.494916 765.346745 764.745153 762.412343 766.564007 768.918282 768.376651 766.410939 767.149550 766.075976 762.160879 757.489069 761.937506 764.818381 764.169206 762.001845 767.428705 771.075124 -100 
-100 -100 749.417726 754.331209 758.186642 759.429624 759.718373 762.958047 765.050733 764.835705 763.930488 766.317472 767.725144 766.998885 765.504994 766.350136 766.113324 764.018542 762.009123 764.423959 766.470811 766.692642 766.581461 769.839653 772.289300 -100 
-100 -100 744.955880 752.185299 756.681164 757.063129 755.453611 760.395218 762.928161 761.758493 758.962656 763.083045 764.950846 763.105813 759.525185 763.082829 764.440632 762.473295 759.463164 763.551279 766.189197 766.087849 765.008419 769.427694 772.313110 -100 
-100 -100 733.411607 748.114963 754.513280 753.038530 744.865051 756.166158 760.384232 757.327108 748.015060 758.565517 762.175973 758.357632 747.910017 758.703580 762.448394 759.270730 750.562224 760.674798 765.064889 763.779277 758.041912 767.226926 771.763259 -100 
-100 -100 744.701641 751.866987 756.296281 756.432889 754.496657 759.383800 762.024557 760.860483 757.988385 762.151356 764.205776 762.475348 758.974925 762.870043 764.733620 763.129411 760.231948 764.346112 767.032550 766.854337 765.590696 769.933289 772.902525 -100 
-100 -100 749.582737 754.353878 757.842316 758.518323 758.274172 761.555124 763.769720 763.657606 762.880568 765.292318 766.797274 766.216660 765.000137 766.597715 767.246356 765.951557 764.472147 766.872946 768.738520 768.817432 768.618494 771.664037 773.973599 -100 
-100 -100 745.923293 753.269568 757.534278 757.380275 755.259423 760.678087 763.969738 763.750047 762.026552 765.933247 768.105419 767.558758 765.809983 767.968779 768.280639 765.757141 762.262123 766.424157 768.821362 768.056206 766.098364 770.987261 774.177261 -100 
-100 -100 735.751257 750.974720 757.205427 755.088010 746.009785 758.448625 763.960564 762.691240 756.016903 765.178308 768.996086 767.725500 762.419432 768.061596 768.923661 764.147887 753.806214 764.518430 768.679913 766.182319 758.055038 769.074755 774.374118 -100 
-100 -100 751.536325 758.244080 762.107523 761.846216 759.674247 764.849614 768.203015 768.288851 766.753887 770.533137 772.810256 772.524269 770.887400 772.779038 772.997206 770.500475 766.919543 770.701962 772.896439 772.025703 769.834554 774.294409 777.299927 -100 
-100 -100 762.698216 765.397981 767.554656 768.239431 768.502726 770.825553 772.762634 773.492932 773.766033 775.436165 776.682914 776.896512 776.629848 777.188355 777.168293 776.175721 775.174844 776.381357 777.393541 777.423707 777.309018 779.102447 780.514735 -100 
-100 -100 767.884559 769.270799 770.722796 771.652722 772.482582 773.977894 775.379153 776.271545 776.963194 778.024399 778.888032 779.247563 779.337375 779.570875 779.533845 779.113875 778.818202 779.343629 779.949311 780.257652 780.619139 781.605375 782.398744 -100 
-100 -100 -100 -100 -100 -100 -100 -100 -100 -100 -100 -100 -100 -100 -100 -100 -100 -100 -100 -100 -100 -100 -100 -100 -100 -100 
-100 -100 -100 -100 -100 -100 -100 -100 -100 -100 -100 -100 -100 -100 -100 -100 -100 -100 -100 -100 -100 -100 -100 -100 -100 -100 
-100 -100 -100 -100 -100 -100 -100 -100 -100 -100 -100 -100 -100 -100 -100 -100 -100 -100 -100 -100 -100 -100 -100 -100 -100 -100 
-100 -100 772.977678 774.070337 775.220897 776.025158 776.789015 777.872266 778.642198 778.822260 778.652511 778.471218 777.856304 776.829931 775.980646 775.827988 775.761730 775.574489 775.624649 776.284100 776.937235 777.387749 777.974349 779.016104 779.770621 -100 
-100 -100 769.187950 771.090901 772.667982 773.301801 773.790068 775.379367 776.474661 776.521335 776.093848 776.248380 775.695316 774.242978 772.939744 773.223093 773.391270 772.932708 772.628305 773.718682 774.590007 774.792913 775.106260 776.728683 777.947554 -100 
-100 -100 762.198497 766.099296 768.522267 768.583071 768.069794 771.029672 772.906580 772.574818 771.331959 772.522535 772.212416 769.784869 767.121544 768.703837 769.522786 768.368652 766.902473 769.230760 770.683993 770.222543 769.544019 772.662620 774.921527 -100 
-100 -100 755.089372 761.700613 765.031827 764.130384 761.532714 766.733006 769.791321 769.020016 766.139263 769.168146 769.440505 765.836262 760.757891 764.551395 766.281525 764.182464 760.504656 764.892296 767.168511 765.786294 763.048437 768.464992 772.058435 -100 
-100 -100 759.941446 763.596213 765.609165 765.021045 764.088563 767.490743 770.207824 770.509989 769.527626 770.913240 770.680084 767.965868 764.913493 766.398683 767.157726 765.672133 763.755535 765.948807 767.324165 766.556151 765.565667 768.911493 771.556306 -100 
-100 -100 765.601747 766.962764 767.345700 766.386082 765.959758 768.754977 771.598245 772.992648 773.312790 773.892549 773.223409 771.074440 768.986296 769.227399 769.197895 767.947846 766.729073 767.733396 768.360322 767.780581 767.461690 769.806547 771.771347 -100 
-100 -100 768.532145 768.886846 767.957853 765.731413 764.335422 768.168393 772.087147 774.393747 775.315865 775.901067 774.973654 772.596785 770.241577 770.534272 770.226305 768.545363 766.831240 767.975184 768.362844 767.245263 766.294478 769.220340 771.465831 -100 
-100 -100 768.385673 768.790130 767.316977 763.751036 760.281410 766.331503 771.702174 774.603198 775.523672 776.578092 775.664909 772.726306 769.172751 770.424208 770.297000 767.873567 764.685155 766.994887 767.719793 765.805567 763.138210 767.789919 770.937958 -100 
-100 -100 767.200668 767.665529 766.914929 764.840518 763.587686 767.704954 772.085872 774.866272 776.138475 776.951803 776.266916 774.073307 771.677011 771.708657 771.097009 769.061914 767.016209 768.075584 768.595635 767.554022 766.561840 769.462062 771.785663 -100 
-100 -100 762.927333 764.541711 765.268950 764.775142 764.883090 768.233518 771.783603 774.057811 775.193563 776.122272 775.792131 774.136652 772.316112 771.923393 770.975527 768.996060 767.369865 768.235863 768.955929 768.640151 768.534324 770.774698 772.614774 -100 
-100 -100 755.180579 759.356320 761.992941 762.234839 762.252212 766.412231 770.055721 771.721852 772.196816 773.804402 773.889137 772.136316 769.932407 770.131017 769.211101 766.582253 764.164197 766.203395 767.744326 767.558530 767.228762 770.263780 772.476506 -100 
-100 -100 746.734918 754.263853 758.725628 758.949899 757.481134 763.501812 767.771530 768.782086 767.903500 770.738704 771.404733 769.188861 765.674892 767.348330 766.930539 763.418274 759.064812 763.334953 766.040701 765.570780 763.880192 768.699575 771.844713 -100 
-100 -100 749.709617 754.812124 758.699016 759.843069 760.175698 764.139691 767.261443 768.206535 768.113040 769.824064 770.311674 768.812935 766.756248 767.325775 766.859598 764.498218 762.240109 764.647369 766.691928 766.868416 766.692776 769.906152 772.331784 -100 
-100 -100 751.858207 755.754145 759.155049 760.662043 761.625373 764.474455 766.608287 767.085893 767.025950 768.429242 768.949820 767.896171 766.552825 767.020692 766.849699 765.384346 764.211672 765.847716 767.383083 767.744504 768.139121 770.708944 772.693319 -100 
-100 -100 749.578230 754.533221 758.312607 759.527937 759.856583 762.986976 764.778956 764.274030 763.137915 765.478698 766.569221 765.321730 763.520228 765.138253 765.706110 764.319026 762.823725 765.132138 766.778114 766.666445 766.383437 769.736869 772.181203 -100 
-100 -100 744.945278 752.351354 757.016145 757.588559 756.186158 760.730366 762.850770 761.255612 758.026508 762.375455 764.424271 762.637871 759.195418 762.895722 764.479846 762.649825 759.555053 763.582373 765.824674 764.912055 762.824422 767.996454 771.420892 -100 
-100 -100 749.446348 754.333551 758.064625 759.075199 759.060901 761.974722 763.636004 762.882023 761.548593 764.044703 765.515500 764.589859 763.003381 764.983855 766.021453 764.924412 763.464224 765.719729 767.300448 766.975112 766.442591 769.732473 772.263093 -100 
-100 -100 752.327368 756.051030 759.135330 760.210625 760.706652 763.157845 764.799302 764.734677 764.391616 766.187045 767.350783 766.932396 766.215505 767.436944 768.024257 767.193986 766.358011 767.853730 769.005016 768.920513 768.967025 771.437428 773.422605 -100 
-100 -100 750.815830 755.674556 759.046510 759.559375 759.211091 762.697957 765.040750 765.021199 764.386812 766.920448 768.389187 767.817403 766.698341 768.456425 769.107327 767.809990 766.312899 768.412516 769.695725 769.175343 768.559021 771.718954 774.061294 -100 
-100 -100 747.826878 755.167189 759.302709 758.904810 756.467919 762.067093 765.444886 765.045940 762.927303 767.181981 769.375918 768.300104 765.693002 768.949947 770.115432 768.063028 764.780493 768.522657 770.401243 769.117795 766.678430 771.566308 774.795745 -100 
-100 -100 756.045293 760.345702 763.319754 763.641184 763.171421 766.506940 768.982642 769.281447 768.818347 771.279006 772.841943 772.455642 771.398853 773.000783 773.654327 772.448879 770.880498 772.722749 773.921394 773.355254 772.523898 775.274264 777.425031 -100 
-100 -100 764.112284 766.229778 768.105316 768.907078 769.489028 771.409138 773.076662 773.807590 774.241267 775.608134 776.610959 776.724891 776.556887 777.216523 777.497450 776.995094 776.472841 777.216513 777.851964 777.835850 777.886453 779.253314 780.396899 -100 
-100 -100 768.429498 769.659440 771.012474 771.950708 772.829916 774.221754 775.531499 776.396060 777.091901 778.064052 778.833281 779.135915 779.255334 779.604547 779.761418 779.559680 779.396567 779.769031 780.181618 780.372991 780.674763 781.503793 782.194073 -100 
-100 -100 -100 -100 -100 -100 -100 -100 -100 -100 -100 -100 -100 -100 -100 -100 -100 -100 -100 -100 -100 -100 -100 -100 -100 -100 
-100 -100 -100 -100 -100 -100 -100 -100 -100 -100 -100 -100 -100 -100 -100 -100 -100 -100 -100 -100 -100 -100 -100 -100 -100 -100 
-100 -100 -100 -100 -100 -100 -100 -100 -100 -100 -100 -100 -100 -100 -100 -100 -100 -100 -100 -100 -100 -100 -100 -100 -100 -100 
-100 -100 773.872033 774.923879 775.890735 776.495537 777.134590 778.220857 778.932399 779.055624 778.841558 778.633704 777.883888 776.693631 775.732906 775.580136 775.392994 775.047312 774.999455 775.712006 776.325644 776.714777 777.280366 778.395363 779.142711 -100 
-100 -100 769.769761 771.867990 773.263837 773.515582 773.607838 775.489494 776.661467 776.596693 775.970900 776.291900 775.609031 773.790762 772.034159 772.630761 772.794893 771.985624 771.234408 772.735288 773.754472 773.799997 773.861993 775.858972 777.222015 -100 
-100 -100 760.788976 766.168590 768.832161 767.883538 765.326549 770.000738 772.752566 772.051147 769.444192 771.839606 771.791969 768.265342 763.264555 766.751322 768.301339 766.127324 762.305349 766.735120 769.240912 768.220166 765.740618 770.674991 773.945162 -100 
-100 -100 748.055741 760.343771 764.665851 761.475479 751.856728 763.737830 768.939475 767.064306 759.029299 767.115323 768.402121 762.263699 749.166783 760.486425 764.198169 759.656685 747.856727 760.071021 764.821277 761.819924 752.410467 764.597698 770.593608 -100 
-100 -100 758.400129 763.514413 765.558861 763.860767 760.983143 766.221478 769.756513 769.783003 767.680743 770.391728 770.393679 766.712757 761.580605 764.926064 766.097278 763.441855 759.240147 763.515290 765.690968 764.245534 761.549870 766.811339 770.351573 -100 
-100 -100 765.452885 767.160228 767.291669 765.572640 764.239757 767.885528 771.317545 772.850486 773.119609 774.155104 773.641392 771.348354 768.882323 769.357306 769.030076 767.009949 764.914144 766.457487 767.173986 766.074645 765.013419 768.232178 770.710631 -100 
-100 -100 767.611178 768.649769 767.394157 763.748250 759.794249 766.006855 771.527467 774.277887 775.265401 776.496928 775.821082 773.577029 770.999515 771.409332 770.480105 767.615332 764.097169 766.393743 767.028695 764.705825 761.381339 766.577162 770.212983 -100 
-100 -100 764.739976 767.550808 765.904654 759.313092 747.491214 761.827117 770.577529 774.119402 774.194792 776.967475 776.570933 773.591260 768.482104 771.163733 770.436136 765.806169 757.144342 764.193753 765.828826 761.256682 750.752052 763.162070 769.286319 -100 
-100 -100 765.456213 766.741469 765.807750 762.371560 758.818070 765.488884 771.478666 774.882657 776.239342 777.594870 777.102548 774.884763 772.166010 772.405286 771.336162 768.265402 764.675775 766.940424 767.602552 765.422584 762.325635 767.450059 770.891203 -100 
-100 -100 761.031824 763.462299 764.250246 763.041179 762.239920 766.908647 771.629225 774.578829 775.999816 776.983212 776.306294 774.039458 771.584545 771.696302 770.888683 768.566664 766.394674 767.859719 768.739132 768.060167 767.409049 770.326108 772.502776 -100 
-100 -100 749.579361 756.690378 760.343646 759.417052 756.909278 764.039837 769.939128 772.605992 773.233373 774.798481 773.850761 770.079850 764.905168 767.612008 768.217221 765.295922 761.195037 765.161210 767.710706 767.295278 765.881979 770.057878 772.788029 -100 
-100 -100 732.354758 749.184605 756.096578 753.710207 743.637119 758.865366 767.274215 769.487570 767.559434 771.392808 770.606143 764.223086 751.441555 761.808830 764.739131 760.134174 749.392057 760.526405 765.533646 764.350328 758.502176 767.604956 772.042112 -100 
-100 -100 744.219090 752.345628 757.190520 757.315995 755.409944 762.252390 767.249282 768.995572 768.894853 770.526624 769.884137 766.203770 761.273626 764.439166 765.417999 762.849516 759.148229 763.523292 766.383813 766.307905 765.157971 769.539403 772.399288 -100 
-100 -100 749.419556 754.639297 758.565144 759.767523 760.163840 763.995859 766.765241 767.348859 766.986490 768.608854 768.719808 766.668002 764.285918 765.634217 765.994853 764.367261 762.662194 765.041192 766.788396 766.723641 766.445052 769.794300 772.232209 -100 
-100 -100 745.153053 752.847053 757.899669 758.798072 757.752829 762.290033 764.572917 763.087593 759.651372 763.986010 765.920609 763.875799 760.149815 763.440897 764.752585 762.562854 759.014593 763.053771 765.231025 763.743187 760.721558 766.686318 770.751572 -100 
-100 -100 733.303160 748.894208 756.138617 755.711282 749.254435 758.741269 761.823860 757.577147 746.311037 758.369457 762.868642 759.554345 749.848754 759.652369 762.862713 758.964561 748.860068 759.366746 763.037640 758.998564 747.845682 761.957074 768.908986 -100 
-100 -100 745.372972 752.933177 757.709321 758.394913 757.127902 761.292992 763.036781 761.041667 757.439190 762.083328 764.437708 762.903274 759.709286 763.401808 764.970125 763.028504 759.664331 763.542650 765.305826 763.465170 760.286502 766.213627 770.194794 -100 
-100 -100 750.357674 755.326095 758.911630 759.708861 759.544613 762.601668 764.298863 763.546443 762.266745 764.863804 766.322889 765.408388 763.913741 766.098662 767.210882 766.154730 764.707037 766.690711 767.704398 766.775811 765.809009 769.242995 771.856797 -100 
-100 -100 746.138921 753.783768 758.230056 757.808783 755.040457 760.670818 763.895352 762.853635 759.850256 764.373877 766.613454 764.780057 761.018951 765.505751 767.828463 766.360068 763.308144 766.834018 768.452492 766.763934 763.897843 769.054059 772.613637 -100 
-100 -100 735.213657 751.092351 757.483265 754.704940 743.978518 757.583889 763.270481 760.664296 750.918927 762.398693 766.478683 762.535873 751.178024 763.354905 767.960867 765.083256 756.157121 765.547063 768.668964 765.050372 755.431300 767.280742 773.082854 -100 
-100 -100 751.673588 758.567832 762.297905 761.681115 759.033796 764.496209 767.679988 767.047616 764.534827 768.902936 770.952489 769.325656 765.912350 770.225142 772.362760 771.087912 768.271478 771.532564 772.931652 771.335030 768.587324 773.204848 776.248366 -100 
-100 -100 763.011352 765.732357 767.775499 768.295976 768.425891 770.758737 772.531825 772.952711 772.923287 774.645433 775.686841 775.397413 774.758665 776.144079 776.972448 776.603754 775.920807 776.903213 777.454949 777.039499 776.621209 778.340826 779.696883 -100 
-100 -100 768.198457 769.574260 770.963146 771.800579 772.549718 774.002898 775.307253 776.045759 776.593540 777.607742 778.350381 778.510622 778.535840 779.142701 779.567862 779.498376 779.337418 779.716978 780.017741 779.999251 780.109404 780.968855 781.703486 -100 
-100 -100 -100 -100 -100 -100 -100 -100 -100 -100 -100 -100 -100 -100 -100 -100 -100 -100 -100 -100 -100 -100 -100 -100 -100 -100 
-100 -100 -100 -100 -100 -100 -100 -100 -100 -100 -100 -100 -100 -100 -100 -100 -100 -100 -100 -100 -100 -100 -100 -100 -100 -100 
-100 -100 -100 -100 -100 -100 -100 -100 -100 -100 -100 -100 -100 -100 -100 -100 -100 -100 -100 -100 -100 -100 -100 -100 -100 -100 
-100 -100 774.053913 775.256591 776.232026 776.678917 777.100967 778.302404 779.078346 779.123595 778.747411 778.589881 777.796408 776.399840 775.169790 775.118066 774.947087 774.428418 774.134405 774.982551 775.667968 775.960513 776.358184 777.634049 778.502563 -100 
-100 -100 768.561343 771.631083 773.271035 773.039550 772.117839 774.904683 776.468030 776.132864 774.729882 775.714634 775.161790 772.743518 769.800643 771.383385 771.886247 770.555459 768.657204 771.193249 772.648240 772.336153 771.465514 774.439197 776.320540 -100 
-100 -100 752.059476 763.745658 767.803428 764.841953 755.509117 766.839319 771.517855 769.511724 761.544876 769.191975 770.259122 764.335710 751.583831 762.561278 766.063486 761.714309 750.246727 762.205257 766.851702 764.122885 755.032424 766.742687 772.317321 -100 
-100 -100 699.177622 752.234609 761.810003 751.422800 692.513443 753.548680 765.855105 758.854176 711.172582 758.835202 764.997451 750.535346 681.465259 748.449069 759.754150 747.371487 680.092314 747.647510 760.280085 750.708904 692.414550 753.799154 767.791089 -100 
-100 -100 749.432375 760.883782 764.276788 760.411334 750.566723 762.618798 768.217581 767.004590 759.592410 767.682417 768.928963 762.939370 750.072814 760.928445 763.988254 759.016426 747.006402 758.853820 763.160291 759.884319 750.417536 762.614842 768.579853 -100 
-100 -100 763.352695 766.313738 766.585232 763.716146 760.205449 765.866270 770.335838 771.778813 771.253801 773.355219 773.277255 770.485727 766.635804 768.346799 768.257371 765.212903 761.138574 764.285708 765.557472 763.564981 760.531081 765.780304 769.357512 -100 
-100 -100 764.133561 767.373121 766.043648 759.524210 747.572240 761.631945 769.953622 772.971559 772.682816 775.707985 775.657616 772.893217 767.843213 770.583738 769.803988 764.973450 756.091305 763.215492 764.896005 760.240414 749.634603 762.167729 768.413129 -100 
-100 -100 747.093697 764.145723 763.085865 747.266774 679.189234 749.678432 767.683223 771.247133 760.583959 774.792541 776.021557 770.715652 747.378812 768.109460 768.950076 758.423921 713.196973 756.178904 762.182967 749.793648 687.505463 751.824005 766.492086 -100 
-100 -100 761.556568 765.143253 764.208990 757.926380 746.397284 761.025991 769.951993 773.760671 773.933795 776.978153 776.992658 774.170443 768.963938 771.587334 770.764714 765.850498 757.008816 764.148159 765.904363 761.464318 751.152890 763.559872 769.561775 -100 
-100 -100 757.626106 761.786848 762.968555 760.630062 757.572725 764.630279 770.795682 774.137885 775.303550 776.799295 776.113548 773.086163 769.176775 770.627723 770.299373 767.270317 763.450897 766.522790 768.034360 766.702288 764.424977 769.039117 772.111903 -100 
-100 -100 736.272582 752.173380 758.001848 754.742282 744.216540 759.708042 768.764526 771.763487 770.402618 774.011627 772.843816 766.179103 753.226626 763.475835 766.379016 761.846763 751.146510 761.980785 766.647406 765.207550 759.172240 768.136216 772.497223 -100 
-100 -100 665.268095 737.096364 751.638121 741.103182 673.421112 746.772551 764.873595 766.449755 747.801083 768.284087 768.135367 752.500053 684.867109 749.699573 760.675849 749.751568 690.332371 750.598643 762.962890 757.692174 717.981925 761.245661 771.131553 -100 
-100 -100 730.854580 747.948652 755.118692 753.033123 743.195426 758.320001 766.347831 768.248539 765.947852 769.638854 768.718756 761.990417 749.129468 759.918460 763.294049 759.161025 748.865106 760.163025 765.170580 764.064473 758.275639 767.468277 771.974947 -100 
-100 -100 744.885959 752.824691 757.754263 758.283213 756.871031 762.649345 766.376494 766.639301 764.955718 767.725693 767.966804 764.741284 760.227390 763.489127 764.717320 762.459614 758.967412 763.227547 765.729113 764.969845 762.937807 768.123293 771.538328 -100 
-100 -100 733.844851 749.499666 756.780496 756.372587 750.003204 759.830505 763.390115 759.663069 748.707206 760.362164 764.263686 760.410961 750.287371 759.822030 762.819567 758.732593 748.506599 759.076184 762.861917 758.914405 747.813650 761.948382 768.906166 -100 
-100 -100 674.955953 739.159234 753.540722 748.152491 703.403741 751.028580 758.797844 746.420107 680.868796 746.987207 759.211973 749.826041 694.810984 749.828397 759.157808 748.464821 690.622329 748.546876 758.341256 745.716266 676.642268 748.830662 765.387555 -100 
-100 -100 734.248926 749.742168 756.721021 756.075462 749.438146 758.793118 761.660745 757.228618 745.950216 758.064896 762.571460 759.363269 749.843267 759.800534 763.040074 759.169507 749.080414 759.379142 762.616482 758.172375 746.802154 760.932900 767.848554 -100 
-100 -100 746.295753 753.863863 758.378359 758.460742 756.412382 761.175117 763.421960 761.684975 758.265946 762.811741 765.033045 763.294283 759.820730 763.986478 765.961227 764.265157 761.027935 764.580995 766.004025 763.961935 760.788657 766.351219 770.141414 -100 
-100 -100 734.026700 750.059086 756.619282 753.955752 743.251007 756.651073 761.986658 758.930985 748.799743 760.264031 764.310478 760.171068 748.620879 760.986819 765.795754 762.984262 754.026333 763.340317 766.281940 762.389629 752.578696 764.615789 770.614409 -100 
-100 -100 672.664601 740.227146 753.681446 742.810914 675.177683 745.537941 759.203236 749.657608 689.430330 751.214546 762.047721 750.064240 682.969775 751.048167 764.066983 755.871550 704.214882 756.301649 764.931258 754.140721 695.654111 756.386142 770.161290 -100 
-100 -100 739.793567 754.871998 760.620804 757.801993 747.328090 760.487968 765.782781 763.261216 753.797118 764.967923 768.746150 764.875761 753.815345 765.925244 770.543407 768.051101 759.507254 768.462737 771.159449 767.479955 757.960768 769.268252 774.605201 -100 
-100 -100 760.830319 764.891522 767.373713 767.404188 766.377260 769.759203 771.934128 771.917063 770.850516 773.497361 774.858839 774.062434 772.337397 774.924951 776.395190 775.873845 774.410526 776.123438 776.823939 775.847333 774.369580 777.007853 778.866642 -100 
-100 -100 767.889877 769.518952 770.995750 771.696838 772.214103 773.804500 775.160618 775.763359 776.097669 777.235969 778.024546 778.056016 777.911006 778.782400 779.427114 779.382295 779.099017 779.540585 779.778352 779.532285 779.376893 780.344898 781.181431 -100 
-100 -100 -100 -100 -100 -100 -100 -100 -100 -100 -100 -100 -100 -100 -100 -100 -100 -100 -100 -100 -100 -100 -100 -100 -100 -100 
-100 -100 -100 -100 -100 -100 -100 -100 -100 -100 -100 -100 -100 -100 -100 -100 -100 -100 -100 -100 -100 -100 -100 -100 -100 -100 
-100 -100 -100 -100 -100 -100 -100 -100 -100 -100 -100 -100 -100 -100 -100 -100 -100 -100 -100 -100 -100 -100 -100 -100 -100 -100 
-100 -100 774.715305 775.747959 776.722116 777.270817 777.785730 778.814249 779.545148 779.622455 779.280820 778.956423 778.116071 776.768510 775.593382 775.320846 775.087628 774.608799 774.355682 774.965116 775.568301 775.880981 776.315201 777.394118 778.199440 -100 
-100 -100 770.582201 772.649921 774.073399 774.258138 774.189094 776.000794 777.221734 777.125400 776.346596 776.543280 775.792692 773.797220 771.801203 772.274778 772.392737 771.426222 770.437822 771.841069 772.873520 772.850383 772.753122 774.721898 776.184438 -100 
-100 -100 761.753844 767.030463 769.532137 768.514508 766.003645 770.578467 773.153161 772.428111 769.844747 772.112242 771.848708 768.166814 763.122512 766.490153 767.782503 765.403286 761.492151 765.835614 768.172583 767.071630 764.623706 769.542005 772.724463 -100 
-100 -100 749.042435 761.192125 765.323746 762.049147 752.468843 764.205669 769.200151 767.311350 759.350335 767.344886 768.474079 762.236909 749.120797 760.331091 763.754883 758.945669 746.991765 759.124198 763.710948 760.619837 751.231116 763.416135 769.337952 -100 
-100 -100 759.123817 764.151451 766.161980 764.320178 761.211559 766.281789 769.785603 769.775006 767.614422 770.400466 770.608999 767.005421 761.769217 764.984825 766.001113 763.027654 758.450140 762.576010 764.731632 763.172953 760.291404 765.548991 769.223211 -100 
-100 -100 765.964963 767.592122 767.654902 765.720885 764.099553 767.537974 770.865476 772.298745 772.548503 773.905283 773.914860 772.028057 769.633778 769.933160 769.361654 766.936830 764.384494 765.707615 766.360899 765.081313 763.802942 767.025732 769.650746 -100 
-100 -100 767.760220 768.715052 767.413544 763.513800 759.422873 765.390440 770.523838 773.056245 773.968106 775.808565 776.094195 774.631050 772.303236 772.427277 771.144053 767.759541 763.860041 765.898678 766.283453 763.733595 760.355502 765.590208 769.195839 -100 
-100 -100 764.772011 767.487168 765.781354 758.913707 746.932030 761.026846 769.360559 772.593583 772.502537 776.077612 776.875261 774.927038 770.293921 772.573206 771.387039 766.202653 757.160058 763.977297 765.375551 760.561306 749.968435 762.459639 768.583384 -100 
-100 -100 765.551147 766.764587 765.770205 762.093448 758.241839 764.732300 770.610803 773.861146 775.192252 777.112482 777.450565 775.981151 773.609871 773.660272 772.328089 768.915892 764.963771 767.085376 767.746811 765.424234 762.106247 767.252966 770.857092 -100 
-100 -100 761.131393 763.513084 764.285163 762.925184 761.931921 766.531752 771.307540 774.314824 775.779784 776.984463 776.641341 774.613881 772.217134 772.341715 771.605483 769.261711 766.971346 768.428691 769.435155 768.791619 768.019533 770.880915 773.148397 -100 
-100 -100 749.995218 757.034308 760.491710 759.492205 757.069766 764.236890 770.140389 773.020477 773.688697 775.146823 774.103341 770.101836 764.936128 767.800109 768.549914 765.892827 762.111999 766.183544 768.758130 768.538414 767.246546 771.268765 773.890818 -100 
-100 -100 733.055398 749.815974 756.542920 754.112522 744.165571 759.484307 767.980283 770.503586 768.641946 772.126645 770.927930 764.003134 751.019608 761.620989 764.852531 760.668175 750.374668 761.653940 766.738529 765.853985 760.233737 769.086389 773.333334 -100 
-100 -100 745.204474 753.266353 758.105928 758.163159 756.165704 763.071483 768.318282 770.290879 770.145606 771.439267 770.386581 766.183250 760.847064 764.126369 765.504659 763.261645 759.717787 764.233668 767.349992 767.480569 766.338164 770.563434 773.401919 -100 
-100 -100 751.001891 756.078748 759.936638 761.028410 761.253751 765.058293 767.971650 768.601303 768.089496 769.438135 769.263879 766.846967 764.118838 765.439542 765.994946 764.469140 762.742604 765.188504 767.086750 767.045923 766.674414 769.969689 772.460270 -100 
-100 -100 747.569192 754.940603 759.586257 760.307531 759.211521 763.607405 765.726657 764.178156 760.756220 764.864086 766.406428 764.111459 760.294577 763.445233 764.551820 762.239673 758.671683 762.694112 764.723926 763.108419 760.069950 766.064741 770.066926 -100 
-100 -100 736.185866 751.336437 758.082382 757.434633 750.899220 760.148309 762.967015 758.584180 747.311567 759.167796 763.344088 759.863297 750.112467 759.717227 762.607759 758.440122 748.164195 758.594172 762.032382 757.731743 746.446532 760.648126 767.601597 -100 
-100 -100 747.902800 755.159383 759.706103 760.162005 758.602695 762.526744 764.156201 761.975111 758.133732 762.610577 764.902551 763.253607 759.839935 763.376178 764.865356 762.693316 758.973490 762.672112 764.301868 762.136653 758.629917 764.573389 768.720146 -100 
-100 -100 752.488511 757.246161 760.664992 761.242294 760.805192 763.638210 765.203090 764.270668 762.740882 765.198409 766.634574 765.617087 763.945183 766.062084 767.207093 766.063813 764.334355 766.065820 766.869374 765.583639 764.257130 767.635616 770.384997 -100 
-100 -100 748.087113 755.515534 759.622615 759.028305 756.218896 761.634978 764.520771 763.284627 760.237108 764.640740 766.671355 764.756110 761.064797 765.579775 767.856648 766.441398 763.398156 766.613067 767.747695 765.653327 762.590451 767.657650 771.128690 -100 
-100 -100 736.870359 752.544272 758.627492 755.713421 744.981079 758.380703 763.736993 760.945425 751.165568 762.544993 766.436446 762.428112 751.166060 763.443661 768.103670 765.395586 756.574587 765.612304 768.192223 764.126451 754.276009 766.032633 771.741990 -100 
-100 -100 752.821461 759.616750 763.309128 762.567797 759.715686 765.015879 768.124445 767.356183 764.628728 768.917652 771.012195 769.341185 765.836908 770.258288 772.669372 771.562818 768.658444 771.640211 772.738480 770.743652 767.601809 772.103272 775.227838 -100 
-100 -100 763.981018 766.647540 768.658436 769.080476 769.041873 771.252038 772.968751 773.282722 773.105268 774.767480 775.833063 775.528028 774.849707 776.326182 777.348597 777.081323 776.324476 777.098046 777.392204 776.661629 775.945203 777.539182 778.908583 -100 
-100 -100 769.109339 770.440704 771.771286 772.525458 773.166743 774.518336 775.738632 776.386630 776.846343 777.811960 778.545070 778.704335 778.746317 779.429817 779.966806 779.957229 779.743460 779.950302 780.009040 779.725923 779.610319 780.343816 781.039695 -100 
-100 -100 -100 -100 -100 -100 -100 -100 -100 -100 -100 -100 -100 -100 -100 -100 -100 -100 -100 -100 -100 -100 -100 -100 -100 -100 
-100 -100 -100 -100 -100 -100 -100 -100 -100 -100 -100 -100 -100 -100 -100 -100 -100 -100 -100 -100 -100 -100 -100 -100 -100 -100 
-100 -100 -100 -100 -100 -100 -100 -100 -100 -100 -100 -100 -100 -100 -100 -100 -100 -100 -100 -100 -100 -100 -100 -100 -100 -100 
-100 -100 774.940842 775.951536 776.995006 777.710260 778.385316 779.356408 780.024281 780.111272 779.807975 779.396895 778.502964 777.198866 776.106594 775.743025 775.446840 774.998577 774.789653 775.233951 775.681426 775.936904 776.371874 777.324076 778.035581 -100 
-100 -100 771.346152 773.117517 774.547762 775.089659 775.497322 776.939143 777.917915 777.900907 777.378391 777.265515 776.383334 774.610127 773.030481 773.104424 773.019922 772.239102 771.618014 772.523202 773.223090 773.240629 773.404119 774.958368 776.149150 -100 
-100 -100 764.666750 768.323794 770.536284 770.509257 769.966939 772.680015 774.381205 774.049985 772.829961 773.676133 772.965204 770.160082 767.127246 768.532718 769.095256 767.483980 765.523205 767.757231 769.143190 768.508349 767.637723 770.738270 773.033166 -100 
-100 -100 757.786416 763.992037 767.024523 766.039443 763.484607 768.261833 771.052699 770.337174 767.688975 770.326209 770.245109 766.325899 760.850598 764.548874 765.969867 763.230451 758.802220 763.237015 765.520061 763.948478 760.964816 766.433940 770.112251 -100 
-100 -100 762.171433 765.518416 767.214896 766.416145 765.304117 768.316337 770.715505 770.911169 770.055233 771.534653 771.488923 768.968607 765.909531 767.162798 767.411543 765.228210 762.656709 764.638601 765.833043 764.805701 763.600076 766.964639 769.669530 -100 
-100 -100 767.277122 768.375976 768.410330 767.086395 766.277560 768.637770 771.017413 772.023426 772.356991 773.693067 774.063927 772.949115 771.401926 771.175614 770.313422 768.191859 766.266790 766.864622 767.139769 766.173405 765.570839 767.968089 770.042381 -100 
-100 -100 769.828934 769.878428 768.530257 765.786627 763.828642 767.165133 770.409939 771.885963 772.502657 774.749252 775.930704 775.701511 774.710620 773.956205 772.292013 769.433229 766.867852 767.532606 767.466256 765.787372 764.364852 767.514904 770.016283 -100 
-100 -100 769.545679 769.565623 767.603830 763.420572 759.255212 764.860824 769.445993 771.059689 770.950133 774.630109 776.701050 776.869542 775.864938 775.134742 773.075228 769.264494 765.141911 767.062805 767.353718 764.759260 761.358625 766.517893 770.069546 -100 
-100 -100 768.142628 768.336052 767.191485 764.629371 762.869298 766.622091 770.490225 772.542298 773.476942 775.863028 777.232060 777.145441 776.240018 775.427918 773.680143 770.794744 768.200190 768.992563 769.259511 767.862475 766.523285 769.586949 772.078166 -100 
-100 -100 763.818816 765.276033 765.751684 764.951261 764.779702 767.990974 771.472394 773.699825 774.954662 776.394951 776.746590 775.788439 774.443613 774.020842 772.946927 770.910570 769.280932 770.115908 770.861109 770.626370 770.539269 772.606963 774.313287 -100 
-100 -100 756.298718 760.389526 762.863459 762.938417 762.903031 767.160430 771.109397 773.319442 774.237312 775.413263 774.920175 772.591537 770.030649 770.762922 770.547508 768.612261 766.771351 768.949386 770.740477 771.114044 771.248342 773.666800 775.383022 -100 
-100 -100 748.370957 755.842959 760.180758 760.308757 758.890818 765.129986 769.934911 771.884074 771.846342 773.410912 772.592152 768.908260 764.260621 766.959693 767.782285 765.426835 762.078770 766.439926 769.492079 769.970644 769.345005 772.957164 775.248991 -100 
-100 -100 752.303978 757.243290 760.939720 761.956510 762.274625 766.388704 769.924337 771.465541 771.698504 772.476854 771.681456 768.933258 766.058424 767.108809 767.489958 765.954281 764.353304 766.976257 769.327503 770.078684 770.392604 772.996029 774.901544 -100 
-100 -100 755.834143 759.318170 762.321286 763.598251 764.468597 767.253634 769.473924 770.130679 770.044078 770.816335 770.478318 768.613481 766.751705 767.235198 767.307103 766.084033 765.092473 766.877695 768.520465 768.963405 769.365103 771.783576 773.642583 -100 
-100 -100 755.297092 759.366735 762.396430 763.271351 763.472931 766.236453 767.768276 767.150277 765.875907 767.716235 768.211199 766.492941 764.367092 765.673516 765.959687 764.225616 762.347094 764.736761 766.337880 765.844568 765.137210 768.715261 771.380271 -100 
-100 -100 752.143307 758.098929 761.701183 761.870690 760.408048 764.258791 765.850970 763.988054 760.613292 764.477319 766.079776 764.035819 760.431752 763.612320 764.596471 761.994364 758.002556 762.177897 764.259665 762.582566 759.576790 765.372099 769.292445 -100 
-100 -100 755.722095 759.666109 762.562891 763.116992 762.830335 765.174814 766.333670 765.240519 763.644170 765.782635 766.955795 765.821848 764.049722 765.665077 766.251866 764.573294 762.484452 764.491557 765.624383 764.548157 763.340253 766.857029 769.686878 -100 
-100 -100 757.445323 760.591448 763.076044 763.732590 763.891189 765.865646 767.058534 766.634736 765.993284 767.513263 768.451500 767.839968 766.952246 768.039597 768.511817 767.488681 766.313201 767.290394 767.755369 766.896050 766.358738 768.795008 770.891969 -100 
-100 -100 755.193721 759.559518 762.422292 762.599160 762.006681 765.023956 766.883449 766.489993 765.562801 767.870931 769.138195 768.374596 767.140872 769.007598 769.881803 768.835288 767.348805 768.676968 768.994817 767.551078 766.254709 769.317793 771.727057 -100 
-100 -100 751.724743 758.511613 762.178901 761.542149 758.991820 764.076691 766.955875 766.183061 763.776012 767.853335 769.883394 768.624322 765.908203 769.476276 771.128823 769.681691 766.811754 769.484842 770.163046 767.801212 764.522076 769.386731 772.708065 -100 
-100 -100 758.993950 762.969020 765.635787 765.753259 765.101064 768.077587 770.205327 770.206876 769.502870 771.819218 773.283739 772.800283 771.716383 773.587743 774.684388 773.924312 772.513207 773.638737 773.900105 772.447831 770.962321 773.550527 775.694504 -100 
-100 -100 766.328073 768.273433 769.950308 770.580694 770.985311 772.660504 774.081959 774.594700 774.854388 776.112261 777.053423 777.137320 777.010221 777.868293 778.438734 778.175134 777.645091 777.924771 777.897982 777.224472 776.777761 777.919757 778.991136 -100 
-100 -100 770.272772 771.394264 772.599985 773.389242 774.108127 775.308056 776.422889 777.113572 777.673259 778.558703 779.286013 779.589609 779.774478 780.280289 780.634794 780.564154 780.332822 780.349281 780.242465 779.902277 779.785163 780.377236 780.970738 -100 
-100 -100 -100 -100 -100 -100 -100 -100 -100 -100 -100 -100 -100 -100 -100 -100 -100 -100 -100 -100 -100 -100 -100 -100 -100 -100 
-100 -100 -100 -100 -100 -100 -100 -100 -100 -100 -100 -100 -100 -100 -100 -100 -100 -100 -100 -100 -100 -100 -100 -100 -100 -100 
-100 -100 -100 -100 -100 -100 -100 -100 -100 -100 -100 -100 -100 -100 -100 -100 -100 -100 -100 -100 -100 -100 -100 -100 -100 -100 
-100 -100 774.249331 775.535424 776.773691 777.628978 778.428436 779.555074 780.241189 780.296419 779.977807 779.625051 778.687469 777.304149 776.196342 775.976091 775.699308 775.198053 774.932360 775.394441 775.701856 775.765223 776.080778 777.096887 777.806014 -100 
-100 -100 769.551733 772.158820 774.044985 774.674876 775.000193 776.869486 777.945607 777.761553 776.994494 777.181734 776.298909 774.231338 772.231616 772.843848 772.997328 772.013245 770.982957 772.258561 772.974131 772.613593 772.306884 774.314662 775.746298 -100 
-100 -100 758.873313 765.615702 769.363967 769.092707 766.982503 771.452931 773.906383 772.934053 770.032990 772.401151 772.202325 768.280597 762.755179 766.569295 768.275103 765.878678 761.603917 765.935475 768.144615 766.486046 763.223302 768.571562 772.196785 -100 
-100 -100 743.403832 758.846832 764.905151 762.695224 753.909134 765.091385 769.678683 767.262068 758.578544 767.060229 768.416936 761.796573 747.489361 759.963123 764.059886 759.169999 746.478758 758.976411 763.480873 759.489407 748.255460 761.916807 768.651301 -100 
-100 -100 756.543093 762.874951 765.809752 764.661004 762.045117 766.770760 769.601464 768.940211 766.436500 769.626832 770.173593 766.788579 761.565562 765.240942 766.414333 763.377527 758.627748 762.780285 764.661010 762.584478 759.129983 764.830612 768.724680 -100 
-100 -100 765.590789 767.366575 767.642239 766.032404 764.593442 767.506935 769.804153 770.018725 769.497235 771.870465 773.024133 772.172780 770.556390 770.805869 769.998707 767.410200 764.808064 766.105419 766.545812 765.055676 763.650602 766.940561 769.545231 -100 
-100 -100 769.841636 769.790867 767.982176 764.167293 759.993402 764.911623 768.407435 768.274063 766.251068 771.274479 774.663567 775.614434 775.389936 774.355779 772.204704 768.397784 764.189608 766.326788 766.811911 764.242097 760.726106 765.906257 769.594591 -100 
-100 -100 770.082876 769.827794 766.894453 760.041079 748.383106 760.579850 766.362805 764.764609 756.369465 768.592722 774.925900 777.230787 778.099409 776.122722 772.925348 766.920304 757.227364 764.476683 766.161607 761.484767 750.927135 763.247805 769.382754 -100 
-100 -100 768.533056 768.536112 766.870930 763.171985 759.364939 764.582846 768.368430 768.719610 767.203312 772.373791 775.834323 777.132063 777.204460 776.092421 773.752009 769.881073 765.825356 768.106922 768.823315 766.662524 763.553165 768.572471 771.950222 -100 
-100 -100 763.379476 765.236313 765.714682 764.558902 763.772592 767.218680 770.306604 771.619559 772.074551 774.497033 775.789103 775.498341 774.520996 774.360022 773.137017 770.669576 768.541007 770.038747 771.054329 770.646736 770.190541 772.780332 774.694695 -100 
-100 -100 752.959525 759.334926 762.828792 762.643358 761.331647 766.470257 770.410018 771.725859 771.511300 773.889928 774.132702 771.818976 768.297128 770.378909 770.601625 767.970993 764.465662 768.365696 771.103941 771.413133 770.939907 774.104592 776.024052 -100 
-100 -100 738.106901 753.156601 759.800002 759.098770 753.056034 763.606877 769.186904 769.757556 766.149925 771.293445 771.590385 766.904687 757.456593 765.232687 767.290229 763.208675 753.821861 764.322228 769.498308 769.661623 766.385153 772.836895 775.832564 -100 
-100 -100 749.540771 756.711184 761.171615 761.897237 761.117334 766.171176 769.684690 770.518028 769.716062 771.521835 771.164957 768.119157 764.206815 766.625258 767.323340 765.086550 761.981145 766.371179 769.537525 770.270135 770.023252 773.372017 775.482093 -100 
-100 -100 755.962221 759.986892 762.992619 763.922202 764.300984 767.398311 769.531129 769.786883 769.235904 770.456599 770.252068 768.158044 765.884848 766.959115 767.131697 765.466483 763.804597 766.461182 768.601527 768.995373 769.084415 772.003691 774.050245 -100 
-100 -100 755.348733 760.237021 763.154991 763.114608 761.668837 765.703476 767.737063 766.513079 763.654937 766.864278 767.845647 765.343277 761.366934 764.321330 765.198575 762.386431 758.123533 762.849530 765.708364 764.755900 762.240489 767.700452 771.393346 -100 
-100 -100 748.923930 758.324335 762.127929 760.312572 753.362394 762.291818 765.320269 762.001618 752.970357 762.275553 765.173967 761.176095 751.075270 760.412995 762.905773 757.731019 745.518450 757.816686 762.578230 759.355517 749.532088 762.306551 768.673651 -100 
-100 -100 755.922413 760.618352 763.244022 762.810514 760.999975 764.676918 766.276758 764.669679 761.722812 765.233187 766.681505 764.740695 761.288971 764.454881 765.337316 762.536530 758.232359 762.496702 764.588202 762.945025 760.049900 765.511763 769.227485 -100 
-100 -100 757.889441 761.450001 763.775866 763.909017 763.454943 765.939174 767.305590 766.679698 765.653778 767.661135 768.704882 767.869375 766.580438 767.985283 768.319317 766.736543 764.880254 766.491929 767.151913 765.915764 764.742067 767.978481 770.504160 -100 
-100 -100 752.996320 759.269063 762.743046 762.214043 759.882713 764.432152 767.015313 766.225297 764.031631 767.654574 769.583687 768.720167 766.742950 769.228470 770.006017 768.183906 765.291329 767.710395 768.287481 765.863668 762.469628 767.536372 771.111660 -100 
-100 -100 742.954370 756.379840 761.744304 759.504027 750.882237 761.901128 766.534058 764.634996 757.407273 766.428962 770.061550 768.379471 762.506153 769.136255 771.078536 768.045500 760.449890 767.421272 768.886641 764.198405 753.709115 765.683858 771.591526 -100 
-100 -100 756.464813 762.353123 765.556389 765.108104 763.014659 767.498860 770.137229 769.755773 767.966225 771.583952 773.621105 773.138940 771.451182 773.904739 774.857538 773.382169 770.729267 772.831465 773.158521 770.727208 767.390928 771.904573 774.950312 -100 
-100 -100 765.993092 768.354047 770.148048 770.637150 770.782178 772.737916 774.250208 774.671401 774.762192 776.303168 777.422901 777.584917 777.405535 778.290873 778.697892 778.157735 777.321260 777.709784 777.597852 776.598648 775.764610 777.307562 778.605767 -100 
-100 -100 770.420315 771.633006 772.867322 773.618266 774.276544 775.517066 776.640598 777.304292 777.837763 778.798483 779.604553 779.970569 780.164906 780.629392 780.873474 780.666501 780.310908 780.289174 780.104855 779.632562 779.402506 780.075225 780.734055 -100 
-100 -100 -100 -100 -100 -100 -100 -100 -100 -100 -100 -100 -100 -100 -100 -100 -100 -100 -100 -100 -100 -100 -100 -100 -100 -100 
-100 -100 -100 -100 -100 -100 -100 -100 -100 -100 -100 -100 -100 -100 -100 -100 -100 -100 -100 -100 -100 -100 -100 -100 -100 -100 
-100 -100 -100 -100 -100 -100 -100 -100 -100 -100 -100 -100 -100 -100 -100 -100 -100 -100 -100 -100 -100 -100 -100 -100 -100 -100 
-100 -100 773.120696 774.800980 776.351930 777.330054 778.139843 779.534414 780.392529 780.447426 780.033421 779.824208 778.941864 777.449129 776.178808 776.225163 776.130338 775.577459 775.100481 775.646126 775.897096 775.697862 775.697713 776.831841 777.654063 -100 
-100 -100 766.350224 770.501510 773.144383 773.689958 773.312307 776.202239 777.738426 777.312903 775.772410 776.753191 776.110201 773.500469 770.336195 772.217564 772.952711 771.599491 769.437688 771.722317 772.712907 771.733476 770.198277 773.269559 775.282276 -100 
-100 -100 745.576585 760.863773 767.158891 765.582079 757.393400 768.318386 772.615386 770.198902 761.594618 769.626095 770.705316 764.251614 750.333392 762.639880 766.795110 762.393488 750.220010 762.351860 766.520600 762.570002 751.474035 764.592082 770.881982 -100 
-100 -100 678.768411 746.687289 760.611756 752.492272 697.496058 755.280113 766.469390 758.361632 707.487403 758.052306 764.655132 748.939921 673.082444 747.206060 760.087386 747.364553 676.591083 747.114976 759.511277 747.500283 679.688027 750.020523 766.003224 -100 
-100 -100 743.064500 757.939922 763.384484 760.812871 751.935416 763.179908 767.816759 765.529057 757.125056 766.152096 768.169955 762.392041 748.868582 761.061670 764.674704 759.574689 746.848327 758.945867 762.876118 758.467060 747.071358 760.708826 767.380289 -100 
-100 -100 762.026278 765.342364 766.194228 763.901115 760.652362 765.402666 768.311340 767.651927 765.270414 769.514921 771.685533 770.736606 768.251716 769.731549 769.356615 765.998735 761.564302 764.670550 765.720598 763.266478 759.723750 765.124981 768.859255 -100 
-100 -100 767.952460 768.488318 766.375490 760.094194 748.652080 760.569874 765.753646 763.384714 754.332793 766.526499 772.846667 774.923065 775.613116 774.180744 771.517473 765.764118 756.124474 763.604610 765.411635 760.695545 750.056524 762.417477 768.607486 -100 
-100 -100 765.465475 768.282581 764.358787 748.946457 685.262635 748.951777 761.547910 752.655757 694.743314 756.780925 772.065999 777.095727 783.456076 776.619536 771.611411 759.098566 710.838602 756.453751 763.121278 751.033924 689.542948 752.972737 767.412564 -100 
-100 -100 766.879257 767.411513 765.389878 759.192181 748.083468 760.193083 765.566058 763.630899 755.097979 767.410211 773.841384 776.372187 777.474983 775.932676 773.069157 767.291846 757.877264 765.511756 767.606439 763.426691 753.332411 765.437129 771.237553 -100 
-100 -100 760.500837 763.689831 764.602457 762.748149 760.220539 765.158367 768.618397 769.058611 767.935693 771.933490 774.255040 774.216807 772.931534 773.610964 772.643019 769.524310 765.894016 769.032074 770.742014 769.838583 768.001953 772.022999 774.675747 -100 
-100 -100 741.313578 755.398835 761.088780 759.730957 753.265089 763.432557 768.639767 768.859380 765.147249 770.972932 772.278365 768.714851 760.143304 767.722978 769.451528 765.215379 755.712310 765.822935 770.517606 770.213252 766.575534 772.990826 776.019562 -100 
-100 -100 679.572604 742.798449 756.600965 751.206957 707.827115 755.675047 766.487310 763.849710 736.157636 765.316608 768.706691 758.444572 709.806546 757.111005 764.599705 754.406954 700.836336 755.774819 767.716264 765.369594 739.099078 768.723680 775.383765 -100 
-100 -100 738.191330 753.115100 759.750667 759.277501 753.358742 763.437249 768.283291 768.129277 763.895535 769.059727 769.594318 765.065255 755.867114 763.871291 766.140551 762.278666 753.114076 763.751671 768.899703 769.021500 765.605899 772.199870 775.416044 -100 
-100 -100 752.932165 758.841806 762.462327 762.789469 761.672595 766.069595 768.644349 768.304622 766.425135 768.887731 769.167958 766.464264 762.679308 765.469963 766.340259 763.963951 760.451689 765.090467 768.113911 768.069749 766.790626 771.135566 773.915543 -100 
-100 -100 749.178381 758.555471 762.368344 760.624161 753.812413 762.944392 766.284815 763.369622 754.619956 763.606054 766.085301 761.795608 751.556413 760.833423 763.374200 758.344796 746.348025 758.900583 764.035668 761.310272 751.883454 764.422874 770.530536 -100 
-100 -100 715.017130 752.983639 760.206202 752.668082 707.794046 754.326374 762.398981 753.051180 701.331986 753.183836 761.780372 751.325100 695.738846 750.486255 758.987510 745.725395 677.471904 745.864330 758.644857 748.608201 688.068087 751.892697 766.549218 -100 
-100 -100 749.888119 759.030783 762.499578 760.311274 753.104672 761.931533 764.900180 761.633949 752.785225 762.097065 765.037367 761.287530 751.541103 760.919728 763.363709 758.285942 746.229309 758.273777 762.601766 759.125130 749.252169 761.901735 768.111303 -100 
-100 -100 755.252150 760.524549 763.306638 762.663514 760.531675 764.540091 766.517623 765.300603 762.748404 766.245882 767.874948 766.491056 763.784460 766.543331 767.314024 764.939303 761.323780 764.667163 765.996411 763.977252 760.897587 766.166335 769.766950 -100 
-100 -100 742.983677 756.182789 761.372942 759.073012 750.432944 761.220261 765.585220 763.453336 756.059455 764.927256 768.419156 766.610371 760.631665 767.071728 768.759891 765.437001 757.666577 764.841078 766.542515 761.994103 751.619692 763.805063 769.867996 -100 
-100 -100 690.277278 747.212356 758.584657 750.026673 695.940070 752.413665 763.521902 756.643334 711.647487 758.556295 767.710998 762.389570 727.305302 763.115738 768.736208 760.672340 718.470583 759.833687 765.548814 753.411307 692.633627 755.099756 769.234113 -100 
-100 -100 746.364081 759.124247 764.082775 761.991692 753.738972 764.380229 768.753003 767.084392 760.212225 768.981581 772.557535 771.224873 765.675753 771.960823 773.760036 770.859946 763.475909 770.168796 771.528902 767.034106 756.851818 768.338663 773.770888 -100 
-100 -100 763.951940 767.449871 769.660368 769.831897 769.114706 771.923690 773.781533 773.930644 773.307047 775.578713 777.045774 777.076795 776.381438 777.755767 778.272731 777.388037 775.859211 776.875223 776.960150 775.523511 773.734298 776.306210 778.155741 -100 
-100 -100 769.910201 771.354196 772.704304 773.400050 773.917022 775.285449 776.465899 777.053530 777.458027 778.538694 779.433258 779.790182 779.906774 780.425456 780.656050 780.343410 779.857858 779.938455 779.802665 779.244563 778.872486 779.741224 780.542858 -100 
-100 -100 -100 -100 -100 -100 -100 -100 -100 -100 -100 -100 -100 -100 -100 -100 -100 -100 -100 -100 -100 -100 -100 -100 -100 -100 
-100 -100 -100 -100 -100 -100 -100 -100 -100 -100 -100 -100 -100 -100 -100 -100 -100 -100 -100 -100 -100 -100 -100 -100 -100 -100 
-100 -100 -100 -100 -100 -100 -100 -100 -100 -100 -100 -100 -100 -100 -100 -100 -100 -100 -100 -100 -100 -100 -100 -100 -100 -100 
-100 -100 773.234213 774.758545 776.403880 777.608769 778.648462 780.028164 781.002101 781.247899 780.997232 780.703884 779.874903 778.565420 777.503804 777.455135 777.453859 777.090321 776.710914 776.923009 776.940927 776.613255 776.524491 777.330224 778.025650 -100 
-100 -100 768.155378 771.080916 773.498263 774.558152 775.137310 777.276688 778.692682 778.725361 777.997401 778.211006 777.446396 775.442515 773.518633 774.323971 774.787206 774.015933 772.918742 773.889802 774.237249 773.422970 772.666586 774.455995 775.889226 -100 
-100 -100 757.082981 764.254765 768.491656 768.774494 767.194989 771.943696 774.540170 773.811096 771.135513 773.460844 773.174893 769.369956 764.183183 768.224445 770.120034 768.068878 764.055684 767.979662 769.464253 767.248231 763.683866 768.808103 772.225676 -100 
-100 -100 741.087825 757.115306 763.815053 762.271399 754.076760 765.505388 770.190599 768.002746 759.556356 767.911778 769.137588 762.651413 748.743470 761.477105 765.842923 761.446036 749.174830 761.190743 764.889144 760.295616 748.740086 762.193471 768.731778 -100 
-100 -100 753.984401 760.897806 764.667811 764.173195 761.896502 766.803773 769.805903 769.194686 766.598600 769.707975 770.359531 767.094730 762.076767 766.097551 767.785116 765.232830 760.668420 764.546402 766.032038 763.499635 759.622420 765.133489 769.038569 -100 
-100 -100 762.971692 765.309768 766.375402 765.365470 764.195262 767.154604 769.384711 769.360287 768.544484 770.902356 772.275582 771.627706 770.260940 770.968774 770.723745 768.573934 766.114030 767.376887 767.735443 766.009460 764.305769 767.435892 770.060936 -100 
-100 -100 766.850093 767.443145 766.488791 763.269050 759.532694 764.321244 767.257193 766.541530 764.187207 769.287589 772.836252 774.098534 774.265688 773.845573 772.245555 768.842038 764.942897 767.238990 767.726866 765.147291 761.688190 766.726623 770.205333 -100 
-100 -100 766.817029 767.311133 765.300209 759.067723 747.826027 759.744393 764.757990 762.325195 753.390819 765.803157 772.415170 775.054529 776.292603 775.080533 772.550105 767.002242 757.657676 765.184129 767.013812 762.461887 752.061383 764.238216 770.149272 -100 
-100 -100 765.698690 766.295222 765.408816 762.243290 758.542544 763.474720 766.729506 766.322413 764.166117 769.452792 773.375824 775.025584 775.459230 775.045775 773.448715 770.119378 766.315383 768.851046 769.843660 767.768192 764.564343 769.476205 772.881802 -100 
-100 -100 761.051604 763.325809 764.428932 763.688984 762.917301 766.089874 768.734298 769.414993 769.357913 771.885814 773.644596 773.768016 773.183393 773.653541 773.184490 771.296057 769.436914 771.075181 772.230133 771.803787 771.179436 773.668913 775.633952 -100 
-100 -100 751.279752 757.919890 761.702632 761.828225 760.639649 765.485110 768.849089 769.582574 768.933628 771.494532 772.248579 770.426068 767.494436 770.173914 770.998025 769.002560 765.997528 769.870102 772.361668 772.524142 771.832742 774.879337 776.859791 -100 
-100 -100 736.932318 752.168887 758.986545 758.504957 752.547065 762.778023 767.794293 767.795601 763.745136 769.158571 770.029537 765.876302 757.035956 765.371507 768.017864 764.615620 755.782381 766.099750 770.870904 770.783524 767.234617 773.543815 776.593759 -100 
-100 -100 748.879625 756.139273 760.804471 761.599550 760.658827 765.447207 768.676098 769.091841 767.939397 769.918709 770.034441 767.412715 763.850342 766.767782 768.145702 766.477038 763.621141 767.892689 770.890738 771.372580 770.822456 774.031021 776.189235 -100 
-100 -100 756.044798 759.990661 762.993209 763.808215 763.936453 766.833745 768.837087 768.852371 768.050389 769.321464 769.397959 767.537989 765.464628 766.948700 767.701865 766.477549 764.999337 767.616315 769.661077 769.866794 769.696817 772.502341 774.602768 -100 
-100 -100 756.170087 760.762719 763.376042 763.057098 761.447536 765.332353 767.200710 765.877616 763.025410 766.179400 767.070670 764.610723 760.870721 764.156818 765.354925 762.932025 759.034976 763.762887 766.387003 765.303311 762.780825 768.159553 771.709790 -100 
-100 -100 750.209686 759.171452 762.539643 760.361626 753.217082 762.031085 764.965671 761.627012 752.641256 761.818827 764.504784 760.409275 750.411557 760.017900 762.774951 757.941114 746.084396 758.400995 762.980557 759.687302 749.908172 762.636587 768.877845 -100 
-100 -100 756.930684 761.333033 763.704534 762.968544 760.842025 764.419485 766.092788 764.460094 761.353636 764.744575 766.165627 764.111415 760.534247 763.859559 765.078111 762.493038 758.269456 762.600842 764.800278 763.163477 760.168676 765.620435 769.435605 -100 
-100 -100 758.325186 761.761070 764.005654 763.958086 763.259063 765.656965 767.070686 766.386192 765.177477 767.102751 768.173525 767.272110 765.862775 767.336194 767.876616 766.389418 764.522223 766.251398 767.125475 765.957110 764.726138 767.982306 770.627383 -100 
-100 -100 752.994305 759.243855 762.600004 762.007430 759.685689 764.162130 766.572392 765.675768 763.423910 767.010267 768.884528 768.011760 766.003244 768.496552 769.295603 767.449699 764.599135 767.189775 767.933650 765.652580 762.460574 767.568506 771.058279 -100 
-100 -100 742.552001 756.049186 761.399167 759.172553 750.602532 761.562358 766.005670 763.966669 756.657587 765.680281 769.300966 767.641929 761.746319 768.351943 770.247527 767.111982 759.501830 766.692375 768.384264 763.891112 753.642748 765.671048 771.496811 -100 
-100 -100 755.858483 761.857497 765.248660 764.843816 762.646814 767.080293 769.716391 769.211594 767.232810 770.835314 772.973350 772.509931 770.758430 773.180149 774.124608 772.569597 769.839974 772.121819 772.748156 770.497563 767.193220 771.774691 774.956293 -100 
-100 -100 765.507179 767.948105 769.872986 770.411652 770.509421 772.422188 773.899713 774.215632 774.177064 775.683834 776.840019 777.005264 776.789413 777.648681 778.040545 777.464666 776.621154 777.147600 777.252151 776.414263 775.645479 777.261086 778.653048 -100 
-100 -100 770.034498 771.303136 772.617276 773.415614 774.068965 775.271403 776.330051 776.899753 777.343526 778.261004 779.059695 779.419037 779.596775 780.041205 780.265575 780.048782 779.728102 779.822998 779.800450 779.474530 779.344908 780.089905 780.797803 -100 
-100 -100 -100 -100 -100 -100 -100 -100 -100 -100 -100 -100 -100 -100 -100 -100 -100 -100 -100 -100 -100 -100 -100 -100 -100 -100 
-100 -100 -100 -100 -100 -100 -100 -100 -100 -100 -100 -100 -100 -100 -100 -100 -100 -100 -100 -100 -100 -100 -100 -100 -100 -100 
-100 -100 -100 -100 -100 -100 -100 -100 -100 -100 -100 -100 -100 -100 -100 -100 -100 -100 -100 -100 -100 -100 -100 -100 -100 -100 
-100 -100 773.451908 774.895405 776.569902 777.941184 779.188320 780.620842 781.701855 782.161617 782.113893 781.801902 781.006060 779.883421 779.065923 779.045095 779.148135 779.004037 778.748123 778.659867 778.338671 777.794028 777.576527 778.114987 778.635543 -100 
-100 -100 769.146115 771.586443 773.896959 775.289110 776.392118 778.322746 779.750650 780.189642 779.982744 779.863264 778.998602 777.404009 776.150567 776.597286 777.025258 776.755662 776.234843 776.419814 776.126893 775.175599 774.589512 775.720604 776.732748 -100 
-100 -100 760.992099 765.857801 769.473236 770.651529 771.047773 774.234486 776.389909 776.670792 775.952618 776.512481 775.632044 773.025721 770.534034 772.320306 773.511520 772.852095 771.513961 772.574271 772.436668 770.542750 768.764169 771.463365 773.613009 -100 
-100 -100 752.475062 760.553668 765.481937 766.046778 764.684971 769.787027 772.933666 772.927014 771.083648 772.997786 772.529725 768.859554 764.173954 768.193407 770.411067 769.142349 766.115061 768.757672 769.097781 766.061487 762.034876 767.195759 770.783800 -100 
-100 -100 757.111860 761.920792 765.323804 765.997306 765.885392 769.180602 771.673120 772.060663 771.422081 772.561982 772.362797 770.082383 767.621803 769.514744 770.744619 769.811228 768.091826 769.173689 769.130737 767.032939 765.049182 768.064022 770.638795 -100 
-100 -100 762.071677 764.495610 766.162456 766.249317 766.276939 768.659465 770.613784 771.047783 770.956098 772.290668 772.841164 771.997110 770.985937 771.742931 772.003482 770.952591 769.677729 770.135324 769.944553 768.495510 767.484706 769.538522 771.428927 -100 
-100 -100 763.631398 765.378710 765.893717 764.700131 763.596635 766.516036 768.611926 768.582859 767.969371 770.684922 772.475857 772.519509 771.942733 772.702245 772.438334 770.661780 768.744073 769.808630 769.898241 768.287732 766.872048 769.634521 771.840329 -100 
-100 -100 762.086220 764.434797 764.687799 762.250889 759.076147 763.791694 766.633813 765.924204 763.626414 768.511570 771.642027 771.997995 770.956642 772.456322 772.235227 769.625774 766.149493 768.825278 769.646199 767.494406 764.462657 769.083300 772.233007 -100 
-100 -100 762.025155 763.800348 764.413775 763.241299 762.096146 765.121627 767.458352 767.585199 767.048706 770.019305 772.251040 772.644838 772.246115 773.127530 773.043660 771.414699 769.610774 770.985907 771.633585 770.518319 769.318518 772.054209 774.278427 -100 
-100 -100 759.317376 761.748875 763.434229 763.615807 763.807503 766.391974 768.580622 769.296543 769.564242 771.386854 772.565266 772.415847 771.978782 772.906769 773.285463 772.559375 771.803211 772.854553 773.571978 773.269651 773.083558 774.895865 776.406096 -100 
-100 -100 752.915635 757.732820 761.147180 761.974098 762.200799 765.754763 768.432095 769.171714 769.141868 770.957605 771.531043 770.328084 768.925413 770.865353 772.058253 771.641594 770.923215 772.744560 773.936573 773.871325 773.716487 775.837852 777.357028 -100 
-100 -100 745.940242 754.038512 759.105841 759.845433 758.716181 764.085534 767.556329 767.909567 766.603881 769.292883 769.837259 767.470377 764.131521 767.896153 770.108457 769.545507 767.815429 771.104319 773.029030 772.790364 771.758181 775.006417 777.083872 -100 
-100 -100 751.445927 756.583619 760.518163 761.755046 762.088109 765.580471 768.154822 768.624700 768.144801 769.516019 769.657046 767.897981 766.051577 768.097971 769.687416 769.548701 768.958601 771.033635 772.551931 772.650402 772.538724 774.818688 776.540775 -100 
-100 -100 756.722993 759.916308 762.625753 763.695062 764.350616 766.735341 768.429732 768.559790 768.160568 769.086139 769.121237 767.741742 766.511332 767.842825 768.920921 768.721880 768.378717 769.970950 771.132108 771.120987 771.187183 773.357008 775.073997 -100 
-100 -100 758.105786 761.258543 763.421894 763.702663 763.519795 766.031001 767.360302 766.604393 765.250940 766.922716 767.308057 765.576450 763.636089 765.695204 766.915304 766.044440 764.768180 767.071737 768.344075 767.569661 766.622347 770.030266 772.612472 -100 
-100 -100 756.488318 760.880786 763.186059 762.527178 760.580310 764.278862 765.850405 764.072154 760.791268 764.236516 765.397734 762.964718 759.143860 763.075789 764.952183 763.165585 759.839831 763.893645 765.731062 763.895718 760.751806 766.451083 770.326281 -100 
-100 -100 758.964330 761.951022 763.898874 763.790784 763.116150 765.310306 766.428298 765.354025 763.736004 765.556683 766.332693 764.851626 762.948800 764.973501 766.108135 764.970035 763.304417 765.396820 766.532920 765.455710 764.238615 767.725982 770.526430 -100 
-100 -100 759.131144 761.905467 763.938185 764.232866 764.149781 765.976808 767.040748 766.491479 765.715488 767.051424 767.755529 766.944894 766.001031 767.247739 767.930494 767.124833 766.180446 767.425058 768.116123 767.433804 767.005105 769.469538 771.565517 -100 
-100 -100 755.448252 759.892361 762.756905 762.835960 762.080635 764.968312 766.652306 765.977438 764.750239 767.028015 768.286945 767.462323 766.178658 768.060492 768.913427 767.764855 766.250851 768.061507 768.880653 767.797983 766.743205 769.865825 772.273755 -100 
-100 -100 750.945745 758.134115 762.080475 761.512963 758.860820 763.852504 766.507094 765.323598 762.458188 766.680282 768.852863 767.619008 764.862814 768.381487 769.856402 768.057442 764.869274 768.290683 769.692759 767.845654 764.925183 769.845957 773.159940 -100 
-100 -100 758.172433 762.427235 765.336834 765.581205 764.932271 767.809820 769.686272 769.342879 768.349157 770.685294 772.197505 771.738118 770.656700 772.461224 773.368870 772.372306 770.878390 772.501549 773.320332 772.332161 771.162234 773.863316 776.041241 -100 
-100 -100 765.612148 767.726595 769.590053 770.344034 770.771503 772.355820 773.569903 773.821217 773.870167 775.064950 775.994015 776.076427 775.940173 776.746434 777.210127 776.851183 776.363359 776.963702 777.337180 777.028430 776.844853 778.121832 779.247494 -100 
-100 -100 769.627691 770.868267 772.226151 773.126656 773.869395 774.987618 775.926060 776.399589 776.777537 777.569643 778.257342 778.542760 778.709545 779.178181 779.478207 779.383225 779.236135 779.500131 779.713340 779.678479 779.793765 780.523386 781.177729 -100 
-100 -100 -100 -100 -100 -100 -100 -100 -100 -100 -100 -100 -100 -100 -100 -100 -100 -100 -100 -100 -100 -100 -100 -100 -100 -100 
-100 -100 -100 -100 -100 -100 -100 -100 -100 -100 -100 -100 -100 -100 -100 -100 -100 -100 -100 -100 -100 -100 -100 -100 -100 -100 
-100 -100 -100 -100 -100 -100 -100 -100 -100 -100 -100 -100 -100 -100 -100 -100 -100 -100 -100 -100 -100 -100 -100 -100 -100 -100 
-100 -100 773.104137 774.748583 776.498054 777.904603 779.219448 780.817784 782.028042 782.644133 782.736755 782.509539 781.749840 780.694516 780.027901 780.247031 780.536645 780.566172 780.364388 780.118592 779.477924 778.594733 778.151506 778.645976 779.101635 -100 
-100 -100 767.639825 770.880347 773.567512 774.969911 775.986813 778.370068 780.086897 780.743106 780.663041 780.663678 779.761964 778.081836 776.783700 777.736907 778.517349 778.514702 778.055595 778.073856 777.304878 775.742473 774.591029 775.989953 777.115058 -100 
-100 -100 755.186023 763.283032 768.457282 769.453115 768.502925 773.424729 776.659075 777.229940 776.314913 777.339792 776.318030 773.054069 769.118034 772.681331 775.042060 774.800717 773.219740 774.403073 773.566567 770.194905 766.002893 770.529957 773.735249 -100 
-100 -100 737.016860 755.166769 763.413098 763.070061 756.258816 767.388102 772.806301 772.953267 769.184127 773.238344 772.709986 767.139195 756.544157 766.827677 771.486761 770.593218 765.567504 770.144728 769.801789 763.714913 751.806678 764.240330 770.415354 -100 
-100 -100 750.357697 758.641374 763.660835 764.297693 763.092467 768.231309 771.656066 772.280256 771.329751 772.860895 772.341833 769.146455 765.253264 769.086095 771.507843 771.133670 769.295263 770.670785 770.000934 766.471093 762.284327 767.201750 770.664540 -100 
-100 -100 757.562900 761.743249 764.526671 764.935798 764.843126 768.094397 770.468606 770.885354 770.489250 771.988651 772.160268 770.511043 768.780979 770.711114 771.934222 771.367531 770.169194 771.024839 770.667232 768.631973 766.904470 769.566811 771.750428 -100 
-100 -100 756.257049 761.210590 763.607263 762.588579 760.235480 765.010492 767.928280 767.278593 764.801938 768.785912 770.605226 768.986179 765.846128 769.395128 771.067041 769.483950 766.361883 769.225031 770.078776 767.913879 764.925984 769.164174 772.143971 -100 
-100 -100 747.564963 757.937756 761.347030 758.229652 749.449610 760.414467 765.006609 762.531084 753.735863 764.372166 768.376141 765.452471 756.301533 766.136714 769.466503 766.239767 757.314773 766.214103 768.967424 765.506141 756.950797 767.129068 772.136261 -100 
-100 -100 754.127807 759.113663 761.503413 760.492392 758.254177 763.125351 766.024813 765.397303 763.094199 767.409829 769.548801 768.290818 765.509551 769.255265 771.001049 769.606723 766.797239 770.017412 771.310274 769.695871 767.154559 771.377627 774.211827 -100 
-100 -100 753.608919 757.906046 760.789697 761.171563 761.047390 764.539765 767.039854 767.350658 766.936450 769.260526 770.353729 769.444613 768.223304 770.560878 772.128736 771.959789 771.292340 772.854990 773.552726 772.813416 772.094180 774.456708 776.224092 -100 
-100 -100 744.135615 752.686341 757.964593 758.418163 756.711009 762.478007 766.209140 766.265886 764.461265 767.926082 769.150451 767.044561 763.656686 768.188632 771.294078 771.574161 770.721664 773.064568 773.925317 772.839994 771.138828 774.617656 776.844188 -100 
-100 -100 727.944413 746.580352 754.982323 754.061413 745.705266 758.523495 764.365227 763.127978 755.948061 764.523708 766.793722 762.413402 752.057415 763.589160 769.163637 769.207578 765.531553 771.062895 772.720234 770.369174 764.245751 772.321450 776.117997 -100 
-100 -100 743.487461 752.108202 757.447341 758.097603 756.603830 762.280503 765.702500 765.513223 763.479259 766.625381 767.423831 764.940656 761.418672 766.018046 769.235314 769.750779 769.015390 771.506169 772.539300 771.468372 769.791867 773.458960 775.863861 -100 
-100 -100 752.699782 757.139196 760.383832 761.232220 761.376102 764.603443 766.620137 766.395285 765.386931 767.111492 767.466453 765.736789 763.950734 766.556277 768.642654 768.912326 768.611061 770.442261 771.234357 770.418422 769.608123 772.512171 774.691382 -100 
-100 -100 753.598786 758.522703 761.361310 761.086137 759.363870 763.539906 765.575536 764.003690 760.606541 764.217670 765.449631 762.819418 758.736254 763.342194 766.233240 765.522439 763.125985 766.699428 768.108185 765.959153 762.429868 768.164915 772.142387 -100 
-100 -100 747.692594 757.144885 760.757655 758.554718 751.036949 760.398393 763.519969 759.679079 749.326027 759.646042 762.720528 757.991730 746.441607 758.430712 763.373003 760.979011 752.630381 761.920550 764.699887 760.020155 748.377670 762.442356 769.429636 -100 
-100 -100 754.692226 759.432495 761.958402 761.299809 759.246046 763.097973 764.717093 762.762547 759.216826 762.932703 764.279724 761.785367 757.811963 762.308356 764.809129 763.673955 760.993257 764.579465 765.967108 763.768852 760.313306 766.204006 770.214340 -100 
-100 -100 755.511777 759.548819 762.157740 762.214019 761.509275 764.194704 765.552869 764.441693 762.746104 764.892617 765.846722 764.402288 762.558356 764.982082 766.460243 765.655584 764.334088 766.531183 767.648011 766.675505 765.646272 769.041291 771.649572 -100 
-100 -100 748.061736 755.952668 760.365843 759.700329 756.552205 761.840164 764.523361 762.688763 758.767357 763.356275 765.586941 763.541988 759.579268 764.139047 766.477997 764.694918 761.037445 765.478175 767.814901 766.452437 763.787507 768.851442 772.341288 -100 
-100 -100 734.313359 751.676388 758.707866 755.980825 744.842674 758.291558 763.333672 759.501889 747.874550 760.421722 764.976975 761.021901 749.464862 761.741152 766.158132 762.322717 751.215179 763.114863 767.635581 764.688897 755.652858 767.175485 772.826311 -100 
-100 -100 751.334097 758.911026 763.113003 762.646870 759.842700 765.025394 767.620548 766.111245 762.672294 767.234631 769.467650 767.838443 764.356277 768.699028 770.728865 769.023010 765.602501 769.833382 772.000525 770.854695 768.398691 772.969479 775.973075 -100 
-100 -100 763.021287 766.037574 768.363466 769.027901 769.093815 771.159654 772.453335 772.272684 771.721522 773.317483 774.334033 774.021032 773.368394 774.781639 775.597278 775.130768 774.395828 775.761678 776.686763 776.541378 776.288547 778.049691 779.416715 -100 
-100 -100 768.295581 769.844133 771.438921 772.399942 773.106731 774.323401 775.223783 775.486528 775.630907 776.440222 777.092709 777.215769 777.241250 777.884077 778.344545 778.296878 778.206905 778.806972 779.345558 779.517318 779.751653 780.669485 781.427333 -100 
-100 -100 -100 -100 -100 -100 -100 -100 -100 -100 -100 -100 -100 -100 -100 -100 -100 -100 -100 -100 -100 -100 -100 -100 -100 -100 
-100 -100 -100 -100 -100 -100 -100 -100 -100 -100 -100 -100 -100 -100 -100 -100 -100 -100 -100 -100 -100 -100 -100 -100 -100 -100 
-100 -100 -100 -100 -100 -100 -100 -100 -100 -100 -100 -100 -100 -100 -100 -100 -100 -100 -100 -100 -100 -100 -100 -100 -100 -100 
-100 -100 772.700918 774.598495 776.419912 777.697337 778.825770 780.552240 781.897182 782.588029 782.723019 782.647547 782.000781 780.981979 780.330974 780.878304 781.451866 781.621689 781.401643 781.118078 780.289961 779.081632 778.299399 778.873604 779.415729 -100 
-100 -100 765.073747 769.813949 773.042911 774.134604 774.321595 777.540252 779.728537 780.430781 780.098301 780.544389 779.782754 777.791583 775.772101 777.811024 779.244756 779.364430 778.561302 778.858791 777.895316 775.558226 773.169994 775.523945 777.165027 -100 
-100 -100 741.520534 758.907809 766.641381 766.297153 759.670871 770.421239 775.597301 775.868364 772.345989 776.151556 775.583997 770.424727 760.380040 770.439867 775.050102 774.555932 769.966021 774.088251 773.366154 767.311147 755.542872 767.351568 773.021949 -100 
-100 -100 665.785324 742.464557 759.412220 753.774285 704.941824 758.437322 770.478227 768.611182 744.027641 769.004933 770.540673 757.929924 701.382064 757.998632 770.011297 766.920480 738.095190 766.436741 768.069047 753.309691 687.416034 753.577938 768.447118 -100 
-100 -100 735.623452 753.479756 761.296994 760.689562 753.803818 764.961458 770.417476 770.669633 766.929422 771.249105 771.092632 765.784140 755.570069 766.059591 770.896825 770.323365 765.460654 769.974139 769.549036 763.340660 751.509954 763.848563 769.866542 -100 
-100 -100 751.713666 758.625963 762.648194 762.734546 761.195876 766.272560 769.510829 769.610903 767.977622 770.550202 770.870065 768.209223 764.674999 768.671841 771.137618 770.613223 768.463448 770.575952 770.501652 767.520301 763.867970 768.344491 771.481549 -100 
-100 -100 744.882647 756.303700 760.771927 758.437139 750.163617 761.332494 766.086846 763.807270 755.026923 764.984183 768.057940 764.195651 754.455911 764.802094 768.892678 766.296116 757.724296 766.523893 768.993062 765.222101 756.431871 766.527633 771.521075 -100 
-100 -100 700.283479 747.616628 756.633176 747.640753 694.276427 750.354441 761.264483 752.510958 698.023180 753.937990 763.711142 753.765858 698.231812 754.625337 765.175288 756.795927 706.101692 757.353603 766.067100 756.921630 706.656779 758.751180 770.513618 -100 
-100 -100 742.063484 753.584342 758.127751 755.849668 747.707343 759.014014 763.743523 761.416061 752.732156 763.094417 766.552160 763.061922 753.667589 764.231263 768.415821 766.013174 757.757300 766.927447 769.868329 766.705592 758.436237 768.480267 773.304102 -100 
-100 -100 746.351549 753.543065 757.816224 757.901879 756.233807 761.740464 765.103872 764.824055 762.744365 766.569504 768.087692 766.215524 763.124388 767.638614 770.525995 770.420739 768.827800 771.670167 772.754513 771.322192 769.118744 772.935698 775.480160 -100 
-100 -100 727.111013 745.630895 753.917173 752.884118 744.460556 757.371750 763.269670 761.966976 754.735513 763.633288 766.252472 762.123381 751.955516 763.722098 769.509472 769.700704 766.053204 771.433808 772.804904 770.086515 763.655895 771.768220 775.645392 -100 
-100 -100 652.826900 731.386037 748.764221 741.401712 683.297406 746.302186 759.548204 753.243034 707.166322 754.762436 762.272443 750.822939 691.172329 752.568909 766.256499 764.483457 738.787552 766.547809 770.634048 763.094135 723.863270 764.947481 774.154142 -100 
-100 -100 726.757310 745.227092 753.436015 752.504390 744.261511 757.077143 762.694742 761.193938 753.791910 762.467159 764.770915 760.358855 750.095274 761.924548 767.779763 768.163588 764.599443 770.079432 771.565255 768.789858 762.312427 770.655228 774.749139 -100 
-100 -100 746.279071 753.234069 757.532261 757.898707 756.488120 761.650776 764.557137 763.804042 761.193648 764.649973 765.664115 763.131646 759.461228 764.312907 767.659395 767.923950 766.650039 769.639859 770.661186 768.897642 766.235973 770.917048 774.057440 -100 
-100 -100 743.893878 753.999480 758.281981 756.568294 749.459844 759.405703 763.122086 759.784941 749.737202 760.043872 762.991412 758.173232 746.672897 758.957315 764.404872 762.664915 754.875938 764.101955 766.777911 762.168543 750.618600 764.431818 771.193645 -100 
-100 -100 708.802705 748.716451 756.532569 748.739662 701.509683 750.937493 759.585669 748.938028 690.008686 748.841624 758.364415 745.890334 680.711866 746.523605 759.611952 752.236542 702.914594 753.511226 761.520018 748.347175 678.875124 751.000193 767.435884 -100 
-100 -100 745.269089 755.207086 759.214117 757.148948 749.706843 759.322158 762.572491 758.761285 748.450025 758.831632 761.828849 757.041801 745.545167 757.673476 762.669205 760.404821 752.260360 761.711613 764.604101 760.114497 748.724857 762.786906 769.623629 -100 
-100 -100 749.739744 756.276620 759.977022 759.554393 757.166926 761.866945 764.016988 762.069982 758.281447 762.358415 763.963422 761.500531 757.465620 762.134197 764.725795 763.476223 760.558850 764.804874 766.844986 765.251758 762.374148 767.917883 771.645330 -100 
-100 -100 732.704303 750.118971 757.302286 754.764369 743.761120 757.157333 762.000702 757.848927 745.881103 758.268580 762.566665 758.190590 746.300383 758.818953 763.562692 759.927081 748.983319 761.213131 766.026724 763.243340 754.323597 766.095213 771.921575 -100 
-100 -100 663.107259 738.130956 753.599233 743.114336 673.901328 745.600171 758.611113 746.666200 677.983286 747.276045 759.650967 747.710595 679.775878 748.457060 760.962506 749.825570 684.892494 751.148415 763.782020 754.943409 699.566320 758.050294 771.339637 -100 
-100 -100 736.671554 753.626057 760.522788 758.213533 747.613603 760.715327 765.318501 761.466767 750.053079 762.271344 766.530796 762.678632 751.426384 763.553291 767.850762 764.280244 753.641139 765.540891 770.146467 767.681239 759.138643 770.261644 775.493654 -100 
-100 -100 759.475996 764.183969 767.308738 767.763885 766.819072 769.985693 771.594411 770.780416 768.948616 771.536176 772.906716 772.065277 770.270428 772.831019 774.189504 773.412108 771.766741 774.403454 776.032834 775.795758 774.835246 777.627257 779.529514 -100 
-100 -100 767.021164 769.003830 770.933858 771.983834 772.597035 773.981672 774.867203 774.871212 774.677816 775.562982 776.229620 776.185566 775.994763 776.855364 777.488045 777.440986 777.300990 778.259779 779.108789 779.405567 779.643709 780.813954 781.731471 -100 
-100 -100 -100 -100 -100 -100 -100 -100 -100 -100 -100 -100 -100 -100 -100 -100 -100 -100 -100 -100 -100 -100 -100 -100 -100 -100 
-100 -100 -100 -100 -100 -100 -100 -100 -100 -100 -100 -100 -100 -100 -100 -100 -100 -100 -100 -100 -100 -100 -100 -100 -100 -100 
-100 -100 -100 -100 -100 -100 -100 -100 -100 -100 -100 -100 -100 -100 -100 -100 -100 -100 -100 -100 -100 -100 -100 -100 -100 -100 
-100 -100 774.116885 775.519299 776.967293 777.990071 778.944543 780.368329 781.582392 782.254433 782.469370 782.475320 782.034167 781.308234 780.932109 781.497988 782.180373 782.479863 782.347739 781.978658 781.107837 779.923472 779.157722 779.483365 779.933801 -100 
-100 -100 768.783867 771.680021 773.981415 774.943319 775.535592 777.754399 779.532542 780.260160 780.284110 780.527539 779.973919 778.629447 777.605082 778.928908 780.192797 780.546995 780.185628 780.037269 778.993294 777.066454 775.538781 776.753463 777.891474 -100 
-100 -100 756.783490 764.321008 768.720057 769.163432 767.914831 772.708349 775.884058 776.543628 775.688181 776.959408 776.314867 773.390398 769.943704 773.904398 776.644608 776.908650 775.525771 776.460180 775.252358 771.460567 767.077605 771.401134 774.394102 -100 
-100 -100 738.524230 756.023609 763.461625 762.574369 755.485133 766.564637 771.978898 772.213507 768.448469 772.703860 772.496665 767.213598 757.097133 767.785475 772.906905 772.671425 767.999241 772.269939 771.502094 764.978635 752.881795 765.108048 771.067333 -100 
-100 -100 750.480246 758.482327 763.275110 763.669110 762.211443 767.380176 771.015671 771.729004 770.716602 772.273380 771.870420 768.743791 764.978161 769.243229 772.388379 772.682157 771.170273 772.435298 771.548210 767.693928 763.168821 767.910643 771.387164 -100 
-100 -100 755.886994 760.265336 763.382623 763.970489 763.916751 767.326295 769.974669 770.511840 769.985421 771.255326 771.201406 769.251441 767.395208 769.807661 771.860882 771.989706 771.135657 772.101286 771.783684 769.626025 767.658839 770.185943 772.410839 -100 
-100 -100 752.729398 758.359544 761.499338 761.104945 759.289879 764.362594 767.434922 766.976374 764.557162 768.029655 769.013940 766.639363 763.230913 767.400543 769.911169 769.117833 766.581618 769.719383 770.632630 768.522867 765.592694 769.713612 772.557595 -100 
-100 -100 742.556404 753.997459 758.537181 756.333990 748.287329 759.634636 764.439924 762.227741 753.538554 763.483720 766.400638 762.406231 752.693669 763.324000 767.662340 765.295257 756.984557 766.224581 769.117858 765.793445 757.367409 767.422216 772.284625 -100 
-100 -100 749.037103 754.918922 758.462327 758.304195 756.570554 761.842588 765.140673 764.709886 762.259172 766.080597 767.588276 765.540817 762.247395 766.567146 769.298462 768.643216 766.198328 769.682867 771.205680 769.630504 766.970154 771.120436 774.027318 -100 
-100 -100 748.970560 753.863069 757.560974 758.573594 758.817317 762.672297 765.508700 765.917819 765.340993 767.496753 768.416822 767.185577 765.764691 768.497745 770.782570 771.168802 770.741757 772.412962 773.144253 772.243691 771.278343 773.622633 775.532324 -100 
-100 -100 739.876100 748.831328 754.508066 755.332319 754.001764 760.110988 763.950936 764.004668 762.187575 765.819373 767.149893 765.134737 762.000432 766.848979 770.277278 770.968326 770.263696 772.557088 773.240196 771.764149 769.754300 773.291330 775.669505 -100 
-100 -100 723.715167 742.707353 751.391891 750.691044 742.587192 755.795698 761.788048 760.523843 753.309843 762.298663 764.952989 760.892996 750.918542 762.728149 768.526732 768.898472 765.309921 770.705532 772.083280 769.212168 762.658361 770.872034 774.889925 -100 
-100 -100 739.227897 748.176318 753.948398 754.865244 753.517326 759.611524 763.485141 763.460683 761.396393 764.857772 766.106645 763.882934 760.495792 765.344612 768.956837 769.763111 769.082632 771.502170 772.386958 770.964109 768.893113 772.595055 775.221389 -100 
-100 -100 748.401276 753.212129 756.986968 758.185134 758.583483 762.343413 765.015867 765.214901 764.346924 766.173966 766.687094 764.992801 763.217034 766.029284 768.494020 769.074356 768.888227 770.799320 771.690435 770.819566 769.854335 772.684428 774.923797 -100 
-100 -100 749.168084 754.566010 757.944274 758.107248 756.897959 761.780264 764.540984 763.684684 760.806910 764.249324 765.077374 762.211873 758.168528 762.943501 766.031961 765.678101 763.688747 767.507526 769.098160 767.259634 764.055632 769.604897 773.263337 -100 
-100 -100 743.196289 753.274465 757.562201 755.875361 748.903500 759.079512 763.054754 760.101044 750.403714 760.294659 762.670193 757.479132 745.820592 757.954610 763.115309 761.132556 753.289351 762.946105 766.108934 762.016284 750.942434 764.729917 771.293529 -100 
-100 -100 750.785503 756.110977 759.455244 759.414669 757.797208 762.287898 764.684396 763.337761 760.003194 763.366863 764.271100 761.312880 757.025642 761.610435 764.477141 763.731300 761.367773 765.396919 767.427268 765.810291 762.674383 768.452869 772.371168 -100 
-100 -100 752.443977 757.006505 760.449750 761.249084 761.041603 764.052769 765.714350 764.766151 762.998038 764.872332 765.514832 763.709233 761.592854 764.079842 765.861888 765.366174 764.323020 766.991647 768.759958 768.341905 767.573009 770.998546 773.655916 -100 
-100 -100 745.850025 754.259621 759.405480 759.666728 757.289309 762.528166 764.821154 762.703387 758.630780 762.975072 764.810320 762.476261 758.455308 763.091926 765.506817 763.951562 760.712245 765.642808 768.437653 767.612195 765.407716 770.565025 773.962549 -100 
-100 -100 732.614519 750.536754 758.376989 756.711980 746.444439 759.517908 763.799075 759.375826 747.402271 759.718134 763.948607 759.746271 748.128999 760.512580 764.996827 761.331407 750.571579 762.968839 767.953902 765.540184 756.975834 768.602953 774.178949 -100 
-100 -100 749.985074 758.056222 763.124320 763.503065 761.139584 766.043074 768.147059 766.059388 762.079297 766.389185 768.522413 766.708596 763.016014 767.431312 769.700494 768.153690 764.861798 769.507792 772.267076 771.587361 769.360291 774.061762 777.206909 -100 
-100 -100 762.132560 765.517604 768.480222 769.732863 770.063650 771.981064 772.939514 772.304990 771.309531 772.658636 773.567216 773.115803 772.323007 773.779107 774.771803 774.453324 773.869510 775.567645 776.946925 777.171144 777.136507 779.037353 780.512872 -100 
-100 -100 767.689569 769.517174 771.571894 772.976171 773.908676 775.042513 775.662394 775.559135 775.361745 775.938079 776.444751 776.452323 776.405842 777.078626 777.649650 777.742249 777.839337 778.725856 779.611417 780.096300 780.556071 781.612814 782.443347 -100 
-100 -100 -100 -100 -100 -100 -100 -100 -100 -100 -100 -100 -100 -100 -100 -100 -100 -100 -100 -100 -100 -100 -100 -100 -100 -100 
-100 -100 -100 -100 -100 -100 -100 -100 -100 -100 -100 -100 -100 -100 -100 -100 -100 -100 -100 -100 -100 -100 -100 -100 -100 -100 
-100 -100 -100 -100 -100 -100 -100 -100 -100 -100 -100 -100 -100 -100 -100 -100 -100 -100 -100 -100 -100 -100 -100 -100 -100 -100 
-100 -100 775.986909 776.840458 777.688416 778.243390 778.874295 779.957806 780.905956 781.434708 781.669103 781.829188 781.634204 781.214059 781.122185 781.774769 782.506961 782.881275 782.828059 782.463487 781.616079 780.517169 779.839942 780.054285 780.407988 -100 
-100 -100 772.285746 773.854253 775.082348 775.483670 775.883532 777.495873 778.823487 779.332864 779.408216 779.802581 779.580228 778.755430 778.308453 779.470524 780.636578 781.090575 780.934687 780.686906 779.674039 778.044822 776.938863 777.709846 778.537444 -100 
-100 -100 765.300496 768.655590 770.658312 770.566097 770.066600 773.064062 775.257763 775.602922 775.099304 776.242421 776.068229 774.323909 772.777351 775.296776 777.414991 777.913899 777.381043 777.615667 776.378839 773.610160 771.236600 773.521205 775.458319 -100 
-100 -100 757.383199 763.296328 766.315549 765.494411 763.126392 768.322426 771.666662 771.700797 769.887324 772.395865 772.574549 769.732633 766.102576 770.776952 774.105656 774.514319 773.045520 774.309431 773.203035 769.187332 764.565018 769.278422 772.634084 -100 
-100 -100 758.706630 762.549411 765.048134 765.043251 764.524965 767.945550 770.641124 771.146785 770.539236 771.791444 771.680831 769.633754 767.750699 770.499675 773.002130 773.603437 773.028685 773.560612 772.636188 769.857280 767.411721 770.052073 772.415064 -100 
-100 -100 759.184003 762.058946 764.220095 764.697198 765.035390 767.743966 770.028703 770.735883 770.645112 771.430312 771.175208 769.560944 768.388398 770.291716 772.156638 772.624304 772.357777 772.946458 772.537280 770.862156 769.645145 771.386739 773.064774 -100 
-100 -100 755.716768 759.561224 762.107940 762.412628 762.335356 765.825351 768.438683 768.965075 768.508411 769.842257 769.691556 767.611543 765.662821 768.319732 770.428827 770.435998 769.618358 771.252828 771.614849 770.209949 768.909440 771.313958 773.233367 -100 
-100 -100 749.825003 755.909679 759.393346 759.219755 757.594266 762.978423 766.467277 766.631471 764.948691 767.667086 767.994214 765.049527 761.105307 765.766158 768.717406 768.146138 765.815500 769.260937 770.576384 768.882873 766.268850 770.364457 773.136288 -100 
-100 -100 751.069305 755.373220 758.602201 759.409982 759.621265 763.422544 766.353121 767.020515 766.620335 768.251335 768.530661 766.708891 764.845423 767.529943 769.695608 769.723729 768.908708 770.843175 771.754941 770.797750 769.700925 772.191337 774.227779 -100 
-100 -100 750.116861 754.051282 757.457688 758.964707 760.076105 763.406563 766.050563 766.906539 767.045949 768.502034 768.999973 768.029584 767.235296 769.138735 770.892175 771.307038 771.236579 772.467125 772.982703 772.304005 771.823880 773.645412 775.211029 -100 
-100 -100 744.362007 750.293933 754.880011 756.396481 756.961291 761.346493 764.487410 764.999788 764.517839 766.970475 768.091423 767.136559 766.054658 768.645228 770.700978 771.083630 770.815759 772.419737 772.891430 771.809216 770.814153 773.321078 775.231512 -100 
-100 -100 737.280642 746.533308 752.533185 753.508079 752.172045 758.734721 762.824417 762.704798 760.447772 764.750180 766.680938 765.173150 762.516965 766.770910 769.590993 769.661096 768.305665 771.117427 772.011975 770.274154 767.748392 771.937664 774.738133 -100 
-100 -100 743.396873 749.374518 754.089947 755.707516 756.309576 760.803140 764.115276 764.704895 764.103917 766.400201 767.441974 766.333536 765.015417 767.529993 769.665165 770.062070 769.780481 771.591836 772.433442 771.597014 770.672021 773.270768 775.343821 -100 
-100 -100 748.718233 752.769463 756.369522 758.074441 759.375040 762.939177 765.827668 766.886264 767.017230 768.085059 768.166069 766.823515 765.759590 767.503992 769.151870 769.550167 769.657189 771.349276 772.446301 772.351359 772.294096 774.275008 775.895034 -100 
-100 -100 749.310324 753.793233 757.218652 758.324723 758.890196 763.069333 766.314512 767.408744 767.298076 768.140709 767.542309 765.091051 762.841746 765.300940 767.219220 767.139556 766.598496 769.339621 771.170276 771.241450 771.034512 773.690613 775.613790 -100 
-100 -100 746.859885 753.291403 757.282840 757.559163 756.221050 762.074439 766.057988 766.877476 765.801576 767.214575 766.418423 762.618520 758.026782 762.433762 765.133968 764.317988 762.029376 766.702295 769.561225 769.410467 768.038890 772.254632 774.989894 -100 
-100 -100 751.264580 755.748805 759.300460 760.434898 760.761815 764.443298 767.188741 767.788315 767.260317 767.875440 767.136349 764.457506 761.912580 764.183335 765.958706 765.636039 764.880556 767.825232 770.115019 770.528176 770.477125 773.328760 775.472896 -100 
-100 -100 753.469368 757.463181 761.167356 763.106643 764.260607 766.651174 768.153709 768.008739 767.332700 767.991342 767.764253 766.095097 764.653086 766.062422 767.232212 767.022465 766.793028 768.994981 770.863424 771.421901 771.842671 774.208368 776.032275 -100 
-100 -100 751.153394 756.932838 761.811256 764.181391 765.186666 767.435324 768.184894 766.745416 764.866934 766.703611 767.393444 765.894927 764.137159 766.274368 767.554590 766.801109 765.787011 768.680824 770.756490 770.878274 770.662490 773.849783 776.123378 -100 
-100 -100 747.448824 756.214514 762.505232 764.905042 764.966481 767.899799 768.440911 765.631961 761.510382 765.490647 767.326725 765.473404 762.101883 766.093174 768.027932 766.450110 763.471201 768.150749 770.907339 770.304910 768.327140 773.262073 776.454755 -100 
-100 -100 755.885045 761.309623 766.073304 768.494591 769.390067 771.148416 771.417430 769.627113 767.544437 769.465533 770.661960 769.773025 768.331788 770.382446 771.633928 770.875054 769.703218 772.258550 774.167539 774.178428 773.727985 776.598966 778.776275 -100 
-100 -100 764.171730 767.061175 770.183251 772.299681 773.541167 774.654417 774.885070 774.109675 773.340810 774.073699 774.683957 774.474056 774.152732 775.068840 775.762301 775.657497 775.545017 776.826623 778.006631 778.449408 778.816187 780.334785 781.534517 -100 
-100 -100 768.574645 770.385132 772.671700 774.526900 775.804406 776.701858 776.976207 776.675169 776.391301 776.736061 777.114700 777.169587 777.218196 777.749218 778.227764 778.386191 778.615345 779.442535 780.312328 780.896639 781.480568 782.467624 783.224159 -100 
-100 -100 -100 -100 -100 -100 -100 -100 -100 -100 -100 -100 -100 -100 -100 -100 -100 -100 -100 -100 -100 -100 -100 -100 -100 -100 
-100 -100 -100 -100 -100 -100 -100 -100 -100 -100 -100 -100 -100 -100 -100 -100 -100 -100 -100 -100 -100 -100 -100 -100 -100 -100 
-100 -100 -100 -100 -100 -100 -100 -100 -100 -100 -100 -100 -100 -100 -100 -100 -100 -100 -100 -100 -100 -100 -100 -100 -100 -100 
-100 -100 777.207762 777.749321 778.056941 778.032615 778.222826 779.108447 779.811657 780.118492 780.301426 780.718054 780.753042 780.509711 780.583981 781.472960 782.289001 782.687083 782.663714 782.399882 781.588303 780.484249 779.839168 780.195281 780.578293 -100 
-100 -100 773.678844 774.903354 775.374692 774.828917 774.343946 776.089609 777.301259 777.366610 777.045956 778.095865 778.307383 777.549725 776.983049 778.745353 780.179667 780.605296 780.337103 780.371436 779.420052 777.605493 776.217218 777.491003 778.558382 -100 
-100 -100 766.273163 769.680486 770.677339 768.562425 765.045707 769.876754 772.791115 772.019287 769.222975 772.741733 773.938579 771.730077 768.262240 773.050196 776.391818 776.681969 775.158288 776.543334 775.612871 771.935587 767.414059 771.891091 775.086501 -100 
-100 -100 755.403235 763.612806 765.663865 761.028122 749.663038 762.582829 768.078568 765.662474 756.128827 766.436597 769.348489 764.750161 753.677398 766.176225 772.220539 771.884575 766.445154 771.855952 771.604421 765.192624 752.753926 765.370787 771.613065 -100 
-100 -100 758.943607 763.011227 764.578360 762.640348 759.370025 764.804287 768.165782 767.619307 764.918692 768.476706 769.385903 766.685348 762.905072 767.982108 771.570245 771.944088 770.402621 772.140987 771.483190 767.779446 763.354013 768.247787 771.697976 -100 
-100 -100 758.466802 761.739051 763.592985 763.211526 762.573950 766.024084 768.666373 769.138053 768.592527 769.930952 769.751022 767.575406 765.556654 768.488855 770.970680 771.355010 770.749856 771.923422 771.665280 769.632083 767.855196 770.415854 772.522528 -100 
-100 -100 751.077236 757.336873 760.797234 760.359375 758.405632 763.814968 767.622623 768.267825 767.268805 769.076971 768.531828 764.893661 760.237752 765.335168 768.836924 768.545187 766.252387 769.456170 770.496202 768.500896 765.658732 769.695115 772.511216 -100 
-100 -100 737.394443 751.263624 757.092504 755.372539 747.460735 759.500656 765.549791 765.764081 761.645293 766.667016 766.522084 760.157340 747.332377 760.430485 766.298613 764.611956 756.741549 765.806830 768.718896 765.516354 757.367414 767.108247 771.872628 -100 
-100 -100 745.540328 752.525050 756.824944 757.183852 755.923551 761.776963 765.803415 766.672062 765.816320 767.891467 767.659738 764.266056 759.878438 764.854464 768.027036 767.574513 765.340380 768.799427 770.165490 768.556846 766.046430 770.171498 772.959397 -100 
-100 -100 746.594205 751.929563 756.023305 757.346654 757.899402 762.232581 765.459286 766.241127 765.974858 767.942380 768.455332 766.940899 765.404616 767.889463 769.745008 769.675468 768.937178 770.755684 771.391166 770.246886 769.116058 771.775571 773.824121 -100 
-100 -100 737.965756 747.053967 752.987035 753.788723 752.146625 758.914682 763.197506 762.894838 760.119913 764.920584 767.335740 766.138607 763.754834 767.378254 769.532764 768.766093 766.448838 769.677905 770.764948 768.647102 765.391189 770.169967 773.468823 -100 
-100 -100 722.024691 740.916025 749.665481 748.559886 739.218307 753.973577 760.556892 758.219915 747.873589 760.444210 765.367805 763.195787 755.957099 764.530977 767.957923 765.621197 757.794974 766.570293 769.099754 765.032899 754.952438 766.787594 772.537097 -100 
-100 -100 736.823633 745.994459 751.940982 752.865887 751.477828 758.496399 762.952747 762.905663 760.354970 764.953299 767.017998 765.645320 763.168046 766.640423 768.628020 767.787051 765.597598 769.140663 770.614067 768.967297 766.150184 770.933590 774.076489 -100 
-100 -100 744.339317 750.010453 754.436664 755.995374 756.774581 761.736465 765.707402 767.244886 767.420944 768.709713 768.594745 766.685336 764.870556 766.978560 768.487491 768.171842 767.491990 770.086440 771.821687 771.894037 771.707767 774.123851 775.877660 -100 
-100 -100 741.643557 749.552379 754.668881 755.283661 753.919535 761.130665 766.800897 769.463427 770.418572 770.356216 768.509581 764.379385 759.551683 763.736315 766.290994 765.205474 762.562650 767.661117 771.291665 772.276860 772.449690 775.151430 776.742826 -100 
-100 -100 730.682898 746.672825 753.831341 752.389981 743.540469 758.295546 766.691240 770.171369 771.431875 770.642314 767.499153 760.105299 747.320889 758.867602 763.503915 760.551803 751.128039 763.439611 769.805097 771.064675 769.507929 774.472392 776.815421 -100 
-100 -100 744.073804 751.999517 757.200841 758.141852 756.978332 763.497951 768.239508 770.359756 770.949063 770.554690 768.374055 763.895612 758.946228 762.968027 765.242321 764.005891 761.451760 766.796687 770.734228 772.179225 772.589497 775.465404 777.279048 -100 
-100 -100 749.905998 755.612329 760.591607 763.286800 764.816563 767.732983 769.565649 769.680117 769.074045 769.634157 768.860877 766.416462 764.163326 766.014404 767.205348 766.541962 765.760275 768.911337 771.504371 772.466172 772.996038 775.647491 777.430940 -100 
-100 -100 746.244006 755.180158 762.375250 766.472396 768.867032 770.172874 769.924811 767.348756 763.567320 766.838099 768.071104 765.965282 762.689910 766.008317 767.652424 766.147951 763.454582 768.052680 771.024570 770.787544 769.115531 773.914660 776.997083 -100 
-100 -100 735.659641 753.216047 763.555563 768.833849 772.038037 772.068137 770.249132 764.426570 753.396939 763.591329 767.268735 764.215034 755.681945 764.622091 767.696350 764.366638 755.354917 765.979241 770.443938 768.316260 760.434007 771.407016 776.679224 -100 
-100 -100 752.192379 760.508688 767.226724 771.401684 773.742287 774.265741 773.091129 769.761228 765.747679 769.175807 770.919915 769.642229 767.019944 770.250645 771.724070 770.283264 767.658305 771.742688 774.139423 773.580514 771.717863 776.222247 779.112838 -100 
-100 -100 763.473242 767.207546 771.157502 774.122638 775.938782 776.648759 776.231259 774.813885 773.516950 774.462056 775.158744 774.858282 774.333618 775.439498 776.122930 775.822076 775.448351 777.041147 778.330230 778.641736 778.773601 780.650983 782.034690 -100 
-100 -100 768.593531 770.739183 773.475495 775.803814 777.371924 778.131932 778.086687 777.461844 776.941852 777.256047 777.626505 777.652018 777.653622 778.198324 778.649958 778.747745 778.927828 779.832147 780.747359 781.319001 781.876868 782.959611 783.776555 -100 
-100 -100 -100 -100 -100 -100 -100 -100 -100 -100 -100 -100 -100 -100 -100 -100 -100 -100 -100 -100 -100 -100 -100 -100 -100 -100 
-100 -100 -100 -100 -100 -100 -100 -100 -100 -100 -100 -100 -100 -100 -100 -100 -100 -100 -100 -100 -100 -100 -100 -100 -100 -100 
-100 -100 -100 -100 -100 -100 -100 -100 -100 -100 -100 -100 -100 -100 -100 -100 -100 -100 -100 -100 -100 -100 -100 -100 -100 -100 
-100 -100 777.688997 778.133033 778.119948 777.594615 777.259542 778.058219 778.655885 778.749584 778.759150 779.464086 779.782290 779.638345 779.676214 780.811752 781.761054 782.133943 782.046362 781.939992 781.250498 780.132521 779.398520 780.014721 780.576012 -100 
-100 -100 773.375511 774.961838 775.124127 773.588474 771.613100 774.149510 775.587493 775.126853 773.828717 775.988887 776.819211 775.865184 774.422552 777.302794 779.249364 779.531625 778.745000 779.393454 778.678158 776.459170 774.092623 776.548950 778.246246 -100 
-100 -100 761.203132 768.346721 769.456275 764.341776 752.693020 764.819872 769.634156 766.903454 757.384194 767.782395 771.082122 767.132200 756.594444 768.754447 774.373071 773.874581 768.479839 773.827832 773.759130 767.837950 755.853363 768.065398 773.913535 -100 
-100 -100 723.591292 758.431414 762.712665 748.860072 681.183526 749.513343 762.703261 753.455948 695.066466 754.399478 764.343894 752.540053 688.528080 754.308963 768.432418 764.756903 730.351588 764.797354 767.910750 753.192248 685.477035 753.715947 769.041537 -100 
-100 -100 753.055720 761.116482 762.976884 758.080923 746.649584 759.593113 765.010863 762.549526 753.087198 763.544292 766.492075 761.873009 750.800343 763.368706 769.296176 768.807452 763.256174 769.043240 769.287196 763.273131 751.271491 764.018789 770.208192 -100 
-100 -100 755.202241 760.150400 762.328591 760.844606 758.048476 763.361593 766.827857 766.819762 764.919127 767.690042 768.014226 764.910340 760.747038 765.837672 769.280514 769.226031 767.287322 769.800354 770.042121 767.267336 763.736546 768.275399 771.436168 -100 
-100 -100 739.758518 753.255307 758.582989 756.357621 748.022808 759.874131 765.807588 765.920935 761.723920 766.727926 766.575356 760.178056 747.308030 760.446951 766.362736 764.712297 756.815703 765.611115 768.185767 764.648732 756.264343 766.073835 770.939246 -100 
-100 -100 682.073112 740.793061 753.052920 745.112151 691.667652 749.570335 762.779333 760.586277 732.898072 761.405328 763.279421 747.627987 676.507913 747.574472 761.958832 755.087053 706.543176 756.254068 764.767397 755.985205 707.707775 757.850729 769.227090 -100 
-100 -100 733.599414 748.094558 754.545162 753.348977 745.878980 758.290549 764.523268 764.904456 760.833434 766.044472 766.118528 759.906305 747.277187 760.177381 765.664728 763.765497 755.829388 764.826932 767.647963 764.407561 756.294438 766.151328 770.976447 -100 
-100 -100 741.065474 749.235634 754.503620 755.279017 754.034329 760.471868 764.680606 765.049798 763.326255 766.690698 767.600517 765.172388 761.692274 765.843367 768.306964 767.503773 765.063559 768.282427 769.352053 767.341610 764.410508 768.907703 771.969237 -100 
-100 -100 723.310372 742.004022 750.633603 749.545142 740.262199 754.969283 761.529345 759.256667 748.952110 761.270354 765.873205 763.401461 755.919692 764.398732 767.697661 765.116356 756.978922 765.606944 767.932833 763.581047 753.275913 765.154141 770.993776 -100 
-100 -100 650.410239 727.923676 745.149232 736.495435 670.940618 742.252158 756.837609 747.016798 681.851973 749.309313 762.323221 755.655382 712.393871 756.765166 764.785844 756.456989 708.037257 756.923959 764.585706 753.081350 692.895610 754.976122 769.018104 -100 
-100 -100 721.994595 740.822458 749.511921 748.573234 739.574904 754.650778 761.534962 759.686286 749.747430 761.785271 765.945159 763.244409 755.640311 763.915282 766.997731 764.302856 756.279073 765.300546 768.131439 764.401170 754.665077 766.457700 772.055191 -100 
-100 -100 738.240683 746.969442 752.700059 753.719838 752.649389 760.104697 765.488953 767.171631 766.559179 768.707466 768.618211 765.662718 761.894494 765.486658 767.443286 766.230624 763.684881 767.989959 770.541580 770.283774 768.945542 772.640372 775.051884 -100 
-100 -100 727.737568 744.256610 751.905577 750.756131 742.172294 757.536903 766.563495 770.524016 772.089228 771.535027 768.583360 761.382164 748.725571 760.069247 764.467817 761.343825 751.768003 763.886527 770.058433 771.173476 769.518396 774.331700 776.579663 -100 
-100 -100 667.214290 734.314930 748.979947 740.298159 677.507140 747.385810 765.649150 771.795785 775.279527 772.412300 766.820911 749.904788 682.730399 747.817044 759.794502 749.895107 690.903351 753.082638 767.699368 768.394633 752.146508 772.272593 776.835119 -100 
-100 -100 730.209847 746.769991 754.618165 754.022153 745.875236 760.341673 768.246664 771.584852 772.782051 771.877375 768.588392 761.053522 748.290285 759.506772 763.660384 760.420265 750.973495 763.406208 769.968042 771.638403 770.293998 775.264617 777.705809 -100 
-100 -100 744.152385 752.871331 759.475216 762.531269 763.582804 767.669136 770.073492 770.067547 768.718161 769.980933 769.166248 765.661464 761.426586 764.889158 766.618938 765.119064 762.503229 767.557648 771.170040 772.052309 771.676668 775.464139 777.788694 -100 
-100 -100 733.226072 750.978111 761.615134 767.231475 770.858276 771.427436 770.291638 765.266514 754.810619 764.496748 767.444565 763.794763 754.882052 763.637801 766.622143 763.263059 754.326589 765.157218 769.956344 768.261660 760.754883 771.617247 776.741893 -100 
-100 -100 672.938326 742.556937 762.350236 770.825151 780.447362 774.431588 769.918489 755.659192 696.162798 754.350150 764.845654 756.492549 707.804023 756.802202 765.153129 755.433816 701.601544 756.996432 767.703058 759.655222 708.250895 763.041155 775.388800 -100 
-100 -100 740.129217 756.989439 766.985831 772.688041 776.331435 775.832348 773.480169 767.487408 756.681841 766.556190 770.138788 767.516798 759.482701 768.067919 770.862003 767.675065 758.953656 769.097653 773.155644 771.046447 763.324794 773.856078 778.782687 -100 
-100 -100 761.113393 766.416462 771.382571 774.994249 777.215647 777.734431 776.903384 774.765825 772.403106 774.207961 775.280422 774.717258 773.436200 775.260256 776.177990 775.492363 774.252924 776.697317 778.338567 778.347493 777.679073 780.437183 782.282715 -100 
-100 -100 768.108178 770.666205 773.819213 776.489341 778.266069 778.998293 778.789876 777.922022 777.158824 777.579338 778.020719 777.989753 777.862980 778.506520 778.987555 778.988127 779.022069 780.071868 781.075201 781.597016 782.040339 783.285861 784.217600 -100 
-100 -100 -100 -100 -100 -100 -100 -100 -100 -100 -100 -100 -100 -100 -100 -100 -100 -100 -100 -100 -100 -100 -100 -100 -100 -100 
-100 -100 -100 -100 -100 -100 -100 -100 -100 -100 -100 -100 -100 -100 -100 -100 -100 -100 -100 -100 -100 -100 -100 -100 -100 -100 
-100 -100 -100 -100 -100 -100 -100 -100 -100 -100 -100 -100 -100 -100 -100 -100 -100 -100 -100 -100 -100 -100 -100 -100 -100 -100 
-100 -100 778.222403 778.477065 778.331864 777.730957 777.294568 777.707871 778.103580 778.157590 778.244870 778.913344 779.407230 779.523358 779.735409 780.658621 781.461837 781.758045 781.698356 781.616962 781.128843 780.314692 779.831133 780.339832 780.877229 -100 
-100 -100 774.780007 775.650184 775.604949 774.392855 773.205649 774.443615 775.311533 775.051535 774.560141 775.941807 776.755494 776.435204 776.008132 777.770994 779.149061 779.397674 779.020553 779.290244 778.765691 777.296319 776.088114 777.521027 778.761469 -100 
-100 -100 767.508212 770.427395 770.742938 767.878076 763.801886 768.095338 770.384715 769.135645 766.252066 770.257906 772.062328 770.430711 767.367430 772.088617 775.016785 774.952741 773.250521 774.974156 774.567139 771.364424 767.318234 771.955759 775.086508 -100 
-100 -100 756.635587 764.280568 765.610086 760.204539 748.266861 760.679088 765.531703 762.539891 752.801323 763.745788 767.413790 763.480846 752.841707 765.197717 770.699086 769.840253 764.064640 769.902012 770.284640 764.424371 752.511762 765.278449 771.443962 -100 
-100 -100 759.513827 763.232567 764.375982 761.849306 757.959214 762.974801 766.004701 765.053817 762.095917 766.139687 767.839632 765.683524 762.051263 766.961801 770.218277 770.111539 768.187908 770.190668 770.101650 766.827293 762.634949 767.696178 771.319464 -100 
-100 -100 758.093888 761.288759 763.058302 762.399793 761.366638 764.562652 767.069104 767.352935 766.687115 768.341124 768.716121 766.902570 764.942909 767.660286 769.798399 769.749040 768.768861 770.025030 770.123943 768.337508 766.654546 769.390258 771.721570 -100 
-100 -100 749.988375 756.398317 759.901145 759.482294 757.561502 762.895358 766.538158 767.165102 766.170865 768.168281 767.940764 764.560235 760.113205 764.899394 767.786671 767.010124 764.459934 767.608069 768.641060 766.690147 763.959267 768.182287 771.109619 -100 
-100 -100 735.864689 750.084835 756.190847 754.703427 746.994638 759.095248 765.094097 765.381038 761.283333 766.380266 766.405360 760.199710 747.545093 760.230668 765.426077 763.217849 755.020547 763.933313 766.683079 763.338944 755.148992 765.084546 769.991730 -100 
-100 -100 744.260025 751.586183 756.388083 757.081926 755.937422 761.904833 766.113477 767.065883 766.127338 768.142614 767.961056 764.518117 759.937389 764.551640 767.361388 766.485851 763.762462 766.956917 768.193571 766.326236 763.548838 767.782260 770.828133 -100 
-100 -100 746.080548 751.644803 756.167363 757.892125 758.671630 763.112494 766.481345 767.348630 766.964726 768.684665 769.010234 767.250033 765.364661 767.557290 769.208345 768.818592 767.619636 769.070149 769.433874 767.897552 766.424306 769.138772 771.418342 -100 
-100 -100 738.329087 747.526913 753.675362 754.966427 753.869895 760.694882 764.880516 764.709278 762.061638 766.375237 768.104977 766.430914 763.726946 767.109613 769.029872 768.046350 765.474604 768.235983 768.737581 766.076407 762.556088 767.410490 770.776371 -100 
-100 -100 722.730947 741.685301 750.661071 750.149678 741.499483 756.266371 762.756256 760.663347 750.573694 762.463062 766.487500 763.676623 756.020184 764.376300 767.635361 765.160590 757.138900 765.385066 767.237434 762.517314 752.064100 764.036319 769.901464 -100 
-100 -100 737.029078 746.362895 752.755749 754.247209 753.311328 760.504188 765.201077 765.440510 762.905183 767.004967 768.503242 766.548977 763.515931 766.711989 768.618833 767.599545 765.035915 768.142047 769.225773 767.069729 763.811351 768.647693 772.027657 -100 
-100 -100 743.790207 749.738908 754.700831 756.794006 757.987576 763.290361 767.680857 769.606055 769.883385 770.885745 770.358927 767.970393 765.665253 767.414282 768.705130 768.113431 767.046817 769.333227 770.881089 770.707380 770.273530 772.686700 774.580539 -100 
-100 -100 740.412818 748.698317 754.255196 755.435988 754.699827 762.380352 768.423000 771.638608 772.890332 772.672229 770.489760 765.986522 760.976950 764.712253 766.689873 765.215381 762.375621 767.280417 770.703776 771.679887 771.759346 774.443198 776.162331 -100 
-100 -100 728.863841 745.350198 753.042503 752.205605 744.003358 759.292482 768.137260 772.256821 773.926044 773.032103 769.643162 762.007296 749.151957 760.189322 764.163859 760.764845 751.138116 763.341633 769.628026 771.016848 769.466593 774.402735 776.842666 -100 
-100 -100 742.208058 750.598453 756.514089 758.066512 757.355459 764.360292 769.667234 772.274651 773.131087 772.720837 770.458780 765.838653 760.620732 764.240691 766.160071 764.547435 761.639162 766.905588 771.001876 772.578791 773.001614 775.866245 777.737644 -100 
-100 -100 748.444102 754.534841 760.190139 763.538110 765.561839 768.846808 771.011199 771.364818 770.838369 771.410289 770.677962 768.171689 765.682130 767.252784 768.230916 767.294082 766.225350 769.310558 772.050610 773.105432 773.599769 776.247332 778.122660 -100 
-100 -100 745.330532 754.580468 762.246662 767.086497 770.108768 771.635488 771.397211 768.815404 765.185665 768.442441 769.548831 767.431291 764.159313 767.277225 768.628026 766.947070 764.233737 768.772621 771.674588 771.505198 769.960925 774.745683 777.751926 -100 
-100 -100 735.057158 752.910337 763.706852 769.741372 773.591977 773.706399 771.740886 765.802892 754.867040 765.011012 768.564811 765.533384 757.062713 765.846318 768.687485 765.254314 756.285245 766.855308 771.239383 769.175894 761.427758 772.369587 777.555004 -100 
-100 -100 751.711682 760.306693 767.585369 772.339338 775.129131 775.740594 774.489120 771.072306 766.931932 770.320411 772.150852 770.898907 768.186689 771.323886 772.783269 771.279126 768.535228 772.596953 775.106827 774.603614 772.692062 777.182611 780.154901 -100 
-100 -100 763.265718 767.213693 771.569501 774.942029 777.072203 777.888012 777.453906 775.991368 774.614657 775.536028 776.280778 775.992447 775.418028 776.473066 777.142483 776.805556 776.371909 777.965900 779.330893 779.688201 779.808384 781.688498 783.115594 -100 
-100 -100 768.556051 770.866728 773.893058 776.534689 778.349365 779.221748 779.193872 778.551432 778.001016 778.300299 778.679976 778.710124 778.694416 779.207360 779.632297 779.707681 779.873228 780.789538 781.746664 782.359505 782.938743 784.031980 784.860361 -100 
-100 -100 -100 -100 -100 -100 -100 -100 -100 -100 -100 -100 -100 -100 -100 -100 -100 -100 -100 -100 -100 -100 -100 -100 -100 -100 
-100 -100 -100 -100 -100 -100 -100 -100 -100 -100 -100 -100 -100 -100 -100 -100 -100 -100 -100 -100 -100 -100 -100 -100 -100 -100 
-100 -100 -100 -100 -100 -100 -100 -100 -100 -100 -100 -100 -100 -100 -100 -100 -100 -100 -100 -100 -100 -100 -100 -100 -100 -100 
-100 -100 778.287089 778.522569 778.391518 777.848473 777.427181 777.602527 777.782909 777.770670 777.932920 778.643477 779.274125 779.610560 779.957320 780.661408 781.172337 781.260789 781.170170 781.194868 780.953533 780.487023 780.300576 780.800994 781.283594 -100 
-100 -100 775.080452 775.813797 775.828169 774.938650 774.141723 774.778067 775.212086 774.955159 774.797567 775.994047 776.903827 777.047168 777.115271 778.237752 778.993633 778.915296 778.566612 778.889028 778.709441 777.897922 777.393123 778.451103 779.390617 -100 
-100 -100 768.967717 771.031982 771.415925 769.721783 767.786633 769.775396 770.890789 770.005067 768.747524 771.297892 772.920408 772.527724 771.679697 773.961849 775.276883 774.734126 773.549176 774.799176 774.879632 773.260457 771.729917 774.256510 776.219193 -100 
-100 -100 761.627555 765.755973 766.889978 764.303981 760.320202 764.662025 766.859660 765.194527 761.845330 766.615351 769.194075 768.031830 765.278947 769.455182 771.602121 770.389418 767.519544 770.428947 771.106872 768.526512 764.980306 769.815239 773.123074 -100 
-100 -100 761.018963 763.827553 765.061848 763.798874 762.128827 764.769217 766.545532 765.902909 764.609948 767.262604 768.906819 768.216054 766.941640 769.248403 770.698844 769.967935 768.506007 769.921913 770.245262 768.564718 766.908162 769.820479 772.262598 -100 
-100 -100 759.083705 761.753808 763.509206 763.436483 763.183296 765.406567 767.160220 767.331689 767.096607 768.645869 769.469946 768.793171 767.997950 769.390281 770.292212 769.694814 768.777727 769.671441 769.883103 768.777499 768.004427 770.118590 771.993053 -100 
-100 -100 753.330128 757.799227 760.806811 761.214980 761.022625 764.396478 766.859724 767.279881 766.937660 768.675345 769.157735 767.781813 766.223558 768.063461 769.000745 767.930894 766.363772 768.007987 768.551428 767.183559 765.863711 768.790150 771.109575 -100 
-100 -100 745.965271 753.417036 757.997542 758.398140 756.984102 762.554605 766.153470 766.448469 764.978219 767.812335 768.457721 766.120529 762.745925 766.127072 767.656884 765.869586 762.552222 765.905418 767.090060 764.948904 761.791898 766.651877 769.999773 -100 
-100 -100 748.518454 753.765352 758.001204 759.579638 760.251424 764.290803 767.381090 768.215023 767.904687 769.367688 769.546193 767.803522 765.918134 767.706291 768.833942 767.900866 766.282896 767.782006 768.218041 766.649658 765.120347 768.011219 770.427236 -100 
-100 -100 749.487971 753.946987 758.186592 760.611463 762.400445 765.871433 768.631991 769.726690 769.906990 770.713237 770.525056 769.025494 767.788706 769.097411 770.213893 770.024985 769.328767 769.834178 769.527903 767.975439 766.936082 769.005508 770.897712 -100 
-100 -100 745.568562 751.684811 756.971362 759.712165 761.456564 765.665081 768.732540 769.766842 769.657638 770.654811 770.300736 768.215450 766.296808 768.504046 770.310599 770.434661 769.731529 770.287021 769.524805 767.097322 765.072544 768.026217 770.492085 -100 
-100 -100 739.519035 748.687338 755.387352 757.993469 758.568733 764.432858 768.323436 769.194709 768.177721 769.994604 769.682042 766.553549 762.721646 766.765043 769.568433 769.658302 768.167543 769.605987 768.919686 765.386471 761.223731 766.348377 769.973506 -100 
-100 -100 744.610356 750.818097 756.354592 759.334475 761.252944 765.796499 769.349014 770.734987 770.716899 771.521829 770.861024 768.382278 766.095578 768.158858 770.029233 770.242583 769.623792 770.431705 770.057224 767.932336 766.059194 769.033344 771.537641 -100 
-100 -100 748.120244 752.759827 757.335230 760.200820 762.539232 766.700759 770.237726 772.105035 772.687251 772.989866 771.988039 769.736393 767.947350 768.973778 770.006993 769.895451 769.497413 770.553663 770.979314 770.260680 769.819514 771.844380 773.567728 -100 
-100 -100 746.580347 752.137556 756.840483 759.112334 760.694190 765.825908 770.077084 772.295405 772.974717 773.307823 771.942461 769.008422 766.408939 767.808769 768.657907 767.751395 766.584933 768.987941 770.621863 770.628262 770.450974 772.996149 774.821737 -100 
-100 -100 742.406849 750.465147 756.045011 757.561774 757.228881 764.236820 769.449615 771.692185 771.872913 772.668049 771.236708 767.336956 762.879508 765.831280 767.129275 765.274169 762.257678 766.838459 769.824222 769.966808 768.935616 772.910585 775.425489 -100 
-100 -100 747.523310 753.182891 758.124164 760.496268 761.861362 766.531441 770.280219 771.942242 772.244393 772.671381 771.621518 768.885276 766.233991 767.521560 768.234169 767.062287 765.760857 768.604633 771.036518 771.727404 771.935938 774.677908 776.662590 -100 
-100 -100 750.870839 755.705597 760.611763 763.811965 766.058482 769.125773 771.172488 771.618948 771.404482 772.044204 771.695158 769.995312 768.416281 769.204271 769.652973 768.877176 768.312285 770.399202 772.345690 773.108243 773.705635 776.016292 777.740351 -100 
-100 -100 749.402903 755.941218 762.044803 765.843050 768.140723 770.625900 771.373616 770.133179 768.503062 770.270564 770.888154 769.436162 767.661263 769.330496 770.098168 769.015748 767.860538 770.613432 772.709491 773.009613 772.974543 776.064040 778.222461 -100 
-100 -100 746.275080 755.801850 763.336115 767.322617 768.956922 771.594158 771.717782 768.886992 764.963776 768.729602 770.472036 768.751239 765.552740 769.078436 770.600754 768.870396 765.942964 770.423720 773.158210 772.754139 771.036263 775.773471 778.804206 -100 
-100 -100 755.315849 761.305667 767.019718 770.627323 772.545947 774.276922 774.291114 772.425294 770.388931 772.192766 773.339661 772.535131 771.175764 772.981308 773.985604 773.139527 771.996093 774.479919 776.408889 776.570955 776.275481 779.062163 781.147414 -100 
-100 -100 763.951276 767.241441 771.047521 773.971753 775.863826 777.119552 777.278230 776.452687 775.673862 776.355606 776.948977 776.778102 776.477612 777.280718 777.847981 777.692860 777.594381 778.882404 780.119343 780.677214 781.143126 782.652640 783.818975 -100 
-100 -100 768.505698 770.631475 773.457266 775.927860 777.694887 778.788939 779.081373 778.758908 778.457640 778.777198 779.151332 779.225741 779.275726 779.745495 780.152355 780.280369 780.524087 781.387156 782.328989 783.013508 783.678934 784.686295 785.435872 -100 
-100 -100 -100 -100 -100 -100 -100 -100 -100 -100 -100 -100 -100 -100 -100 -100 -100 -100 -100 -100 -100 -100 -100 -100 -100 -100 
-100 -100 -100 -100 -100 -100 -100 -100 -100 -100 -100 -100 -100 -100 -100 -100 -100 -100 -100 -100 -100 -100 -100 -100 -100 -100 
-100 -100 -100 -100 -100 -100 -100 -100 -100 -100 -100 -100 -100 -100 -100 -100 -100 -100 -100 -100 -100 -100 -100 -100 -100 -100 
-100 -100 777.689928 778.125299 778.090902 777.556790 777.110040 777.282902 777.322550 777.159481 777.297804 778.219671 779.004417 779.445225 779.811231 780.436642 780.681773 780.475212 780.270374 780.523374 780.521228 780.280676 780.293617 780.987243 781.515510 -100 
-100 -100 773.559976 774.955042 775.261616 774.303486 773.234422 774.138360 774.483520 773.845639 773.287036 775.111643 776.455831 776.710381 776.656562 777.841114 778.237700 777.532673 776.653931 777.633387 777.973412 777.384042 776.918709 778.452362 779.562708 -100 
-100 -100 764.159277 768.735900 770.245418 768.033886 764.197718 767.852187 769.470370 767.411843 763.741706 768.784748 771.957661 771.585542 769.497260 772.770885 773.925344 771.752765 767.907600 771.678249 773.410971 771.799853 768.949323 773.287415 776.200329 -100 
-100 -100 749.719048 761.366462 764.815828 760.581826 749.637652 760.678390 764.422334 760.018110 748.194027 761.581929 767.425468 765.713321 758.004299 766.869148 769.385655 764.780351 753.246939 764.610748 768.583689 765.168963 755.818640 767.087414 772.622789 -100 
-100 -100 755.818002 761.271370 763.572169 761.804395 758.381003 762.729728 764.798047 762.899520 759.320772 764.617507 767.792605 767.237524 764.933648 768.197656 769.199194 766.666756 762.594993 766.557322 768.329922 766.571648 763.690266 768.530156 771.833312 -100 
-100 -100 755.910535 759.989065 762.433382 762.195535 761.322514 764.120213 765.838965 765.298845 764.282880 767.030853 768.831924 768.599583 767.739497 769.179824 769.425647 767.661745 765.601591 767.447988 768.291934 767.081524 765.820721 768.963105 771.427509 -100 
-100 -100 747.478692 755.058402 759.522948 759.443857 757.340693 762.376283 765.363383 764.702066 762.346581 766.390368 768.579842 767.779566 765.806387 768.001525 768.283972 765.530799 761.393167 765.007442 766.515484 764.231985 760.572139 766.097169 769.986399 -100 
-100 -100 732.173426 748.741079 756.168905 755.066179 747.019948 759.000993 764.199338 762.293841 754.160302 763.928717 767.555526 765.540391 759.491801 765.482542 766.592250 761.719643 750.622475 761.013124 764.162112 759.489713 747.958753 761.409947 768.082235 -100 
-100 -100 743.598373 751.881292 757.368446 758.549523 757.639081 763.317745 766.757624 766.653918 764.575342 767.961019 769.217905 767.696281 765.300440 767.571506 768.229850 765.931067 762.160214 765.418579 766.286864 763.541960 759.687049 765.146874 768.941926 -100 
-100 -100 747.898602 753.708908 758.719897 761.340293 762.995825 766.802452 769.575081 770.555526 770.500258 771.230200 770.725180 768.656593 766.752543 768.575204 769.882562 769.502020 768.430457 769.088704 768.455328 766.049914 763.990668 767.128039 769.740330 -100 
-100 -100 742.496082 751.320421 758.184503 761.523201 763.308414 767.876136 771.070589 772.683521 773.209462 772.756260 770.755798 766.516408 761.630581 766.293516 769.872206 770.699344 770.180297 770.472836 768.733971 764.540783 759.745389 765.137776 769.108622 -100 
-100 -100 729.546404 746.879985 756.611716 759.971946 759.400708 766.993542 771.434765 773.656693 774.816156 773.391050 770.051309 762.435101 749.277582 762.035029 768.704343 770.107186 768.478404 770.004607 767.809404 760.569694 747.464990 761.077125 767.916460 -100 
-100 -100 742.102541 750.913083 757.770733 761.355395 763.365251 768.244297 771.908229 773.886813 774.579594 773.893301 771.399493 766.638892 761.540793 766.101181 769.605358 770.598250 770.165492 770.609110 769.113638 765.073826 760.537427 765.938878 769.753685 -100 
-100 -100 747.546217 753.304551 758.496578 761.583863 763.873614 768.248777 771.665335 773.366417 773.761834 773.891020 772.371840 769.322516 766.721811 768.437925 769.891120 769.828710 769.165038 770.107642 769.799990 767.837811 766.169065 769.264457 771.736658 -100 
-100 -100 743.564511 751.501287 757.292312 759.247300 759.352050 765.725609 770.213033 771.438697 770.507630 772.411173 771.843060 768.677783 764.911478 767.399696 768.516503 766.756193 763.603838 767.141003 768.662968 766.815538 763.724047 768.882681 772.427829 -100 
-100 -100 732.228439 747.667484 755.392181 755.596271 749.555213 761.940971 768.238076 768.389104 763.182174 769.574363 770.365408 765.961014 757.243836 764.522332 766.539783 762.507753 752.801711 763.046874 766.849551 763.569225 753.802159 766.277043 772.299632 -100 
-100 -100 743.685652 751.695685 757.424299 759.252573 759.159527 765.213451 769.142222 769.797635 768.551019 770.928758 771.060357 768.442744 764.961527 767.331816 768.031181 765.804972 762.570328 766.681594 768.989181 767.978104 765.581358 770.912074 774.356128 -100 
-100 -100 748.087492 754.173193 759.502014 762.238044 763.800493 767.641024 769.972988 770.051863 769.291567 770.960773 771.281795 769.615511 767.680302 769.051409 769.515604 768.154425 766.747953 769.294744 771.144840 771.136345 770.856751 774.090183 776.399059 -100 
-100 -100 742.754935 752.540755 759.830946 762.595815 762.699953 767.484061 769.516008 767.780405 764.264864 768.270303 770.027467 767.947497 764.166865 767.831364 769.448854 767.495910 764.185160 768.772167 771.683649 771.283069 769.543357 774.325098 777.444821 -100 
-100 -100 730.039000 749.623846 759.838354 761.538008 756.121929 766.011363 768.850185 764.515890 753.593453 764.766041 768.753834 765.087138 754.666143 765.387394 769.061962 765.383920 755.349349 766.804732 771.721024 769.893721 762.442553 773.016724 778.092654 -100 
-100 -100 748.859748 757.939274 764.536319 767.062289 766.972213 771.033126 772.318248 770.159485 766.581100 770.505364 772.416874 770.873334 767.690851 771.485605 773.202755 771.626798 768.702930 773.096830 775.774686 775.460112 773.800379 778.165511 780.949846 -100 
-100 -100 761.647241 765.646798 769.601163 772.137125 773.584947 775.517172 776.225324 775.530217 774.637833 775.881968 776.711882 776.373437 775.742467 776.990424 777.734671 777.388135 776.954610 778.663467 780.103627 780.569289 780.805869 782.655876 783.998525 -100 
-100 -100 767.387392 769.676145 772.507722 774.824876 776.492101 777.856210 778.461498 778.334064 778.149156 778.696133 779.197847 779.263554 779.263601 779.850661 780.315513 780.393696 780.566511 781.535885 782.554225 783.236153 783.868514 784.957733 785.759579 -100 
-100 -100 -100 -100 -100 -100 -100 -100 -100 -100 -100 -100 -100 -100 -100 -100 -100 -100 -100 -100 -100 -100 -100 -100 -100 -100 
-100 -100 -100 -100 -100 -100 -100 -100 -100 -100 -100 -100 -100 -100 -100 -100 -100 -100 -100 -100 -100 -100 -100 -100 -100 -100 
-100 -100 -100 -100 -100 -100 -100 -100 -100 -100 -100 -100 -100 -100 -100 -100 -100 -100 -100 -100 -100 -100 -100 -100 -100 -100 
-100 -100 776.883848 777.590724 777.722562 777.157580 776.561124 776.862745 776.925176 776.611844 776.563864 777.740729 778.739820 779.211015 779.457960 780.107287 780.240707 779.772663 779.327664 779.833043 780.098029 779.976423 780.001082 780.951884 781.641858 -100 
-100 -100 771.137038 773.697642 774.475253 773.192224 771.164130 772.988710 773.612871 772.430697 770.742217 773.785985 775.784135 775.926069 775.150319 776.948815 777.366635 775.968846 773.936875 776.070549 777.081628 776.410690 775.261583 777.826889 779.470583 -100 
-100 -100 753.789980 765.033190 768.291443 764.244202 753.525718 763.977340 767.240959 762.826031 751.226680 764.330851 770.097491 768.706192 761.354100 769.773427 771.860750 767.163170 755.762079 767.061847 771.220834 768.337843 759.483992 770.337486 775.461361 -100 
-100 -100 698.706007 751.771344 760.952301 749.588972 687.956670 749.525721 759.896292 747.078628 677.324362 748.823018 763.533193 757.181180 710.067637 758.231361 765.359943 752.400853 686.679577 752.167951 764.256495 755.059062 699.750930 757.667837 770.787553 -100 
-100 -100 744.903745 757.262778 761.428607 757.768604 747.313148 758.544652 762.269004 757.900945 746.256286 759.776950 765.699619 764.186976 756.599237 765.068947 766.977789 761.785078 749.987935 761.608948 765.877452 762.771141 753.740277 765.274319 770.916784 -100 
-100 -100 750.910518 757.558128 761.013961 760.130382 757.362133 761.897711 764.144853 762.622681 759.605086 764.507097 767.527956 767.224541 765.245107 767.769518 768.052869 765.028784 760.772922 764.712413 766.592068 764.851266 761.835035 767.161921 770.779368 -100 
-100 -100 734.302978 750.526419 757.413423 755.680692 747.001653 758.441625 763.047243 760.504306 752.020281 762.369830 766.834370 765.555777 759.934435 765.762522 766.469732 761.172931 749.839945 760.459424 763.987396 759.647915 748.341110 761.947122 768.684784 -100 
-100 -100 668.073503 737.278638 752.370062 744.966004 689.802227 748.739322 760.336307 752.271306 700.788471 754.083062 764.545346 759.526676 725.768849 759.419189 763.354063 750.561960 689.100143 749.584455 759.621104 747.051959 679.357377 749.478968 765.480865 -100 
-100 -100 730.999804 747.923205 755.834594 755.423776 748.040388 760.055278 765.128439 763.294611 755.236693 764.580698 767.729221 765.427536 759.203089 765.184028 766.454277 761.861582 751.115311 761.230076 763.937537 759.000678 747.400425 760.945854 767.603046 -100 
-100 -100 743.824979 752.361333 758.515823 760.867396 761.309010 766.299707 769.551124 770.260909 769.404628 770.656224 770.079393 767.033575 763.344635 766.700874 768.682261 767.935941 765.771926 767.562515 767.223958 763.805273 759.580475 765.079411 768.951046 -100 
-100 -100 731.447504 748.547240 758.005842 761.147435 760.381812 767.674209 771.870048 773.970919 775.076942 773.489959 770.047101 762.400741 749.206553 761.766509 768.181004 769.338760 767.574834 769.241719 767.266450 760.219972 747.232761 760.916544 767.781065 -100 
-100 -100 669.657188 737.631384 755.409670 757.216279 737.294136 764.605756 772.383502 776.138722 782.331474 775.135959 768.538141 750.507956 679.608789 749.585707 765.764569 767.429603 755.688805 767.442075 765.075671 748.208977 676.336604 748.757370 765.189544 -100 
-100 -100 731.354326 748.383464 757.791105 761.161555 760.621074 768.202468 772.860372 775.350880 776.673115 774.826939 770.846546 762.634703 749.185542 761.657250 768.008055 769.322631 767.603930 769.314703 767.458336 760.456089 747.664787 761.333125 768.044057 -100 
-100 -100 744.285476 752.522627 758.708965 761.507236 762.645887 768.096708 771.955511 773.487111 773.319060 773.753228 772.000527 767.816742 763.231659 766.642345 768.878909 768.504109 766.748903 768.540178 768.228282 765.018862 761.096816 766.453865 770.176659 -100 
-100 -100 733.243934 748.649842 756.430276 756.855448 751.038685 763.133158 769.126347 769.106049 763.796755 770.065666 770.722529 766.199011 757.420188 764.772385 767.003243 763.278639 753.680720 763.170718 765.939849 761.617870 751.094242 763.727534 770.016234 -100 
-100 -100 676.725270 738.241468 752.473153 746.806622 697.756809 752.934445 765.200906 760.987789 724.079008 762.349179 767.805189 758.662899 714.103853 757.170126 763.606760 752.699108 696.976690 752.577702 762.114940 750.986731 689.191927 753.812571 768.559805 -100 
-100 -100 732.521925 748.043211 755.738216 755.928731 749.811965 761.697019 767.212366 766.573407 760.874470 767.973998 769.710318 766.019781 757.701833 764.954759 766.694900 762.351274 752.500037 762.660581 766.307394 762.877706 753.088889 765.832232 771.978755 -100 
-100 -100 742.856753 751.670766 757.955906 760.003833 759.859308 765.314465 768.322560 767.792867 765.532008 769.048934 770.319914 768.267500 764.829256 767.792818 768.734494 766.439865 763.022380 767.198503 769.569913 768.650219 766.470830 771.611904 774.983024 -100 
-100 -100 727.595663 747.081395 757.000154 758.212793 752.513862 763.141110 766.896633 763.318179 752.911864 764.220282 768.183353 764.424140 753.876388 764.410519 767.844516 763.894715 753.632421 764.977452 769.785917 767.811324 760.266629 770.966378 776.163390 -100 
-100 -100 656.495148 735.854305 754.839350 751.116391 704.760847 755.729524 764.369120 752.969660 691.049974 753.655879 764.992856 754.617982 694.555566 755.024142 765.580391 755.015944 695.595294 756.387343 768.372650 761.028570 711.882365 764.416494 776.277756 -100 
-100 -100 733.910990 752.500554 761.642651 762.675975 756.927966 766.791249 769.844938 765.986413 755.656768 766.766043 770.762570 767.514130 757.625247 768.219966 771.775709 768.349887 758.682623 769.806439 774.432976 772.729180 765.469807 775.589054 780.310948 -100 
-100 -100 758.099975 763.651500 768.137107 770.297121 770.912678 773.800346 775.060759 774.193615 772.520753 774.933616 776.307450 775.690963 774.157810 776.389330 777.515835 776.772439 775.371322 778.037243 779.907792 780.117765 779.589051 782.266209 784.037877 -100 
-100 -100 766.131617 768.699669 771.611767 773.793356 775.312719 776.933409 777.807064 777.797839 777.635472 778.508792 779.227162 779.299961 779.192083 779.961455 780.509736 780.490186 780.490654 781.620004 782.744785 783.386499 783.902554 785.132206 786.031986 -100 
-100 -100 -100 -100 -100 -100 -100 -100 -100 -100 -100 -100 -100 -100 -100 -100 -100 -100 -100 -100 -100 -100 -100 -100 -100 -100 
-100 -100 -100 -100 -100 -100 -100 -100 -100 -100 -100 -100 -100 -100 -100 -100 -100 -100 -100 -100 -100 -100 -100 -100 -100 -100 
-100 -100 -100 -100 -100 -100 -100 -100 -100 -100 -100 -100 -100 -100 -100 -100 -100 -100 -100 -100 -100 -100 -100 -100 -100 -100 
-100 -100 777.169076 777.711563 777.870133 777.447563 776.986352 777.150079 777.217584 777.014368 777.081894 778.079110 779.055849 779.585128 779.879383 780.357627 780.428033 779.999155 779.628586 779.989611 780.306065 780.345566 780.526412 781.369884 782.036696 -100 
-100 -100 772.854691 774.392218 774.968023 774.147580 773.046040 773.916434 774.277974 773.564145 772.915247 774.829380 776.404903 776.791844 776.645390 777.649077 777.842564 776.835481 775.725199 776.854725 777.609227 777.367280 777.074806 778.769567 780.058752 -100 
-100 -100 763.377868 768.108243 769.789289 767.780660 764.150324 767.720921 769.077354 766.898595 763.315892 768.473789 771.719399 771.512051 769.509611 772.546882 773.248685 770.668674 766.732003 770.740621 772.800202 771.630482 769.207815 773.716694 776.616072 -100 
-100 -100 748.867863 760.707772 764.365529 760.360426 749.626415 760.510001 763.905566 759.306810 747.530641 761.063097 767.040056 765.563204 757.991424 766.586649 768.585949 763.485677 751.789478 763.487754 767.897164 765.009493 756.142064 767.580851 773.094395 -100 
-100 -100 755.029450 760.664809 763.289716 761.667444 758.157510 762.308138 764.181360 762.015670 758.257734 763.708199 767.258616 766.998518 764.694063 767.761337 768.485302 765.534372 761.180523 765.430098 767.805867 766.565283 763.959415 768.975813 772.456939 -100 
-100 -100 755.420560 759.603790 762.259860 762.072271 761.010965 763.548729 765.006364 764.112049 762.827658 765.759867 768.020465 768.120486 767.304583 768.637100 768.709756 766.654180 764.408075 766.511051 767.911566 767.184109 766.198572 769.496806 772.105852 -100 
-100 -100 747.535473 755.111324 759.468499 759.338502 757.164226 761.858749 764.273485 763.108917 760.539285 764.836304 767.398796 766.984946 765.173417 767.315110 767.414537 764.461767 760.421978 764.316551 766.189796 764.431815 761.288033 766.917729 770.681181 -100 
-100 -100 732.727664 749.230723 756.463549 755.231220 747.055688 758.645945 763.212156 760.697007 752.214170 762.280518 766.293348 764.633623 758.719514 764.655407 765.617780 760.601239 749.654658 760.381436 763.954641 759.881210 748.929741 762.429219 768.925147 -100 
-100 -100 744.668738 752.840907 758.247954 759.235347 757.966625 763.295796 766.417536 765.863600 763.370101 766.825968 768.345243 766.923530 764.412653 766.578716 767.204441 764.821622 761.055594 764.698569 766.240330 764.103636 760.611431 766.145801 769.988841 -100 
-100 -100 749.840992 755.400085 760.189699 762.547720 763.860345 767.406170 770.041844 770.831049 770.545383 771.069727 770.371962 768.022730 765.786531 767.410973 768.658568 768.245717 767.251072 768.371035 768.478393 766.752951 765.103715 768.288351 770.905775 -100 
-100 -100 745.568160 753.888337 760.112735 763.108553 764.598521 768.988438 772.239833 773.945307 774.448584 773.524383 770.869780 765.994860 760.771050 765.141357 768.398002 769.158699 768.704858 769.556825 768.701412 765.377132 761.345118 766.651352 770.291663 -100 
-100 -100 733.263169 749.916368 758.867267 761.821427 760.955427 768.390303 772.974868 775.453020 776.745261 774.691818 770.507405 762.106732 748.498465 760.913060 767.201006 768.445254 766.784627 768.900004 767.657567 761.417367 749.233332 762.586339 768.971154 -100 
-100 -100 745.337019 753.646338 760.031321 763.206727 764.849652 769.528626 773.234039 775.305433 775.987555 774.907914 771.900492 766.580856 760.928601 765.129732 768.411512 769.178006 768.631112 769.436858 768.618181 765.253278 761.154390 766.470059 770.196994 -100 
-100 -100 750.161565 755.557489 760.388712 763.083000 764.947788 769.026813 772.307219 773.840692 774.059461 774.135358 772.615148 769.429197 766.493913 767.884237 769.081201 768.682607 767.731773 768.733049 768.718715 766.972481 765.389834 768.563787 771.165165 -100 
-100 -100 745.770564 753.342902 758.601946 760.177579 760.017589 765.988983 769.949709 770.733105 769.552690 771.781562 771.673186 768.825962 765.153044 767.354508 768.007099 765.808363 762.401363 765.736540 766.989329 764.918336 761.790070 767.159776 770.808732 -100 
-100 -100 733.891467 748.956701 756.153910 755.984600 749.680309 761.629271 767.317741 766.876159 761.310411 768.359891 770.008472 766.258195 757.869515 764.890335 766.412990 761.885619 751.825049 761.719490 765.024080 761.221533 751.160267 763.950841 770.197044 -100 
-100 -100 744.435696 752.173749 757.605617 759.044672 758.504181 764.264158 767.988459 768.305958 766.849129 769.827546 770.875699 768.917221 765.638367 767.862750 768.309540 765.647861 761.890144 765.629488 767.634806 766.160665 763.342999 768.834091 772.609914 -100 
-100 -100 748.099370 753.933971 758.907889 761.178794 762.284995 766.087439 768.587027 768.704745 768.015708 770.209340 771.287555 770.173190 768.404613 769.705155 770.024612 768.345544 766.515605 768.763142 770.435823 770.165612 769.594398 772.840873 775.350638 -100 
-100 -100 742.308988 751.802897 758.449970 760.545540 760.273523 765.343563 767.786398 766.453844 763.430784 767.947335 770.152412 768.541581 765.121148 768.735639 770.062865 767.898985 764.490044 768.870242 771.528074 771.051684 769.321803 774.012492 777.057553 -100 
-100 -100 729.211518 748.506810 758.026272 758.918622 752.998951 763.465224 767.021678 763.311670 752.992921 764.677490 769.058662 765.820518 755.761997 766.425844 769.846507 766.034370 755.995458 767.314461 772.077122 770.310822 762.979516 773.392204 778.315114 -100 
-100 -100 747.803566 756.671962 762.895981 764.849107 764.322787 768.824763 770.881475 769.314895 766.128457 770.509366 772.939305 771.745923 768.662250 772.442076 774.170108 772.503162 769.402194 773.722568 776.502805 776.266808 774.560391 778.814717 781.603140 -100 
-100 -100 760.752469 764.608266 768.323189 770.507552 771.749310 773.967212 775.213164 775.005064 774.482580 776.111651 777.338577 777.267688 776.730910 777.993744 778.744441 778.333175 777.785049 779.451064 780.952400 781.461619 781.669272 783.457514 784.790010 -100 
-100 -100 766.683972 768.852066 771.475864 773.559962 775.139665 776.713217 777.710057 777.993907 778.173956 779.059399 779.865605 780.153180 780.266124 780.879482 781.325777 781.352049 781.462115 782.398625 783.429502 784.131615 784.755698 785.805555 786.580227 -100 
-100 -100 -100 -100 -100 -100 -100 -100 -100 -100 -100 -100 -100 -100 -100 -100 -100 -100 -100 -100 -100 -100 -100 -100 -100 -100 
-100 -100 -100 -100 -100 -100 -100 -100 -100 -100 -100 -100 -100 -100 -100 -100 -100 -100 -100 -100 -100 -100 -100 -100 -100 -100 
-100 -100 -100 -100 -100 -100 -100 -100 -100 -100 -100 -100 -100 -100 -100 -100 -100 -100 -100 -100 -100 -100 -100 -100 -100 -100 
-100 -100 777.531056 777.953985 778.099228 777.808250 777.523797 777.684510 777.782395 777.709958 777.909674 778.789311 779.651598 780.157153 780.477788 780.882096 780.924743 780.569232 780.293573 780.551806 780.801099 780.881433 781.146918 781.922997 782.526179 -100 
-100 -100 774.120824 775.126747 775.521014 774.973400 774.356916 774.912661 775.171021 774.773524 774.613843 776.019504 777.243824 777.648184 777.735376 778.462115 778.578366 777.856437 777.194273 777.882859 778.385704 778.279241 778.324249 779.669330 780.717560 -100 
-100 -100 767.646032 770.156299 771.099388 769.912032 768.277127 770.020369 770.746719 769.556586 768.220145 771.067135 773.148946 773.205745 772.505380 774.202766 774.571991 772.999691 771.186233 773.134842 774.280281 773.654121 772.851433 775.654074 777.693062 -100 
-100 -100 760.007297 764.773802 766.606814 764.655205 761.101167 764.934595 766.498571 764.327140 760.757917 765.945545 769.159466 768.661863 766.281164 769.672301 770.623287 768.024827 764.073713 768.179160 770.314261 768.989155 766.363586 771.408956 774.742148 -100 
-100 -100 759.892123 763.127340 764.874293 764.029603 762.497337 764.663898 765.771253 764.528746 762.986015 766.034706 768.360712 768.327867 767.357004 769.151779 769.668352 767.914953 765.862414 768.082531 769.626624 769.095343 768.263263 771.451999 773.951927 -100 
-100 -100 758.618312 761.511821 763.538199 763.621243 763.246638 764.915649 765.860161 765.204897 764.559538 766.609042 768.248650 768.290931 767.840833 768.974280 769.252078 768.022461 766.873842 768.366144 769.597287 769.549668 769.541719 771.889740 773.803878 -100 
-100 -100 753.622103 758.173861 761.243685 761.604244 761.107480 763.749418 765.124616 764.259750 763.007175 765.611517 767.283601 766.792608 765.645133 767.353181 767.868420 766.368022 764.744599 767.013590 768.592685 768.395766 768.011562 770.975776 773.157707 -100 
-100 -100 747.226803 754.642587 759.107250 759.301023 757.476302 762.177061 764.483135 763.041937 759.931755 764.178524 766.281266 764.861712 761.894121 765.122338 766.286585 764.156809 760.851426 764.984083 767.374376 766.673622 764.792313 769.368928 772.381444 -100 
-100 -100 751.213435 756.195558 760.071206 761.254243 761.436851 764.725545 766.819959 766.473897 765.227966 767.165004 767.952439 766.564516 764.754032 766.318253 767.104151 765.946091 764.497248 766.836812 768.554940 768.435288 767.961657 770.799873 773.007570 -100 
-100 -100 754.157736 757.948289 761.444999 763.274284 764.582386 767.504805 769.734716 770.409395 770.240659 770.646493 770.023271 768.071001 766.381329 767.298171 768.056940 767.656726 767.213190 768.740764 769.936550 770.075960 770.206806 772.156974 773.752140 -100 
-100 -100 752.745612 757.472654 761.429138 763.375712 764.686142 768.495441 771.482691 772.871833 773.054142 772.778819 770.958434 767.618966 764.736569 766.401650 767.744361 767.515539 766.930459 768.859246 770.087439 770.001532 769.817123 772.025060 773.709648 -100 
-100 -100 748.770651 755.716521 760.594612 762.252472 762.461024 767.912457 771.954652 773.787252 773.909374 773.586569 771.122044 766.291747 761.137382 764.625643 766.858468 766.304491 764.509895 767.658817 769.356123 768.866868 767.669777 770.929669 773.163298 -100 
-100 -100 752.450643 757.176871 761.272766 763.319684 764.732712 768.846359 772.320685 774.113459 774.493093 774.174143 772.178797 768.551771 765.280609 766.656766 767.838316 767.369139 766.507810 768.298363 769.503551 769.351201 769.094327 771.374096 773.176212 -100 
-100 -100 754.257201 757.940618 761.438977 763.475942 765.206685 768.742902 771.720862 773.174554 773.532140 773.783004 772.701117 770.291858 768.136214 768.472525 768.673835 767.780591 766.950122 768.213731 769.145509 769.012999 769.031340 771.177492 772.909481 -100 
-100 -100 751.583744 756.274587 760.014733 761.538294 762.473263 766.702499 769.842439 770.754705 770.543029 772.033823 771.968845 770.002730 767.784939 768.449221 768.254665 766.360879 764.420741 766.447971 767.685728 767.007364 766.216664 769.553425 772.046006 -100 
-100 -100 746.573651 753.602772 758.185926 758.979732 758.055598 763.997653 767.781701 768.032468 766.405687 769.735927 770.807454 768.792207 765.457052 767.496481 767.562056 764.553192 760.502911 764.425676 766.455723 764.987840 762.247090 767.796238 771.503676 -100 
-100 -100 749.882566 754.817230 758.869512 760.421166 761.128912 765.151637 768.062471 768.613591 768.249221 770.409827 771.440405 770.374766 768.613497 769.433971 769.234729 767.105976 764.927683 767.030898 768.535134 768.007340 767.222351 770.674507 773.360666 -100 
-100 -100 751.511999 755.783251 759.747695 761.834326 763.264149 766.399039 768.609266 769.050449 769.065183 770.929947 772.079865 771.643388 770.721059 771.282051 771.133720 769.689208 768.490444 769.969769 771.308686 771.469376 771.654870 774.057958 775.975500 -100 
-100 -100 748.713898 754.702635 759.600408 761.658025 762.559231 766.202815 768.310948 767.990064 767.120194 769.994746 771.824792 771.437664 770.294224 771.740356 772.041954 770.537897 769.033137 771.336856 773.130049 773.367343 773.368643 776.127859 778.096178 -100 
-100 -100 744.748373 753.751036 759.863848 761.420779 760.589139 765.777292 768.306253 766.985929 764.066181 768.956621 771.802754 771.109136 768.667226 771.823012 772.906200 770.931390 767.914995 772.018833 774.658138 774.590605 773.366113 777.378634 779.937158 -100 
-100 -100 753.734378 759.259882 763.872530 765.821645 766.490689 769.692380 771.524520 771.042901 770.018822 772.773666 774.802413 774.769053 773.891757 775.552379 776.303739 775.281675 774.032213 776.328557 778.267202 778.683230 778.628312 781.016675 782.779731 -100 
-100 -100 762.609271 765.552446 768.647364 770.670310 772.075439 774.079371 775.387384 775.613921 775.699083 777.145755 778.411556 778.785101 778.798157 779.586102 780.019117 779.731654 779.529062 780.718714 781.965811 782.641682 783.181787 784.510387 785.509474 -100 
-100 -100 767.351952 769.212747 771.548703 773.483694 775.047786 776.613127 777.720584 778.239720 778.685627 779.659849 780.591469 781.095864 781.389624 781.887947 782.210749 782.229753 782.377259 783.168634 784.105372 784.838642 785.519027 786.427645 787.080526 -100 
-100 -100 -100 -100 -100 -100 -100 -100 -100 -100 -100 -100 -100 -100 -100 -100 -100 -100 -100 -100 -100 -100 -100 -100 -100 -100 
-100 -100 -100 -100 -100 -100 -100 -100 -100 -100 -100 -100 -100 -100 -100 -100 -100 -100 -100 -100 -100 -100 -100 -100 -100 -100 
-100 -100 -100 -100 -100 -100 -100 -100 -100 -100 -100 -100 -100 -100 -100 -100 -100 -100 -100 -100 -100 -100 -100 -100 -100 -100 
-100 -100 777.183122 777.712004 777.928390 777.721429 777.583039 777.978478 778.201860 778.204537 778.467356 779.435579 780.237248 780.644393 780.917160 781.397581 781.441835 781.061130 780.772355 781.067675 781.231489 781.199312 781.416420 782.284595 782.900037 -100 
-100 -100 773.425105 774.758879 775.245924 774.625240 773.901058 774.966541 775.446552 774.991268 774.621995 776.396400 777.647669 777.797918 777.587254 778.685723 778.925262 778.077996 777.169541 778.167539 778.653436 778.259142 777.965943 779.740189 780.984359 -100 
-100 -100 765.244320 769.178997 770.541349 768.683017 765.328536 768.937772 770.560805 768.769256 765.534360 770.198397 773.007470 772.297652 769.743843 773.206251 774.434820 772.286537 768.660070 772.305217 774.082663 772.563954 769.682757 774.494740 777.693331 -100 
-100 -100 752.959637 762.615825 765.470335 761.583989 751.439789 761.918540 765.445972 761.423753 750.717531 762.908653 768.038540 765.653363 756.730545 766.612550 769.594392 765.348012 754.711954 765.456063 769.343473 765.877228 755.945045 768.301751 774.305211 -100 
-100 -100 757.491928 762.180674 764.205512 762.588276 759.406868 763.404865 765.130280 763.140501 759.738048 764.644588 767.509073 766.601899 763.877590 767.618923 768.998325 766.782811 763.187150 767.271549 769.403827 768.099759 765.460575 770.671370 774.099154 -100 
-100 -100 757.387308 761.006819 763.161064 762.858245 761.893086 764.194375 765.258340 764.074930 762.588777 765.371964 767.191020 766.621280 765.344566 767.557574 768.568093 767.385468 765.948361 768.308608 769.985067 769.933390 769.674631 772.537237 774.625336 -100 
-100 -100 750.225845 756.881380 760.672059 760.282693 757.936456 762.076573 763.892936 761.796909 757.994417 762.701733 765.193142 763.438412 759.644549 764.127408 766.414872 764.920121 762.032990 766.287024 769.148944 769.317508 768.617558 772.229126 774.502705 -100 
-100 -100 737.377507 751.745671 757.898066 756.244902 748.090876 758.594859 762.178041 757.997744 746.580880 758.621462 762.838839 758.613498 746.870316 759.017520 763.617868 760.716905 751.965578 762.534869 767.565704 767.255134 763.165156 770.462161 773.958454 -100 
-100 -100 748.284329 755.185948 759.345166 759.520745 757.854794 762.607482 764.962632 763.418935 759.892598 763.966075 765.411042 762.820085 758.566178 762.763315 764.893640 763.519767 760.940975 765.550131 768.828325 769.589174 769.185000 772.595815 774.785644 -100 
-100 -100 753.607695 757.801538 760.906010 761.737075 761.950873 765.546175 768.043360 768.310550 767.547082 768.666321 768.291256 765.903463 763.450886 765.082196 766.002825 765.064608 764.032057 767.205752 770.092931 771.638458 772.631206 774.499195 775.789589 -100 
-100 -100 751.374170 757.024076 760.499908 760.484564 758.822979 764.913287 769.285052 770.483045 769.875092 770.802150 769.434418 765.587169 761.034036 763.852079 765.112779 763.042664 759.643488 765.269611 769.882008 772.299985 773.920804 775.271718 776.184046 -100 
-100 -100 743.065834 754.160541 758.868688 756.801852 748.240508 761.730115 768.872795 770.282094 767.477094 770.680487 769.259702 763.067119 752.183532 760.699224 763.250527 758.756755 747.522291 761.024217 768.563119 771.945739 774.373684 775.190705 775.948279 -100 
-100 -100 751.088232 756.682192 760.107777 760.141037 758.755613 765.177368 769.873484 771.539042 771.172521 772.126050 770.729657 766.721703 762.039438 764.432513 765.125931 762.613628 758.968627 764.386162 768.716417 771.023250 772.642364 774.173264 775.202961 -100 
-100 -100 753.628085 757.647521 760.646611 761.530369 762.031669 766.353136 769.772465 771.009856 770.986706 772.051424 771.438648 768.951617 766.331757 766.942144 766.713442 764.735906 762.862970 765.693085 768.197379 769.156790 769.756248 772.216837 773.883421 -100 
-100 -100 748.582938 755.009763 758.988173 759.140729 757.588380 763.672472 767.700356 767.853247 765.790647 769.323136 770.418104 768.136987 764.458265 766.401887 766.379629 763.136210 758.770112 763.283469 766.150566 765.395375 763.034458 768.452269 772.043111 -100 
-100 -100 737.337196 750.637009 756.448541 754.710910 746.257297 759.126958 764.950254 763.310210 755.167216 765.207219 768.635050 765.514828 756.925229 764.145428 765.263884 759.616826 747.639077 759.387650 764.071866 761.024855 751.252180 764.235279 770.609924 -100 
-100 -100 746.641664 753.426255 757.713474 758.075040 756.629048 762.516224 766.071637 765.825957 763.777157 768.012526 770.055450 768.738258 765.760112 767.949602 767.921407 764.651304 760.337882 764.631516 767.092046 766.018537 763.546309 769.087501 772.727371 -100 
-100 -100 749.769938 754.907924 758.922899 760.301547 760.815219 764.692023 767.221020 767.320429 766.779613 769.641682 771.438154 771.111213 769.977062 770.934585 770.688746 768.697318 766.824161 769.010884 770.686621 770.709152 770.537969 773.548692 775.723681 -100 
-100 -100 744.275047 752.777976 758.432848 759.405815 758.006594 763.666304 766.815004 765.871457 763.131135 768.228162 771.442940 771.202722 769.328094 771.632520 771.996799 769.722971 766.666833 770.362591 772.853191 772.884211 772.076962 775.763931 778.064328 -100 
-100 -100 732.407842 749.793138 757.922839 757.202415 748.956246 761.341373 766.184928 763.157368 753.331022 765.572220 771.150104 770.229125 764.367124 771.087192 772.718342 769.069679 760.702974 769.974679 774.201147 773.456283 768.855891 776.348249 779.855938 -100 
-100 -100 749.674654 757.605565 762.767020 763.719101 762.422580 767.620503 770.299492 769.296130 766.704125 771.588457 774.700691 774.792924 773.267398 775.733626 776.496634 774.776186 772.191474 775.773677 778.186549 778.396533 777.575014 780.788339 782.828624 -100 
-100 -100 761.699800 765.119610 768.229163 769.882882 770.851423 773.307502 774.893691 775.085902 775.001057 777.016186 778.665791 779.195472 779.174256 780.077241 780.421642 779.889464 779.391114 780.790031 782.113815 782.734444 783.136515 784.588946 785.618988 -100 
-100 -100 767.225277 769.147580 771.409073 773.166483 774.592289 776.280932 777.529670 778.125444 778.632187 779.828109 780.951833 781.573965 781.901952 782.399367 782.648768 782.552684 782.589507 783.379422 784.305220 785.005723 785.639853 786.544317 787.185678 -100 
-100 -100 -100 -100 -100 -100 -100 -100 -100 -100 -100 -100 -100 -100 -100 -100 -100 -100 -100 -100 -100 -100 -100 -100 -100 -100 
-100 -100 -100 -100 -100 -100 -100 -100 -100 -100 -100 -100 -100 -100 -100 -100 -100 -100 -100 -100 -100 -100 -100 -100 -100 -100 
-100 -100 -100 -100 -100 -100 -100 -100 -100 -100 -100 -100 -100 -100 -100 -100 -100 -100 -100 -100 -100 -100 -100 -100 -100 -100 
-100 -100 776.141520 776.936603 777.393932 777.325180 777.281536 778.083791 778.630344 778.752780 778.979627 780.151268 781.033130 781.346585 781.455215 782.067838 782.192561 781.738657 781.269114 781.637687 781.770871 781.546494 781.526573 782.530542 783.260410 -100 
-100 -100 771.182379 773.460069 774.383276 773.589181 772.194451 774.440338 775.539410 774.912568 773.689058 776.486610 778.123648 777.919226 776.824816 778.778502 779.372601 778.174437 776.309998 778.142206 778.850964 777.928830 776.572850 779.324489 781.095874 -100 
-100 -100 756.850421 766.032693 768.724941 765.174915 755.541817 765.917416 769.543885 766.065489 755.912062 767.664457 772.397511 770.058203 761.357251 770.951127 773.847794 769.929398 759.633435 769.813968 773.178960 769.591129 759.692122 771.506562 777.090397 -100 
-100 -100 712.287931 754.875285 762.045769 751.325845 693.479627 752.058708 762.372681 751.300686 688.591659 752.938726 765.375646 756.871026 702.744039 757.844984 767.058511 756.035520 696.246099 756.033702 766.457388 755.715718 694.788892 758.250292 772.550680 -100 
-100 -100 748.816606 758.916422 762.309049 758.886230 749.235858 760.036698 763.734063 759.897316 749.370521 761.487850 766.333714 763.702984 754.688418 764.769670 767.979285 764.024775 753.721265 764.532366 768.397820 765.077750 755.408656 767.704266 773.560725 -100 
-100 -100 753.309648 758.982497 761.893234 760.973198 758.347029 762.489104 764.281662 762.298820 758.779623 763.582822 766.163121 764.764117 761.531334 765.803835 767.810848 766.165932 763.115843 767.307133 769.767870 769.247176 767.593219 771.949430 774.797454 -100 
-100 -100 739.067649 753.036699 758.742672 756.706906 748.235339 758.468284 761.794097 757.384789 745.877989 758.159496 762.686628 758.671356 747.065859 759.525805 764.390640 761.648056 752.955479 763.480577 768.427642 768.047951 763.939874 771.228918 774.719886 -100 
-100 -100 682.124266 741.838811 754.293913 746.475610 694.041778 748.591354 757.855563 745.592031 679.244793 746.008741 757.757080 745.571966 677.747536 746.167223 759.238541 750.943616 698.856808 753.443141 765.394951 762.460664 732.656216 766.170411 773.753882 -100 
-100 -100 737.396220 751.505195 757.397669 755.713025 747.734920 758.484779 762.300371 758.444888 747.279796 758.872186 762.344601 757.511200 745.434818 757.526209 762.099754 759.339483 750.916646 761.996717 767.698211 768.319803 764.867360 771.861848 775.160098 -100 
-100 -100 750.047967 756.082835 759.558764 759.297520 757.414001 762.747740 765.986866 765.687417 763.481538 766.072456 766.253686 763.041594 758.633396 762.107354 763.689656 761.899045 759.034244 764.619660 769.205474 771.565882 772.719062 775.079201 776.521791 -100 
-100 -100 743.298752 754.132145 758.388430 755.718117 746.548401 759.766112 766.528975 767.327318 764.054116 767.838721 767.132526 761.439770 750.810503 759.372206 761.783197 757.031490 745.711784 759.896345 768.368660 772.672053 775.763004 776.540398 777.152051 -100 
-100 -100 702.203527 746.676770 755.041329 744.732149 684.441574 749.288497 764.604245 764.313219 742.382738 765.012118 765.816250 753.148779 699.105733 750.271465 757.866561 744.553152 676.588509 747.555756 765.866519 772.907925 781.698138 777.283334 777.034406 -100 
-100 -100 742.923669 753.684213 757.869135 755.216099 746.292954 759.862132 766.980755 768.288509 765.308776 769.136216 768.459392 762.697228 752.009143 760.040997 761.743123 756.411250 744.736080 758.693385 766.854060 770.969281 773.970418 775.022428 775.826984 -100 
-100 -100 750.019805 755.770053 759.052438 758.725631 756.981588 763.167543 767.459508 768.306445 767.114182 769.544155 769.563667 766.549827 762.378365 764.340957 764.320548 761.089326 756.996010 762.333673 766.497118 767.939461 768.139281 771.664795 773.819953 -100 
-100 -100 738.354893 751.309520 756.697464 754.578257 745.870742 758.749028 764.694261 763.190117 755.075403 764.827933 767.854689 764.326506 755.408740 762.498062 763.533196 757.814302 745.892140 758.083846 763.463329 761.262104 752.173116 764.887622 770.941976 -100 
-100 -100 686.866925 741.290968 752.472005 743.382831 685.066253 747.465085 760.250276 752.541798 700.330698 754.616855 764.566787 756.524252 709.962147 755.107924 760.893778 747.181957 681.495295 746.950524 759.387636 749.467271 688.008205 753.246777 768.126461 -100 
-100 -100 736.261540 749.712890 755.546125 753.751171 745.231410 757.930991 763.384546 761.422502 753.231361 763.754038 767.780382 765.266072 757.120993 764.486398 765.596532 759.970367 748.156331 759.924045 764.594553 761.752376 752.287422 765.158451 771.321266 -100 
-100 -100 745.242555 752.773763 757.527380 758.003460 756.478479 762.209378 765.490864 764.867825 762.536339 767.341100 770.107051 769.499286 767.151969 769.357799 769.447731 766.571941 762.849873 766.831398 769.314476 768.858963 767.253460 771.879094 774.892744 -100 
-100 -100 731.350704 748.491642 756.317645 755.300315 746.889478 759.444532 764.537187 761.708286 752.016140 764.282490 769.825565 768.833944 762.864611 769.315814 770.604217 766.597759 757.955614 767.147598 771.298001 770.417544 765.748121 773.448279 777.133080 -100 
-100 -100 667.064279 738.322483 753.963221 746.313724 688.257449 750.386686 762.192501 752.210178 691.736407 754.915401 768.249203 763.882449 727.574582 764.805909 770.237106 760.764539 712.656055 761.553310 771.540644 767.268096 734.468529 770.354166 778.383153 -100 
-100 -100 737.315173 753.714830 760.991590 760.049534 751.912398 763.908426 768.504383 765.717982 756.312855 768.221611 773.549412 772.890967 767.341199 773.838458 775.484880 772.122009 764.089900 772.984307 776.926714 776.239173 771.649076 778.694097 781.998463 -100 
-100 -100 759.471342 764.234994 767.761181 768.963122 768.922121 772.355299 774.388284 774.268234 773.275413 776.330069 778.488694 778.908181 778.334681 779.749643 780.206482 779.271219 777.947883 780.033079 781.629826 782.038659 781.894098 783.866143 785.162089 -100 
-100 -100 766.945942 769.090701 771.396760 773.001183 774.225901 776.087863 777.473152 778.047187 778.444387 779.840937 781.092811 781.697603 781.921669 782.461600 782.684382 782.448744 782.293983 783.138834 784.072831 784.685248 785.196008 786.163058 786.854506 -100 
-100 -100 -100 -100 -100 -100 -100 -100 -100 -100 -100 -100 -100 -100 -100 -100 -100 -100 -100 -100 -100 -100 -100 -100 -100 -100 
-100 -100 -100 -100 -100 -100 -100 -100 -100 -100 -100 -100 -100 -100 -100 -100 -100 -100 -100 -100 -100 -100 -100 -100 -100 -100 
-100 -100 -100 -100 -100 -100 -100 -100 -100 -100 -100 -100 -100 -100 -100 -100 -100 -100 -100 -100 -100 -100 -100 -100 -100 -100 
-100 -100 775.301510 776.151197 776.911188 777.288629 777.700035 778.720072 779.628522 780.171963 780.698318 781.749060 782.607859 782.993736 783.172358 783.603807 783.714191 783.360823 782.942769 783.011891 782.962182 782.669957 782.618075 783.355131 783.983810 -100 
-100 -100 771.257644 772.992314 774.132833 774.153880 773.996227 775.738118 777.023372 777.232234 777.181763 778.970786 780.243707 780.377302 780.054630 781.070983 781.425912 780.671554 779.641399 780.316463 780.513806 779.786305 779.153734 780.768353 782.046661 -100 
-100 -100 762.717548 767.170306 769.233310 768.116700 765.609602 769.955016 772.301980 771.400241 768.887056 773.400090 775.867089 775.144410 772.728410 776.023267 777.192107 775.284079 771.873745 775.003057 776.088278 774.130285 771.079727 775.686429 778.677908 -100 
-100 -100 750.243000 760.526080 764.164031 761.059740 751.780754 762.981775 767.280294 764.308980 754.525034 766.363277 771.009724 768.643966 759.984540 769.597403 772.506185 768.649101 758.430417 768.473949 771.506034 767.537137 757.427595 769.551101 775.329545 -100 
-100 -100 755.203202 760.387273 763.157908 762.176576 759.501676 764.092462 766.615631 765.402795 762.456135 767.183521 769.892778 768.980139 766.246528 769.877073 771.443713 769.553380 766.064489 769.706010 771.402693 769.713085 766.736704 771.770590 775.219767 -100 
-100 -100 755.779351 759.682758 762.333014 762.432812 761.742132 764.410232 765.974268 765.180943 763.869770 766.615628 768.408817 767.808551 766.478365 768.727537 769.987462 769.081196 767.700783 769.898797 771.448580 771.236606 770.774520 773.546129 775.692663 -100 
-100 -100 749.389029 756.103277 759.935894 759.702579 757.591173 761.857629 763.691220 761.674243 758.019064 762.766920 765.146947 763.358861 759.680059 764.296337 766.683240 765.434992 762.818152 767.106322 769.899594 770.138471 769.457118 773.062812 775.394923 -100 
-100 -100 736.976418 751.268982 757.265727 755.554494 747.430343 757.866612 761.258553 756.936304 745.512553 757.653857 761.848334 757.604711 745.942172 758.262014 762.963979 760.275205 751.810453 762.541347 767.697930 767.654427 763.742303 771.105711 774.680721 -100 
-100 -100 747.905157 754.704226 758.777067 758.715972 756.718851 761.288257 763.558880 761.798513 758.054421 762.243525 763.930813 761.392012 757.044328 761.306112 763.588835 762.284776 759.738839 764.621522 768.403979 769.611918 769.502077 773.072272 775.361788 -100 
-100 -100 753.236205 757.269110 760.158466 760.572957 760.316549 763.679883 766.072493 766.125896 765.154085 766.473677 766.472740 764.238417 761.694826 763.235718 764.072052 762.923577 761.801802 765.372933 768.970596 771.191515 772.672892 774.795333 776.182437 -100 
-100 -100 750.993258 756.390350 759.383392 758.787787 756.722757 762.588155 766.648193 767.582627 766.742780 768.043506 767.233045 763.663347 759.232813 761.813088 762.538632 759.958468 756.456610 762.653098 768.050161 771.401349 773.762576 775.448217 776.426854 -100 
-100 -100 742.556530 753.374024 757.543123 754.794061 745.717625 759.025210 765.864117 766.928217 763.786026 767.538448 766.847011 761.042209 750.317920 758.510393 760.363602 755.133212 743.597790 757.828939 766.333081 770.770127 774.004501 775.177096 776.014036 -100 
-100 -100 750.318696 755.729550 758.851408 758.305567 756.294692 762.474799 767.045979 768.414742 767.794128 769.161807 768.401589 764.752076 760.031360 762.156915 762.432837 759.304292 755.308657 761.280302 766.584336 769.783229 771.997716 773.851410 775.042782 -100 
-100 -100 752.633219 756.574747 759.424994 759.902064 759.901488 763.951455 767.205624 768.158608 767.902741 769.257926 769.173092 766.984019 764.321972 764.776216 764.323086 761.960466 759.880146 763.090865 766.325051 767.949772 768.953907 771.665634 773.522158 -100 
-100 -100 747.498260 753.929651 757.721906 757.608722 755.843148 761.665316 765.288496 765.100428 762.933267 766.728234 768.129076 766.109049 762.552335 764.448484 764.211451 760.771108 756.478199 761.275505 764.504455 764.249502 762.386736 767.958352 771.478591 -100 
-100 -100 736.217526 749.610322 755.327790 753.398422 744.775971 757.423351 762.847438 760.827093 752.502206 762.824110 766.548666 763.660769 755.187692 762.433446 763.440086 757.682943 745.792685 757.762224 762.691605 760.032668 750.680339 763.724556 769.981992 -100 
-100 -100 745.825043 752.669179 757.015861 757.207224 755.444987 761.147043 764.582826 764.077142 761.748404 766.138741 768.532389 767.379756 764.352701 766.565671 766.610140 763.255867 758.818715 763.224689 765.981286 765.136768 762.739308 768.326166 772.080954 -100 
-100 -100 749.588784 754.662222 758.627929 759.825925 760.063319 763.812270 766.335290 766.329148 765.615082 768.506339 770.485528 770.226947 769.008008 769.959719 769.781475 767.725742 765.691100 767.873737 769.698668 769.776705 769.547697 772.600868 774.918920 -100 
-100 -100 744.913026 753.179231 758.449368 759.192474 757.745229 763.338004 766.384411 765.483413 762.876306 767.899816 770.930268 770.650551 768.725998 770.990100 771.326093 768.987108 765.904258 769.489357 771.821077 771.756606 770.844273 774.583231 777.016062 -100 
-100 -100 733.513651 750.571309 758.245321 757.272007 748.995608 761.360792 766.182471 763.300332 753.679656 765.773336 771.064081 770.024546 764.066608 770.715108 772.299437 768.583310 760.177720 769.261999 773.221954 772.267012 767.473555 775.027343 778.681222 -100 
-100 -100 750.642432 758.358915 763.343485 764.086462 762.579500 767.781037 770.662043 769.796614 767.171792 771.936731 774.980035 774.935967 773.229738 775.600386 776.346620 774.542028 771.757098 775.146079 777.415934 777.404225 776.370819 779.588144 781.728920 -100 
-100 -100 762.650094 765.935999 768.914097 770.407159 771.234022 773.700055 775.428300 775.720331 775.612936 777.542080 779.105968 779.492215 779.310323 780.103587 780.383256 779.753229 779.087952 780.309896 781.470204 781.895599 782.133824 783.548456 784.609981 -100 
-100 -100 768.187466 770.005386 772.130157 773.756702 775.100859 776.799771 778.130842 778.801668 779.314447 780.440695 781.451376 781.931616 782.119492 782.501469 782.655327 782.454810 782.354672 782.980074 783.729402 784.254841 784.757073 785.606395 786.240184 -100 
-100 -100 -100 -100 -100 -100 -100 -100 -100 -100 -100 -100 -100 -100 -100 -100 -100 -100 -100 -100 -100 -100 -100 -100 -100 -100 
-100 -100 -100 -100 -100 -100 -100 -100 -100 -100 -100 -100 -100 -100 -100 -100 -100 -100 -100 -100 -100 -100 -100 -100 -100 -100 
-100 -100 -100 -100 -100 -100 -100 -100 -100 -100 -100 -100 -100 -100 -100 -100 -100 -100 -100 -100 -100 -100 -100 -100 -100 -100 
-100 -100 773.921034 774.994121 776.158115 777.065504 778.021618 779.417924 780.757659 781.817618 782.725832 783.708232 784.495035 784.957148 785.229553 785.494991 785.530595 785.271860 784.916170 784.679986 784.338156 783.905506 783.796069 784.317358 784.797829 -100 
-100 -100 769.960294 771.845932 773.479048 774.303297 775.066128 776.974748 778.701142 779.807454 780.640395 781.887582 782.839080 783.233698 783.379462 783.818814 783.925195 783.511160 782.949816 782.818687 782.411541 781.607854 781.193203 782.207011 783.092760 -100 
-100 -100 762.359928 766.276009 768.928685 769.394588 769.374050 772.592828 775.127533 776.197066 776.659855 778.583892 779.880209 780.065225 779.811188 780.762084 781.057248 780.293733 779.205968 779.514163 779.072712 777.447655 776.121313 778.448701 780.221754 -100 
-100 -100 753.795889 760.547141 764.426844 764.309171 762.523200 767.756220 771.324016 772.185763 771.728122 774.710489 776.496330 776.364430 775.277438 777.119449 777.782487 776.614876 774.606323 775.853133 775.648508 773.097525 769.977946 774.398129 777.382640 -100 
-100 -100 755.306144 759.814933 763.059109 763.660742 763.479238 766.836425 769.496230 770.321658 770.498325 772.583613 774.056254 774.135590 773.721692 774.889733 775.411673 774.642322 773.551153 774.262941 774.248703 772.790978 771.506904 774.262471 776.510565 -100 
-100 -100 755.909253 759.418398 762.279092 763.223686 763.656672 766.052341 767.820564 768.105309 768.130521 769.965295 771.283623 771.283507 770.959178 772.080187 772.659839 772.089772 771.431052 772.396284 772.948803 772.492563 772.299418 774.418098 776.158901 -100 
-100 -100 752.459182 757.152071 760.486963 761.155151 760.943631 763.803010 765.335590 764.534727 763.242304 766.004428 767.719879 767.107831 765.874996 767.951184 768.986949 768.088098 766.908926 769.162249 770.674239 770.568253 770.329045 773.205396 775.270343 -100 
-100 -100 747.125380 754.331219 758.613423 758.659598 756.695530 761.211473 763.202910 761.234817 757.551552 762.285373 764.704428 763.131878 759.826596 763.703603 765.497499 763.920311 761.105869 765.477183 768.216013 768.027323 766.646860 771.217427 774.138561 -100 
-100 -100 751.403313 756.068234 759.478118 760.151370 759.864705 762.761161 764.382959 763.442209 761.780895 764.095411 765.280880 763.975711 762.047317 763.859956 764.857037 763.837804 762.663953 765.537884 768.016424 768.735780 768.969633 772.047682 774.258269 -100 
-100 -100 754.314670 757.683412 760.447179 761.383464 761.882052 764.371995 766.133912 766.174081 765.632021 766.595158 766.652017 765.101274 763.467508 764.203053 764.521449 763.575700 762.988516 765.424762 767.937621 769.353028 770.474629 772.870514 774.547058 -100 
-100 -100 752.746244 756.919046 759.858416 760.434646 760.470051 764.019309 766.608189 767.112968 766.627231 767.537897 766.954460 764.419022 761.730277 762.816046 763.025258 761.326269 759.817254 763.340957 766.706569 768.467377 769.630032 772.409161 774.188790 -100 
-100 -100 748.552019 754.853518 758.538084 758.445367 756.813358 762.408441 766.152968 766.691404 765.348105 767.167476 766.601295 762.938563 758.162855 760.783882 761.394864 758.563949 754.797762 760.505890 765.051491 766.791321 767.164309 770.992284 773.312361 -100 
-100 -100 751.767908 756.029408 759.183764 759.893391 760.005330 763.831730 766.860926 767.685312 767.311711 768.268976 767.722662 765.050832 762.048257 762.780821 762.666403 760.554883 758.657989 762.021139 765.377930 767.081021 768.141663 770.988806 772.929224 -100 
-100 -100 753.000805 756.515832 759.476564 760.650435 761.495838 764.545426 766.952747 767.617184 767.525813 768.549710 768.481456 766.763619 764.795433 764.792603 764.222638 762.413491 761.170855 763.344201 765.714293 766.960654 767.986536 770.566298 772.420523 -100 
-100 -100 749.598498 754.524694 758.166408 759.131073 759.348292 763.100574 765.593769 765.591142 764.712411 766.999686 767.929033 766.538288 764.467457 765.074845 764.520842 762.135476 760.006198 762.688043 764.979768 765.398743 765.477305 768.998144 771.466437 -100 
-100 -100 744.152420 751.802967 756.560460 756.938592 755.312217 760.927280 764.069531 763.193239 760.433976 764.913951 767.095019 765.592417 762.322791 764.534435 764.496772 761.181252 756.932448 761.440277 764.317143 763.791874 761.908872 767.324714 770.850100 -100 
-100 -100 748.687582 753.864208 757.897036 759.110680 759.332887 763.028111 765.454099 765.280039 764.337991 767.040685 768.699969 767.970749 766.301854 767.218605 766.964036 764.669759 762.394846 764.774723 766.727717 766.714976 766.362096 769.793867 772.398355 -100 
-100 -100 751.849725 755.960613 759.630444 761.337371 762.400020 765.300743 767.301713 767.497010 767.333139 769.282980 770.588621 770.235908 769.331926 769.889028 769.667640 768.123450 766.845166 768.305709 769.674122 769.900087 770.177829 772.647673 774.579246 -100 
-100 -100 750.666406 756.057820 760.303661 761.868168 762.465125 766.004231 768.174595 768.036626 767.337817 769.948579 771.505206 770.954940 769.701812 771.061916 771.278403 769.708744 768.117304 770.133871 771.585083 771.477174 771.237853 774.176591 776.286113 -100 
-100 -100 747.962455 755.958418 761.169114 762.155309 761.056408 766.240739 769.034360 768.216976 765.803786 770.097128 772.359113 771.304843 768.641269 771.648895 772.631063 770.623234 767.557160 771.150192 773.176185 772.438280 770.627445 774.998210 777.818088 -100 
-100 -100 756.570176 761.434845 765.366261 766.836875 767.279744 770.522220 772.637070 772.564688 771.808870 774.192323 775.747538 775.328099 774.188767 775.652962 776.248575 775.123034 773.714491 775.561185 776.926275 776.751438 776.277170 778.772230 780.659140 -100 
-100 -100 764.914464 767.480671 770.121783 771.796125 773.038392 775.088615 776.611535 777.103244 777.311659 778.546643 779.467187 779.499254 779.236627 779.802343 780.049250 779.595398 779.170902 779.987306 780.776810 781.004337 781.238079 782.521083 783.542745 -100 
-100 -100 769.361012 770.973120 772.977085 774.642010 776.081085 777.688978 778.963894 779.670697 780.184467 781.010060 781.663341 781.860334 781.879074 782.145627 782.268188 782.092371 781.998400 782.457291 783.006308 783.369854 783.789282 784.598330 785.231263 -100 
-100 -100 -100 -100 -100 -100 -100 -100 -100 -100 -100 -100 -100 -100 -100 -100 -100 -100 -100 -100 -100 -100 -100 -100 -100 -100 
-100 -100 -100 -100 -100 -100 -100 -100 -100 -100 -100 -100 -100 -100 -100 -100 -100 -100 -100 -100 -100 -100 -100 -100 -100 -100 
-100 -100 -100 -100 -100 -100 -100 -100 -100 -100 -100 -100 -100 -100 -100 -100 -100 -100 -100 -100 -100 -100 -100 -100 -100 -100 
-100 -100 771.735870 773.300143 774.943117 776.296301 777.702285 779.627869 781.443776 782.981761 784.211152 785.212644 785.965697 786.467096 786.780927 786.947025 786.923266 786.705929 786.359944 785.906722 785.294532 784.632439 784.400685 784.904769 785.338145 -100 
-100 -100 766.193238 769.340956 771.900372 773.210430 774.297468 777.101265 779.603023 781.493637 782.893611 783.986047 784.789128 785.302625 785.633500 785.808887 785.772156 785.503689 785.091419 784.494133 783.546270 782.260122 781.490674 782.682664 783.600446 -100 
-100 -100 753.435420 761.467083 766.505623 767.348200 766.359004 771.935481 776.355723 778.944477 780.685591 781.835258 782.677897 783.219914 783.657906 783.788973 783.706358 783.378424 782.954949 782.063999 780.446081 777.609174 774.596448 778.179304 780.591161 -100 
-100 -100 734.400633 752.723914 760.973677 760.465669 753.342544 765.537297 772.553083 775.935064 778.288220 779.137059 779.974099 780.578373 781.375316 781.194171 781.061608 780.749974 780.652150 779.285405 776.974087 771.826377 762.938429 772.591329 777.302431 -100 
-100 -100 746.457139 755.146595 760.588541 761.458903 760.378427 766.106495 770.473454 772.824420 774.353633 775.776893 776.791510 777.246781 777.570055 777.922922 777.940813 777.493645 777.031992 776.547464 775.184759 772.314959 769.358279 773.489433 776.335286 -100 
-100 -100 751.293484 756.630830 760.609559 761.781516 762.059718 765.588574 768.194693 769.008569 769.273183 771.440366 772.866432 773.004564 772.760234 773.779506 774.047433 773.252143 772.351533 773.098128 772.998989 771.604794 770.515607 773.392584 775.592550 -100 
-100 -100 746.360565 754.045865 758.841995 759.138416 757.247130 762.156905 764.750185 763.408663 760.209855 765.156335 768.086176 767.388334 764.969047 768.086893 769.240848 767.315941 764.040406 767.673814 769.407338 767.821570 764.954586 770.262545 773.858966 -100 
-100 -100 733.829132 749.510770 756.365627 754.836597 746.307691 757.489471 761.402741 757.312686 745.961545 758.572150 763.751617 761.426764 753.178347 761.893038 764.533201 760.603655 750.744974 761.356246 765.408693 762.253429 752.521741 765.360067 771.597106 -100 
-100 -100 745.949826 753.436861 757.930319 758.076599 756.144833 760.842484 762.982045 761.113679 757.451465 762.041489 764.346612 762.896542 759.860524 762.885172 763.930235 761.793056 758.572245 762.941723 765.511257 764.676782 762.415109 768.084796 771.763968 -100 
-100 -100 750.901729 755.723147 759.221606 760.080931 760.094885 763.152780 764.917859 764.359002 763.095189 764.921641 765.463041 763.799508 761.697466 763.062499 763.459441 761.926771 760.409880 763.247812 765.469931 765.693982 765.537006 769.262851 771.915567 -100 
-100 -100 746.305287 753.656880 758.247812 758.665517 757.207588 762.124330 765.031764 764.477006 762.128627 764.743940 764.993782 761.725368 756.955310 760.126709 761.275342 758.706210 754.866784 759.966243 763.424603 763.104647 760.968060 766.909221 770.811776 -100 
-100 -100 733.965758 749.266001 756.092233 755.113572 747.945952 758.965382 763.838039 762.240228 754.964447 762.443898 763.575532 757.832390 745.654461 755.722299 758.623277 753.794671 742.407975 754.977698 760.622099 758.409098 748.903517 762.509926 769.026303 -100 
-100 -100 745.129917 752.621706 757.320011 757.942623 756.782213 761.962583 765.067022 764.751197 762.587013 765.200331 765.287979 761.837800 756.952200 759.846469 760.576503 757.717021 753.777640 758.806705 762.166411 761.901939 759.943120 765.879874 769.650524 -100 
-100 -100 748.706749 753.978688 757.980145 759.240880 759.644387 763.229134 765.534176 765.430159 764.421374 766.220945 766.547452 764.534481 762.005643 762.832665 762.605109 760.457283 758.482526 761.268068 763.617774 764.045756 764.125306 767.765206 770.324834 -100 
-100 -100 742.200288 750.798146 756.324758 757.038627 755.431827 760.941878 763.956476 762.691710 759.274643 763.746718 765.840578 763.953666 760.257459 762.554655 762.761750 759.626519 755.470168 760.056423 763.213903 763.008927 761.453803 766.630195 770.056212 -100 
-100 -100 727.761588 745.764699 753.987465 753.071242 744.703543 757.034029 761.809947 758.313111 747.364060 759.657850 764.386191 761.490885 752.436751 760.454607 762.077717 756.814066 745.491505 757.059262 762.150789 760.324996 752.875521 763.972970 769.462135 -100 
-100 -100 742.112785 750.819775 756.421084 757.313083 755.918276 761.417720 764.245753 762.916232 759.678688 764.445042 766.864528 765.448428 762.221864 764.787394 765.110015 762.099072 758.050954 762.395293 765.099828 764.577906 762.863841 767.900618 771.211965 -100 
-100 -100 749.036726 754.609276 759.030192 760.698014 761.342923 764.870296 766.957298 766.640410 765.694529 768.115048 769.354327 768.319528 766.593076 767.916396 768.060408 766.229374 764.354944 766.542221 768.099593 767.858623 767.457944 770.788844 773.219182 -100 
-100 -100 746.457018 754.447493 759.907660 761.179319 760.397567 765.382723 768.128504 767.374376 765.050940 768.693552 770.226572 768.193399 764.401242 767.883130 769.248235 767.105464 763.650616 767.376254 769.375520 768.036282 765.322052 770.693827 774.311148 -100 
-100 -100 737.059967 752.847163 760.386115 760.253309 753.906092 764.430369 768.707554 766.508078 758.717467 767.720394 770.531511 766.468786 755.844175 766.293029 769.771116 766.189880 756.642192 766.494084 769.971877 766.469998 756.494715 769.003422 775.033445 -100 
-100 -100 753.262807 760.450667 765.208768 766.341099 765.600803 770.242514 772.797539 772.217358 770.085763 773.400175 774.687622 772.761570 769.297703 772.783406 774.252223 772.556637 769.498971 772.937569 774.561807 773.125158 770.395335 775.254421 778.392027 -100 
-100 -100 764.433601 767.536977 770.404157 772.035291 773.110057 775.461977 777.083694 777.428403 777.295436 778.502053 779.056855 778.411197 777.478920 778.409085 778.858795 778.246049 777.466102 778.532835 779.242931 778.990115 778.684646 780.507518 781.897583 -100 
-100 -100 769.572563 771.319508 773.403296 775.084224 776.519028 778.210145 779.517369 780.165504 780.524996 781.175038 781.520938 781.323222 781.022909 781.291060 781.440724 781.198441 780.981741 781.422023 781.853881 781.984309 782.211435 783.141666 783.899229 -100 
-100 -100 -100 -100 -100 -100 -100 -100 -100 -100 -100 -100 -100 -100 -100 -100 -100 -100 -100 -100 -100 -100 -100 -100 -100 -100 
-100 -100 -100 -100 -100 -100 -100 -100 -100 -100 -100 -100 -100 -100 -100 -100 -100 -100 -100 -100 -100 -100 -100 -100 -100 -100 
-100 -100 -100 -100 -100 -100 -100 -100 -100 -100 -100 -100 -100 -100 -100 -100 -100 -100 -100 -100 -100 -100 -100 -100 -100 -100 
-100 -100 769.397969 771.489972 773.611615 775.256311 776.851086 779.240081 781.480752 783.345718 784.782575 785.823032 786.563639 787.068983 787.388518 787.501106 787.440939 787.237297 786.909069 786.380873 785.644146 784.817157 784.420146 785.043208 785.567683 -100 
-100 -100 761.430547 766.460028 770.056695 771.511451 772.136493 776.190183 779.574693 782.031745 783.803221 784.845405 785.582020 786.131828 786.549531 786.579450 786.461111 786.244737 785.925858 785.108454 783.830057 781.982258 780.358864 782.318125 783.640798 -100 
-100 -100 737.032378 755.050267 763.304656 763.247680 756.706089 768.873199 776.004014 779.865450 782.702963 783.233810 783.821443 784.535104 785.553767 785.026868 784.703192 784.576471 784.743970 782.983000 780.406890 775.370645 766.668607 775.783812 780.053311 -100 
-100 -100 659.223108 737.929366 755.681658 750.041737 698.969275 756.356022 771.470641 777.487582 784.972327 781.331415 781.416229 782.597175 787.271513 783.116200 782.309370 782.615623 786.533245 780.692124 776.182238 763.909768 713.981606 764.465695 775.746157 -100 
-100 -100 729.971654 748.818800 757.507231 757.350141 750.520129 762.898602 769.977411 773.477435 775.933860 776.898089 777.770464 778.382066 779.185970 778.952473 778.719330 778.340500 778.290860 777.032525 774.748803 769.580331 760.782052 770.614368 775.444535 -100 
-100 -100 744.938399 753.365085 758.724472 759.565894 758.341132 763.871774 767.564250 768.401737 767.932089 771.136518 773.035306 773.037043 772.156457 773.708075 774.039582 772.777683 770.957777 772.318143 772.174632 769.743222 766.769915 771.499655 774.704429 -100 
-100 -100 733.532061 749.452114 756.567180 755.269370 746.977634 758.477601 762.903626 759.577745 748.980622 761.543542 766.808396 764.984765 757.270015 765.600777 767.878830 763.923747 754.074846 763.933330 767.136698 763.289440 753.095025 765.830804 772.070485 -100 
-100 -100 673.052102 738.477021 752.442274 744.534281 689.077537 747.172620 757.360890 745.397921 678.931618 746.827026 760.257549 753.069450 705.147602 753.494533 761.143918 750.217347 693.041484 750.543888 760.784121 749.994699 687.908388 753.329679 768.271191 -100 
-100 -100 733.512687 749.136559 755.843547 754.296856 745.853974 756.979554 760.732985 756.603400 745.296991 757.598039 762.310227 759.660155 751.188495 759.622940 761.903302 757.647186 747.663321 758.392316 762.493322 759.334303 749.666494 762.850156 769.256970 -100 
-100 -100 745.659585 753.165495 757.748179 758.073945 756.390048 761.064119 763.349977 761.924050 758.805652 762.441862 763.791771 761.533440 757.731627 760.800517 761.767523 759.305917 755.690915 760.237295 762.907593 761.948115 759.533973 765.540266 769.506204 -100 
-100 -100 733.305247 748.856928 755.891932 754.984733 747.719281 758.407775 762.781815 760.596099 752.905991 760.707769 762.321367 756.984091 745.112967 755.406111 758.497915 753.811361 742.430083 754.665980 759.726813 756.751625 746.632609 760.600474 767.501895 -100 
-100 -100 673.219704 737.621965 751.872806 745.503446 696.163492 749.377987 760.002841 753.098679 708.551864 753.051852 758.988556 745.733819 682.272619 743.633169 753.680920 741.387456 676.467352 742.171028 754.698386 744.123554 679.065800 748.369482 764.305467 -100 
-100 -100 731.800158 747.582367 754.822386 754.193293 747.262714 758.227882 762.782338 760.797301 753.241212 760.985790 762.380478 756.809440 744.806947 754.869251 757.616378 752.712639 741.286571 753.513348 758.533155 755.675441 745.782591 759.697701 766.424223 -100 
-100 -100 742.603046 750.888612 756.235110 757.110597 755.858599 761.109605 763.911328 762.866389 759.910003 763.396547 764.400321 761.657951 757.357828 760.006213 760.516322 757.569186 753.556873 758.236241 761.210161 760.684760 758.772280 764.438714 768.144160 -100 
-100 -100 727.352174 745.483579 753.851623 753.065289 744.768479 757.000911 761.646900 758.030118 746.903752 758.818654 763.077817 759.709143 750.307732 758.327481 760.054158 754.879174 743.628505 755.284495 760.455156 758.677585 751.267587 762.444565 767.991432 -100 
-100 -100 657.566426 732.860923 749.652459 742.412075 685.040382 746.437867 757.715265 746.301891 680.799814 747.369450 759.938780 751.650201 701.646376 750.577962 757.640864 745.057516 682.775164 745.341575 757.787585 750.421701 700.926212 754.367696 766.730292 -100 
-100 -100 727.736038 745.926227 754.316404 753.687495 745.619329 757.879430 762.402603 758.780806 747.838439 759.973475 764.433058 761.408486 752.383609 760.614506 762.435958 757.398930 746.299463 757.736947 762.508300 760.489953 752.974937 763.989744 769.388727 -100 
-100 -100 743.905633 752.365024 758.006908 759.252333 758.304055 763.548587 766.251962 765.119006 762.219641 766.195546 767.855509 765.837314 762.168174 765.190140 766.046004 763.498268 759.788331 763.810110 766.069226 765.060552 762.837923 768.082526 771.549319 -100 
-100 -100 734.601330 750.642389 758.436299 758.456425 752.209329 762.841175 767.148090 764.859406 756.895630 765.716491 768.223060 763.734520 752.723929 763.072247 766.448807 762.655114 752.919005 762.865263 766.417762 762.858184 752.841561 765.622367 771.884063 -100 
-100 -100 678.067939 742.657658 757.371010 752.071304 705.524296 756.476991 766.393367 758.779371 711.229605 759.492826 766.962347 755.161785 694.302750 754.560425 765.165070 755.499647 700.806912 755.691986 765.069427 753.918689 691.775503 756.631754 771.309426 -100 
-100 -100 742.119204 757.074650 764.004304 763.904886 757.822713 768.001143 772.098106 770.112083 762.524603 770.873572 773.035180 768.678458 758.081757 768.295411 771.696501 768.398676 759.168455 768.649745 771.705950 768.056275 758.103509 770.237333 775.931706 -100 
-100 -100 762.426614 766.832470 770.242528 771.692600 772.084747 775.266665 777.243988 777.307172 776.335448 778.049393 778.526012 777.111356 774.956288 776.752058 777.580316 776.614888 774.917855 776.766140 777.672896 776.845913 775.438376 778.323298 780.315750 -100 
-100 -100 769.321185 771.338985 773.585681 775.273817 776.646474 778.519168 779.933558 780.519455 780.672781 781.249796 781.377338 780.804544 780.127949 780.447663 780.637974 780.284535 779.867224 780.371092 780.764148 780.681456 780.660901 781.763613 782.673404 -100 
-100 -100 -100 -100 -100 -100 -100 -100 -100 -100 -100 -100 -100 -100 -100 -100 -100 -100 -100 -100 -100 -100 -100 -100 -100 -100 
-100 -100 -100 -100 -100 -100 -100 -100 -100 -100 -100 -100 -100 -100 -100 -100 -100 -100 -100 -100 -100 -100 -100 -100 -100 -100 
-100 -100 -100 -100 -100 -100 -100 -100 -100 -100 -100 -100 -100 -100 -100 -100 -100 -100 -100 -100 -100 -100 -100 -100 -100 -100 
-100 -100 768.813960 770.692236 772.865017 774.696157 776.480352 778.801315 781.028691 782.864087 784.290324 785.364915 786.103641 786.565811 786.840977 786.960345 786.897153 786.687001 786.403795 786.034054 785.500356 784.912087 784.696045 785.243295 785.751628 -100 
-100 -100 762.981702 766.510325 769.678018 771.519501 772.973408 776.197362 779.184909 781.428651 783.066636 784.230520 784.996863 785.460174 785.752563 785.868621 785.768164 785.494898 785.151586 784.638697 783.752380 782.522631 781.724343 782.949679 783.977505 -100 
-100 -100 750.055621 758.576811 764.136275 765.533451 765.099585 771.120761 775.899355 778.942071 781.027309 782.243594 782.997465 783.473489 783.888135 783.936265 783.731152 783.372593 783.039706 782.230920 780.606867 777.779715 774.862577 778.458212 780.837822 -100 
-100 -100 731.050262 749.967344 758.783308 758.812788 752.198996 764.816320 772.178256 776.009455 778.700833 779.594188 780.340776 780.875479 781.630574 781.335491 781.044700 780.655836 780.604952 779.321867 777.033125 771.925008 763.155639 772.804227 777.472571 -100 
-100 -100 743.991297 753.075211 759.057275 760.335289 759.463276 765.489661 770.264379 772.903654 774.578617 776.044783 777.082603 777.500178 777.715486 777.921743 777.795086 777.208748 776.667307 776.249914 775.032871 772.266356 769.282566 773.434006 776.408513 -100 
-100 -100 750.250595 755.677324 759.890314 761.225221 761.542321 765.195261 768.039946 768.985669 769.275506 771.488589 773.023488 773.187468 772.802623 773.629796 773.730776 772.707399 771.602551 772.390650 772.495410 771.216432 770.105564 773.017265 775.351095 -100 
-100 -100 746.847224 754.273754 758.769279 759.001017 757.201618 762.057617 764.519181 763.202309 760.166378 765.155303 768.034353 767.410547 765.045471 767.909821 768.650801 766.399613 763.019535 766.677298 768.428113 766.955860 764.279064 769.615169 773.121157 -100 
-100 -100 735.127656 750.349522 756.715508 754.993670 746.462570 757.449276 761.098113 756.932056 745.688968 758.330337 763.492327 761.303325 753.169565 761.593892 763.770533 759.448173 749.404996 760.016353 764.051025 760.964762 751.398789 764.252184 770.400102 -100 
-100 -100 746.718925 753.945759 758.272777 758.237869 756.044002 760.514401 762.531834 760.482917 756.649559 761.261299 763.761128 762.445479 759.337939 762.179928 763.045847 760.589413 757.011141 761.269654 763.859301 762.935603 760.533537 766.240709 770.087704 -100 
-100 -100 750.715555 755.529309 759.093487 759.890104 759.666414 762.505854 764.107965 763.279328 761.733126 763.575712 764.327935 762.741274 760.567682 761.898148 762.283494 760.576519 758.764442 761.364218 763.365902 763.248285 762.797354 766.618777 769.514510 -100 
-100 -100 745.193213 752.763330 757.472900 757.978105 756.532234 761.247960 763.753027 762.810926 760.223086 762.870728 763.183820 759.961065 755.302051 758.594806 759.735398 757.148835 753.263063 758.009827 760.811565 759.832293 757.352329 763.520639 767.608539 -100 
-100 -100 732.125557 747.846576 754.982057 754.211684 747.112186 757.951864 762.389919 760.312732 752.683544 760.212960 761.403801 755.652592 743.542472 753.849112 756.884947 752.153550 740.777988 752.942798 757.792032 754.694590 744.617985 758.614213 765.453154 -100 
-100 -100 743.345909 751.206136 756.386235 757.250654 756.012097 761.026933 763.907853 763.161032 760.520957 763.062543 763.258803 759.743568 754.736809 757.822859 758.866116 756.115208 752.029557 756.742334 759.633582 758.688585 756.162602 762.310667 766.476303 -100 
-100 -100 747.538042 753.037500 757.408588 758.905997 759.269081 762.692051 764.795516 764.324964 762.897851 764.494273 764.763588 762.611568 759.909458 760.860509 760.915890 758.864295 756.778294 759.390865 761.514731 761.571237 761.290081 764.990246 767.801812 -100 
-100 -100 741.851749 750.539908 756.154906 757.101982 755.716614 761.047680 763.653809 762.080020 758.478255 762.624350 764.276684 762.095211 758.302652 760.682568 760.978028 757.949295 753.915019 758.459191 761.398537 761.045434 759.468899 764.629698 768.022747 -100 
-100 -100 727.921818 745.957711 754.233464 753.577710 745.499552 757.637573 762.020685 758.261811 747.143895 759.009318 763.147522 759.805812 750.528270 758.602539 760.305471 755.141513 743.954099 755.559865 760.550976 758.704414 751.318628 762.366452 767.774456 -100 
-100 -100 742.352464 751.123072 756.961587 758.089070 756.748062 762.162123 764.928963 763.406886 759.793272 764.093407 766.062098 764.132587 760.445613 762.974769 763.496733 760.548898 756.431568 760.807788 763.614711 763.076600 761.225708 766.232437 769.658877 -100 
-100 -100 749.380630 755.016203 759.664817 761.523887 762.205613 765.761866 767.947344 767.569104 766.277218 768.179310 768.883166 767.216205 764.952060 766.167971 766.459908 764.665921 762.680696 764.860482 766.473100 766.128505 765.537479 768.869674 771.446491 -100 
-100 -100 747.014624 755.011744 760.465122 761.903989 761.357671 766.457917 769.263495 768.608035 766.200278 769.225340 769.904876 767.090866 762.854982 766.210745 767.506805 765.366023 761.943385 765.626596 767.422675 765.879546 763.103720 768.523974 772.125181 -100 
-100 -100 737.633181 753.414052 760.933361 760.966804 754.884006 765.567866 769.991207 768.023248 760.274767 768.572460 770.413018 765.458318 754.291459 764.631889 768.045817 764.435118 754.867098 764.658146 767.887847 764.100123 753.982251 766.588270 772.646709 -100 
-100 -100 753.647159 760.881525 765.827324 767.112571 766.461114 771.275991 774.129445 773.739233 771.469578 774.222050 774.818011 772.111491 767.985193 771.298568 772.841572 771.093977 767.827991 771.160855 772.699722 770.993383 767.950509 772.842554 776.173475 -100 
-100 -100 764.865427 768.014467 771.015766 772.769354 773.947185 776.454593 778.282886 778.735914 778.470053 779.265390 779.277306 778.035393 776.600156 777.321727 777.739901 777.046357 776.102346 777.037598 777.617936 777.146072 776.615113 778.413349 779.894929 -100 
-100 -100 770.053331 771.835162 774.000139 775.784756 777.337350 779.165773 780.611237 781.320734 781.567070 781.886967 781.771612 781.089422 780.396751 780.447537 780.493015 780.153216 779.808091 780.108251 780.378097 780.319174 780.387492 781.266634 782.039260 -100 
-100 -100 -100 -100 -100 -100 -100 -100 -100 -100 -100 -100 -100 -100 -100 -100 -100 -100 -100 -100 -100 -100 -100 -100 -100 -100 
-100 -100 -100 -100 -100 -100 -100 -100 -100 -100 -100 -100 -100 -100 -100 -100 -100 -100 -100 -100 -100 -100 -100 -100 -100 -100 
-100 -100 -100 -100 -100 -100 -100 -100 -100 -100 -100 -100 -100 -100 -100 -100 -100 -100 -100 -100 -100 -100 -100 -100 -100 -100 
-100 -100 768.549843 770.227177 772.271790 774.092817 775.895776 778.047376 780.027100 781.601624 782.863050 783.960179 784.692238 785.066752 785.266667 785.440449 785.394281 785.155076 784.941698 784.895755 784.749427 784.537657 784.612188 785.224462 785.732475 -100 
-100 -100 763.907078 766.658682 769.402368 771.259099 772.920007 775.641677 778.068612 779.762252 781.020045 782.357853 783.190721 783.470412 783.549158 783.869277 783.835930 783.413075 783.008971 783.085720 782.872819 782.318340 782.116083 783.192227 784.075616 -100 
-100 -100 755.100241 760.467876 764.666763 766.325658 767.203985 771.321602 774.676804 776.461834 777.495147 779.440854 780.495986 780.524312 780.228758 781.006263 781.040123 780.201955 779.273881 779.825802 779.583959 778.268157 777.225166 779.537771 781.246896 -100 
-100 -100 745.851509 754.718805 760.436555 761.515379 760.500552 766.656127 771.065243 772.691653 772.896046 775.780212 777.261046 776.953613 775.806218 777.400185 777.705061 776.352243 774.402573 775.935144 776.005371 773.872776 771.173560 775.461997 778.314200 -100 
-100 -100 750.292643 755.955862 760.355303 761.792907 762.214069 766.181489 769.406932 770.759226 771.349369 773.431123 774.753244 774.723711 774.193922 775.048000 775.158544 774.094902 772.952273 773.872942 774.158698 773.088893 772.122018 774.867136 777.056314 -100 
-100 -100 754.558360 758.219206 761.355257 762.603815 763.312082 765.918065 767.911302 768.445658 768.685621 770.574238 771.909183 771.947127 771.549590 772.233729 772.239483 771.184648 770.303322 771.423561 772.280768 772.162968 772.205448 774.370360 776.118709 -100 
-100 -100 754.607030 758.472963 761.221293 761.714327 761.517597 764.155985 765.537365 764.745125 763.561041 766.385227 768.247966 767.902211 766.785174 768.195268 768.371540 766.697442 765.004479 767.443070 769.329771 769.542437 769.527881 772.422759 774.490207 -100 
-100 -100 751.686328 757.207077 760.321676 759.925359 757.888175 761.776182 763.292436 761.129284 757.480388 762.240165 764.901171 763.824158 760.956239 763.892202 764.594270 761.996716 758.350170 763.000374 766.117017 766.193206 765.037893 769.556803 772.471199 -100 
-100 -100 754.500331 758.232239 760.856400 761.095214 760.519781 762.843727 763.919255 762.593818 760.778598 763.149431 764.592503 763.651214 761.935660 763.236107 763.498847 761.722472 759.933954 762.703509 765.120516 765.716599 765.888979 769.052372 771.399351 -100 
-100 -100 754.798408 758.080158 760.709980 761.478189 761.707573 763.704980 764.839458 764.260922 763.341398 764.415385 764.740013 763.399600 761.841942 762.515536 762.601801 761.286748 760.255888 762.221248 764.090928 764.704527 765.282068 768.037796 770.141947 -100 
-100 -100 750.329142 755.303395 758.875343 759.652623 759.503900 762.624460 764.489895 764.032161 762.797602 764.006690 763.784654 761.310879 758.485196 759.984165 760.537098 758.854353 757.057519 759.781456 761.842531 761.829996 761.550726 765.370406 768.155205 -100 
-100 -100 743.917585 751.859843 756.763079 757.159880 755.431719 760.671257 763.601230 762.845963 760.230563 762.677916 762.582795 758.796751 753.569622 757.094444 758.483837 755.979953 752.110739 756.808153 759.597412 758.682353 756.346295 762.335211 766.311139 -100 
-100 -100 748.192356 753.505197 757.624743 758.853943 759.008205 762.474335 764.738256 764.515555 763.231918 764.281482 763.874118 761.049844 757.880753 759.198204 759.677391 757.876445 755.884668 758.508854 760.533865 760.392501 759.934174 763.775146 766.712824 -100 
-100 -100 751.079941 755.135155 758.761523 760.439337 761.422938 764.081051 765.807878 765.682618 764.907802 765.595073 765.268443 763.226508 761.084590 761.432863 761.293172 759.732307 758.452422 760.252015 761.909230 762.239577 762.613234 765.461856 767.697522 -100 
-100 -100 749.243019 754.389503 758.488154 760.056555 760.656521 763.873262 765.628425 764.981473 763.558865 765.163955 765.392548 763.339333 760.818797 761.742669 761.620017 759.459553 757.315702 759.947793 762.055231 762.190728 762.091586 765.556761 768.064505 -100 
-100 -100 744.963892 752.636260 757.769830 758.912689 758.038181 762.868676 765.210825 763.812583 760.633440 764.116518 765.211423 762.639644 758.501216 761.142621 761.592976 758.484874 754.201266 758.888352 761.873650 761.402932 759.623743 764.799636 768.195062 -100 
-100 -100 749.861018 755.102316 759.469538 761.248996 761.931532 765.285933 767.280286 766.762477 765.341623 767.044442 767.523321 765.633087 763.163490 764.170724 764.201954 762.070701 759.832360 762.320437 764.310595 764.285174 763.922481 767.233883 769.769582 -100 
-100 -100 753.197909 757.375567 761.291224 763.402612 764.818596 767.723972 769.679904 769.850084 769.348795 770.179403 770.077699 768.369929 766.552796 767.017022 766.965272 765.509524 764.208516 765.674296 766.925842 766.908556 766.973796 769.466248 771.472906 -100 
-100 -100 752.125183 757.546628 761.984424 763.913832 764.915832 768.657836 771.124139 771.423655 770.774000 771.871513 771.549476 769.219315 766.699161 768.029934 768.466183 766.909443 765.138735 767.126627 768.324268 767.662057 766.907829 770.104101 772.495584 -100 
-100 -100 749.474449 757.442371 762.809229 764.176399 763.592858 769.032712 772.342424 772.420935 770.687286 772.893610 772.812230 769.570233 765.172496 768.432189 769.753718 767.674901 764.213208 767.846516 769.545626 767.976501 765.244335 770.217337 773.531302 -100 
-100 -100 757.879038 762.755284 766.825251 768.600572 769.449254 773.022138 775.618549 776.169916 775.624672 776.610746 776.344524 774.172486 771.747016 773.082280 773.768551 772.534980 770.837151 772.525039 773.497738 772.649284 771.567589 774.294332 776.473775 -100 
-100 -100 766.010300 768.614938 771.382086 773.289674 774.837207 777.195920 779.074813 779.885426 780.029089 780.382728 780.059146 778.855583 777.682256 777.920463 778.056556 777.448310 776.778850 777.335430 777.735658 777.463544 777.300244 778.576278 779.695796 -100 
-100 -100 770.337781 771.996970 774.117998 775.978968 777.671615 779.552022 781.098839 781.976415 782.340064 782.514123 782.227686 781.470507 780.758583 780.643051 780.567435 780.206712 779.873994 780.043496 780.220073 780.169797 780.271147 780.983953 781.626368 -100 
-100 -100 -100 -100 -100 -100 -100 -100 -100 -100 -100 -100 -100 -100 -100 -100 -100 -100 -100 -100 -100 -100 -100 -100 -100 -100 
-100 -100 -100 -100 -100 -100 -100 -100 -100 -100 -100 -100 -100 -100 -100 -100 -100 -100 -100 -100 -100 -100 -100 -100 -100 -100 
-100 -100 -100 -100 -100 -100 -100 -100 -100 -100 -100 -100 -100 -100 -100 -100 -100 -100 -100 -100 -100 -100 -100 -100 -100 -100 
-100 -100 767.622812 769.407241 771.384278 773.057083 774.719645 776.801265 778.527848 779.763736 780.797802 781.966760 782.676673 782.916429 783.018244 783.320501 783.289421 782.979133 782.826572 783.214650 783.470501 783.572999 783.896837 784.771214 785.375155 -100 
-100 -100 762.126324 765.468080 768.306167 769.826642 770.998225 773.920841 776.117309 777.139230 777.735823 779.561782 780.553710 780.490024 780.109755 780.951184 781.062395 780.298680 779.539471 780.586693 781.130875 780.899850 780.775742 782.445315 783.586308 -100 
-100 -100 749.803952 757.874049 763.007623 763.707808 762.233763 768.036912 771.766834 771.956270 770.221352 774.483048 776.641996 775.642372 772.973077 775.990095 776.956911 774.886508 771.396768 775.045132 776.869843 775.675320 773.292677 777.652258 780.475258 -100 
-100 -100 732.246136 750.078388 758.053332 756.833781 748.009647 761.157133 767.049878 765.459428 757.178440 768.015091 772.076411 769.382266 760.501010 769.656011 772.179127 767.919160 757.241729 768.117268 772.123488 769.296429 760.689075 771.772274 777.088454 -100 
-100 -100 745.972356 754.198212 759.169296 759.480167 757.625876 763.243052 766.577742 766.228232 764.129787 768.575868 770.841917 769.726810 766.912218 770.033176 770.893288 768.517550 764.913631 769.041398 771.340581 770.490741 768.414248 773.194059 776.285136 -100 
-100 -100 754.346942 758.428533 761.312418 761.828259 761.649481 764.540796 766.258546 765.838447 764.963440 767.691254 769.374566 768.873653 767.639370 769.107230 769.317291 767.607887 765.878158 768.477724 770.589169 771.045357 771.204409 773.964729 775.910182 -100 
-100 -100 755.451905 759.608119 761.855593 761.288948 759.403009 762.937003 764.363304 762.318154 758.781572 763.513885 766.254288 765.155186 762.146789 765.170861 765.936261 763.188842 759.255347 764.316384 768.155360 769.150249 769.140244 772.607624 774.699881 -100 
-100 -100 750.591147 758.230508 760.976479 758.604189 751.418692 759.622341 761.863177 757.225523 746.068577 757.927336 762.671382 759.907617 750.852307 759.688794 761.882039 756.875755 745.500298 758.239627 764.807360 765.634175 762.831763 769.549918 772.764180 -100 
-100 -100 755.426463 759.460332 761.552610 760.738409 758.652290 761.959149 763.069907 760.692468 756.886034 761.138653 763.208638 761.524580 758.137125 761.054074 761.745970 758.969902 755.148189 760.346371 764.268217 765.455705 765.557938 769.216199 771.540231 -100 
-100 -100 754.669485 758.463854 760.930740 761.005832 760.391220 762.896977 764.147329 763.124278 761.562321 763.271978 763.735192 761.896298 759.530890 760.989641 761.393376 759.630986 757.866097 760.795205 763.328057 764.098756 764.527424 767.708905 769.912648 -100 
-100 -100 745.814400 753.555659 758.051254 757.745049 755.140186 760.366368 763.314179 762.344715 759.512720 762.195231 762.441384 758.784745 753.418220 757.284313 759.005892 756.632072 752.762022 757.525261 760.626590 760.083816 757.994282 763.643032 767.424954 -100 
-100 -100 730.337091 747.404443 754.731232 752.794803 743.062581 756.090945 761.614926 759.612939 751.498051 759.333000 760.445427 753.888969 740.024720 752.026786 756.124805 751.844478 740.713427 752.611018 757.558113 754.880092 745.706008 758.548180 764.942323 -100 
-100 -100 743.366864 751.522200 756.490416 756.757916 754.761796 760.395170 763.582780 762.900361 760.237170 762.698030 762.507556 758.478716 752.935576 756.662769 758.187195 755.709079 751.806489 756.400260 759.136795 758.260020 756.033918 761.759195 765.562187 -100 
-100 -100 749.763376 754.705037 758.523117 759.800868 760.186098 763.473386 765.443353 765.105230 763.886875 764.970026 764.511507 761.765919 758.723115 759.978397 760.271912 758.328676 756.240425 758.855912 760.848496 760.771582 760.475033 764.070701 766.707027 -100 
-100 -100 747.474834 754.106362 758.660951 759.732533 759.125702 763.445744 765.634794 764.521449 761.748186 764.384750 764.679784 761.373818 756.537803 759.462805 760.271673 757.154874 752.577393 757.452722 760.616506 760.035748 757.977333 763.327657 766.937325 -100 
-100 -100 738.566601 751.397428 757.724898 757.729365 752.538618 761.615505 765.041411 762.396042 754.302219 762.304666 764.035270 758.827224 747.208911 756.916539 759.419666 753.923206 741.318420 754.136983 759.624018 757.412011 748.959002 760.801842 766.640932 -100 
-100 -100 748.181833 754.879578 759.565849 760.910178 760.600480 765.099563 767.442422 766.539105 763.982484 766.662893 766.986293 763.825630 759.252656 762.206513 762.910496 759.817395 755.332709 760.055004 762.898029 762.131854 760.010509 765.183201 768.594330 -100 
-100 -100 751.860776 756.925489 761.116392 762.996606 764.028330 767.600765 769.903617 770.097834 769.383309 770.390919 769.972468 767.537124 764.899300 766.075610 766.268701 764.353558 762.270048 764.518696 766.060981 765.669022 765.110151 768.273693 770.619681 -100 
-100 -100 747.195172 755.400992 761.017680 762.386793 761.654615 767.378413 771.064548 771.512625 770.325241 771.998891 771.432139 767.973670 763.365469 766.453916 767.657865 765.292705 761.497697 765.311000 767.360109 766.071233 763.581545 768.388464 771.663656 -100 
-100 -100 736.149345 752.847590 760.784242 760.578330 753.636195 765.800334 771.671065 771.691747 767.311983 772.268571 772.245459 766.633301 755.342255 765.133790 768.291266 764.289087 754.000858 764.264589 767.961840 764.851675 756.068196 767.018515 772.379555 -100 
-100 -100 752.782686 760.380293 765.427337 766.678815 766.034174 771.582619 775.223633 775.974399 774.954735 776.545345 776.118619 772.949790 768.754508 771.782421 772.989141 770.988254 767.541140 770.960045 772.524808 771.082947 768.508594 772.765916 775.591838 -100 
-100 -100 764.226383 767.513743 770.588020 772.422360 773.769105 776.658560 778.924289 779.920715 780.075535 780.526684 780.088400 778.571185 777.032990 777.599009 777.820567 776.972717 775.919849 776.776251 777.246014 776.760890 776.266150 777.803998 779.048362 -100 
-100 -100 769.453251 771.317082 773.577436 775.475581 777.193084 779.278378 781.023691 782.039384 782.467401 782.665757 782.327554 781.464784 780.659128 780.603171 780.533695 780.077783 779.610844 779.780569 779.906668 779.730318 779.694576 780.410846 781.061987 -100 
-100 -100 -100 -100 -100 -100 -100 -100 -100 -100 -100 -100 -100 -100 -100 -100 -100 -100 -100 -100 -100 -100 -100 -100 -100 -100 
-100 -100 -100 -100 -100 -100 -100 -100 -100 -100 -100 -100 -100 -100 -100 -100 -100 -100 -100 -100 -100 -100 -100 -100 -100 -100 
-100 -100 -100 -100 -100 -100 -100 -100 -100 -100 -100 -100 -100 -100 -100 -100 -100 -100 -100 -100 -100 -100 -100 -100 -100 -100 
-100 -100 766.309040 768.347571 770.384580 771.868433 773.221760 775.298315 776.904787 777.835906 778.547612 779.809818 780.571184 780.682020 780.595501 781.059266 781.127156 780.754538 780.548034 781.374007 782.065116 782.415059 782.842075 784.038109 784.840327 -100 
-100 -100 758.804886 763.583016 766.873332 767.886782 767.887120 771.606780 773.950061 774.311169 773.765736 776.472439 777.830708 777.350190 776.027789 777.771726 778.241721 777.047420 775.371608 777.764929 779.172041 779.007189 778.309154 781.073368 782.788604 -100 
-100 -100 735.976227 752.963915 760.330399 759.007044 750.253150 762.872651 768.220227 766.254799 757.745119 768.477308 772.465722 769.706064 760.785541 769.985467 772.587120 768.428703 757.906078 769.074266 773.510145 771.232547 763.065629 773.913201 778.973678 -100 
-100 -100 663.166575 737.513986 753.359207 744.848252 683.942289 748.639695 761.433679 752.850590 697.002260 755.084428 765.867832 756.855944 703.018862 757.020754 765.632682 753.846393 691.608953 754.544038 766.641971 758.320454 704.816076 761.675465 774.489312 -100 
-100 -100 732.618043 749.765031 756.885368 755.018744 745.720607 758.205220 763.170160 760.572726 751.550687 762.604903 766.773445 763.833566 754.627657 764.012001 766.517445 761.923146 751.094941 762.869690 767.880073 765.958352 758.051781 769.358783 774.706911 -100 
-100 -100 751.385352 757.265380 760.508249 760.010954 757.841282 762.117168 764.155814 762.619216 759.596193 764.200909 766.666477 765.436229 762.407333 765.518988 766.288620 763.605125 759.837149 764.786465 768.288989 768.803934 768.025589 772.246302 774.924123 -100 
-100 -100 751.012596 758.610961 761.256210 758.756246 751.483606 759.735144 762.108535 757.663584 746.707033 758.638919 763.441875 760.743178 751.727620 760.585115 762.753257 757.697487 746.284071 759.063192 765.710078 766.637881 763.908941 770.573278 773.731075 -100 
-100 -100 724.165248 754.538467 759.576676 751.398054 707.627252 751.679897 758.237208 745.730396 682.104104 746.257607 758.481483 750.004798 698.163542 749.608465 757.289988 744.387017 679.329736 745.946892 761.180861 760.264512 735.683313 764.692362 771.383890 -100 
-100 -100 751.179106 758.655192 761.148825 758.412465 750.965717 759.055022 761.216101 756.574384 745.468123 756.933923 761.069015 757.798143 748.402908 757.187703 759.295769 754.209142 742.853761 755.619046 762.155195 763.096301 760.343367 767.132554 770.493094 -100 
-100 -100 752.086710 757.656191 760.486050 759.562730 756.989020 761.049106 762.876221 761.100970 757.775740 761.241672 762.381785 759.732555 755.383426 758.738556 759.821634 757.135147 753.255449 758.211105 761.709612 762.137654 761.290633 765.864213 768.771507 -100 
-100 -100 733.257742 749.668324 756.256152 753.724933 743.528795 756.092659 761.200212 758.863844 750.610948 758.755282 760.328524 754.216018 740.658382 752.666034 756.661341 752.288418 741.114568 753.046097 758.156955 755.786456 746.876961 759.450882 765.591666 -100 
-100 -100 663.993183 735.706429 750.620754 741.108305 677.643075 744.274864 757.666690 750.669250 703.522580 750.443570 756.460361 741.169564 668.339046 739.268326 751.741996 740.382660 677.178472 741.011105 753.166464 743.583998 684.530390 747.428521 761.940196 -100 
-100 -100 730.279860 747.236802 754.436534 752.593428 743.094219 756.120803 761.520820 759.537276 751.516078 759.396459 760.491204 753.984835 740.249756 752.182587 756.047089 751.605820 740.392381 752.117392 756.770521 753.918862 744.729382 757.433167 763.650844 -100 
-100 -100 745.691292 752.951847 757.540286 758.104092 756.751289 761.686443 764.361868 763.512808 760.867438 763.409031 763.415806 759.724096 754.585454 757.958755 759.102867 756.297552 752.026746 756.620794 759.341058 758.429888 756.198177 761.652488 765.279758 -100 
-100 -100 738.628461 751.301668 757.397205 757.157281 751.776612 760.817940 764.299186 761.766227 753.762642 761.601181 763.100226 757.654238 745.867327 755.719432 758.397375 752.989621 740.371723 753.082997 758.398412 755.990422 747.385479 759.244843 765.127285 -100 
-100 -100 693.253001 743.602854 755.163617 750.540227 711.252002 754.419767 762.469429 754.540218 708.279801 754.371171 760.893485 748.358449 687.153970 746.366834 755.584958 741.908718 671.908901 741.923345 755.495636 746.957324 691.993587 750.419065 763.839980 -100 
-100 -100 739.103557 751.866408 758.148146 758.258138 753.257364 762.506641 766.184619 763.936396 756.224540 764.068096 765.563311 760.274293 748.789976 758.653416 761.225765 755.862270 743.352634 755.883848 760.846164 758.228165 749.546708 761.191231 766.852401 -100 
-100 -100 747.382411 754.774635 759.848163 761.230355 760.813262 765.979185 769.045470 768.969806 767.194143 769.368773 769.262426 765.953383 761.453710 764.553323 765.520336 762.789997 758.617347 762.726092 764.905437 763.659821 761.215684 766.088005 769.344889 -100 
-100 -100 733.885563 750.617524 758.621538 758.473342 751.576575 763.728520 769.544152 769.492079 765.101653 770.152216 770.222776 764.657830 753.386268 763.197222 766.283927 762.089799 751.594537 761.877043 765.593072 762.447092 753.648882 764.628327 770.028902 -100 
-100 -100 671.749752 740.765567 756.358942 750.188918 697.967543 755.784174 768.739300 766.228552 737.608711 767.008735 769.663687 756.759728 697.350765 755.276717 765.137537 754.555878 696.595011 754.308839 764.481601 755.112329 701.655022 757.252645 769.806289 -100 
-100 -100 739.526267 755.526385 762.927699 762.727668 756.021434 767.914674 773.638158 773.930743 769.811166 774.712326 774.935214 769.789697 759.098849 768.721369 771.740764 767.987354 757.996255 767.734549 770.893201 767.665729 758.917566 769.212728 774.065114 -100 
-100 -100 760.859504 765.597346 769.292468 770.912314 771.473056 775.338611 778.128883 779.131850 778.952485 779.936514 779.686836 777.823560 775.447598 777.007299 777.635408 776.416843 774.376025 776.002383 776.662285 775.667812 774.180217 776.500126 778.160011 -100 
-100 -100 768.050977 770.244004 772.716742 774.631841 776.275181 778.579326 780.497300 781.578708 782.027189 782.392048 782.174984 781.321233 780.461505 780.634325 780.683357 780.136659 779.443784 779.629021 779.663513 779.240537 778.919315 779.686786 780.399083 -100 
-100 -100 -100 -100 -100 -100 -100 -100 -100 -100 -100 -100 -100 -100 -100 -100 -100 -100 -100 -100 -100 -100 -100 -100 -100 -100 
-100 -100 -100 -100 -100 -100 -100 -100 -100 -100 -100 -100 -100 -100 -100 -100 -100 -100 -100 -100 -100 -100 -100 -100 -100 -100 
-100 -100 -100 -100 -100 -100 -100 -100 -100 -100 -100 -100 -100 -100 -100 -100 -100 -100 -100 -100 -100 -100 -100 -100 -100 -100 
-100 -100 766.297419 768.010260 769.898247 771.333878 772.630494 774.371843 775.774903 776.597697 777.252191 778.294171 779.002071 779.147631 779.117502 779.459171 779.562232 779.340641 779.348775 780.225705 781.166772 781.848944 782.554699 783.717230 784.528883 -100 
-100 -100 760.886869 764.107077 766.806146 768.028536 768.750476 771.272751 773.076922 773.555055 773.635588 775.375046 776.436605 776.239395 775.632414 776.556009 776.857733 776.124549 775.452364 777.101560 778.508230 778.968326 779.246164 781.225667 782.624942 -100 
-100 -100 749.063748 756.889555 761.560784 761.843168 760.018576 765.334661 768.317914 767.717862 765.450200 769.740887 771.860740 770.636658 767.782042 770.989948 772.016305 769.864780 766.532352 770.995667 773.730048 773.382531 771.665109 776.355560 779.267584 -100 
-100 -100 732.029893 749.525917 756.924435 755.175821 745.906224 758.518175 763.577819 761.020042 752.001514 763.025583 767.136039 764.126597 754.881531 764.354555 766.980156 762.500193 751.775415 763.645177 768.729547 766.839284 758.935411 770.341527 775.737476 -100 
-100 -100 746.210989 754.097797 758.639650 758.378323 755.867127 760.963213 763.777593 762.684826 759.888067 764.363501 766.777341 765.419282 762.178533 765.421800 766.453454 763.883768 760.115768 764.927433 768.220823 768.139817 766.477479 771.545777 774.885146 -100 
-100 -100 755.440925 759.097669 761.469456 761.349410 760.506406 762.944121 764.344323 763.488292 762.194325 764.831641 766.547032 765.877771 764.325818 765.738560 765.986715 764.105609 762.236116 765.158316 767.855141 768.796972 769.214662 772.195936 774.351187 -100 
-100 -100 757.514671 761.045878 762.577957 761.284259 758.882230 762.035040 763.168519 760.976044 757.469897 762.056501 764.539487 763.303568 760.230411 763.087181 763.595517 760.672872 756.754971 761.849550 765.714827 766.909094 767.020927 770.638968 772.917110 -100 
-100 -100 753.390619 760.232336 762.135352 758.985780 751.293233 759.165222 761.227946 756.623232 745.668847 757.371111 761.852324 759.009258 749.950595 758.559453 760.422172 755.198009 743.766580 756.335321 762.683086 763.489946 760.651057 767.450449 770.826381 -100 
-100 -100 757.990585 761.408719 762.822938 761.313124 758.611325 761.611731 762.713149 760.356323 756.533426 760.764353 762.926283 761.267369 757.737240 760.455691 760.986681 757.932846 753.769775 758.701310 762.487477 763.535248 763.455361 767.109485 769.559681 -100 
-100 -100 756.617208 759.974409 761.932242 761.441764 760.292910 762.494668 763.674468 762.615078 760.998764 762.839324 763.590866 761.907616 759.523641 760.825047 761.030299 758.972685 756.822223 759.435570 761.764883 762.312932 762.490927 765.604106 767.899611 -100 
-100 -100 747.418823 754.775200 758.663776 757.901482 755.033817 759.948852 762.547911 761.438489 758.685167 761.644600 762.209457 758.925198 753.883540 757.613818 758.923603 756.223776 752.134931 756.549079 759.205911 758.383745 756.200370 761.733629 765.367672 -100 
-100 -100 731.558405 748.279205 755.077544 752.769924 742.837645 755.571027 760.725629 758.533692 750.460547 758.676885 760.243239 754.197323 740.784135 752.660775 756.351290 751.759066 740.414255 751.938232 756.400542 753.400800 744.095527 756.784950 763.009984 -100 
-100 -100 744.003047 751.934798 756.685442 756.659797 754.320400 759.737184 762.854424 762.084963 759.360524 762.147583 762.515559 758.909077 753.589654 757.298281 758.724402 756.033530 751.768214 755.972101 758.366793 757.118132 754.510155 760.055024 763.887731 -100 
-100 -100 750.102848 754.869171 758.546611 759.593705 759.689787 762.864840 764.909839 764.613270 763.411810 764.730359 764.699397 762.272230 759.385696 760.721499 761.088377 759.056641 756.682493 758.866922 760.421152 759.890627 759.139403 762.521084 765.182543 -100 
-100 -100 747.767546 754.166814 758.413785 759.294366 758.605050 762.912628 765.165113 764.232887 761.727656 764.513450 764.948839 761.892678 757.413376 760.489893 761.306864 758.277704 753.719484 758.078402 760.465308 759.293308 756.898122 761.997589 765.416193 -100 
-100 -100 738.655137 751.232233 757.266131 757.120401 751.902163 761.036626 764.613846 762.254973 754.518437 762.617052 764.426632 759.448760 748.212976 758.115354 760.718330 755.436010 742.952239 755.157763 759.748058 756.847958 747.991112 759.555339 765.194374 -100 
-100 -100 747.609633 754.206568 758.888640 760.166372 759.740173 764.319408 766.950419 766.306974 763.925333 766.791128 767.432692 764.542083 760.160726 763.357236 764.397746 761.478914 756.846911 761.011615 763.199560 761.760453 759.017930 763.892418 767.298829 -100 
-100 -100 750.630072 755.725130 760.043336 761.956587 762.913940 766.555862 769.091656 769.467084 768.896080 770.209207 770.245679 768.193315 765.809883 767.257616 767.788258 766.015058 763.712054 765.431680 766.372952 765.307521 764.118935 766.978506 769.317816 -100 
-100 -100 745.506391 753.828321 759.492864 760.969524 760.390343 766.158538 769.803742 770.338281 769.282048 771.385758 771.398533 768.467756 764.425639 767.784889 769.098135 766.878880 763.080153 766.323784 767.534682 765.547846 762.605259 767.117183 770.208839 -100 
-100 -100 734.065040 750.968015 759.039879 758.997282 752.227291 764.416063 770.184949 770.202363 765.889246 771.366505 772.039098 767.069680 756.435687 766.470523 769.711950 765.875960 755.635000 765.273067 768.093763 764.270093 755.029719 765.703585 770.891188 -100 
-100 -100 750.576970 758.388295 763.768502 765.199783 764.547304 770.120446 773.845758 774.600380 773.666743 775.707186 775.920754 773.344064 769.547680 772.845397 774.333844 772.443734 768.787473 771.687068 772.683164 770.606323 767.450395 771.436709 774.252433 -100 
-100 -100 762.291121 765.736613 769.060453 771.051018 772.435435 775.358176 777.679841 778.708744 778.992176 779.804703 779.873824 778.854706 777.684809 778.522134 778.962994 778.168506 776.918056 777.362984 777.344771 776.325099 775.357505 776.636225 777.816697 -100 
-100 -100 767.733006 769.711788 772.142589 774.177792 775.969889 778.095110 779.871304 780.937285 781.515665 782.025132 782.108331 781.681858 781.239216 781.444070 781.537589 781.105876 780.473609 780.289375 779.959837 779.311245 778.879333 779.347062 779.894118 -100 
-100 -100 -100 -100 -100 -100 -100 -100 -100 -100 -100 -100 -100 -100 -100 -100 -100 -100 -100 -100 -100 -100 -100 -100 -100 -100 
-100 -100 -100 -100 -100 -100 -100 -100 -100 -100 -100 -100 -100 -100 -100 -100 -100 -100 -100 -100 -100 -100 -100 -100 -100 -100 
-100 -100 -100 -100 -100 -100 -100 -100 -100 -100 -100 -100 -100 -100 -100 -100 -100 -100 -100 -100 -100 -100 -100 -100 -100 -100 
-100 -100 766.215035 767.707239 769.423613 770.795985 772.053969 773.563999 774.752520 775.463181 776.080594 776.989903 777.616370 777.775553 777.807879 778.102672 778.210966 778.112691 778.324817 779.304312 780.420150 781.371398 782.323596 783.491665 784.268701 -100 
-100 -100 761.889182 764.359031 766.646410 767.912665 768.886007 770.841838 772.247930 772.697866 772.989613 774.332068 775.188759 775.114264 774.819243 775.449870 775.653552 775.190623 775.023856 776.493140 777.960233 778.848768 779.666909 781.338123 782.498989 -100 
-100 -100 753.856817 758.718433 762.191397 762.992025 762.908528 766.098468 768.063865 767.838073 767.061919 769.635741 771.093455 770.424662 769.123082 770.789163 771.312988 769.982675 768.614222 771.435055 773.733072 774.340910 774.556868 777.489019 779.458970 -100 
-100 -100 745.832901 753.885785 758.575485 758.503381 756.231215 761.418829 764.179986 763.031924 760.183591 764.811558 767.171638 765.726638 762.478092 765.954696 767.087202 764.653074 761.035534 766.054471 769.450274 769.587899 768.320304 773.167056 776.235128 -100 
-100 -100 751.428725 756.261973 759.528798 759.756215 759.011497 761.981464 763.845641 763.272797 762.122056 764.817896 766.506922 765.734494 764.100196 765.699555 766.140698 764.379195 762.559832 765.479132 768.053959 768.720023 768.883065 772.168375 774.572291 -100 
-100 -100 757.589456 760.156189 761.895953 761.832572 761.457140 763.197240 764.322856 763.918717 763.417954 765.251079 766.526745 766.133803 765.209121 765.900957 765.804076 764.307015 763.163391 765.087587 767.070901 767.917989 768.664653 771.255951 773.180124 -100 
-100 -100 760.248958 762.335387 763.180856 762.150803 760.883202 762.805494 763.764146 762.802049 761.628294 764.040133 765.527051 764.913409 763.546192 764.568600 764.339803 762.255567 760.340213 762.809779 764.932626 765.445160 765.680160 768.882007 771.129369 -100 
-100 -100 759.686464 762.548559 763.264051 761.177425 758.088185 761.343890 762.710611 760.901316 757.899671 761.941751 764.084804 762.895881 760.032297 762.314264 762.400482 759.341718 755.417748 759.572697 762.339537 762.206746 760.914150 765.658115 768.737317 -100 
-100 -100 761.113316 763.054986 763.758855 762.506824 760.942387 762.680561 763.584023 762.473653 761.017890 763.200726 764.549944 763.690938 761.975806 762.783384 762.448862 760.111253 757.806592 759.953720 761.824625 761.987670 761.910906 765.090013 767.475998 -100 
-100 -100 759.586961 761.766380 763.046105 762.638642 761.985315 763.376729 764.184413 763.524391 762.742745 764.101416 764.832179 763.918478 762.532990 762.820903 762.316678 760.369411 758.702761 759.987656 761.222762 761.311115 761.548903 764.173932 766.244904 -100 
-100 -100 753.966458 758.073946 760.577138 760.426510 759.544112 762.008988 763.333358 762.482712 761.134180 763.078584 763.827917 762.257950 760.041958 761.102346 760.909741 758.543513 756.068075 758.056375 759.417645 758.821031 758.126515 761.717004 764.428084 -100 
-100 -100 746.920495 753.970403 757.936606 757.583511 755.269614 759.841214 762.124516 760.740209 757.711245 761.330405 762.634900 760.186697 756.057681 758.948422 759.497050 756.314992 751.788648 755.687215 757.698285 756.128515 753.325364 758.995169 762.848906 -100 
-100 -100 750.138260 754.859120 758.298487 758.933952 758.594880 761.586811 763.430267 762.856929 761.526767 763.408369 764.107169 762.388170 759.989059 761.118249 761.172043 758.900244 756.319391 758.119067 759.266580 758.341189 757.306010 760.784107 763.563687 -100 
-100 -100 752.410905 755.985146 759.037204 760.236202 760.881890 763.311085 764.930115 764.860101 764.346904 765.522782 765.880568 764.597376 763.033691 763.502490 763.328814 761.643722 759.961364 760.812757 761.384906 760.733422 760.377804 762.803380 764.861563 -100 
-100 -100 750.438576 754.975705 758.457749 759.602700 759.984315 763.200123 765.183160 765.011374 764.189450 765.950518 766.471677 764.943700 762.993011 764.182471 764.324591 762.487329 760.372678 761.720678 762.298820 761.178340 760.171810 763.156028 765.471629 -100 
-100 -100 746.071998 752.898700 757.358422 758.129691 757.139572 762.124097 764.916187 764.332350 762.165894 765.461029 766.604041 764.506219 761.060206 763.990062 764.910128 762.548431 758.832944 761.710934 762.745279 760.751219 757.889467 762.552134 765.749360 -100 
-100 -100 749.537162 754.375462 758.394233 759.994616 760.677217 764.212902 766.585076 766.686347 765.977209 767.900958 768.710424 767.410800 765.611399 767.076674 767.645314 766.088305 763.942186 765.046360 765.343032 763.814401 762.359721 765.093158 767.395026 -100 
-100 -100 751.265466 755.476817 759.441364 761.608224 763.103471 766.143389 768.297099 768.765286 768.728997 770.175766 770.822644 769.996457 768.997938 769.980958 770.420206 769.382776 767.969461 768.223914 767.905352 766.420707 765.402487 767.303006 769.061155 -100 
-100 -100 748.664754 754.534020 759.422893 761.614790 762.753716 766.561453 769.013213 769.264829 768.786986 770.918465 771.857263 770.824822 769.451880 771.212474 772.036469 770.937013 769.181159 769.765578 769.240130 767.032099 765.112516 767.759051 769.965685 -100 
-100 -100 744.945266 753.707320 759.782435 761.546394 761.131484 766.588399 769.718037 769.427849 767.478385 771.153683 772.744239 771.182887 768.334191 771.770085 773.364444 771.888387 768.823700 770.643733 770.389102 767.169794 763.194524 767.708047 770.889071 -100 
-100 -100 753.684457 759.112524 763.753161 765.915281 766.945066 770.536906 772.989075 773.315167 772.849044 774.915524 776.024013 775.278637 774.046656 775.803285 776.819433 775.949153 774.233188 774.634778 774.043938 771.777241 769.653867 771.880241 773.861798 -100 
-100 -100 762.342067 765.287201 768.469807 770.702498 772.429037 774.834379 776.659452 777.425823 777.796308 778.915482 779.623008 779.502395 779.230939 779.975258 780.430603 779.980949 779.084258 778.738546 777.963124 776.556825 775.522921 776.298108 777.198624 -100 
-100 -100 766.992939 768.893522 771.342839 773.485670 775.352057 777.299295 778.848412 779.771360 780.402677 781.195976 781.751838 781.885068 781.932004 782.319580 782.536767 782.243090 781.626056 781.062708 780.265841 779.244832 778.571082 778.798259 779.217498 -100 
-100 -100 -100 -100 -100 -100 -100 -100 -100 -100 -100 -100 -100 -100 -100 -100 -100 -100 -100 -100 -100 -100 -100 -100 -100 -100 
-100 -100 -100 -100 -100 -100 -100 -100 -100 -100 -100 -100 -100 -100 -100 -100 -100 -100 -100 -100 -100 -100 -100 -100 -100 -100 
-100 -100 -100 -100 -100 -100 -100 -100 -100 -100 -100 -100 -100 -100 -100 -100 -100 -100 -100 -100 -100 -100 -100 -100 -100 -100 
-100 -100 765.157760 766.788774 768.484737 769.753260 770.915331 772.413128 773.462542 773.992844 774.502268 775.473002 776.070164 776.158833 776.166590 776.571867 776.698536 776.592883 776.882458 778.128058 779.446246 780.569809 781.674190 783.001129 783.823612 -100 
-100 -100 759.868457 762.966496 765.421700 766.447996 767.036998 769.275792 770.640905 770.722692 770.578848 772.326345 773.308764 773.019749 772.418735 773.470797 773.802089 773.157910 772.743158 774.843141 776.725271 777.753773 778.586829 780.633052 781.928375 -100 
-100 -100 748.184815 755.746228 760.277308 760.320843 758.154849 763.096828 765.729553 764.495398 761.451686 766.049972 768.476521 767.074813 763.773428 767.341598 768.717715 766.555941 763.086404 768.199538 771.868370 772.423983 771.574530 775.923272 778.600129 -100 
-100 -100 731.911905 748.662567 755.738208 753.704951 744.206073 756.279844 760.896838 757.429858 746.871481 758.992577 763.654168 760.306587 749.994706 760.419171 763.551388 758.909713 747.589142 760.448181 766.635343 766.005626 760.079214 769.989653 774.777912 -100 
-100 -100 745.930664 753.427185 757.478079 756.827125 754.109942 758.948856 761.414775 759.914052 756.735101 761.529671 764.011397 762.482144 759.011498 762.509876 763.550190 760.856868 756.975188 762.064192 765.600772 765.916105 764.939797 769.748961 772.853122 -100 
-100 -100 755.326681 758.654996 760.441902 759.762984 758.576948 761.089782 762.597447 761.959477 760.961066 763.505501 765.039080 764.355928 762.915824 764.150044 764.122036 762.123395 760.215652 762.677950 764.670222 764.867118 764.809827 768.356604 770.914596 -100 
-100 -100 757.926655 761.013054 761.769946 759.535701 756.094073 759.982428 762.138682 761.022134 758.685686 762.470824 764.566753 763.560064 761.052346 763.085004 763.077270 760.145343 756.355208 759.889519 761.928019 760.602781 757.855868 763.808806 767.868138 -100 
-100 -100 754.461279 760.598919 761.477694 756.841794 746.792926 756.790172 760.642036 758.107455 750.529917 759.496536 763.080224 760.922845 753.951889 760.197228 761.031075 756.095950 746.155014 755.220016 758.382019 754.462198 743.822210 757.585872 764.413362 -100 
-100 -100 759.227735 762.084120 762.621249 760.149044 756.620966 760.262710 762.098374 760.820638 758.410554 762.071816 764.022340 762.944119 760.310407 762.050092 761.685835 758.374614 754.256313 757.310437 758.724503 756.868334 753.854880 759.775882 763.793019 -100 
-100 -100 758.601641 761.260255 762.418567 761.405709 760.024794 761.973674 762.968129 762.011407 760.787477 763.090166 764.465826 763.732236 762.189000 762.730090 761.922256 759.187494 756.490129 757.966791 758.805919 757.752261 756.746611 760.438400 763.303118 -100 
-100 -100 751.051721 756.906276 759.938066 759.072621 756.532028 760.174202 761.763837 759.775427 756.251552 760.679009 763.138595 761.880911 758.813595 760.786777 760.462694 756.660596 751.596760 755.145101 756.920176 754.966641 751.734521 757.579080 761.729832 -100 
-100 -100 738.078315 751.222791 756.696635 754.850330 747.072982 756.570731 759.730370 755.698703 745.080601 756.646585 761.259981 758.762491 750.680541 757.707744 758.638724 752.627295 740.228758 750.973057 754.660855 750.524495 739.767376 753.177599 759.974842 -100 
-100 -100 746.646678 753.222576 757.142950 757.151383 755.380135 759.583668 761.510383 759.781727 756.495780 760.947892 763.264381 761.979687 758.994845 761.152080 761.051483 757.493797 752.649829 756.025287 757.414599 755.223578 751.915292 757.541086 761.436292 -100 
-100 -100 749.591336 754.175855 757.523460 758.314930 758.289986 761.374356 763.196297 762.740770 761.763164 764.108869 765.395073 764.573764 763.093155 764.066430 763.870377 761.749918 759.394814 760.361828 760.535893 759.001939 757.692742 760.818605 763.311278 -100 
-100 -100 744.174552 751.404298 755.945725 756.189316 754.353983 759.752350 762.954076 762.432117 760.290732 764.038139 765.883951 764.568480 761.871338 764.445815 765.223136 763.218008 760.201461 761.851510 761.902861 759.384715 756.218591 760.779708 764.059843 -100 
-100 -100 731.895135 746.828456 753.579738 752.200428 743.793164 756.272695 761.731750 760.083698 752.759078 761.989647 765.435235 762.914807 755.498620 763.218878 765.719652 762.953144 756.038656 761.519100 762.212440 757.560489 748.099595 758.683887 764.032929 -100 
-100 -100 742.562369 750.204684 755.229084 756.021245 754.747887 760.498220 763.873233 763.591428 761.721896 765.699839 767.750162 766.740461 764.426090 767.436280 768.719566 767.224023 764.389399 765.686965 765.197329 762.110101 758.583718 762.855705 765.919921 -100 
-100 -100 746.331644 752.072245 756.796435 758.757793 759.667231 763.438703 765.780407 765.759771 765.136431 767.951662 769.766726 769.551480 768.814055 770.663196 771.581323 770.717218 769.101837 769.050461 767.834105 765.083133 762.844261 765.393999 767.610413 -100 
-100 -100 740.734566 749.997661 756.586825 758.549282 758.140871 763.323567 765.993327 764.722385 761.617938 766.868864 770.132406 769.793377 767.925361 771.356813 773.093033 772.108320 769.726141 770.337919 768.825419 764.568673 759.664869 764.484471 768.089282 -100 
-100 -100 728.384880 746.972366 756.325401 757.141257 751.213837 761.911831 765.821531 762.176618 751.373626 764.341201 770.064316 768.771694 762.171160 770.662260 774.011507 772.334068 766.580641 770.433145 769.298253 762.348497 749.538615 762.084593 768.356278 -100 
-100 -100 746.559965 755.188348 761.233704 763.187919 762.898553 767.714633 770.062839 768.810566 765.915047 770.979997 774.095456 773.994629 772.372316 775.733854 777.513757 776.734885 774.396041 774.870305 773.386529 769.219234 764.450004 768.808735 771.917993 -100 
-100 -100 759.263869 763.078485 766.758674 769.038756 770.532623 773.088379 774.694337 774.876268 774.758234 776.812418 778.437429 778.916295 778.973738 780.306501 781.112637 780.780793 779.728722 779.104791 777.701843 775.414614 773.577863 774.703472 775.867729 -100 
-100 -100 765.110575 767.307803 769.997716 772.223613 774.046971 775.959200 777.344586 778.022794 778.571541 779.793274 780.911577 781.539660 781.968034 782.707706 783.156949 782.953098 782.243936 781.405044 780.156896 778.611062 777.528541 777.723522 778.186445 -100 
-100 -100 -100 -100 -100 -100 -100 -100 -100 -100 -100 -100 -100 -100 -100 -100 -100 -100 -100 -100 -100 -100 -100 -100 -100 -100 
-100 -100 -100 -100 -100 -100 -100 -100 -100 -100 -100 -100 -100 -100 -100 -100 -100 -100 -100 -100 -100 -100 -100 -100 -100 -100 
-100 -100 -100 -100 -100 -100 -100 -100 -100 -100 -100 -100 -100 -100 -100 -100 -100 -100 -100 -100 -100 -100 -100 -100 -100 -100 
-100 -100 763.475844 765.451562 767.321616 768.490358 769.429015 771.047421 772.123538 772.470524 772.732484 773.872401 774.577285 774.569209 774.399333 774.992139 775.233228 775.047071 775.208072 776.776067 778.387278 779.623869 780.734497 782.288299 783.265852 -100 
-100 -100 755.923215 760.570338 763.636800 764.268263 763.795898 766.991651 768.693281 768.236382 766.960525 769.763252 771.211602 770.524281 768.928423 770.980459 771.722142 770.626461 769.175823 772.524979 775.127920 776.120869 776.391153 779.301314 781.072483 -100 
-100 -100 733.607109 749.983648 756.929693 755.104700 745.899606 757.777345 762.245685 758.846569 748.432380 760.336460 764.872529 761.627892 751.530490 761.888786 765.099580 760.780087 749.847850 762.661925 768.888307 768.512216 762.829688 772.452983 776.993603 -100 
-100 -100 664.333055 735.158331 750.082562 741.015056 680.722356 743.485800 755.107995 744.049311 680.643166 745.579628 757.831911 747.679596 688.183735 747.766236 757.653201 745.174274 679.546959 746.922205 761.507521 756.463302 713.836321 761.025296 772.005113 -100 
-100 -100 731.146055 747.523565 753.961112 751.294336 741.372396 753.313812 757.763707 754.121985 743.520243 755.761752 760.435071 757.029002 746.662938 757.008780 759.870545 754.873425 743.304001 756.080470 762.066089 761.189750 755.116050 765.374353 770.500147 -100 
-100 -100 750.334152 755.707846 758.102313 756.437937 753.202693 757.656042 760.057992 758.778033 756.040229 760.445435 762.806135 761.517084 758.449788 761.231378 761.717407 758.741083 754.754481 759.003069 761.644987 760.929058 758.958983 764.551316 768.312433 -100 
-100 -100 751.134170 757.878578 759.191464 754.594957 744.480329 754.899883 759.178924 756.849001 749.355925 758.549311 762.295666 760.126088 753.092654 759.533658 760.526110 755.569456 745.539885 754.699077 757.856688 753.706842 742.845311 756.943645 764.088362 -100 
-100 -100 726.490298 754.668023 757.739036 745.644957 689.539177 745.389954 756.169337 748.860243 703.876322 750.618791 759.746469 753.373140 714.410191 752.513036 757.308836 745.869031 693.241449 744.121689 752.230144 739.358582 672.357805 742.513228 758.992772 -100 
-100 -100 752.914488 759.337640 760.367462 755.526416 745.336966 755.442018 759.341041 756.831528 749.294879 758.433823 762.146244 760.043176 752.986414 759.062952 759.582742 754.142132 743.684058 752.235170 754.616452 749.764073 738.492923 752.584212 759.727224 -100 
-100 -100 754.943228 759.224517 760.784376 758.825680 755.569169 759.161130 760.842030 759.177999 756.282863 760.579390 763.048319 762.109417 759.353156 761.090642 760.458305 756.513967 751.557440 754.520924 755.643021 753.192275 749.730194 755.778937 760.058730 -100 
-100 -100 740.317653 752.878567 757.618199 755.063274 746.712991 755.866306 758.770928 754.496919 743.795195 755.733554 760.868801 758.822098 750.973869 757.790633 758.320816 751.831147 739.015695 749.555103 753.022720 748.539656 737.513135 751.164283 758.229523 -100 
-100 -100 686.775228 741.325202 752.676318 745.148975 696.840203 746.534838 754.806491 743.024190 681.145003 744.345737 757.205385 750.683470 706.990738 749.777940 754.882867 740.602557 675.482144 738.171067 748.858374 736.765093 671.913102 739.567790 755.483505 -100 
-100 -100 735.184565 748.656858 754.448246 752.858879 745.320074 755.073392 758.329343 754.311977 743.858629 755.882240 760.959763 758.972830 751.289551 758.393060 759.261226 753.144668 740.660218 751.020578 754.111550 749.444473 738.387227 751.735966 758.471597 -100 
-100 -100 743.666590 750.732643 755.020491 755.088525 753.232470 758.095835 760.656223 759.478501 756.825957 761.319010 763.884689 763.015986 760.444458 762.877170 763.151967 760.207997 756.033379 758.271383 758.661704 755.908398 752.420001 757.530717 761.178314 -100 
-100 -100 730.312684 745.415963 752.122653 750.400708 741.595990 754.068944 759.522330 757.705790 750.261310 759.895654 763.835595 761.651000 754.372871 762.047431 764.371752 761.321584 754.122416 759.443812 759.961556 755.030198 745.349117 756.140698 761.715198 -100 
-100 -100 672.282961 734.000225 747.506654 739.110617 681.282257 743.384783 756.364831 749.742398 703.626895 752.330484 761.882049 755.054319 712.827646 756.030985 763.844819 757.422618 721.587550 755.473700 759.118214 747.277716 693.486265 748.090089 760.761684 -100 
-100 -100 727.975841 743.643721 750.976750 749.893189 741.695934 754.543150 760.167284 758.567900 751.383237 761.298903 765.510507 763.704598 756.901244 765.138330 768.140136 765.809120 758.954820 763.794081 763.588228 757.942023 747.806642 758.273012 763.620805 -100 
-100 -100 738.436913 747.281438 753.382197 754.843031 754.014559 759.613283 762.671395 761.829740 759.422067 764.559214 767.833706 767.728751 766.088548 769.672629 771.492393 770.458041 767.769666 768.303680 766.712211 762.363151 757.710321 762.201775 765.568331 -100 
-100 -100 723.699910 742.739005 752.431482 753.246303 747.185388 758.022616 761.948375 758.055236 747.094891 760.683024 767.148165 766.387871 760.149243 768.946011 772.524407 770.946086 765.122807 768.611299 766.933231 759.351154 746.100384 758.788638 765.292682 -100 
-100 -100 656.075319 732.018339 750.397870 746.280689 699.693937 750.992834 759.862369 747.545367 680.919206 750.150980 765.154484 760.300027 718.858662 763.320597 772.270172 767.763748 737.406793 765.230310 765.786971 749.281022 680.056238 748.580942 764.224020 -100 
-100 -100 730.419258 748.579580 757.614098 758.494181 752.687618 762.953322 766.386884 762.484698 751.783191 765.016810 771.222656 770.711979 764.793275 773.393473 776.924166 775.561680 769.869295 773.191649 771.580929 764.235184 751.290225 763.393091 769.298814 -100 
-100 -100 754.561828 760.147698 764.704830 766.890617 767.618077 770.884283 772.581691 772.054401 770.789622 774.284406 776.940584 777.709268 777.486872 779.818522 781.162303 780.795586 779.218496 778.747309 776.964885 773.637869 770.348068 772.535152 774.347674 -100 
-100 -100 762.907972 765.560047 768.580371 770.865608 772.572393 774.556505 775.876021 776.316058 776.684448 778.342983 779.967047 780.946106 781.591835 782.704772 783.403305 783.244919 782.393950 781.397401 779.813575 777.772272 776.233104 776.529532 777.134471 -100 
-100 -100 -100 -100 -100 -100 -100 -100 -100 -100 -100 -100 -100 -100 -100 -100 -100 -100 -100 -100 -100 -100 -100 -100 -100 -100 
-100 -100 -100 -100 -100 -100 -100 -100 -100 -100 -100 -100 -100 -100 -100 -100 -100 -100 -100 -100 -100 -100 -100 -100 -100 -100 
-100 -100 -100 -100 -100 -100 -100 -100 -100 -100 -100 -100 -100 -100 -100 -100 -100 -100 -100 -100 -100 -100 -100 -100 -100 -100 
-100 -100 763.008094 764.855517 766.763902 767.978949 768.931816 770.408725 771.482616 771.846917 772.118258 773.128996 773.861974 773.903228 773.767997 774.257850 774.539551 774.423264 774.655684 776.160757 777.877510 779.235871 780.440954 781.957058 782.970923 -100 
-100 -100 756.729880 760.315065 763.154135 764.063076 764.277844 766.629322 768.119286 767.927079 767.365275 769.310392 770.560854 770.149375 769.230198 770.501283 771.095391 770.327491 769.678249 772.209552 774.661672 775.934403 776.765516 779.123234 780.761597 -100 
-100 -100 743.249922 752.008530 757.045432 756.764518 753.993236 759.490455 762.248859 760.476227 756.749999 762.041924 764.794623 763.046431 759.184112 763.404947 765.042520 762.478605 758.486921 764.535288 768.882948 769.585824 768.566895 773.579116 776.776873 -100 
-100 -100 724.712427 743.849128 751.842042 749.156132 738.197532 751.680969 756.765603 752.424622 740.305764 754.041864 759.410011 755.410445 743.699523 755.588586 759.262226 753.802525 740.989640 755.660155 762.890003 762.189350 755.485520 766.679923 772.320191 -100 
-100 -100 740.712865 749.456306 754.186101 753.088486 749.463589 754.946318 757.891082 755.938321 751.905427 757.478067 760.569290 758.699417 754.411038 758.541316 759.993596 756.739872 751.923544 757.784382 762.002715 762.197861 760.713383 766.231622 770.066379 -100 
-100 -100 751.812250 755.684858 757.740048 756.590957 754.739186 757.641114 759.635315 758.894829 757.502301 760.481299 762.469777 761.635518 759.721762 761.185677 761.335990 758.872114 756.242343 758.861702 760.986169 760.703166 760.079424 764.183389 767.419432 -100 
-100 -100 754.724537 758.272731 759.085544 756.056856 751.812695 756.417629 759.138921 758.032155 755.417661 759.830182 762.327646 761.169798 758.175721 760.500240 760.521437 756.930361 752.268448 755.898919 757.561864 755.143201 751.379411 758.366239 763.272333 -100 
-100 -100 750.903628 757.843055 758.756654 752.908402 741.259573 752.736909 757.516478 754.895602 746.561921 756.755871 761.004576 758.603981 750.714766 757.677661 758.606482 752.670083 741.109082 750.731960 753.472392 747.795398 735.005004 750.823703 759.055531 -100 
-100 -100 756.726143 759.980835 760.512378 757.227509 752.670189 756.967013 759.515078 758.227634 755.426208 759.820026 762.477921 761.421104 758.316568 760.294459 759.911525 755.786416 750.451864 753.420840 754.436979 751.253537 746.873246 753.799925 758.886859 -100 
-100 -100 756.328804 759.339729 760.623332 759.119856 757.055169 759.234792 760.559417 759.417909 757.882608 760.842693 763.009742 762.537026 760.782192 761.397888 760.448111 756.928298 753.216973 754.478226 754.993009 753.002670 751.104630 755.348517 758.955158 -100 
-100 -100 747.936821 754.564638 757.828758 756.520100 753.311065 757.269511 758.863746 756.291467 752.225230 757.781711 761.220180 760.348479 757.128598 759.365458 758.762735 753.933206 747.716187 751.460243 752.993565 750.109862 745.961740 752.663832 757.504637 -100 
-100 -100 733.267960 748.066757 754.135983 751.712845 742.695047 753.069858 756.328161 751.259878 739.209065 752.842414 758.949180 756.845320 748.202795 756.034596 756.823658 749.419328 735.032841 746.847638 750.660675 745.325574 732.818475 747.965118 755.864375 -100 
-100 -100 742.574987 750.116172 754.626285 754.313458 751.770053 756.334466 758.457727 756.133763 752.107104 757.775357 761.423696 760.678231 757.544034 760.106075 760.011959 755.561977 749.450253 753.059807 754.461119 751.387027 746.967316 753.376977 758.113861 -100 
-100 -100 745.348149 750.682934 754.565440 755.136583 754.588808 758.006604 760.184821 759.550549 758.288671 761.484093 763.845479 763.551737 762.121530 763.466280 763.475868 760.952004 757.843176 758.632067 758.547624 756.206235 754.048308 757.511615 760.573906 -100 
-100 -100 738.316664 746.794906 751.909359 751.796449 749.355602 755.591486 759.337606 758.759291 756.410951 761.222667 764.055451 763.173174 760.501673 763.784075 765.000829 762.853789 759.216130 760.678875 760.238667 756.641760 752.500213 757.571469 761.337811 -100 
-100 -100 723.666136 740.926666 748.657052 746.646759 736.838481 751.068890 757.514353 755.692428 747.602176 758.547966 763.254958 761.039058 753.202662 762.267037 765.576470 762.732362 754.921772 760.518958 760.663723 754.507197 743.299224 755.055024 761.209376 -100 
-100 -100 735.638030 744.710795 750.680214 751.235082 749.206739 755.828269 759.968195 759.615618 757.378315 762.479063 765.763145 765.298358 763.033898 766.938150 769.001446 767.601025 764.246675 765.273333 764.140888 759.781195 754.955686 759.675124 763.391791 -100 
-100 -100 740.107604 746.943512 752.553807 754.572272 755.088883 759.258726 761.945549 761.648923 760.723791 764.523474 767.589466 768.126171 767.711385 770.328142 771.975082 771.283339 769.293561 768.813173 766.849511 762.865118 759.523113 762.295613 765.022971 -100 
-100 -100 733.553116 744.486763 752.108924 754.160575 753.350942 758.988944 761.622467 759.577458 755.820012 762.544108 767.246969 767.745236 766.219309 770.675107 773.198072 772.396857 769.516450 769.741550 767.375024 761.556595 755.330257 760.794333 764.983695 -100 
-100 -100 719.308798 740.801687 751.687507 752.473929 745.536639 757.216553 761.104770 756.099910 743.570892 759.005999 766.680252 766.178980 759.458050 769.522551 773.884788 772.325507 765.770122 769.521163 767.503870 758.513129 743.432253 757.583905 764.921822 -100 
-100 -100 740.116894 750.340648 757.579226 759.687218 758.880386 764.020603 766.318102 764.170934 760.343528 766.764165 771.443194 772.171057 770.809064 775.125025 777.675240 777.048507 774.304504 774.443166 772.152832 766.534234 760.321591 765.298314 769.162271 -100 
-100 -100 755.296358 759.807989 764.137557 766.592183 767.933260 770.513698 771.989353 771.738127 771.314531 774.045079 776.633220 777.804603 778.301097 780.207788 781.473535 781.271214 780.016477 779.032350 777.004269 773.841164 771.234796 772.436271 773.893183 -100 
-100 -100 762.372867 764.906601 767.947282 770.320147 772.116527 773.980816 775.224024 775.680561 776.176485 777.823508 779.584346 780.790757 781.677834 782.842053 783.598786 783.495784 782.656276 781.494086 779.739419 777.591337 776.030287 776.130237 776.658338 -100 
-100 -100 -100 -100 -100 -100 -100 -100 -100 -100 -100 -100 -100 -100 -100 -100 -100 -100 -100 -100 -100 -100 -100 -100 -100 -100 
-100 -100 -100 -100 -100 -100 -100 -100 -100 -100 -100 -100 -100 -100 -100 -100 -100 -100 -100 -100 -100 -100 -100 -100 -100 -100 
-100 -100 -100 -100 -100 -100 -100 -100 -100 -100 -100 -100 -100 -100 -100 -100 -100 -100 -100 -100 -100 -100 -100 -100 -100 -100 
-100 -100 -100 -100 -100 -100 -100 -100 -100 -100 -100 -100 -100 -100 -100 -100 -100 -100 -100 -100 -100 -100 -100 -100 -100 -100 
-100 -100 -100 -100 -100 -100 -100 -100 -100 -100 -100 -100 -100 -100 -100 -100 -100 -100 -100 -100 -100 -100 -100 -100 -100 -100 
-100 -100 -100 -100 -100 -100 -100 -100 -100 -100 -100 -100 -100 -100 -100 -100 -100 -100 -100 -100 -100 -100 -100 -100 -100 -100 
-100 -100 -100 -100 -100 -100 -100 -100 -100 -100 -100 -100 -100 -100 -100 -100 -100 -100 -100 -100 -100 -100 -100 -100 -100 -100 
-100 -100 -100 -100 -100 -100 -100 -100 -100 -100 -100 -100 -100 -100 -100 -100 -100 -100 -100 -100 -100 -100 -100 -100 -100 -100 
-100 -100 -100 -100 -100 -100 -100 -100 -100 -100 -100 -100 -100 -100 -100 -100 -100 -100 -100 -100 -100 -100 -100 -100 -100 -100 
-100 -100 -100 -100 -100 -100 -100 -100 -100 -100 -100 -100 -100 -100 -100 -100 -100 -100 -100 -100 -100 -100 -100 -100 -100 -100 
-100 -100 -100 -100 -100 -100 -100 -100 -100 -100 -100 -100 -100 -100 -100 -100 -100 -100 -100 -100 -100 -100 -100 -100 -100 -100 
-100 -100 -100 -100 -100 -100 -100 -100 -100 -100 -100 -100 -100 -100 -100 -100 -100 -100 -100 -100 -100 -100 -100 -100 -100 -100 
-100 -100 -100 -100 -100 -100 -100 -100 -100 -100 -100 -100 -100 -100 -100 -100 -100 -100 -100 -100 -100 -100 -100 -100 -100 -100 
-100 -100 -100 -100 -100 -100 -100 -100 -100 -100 -100 -100 -100 -100 -100 -100 -100 -100 -100 -100 -100 -100 -100 -100 -100 -100 
-100 -100 -100 -100 -100 -100 -100 -100 -100 -100 -100 -100 -100 -100 -100 -100 -100 -100 -100 -100 -100 -100 -100 -100 -100 -100 
-100 -100 -100 -100 -100 -100 -100 -100 -100 -100 -100 -100 -100 -100 -100 -100 -100 -100 -100 -100 -100 -100 -100 -100 -100 -100 
-100 -100 -100 -100 -100 -100 -100 -100 -100 -100 -100 -100 -100 -100 -100 -100 -100 -100 -100 -100 -100 -100 -100 -100 -100 -100 
-100 -100 -100 -100 -100 -100 -100 -100 -100 -100 -100 -100 -100 -100 -100 -100 -100 -100 -100 -100 -100 -100 -100 -100 -100 -100 
-100 -100 -100 -100 -100 -100 -100 -100 -100 -100 -100 -100 -100 -100 -100 -100 -100 -100 -100 -100 -100 -100 -100 -100 -100 -100 
-100 -100 -100 -100 -100 -100 -100 -100 -100 -100 -100 -100 -100 -100 -100 -100 -100 -100 -100 -100 -100 -100 -100 -100 -100 -100 
-100 -100 -100 -100 -100 -100 -100 -100 -100 -100 -100 -100 -100 -100 -100 -100 -100 -100 -100 -100 -100 -100 -100 -100 -100 -100 
-100 -100 -100 -100 -100 -100 -100 -100 -100 -100 -100 -100 -100 -100 -100 -100 -100 -100 -100 -100 -100 -100 -100 -100 -100 -100 
-100 -100 -100 -100 -100 -100 -100 -100 -100 -100 -100 -100 -100 -100 -100 -100 -100 -100 -100 -100 -100 -100 -100 -100 -100 -100 
-100 -100 -100 -100 -100 -100 -100 -100 -100 -100 -100 -100 -100 -100 -100 -100 -100 -100 -100 -100 -100 -100 -100 -100 -100 -100 
-100 -100 -100 -100 -100 -100 -100 -100 -100 -100 -100 -100 -100 -100 -100 -100 -100 -100 -100 -100 -100 -100 -100 -100 -100 -100 
-100 -100 -100 -100 -100 -100 -100 -100 -100 -100 -100 -100 -100 -100 -100 -100 -100 -100 -100 -100 -100 -100 -100 -100 -100 -100 
-100 -100 -100 -100 -100 -100 -100 -100 -100 -100 -100 -100 -100 -100 -100 -100 -100 -100 -100 -100 -100 -100 -100 -100 -100 -100 
